# Supplementary material for: Effect of Electrode Belt and Body Positions on Regional Pulmonary Ventilation- and Perfusion-Related Impedance Changes Measured by Electric Impedance Tomography
Source: PLoS One. 2016 Jun 2;11(6):e0155913. doi: 10.1371/journal.pone.0155913 (PMC4890811; doi:10.1371/journal.pone.0155913)
Supplement: S1 Dataset — (ZIP) [file pone.0155913.s001.zip › Dataset/Fp08-left-2i.txt]

Patient Name:	Fp8
Registry:	Fp8
Investigator:	 
Diagnosys:	 
Notes:	v�nster2i           
Sample Rate [Hz]:	50.08
Time Base 	Pixels Mean 	Pixels Sum 	UPPER RIGHT		UPPER LEFT		LOWER RIGHT		LOWER LEFT		QRS	ETCO2	Paw	Flow (L/min)	Volume	Analog1	Analog2	AnalogSum
0.000000	-0.020215	-11.947103	0.088833	-8.160070	-6.334214	2.458348	0.000000	-10.000000	0.058333	-12.400001	395.000000	1023.000000	1023.000000	2046.000000
0.020000	-0.020829	-12.310179	0.052773	-8.375128	-6.366446	2.378621	0.000000	-10.000000	0.091667	-13.916667	395.000000	1023.000000	1023.000000	2046.000000
0.040000	-0.021354	-12.620245	0.073809	-8.494831	-6.453145	2.253922	0.000000	-10.000000	0.166667	-16.316668	385.166656	1023.000000	1023.000000	2046.000000
0.060000	-0.021611	-12.772157	0.123068	-8.605569	-6.506087	2.216432	0.000000	-10.000000	0.216667	-18.150000	375.333344	1023.000000	1023.000000	2046.000000
0.080000	-0.021782	-12.873263	0.135084	-8.647862	-6.507839	2.147354	0.000000	-10.000000	0.266667	-19.799999	363.333344	1023.000000	1023.000000	2046.000000
0.100000	-0.021757	-12.858493	0.207197	-8.732474	-6.533450	2.200234	0.000000	-10.000000	0.283333	-20.600000	358.833344	1023.000000	1023.000000	2046.000000
0.120000	-0.021534	-12.726740	0.323148	-8.711314	-6.488356	2.149783	0.000000	-10.000000	0.300000	-21.383333	352.000000	1023.000000	1023.000000	2046.000000
0.140000	-0.021317	-12.598483	0.455289	-8.837552	-6.456391	2.240171	0.000000	-10.000000	0.308333	-21.716667	344.833344	1023.000000	1023.000000	2046.000000
0.160000	-0.021188	-12.521969	0.526304	-8.889618	-6.384524	2.225870	0.000000	-10.000000	0.308333	-21.616667	337.666656	1023.000000	1023.000000	2046.000000
0.180000	-0.021137	-12.492089	0.545908	-8.954813	-6.322835	2.239651	0.000000	-10.000000	0.308333	-21.333334	330.333344	1023.000000	1023.000000	2046.000000
0.200000	-0.021228	-12.545797	0.682021	-9.041457	-6.377726	2.191365	0.000000	-10.000000	0.300000	-21.183332	323.166656	1023.000000	1023.000000	2046.000000
0.220000	-0.021190	-12.523107	0.713041	-9.114012	-6.307008	2.184872	0.000000	-10.000000	0.300000	-21.000000	316.000000	1023.000000	1023.000000	2046.000000
0.240000	-0.021258	-12.563248	0.743974	-9.181026	-6.265531	2.139334	0.000000	-10.000000	0.300000	-20.783333	309.000000	1023.000000	1023.000000	2046.000000
0.260000	-0.021426	-12.662908	0.819437	-9.267475	-6.314676	2.099807	0.000000	-10.000000	0.266667	-20.300001	302.166656	1023.000000	1023.000000	2046.000000
0.280000	-0.021518	-12.717329	0.870859	-9.309938	-6.328882	2.050632	0.000000	-10.000000	0.233333	-19.416668	295.333344	1023.000000	1023.000000	2046.000000
0.300000	-0.021747	-12.852354	0.864145	-9.407123	-6.328124	2.018747	0.000000	-10.000000	0.191667	-18.500000	288.833344	1023.000000	1023.000000	2046.000000
0.320000	-0.021958	-12.977198	0.929810	-9.484020	-6.401725	1.978737	0.000000	-10.000000	0.175000	-17.566668	282.500000	1023.000000	1023.000000	2046.000000
0.340000	-0.021982	-12.991633	0.968709	-9.526924	-6.390089	1.956671	0.000000	-10.000000	0.158333	-16.766666	276.833344	1023.000000	1023.000000	2046.000000
0.360000	-0.022096	-13.058770	0.952856	-9.574235	-6.360563	1.923171	0.000000	-10.000000	0.150000	-16.250000	271.333344	1023.000000	1023.000000	2046.000000
0.380000	-0.022266	-13.159156	0.997957	-9.628757	-6.403812	1.875458	0.000000	-10.000000	0.150000	-15.900001	266.000000	1023.000000	1023.000000	2046.000000
0.400000	-0.022317	-13.189325	1.048168	-9.663263	-6.438599	1.864369	0.000000	-10.000000	0.158333	-16.016666	260.666656	1023.000000	1023.000000	2046.000000
0.420000	-0.022408	-13.243081	1.103573	-9.688329	-6.455934	1.797609	0.000000	-10.000000	0.166667	-16.183334	255.166672	1023.000000	1023.000000	2046.000000
0.440000	-0.022393	-13.234350	1.109888	-9.759057	-6.428862	1.843681	0.000000	-10.000000	0.175000	-16.950001	249.833328	1023.000000	1023.000000	2046.000000
0.460000	-0.022347	-13.206856	1.196541	-9.769439	-6.443699	1.809742	0.000000	-10.000000	0.233333	-18.400000	244.166672	1023.000000	1023.000000	2046.000000
0.480000	-0.022134	-13.080998	1.236868	-9.771769	-6.406393	1.860295	0.000000	-10.000000	0.291667	-20.400000	238.166672	1023.000000	1023.000000	2046.000000
0.500000	-0.021990	-12.996196	1.311887	-9.776421	-6.453910	1.922249	0.000000	-10.000000	0.358333	-22.166668	231.333328	1023.000000	1023.000000	2046.000000
0.520000	-0.022334	-13.199344	1.181839	-9.844795	-6.458436	1.922048	0.000000	-10.000000	0.358333	-23.133333	223.833328	1023.000000	1023.000000	2046.000000
0.540000	-0.022954	-13.565695	1.034250	-9.937019	-6.500522	1.837596	0.000000	-10.000000	0.350000	-23.016666	216.000000	1023.000000	1023.000000	2046.000000
0.560000	-0.023989	-14.177332	0.944122	-10.136235	-6.743612	1.758393	0.000000	-10.000000	0.333333	-22.683334	208.333328	1023.000000	1023.000000	2046.000000
0.580000	-0.024200	-14.302007	0.857049	-10.038396	-6.735207	1.614547	0.000000	-10.000000	0.316667	-22.150000	200.833328	1023.000000	1023.000000	2046.000000
0.600000	-0.024412	-14.427230	0.821778	-10.022521	-6.839678	1.613190	0.000000	-10.000000	0.300000	-22.116667	193.500000	1023.000000	1023.000000	2046.000000
0.620000	-0.024385	-14.411612	0.716548	-9.972120	-6.848008	1.691969	0.000000	-10.000000	0.291667	-21.950001	186.166672	1023.000000	1023.000000	2046.000000
0.640000	-0.024529	-14.496913	0.623281	-9.955911	-6.852043	1.687760	0.000000	-10.000000	0.291667	-21.983334	178.833328	1023.000000	1023.000000	2046.000000
0.660000	-0.025636	-15.150840	0.433199	-10.092960	-6.954250	1.463171	0.000000	-10.000000	0.300000	-21.966667	171.500000	1023.000000	1023.000000	2046.000000
0.680000	-0.028346	-16.752293	0.101943	-10.435102	-7.270709	0.851575	0.000000	-10.000000	0.291667	-21.683334	164.000000	1023.000000	1023.000000	2046.000000
0.700000	-0.032010	-18.917887	-0.428205	-10.902137	-7.674774	0.087230	0.000000	-10.000000	0.266667	-21.100000	156.666672	1023.000000	1023.000000	2046.000000
0.720000	-0.035381	-20.909969	-0.985306	-11.218060	-8.146996	-0.559607	0.000000	-10.000000	0.233333	-20.350000	149.666672	1023.000000	1023.000000	2046.000000
0.740000	-0.037795	-22.337000	-1.456251	-11.467070	-8.495598	-0.918082	0.000000	-10.000000	0.208333	-19.483334	143.000000	1023.000000	1023.000000	2046.000000
0.760000	-0.039572	-23.387043	-1.775357	-11.667258	-8.787761	-1.156667	0.000000	-10.000000	0.200000	-18.650000	136.666672	1023.000000	1023.000000	2046.000000
0.780000	-0.040826	-24.128305	-2.065592	-11.754889	-8.920272	-1.387552	0.000000	-10.000000	0.183333	-17.716667	130.500000	1023.000000	1023.000000	2046.000000
0.800000	-0.041924	-24.777189	-2.225623	-11.840195	-9.165757	-1.545614	0.000000	-10.000000	0.166667	-17.216667	124.500000	1023.000000	1023.000000	2046.000000
0.820000	-0.042781	-25.283625	-2.423504	-11.886446	-9.287901	-1.685775	0.000000	-10.000000	0.150000	-16.900000	118.500000	1023.000000	1023.000000	2046.000000
0.840000	-0.043414	-25.657909	-2.598676	-11.924710	-9.419188	-1.715334	0.000000	-10.000000	0.158333	-17.083334	112.833336	1023.000000	1023.000000	2046.000000
0.860000	-0.044169	-26.103760	-2.702757	-11.983940	-9.649215	-1.767847	0.000000	-10.000000	0.158333	-17.150002	107.166664	1023.000000	1023.000000	2046.000000
0.880000	-0.044715	-26.426598	-2.850464	-12.065819	-9.768266	-1.742049	0.000000	-10.000000	0.158333	-17.266666	101.500000	1023.000000	1023.000000	2046.000000
0.900000	-0.045127	-26.670191	-3.029630	-12.072637	-9.827507	-1.740417	0.000000	-10.000000	0.150000	-17.050001	95.500000	1023.000000	1023.000000	2046.000000
0.920000	-0.045523	-26.903900	-3.169523	-12.091019	-9.931446	-1.711913	0.000000	-10.000000	0.150000	-16.750000	89.833336	1023.000000	1023.000000	2046.000000
0.940000	-0.045614	-26.958086	-3.289908	-12.119104	-9.945083	-1.603991	0.000000	-10.000000	0.141667	-16.366667	84.166664	1023.000000	1023.000000	2046.000000
0.960000	-0.045587	-26.942173	-3.372078	-12.081328	-9.937754	-1.551013	0.000000	-10.000000	0.133333	-15.883334	78.833336	1023.000000	1023.000000	2046.000000
0.980000	-0.045467	-26.871056	-3.379921	-12.080387	-9.929199	-1.481548	0.000000	-10.000000	0.125000	-15.550000	73.500000	1023.000000	1023.000000	2046.000000
1.000000	-0.045187	-26.705414	-3.328583	-12.123120	-9.928057	-1.325653	0.000000	-10.000000	0.125000	-15.283334	68.500000	1023.000000	1023.000000	2046.000000
1.020000	-0.044457	-26.274237	-3.214874	-12.102839	-9.805590	-1.150935	0.000000	-10.000000	0.108333	-15.033334	63.333332	1023.000000	1023.000000	2046.000000
1.040000	-0.043656	-25.800797	-2.944155	-12.067568	-9.798762	-0.990311	0.000000	-10.000000	0.083333	-14.516666	58.166668	1023.000000	1023.000000	2046.000000
1.060000	-0.042857	-25.328281	-2.815504	-12.142242	-9.578512	-0.792021	0.000000	-10.000000	0.058333	-13.983334	53.333332	1023.000000	1023.000000	2046.000000
1.080000	-0.042939	-25.377228	-2.767521	-12.332355	-9.435264	-0.842089	0.000000	-10.000000	0.050000	-13.550000	48.666668	1023.000000	1023.000000	2046.000000
1.100000	-0.043810	-25.891760	-2.732725	-12.643389	-9.422432	-1.093213	0.000000	-10.000000	0.050000	-13.266667	44.333332	1023.000000	1023.000000	2046.000000
1.120000	-0.044853	-26.508238	-2.787434	-12.962549	-9.400606	-1.357648	0.000000	-10.000000	0.050000	-12.883333	39.666668	1023.000000	1023.000000	2046.000000
1.140000	-0.045644	-26.975489	-2.866171	-13.173581	-9.366609	-1.569127	0.000000	-10.000000	0.050000	-12.450000	35.333332	1023.000000	1023.000000	2046.000000
1.160000	-0.046097	-27.243418	-2.847698	-13.299964	-9.435431	-1.660326	0.000000	-10.000000	0.041667	-12.033334	31.000000	1023.000000	1023.000000	2046.000000
1.180000	-0.046443	-27.448057	-2.812699	-13.454102	-9.521886	-1.659372	0.000000	-10.000000	0.033333	-11.633333	27.000000	1023.000000	1023.000000	2046.000000
1.200000	-0.046532	-27.500536	-2.795514	-13.554435	-9.521410	-1.629176	0.000000	-10.000000	0.016667	-11.116667	23.166666	1023.000000	1023.000000	2046.000000
1.220000	-0.046539	-27.504620	-2.775681	-13.532626	-9.537859	-1.658453	0.000000	-10.000000	0.008333	-10.466666	19.500000	1023.000000	1023.000000	2046.000000
1.240000	-0.046307	-27.367561	-2.751909	-13.541374	-9.504784	-1.569494	0.000000	-10.000000	0.000000	-9.716666	16.166666	1023.000000	1023.000000	2046.000000
1.260000	-0.045945	-27.153460	-2.645798	-13.544699	-9.499108	-1.463855	0.000000	-10.000000	0.000000	-9.016666	12.833333	1023.000000	1023.000000	2046.000000
1.280000	-0.045401	-26.832113	-2.620924	-13.495022	-9.357100	-1.359066	0.000000	-10.000000	-0.008333	-8.233334	9.833333	1023.000000	1023.000000	2046.000000
1.300000	-0.044827	-26.492790	-2.470706	-13.387936	-9.344407	-1.289742	0.000000	-10.000000	-0.008333	-7.466667	7.000000	1023.000000	1023.000000	2046.000000
1.320000	-0.044289	-26.174732	-2.344398	-13.414622	-9.302478	-1.113235	0.000000	-10.000000	-0.016667	-6.716667	4.666667	1023.000000	1023.000000	2046.000000
1.340000	-0.043696	-25.824472	-2.269813	-13.371708	-9.186906	-0.996046	0.000000	-10.000000	-0.016667	-6.233334	2.500000	1023.000000	1023.000000	2046.000000
1.360000	-0.043381	-25.637941	-2.155665	-13.342871	-9.200599	-0.938806	0.000000	-10.000000	-0.025000	-5.800000	0.833333	1023.000000	1023.000000	2046.000000
1.380000	-0.042814	-25.303213	-2.096237	-13.320466	-9.052673	-0.833837	0.000000	-10.000000	-0.033333	-5.433333	-0.833333	1023.000000	1023.000000	2046.000000
1.400000	-0.042492	-25.112558	-2.015460	-13.284355	-9.041898	-0.770845	0.000000	-10.000000	-0.025000	-5.083333	-2.500000	1023.000000	1023.000000	2046.000000
1.420000	-0.042112	-24.887964	-1.893733	-13.252481	-9.034093	-0.707657	0.000000	-10.000000	-0.025000	-4.783333	-4.333333	1023.000000	1023.000000	2046.000000
1.440000	-0.041764	-24.682388	-1.841014	-13.195342	-8.994707	-0.651324	0.000000	-10.000000	-0.016667	-4.583333	-6.000000	1023.000000	1023.000000	2046.000000
1.460000	-0.041466	-24.506680	-1.806165	-13.191675	-8.954017	-0.554823	0.000000	-10.000000	-0.025000	-4.400000	-7.500000	1023.000000	1023.000000	2046.000000
1.480000	-0.041306	-24.412064	-1.741650	-13.163784	-8.973950	-0.532679	0.000000	-10.000000	-0.025000	-4.300000	-9.000000	1023.000000	1023.000000	2046.000000
1.500000	-0.041035	-24.251724	-1.723671	-13.103102	-8.937080	-0.487870	0.000000	-10.000000	-0.033333	-4.150000	-10.333333	1023.000000	1023.000000	2046.000000
1.520000	-0.040933	-24.191334	-1.710416	-13.129633	-8.931166	-0.420117	0.000000	-10.000000	-0.041667	-3.800000	-11.666667	1023.000000	1023.000000	2046.000000
1.540000	-0.040616	-24.004318	-1.646870	-13.051615	-8.924064	-0.381770	0.000000	-10.000000	-0.041667	-3.400000	-12.833333	1023.000000	1023.000000	2046.000000
1.560000	-0.040431	-23.894495	-1.593828	-13.001908	-8.935217	-0.363543	0.000000	-10.000000	-0.041667	-3.000000	-14.000000	1023.000000	1023.000000	2046.000000
1.580000	-0.040145	-23.725882	-1.552056	-12.982731	-8.907423	-0.283671	0.000000	-10.000000	-0.041667	-2.900000	-15.000000	1023.000000	1023.000000	2046.000000
1.600000	-0.039779	-23.509279	-1.487307	-12.944491	-8.857265	-0.220216	0.000000	-10.000000	-0.050000	-2.700000	-16.000000	1023.000000	1023.000000	2046.000000
1.620000	-0.039511	-23.351242	-1.421862	-12.887180	-8.870355	-0.171844	0.000000	-10.000000	-0.050000	-2.350000	-17.000000	1023.000000	1023.000000	2046.000000
1.640000	-0.039136	-23.129091	-1.344339	-12.860967	-8.836522	-0.087263	0.000000	-10.000000	-0.050000	-1.600000	-17.666666	1023.000000	1023.000000	2046.000000
1.660000	-0.038674	-22.856426	-1.299725	-12.811370	-8.738914	-0.006417	0.000000	-10.000000	-0.050000	-0.800000	-18.000000	1023.000000	1023.000000	2046.000000
1.680000	-0.038381	-22.683344	-1.232107	-12.761692	-8.738270	0.048725	0.000000	-10.000000	-0.050000	-0.233333	-18.000000	1023.000000	1023.000000	2046.000000
1.700000	-0.038043	-22.483614	-1.137052	-12.701529	-8.724783	0.079751	0.000000	-10.000000	-0.050000	0.000000	-18.000000	1023.000000	1023.000000	2046.000000
1.720000	-0.037718	-22.291147	-1.129791	-12.652458	-8.637630	0.128732	0.000000	-10.000000	-0.041667	0.000000	-18.000000	1023.000000	1023.000000	2046.000000
1.740000	-0.037395	-22.100294	-0.995933	-12.632868	-8.673856	0.202363	0.000000	-10.000000	-0.041667	0.000000	-18.000000	1023.000000	1023.000000	2046.000000
1.760000	-0.037025	-21.881947	-0.923655	-12.568483	-8.638909	0.249100	0.000000	-10.000000	-0.041667	0.000000	-18.000000	1023.000000	1023.000000	2046.000000
1.780000	-0.036642	-21.655514	-0.930475	-12.517861	-8.545949	0.338772	0.000000	-10.000000	-0.050000	0.000000	-18.000000	1023.000000	1023.000000	2046.000000
1.800000	-0.036774	-21.733650	-0.971626	-12.547890	-8.575486	0.361352	0.000000	-10.000000	-0.050000	0.000000	-18.000000	1023.000000	1023.000000	2046.000000
1.820000	-0.037647	-22.249517	-1.160611	-12.657859	-8.662189	0.231140	0.000000	-10.000000	-0.050000	0.000000	-18.000000	1023.000000	1023.000000	2046.000000
1.840000	-0.038623	-22.826324	-1.353394	-12.730866	-8.765694	0.023631	0.000000	-10.000000	-0.050000	0.000000	-18.000000	1023.000000	1023.000000	2046.000000
1.860000	-0.039573	-23.387419	-1.510086	-12.891638	-8.956320	-0.029376	0.000000	-10.000000	-0.050000	0.000000	-18.000000	1023.000000	1023.000000	2046.000000
1.880000	-0.039741	-23.487181	-1.584688	-12.784173	-9.013973	-0.104346	0.000000	-10.000000	-0.050000	0.000000	-18.000000	1023.000000	1023.000000	2046.000000
1.900000	-0.039666	-23.442358	-1.640720	-12.678754	-9.027098	-0.095786	0.000000	-10.000000	-0.050000	0.000000	-18.000000	1023.000000	1023.000000	2046.000000
1.920000	-0.039210	-23.173264	-1.623013	-12.514757	-9.074982	0.039488	0.000000	-10.000000	-0.050000	-0.700000	-18.000000	1023.000000	1023.000000	2046.000000
1.940000	-0.038825	-22.945528	-1.723189	-12.409104	-8.986551	0.173318	0.000000	-10.000000	-0.050000	-1.716667	-18.333334	1023.000000	1023.000000	2046.000000
1.960000	-0.039055	-23.081514	-1.794144	-12.371861	-9.026800	0.111291	0.000000	-10.000000	-0.050000	-2.916667	-19.000000	1023.000000	1023.000000	2046.000000
1.980000	-0.040926	-24.187553	-1.980729	-12.543320	-9.240109	-0.423394	0.000000	-10.000000	-0.050000	-2.616667	-20.000000	1023.000000	1023.000000	2046.000000
2.000000	-0.044043	-26.029388	-2.404295	-12.932407	-9.547841	-1.144844	0.000000	-10.000000	-0.050000	-0.916667	-20.666666	1023.000000	1023.000000	2046.000000
2.020000	-0.047142	-27.861046	-2.963226	-13.287168	-9.902835	-1.707818	0.000000	-10.000000	-0.050000	1.133333	-21.000000	1023.000000	1023.000000	2046.000000
2.040000	-0.049303	-29.137972	-3.397437	-13.476687	-10.216336	-2.047513	0.000000	-10.000000	-0.050000	2.483333	-21.000000	1023.000000	1023.000000	2046.000000
2.060000	-0.050745	-29.990562	-3.649518	-13.616762	-10.474417	-2.249867	0.000000	-10.000000	-0.058333	2.750000	-21.000000	1023.000000	1023.000000	2046.000000
2.080000	-0.051707	-30.558582	-3.893835	-13.677241	-10.587644	-2.399863	0.000000	-10.000000	-0.058333	2.733333	-21.000000	1023.000000	1023.000000	2046.000000
2.100000	-0.052366	-30.948589	-3.960493	-13.707022	-10.781605	-2.499470	0.000000	-10.000000	-0.058333	2.383333	-21.000000	1023.000000	1023.000000	2046.000000
2.120000	-0.052802	-31.206099	-4.114528	-13.738589	-10.852084	-2.500898	0.000000	-10.000000	-0.050000	1.900000	-21.000000	1023.000000	1023.000000	2046.000000
2.140000	-0.053181	-31.429747	-4.212670	-13.750995	-10.973083	-2.492998	0.000000	-10.000000	-0.050000	1.066667	-21.000000	1023.000000	1023.000000	2046.000000
2.160000	-0.053576	-31.663479	-4.367537	-13.726686	-11.033402	-2.535853	0.000000	-10.000000	-0.041667	0.466667	-21.000000	1023.000000	1023.000000	2046.000000
2.180000	-0.053831	-31.814016	-4.473251	-13.765038	-11.103364	-2.472362	0.000000	-10.000000	-0.041667	0.300000	-21.000000	1023.000000	1023.000000	2046.000000
2.200000	-0.053912	-31.861713	-4.582077	-13.754539	-11.145484	-2.379613	0.000000	-10.000000	-0.033333	1.000000	-21.000000	1023.000000	1023.000000	2046.000000
2.220000	-0.053676	-31.722700	-4.668368	-13.710491	-11.073938	-2.269902	0.000000	-10.000000	-0.041667	1.916667	-21.000000	1023.000000	1023.000000	2046.000000
2.240000	-0.053468	-31.599554	-4.727850	-13.636531	-11.056390	-2.178783	0.000000	-10.000000	-0.050000	2.900000	-21.000000	1023.000000	1023.000000	2046.000000
2.260000	-0.053029	-31.340137	-4.714216	-13.558151	-11.012131	-2.055639	0.000000	-10.000000	-0.066667	3.900000	-21.000000	1023.000000	1023.000000	2046.000000
2.280000	-0.052442	-30.993229	-4.689851	-13.540562	-10.930282	-1.832535	0.000000	-10.000000	-0.083333	5.116667	-21.000000	1023.000000	1023.000000	2046.000000
2.300000	-0.051652	-30.526266	-4.581897	-13.411026	-10.806647	-1.726695	0.000000	-10.000000	-0.083333	6.133333	-21.000000	1023.000000	1023.000000	2046.000000
2.320000	-0.050575	-29.889614	-4.383698	-13.277244	-10.673477	-1.555195	0.000000	-10.000000	-0.100000	7.133334	-21.000000	1023.000000	1023.000000	2046.000000
2.340000	-0.049101	-29.018919	-4.081144	-13.205458	-10.498185	-1.234131	0.000000	-10.000000	-0.091667	8.266666	-21.000000	1023.000000	1023.000000	2046.000000
2.360000	-0.047920	-28.320644	-3.817345	-13.185219	-10.299056	-1.019024	0.000000	-10.000000	-0.100000	9.400001	-21.000000	1023.000000	1023.000000	2046.000000
2.380000	-0.047154	-27.867781	-3.649367	-13.280392	-10.010928	-0.927094	0.000000	-10.000000	-0.100000	10.350000	-21.000000	1023.000000	1023.000000	2046.000000
2.400000	-0.047256	-27.928453	-3.621456	-13.431956	-9.751444	-1.123599	0.000000	-10.000000	-0.125000	11.150000	-13.666667	1023.000000	1023.000000	2046.000000
2.420000	-0.047693	-28.186781	-3.457179	-13.698144	-9.760433	-1.271024	0.000000	-10.000000	-0.175000	12.900000	2.666667	1023.000000	1023.000000	2046.000000
2.440000	-0.047784	-28.240452	-3.442596	-13.771556	-9.635248	-1.391051	0.000000	-10.000000	-0.216667	14.433333	19.000000	1023.000000	1023.000000	2046.000000
2.460000	-0.047610	-28.137415	-3.342972	-13.757481	-9.592578	-1.444384	0.000000	-10.000000	-0.250000	15.900001	29.500000	1023.000000	1023.000000	2046.000000
2.480000	-0.047030	-27.794611	-3.207015	-13.763913	-9.504362	-1.319321	0.000000	-10.000000	-0.266667	16.516666	32.833332	1023.000000	1023.000000	2046.000000
2.500000	-0.046563	-27.518742	-3.082178	-13.742929	-9.474734	-1.218901	0.000000	-10.000000	-0.291667	17.616667	38.000000	1023.000000	1023.000000	2046.000000
2.520000	-0.045829	-27.085016	-2.977143	-13.656147	-9.345177	-1.106550	0.000000	-10.000000	-0.325000	18.816668	43.666668	1023.000000	1023.000000	2046.000000
2.540000	-0.044855	-26.509327	-2.845212	-13.504390	-9.207839	-0.951885	0.000000	-10.000000	-0.350000	20.150000	49.833332	1023.000000	1023.000000	2046.000000
2.560000	-0.043780	-25.873859	-2.641365	-13.374760	-9.108665	-0.749069	0.000000	-10.000000	-0.375000	21.250000	56.500000	1023.000000	1023.000000	2046.000000
2.580000	-0.042523	-25.131229	-2.472861	-13.194431	-8.911427	-0.552510	0.000000	-10.000000	-0.416667	22.083334	63.500000	1023.000000	1023.000000	2046.000000
2.600000	-0.041136	-24.311369	-2.203581	-13.028528	-8.750701	-0.328560	0.000000	-10.000000	-0.441667	22.950001	70.666664	1023.000000	1023.000000	2046.000000
2.620000	-0.039706	-23.466158	-1.992837	-12.888837	-8.554389	-0.030096	0.000000	-10.000000	-0.458333	23.616667	78.166664	1023.000000	1023.000000	2046.000000
2.640000	-0.038423	-22.707876	-1.798934	-12.686628	-8.357686	0.135371	0.000000	-10.000000	-0.466667	24.416666	86.000000	1023.000000	1023.000000	2046.000000
2.660000	-0.037093	-21.922171	-1.609435	-12.536406	-8.132650	0.356320	0.000000	-10.000000	-0.491667	24.916666	94.000000	1023.000000	1023.000000	2046.000000
2.680000	-0.035839	-21.180565	-1.397997	-12.354635	-7.955254	0.527321	0.000000	-10.000000	-0.525000	25.683334	102.166664	1023.000000	1023.000000	2046.000000
2.700000	-0.034606	-20.452009	-1.180558	-12.161286	-7.827211	0.717046	0.000000	-10.000000	-0.550000	26.266666	110.500000	1023.000000	1023.000000	2046.000000
2.720000	-0.033376	-19.725103	-0.967827	-11.972632	-7.678819	0.894176	0.000000	-10.000000	-0.575000	26.883333	119.166664	1023.000000	1023.000000	2046.000000
2.740000	-0.032082	-18.960543	-0.767859	-11.791324	-7.508458	1.107098	0.000000	-10.000000	-0.600000	27.200001	128.000000	1023.000000	1023.000000	2046.000000
2.760000	-0.030912	-18.268740	-0.604960	-11.601718	-7.345966	1.283904	0.000000	-10.000000	-0.625000	27.833334	137.166672	1023.000000	1023.000000	2046.000000
2.780000	-0.029770	-17.594299	-0.418412	-11.400191	-7.232818	1.457122	0.000000	-10.000000	-0.650000	28.483334	146.333328	1023.000000	1023.000000	2046.000000
2.800000	-0.028563	-16.880671	-0.253720	-11.201747	-7.089702	1.664499	0.000000	-10.000000	-0.666667	29.200001	155.833328	1023.000000	1023.000000	2046.000000
2.820000	-0.027321	-16.146835	-0.071331	-11.002994	-6.920200	1.847688	0.000000	-10.000000	-0.683333	29.800001	165.500000	1023.000000	1023.000000	2046.000000
2.840000	-0.026048	-15.394496	0.080883	-10.781106	-6.757552	2.063279	0.000000	-10.000000	-0.708333	30.266668	175.500000	1023.000000	1023.000000	2046.000000
2.860000	-0.024847	-14.684566	0.290864	-10.555526	-6.655026	2.235123	0.000000	-10.000000	-0.741667	30.750000	185.500000	1023.000000	1023.000000	2046.000000
2.880000	-0.023522	-13.901388	0.460839	-10.318224	-6.459105	2.415101	0.000000	-10.000000	-0.775000	31.183334	195.500000	1023.000000	1023.000000	2046.000000
2.900000	-0.022207	-13.124044	0.661962	-10.103463	-6.298303	2.615760	0.000000	-10.000000	-0.783333	31.666668	205.833328	1023.000000	1023.000000	2046.000000
2.920000	-0.021104	-12.472428	0.778261	-9.922357	-6.115748	2.787415	0.000000	-10.000000	-0.783333	31.983334	216.333328	1023.000000	1023.000000	2046.000000
2.940000	-0.020757	-12.267650	0.796595	-9.846753	-6.041450	2.823958	0.000000	-10.000000	-0.783333	32.250000	227.000000	1023.000000	1023.000000	2046.000000
2.960000	-0.020851	-12.322943	0.740174	-9.778516	-6.041431	2.756830	0.000000	-10.000000	-0.816667	32.650002	237.666672	1023.000000	1023.000000	2046.000000
2.980000	-0.020890	-12.346277	0.661681	-9.733470	-6.047396	2.772907	0.000000	-10.000000	-0.858333	33.550003	248.500000	1023.000000	1023.000000	2046.000000
3.000000	-0.020554	-12.147440	0.699666	-9.625206	-6.102170	2.880270	0.000000	-10.000000	-0.883333	34.050003	259.666656	1023.000000	1023.000000	2046.000000
3.020000	-0.019244	-11.372952	0.844820	-9.248244	-5.971375	3.001847	0.000000	-10.000000	-0.891667	34.266666	270.833344	1023.000000	1023.000000	2046.000000
3.040000	-0.017639	-10.424916	1.078370	-8.879724	-5.863475	3.239912	0.000000	-10.000000	-0.875000	34.049999	282.166656	1023.000000	1023.000000	2046.000000
3.060000	-0.015739	-9.301744	1.243770	-8.451039	-5.667203	3.572728	0.000000	-10.000000	-0.866667	33.900002	293.500000	1023.000000	1023.000000	2046.000000
3.080000	-0.014115	-8.342060	1.390183	-8.141976	-5.463397	3.873130	0.000000	-10.000000	-0.825000	33.783333	304.833344	1023.000000	1023.000000	2046.000000
3.100000	-0.014045	-8.300312	1.396184	-7.980022	-5.424026	3.707552	0.000000	-10.000000	-0.816667	33.466667	316.166656	1023.000000	1023.000000	2046.000000
3.120000	-0.016329	-9.650648	1.121274	-8.245381	-5.601091	3.074550	0.000000	-10.000000	-0.800000	33.299999	327.333344	1023.000000	1023.000000	2046.000000
3.140000	-0.018944	-11.195619	0.705378	-8.495173	-5.906475	2.500651	0.000000	-10.000000	-0.800000	32.933334	338.500000	1023.000000	1023.000000	2046.000000
3.160000	-0.020685	-12.224847	0.368570	-8.526093	-6.207365	2.140041	0.000000	-10.000000	-0.775000	32.599998	349.500000	1023.000000	1023.000000	2046.000000
3.180000	-0.021679	-12.812151	0.129654	-8.532868	-6.403585	1.994649	0.000000	-10.000000	-0.741667	32.099998	360.500000	1023.000000	1023.000000	2046.000000
3.200000	-0.021846	-12.911184	0.075273	-8.451971	-6.500688	1.966202	0.000000	-10.000000	-0.733333	31.966667	371.333344	1023.000000	1023.000000	2046.000000
3.220000	-0.021648	-12.794203	0.010388	-8.278612	-6.491232	1.965253	0.000000	-10.000000	-0.733333	32.066669	382.000000	1023.000000	1023.000000	2046.000000
3.240000	-0.021086	-12.462072	0.071976	-8.080069	-6.506433	2.052453	0.000000	-10.000000	-0.741667	32.050003	392.666656	1023.000000	1023.000000	2046.000000
3.260000	-0.020608	-12.179438	0.118890	-7.815711	-6.552928	2.070311	0.000000	-10.000000	-0.750000	32.083336	403.500000	1023.000000	1023.000000	2046.000000
3.280000	-0.019875	-11.745897	0.185221	-7.588608	-6.538104	2.195593	0.000000	-10.000000	-0.758333	31.933332	414.333344	1023.000000	1023.000000	2046.000000
3.300000	-0.019092	-11.283217	0.204552	-7.362635	-6.484876	2.359741	0.000000	-10.000000	-0.783333	32.333336	425.000000	1023.000000	1023.000000	2046.000000
3.320000	-0.018240	-10.780088	0.301774	-7.064868	-6.494440	2.477445	0.000000	-10.000000	-0.775000	32.466667	435.666656	1023.000000	1023.000000	2046.000000
3.340000	-0.017380	-10.271641	0.342408	-6.826334	-6.458550	2.670835	0.000000	-10.000000	-0.758333	32.583336	446.500000	1023.000000	1023.000000	2046.000000
3.360000	-0.016437	-9.714284	0.292549	-6.540293	-6.327043	2.860503	0.000000	-10.000000	-0.725000	31.950001	457.500000	1023.000000	1023.000000	2046.000000
3.380000	-0.015412	-9.108362	0.383316	-6.320427	-6.277270	3.106019	0.000000	-10.000000	-0.708333	31.533333	468.166656	1023.000000	1023.000000	2046.000000
3.400000	-0.014212	-8.399036	0.441904	-6.068164	-6.119385	3.346609	0.000000	-10.000000	-0.683333	31.016666	478.666656	1023.000000	1023.000000	2046.000000
3.420000	-0.013115	-7.750824	0.532313	-5.849054	-6.004817	3.570734	0.000000	-10.000000	-0.666667	30.933334	485.500000	1023.000000	1023.000000	2046.000000
3.440000	-0.011799	-6.973144	0.650186	-5.640389	-5.845572	3.862631	0.000000	-10.000000	-0.658333	30.316668	495.833344	1023.000000	1023.000000	2046.000000
3.460000	-0.010248	-6.056291	0.865103	-5.362929	-5.684423	4.125958	0.000000	-10.000000	-0.666667	30.316668	506.000000	1023.000000	1023.000000	2046.000000
3.480000	-0.008530	-5.041304	1.146193	-5.186702	-5.513059	4.512264	0.000000	-10.000000	-0.666667	29.816668	519.500000	1023.000000	1023.000000	2046.000000
3.500000	-0.007012	-4.144146	1.300631	-5.077922	-5.205719	4.838863	0.000000	-10.000000	-0.658333	29.816668	529.500000	1023.000000	1023.000000	2046.000000
3.520000	-0.006003	-3.547839	1.495453	-5.076211	-4.970885	5.003803	0.000000	-10.000000	-0.641667	29.233334	539.500000	1023.000000	1023.000000	2046.000000
3.540000	-0.005626	-3.324851	1.636645	-5.097373	-4.776709	4.912585	0.000000	-10.000000	-0.641667	29.283335	549.500000	1023.000000	1023.000000	2046.000000
3.560000	-0.005530	-3.268130	1.778304	-5.193359	-4.667871	4.814795	0.000000	-10.000000	-0.641667	28.950001	559.500000	1023.000000	1023.000000	2046.000000
3.580000	-0.005216	-3.082832	1.820335	-5.114606	-4.521309	4.732748	0.000000	-10.000000	-0.633333	28.950001	569.166687	1023.000000	1023.000000	2046.000000
3.600000	-0.004666	-2.757866	1.965490	-5.051053	-4.474206	4.801904	0.000000	-10.000000	-0.608333	28.366667	578.833313	1023.000000	1023.000000	2046.000000
3.620000	-0.004106	-2.426563	2.060289	-4.914872	-4.428195	4.856215	0.000000	-10.000000	-0.575000	28.116667	588.166687	1023.000000	1023.000000	2046.000000
3.640000	-0.002974	-1.757703	2.162001	-4.739500	-4.238299	5.058095	0.000000	-10.000000	-0.550000	27.266666	597.666687	1023.000000	1023.000000	2046.000000
3.660000	-0.001688	-0.997897	2.338666	-4.507276	-4.098855	5.269568	0.000000	-10.000000	-0.541667	26.966667	606.833313	1023.000000	1023.000000	2046.000000
3.680000	-0.000198	-0.117062	2.582241	-4.237604	-3.960120	5.498422	0.000000	-10.000000	-0.541667	26.366667	616.000000	1023.000000	1023.000000	2046.000000
3.700000	0.001472	0.870224	2.859570	-3.967490	-3.783648	5.761792	0.000000	-10.000000	-0.566667	26.500000	625.000000	1023.000000	1023.000000	2046.000000
3.720000	0.003177	1.877699	3.102240	-3.669165	-3.552776	5.997400	0.000000	-10.000000	-0.591667	26.833334	633.833313	1023.000000	1023.000000	2046.000000
3.740000	0.004687	2.769884	3.350339	-3.442147	-3.387673	6.249364	0.000000	-10.000000	-0.608333	27.183334	642.666687	1023.000000	1023.000000	2046.000000
3.760000	0.006179	3.651720	3.582126	-3.233074	-3.190055	6.492722	0.000000	-10.000000	-0.591667	27.150002	651.666687	1023.000000	1023.000000	2046.000000
3.780000	0.007652	4.522605	3.784208	-2.995676	-2.982224	6.716297	0.000000	-10.000000	-0.550000	26.900002	660.833313	1023.000000	1023.000000	2046.000000
3.800000	0.008954	5.291553	3.963290	-2.802208	-2.787596	6.918067	0.000000	-10.000000	-0.516667	26.416668	670.000000	1023.000000	1023.000000	2046.000000
3.820000	0.010385	6.137572	4.160345	-2.598436	-2.545586	7.121250	0.000000	-10.000000	-0.483333	25.716667	678.833313	1023.000000	1023.000000	2046.000000
3.840000	0.011626	6.870844	4.364700	-2.346396	-2.428470	7.281010	0.000000	-10.000000	-0.466667	24.866667	687.500000	1023.000000	1023.000000	2046.000000
3.860000	0.012839	7.587590	4.553578	-2.176474	-2.279471	7.489957	0.000000	-10.000000	-0.450000	24.416666	695.833313	1023.000000	1023.000000	2046.000000
3.880000	0.013994	8.270353	4.657303	-2.019496	-2.085866	7.718412	0.000000	-10.000000	-0.433333	24.083334	704.000000	1023.000000	1023.000000	2046.000000
3.900000	0.014548	8.597708	4.773916	-1.896552	-2.072381	7.792724	0.000000	-10.000000	-0.408333	23.650000	712.000000	1023.000000	1023.000000	2046.000000
3.920000	0.015061	8.900898	4.782294	-1.807148	-1.953698	7.879449	0.000000	-10.000000	-0.383333	22.750000	720.000000	1023.000000	1023.000000	2046.000000
3.940000	0.015512	9.167785	4.850811	-1.709655	-1.908929	7.935557	0.000000	-10.000000	-0.366667	21.900002	727.833313	1023.000000	1023.000000	2046.000000
3.960000	0.016401	9.693271	5.043586	-1.542696	-1.900333	8.092715	0.000000	-10.000000	-0.341667	20.700001	735.333313	1023.000000	1023.000000	2046.000000
3.980000	0.017733	10.480162	5.208871	-1.241168	-1.722396	8.234855	0.000000	-10.000000	-0.300000	19.533335	742.500000	1023.000000	1023.000000	2046.000000
4.000000	0.018950	11.199239	5.357278	-1.047069	-1.575405	8.464435	0.000000	-10.000000	-0.258333	18.100000	749.166687	1023.000000	1023.000000	2046.000000
4.020000	0.019381	11.454037	5.357087	-0.844006	-1.522100	8.463055	0.000000	-10.000000	-0.216667	16.366667	755.500000	1023.000000	1023.000000	2046.000000
4.040000	0.018687	11.044196	5.237267	-0.942331	-1.562592	8.311852	0.000000	-10.000000	-0.166667	14.133333	761.166687	1023.000000	1023.000000	2046.000000
4.060000	0.016104	9.517673	4.867903	-1.250124	-1.745157	7.645050	0.000000	-10.000000	-0.125000	11.933333	766.333313	1023.000000	1023.000000	2046.000000
4.080000	0.012907	7.628250	4.436752	-1.619244	-2.170559	6.981300	0.000000	-10.000000	-0.083333	9.983334	770.666687	1023.000000	1023.000000	2046.000000
4.100000	0.010257	6.062025	3.973553	-1.872133	-2.577722	6.538327	0.000000	-10.000000	-0.066667	8.050000	774.333313	1023.000000	1023.000000	2046.000000
4.120000	0.008387	4.956669	3.592100	-2.025728	-2.845008	6.235306	0.000000	-10.000000	-0.050000	5.233334	777.333313	1023.000000	1023.000000	2046.000000
4.140000	0.007162	4.232512	3.445483	-2.062376	-3.118256	5.967661	0.000000	-10.000000	-0.050000	2.416667	779.500000	1023.000000	1023.000000	2046.000000
4.160000	0.006438	3.804960	3.313317	-2.104187	-3.261263	5.857093	0.000000	-10.000000	-0.050000	-0.133333	780.666687	1023.000000	1023.000000	2046.000000
4.180000	0.005770	3.409825	3.197152	-2.085967	-3.386335	5.684975	0.000000	-10.000000	-0.050000	-2.183333	781.000000	1023.000000	1023.000000	2046.000000
4.200000	0.005184	3.063462	3.190457	-2.070807	-3.621744	5.565556	0.000000	-10.000000	-0.041667	-4.683333	781.000000	1023.000000	1023.000000	2046.000000
4.220000	0.004784	2.827551	3.074319	-2.075687	-3.704162	5.533081	0.000000	-10.000000	-0.025000	-7.133333	781.000000	1023.000000	1023.000000	2046.000000
4.240000	0.004377	2.587032	2.986050	-2.044473	-3.812415	5.457870	0.000000	-10.000000	0.008333	-9.483334	781.000000	1023.000000	1023.000000	2046.000000
4.260000	0.004025	2.378577	2.942383	-2.060573	-3.952619	5.449387	0.000000	-10.000000	0.041667	-11.383333	781.000000	1023.000000	1023.000000	2046.000000
4.280000	0.003637	2.149267	2.825237	-2.036647	-4.043737	5.404415	0.000000	-10.000000	0.091667	-13.333333	781.000000	1023.000000	1023.000000	2046.000000
4.300000	0.003246	1.918263	2.709833	-2.094861	-4.125223	5.428514	0.000000	-10.000000	0.141667	-15.266667	777.333313	1023.000000	1023.000000	2046.000000
4.320000	0.002825	1.669474	2.598843	-2.108571	-4.215775	5.394976	0.000000	-10.000000	0.233333	-18.366667	766.166687	1023.000000	1023.000000	2046.000000
4.340000	0.002451	1.448809	2.460923	-2.192603	-4.218247	5.398736	0.000000	-10.000000	0.300000	-20.766666	755.000000	1023.000000	1023.000000	2046.000000
4.360000	0.002005	1.185181	2.396974	-2.328313	-4.282526	5.399045	0.000000	-10.000000	0.391667	-23.350000	745.000000	1023.000000	1023.000000	2046.000000
4.380000	0.001415	0.836103	2.289323	-2.537164	-4.323564	5.407508	0.000000	-10.000000	0.458333	-25.266666	739.833313	1023.000000	1023.000000	2046.000000
4.400000	0.001282	0.757395	2.275966	-2.693020	-4.298854	5.473304	0.000000	-10.000000	0.558333	-27.900000	731.500000	1023.000000	1023.000000	2046.000000
4.420000	0.001276	0.754229	2.361639	-2.817985	-4.327928	5.538503	0.000000	-10.000000	0.650000	-30.116667	722.333313	1023.000000	1023.000000	2046.000000
4.440000	0.001189	0.702585	2.385872	-3.028463	-4.263053	5.608229	0.000000	-10.000000	0.716667	-31.666668	712.166687	1023.000000	1023.000000	2046.000000
4.460000	0.000567	0.334897	2.356434	-3.358572	-4.176908	5.513943	0.000000	-10.000000	0.766667	-32.799999	701.500000	1023.000000	1023.000000	2046.000000
4.480000	-0.000612	-0.361508	2.345286	-3.772786	-4.168311	5.234303	0.000000	-10.000000	0.800000	-33.766666	690.500000	1023.000000	1023.000000	2046.000000
4.500000	-0.002197	-1.298313	2.235816	-4.241113	-4.150643	4.857626	0.000000	-10.000000	0.866667	-34.799999	679.333313	1023.000000	1023.000000	2046.000000
4.520000	-0.003765	-2.225216	2.089696	-4.703774	-4.157790	4.546651	0.000000	-10.000000	0.916667	-35.816669	667.833313	1023.000000	1023.000000	2046.000000
4.540000	-0.005107	-3.018134	2.037962	-5.120079	-4.281365	4.345347	0.000000	-10.000000	0.975000	-36.883335	655.833313	1023.000000	1023.000000	2046.000000
4.560000	-0.006208	-3.668739	1.941299	-5.414992	-4.353309	4.158262	0.000000	-10.000000	0.991667	-37.549999	643.500000	1023.000000	1023.000000	2046.000000
4.580000	-0.007016	-4.146612	1.911159	-5.673187	-4.393691	4.009107	0.000000	-10.000000	0.975000	-37.266666	630.833313	1023.000000	1023.000000	2046.000000
4.600000	-0.007331	-4.332369	1.948221	-5.844774	-4.410104	3.974287	0.000000	-10.000000	0.916667	-36.166668	618.333313	1023.000000	1023.000000	2046.000000
4.620000	-0.007620	-4.503682	1.974292	-5.943762	-4.412059	3.877847	0.000000	-10.000000	0.883333	-35.299999	606.333313	1023.000000	1023.000000	2046.000000
4.640000	-0.007755	-4.583133	2.029628	-6.078995	-4.356743	3.822977	0.000000	-10.000000	0.916667	-35.533333	594.666687	1023.000000	1023.000000	2046.000000
4.660000	-0.007807	-4.613757	2.172333	-6.186571	-4.383853	3.784334	0.000000	-10.000000	0.975000	-36.533333	583.000000	1023.000000	1023.000000	2046.000000
4.680000	-0.007961	-4.704845	2.237009	-6.305313	-4.375185	3.738643	0.000000	-10.000000	1.016667	-37.350002	570.666687	1023.000000	1023.000000	2046.000000
4.700000	-0.008120	-4.798861	2.248527	-6.461391	-4.322496	3.736501	0.000000	-10.000000	1.016667	-37.433334	558.166687	1023.000000	1023.000000	2046.000000
4.720000	-0.008423	-4.977892	2.275413	-6.554607	-4.324278	3.625580	0.000000	-10.000000	0.991667	-37.116669	545.500000	1023.000000	1023.000000	2046.000000
4.740000	-0.008668	-5.122630	2.278385	-6.695035	-4.289305	3.583324	0.000000	-10.000000	0.908333	-36.033333	533.166687	1023.000000	1023.000000	2046.000000
4.760000	-0.009070	-5.360549	2.304119	-6.835143	-4.313939	3.484414	0.000000	-10.000000	0.800000	-34.466667	521.166687	1023.000000	1023.000000	2046.000000
4.780000	-0.009347	-5.523927	2.336922	-6.971170	-4.324797	3.435118	0.000000	-10.000000	0.716667	-32.950001	509.666656	1023.000000	1023.000000	2046.000000
4.800000	-0.009581	-5.662477	2.413745	-7.086650	-4.392927	3.403354	0.000000	-10.000000	0.708333	-32.250000	498.666656	1023.000000	1023.000000	2046.000000
4.820000	-0.009524	-5.628689	2.474035	-7.158967	-4.327608	3.383852	0.000000	-10.000000	0.741667	-32.566666	487.833344	1023.000000	1023.000000	2046.000000
4.840000	-0.009187	-5.429759	2.536395	-7.173616	-4.303448	3.510911	0.000000	-10.000000	0.783333	-33.250000	477.000000	1023.000000	1023.000000	2046.000000
4.860000	-0.009201	-5.437959	2.559395	-7.199833	-4.363137	3.565616	0.000000	-10.000000	0.816667	-33.750000	466.000000	1023.000000	1023.000000	2046.000000
4.880000	-0.009556	-5.647880	2.524686	-7.264066	-4.451372	3.542873	0.000000	-10.000000	0.825000	-33.866665	454.833344	1023.000000	1023.000000	2046.000000
4.900000	-0.010156	-6.002138	2.453705	-7.404371	-4.575657	3.524185	0.000000	-10.000000	0.800000	-33.733334	443.500000	1023.000000	1023.000000	2046.000000
4.920000	-0.010444	-6.172185	2.448223	-7.429181	-4.660877	3.469650	0.000000	-10.000000	0.775000	-33.583332	432.166656	1023.000000	1023.000000	2046.000000
4.940000	-0.010634	-6.284567	2.428382	-7.399591	-4.682896	3.369538	0.000000	-10.000000	0.791667	-33.799999	421.000000	1023.000000	1023.000000	2046.000000
4.960000	-0.010860	-6.418226	2.420789	-7.465390	-4.786622	3.412996	0.000000	-10.000000	0.825000	-34.066666	409.666656	1023.000000	1023.000000	2046.000000
4.980000	-0.011607	-6.859973	2.240067	-7.618303	-4.778167	3.296430	0.000000	-10.000000	0.816667	-34.133335	398.333344	1023.000000	1023.000000	2046.000000
5.000000	-0.013483	-7.968580	1.941521	-7.884940	-4.944518	2.919358	0.000000	-10.000000	0.783333	-33.600002	386.833344	1023.000000	1023.000000	2046.000000
5.020000	-0.016621	-9.823302	1.549741	-8.313835	-5.367005	2.307796	0.000000	-10.000000	0.741667	-32.883335	375.666656	1023.000000	1023.000000	2046.000000
5.040000	-0.020245	-11.965021	1.012519	-8.742660	-5.825302	1.590422	0.000000	-10.000000	0.708333	-32.083336	364.666656	1023.000000	1023.000000	2046.000000
5.060000	-0.023496	-13.885987	0.487673	-9.096662	-6.260437	0.983438	0.000000	-10.000000	0.666667	-31.299999	354.000000	1023.000000	1023.000000	2046.000000
5.080000	-0.025968	-15.347161	0.016817	-9.361955	-6.605822	0.603798	0.000000	-10.000000	0.616667	-30.350000	343.666656	1023.000000	1023.000000	2046.000000
5.100000	-0.027865	-16.468021	-0.313304	-9.536172	-6.923280	0.304733	0.000000	-10.000000	0.566667	-29.283333	333.500000	1023.000000	1023.000000	2046.000000
5.120000	-0.029231	-17.275372	-0.512677	-9.722012	-7.151384	0.110701	0.000000	-10.000000	0.475000	-27.566668	323.666656	1023.000000	1023.000000	2046.000000
5.140000	-0.030312	-17.914614	-0.685664	-9.791918	-7.333067	-0.103964	0.000000	-10.000000	0.375000	-24.983334	314.500000	1023.000000	1023.000000	2046.000000
5.160000	-0.031227	-18.455015	-0.819006	-9.864280	-7.564248	-0.207482	0.000000	-10.000000	0.300000	-22.783335	306.166656	1023.000000	1023.000000	2046.000000
5.180000	-0.031901	-18.853199	-0.953617	-9.937122	-7.681415	-0.281045	0.000000	-10.000000	0.275000	-21.566668	298.500000	1023.000000	1023.000000	2046.000000
5.200000	-0.032595	-19.263927	-1.092017	-9.991174	-7.838051	-0.342686	0.000000	-10.000000	0.283333	-21.700001	291.166656	1023.000000	1023.000000	2046.000000
5.220000	-0.033144	-19.588228	-1.201886	-9.984934	-7.994367	-0.407042	0.000000	-10.000000	0.283333	-21.633333	284.000000	1023.000000	1023.000000	2046.000000
5.240000	-0.033609	-19.863150	-1.325426	-10.070801	-8.084289	-0.382635	0.000000	-10.000000	0.291667	-21.466667	276.833344	1023.000000	1023.000000	2046.000000
5.260000	-0.033898	-20.034012	-1.474381	-10.068943	-8.112571	-0.378116	0.000000	-10.000000	0.283333	-21.083334	269.666656	1023.000000	1023.000000	2046.000000
5.280000	-0.034175	-20.197596	-1.555622	-10.079807	-8.200658	-0.361507	0.000000	-10.000000	0.291667	-21.083334	262.500000	1023.000000	1023.000000	2046.000000
5.300000	-0.034244	-20.238091	-1.668022	-10.095457	-8.204185	-0.270425	0.000000	-10.000000	0.291667	-21.316668	255.500000	1023.000000	1023.000000	2046.000000
5.320000	-0.034291	-20.266142	-1.662721	-10.147702	-8.236711	-0.219008	0.000000	-10.000000	0.300000	-21.616667	248.333328	1023.000000	1023.000000	2046.000000
5.340000	-0.034067	-20.133783	-1.652415	-10.184211	-8.215712	-0.081447	0.000000	-10.000000	0.308333	-21.900000	241.166672	1023.000000	1023.000000	2046.000000
5.360000	-0.033413	-19.747005	-1.491321	-10.135102	-8.189992	0.069410	0.000000	-10.000000	0.308333	-21.900000	233.833328	1023.000000	1023.000000	2046.000000
5.380000	-0.032516	-19.217152	-1.296510	-10.158182	-8.046623	0.284165	0.000000	-10.000000	0.300000	-21.766666	226.500000	1023.000000	1023.000000	2046.000000
5.400000	-0.032125	-18.985605	-1.146351	-10.271425	-7.958745	0.390915	0.000000	-10.000000	0.283333	-21.400000	219.166672	1023.000000	1023.000000	2046.000000
5.420000	-0.032490	-19.201715	-1.176095	-10.543365	-7.835180	0.352924	0.000000	-10.000000	0.275000	-21.216667	214.333328	1023.000000	1023.000000	2046.000000
5.440000	-0.033871	-20.017839	-1.204975	-10.932607	-7.888988	0.008730	0.000000	-10.000000	0.250000	-20.750000	207.333328	1023.000000	1023.000000	2046.000000
5.460000	-0.035197	-20.801651	-1.345442	-11.317672	-7.869989	-0.268548	0.000000	-10.000000	0.225000	-20.366667	200.500000	1023.000000	1023.000000	2046.000000
5.480000	-0.036155	-21.367535	-1.465545	-11.589069	-7.879459	-0.433462	0.000000	-10.000000	0.200000	-19.683334	191.333328	1023.000000	1023.000000	2046.000000
5.500000	-0.036980	-21.855417	-1.472745	-11.793265	-7.989607	-0.599801	0.000000	-10.000000	0.191667	-19.116667	184.833328	1023.000000	1023.000000	2046.000000
5.520000	-0.037567	-22.202150	-1.485265	-11.996082	-8.086617	-0.634185	0.000000	-10.000000	0.175000	-18.366667	178.500000	1023.000000	1023.000000	2046.000000
5.540000	-0.037919	-22.410093	-1.503356	-12.098399	-8.132194	-0.676144	0.000000	-10.000000	0.150000	-17.683334	172.500000	1023.000000	1023.000000	2046.000000
5.560000	-0.037961	-22.434845	-1.482212	-12.199625	-8.143875	-0.609133	0.000000	-10.000000	0.150000	-17.000000	166.500000	1023.000000	1023.000000	2046.000000
5.580000	-0.037941	-22.422966	-1.482496	-12.186053	-8.127329	-0.627087	0.000000	-10.000000	0.133333	-16.433334	160.833328	1023.000000	1023.000000	2046.000000
5.600000	-0.037662	-22.258268	-1.427692	-12.188183	-8.091125	-0.551268	0.000000	-10.000000	0.133333	-15.883334	155.333328	1023.000000	1023.000000	2046.000000
5.620000	-0.037275	-22.029335	-1.332584	-12.194658	-8.041784	-0.460310	0.000000	-10.000000	0.108333	-15.583334	150.000000	1023.000000	1023.000000	2046.000000
5.640000	-0.036956	-21.840750	-1.229271	-12.205499	-8.039767	-0.366213	0.000000	-10.000000	0.091667	-15.066667	144.666672	1023.000000	1023.000000	2046.000000
5.660000	-0.036554	-21.603628	-1.137504	-12.162755	-7.993122	-0.310247	0.000000	-10.000000	0.058333	-14.516666	139.666672	1023.000000	1023.000000	2046.000000
5.680000	-0.036096	-21.332909	-1.077189	-12.167306	-7.871281	-0.217133	0.000000	-10.000000	0.025000	-13.583333	134.833328	1023.000000	1023.000000	2046.000000
5.700000	-0.035813	-21.165325	-1.024678	-12.194069	-7.822379	-0.124200	0.000000	-10.000000	0.008333	-12.716667	130.333328	1023.000000	1023.000000	2046.000000
5.720000	-0.035473	-20.964285	-0.927694	-12.149309	-7.798996	-0.088287	0.000000	-10.000000	0.000000	-12.016667	126.000000	1023.000000	1023.000000	2046.000000
5.740000	-0.035158	-20.778307	-0.895956	-12.123319	-7.716530	-0.042503	0.000000	-10.000000	0.000000	-11.750000	122.000000	1023.000000	1023.000000	2046.000000
5.760000	-0.034954	-20.658033	-0.848784	-12.091810	-7.693806	-0.023632	0.000000	-10.000000	0.008333	-11.766667	118.000000	1023.000000	1023.000000	2046.000000
5.780000	-0.034804	-20.569391	-0.742937	-12.101501	-7.762789	0.037836	0.000000	-10.000000	0.008333	-11.716667	114.000000	1023.000000	1023.000000	2046.000000
5.800000	-0.034662	-20.485155	-0.723288	-12.120006	-7.749932	0.108070	0.000000	-10.000000	0.008333	-11.516666	110.000000	1023.000000	1023.000000	2046.000000
5.820000	-0.034590	-20.442924	-0.714274	-12.129684	-7.736710	0.137744	0.000000	-10.000000	0.000000	-11.116667	106.333336	1023.000000	1023.000000	2046.000000
5.840000	-0.034489	-20.382719	-0.694254	-12.130220	-7.754600	0.196356	0.000000	-10.000000	0.000000	-10.650000	102.666664	1023.000000	1023.000000	2046.000000
5.860000	-0.034347	-20.299091	-0.704117	-12.111548	-7.723124	0.239699	0.000000	-10.000000	0.000000	-10.166667	99.166664	1023.000000	1023.000000	2046.000000
5.880000	-0.034270	-20.253809	-0.666606	-12.085211	-7.754035	0.252043	0.000000	-10.000000	0.000000	-9.683333	95.666664	1023.000000	1023.000000	2046.000000
5.900000	-0.034127	-20.169325	-0.645819	-12.088601	-7.742334	0.307431	0.000000	-10.000000	0.000000	-9.216667	92.500000	1023.000000	1023.000000	2046.000000
5.920000	-0.033925	-20.049633	-0.563183	-12.057312	-7.784481	0.355342	0.000000	-10.000000	0.000000	-8.683333	89.500000	1023.000000	1023.000000	2046.000000
5.940000	-0.033617	-19.867620	-0.554815	-12.035362	-7.699360	0.421916	0.000000	-10.000000	0.000000	-8.066668	86.500000	1023.000000	1023.000000	2046.000000
5.960000	-0.033386	-19.730972	-0.480070	-12.029717	-7.699015	0.477830	0.000000	-10.000000	-0.008333	-7.483334	83.833336	1023.000000	1023.000000	2046.000000
5.980000	-0.033107	-19.566109	-0.440705	-12.010762	-7.694580	0.579938	0.000000	-10.000000	-0.025000	-6.833333	81.166664	1023.000000	1023.000000	2046.000000
6.000000	-0.032750	-19.354967	-0.391233	-11.946652	-7.637059	0.619978	0.000000	-10.000000	-0.041667	-6.400000	78.833336	1023.000000	1023.000000	2046.000000
6.020000	-0.032459	-19.183397	-0.304356	-11.925799	-7.634693	0.681451	0.000000	-10.000000	-0.041667	-6.000000	76.500000	1023.000000	1023.000000	2046.000000
6.040000	-0.032257	-19.063814	-0.246775	-11.873198	-7.659167	0.715325	0.000000	-10.000000	-0.041667	-5.633333	74.500000	1023.000000	1023.000000	2046.000000
6.060000	-0.031971	-18.894594	-0.207481	-11.834059	-7.608426	0.755370	0.000000	-10.000000	-0.041667	-5.116667	72.666664	1023.000000	1023.000000	2046.000000
6.080000	-0.031821	-18.806494	-0.173722	-11.840318	-7.590102	0.797647	0.000000	-10.000000	-0.058333	-4.566667	71.000000	1023.000000	1023.000000	2046.000000
6.100000	-0.031581	-18.664597	-0.132583	-11.818435	-7.596599	0.883020	0.000000	-10.000000	-0.058333	-4.183333	69.666664	1023.000000	1023.000000	2046.000000
6.120000	-0.031372	-18.541124	-0.133576	-11.766966	-7.527357	0.886774	0.000000	-10.000000	-0.058333	-3.950000	68.333336	1023.000000	1023.000000	2046.000000
6.140000	-0.031225	-18.453810	-0.064444	-11.751499	-7.554350	0.916483	0.000000	-10.000000	-0.058333	-3.783333	67.000000	1023.000000	1023.000000	2046.000000
6.160000	-0.030983	-18.311014	-0.025872	-11.746371	-7.548077	1.009307	0.000000	-10.000000	-0.058333	-3.533333	65.666664	1023.000000	1023.000000	2046.000000
6.180000	-0.030855	-18.235495	-0.040847	-11.685574	-7.509813	1.000739	0.000000	-10.000000	-0.058333	-3.283333	64.500000	1023.000000	1023.000000	2046.000000
6.200000	-0.030727	-18.159567	0.014512	-11.690660	-7.526369	1.042951	0.000000	-10.000000	-0.050000	-3.166667	63.333332	1023.000000	1023.000000	2046.000000
6.220000	-0.030525	-18.040493	0.011985	-11.648856	-7.489380	1.085758	0.000000	-10.000000	-0.050000	-3.100000	62.166668	1023.000000	1023.000000	2046.000000
6.240000	-0.030384	-17.956984	0.065403	-11.614030	-7.486912	1.078554	0.000000	-10.000000	-0.058333	-2.966667	61.000000	1023.000000	1023.000000	2046.000000
6.260000	-0.030247	-17.876013	0.096145	-11.630993	-7.513505	1.172341	0.000000	-10.000000	-0.058333	-2.666667	60.000000	1023.000000	1023.000000	2046.000000
6.280000	-0.030269	-17.889055	0.027298	-11.591394	-7.535577	1.210620	0.000000	-10.000000	-0.058333	-2.366667	59.166668	1023.000000	1023.000000	2046.000000
6.300000	-0.031207	-18.443546	-0.204192	-11.711868	-7.592047	1.064561	0.000000	-10.000000	-0.050000	-1.983333	58.500000	1023.000000	1023.000000	2046.000000
6.320000	-0.032815	-19.393652	-0.481655	-11.929036	-7.797338	0.814377	0.000000	-10.000000	-0.050000	-1.650000	58.166668	1023.000000	1023.000000	2046.000000
6.340000	-0.034419	-20.341467	-0.783835	-12.082005	-7.997719	0.522094	0.000000	-10.000000	-0.050000	-1.133333	58.000000	1023.000000	1023.000000	2046.000000
6.360000	-0.035889	-21.210316	-1.057031	-12.254080	-8.223874	0.324669	0.000000	-10.000000	-0.050000	-0.616667	58.000000	1023.000000	1023.000000	2046.000000
6.380000	-0.036614	-21.639084	-1.199289	-12.285041	-8.394184	0.239429	0.000000	-10.000000	-0.050000	-0.183333	58.000000	1023.000000	1023.000000	2046.000000
6.400000	-0.036825	-21.763802	-1.343901	-12.171969	-8.447456	0.199527	0.000000	-10.000000	-0.050000	-0.716667	58.000000	1023.000000	1023.000000	2046.000000
6.420000	-0.036667	-21.670153	-1.473953	-12.027486	-8.438286	0.269571	0.000000	-10.000000	-0.050000	-1.650000	57.666668	1023.000000	1023.000000	2046.000000
6.440000	-0.036274	-21.437782	-1.491991	-11.938419	-8.418539	0.411168	0.000000	-10.000000	-0.050000	-2.866667	57.000000	1023.000000	1023.000000	2046.000000
6.460000	-0.036229	-21.411295	-1.501560	-11.892308	-8.462090	0.444662	0.000000	-10.000000	-0.050000	-3.433333	56.000000	1023.000000	1023.000000	2046.000000
6.480000	-0.037308	-22.049036	-1.638690	-11.966438	-8.586994	0.143086	0.000000	-10.000000	-0.058333	-3.116667	54.833332	1023.000000	1023.000000	2046.000000
6.500000	-0.039915	-23.589811	-1.959569	-12.279153	-8.805115	-0.545973	0.000000	-10.000000	-0.066667	-1.550000	53.833332	1023.000000	1023.000000	2046.000000
6.520000	-0.043087	-25.464216	-2.448582	-12.666303	-9.170424	-1.178907	0.000000	-10.000000	-0.066667	0.383333	53.166668	1023.000000	1023.000000	2046.000000
6.540000	-0.045465	-26.870049	-2.927842	-12.905052	-9.498414	-1.538740	0.000000	-10.000000	-0.075000	1.766667	53.000000	1023.000000	1023.000000	2046.000000
6.560000	-0.046894	-27.714441	-3.206226	-13.028605	-9.737123	-1.742487	0.000000	-10.000000	-0.066667	2.116667	53.000000	1023.000000	1023.000000	2046.000000
6.580000	-0.047841	-28.273882	-3.352952	-13.118157	-9.909536	-1.893237	0.000000	-10.000000	-0.075000	2.116667	53.000000	1023.000000	1023.000000	2046.000000
6.600000	-0.048450	-28.633924	-3.509859	-13.101748	-10.021090	-2.001227	0.000000	-10.000000	-0.058333	1.533333	53.000000	1023.000000	1023.000000	2046.000000
6.620000	-0.048882	-28.889210	-3.542654	-13.087651	-10.195849	-2.063055	0.000000	-10.000000	-0.058333	0.833333	53.000000	1023.000000	1023.000000	2046.000000
6.640000	-0.049223	-29.090919	-3.682770	-13.097930	-10.232692	-2.077529	0.000000	-10.000000	-0.050000	0.183333	53.000000	1023.000000	1023.000000	2046.000000
6.660000	-0.049581	-29.302338	-3.835624	-13.130957	-10.302000	-2.033758	0.000000	-10.000000	-0.050000	0.000000	53.000000	1023.000000	1023.000000	2046.000000
6.680000	-0.049712	-29.379581	-3.896350	-13.065454	-10.384401	-2.033375	0.000000	-10.000000	-0.058333	0.000000	53.000000	1023.000000	1023.000000	2046.000000
6.700000	-0.049735	-29.393280	-4.021502	-13.053141	-10.373835	-1.944804	0.000000	-10.000000	-0.075000	0.000000	53.000000	1023.000000	1023.000000	2046.000000
6.720000	-0.049699	-29.372307	-4.096322	-13.016125	-10.388358	-1.871502	0.000000	-10.000000	-0.083333	0.300000	53.000000	1023.000000	1023.000000	2046.000000
6.740000	-0.049336	-29.157286	-4.160513	-12.924806	-10.331486	-1.740481	0.000000	-10.000000	-0.091667	0.950000	53.000000	1023.000000	1023.000000	2046.000000
6.760000	-0.048885	-28.890896	-4.121492	-12.847066	-10.304146	-1.618192	0.000000	-10.000000	-0.083333	1.833333	53.000000	1023.000000	1023.000000	2046.000000
6.780000	-0.048295	-28.542517	-4.075630	-12.790248	-10.213149	-1.463491	0.000000	-10.000000	-0.091667	2.600000	53.000000	1023.000000	1023.000000	2046.000000
6.800000	-0.047481	-28.061569	-3.979383	-12.705688	-10.108746	-1.267752	0.000000	-10.000000	-0.091667	3.250000	53.000000	1023.000000	1023.000000	2046.000000
6.820000	-0.046126	-27.260553	-3.717049	-12.566788	-9.973392	-1.003324	0.000000	-10.000000	-0.100000	4.100000	53.000000	1023.000000	1023.000000	2046.000000
6.840000	-0.044726	-26.433165	-3.430641	-12.459261	-9.782516	-0.760746	0.000000	-10.000000	-0.100000	4.950000	53.000000	1023.000000	1023.000000	2046.000000
6.860000	-0.043704	-25.829218	-3.253934	-12.522732	-9.545325	-0.507226	0.000000	-10.000000	-0.108333	5.683333	53.000000	1023.000000	1023.000000	2046.000000
6.880000	-0.043434	-25.669695	-3.102799	-12.617827	-9.360389	-0.588679	0.000000	-10.000000	-0.125000	6.250000	53.000000	1023.000000	1023.000000	2046.000000
6.900000	-0.043928	-25.961288	-3.042092	-12.876132	-9.221636	-0.821429	0.000000	-10.000000	-0.141667	7.016667	53.000000	1023.000000	1023.000000	2046.000000
6.920000	-0.044561	-26.335703	-3.033420	-13.127997	-9.143834	-1.030452	0.000000	-10.000000	-0.158333	7.950000	53.000000	1023.000000	1023.000000	2046.000000
6.940000	-0.044790	-26.470793	-2.976994	-13.267377	-9.126961	-1.099462	0.000000	-10.000000	-0.158333	8.933333	53.000000	1023.000000	1023.000000	2046.000000
6.960000	-0.044596	-26.356096	-2.921475	-13.266066	-9.057786	-1.110768	0.000000	-10.000000	-0.158333	9.900001	53.000000	1023.000000	1023.000000	2046.000000
6.980000	-0.044289	-26.175047	-2.829941	-13.274487	-8.997096	-1.073521	0.000000	-10.000000	-0.158333	10.950000	43.000000	1023.000000	1023.000000	2046.000000
7.000000	-0.043836	-25.906841	-2.701964	-13.250760	-8.970929	-0.983188	0.000000	-10.000000	-0.175000	12.066667	34.000000	1023.000000	1023.000000	2046.000000
7.020000	-0.043193	-25.527317	-2.616472	-13.127194	-8.877110	-0.906540	0.000000	-10.000000	-0.191667	12.916667	26.333334	1023.000000	1023.000000	2046.000000
7.040000	-0.042441	-25.082365	-2.476793	-13.033993	-8.819053	-0.752527	0.000000	-10.000000	-0.208333	13.483334	30.333334	1023.000000	1023.000000	2046.000000
7.060000	-0.041469	-24.508028	-2.362016	-12.916165	-8.680799	-0.549047	0.000000	-10.000000	-0.225000	14.100000	34.666668	1023.000000	1023.000000	2046.000000
7.080000	-0.040355	-23.849682	-2.145294	-12.764263	-8.557767	-0.382359	0.000000	-10.000000	-0.258333	14.783334	39.333332	1023.000000	1023.000000	2046.000000
7.100000	-0.039159	-23.143129	-1.951718	-12.633865	-8.380520	-0.177027	0.000000	-10.000000	-0.283333	15.783334	44.000000	1023.000000	1023.000000	2046.000000
7.120000	-0.037925	-22.413769	-1.780969	-12.479601	-8.208799	0.055601	0.000000	-10.000000	-0.316667	16.633333	49.166668	1023.000000	1023.000000	2046.000000
7.140000	-0.036737	-21.711699	-1.615097	-12.313793	-8.017737	0.234929	0.000000	-10.000000	-0.316667	17.316668	54.666668	1023.000000	1023.000000	2046.000000
7.160000	-0.035651	-21.069458	-1.411438	-12.215514	-7.876275	0.433769	0.000000	-10.000000	-0.333333	18.000000	60.500000	1023.000000	1023.000000	2046.000000
7.180000	-0.034463	-20.367697	-1.262625	-12.022552	-7.695859	0.613340	0.000000	-10.000000	-0.316667	18.600000	66.500000	1023.000000	1023.000000	2046.000000
7.200000	-0.033377	-19.726051	-1.055303	-11.857842	-7.588941	0.776035	0.000000	-10.000000	-0.325000	19.350000	72.500000	1023.000000	1023.000000	2046.000000
7.220000	-0.032260	-19.065575	-0.884129	-11.690473	-7.426389	0.935416	0.000000	-10.000000	-0.333333	19.866667	78.833336	1023.000000	1023.000000	2046.000000
7.240000	-0.031291	-18.492874	-0.750508	-11.519689	-7.321674	1.098997	0.000000	-10.000000	-0.366667	20.250000	85.333336	1023.000000	1023.000000	2046.000000
7.260000	-0.030367	-17.946913	-0.599996	-11.355617	-7.213568	1.222267	0.000000	-10.000000	-0.391667	20.666668	92.000000	1023.000000	1023.000000	2046.000000
7.280000	-0.029293	-17.312170	-0.462104	-11.204351	-7.055512	1.409797	0.000000	-10.000000	-0.400000	21.133333	98.666664	1023.000000	1023.000000	2046.000000
7.300000	-0.028400	-16.784275	-0.363628	-11.049012	-6.950084	1.578449	0.000000	-10.000000	-0.400000	21.400000	105.666664	1023.000000	1023.000000	2046.000000
7.320000	-0.027369	-16.174810	-0.212259	-10.884042	-6.829779	1.751269	0.000000	-10.000000	-0.391667	21.266666	112.833336	1023.000000	1023.000000	2046.000000
7.340000	-0.026318	-15.554182	-0.044784	-10.659556	-6.744679	1.894837	0.000000	-10.000000	-0.391667	21.000000	120.000000	1023.000000	1023.000000	2046.000000
7.360000	-0.025419	-15.022838	0.103448	-10.526525	-6.657263	2.057503	0.000000	-10.000000	-0.400000	21.166668	127.000000	1023.000000	1023.000000	2046.000000
7.380000	-0.024348	-14.389709	0.243999	-10.347641	-6.539447	2.253380	0.000000	-10.000000	-0.408333	21.366667	134.000000	1023.000000	1023.000000	2046.000000
7.400000	-0.023289	-13.764076	0.394425	-10.150587	-6.408372	2.400458	0.000000	-10.000000	-0.416667	21.766666	141.166672	1023.000000	1023.000000	2046.000000
7.420000	-0.022222	-13.132927	0.545081	-9.981359	-6.283248	2.586600	0.000000	-10.000000	-0.416667	21.866667	146.000000	1023.000000	1023.000000	2046.000000
7.440000	-0.021261	-12.565431	0.621946	-9.808502	-6.128233	2.749358	0.000000	-10.000000	-0.416667	22.250000	153.333328	1023.000000	1023.000000	2046.000000
7.460000	-0.020160	-11.914843	0.774504	-9.588473	-5.992060	2.891186	0.000000	-10.000000	-0.416667	22.250000	160.666672	1023.000000	1023.000000	2046.000000
7.480000	-0.019162	-11.325020	0.928329	-9.401911	-5.889924	3.038485	0.000000	-10.000000	-0.425000	22.350000	170.500000	1023.000000	1023.000000	2046.000000
7.500000	-0.018300	-10.815165	1.071451	-9.269473	-5.816320	3.199179	0.000000	-10.000000	-0.450000	22.483334	177.833328	1023.000000	1023.000000	2046.000000
7.520000	-0.017276	-10.210405	1.228879	-9.072924	-5.696541	3.330180	0.000000	-10.000000	-0.483333	23.066668	185.333328	1023.000000	1023.000000	2046.000000
7.540000	-0.016319	-9.644330	1.371563	-8.937307	-5.589869	3.511282	0.000000	-10.000000	-0.500000	23.816668	193.000000	1023.000000	1023.000000	2046.000000
7.560000	-0.015355	-9.075028	1.492023	-8.751537	-5.456977	3.641463	0.000000	-10.000000	-0.491667	24.350000	201.000000	1023.000000	1023.000000	2046.000000
7.580000	-0.014709	-8.692908	1.500631	-8.620678	-5.356133	3.783271	0.000000	-10.000000	-0.458333	24.416668	209.000000	1023.000000	1023.000000	2046.000000
7.600000	-0.014803	-8.748301	1.401397	-8.591290	-5.322828	3.764420	0.000000	-10.000000	-0.450000	24.200001	217.000000	1023.000000	1023.000000	2046.000000
7.620000	-0.015676	-9.264566	1.241747	-8.632668	-5.425363	3.551718	0.000000	-10.000000	-0.466667	24.233334	225.000000	1023.000000	1023.000000	2046.000000
7.640000	-0.016380	-9.680760	1.069675	-8.626350	-5.532772	3.408688	0.000000	-10.000000	-0.508333	24.766668	233.000000	1023.000000	1023.000000	2046.000000
7.660000	-0.016789	-9.922540	0.937096	-8.582515	-5.622554	3.345433	0.000000	-10.000000	-0.541667	25.433334	241.333328	1023.000000	1023.000000	2046.000000
7.680000	-0.016417	-9.702674	0.994420	-8.499448	-5.671455	3.473809	0.000000	-10.000000	-0.575000	26.283335	249.666672	1023.000000	1023.000000	2046.000000
7.700000	-0.015399	-9.100815	1.005847	-8.156140	-5.503869	3.553347	0.000000	-10.000000	-0.541667	26.016666	261.333344	1023.000000	1023.000000	2046.000000
7.720000	-0.013988	-8.266824	1.183451	-7.821414	-5.432177	3.803316	0.000000	-10.000000	-0.500000	25.633333	270.000000	1023.000000	1023.000000	2046.000000
7.740000	-0.012401	-7.328710	1.307820	-7.483102	-5.256929	4.103501	0.000000	-10.000000	-0.425000	24.299999	279.000000	1023.000000	1023.000000	2046.000000
7.760000	-0.011482	-6.785639	1.342168	-7.252696	-5.124569	4.249458	0.000000	-10.000000	-0.425000	23.350000	284.666656	1023.000000	1023.000000	2046.000000
7.780000	-0.012361	-7.305054	1.276593	-7.289725	-5.213829	3.921907	0.000000	-10.000000	-0.416667	22.583334	292.666656	1023.000000	1023.000000	2046.000000
7.800000	-0.015294	-9.038571	0.899533	-7.606008	-5.473405	3.141308	0.000000	-10.000000	-0.433333	22.366667	300.333344	1023.000000	1023.000000	2046.000000
7.820000	-0.018107	-10.701363	0.424322	-7.915969	-5.807940	2.598224	0.000000	-10.000000	-0.416667	22.283335	307.666656	1023.000000	1023.000000	2046.000000
7.840000	-0.019872	-11.744081	0.096486	-7.988944	-6.152041	2.300419	0.000000	-10.000000	-0.416667	22.016668	315.166656	1023.000000	1023.000000	2046.000000
7.860000	-0.020708	-12.238371	-0.107845	-7.990119	-6.302774	2.162367	0.000000	-10.000000	-0.416667	21.933334	322.500000	1023.000000	1023.000000	2046.000000
7.880000	-0.021032	-12.429916	-0.184476	-7.889266	-6.399117	2.042942	0.000000	-10.000000	-0.433333	22.150002	329.833344	1023.000000	1023.000000	2046.000000
7.900000	-0.020970	-12.393364	-0.217918	-7.767910	-6.464112	2.056576	0.000000	-10.000000	-0.441667	22.550001	337.333344	1023.000000	1023.000000	2046.000000
7.920000	-0.020642	-12.199567	-0.171309	-7.556610	-6.539505	2.067858	0.000000	-10.000000	-0.433333	22.733334	344.666656	1023.000000	1023.000000	2046.000000
7.940000	-0.020302	-11.998500	-0.151227	-7.393430	-6.571940	2.118097	0.000000	-10.000000	-0.408333	22.650000	352.333344	1023.000000	1023.000000	2046.000000
7.960000	-0.019856	-11.734786	-0.153324	-7.260426	-6.556940	2.235903	0.000000	-10.000000	-0.391667	22.116667	359.833344	1023.000000	1023.000000	2046.000000
7.980000	-0.019485	-11.515644	-0.186553	-7.079935	-6.580943	2.331786	0.000000	-10.000000	-0.391667	21.600000	367.333344	1023.000000	1023.000000	2046.000000
8.000000	-0.018830	-11.128496	-0.164367	-6.840050	-6.564511	2.440432	0.000000	-10.000000	-0.400000	21.283333	374.666656	1023.000000	1023.000000	2046.000000
8.020000	-0.018190	-10.750250	-0.181076	-6.659321	-6.525780	2.615926	0.000000	-10.000000	-0.391667	21.216667	381.833344	1023.000000	1023.000000	2046.000000
8.040000	-0.017524	-10.356956	-0.154512	-6.500097	-6.513979	2.811633	0.000000	-10.000000	-0.391667	21.300001	389.000000	1023.000000	1023.000000	2046.000000
8.060000	-0.016672	-9.853013	-0.146014	-6.270594	-6.440289	3.003884	0.000000	-10.000000	-0.375000	21.216667	396.000000	1023.000000	1023.000000	2046.000000
8.080000	-0.015764	-9.316766	-0.113862	-6.062521	-6.306601	3.166218	0.000000	-10.000000	-0.366667	21.050001	403.000000	1023.000000	1023.000000	2046.000000
8.100000	-0.014884	-8.796444	-0.022665	-5.962162	-6.214349	3.402731	0.000000	-10.000000	-0.350000	20.633333	410.000000	1023.000000	1023.000000	2046.000000
8.120000	-0.013836	-8.177029	0.105701	-5.807229	-6.112937	3.637436	0.000000	-10.000000	-0.350000	20.466667	417.000000	1023.000000	1023.000000	2046.000000
8.140000	-0.012270	-7.251439	0.278249	-5.623885	-5.895676	3.989873	0.000000	-10.000000	-0.341667	20.333334	423.833344	1023.000000	1023.000000	2046.000000
8.160000	-0.010860	-6.418212	0.490064	-5.531564	-5.677421	4.300708	0.000000	-10.000000	-0.333333	20.216667	430.666656	1023.000000	1023.000000	2046.000000
8.180000	-0.009941	-5.874871	0.685529	-5.526202	-5.472333	4.438136	0.000000	-10.000000	-0.308333	19.733334	437.500000	1023.000000	1023.000000	2046.000000
8.200000	-0.009667	-5.713473	0.800514	-5.671943	-5.289586	4.447541	0.000000	-10.000000	-0.283333	18.800001	444.166656	1023.000000	1023.000000	2046.000000
8.220000	-0.009919	-5.861897	0.875197	-5.821386	-5.146680	4.230973	0.000000	-10.000000	-0.258333	17.800001	450.500000	1023.000000	1023.000000	2046.000000
8.240000	-0.010100	-5.968862	0.885551	-5.929535	-5.009006	4.084128	0.000000	-10.000000	-0.250000	16.950001	456.500000	1023.000000	1023.000000	2046.000000
8.260000	-0.010069	-5.950548	0.954492	-5.949712	-4.989779	4.034452	0.000000	-10.000000	-0.250000	16.533333	462.500000	1023.000000	1023.000000	2046.000000
8.280000	-0.009726	-5.747913	1.064161	-5.915093	-4.992212	4.095231	0.000000	-10.000000	-0.250000	15.916667	468.166656	1023.000000	1023.000000	2046.000000
8.300000	-0.009213	-5.445011	1.130172	-5.849096	-4.904273	4.178185	0.000000	-10.000000	-0.233333	15.433333	473.666656	1023.000000	1023.000000	2046.000000
8.320000	-0.008514	-5.031981	1.266980	-5.748973	-4.858913	4.308926	0.000000	-10.000000	-0.208333	14.650001	478.833344	1023.000000	1023.000000	2046.000000
8.340000	-0.007445	-4.399816	1.395934	-5.556302	-4.709892	4.470444	0.000000	-10.000000	-0.175000	13.950001	484.000000	1023.000000	1023.000000	2046.000000
8.360000	-0.006312	-3.730279	1.581658	-5.365997	-4.584032	4.638093	0.000000	-10.000000	-0.166667	13.066668	488.666656	1023.000000	1023.000000	2046.000000
8.380000	-0.005240	-3.097128	1.808892	-5.246893	-4.464578	4.805451	0.000000	-10.000000	-0.158333	12.250000	493.333344	1023.000000	1023.000000	2046.000000
8.400000	-0.004190	-2.476002	1.958907	-5.114349	-4.287413	4.966852	0.000000	-10.000000	-0.150000	11.516666	497.500000	1023.000000	1023.000000	2046.000000
8.420000	-0.003231	-1.909463	2.146512	-4.997124	-4.168574	5.109724	0.000000	-10.000000	-0.133333	10.950000	500.333344	1023.000000	1023.000000	2046.000000
8.440000	-0.002393	-1.414255	2.326444	-4.923269	-4.058757	5.241327	0.000000	-10.000000	-0.108333	9.733334	503.833344	1023.000000	1023.000000	2046.000000
8.460000	-0.001600	-0.945859	2.410047	-4.866229	-3.895009	5.405331	0.000000	-10.000000	-0.100000	8.050000	507.166656	1023.000000	1023.000000	2046.000000
8.480000	-0.000877	-0.518075	2.550246	-4.750834	-3.787751	5.470263	0.000000	-10.000000	-0.075000	5.416667	511.166656	1023.000000	1023.000000	2046.000000
8.500000	-0.000321	-0.189529	2.649824	-4.713152	-3.704330	5.578128	0.000000	-10.000000	-0.066667	2.500000	513.333313	1023.000000	1023.000000	2046.000000
8.520000	-0.000058	-0.034026	2.754157	-4.690784	-3.704886	5.607487	0.000000	-10.000000	-0.050000	-0.400000	514.500000	1023.000000	1023.000000	2046.000000
8.540000	0.000247	0.145712	2.792887	-4.662682	-3.645313	5.660820	0.000000	-10.000000	-0.050000	-2.350000	515.000000	1023.000000	1023.000000	2046.000000
8.560000	0.000315	0.186220	2.824252	-4.725525	-3.625937	5.713430	0.000000	-10.000000	-0.025000	-4.816667	515.000000	1023.000000	1023.000000	2046.000000
8.580000	0.000227	0.134294	2.835892	-4.739826	-3.617705	5.655933	0.000000	-10.000000	-0.008333	-7.233334	515.000000	1023.000000	1023.000000	2046.000000
8.600000	0.000099	0.058360	2.821834	-4.793398	-3.650367	5.680292	0.000000	-10.000000	0.016667	-10.200000	515.000000	1023.000000	1023.000000	2046.000000
8.620000	0.000032	0.019034	2.796376	-4.812836	-3.587537	5.623031	0.000000	-10.000000	0.016667	-11.400000	515.000000	1023.000000	1023.000000	2046.000000
8.640000	-0.000228	-0.134499	2.821151	-4.903864	-3.647722	5.595935	0.000000	-10.000000	0.058333	-13.000000	515.000000	1023.000000	1023.000000	2046.000000
8.660000	-0.000617	-0.364679	2.768618	-5.013864	-3.677866	5.558434	0.000000	-10.000000	0.100000	-14.700001	507.500000	1023.000000	1023.000000	2046.000000
8.680000	-0.000844	-0.499089	2.798930	-5.081393	-3.710163	5.493536	0.000000	-10.000000	0.158333	-16.666668	498.000000	1023.000000	1023.000000	2046.000000
8.700000	-0.001118	-0.660639	2.796371	-5.207704	-3.718343	5.469036	0.000000	-10.000000	0.191667	-18.033335	486.500000	1023.000000	1023.000000	2046.000000
8.720000	-0.001529	-0.903416	2.801852	-5.311988	-3.783080	5.389801	0.000000	-10.000000	0.216667	-18.750000	482.500000	1023.000000	1023.000000	2046.000000
8.740000	-0.001954	-1.154897	2.762488	-5.457067	-3.803722	5.343404	0.000000	-10.000000	0.275000	-20.666668	476.000000	1023.000000	1023.000000	2046.000000
8.760000	-0.002456	-1.451385	2.745830	-5.564463	-3.841336	5.208584	0.000000	-10.000000	0.350000	-22.933334	468.833344	1023.000000	1023.000000	2046.000000
8.780000	-0.002991	-1.767504	2.773655	-5.714256	-3.912644	5.085742	0.000000	-10.000000	0.433333	-25.650000	459.000000	1023.000000	1023.000000	2046.000000
8.800000	-0.003581	-2.116171	2.746039	-5.908461	-3.979174	5.025425	0.000000	-10.000000	0.466667	-26.900000	453.666656	1023.000000	1023.000000	2046.000000
8.820000	-0.004000	-2.364112	2.744363	-6.023679	-3.973692	4.888896	0.000000	-10.000000	0.458333	-27.383333	444.833344	1023.000000	1023.000000	2046.000000
8.840000	-0.004134	-2.443374	2.825961	-6.167923	-4.001468	4.900057	0.000000	-10.000000	0.441667	-27.416668	438.666656	1023.000000	1023.000000	2046.000000
8.860000	-0.004364	-2.579356	2.865252	-6.248947	-4.065513	4.869851	0.000000	-10.000000	0.433333	-26.816668	429.333344	1023.000000	1023.000000	2046.000000
8.880000	-0.004903	-2.897724	2.769402	-6.395755	-4.101957	4.830585	0.000000	-10.000000	0.508333	-27.750000	420.333344	1023.000000	1023.000000	2046.000000
8.900000	-0.005855	-3.460566	2.625612	-6.601791	-4.160138	4.675751	0.000000	-10.000000	0.583333	-28.683334	411.333344	1023.000000	1023.000000	2046.000000
8.920000	-0.007063	-4.174177	2.607854	-6.886932	-4.431487	4.536389	0.000000	-10.000000	0.683333	-30.916666	402.166656	1023.000000	1023.000000	2046.000000
8.940000	-0.007579	-4.479013	2.550016	-6.912858	-4.478242	4.362071	0.000000	-10.000000	0.716667	-31.983334	391.500000	1023.000000	1023.000000	2046.000000
8.960000	-0.007812	-4.616988	2.503129	-6.967289	-4.464895	4.312067	0.000000	-10.000000	0.750000	-33.049999	380.833344	1023.000000	1023.000000	2046.000000
8.980000	-0.008137	-4.808699	2.532961	-6.989227	-4.621385	4.268951	0.000000	-10.000000	0.741667	-33.583336	369.666656	1023.000000	1023.000000	2046.000000
9.000000	-0.008958	-5.294125	2.314719	-7.154013	-4.611690	4.156859	0.000000	-10.000000	0.725000	-32.983334	362.166656	1023.000000	1023.000000	2046.000000
9.020000	-0.011079	-6.547696	2.078883	-7.457017	-4.869642	3.700080	0.000000	-10.000000	0.725000	-32.983334	347.500000	1023.000000	1023.000000	2046.000000
9.040000	-0.014775	-8.731765	1.603266	-7.964890	-5.307538	2.937397	0.000000	-10.000000	0.733333	-32.849998	336.666656	1023.000000	1023.000000	2046.000000
9.060000	-0.019010	-11.234758	0.961060	-8.474010	-5.794641	2.072834	0.000000	-10.000000	0.750000	-33.366669	322.000000	1023.000000	1023.000000	2046.000000
9.080000	-0.022577	-13.343112	0.435664	-8.842920	-6.322030	1.386174	0.000000	-10.000000	0.750000	-33.283333	314.500000	1023.000000	1023.000000	2046.000000
9.100000	-0.025233	-14.912494	-0.001963	-9.183976	-6.720840	0.994285	0.000000	-10.000000	0.741667	-33.066666	303.333344	1023.000000	1023.000000	2046.000000
9.120000	-0.027326	-16.149515	-0.318639	-9.414272	-7.057008	0.640403	0.000000	-10.000000	0.725000	-32.466667	296.000000	1023.000000	1023.000000	2046.000000
9.140000	-0.028739	-16.984896	-0.562989	-9.571712	-7.242526	0.392332	0.000000	-10.000000	0.675000	-31.633333	285.166656	1023.000000	1023.000000	2046.000000
9.160000	-0.030207	-17.852579	-0.747667	-9.724897	-7.511087	0.131071	0.000000	-10.000000	0.633333	-30.816668	274.666656	1023.000000	1023.000000	2046.000000
9.180000	-0.031423	-18.570770	-0.929817	-9.862885	-7.744528	-0.033539	0.000000	-10.000000	0.600000	-30.333334	260.833344	1023.000000	1023.000000	2046.000000
9.200000	-0.032442	-19.173058	-1.107425	-9.987104	-7.950807	-0.127721	0.000000	-10.000000	0.591667	-30.333334	247.166672	1023.000000	1023.000000	2046.000000
9.220000	-0.033206	-19.624664	-1.279241	-10.018703	-8.051775	-0.274944	0.000000	-10.000000	0.583333	-30.450001	236.833328	1023.000000	1023.000000	2046.000000
9.240000	-0.034078	-20.140018	-1.445473	-10.164452	-8.217150	-0.312945	0.000000	-10.000000	0.583333	-30.383333	230.166672	1023.000000	1023.000000	2046.000000
9.260000	-0.034904	-20.628254	-1.599695	-10.274368	-8.397301	-0.356890	0.000000	-10.000000	0.575000	-29.866667	223.500000	1023.000000	1023.000000	2046.000000
9.280000	-0.035468	-20.961742	-1.818768	-10.332056	-8.444655	-0.366263	0.000000	-10.000000	0.550000	-29.016666	213.666672	1023.000000	1023.000000	2046.000000
9.300000	-0.035864	-21.195637	-1.907470	-10.411028	-8.525908	-0.351232	0.000000	-10.000000	0.508333	-28.433332	204.000000	1023.000000	1023.000000	2046.000000
9.320000	-0.036152	-21.365597	-2.006131	-10.442389	-8.574932	-0.342147	0.000000	-10.000000	0.483333	-28.100000	194.666672	1023.000000	1023.000000	2046.000000
9.340000	-0.036383	-21.502316	-2.053552	-10.553575	-8.604436	-0.290753	0.000000	-10.000000	0.466667	-28.133333	185.166672	1023.000000	1023.000000	2046.000000
9.360000	-0.036364	-21.491341	-2.085389	-10.648871	-8.553449	-0.203631	0.000000	-10.000000	0.458333	-27.883333	175.833328	1023.000000	1023.000000	2046.000000
9.380000	-0.036151	-21.365393	-1.956635	-10.668708	-8.603771	-0.136279	0.000000	-10.000000	0.450000	-27.216667	166.500000	1023.000000	1023.000000	2046.000000
9.400000	-0.035555	-21.012888	-1.787405	-10.721596	-8.548159	0.044270	0.000000	-10.000000	0.400000	-25.716667	154.666672	1023.000000	1023.000000	2046.000000
9.420000	-0.035263	-20.840723	-1.752026	-10.839062	-8.412849	0.163215	0.000000	-10.000000	0.350000	-24.549999	145.833328	1023.000000	1023.000000	2046.000000
9.440000	-0.035437	-20.943214	-1.725846	-11.078775	-8.262006	0.123413	0.000000	-10.000000	0.308333	-23.616667	137.333328	1023.000000	1023.000000	2046.000000
9.460000	-0.036560	-21.607119	-1.731181	-11.446646	-8.279562	-0.149730	0.000000	-10.000000	0.308333	-23.500000	132.333328	1023.000000	1023.000000	2046.000000
9.480000	-0.037817	-22.350002	-1.766032	-11.819054	-8.317795	-0.447123	0.000000	-10.000000	0.325000	-23.549999	124.666664	1023.000000	1023.000000	2046.000000
9.500000	-0.038900	-22.990017	-1.936764	-12.091001	-8.314116	-0.648136	0.000000	-10.000000	0.316667	-23.500000	117.000000	1023.000000	1023.000000	2046.000000
9.520000	-0.039403	-23.287191	-1.943251	-12.286623	-8.338384	-0.718934	0.000000	-10.000000	0.300000	-22.966667	109.000000	1023.000000	1023.000000	2046.000000
9.540000	-0.039899	-23.580349	-1.912417	-12.377402	-8.451711	-0.838819	0.000000	-10.000000	0.250000	-21.816668	101.333336	1023.000000	1023.000000	2046.000000
9.560000	-0.040194	-23.754578	-1.905615	-12.503744	-8.482960	-0.862259	0.000000	-10.000000	0.200000	-20.216667	94.000000	1023.000000	1023.000000	2046.000000
9.580000	-0.040420	-23.887983	-1.893418	-12.600310	-8.553305	-0.840951	0.000000	-10.000000	0.166667	-18.983334	87.166664	1023.000000	1023.000000	2046.000000
9.600000	-0.040179	-23.746014	-1.920895	-12.631193	-8.456672	-0.737255	0.000000	-10.000000	0.150000	-18.049999	80.666664	1023.000000	1023.000000	2046.000000
9.620000	-0.039770	-23.503860	-1.846998	-12.574038	-8.393815	-0.689010	0.000000	-10.000000	0.141667	-17.566668	74.500000	1023.000000	1023.000000	2046.000000
9.640000	-0.039362	-23.263060	-1.696719	-12.535854	-8.402406	-0.628079	0.000000	-10.000000	0.125000	-16.850000	68.833336	1023.000000	1023.000000	2046.000000
9.660000	-0.038968	-23.030315	-1.576349	-12.523644	-8.383839	-0.546483	0.000000	-10.000000	0.075000	-15.833334	63.333332	1023.000000	1023.000000	2046.000000
9.680000	-0.038564	-22.791317	-1.563784	-12.492556	-8.265737	-0.469241	0.000000	-10.000000	0.033333	-14.366667	58.166668	1023.000000	1023.000000	2046.000000
9.700000	-0.038097	-22.515062	-1.463122	-12.516950	-8.173497	-0.361493	0.000000	-10.000000	0.000000	-12.666667	53.333332	1023.000000	1023.000000	2046.000000
9.720000	-0.037713	-22.288439	-1.366629	-12.485909	-8.143964	-0.291937	0.000000	-10.000000	0.000000	-11.066667	49.000000	1023.000000	1023.000000	2046.000000
9.740000	-0.037327	-22.060083	-1.251899	-12.452032	-8.114223	-0.241928	0.000000	-10.000000	-0.008333	-9.400001	45.333332	1023.000000	1023.000000	2046.000000
9.760000	-0.036951	-21.838060	-1.223624	-12.475594	-8.026751	-0.112092	0.000000	-10.000000	-0.033333	-7.800000	42.166668	1023.000000	1023.000000	2046.000000
9.780000	-0.036482	-21.560822	-1.143169	-12.423669	-7.948712	-0.045271	0.000000	-10.000000	-0.050000	-6.300000	39.666668	1023.000000	1023.000000	2046.000000
9.800000	-0.036273	-21.437113	-1.049271	-12.390362	-7.985287	-0.012192	0.000000	-10.000000	-0.066667	-5.416667	37.500000	1023.000000	1023.000000	2046.000000
9.820000	-0.036108	-21.339878	-0.963253	-12.423048	-8.032697	0.079120	0.000000	-10.000000	-0.066667	-5.000000	35.500000	1023.000000	1023.000000	2046.000000
9.840000	-0.035889	-21.210209	-0.996731	-12.368624	-7.954938	0.110083	0.000000	-10.000000	-0.066667	-4.750000	33.833332	1023.000000	1023.000000	2046.000000
9.860000	-0.035593	-21.035606	-0.955922	-12.343260	-7.905941	0.169516	0.000000	-10.000000	-0.066667	-4.600000	32.166668	1023.000000	1023.000000	2046.000000
9.880000	-0.035425	-20.936153	-0.891110	-12.323380	-7.951032	0.229368	0.000000	-10.000000	-0.058333	-4.533333	30.833334	1023.000000	1023.000000	2046.000000
9.900000	-0.035240	-20.826900	-0.854723	-12.289093	-7.938029	0.254945	0.000000	-10.000000	-0.058333	-4.600000	29.166666	1023.000000	1023.000000	2046.000000
9.920000	-0.035090	-20.738010	-0.838349	-12.258722	-7.931516	0.290576	0.000000	-10.000000	-0.041667	-4.733333	27.666666	1023.000000	1023.000000	2046.000000
9.940000	-0.034702	-20.508688	-0.764700	-12.218492	-7.905290	0.379794	0.000000	-10.000000	-0.041667	-4.850000	26.000000	1023.000000	1023.000000	2046.000000
9.960000	-0.034493	-20.385159	-0.662071	-12.169521	-7.949427	0.395861	0.000000	-10.000000	-0.041667	-5.050000	24.333334	1023.000000	1023.000000	2046.000000
9.980000	-0.034196	-20.210045	-0.621412	-12.105777	-7.915396	0.432541	0.000000	-10.000000	-0.058333	-5.333333	22.666666	1023.000000	1023.000000	2046.000000
10.000000	-0.033881	-20.023920	-0.579889	-12.097958	-7.870277	0.524202	0.000000	-10.000000	-0.058333	-5.533333	21.000000	1023.000000	1023.000000	2046.000000
10.020000	-0.033507	-19.802681	-0.508647	-12.081797	-7.825414	0.613177	0.000000	-10.000000	-0.066667	-5.700000	19.333334	1023.000000	1023.000000	2046.000000
10.040000	-0.033322	-19.693268	-0.480993	-12.015160	-7.815853	0.618738	0.000000	-10.000000	-0.058333	-5.983334	17.500000	1023.000000	1023.000000	2046.000000
10.060000	-0.033097	-19.560476	-0.413115	-12.011320	-7.820518	0.684476	0.000000	-10.000000	-0.050000	-6.350000	15.333333	1023.000000	1023.000000	2046.000000
10.080000	-0.032885	-19.435266	-0.387681	-11.968938	-7.789271	0.710623	0.000000	-10.000000	-0.033333	-6.733334	13.000000	1023.000000	1023.000000	2046.000000
10.100000	-0.032616	-19.276308	-0.359261	-11.916022	-7.744923	0.743899	0.000000	-10.000000	-0.033333	-6.900000	10.666667	1023.000000	1023.000000	2046.000000
10.120000	-0.032529	-19.224876	-0.280819	-11.906320	-7.806189	0.768451	0.000000	-10.000000	-0.041667	-7.083333	8.500000	1023.000000	1023.000000	2046.000000
10.140000	-0.032428	-19.164919	-0.258636	-11.928127	-7.809002	0.830847	0.000000	-10.000000	-0.041667	-7.383334	6.166667	1023.000000	1023.000000	2046.000000
10.160000	-0.032153	-19.002579	-0.244713	-11.911886	-7.741827	0.895847	0.000000	-10.000000	-0.033333	-7.683333	3.666667	1023.000000	1023.000000	2046.000000
10.180000	-0.031971	-18.894863	-0.185224	-11.869668	-7.784828	0.944856	0.000000	-10.000000	-0.033333	-7.900000	1.333333	1023.000000	1023.000000	2046.000000
10.200000	-0.032182	-19.019308	-0.272783	-11.886491	-7.828678	0.968645	0.000000	-10.000000	-0.033333	-7.716667	-1.000000	1023.000000	1023.000000	2046.000000
10.220000	-0.033093	-19.558126	-0.520539	-12.055100	-7.866192	0.883704	0.000000	-10.000000	-0.041667	-7.350000	-3.166667	1023.000000	1023.000000	2046.000000
10.240000	-0.034177	-20.198870	-0.719356	-12.157782	-7.989365	0.667634	0.000000	-10.000000	-0.041667	-6.816667	-5.666667	1023.000000	1023.000000	2046.000000
10.260000	-0.035619	-21.050676	-0.924627	-12.278885	-8.254252	0.407088	0.000000	-10.000000	-0.041667	-6.400000	-8.000000	1023.000000	1023.000000	2046.000000
10.280000	-0.036600	-21.630411	-1.120378	-12.430215	-8.433858	0.354039	0.000000	-10.000000	-0.041667	-6.116667	-10.333333	1023.000000	1023.000000	2046.000000
10.300000	-0.036781	-21.737442	-1.287916	-12.298717	-8.415541	0.264733	0.000000	-10.000000	-0.041667	-5.966667	-12.500000	1023.000000	1023.000000	2046.000000
10.320000	-0.036794	-21.745012	-1.309761	-12.192159	-8.547006	0.303914	0.000000	-10.000000	-0.050000	-5.866667	-14.500000	1023.000000	1023.000000	2046.000000
10.340000	-0.036541	-21.595455	-1.365056	-12.096451	-8.576108	0.442160	0.000000	-10.000000	-0.050000	-5.816667	-16.500000	1023.000000	1023.000000	2046.000000
10.360000	-0.036289	-21.446745	-1.432461	-12.055013	-8.518462	0.559191	0.000000	-10.000000	-0.041667	-5.933333	-18.500000	1023.000000	1023.000000	2046.000000
10.380000	-0.036920	-21.819633	-1.547469	-12.048619	-8.578295	0.354751	0.000000	-10.000000	-0.033333	-6.050000	-20.500000	1023.000000	1023.000000	2046.000000
10.400000	-0.039329	-23.243450	-1.739068	-12.309712	-8.927970	-0.266701	0.000000	-10.000000	-0.033333	-5.550000	-22.500000	1023.000000	1023.000000	2046.000000
10.420000	-0.042514	-25.125677	-2.250631	-12.739106	-9.198068	-0.937873	0.000000	-10.000000	-0.058333	-4.300000	-24.166666	1023.000000	1023.000000	2046.000000
10.440000	-0.045286	-26.763865	-2.803474	-13.038422	-9.501327	-1.420642	0.000000	-10.000000	-0.083333	-2.250000	-25.333334	1023.000000	1023.000000	2046.000000
10.460000	-0.047280	-27.942287	-3.125436	-13.160984	-9.873906	-1.781961	0.000000	-10.000000	-0.100000	-0.516667	-25.833334	1023.000000	1023.000000	2046.000000
10.480000	-0.048453	-28.635550	-3.396606	-13.266659	-10.022306	-1.949979	0.000000	-10.000000	-0.100000	0.950000	-26.000000	1023.000000	1023.000000	2046.000000
10.500000	-0.049162	-29.054640	-3.588059	-13.351495	-10.099463	-2.015625	0.000000	-10.000000	-0.083333	1.600000	-26.000000	1023.000000	1023.000000	2046.000000
10.520000	-0.049670	-29.354889	-3.627193	-13.305946	-10.280323	-2.141427	0.000000	-10.000000	-0.075000	2.000000	-26.000000	1023.000000	1023.000000	2046.000000
10.540000	-0.050098	-29.608191	-3.669568	-13.356035	-10.464485	-2.118103	0.000000	-10.000000	-0.066667	1.900000	-26.000000	1023.000000	1023.000000	2046.000000
10.560000	-0.050305	-29.730284	-3.804458	-13.345093	-10.478056	-2.102676	0.000000	-10.000000	-0.075000	1.816667	-26.000000	1023.000000	1023.000000	2046.000000
10.580000	-0.050416	-29.796057	-3.911740	-13.313605	-10.506294	-2.064417	0.000000	-10.000000	-0.083333	1.666667	-26.000000	1023.000000	1023.000000	2046.000000
10.600000	-0.050577	-29.890823	-3.978549	-13.263744	-10.598689	-2.049840	0.000000	-10.000000	-0.075000	1.700000	-26.000000	1023.000000	1023.000000	2046.000000
10.620000	-0.050569	-29.886015	-4.102360	-13.263453	-10.584451	-1.935752	0.000000	-10.000000	-0.083333	1.800000	-26.000000	1023.000000	1023.000000	2046.000000
10.640000	-0.050280	-29.715672	-4.216787	-13.172265	-10.494831	-1.831788	0.000000	-10.000000	-0.083333	2.166667	-26.000000	1023.000000	1023.000000	2046.000000
10.660000	-0.049888	-29.483511	-4.164020	-13.099376	-10.529290	-1.690826	0.000000	-10.000000	-0.091667	2.750000	-26.000000	1023.000000	1023.000000	2046.000000
10.680000	-0.049342	-29.161179	-4.147837	-13.004434	-10.476963	-1.531945	0.000000	-10.000000	-0.091667	3.616667	-26.000000	1023.000000	1023.000000	2046.000000
10.700000	-0.048685	-28.772789	-4.143420	-12.952086	-10.316737	-1.360546	0.000000	-10.000000	-0.091667	4.650000	-26.000000	1023.000000	1023.000000	2046.000000
10.720000	-0.047689	-28.184298	-3.962882	-12.862927	-10.221189	-1.137298	0.000000	-10.000000	-0.100000	5.533333	-26.000000	1023.000000	1023.000000	2046.000000
10.740000	-0.046492	-27.476595	-3.666695	-12.737259	-10.161863	-0.910778	0.000000	-10.000000	-0.116667	6.533333	-26.000000	1023.000000	1023.000000	2046.000000
10.760000	-0.045069	-26.635649	-3.490233	-12.690967	-9.846468	-0.607982	0.000000	-10.000000	-0.116667	7.650000	-26.000000	1023.000000	1023.000000	2046.000000
10.780000	-0.043946	-25.971817	-3.256438	-12.684976	-9.604734	-0.425668	0.000000	-10.000000	-0.150000	8.900000	-26.000000	1023.000000	1023.000000	2046.000000
10.800000	-0.043760	-25.862431	-3.095619	-12.824905	-9.443851	-0.498055	0.000000	-10.000000	-0.158333	10.216667	-26.000000	1023.000000	1023.000000	2046.000000
10.820000	-0.044168	-26.103462	-3.005869	-13.085719	-9.328026	-0.683849	0.000000	-10.000000	-0.200000	11.550000	-18.000000	1023.000000	1023.000000	2046.000000
10.840000	-0.044366	-26.220156	-3.021419	-13.175776	-9.152884	-0.870078	0.000000	-10.000000	-0.216667	13.216667	-1.666667	1023.000000	1023.000000	2046.000000
10.860000	-0.044259	-26.156919	-2.881197	-13.240510	-9.150549	-0.884664	0.000000	-10.000000	-0.266667	14.933333	16.166666	1023.000000	1023.000000	2046.000000
10.880000	-0.043840	-25.909472	-2.771881	-13.241279	-9.089680	-0.806631	0.000000	-10.000000	-0.300000	16.316668	27.666666	1023.000000	1023.000000	2046.000000
10.900000	-0.043267	-25.571062	-2.754033	-13.157332	-8.901689	-0.758008	0.000000	-10.000000	-0.350000	17.533335	32.833332	1023.000000	1023.000000	2046.000000
10.920000	-0.042671	-25.218658	-2.564725	-13.085813	-8.933354	-0.634766	0.000000	-10.000000	-0.366667	18.766666	38.500000	1023.000000	1023.000000	2046.000000
10.940000	-0.041752	-24.675583	-2.452953	-12.899101	-8.794214	-0.529315	0.000000	-10.000000	-0.391667	19.983334	44.666668	1023.000000	1023.000000	2046.000000
10.960000	-0.040596	-23.992334	-2.337337	-12.743093	-8.610779	-0.301125	0.000000	-10.000000	-0.408333	20.933334	51.166668	1023.000000	1023.000000	2046.000000
10.980000	-0.039409	-23.290745	-2.080245	-12.635399	-8.531754	-0.043346	0.000000	-10.000000	-0.433333	21.533335	58.000000	1023.000000	1023.000000	2046.000000
11.000000	-0.037949	-22.427870	-1.903662	-12.451774	-8.269730	0.197295	0.000000	-10.000000	-0.466667	22.300001	65.000000	1023.000000	1023.000000	2046.000000
11.020000	-0.036597	-21.628729	-1.676190	-12.256116	-8.118697	0.422275	0.000000	-10.000000	-0.466667	23.150000	72.333336	1023.000000	1023.000000	2046.000000
11.040000	-0.035199	-20.802544	-1.431663	-12.059629	-7.938757	0.627506	0.000000	-10.000000	-0.491667	23.783333	80.000000	1023.000000	1023.000000	2046.000000
11.060000	-0.033835	-19.996481	-1.226655	-11.877316	-7.748867	0.856357	0.000000	-10.000000	-0.491667	24.216667	88.000000	1023.000000	1023.000000	2046.000000
11.080000	-0.032494	-19.203825	-1.060876	-11.729372	-7.507700	1.094123	0.000000	-10.000000	-0.508333	24.533335	96.000000	1023.000000	1023.000000	2046.000000
11.100000	-0.031139	-18.403379	-0.802343	-11.512832	-7.376412	1.288207	0.000000	-10.000000	-0.508333	24.900002	104.000000	1023.000000	1023.000000	2046.000000
11.120000	-0.029974	-17.714376	-0.600816	-11.321741	-7.267835	1.476015	0.000000	-10.000000	-0.525000	25.300001	112.166664	1023.000000	1023.000000	2046.000000
11.140000	-0.028738	-16.984444	-0.405880	-11.130167	-7.115029	1.666632	0.000000	-10.000000	-0.550000	25.600000	120.500000	1023.000000	1023.000000	2046.000000
11.160000	-0.027541	-16.276474	-0.237906	-10.897740	-6.982171	1.841342	0.000000	-10.000000	-0.550000	26.066668	129.000000	1023.000000	1023.000000	2046.000000
11.180000	-0.026415	-15.611544	-0.102208	-10.762306	-6.821154	2.074125	0.000000	-10.000000	-0.550000	26.033333	137.666672	1023.000000	1023.000000	2046.000000
11.200000	-0.025336	-14.973664	0.006160	-10.532135	-6.659701	2.212012	0.000000	-10.000000	-0.541667	25.950001	146.333328	1023.000000	1023.000000	2046.000000
11.220000	-0.024252	-14.333094	0.205569	-10.365265	-6.580159	2.406761	0.000000	-10.000000	-0.558333	25.783333	155.000000	1023.000000	1023.000000	2046.000000
11.240000	-0.023139	-13.675115	0.330328	-10.213438	-6.415973	2.623968	0.000000	-10.000000	-0.558333	25.950001	163.500000	1023.000000	1023.000000	2046.000000
11.260000	-0.022121	-13.073375	0.467751	-9.978498	-6.308201	2.745574	0.000000	-10.000000	-0.558333	26.100000	172.166672	1023.000000	1023.000000	2046.000000
11.280000	-0.020983	-12.401206	0.692179	-9.799973	-6.226297	2.932886	0.000000	-10.000000	-0.566667	26.283333	180.833328	1023.000000	1023.000000	2046.000000
11.300000	-0.019816	-11.711546	0.807390	-9.620122	-6.049399	3.150586	0.000000	-10.000000	-0.583333	26.233334	189.666672	1023.000000	1023.000000	2046.000000
11.320000	-0.018652	-11.023527	0.931398	-9.398832	-5.871048	3.314955	0.000000	-10.000000	-0.600000	26.533333	198.333328	1023.000000	1023.000000	2046.000000
11.340000	-0.017600	-10.401695	1.126254	-9.180110	-5.796002	3.448162	0.000000	-10.000000	-0.583333	26.583334	207.166672	1023.000000	1023.000000	2046.000000
11.360000	-0.016483	-9.741662	1.234347	-9.017286	-5.622821	3.664099	0.000000	-10.000000	-0.566667	26.716667	216.000000	1023.000000	1023.000000	2046.000000
11.380000	-0.015411	-9.107942	1.384279	-8.861662	-5.490389	3.859831	0.000000	-10.000000	-0.566667	26.566668	225.000000	1023.000000	1023.000000	2046.000000
11.400000	-0.014343	-8.476962	1.562672	-8.621335	-5.382898	3.964599	0.000000	-10.000000	-0.583333	26.616667	234.000000	1023.000000	1023.000000	2046.000000
11.420000	-0.013445	-7.945990	1.714298	-8.473210	-5.302409	4.115331	0.000000	-10.000000	-0.616667	26.916668	242.833328	1023.000000	1023.000000	2046.000000
11.440000	-0.012759	-7.540602	1.724477	-8.365802	-5.133212	4.233935	0.000000	-10.000000	-0.625000	27.266668	251.833328	1023.000000	1023.000000	2046.000000
11.460000	-0.012955	-7.656542	1.683991	-8.338912	-5.139976	4.138355	0.000000	-10.000000	-0.625000	27.466667	260.833344	1023.000000	1023.000000	2046.000000
11.480000	-0.013706	-8.100163	1.531460	-8.373288	-5.223641	3.965306	0.000000	-10.000000	-0.591667	27.183334	270.000000	1023.000000	1023.000000	2046.000000
11.500000	-0.014083	-8.323129	1.362432	-8.389239	-5.216067	3.919746	0.000000	-10.000000	-0.583333	26.933334	279.000000	1023.000000	1023.000000	2046.000000
11.520000	-0.014046	-8.301346	1.364564	-8.309606	-5.316927	3.960623	0.000000	-10.000000	-0.591667	26.800001	288.000000	1023.000000	1023.000000	2046.000000
11.540000	-0.013142	-7.767132	1.473083	-8.016989	-5.286688	4.063462	0.000000	-10.000000	-0.625000	27.433334	297.000000	1023.000000	1023.000000	2046.000000
11.560000	-0.011659	-6.890351	1.616269	-7.690545	-5.102240	4.286165	0.000000	-10.000000	-0.633333	28.016666	306.166656	1023.000000	1023.000000	2046.000000
11.580000	-0.009947	-5.878428	1.804876	-7.215438	-4.972691	4.504825	0.000000	-10.000000	-0.616667	28.250000	315.333344	1023.000000	1023.000000	2046.000000
11.600000	-0.008554	-5.055414	1.976258	-6.960225	-4.894346	4.822898	0.000000	-10.000000	-0.566667	27.816668	324.833344	1023.000000	1023.000000	2046.000000
11.620000	-0.008119	-4.798094	1.920038	-6.822914	-4.714026	4.818808	0.000000	-10.000000	-0.516667	26.566668	334.166656	1023.000000	1023.000000	2046.000000
11.640000	-0.010369	-6.128170	1.715305	-7.056260	-4.963370	4.176155	0.000000	-10.000000	-0.475000	25.250000	343.333344	1023.000000	1023.000000	2046.000000
11.660000	-0.013422	-7.932636	1.226295	-7.373230	-5.244013	3.458312	0.000000	-10.000000	-0.458333	24.333334	351.833344	1023.000000	1023.000000	2046.000000
11.680000	-0.015683	-9.268764	0.815384	-7.480092	-5.605258	3.001203	0.000000	-10.000000	-0.458333	24.166668	360.000000	1023.000000	1023.000000	2046.000000
11.700000	-0.016938	-10.010174	0.618776	-7.485200	-5.918707	2.774958	0.000000	-10.000000	-0.475000	24.350000	368.000000	1023.000000	1023.000000	2046.000000
11.720000	-0.017357	-10.258188	0.451160	-7.449930	-5.981028	2.721610	0.000000	-10.000000	-0.508333	24.833334	376.166656	1023.000000	1023.000000	2046.000000
11.740000	-0.017373	-10.267226	0.447095	-7.291727	-6.101243	2.678648	0.000000	-10.000000	-0.541667	25.566668	384.500000	1023.000000	1023.000000	2046.000000
11.760000	-0.017042	-10.071650	0.457354	-7.087849	-6.151828	2.710674	0.000000	-10.000000	-0.558333	26.250000	393.000000	1023.000000	1023.000000	2046.000000
11.780000	-0.016504	-9.753876	0.458097	-6.890360	-6.140282	2.818669	0.000000	-10.000000	-0.566667	26.633333	401.666656	1023.000000	1023.000000	2046.000000
11.800000	-0.016046	-9.483379	0.554401	-6.665370	-6.244915	2.872505	0.000000	-10.000000	-0.575000	26.716667	410.500000	1023.000000	1023.000000	2046.000000
11.820000	-0.015305	-9.045271	0.543228	-6.447033	-6.186274	3.044808	0.000000	-10.000000	-0.591667	26.850000	419.500000	1023.000000	1023.000000	2046.000000
11.840000	-0.014627	-8.644271	0.576263	-6.184599	-6.180717	3.144783	0.000000	-10.000000	-0.616667	27.100000	428.333344	1023.000000	1023.000000	2046.000000
11.860000	-0.013933	-8.234454	0.673230	-5.931649	-6.259680	3.283645	0.000000	-10.000000	-0.616667	27.450001	437.333344	1023.000000	1023.000000	2046.000000
11.880000	-0.013100	-7.742235	0.638585	-5.729269	-6.133486	3.481935	0.000000	-10.000000	-0.583333	27.500000	446.333344	1023.000000	1023.000000	2046.000000
11.900000	-0.012227	-7.225924	0.646895	-5.472131	-6.047530	3.646841	0.000000	-10.000000	-0.558333	27.000000	455.666656	1023.000000	1023.000000	2046.000000
11.920000	-0.011210	-6.625282	0.745417	-5.273492	-6.003489	3.906283	0.000000	-10.000000	-0.525000	26.083334	464.666656	1023.000000	1023.000000	2046.000000
11.940000	-0.010195	-6.025442	0.731892	-5.109310	-5.786905	4.138882	0.000000	-10.000000	-0.508333	25.116667	473.500000	1023.000000	1023.000000	2046.000000
11.960000	-0.009274	-5.481203	0.856289	-4.931984	-5.752616	4.347108	0.000000	-10.000000	-0.466667	24.383333	481.833344	1023.000000	1023.000000	2046.000000
11.980000	-0.008010	-4.733645	0.982845	-4.724992	-5.605958	4.614460	0.000000	-10.000000	-0.441667	23.833334	490.000000	1023.000000	1023.000000	2046.000000
12.000000	-0.006526	-3.856815	1.173835	-4.578339	-5.404178	4.951867	0.000000	-10.000000	-0.433333	23.533333	498.000000	1023.000000	1023.000000	2046.000000
12.020000	-0.005232	-3.092315	1.397417	-4.483947	-5.224171	5.218387	0.000000	-10.000000	-0.416667	22.950001	506.000000	1023.000000	1023.000000	2046.000000
12.040000	-0.004309	-2.546528	1.529644	-4.501705	-4.950603	5.376135	0.000000	-10.000000	-0.391667	22.516666	514.000000	1023.000000	1023.000000	2046.000000
12.060000	-0.004068	-2.404015	1.676700	-4.619329	-4.779140	5.317754	0.000000	-10.000000	-0.375000	21.766666	521.666687	1023.000000	1023.000000	2046.000000
12.080000	-0.004206	-2.485783	1.788621	-4.733238	-4.684381	5.143214	0.000000	-10.000000	-0.366667	21.216667	529.166687	1023.000000	1023.000000	2046.000000
12.100000	-0.004125	-2.438142	1.795106	-4.778426	-4.530676	5.075855	0.000000	-10.000000	-0.366667	20.550001	536.333313	1023.000000	1023.000000	2046.000000
12.120000	-0.003770	-2.228101	1.883187	-4.722067	-4.480198	5.090977	0.000000	-10.000000	-0.341667	20.033335	543.333313	1023.000000	1023.000000	2046.000000
12.140000	-0.003306	-1.953694	1.982246	-4.646771	-4.444458	5.155290	0.000000	-10.000000	-0.308333	19.366667	550.000000	1023.000000	1023.000000	2046.000000
12.160000	-0.002643	-1.561925	2.060951	-4.542812	-4.353565	5.273502	0.000000	-10.000000	-0.291667	18.750000	556.500000	1023.000000	1023.000000	2046.000000
12.180000	-0.001688	-0.997618	2.213635	-4.375311	-4.265590	5.429647	0.000000	-10.000000	-0.266667	18.083334	563.000000	1023.000000	1023.000000	2046.000000
12.200000	-0.000502	-0.296607	2.418330	-4.187323	-4.161225	5.633611	0.000000	-10.000000	-0.250000	17.483334	569.333313	1023.000000	1023.000000	2046.000000
12.220000	0.000791	0.467469	2.625697	-4.012822	-3.985346	5.839940	0.000000	-10.000000	-0.233333	16.816668	575.166687	1023.000000	1023.000000	2046.000000
12.240000	0.002009	1.187136	2.829073	-3.861138	-3.832743	6.051943	0.000000	-10.000000	-0.241667	16.216667	580.833313	1023.000000	1023.000000	2046.000000
12.260000	0.003140	1.855663	3.083184	-3.685202	-3.748725	6.206407	0.000000	-10.000000	-0.233333	15.500000	586.166687	1023.000000	1023.000000	2046.000000
12.280000	0.004274	2.526081	3.222459	-3.541662	-3.527734	6.373018	0.000000	-10.000000	-0.208333	14.566667	591.666687	1023.000000	1023.000000	2046.000000
12.300000	0.005191	3.068042	3.365898	-3.451368	-3.391213	6.544725	0.000000	-10.000000	-0.175000	13.300000	596.666687	1023.000000	1023.000000	2046.000000
12.320000	0.005994	3.542459	3.539484	-3.354059	-3.298172	6.655207	0.000000	-10.000000	-0.141667	12.016666	601.500000	1023.000000	1023.000000	2046.000000
12.340000	0.006775	4.003934	3.685358	-3.268337	-3.179077	6.765991	0.000000	-10.000000	-0.116667	10.650001	605.666687	1023.000000	1023.000000	2046.000000
12.360000	0.007398	4.372208	3.755093	-3.190507	-3.065520	6.873143	0.000000	-10.000000	-0.100000	9.100000	609.500000	1023.000000	1023.000000	2046.000000
12.380000	0.007837	4.631746	3.873169	-3.137049	-3.043688	6.939314	0.000000	-10.000000	-0.091667	7.066667	612.666687	1023.000000	1023.000000	2046.000000
12.400000	0.008136	4.808561	3.896596	-3.094182	-2.962270	6.968419	0.000000	-10.000000	-0.091667	4.033333	615.333313	1023.000000	1023.000000	2046.000000
12.420000	0.008259	4.881174	3.940658	-3.096302	-2.973519	7.010336	0.000000	-10.000000	-0.066667	0.683333	617.333313	1023.000000	1023.000000	2046.000000
12.440000	0.008321	4.917557	3.980150	-3.089715	-2.972890	7.000012	0.000000	-10.000000	-0.058333	-2.666667	618.500000	1023.000000	1023.000000	2046.000000
12.460000	0.008270	4.887653	3.949458	-3.172392	-2.941638	7.052225	0.000000	-10.000000	-0.025000	-5.850000	619.000000	1023.000000	1023.000000	2046.000000
12.480000	0.008084	4.777649	3.906890	-3.186897	-2.942233	6.999890	0.000000	-10.000000	-0.008333	-8.633333	619.000000	1023.000000	1023.000000	2046.000000
12.500000	0.007930	4.686712	3.964360	-3.265886	-3.002972	6.991210	0.000000	-10.000000	0.025000	-11.283334	619.000000	1023.000000	1023.000000	2046.000000
12.520000	0.007874	4.653630	3.989516	-3.323171	-2.988673	6.975959	0.000000	-10.000000	0.075000	-13.466667	619.000000	1023.000000	1023.000000	2046.000000
12.540000	0.007891	4.663369	4.012804	-3.393077	-2.982828	7.026471	0.000000	-10.000000	0.141667	-16.050001	615.333313	1023.000000	1023.000000	2046.000000
12.560000	0.007600	4.491645	4.016537	-3.527549	-3.016885	7.019541	0.000000	-10.000000	0.233333	-19.016666	606.500000	1023.000000	1023.000000	2046.000000
12.580000	0.006907	4.082253	3.979113	-3.670043	-3.097398	6.870581	0.000000	-10.000000	0.333333	-22.200001	595.166687	1023.000000	1023.000000	2046.000000
12.600000	0.005822	3.441049	3.820138	-3.955492	-3.164463	6.740866	0.000000	-10.000000	0.458333	-25.533333	584.666687	1023.000000	1023.000000	2046.000000
12.620000	0.005060	2.990237	3.876113	-4.184264	-3.331056	6.629445	0.000000	-10.000000	0.591667	-28.799999	576.166687	1023.000000	1023.000000	2046.000000
12.640000	0.004789	2.830421	3.889062	-4.290575	-3.275374	6.507308	0.000000	-10.000000	0.725000	-31.816668	566.666687	1023.000000	1023.000000	2046.000000
12.660000	0.004028	2.380771	3.860441	-4.501953	-3.335567	6.357851	0.000000	-10.000000	0.833333	-34.166668	556.166687	1023.000000	1023.000000	2046.000000
12.680000	0.002635	1.557151	3.675101	-4.709651	-3.438702	6.030404	0.000000	-10.000000	0.941667	-36.250000	544.833313	1023.000000	1023.000000	2046.000000
12.700000	0.000421	0.249069	3.341274	-5.110583	-3.648941	5.667318	0.000000	-10.000000	1.033333	-37.700001	532.666687	1023.000000	1023.000000	2046.000000
12.720000	-0.002905	-1.716573	2.913444	-5.627507	-4.041762	5.039251	0.000000	-10.000000	1.125000	-39.416668	520.000000	1023.000000	1023.000000	2046.000000
12.740000	-0.006928	-4.094641	2.443659	-6.186784	-4.554266	4.202752	0.000000	-10.000000	1.183333	-40.350002	506.833344	1023.000000	1023.000000	2046.000000
12.760000	-0.010604	-6.267002	1.910478	-6.667834	-4.993193	3.483548	0.000000	-10.000000	1.183333	-41.050003	493.333344	1023.000000	1023.000000	2046.000000
12.780000	-0.013632	-8.056540	1.448963	-7.043797	-5.407308	2.945603	0.000000	-10.000000	1.166667	-40.816669	479.666656	1023.000000	1023.000000	2046.000000
12.800000	-0.015794	-9.334233	1.195552	-7.291093	-5.745128	2.506435	0.000000	-10.000000	1.116667	-40.116669	466.000000	1023.000000	1023.000000	2046.000000
12.820000	-0.017635	-10.422449	0.925323	-7.538555	-5.959827	2.150609	0.000000	-10.000000	1.083333	-39.333332	452.666656	1023.000000	1023.000000	2046.000000
12.840000	-0.019224	-11.361147	0.728782	-7.734640	-6.212007	1.856718	0.000000	-10.000000	1.041667	-38.466667	439.666656	1023.000000	1023.000000	2046.000000
12.860000	-0.020654	-12.206699	0.548162	-7.912323	-6.426258	1.583720	0.000000	-10.000000	1.033333	-38.566666	426.833344	1023.000000	1023.000000	2046.000000
12.880000	-0.021961	-12.979030	0.362812	-8.099551	-6.629273	1.386982	0.000000	-10.000000	1.041667	-38.433334	414.000000	1023.000000	1023.000000	2046.000000
12.900000	-0.023062	-13.629426	0.227876	-8.269390	-6.837878	1.249966	0.000000	-10.000000	1.033333	-38.666668	401.000000	1023.000000	1023.000000	2046.000000
12.920000	-0.024078	-14.230380	0.020249	-8.385225	-6.937831	1.072428	0.000000	-10.000000	1.016667	-38.100002	388.166656	1023.000000	1023.000000	2046.000000
12.940000	-0.025055	-14.807352	-0.144972	-8.516263	-7.118660	0.972544	0.000000	-10.000000	0.958333	-37.450001	375.500000	1023.000000	1023.000000	2046.000000
12.960000	-0.025811	-15.254475	-0.333112	-8.630749	-7.201453	0.910839	0.000000	-10.000000	0.891667	-35.850002	363.166656	1023.000000	1023.000000	2046.000000
12.980000	-0.026441	-15.626376	-0.384437	-8.730132	-7.374094	0.862286	0.000000	-10.000000	0.808333	-34.416668	351.166656	1023.000000	1023.000000	2046.000000
13.000000	-0.027109	-16.021439	-0.545252	-8.869902	-7.449411	0.843126	0.000000	-10.000000	0.775000	-33.533333	339.666656	1023.000000	1023.000000	2046.000000
13.020000	-0.027570	-16.293953	-0.604837	-8.979668	-7.494478	0.785030	0.000000	-10.000000	0.791667	-33.849998	328.333344	1023.000000	1023.000000	2046.000000
13.040000	-0.028064	-16.585627	-0.711096	-9.236438	-7.487526	0.849434	0.000000	-10.000000	0.825000	-34.533333	317.166656	1023.000000	1023.000000	2046.000000
13.060000	-0.028260	-16.701908	-0.680425	-9.352544	-7.558484	0.889544	0.000000	-10.000000	0.850000	-35.033333	305.666656	1023.000000	1023.000000	2046.000000
13.080000	-0.028053	-16.579525	-0.603596	-9.411145	-7.542728	0.977945	0.000000	-10.000000	0.816667	-34.900002	294.000000	1023.000000	1023.000000	2046.000000
13.100000	-0.027745	-16.397106	-0.597146	-9.503039	-7.387805	1.090885	0.000000	-10.000000	0.766667	-33.950001	282.166656	1023.000000	1023.000000	2046.000000
13.120000	-0.027876	-16.474607	-0.530260	-9.700155	-7.359506	1.115314	0.000000	-10.000000	0.716667	-32.983334	270.666656	1023.000000	1023.000000	2046.000000
13.140000	-0.028708	-16.966394	-0.529967	-10.047475	-7.355464	0.966511	0.000000	-10.000000	0.675000	-31.866667	259.666656	1023.000000	1023.000000	2046.000000
13.160000	-0.029947	-17.698446	-0.617487	-10.471443	-7.289051	0.679534	0.000000	-10.000000	0.641667	-31.200001	249.000000	1023.000000	1023.000000	2046.000000
13.180000	-0.031262	-18.476053	-0.689300	-10.845786	-7.357344	0.416377	0.000000	-10.000000	0.616667	-30.333334	238.666672	1023.000000	1023.000000	2046.000000
13.200000	-0.032220	-19.041945	-0.776625	-11.078609	-7.402814	0.216104	0.000000	-10.000000	0.600000	-29.733334	228.500000	1023.000000	1023.000000	2046.000000
13.220000	-0.032838	-19.407446	-0.834221	-11.303140	-7.416227	0.146142	0.000000	-10.000000	0.575000	-29.050001	218.666672	1023.000000	1023.000000	2046.000000
13.240000	-0.033442	-19.764212	-0.847546	-11.444534	-7.510260	0.038129	0.000000	-10.000000	0.516667	-28.266666	209.000000	1023.000000	1023.000000	2046.000000
13.260000	-0.033691	-19.911276	-0.832438	-11.552818	-7.575053	0.049033	0.000000	-10.000000	0.475000	-27.233334	199.666672	1023.000000	1023.000000	2046.000000
13.280000	-0.033811	-19.982521	-0.855291	-11.668244	-7.555630	0.096645	0.000000	-10.000000	0.441667	-26.200001	190.666672	1023.000000	1023.000000	2046.000000
13.300000	-0.033722	-19.929995	-0.785938	-11.655562	-7.597959	0.109465	0.000000	-10.000000	0.425000	-25.400002	181.833328	1023.000000	1023.000000	2046.000000
13.320000	-0.033554	-19.830664	-0.708085	-11.698901	-7.581191	0.157514	0.000000	-10.000000	0.375000	-24.683334	173.333328	1023.000000	1023.000000	2046.000000
13.340000	-0.033314	-19.688438	-0.638718	-11.701049	-7.536762	0.188090	0.000000	-10.000000	0.333333	-23.916668	165.000000	1023.000000	1023.000000	2046.000000
13.360000	-0.033043	-19.528452	-0.602771	-11.723211	-7.467469	0.264999	0.000000	-10.000000	0.283333	-22.900000	157.000000	1023.000000	1023.000000	2046.000000
13.380000	-0.032853	-19.415857	-0.532762	-11.716871	-7.463066	0.296842	0.000000	-10.000000	0.258333	-21.833334	149.333328	1023.000000	1023.000000	2046.000000
13.400000	-0.032586	-19.258448	-0.487827	-11.757732	-7.386283	0.373397	0.000000	-10.000000	0.225000	-20.816668	142.000000	1023.000000	1023.000000	2046.000000
13.420000	-0.032543	-19.233114	-0.453748	-11.752416	-7.378599	0.351648	0.000000	-10.000000	0.191667	-19.783333	135.166672	1023.000000	1023.000000	2046.000000
13.440000	-0.032248	-19.058414	-0.360518	-11.814560	-7.365218	0.481880	0.000000	-10.000000	0.166667	-18.966667	128.666672	1023.000000	1023.000000	2046.000000
13.460000	-0.032182	-19.019823	-0.326370	-11.784792	-7.368911	0.460249	0.000000	-10.000000	0.150000	-18.299999	122.500000	1023.000000	1023.000000	2046.000000
13.480000	-0.032138	-18.993273	-0.360415	-11.873252	-7.315400	0.555793	0.000000	-10.000000	0.141667	-17.683334	116.500000	1023.000000	1023.000000	2046.000000
13.500000	-0.032176	-19.016273	-0.340393	-11.893528	-7.350558	0.568206	0.000000	-10.000000	0.141667	-17.050001	110.500000	1023.000000	1023.000000	2046.000000
13.520000	-0.032157	-19.004892	-0.299056	-11.857234	-7.400359	0.551758	0.000000	-10.000000	0.133333	-16.500000	104.666664	1023.000000	1023.000000	2046.000000
13.540000	-0.032046	-18.939436	-0.344961	-11.896393	-7.322980	0.624898	0.000000	-10.000000	0.125000	-16.083334	99.000000	1023.000000	1023.000000	2046.000000
13.560000	-0.032193	-19.025837	-0.319754	-11.927150	-7.422719	0.643786	0.000000	-10.000000	0.108333	-15.650001	93.666664	1023.000000	1023.000000	2046.000000
13.580000	-0.032204	-19.032368	-0.277741	-11.904589	-7.478565	0.628527	0.000000	-10.000000	0.091667	-14.966667	88.500000	1023.000000	1023.000000	2046.000000
13.600000	-0.032078	-18.957918	-0.341491	-11.910817	-7.378541	0.672931	0.000000	-10.000000	0.075000	-14.416667	83.500000	1023.000000	1023.000000	2046.000000
13.620000	-0.032049	-18.940807	-0.287343	-11.942795	-7.444551	0.733880	0.000000	-10.000000	0.058333	-13.766667	78.666664	1023.000000	1023.000000	2046.000000
13.640000	-0.031973	-18.896168	-0.230429	-11.922599	-7.505654	0.762516	0.000000	-10.000000	0.033333	-13.233334	74.000000	1023.000000	1023.000000	2046.000000
13.660000	-0.031664	-18.713459	-0.253415	-11.954831	-7.384123	0.878910	0.000000	-10.000000	0.033333	-12.716667	69.500000	1023.000000	1023.000000	2046.000000
13.680000	-0.031329	-18.515535	-0.145917	-11.869429	-7.398853	0.898665	0.000000	-10.000000	0.016667	-12.316667	65.166664	1023.000000	1023.000000	2046.000000
13.700000	-0.031077	-18.366724	-0.084784	-11.806998	-7.437770	0.962829	0.000000	-10.000000	0.016667	-11.650001	59.666668	1023.000000	1023.000000	2046.000000
13.720000	-0.031315	-18.506979	-0.204687	-11.891753	-7.426166	1.015628	0.000000	-10.000000	0.000000	-10.950000	54.666668	1023.000000	1023.000000	2046.000000
13.740000	-0.031957	-18.886412	-0.367627	-11.940288	-7.520116	0.941620	0.000000	-10.000000	0.000000	-10.400000	51.000000	1023.000000	1023.000000	2046.000000
13.760000	-0.032977	-19.489264	-0.525862	-11.991648	-7.679962	0.708209	0.000000	-10.000000	0.000000	-9.966667	48.833332	1023.000000	1023.000000	2046.000000
13.780000	-0.033874	-20.019247	-0.693120	-12.187091	-7.853132	0.714095	0.000000	-10.000000	0.000000	-9.616667	46.500000	1023.000000	1023.000000	2046.000000
13.800000	-0.034000	-20.093803	-0.840508	-12.055359	-7.838062	0.640126	0.000000	-10.000000	0.000000	-9.166667	43.166668	1023.000000	1023.000000	2046.000000
13.820000	-0.033989	-20.087664	-0.780197	-11.932871	-8.010228	0.635631	0.000000	-10.000000	0.000000	-9.000000	40.000000	1023.000000	1023.000000	2046.000000
13.840000	-0.033620	-19.869173	-0.888906	-11.851134	-7.925407	0.796275	0.000000	-10.000000	0.000000	-8.966667	37.000000	1023.000000	1023.000000	2046.000000
13.860000	-0.033521	-19.810745	-0.994020	-11.789757	-7.889548	0.862579	0.000000	-10.000000	0.000000	-9.350000	34.000000	1023.000000	1023.000000	2046.000000
13.880000	-0.034238	-20.234632	-1.022593	-11.822206	-8.075299	0.685466	0.000000	-10.000000	0.000000	-9.750000	31.000000	1023.000000	1023.000000	2046.000000
13.900000	-0.036452	-21.543329	-1.273339	-12.100702	-8.303014	0.133726	0.000000	-10.000000	0.000000	-9.566667	27.833334	1023.000000	1023.000000	2046.000000
13.920000	-0.039728	-23.479467	-1.758763	-12.468151	-8.619612	-0.632942	0.000000	-10.000000	-0.025000	-8.433333	24.666666	1023.000000	1023.000000	2046.000000
13.940000	-0.042580	-25.164692	-2.290505	-12.763165	-8.977713	-1.133308	0.000000	-10.000000	-0.041667	-6.966667	21.833334	1023.000000	1023.000000	2046.000000
13.960000	-0.044805	-26.480040	-2.673327	-12.949885	-9.356290	-1.500537	0.000000	-10.000000	-0.058333	-5.800000	19.500000	1023.000000	1023.000000	2046.000000
13.980000	-0.046197	-27.302290	-2.975938	-13.114141	-9.549393	-1.662820	0.000000	-10.000000	-0.050000	-5.116667	17.500000	1023.000000	1023.000000	2046.000000
14.000000	-0.047087	-27.828424	-3.147629	-13.154733	-9.703976	-1.822087	0.000000	-10.000000	-0.050000	-4.716667	15.666667	1023.000000	1023.000000	2046.000000
14.020000	-0.047785	-28.241217	-3.228709	-13.168145	-9.898911	-1.945452	0.000000	-10.000000	-0.050000	-4.583333	14.000000	1023.000000	1023.000000	2046.000000
14.040000	-0.048299	-28.544744	-3.398408	-13.208134	-9.976037	-1.962166	0.000000	-10.000000	-0.050000	-4.783333	12.500000	1023.000000	1023.000000	2046.000000
14.060000	-0.048727	-28.797932	-3.519620	-13.223164	-10.081995	-1.973153	0.000000	-10.000000	-0.050000	-5.233334	11.000000	1023.000000	1023.000000	2046.000000
14.080000	-0.048920	-28.911474	-3.592463	-13.201985	-10.164144	-1.952882	0.000000	-10.000000	-0.050000	-5.733334	9.333333	1023.000000	1023.000000	2046.000000
14.100000	-0.049330	-29.154108	-3.722107	-13.218723	-10.277936	-1.935341	0.000000	-10.000000	-0.041667	-6.200000	7.500000	1023.000000	1023.000000	2046.000000
14.120000	-0.049530	-29.272024	-3.845185	-13.214944	-10.334081	-1.877815	0.000000	-10.000000	-0.041667	-6.500000	5.333333	1023.000000	1023.000000	2046.000000
14.140000	-0.049424	-29.209877	-3.922067	-13.164914	-10.334533	-1.788362	0.000000	-10.000000	-0.041667	-6.666667	3.000000	1023.000000	1023.000000	2046.000000
14.160000	-0.049318	-29.146776	-3.977255	-13.145426	-10.339898	-1.684198	0.000000	-10.000000	-0.050000	-6.716667	1.000000	1023.000000	1023.000000	2046.000000
14.180000	-0.049151	-29.048119	-3.986430	-13.103512	-10.351130	-1.607046	0.000000	-10.000000	-0.050000	-6.733334	-0.833333	1023.000000	1023.000000	2046.000000
14.200000	-0.048762	-28.818613	-3.957767	-13.083309	-10.306452	-1.471085	0.000000	-10.000000	-0.041667	-6.900000	-2.666667	1023.000000	1023.000000	2046.000000
14.220000	-0.048204	-28.488701	-3.875435	-13.071609	-10.246476	-1.295180	0.000000	-10.000000	-0.033333	-7.283333	-5.000000	1023.000000	1023.000000	2046.000000
14.240000	-0.047267	-27.935013	-3.727746	-13.000113	-10.101791	-1.105360	0.000000	-10.000000	-0.033333	-7.416667	-7.500000	1023.000000	1023.000000	2046.000000
14.260000	-0.046194	-27.300430	-3.507015	-12.980323	-9.941141	-0.871951	0.000000	-10.000000	-0.033333	-7.383334	-10.000000	1023.000000	1023.000000	2046.000000
14.280000	-0.045673	-26.992693	-3.309880	-13.076326	-9.821986	-0.784499	0.000000	-10.000000	-0.041667	-7.200000	-12.500000	1023.000000	1023.000000	2046.000000
14.300000	-0.046029	-27.203180	-3.286122	-13.309634	-9.672332	-0.935091	0.000000	-10.000000	-0.041667	-7.266667	-15.000000	1023.000000	1023.000000	2046.000000
14.320000	-0.046901	-27.718590	-3.292900	-13.612921	-9.604082	-1.208686	0.000000	-10.000000	-0.050000	-7.233334	-17.333334	1023.000000	1023.000000	2046.000000
14.340000	-0.047727	-28.206553	-3.335121	-13.868238	-9.559332	-1.443862	0.000000	-10.000000	-0.050000	-6.966667	-19.833334	1023.000000	1023.000000	2046.000000
14.360000	-0.048302	-28.546598	-3.312690	-14.035620	-9.643609	-1.554681	0.000000	-10.000000	-0.050000	-6.500000	-22.166666	1023.000000	1023.000000	2046.000000
14.380000	-0.048340	-28.568871	-3.269050	-14.108317	-9.608771	-1.582732	0.000000	-10.000000	-0.050000	-6.000000	-24.500000	1023.000000	1023.000000	2046.000000
14.400000	-0.048456	-28.637356	-3.248510	-14.206424	-9.603817	-1.578606	0.000000	-10.000000	-0.050000	-5.433333	-26.500000	1023.000000	1023.000000	2046.000000
14.420000	-0.048581	-28.711218	-3.181288	-14.265616	-9.675241	-1.589072	0.000000	-10.000000	-0.050000	-4.733334	-28.166666	1023.000000	1023.000000	2046.000000
14.440000	-0.048183	-28.476357	-3.110921	-14.225469	-9.625717	-1.514250	0.000000	-10.000000	-0.050000	-3.950000	-29.666666	1023.000000	1023.000000	2046.000000
14.460000	-0.047854	-28.281565	-3.066917	-14.165500	-9.576101	-1.473047	0.000000	-10.000000	-0.050000	-3.383333	-30.833334	1023.000000	1023.000000	2046.000000
14.480000	-0.047273	-27.938278	-2.934329	-14.147181	-9.541671	-1.315099	0.000000	-10.000000	-0.050000	-3.050000	-32.000000	1023.000000	1023.000000	2046.000000
14.500000	-0.046638	-27.563259	-2.859341	-14.057563	-9.428773	-1.217583	0.000000	-10.000000	-0.058333	-2.766667	-33.000000	1023.000000	1023.000000	2046.000000
14.520000	-0.045972	-27.169268	-2.664023	-14.029478	-9.405754	-1.070012	0.000000	-10.000000	-0.058333	-2.150000	-34.000000	1023.000000	1023.000000	2046.000000
14.540000	-0.045259	-26.748152	-2.574607	-13.985417	-9.280126	-0.908001	0.000000	-10.000000	-0.075000	-1.183333	-34.666668	1023.000000	1023.000000	2046.000000
14.560000	-0.044739	-26.440636	-2.471291	-13.932746	-9.207342	-0.829257	0.000000	-10.000000	-0.083333	-0.433333	-35.000000	1023.000000	1023.000000	2046.000000
14.580000	-0.044085	-26.054224	-2.374513	-13.862364	-9.083161	-0.734185	0.000000	-10.000000	-0.083333	0.000000	-35.000000	1023.000000	1023.000000	2046.000000
14.600000	-0.043605	-25.770336	-2.264796	-13.829856	-9.018491	-0.657194	0.000000	-10.000000	-0.075000	0.000000	-35.000000	1023.000000	1023.000000	2046.000000
14.620000	-0.043218	-25.541553	-2.163083	-13.803397	-9.001753	-0.573320	0.000000	-10.000000	-0.058333	0.000000	-35.000000	1023.000000	1023.000000	2046.000000
14.640000	-0.042651	-25.206913	-2.064410	-13.709424	-8.927974	-0.505105	0.000000	-10.000000	-0.058333	0.000000	-35.000000	1023.000000	1023.000000	2046.000000
14.660000	-0.042301	-24.999809	-2.016148	-13.721668	-8.866749	-0.395244	0.000000	-10.000000	-0.058333	0.000000	-35.000000	1023.000000	1023.000000	2046.000000
14.680000	-0.041954	-24.795052	-1.980155	-13.651899	-8.790539	-0.372458	0.000000	-10.000000	-0.058333	0.000000	-35.000000	1023.000000	1023.000000	2046.000000
14.700000	-0.041733	-24.664320	-1.901403	-13.581943	-8.831026	-0.349948	0.000000	-10.000000	-0.066667	0.000000	-35.000000	1023.000000	1023.000000	2046.000000
14.720000	-0.041444	-24.493696	-1.860644	-13.572946	-8.801279	-0.258827	0.000000	-10.000000	-0.066667	0.000000	-35.000000	1023.000000	1023.000000	2046.000000
14.740000	-0.041050	-24.260370	-1.781084	-13.526264	-8.758065	-0.194957	0.000000	-10.000000	-0.075000	0.000000	-35.000000	1023.000000	1023.000000	2046.000000
14.760000	-0.040757	-24.087114	-1.712128	-13.459068	-8.751052	-0.164866	0.000000	-10.000000	-0.066667	0.000000	-35.000000	1023.000000	1023.000000	2046.000000
14.780000	-0.040369	-23.857847	-1.620131	-13.443771	-8.742324	-0.051621	0.000000	-10.000000	-0.058333	0.000000	-35.000000	1023.000000	1023.000000	2046.000000
14.800000	-0.039971	-23.623121	-1.606193	-13.393605	-8.647897	0.024574	0.000000	-10.000000	-0.058333	0.000000	-35.000000	1023.000000	1023.000000	2046.000000
14.820000	-0.039616	-23.413343	-1.526169	-13.322938	-8.639961	0.075724	0.000000	-10.000000	-0.058333	0.000000	-35.000000	1023.000000	1023.000000	2046.000000
14.840000	-0.039071	-23.091028	-1.412538	-13.241438	-8.596462	0.159408	0.000000	-10.000000	-0.066667	0.533333	-35.000000	1023.000000	1023.000000	2046.000000
14.860000	-0.038648	-22.841066	-1.372519	-13.211574	-8.513912	0.256938	0.000000	-10.000000	-0.075000	1.066667	-35.000000	1023.000000	1023.000000	2046.000000
14.880000	-0.038198	-22.574913	-1.269084	-13.120319	-8.490817	0.305308	0.000000	-10.000000	-0.091667	1.633333	-35.000000	1023.000000	1023.000000	2046.000000
14.900000	-0.037861	-22.375607	-1.156474	-13.044980	-8.513233	0.339080	0.000000	-10.000000	-0.083333	1.666667	-35.000000	1023.000000	1023.000000	2046.000000
14.920000	-0.037384	-22.093924	-1.083471	-13.000463	-8.411426	0.401436	0.000000	-10.000000	-0.075000	1.733333	-35.000000	1023.000000	1023.000000	2046.000000
14.940000	-0.036909	-21.813053	-1.031551	-12.993042	-8.337908	0.549447	0.000000	-10.000000	-0.058333	1.833333	-35.000000	1023.000000	1023.000000	2046.000000
14.960000	-0.036598	-21.629498	-0.923292	-12.936753	-8.348567	0.579115	0.000000	-10.000000	-0.075000	2.050000	-35.000000	1023.000000	1023.000000	2046.000000
14.980000	-0.036073	-21.319324	-0.871369	-12.840250	-8.260610	0.652904	0.000000	-10.000000	-0.083333	2.366667	-35.000000	1023.000000	1023.000000	2046.000000
15.000000	-0.035694	-21.094912	-0.803760	-12.780619	-8.241764	0.731230	0.000000	-10.000000	-0.100000	2.850000	-35.000000	1023.000000	1023.000000	2046.000000
15.020000	-0.035998	-21.275032	-0.908928	-12.863527	-8.221873	0.719297	0.000000	-10.000000	-0.100000	3.533333	-35.000000	1023.000000	1023.000000	2046.000000
15.040000	-0.036710	-21.695805	-1.049129	-12.912551	-8.283769	0.549644	0.000000	-10.000000	-0.108333	4.500000	-35.000000	1023.000000	1023.000000	2046.000000
15.060000	-0.037564	-22.200150	-1.240877	-12.984113	-8.371979	0.396819	0.000000	-10.000000	-0.125000	5.633333	-35.000000	1023.000000	1023.000000	2046.000000
15.080000	-0.038202	-22.577108	-1.324265	-13.082491	-8.541339	0.370986	0.000000	-10.000000	-0.133333	6.800000	-35.000000	1023.000000	1023.000000	2046.000000
15.100000	-0.038010	-22.463850	-1.430102	-12.942901	-8.467134	0.376288	0.000000	-10.000000	-0.141667	7.800000	-35.000000	1023.000000	1023.000000	2046.000000
15.120000	-0.037552	-22.193031	-1.416189	-12.733468	-8.498017	0.454642	0.000000	-10.000000	-0.125000	8.600000	-35.000000	1023.000000	1023.000000	2046.000000
15.140000	-0.036898	-21.806896	-1.437336	-12.488332	-8.459527	0.578299	0.000000	-10.000000	-0.133333	9.250000	-35.000000	1023.000000	1023.000000	2046.000000
15.160000	-0.036211	-21.400705	-1.412451	-12.342987	-8.403526	0.758257	0.000000	-10.000000	-0.133333	9.850000	-25.666666	1023.000000	1023.000000	2046.000000
15.180000	-0.036432	-21.531321	-1.509956	-12.266973	-8.384488	0.630095	0.000000	-10.000000	-0.150000	10.600000	-6.666667	1023.000000	1023.000000	2046.000000
15.200000	-0.038309	-22.640862	-1.682830	-12.470389	-8.586309	0.098666	0.000000	-10.000000	-0.175000	11.850000	13.666667	1023.000000	1023.000000	2046.000000
15.220000	-0.041248	-24.377567	-2.079415	-12.782427	-8.862255	-0.653470	0.000000	-10.000000	-0.208333	13.416667	26.000000	1023.000000	1023.000000	2046.000000
15.240000	-0.043672	-25.810135	-2.530248	-13.062815	-9.172726	-1.044347	0.000000	-10.000000	-0.258333	14.916667	30.333334	1023.000000	1023.000000	2046.000000
15.260000	-0.045277	-26.758869	-2.923903	-13.211075	-9.368233	-1.255659	0.000000	-10.000000	-0.291667	16.100000	35.000000	1023.000000	1023.000000	2046.000000
15.280000	-0.046141	-27.269430	-3.121553	-13.254328	-9.511384	-1.382165	0.000000	-10.000000	-0.325000	17.066668	40.166668	1023.000000	1023.000000	2046.000000
15.300000	-0.046537	-27.503227	-3.201897	-13.211688	-9.614620	-1.475022	0.000000	-10.000000	-0.341667	17.683334	45.666668	1023.000000	1023.000000	2046.000000
15.320000	-0.046655	-27.572994	-3.219509	-13.107494	-9.714026	-1.531965	0.000000	-10.000000	-0.333333	18.316668	51.500000	1023.000000	1023.000000	2046.000000
15.340000	-0.046494	-27.477844	-3.260388	-13.026650	-9.720586	-1.470221	0.000000	-10.000000	-0.316667	18.633333	57.500000	1023.000000	1023.000000	2046.000000
15.360000	-0.046321	-27.375488	-3.323407	-12.982549	-9.734473	-1.335060	0.000000	-10.000000	-0.300000	18.983334	63.666668	1023.000000	1023.000000	2046.000000
15.380000	-0.046036	-27.207464	-3.364874	-12.876861	-9.717805	-1.247923	0.000000	-10.000000	-0.300000	19.016666	70.000000	1023.000000	1023.000000	2046.000000
15.400000	-0.045713	-27.016249	-3.394715	-12.746438	-9.720601	-1.154495	0.000000	-10.000000	-0.300000	18.816666	76.333336	1023.000000	1023.000000	2046.000000
15.420000	-0.045338	-26.794580	-3.439764	-12.647611	-9.703725	-1.003482	0.000000	-10.000000	-0.300000	18.633333	82.666664	1023.000000	1023.000000	2046.000000
15.440000	-0.044743	-26.443329	-3.497442	-12.484368	-9.627541	-0.833978	0.000000	-10.000000	-0.300000	18.583334	89.000000	1023.000000	1023.000000	2046.000000
15.460000	-0.044009	-26.009508	-3.433763	-12.328400	-9.590797	-0.656548	0.000000	-10.000000	-0.316667	18.983334	95.333336	1023.000000	1023.000000	2046.000000
15.480000	-0.043115	-25.481098	-3.370701	-12.180987	-9.491799	-0.437611	0.000000	-10.000000	-0.333333	19.583334	101.500000	1023.000000	1023.000000	2046.000000
15.500000	-0.042035	-24.842760	-3.320695	-12.036024	-9.284195	-0.201846	0.000000	-10.000000	-0.350000	20.016666	107.833336	1023.000000	1023.000000	2046.000000
15.520000	-0.040962	-24.208557	-3.135715	-11.881193	-9.188943	-0.002706	0.000000	-10.000000	-0.350000	19.950001	114.500000	1023.000000	1023.000000	2046.000000
15.540000	-0.039337	-23.248104	-2.881877	-11.687837	-8.988208	0.309817	0.000000	-10.000000	-0.341667	19.900000	121.166664	1023.000000	1023.000000	2046.000000
15.560000	-0.037693	-22.276358	-2.642197	-11.572129	-8.717655	0.655624	0.000000	-10.000000	-0.333333	19.633333	127.833336	1023.000000	1023.000000	2046.000000
15.580000	-0.036511	-21.578081	-2.375047	-11.523682	-8.496780	0.817428	0.000000	-10.000000	-0.333333	19.633333	134.333328	1023.000000	1023.000000	2046.000000
15.600000	-0.035939	-21.239973	-2.178419	-11.614424	-8.287375	0.840245	0.000000	-10.000000	-0.341667	19.533333	141.000000	1023.000000	1023.000000	2046.000000
15.620000	-0.036095	-21.332413	-2.093681	-11.803949	-8.119932	0.685151	0.000000	-10.000000	-0.350000	19.466667	147.500000	1023.000000	1023.000000	2046.000000
15.640000	-0.036212	-21.401138	-2.003398	-11.902500	-8.015525	0.520284	0.000000	-10.000000	-0.350000	19.783335	154.000000	1023.000000	1023.000000	2046.000000
15.660000	-0.035961	-21.252802	-1.925621	-11.908121	-7.908195	0.489135	0.000000	-10.000000	-0.350000	20.150002	160.666672	1023.000000	1023.000000	2046.000000
15.680000	-0.035434	-20.941288	-1.788115	-11.870456	-7.835044	0.552326	0.000000	-10.000000	-0.358333	20.716667	167.333328	1023.000000	1023.000000	2046.000000
15.700000	-0.034778	-20.553911	-1.684142	-11.761709	-7.731661	0.623601	0.000000	-10.000000	-0.375000	21.083334	174.166672	1023.000000	1023.000000	2046.000000
15.720000	-0.034105	-20.155834	-1.559820	-11.606117	-7.688125	0.698227	0.000000	-10.000000	-0.391667	21.416668	181.000000	1023.000000	1023.000000	2046.000000
15.740000	-0.033065	-19.541540	-1.415747	-11.464748	-7.551505	0.890460	0.000000	-10.000000	-0.391667	21.500000	188.166672	1023.000000	1023.000000	2046.000000
15.760000	-0.032023	-18.925642	-1.287418	-11.336952	-7.398458	1.097187	0.000000	-10.000000	-0.366667	21.316668	195.333328	1023.000000	1023.000000	2046.000000
15.780000	-0.030760	-18.179022	-1.023182	-11.138161	-7.302497	1.284817	0.000000	-10.000000	-0.341667	20.733334	202.500000	1023.000000	1023.000000	2046.000000
15.800000	-0.029482	-17.423935	-0.805555	-10.957322	-7.137331	1.476272	0.000000	-10.000000	-0.316667	20.150000	209.500000	1023.000000	1023.000000	2046.000000
15.820000	-0.028215	-16.674932	-0.628690	-10.772161	-6.941360	1.667279	0.000000	-10.000000	-0.291667	19.333334	216.333328	1023.000000	1023.000000	2046.000000
15.840000	-0.027039	-15.979980	-0.452495	-10.652387	-6.758443	1.883345	0.000000	-10.000000	-0.258333	18.400000	223.000000	1023.000000	1023.000000	2046.000000
15.860000	-0.026081	-15.413994	-0.311678	-10.503477	-6.590470	1.991631	0.000000	-10.000000	-0.200000	17.000000	229.333328	1023.000000	1023.000000	2046.000000
15.880000	-0.025216	-14.902790	-0.147512	-10.403046	-6.481080	2.128848	0.000000	-10.000000	-0.175000	15.133333	235.333328	1023.000000	1023.000000	2046.000000
15.900000	-0.024497	-14.477702	0.011786	-10.302360	-6.405246	2.218117	0.000000	-10.000000	-0.141667	12.983334	240.666672	1023.000000	1023.000000	2046.000000
15.920000	-0.023800	-14.065607	0.134901	-10.210226	-6.298991	2.308710	0.000000	-10.000000	-0.116667	10.366667	245.333328	1023.000000	1023.000000	2046.000000
15.940000	-0.023387	-13.821961	0.249118	-10.163315	-6.258840	2.351075	0.000000	-10.000000	-0.083333	7.583333	249.166672	1023.000000	1023.000000	2046.000000
15.960000	-0.022944	-13.560109	0.327512	-10.124245	-6.193659	2.430282	0.000000	-10.000000	-0.058333	4.300000	252.166672	1023.000000	1023.000000	2046.000000
15.980000	-0.022714	-13.423833	0.376989	-10.104489	-6.170947	2.474615	0.000000	-10.000000	-0.041667	1.200000	254.000000	1023.000000	1023.000000	2046.000000
16.000000	-0.022601	-13.357155	0.422117	-10.066820	-6.177019	2.464566	0.000000	-10.000000	-0.033333	-1.400000	254.833328	1023.000000	1023.000000	2046.000000
16.020000	-0.022573	-13.340430	0.458503	-10.116924	-6.190038	2.508030	0.000000	-10.000000	-0.033333	-3.466667	255.000000	1023.000000	1023.000000	2046.000000
16.040001	-0.022479	-13.285111	0.484814	-10.112989	-6.160304	2.503367	0.000000	-10.000000	-0.050000	-5.016666	255.000000	1023.000000	1023.000000	2046.000000
16.059999	-0.022274	-13.163854	0.548015	-10.080940	-6.116112	2.485183	0.000000	-10.000000	-0.041667	-6.266667	255.000000	1023.000000	1023.000000	2046.000000
16.080000	-0.021766	-12.863676	0.675879	-10.054103	-6.096770	2.611318	0.000000	-10.000000	-0.041667	-7.083333	255.000000	1023.000000	1023.000000	2046.000000
16.100000	-0.021262	-12.565892	0.724162	-10.020753	-5.999311	2.730010	0.000000	-10.000000	-0.033333	-7.466667	255.000000	1023.000000	1023.000000	2046.000000
16.120001	-0.021063	-12.448151	0.716426	-10.005712	-5.944570	2.785704	0.000000	-10.000000	-0.033333	-7.600000	255.000000	1023.000000	1023.000000	2046.000000
16.139999	-0.021206	-12.532590	0.688263	-10.019820	-5.955100	2.754066	0.000000	-10.000000	-0.033333	-7.666667	255.000000	1023.000000	1023.000000	2046.000000
16.160000	-0.021399	-12.646716	0.748913	-10.076020	-6.085771	2.766162	0.000000	-10.000000	-0.033333	-7.833333	255.000000	1023.000000	1023.000000	2046.000000
16.180000	-0.020898	-12.350524	0.822260	-9.936457	-6.011944	2.775618	0.000000	-10.000000	-0.025000	-8.300000	248.000000	1023.000000	1023.000000	2046.000000
16.200001	-0.020532	-12.134708	0.855304	-9.824897	-5.966562	2.801446	0.000000	-10.000000	0.000000	-8.950001	240.000000	1023.000000	1023.000000	2046.000000
16.219999	-0.020384	-12.046672	0.887924	-9.742746	-5.977087	2.785239	0.000000	-10.000000	0.033333	-9.900001	231.000000	1023.000000	1023.000000	2046.000000
16.240000	-0.021173	-12.513496	0.712188	-9.808105	-6.017482	2.599903	0.000000	-10.000000	0.041667	-11.183333	227.666672	1023.000000	1023.000000	2046.000000
16.260000	-0.023324	-13.784384	0.393050	-10.125932	-6.232422	2.180920	0.000000	-10.000000	0.050000	-12.366667	224.000000	1023.000000	1023.000000	2046.000000
16.280001	-0.026650	-15.749906	-0.059795	-10.516665	-6.621270	1.447825	0.000000	-10.000000	0.041667	-13.200000	219.666672	1023.000000	1023.000000	2046.000000
16.299999	-0.030119	-17.800528	-0.541390	-10.836917	-7.096881	0.674660	0.000000	-10.000000	0.041667	-13.516667	215.333328	1023.000000	1023.000000	2046.000000
16.320000	-0.032843	-19.410233	-1.008627	-11.087645	-7.488342	0.174380	0.000000	-10.000000	0.041667	-13.633333	210.666672	1023.000000	1023.000000	2046.000000
16.340000	-0.034989	-20.678349	-1.353581	-11.320171	-7.860689	-0.143907	0.000000	-10.000000	0.033333	-13.833334	206.333328	1023.000000	1023.000000	2046.000000
16.360001	-0.036416	-21.521580	-1.598996	-11.445892	-8.075924	-0.400769	0.000000	-10.000000	0.041667	-13.883333	201.666672	1023.000000	1023.000000	2046.000000
16.379999	-0.037582	-22.211197	-1.768392	-11.566150	-8.279391	-0.597265	0.000000	-10.000000	0.041667	-14.050000	197.166672	1023.000000	1023.000000	2046.000000
16.400000	-0.038486	-22.744963	-1.942483	-11.645779	-8.426392	-0.730309	0.000000	-10.000000	0.041667	-14.066667	192.333328	1023.000000	1023.000000	2046.000000
16.420000	-0.039282	-23.215551	-2.108939	-11.700381	-8.575535	-0.830697	0.000000	-10.000000	0.033333	-14.150001	187.666672	1023.000000	1023.000000	2046.000000
16.440001	-0.039917	-23.591188	-2.253806	-11.710293	-8.690878	-0.936211	0.000000	-10.000000	0.033333	-14.100000	182.833328	1023.000000	1023.000000	2046.000000
16.459999	-0.040409	-23.881702	-2.331252	-11.745377	-8.848554	-0.956521	0.000000	-10.000000	0.033333	-14.083334	178.166672	1023.000000	1023.000000	2046.000000
16.480000	-0.041028	-24.247787	-2.448408	-11.797609	-9.010347	-0.991423	0.000000	-10.000000	0.041667	-14.233334	173.500000	1023.000000	1023.000000	2046.000000
16.500000	-0.041474	-24.511221	-2.612980	-11.812137	-9.083523	-1.002582	0.000000	-10.000000	0.041667	-14.500000	168.833328	1023.000000	1023.000000	2046.000000
16.520000	-0.041720	-24.656624	-2.733695	-11.845687	-9.119328	-0.957913	0.000000	-10.000000	0.050000	-14.833334	164.000000	1023.000000	1023.000000	2046.000000
16.540001	-0.041824	-24.717936	-2.817373	-11.848685	-9.145326	-0.906551	0.000000	-10.000000	0.050000	-15.116667	159.000000	1023.000000	1023.000000	2046.000000
16.559999	-0.041980	-24.810146	-2.866212	-11.911069	-9.193790	-0.839075	0.000000	-10.000000	0.050000	-15.016667	153.833328	1023.000000	1023.000000	2046.000000
16.580000	-0.042051	-24.851961	-2.984088	-11.983091	-9.131510	-0.753271	0.000000	-10.000000	0.041667	-14.900001	148.833328	1023.000000	1023.000000	2046.000000
16.600000	-0.041731	-24.663258	-2.909507	-11.971705	-9.099545	-0.682500	0.000000	-10.000000	0.033333	-14.566667	143.833328	1023.000000	1023.000000	2046.000000
16.620001	-0.041282	-24.397486	-2.766437	-12.013300	-9.088308	-0.529440	0.000000	-10.000000	0.033333	-14.350000	139.000000	1023.000000	1023.000000	2046.000000
16.639999	-0.040648	-24.023050	-2.570390	-12.037267	-9.039950	-0.375443	0.000000	-10.000000	0.033333	-14.083333	134.166672	1023.000000	1023.000000	2046.000000
16.660000	-0.040169	-23.739624	-2.522444	-12.135944	-8.816251	-0.264985	0.000000	-10.000000	0.041667	-14.133333	129.500000	1023.000000	1023.000000	2046.000000
16.680000	-0.040276	-23.802959	-2.434008	-12.359425	-8.683261	-0.326266	0.000000	-10.000000	0.041667	-14.266666	124.833336	1023.000000	1023.000000	2046.000000
16.700001	-0.041090	-24.284430	-2.401384	-12.681108	-8.643249	-0.558691	0.000000	-10.000000	0.033333	-14.116667	120.000000	1023.000000	1023.000000	2046.000000
16.719999	-0.042039	-24.845026	-2.410104	-12.949675	-8.661680	-0.823566	0.000000	-10.000000	0.016667	-13.483334	115.333336	1023.000000	1023.000000	2046.000000
16.740000	-0.042491	-25.112345	-2.434013	-13.098633	-8.609105	-0.970595	0.000000	-10.000000	0.000000	-12.583334	110.666664	1023.000000	1023.000000	2046.000000
16.760000	-0.042796	-25.292372	-2.405227	-13.256865	-8.625114	-1.005166	0.000000	-10.000000	0.000000	-11.666667	106.500000	1023.000000	1023.000000	2046.000000
16.780001	-0.042996	-25.410385	-2.388564	-13.325987	-8.644865	-1.050969	0.000000	-10.000000	0.000000	-10.850000	102.500000	1023.000000	1023.000000	2046.000000
16.799999	-0.043133	-25.491451	-2.291265	-13.395551	-8.725024	-1.079611	0.000000	-10.000000	0.000000	-10.416667	99.000000	1023.000000	1023.000000	2046.000000
16.820000	-0.042927	-25.370068	-2.276569	-13.389991	-8.681878	-1.021630	0.000000	-10.000000	0.000000	-10.350000	95.500000	1023.000000	1023.000000	2046.000000
16.840000	-0.042677	-25.222101	-2.187013	-13.370300	-8.709588	-0.955201	0.000000	-10.000000	0.000000	-10.566667	92.000000	1023.000000	1023.000000	2046.000000
16.860001	-0.042211	-24.946650	-2.104064	-13.333481	-8.652941	-0.856164	0.000000	-10.000000	0.000000	-10.616667	88.500000	1023.000000	1023.000000	2046.000000
16.879999	-0.041770	-24.686329	-1.961359	-13.297670	-8.642613	-0.784685	0.000000	-10.000000	0.000000	-10.500000	85.000000	1023.000000	1023.000000	2046.000000
16.900000	-0.041189	-24.342886	-1.901088	-13.223351	-8.528828	-0.689620	0.000000	-10.000000	0.000000	-10.133333	81.500000	1023.000000	1023.000000	2046.000000
16.920000	-0.040793	-24.108580	-1.799527	-13.213258	-8.503839	-0.591955	0.000000	-10.000000	0.000000	-9.850000	78.166664	1023.000000	1023.000000	2046.000000
16.940001	-0.040395	-23.873713	-1.717930	-13.193660	-8.442144	-0.519978	0.000000	-10.000000	0.000000	-9.566667	74.833336	1023.000000	1023.000000	2046.000000
16.959999	-0.040082	-23.688425	-1.625911	-13.181639	-8.413354	-0.467522	0.000000	-10.000000	0.000000	-9.200001	71.666664	1023.000000	1023.000000	2046.000000
16.980000	-0.039701	-23.463562	-1.538371	-13.190056	-8.367711	-0.367424	0.000000	-10.000000	0.000000	-8.716667	68.500000	1023.000000	1023.000000	2046.000000
17.000000	-0.039397	-23.283831	-1.528912	-13.132368	-8.290328	-0.332222	0.000000	-10.000000	0.000000	-8.200000	65.500000	1023.000000	1023.000000	2046.000000
17.020000	-0.039158	-23.142427	-1.446515	-13.101049	-8.293436	-0.301427	0.000000	-10.000000	0.000000	-7.816667	62.833332	1023.000000	1023.000000	2046.000000
17.040001	-0.038968	-23.030386	-1.407140	-13.111250	-8.290044	-0.221953	0.000000	-10.000000	-0.016667	-7.400000	60.166668	1023.000000	1023.000000	2046.000000
17.059999	-0.038771	-22.913954	-1.351034	-13.100900	-8.288526	-0.173494	0.000000	-10.000000	-0.033333	-6.900000	57.833332	1023.000000	1023.000000	2046.000000
17.080000	-0.038572	-22.796177	-1.318640	-13.089469	-8.259733	-0.128334	0.000000	-10.000000	-0.050000	-6.566667	55.500000	1023.000000	1023.000000	2046.000000
17.100000	-0.038452	-22.725426	-1.259304	-13.048281	-8.298487	-0.119355	0.000000	-10.000000	-0.050000	-6.350000	53.500000	1023.000000	1023.000000	2046.000000
17.120001	-0.038338	-22.657793	-1.271508	-13.007024	-8.274799	-0.104463	0.000000	-10.000000	-0.050000	-6.283333	51.166668	1023.000000	1023.000000	2046.000000
17.139999	-0.038041	-22.482454	-1.221260	-13.010810	-8.255212	0.004827	0.000000	-10.000000	-0.050000	-6.050000	48.833332	1023.000000	1023.000000	2046.000000
17.160000	-0.037816	-22.349064	-1.163856	-12.973564	-8.274152	0.062507	0.000000	-10.000000	-0.058333	-5.783333	46.666668	1023.000000	1023.000000	2046.000000
17.180000	-0.037359	-22.078983	-1.069190	-12.903296	-8.224521	0.118023	0.000000	-10.000000	-0.058333	-5.483334	45.000000	1023.000000	1023.000000	2046.000000
17.200001	-0.036736	-21.710842	-0.960986	-12.854318	-8.178516	0.282978	0.000000	-10.000000	-0.058333	-5.216667	43.333332	1023.000000	1023.000000	2046.000000
17.219999	-0.036371	-21.495335	-0.934181	-12.776021	-8.132411	0.347279	0.000000	-10.000000	-0.050000	-4.850000	41.500000	1023.000000	1023.000000	2046.000000
17.240000	-0.036558	-21.606009	-1.039276	-12.778732	-8.104116	0.316117	0.000000	-10.000000	-0.058333	-4.266667	39.833332	1023.000000	1023.000000	2046.000000
17.260000	-0.037147	-21.953836	-1.157422	-12.828367	-8.217321	0.249274	0.000000	-10.000000	-0.058333	-3.683333	38.333332	1023.000000	1023.000000	2046.000000
17.280001	-0.037599	-22.220781	-1.206027	-12.905841	-8.347585	0.238673	0.000000	-10.000000	-0.066667	-3.166667	37.166668	1023.000000	1023.000000	2046.000000
17.299999	-0.037264	-22.022947	-1.205977	-12.752967	-8.324202	0.260197	0.000000	-10.000000	-0.066667	-2.866667	36.000000	1023.000000	1023.000000	2046.000000
17.320000	-0.036831	-21.767132	-1.168584	-12.572714	-8.341717	0.315883	0.000000	-10.000000	-0.075000	-2.816667	35.000000	1023.000000	1023.000000	2046.000000
17.340000	-0.036053	-21.307146	-1.177825	-12.365733	-8.254085	0.490497	0.000000	-10.000000	-0.075000	-3.100000	34.000000	1023.000000	1023.000000	2046.000000
17.360001	-0.036019	-21.287144	-1.174211	-12.310775	-8.336632	0.534474	0.000000	-10.000000	-0.066667	-3.783333	33.000000	1023.000000	1023.000000	2046.000000
17.379999	-0.036970	-21.849310	-1.319295	-12.351854	-8.421247	0.243086	0.000000	-10.000000	-0.066667	-4.233334	31.833334	1023.000000	1023.000000	2046.000000
17.400000	-0.039434	-23.305254	-1.614866	-12.623656	-8.699316	-0.367416	0.000000	-10.000000	-0.066667	-3.950000	30.500000	1023.000000	1023.000000	2046.000000
17.420000	-0.042682	-25.225187	-2.114088	-12.978981	-9.042970	-1.089148	0.000000	-10.000000	-0.083333	-2.616667	29.166666	1023.000000	1023.000000	2046.000000
17.440001	-0.045424	-26.845724	-2.581236	-13.228793	-9.453974	-1.581721	0.000000	-10.000000	-0.091667	-1.350000	28.333334	1023.000000	1023.000000	2046.000000
17.459999	-0.047298	-27.952864	-2.986020	-13.390509	-9.721262	-1.855072	0.000000	-10.000000	-0.091667	-0.400000	28.000000	1023.000000	1023.000000	2046.000000
17.480000	-0.048761	-28.817776	-3.227149	-13.474160	-10.005298	-2.111170	0.000000	-10.000000	-0.083333	-0.200000	28.000000	1023.000000	1023.000000	2046.000000
17.500000	-0.049606	-29.316999	-3.346732	-13.570713	-10.181689	-2.217865	0.000000	-10.000000	-0.075000	0.000000	28.000000	1023.000000	1023.000000	2046.000000
17.520000	-0.050270	-29.709684	-3.499685	-13.590801	-10.307171	-2.312027	0.000000	-10.000000	-0.066667	0.000000	28.000000	1023.000000	1023.000000	2046.000000
17.540001	-0.050764	-30.001574	-3.594524	-13.575910	-10.447571	-2.383570	0.000000	-10.000000	-0.066667	-0.283333	28.000000	1023.000000	1023.000000	2046.000000
17.559999	-0.051123	-30.213732	-3.724397	-13.625466	-10.526663	-2.337205	0.000000	-10.000000	-0.066667	-1.000000	28.000000	1023.000000	1023.000000	2046.000000
17.580000	-0.051579	-30.483185	-3.865334	-13.622091	-10.631922	-2.363839	0.000000	-10.000000	-0.075000	-2.000000	27.833334	1023.000000	1023.000000	2046.000000
17.600000	-0.051807	-30.617857	-3.956938	-13.644405	-10.730993	-2.285520	0.000000	-10.000000	-0.075000	-2.933333	27.333334	1023.000000	1023.000000	2046.000000
17.620001	-0.052014	-30.740458	-4.075521	-13.602897	-10.791552	-2.270487	0.000000	-10.000000	-0.075000	-3.450000	26.500000	1023.000000	1023.000000	2046.000000
17.639999	-0.052058	-30.766130	-4.143988	-13.573420	-10.846334	-2.202390	0.000000	-10.000000	-0.075000	-3.650000	25.333334	1023.000000	1023.000000	2046.000000
17.660000	-0.051874	-30.657553	-4.183992	-13.550635	-10.830997	-2.091929	0.000000	-10.000000	-0.075000	-3.600000	24.166666	1023.000000	1023.000000	2046.000000
17.680000	-0.051710	-30.560658	-4.224892	-13.518675	-10.833159	-1.983932	0.000000	-10.000000	-0.075000	-3.416667	22.833334	1023.000000	1023.000000	2046.000000
17.700001	-0.051278	-30.305128	-4.221744	-13.499308	-10.757005	-1.827073	0.000000	-10.000000	-0.066667	-3.266667	21.666666	1023.000000	1023.000000	2046.000000
17.719999	-0.050626	-29.919924	-4.109784	-13.415789	-10.716887	-1.677466	0.000000	-10.000000	-0.058333	-3.050000	20.500000	1023.000000	1023.000000	2046.000000
17.740000	-0.049621	-29.325729	-3.857424	-13.311759	-10.653461	-1.503086	0.000000	-10.000000	-0.058333	-2.300000	19.666666	1023.000000	1023.000000	2046.000000
17.760000	-0.048428	-28.621103	-3.661546	-13.278004	-10.424490	-1.257065	0.000000	-10.000000	-0.075000	-1.250000	19.166666	1023.000000	1023.000000	2046.000000
17.780001	-0.047666	-28.170822	-3.428185	-13.351013	-10.281131	-1.110493	0.000000	-10.000000	-0.091667	-0.016667	19.000000	1023.000000	1023.000000	2046.000000
17.799999	-0.047374	-27.998024	-3.273669	-13.451558	-10.075168	-1.197629	0.000000	-10.000000	-0.100000	1.050000	19.000000	1023.000000	1023.000000	2046.000000
17.820000	-0.047871	-28.291664	-3.198842	-13.758952	-9.970752	-1.363119	0.000000	-10.000000	-0.100000	2.083333	19.000000	1023.000000	1023.000000	2046.000000
17.840000	-0.048437	-28.626223	-3.167750	-13.943013	-9.922551	-1.592909	0.000000	-10.000000	-0.100000	3.300000	19.000000	1023.000000	1023.000000	2046.000000
17.860001	-0.048505	-28.666487	-3.120213	-14.034399	-9.855149	-1.656726	0.000000	-10.000000	-0.108333	4.600000	19.000000	1023.000000	1023.000000	2046.000000
17.879999	-0.048356	-28.578457	-3.077024	-14.048830	-9.788607	-1.663995	0.000000	-10.000000	-0.125000	6.266667	19.000000	1023.000000	1023.000000	2046.000000
17.900000	-0.048175	-28.471247	-2.964557	-14.094967	-9.793257	-1.618467	0.000000	-10.000000	-0.141667	7.883334	19.000000	1023.000000	1023.000000	2046.000000
17.920000	-0.047745	-28.217394	-2.861067	-14.034247	-9.735214	-1.586865	0.000000	-10.000000	-0.141667	9.283334	19.000000	1023.000000	1023.000000	2046.000000
17.940001	-0.047258	-27.929232	-2.725089	-13.995736	-9.727999	-1.480409	0.000000	-10.000000	-0.141667	10.400001	19.000000	1023.000000	1023.000000	2046.000000
17.959999	-0.046478	-27.468384	-2.617785	-13.934477	-9.615030	-1.301091	0.000000	-10.000000	-0.158333	11.483334	19.000000	1023.000000	1023.000000	2046.000000
17.980000	-0.045418	-26.842295	-2.475903	-13.765813	-9.434792	-1.165788	0.000000	-10.000000	-0.191667	12.683333	19.833334	1023.000000	1023.000000	2046.000000
18.000000	-0.044468	-26.280485	-2.300955	-13.677136	-9.345851	-0.956544	0.000000	-10.000000	-0.225000	13.900001	21.833334	1023.000000	1023.000000	2046.000000
18.020000	-0.043268	-25.571678	-2.128489	-13.539366	-9.157589	-0.746235	0.000000	-10.000000	-0.241667	15.000000	25.333334	1023.000000	1023.000000	2046.000000
18.040001	-0.042211	-24.946917	-1.956560	-13.414733	-8.998776	-0.576847	0.000000	-10.000000	-0.258333	15.600000	29.833334	1023.000000	1023.000000	2046.000000
18.059999	-0.041196	-24.346876	-1.826083	-13.283983	-8.822929	-0.413881	0.000000	-10.000000	-0.275000	16.116667	34.833332	1023.000000	1023.000000	2046.000000
18.080000	-0.040103	-23.700975	-1.597580	-13.151608	-8.695446	-0.256341	0.000000	-10.000000	-0.300000	16.549999	40.166668	1023.000000	1023.000000	2046.000000
18.100000	-0.039090	-23.102057	-1.398013	-13.023031	-8.575158	-0.105855	0.000000	-10.000000	-0.308333	17.300001	45.666668	1023.000000	1023.000000	2046.000000
18.120001	-0.038078	-22.503824	-1.263593	-12.928934	-8.392687	0.081391	0.000000	-10.000000	-0.308333	17.983334	51.500000	1023.000000	1023.000000	2046.000000
18.139999	-0.036976	-21.852964	-1.077992	-12.754501	-8.259145	0.238675	0.000000	-10.000000	-0.316667	18.433334	57.500000	1023.000000	1023.000000	2046.000000
18.160000	-0.036029	-21.293114	-0.918862	-12.614476	-8.157225	0.397449	0.000000	-10.000000	-0.333333	18.833334	63.500000	1023.000000	1023.000000	2046.000000
18.180000	-0.035005	-20.688000	-0.801903	-12.471902	-7.983452	0.569257	0.000000	-10.000000	-0.350000	19.300001	69.500000	1023.000000	1023.000000	2046.000000
18.200001	-0.034116	-20.162477	-0.595842	-12.299602	-7.962114	0.695080	0.000000	-10.000000	-0.350000	19.683334	75.833336	1023.000000	1023.000000	2046.000000
18.219999	-0.033288	-19.673201	-0.513630	-12.162002	-7.833191	0.835622	0.000000	-10.000000	-0.358333	20.000000	82.333336	1023.000000	1023.000000	2046.000000
18.240000	-0.032397	-19.146912	-0.389988	-12.011829	-7.731737	0.986642	0.000000	-10.000000	-0.391667	20.333334	89.000000	1023.000000	1023.000000	2046.000000
18.260000	-0.031376	-18.543074	-0.225423	-11.832889	-7.633860	1.149099	0.000000	-10.000000	-0.416667	21.066668	95.666664	1023.000000	1023.000000	2046.000000
18.280001	-0.030442	-17.991447	-0.100394	-11.702045	-7.526436	1.337428	0.000000	-10.000000	-0.450000	21.816668	102.666664	1023.000000	1023.000000	2046.000000
18.299999	-0.029298	-17.315254	0.003487	-11.520118	-7.329179	1.530556	0.000000	-10.000000	-0.458333	22.450001	109.833336	1023.000000	1023.000000	2046.000000
18.320000	-0.028279	-16.713081	0.207055	-11.367369	-7.271479	1.718711	0.000000	-10.000000	-0.466667	23.000000	117.333336	1023.000000	1023.000000	2046.000000
18.340000	-0.027269	-16.115938	0.351592	-11.189115	-7.144258	1.865842	0.000000	-10.000000	-0.450000	23.400000	124.833336	1023.000000	1023.000000	2046.000000
18.360001	-0.026212	-15.491069	0.512928	-10.946667	-7.035476	1.978146	0.000000	-10.000000	-0.441667	23.733334	132.500000	1023.000000	1023.000000	2046.000000
18.379999	-0.025196	-14.890562	0.631893	-10.822326	-6.886971	2.186841	0.000000	-10.000000	-0.458333	23.816668	140.166672	1023.000000	1023.000000	2046.000000
18.400000	-0.024170	-14.284446	0.814340	-10.654428	-6.794061	2.349704	0.000000	-10.000000	-0.475000	24.000000	148.000000	1023.000000	1023.000000	2046.000000
18.420000	-0.023173	-13.694973	0.935438	-10.454958	-6.644409	2.468956	0.000000	-10.000000	-0.491667	24.266668	156.000000	1023.000000	1023.000000	2046.000000
18.440001	-0.022528	-13.314119	1.001397	-10.350668	-6.560878	2.596030	0.000000	-10.000000	-0.491667	24.600000	161.333328	1023.000000	1023.000000	2046.000000
18.459999	-0.022582	-13.345882	0.977062	-10.322374	-6.543791	2.543221	0.000000	-10.000000	-0.508333	24.850000	169.666672	1023.000000	1023.000000	2046.000000
18.480000	-0.023133	-13.671508	0.844888	-10.338628	-6.587984	2.410215	0.000000	-10.000000	-0.525000	25.150002	178.000000	1023.000000	1023.000000	2046.000000
18.500000	-0.023707	-14.011077	0.718019	-10.354541	-6.682689	2.308133	0.000000	-10.000000	-0.541667	25.483334	189.166672	1023.000000	1023.000000	2046.000000
18.520000	-0.023824	-14.080159	0.653066	-10.362756	-6.727198	2.356729	0.000000	-10.000000	-0.550000	25.900002	197.500000	1023.000000	1023.000000	2046.000000
18.540001	-0.022907	-13.537848	0.706249	-10.099912	-6.622786	2.478600	0.000000	-10.000000	-0.550000	25.983334	206.166672	1023.000000	1023.000000	2046.000000
18.559999	-0.021882	-12.932118	0.851368	-9.796704	-6.594113	2.607331	0.000000	-10.000000	-0.533333	25.866667	214.833328	1023.000000	1023.000000	2046.000000
18.580000	-0.020308	-12.001830	0.983038	-9.460611	-6.451977	2.927719	0.000000	-10.000000	-0.516667	25.433334	223.500000	1023.000000	1023.000000	2046.000000
18.600000	-0.018947	-11.197616	1.100860	-9.096001	-6.324038	3.121563	0.000000	-10.000000	-0.483333	24.916666	232.000000	1023.000000	1023.000000	2046.000000
18.620001	-0.018533	-10.953287	1.091343	-9.006995	-6.198183	3.160549	0.000000	-10.000000	-0.466667	24.333334	240.500000	1023.000000	1023.000000	2046.000000
18.639999	-0.020589	-12.167942	0.872805	-9.195579	-6.377947	2.532780	0.000000	-10.000000	-0.450000	23.950001	248.833328	1023.000000	1023.000000	2046.000000
18.660000	-0.023496	-13.886174	0.450659	-9.456717	-6.661938	1.781822	0.000000	-10.000000	-0.450000	23.633333	257.000000	1023.000000	1023.000000	2046.000000
18.680000	-0.025852	-15.278631	0.002165	-9.670841	-6.994931	1.384975	0.000000	-10.000000	-0.441667	23.483334	265.000000	1023.000000	1023.000000	2046.000000
18.700001	-0.027306	-16.137812	-0.306021	-9.748243	-7.243009	1.159461	0.000000	-10.000000	-0.458333	23.183334	272.666656	1023.000000	1023.000000	2046.000000
18.719999	-0.027768	-16.411131	-0.432449	-9.699571	-7.345530	1.066418	0.000000	-10.000000	-0.483333	23.450001	280.333344	1023.000000	1023.000000	2046.000000
18.740000	-0.027931	-16.507309	-0.492421	-9.629952	-7.437883	1.052948	0.000000	-10.000000	-0.508333	23.900000	288.000000	1023.000000	1023.000000	2046.000000
18.760000	-0.027684	-16.361073	-0.509422	-9.462752	-7.461540	1.072642	0.000000	-10.000000	-0.508333	24.433334	296.000000	1023.000000	1023.000000	2046.000000
18.780001	-0.027279	-16.121731	-0.452014	-9.264763	-7.530106	1.125152	0.000000	-10.000000	-0.491667	24.516666	304.000000	1023.000000	1023.000000	2046.000000
18.799999	-0.026900	-15.897941	-0.443624	-9.075281	-7.570518	1.191483	0.000000	-10.000000	-0.483333	24.283333	312.000000	1023.000000	1023.000000	2046.000000
18.820000	-0.026348	-15.571798	-0.421490	-8.881678	-7.576020	1.307389	0.000000	-10.000000	-0.483333	24.450001	320.333344	1023.000000	1023.000000	2046.000000
18.840000	-0.025739	-15.212021	-0.405519	-8.674214	-7.589057	1.456770	0.000000	-10.000000	-0.483333	24.416666	328.666656	1023.000000	1023.000000	2046.000000
18.860001	-0.025194	-14.889876	-0.373014	-8.502466	-7.619845	1.605449	0.000000	-10.000000	-0.491667	24.566668	337.000000	1023.000000	1023.000000	2046.000000
18.879999	-0.024322	-14.374400	-0.430582	-8.326042	-7.461367	1.843591	0.000000	-10.000000	-0.466667	24.150000	345.000000	1023.000000	1023.000000	2046.000000
18.900000	-0.023548	-13.917027	-0.412303	-8.107466	-7.430075	2.032816	0.000000	-10.000000	-0.450000	23.700001	353.000000	1023.000000	1023.000000	2046.000000
18.920000	-0.022651	-13.386847	-0.361415	-7.949707	-7.329744	2.254019	0.000000	-10.000000	-0.433333	23.250000	361.000000	1023.000000	1023.000000	2046.000000
18.940001	-0.021693	-12.820503	-0.296016	-7.772120	-7.211188	2.458821	0.000000	-10.000000	-0.433333	22.766666	368.833344	1023.000000	1023.000000	2046.000000
18.959999	-0.020740	-12.257302	-0.167778	-7.605563	-7.148241	2.664279	0.000000	-10.000000	-0.425000	22.200001	376.500000	1023.000000	1023.000000	2046.000000
18.980000	-0.019373	-11.449500	-0.006378	-7.448593	-6.972657	2.978127	0.000000	-10.000000	-0.408333	21.766666	384.000000	1023.000000	1023.000000	2046.000000
19.000000	-0.017840	-10.543550	0.215086	-7.249864	-6.790817	3.282045	0.000000	-10.000000	-0.400000	21.416668	391.333344	1023.000000	1023.000000	2046.000000
19.020000	-0.016461	-9.728233	0.429377	-7.166415	-6.543656	3.552460	0.000000	-10.000000	-0.400000	21.300001	398.666656	1023.000000	1023.000000	2046.000000
19.040001	-0.015670	-9.260865	0.615458	-7.188283	-6.324088	3.636048	0.000000	-10.000000	-0.383333	21.000000	405.833344	1023.000000	1023.000000	2046.000000
19.059999	-0.015530	-9.178022	0.717964	-7.329455	-6.129366	3.562835	0.000000	-10.000000	-0.366667	20.583334	413.000000	1023.000000	1023.000000	2046.000000
19.080000	-0.015665	-9.258015	0.801717	-7.443608	-6.008312	3.392188	0.000000	-10.000000	-0.350000	19.933334	419.833344	1023.000000	1023.000000	2046.000000
19.100000	-0.015515	-9.169416	0.921127	-7.496152	-5.959417	3.365025	0.000000	-10.000000	-0.341667	19.300001	426.666656	1023.000000	1023.000000	2046.000000
19.120001	-0.015156	-8.957445	0.991467	-7.411804	-5.877787	3.340679	0.000000	-10.000000	-0.316667	18.600000	433.166656	1023.000000	1023.000000	2046.000000
19.139999	-0.014733	-8.707006	1.067779	-7.392400	-5.809411	3.427027	0.000000	-10.000000	-0.283333	17.750000	439.500000	1023.000000	1023.000000	2046.000000
19.160000	-0.014198	-8.390862	1.154653	-7.269382	-5.755915	3.479783	0.000000	-10.000000	-0.250000	16.416668	445.500000	1023.000000	1023.000000	2046.000000
19.180000	-0.013398	-7.918000	1.316351	-7.109697	-5.723124	3.598469	0.000000	-10.000000	-0.216667	14.850000	451.166656	1023.000000	1023.000000	2046.000000
19.200001	-0.012465	-7.366823	1.506384	-7.001204	-5.660751	3.788748	0.000000	-10.000000	-0.175000	12.966667	456.333344	1023.000000	1023.000000	2046.000000
19.219999	-0.011457	-6.771270	1.640461	-6.872171	-5.494956	3.955396	0.000000	-10.000000	-0.125000	10.733334	460.833344	1023.000000	1023.000000	2046.000000
19.240000	-0.010508	-6.210227	1.836409	-6.712832	-5.384330	4.050527	0.000000	-10.000000	-0.091667	7.933333	464.833344	1023.000000	1023.000000	2046.000000
19.260000	-0.009782	-5.781094	1.992659	-6.674322	-5.300281	4.200850	0.000000	-10.000000	-0.066667	3.600000	468.000000	1023.000000	1023.000000	2046.000000
19.280001	-0.009377	-5.542024	2.078460	-6.654676	-5.222300	4.256492	0.000000	-10.000000	-0.050000	-0.516667	470.000000	1023.000000	1023.000000	2046.000000
19.299999	-0.008934	-5.280071	2.170741	-6.624268	-5.131659	4.305114	0.000000	-10.000000	-0.033333	-5.216667	470.833344	1023.000000	1023.000000	2046.000000
19.320000	-0.008672	-5.124861	2.236893	-6.691411	-5.045168	4.374825	0.000000	-10.000000	0.000000	-8.966667	471.000000	1023.000000	1023.000000	2046.000000
19.340000	-0.008596	-5.080132	2.265393	-6.761236	-4.983624	4.399334	0.000000	-10.000000	0.041667	-12.900001	471.000000	1023.000000	1023.000000	2046.000000
19.360001	-0.008867	-5.240109	2.314084	-6.806664	-5.039227	4.291698	0.000000	-10.000000	0.108333	-15.966667	471.000000	1023.000000	1023.000000	2046.000000
19.379999	-0.009129	-5.394953	2.360511	-6.925410	-5.093537	4.263483	0.000000	-10.000000	0.183333	-18.516666	467.166656	1023.000000	1023.000000	2046.000000
19.400000	-0.009552	-5.645167	2.295172	-7.068438	-5.075517	4.203615	0.000000	-10.000000	0.266667	-20.916668	457.833344	1023.000000	1023.000000	2046.000000
19.420000	-0.010174	-6.012645	2.262006	-7.215100	-5.137446	4.077896	0.000000	-10.000000	0.358333	-23.266666	445.833344	1023.000000	1023.000000	2046.000000
19.440001	-0.010854	-6.414954	2.239079	-7.405162	-5.241426	3.992554	0.000000	-10.000000	0.416667	-25.266666	434.833344	1023.000000	1023.000000	2046.000000
19.459999	-0.011540	-6.819856	2.153202	-7.574878	-5.275824	3.877644	0.000000	-10.000000	0.466667	-27.066668	426.333344	1023.000000	1023.000000	2046.000000
19.480000	-0.012266	-7.249001	2.115238	-7.725955	-5.372195	3.733910	0.000000	-10.000000	0.525000	-28.533335	417.500000	1023.000000	1023.000000	2046.000000
19.500000	-0.012950	-7.653181	2.082071	-7.936396	-5.455893	3.657037	0.000000	-10.000000	0.600000	-30.016666	408.166656	1023.000000	1023.000000	2046.000000
19.520000	-0.013488	-7.971133	2.049132	-8.067994	-5.483260	3.530988	0.000000	-10.000000	0.675000	-31.166666	398.166656	1023.000000	1023.000000	2046.000000
19.540001	-0.013694	-8.093283	2.148974	-8.181828	-5.554570	3.494141	0.000000	-10.000000	0.716667	-32.066666	387.666656	1023.000000	1023.000000	2046.000000
19.559999	-0.013601	-8.038116	2.218824	-8.225077	-5.553786	3.521923	0.000000	-10.000000	0.741667	-32.666668	376.833344	1023.000000	1023.000000	2046.000000
19.580000	-0.013863	-8.192877	2.145509	-8.316458	-5.540249	3.518321	0.000000	-10.000000	0.750000	-33.099998	366.000000	1023.000000	1023.000000	2046.000000
19.600000	-0.014289	-8.444706	2.135641	-8.394808	-5.629617	3.444077	0.000000	-10.000000	0.750000	-33.483334	355.000000	1023.000000	1023.000000	2046.000000
19.620001	-0.014917	-8.816024	2.104432	-8.613674	-5.740828	3.434046	0.000000	-10.000000	0.750000	-33.633335	343.833344	1023.000000	1023.000000	2046.000000
19.639999	-0.015079	-8.911487	2.076253	-8.592831	-5.741771	3.346862	0.000000	-10.000000	0.750000	-33.883335	332.500000	1023.000000	1023.000000	2046.000000
19.660000	-0.015401	-9.101944	2.114937	-8.602265	-5.854313	3.239697	0.000000	-10.000000	0.783333	-33.950001	321.166656	1023.000000	1023.000000	2046.000000
19.680000	-0.015850	-9.367536	2.024581	-8.664218	-5.853282	3.125384	0.000000	-10.000000	0.783333	-34.116665	309.833344	1023.000000	1023.000000	2046.000000
19.700001	-0.017223	-10.178552	1.813177	-8.900629	-5.995461	2.904361	0.000000	-10.000000	0.800000	-34.266666	298.500000	1023.000000	1023.000000	2046.000000
19.719999	-0.019550	-11.554129	1.451387	-9.228536	-6.236895	2.459915	0.000000	-10.000000	0.766667	-34.216667	287.000000	1023.000000	1023.000000	2046.000000
19.740000	-0.023073	-13.636407	0.999598	-9.630331	-6.693273	1.687599	0.000000	-10.000000	0.758333	-33.816666	275.666656	1023.000000	1023.000000	2046.000000
19.760000	-0.026751	-15.809727	0.404307	-10.070828	-7.100477	0.957272	0.000000	-10.000000	0.716667	-33.116669	264.500000	1023.000000	1023.000000	2046.000000
19.780001	-0.030026	-17.745407	-0.093021	-10.420617	-7.603739	0.371970	0.000000	-10.000000	0.683333	-32.200001	253.500000	1023.000000	1023.000000	2046.000000
19.799999	-0.032478	-19.194359	-0.507615	-10.645927	-7.975359	-0.065458	0.000000	-10.000000	0.641667	-31.350000	242.833328	1023.000000	1023.000000	2046.000000
19.820000	-0.034408	-20.335297	-0.886732	-10.830340	-8.218476	-0.399748	0.000000	-10.000000	0.600000	-30.483334	232.166672	1023.000000	1023.000000	2046.000000
19.840000	-0.035967	-21.256329	-1.157139	-11.019732	-8.444112	-0.635347	0.000000	-10.000000	0.575000	-29.950001	221.833328	1023.000000	1023.000000	2046.000000
19.860001	-0.037352	-22.075132	-1.380769	-11.112053	-8.692706	-0.889605	0.000000	-10.000000	0.558333	-29.516668	211.833328	1023.000000	1023.000000	2046.000000
19.879999	-0.038574	-22.797274	-1.677812	-11.239998	-8.836651	-1.042814	0.000000	-10.000000	0.558333	-29.350000	202.166672	1023.000000	1023.000000	2046.000000
19.900000	-0.039540	-23.368271	-1.836672	-11.346519	-9.054574	-1.130505	0.000000	-10.000000	0.566667	-29.316668	192.500000	1023.000000	1023.000000	2046.000000
19.920000	-0.040463	-23.913736	-2.077052	-11.379468	-9.186869	-1.270348	0.000000	-10.000000	0.575000	-29.516668	182.500000	1023.000000	1023.000000	2046.000000
19.940001	-0.041272	-24.391792	-2.284547	-11.474977	-9.312685	-1.319584	0.000000	-10.000000	0.591667	-29.566668	172.500000	1023.000000	1023.000000	2046.000000
19.959999	-0.042030	-24.839876	-2.457500	-11.535336	-9.468742	-1.378298	0.000000	-10.000000	0.575000	-29.266668	162.666672	1023.000000	1023.000000	2046.000000
19.980000	-0.042542	-25.142193	-2.603435	-11.606255	-9.578088	-1.354415	0.000000	-10.000000	0.550000	-28.633333	153.000000	1023.000000	1023.000000	2046.000000
20.000000	-0.043011	-25.419661	-2.802673	-11.652160	-9.606623	-1.358204	0.000000	-10.000000	0.500000	-27.833334	143.500000	1023.000000	1023.000000	2046.000000
20.020000	-0.043306	-25.593824	-2.930706	-11.707952	-9.632924	-1.322241	0.000000	-10.000000	0.466667	-27.133333	134.166672	1023.000000	1023.000000	2046.000000
20.040001	-0.043569	-25.749012	-3.014604	-11.789393	-9.653346	-1.291669	0.000000	-10.000000	0.450000	-26.616667	125.000000	1023.000000	1023.000000	2046.000000
20.059999	-0.043599	-25.766903	-3.063834	-11.869005	-9.616113	-1.217952	0.000000	-10.000000	0.441667	-26.316668	116.166664	1023.000000	1023.000000	2046.000000
20.080000	-0.043310	-25.596302	-2.929218	-11.899549	-9.653708	-1.113827	0.000000	-10.000000	0.441667	-26.016666	107.500000	1023.000000	1023.000000	2046.000000
20.100000	-0.042724	-25.249840	-2.807585	-11.919332	-9.550582	-0.972341	0.000000	-10.000000	0.433333	-25.750000	98.833336	1023.000000	1023.000000	2046.000000
20.120001	-0.042517	-25.127604	-2.668192	-12.115402	-9.499291	-0.844718	0.000000	-10.000000	0.425000	-25.450001	90.333336	1023.000000	1023.000000	2046.000000
20.139999	-0.042735	-25.256119	-2.617914	-12.396667	-9.392485	-0.849054	0.000000	-10.000000	0.400000	-24.983334	81.666664	1023.000000	1023.000000	2046.000000
20.160000	-0.043766	-25.865767	-2.653012	-12.708699	-9.363917	-1.140139	0.000000	-10.000000	0.350000	-23.766666	73.333336	1023.000000	1023.000000	2046.000000
20.180000	-0.044922	-26.549078	-2.750888	-13.037565	-9.352185	-1.408439	0.000000	-10.000000	0.308333	-22.316666	65.333336	1023.000000	1023.000000	2046.000000
20.200001	-0.045837	-27.089638	-2.826164	-13.241661	-9.407819	-1.613994	0.000000	-10.000000	0.266667	-21.150000	58.000000	1023.000000	1023.000000	2046.000000
20.219999	-0.046463	-27.459408	-2.839795	-13.408883	-9.504622	-1.706107	0.000000	-10.000000	0.241667	-20.716667	51.000000	1023.000000	1023.000000	2046.000000
20.240000	-0.046908	-27.722584	-2.828381	-13.530627	-9.579619	-1.783956	0.000000	-10.000000	0.216667	-20.516666	44.000000	1023.000000	1023.000000	2046.000000
20.260000	-0.047173	-27.879475	-2.860066	-13.640799	-9.609165	-1.769444	0.000000	-10.000000	0.200000	-20.366667	37.166668	1023.000000	1023.000000	2046.000000
20.280001	-0.047310	-27.960392	-2.861825	-13.676763	-9.635943	-1.785861	0.000000	-10.000000	0.183333	-20.166668	30.333334	1023.000000	1023.000000	2046.000000
20.299999	-0.047191	-27.890089	-2.847063	-13.686478	-9.618565	-1.737983	0.000000	-10.000000	0.166667	-19.433334	23.666666	1023.000000	1023.000000	2046.000000
20.320000	-0.046956	-27.751259	-2.790258	-13.674932	-9.606561	-1.679508	0.000000	-10.000000	0.141667	-18.216667	17.000000	1023.000000	1023.000000	2046.000000
20.340000	-0.046588	-27.533554	-2.707021	-13.646232	-9.585128	-1.595175	0.000000	-10.000000	0.133333	-16.800001	11.000000	1023.000000	1023.000000	2046.000000
20.360001	-0.046162	-27.281593	-2.658885	-13.606487	-9.505451	-1.510771	0.000000	-10.000000	0.116667	-15.833334	5.500000	1023.000000	1023.000000	2046.000000
20.379999	-0.045922	-27.139704	-2.580820	-13.620253	-9.514047	-1.424585	0.000000	-10.000000	0.091667	-15.050000	0.666667	1023.000000	1023.000000	2046.000000
20.400000	-0.045561	-26.926838	-2.505815	-13.589022	-9.472411	-1.359590	0.000000	-10.000000	0.050000	-14.350000	-4.166667	1023.000000	1023.000000	2046.000000
20.420000	-0.045280	-26.760296	-2.437089	-13.598240	-9.433649	-1.291319	0.000000	-10.000000	0.016667	-13.316667	-8.666667	1023.000000	1023.000000	2046.000000
20.440001	-0.044975	-26.580275	-2.428333	-13.590396	-9.336757	-1.224789	0.000000	-10.000000	0.000000	-12.416667	-13.000000	1023.000000	1023.000000	2046.000000
20.459999	-0.044765	-26.456129	-2.395852	-13.566051	-9.307231	-1.186995	0.000000	-10.000000	0.000000	-11.533334	-17.000000	1023.000000	1023.000000	2046.000000
20.480000	-0.044548	-26.327948	-2.301035	-13.578655	-9.328809	-1.119448	0.000000	-10.000000	0.000000	-10.850000	-21.000000	1023.000000	1023.000000	2046.000000
20.500000	-0.044290	-26.175617	-2.252783	-13.549541	-9.328520	-1.044772	0.000000	-10.000000	0.000000	-10.283334	-24.666666	1023.000000	1023.000000	2046.000000
20.520000	-0.044128	-26.079851	-2.250469	-13.494374	-9.298313	-1.036694	0.000000	-10.000000	0.000000	-9.666667	-28.166666	1023.000000	1023.000000	2046.000000
20.540001	-0.044074	-26.047802	-2.190591	-13.472100	-9.360225	-1.024885	0.000000	-10.000000	0.000000	-9.133333	-31.333334	1023.000000	1023.000000	2046.000000
20.559999	-0.043875	-25.930370	-2.147035	-13.497129	-9.352915	-0.933290	0.000000	-10.000000	0.000000	-8.533334	-34.500000	1023.000000	1023.000000	2046.000000
20.580000	-0.043682	-25.816111	-2.138048	-13.486036	-9.318128	-0.873898	0.000000	-10.000000	-0.008333	-7.850000	-37.333332	1023.000000	1023.000000	2046.000000
20.600000	-0.043627	-25.783775	-2.123135	-13.458157	-9.338168	-0.864316	0.000000	-10.000000	-0.025000	-7.233333	-40.000000	1023.000000	1023.000000	2046.000000
20.620001	-0.043271	-25.573328	-2.074169	-13.425919	-9.292603	-0.780639	0.000000	-10.000000	-0.041667	-6.600000	-42.333332	1023.000000	1023.000000	2046.000000
20.639999	-0.043038	-25.435749	-2.019789	-13.393717	-9.304297	-0.717947	0.000000	-10.000000	-0.050000	-5.983333	-44.500000	1023.000000	1023.000000	2046.000000
20.660000	-0.042727	-25.251801	-1.971917	-13.376854	-9.273355	-0.629675	0.000000	-10.000000	-0.058333	-5.166667	-46.500000	1023.000000	1023.000000	2046.000000
20.680000	-0.042439	-25.081263	-1.922385	-13.316233	-9.256731	-0.585915	0.000000	-10.000000	-0.058333	-4.250000	-48.333332	1023.000000	1023.000000	2046.000000
20.700001	-0.042098	-24.879711	-1.857979	-13.282553	-9.224445	-0.514735	0.000000	-10.000000	-0.066667	-3.200000	-49.833332	1023.000000	1023.000000	2046.000000
20.719999	-0.041747	-24.672585	-1.750023	-13.263886	-9.233191	-0.425483	0.000000	-10.000000	-0.075000	-2.350000	-50.666668	1023.000000	1023.000000	2046.000000
20.740000	-0.041341	-24.432600	-1.712405	-13.183902	-9.153543	-0.382751	0.000000	-10.000000	-0.083333	-1.233333	-51.000000	1023.000000	1023.000000	2046.000000
20.760000	-0.041036	-24.252123	-1.626589	-13.171980	-9.150312	-0.303241	0.000000	-10.000000	-0.091667	-0.533333	-51.000000	1023.000000	1023.000000	2046.000000
20.780001	-0.040662	-24.031269	-1.564705	-13.137287	-9.120495	-0.208782	0.000000	-10.000000	-0.083333	0.000000	-51.000000	1023.000000	1023.000000	2046.000000
20.799999	-0.040310	-23.823301	-1.492747	-13.085233	-9.085262	-0.160058	0.000000	-10.000000	-0.083333	0.000000	-51.000000	1023.000000	1023.000000	2046.000000
20.820000	-0.040060	-23.675293	-1.408112	-13.016953	-9.106986	-0.143241	0.000000	-10.000000	-0.075000	0.000000	-51.000000	1023.000000	1023.000000	2046.000000
20.840000	-0.039781	-23.510365	-1.400025	-13.005242	-9.045133	-0.059965	0.000000	-10.000000	-0.075000	0.000000	-51.000000	1023.000000	1023.000000	2046.000000
20.860001	-0.039377	-23.271961	-1.316654	-12.968364	-9.010996	0.024054	0.000000	-10.000000	-0.066667	0.000000	-51.000000	1023.000000	1023.000000	2046.000000
20.879999	-0.039054	-23.080727	-1.252078	-12.901581	-9.002782	0.075713	0.000000	-10.000000	-0.058333	0.000000	-51.000000	1023.000000	1023.000000	2046.000000
20.900000	-0.039073	-23.092257	-1.336905	-12.922645	-8.979657	0.146949	0.000000	-10.000000	-0.058333	0.000000	-51.000000	1023.000000	1023.000000	2046.000000
20.920000	-0.039924	-23.595036	-1.469738	-13.023546	-9.094542	-0.007211	0.000000	-10.000000	-0.075000	0.000000	-51.000000	1023.000000	1023.000000	2046.000000
20.940001	-0.041080	-24.278414	-1.686967	-13.108483	-9.251079	-0.231886	0.000000	-10.000000	-0.083333	0.000000	-51.000000	1023.000000	1023.000000	2046.000000
20.959999	-0.042159	-24.915735	-1.954556	-13.235427	-9.343782	-0.381971	0.000000	-10.000000	-0.083333	0.000000	-51.000000	1023.000000	1023.000000	2046.000000
20.980000	-0.043040	-25.436676	-2.088834	-13.364133	-9.545335	-0.438374	0.000000	-10.000000	-0.075000	0.000000	-51.000000	1023.000000	1023.000000	2046.000000
21.000000	-0.043081	-25.460583	-2.118782	-13.215641	-9.625296	-0.500863	0.000000	-10.000000	-0.066667	0.000000	-51.000000	1023.000000	1023.000000	2046.000000
21.020000	-0.042854	-25.326723	-2.167180	-13.095811	-9.661301	-0.402431	0.000000	-10.000000	-0.058333	0.000000	-51.000000	1023.000000	1023.000000	2046.000000
21.040001	-0.042346	-25.026274	-2.236178	-12.937595	-9.580016	-0.272483	0.000000	-10.000000	-0.050000	-0.283333	-51.000000	1023.000000	1023.000000	2046.000000
21.059999	-0.042060	-24.857611	-2.246820	-12.835583	-9.588490	-0.186718	0.000000	-10.000000	-0.058333	-1.000000	-51.000000	1023.000000	1023.000000	2046.000000
21.080000	-0.042746	-25.262617	-2.329689	-12.891497	-9.704684	-0.336748	0.000000	-10.000000	-0.066667	-1.000000	-51.333332	1023.000000	1023.000000	2046.000000
21.100000	-0.045081	-26.642687	-2.610827	-13.118302	-9.920637	-0.992921	0.000000	-10.000000	-0.083333	-0.333333	-51.666668	1023.000000	1023.000000	2046.000000
21.120001	-0.048350	-28.574749	-3.072679	-13.515536	-10.262877	-1.723656	0.000000	-10.000000	-0.091667	1.250000	-52.000000	1023.000000	1023.000000	2046.000000
21.139999	-0.050981	-30.129879	-3.585066	-13.808367	-10.599258	-2.137188	0.000000	-10.000000	-0.091667	2.300000	-52.000000	1023.000000	1023.000000	2046.000000
21.160000	-0.052772	-31.188063	-3.956413	-13.967458	-10.859323	-2.404871	0.000000	-10.000000	-0.091667	3.250000	-52.000000	1023.000000	1023.000000	2046.000000
21.180000	-0.053922	-31.867794	-4.157386	-14.096956	-11.070380	-2.543071	0.000000	-10.000000	-0.091667	3.800000	-52.000000	1023.000000	1023.000000	2046.000000
21.200001	-0.054575	-32.253529	-4.286760	-14.120961	-11.170415	-2.675391	0.000000	-10.000000	-0.100000	4.250000	-52.000000	1023.000000	1023.000000	2046.000000
21.219999	-0.055007	-32.509132	-4.361267	-14.118979	-11.309578	-2.719309	0.000000	-10.000000	-0.100000	4.383333	-52.000000	1023.000000	1023.000000	2046.000000
21.240000	-0.055352	-32.713047	-4.468173	-14.084564	-11.401461	-2.758850	0.000000	-10.000000	-0.100000	4.433333	-52.000000	1023.000000	1023.000000	2046.000000
21.260000	-0.055479	-32.788025	-4.547112	-14.095577	-11.437931	-2.707405	0.000000	-10.000000	-0.100000	4.533333	-52.000000	1023.000000	1023.000000	2046.000000
21.280001	-0.055657	-32.893490	-4.543630	-14.060246	-11.599626	-2.689989	0.000000	-10.000000	-0.108333	4.800000	-52.000000	1023.000000	1023.000000	2046.000000
21.299999	-0.055723	-32.932041	-4.653142	-14.067580	-11.625772	-2.585546	0.000000	-10.000000	-0.116667	5.283333	-52.000000	1023.000000	1023.000000	2046.000000
21.320000	-0.055631	-32.878181	-4.773728	-14.008318	-11.588309	-2.507825	0.000000	-10.000000	-0.116667	5.933333	-52.000000	1023.000000	1023.000000	2046.000000
21.340000	-0.055380	-32.729431	-4.769280	-13.937014	-11.621690	-2.401448	0.000000	-10.000000	-0.116667	6.600000	-52.000000	1023.000000	1023.000000	2046.000000
21.360001	-0.054879	-32.433746	-4.794053	-13.888609	-11.554194	-2.196891	0.000000	-10.000000	-0.116667	7.133334	-52.000000	1023.000000	1023.000000	2046.000000
21.379999	-0.054287	-32.083778	-4.794753	-13.797857	-11.431672	-2.059498	0.000000	-10.000000	-0.125000	7.433333	-27.666666	1023.000000	1023.000000	2046.000000
21.400000	-0.053673	-31.720749	-4.680451	-13.718830	-11.391316	-1.930151	0.000000	-10.000000	-0.125000	7.516667	-2.666667	1023.000000	1023.000000	2046.000000
21.420000	-0.052652	-31.117332	-4.541500	-13.659460	-11.231934	-1.684439	0.000000	-10.000000	-0.133333	7.750000	23.166666	1023.000000	1023.000000	2046.000000
21.440001	-0.051251	-30.289469	-4.264176	-13.507144	-11.083026	-1.435122	0.000000	-10.000000	-0.141667	7.916667	24.666666	1023.000000	1023.000000	2046.000000
21.459999	-0.049863	-29.469116	-3.958247	-13.440345	-10.889779	-1.180746	0.000000	-10.000000	-0.150000	9.033334	27.333334	1023.000000	1023.000000	2046.000000
21.480000	-0.048754	-28.813383	-3.786258	-13.482899	-10.559146	-0.985081	0.000000	-10.000000	-0.158333	10.133333	30.333334	1023.000000	1023.000000	2046.000000
21.500000	-0.048507	-28.667419	-3.597053	-13.601401	-10.383067	-1.085897	0.000000	-10.000000	-0.175000	11.750000	34.500000	1023.000000	1023.000000	2046.000000
21.520000	-0.048762	-28.818300	-3.510470	-13.820773	-10.247927	-1.239130	0.000000	-10.000000	-0.208333	12.950000	38.166668	1023.000000	1023.000000	2046.000000
21.540001	-0.049027	-28.974897	-3.451668	-13.975654	-10.162009	-1.385566	0.000000	-10.000000	-0.241667	14.333334	42.333332	1023.000000	1023.000000	2046.000000
21.559999	-0.048873	-28.884142	-3.333467	-13.996298	-10.117354	-1.437022	0.000000	-10.000000	-0.283333	15.716667	47.000000	1023.000000	1023.000000	2046.000000
21.580000	-0.048362	-28.581764	-3.244188	-13.990667	-10.006826	-1.340082	0.000000	-10.000000	-0.325000	16.950001	52.166668	1023.000000	1023.000000	2046.000000
21.600000	-0.047798	-28.248634	-3.152818	-13.963382	-9.881956	-1.250478	0.000000	-10.000000	-0.358333	18.233334	57.666668	1023.000000	1023.000000	2046.000000
21.620001	-0.047088	-27.828770	-2.957493	-13.834563	-9.855946	-1.180768	0.000000	-10.000000	-0.366667	19.316668	63.500000	1023.000000	1023.000000	2046.000000
21.639999	-0.046253	-27.335577	-2.897822	-13.753172	-9.687958	-0.996626	0.000000	-10.000000	-0.375000	20.316668	69.666664	1023.000000	1023.000000	2046.000000
21.660000	-0.045233	-26.732742	-2.741824	-13.591545	-9.576190	-0.823182	0.000000	-10.000000	-0.408333	21.350000	76.166664	1023.000000	1023.000000	2046.000000
21.680000	-0.043935	-25.965712	-2.532318	-13.436467	-9.406599	-0.590329	0.000000	-10.000000	-0.450000	22.066668	80.666664	1023.000000	1023.000000	2046.000000
21.700001	-0.042681	-25.224394	-2.279478	-13.267253	-9.305679	-0.371984	0.000000	-10.000000	-0.483333	23.200001	88.000000	1023.000000	1023.000000	2046.000000
21.719999	-0.041302	-24.409580	-2.091076	-13.138144	-9.078900	-0.101460	0.000000	-10.000000	-0.500000	24.083334	95.666664	1023.000000	1023.000000	2046.000000
21.740000	-0.040061	-23.676329	-1.834207	-12.975507	-8.971501	0.104886	0.000000	-10.000000	-0.525000	25.150000	106.166664	1023.000000	1023.000000	2046.000000
21.760000	-0.039005	-23.051935	-1.596878	-12.787796	-8.893940	0.226679	0.000000	-10.000000	-0.566667	25.850000	114.500000	1023.000000	1023.000000	2046.000000
21.780001	-0.037535	-22.183294	-1.326800	-12.632895	-8.721103	0.497504	0.000000	-10.000000	-0.600000	26.650000	123.000000	1023.000000	1023.000000	2046.000000
21.799999	-0.036213	-21.401865	-1.135132	-12.452601	-8.546392	0.732262	0.000000	-10.000000	-0.633333	27.400000	131.833328	1023.000000	1023.000000	2046.000000
21.820000	-0.034847	-20.594687	-0.928752	-12.238491	-8.358185	0.930741	0.000000	-10.000000	-0.633333	28.116667	140.833328	1023.000000	1023.000000	2046.000000
21.840000	-0.033689	-19.910410	-0.673114	-12.041759	-8.299637	1.104100	0.000000	-10.000000	-0.633333	28.416666	150.166672	1023.000000	1023.000000	2046.000000
21.860001	-0.032403	-19.150448	-0.499670	-11.866739	-8.119284	1.335245	0.000000	-10.000000	-0.633333	28.600000	159.666672	1023.000000	1023.000000	2046.000000
21.879999	-0.031202	-18.440155	-0.360956	-11.669938	-7.947016	1.537756	0.000000	-10.000000	-0.641667	28.483334	169.166672	1023.000000	1023.000000	2046.000000
21.900000	-0.030002	-17.731131	-0.145646	-11.450481	-7.844071	1.709068	0.000000	-10.000000	-0.641667	28.583334	178.833328	1023.000000	1023.000000	2046.000000
21.920000	-0.028795	-17.017866	-0.019392	-11.242424	-7.668171	1.912120	0.000000	-10.000000	-0.650000	28.666668	188.166672	1023.000000	1023.000000	2046.000000
21.940001	-0.027543	-16.277746	0.190803	-11.060470	-7.544958	2.136877	0.000000	-10.000000	-0.666667	29.283335	197.833328	1023.000000	1023.000000	2046.000000
21.959999	-0.026317	-15.553374	0.355893	-10.814705	-7.404918	2.310356	0.000000	-10.000000	-0.708333	29.783335	207.500000	1023.000000	1023.000000	2046.000000
21.980000	-0.025126	-14.849707	0.540575	-10.631493	-7.300717	2.541928	0.000000	-10.000000	-0.750000	30.616667	217.500000	1023.000000	1023.000000	2046.000000
22.000000	-0.023830	-14.083786	0.699740	-10.378594	-7.114954	2.710023	0.000000	-10.000000	-0.783333	30.966667	224.166672	1023.000000	1023.000000	2046.000000
22.020000	-0.022573	-13.340447	0.809155	-10.161324	-6.899246	2.910967	0.000000	-10.000000	-0.775000	31.100000	234.333328	1023.000000	1023.000000	2046.000000
22.040001	-0.021385	-12.638410	1.035401	-9.920892	-6.807556	3.054637	0.000000	-10.000000	-0.741667	30.866667	244.666672	1023.000000	1023.000000	2046.000000
22.059999	-0.020138	-11.901402	1.179039	-9.736152	-6.641399	3.297111	0.000000	-10.000000	-0.708333	30.483334	258.333344	1023.000000	1023.000000	2046.000000
22.080000	-0.018944	-11.195882	1.303491	-9.540223	-6.457142	3.497992	0.000000	-10.000000	-0.700000	30.299999	265.166656	1023.000000	1023.000000	2046.000000
22.100000	-0.017902	-10.579859	1.493258	-9.307315	-6.385417	3.619616	0.000000	-10.000000	-0.700000	30.166666	271.833344	1023.000000	1023.000000	2046.000000
22.120001	-0.016677	-9.855846	1.590290	-9.114532	-6.149632	3.818027	0.000000	-10.000000	-0.716667	30.566668	281.833344	1023.000000	1023.000000	2046.000000
22.139999	-0.015903	-9.398486	1.685930	-8.950862	-6.080709	3.947154	0.000000	-10.000000	-0.741667	31.016666	295.166656	1023.000000	1023.000000	2046.000000
22.160000	-0.015663	-9.256739	1.654314	-8.846105	-6.006705	3.941757	0.000000	-10.000000	-0.750000	31.466667	308.833344	1023.000000	1023.000000	2046.000000
22.180000	-0.016134	-9.534904	1.534011	-8.853981	-6.034668	3.819735	0.000000	-10.000000	-0.766667	31.416668	319.166656	1023.000000	1023.000000	2046.000000
22.200001	-0.016696	-9.867162	1.378513	-8.863132	-6.097087	3.714544	0.000000	-10.000000	-0.750000	31.600000	329.833344	1023.000000	1023.000000	2046.000000
22.219999	-0.016808	-9.933608	1.322254	-8.789783	-6.154698	3.688620	0.000000	-10.000000	-0.750000	31.533333	340.166656	1023.000000	1023.000000	2046.000000
22.240000	-0.016261	-9.610265	1.347443	-8.641356	-6.128171	3.811819	0.000000	-10.000000	-0.741667	31.733334	350.833344	1023.000000	1023.000000	2046.000000
22.260000	-0.014927	-8.821738	1.485364	-8.281657	-6.008788	3.983342	0.000000	-10.000000	-0.758333	31.650002	357.833344	1023.000000	1023.000000	2046.000000
22.280001	-0.013229	-7.818068	1.757642	-7.886712	-5.926406	4.237408	0.000000	-10.000000	-0.750000	31.800001	365.000000	1023.000000	1023.000000	2046.000000
22.299999	-0.011402	-6.738335	1.930012	-7.448200	-5.741152	4.521006	0.000000	-10.000000	-0.716667	31.383335	372.000000	1023.000000	1023.000000	2046.000000
22.320000	-0.010042	-5.934602	2.048393	-7.162853	-5.568112	4.747971	0.000000	-10.000000	-0.683333	30.783335	382.500000	1023.000000	1023.000000	2046.000000
22.340000	-0.010734	-6.343698	1.944078	-7.230472	-5.540473	4.483171	0.000000	-10.000000	-0.658333	29.866667	396.166656	1023.000000	1023.000000	2046.000000
22.360001	-0.013588	-8.030395	1.565189	-7.514894	-5.798584	3.717895	0.000000	-10.000000	-0.633333	29.250000	409.500000	1023.000000	1023.000000	2046.000000
22.379999	-0.016370	-9.674791	1.102013	-7.769063	-6.163077	3.155335	0.000000	-10.000000	-0.608333	28.816668	419.333344	1023.000000	1023.000000	2046.000000
22.400000	-0.018021	-10.650372	0.774388	-7.792638	-6.475194	2.843072	0.000000	-10.000000	-0.608333	28.466667	425.833344	1023.000000	1023.000000	2046.000000
22.420000	-0.018789	-11.104182	0.593481	-7.796449	-6.648279	2.747064	0.000000	-10.000000	-0.625000	28.166668	435.333344	1023.000000	1023.000000	2046.000000
22.440001	-0.018872	-11.153075	0.577064	-7.692045	-6.755208	2.717114	0.000000	-10.000000	-0.641667	27.866667	444.833344	1023.000000	1023.000000	2046.000000
22.459999	-0.018675	-11.036795	0.557250	-7.495615	-6.785125	2.686695	0.000000	-10.000000	-0.650000	28.083334	454.166656	1023.000000	1023.000000	2046.000000
22.480000	-0.018225	-10.770743	0.585966	-7.279981	-6.823379	2.746651	0.000000	-10.000000	-0.650000	28.533333	460.333344	1023.000000	1023.000000	2046.000000
22.500000	-0.017666	-10.440662	0.644473	-7.069582	-6.856566	2.841013	0.000000	-10.000000	-0.641667	28.850000	469.833344	1023.000000	1023.000000	2046.000000
22.520000	-0.017074	-10.090725	0.678882	-6.864130	-6.867110	2.961633	0.000000	-10.000000	-0.633333	28.966667	479.333344	1023.000000	1023.000000	2046.000000
22.540001	-0.016421	-9.704630	0.695216	-6.607860	-6.872055	3.080068	0.000000	-10.000000	-0.633333	28.916666	489.000000	1023.000000	1023.000000	2046.000000
22.559999	-0.015698	-9.277449	0.742879	-6.364871	-6.887085	3.231628	0.000000	-10.000000	-0.625000	28.966667	498.666656	1023.000000	1023.000000	2046.000000
22.580000	-0.014913	-8.813706	0.760470	-6.103925	-6.819684	3.349432	0.000000	-10.000000	-0.583333	28.033333	511.500000	1023.000000	1023.000000	2046.000000
22.600000	-0.014211	-8.398654	0.776993	-5.928144	-6.803658	3.556155	0.000000	-10.000000	-0.533333	27.100000	521.166687	1023.000000	1023.000000	2046.000000
22.620001	-0.013354	-7.892189	0.811501	-5.715556	-6.745536	3.757402	0.000000	-10.000000	-0.483333	25.466667	530.500000	1023.000000	1023.000000	2046.000000
22.639999	-0.012395	-7.325375	0.844057	-5.514123	-6.604434	3.949126	0.000000	-10.000000	-0.433333	24.200001	536.333313	1023.000000	1023.000000	2046.000000
22.660000	-0.011674	-6.899129	0.837857	-5.390742	-6.476925	4.130681	0.000000	-10.000000	-0.375000	21.966667	547.166687	1023.000000	1023.000000	2046.000000
22.680000	-0.010722	-6.336641	1.003439	-5.260448	-6.434810	4.355177	0.000000	-10.000000	-0.333333	20.466667	555.000000	1023.000000	1023.000000	2046.000000
22.700001	-0.009480	-5.602953	1.134081	-5.074399	-6.263159	4.600523	0.000000	-10.000000	-0.300000	18.983334	562.166687	1023.000000	1023.000000	2046.000000
22.719999	-0.008224	-4.860201	1.326820	-4.991456	-6.087959	4.892394	0.000000	-10.000000	-0.266667	17.683334	566.333313	1023.000000	1023.000000	2046.000000
22.740000	-0.007344	-4.340470	1.432178	-4.988624	-5.825723	5.041699	0.000000	-10.000000	-0.200000	14.250000	574.000000	1023.000000	1023.000000	2046.000000
22.760000	-0.007161	-4.232321	1.541056	-5.165185	-5.657480	5.049288	0.000000	-10.000000	-0.158333	11.333333	579.500000	1023.000000	1023.000000	2046.000000
22.780001	-0.007430	-4.391100	1.646855	-5.397388	-5.525750	4.885182	0.000000	-10.000000	-0.108333	8.100000	584.333313	1023.000000	1023.000000	2046.000000
22.799999	-0.008045	-4.754758	1.607123	-5.571992	-5.436603	4.646713	0.000000	-10.000000	-0.091667	5.483333	586.500000	1023.000000	1023.000000	2046.000000
22.820000	-0.008345	-4.932171	1.599894	-5.688430	-5.399469	4.555834	0.000000	-10.000000	-0.058333	1.200000	589.166687	1023.000000	1023.000000	2046.000000
22.840000	-0.008604	-5.085050	1.596301	-5.795935	-5.413237	4.527821	0.000000	-10.000000	-0.041667	-1.983333	590.500000	1023.000000	1023.000000	2046.000000
22.860001	-0.008699	-5.140951	1.631495	-5.821278	-5.422538	4.471371	0.000000	-10.000000	-0.033333	-4.666667	591.000000	1023.000000	1023.000000	2046.000000
22.879999	-0.008690	-5.135514	1.684572	-5.880737	-5.458184	4.518834	0.000000	-10.000000	-0.025000	-6.533333	591.000000	1023.000000	1023.000000	2046.000000
22.900000	-0.008407	-4.968674	1.752042	-5.848451	-5.432638	4.560372	0.000000	-10.000000	-0.016667	-8.950001	591.000000	1023.000000	1023.000000	2046.000000
22.920000	-0.007805	-4.612839	1.826694	-5.811145	-5.287684	4.659296	0.000000	-10.000000	0.008333	-10.766667	591.000000	1023.000000	1023.000000	2046.000000
22.940001	-0.007384	-4.364203	1.935224	-5.832483	-5.208488	4.741544	0.000000	-10.000000	0.008333	-12.000000	591.000000	1023.000000	1023.000000	2046.000000
22.959999	-0.007030	-4.154945	2.093758	-5.819081	-5.195178	4.765555	0.000000	-10.000000	0.025000	-12.700000	587.666687	1023.000000	1023.000000	2046.000000
22.980000	-0.006622	-3.913325	2.189527	-5.835102	-5.082845	4.815094	0.000000	-10.000000	0.050000	-13.483334	578.333313	1023.000000	1023.000000	2046.000000
23.000000	-0.006595	-3.897861	2.282354	-5.910342	-5.088608	4.818735	0.000000	-10.000000	0.083333	-14.000000	569.000000	1023.000000	1023.000000	2046.000000
23.020000	-0.006550	-3.870995	2.314039	-6.007930	-5.031122	4.854019	0.000000	-10.000000	0.116667	-15.116667	561.166687	1023.000000	1023.000000	2046.000000
23.040001	-0.006589	-3.894330	2.365839	-6.109660	-4.980973	4.830464	0.000000	-10.000000	0.150000	-16.300001	557.666687	1023.000000	1023.000000	2046.000000
23.059999	-0.006940	-4.101584	2.392792	-6.229663	-5.027710	4.762998	0.000000	-10.000000	0.183333	-18.100000	552.166687	1023.000000	1023.000000	2046.000000
23.080000	-0.007270	-4.296851	2.408614	-6.365408	-5.062777	4.722721	0.000000	-10.000000	0.233333	-19.766666	546.166687	1023.000000	1023.000000	2046.000000
23.100000	-0.007809	-4.615005	2.348913	-6.502979	-5.074594	4.613655	0.000000	-10.000000	0.283333	-21.566668	539.500000	1023.000000	1023.000000	2046.000000
23.120001	-0.008509	-5.028755	2.376240	-6.704256	-5.226507	4.525769	0.000000	-10.000000	0.366667	-23.383333	532.333313	1023.000000	1023.000000	2046.000000
23.139999	-0.009250	-5.466586	2.283466	-6.911316	-5.281118	4.442383	0.000000	-10.000000	0.433333	-25.466667	524.500000	1023.000000	1023.000000	2046.000000
23.160000	-0.010054	-5.942019	2.269461	-7.105099	-5.386965	4.280584	0.000000	-10.000000	0.516667	-27.400000	516.000000	1023.000000	1023.000000	2046.000000
23.180000	-0.010869	-6.423340	2.269490	-7.299028	-5.547645	4.153843	0.000000	-10.000000	0.583333	-29.183334	506.833344	1023.000000	1023.000000	2046.000000
23.200001	-0.011652	-6.886133	2.209788	-7.522822	-5.616780	4.043682	0.000000	-10.000000	0.650000	-30.700001	497.166656	1023.000000	1023.000000	2046.000000
23.219999	-0.012254	-7.241991	2.170007	-7.707444	-5.644131	3.939577	0.000000	-10.000000	0.700000	-31.916668	487.000000	1023.000000	1023.000000	2046.000000
23.240000	-0.012659	-7.481701	2.230208	-7.821241	-5.702633	3.811965	0.000000	-10.000000	0.741667	-32.933334	476.333344	1023.000000	1023.000000	2046.000000
23.260000	-0.012581	-7.435324	2.290953	-7.905267	-5.669263	3.848253	0.000000	-10.000000	0.791667	-33.549999	465.333344	1023.000000	1023.000000	2046.000000
23.280001	-0.012714	-7.513889	2.313343	-8.036115	-5.702268	3.911150	0.000000	-10.000000	0.808333	-33.916668	454.166656	1023.000000	1023.000000	2046.000000
23.299999	-0.013121	-7.754686	2.273867	-8.129214	-5.728361	3.829022	0.000000	-10.000000	0.833333	-34.299999	442.666656	1023.000000	1023.000000	2046.000000
23.320000	-0.013832	-8.174504	2.193805	-8.233217	-5.814455	3.679362	0.000000	-10.000000	0.833333	-34.483334	431.333344	1023.000000	1023.000000	2046.000000
23.340000	-0.014317	-8.461113	2.165118	-8.302219	-5.900490	3.576479	0.000000	-10.000000	0.850000	-35.116669	419.666656	1023.000000	1023.000000	2046.000000
23.360001	-0.014516	-8.578923	2.142876	-8.324744	-5.926541	3.529486	0.000000	-10.000000	0.858333	-35.316666	408.000000	1023.000000	1023.000000	2046.000000
23.379999	-0.014771	-8.729850	2.082430	-8.384089	-5.920294	3.492103	0.000000	-10.000000	0.866667	-35.583336	396.000000	1023.000000	1023.000000	2046.000000
23.400000	-0.015775	-9.322771	1.931843	-8.521952	-6.004463	3.271801	0.000000	-10.000000	0.866667	-35.166668	384.333344	1023.000000	1023.000000	2046.000000
23.420000	-0.017669	-10.442264	1.641954	-8.807477	-6.186254	2.909512	0.000000	-10.000000	0.850000	-34.833336	372.666656	1023.000000	1023.000000	2046.000000
23.440001	-0.020782	-12.282439	1.208983	-9.213561	-6.528550	2.250689	0.000000	-10.000000	0.825000	-34.549999	361.166656	1023.000000	1023.000000	2046.000000
23.459999	-0.024613	-14.546496	0.745530	-9.667541	-7.074461	1.449975	0.000000	-10.000000	0.791667	-34.099998	349.500000	1023.000000	1023.000000	2046.000000
23.480000	-0.027963	-16.526278	0.233042	-10.082622	-7.508627	0.831929	0.000000	-10.000000	0.750000	-33.400002	338.166656	1023.000000	1023.000000	2046.000000
23.500000	-0.030614	-18.092613	-0.248984	-10.367141	-7.851677	0.375188	0.000000	-10.000000	0.716667	-32.583332	327.000000	1023.000000	1023.000000	2046.000000
23.520000	-0.032736	-19.347036	-0.607030	-10.575158	-8.153825	-0.011023	0.000000	-10.000000	0.658333	-31.533333	316.166656	1023.000000	1023.000000	2046.000000
23.540001	-0.034354	-20.303257	-0.848963	-10.745869	-8.405092	-0.303332	0.000000	-10.000000	0.591667	-30.350000	305.666656	1023.000000	1023.000000	2046.000000
23.559999	-0.035626	-21.054743	-1.060725	-10.901200	-8.608984	-0.483832	0.000000	-10.000000	0.516667	-28.783333	295.500000	1023.000000	1023.000000	2046.000000
23.580000	-0.036782	-21.738251	-1.248915	-10.987299	-8.792726	-0.709311	0.000000	-10.000000	0.475000	-27.633333	285.833344	1023.000000	1023.000000	2046.000000
23.600000	-0.037781	-22.328762	-1.423304	-11.122197	-8.989552	-0.793708	0.000000	-10.000000	0.466667	-26.933334	276.500000	1023.000000	1023.000000	2046.000000
23.620001	-0.038660	-22.848139	-1.589488	-11.224571	-9.167540	-0.866541	0.000000	-10.000000	0.466667	-26.883333	267.500000	1023.000000	1023.000000	2046.000000
23.639999	-0.039447	-23.313456	-1.786207	-11.284676	-9.274979	-0.967594	0.000000	-10.000000	0.466667	-27.066668	258.500000	1023.000000	1023.000000	2046.000000
23.660000	-0.040088	-23.692247	-1.947016	-11.339284	-9.406852	-0.999095	0.000000	-10.000000	0.458333	-27.200001	249.500000	1023.000000	1023.000000	2046.000000
23.680000	-0.040719	-24.064991	-2.109205	-11.435753	-9.539077	-0.980956	0.000000	-10.000000	0.441667	-26.983334	240.500000	1023.000000	1023.000000	2046.000000
23.700001	-0.041065	-24.269651	-2.232425	-11.480096	-9.597003	-0.960127	0.000000	-10.000000	0.433333	-26.550001	231.500000	1023.000000	1023.000000	2046.000000
23.719999	-0.041382	-24.456873	-2.334758	-11.529097	-9.657152	-0.935866	0.000000	-10.000000	0.400000	-25.566668	222.666672	1023.000000	1023.000000	2046.000000
23.740000	-0.041483	-24.516346	-2.418653	-11.596589	-9.646470	-0.854633	0.000000	-10.000000	0.366667	-24.566668	214.166672	1023.000000	1023.000000	2046.000000
23.760000	-0.041561	-24.562353	-2.425388	-11.691013	-9.668480	-0.777471	0.000000	-10.000000	0.333333	-23.766668	206.000000	1023.000000	1023.000000	2046.000000
23.780001	-0.041354	-24.439972	-2.347510	-11.711799	-9.675302	-0.705363	0.000000	-10.000000	0.316667	-23.500000	198.000000	1023.000000	1023.000000	2046.000000
23.799999	-0.040700	-24.053808	-2.215527	-11.754614	-9.591650	-0.492018	0.000000	-10.000000	0.308333	-23.200001	190.000000	1023.000000	1023.000000	2046.000000
23.820000	-0.040175	-23.743504	-2.106568	-11.810917	-9.449675	-0.376344	0.000000	-10.000000	0.283333	-22.683332	182.333328	1023.000000	1023.000000	2046.000000
23.840000	-0.040279	-23.804844	-2.037741	-12.021904	-9.378742	-0.366457	0.000000	-10.000000	0.275000	-21.850000	174.833328	1023.000000	1023.000000	2046.000000
23.860001	-0.041142	-24.314758	-2.031721	-12.346120	-9.359369	-0.577550	0.000000	-10.000000	0.258333	-21.266666	167.666672	1023.000000	1023.000000	2046.000000
23.879999	-0.042244	-24.966307	-2.137635	-12.679471	-9.274363	-0.874838	0.000000	-10.000000	0.241667	-20.549999	160.500000	1023.000000	1023.000000	2046.000000
23.900000	-0.043337	-25.611961	-2.218072	-13.011971	-9.307623	-1.074295	0.000000	-10.000000	0.200000	-20.150000	153.500000	1023.000000	1023.000000	2046.000000
23.920000	-0.044091	-26.057619	-2.239123	-13.224286	-9.420568	-1.173642	0.000000	-10.000000	0.166667	-19.533335	146.833328	1023.000000	1023.000000	2046.000000
23.940001	-0.044455	-26.272987	-2.284739	-13.373578	-9.402238	-1.212431	0.000000	-10.000000	0.150000	-18.883333	140.166672	1023.000000	1023.000000	2046.000000
23.959999	-0.044842	-26.501673	-2.301716	-13.440596	-9.461841	-1.297521	0.000000	-10.000000	0.150000	-18.083334	133.833328	1023.000000	1023.000000	2046.000000
23.980000	-0.045004	-26.597353	-2.260487	-13.486310	-9.544368	-1.306187	0.000000	-10.000000	0.133333	-17.150000	127.833336	1023.000000	1023.000000	2046.000000
24.000000	-0.044854	-26.508883	-2.245557	-13.526586	-9.503926	-1.232815	0.000000	-10.000000	0.116667	-16.366667	122.166664	1023.000000	1023.000000	2046.000000
24.020000	-0.044709	-26.422922	-2.222048	-13.521276	-9.495115	-1.184482	0.000000	-10.000000	0.108333	-15.683333	116.833336	1023.000000	1023.000000	2046.000000
24.040001	-0.044230	-26.140158	-2.086571	-13.497287	-9.461017	-1.095283	0.000000	-10.000000	0.100000	-15.066667	111.500000	1023.000000	1023.000000	2046.000000
24.059999	-0.043849	-25.914572	-2.023248	-13.473427	-9.415388	-1.002509	0.000000	-10.000000	0.075000	-14.483334	106.500000	1023.000000	1023.000000	2046.000000
24.080000	-0.043356	-25.623152	-1.979096	-13.458309	-9.278121	-0.907625	0.000000	-10.000000	0.041667	-13.700001	101.666664	1023.000000	1023.000000	2046.000000
24.100000	-0.043000	-25.413111	-1.879903	-13.390733	-9.274066	-0.868409	0.000000	-10.000000	0.016667	-12.900001	97.166664	1023.000000	1023.000000	2046.000000
24.120001	-0.042587	-25.169081	-1.790356	-13.462802	-9.229574	-0.686348	0.000000	-10.000000	0.008333	-12.166667	93.000000	1023.000000	1023.000000	2046.000000
24.139999	-0.042255	-24.972496	-1.662106	-13.422708	-9.229320	-0.658364	0.000000	-10.000000	0.000000	-11.433333	89.000000	1023.000000	1023.000000	2046.000000
24.160000	-0.042006	-24.825432	-1.663501	-13.386787	-9.145793	-0.629349	0.000000	-10.000000	0.000000	-10.900001	85.000000	1023.000000	1023.000000	2046.000000
24.180000	-0.041704	-24.646832	-1.571967	-13.367095	-9.150803	-0.556967	0.000000	-10.000000	0.000000	-10.233334	81.333336	1023.000000	1023.000000	2046.000000
24.200001	-0.041433	-24.486704	-1.537823	-13.356050	-9.093512	-0.499321	0.000000	-10.000000	0.000000	-9.833334	77.833336	1023.000000	1023.000000	2046.000000
24.219999	-0.041316	-24.417601	-1.525971	-13.327777	-9.090060	-0.473791	0.000000	-10.000000	0.000000	-9.483334	74.500000	1023.000000	1023.000000	2046.000000
24.240000	-0.041127	-24.305777	-1.494321	-13.303464	-9.088617	-0.419374	0.000000	-10.000000	0.000000	-9.350000	71.166664	1023.000000	1023.000000	2046.000000
24.260000	-0.041007	-24.234852	-1.430058	-13.323094	-9.152648	-0.329050	0.000000	-10.000000	0.000000	-8.950000	68.000000	1023.000000	1023.000000	2046.000000
24.280001	-0.040868	-24.153267	-1.411783	-13.296761	-9.139284	-0.305439	0.000000	-10.000000	0.000000	-8.350000	65.166664	1023.000000	1023.000000	2046.000000
24.299999	-0.040849	-24.142000	-1.408737	-13.268473	-9.159982	-0.304810	0.000000	-10.000000	0.000000	-7.783333	62.333332	1023.000000	1023.000000	2046.000000
24.320000	-0.040655	-24.027222	-1.389291	-13.250325	-9.139567	-0.248038	0.000000	-10.000000	0.000000	-7.516667	59.833332	1023.000000	1023.000000	2046.000000
24.340000	-0.040468	-23.916489	-1.337436	-13.234367	-9.164867	-0.179817	0.000000	-10.000000	0.000000	-7.533333	57.166668	1023.000000	1023.000000	2046.000000
24.360001	-0.040259	-23.793158	-1.295348	-13.232861	-9.153990	-0.110958	0.000000	-10.000000	0.000000	-7.533333	54.833332	1023.000000	1023.000000	2046.000000
24.379999	-0.039946	-23.607893	-1.295246	-13.173875	-9.090789	-0.047984	0.000000	-10.000000	-0.016667	-7.350000	52.166668	1023.000000	1023.000000	2046.000000
24.400000	-0.039757	-23.496378	-1.219095	-13.114896	-9.126170	-0.036218	0.000000	-10.000000	-0.033333	-7.033333	49.833332	1023.000000	1023.000000	2046.000000
24.420000	-0.039451	-23.315701	-1.152865	-13.082562	-9.112103	0.031829	0.000000	-10.000000	-0.050000	-6.466667	47.500000	1023.000000	1023.000000	2046.000000
24.440001	-0.039266	-23.206263	-1.135806	-13.074022	-9.095404	0.098969	0.000000	-10.000000	-0.050000	-5.950000	45.500000	1023.000000	1023.000000	2046.000000
24.459999	-0.038938	-23.012560	-1.065809	-12.994211	-9.073974	0.121435	0.000000	-10.000000	-0.050000	-5.466667	43.500000	1023.000000	1023.000000	2046.000000
24.480000	-0.038672	-22.854967	-1.050636	-12.987877	-9.016953	0.200499	0.000000	-10.000000	-0.050000	-5.133334	41.500000	1023.000000	1023.000000	2046.000000
24.500000	-0.038617	-22.822929	-0.993182	-13.007597	-9.068159	0.246009	0.000000	-10.000000	-0.050000	-4.833333	39.666668	1023.000000	1023.000000	2046.000000
24.520000	-0.038306	-22.639103	-0.935167	-12.932588	-9.039776	0.268428	0.000000	-10.000000	-0.050000	-4.566667	38.000000	1023.000000	1023.000000	2046.000000
24.540001	-0.038166	-22.555864	-0.884851	-12.911827	-9.066240	0.307054	0.000000	-10.000000	-0.058333	-4.383333	36.500000	1023.000000	1023.000000	2046.000000
24.559999	-0.037980	-22.446260	-0.887501	-12.860819	-8.994590	0.296651	0.000000	-10.000000	-0.058333	-4.283333	35.000000	1023.000000	1023.000000	2046.000000
24.580000	-0.037654	-22.253250	-0.881240	-12.824606	-8.946583	0.399178	0.000000	-10.000000	-0.066667	-4.233334	33.500000	1023.000000	1023.000000	2046.000000
24.600000	-0.037569	-22.203257	-0.871781	-12.800028	-8.981660	0.450212	0.000000	-10.000000	-0.058333	-4.200000	32.000000	1023.000000	1023.000000	2046.000000
24.620001	-0.038212	-22.583334	-0.984934	-12.918120	-9.061239	0.380961	0.000000	-10.000000	-0.058333	-4.150000	30.666666	1023.000000	1023.000000	2046.000000
24.639999	-0.039438	-23.307749	-1.263740	-13.034036	-9.169423	0.159451	0.000000	-10.000000	-0.058333	-3.900000	29.333334	1023.000000	1023.000000	2046.000000
24.660000	-0.040626	-24.009960	-1.497211	-13.167809	-9.314627	-0.030314	0.000000	-10.000000	-0.066667	-3.433333	28.000000	1023.000000	1023.000000	2046.000000
24.680000	-0.041675	-24.629921	-1.715205	-13.291837	-9.480412	-0.142465	0.000000	-10.000000	-0.083333	-2.916667	26.833334	1023.000000	1023.000000	2046.000000
24.700001	-0.042071	-24.864223	-1.843637	-13.189946	-9.568268	-0.262373	0.000000	-10.000000	-0.075000	-2.483333	25.833334	1023.000000	1023.000000	2046.000000
24.719999	-0.042059	-24.857105	-1.907691	-13.106548	-9.633707	-0.209159	0.000000	-10.000000	-0.075000	-2.483333	25.000000	1023.000000	1023.000000	2046.000000
24.740000	-0.041750	-24.674269	-1.934039	-12.989052	-9.659443	-0.091735	0.000000	-10.000000	-0.075000	-2.816667	24.000000	1023.000000	1023.000000	2046.000000
24.760000	-0.041417	-24.477669	-1.933285	-12.900111	-9.653996	0.009722	0.000000	-10.000000	-0.075000	-3.516667	23.000000	1023.000000	1023.000000	2046.000000
24.780001	-0.041634	-24.605410	-2.042851	-12.852553	-9.654448	-0.055557	0.000000	-10.000000	-0.075000	-4.183333	21.833334	1023.000000	1023.000000	2046.000000
24.799999	-0.043315	-25.598877	-2.190067	-13.004189	-9.860919	-0.543702	0.000000	-10.000000	-0.066667	-4.050000	20.500000	1023.000000	1023.000000	2046.000000
24.820000	-0.046279	-27.351011	-2.575653	-13.372805	-10.141139	-1.261415	0.000000	-10.000000	-0.075000	-2.633333	19.166666	1023.000000	1023.000000	2046.000000
24.840000	-0.049301	-29.136681	-3.133437	-13.713799	-10.462594	-1.826850	0.000000	-10.000000	-0.083333	-0.400000	18.333334	1023.000000	1023.000000	2046.000000
24.860001	-0.051379	-30.365030	-3.518406	-13.945056	-10.787171	-2.114396	0.000000	-10.000000	-0.083333	1.233333	18.000000	1023.000000	1023.000000	2046.000000
24.879999	-0.052704	-31.148096	-3.788998	-14.043387	-10.992780	-2.322930	0.000000	-10.000000	-0.091667	1.916667	18.000000	1023.000000	1023.000000	2046.000000
24.900000	-0.053590	-31.671616	-3.930232	-14.058220	-11.160627	-2.522537	0.000000	-10.000000	-0.091667	1.933333	18.000000	1023.000000	1023.000000	2046.000000
24.920000	-0.054071	-31.956083	-4.051998	-14.136069	-11.234133	-2.533883	0.000000	-10.000000	-0.100000	1.950000	18.000000	1023.000000	1023.000000	2046.000000
24.940001	-0.054505	-32.212513	-4.139288	-14.124824	-11.360706	-2.587696	0.000000	-10.000000	-0.091667	1.816667	18.000000	1023.000000	1023.000000	2046.000000
24.959999	-0.054796	-32.384148	-4.239583	-14.168938	-11.420609	-2.555018	0.000000	-10.000000	-0.091667	1.766667	18.000000	1023.000000	1023.000000	2046.000000
24.980000	-0.054991	-32.499680	-4.321213	-14.158855	-11.514324	-2.505287	0.000000	-10.000000	-0.091667	1.883333	18.000000	1023.000000	1023.000000	2046.000000
25.000000	-0.055040	-32.528870	-4.424516	-14.102104	-11.520692	-2.481560	0.000000	-10.000000	-0.100000	2.416667	18.000000	1023.000000	1023.000000	2046.000000
25.020000	-0.054928	-32.462566	-4.468473	-14.079101	-11.528378	-2.386615	0.000000	-10.000000	-0.108333	3.216667	18.000000	1023.000000	1023.000000	2046.000000
25.040001	-0.054738	-32.350288	-4.558845	-14.014754	-11.483723	-2.292965	0.000000	-10.000000	-0.125000	4.316667	18.000000	1023.000000	1023.000000	2046.000000
25.059999	-0.054375	-32.135746	-4.545051	-13.941236	-11.481054	-2.168404	0.000000	-10.000000	-0.141667	5.516667	18.000000	1023.000000	1023.000000	2046.000000
25.080000	-0.053746	-31.764114	-4.555052	-13.884846	-11.343815	-1.980402	0.000000	-10.000000	-0.150000	6.766667	18.000000	1023.000000	1023.000000	2046.000000
25.100000	-0.053030	-31.340580	-4.563808	-13.818213	-11.168514	-1.790043	0.000000	-10.000000	-0.166667	8.033334	18.000000	1023.000000	1023.000000	2046.000000
25.120001	-0.051983	-30.722095	-4.380553	-13.699427	-11.055779	-1.586337	0.000000	-10.000000	-0.191667	9.116667	18.000000	1023.000000	1023.000000	2046.000000
25.139999	-0.050629	-29.921886	-4.113179	-13.538832	-10.913843	-1.356033	0.000000	-10.000000	-0.216667	10.316667	18.000000	1023.000000	1023.000000	2046.000000
25.160000	-0.049092	-29.013449	-3.858945	-13.465409	-10.663039	-1.026055	0.000000	-10.000000	-0.233333	11.816667	18.000000	1023.000000	1023.000000	2046.000000
25.180000	-0.047727	-28.206404	-3.563731	-13.414365	-10.408955	-0.819353	0.000000	-10.000000	-0.233333	13.316667	19.666666	1023.000000	1023.000000	2046.000000
25.200001	-0.047153	-27.867680	-3.367807	-13.555393	-10.172040	-0.772440	0.000000	-10.000000	-0.250000	14.550000	22.666666	1023.000000	1023.000000	2046.000000
25.219999	-0.047375	-27.998659	-3.314580	-13.772094	-9.961203	-0.950784	0.000000	-10.000000	-0.266667	15.350000	27.166666	1023.000000	1023.000000	2046.000000
25.240000	-0.047484	-28.062910	-3.213026	-13.961093	-9.847877	-1.040914	0.000000	-10.000000	-0.308333	16.383333	31.833334	1023.000000	1023.000000	2046.000000
25.260000	-0.047431	-28.031557	-3.109767	-13.995634	-9.808977	-1.117179	0.000000	-10.000000	-0.333333	17.483334	37.000000	1023.000000	1023.000000	2046.000000
25.280001	-0.046914	-27.725946	-3.006684	-14.000484	-9.683786	-1.034994	0.000000	-10.000000	-0.358333	18.466667	42.666668	1023.000000	1023.000000	2046.000000
25.299999	-0.046394	-27.419090	-2.891811	-13.950661	-9.593046	-0.983572	0.000000	-10.000000	-0.375000	19.416666	48.666668	1023.000000	1023.000000	2046.000000
25.320000	-0.045613	-26.957401	-2.684207	-13.873014	-9.550861	-0.849317	0.000000	-10.000000	-0.400000	20.400000	55.000000	1023.000000	1023.000000	2046.000000
25.340000	-0.044755	-26.450047	-2.539367	-13.754389	-9.459226	-0.697065	0.000000	-10.000000	-0.425000	21.483334	61.666668	1023.000000	1023.000000	2046.000000
25.360001	-0.043721	-25.839281	-2.425863	-13.605695	-9.288684	-0.519040	0.000000	-10.000000	-0.450000	22.216667	68.666664	1023.000000	1023.000000	2046.000000
25.379999	-0.042451	-25.088364	-2.233876	-13.482167	-9.102671	-0.269650	0.000000	-10.000000	-0.475000	22.816668	76.000000	1023.000000	1023.000000	2046.000000
25.400000	-0.041035	-24.251623	-1.997618	-13.317142	-8.927812	-0.009050	0.000000	-10.000000	-0.483333	23.400000	83.500000	1023.000000	1023.000000	2046.000000
25.420000	-0.039668	-23.443573	-1.750922	-13.134185	-8.765216	0.206751	0.000000	-10.000000	-0.491667	23.916666	91.166664	1023.000000	1023.000000	2046.000000
25.440001	-0.038316	-22.644505	-1.566668	-12.914700	-8.558641	0.395504	0.000000	-10.000000	-0.491667	24.500000	99.000000	1023.000000	1023.000000	2046.000000
25.459999	-0.037050	-21.896793	-1.376754	-12.775837	-8.352879	0.608677	0.000000	-10.000000	-0.500000	24.633333	107.166664	1023.000000	1023.000000	2046.000000
25.480000	-0.035707	-21.103062	-1.139878	-12.620909	-8.173770	0.831494	0.000000	-10.000000	-0.508333	24.933334	115.500000	1023.000000	1023.000000	2046.000000
25.500000	-0.034376	-20.316317	-0.924304	-12.416844	-7.971213	0.996046	0.000000	-10.000000	-0.533333	25.100000	123.833336	1023.000000	1023.000000	2046.000000
25.520000	-0.033117	-19.572083	-0.770066	-12.242707	-7.748152	1.188844	0.000000	-10.000000	-0.550000	25.450001	132.166672	1023.000000	1023.000000	2046.000000
25.540001	-0.031859	-18.828680	-0.547713	-12.081692	-7.626127	1.426851	0.000000	-10.000000	-0.566667	25.683334	140.500000	1023.000000	1023.000000	2046.000000
25.559999	-0.030650	-18.113861	-0.428960	-11.888053	-7.425350	1.628501	0.000000	-10.000000	-0.558333	25.716667	149.166672	1023.000000	1023.000000	2046.000000
25.580000	-0.029456	-17.408747	-0.192758	-11.688972	-7.340225	1.813208	0.000000	-10.000000	-0.558333	25.566668	157.666672	1023.000000	1023.000000	2046.000000
25.600000	-0.028395	-16.781540	-0.091752	-11.533866	-7.178796	2.022874	0.000000	-10.000000	-0.550000	25.466667	166.333328	1023.000000	1023.000000	2046.000000
25.620001	-0.027373	-16.177166	0.113316	-11.321956	-7.126173	2.157646	0.000000	-10.000000	-0.550000	25.450001	174.666672	1023.000000	1023.000000	2046.000000
25.639999	-0.026211	-15.490445	0.222703	-11.084878	-6.950879	2.322608	0.000000	-10.000000	-0.558333	25.816668	183.333328	1023.000000	1023.000000	2046.000000
25.660000	-0.025149	-14.862951	0.380102	-10.934566	-6.835910	2.527424	0.000000	-10.000000	-0.566667	25.933332	191.833328	1023.000000	1023.000000	2046.000000
25.680000	-0.023952	-14.155401	0.554482	-10.734193	-6.703355	2.727665	0.000000	-10.000000	-0.583333	26.150000	200.500000	1023.000000	1023.000000	2046.000000
25.700001	-0.022860	-13.510303	0.640365	-10.534654	-6.524125	2.908111	0.000000	-10.000000	-0.583333	26.233334	212.166672	1023.000000	1023.000000	2046.000000
25.719999	-0.021667	-12.805491	0.782490	-10.324100	-6.369656	3.105775	0.000000	-10.000000	-0.583333	26.433334	221.000000	1023.000000	1023.000000	2046.000000
25.740000	-0.020590	-12.168813	0.933121	-10.084062	-6.233799	3.215926	0.000000	-10.000000	-0.591667	26.516666	229.833328	1023.000000	1023.000000	2046.000000
25.760000	-0.019471	-11.507472	1.161393	-9.910390	-6.178577	3.420103	0.000000	-10.000000	-0.608333	26.783335	235.666672	1023.000000	1023.000000	2046.000000
25.780001	-0.018350	-10.845118	1.297157	-9.695491	-6.025046	3.578262	0.000000	-10.000000	-0.633333	27.050001	244.500000	1023.000000	1023.000000	2046.000000
25.799999	-0.017244	-10.191031	1.444462	-9.513501	-5.866849	3.744857	0.000000	-10.000000	-0.616667	27.750000	253.500000	1023.000000	1023.000000	2046.000000
25.820000	-0.016169	-9.555927	1.606460	-9.356571	-5.744499	3.938683	0.000000	-10.000000	-0.608333	28.166668	262.666656	1023.000000	1023.000000	2046.000000
25.840000	-0.015446	-9.128692	1.686954	-9.219068	-5.670943	4.074366	0.000000	-10.000000	-0.591667	28.650000	272.000000	1023.000000	1023.000000	2046.000000
25.860001	-0.015470	-9.142729	1.649444	-9.175159	-5.624458	4.007443	0.000000	-10.000000	-0.608333	28.383333	281.500000	1023.000000	1023.000000	2046.000000
25.879999	-0.016107	-9.519022	1.465612	-9.203099	-5.651167	3.869633	0.000000	-10.000000	-0.625000	28.533333	291.000000	1023.000000	1023.000000	2046.000000
25.900000	-0.016524	-9.765462	1.328327	-9.178750	-5.682793	3.767753	0.000000	-10.000000	-0.633333	28.500000	300.333344	1023.000000	1023.000000	2046.000000
25.920000	-0.016484	-9.742230	1.273089	-9.155210	-5.701052	3.840943	0.000000	-10.000000	-0.650000	28.850000	309.833344	1023.000000	1023.000000	2046.000000
25.940001	-0.015600	-9.219564	1.328006	-8.830201	-5.587031	3.869662	0.000000	-10.000000	-0.658333	29.116667	319.500000	1023.000000	1023.000000	2046.000000
25.959999	-0.014302	-8.452601	1.516105	-8.589128	-5.510221	4.130643	0.000000	-10.000000	-0.666667	29.583334	329.166656	1023.000000	1023.000000	2046.000000
25.980000	-0.012495	-7.384741	1.706183	-8.168064	-5.339746	4.416887	0.000000	-10.000000	-0.641667	29.633335	338.833344	1023.000000	1023.000000	2046.000000
26.000000	-0.011114	-6.568530	1.815721	-7.855682	-5.158695	4.630127	0.000000	-10.000000	-0.608333	29.216667	348.500000	1023.000000	1023.000000	2046.000000
26.020000	-0.010540	-6.229172	1.864994	-7.720371	-5.033945	4.660150	0.000000	-10.000000	-0.575000	28.416668	358.500000	1023.000000	1023.000000	2046.000000
26.040001	-0.012610	-7.452577	1.622180	-7.947229	-5.169969	4.042441	0.000000	-10.000000	-0.583333	27.766666	368.166656	1023.000000	1023.000000	2046.000000
26.059999	-0.015635	-9.240199	1.169192	-8.245811	-5.461280	3.297701	0.000000	-10.000000	-0.600000	27.683334	377.666656	1023.000000	1023.000000	2046.000000
26.080000	-0.017912	-10.585808	0.732299	-8.410432	-5.773863	2.866187	0.000000	-10.000000	-0.600000	27.633333	387.000000	1023.000000	1023.000000	2046.000000
26.100000	-0.019173	-11.331408	0.517911	-8.466939	-6.047029	2.664650	0.000000	-10.000000	-0.600000	27.716667	396.333344	1023.000000	1023.000000	2046.000000
26.120001	-0.019707	-11.646778	0.347611	-8.429662	-6.142683	2.577957	0.000000	-10.000000	-0.591667	27.416666	405.500000	1023.000000	1023.000000	2046.000000
26.139999	-0.019677	-11.629129	0.307875	-8.363638	-6.151927	2.578560	0.000000	-10.000000	-0.608333	27.516666	414.500000	1023.000000	1023.000000	2046.000000
26.160000	-0.019514	-11.532494	0.266675	-8.162796	-6.178674	2.542302	0.000000	-10.000000	-0.616667	27.600000	423.666656	1023.000000	1023.000000	2046.000000
26.180000	-0.019243	-11.372818	0.357175	-7.971677	-6.307321	2.549006	0.000000	-10.000000	-0.616667	27.733334	433.000000	1023.000000	1023.000000	2046.000000
26.200001	-0.018692	-11.046993	0.344715	-7.769045	-6.253045	2.630382	0.000000	-10.000000	-0.616667	27.483334	442.333344	1023.000000	1023.000000	2046.000000
26.219999	-0.018227	-10.772422	0.373465	-7.573840	-6.290214	2.718167	0.000000	-10.000000	-0.591667	27.283335	451.500000	1023.000000	1023.000000	2046.000000
26.240000	-0.017603	-10.403594	0.395654	-7.396564	-6.284780	2.882095	0.000000	-10.000000	-0.583333	26.916668	460.500000	1023.000000	1023.000000	2046.000000
26.260000	-0.016888	-9.980625	0.398302	-7.159744	-6.246516	3.027333	0.000000	-10.000000	-0.566667	26.566668	469.500000	1023.000000	1023.000000	2046.000000
26.280001	-0.016115	-9.524060	0.394190	-6.929269	-6.186859	3.197878	0.000000	-10.000000	-0.575000	26.283333	478.500000	1023.000000	1023.000000	2046.000000
26.299999	-0.015290	-9.036443	0.392462	-6.739942	-6.110170	3.421208	0.000000	-10.000000	-0.575000	26.066668	487.333344	1023.000000	1023.000000	2046.000000
26.320000	-0.014375	-8.495330	0.487770	-6.500235	-6.055999	3.573133	0.000000	-10.000000	-0.575000	25.983334	496.166656	1023.000000	1023.000000	2046.000000
26.340000	-0.013314	-7.868286	0.464691	-6.350579	-5.810937	3.828539	0.000000	-10.000000	-0.550000	25.483334	504.833344	1023.000000	1023.000000	2046.000000
26.360001	-0.012412	-7.335288	0.548030	-6.213530	-5.709688	4.039900	0.000000	-10.000000	-0.525000	25.166666	513.500000	1023.000000	1023.000000	2046.000000
26.379999	-0.011022	-6.514297	0.726390	-6.007349	-5.564930	4.331592	0.000000	-10.000000	-0.508333	24.666666	521.833313	1023.000000	1023.000000	2046.000000
26.400000	-0.009505	-5.617578	0.953648	-5.831505	-5.406396	4.666675	0.000000	-10.000000	-0.483333	24.283333	530.000000	1023.000000	1023.000000	2046.000000
26.420000	-0.008029	-4.745128	1.152300	-5.717825	-5.119677	4.940074	0.000000	-10.000000	-0.466667	23.733334	538.166687	1023.000000	1023.000000	2046.000000
26.440001	-0.007146	-4.223488	1.336136	-5.713794	-4.902603	5.056773	0.000000	-10.000000	-0.450000	23.466667	546.166687	1023.000000	1023.000000	2046.000000
26.459999	-0.006807	-4.022913	1.504026	-5.833862	-4.716300	5.023222	0.000000	-10.000000	-0.433333	23.366667	554.166687	1023.000000	1023.000000	2046.000000
26.480000	-0.006805	-4.021789	1.589913	-5.920798	-4.555925	4.865022	0.000000	-10.000000	-0.416667	23.233334	562.000000	1023.000000	1023.000000	2046.000000
26.500000	-0.006785	-4.009762	1.651223	-5.973561	-4.453477	4.766053	0.000000	-10.000000	-0.416667	22.700001	570.000000	1023.000000	1023.000000	2046.000000
26.520000	-0.006410	-3.788407	1.764399	-5.945078	-4.396079	4.788352	0.000000	-10.000000	-0.416667	22.350000	577.666687	1023.000000	1023.000000	2046.000000
26.540001	-0.005902	-3.488032	1.864174	-5.844248	-4.359914	4.851955	0.000000	-10.000000	-0.416667	21.533333	585.166687	1023.000000	1023.000000	2046.000000
26.559999	-0.005095	-3.010911	1.940121	-5.705979	-4.218361	4.973309	0.000000	-10.000000	-0.391667	21.066668	592.333313	1023.000000	1023.000000	2046.000000
26.580000	-0.004010	-2.370135	2.156780	-5.466403	-4.165894	5.105381	0.000000	-10.000000	-0.383333	20.633333	599.500000	1023.000000	1023.000000	2046.000000
26.600000	-0.002592	-1.532102	2.350672	-5.254697	-4.004337	5.376260	0.000000	-10.000000	-0.383333	20.783335	606.500000	1023.000000	1023.000000	2046.000000
26.620001	-0.001130	-0.667687	2.585598	-5.016434	-3.831506	5.594655	0.000000	-10.000000	-0.391667	20.716667	613.500000	1023.000000	1023.000000	2046.000000
26.639999	0.000360	0.212559	2.849509	-4.783154	-3.698864	5.845068	0.000000	-10.000000	-0.400000	20.883333	620.500000	1023.000000	1023.000000	2046.000000
26.660000	0.001754	1.036710	3.097196	-4.528964	-3.557310	6.025787	0.000000	-10.000000	-0.391667	20.783333	627.333313	1023.000000	1023.000000	2046.000000
26.680000	0.003131	1.850271	3.273210	-4.371892	-3.332507	6.281461	0.000000	-10.000000	-0.366667	20.700001	634.333313	1023.000000	1023.000000	2046.000000
26.700001	0.004346	2.568500	3.423842	-4.198695	-3.144293	6.487646	0.000000	-10.000000	-0.350000	20.200001	641.166687	1023.000000	1023.000000	2046.000000
26.719999	0.005531	3.268988	3.661733	-3.978061	-3.045037	6.630353	0.000000	-10.000000	-0.341667	19.650000	648.000000	1023.000000	1023.000000	2046.000000
26.740000	0.006644	3.926650	3.805584	-3.799962	-2.861777	6.782804	0.000000	-10.000000	-0.341667	19.366667	654.666687	1023.000000	1023.000000	2046.000000
26.760000	0.007723	4.564280	4.007504	-3.624424	-2.764368	6.945568	0.000000	-10.000000	-0.341667	19.266666	661.166687	1023.000000	1023.000000	2046.000000
26.780001	0.008856	5.234175	4.196850	-3.416223	-2.652707	7.106255	0.000000	-10.000000	-0.341667	19.700001	667.666687	1023.000000	1023.000000	2046.000000
26.799999	0.009866	5.831078	4.303071	-3.233902	-2.510920	7.272829	0.000000	-10.000000	-0.350000	19.883333	674.000000	1023.000000	1023.000000	2046.000000
26.820000	0.010835	6.403383	4.420970	-3.093874	-2.383024	7.459311	0.000000	-10.000000	-0.350000	19.833334	680.666687	1023.000000	1023.000000	2046.000000
26.840000	0.011755	6.947402	4.592636	-2.904705	-2.328159	7.587630	0.000000	-10.000000	-0.350000	19.466667	687.333313	1023.000000	1023.000000	2046.000000
26.860001	0.012663	7.483871	4.679247	-2.766065	-2.225194	7.795883	0.000000	-10.000000	-0.333333	19.216667	694.000000	1023.000000	1023.000000	2046.000000
26.879999	0.013784	8.146115	4.847475	-2.572644	-2.072560	7.943844	0.000000	-10.000000	-0.316667	18.966667	700.333313	1023.000000	1023.000000	2046.000000
26.900000	0.014698	8.686534	5.033230	-2.404476	-2.039721	8.097501	0.000000	-10.000000	-0.300000	18.633333	706.833313	1023.000000	1023.000000	2046.000000
26.920000	0.015156	8.957235	5.051988	-2.283814	-1.960637	8.149699	0.000000	-10.000000	-0.325000	18.733334	713.166687	1023.000000	1023.000000	2046.000000
26.940001	0.015214	8.991751	5.011503	-2.257781	-1.914838	8.152867	0.000000	-10.000000	-0.341667	19.033335	719.500000	1023.000000	1023.000000	2046.000000
26.959999	0.015040	8.888727	4.937213	-2.240834	-1.929402	8.121751	0.000000	-10.000000	-0.350000	19.250000	725.666687	1023.000000	1023.000000	2046.000000
26.980000	0.015314	9.050319	4.958023	-2.146439	-1.930204	8.168941	0.000000	-10.000000	-0.341667	19.150002	732.000000	1023.000000	1023.000000	2046.000000
27.000000	0.016276	9.619124	5.103257	-1.856281	-1.859062	8.231211	0.000000	-10.000000	-0.325000	18.900002	738.333313	1023.000000	1023.000000	2046.000000
27.020000	0.017331	10.242838	5.289757	-1.677587	-1.813496	8.444163	0.000000	-10.000000	-0.316667	18.383333	744.833313	1023.000000	1023.000000	2046.000000
27.040001	0.018792	11.106248	5.515289	-1.368351	-1.708760	8.668069	0.000000	-10.000000	-0.316667	18.050001	751.166687	1023.000000	1023.000000	2046.000000
27.059999	0.019492	11.519555	5.543333	-1.163752	-1.577007	8.716981	0.000000	-10.000000	-0.291667	17.316668	757.500000	1023.000000	1023.000000	2046.000000
27.080000	0.018307	10.819373	5.361680	-1.335683	-1.579458	8.372834	0.000000	-10.000000	-0.283333	16.500000	763.333313	1023.000000	1023.000000	2046.000000
27.100000	0.015069	8.905636	4.959071	-1.783409	-1.912490	7.642463	0.000000	-10.000000	-0.241667	15.666667	768.833313	1023.000000	1023.000000	2046.000000
27.120001	0.011754	6.946811	4.442672	-2.166697	-2.379982	7.050819	0.000000	-10.000000	-0.250000	15.033333	774.166687	1023.000000	1023.000000	2046.000000
27.139999	0.009696	5.730365	4.036214	-2.337719	-2.677779	6.709649	0.000000	-10.000000	-0.233333	14.750000	779.166687	1023.000000	1023.000000	2046.000000
27.160000	0.008459	4.999528	3.809110	-2.390846	-2.908930	6.490194	0.000000	-10.000000	-0.225000	13.816667	784.166687	1023.000000	1023.000000	2046.000000
27.180000	0.007914	4.676930	3.729038	-2.325122	-3.059922	6.332937	0.000000	-10.000000	-0.208333	13.500000	788.833313	1023.000000	1023.000000	2046.000000
27.200001	0.007756	4.584059	3.673797	-2.220552	-3.123953	6.254768	0.000000	-10.000000	-0.216667	13.666667	793.500000	1023.000000	1023.000000	2046.000000
27.219999	0.007808	4.614400	3.672157	-2.069540	-3.181116	6.192900	0.000000	-10.000000	-0.225000	14.316667	798.166687	1023.000000	1023.000000	2046.000000
27.240000	0.007976	4.713756	3.721756	-1.957724	-3.276042	6.225766	0.000000	-10.000000	-0.233333	14.533334	802.833313	1023.000000	1023.000000	2046.000000
27.260000	0.008222	4.859031	3.750742	-1.810093	-3.351757	6.270139	0.000000	-10.000000	-0.225000	14.350000	807.666687	1023.000000	1023.000000	2046.000000
27.280001	0.008536	5.045046	3.789519	-1.647236	-3.406514	6.309278	0.000000	-10.000000	-0.216667	14.100000	812.333313	1023.000000	1023.000000	2046.000000
27.299999	0.008959	5.294477	3.788339	-1.447050	-3.443695	6.396883	0.000000	-10.000000	-0.208333	13.866667	817.166687	1023.000000	1023.000000	2046.000000
27.320000	0.009400	5.555549	3.776658	-1.274615	-3.482229	6.535735	0.000000	-10.000000	-0.191667	13.283334	821.833313	1023.000000	1023.000000	2046.000000
27.340000	0.009885	5.841801	3.771845	-1.085955	-3.462234	6.618145	0.000000	-10.000000	-0.175000	12.583333	826.500000	1023.000000	1023.000000	2046.000000
27.360001	0.010395	6.143318	3.817126	-0.958320	-3.500067	6.784579	0.000000	-10.000000	-0.158333	11.766666	830.833313	1023.000000	1023.000000	2046.000000
27.379999	0.011006	6.504362	3.817434	-0.786935	-3.440992	6.914855	0.000000	-10.000000	-0.150000	11.050000	835.000000	1023.000000	1023.000000	2046.000000
27.400000	0.011646	6.882622	3.787022	-0.718620	-3.301289	7.115509	0.000000	-10.000000	-0.125000	10.316667	838.666687	1023.000000	1023.000000	2046.000000
27.420000	0.012183	7.200333	3.860826	-0.652193	-3.309324	7.301023	0.000000	-10.000000	-0.125000	9.450001	842.166687	1023.000000	1023.000000	2046.000000
27.440001	0.013179	7.788614	3.996120	-0.535643	-3.229665	7.557802	0.000000	-10.000000	-0.108333	8.850000	845.333313	1023.000000	1023.000000	2046.000000
27.459999	0.014343	8.476940	4.121355	-0.428859	-3.025751	7.810194	0.000000	-10.000000	-0.108333	8.333334	848.500000	1023.000000	1023.000000	2046.000000
27.480000	0.015175	8.968392	4.272702	-0.434467	-2.884131	8.014289	0.000000	-10.000000	-0.083333	8.150001	851.500000	1023.000000	1023.000000	2046.000000
27.500000	0.015535	9.181117	4.374762	-0.564314	-2.705961	8.076630	0.000000	-10.000000	-0.083333	8.283334	854.333313	1023.000000	1023.000000	2046.000000
27.520000	0.015286	9.033902	4.438313	-0.767342	-2.536721	7.899652	0.000000	-10.000000	-0.108333	8.550000	857.000000	1023.000000	1023.000000	2046.000000
27.540001	0.014740	8.711396	4.434999	-0.967591	-2.451437	7.695425	0.000000	-10.000000	-0.133333	8.816667	859.666687	1023.000000	1023.000000	2046.000000
27.559999	0.014486	8.561124	4.434198	-1.065402	-2.418773	7.611101	0.000000	-10.000000	-0.133333	8.683333	862.500000	1023.000000	1023.000000	2046.000000
27.580000	0.014492	8.564981	4.443200	-1.114575	-2.346432	7.582788	0.000000	-10.000000	-0.108333	8.133333	865.500000	1023.000000	1023.000000	2046.000000
27.600000	0.014593	8.624516	4.461441	-1.103607	-2.333349	7.600030	0.000000	-10.000000	-0.091667	7.100000	868.500000	1023.000000	1023.000000	2046.000000
27.620001	0.015114	8.932549	4.580976	-1.037000	-2.301305	7.689878	0.000000	-10.000000	-0.091667	5.600000	871.166687	1023.000000	1023.000000	2046.000000
27.639999	0.015895	9.394009	4.712741	-0.930674	-2.212892	7.824832	0.000000	-10.000000	-0.100000	3.516667	873.333313	1023.000000	1023.000000	2046.000000
27.660000	0.016715	9.878513	4.944711	-0.809612	-2.190059	7.933474	0.000000	-10.000000	-0.091667	1.583333	874.500000	1023.000000	1023.000000	2046.000000
27.680000	0.017746	10.488147	5.113743	-0.692374	-2.049496	8.116273	0.000000	-10.000000	-0.083333	0.300000	875.000000	1023.000000	1023.000000	2046.000000
27.700001	0.018590	10.986936	5.216610	-0.607797	-1.893977	8.272099	0.000000	-10.000000	-0.083333	0.000000	875.000000	1023.000000	1023.000000	2046.000000
27.719999	0.019333	11.425804	5.383025	-0.493396	-1.818285	8.354461	0.000000	-10.000000	-0.083333	-0.683333	875.000000	1023.000000	1023.000000	2046.000000
27.740000	0.019906	11.764212	5.505444	-0.448209	-1.742247	8.449224	0.000000	-10.000000	-0.075000	-1.600000	875.000000	1023.000000	1023.000000	2046.000000
27.760000	0.020484	12.105824	5.602289	-0.420018	-1.641853	8.565406	0.000000	-10.000000	-0.066667	-2.733333	875.000000	1023.000000	1023.000000	2046.000000
27.780001	0.020942	12.376991	5.701794	-0.382536	-1.540352	8.598085	0.000000	-10.000000	-0.058333	-3.566667	875.000000	1023.000000	1023.000000	2046.000000
27.799999	0.021279	12.575619	5.801116	-0.353659	-1.502465	8.630627	0.000000	-10.000000	-0.058333	-4.650000	875.000000	1023.000000	1023.000000	2046.000000
27.820000	0.021842	12.908424	5.909119	-0.335410	-1.419186	8.753901	0.000000	-10.000000	-0.050000	-6.000000	875.000000	1023.000000	1023.000000	2046.000000
27.840000	0.022425	13.253282	6.023797	-0.254637	-1.361050	8.845172	0.000000	-10.000000	-0.041667	-7.333333	875.000000	1023.000000	1023.000000	2046.000000
27.860001	0.022907	13.537935	6.045616	-0.221504	-1.308021	9.021844	0.000000	-10.000000	-0.041667	-8.116667	875.000000	1023.000000	1023.000000	2046.000000
27.879999	0.023027	13.609131	6.024182	-0.201716	-1.324487	9.111152	0.000000	-10.000000	-0.041667	-8.316667	875.000000	1023.000000	1023.000000	2046.000000
27.900000	0.022956	13.567182	6.001924	-0.195132	-1.346314	9.106705	0.000000	-10.000000	-0.050000	-8.300000	875.000000	1023.000000	1023.000000	2046.000000
27.920000	0.022995	13.590002	6.022624	-0.239891	-1.341157	9.148425	0.000000	-10.000000	-0.033333	-8.816667	871.666687	1023.000000	1023.000000	2046.000000
27.940001	0.023264	13.749236	6.078472	-0.147797	-1.314865	9.133427	0.000000	-10.000000	0.016667	-10.900001	862.666687	1023.000000	1023.000000	2046.000000
27.959999	0.023468	13.869448	6.198480	-0.127413	-1.374909	9.173290	0.000000	-10.000000	0.066667	-12.833334	853.666687	1023.000000	1023.000000	2046.000000
27.980000	0.023704	14.008890	6.236041	-0.148753	-1.285096	9.206697	0.000000	-10.000000	0.116667	-15.083333	846.500000	1023.000000	1023.000000	2046.000000
28.000000	0.023039	13.615962	6.122089	-0.266141	-1.313722	9.073735	0.000000	-10.000000	0.150000	-16.500000	843.000000	1023.000000	1023.000000	2046.000000
28.020000	0.021069	12.451619	5.808973	-0.574007	-1.465809	8.682462	0.000000	-10.000000	0.183333	-18.466667	837.500000	1023.000000	1023.000000	2046.000000
28.040001	0.017357	10.258096	5.239082	-1.120626	-1.802219	7.941858	0.000000	-10.000000	0.200000	-19.666668	831.333313	1023.000000	1023.000000	2046.000000
28.059999	0.013205	7.804160	4.627047	-1.650702	-2.316262	7.144077	0.000000	-10.000000	0.233333	-20.733334	824.833313	1023.000000	1023.000000	2046.000000
28.080000	0.009782	5.781387	4.089144	-2.097667	-2.850383	6.640293	0.000000	-10.000000	0.283333	-21.916666	818.000000	1023.000000	1023.000000	2046.000000
28.100000	0.007448	4.402059	3.653774	-2.362231	-3.147076	6.257592	0.000000	-10.000000	0.341667	-23.483334	810.666687	1023.000000	1023.000000	2046.000000
28.120001	0.005715	3.377748	3.407329	-2.539835	-3.399696	5.909950	0.000000	-10.000000	0.383333	-24.783333	802.833313	1023.000000	1023.000000	2046.000000
28.139999	0.004230	2.499939	3.249811	-2.737185	-3.686527	5.673840	0.000000	-10.000000	0.416667	-25.550001	794.500000	1023.000000	1023.000000	2046.000000
28.160000	0.003173	1.875221	3.137307	-2.825457	-3.910180	5.473552	0.000000	-10.000000	0.450000	-26.200001	786.000000	1023.000000	1023.000000	2046.000000
28.180000	0.002097	1.239515	2.955063	-2.919947	-4.063426	5.267825	0.000000	-10.000000	0.491667	-27.116667	777.333313	1023.000000	1023.000000	2046.000000
28.200001	0.001156	0.682999	2.891560	-3.058234	-4.285269	5.134943	0.000000	-10.000000	0.541667	-28.450001	768.166687	1023.000000	1023.000000	2046.000000
28.219999	0.000053	0.031599	2.767020	-3.203364	-4.514140	4.982083	0.000000	-10.000000	0.600000	-29.850000	758.500000	1023.000000	1023.000000	2046.000000
28.240000	-0.000788	-0.465456	2.603248	-3.301538	-4.629368	4.862202	0.000000	-10.000000	0.650000	-30.966667	748.500000	1023.000000	1023.000000	2046.000000
28.260000	-0.001437	-0.849031	2.472196	-3.401319	-4.703528	4.783620	0.000000	-10.000000	0.683333	-31.600000	738.333313	1023.000000	1023.000000	2046.000000
28.280001	-0.002210	-1.306140	2.332201	-3.547946	-4.814952	4.724556	0.000000	-10.000000	0.708333	-31.883333	728.000000	1023.000000	1023.000000	2046.000000
28.299999	-0.002806	-1.658537	2.215604	-3.661334	-4.897685	4.684876	0.000000	-10.000000	0.716667	-32.200001	717.333313	1023.000000	1023.000000	2046.000000
28.320000	-0.003389	-2.002613	2.117638	-3.832722	-4.945227	4.657698	0.000000	-10.000000	0.733333	-32.549999	706.500000	1023.000000	1023.000000	2046.000000
28.340000	-0.003823	-2.259632	2.063231	-4.026941	-4.940600	4.644678	0.000000	-10.000000	0.758333	-33.100002	695.500000	1023.000000	1023.000000	2046.000000
28.360001	-0.004375	-2.585395	2.047867	-4.242592	-5.040392	4.649722	0.000000	-10.000000	0.800000	-33.600002	684.500000	1023.000000	1023.000000	2046.000000
28.379999	-0.004434	-2.620448	2.087245	-4.368195	-5.027240	4.687741	0.000000	-10.000000	0.841667	-34.150002	673.333313	1023.000000	1023.000000	2046.000000
28.400000	-0.004095	-2.420168	2.189292	-4.472374	-4.930354	4.793268	0.000000	-10.000000	0.858333	-34.333336	662.000000	1023.000000	1023.000000	2046.000000
28.420000	-0.004304	-2.543878	2.245163	-4.703245	-4.923230	4.837434	0.000000	-10.000000	0.858333	-34.550003	650.500000	1023.000000	1023.000000	2046.000000
28.440001	-0.004980	-2.942963	2.182982	-5.042809	-4.807210	4.724074	0.000000	-10.000000	0.850000	-34.466667	639.000000	1023.000000	1023.000000	2046.000000
28.459999	-0.006444	-3.808441	2.144213	-5.535417	-4.855721	4.438484	0.000000	-10.000000	0.850000	-34.450001	627.500000	1023.000000	1023.000000	2046.000000
28.480000	-0.008060	-4.763541	2.036914	-5.976330	-4.859553	4.035429	0.000000	-10.000000	0.850000	-34.283337	616.000000	1023.000000	1023.000000	2046.000000
28.500000	-0.009447	-5.583376	1.932733	-6.398959	-4.940135	3.822984	0.000000	-10.000000	0.825000	-34.033337	604.500000	1023.000000	1023.000000	2046.000000
28.520000	-0.010621	-6.277239	1.841719	-6.715585	-5.005113	3.601740	0.000000	-10.000000	0.808333	-33.866669	593.166687	1023.000000	1023.000000	2046.000000
28.540001	-0.011544	-6.822570	1.825764	-7.013719	-5.091393	3.456778	0.000000	-10.000000	0.791667	-33.750000	581.833313	1023.000000	1023.000000	2046.000000
28.559999	-0.012256	-7.243351	1.793761	-7.259531	-5.172797	3.395216	0.000000	-10.000000	0.800000	-33.933334	570.500000	1023.000000	1023.000000	2046.000000
28.580000	-0.012650	-7.476327	1.789108	-7.390638	-5.182290	3.307494	0.000000	-10.000000	0.816667	-34.350002	559.166687	1023.000000	1023.000000	2046.000000
28.600000	-0.012787	-7.557392	1.861467	-7.522883	-5.185768	3.289793	0.000000	-10.000000	0.833333	-34.516666	547.666687	1023.000000	1023.000000	2046.000000
28.620001	-0.012897	-7.622312	1.961689	-7.628023	-5.199828	3.243850	0.000000	-10.000000	0.850000	-34.766666	536.333313	1023.000000	1023.000000	2046.000000
28.639999	-0.012984	-7.673506	2.041625	-7.721882	-5.218621	3.225373	0.000000	-10.000000	0.841667	-34.683334	524.666687	1023.000000	1023.000000	2046.000000
28.660000	-0.013050	-7.712572	2.115981	-7.820138	-5.196009	3.187595	0.000000	-10.000000	0.825000	-34.350002	513.166687	1023.000000	1023.000000	2046.000000
28.680000	-0.013201	-7.801707	2.172777	-7.948937	-5.188899	3.163352	0.000000	-10.000000	0.825000	-34.066669	501.500000	1023.000000	1023.000000	2046.000000
28.700001	-0.013353	-7.891658	2.247435	-8.092454	-5.192369	3.145731	0.000000	-10.000000	0.808333	-33.850002	490.166656	1023.000000	1023.000000	2046.000000
28.719999	-0.013637	-8.059546	2.246375	-8.193315	-5.198698	3.086092	0.000000	-10.000000	0.791667	-34.016666	478.833344	1023.000000	1023.000000	2046.000000
28.740000	-0.013810	-8.161539	2.251405	-8.286896	-5.184143	3.058095	0.000000	-10.000000	0.758333	-33.850002	467.500000	1023.000000	1023.000000	2046.000000
28.760000	-0.014150	-8.362589	2.297416	-8.389611	-5.250247	2.979853	0.000000	-10.000000	0.741667	-33.600002	456.166656	1023.000000	1023.000000	2046.000000
28.780001	-0.014584	-8.618875	2.304977	-8.490851	-5.340251	2.907251	0.000000	-10.000000	0.741667	-33.250000	445.000000	1023.000000	1023.000000	2046.000000
28.799999	-0.014951	-8.836172	2.282919	-8.625582	-5.376713	2.883203	0.000000	-10.000000	0.733333	-32.916668	434.000000	1023.000000	1023.000000	2046.000000
28.820000	-0.015384	-9.091954	2.252220	-8.700780	-5.432720	2.789326	0.000000	-10.000000	0.741667	-32.666668	423.000000	1023.000000	1023.000000	2046.000000
28.840000	-0.015801	-9.338104	2.246080	-8.854471	-5.502141	2.772429	0.000000	-10.000000	0.725000	-32.383335	412.166656	1023.000000	1023.000000	2046.000000
28.860001	-0.016169	-9.555746	2.219473	-8.985549	-5.555083	2.765413	0.000000	-10.000000	0.716667	-32.233334	401.333344	1023.000000	1023.000000	2046.000000
28.879999	-0.016571	-9.793663	2.192187	-9.066328	-5.617237	2.697715	0.000000	-10.000000	0.683333	-31.883335	390.500000	1023.000000	1023.000000	2046.000000
28.900000	-0.016811	-9.935284	2.217844	-9.145778	-5.663797	2.656446	0.000000	-10.000000	0.650000	-31.433334	379.833344	1023.000000	1023.000000	2046.000000
28.920000	-0.017229	-10.182275	2.178372	-9.253799	-5.724848	2.618001	0.000000	-10.000000	0.616667	-30.916666	369.500000	1023.000000	1023.000000	2046.000000
28.940001	-0.017421	-10.296065	2.176838	-9.340545	-5.764207	2.631848	0.000000	-10.000000	0.591667	-30.416666	359.166656	1023.000000	1023.000000	2046.000000
28.959999	-0.017675	-10.445666	2.210140	-9.415980	-5.830874	2.591049	0.000000	-10.000000	0.575000	-29.816668	348.833344	1023.000000	1023.000000	2046.000000
28.980000	-0.017829	-10.536876	2.200122	-9.467433	-5.828293	2.558728	0.000000	-10.000000	0.566667	-29.316668	338.833344	1023.000000	1023.000000	2046.000000
29.000000	-0.018060	-10.673322	2.167106	-9.568562	-5.834095	2.562227	0.000000	-10.000000	0.566667	-29.300001	329.166656	1023.000000	1023.000000	2046.000000
29.020000	-0.018279	-10.803161	2.155043	-9.610064	-5.865139	2.517000	0.000000	-10.000000	0.575000	-29.350000	319.500000	1023.000000	1023.000000	2046.000000
29.040001	-0.018430	-10.892140	2.195234	-9.650941	-5.919930	2.483496	0.000000	-10.000000	0.566667	-29.250000	309.500000	1023.000000	1023.000000	2046.000000
29.059999	-0.018691	-11.046202	2.187258	-9.743322	-5.982162	2.492026	0.000000	-10.000000	0.550000	-28.716667	299.833344	1023.000000	1023.000000	2046.000000
29.080000	-0.018814	-11.118849	2.205622	-9.750062	-6.012735	2.438327	0.000000	-10.000000	0.508333	-28.066668	290.333344	1023.000000	1023.000000	2046.000000
29.100000	-0.019131	-11.306425	2.179783	-9.838181	-6.064584	2.416558	0.000000	-10.000000	0.458333	-26.900000	281.166656	1023.000000	1023.000000	2046.000000
29.120001	-0.019375	-11.450741	2.145121	-9.927619	-6.104836	2.436593	0.000000	-10.000000	0.425000	-25.950001	272.000000	1023.000000	1023.000000	2046.000000
29.139999	-0.019579	-11.571220	2.162076	-9.961678	-6.172863	2.401246	0.000000	-10.000000	0.400000	-25.016666	263.333344	1023.000000	1023.000000	2046.000000
29.160000	-0.019824	-11.716085	2.152466	-10.028698	-6.229571	2.389718	0.000000	-10.000000	0.383333	-24.783333	255.000000	1023.000000	1023.000000	2046.000000
29.180000	-0.020114	-11.887260	2.058810	-10.073400	-6.236840	2.364169	0.000000	-10.000000	0.358333	-24.416668	246.833328	1023.000000	1023.000000	2046.000000
29.200001	-0.020301	-11.997851	2.048816	-10.101242	-6.286674	2.341248	0.000000	-10.000000	0.350000	-24.483334	238.500000	1023.000000	1023.000000	2046.000000
29.219999	-0.020544	-12.141459	2.077456	-10.145823	-6.375142	2.302048	0.000000	-10.000000	0.333333	-24.333334	230.166672	1023.000000	1023.000000	2046.000000
29.240000	-0.020860	-12.328403	1.988774	-10.230759	-6.386715	2.300297	0.000000	-10.000000	0.316667	-24.000000	222.000000	1023.000000	1023.000000	2046.000000
29.260000	-0.021109	-12.475142	1.915213	-10.265011	-6.456064	2.330719	0.000000	-10.000000	0.300000	-23.233334	214.000000	1023.000000	1023.000000	2046.000000
29.280001	-0.021847	-12.911365	1.682323	-10.320296	-6.551181	2.277790	0.000000	-10.000000	0.291667	-22.500000	206.333328	1023.000000	1023.000000	2046.000000
29.299999	-0.023549	-13.917574	1.361602	-10.604313	-6.758407	2.083543	0.000000	-10.000000	0.283333	-21.883333	198.833328	1023.000000	1023.000000	2046.000000
29.320000	-0.025423	-15.024947	1.015240	-10.807261	-6.955330	1.722404	0.000000	-10.000000	0.275000	-21.683334	191.666672	1023.000000	1023.000000	2046.000000
29.340000	-0.027480	-16.240849	0.636589	-11.042591	-7.206575	1.371728	0.000000	-10.000000	0.266667	-21.483334	184.333328	1023.000000	1023.000000	2046.000000
29.360001	-0.029306	-17.319736	0.325908	-11.253696	-7.546169	1.154221	0.000000	-10.000000	0.258333	-21.283333	177.166672	1023.000000	1023.000000	2046.000000
29.379999	-0.030304	-17.909424	0.091970	-11.264764	-7.719923	0.983293	0.000000	-10.000000	0.233333	-20.716667	170.000000	1023.000000	1023.000000	2046.000000
29.400000	-0.030935	-18.282393	-0.064964	-11.256216	-7.898634	0.937423	0.000000	-10.000000	0.208333	-19.933334	163.166672	1023.000000	1023.000000	2046.000000
29.420000	-0.031050	-18.350271	-0.199809	-11.300900	-7.932534	1.082973	0.000000	-10.000000	0.183333	-19.066668	156.666672	1023.000000	1023.000000	2046.000000
29.440001	-0.030938	-18.284342	-0.279279	-11.264390	-7.930154	1.189481	0.000000	-10.000000	0.175000	-18.683334	150.333328	1023.000000	1023.000000	2046.000000
29.459999	-0.031573	-18.659428	-0.377346	-11.252115	-8.051698	1.021732	0.000000	-10.000000	0.175000	-18.600000	144.000000	1023.000000	1023.000000	2046.000000
29.480000	-0.033428	-19.756147	-0.520154	-11.460737	-8.326952	0.551696	0.000000	-10.000000	0.158333	-18.416668	137.666672	1023.000000	1023.000000	2046.000000
29.500000	-0.036587	-21.622673	-1.047128	-11.834347	-8.596922	-0.144277	0.000000	-10.000000	0.141667	-17.683334	131.500000	1023.000000	1023.000000	2046.000000
29.520000	-0.039711	-23.469299	-1.594423	-12.179709	-8.992542	-0.702625	0.000000	-10.000000	0.116667	-16.666668	125.666664	1023.000000	1023.000000	2046.000000
29.540001	-0.041895	-24.759703	-2.024393	-12.428377	-9.309249	-0.997685	0.000000	-10.000000	0.075000	-15.516666	120.000000	1023.000000	1023.000000	2046.000000
29.559999	-0.043486	-25.700380	-2.302063	-12.618035	-9.585720	-1.194562	0.000000	-10.000000	0.050000	-14.500000	114.833336	1023.000000	1023.000000	2046.000000
29.580000	-0.044286	-26.173246	-2.512017	-12.652282	-9.663842	-1.345105	0.000000	-10.000000	0.016667	-13.550000	110.000000	1023.000000	1023.000000	2046.000000
29.600000	-0.045074	-26.638737	-2.621292	-12.701212	-9.853817	-1.462415	0.000000	-10.000000	0.033333	-13.116667	105.500000	1023.000000	1023.000000	2046.000000
29.620001	-0.045713	-27.016338	-2.757597	-12.758911	-9.994479	-1.505351	0.000000	-10.000000	0.016667	-12.883333	101.166664	1023.000000	1023.000000	2046.000000
29.639999	-0.046079	-27.232750	-2.854518	-12.774646	-10.094583	-1.509004	0.000000	-10.000000	0.016667	-12.900001	96.833336	1023.000000	1023.000000	2046.000000
29.660000	-0.046560	-27.516882	-2.987353	-12.780493	-10.207063	-1.541974	0.000000	-10.000000	0.000000	-12.733334	92.500000	1023.000000	1023.000000	2046.000000
29.680000	-0.046858	-27.693329	-3.135471	-12.808907	-10.262157	-1.486795	0.000000	-10.000000	0.000000	-12.583334	88.166664	1023.000000	1023.000000	2046.000000
29.700001	-0.047142	-27.861103	-3.224947	-12.786861	-10.390851	-1.458444	0.000000	-10.000000	0.008333	-12.416667	84.000000	1023.000000	1023.000000	2046.000000
29.719999	-0.047196	-27.892775	-3.336245	-12.756119	-10.413860	-1.386550	0.000000	-10.000000	0.008333	-12.483334	80.000000	1023.000000	1023.000000	2046.000000
29.740000	-0.047073	-27.820370	-3.380300	-12.725084	-10.426322	-1.288664	0.000000	-10.000000	0.008333	-12.316668	75.833336	1023.000000	1023.000000	2046.000000
29.760000	-0.046765	-27.638119	-3.386254	-12.692783	-10.405443	-1.153638	0.000000	-10.000000	0.008333	-12.166667	71.666664	1023.000000	1023.000000	2046.000000
29.780001	-0.046345	-27.390079	-3.356755	-12.623630	-10.350106	-1.059588	0.000000	-10.000000	0.008333	-11.833334	67.666664	1023.000000	1023.000000	2046.000000
29.799999	-0.045538	-26.912769	-3.169112	-12.568134	-10.308810	-0.866713	0.000000	-10.000000	0.008333	-11.650001	63.833332	1023.000000	1023.000000	2046.000000
29.820000	-0.044282	-26.170685	-2.929965	-12.489611	-10.123651	-0.627459	0.000000	-10.000000	0.000000	-11.366667	60.000000	1023.000000	1023.000000	2046.000000
29.840000	-0.043448	-25.677925	-2.723869	-12.555858	-9.951099	-0.447098	0.000000	-10.000000	0.000000	-11.116667	56.000000	1023.000000	1023.000000	2046.000000
29.860001	-0.043354	-25.621994	-2.584184	-12.742685	-9.862659	-0.432465	0.000000	-10.000000	0.000000	-10.983334	52.166668	1023.000000	1023.000000	2046.000000
29.879999	-0.044286	-26.173212	-2.595323	-13.101933	-9.798645	-0.677311	0.000000	-10.000000	0.000000	-10.850000	48.500000	1023.000000	1023.000000	2046.000000
29.900000	-0.045587	-26.941881	-2.664427	-13.464475	-9.767010	-1.045969	0.000000	-10.000000	0.000000	-10.733334	44.833332	1023.000000	1023.000000	2046.000000
29.920000	-0.046658	-27.574932	-2.726990	-13.794570	-9.792324	-1.261048	0.000000	-10.000000	0.000000	-10.500000	41.333332	1023.000000	1023.000000	2046.000000
29.940001	-0.047327	-27.970257	-2.745455	-13.968846	-9.889439	-1.366517	0.000000	-10.000000	0.000000	-10.150001	37.666668	1023.000000	1023.000000	2046.000000
29.959999	-0.047636	-28.152958	-2.748155	-14.078185	-9.889939	-1.436678	0.000000	-10.000000	0.000000	-9.566667	34.333332	1023.000000	1023.000000	2046.000000
29.980000	-0.047820	-28.261766	-2.677400	-14.203618	-9.931633	-1.449116	0.000000	-10.000000	0.000000	-8.850000	31.000000	1023.000000	1023.000000	2046.000000
30.000000	-0.047936	-28.330231	-2.655516	-14.257845	-9.962799	-1.454072	0.000000	-10.000000	0.000000	-8.033334	28.166666	1023.000000	1023.000000	2046.000000
30.020000	-0.047809	-28.255184	-2.603715	-14.292175	-9.970181	-1.389114	0.000000	-10.000000	-0.016667	-7.450000	25.500000	1023.000000	1023.000000	2046.000000
30.040001	-0.047556	-28.105755	-2.555395	-14.291557	-9.945168	-1.313633	0.000000	-10.000000	-0.033333	-6.983334	23.000000	1023.000000	1023.000000	2046.000000
30.059999	-0.047071	-27.819071	-2.471742	-14.251633	-9.887388	-1.208307	0.000000	-10.000000	-0.050000	-6.600000	20.666666	1023.000000	1023.000000	2046.000000
30.080000	-0.046474	-27.465982	-2.352619	-14.191054	-9.816783	-1.105526	0.000000	-10.000000	-0.050000	-5.866667	18.500000	1023.000000	1023.000000	2046.000000
30.100000	-0.045852	-27.098801	-2.244252	-14.163033	-9.713923	-0.977593	0.000000	-10.000000	-0.050000	-5.033333	16.500000	1023.000000	1023.000000	2046.000000
30.120001	-0.045295	-26.769209	-2.139725	-14.091151	-9.650441	-0.887892	0.000000	-10.000000	-0.058333	-4.283333	14.833333	1023.000000	1023.000000	2046.000000
30.139999	-0.044725	-26.432356	-2.027058	-14.074227	-9.577406	-0.753666	0.000000	-10.000000	-0.066667	-3.850000	13.333333	1023.000000	1023.000000	2046.000000
30.160000	-0.044254	-26.154335	-1.927890	-14.053917	-9.504433	-0.668096	0.000000	-10.000000	-0.066667	-3.483333	12.000000	1023.000000	1023.000000	2046.000000
30.180000	-0.043781	-25.874292	-1.773599	-14.009540	-9.511436	-0.579717	0.000000	-10.000000	-0.066667	-3.033333	10.666667	1023.000000	1023.000000	2046.000000
30.200001	-0.043361	-25.626434	-1.698296	-13.965201	-9.454098	-0.508838	0.000000	-10.000000	-0.066667	-2.583333	9.666667	1023.000000	1023.000000	2046.000000
30.219999	-0.042978	-25.400295	-1.641120	-13.932466	-9.392252	-0.434457	0.000000	-10.000000	-0.075000	-2.166667	8.833333	1023.000000	1023.000000	2046.000000
30.240000	-0.042685	-25.226873	-1.561103	-13.887350	-9.408030	-0.370391	0.000000	-10.000000	-0.066667	-2.000000	8.333333	1023.000000	1023.000000	2046.000000
30.260000	-0.042307	-25.003561	-1.517690	-13.828084	-9.333423	-0.324365	0.000000	-10.000000	-0.075000	-1.966667	8.000000	1023.000000	1023.000000	2046.000000
30.280001	-0.042141	-24.905323	-1.435496	-13.790929	-9.360193	-0.318705	0.000000	-10.000000	-0.066667	-2.050000	7.666667	1023.000000	1023.000000	2046.000000
30.299999	-0.041911	-24.769390	-1.406397	-13.740870	-9.341534	-0.280589	0.000000	-10.000000	-0.083333	-2.100000	7.166667	1023.000000	1023.000000	2046.000000
30.320000	-0.041503	-24.528296	-1.351775	-13.698084	-9.296369	-0.182069	0.000000	-10.000000	-0.075000	-2.016667	6.500000	1023.000000	1023.000000	2046.000000
30.340000	-0.041220	-24.361101	-1.257472	-13.679423	-9.300424	-0.123782	0.000000	-10.000000	-0.083333	-1.800000	6.166667	1023.000000	1023.000000	2046.000000
30.360001	-0.040832	-24.131880	-1.214233	-13.619890	-9.248351	-0.049406	0.000000	-10.000000	-0.075000	-1.100000	6.000000	1023.000000	1023.000000	2046.000000
30.379999	-0.040404	-23.878496	-1.103917	-13.548556	-9.239162	0.013140	0.000000	-10.000000	-0.075000	-0.483333	6.000000	1023.000000	1023.000000	2046.000000
30.400000	-0.040083	-23.689308	-1.021059	-13.517136	-9.229419	0.078304	0.000000	-10.000000	-0.075000	0.000000	6.000000	1023.000000	1023.000000	2046.000000
30.420000	-0.039738	-23.484936	-0.977295	-13.460077	-9.186020	0.138457	0.000000	-10.000000	-0.083333	0.000000	6.000000	1023.000000	1023.000000	2046.000000
30.440001	-0.039245	-23.193958	-0.911112	-13.365974	-9.117552	0.200679	0.000000	-10.000000	-0.083333	0.000000	6.000000	1023.000000	1023.000000	2046.000000
30.459999	-0.038797	-22.929262	-0.825738	-13.351879	-9.066461	0.314815	0.000000	-10.000000	-0.083333	0.000000	6.000000	1023.000000	1023.000000	2046.000000
30.480000	-0.038415	-22.703268	-0.745038	-13.301528	-9.032310	0.375608	0.000000	-10.000000	-0.083333	0.000000	6.000000	1023.000000	1023.000000	2046.000000
30.500000	-0.038051	-22.488239	-0.661306	-13.238896	-9.023753	0.435717	0.000000	-10.000000	-0.083333	0.000000	6.000000	1023.000000	1023.000000	2046.000000
30.520000	-0.037700	-22.280682	-0.601961	-13.164093	-8.985569	0.470942	0.000000	-10.000000	-0.091667	0.000000	6.000000	1023.000000	1023.000000	2046.000000
30.540001	-0.037492	-22.157698	-0.532634	-13.136829	-8.990640	0.502406	0.000000	-10.000000	-0.083333	0.000000	6.000000	1023.000000	1023.000000	2046.000000
30.559999	-0.037098	-21.924988	-0.497857	-13.110132	-8.918698	0.601700	0.000000	-10.000000	-0.083333	0.000000	6.000000	1023.000000	1023.000000	2046.000000
30.580000	-0.036869	-21.789295	-0.458034	-13.054067	-8.883084	0.605889	0.000000	-10.000000	-0.066667	0.000000	6.000000	1023.000000	1023.000000	2046.000000
30.600000	-0.036725	-21.704380	-0.387280	-13.053609	-8.927579	0.664088	0.000000	-10.000000	-0.066667	0.533333	6.000000	1023.000000	1023.000000	2046.000000
30.620001	-0.036381	-21.501383	-0.337365	-13.004825	-8.887786	0.728593	0.000000	-10.000000	-0.058333	1.133333	6.000000	1023.000000	1023.000000	2046.000000
30.639999	-0.036018	-21.286818	-0.302462	-12.966939	-8.813479	0.796064	0.000000	-10.000000	-0.066667	1.800000	6.000000	1023.000000	1023.000000	2046.000000
30.660000	-0.035844	-21.183977	-0.259696	-12.889971	-8.819070	0.784760	0.000000	-10.000000	-0.075000	2.133333	6.000000	1023.000000	1023.000000	2046.000000
30.680000	-0.035463	-20.958689	-0.157386	-12.894442	-8.815960	0.909097	0.000000	-10.000000	-0.091667	2.633333	6.000000	1023.000000	1023.000000	2046.000000
30.700001	-0.035091	-20.738842	-0.120583	-12.829664	-8.738311	0.949714	0.000000	-10.000000	-0.100000	3.116667	6.000000	1023.000000	1023.000000	2046.000000
30.719999	-0.034967	-20.665756	-0.153782	-12.763391	-8.714363	0.965780	0.000000	-10.000000	-0.100000	3.583333	6.000000	1023.000000	1023.000000	2046.000000
30.740000	-0.035489	-20.974226	-0.306342	-12.863815	-8.709950	0.905881	0.000000	-10.000000	-0.100000	4.150000	6.000000	1023.000000	1023.000000	2046.000000
30.760000	-0.036779	-21.736578	-0.549025	-13.018198	-8.832268	0.662912	0.000000	-10.000000	-0.108333	5.166667	6.000000	1023.000000	1023.000000	2046.000000
30.780001	-0.038239	-22.599228	-0.827521	-13.151073	-9.031414	0.410780	0.000000	-10.000000	-0.125000	6.333333	6.000000	1023.000000	1023.000000	2046.000000
30.799999	-0.039205	-23.170242	-1.101399	-13.292225	-9.103999	0.327380	0.000000	-10.000000	-0.141667	7.416667	6.000000	1023.000000	1023.000000	2046.000000
30.820000	-0.039698	-23.461639	-1.247384	-13.165524	-9.218956	0.170226	0.000000	-10.000000	-0.166667	8.400000	6.000000	1023.000000	1023.000000	2046.000000
30.840000	-0.039886	-23.572832	-1.262389	-13.106091	-9.355743	0.151392	0.000000	-10.000000	-0.183333	9.133333	6.000000	1023.000000	1023.000000	2046.000000
30.860001	-0.039518	-23.355179	-1.310640	-12.992349	-9.385710	0.333520	0.000000	-10.000000	-0.191667	9.800000	6.000000	1023.000000	1023.000000	2046.000000
30.879999	-0.038673	-22.855490	-1.346935	-12.832837	-9.250575	0.574857	0.000000	-10.000000	-0.166667	10.150000	11.666667	1023.000000	1023.000000	2046.000000
30.900000	-0.038027	-22.473970	-1.274704	-12.642447	-9.195007	0.638187	0.000000	-10.000000	-0.166667	11.266666	20.333334	1023.000000	1023.000000	2046.000000
30.920000	-0.038717	-22.881624	-1.367830	-12.643715	-9.296726	0.426647	0.000000	-10.000000	-0.175000	12.200000	29.000000	1023.000000	1023.000000	2046.000000
30.940001	-0.040671	-24.036282	-1.624299	-12.879864	-9.420117	-0.112002	0.000000	-10.000000	-0.200000	13.050000	32.000000	1023.000000	1023.000000	2046.000000
30.959999	-0.043480	-25.696880	-2.081367	-13.210368	-9.673629	-0.731515	0.000000	-10.000000	-0.216667	13.600000	33.333332	1023.000000	1023.000000	2046.000000
30.980000	-0.045694	-27.004967	-2.506875	-13.431194	-9.980442	-1.086455	0.000000	-10.000000	-0.241667	14.450000	36.333332	1023.000000	1023.000000	2046.000000
31.000000	-0.046818	-27.669315	-2.791032	-13.512720	-10.129728	-1.235834	0.000000	-10.000000	-0.283333	15.733334	41.000000	1023.000000	1023.000000	2046.000000
31.020000	-0.047524	-28.086720	-2.917349	-13.547267	-10.258296	-1.363808	0.000000	-10.000000	-0.300000	16.566668	46.166668	1023.000000	1023.000000	2046.000000
31.040001	-0.047825	-28.264557	-2.969670	-13.541990	-10.350463	-1.402432	0.000000	-10.000000	-0.316667	17.383333	51.666668	1023.000000	1023.000000	2046.000000
31.059999	-0.047882	-28.298370	-2.989898	-13.483101	-10.437578	-1.387792	0.000000	-10.000000	-0.308333	17.783335	57.333332	1023.000000	1023.000000	2046.000000
31.080000	-0.047783	-28.239565	-3.047744	-13.421920	-10.444461	-1.325440	0.000000	-10.000000	-0.308333	18.316668	63.333332	1023.000000	1023.000000	2046.000000
31.100000	-0.047660	-28.166794	-3.062104	-13.327383	-10.486556	-1.290750	0.000000	-10.000000	-0.300000	18.433334	69.333336	1023.000000	1023.000000	2046.000000
31.120001	-0.047318	-27.964691	-3.158949	-13.214626	-10.419639	-1.171478	0.000000	-10.000000	-0.316667	18.616667	75.500000	1023.000000	1023.000000	2046.000000
31.139999	-0.046986	-27.768446	-3.159227	-13.111780	-10.419991	-1.077447	0.000000	-10.000000	-0.325000	18.833334	81.500000	1023.000000	1023.000000	2046.000000
31.160000	-0.046563	-27.518883	-3.166062	-12.952864	-10.438721	-0.961237	0.000000	-10.000000	-0.333333	19.166666	87.666664	1023.000000	1023.000000	2046.000000
31.180000	-0.045764	-27.046387	-3.176618	-12.810163	-10.305147	-0.754459	0.000000	-10.000000	-0.333333	19.400000	94.000000	1023.000000	1023.000000	2046.000000
31.200001	-0.045056	-26.628128	-3.152541	-12.643406	-10.209508	-0.622673	0.000000	-10.000000	-0.341667	19.433334	100.500000	1023.000000	1023.000000	2046.000000
31.219999	-0.044162	-26.099867	-3.110823	-12.515491	-10.088564	-0.384991	0.000000	-10.000000	-0.350000	19.550001	107.000000	1023.000000	1023.000000	2046.000000
31.240000	-0.042989	-25.406618	-2.968678	-12.365393	-9.919441	-0.153107	0.000000	-10.000000	-0.341667	19.683334	113.500000	1023.000000	1023.000000	2046.000000
31.260000	-0.041600	-24.585897	-2.697479	-12.165576	-9.785473	0.062631	0.000000	-10.000000	-0.341667	19.850000	120.000000	1023.000000	1023.000000	2046.000000
31.280001	-0.039888	-23.574001	-2.406866	-12.027766	-9.573934	0.434564	0.000000	-10.000000	-0.341667	20.150000	126.666664	1023.000000	1023.000000	2046.000000
31.299999	-0.038422	-22.707602	-2.100757	-11.947169	-9.346828	0.687154	0.000000	-10.000000	-0.341667	20.300001	133.333328	1023.000000	1023.000000	2046.000000
31.320000	-0.037375	-22.088741	-1.821250	-11.982859	-9.133003	0.848371	0.000000	-10.000000	-0.341667	20.483334	140.166672	1023.000000	1023.000000	2046.000000
31.340000	-0.037394	-22.099941	-1.689750	-12.167590	-8.984663	0.742062	0.000000	-10.000000	-0.341667	20.516666	146.833328	1023.000000	1023.000000	2046.000000
31.360001	-0.037765	-22.319170	-1.620670	-12.342654	-8.858493	0.502648	0.000000	-10.000000	-0.366667	20.750000	153.666672	1023.000000	1023.000000	2046.000000
31.379999	-0.038002	-22.459059	-1.569805	-12.428259	-8.808791	0.347797	0.000000	-10.000000	-0.383333	20.983334	160.500000	1023.000000	1023.000000	2046.000000
31.400000	-0.037796	-22.337484	-1.514609	-12.450757	-8.728976	0.356857	0.000000	-10.000000	-0.408333	21.333334	167.500000	1023.000000	1023.000000	2046.000000
31.420000	-0.037355	-22.076912	-1.351457	-12.411199	-8.692503	0.378248	0.000000	-10.000000	-0.425000	21.883335	174.666672	1023.000000	1023.000000	2046.000000
31.440001	-0.036757	-21.723452	-1.250921	-12.343591	-8.619864	0.490925	0.000000	-10.000000	-0.450000	22.583334	181.833328	1023.000000	1023.000000	2046.000000
31.459999	-0.035981	-21.264620	-1.189559	-12.235358	-8.468936	0.629234	0.000000	-10.000000	-0.458333	23.183334	189.333328	1023.000000	1023.000000	2046.000000
31.480000	-0.035110	-20.750078	-0.963876	-12.094824	-8.462090	0.770711	0.000000	-10.000000	-0.475000	23.983334	197.000000	1023.000000	1023.000000	2046.000000
31.500000	-0.033872	-20.018124	-0.802611	-11.865584	-8.290927	0.941000	0.000000	-10.000000	-0.491667	24.716667	205.000000	1023.000000	1023.000000	2046.000000
31.520000	-0.032400	-19.148199	-0.587640	-11.699377	-8.072532	1.211350	0.000000	-10.000000	-0.525000	25.733334	213.000000	1023.000000	1023.000000	2046.000000
31.540001	-0.030921	-18.274027	-0.301098	-11.422910	-7.906213	1.356193	0.000000	-10.000000	-0.550000	26.333334	221.333328	1023.000000	1023.000000	2046.000000
31.559999	-0.029476	-17.420532	-0.093524	-11.245028	-7.722712	1.640732	0.000000	-10.000000	-0.575000	27.000000	230.000000	1023.000000	1023.000000	2046.000000
31.580000	-0.027865	-16.468506	0.106588	-11.059978	-7.437506	1.922389	0.000000	-10.000000	-0.608333	27.300001	239.000000	1023.000000	1023.000000	2046.000000
31.600000	-0.026619	-15.731563	0.390078	-10.882920	-7.328180	2.089460	0.000000	-10.000000	-0.600000	27.750000	248.000000	1023.000000	1023.000000	2046.000000
31.620001	-0.025259	-14.927853	0.551983	-10.710574	-7.098048	2.328787	0.000000	-10.000000	-0.583333	27.750000	257.166656	1023.000000	1023.000000	2046.000000
31.639999	-0.023994	-14.180360	0.758785	-10.490571	-6.916708	2.468134	0.000000	-10.000000	-0.533333	27.666668	266.333344	1023.000000	1023.000000	2046.000000
31.660000	-0.022901	-13.534742	0.973775	-10.314472	-6.820540	2.626495	0.000000	-10.000000	-0.525000	26.983334	275.666656	1023.000000	1023.000000	2046.000000
31.680000	-0.021762	-12.861150	1.128417	-10.153649	-6.657930	2.822012	0.000000	-10.000000	-0.500000	26.383335	284.833344	1023.000000	1023.000000	2046.000000
31.700001	-0.020744	-12.259637	1.302087	-9.969711	-6.531621	2.939609	0.000000	-10.000000	-0.483333	25.150002	296.666656	1023.000000	1023.000000	2046.000000
31.719999	-0.019843	-11.727369	1.454447	-9.800235	-6.456325	3.074743	0.000000	-10.000000	-0.450000	24.350000	308.000000	1023.000000	1023.000000	2046.000000
31.740000	-0.018850	-11.140177	1.530676	-9.652863	-6.281780	3.263790	0.000000	-10.000000	-0.433333	23.633333	316.333344	1023.000000	1023.000000	2046.000000
31.760000	-0.017917	-10.589127	1.617413	-9.489717	-6.127649	3.410825	0.000000	-10.000000	-0.416667	23.600000	321.666656	1023.000000	1023.000000	2046.000000
31.780001	-0.017128	-10.122929	1.751402	-9.324916	-6.084645	3.535231	0.000000	-10.000000	-0.433333	23.466667	327.000000	1023.000000	1023.000000	2046.000000
31.799999	-0.016146	-9.542406	1.865873	-9.140347	-5.965231	3.697299	0.000000	-10.000000	-0.425000	23.466667	334.666656	1023.000000	1023.000000	2046.000000
31.820000	-0.015204	-8.985587	1.997284	-8.950179	-5.864659	3.831967	0.000000	-10.000000	-0.458333	23.316668	342.333344	1023.000000	1023.000000	2046.000000
31.840000	-0.014208	-8.396828	2.161734	-8.789800	-5.764153	3.995391	0.000000	-10.000000	-0.466667	23.300001	350.000000	1023.000000	1023.000000	2046.000000
31.860001	-0.012984	-7.673561	2.233097	-8.618604	-5.527944	4.239890	0.000000	-10.000000	-0.483333	23.383333	358.000000	1023.000000	1023.000000	2046.000000
31.879999	-0.011994	-7.088314	2.428576	-8.401559	-5.477643	4.362312	0.000000	-10.000000	-0.483333	24.033333	366.000000	1023.000000	1023.000000	2046.000000
31.900000	-0.010961	-6.477777	2.559044	-8.200870	-5.354850	4.518898	0.000000	-10.000000	-0.491667	24.666666	374.000000	1023.000000	1023.000000	2046.000000
31.920000	-0.009633	-5.692854	2.678043	-8.014959	-5.118812	4.762873	0.000000	-10.000000	-0.525000	25.333334	382.000000	1023.000000	1023.000000	2046.000000
31.940001	-0.008609	-5.088166	2.864007	-7.782262	-5.054193	4.884281	0.000000	-10.000000	-0.533333	25.516666	390.166656	1023.000000	1023.000000	2046.000000
31.959999	-0.007557	-4.466097	2.967147	-7.595838	-4.878296	5.040890	0.000000	-10.000000	-0.541667	25.666668	398.500000	1023.000000	1023.000000	2046.000000
31.980000	-0.006592	-3.895584	3.071751	-7.401973	-4.715332	5.149970	0.000000	-10.000000	-0.541667	25.600000	407.166656	1023.000000	1023.000000	2046.000000
32.000000	-0.006536	-3.862595	3.105501	-7.379495	-4.722786	5.134185	0.000000	-10.000000	-0.566667	25.933334	415.666656	1023.000000	1023.000000	2046.000000
32.020000	-0.007183	-4.245298	2.944051	-7.436514	-4.754535	5.001700	0.000000	-10.000000	-0.600000	26.550001	424.333344	1023.000000	1023.000000	2046.000000
32.040001	-0.007628	-4.507876	2.804453	-7.412560	-4.776548	4.876779	0.000000	-10.000000	-0.633333	27.233334	433.000000	1023.000000	1023.000000	2046.000000
32.060001	-0.007661	-4.527390	2.741562	-7.405269	-4.780688	4.917006	0.000000	-10.000000	-0.650000	27.566668	442.166656	1023.000000	1023.000000	2046.000000
32.080002	-0.007066	-4.176246	2.725677	-7.112626	-4.713939	4.924641	0.000000	-10.000000	-0.633333	27.800001	451.333344	1023.000000	1023.000000	2046.000000
32.099998	-0.005794	-3.423985	2.925206	-6.825071	-4.644279	5.120159	0.000000	-10.000000	-0.608333	27.700001	460.500000	1023.000000	1023.000000	2046.000000
32.119999	-0.004234	-2.502451	3.121015	-6.448989	-4.538155	5.363678	0.000000	-10.000000	-0.600000	27.566668	469.666656	1023.000000	1023.000000	2046.000000
32.139999	-0.002780	-1.643036	3.246836	-6.133996	-4.403877	5.648001	0.000000	-10.000000	-0.591667	27.066668	478.833344	1023.000000	1023.000000	2046.000000
32.160000	-0.001751	-1.034721	3.302392	-5.914559	-4.216200	5.793646	0.000000	-10.000000	-0.583333	26.549999	488.000000	1023.000000	1023.000000	2046.000000
32.180000	-0.003222	-1.904414	3.148693	-6.027989	-4.340430	5.315311	0.000000	-10.000000	-0.550000	26.283333	497.000000	1023.000000	1023.000000	2046.000000
32.200001	-0.006227	-3.680277	2.656590	-6.402355	-4.554188	4.619676	0.000000	-10.000000	-0.525000	25.799999	505.833344	1023.000000	1023.000000	2046.000000
32.220001	-0.008735	-5.162572	2.213179	-6.597596	-4.922752	4.144598	0.000000	-10.000000	-0.500000	25.433334	514.500000	1023.000000	1023.000000	2046.000000
32.240002	-0.010332	-6.106085	1.887672	-6.607823	-5.227085	3.841151	0.000000	-10.000000	-0.466667	24.650000	523.000000	1023.000000	1023.000000	2046.000000
32.259998	-0.010952	-6.472551	1.671097	-6.584041	-5.312542	3.752936	0.000000	-10.000000	-0.458333	24.450001	531.500000	1023.000000	1023.000000	2046.000000
32.279999	-0.011079	-6.547728	1.628723	-6.443706	-5.430233	3.697489	0.000000	-10.000000	-0.466667	24.516666	539.833313	1023.000000	1023.000000	2046.000000
32.299999	-0.010968	-6.482275	1.680265	-6.250165	-5.564585	3.652210	0.000000	-10.000000	-0.491667	24.866667	548.000000	1023.000000	1023.000000	2046.000000
32.320000	-0.010534	-6.225520	1.659326	-6.061216	-5.544406	3.720776	0.000000	-10.000000	-0.500000	24.883333	556.166687	1023.000000	1023.000000	2046.000000
32.340000	-0.010045	-5.936846	1.688102	-5.874627	-5.561462	3.811142	0.000000	-10.000000	-0.491667	24.750000	564.500000	1023.000000	1023.000000	2046.000000
32.360001	-0.009545	-5.641275	1.734718	-5.633695	-5.631458	3.889160	0.000000	-10.000000	-0.466667	24.300001	572.833313	1023.000000	1023.000000	2046.000000
32.380001	-0.009014	-5.327155	1.735894	-5.394415	-5.634987	3.966354	0.000000	-10.000000	-0.441667	23.816668	581.000000	1023.000000	1023.000000	2046.000000
32.400002	-0.008363	-4.942651	1.745813	-5.204016	-5.610742	4.126294	0.000000	-10.000000	-0.433333	23.083334	589.000000	1023.000000	1023.000000	2046.000000
32.419998	-0.007769	-4.591725	1.794341	-4.916640	-5.653546	4.184121	0.000000	-10.000000	-0.433333	22.516666	596.833313	1023.000000	1023.000000	2046.000000
32.439999	-0.007001	-4.137837	1.781911	-4.731233	-5.583564	4.395049	0.000000	-10.000000	-0.433333	22.133333	604.500000	1023.000000	1023.000000	2046.000000
32.459999	-0.006176	-3.649879	1.736676	-4.566797	-5.447147	4.627389	0.000000	-10.000000	-0.408333	21.733334	611.833313	1023.000000	1023.000000	2046.000000
32.480000	-0.005344	-3.158460	1.846991	-4.332347	-5.423012	4.749908	0.000000	-10.000000	-0.383333	21.083334	619.166687	1023.000000	1023.000000	2046.000000
32.500000	-0.004443	-2.625741	1.863083	-4.243254	-5.268639	5.023068	0.000000	-10.000000	-0.333333	20.116667	626.333313	1023.000000	1023.000000	2046.000000
32.520000	-0.003383	-1.999131	1.920820	-4.107226	-5.090663	5.277939	0.000000	-10.000000	-0.308333	18.983334	633.166687	1023.000000	1023.000000	2046.000000
32.540001	-0.002041	-1.206483	2.157397	-3.869070	-4.995806	5.500996	0.000000	-10.000000	-0.283333	18.383333	639.500000	1023.000000	1023.000000	2046.000000
32.560001	-0.000680	-0.401911	2.357122	-3.778924	-4.797540	5.817431	0.000000	-10.000000	-0.275000	17.433334	645.666687	1023.000000	1023.000000	2046.000000
32.580002	0.000205	0.120939	2.493422	-3.804628	-4.555866	5.988012	0.000000	-10.000000	-0.250000	16.633333	651.666687	1023.000000	1023.000000	2046.000000
32.599998	0.000276	0.163215	2.614542	-3.955693	-4.432474	5.936840	0.000000	-10.000000	-0.216667	14.800000	657.500000	1023.000000	1023.000000	2046.000000
32.619999	-0.000089	-0.052892	2.620333	-4.162898	-4.249581	5.739254	0.000000	-10.000000	-0.183333	13.366667	662.833313	1023.000000	1023.000000	2046.000000
32.639999	-0.000516	-0.304909	2.545760	-4.363201	-4.121528	5.634060	0.000000	-10.000000	-0.166667	12.150000	667.666687	1023.000000	1023.000000	2046.000000
32.660000	-0.000750	-0.443496	2.578070	-4.411101	-4.126374	5.515909	0.000000	-10.000000	-0.166667	11.866667	672.000000	1023.000000	1023.000000	2046.000000
32.680000	-0.000668	-0.394804	2.597292	-4.386547	-4.102268	5.496720	0.000000	-10.000000	-0.166667	11.700000	676.000000	1023.000000	1023.000000	2046.000000
32.700001	-0.000271	-0.159897	2.613966	-4.361684	-4.004422	5.592244	0.000000	-10.000000	-0.158333	11.516666	680.000000	1023.000000	1023.000000	2046.000000
32.720001	0.000303	0.178831	2.753093	-4.263560	-3.993248	5.682547	0.000000	-10.000000	-0.150000	11.066667	683.833313	1023.000000	1023.000000	2046.000000
32.740002	0.001114	0.658519	2.902042	-4.140578	-3.930096	5.827151	0.000000	-10.000000	-0.133333	10.500000	687.500000	1023.000000	1023.000000	2046.000000
32.759998	0.002208	1.305147	3.014377	-4.019584	-3.703230	6.013585	0.000000	-10.000000	-0.116667	9.216667	691.000000	1023.000000	1023.000000	2046.000000
32.779999	0.003248	1.919590	3.238812	-3.904961	-3.586665	6.172404	0.000000	-10.000000	-0.091667	7.216667	694.333313	1023.000000	1023.000000	2046.000000
32.799999	0.004032	2.382915	3.394632	-3.800723	-3.506047	6.295053	0.000000	-10.000000	-0.075000	3.883333	697.166687	1023.000000	1023.000000	2046.000000
32.820000	0.004746	2.804687	3.566689	-3.765435	-3.408089	6.411522	0.000000	-10.000000	-0.058333	0.516667	699.000000	1023.000000	1023.000000	2046.000000
32.840000	0.005338	3.154957	3.634287	-3.734799	-3.263447	6.518917	0.000000	-10.000000	-0.058333	-2.550000	699.833313	1023.000000	1023.000000	2046.000000
32.860001	0.005707	3.372648	3.818742	-3.661673	-3.292915	6.508493	0.000000	-10.000000	-0.050000	-4.966667	700.000000	1023.000000	1023.000000	2046.000000
32.880001	0.006054	3.577779	3.831205	-3.691949	-3.139005	6.577528	0.000000	-10.000000	-0.033333	-7.200000	700.000000	1023.000000	1023.000000	2046.000000
32.900002	0.006185	3.655414	3.876579	-3.718834	-3.099899	6.597567	0.000000	-10.000000	-0.008333	-9.233334	700.000000	1023.000000	1023.000000	2046.000000
32.919998	0.006214	3.672456	3.976891	-3.749110	-3.149124	6.593798	0.000000	-10.000000	0.008333	-10.766666	700.000000	1023.000000	1023.000000	2046.000000
32.939999	0.006043	3.571401	3.938020	-3.822538	-3.112869	6.568789	0.000000	-10.000000	0.016667	-12.016666	700.000000	1023.000000	1023.000000	2046.000000
32.959999	0.005758	3.403123	3.864273	-3.936138	-3.080578	6.555566	0.000000	-10.000000	0.050000	-13.400001	696.333313	1023.000000	1023.000000	2046.000000
32.980000	0.005438	3.213609	3.961136	-4.000679	-3.218690	6.471842	0.000000	-10.000000	0.091667	-14.883334	687.833313	1023.000000	1023.000000	2046.000000
33.000000	0.004968	2.936248	3.890156	-4.151449	-3.223755	6.421296	0.000000	-10.000000	0.150000	-16.600000	677.333313	1023.000000	1023.000000	2046.000000
33.020000	0.004543	2.684961	3.808233	-4.273959	-3.210317	6.361005	0.000000	-10.000000	0.183333	-18.233334	668.500000	1023.000000	1023.000000	2046.000000
33.040001	0.004064	2.401557	3.841497	-4.431327	-3.299771	6.291158	0.000000	-10.000000	0.241667	-19.900002	662.333313	1023.000000	1023.000000	2046.000000
33.060001	0.003595	2.124797	3.821475	-4.567558	-3.327276	6.198156	0.000000	-10.000000	0.291667	-21.466667	655.833313	1023.000000	1023.000000	2046.000000
33.080002	0.003416	2.018797	3.858303	-4.689199	-3.324217	6.173910	0.000000	-10.000000	0.341667	-22.950001	648.666687	1023.000000	1023.000000	2046.000000
33.099998	0.003598	2.126439	3.933845	-4.756405	-3.314877	6.263876	0.000000	-10.000000	0.383333	-24.200001	641.000000	1023.000000	1023.000000	2046.000000
33.119999	0.003376	1.995305	3.978212	-4.819044	-3.386292	6.222429	0.000000	-10.000000	0.425000	-25.566668	633.000000	1023.000000	1023.000000	2046.000000
33.139999	0.002856	1.687660	3.900364	-4.970051	-3.403805	6.161152	0.000000	-10.000000	0.508333	-27.066668	624.500000	1023.000000	1023.000000	2046.000000
33.160000	0.002262	1.336618	3.832783	-5.184292	-3.446553	6.134680	0.000000	-10.000000	0.575000	-28.700001	615.666687	1023.000000	1023.000000	2046.000000
33.180000	0.001947	1.150925	3.912042	-5.225136	-3.557185	6.021204	0.000000	-10.000000	0.650000	-30.100000	606.000000	1023.000000	1023.000000	2046.000000
33.200001	0.001592	0.940987	3.931471	-5.310460	-3.620265	5.940241	0.000000	-10.000000	0.700000	-31.083334	596.000000	1023.000000	1023.000000	2046.000000
33.220001	0.001312	0.775544	3.910225	-5.397257	-3.624984	5.887559	0.000000	-10.000000	0.741667	-31.916668	585.500000	1023.000000	1023.000000	2046.000000
33.240002	0.000237	0.139840	3.730787	-5.569325	-3.685302	5.663679	0.000000	-10.000000	0.775000	-32.583336	574.833313	1023.000000	1023.000000	2046.000000
33.259998	-0.001784	-1.054387	3.435392	-5.899493	-3.907019	5.316732	0.000000	-10.000000	0.791667	-33.400002	564.000000	1023.000000	1023.000000	2046.000000
33.279999	-0.005182	-3.062559	2.976976	-6.412424	-4.309081	4.681970	0.000000	-10.000000	0.791667	-33.633335	552.833313	1023.000000	1023.000000	2046.000000
33.299999	-0.009105	-5.380839	2.385204	-6.934181	-4.725622	3.893760	0.000000	-10.000000	0.791667	-33.883335	541.666687	1023.000000	1023.000000	2046.000000
33.320000	-0.012690	-7.499783	1.888468	-7.339811	-5.269321	3.220882	0.000000	-10.000000	0.775000	-33.633335	530.333313	1023.000000	1023.000000	2046.000000
33.340000	-0.015431	-9.119584	1.439345	-7.639627	-5.661963	2.742661	0.000000	-10.000000	0.766667	-33.700001	519.166687	1023.000000	1023.000000	2046.000000
33.360001	-0.017436	-10.304872	1.113786	-7.879743	-5.944982	2.406067	0.000000	-10.000000	0.741667	-33.083336	507.833344	1023.000000	1023.000000	2046.000000
33.380001	-0.018927	-11.185574	0.908590	-8.055850	-6.168447	2.130134	0.000000	-10.000000	0.725000	-32.566666	496.833344	1023.000000	1023.000000	2046.000000
33.400002	-0.020283	-11.987390	0.739862	-8.181883	-6.406790	1.861422	0.000000	-10.000000	0.716667	-32.033333	486.000000	1023.000000	1023.000000	2046.000000
33.419998	-0.021572	-12.748772	0.571318	-8.319698	-6.659395	1.659003	0.000000	-10.000000	0.716667	-31.933334	475.333344	1023.000000	1023.000000	2046.000000
33.439999	-0.022606	-13.360041	0.398277	-8.416747	-6.822830	1.481260	0.000000	-10.000000	0.725000	-32.100002	464.666656	1023.000000	1023.000000	2046.000000
33.459999	-0.023602	-13.949060	0.266662	-8.500010	-7.044165	1.328454	0.000000	-10.000000	0.733333	-32.283333	453.833344	1023.000000	1023.000000	2046.000000
33.480000	-0.024372	-14.403909	0.121469	-8.609037	-7.185936	1.269596	0.000000	-10.000000	0.725000	-32.466667	443.166656	1023.000000	1023.000000	2046.000000
33.500000	-0.025244	-14.918954	-0.075599	-8.728906	-7.309540	1.195091	0.000000	-10.000000	0.725000	-32.483334	432.333344	1023.000000	1023.000000	2046.000000
33.520000	-0.025830	-15.265783	-0.201486	-8.837837	-7.406614	1.180155	0.000000	-10.000000	0.708333	-32.549999	421.500000	1023.000000	1023.000000	2046.000000
33.540001	-0.026420	-15.614164	-0.318940	-8.894062	-7.539577	1.138415	0.000000	-10.000000	0.708333	-32.266666	410.500000	1023.000000	1023.000000	2046.000000
33.560001	-0.026969	-15.938657	-0.440165	-8.991350	-7.632267	1.125125	0.000000	-10.000000	0.683333	-31.850000	399.833344	1023.000000	1023.000000	2046.000000
33.580002	-0.027247	-16.102777	-0.522722	-9.105769	-7.648631	1.174345	0.000000	-10.000000	0.658333	-31.216667	389.166656	1023.000000	1023.000000	2046.000000
33.599998	-0.027525	-16.267513	-0.546993	-9.241464	-7.681816	1.202758	0.000000	-10.000000	0.658333	-31.083334	378.833344	1023.000000	1023.000000	2046.000000
33.619999	-0.027515	-16.261583	-0.479197	-9.346278	-7.717716	1.281608	0.000000	-10.000000	0.641667	-31.000000	368.333344	1023.000000	1023.000000	2046.000000
33.639999	-0.027128	-16.032417	-0.348861	-9.346209	-7.714213	1.376866	0.000000	-10.000000	0.650000	-31.133333	358.000000	1023.000000	1023.000000	2046.000000
33.660000	-0.026561	-15.697770	-0.268703	-9.465264	-7.548872	1.585070	0.000000	-10.000000	0.616667	-31.000000	347.666656	1023.000000	1023.000000	2046.000000
33.680000	-0.026753	-15.810870	-0.244831	-9.674214	-7.495883	1.604059	0.000000	-10.000000	0.616667	-30.866667	337.166656	1023.000000	1023.000000	2046.000000
33.700001	-0.027682	-16.360098	-0.253362	-10.047082	-7.475681	1.416028	0.000000	-10.000000	0.600000	-30.450001	326.833344	1023.000000	1023.000000	2046.000000
33.720001	-0.029237	-17.279127	-0.371968	-10.484508	-7.490401	1.067749	0.000000	-10.000000	0.600000	-30.166666	316.500000	1023.000000	1023.000000	2046.000000
33.740002	-0.030643	-18.110216	-0.453933	-10.906563	-7.554924	0.805204	0.000000	-10.000000	0.583333	-29.716667	306.500000	1023.000000	1023.000000	2046.000000
33.759998	-0.031611	-18.681957	-0.530912	-11.152744	-7.613549	0.615248	0.000000	-10.000000	0.550000	-29.116667	296.666656	1023.000000	1023.000000	2046.000000
33.779999	-0.032458	-19.182789	-0.573255	-11.386011	-7.733027	0.509504	0.000000	-10.000000	0.508333	-28.033333	287.000000	1023.000000	1023.000000	2046.000000
33.799999	-0.032943	-19.469147	-0.610148	-11.537091	-7.748078	0.426171	0.000000	-10.000000	0.475000	-27.416668	277.666656	1023.000000	1023.000000	2046.000000
33.820000	-0.033284	-19.670935	-0.638204	-11.640338	-7.781526	0.389132	0.000000	-10.000000	0.458333	-26.900000	268.500000	1023.000000	1023.000000	2046.000000
33.840000	-0.033396	-19.736944	-0.588565	-11.693941	-7.826580	0.372140	0.000000	-10.000000	0.450000	-26.700001	259.500000	1023.000000	1023.000000	2046.000000
33.860001	-0.033324	-19.694288	-0.501376	-11.741550	-7.874393	0.423030	0.000000	-10.000000	0.433333	-26.033333	250.666672	1023.000000	1023.000000	2046.000000
33.880001	-0.033108	-19.566990	-0.409108	-11.785229	-7.841949	0.469297	0.000000	-10.000000	0.400000	-25.400000	242.000000	1023.000000	1023.000000	2046.000000
33.900002	-0.032854	-19.416882	-0.333413	-11.767988	-7.799481	0.484001	0.000000	-10.000000	0.358333	-24.616667	233.500000	1023.000000	1023.000000	2046.000000
33.919998	-0.032625	-19.281300	-0.284490	-11.803041	-7.745426	0.551658	0.000000	-10.000000	0.325000	-23.850000	225.166672	1023.000000	1023.000000	2046.000000
33.939999	-0.032466	-19.187181	-0.250904	-11.872543	-7.701785	0.638050	0.000000	-10.000000	0.308333	-23.250000	217.166672	1023.000000	1023.000000	2046.000000
33.959999	-0.032335	-19.109760	-0.218681	-11.866915	-7.654324	0.630161	0.000000	-10.000000	0.291667	-22.716667	209.500000	1023.000000	1023.000000	2046.000000
33.980000	-0.032201	-19.030708	-0.106104	-11.912036	-7.691117	0.678549	0.000000	-10.000000	0.283333	-22.250000	202.000000	1023.000000	1023.000000	2046.000000
34.000000	-0.032256	-19.063473	-0.056520	-11.938725	-7.743326	0.675097	0.000000	-10.000000	0.266667	-21.566668	194.666672	1023.000000	1023.000000	2046.000000
34.020000	-0.032157	-19.004898	0.004474	-11.971174	-7.738642	0.700444	0.000000	-10.000000	0.241667	-20.900000	187.500000	1023.000000	1023.000000	2046.000000
34.040001	-0.032192	-19.025417	-0.042104	-12.010918	-7.712580	0.740184	0.000000	-10.000000	0.233333	-20.266666	180.500000	1023.000000	1023.000000	2046.000000
34.060001	-0.032296	-19.086712	0.019329	-12.036949	-7.793727	0.724636	0.000000	-10.000000	0.208333	-19.600000	173.666672	1023.000000	1023.000000	2046.000000
34.080002	-0.032391	-19.143221	0.034988	-12.100648	-7.850145	0.772583	0.000000	-10.000000	0.191667	-19.216667	167.000000	1023.000000	1023.000000	2046.000000
34.099998	-0.032470	-19.189522	-0.010725	-12.128492	-7.835532	0.785228	0.000000	-10.000000	0.166667	-18.733334	160.666672	1023.000000	1023.000000	2046.000000
34.119999	-0.032469	-19.189178	-0.001452	-12.168903	-7.852593	0.833770	0.000000	-10.000000	0.158333	-18.150000	154.500000	1023.000000	1023.000000	2046.000000
34.139999	-0.032546	-19.234838	0.029096	-12.178601	-7.921195	0.835861	0.000000	-10.000000	0.150000	-17.350000	148.500000	1023.000000	1023.000000	2046.000000
34.160000	-0.032474	-19.192266	0.053112	-12.223765	-7.923454	0.901842	0.000000	-10.000000	0.133333	-16.533333	142.666672	1023.000000	1023.000000	2046.000000
34.180000	-0.032449	-19.177114	0.077447	-12.203862	-7.959668	0.908968	0.000000	-10.000000	0.133333	-16.066666	137.000000	1023.000000	1023.000000	2046.000000
34.200001	-0.032402	-19.149652	0.050899	-12.194141	-7.939236	0.932826	0.000000	-10.000000	0.125000	-15.733334	131.666672	1023.000000	1023.000000	2046.000000
34.220001	-0.032356	-19.122143	0.110828	-12.218167	-7.982485	0.967682	0.000000	-10.000000	0.100000	-15.533334	126.333336	1023.000000	1023.000000	2046.000000
34.240002	-0.032194	-19.026791	0.124490	-12.182938	-7.956018	0.987676	0.000000	-10.000000	0.066667	-15.100000	121.166664	1023.000000	1023.000000	2046.000000
34.259998	-0.032052	-18.942898	0.181592	-12.156585	-7.980964	1.013059	0.000000	-10.000000	0.033333	-14.616667	116.000000	1023.000000	1023.000000	2046.000000
34.279999	-0.031857	-18.827494	0.206645	-12.150973	-7.959960	1.076794	0.000000	-10.000000	0.016667	-14.050000	111.166664	1023.000000	1023.000000	2046.000000
34.299999	-0.031760	-18.769920	0.258317	-12.183635	-7.986202	1.141600	0.000000	-10.000000	0.000000	-13.516666	106.500000	1023.000000	1023.000000	2046.000000
34.320000	-0.031714	-18.743002	0.279572	-12.176291	-7.997935	1.151652	0.000000	-10.000000	0.000000	-12.866667	102.166664	1023.000000	1023.000000	2046.000000
34.340000	-0.031652	-18.706367	0.284380	-12.135036	-8.004720	1.149010	0.000000	-10.000000	0.000000	-12.300000	98.000000	1023.000000	1023.000000	2046.000000
34.360001	-0.031526	-18.631571	0.315260	-12.159794	-7.996975	1.209939	0.000000	-10.000000	0.000000	-11.750000	94.000000	1023.000000	1023.000000	2046.000000
34.380001	-0.031442	-18.582083	0.304513	-12.169802	-7.983996	1.267202	0.000000	-10.000000	0.000000	-11.383333	90.000000	1023.000000	1023.000000	2046.000000
34.400002	-0.031423	-18.570765	0.359580	-12.179000	-8.023652	1.272306	0.000000	-10.000000	0.000000	-11.100000	86.000000	1023.000000	1023.000000	2046.000000
34.419998	-0.031371	-18.540293	0.380686	-12.145905	-8.061419	1.286344	0.000000	-10.000000	0.000000	-10.966667	82.166664	1023.000000	1023.000000	2046.000000
34.439999	-0.031365	-18.537001	0.404529	-12.147394	-8.093254	1.299119	0.000000	-10.000000	0.000000	-10.850000	78.500000	1023.000000	1023.000000	2046.000000
34.459999	-0.031336	-18.519806	0.396893	-12.147684	-8.120380	1.351367	0.000000	-10.000000	0.000000	-10.800000	76.166664	1023.000000	1023.000000	2046.000000
34.480000	-0.031707	-18.738916	0.244039	-12.208280	-8.147607	1.372931	0.000000	-10.000000	0.000000	-10.466667	72.666664	1023.000000	1023.000000	2046.000000
34.500000	-0.033033	-19.522432	-0.008514	-12.374162	-8.310061	1.170304	0.000000	-10.000000	0.000000	-9.983334	69.166664	1023.000000	1023.000000	2046.000000
34.520000	-0.034495	-20.386620	-0.252555	-12.566770	-8.473920	0.906625	0.000000	-10.000000	0.000000	-9.400001	64.666664	1023.000000	1023.000000	2046.000000
34.540001	-0.035989	-21.269722	-0.596121	-12.712973	-8.629684	0.669055	0.000000	-10.000000	0.000000	-9.200000	61.500000	1023.000000	1023.000000	2046.000000
34.560001	-0.037217	-21.995102	-0.787882	-12.820499	-8.899131	0.512411	0.000000	-10.000000	0.000000	-9.000000	58.333332	1023.000000	1023.000000	2046.000000
34.580002	-0.037695	-22.277979	-0.944605	-12.752934	-8.981409	0.400968	0.000000	-10.000000	0.000000	-8.750000	55.333332	1023.000000	1023.000000	2046.000000
34.599998	-0.037928	-22.415426	-1.119977	-12.709573	-9.020023	0.434147	0.000000	-10.000000	0.000000	-8.500000	52.333332	1023.000000	1023.000000	2046.000000
34.619999	-0.037694	-22.277382	-1.120301	-12.640294	-9.095644	0.578857	0.000000	-10.000000	0.000000	-8.566667	49.500000	1023.000000	1023.000000	2046.000000
34.639999	-0.037394	-22.099928	-1.162968	-12.563821	-9.082141	0.709002	0.000000	-10.000000	0.000000	-8.916667	46.500000	1023.000000	1023.000000	2046.000000
34.660000	-0.037763	-22.318178	-1.255611	-12.593393	-9.091174	0.622001	0.000000	-10.000000	0.000000	-8.900001	43.500000	1023.000000	1023.000000	2046.000000
34.680000	-0.039817	-23.532108	-1.503184	-12.796183	-9.330564	0.097821	0.000000	-10.000000	-0.016667	-8.116667	40.500000	1023.000000	1023.000000	2046.000000
34.700001	-0.042972	-25.396595	-1.952196	-13.128042	-9.658097	-0.658259	0.000000	-10.000000	-0.033333	-6.700000	37.833332	1023.000000	1023.000000	2046.000000
34.720001	-0.045845	-27.094334	-2.489775	-13.462341	-10.003546	-1.138671	0.000000	-10.000000	-0.058333	-5.466667	35.500000	1023.000000	1023.000000	2046.000000
34.740002	-0.047950	-28.338413	-2.871717	-13.666276	-10.355394	-1.445026	0.000000	-10.000000	-0.058333	-4.600000	33.833332	1023.000000	1023.000000	2046.000000
34.759998	-0.049293	-29.131983	-3.112082	-13.778741	-10.595502	-1.645659	0.000000	-10.000000	-0.066667	-4.333333	32.333332	1023.000000	1023.000000	2046.000000
34.779999	-0.050039	-29.573246	-3.300117	-13.861552	-10.678163	-1.733413	0.000000	-10.000000	-0.058333	-4.300000	31.000000	1023.000000	1023.000000	2046.000000
34.799999	-0.050739	-29.986643	-3.410774	-13.883735	-10.858450	-1.833685	0.000000	-10.000000	-0.058333	-4.650000	29.333334	1023.000000	1023.000000	2046.000000
34.820000	-0.051321	-30.330898	-3.548882	-13.904721	-10.996767	-1.880529	0.000000	-10.000000	-0.041667	-5.100000	27.833334	1023.000000	1023.000000	2046.000000
34.840000	-0.051694	-30.551130	-3.700774	-13.931111	-11.030197	-1.889048	0.000000	-10.000000	-0.041667	-5.566667	26.166666	1023.000000	1023.000000	2046.000000
34.860001	-0.052059	-30.766972	-3.798769	-13.907723	-11.148711	-1.911769	0.000000	-10.000000	-0.041667	-5.983334	24.500000	1023.000000	1023.000000	2046.000000
34.880001	-0.052357	-30.943268	-3.894703	-13.913904	-11.255228	-1.879434	0.000000	-10.000000	-0.050000	-6.266667	22.500000	1023.000000	1023.000000	2046.000000
34.900002	-0.052504	-31.029772	-4.057938	-13.875478	-11.252132	-1.844225	0.000000	-10.000000	-0.050000	-6.433333	21.166666	1023.000000	1023.000000	2046.000000
34.919998	-0.052543	-31.052910	-4.175191	-13.849833	-11.255295	-1.772590	0.000000	-10.000000	-0.050000	-6.416667	18.833334	1023.000000	1023.000000	2046.000000
34.939999	-0.052484	-31.017879	-4.160108	-13.825016	-11.348450	-1.684305	0.000000	-10.000000	-0.050000	-6.116667	16.500000	1023.000000	1023.000000	2046.000000
34.959999	-0.052081	-30.780064	-4.193333	-13.789180	-11.245827	-1.551723	0.000000	-10.000000	-0.050000	-5.750000	13.500000	1023.000000	1023.000000	2046.000000
34.980000	-0.051632	-30.514334	-4.258127	-13.756060	-11.104331	-1.395817	0.000000	-10.000000	-0.050000	-5.483334	11.666667	1023.000000	1023.000000	2046.000000
35.000000	-0.050903	-30.083908	-3.999227	-13.658629	-11.153139	-1.272912	0.000000	-10.000000	-0.050000	-5.433333	10.000000	1023.000000	1023.000000	2046.000000
35.020000	-0.049718	-29.383593	-3.804415	-13.588511	-10.976579	-1.014086	0.000000	-10.000000	-0.050000	-4.983334	8.333333	1023.000000	1023.000000	2046.000000
35.040001	-0.048576	-28.708212	-3.551058	-13.604530	-10.793055	-0.759569	0.000000	-10.000000	-0.058333	-4.383334	6.666667	1023.000000	1023.000000	2046.000000
35.060001	-0.047941	-28.333113	-3.369685	-13.692202	-10.615105	-0.656122	0.000000	-10.000000	-0.066667	-3.466667	5.000000	1023.000000	1023.000000	2046.000000
35.080002	-0.048154	-28.459108	-3.206547	-13.948249	-10.541807	-0.762506	0.000000	-10.000000	-0.075000	-2.316667	3.833333	1023.000000	1023.000000	2046.000000
35.099998	-0.048913	-28.907757	-3.268524	-14.240661	-10.341733	-1.056839	0.000000	-10.000000	-0.075000	-0.800000	3.166667	1023.000000	1023.000000	2046.000000
35.119999	-0.049765	-29.411310	-3.324621	-14.517594	-10.309263	-1.259831	0.000000	-10.000000	-0.083333	0.966667	3.000000	1023.000000	1023.000000	2046.000000
35.139999	-0.050134	-29.629377	-3.225487	-14.615552	-10.383890	-1.404449	0.000000	-10.000000	-0.091667	2.466667	3.000000	1023.000000	1023.000000	2046.000000
35.160000	-0.050136	-29.630459	-3.215763	-14.676066	-10.322265	-1.416364	0.000000	-10.000000	-0.108333	4.133333	3.000000	1023.000000	1023.000000	2046.000000
35.180000	-0.049977	-29.536652	-3.169748	-14.725808	-10.256192	-1.384903	0.000000	-10.000000	-0.125000	5.733334	3.000000	1023.000000	1023.000000	2046.000000
35.200001	-0.049759	-29.407299	-3.035581	-14.752954	-10.276666	-1.342099	0.000000	-10.000000	-0.133333	7.333333	3.000000	1023.000000	1023.000000	2046.000000
35.220001	-0.049281	-29.125357	-2.940131	-14.721165	-10.216389	-1.247672	0.000000	-10.000000	-0.150000	8.733334	3.000000	1023.000000	1023.000000	2046.000000
35.240002	-0.048449	-28.633623	-2.895899	-14.629983	-10.016832	-1.090910	0.000000	-10.000000	-0.158333	9.633333	3.000000	1023.000000	1023.000000	2046.000000
35.259998	-0.047524	-28.086628	-2.672247	-14.554406	-9.956635	-0.903340	0.000000	-10.000000	-0.200000	11.666667	3.000000	1023.000000	1023.000000	2046.000000
35.279999	-0.046392	-27.417839	-2.532924	-14.441464	-9.740024	-0.703427	0.000000	-10.000000	-0.241667	13.566667	6.333333	1023.000000	1023.000000	2046.000000
35.299999	-0.045286	-26.763891	-2.339642	-14.335204	-9.589100	-0.499945	0.000000	-10.000000	-0.291667	15.833333	13.500000	1023.000000	1023.000000	2046.000000
35.320000	-0.044117	-26.073114	-2.119010	-14.176085	-9.434189	-0.343829	0.000000	-10.000000	-0.308333	16.750000	22.333334	1023.000000	1023.000000	2046.000000
35.340000	-0.043012	-25.420040	-1.967919	-14.068724	-9.236625	-0.146773	0.000000	-10.000000	-0.333333	17.650000	29.833334	1023.000000	1023.000000	2046.000000
35.360001	-0.041887	-24.755201	-1.808084	-13.940562	-9.041234	0.034678	0.000000	-10.000000	-0.341667	18.600000	35.500000	1023.000000	1023.000000	2046.000000
35.380001	-0.040856	-24.145840	-1.639549	-13.808708	-8.902771	0.205189	0.000000	-10.000000	-0.375000	19.733334	41.666668	1023.000000	1023.000000	2046.000000
35.400002	-0.039727	-23.478544	-1.451580	-13.658318	-8.754921	0.386274	0.000000	-10.000000	-0.391667	20.866667	48.000000	1023.000000	1023.000000	2046.000000
35.419998	-0.038706	-22.875000	-1.291850	-13.522729	-8.610905	0.550483	0.000000	-10.000000	-0.416667	21.483334	54.833332	1023.000000	1023.000000	2046.000000
35.439999	-0.037767	-22.320063	-1.170680	-13.354966	-8.474337	0.679920	0.000000	-10.000000	-0.433333	21.900000	61.833332	1023.000000	1023.000000	2046.000000
35.459999	-0.036780	-21.736698	-1.006651	-13.235129	-8.349229	0.854310	0.000000	-10.000000	-0.441667	22.000000	66.666664	1023.000000	1023.000000	2046.000000
35.480000	-0.035786	-21.149717	-0.910391	-13.096953	-8.159519	1.017147	0.000000	-10.000000	-0.450000	22.133333	71.500000	1023.000000	1023.000000	2046.000000
35.500000	-0.035026	-20.700571	-0.720007	-12.948116	-8.139291	1.106844	0.000000	-10.000000	-0.450000	22.150000	78.833336	1023.000000	1023.000000	2046.000000
35.520000	-0.034002	-20.095087	-0.600840	-12.786746	-7.971494	1.263993	0.000000	-10.000000	-0.450000	22.299999	88.666664	1023.000000	1023.000000	2046.000000
35.540001	-0.033019	-19.514086	-0.502651	-12.653271	-7.804766	1.446603	0.000000	-10.000000	-0.458333	22.633333	98.500000	1023.000000	1023.000000	2046.000000
35.560001	-0.031966	-18.892056	-0.350695	-12.491681	-7.663378	1.613698	0.000000	-10.000000	-0.466667	22.799999	106.166664	1023.000000	1023.000000	2046.000000
35.580002	-0.030974	-18.305439	-0.159452	-12.286149	-7.602171	1.742332	0.000000	-10.000000	-0.466667	23.266666	113.666664	1023.000000	1023.000000	2046.000000
35.599998	-0.029857	-17.645239	0.018353	-12.097427	-7.477088	1.910923	0.000000	-10.000000	-0.483333	23.716667	121.333336	1023.000000	1023.000000	2046.000000
35.619999	-0.028669	-16.943304	0.117853	-11.889997	-7.246264	2.075103	0.000000	-10.000000	-0.500000	24.550001	129.000000	1023.000000	1023.000000	2046.000000
35.639999	-0.027599	-16.310907	0.308788	-11.672120	-7.153881	2.206306	0.000000	-10.000000	-0.525000	25.033333	137.166672	1023.000000	1023.000000	2046.000000
35.660000	-0.026501	-15.662115	0.492356	-11.498947	-7.044455	2.388931	0.000000	-10.000000	-0.533333	25.650000	145.500000	1023.000000	1023.000000	2046.000000
35.680000	-0.025329	-14.969460	0.608333	-11.328408	-6.831903	2.582518	0.000000	-10.000000	-0.541667	25.966667	151.166672	1023.000000	1023.000000	2046.000000
35.700001	-0.024307	-14.365408	0.756328	-11.136296	-6.705582	2.720143	0.000000	-10.000000	-0.566667	26.516666	159.833328	1023.000000	1023.000000	2046.000000
35.720001	-0.023295	-13.767583	0.951931	-10.963774	-6.632256	2.876516	0.000000	-10.000000	-0.591667	26.900000	168.666672	1023.000000	1023.000000	2046.000000
35.740002	-0.022246	-13.147329	1.085092	-10.763094	-6.469333	3.000006	0.000000	-10.000000	-0.625000	27.433334	180.500000	1023.000000	1023.000000	2046.000000
35.759998	-0.021503	-12.708389	1.092108	-10.622667	-6.295305	3.117476	0.000000	-10.000000	-0.641667	27.850000	189.500000	1023.000000	1023.000000	2046.000000
35.779999	-0.021454	-12.679147	1.105455	-10.596346	-6.302555	3.114299	0.000000	-10.000000	-0.650000	28.200001	195.500000	1023.000000	1023.000000	2046.000000
35.799999	-0.022094	-13.057530	0.986568	-10.629987	-6.381110	2.966998	0.000000	-10.000000	-0.641667	28.216667	201.666672	1023.000000	1023.000000	2046.000000
35.820000	-0.022703	-13.417625	0.816689	-10.665136	-6.440203	2.871025	0.000000	-10.000000	-0.641667	28.233334	208.000000	1023.000000	1023.000000	2046.000000
35.840000	-0.022917	-13.543879	0.622976	-10.620771	-6.386080	2.839996	0.000000	-10.000000	-0.641667	28.250000	217.333328	1023.000000	1023.000000	2046.000000
35.860001	-0.022576	-13.342606	0.682931	-10.419131	-6.480284	2.873879	0.000000	-10.000000	-0.666667	28.450001	226.833328	1023.000000	1023.000000	2046.000000
35.880001	-0.021487	-12.698671	0.771648	-10.153209	-6.354428	3.037317	0.000000	-10.000000	-0.683333	28.566668	239.500000	1023.000000	1023.000000	2046.000000
35.900002	-0.020148	-11.907711	0.881982	-9.782120	-6.257167	3.249593	0.000000	-10.000000	-0.675000	28.583334	252.333328	1023.000000	1023.000000	2046.000000
35.919998	-0.018563	-10.970480	0.995492	-9.421441	-6.054674	3.510143	0.000000	-10.000000	-0.650000	28.600000	261.833344	1023.000000	1023.000000	2046.000000
35.939999	-0.017357	-10.258250	1.090926	-9.152358	-5.906952	3.710134	0.000000	-10.000000	-0.641667	28.216667	271.333344	1023.000000	1023.000000	2046.000000
35.959999	-0.017953	-10.610358	1.014577	-9.168639	-5.929233	3.472936	0.000000	-10.000000	-0.658333	27.933332	277.666656	1023.000000	1023.000000	2046.000000
35.980000	-0.020487	-12.107534	0.662423	-9.436491	-6.089622	2.756156	0.000000	-10.000000	-0.650000	27.650000	287.000000	1023.000000	1023.000000	2046.000000
36.000000	-0.023222	-13.724389	0.200986	-9.713269	-6.406111	2.194005	0.000000	-10.000000	-0.633333	27.549999	293.166656	1023.000000	1023.000000	2046.000000
36.020000	-0.024920	-14.727772	-0.103864	-9.803576	-6.734941	1.914609	0.000000	-10.000000	-0.633333	27.600000	305.333344	1023.000000	1023.000000	2046.000000
36.040001	-0.025653	-15.161170	-0.362512	-9.759136	-6.820869	1.781348	0.000000	-10.000000	-0.658333	27.650002	314.500000	1023.000000	1023.000000	2046.000000
36.060001	-0.025825	-15.262774	-0.411336	-9.676641	-6.916408	1.741611	0.000000	-10.000000	-0.675000	28.250000	326.833344	1023.000000	1023.000000	2046.000000
36.080002	-0.025736	-15.209950	-0.414717	-9.524202	-6.969654	1.698622	0.000000	-10.000000	-0.666667	28.650000	336.333344	1023.000000	1023.000000	2046.000000
36.099998	-0.025265	-14.931595	-0.383386	-9.345529	-6.965076	1.762397	0.000000	-10.000000	-0.658333	29.049999	345.833344	1023.000000	1023.000000	2046.000000
36.119999	-0.024781	-14.645552	-0.383257	-9.139289	-6.961762	1.838756	0.000000	-10.000000	-0.650000	28.966667	352.166656	1023.000000	1023.000000	2046.000000
36.139999	-0.024239	-14.324963	-0.347470	-8.939389	-6.962396	1.924292	0.000000	-10.000000	-0.650000	28.733334	361.833344	1023.000000	1023.000000	2046.000000
36.160000	-0.023538	-13.910968	-0.333918	-8.744876	-6.924555	2.092381	0.000000	-10.000000	-0.641667	28.616667	374.666656	1023.000000	1023.000000	2046.000000
36.180000	-0.022855	-13.507113	-0.290849	-8.496365	-6.912213	2.192314	0.000000	-10.000000	-0.633333	28.533333	384.333344	1023.000000	1023.000000	2046.000000
36.200001	-0.022157	-13.094503	-0.285921	-8.269738	-6.876176	2.337332	0.000000	-10.000000	-0.633333	28.650000	390.666656	1023.000000	1023.000000	2046.000000
36.220001	-0.021181	-12.517845	-0.292143	-8.059976	-6.757488	2.591761	0.000000	-10.000000	-0.633333	28.516666	397.000000	1023.000000	1023.000000	2046.000000
36.240002	-0.020125	-11.893638	-0.241486	-7.818177	-6.641323	2.807348	0.000000	-10.000000	-0.641667	28.666666	406.500000	1023.000000	1023.000000	2046.000000
36.259998	-0.019067	-11.268354	-0.192706	-7.612554	-6.508158	3.045063	0.000000	-10.000000	-0.658333	28.866667	416.000000	1023.000000	1023.000000	2046.000000
36.279999	-0.017906	-10.582617	-0.119471	-7.418965	-6.333081	3.288901	0.000000	-10.000000	-0.666667	29.316668	425.666656	1023.000000	1023.000000	2046.000000
36.299999	-0.016356	-9.666176	0.031607	-7.185084	-6.109943	3.597246	0.000000	-10.000000	-0.675000	29.333334	435.500000	1023.000000	1023.000000	2046.000000
36.320000	-0.014721	-8.699886	0.255742	-6.924376	-5.913604	3.882351	0.000000	-10.000000	-0.650000	29.133333	448.500000	1023.000000	1023.000000	2046.000000
36.340000	-0.012981	-7.671951	0.590921	-6.737332	-5.738490	4.212951	0.000000	-10.000000	-0.641667	28.816666	458.166656	1023.000000	1023.000000	2046.000000
36.360001	-0.011586	-6.847572	0.793173	-6.705369	-5.462501	4.527125	0.000000	-10.000000	-0.625000	28.483334	467.833344	1023.000000	1023.000000	2046.000000
36.380001	-0.010952	-6.472622	0.889342	-6.688875	-5.174104	4.501015	0.000000	-10.000000	-0.616667	28.333334	474.166656	1023.000000	1023.000000	2046.000000
36.400002	-0.010906	-6.445448	1.059670	-6.812929	-5.069097	4.376908	0.000000	-10.000000	-0.608333	28.266666	483.666656	1023.000000	1023.000000	2046.000000
36.419998	-0.010800	-6.383003	1.091393	-6.870129	-4.930542	4.326275	0.000000	-10.000000	-0.625000	28.500000	493.000000	1023.000000	1023.000000	2046.000000
36.439999	-0.010393	-6.142052	1.178098	-6.758671	-4.837993	4.276514	0.000000	-10.000000	-0.658333	29.050001	502.666656	1023.000000	1023.000000	2046.000000
36.459999	-0.009697	-5.730681	1.350104	-6.642544	-4.826102	4.387860	0.000000	-10.000000	-0.683333	29.466667	512.166687	1023.000000	1023.000000	2046.000000
36.480000	-0.008795	-5.197987	1.467937	-6.481574	-4.727721	4.543372	0.000000	-10.000000	-0.675000	29.716667	521.833313	1023.000000	1023.000000	2046.000000
36.500000	-0.007656	-4.524560	1.593446	-6.259537	-4.556639	4.698170	0.000000	-10.000000	-0.658333	29.600000	531.500000	1023.000000	1023.000000	2046.000000
36.520000	-0.006228	-3.680495	1.804321	-5.993309	-4.402356	4.910849	0.000000	-10.000000	-0.641667	29.416666	541.500000	1023.000000	1023.000000	2046.000000
36.540001	-0.004639	-2.741383	2.059031	-5.731041	-4.241944	5.172571	0.000000	-10.000000	-0.658333	29.416666	551.500000	1023.000000	1023.000000	2046.000000
36.560001	-0.002707	-1.599725	2.320296	-5.430155	-3.979430	5.489563	0.000000	-10.000000	-0.675000	29.533333	561.500000	1023.000000	1023.000000	2046.000000
36.580002	-0.001073	-0.634121	2.548966	-5.158240	-3.751068	5.726221	0.000000	-10.000000	-0.700000	29.700001	571.500000	1023.000000	1023.000000	2046.000000
36.599998	0.000551	0.325750	2.858664	-4.895097	-3.590557	5.952740	0.000000	-10.000000	-0.683333	29.400000	581.500000	1023.000000	1023.000000	2046.000000
36.619999	0.002165	1.279754	3.137965	-4.655072	-3.428348	6.225209	0.000000	-10.000000	-0.641667	28.616667	591.166687	1023.000000	1023.000000	2046.000000
36.639999	0.003583	2.117679	3.364856	-4.428122	-3.252919	6.433864	0.000000	-10.000000	-0.591667	27.450001	600.833313	1023.000000	1023.000000	2046.000000
36.660000	0.004982	2.944589	3.612728	-4.217858	-3.084521	6.634240	0.000000	-10.000000	-0.575000	26.866667	610.000000	1023.000000	1023.000000	2046.000000
36.680000	0.006323	3.736793	3.840639	-4.002978	-2.936926	6.836057	0.000000	-10.000000	-0.583333	26.800001	619.166687	1023.000000	1023.000000	2046.000000
36.700001	0.007606	4.495172	3.976035	-3.749697	-2.724645	6.993479	0.000000	-10.000000	-0.600000	27.050001	628.000000	1023.000000	1023.000000	2046.000000
36.720001	0.008879	5.247205	4.180318	-3.532660	-2.574740	7.174288	0.000000	-10.000000	-0.600000	26.916668	637.000000	1023.000000	1023.000000	2046.000000
36.740002	0.010108	5.973598	4.359137	-3.302599	-2.448281	7.365342	0.000000	-10.000000	-0.591667	26.633333	646.000000	1023.000000	1023.000000	2046.000000
36.759998	0.011176	6.604737	4.529201	-3.059726	-2.360200	7.495462	0.000000	-10.000000	-0.575000	26.400002	655.000000	1023.000000	1023.000000	2046.000000
36.779999	0.012172	7.193451	4.656009	-2.897664	-2.241983	7.677089	0.000000	-10.000000	-0.541667	25.866667	664.000000	1023.000000	1023.000000	2046.000000
36.799999	0.013215	7.810061	4.763990	-2.697814	-2.099237	7.843122	0.000000	-10.000000	-0.516667	25.300001	672.666687	1023.000000	1023.000000	2046.000000
36.820000	0.014176	8.377748	4.893777	-2.481356	-2.002476	7.967803	0.000000	-10.000000	-0.500000	24.750000	681.333313	1023.000000	1023.000000	2046.000000
36.840000	0.015142	8.948672	5.067534	-2.342333	-1.937193	8.160664	0.000000	-10.000000	-0.483333	24.416668	689.666687	1023.000000	1023.000000	2046.000000
36.860001	0.016109	9.520208	5.165640	-2.144541	-1.781268	8.280376	0.000000	-10.000000	-0.441667	23.800001	698.000000	1023.000000	1023.000000	2046.000000
36.880001	0.016591	9.805057	5.254946	-2.072982	-1.730195	8.353288	0.000000	-10.000000	-0.391667	22.400000	706.000000	1023.000000	1023.000000	2046.000000
36.900002	0.016213	9.581650	5.184692	-2.125898	-1.747940	8.270795	0.000000	-10.000000	-0.333333	20.350000	713.666687	1023.000000	1023.000000	2046.000000
36.919998	0.015559	9.195490	5.048463	-2.166769	-1.800788	8.114583	0.000000	-10.000000	-0.283333	18.133333	720.833313	1023.000000	1023.000000	2046.000000
36.939999	0.015237	9.004976	4.963534	-2.163630	-1.846892	8.051965	0.000000	-10.000000	-0.233333	16.133333	727.166687	1023.000000	1023.000000	2046.000000
36.959999	0.015366	9.081461	5.009549	-2.127177	-1.916770	8.115858	0.000000	-10.000000	-0.175000	13.883333	732.833313	1023.000000	1023.000000	2046.000000
36.980000	0.016417	9.702414	5.151516	-1.881400	-1.784977	8.217275	0.000000	-10.000000	-0.125000	11.183333	737.666687	1023.000000	1023.000000	2046.000000
37.000000	0.017411	10.289709	5.357119	-1.705109	-1.749153	8.386853	0.000000	-10.000000	-0.083333	7.850000	741.833313	1023.000000	1023.000000	2046.000000
37.020000	0.018086	10.688535	5.420090	-1.541934	-1.689126	8.499505	0.000000	-10.000000	-0.066667	3.750000	745.000000	1023.000000	1023.000000	2046.000000
37.040001	0.017650	10.431244	5.261758	-1.562511	-1.638672	8.370669	0.000000	-10.000000	-0.041667	-0.083333	747.000000	1023.000000	1023.000000	2046.000000
37.060001	0.015447	9.129330	4.927311	-1.935294	-1.717780	7.855093	0.000000	-10.000000	-0.025000	-3.933333	747.833313	1023.000000	1023.000000	2046.000000
37.080002	0.011556	6.829407	4.288284	-2.491395	-1.999449	7.031967	0.000000	-10.000000	0.000000	-6.966667	748.000000	1023.000000	1023.000000	2046.000000
37.099998	0.008262	4.882959	3.632804	-2.872083	-2.321472	6.443710	0.000000	-10.000000	0.008333	-10.233334	748.000000	1023.000000	1023.000000	2046.000000
37.119999	0.005861	3.463713	3.099667	-3.099111	-2.562697	6.025855	0.000000	-10.000000	0.050000	-12.833334	748.000000	1023.000000	1023.000000	2046.000000
37.139999	0.004226	2.497539	2.791168	-3.270394	-2.773417	5.750182	0.000000	-10.000000	0.091667	-14.766666	748.000000	1023.000000	1023.000000	2046.000000
37.160000	0.003149	1.860830	2.581654	-3.368538	-2.888299	5.536013	0.000000	-10.000000	0.125000	-15.950000	740.500000	1023.000000	1023.000000	2046.000000
37.180000	0.002203	1.302095	2.426360	-3.394372	-3.012567	5.282674	0.000000	-10.000000	0.133333	-16.600000	731.333313	1023.000000	1023.000000	2046.000000
37.200001	0.001407	0.831568	2.354428	-3.457530	-3.201077	5.135747	0.000000	-10.000000	0.141667	-17.233334	720.166687	1023.000000	1023.000000	2046.000000
37.220001	0.000692	0.409149	2.229457	-3.495526	-3.326557	5.001774	0.000000	-10.000000	0.166667	-18.066668	714.500000	1023.000000	1023.000000	2046.000000
37.240002	-0.000012	-0.007317	2.099068	-3.589555	-3.446460	4.929630	0.000000	-10.000000	0.200000	-19.150002	708.333313	1023.000000	1023.000000	2046.000000
37.259998	-0.000756	-0.447085	1.999440	-3.639002	-3.630721	4.823198	0.000000	-10.000000	0.225000	-20.150002	702.000000	1023.000000	1023.000000	2046.000000
37.279999	-0.001385	-0.818246	1.934297	-3.683603	-3.811316	4.742375	0.000000	-10.000000	0.258333	-21.100000	695.333313	1023.000000	1023.000000	2046.000000
37.299999	-0.001962	-1.159457	1.760353	-3.783707	-3.873741	4.737638	0.000000	-10.000000	0.300000	-21.983334	688.333313	1023.000000	1023.000000	2046.000000
37.320000	-0.002577	-1.523020	1.673767	-3.839465	-4.037883	4.680561	0.000000	-10.000000	0.325000	-23.066668	680.833313	1023.000000	1023.000000	2046.000000
37.340000	-0.002957	-1.747359	1.620929	-3.923168	-4.135402	4.690282	0.000000	-10.000000	0.358333	-23.916668	673.000000	1023.000000	1023.000000	2046.000000
37.360001	-0.003361	-1.986061	1.490739	-4.057860	-4.128546	4.709605	0.000000	-10.000000	0.383333	-24.833334	665.000000	1023.000000	1023.000000	2046.000000
37.380001	-0.003851	-2.276025	1.416317	-4.249190	-4.170163	4.727011	0.000000	-10.000000	0.425000	-25.483334	656.833313	1023.000000	1023.000000	2046.000000
37.400002	-0.004219	-2.493187	1.409659	-4.384039	-4.229128	4.710321	0.000000	-10.000000	0.450000	-26.133333	648.500000	1023.000000	1023.000000	2046.000000
37.419998	-0.004140	-2.446890	1.427536	-4.487512	-4.202370	4.815455	0.000000	-10.000000	0.475000	-26.800001	639.833313	1023.000000	1023.000000	2046.000000
37.439999	-0.004001	-2.364511	1.508490	-4.599201	-4.169868	4.896068	0.000000	-10.000000	0.508333	-27.433334	630.833313	1023.000000	1023.000000	2046.000000
37.459999	-0.004098	-2.421718	1.530169	-4.795457	-4.071865	4.915435	0.000000	-10.000000	0.533333	-28.299999	621.666687	1023.000000	1023.000000	2046.000000
37.480000	-0.004910	-2.901598	1.514052	-5.150665	-4.028389	4.763403	0.000000	-10.000000	0.558333	-28.883333	612.166687	1023.000000	1023.000000	2046.000000
37.500000	-0.006289	-3.716590	1.510860	-5.616494	-4.084146	4.473190	0.000000	-10.000000	0.575000	-29.266666	602.500000	1023.000000	1023.000000	2046.000000
37.520000	-0.007681	-4.539549	1.345903	-6.011569	-4.015251	4.141368	0.000000	-10.000000	0.575000	-29.133333	592.666687	1023.000000	1023.000000	2046.000000
37.540001	-0.008935	-5.280509	1.224663	-6.353539	-4.084406	3.932772	0.000000	-10.000000	0.566667	-28.833334	583.000000	1023.000000	1023.000000	2046.000000
37.560001	-0.009904	-5.853256	1.172317	-6.635844	-4.182301	3.792573	0.000000	-10.000000	0.558333	-28.716667	573.333313	1023.000000	1023.000000	2046.000000
37.580002	-0.010563	-6.242460	1.135498	-6.853896	-4.238177	3.714115	0.000000	-10.000000	0.566667	-28.833334	563.833313	1023.000000	1023.000000	2046.000000
37.599998	-0.011001	-6.501574	1.161744	-6.993356	-4.314894	3.644933	0.000000	-10.000000	0.583333	-29.200001	554.166687	1023.000000	1023.000000	2046.000000
37.619999	-0.011174	-6.603721	1.206718	-7.095314	-4.320239	3.605114	0.000000	-10.000000	0.575000	-29.333334	544.500000	1023.000000	1023.000000	2046.000000
37.639999	-0.011083	-6.549850	1.323732	-7.187784	-4.305839	3.620042	0.000000	-10.000000	0.575000	-29.333334	534.500000	1023.000000	1023.000000	2046.000000
37.660000	-0.010984	-6.491673	1.467805	-7.222621	-4.315325	3.578469	0.000000	-10.000000	0.558333	-29.050001	524.833313	1023.000000	1023.000000	2046.000000
37.680000	-0.010845	-6.409374	1.577197	-7.347737	-4.278596	3.639763	0.000000	-10.000000	0.533333	-28.450001	515.166687	1023.000000	1023.000000	2046.000000
37.700001	-0.010793	-6.378521	1.637195	-7.416833	-4.232243	3.633359	0.000000	-10.000000	0.491667	-27.533335	499.833344	1023.000000	1023.000000	2046.000000
37.720001	-0.010774	-6.367559	1.710082	-7.490769	-4.201192	3.614321	0.000000	-10.000000	0.458333	-26.750000	487.500000	1023.000000	1023.000000	2046.000000
37.740002	-0.010890	-6.436037	1.788509	-7.563809	-4.224730	3.563994	0.000000	-10.000000	0.450000	-26.350000	478.500000	1023.000000	1023.000000	2046.000000
37.759998	-0.011087	-6.552313	1.816999	-7.666326	-4.235432	3.532446	0.000000	-10.000000	0.458333	-26.566668	475.666656	1023.000000	1023.000000	2046.000000
37.779999	-0.011320	-6.689970	1.858930	-7.802489	-4.249807	3.503396	0.000000	-10.000000	0.458333	-27.050001	469.833344	1023.000000	1023.000000	2046.000000
37.799999	-0.011616	-6.865102	1.904380	-7.924306	-4.321935	3.476759	0.000000	-10.000000	0.466667	-27.216667	460.833344	1023.000000	1023.000000	2046.000000
37.820000	-0.011847	-7.001852	1.928436	-8.020092	-4.338714	3.428518	0.000000	-10.000000	0.458333	-27.133333	451.666656	1023.000000	1023.000000	2046.000000
37.840000	-0.012145	-7.177639	1.901477	-8.134325	-4.353816	3.409025	0.000000	-10.000000	0.466667	-26.966667	442.500000	1023.000000	1023.000000	2046.000000
37.860001	-0.012465	-7.367069	1.944381	-8.223625	-4.453709	3.365885	0.000000	-10.000000	0.466667	-27.150000	433.500000	1023.000000	1023.000000	2046.000000
37.880001	-0.012626	-7.461941	1.951209	-8.305937	-4.447078	3.339865	0.000000	-10.000000	0.458333	-27.166668	424.500000	1023.000000	1023.000000	2046.000000
37.900002	-0.012630	-7.464527	2.058844	-8.342304	-4.495029	3.313963	0.000000	-10.000000	0.441667	-26.633333	415.500000	1023.000000	1023.000000	2046.000000
37.919998	-0.012284	-7.259763	2.135209	-8.360440	-4.430482	3.395951	0.000000	-10.000000	0.416667	-25.833334	406.666656	1023.000000	1023.000000	2046.000000
37.939999	-0.012086	-7.142756	2.162630	-8.376457	-4.421341	3.492412	0.000000	-10.000000	0.408333	-25.116667	398.166656	1023.000000	1023.000000	2046.000000
37.959999	-0.012430	-7.345873	2.115767	-8.387734	-4.494016	3.420110	0.000000	-10.000000	0.400000	-24.816668	389.666656	1023.000000	1023.000000	2046.000000
37.980000	-0.013020	-7.694610	1.984701	-8.505546	-4.538921	3.365157	0.000000	-10.000000	0.408333	-24.883333	381.333344	1023.000000	1023.000000	2046.000000
38.000000	-0.014045	-8.300327	1.856055	-8.676374	-4.740219	3.260211	0.000000	-10.000000	0.416667	-25.033335	373.000000	1023.000000	1023.000000	2046.000000
38.020000	-0.014432	-8.529045	1.816001	-8.642164	-4.845994	3.143112	0.000000	-10.000000	0.416667	-25.100000	364.666656	1023.000000	1023.000000	2046.000000
38.040001	-0.014500	-8.569565	1.764949	-8.602788	-4.864813	3.133087	0.000000	-10.000000	0.400000	-24.850000	356.333344	1023.000000	1023.000000	2046.000000
38.060001	-0.014504	-8.571918	1.705520	-8.596938	-4.901463	3.220963	0.000000	-10.000000	0.375000	-24.600000	348.000000	1023.000000	1023.000000	2046.000000
38.080002	-0.014915	-8.815059	1.652491	-8.668358	-4.995694	3.196503	0.000000	-10.000000	0.358333	-24.333334	340.000000	1023.000000	1023.000000	2046.000000
38.099998	-0.016255	-9.606502	1.438551	-8.858927	-5.096507	2.910383	0.000000	-10.000000	0.350000	-24.316668	331.833344	1023.000000	1023.000000	2046.000000
38.119999	-0.019260	-11.382620	1.032838	-9.201471	-5.432099	2.218113	0.000000	-10.000000	0.350000	-24.133333	323.500000	1023.000000	1023.000000	2046.000000
38.139999	-0.022779	-13.462260	0.528665	-9.631012	-5.875901	1.515987	0.000000	-10.000000	0.341667	-24.000000	315.166656	1023.000000	1023.000000	2046.000000
38.160000	-0.025817	-15.257733	-0.020482	-9.965383	-6.267003	0.995135	0.000000	-10.000000	0.325000	-23.266668	307.166656	1023.000000	1023.000000	2046.000000
38.180000	-0.028021	-16.560205	-0.340307	-10.183669	-6.707198	0.670969	0.000000	-10.000000	0.308333	-22.783335	299.500000	1023.000000	1023.000000	2046.000000
38.200001	-0.029559	-17.469404	-0.682011	-10.330780	-6.874980	0.418367	0.000000	-10.000000	0.291667	-21.966667	292.000000	1023.000000	1023.000000	2046.000000
38.220001	-0.030888	-18.254707	-0.807521	-10.403576	-7.192198	0.148588	0.000000	-10.000000	0.283333	-21.633333	284.666656	1023.000000	1023.000000	2046.000000
38.240002	-0.031956	-18.885866	-1.001663	-10.501734	-7.370388	-0.012082	0.000000	-10.000000	0.275000	-21.300001	277.500000	1023.000000	1023.000000	2046.000000
38.259998	-0.032794	-19.381067	-1.150650	-10.603748	-7.536225	-0.090444	0.000000	-10.000000	0.266667	-21.250000	270.500000	1023.000000	1023.000000	2046.000000
38.279999	-0.033511	-19.804914	-1.253454	-10.644761	-7.740717	-0.165982	0.000000	-10.000000	0.258333	-21.133333	263.333344	1023.000000	1023.000000	2046.000000
38.299999	-0.034028	-20.110567	-1.383819	-10.656023	-7.851109	-0.219616	0.000000	-10.000000	0.266667	-20.916668	256.333344	1023.000000	1023.000000	2046.000000
38.320000	-0.034545	-20.416182	-1.495805	-10.671003	-7.996841	-0.252532	0.000000	-10.000000	0.250000	-20.800001	249.333328	1023.000000	1023.000000	2046.000000
38.340000	-0.035078	-20.731016	-1.599628	-10.713165	-8.162022	-0.256202	0.000000	-10.000000	0.266667	-20.916668	242.500000	1023.000000	1023.000000	2046.000000
38.360001	-0.035429	-20.938585	-1.697863	-10.767653	-8.244822	-0.228248	0.000000	-10.000000	0.266667	-21.183334	235.333328	1023.000000	1023.000000	2046.000000
38.380001	-0.035626	-21.055029	-1.782102	-10.717341	-8.306503	-0.249082	0.000000	-10.000000	0.300000	-21.366667	228.166672	1023.000000	1023.000000	2046.000000
38.400002	-0.035632	-21.058672	-1.801433	-10.736647	-8.344136	-0.176455	0.000000	-10.000000	0.258333	-21.216667	221.000000	1023.000000	1023.000000	2046.000000
38.419998	-0.035451	-20.951443	-1.848469	-10.768794	-8.285187	-0.048992	0.000000	-10.000000	0.208333	-20.566668	214.000000	1023.000000	1023.000000	2046.000000
38.439999	-0.034977	-20.671349	-1.761098	-10.785105	-8.248634	0.123488	0.000000	-10.000000	0.158333	-19.583334	207.166672	1023.000000	1023.000000	2046.000000
38.459999	-0.034099	-20.152533	-1.517475	-10.709056	-8.214832	0.288832	0.000000	-10.000000	0.158333	-18.750000	200.666672	1023.000000	1023.000000	2046.000000
38.480000	-0.033277	-19.666485	-1.331707	-10.707399	-8.105680	0.478303	0.000000	-10.000000	0.158333	-18.350000	194.500000	1023.000000	1023.000000	2046.000000
38.500000	-0.032992	-19.498442	-1.214118	-10.857424	-8.006256	0.579355	0.000000	-10.000000	0.166667	-18.583334	188.333328	1023.000000	1023.000000	2046.000000
38.520000	-0.033574	-19.842094	-1.241015	-11.117631	-7.911588	0.428139	0.000000	-10.000000	0.175000	-18.950001	182.000000	1023.000000	1023.000000	2046.000000
38.540001	-0.034818	-20.577320	-1.280875	-11.534060	-7.927023	0.164638	0.000000	-10.000000	0.191667	-19.200001	175.666672	1023.000000	1023.000000	2046.000000
38.560001	-0.036208	-21.399193	-1.413220	-11.921504	-7.954188	-0.110282	0.000000	-10.000000	0.200000	-18.966667	169.166672	1023.000000	1023.000000	2046.000000
38.580002	-0.037201	-21.985699	-1.499417	-12.152899	-8.019205	-0.314177	0.000000	-10.000000	0.183333	-18.516666	162.833328	1023.000000	1023.000000	2046.000000
38.599998	-0.037947	-22.426701	-1.541419	-12.357633	-8.126838	-0.400812	0.000000	-10.000000	0.166667	-17.833334	156.500000	1023.000000	1023.000000	2046.000000
38.619999	-0.038426	-22.709503	-1.530396	-12.493814	-8.213372	-0.471922	0.000000	-10.000000	0.150000	-17.216667	150.666672	1023.000000	1023.000000	2046.000000
38.639999	-0.038636	-22.833687	-1.516638	-12.599121	-8.259247	-0.458682	0.000000	-10.000000	0.150000	-16.850000	145.000000	1023.000000	1023.000000	2046.000000
38.660000	-0.038711	-22.878437	-1.498496	-12.666203	-8.267238	-0.446501	0.000000	-10.000000	0.141667	-16.750000	139.333328	1023.000000	1023.000000	2046.000000
38.680000	-0.038616	-22.821920	-1.441419	-12.668060	-8.273283	-0.439158	0.000000	-10.000000	0.125000	-16.650000	133.833328	1023.000000	1023.000000	2046.000000
38.700001	-0.038289	-22.629076	-1.334479	-12.683672	-8.268541	-0.342384	0.000000	-10.000000	0.108333	-16.166668	128.166672	1023.000000	1023.000000	2046.000000
38.720001	-0.037837	-22.361490	-1.240950	-12.684586	-8.189178	-0.246775	0.000000	-10.000000	0.083333	-15.333334	122.833336	1023.000000	1023.000000	2046.000000
38.740002	-0.037447	-22.131447	-1.129660	-12.656239	-8.176607	-0.168941	0.000000	-10.000000	0.066667	-14.600000	117.666664	1023.000000	1023.000000	2046.000000
38.759998	-0.036992	-21.862434	-1.068048	-12.652769	-8.076789	-0.064828	0.000000	-10.000000	0.050000	-14.116667	112.833336	1023.000000	1023.000000	2046.000000
38.779999	-0.036699	-21.688908	-0.947481	-12.651360	-8.055870	-0.034196	0.000000	-10.000000	0.050000	-14.133333	108.166664	1023.000000	1023.000000	2046.000000
38.799999	-0.036428	-21.528652	-0.863385	-12.638748	-8.042649	0.016131	0.000000	-10.000000	0.041667	-14.016666	103.333336	1023.000000	1023.000000	2046.000000
38.820000	-0.036163	-21.372442	-0.829424	-12.654977	-7.973995	0.085953	0.000000	-10.000000	0.033333	-13.600000	98.666664	1023.000000	1023.000000	2046.000000
38.840000	-0.035956	-21.250175	-0.696089	-12.623682	-8.027105	0.096701	0.000000	-10.000000	0.025000	-12.916667	94.166664	1023.000000	1023.000000	2046.000000
38.860001	-0.035745	-21.125412	-0.646951	-12.620699	-8.015410	0.157647	0.000000	-10.000000	0.016667	-12.183333	90.000000	1023.000000	1023.000000	2046.000000
38.880001	-0.035630	-21.057354	-0.637030	-12.634618	-8.012677	0.226971	0.000000	-10.000000	0.008333	-11.850000	86.000000	1023.000000	1023.000000	2046.000000
38.900002	-0.035478	-20.967712	-0.591980	-12.603473	-7.987718	0.215458	0.000000	-10.000000	0.000000	-11.566667	82.000000	1023.000000	1023.000000	2046.000000
38.919998	-0.035361	-20.898371	-0.530002	-12.608257	-8.030498	0.270387	0.000000	-10.000000	0.000000	-11.333334	78.000000	1023.000000	1023.000000	2046.000000
38.939999	-0.035203	-20.805002	-0.547271	-12.604466	-7.969808	0.316544	0.000000	-10.000000	0.000000	-10.700001	74.166664	1023.000000	1023.000000	2046.000000
38.959999	-0.035123	-20.757570	-0.477456	-12.587296	-8.025682	0.332865	0.000000	-10.000000	0.000000	-9.716667	70.500000	1023.000000	1023.000000	2046.000000
38.980000	-0.034968	-20.665840	-0.411430	-12.578682	-8.048840	0.373112	0.000000	-10.000000	-0.025000	-8.550000	67.333336	1023.000000	1023.000000	2046.000000
39.000000	-0.034660	-20.484173	-0.350135	-12.564522	-8.020903	0.451387	0.000000	-10.000000	-0.041667	-7.183333	64.333336	1023.000000	1023.000000	2046.000000
39.020000	-0.034336	-20.292721	-0.273694	-12.500223	-8.005291	0.486489	0.000000	-10.000000	-0.058333	-5.983333	62.000000	1023.000000	1023.000000	2046.000000
39.040001	-0.034003	-20.095505	-0.225133	-12.462646	-7.968970	0.561244	0.000000	-10.000000	-0.050000	-5.016667	60.000000	1023.000000	1023.000000	2046.000000
39.060001	-0.033708	-19.921392	-0.148846	-12.405779	-7.958836	0.592069	0.000000	-10.000000	-0.050000	-4.433333	58.333332	1023.000000	1023.000000	2046.000000
39.080002	-0.033337	-19.702154	-0.082766	-12.375837	-7.909797	0.666245	0.000000	-10.000000	-0.058333	-4.166667	56.833332	1023.000000	1023.000000	2046.000000
39.099998	-0.033080	-19.550390	0.003321	-12.333036	-7.931348	0.710673	0.000000	-10.000000	-0.066667	-3.983333	55.333332	1023.000000	1023.000000	2046.000000
39.119999	-0.032758	-19.359732	0.067164	-12.314483	-7.891556	0.779142	0.000000	-10.000000	-0.066667	-3.916667	54.000000	1023.000000	1023.000000	2046.000000
39.139999	-0.032415	-19.157185	0.109617	-12.263526	-7.838632	0.835356	0.000000	-10.000000	-0.066667	-3.866667	52.666668	1023.000000	1023.000000	2046.000000
39.160000	-0.032146	-18.998249	0.187432	-12.221396	-7.832483	0.868197	0.000000	-10.000000	-0.058333	-3.850000	51.333332	1023.000000	1023.000000	2046.000000
39.180000	-0.031976	-18.898035	0.235466	-12.200029	-7.830323	0.896850	0.000000	-10.000000	-0.066667	-3.850000	50.166668	1023.000000	1023.000000	2046.000000
39.200001	-0.031679	-18.722363	0.247920	-12.163573	-7.772537	0.965828	0.000000	-10.000000	-0.058333	-3.933333	48.833332	1023.000000	1023.000000	2046.000000
39.220001	-0.031657	-18.709496	0.318316	-12.184006	-7.864706	1.020901	0.000000	-10.000000	-0.058333	-4.133333	47.666668	1023.000000	1023.000000	2046.000000
39.240002	-0.031431	-18.575605	0.358592	-12.136977	-7.827566	1.030345	0.000000	-10.000000	-0.050000	-4.350000	46.166668	1023.000000	1023.000000	2046.000000
39.259998	-0.031286	-18.490097	0.370221	-12.142359	-7.812015	1.094056	0.000000	-10.000000	-0.050000	-4.583333	44.833332	1023.000000	1023.000000	2046.000000
39.279999	-0.031135	-18.400970	0.404765	-12.118043	-7.802795	1.115103	0.000000	-10.000000	-0.050000	-4.683333	43.166668	1023.000000	1023.000000	2046.000000
39.299999	-0.030922	-18.274742	0.510698	-12.088456	-7.835409	1.138424	0.000000	-10.000000	-0.050000	-4.883333	41.666668	1023.000000	1023.000000	2046.000000
39.320000	-0.030755	-18.175987	0.465045	-12.056355	-7.791842	1.207165	0.000000	-10.000000	-0.041667	-4.966667	40.000000	1023.000000	1023.000000	2046.000000
39.340000	-0.031036	-18.342104	0.373477	-12.078573	-7.836295	1.199288	0.000000	-10.000000	-0.041667	-5.300000	38.333332	1023.000000	1023.000000	2046.000000
39.360001	-0.032235	-19.050945	0.173081	-12.211160	-7.993330	0.980462	0.000000	-10.000000	-0.041667	-5.833333	36.500000	1023.000000	1023.000000	2046.000000
39.380001	-0.033833	-19.995045	-0.145074	-12.393513	-8.159695	0.703236	0.000000	-10.000000	-0.041667	-6.300000	34.500000	1023.000000	1023.000000	2046.000000
39.400002	-0.035406	-20.925228	-0.462614	-12.589395	-8.329003	0.455783	0.000000	-10.000000	-0.033333	-6.700000	32.500000	1023.000000	1023.000000	2046.000000
39.419998	-0.036874	-21.792297	-0.666669	-12.767243	-8.671731	0.313346	0.000000	-10.000000	-0.016667	-6.900000	30.166666	1023.000000	1023.000000	2046.000000
39.439999	-0.037219	-21.996504	-0.855035	-12.707038	-8.684743	0.250312	0.000000	-10.000000	-0.008333	-7.316667	27.833334	1023.000000	1023.000000	2046.000000
39.459999	-0.037458	-22.137436	-0.950314	-12.626496	-8.813899	0.253273	0.000000	-10.000000	0.000000	-7.833333	25.166666	1023.000000	1023.000000	2046.000000
39.480000	-0.037271	-22.026894	-1.040816	-12.576886	-8.809887	0.400696	0.000000	-10.000000	0.000000	-8.716667	22.666666	1023.000000	1023.000000	2046.000000
39.500000	-0.036981	-21.855732	-1.104900	-12.508207	-8.755999	0.513373	0.000000	-10.000000	0.000000	-9.433333	19.833334	1023.000000	1023.000000	2046.000000
39.520000	-0.037485	-22.153894	-1.181134	-12.509858	-8.847564	0.384660	0.000000	-10.000000	0.000000	-9.950001	16.833334	1023.000000	1023.000000	2046.000000
39.540001	-0.039595	-23.400787	-1.403710	-12.695279	-9.115349	-0.186449	0.000000	-10.000000	-0.016667	-9.616667	13.500000	1023.000000	1023.000000	2046.000000
39.560001	-0.042654	-25.208681	-1.887781	-13.135577	-9.374710	-0.810612	0.000000	-10.000000	-0.033333	-8.766666	10.166667	1023.000000	1023.000000	2046.000000
39.580002	-0.045595	-26.946465	-2.453484	-13.460733	-9.712854	-1.319394	0.000000	-10.000000	-0.050000	-7.400000	7.166667	1023.000000	1023.000000	2046.000000
39.599998	-0.047761	-28.226917	-2.888228	-13.660710	-10.029200	-1.648779	0.000000	-10.000000	-0.041667	-6.250000	4.666667	1023.000000	1023.000000	2046.000000
39.619999	-0.049078	-29.005379	-3.118884	-13.773953	-10.268931	-1.843611	0.000000	-10.000000	-0.041667	-5.500000	2.500000	1023.000000	1023.000000	2046.000000
39.639999	-0.050044	-29.575869	-3.268577	-13.832375	-10.466458	-2.008459	0.000000	-10.000000	-0.041667	-5.183333	1.000000	1023.000000	1023.000000	2046.000000
39.660000	-0.050713	-29.971466	-3.431328	-13.854214	-10.585184	-2.100741	0.000000	-10.000000	-0.050000	-4.983333	-0.333333	1023.000000	1023.000000	2046.000000
39.680000	-0.051214	-30.267427	-3.532070	-13.880681	-10.696057	-2.158619	0.000000	-10.000000	-0.058333	-4.966667	-1.666667	1023.000000	1023.000000	2046.000000
39.700001	-0.051611	-30.502327	-3.645070	-13.906821	-10.792928	-2.157508	0.000000	-10.000000	-0.058333	-5.033333	-3.333333	1023.000000	1023.000000	2046.000000
39.720001	-0.051872	-30.656391	-3.784744	-13.919786	-10.842695	-2.109167	0.000000	-10.000000	-0.058333	-5.133334	-5.000000	1023.000000	1023.000000	2046.000000
39.740002	-0.052169	-30.831795	-3.889486	-13.940739	-10.920243	-2.081327	0.000000	-10.000000	-0.050000	-5.216667	-6.666667	1023.000000	1023.000000	2046.000000
39.759998	-0.052264	-30.888311	-4.004885	-13.897105	-10.944217	-2.042105	0.000000	-10.000000	-0.050000	-5.250000	-8.500000	1023.000000	1023.000000	2046.000000
39.779999	-0.052217	-30.859953	-4.071958	-13.874860	-10.965150	-1.947985	0.000000	-10.000000	-0.050000	-5.350000	-10.333333	1023.000000	1023.000000	2046.000000
39.799999	-0.052100	-30.791307	-4.109506	-13.830792	-10.979151	-1.871857	0.000000	-10.000000	-0.058333	-5.333333	-12.000000	1023.000000	1023.000000	2046.000000
39.820000	-0.051735	-30.575144	-4.090893	-13.742667	-10.939195	-1.802389	0.000000	-10.000000	-0.058333	-5.216667	-13.666667	1023.000000	1023.000000	2046.000000
39.840000	-0.051172	-30.242701	-4.075007	-13.732741	-10.817251	-1.617701	0.000000	-10.000000	-0.058333	-4.950000	-15.500000	1023.000000	1023.000000	2046.000000
39.860001	-0.050425	-29.801254	-3.929996	-13.660953	-10.772219	-1.438088	0.000000	-10.000000	-0.050000	-4.783333	-17.166666	1023.000000	1023.000000	2046.000000
39.880001	-0.049280	-29.124361	-3.699666	-13.549862	-10.631894	-1.242940	0.000000	-10.000000	-0.066667	-4.433333	-18.833334	1023.000000	1023.000000	2046.000000
39.900002	-0.048050	-28.397717	-3.415148	-13.521150	-10.463710	-0.997708	0.000000	-10.000000	-0.083333	-3.633333	-20.166666	1023.000000	1023.000000	2046.000000
39.919998	-0.047401	-28.013706	-3.222610	-13.652137	-10.300655	-0.838306	0.000000	-10.000000	-0.100000	-2.366667	-21.333334	1023.000000	1023.000000	2046.000000
39.939999	-0.047647	-28.159134	-3.165584	-13.893265	-10.137522	-0.962762	0.000000	-10.000000	-0.100000	-0.766667	-21.833334	1023.000000	1023.000000	2046.000000
39.959999	-0.048485	-28.654337	-3.128299	-14.200589	-10.083917	-1.241534	0.000000	-10.000000	-0.100000	0.833333	-22.000000	1023.000000	1023.000000	2046.000000
39.980000	-0.049122	-29.031000	-3.164736	-14.440236	-10.005432	-1.420597	0.000000	-10.000000	-0.108333	2.350000	-22.000000	1023.000000	1023.000000	2046.000000
40.000000	-0.049354	-29.168398	-3.132317	-14.516994	-10.004113	-1.514973	0.000000	-10.000000	-0.116667	3.950000	-22.000000	1023.000000	1023.000000	2046.000000
40.020000	-0.049211	-29.083977	-3.095889	-14.549956	-9.928730	-1.509401	0.000000	-10.000000	-0.133333	5.650000	-22.000000	1023.000000	1023.000000	2046.000000
40.040001	-0.048943	-28.925316	-2.994799	-14.595570	-9.885285	-1.449662	0.000000	-10.000000	-0.125000	7.566667	-22.000000	1023.000000	1023.000000	2046.000000
40.060001	-0.048611	-28.729206	-2.868196	-14.572914	-9.880634	-1.407461	0.000000	-10.000000	-0.141667	9.150000	-22.000000	1023.000000	1023.000000	2046.000000
40.080002	-0.048109	-28.432150	-2.803619	-14.510397	-9.789629	-1.328505	0.000000	-10.000000	-0.158333	10.666667	-22.000000	1023.000000	1023.000000	2046.000000
40.099998	-0.047380	-28.001621	-2.695819	-14.427797	-9.680186	-1.197820	0.000000	-10.000000	-0.191667	11.833333	-22.000000	1023.000000	1023.000000	2046.000000
40.119999	-0.046540	-27.505079	-2.462657	-14.371652	-9.660403	-1.010368	0.000000	-10.000000	-0.216667	13.083333	-14.666667	1023.000000	1023.000000	2046.000000
40.139999	-0.045382	-26.820574	-2.331442	-14.228195	-9.427214	-0.833722	0.000000	-10.000000	-0.241667	14.366667	2.166667	1023.000000	1023.000000	2046.000000
40.160000	-0.044301	-26.182087	-2.162105	-14.137856	-9.250120	-0.632006	0.000000	-10.000000	-0.266667	15.433334	19.000000	1023.000000	1023.000000	2046.000000
40.180000	-0.043214	-25.539198	-1.938867	-13.996433	-9.136475	-0.467423	0.000000	-10.000000	-0.275000	16.166668	30.166666	1023.000000	1023.000000	2046.000000
40.200001	-0.042107	-24.885328	-1.820958	-13.908250	-8.896957	-0.259164	0.000000	-10.000000	-0.283333	16.250000	33.833332	1023.000000	1023.000000	2046.000000
40.220001	-0.041132	-24.308969	-1.581524	-13.785455	-8.807885	-0.134107	0.000000	-10.000000	-0.291667	16.566668	39.166668	1023.000000	1023.000000	2046.000000
40.240002	-0.040106	-23.702471	-1.444825	-13.635998	-8.608446	-0.013201	0.000000	-10.000000	-0.316667	17.016666	44.833332	1023.000000	1023.000000	2046.000000
40.259998	-0.039131	-23.126686	-1.284040	-13.526155	-8.466167	0.149676	0.000000	-10.000000	-0.333333	17.583334	50.500000	1023.000000	1023.000000	2046.000000
40.279999	-0.038174	-22.560835	-1.124052	-13.366898	-8.360032	0.290147	0.000000	-10.000000	-0.366667	18.166666	56.500000	1023.000000	1023.000000	2046.000000
40.299999	-0.037199	-21.984484	-0.990335	-13.264174	-8.203322	0.473349	0.000000	-10.000000	-0.366667	18.900000	62.500000	1023.000000	1023.000000	2046.000000
40.320000	-0.036325	-21.468327	-0.852299	-13.122354	-8.090167	0.596494	0.000000	-10.000000	-0.383333	19.900000	68.500000	1023.000000	1023.000000	2046.000000
40.340000	-0.035367	-20.901775	-0.736009	-12.963014	-7.952721	0.749967	0.000000	-10.000000	-0.375000	20.533333	74.833336	1023.000000	1023.000000	2046.000000
40.360001	-0.034543	-20.414997	-0.619814	-12.856785	-7.837251	0.898853	0.000000	-10.000000	-0.391667	20.950001	81.500000	1023.000000	1023.000000	2046.000000
40.380001	-0.033583	-19.847361	-0.396532	-12.686195	-7.801499	1.036867	0.000000	-10.000000	-0.391667	21.066668	88.500000	1023.000000	1023.000000	2046.000000
40.400002	-0.032641	-19.290751	-0.297584	-12.527225	-7.633790	1.167850	0.000000	-10.000000	-0.408333	21.250000	95.500000	1023.000000	1023.000000	2046.000000
40.419998	-0.031740	-18.758141	-0.152203	-12.408177	-7.523883	1.326123	0.000000	-10.000000	-0.425000	21.566668	102.500000	1023.000000	1023.000000	2046.000000
40.439999	-0.030767	-18.183363	0.009204	-12.230608	-7.442175	1.480215	0.000000	-10.000000	-0.441667	21.850000	109.666664	1023.000000	1023.000000	2046.000000
40.459999	-0.029687	-17.545252	0.155644	-12.085841	-7.289194	1.674139	0.000000	-10.000000	-0.450000	22.266666	116.833336	1023.000000	1023.000000	2046.000000
40.480000	-0.028727	-16.977781	0.308192	-11.901464	-7.184444	1.799933	0.000000	-10.000000	-0.466667	22.516666	124.333336	1023.000000	1023.000000	2046.000000
40.500000	-0.027683	-16.360708	0.455051	-11.755570	-7.052160	1.991971	0.000000	-10.000000	-0.466667	22.983334	131.666672	1023.000000	1023.000000	2046.000000
40.520000	-0.026718	-15.790136	0.640642	-11.615821	-6.936190	2.121232	0.000000	-10.000000	-0.483333	23.483334	139.333328	1023.000000	1023.000000	2046.000000
40.540001	-0.025843	-15.273329	0.750779	-11.497839	-6.824666	2.298397	0.000000	-10.000000	-0.483333	24.100000	147.000000	1023.000000	1023.000000	2046.000000
40.560001	-0.024867	-14.696228	0.885224	-11.313903	-6.695663	2.428114	0.000000	-10.000000	-0.491667	24.333334	155.000000	1023.000000	1023.000000	2046.000000
40.580002	-0.023951	-14.154850	1.027138	-11.168937	-6.556686	2.543635	0.000000	-10.000000	-0.491667	24.583334	163.000000	1023.000000	1023.000000	2046.000000
40.599998	-0.023213	-13.718690	1.109546	-11.031416	-6.474329	2.677509	0.000000	-10.000000	-0.491667	24.516668	171.166672	1023.000000	1023.000000	2046.000000
40.619999	-0.023111	-13.658541	1.059337	-11.006204	-6.393582	2.681909	0.000000	-10.000000	-0.500000	24.683334	179.500000	1023.000000	1023.000000	2046.000000
40.639999	-0.023873	-14.109003	0.926075	-11.041851	-6.463682	2.470455	0.000000	-10.000000	-0.500000	24.566668	187.833328	1023.000000	1023.000000	2046.000000
40.660000	-0.024402	-14.421829	0.778479	-11.074009	-6.510917	2.384618	0.000000	-10.000000	-0.500000	24.516666	196.000000	1023.000000	1023.000000	2046.000000
40.680000	-0.024737	-14.619441	0.672905	-11.067162	-6.572500	2.347314	0.000000	-10.000000	-0.500000	24.483334	204.000000	1023.000000	1023.000000	2046.000000
40.700001	-0.024449	-14.449357	0.694106	-10.901208	-6.590787	2.348533	0.000000	-10.000000	-0.500000	24.550001	212.166672	1023.000000	1023.000000	2046.000000
40.720001	-0.023283	-13.760525	0.790747	-10.631010	-6.455744	2.535483	0.000000	-10.000000	-0.508333	24.833334	220.500000	1023.000000	1023.000000	2046.000000
40.740002	-0.021965	-12.981357	0.938209	-10.305860	-6.368430	2.754724	0.000000	-10.000000	-0.508333	24.950001	228.833328	1023.000000	1023.000000	2046.000000
40.759998	-0.020491	-12.110384	1.015792	-9.973041	-6.180635	3.027500	0.000000	-10.000000	-0.491667	24.816668	237.166672	1023.000000	1023.000000	2046.000000
40.779999	-0.019503	-11.526361	1.075983	-9.708120	-6.048182	3.153959	0.000000	-10.000000	-0.458333	24.033333	245.500000	1023.000000	1023.000000	2046.000000
40.799999	-0.020471	-12.098186	0.988167	-9.780490	-6.113272	2.807408	0.000000	-10.000000	-0.441667	23.066666	253.666672	1023.000000	1023.000000	2046.000000
40.820000	-0.023274	-13.754803	0.582144	-10.107975	-6.350593	2.121621	0.000000	-10.000000	-0.441667	22.316666	261.500000	1023.000000	1023.000000	2046.000000
40.840000	-0.025871	-15.289737	0.141252	-10.358745	-6.640475	1.568231	0.000000	-10.000000	-0.450000	22.183332	269.000000	1023.000000	1023.000000	2046.000000
40.860001	-0.027677	-16.357111	-0.238821	-10.483326	-6.917847	1.282882	0.000000	-10.000000	-0.466667	22.333334	276.500000	1023.000000	1023.000000	2046.000000
40.880001	-0.028537	-16.865278	-0.417821	-10.495291	-7.121463	1.169297	0.000000	-10.000000	-0.475000	22.983334	283.833344	1023.000000	1023.000000	2046.000000
40.900002	-0.028758	-16.995981	-0.502424	-10.422900	-7.177230	1.106574	0.000000	-10.000000	-0.466667	23.283333	291.333344	1023.000000	1023.000000	2046.000000
40.919998	-0.028803	-17.022404	-0.526002	-10.309293	-7.281734	1.094625	0.000000	-10.000000	-0.450000	23.366667	299.000000	1023.000000	1023.000000	2046.000000
40.939999	-0.028617	-16.912739	-0.543077	-10.166352	-7.315597	1.112287	0.000000	-10.000000	-0.416667	22.633333	307.000000	1023.000000	1023.000000	2046.000000
40.959999	-0.028315	-16.734415	-0.542293	-10.015101	-7.322215	1.145195	0.000000	-10.000000	-0.408333	21.766666	314.666656	1023.000000	1023.000000	2046.000000
40.980000	-0.027879	-16.476524	-0.492147	-9.900302	-7.365072	1.280997	0.000000	-10.000000	-0.408333	21.433334	322.000000	1023.000000	1023.000000	2046.000000
41.000000	-0.027439	-16.216488	-0.500246	-9.702150	-7.361494	1.347402	0.000000	-10.000000	-0.441667	21.750000	329.166656	1023.000000	1023.000000	2046.000000
41.020000	-0.026815	-15.847465	-0.499676	-9.514759	-7.304674	1.471644	0.000000	-10.000000	-0.475000	22.533333	336.500000	1023.000000	1023.000000	2046.000000
41.040001	-0.026174	-15.468753	-0.514990	-9.309043	-7.273513	1.628793	0.000000	-10.000000	-0.475000	22.883333	343.833344	1023.000000	1023.000000	2046.000000
41.060001	-0.025407	-15.015821	-0.516373	-9.090265	-7.225101	1.815917	0.000000	-10.000000	-0.450000	22.600000	351.333344	1023.000000	1023.000000	2046.000000
41.080002	-0.024447	-14.447960	-0.484444	-8.892274	-7.091050	2.019809	0.000000	-10.000000	-0.416667	21.983334	358.833344	1023.000000	1023.000000	2046.000000
41.099998	-0.023532	-13.907363	-0.443523	-8.685951	-6.995421	2.217533	0.000000	-10.000000	-0.416667	21.416668	366.500000	1023.000000	1023.000000	2046.000000
41.119999	-0.022512	-13.304431	-0.383755	-8.503141	-6.859543	2.442008	0.000000	-10.000000	-0.433333	21.500000	373.833344	1023.000000	1023.000000	2046.000000
41.139999	-0.021187	-12.521413	-0.195605	-8.327492	-6.718613	2.720297	0.000000	-10.000000	-0.466667	22.250000	381.000000	1023.000000	1023.000000	2046.000000
41.160000	-0.019564	-11.562162	0.024982	-8.142595	-6.521532	3.076983	0.000000	-10.000000	-0.475000	23.083334	388.333344	1023.000000	1023.000000	2046.000000
41.180000	-0.017926	-10.594479	0.277799	-7.940646	-6.317977	3.386345	0.000000	-10.000000	-0.475000	23.300001	396.000000	1023.000000	1023.000000	2046.000000
41.200001	-0.016667	-9.850033	0.486389	-7.917217	-6.043172	3.623967	0.000000	-10.000000	-0.433333	22.966667	403.666656	1023.000000	1023.000000	2046.000000
41.220001	-0.016216	-9.583472	0.592858	-7.979038	-5.827124	3.629832	0.000000	-10.000000	-0.416667	22.283333	411.333344	1023.000000	1023.000000	2046.000000
41.240002	-0.016377	-9.678648	0.731752	-8.088862	-5.758863	3.437325	0.000000	-10.000000	-0.391667	21.883333	418.666656	1023.000000	1023.000000	2046.000000
41.259998	-0.016489	-9.745268	0.770295	-8.169225	-5.649637	3.303298	0.000000	-10.000000	-0.400000	21.566668	426.166656	1023.000000	1023.000000	2046.000000
41.279999	-0.016349	-9.662178	0.817898	-8.193466	-5.620834	3.334224	0.000000	-10.000000	-0.383333	21.100000	433.333344	1023.000000	1023.000000	2046.000000
41.299999	-0.015847	-9.365538	0.886493	-8.079717	-5.547489	3.375175	0.000000	-10.000000	-0.375000	20.683334	440.500000	1023.000000	1023.000000	2046.000000
41.320000	-0.015265	-9.021804	1.019002	-7.991969	-5.538445	3.489608	0.000000	-10.000000	-0.350000	20.066668	447.500000	1023.000000	1023.000000	2046.000000
41.340000	-0.014207	-8.396539	1.130713	-7.781189	-5.417072	3.671010	0.000000	-10.000000	-0.341667	19.966667	454.333344	1023.000000	1023.000000	2046.000000
41.360001	-0.012947	-7.651775	1.309675	-7.558940	-5.299862	3.897352	0.000000	-10.000000	-0.366667	20.200001	461.000000	1023.000000	1023.000000	2046.000000
41.380001	-0.011445	-6.764276	1.553080	-7.298187	-5.136351	4.117182	0.000000	-10.000000	-0.391667	20.816668	467.666656	1023.000000	1023.000000	2046.000000
41.400002	-0.009851	-5.821951	1.797461	-7.022707	-4.957458	4.360754	0.000000	-10.000000	-0.425000	21.566668	474.500000	1023.000000	1023.000000	2046.000000
41.419998	-0.008374	-4.948936	2.062778	-6.769727	-4.808889	4.566902	0.000000	-10.000000	-0.433333	21.900000	481.666656	1023.000000	1023.000000	2046.000000
41.439999	-0.006945	-4.104709	2.300639	-6.529830	-4.669312	4.793795	0.000000	-10.000000	-0.441667	22.183334	488.833344	1023.000000	1023.000000	2046.000000
41.459999	-0.005446	-3.218786	2.457886	-6.316637	-4.426230	5.066194	0.000000	-10.000000	-0.425000	22.100000	496.333344	1023.000000	1023.000000	2046.000000
41.480000	-0.004135	-2.443733	2.687398	-6.095579	-4.280759	5.245207	0.000000	-10.000000	-0.408333	21.900002	503.666656	1023.000000	1023.000000	2046.000000
41.500000	-0.003019	-1.784110	2.870153	-5.933207	-4.156643	5.435587	0.000000	-10.000000	-0.383333	21.100000	511.166656	1023.000000	1023.000000	2046.000000
41.520000	-0.001914	-1.131113	3.034172	-5.721128	-4.017501	5.573344	0.000000	-10.000000	-0.350000	20.150002	518.333313	1023.000000	1023.000000	2046.000000
41.540001	-0.000913	-0.539386	3.186580	-5.540251	-3.911136	5.725422	0.000000	-10.000000	-0.300000	18.933334	525.166687	1023.000000	1023.000000	2046.000000
41.560001	-0.000122	-0.072363	3.293413	-5.440863	-3.812864	5.887950	0.000000	-10.000000	-0.275000	17.850000	531.500000	1023.000000	1023.000000	2046.000000
41.580002	0.000782	0.462431	3.424268	-5.268024	-3.729328	6.035515	0.000000	-10.000000	-0.258333	16.733334	537.500000	1023.000000	1023.000000	2046.000000
41.599998	0.001514	0.894554	3.516063	-5.143455	-3.645760	6.167706	0.000000	-10.000000	-0.258333	15.933333	543.333313	1023.000000	1023.000000	2046.000000
41.619999	0.002311	1.365773	3.634038	-5.016812	-3.563534	6.312080	0.000000	-10.000000	-0.250000	15.483334	549.000000	1023.000000	1023.000000	2046.000000
41.639999	0.003050	1.802467	3.720162	-4.847476	-3.493016	6.422797	0.000000	-10.000000	-0.258333	15.650000	554.333313	1023.000000	1023.000000	2046.000000
41.660000	0.003797	2.244153	3.827646	-4.672802	-3.434975	6.524283	0.000000	-10.000000	-0.266667	15.900000	559.500000	1023.000000	1023.000000	2046.000000
41.680000	0.004557	2.693343	3.957799	-4.539390	-3.365411	6.640345	0.000000	-10.000000	-0.266667	16.116667	564.666687	1023.000000	1023.000000	2046.000000
41.700001	0.005291	3.126974	4.024719	-4.409293	-3.255453	6.767001	0.000000	-10.000000	-0.258333	16.183334	570.000000	1023.000000	1023.000000	2046.000000
41.720001	0.006024	3.560115	4.146989	-4.247479	-3.202863	6.863468	0.000000	-10.000000	-0.250000	15.716667	575.500000	1023.000000	1023.000000	2046.000000
41.740002	0.006921	4.090382	4.293553	-4.138099	-3.100825	7.035753	0.000000	-10.000000	-0.250000	15.383334	580.833313	1023.000000	1023.000000	2046.000000
41.759998	0.007688	4.543572	4.378017	-4.021765	-2.991284	7.178604	0.000000	-10.000000	-0.233333	14.750000	586.000000	1023.000000	1023.000000	2046.000000
41.779999	0.008570	5.064774	4.498364	-3.852623	-2.874800	7.293833	0.000000	-10.000000	-0.216667	14.550000	591.000000	1023.000000	1023.000000	2046.000000
41.799999	0.008833	5.220196	4.550580	-3.856818	-2.827869	7.354304	0.000000	-10.000000	-0.216667	14.416667	596.000000	1023.000000	1023.000000	2046.000000
41.820000	0.008249	4.875074	4.392217	-3.927926	-2.835956	7.246739	0.000000	-10.000000	-0.241667	14.816667	600.833313	1023.000000	1023.000000	2046.000000
41.840000	0.007631	4.509794	4.274155	-3.980963	-2.879094	7.095696	0.000000	-10.000000	-0.275000	15.600000	605.666687	1023.000000	1023.000000	2046.000000
41.860001	0.007368	4.354632	4.189280	-4.038949	-2.902501	7.106803	0.000000	-10.000000	-0.291667	16.450001	610.666687	1023.000000	1023.000000	2046.000000
41.880001	0.007739	4.573469	4.250148	-3.905468	-2.924550	7.153339	0.000000	-10.000000	-0.291667	16.733334	616.000000	1023.000000	1023.000000	2046.000000
41.900002	0.008824	5.215079	4.351184	-3.652334	-2.768314	7.284542	0.000000	-10.000000	-0.275000	16.366667	621.666687	1023.000000	1023.000000	2046.000000
41.919998	0.010083	5.959270	4.524191	-3.388729	-2.672550	7.496358	0.000000	-10.000000	-0.250000	15.350000	627.166687	1023.000000	1023.000000	2046.000000
41.939999	0.011068	6.541410	4.594157	-3.173250	-2.549100	7.669603	0.000000	-10.000000	-0.208333	13.833333	632.500000	1023.000000	1023.000000	2046.000000
41.959999	0.010902	6.442955	4.535506	-3.173565	-2.489006	7.570021	0.000000	-10.000000	-0.175000	12.416667	637.333313	1023.000000	1023.000000	2046.000000
41.980000	0.008250	4.875985	4.235291	-3.552826	-2.737763	6.931283	0.000000	-10.000000	-0.150000	11.133333	641.833313	1023.000000	1023.000000	2046.000000
42.000000	0.004729	2.794858	3.694608	-3.952635	-3.120132	6.173017	0.000000	-10.000000	-0.150000	10.850000	645.666687	1023.000000	1023.000000	2046.000000
42.020000	0.001909	1.128106	3.234851	-4.244473	-3.575043	5.712772	0.000000	-10.000000	-0.150000	10.766666	649.333313	1023.000000	1023.000000	2046.000000
42.040001	0.000089	0.052641	2.855872	-4.346502	-3.851325	5.394596	0.000000	-10.000000	-0.133333	10.450000	653.000000	1023.000000	1023.000000	2046.000000
42.060001	-0.000845	-0.499396	2.706418	-4.363941	-4.043908	5.202035	0.000000	-10.000000	-0.116667	9.666667	656.666687	1023.000000	1023.000000	2046.000000
42.080002	-0.001264	-0.747259	2.590899	-4.379217	-4.111303	5.152362	0.000000	-10.000000	-0.100000	8.950001	660.000000	1023.000000	1023.000000	2046.000000
42.099998	-0.001611	-0.951879	2.579599	-4.291826	-4.291627	5.051975	0.000000	-10.000000	-0.100000	8.516667	663.000000	1023.000000	1023.000000	2046.000000
42.119999	-0.001780	-1.052224	2.562025	-4.186765	-4.392035	4.964551	0.000000	-10.000000	-0.091667	8.116667	665.833313	1023.000000	1023.000000	2046.000000
42.139999	-0.001900	-1.122965	2.489408	-4.121974	-4.443727	4.953328	0.000000	-10.000000	-0.100000	7.383334	668.666687	1023.000000	1023.000000	2046.000000
42.160000	-0.001882	-1.112096	2.497434	-4.012089	-4.563657	4.966216	0.000000	-10.000000	-0.083333	6.450000	671.166687	1023.000000	1023.000000	2046.000000
42.180000	-0.001788	-1.056449	2.464245	-3.941352	-4.610300	5.030958	0.000000	-10.000000	-0.083333	5.233334	673.500000	1023.000000	1023.000000	2046.000000
42.200001	-0.001687	-0.996729	2.372113	-3.795075	-4.622358	5.048591	0.000000	-10.000000	-0.066667	3.866667	675.500000	1023.000000	1023.000000	2046.000000
42.220001	-0.001596	-0.943411	2.340681	-3.719805	-4.696626	5.132339	0.000000	-10.000000	-0.075000	2.100000	677.000000	1023.000000	1023.000000	2046.000000
42.240002	-0.001504	-0.888923	2.270498	-3.671202	-4.710465	5.222247	0.000000	-10.000000	-0.066667	0.116667	677.833313	1023.000000	1023.000000	2046.000000
42.259998	-0.001355	-0.800686	2.241349	-3.610353	-4.749733	5.318051	0.000000	-10.000000	-0.058333	-1.766667	678.000000	1023.000000	1023.000000	2046.000000
42.279999	-0.001177	-0.695361	2.194172	-3.598445	-4.704640	5.413552	0.000000	-10.000000	-0.050000	-3.616667	678.000000	1023.000000	1023.000000	2046.000000
42.299999	-0.001102	-0.651069	2.173606	-3.668631	-4.701405	5.545360	0.000000	-10.000000	-0.041667	-5.466667	678.000000	1023.000000	1023.000000	2046.000000
42.320000	-0.000637	-0.376709	2.202258	-3.611688	-4.611427	5.644148	0.000000	-10.000000	-0.025000	-7.433333	678.000000	1023.000000	1023.000000	2046.000000
42.340000	-0.000004	-0.002465	2.305710	-3.649614	-4.517980	5.859418	0.000000	-10.000000	-0.008333	-8.983334	678.000000	1023.000000	1023.000000	2046.000000
42.360001	0.000448	0.264523	2.394615	-3.727614	-4.453461	6.050982	0.000000	-10.000000	0.000000	-10.316667	678.000000	1023.000000	1023.000000	2046.000000
42.380001	0.000635	0.375507	2.421347	-3.866257	-4.253619	6.074037	0.000000	-10.000000	0.000000	-11.166667	678.000000	1023.000000	1023.000000	2046.000000
42.400002	-0.000083	-0.049017	2.438174	-4.230295	-4.176740	5.919844	0.000000	-10.000000	0.000000	-11.750000	674.500000	1023.000000	1023.000000	2046.000000
42.419998	-0.001195	-0.706509	2.373993	-4.562383	-4.120644	5.602524	0.000000	-10.000000	0.008333	-12.300000	666.500000	1023.000000	1023.000000	2046.000000
42.439999	-0.002261	-1.336341	2.278639	-4.891640	-4.093028	5.369688	0.000000	-10.000000	0.025000	-13.150001	657.000000	1023.000000	1023.000000	2046.000000
42.459999	-0.003138	-1.854735	2.165539	-5.095263	-4.125793	5.200781	0.000000	-10.000000	0.083333	-14.716667	649.333313	1023.000000	1023.000000	2046.000000
42.480000	-0.003704	-2.188964	2.108436	-5.286222	-4.130658	5.119479	0.000000	-10.000000	0.141667	-16.533333	644.500000	1023.000000	1023.000000	2046.000000
42.500000	-0.004019	-2.374981	2.136334	-5.441176	-4.163177	5.093039	0.000000	-10.000000	0.200000	-18.516666	638.833313	1023.000000	1023.000000	2046.000000
42.520000	-0.004147	-2.450611	2.157018	-5.509812	-4.183910	5.086094	0.000000	-10.000000	0.200000	-19.666668	632.666687	1023.000000	1023.000000	2046.000000
42.540001	-0.003917	-2.314678	2.201438	-5.535854	-4.075035	5.094772	0.000000	-10.000000	0.183333	-19.366667	626.000000	1023.000000	1023.000000	2046.000000
42.560001	-0.003728	-2.202967	2.319510	-5.572632	-4.047553	5.097708	0.000000	-10.000000	0.175000	-18.416668	619.666687	1023.000000	1023.000000	2046.000000
42.580002	-0.003298	-1.949006	2.438736	-5.609276	-3.934262	5.155796	0.000000	-10.000000	0.183333	-17.883333	613.500000	1023.000000	1023.000000	2046.000000
42.599998	-0.003232	-1.910265	2.548907	-5.682938	-3.939751	5.163517	0.000000	-10.000000	0.200000	-18.466667	607.500000	1023.000000	1023.000000	2046.000000
42.619999	-0.002938	-1.736166	2.606468	-5.695134	-3.795531	5.148030	0.000000	-10.000000	0.225000	-19.616667	601.333313	1023.000000	1023.000000	2046.000000
42.639999	-0.002963	-1.750848	2.686294	-5.817490	-3.792983	5.173331	0.000000	-10.000000	0.258333	-20.516666	594.833313	1023.000000	1023.000000	2046.000000
42.660000	-0.003102	-1.833069	2.712414	-5.936188	-3.792680	5.183385	0.000000	-10.000000	0.291667	-21.183334	588.000000	1023.000000	1023.000000	2046.000000
42.680000	-0.003183	-1.881226	2.764732	-6.004794	-3.743671	5.102507	0.000000	-10.000000	0.308333	-21.500000	581.000000	1023.000000	1023.000000	2046.000000
42.700001	-0.003483	-2.058271	2.775343	-6.105834	-3.774825	5.047046	0.000000	-10.000000	0.300000	-21.733334	573.833313	1023.000000	1023.000000	2046.000000
42.720001	-0.003716	-2.196114	2.795117	-6.218601	-3.780942	5.008311	0.000000	-10.000000	0.308333	-22.166666	566.500000	1023.000000	1023.000000	2046.000000
42.740002	-0.004064	-2.401603	2.816003	-6.318243	-3.834079	4.934716	0.000000	-10.000000	0.316667	-22.600000	559.000000	1023.000000	1023.000000	2046.000000
42.759998	-0.004356	-2.574605	2.784897	-6.416483	-3.815863	4.872844	0.000000	-10.000000	0.341667	-23.266666	551.500000	1023.000000	1023.000000	2046.000000
42.779999	-0.004862	-2.873721	2.799741	-6.578396	-3.897593	4.802527	0.000000	-10.000000	0.350000	-23.799999	543.833313	1023.000000	1023.000000	2046.000000
42.799999	-0.005210	-3.078944	2.801738	-6.687243	-3.924877	4.731439	0.000000	-10.000000	0.350000	-23.883333	536.000000	1023.000000	1023.000000	2046.000000
42.820000	-0.005457	-3.224790	2.890934	-6.787785	-3.975296	4.647357	0.000000	-10.000000	0.358333	-24.283333	528.000000	1023.000000	1023.000000	2046.000000
42.840000	-0.005469	-3.232374	2.972894	-6.862019	-3.970516	4.627266	0.000000	-10.000000	0.391667	-24.650000	519.833313	1023.000000	1023.000000	2046.000000
42.860001	-0.005221	-3.085616	3.055790	-6.895707	-3.954023	4.708324	0.000000	-10.000000	0.425000	-25.783335	511.500000	1023.000000	1023.000000	2046.000000
42.880001	-0.005117	-3.023869	3.088066	-6.940738	-3.906476	4.735280	0.000000	-10.000000	0.458333	-26.550001	502.833344	1023.000000	1023.000000	2046.000000
42.900002	-0.005560	-3.285876	3.092983	-7.031381	-4.028554	4.681077	0.000000	-10.000000	0.458333	-26.933334	494.000000	1023.000000	1023.000000	2046.000000
42.919998	-0.006117	-3.615124	2.979664	-7.186003	-4.029408	4.620622	0.000000	-10.000000	0.458333	-26.700001	485.000000	1023.000000	1023.000000	2046.000000
42.939999	-0.006646	-3.927497	2.992773	-7.222746	-4.173895	4.476371	0.000000	-10.000000	0.450000	-26.000000	476.166656	1023.000000	1023.000000	2046.000000
42.959999	-0.006750	-3.989327	3.009585	-7.217597	-4.224711	4.443397	0.000000	-10.000000	0.466667	-26.100000	467.500000	1023.000000	1023.000000	2046.000000
42.980000	-0.006686	-3.951285	2.985974	-7.187119	-4.202477	4.452337	0.000000	-10.000000	0.500000	-26.883333	458.833344	1023.000000	1023.000000	2046.000000
43.000000	-0.007251	-4.285442	2.936706	-7.292616	-4.279897	4.350365	0.000000	-10.000000	0.550000	-28.483334	449.833344	1023.000000	1023.000000	2046.000000
43.020000	-0.008794	-5.197000	2.674817	-7.554493	-4.397225	4.079903	0.000000	-10.000000	0.583333	-29.833334	440.333344	1023.000000	1023.000000	2046.000000
43.040001	-0.011539	-6.819801	2.338611	-7.961174	-4.709901	3.512663	0.000000	-10.000000	0.600000	-30.383333	430.500000	1023.000000	1023.000000	2046.000000
43.060001	-0.015475	-9.145925	1.850094	-8.465079	-5.250973	2.720034	0.000000	-10.000000	0.591667	-30.200001	420.500000	1023.000000	1023.000000	2046.000000
43.080002	-0.018821	-11.122964	1.273993	-8.833164	-5.648144	2.084351	0.000000	-10.000000	0.558333	-29.183334	410.500000	1023.000000	1023.000000	2046.000000
43.099998	-0.021447	-12.675323	0.891577	-9.086510	-6.094172	1.613783	0.000000	-10.000000	0.516667	-27.916668	400.666656	1023.000000	1023.000000	2046.000000
43.119999	-0.023483	-13.878451	0.569783	-9.296142	-6.441477	1.289384	0.000000	-10.000000	0.483333	-26.966667	391.166656	1023.000000	1023.000000	2046.000000
43.139999	-0.024858	-14.690783	0.311084	-9.449035	-6.616229	1.063396	0.000000	-10.000000	0.475000	-26.616667	382.000000	1023.000000	1023.000000	2046.000000
43.160000	-0.026220	-15.496029	0.139649	-9.559915	-6.877499	0.801736	0.000000	-10.000000	0.475000	-26.966667	373.000000	1023.000000	1023.000000	2046.000000
43.180000	-0.027382	-16.182652	-0.042123	-9.699483	-7.081049	0.640004	0.000000	-10.000000	0.466667	-27.033333	364.000000	1023.000000	1023.000000	2046.000000
43.200001	-0.028193	-16.662357	-0.186757	-9.771781	-7.236381	0.532562	0.000000	-10.000000	0.458333	-27.049999	355.000000	1023.000000	1023.000000	2046.000000
43.220001	-0.029014	-17.147572	-0.276847	-9.861491	-7.470985	0.461753	0.000000	-10.000000	0.450000	-26.600000	346.000000	1023.000000	1023.000000	2046.000000
43.240002	-0.029649	-17.522820	-0.421306	-9.901959	-7.589762	0.390208	0.000000	-10.000000	0.441667	-26.150000	337.166656	1023.000000	1023.000000	2046.000000
43.259998	-0.030102	-17.790123	-0.618205	-9.938003	-7.602484	0.368569	0.000000	-10.000000	0.441667	-25.816668	328.500000	1023.000000	1023.000000	2046.000000
43.279999	-0.030668	-18.124886	-0.651679	-9.992536	-7.807653	0.326982	0.000000	-10.000000	0.441667	-25.850000	319.833344	1023.000000	1023.000000	2046.000000
43.299999	-0.031127	-18.396152	-0.819041	-10.085967	-7.853671	0.362527	0.000000	-10.000000	0.450000	-26.049999	311.166656	1023.000000	1023.000000	2046.000000
43.320000	-0.031337	-18.520250	-0.879822	-10.081833	-7.926308	0.367713	0.000000	-10.000000	0.425000	-25.816668	302.500000	1023.000000	1023.000000	2046.000000
43.340000	-0.031394	-18.553930	-0.919171	-10.149942	-7.940619	0.455802	0.000000	-10.000000	0.375000	-25.016666	293.833344	1023.000000	1023.000000	2046.000000
43.360001	-0.031445	-18.584286	-0.939204	-10.259082	-7.955333	0.569333	0.000000	-10.000000	0.325000	-23.783335	285.500000	1023.000000	1023.000000	2046.000000
43.380001	-0.030916	-18.271618	-0.811683	-10.241135	-7.899700	0.680900	0.000000	-10.000000	0.308333	-22.683334	277.500000	1023.000000	1023.000000	2046.000000
43.400002	-0.030208	-17.853149	-0.597395	-10.164437	-7.886263	0.794946	0.000000	-10.000000	0.341667	-22.833334	270.000000	1023.000000	1023.000000	2046.000000
43.419998	-0.029667	-17.532949	-0.454600	-10.288025	-7.794648	1.004324	0.000000	-10.000000	0.375000	-23.750000	262.333344	1023.000000	1023.000000	2046.000000
43.439999	-0.029692	-17.548223	-0.403217	-10.487640	-7.683108	1.025742	0.000000	-10.000000	0.416667	-25.133333	254.333328	1023.000000	1023.000000	2046.000000
43.459999	-0.030805	-18.205713	-0.413861	-10.846680	-7.720160	0.774987	0.000000	-10.000000	0.433333	-25.700001	246.000000	1023.000000	1023.000000	2046.000000
43.480000	-0.032364	-19.127346	-0.592458	-11.290007	-7.701936	0.457054	0.000000	-10.000000	0.441667	-26.033335	237.500000	1023.000000	1023.000000	2046.000000
43.500000	-0.033493	-19.794397	-0.696912	-11.597275	-7.712840	0.212630	0.000000	-10.000000	0.425000	-25.766666	228.833328	1023.000000	1023.000000	2046.000000
43.520000	-0.034485	-20.380566	-0.737350	-11.842456	-7.852851	0.052092	0.000000	-10.000000	0.408333	-25.383333	220.333328	1023.000000	1023.000000	2046.000000
43.540001	-0.035245	-20.830076	-0.772459	-12.042327	-7.970564	-0.044727	0.000000	-10.000000	0.391667	-24.666668	211.666672	1023.000000	1023.000000	2046.000000
43.560001	-0.035566	-21.019688	-0.805234	-12.192373	-7.965797	-0.056283	0.000000	-10.000000	0.375000	-23.966667	203.333328	1023.000000	1023.000000	2046.000000
43.580002	-0.036072	-21.318405	-0.742243	-12.283092	-8.143394	-0.149675	0.000000	-10.000000	0.341667	-23.133333	195.333328	1023.000000	1023.000000	2046.000000
43.599998	-0.036119	-21.346262	-0.771673	-12.401861	-8.111169	-0.061560	0.000000	-10.000000	0.316667	-22.433334	187.666672	1023.000000	1023.000000	2046.000000
43.619999	-0.035947	-21.244967	-0.715772	-12.418221	-8.083952	-0.027022	0.000000	-10.000000	0.300000	-21.966667	180.333328	1023.000000	1023.000000	2046.000000
43.639999	-0.035829	-21.174732	-0.588916	-12.434330	-8.159885	0.008399	0.000000	-10.000000	0.291667	-21.716667	172.833328	1023.000000	1023.000000	2046.000000
43.660000	-0.035452	-20.952381	-0.558026	-12.465781	-8.043089	0.114515	0.000000	-10.000000	0.291667	-21.366667	165.666672	1023.000000	1023.000000	2046.000000
43.680000	-0.035107	-20.748228	-0.459382	-12.423562	-8.014606	0.149320	0.000000	-10.000000	0.266667	-21.016666	158.500000	1023.000000	1023.000000	2046.000000
43.700001	-0.034873	-20.609837	-0.373264	-12.446581	-8.014019	0.224028	0.000000	-10.000000	0.225000	-20.350000	151.500000	1023.000000	1023.000000	2046.000000
43.720001	-0.034644	-20.474863	-0.347894	-12.474751	-7.920455	0.268236	0.000000	-10.000000	0.175000	-19.866667	146.833328	1023.000000	1023.000000	2046.000000
43.740002	-0.034462	-20.366879	-0.278360	-12.485823	-7.901154	0.298458	0.000000	-10.000000	0.150000	-19.033335	140.166672	1023.000000	1023.000000	2046.000000
43.759998	-0.034336	-20.292351	-0.218888	-12.497223	-7.906009	0.329769	0.000000	-10.000000	0.158333	-18.366667	133.833328	1023.000000	1023.000000	2046.000000
43.779999	-0.034214	-20.220615	-0.212973	-12.560171	-7.847621	0.400149	0.000000	-10.000000	0.158333	-17.700001	125.666664	1023.000000	1023.000000	2046.000000
43.799999	-0.034098	-20.151674	-0.179076	-12.525331	-7.833290	0.386024	0.000000	-10.000000	0.158333	-17.233334	120.000000	1023.000000	1023.000000	2046.000000
43.820000	-0.034171	-20.194843	-0.136177	-12.574463	-7.910367	0.426163	0.000000	-10.000000	0.133333	-16.783335	114.333336	1023.000000	1023.000000	2046.000000
43.840000	-0.034179	-20.199682	-0.163114	-12.612024	-7.885848	0.461303	0.000000	-10.000000	0.116667	-16.033333	108.833336	1023.000000	1023.000000	2046.000000
43.860001	-0.034129	-20.170420	-0.161855	-12.567079	-7.883673	0.442186	0.000000	-10.000000	0.100000	-15.533334	103.333336	1023.000000	1023.000000	2046.000000
43.880001	-0.034242	-20.236967	-0.105953	-12.591151	-7.985601	0.445740	0.000000	-10.000000	0.083333	-15.000000	98.166664	1023.000000	1023.000000	2046.000000
43.900002	-0.034218	-20.222939	-0.113714	-12.641541	-7.980612	0.512928	0.000000	-10.000000	0.066667	-14.683333	93.000000	1023.000000	1023.000000	2046.000000
43.919998	-0.034002	-20.095215	-0.104375	-12.620637	-7.936319	0.566115	0.000000	-10.000000	0.050000	-14.216667	88.166664	1023.000000	1023.000000	2046.000000
43.939999	-0.034015	-20.102940	-0.026144	-12.619927	-8.031781	0.574914	0.000000	-10.000000	0.041667	-13.750000	83.500000	1023.000000	1023.000000	2046.000000
43.959999	-0.033804	-19.978224	-0.012911	-12.633550	-8.003652	0.671888	0.000000	-10.000000	0.041667	-13.066667	78.833336	1023.000000	1023.000000	2046.000000
43.980000	-0.033464	-19.777433	0.006389	-12.566720	-7.927937	0.710836	0.000000	-10.000000	0.025000	-12.450000	74.333336	1023.000000	1023.000000	2046.000000
44.000000	-0.033424	-19.753819	0.080304	-12.587096	-8.008344	0.761317	0.000000	-10.000000	0.016667	-11.766666	70.000000	1023.000000	1023.000000	2046.000000
44.020000	-0.033202	-19.622187	0.088732	-12.555633	-7.931266	0.775980	0.000000	-10.000000	0.000000	-11.316667	66.166664	1023.000000	1023.000000	2046.000000
44.040001	-0.032960	-19.479650	0.165400	-12.496796	-7.951265	0.803011	0.000000	-10.000000	0.000000	-10.700000	62.500000	1023.000000	1023.000000	2046.000000
44.060001	-0.032868	-19.424831	0.195815	-12.519268	-7.965794	0.864415	0.000000	-10.000000	0.000000	-10.200000	59.000000	1023.000000	1023.000000	2046.000000
44.080002	-0.032604	-19.268936	0.202126	-12.514320	-7.898817	0.942076	0.000000	-10.000000	0.000000	-9.666667	55.500000	1023.000000	1023.000000	2046.000000
44.099998	-0.032417	-19.158529	0.266987	-12.482831	-7.915097	0.972411	0.000000	-10.000000	0.000000	-9.100000	52.166668	1023.000000	1023.000000	2046.000000
44.119999	-0.032345	-19.115662	0.268848	-12.464338	-7.917152	0.996981	0.000000	-10.000000	0.000000	-8.733334	49.166668	1023.000000	1023.000000	2046.000000
44.139999	-0.032179	-19.017752	0.309094	-12.462989	-7.902884	1.039027	0.000000	-10.000000	0.000000	-8.300000	46.333332	1023.000000	1023.000000	2046.000000
44.160000	-0.032068	-18.952118	0.346817	-12.423098	-7.932759	1.056921	0.000000	-10.000000	0.000000	-8.050000	43.500000	1023.000000	1023.000000	2046.000000
44.180000	-0.031892	-18.848139	0.350533	-12.457913	-7.884176	1.143417	0.000000	-10.000000	0.000000	-7.700000	40.833332	1023.000000	1023.000000	2046.000000
44.200001	-0.031811	-18.800089	0.323966	-12.415571	-7.895796	1.187312	0.000000	-10.000000	0.000000	-7.416667	38.166668	1023.000000	1023.000000	2046.000000
44.220001	-0.032205	-19.033195	0.216676	-12.449423	-7.965272	1.164825	0.000000	-10.000000	-0.016667	-7.116667	35.833332	1023.000000	1023.000000	2046.000000
44.240002	-0.033485	-19.789803	-0.019885	-12.646907	-8.108660	0.985650	0.000000	-10.000000	-0.033333	-6.850000	33.500000	1023.000000	1023.000000	2046.000000
44.259998	-0.034876	-20.611788	-0.317828	-12.770505	-8.243882	0.720427	0.000000	-10.000000	-0.041667	-6.566667	31.166666	1023.000000	1023.000000	2046.000000
44.279999	-0.036333	-21.472624	-0.554030	-12.931982	-8.483946	0.497334	0.000000	-10.000000	-0.050000	-6.333333	28.833334	1023.000000	1023.000000	2046.000000
44.299999	-0.037374	-22.087915	-0.797529	-13.041540	-8.642159	0.393313	0.000000	-10.000000	-0.050000	-5.900000	26.500000	1023.000000	1023.000000	2046.000000
44.320000	-0.037632	-22.240545	-0.925378	-12.949907	-8.693808	0.328548	0.000000	-10.000000	-0.058333	-5.533333	24.500000	1023.000000	1023.000000	2046.000000
44.340000	-0.037729	-22.297844	-1.000806	-12.869394	-8.817197	0.389552	0.000000	-10.000000	-0.050000	-5.250000	22.833334	1023.000000	1023.000000	2046.000000
44.360001	-0.037347	-22.072182	-1.063774	-12.795556	-8.770347	0.557494	0.000000	-10.000000	-0.041667	-5.450000	21.166666	1023.000000	1023.000000	2046.000000
44.380001	-0.037066	-21.906042	-1.108989	-12.726633	-8.725638	0.655217	0.000000	-10.000000	-0.041667	-5.866667	19.500000	1023.000000	1023.000000	2046.000000
44.400002	-0.037768	-22.321159	-1.139567	-12.739715	-8.895766	0.453887	0.000000	-10.000000	-0.050000	-5.833333	17.500000	1023.000000	1023.000000	2046.000000
44.419998	-0.039895	-23.577744	-1.462130	-12.989571	-9.043369	-0.082674	0.000000	-10.000000	-0.058333	-5.083333	15.500000	1023.000000	1023.000000	2046.000000
44.439999	-0.043086	-25.463530	-1.964912	-13.337759	-9.334868	-0.825990	0.000000	-10.000000	-0.066667	-3.416667	14.000000	1023.000000	1023.000000	2046.000000
44.459999	-0.045818	-27.078554	-2.409944	-13.620492	-9.759859	-1.288259	0.000000	-10.000000	-0.058333	-1.683333	13.166667	1023.000000	1023.000000	2046.000000
44.480000	-0.047636	-28.152699	-2.836063	-13.830921	-9.977317	-1.508398	0.000000	-10.000000	-0.058333	-0.466667	13.000000	1023.000000	1023.000000	2046.000000
44.500000	-0.048821	-28.853481	-3.083578	-13.889017	-10.161139	-1.719748	0.000000	-10.000000	-0.050000	0.000000	13.000000	1023.000000	1023.000000	2046.000000
44.520000	-0.049587	-29.305882	-3.176944	-13.946138	-10.365143	-1.817655	0.000000	-10.000000	-0.050000	0.000000	13.000000	1023.000000	1023.000000	2046.000000
44.540001	-0.050229	-29.685047	-3.336977	-14.006172	-10.469475	-1.872423	0.000000	-10.000000	-0.050000	-0.816667	13.000000	1023.000000	1023.000000	2046.000000
44.560001	-0.050568	-29.885447	-3.419195	-13.976111	-10.570693	-1.919448	0.000000	-10.000000	-0.050000	-1.866667	12.500000	1023.000000	1023.000000	2046.000000
44.580002	-0.050847	-30.050695	-3.554139	-13.970449	-10.605824	-1.920281	0.000000	-10.000000	-0.050000	-3.150000	11.666667	1023.000000	1023.000000	2046.000000
44.599998	-0.051288	-30.311455	-3.628115	-13.959061	-10.769256	-1.955023	0.000000	-10.000000	-0.050000	-3.666667	10.500000	1023.000000	1023.000000	2046.000000
44.619999	-0.051437	-30.399242	-3.753522	-13.984612	-10.788171	-1.872937	0.000000	-10.000000	-0.050000	-3.866667	9.333333	1023.000000	1023.000000	2046.000000
44.639999	-0.051478	-30.423222	-3.836596	-13.910529	-10.838707	-1.837390	0.000000	-10.000000	-0.041667	-3.716667	8.000000	1023.000000	1023.000000	2046.000000
44.660000	-0.051426	-30.392904	-3.858636	-13.877411	-10.893565	-1.763292	0.000000	-10.000000	-0.050000	-3.283333	6.666667	1023.000000	1023.000000	2046.000000
44.680000	-0.051127	-30.216164	-3.902494	-13.823217	-10.841291	-1.649161	0.000000	-10.000000	-0.066667	-1.950000	5.666667	1023.000000	1023.000000	2046.000000
44.700001	-0.050613	-29.912420	-3.888371	-13.783003	-10.767602	-1.473445	0.000000	-10.000000	-0.083333	-0.016667	5.166667	1023.000000	1023.000000	2046.000000
44.720001	-0.050049	-29.579052	-3.811030	-13.757308	-10.717706	-1.293009	0.000000	-10.000000	-0.091667	1.816667	5.000000	1023.000000	1023.000000	2046.000000
44.740002	-0.049069	-28.999689	-3.607076	-13.633602	-10.622087	-1.136924	0.000000	-10.000000	-0.100000	3.150000	5.000000	1023.000000	1023.000000	2046.000000
44.759998	-0.047590	-28.125973	-3.299566	-13.523356	-10.447186	-0.855865	0.000000	-10.000000	-0.108333	4.383333	5.000000	1023.000000	1023.000000	2046.000000
44.779999	-0.046270	-27.345831	-3.058051	-13.530626	-10.191023	-0.566131	0.000000	-10.000000	-0.116667	5.833333	5.000000	1023.000000	1023.000000	2046.000000
44.799999	-0.045510	-26.896574	-2.839915	-13.588499	-9.979468	-0.488692	0.000000	-10.000000	-0.116667	7.050000	5.000000	1023.000000	1023.000000	2046.000000
44.820000	-0.045640	-26.973314	-2.802132	-13.781363	-9.740095	-0.649725	0.000000	-10.000000	-0.125000	7.800000	5.000000	1023.000000	1023.000000	2046.000000
44.840000	-0.046392	-27.417576	-2.762485	-14.057857	-9.698487	-0.898747	0.000000	-10.000000	-0.116667	8.550000	5.000000	1023.000000	1023.000000	2046.000000
44.860001	-0.046826	-27.674191	-2.732791	-14.246772	-9.632871	-1.061757	0.000000	-10.000000	-0.141667	9.233334	5.000000	1023.000000	1023.000000	2046.000000
44.880001	-0.046844	-27.684896	-2.668895	-14.298651	-9.599252	-1.118099	0.000000	-10.000000	-0.150000	10.250000	5.000000	1023.000000	1023.000000	2046.000000
44.900002	-0.046681	-27.588266	-2.588672	-14.348948	-9.567545	-1.083102	0.000000	-10.000000	-0.183333	11.400001	10.666667	1023.000000	1023.000000	2046.000000
44.919998	-0.046304	-27.365442	-2.515168	-14.322376	-9.478216	-1.049682	0.000000	-10.000000	-0.183333	12.816667	18.833334	1023.000000	1023.000000	2046.000000
44.939999	-0.045898	-27.125879	-2.371480	-14.293332	-9.477405	-0.983662	0.000000	-10.000000	-0.200000	13.750000	27.000000	1023.000000	1023.000000	2046.000000
44.959999	-0.045223	-26.726746	-2.329012	-14.214434	-9.320848	-0.862452	0.000000	-10.000000	-0.216667	14.450000	31.166666	1023.000000	1023.000000	2046.000000
44.980000	-0.044335	-26.202015	-2.154987	-14.116729	-9.239100	-0.691200	0.000000	-10.000000	-0.250000	15.266666	34.333332	1023.000000	1023.000000	2046.000000
45.000000	-0.043259	-25.566181	-2.006841	-13.991419	-9.052489	-0.515432	0.000000	-10.000000	-0.283333	16.366667	39.333332	1023.000000	1023.000000	2046.000000
45.020000	-0.042092	-24.876541	-1.786092	-13.855412	-8.905452	-0.329585	0.000000	-10.000000	-0.316667	17.383333	44.666668	1023.000000	1023.000000	2046.000000
45.040001	-0.040915	-24.180815	-1.593187	-13.701101	-8.748184	-0.138341	0.000000	-10.000000	-0.325000	18.033333	50.500000	1023.000000	1023.000000	2046.000000
45.060001	-0.039701	-23.463381	-1.424417	-13.542246	-8.549867	0.053149	0.000000	-10.000000	-0.350000	18.816668	56.500000	1023.000000	1023.000000	2046.000000
45.080002	-0.038562	-22.790222	-1.244429	-13.417303	-8.367301	0.238811	0.000000	-10.000000	-0.358333	19.416668	62.500000	1023.000000	1023.000000	2046.000000
45.099998	-0.037471	-22.145229	-1.041639	-13.284771	-8.225290	0.406470	0.000000	-10.000000	-0.383333	20.183334	68.833336	1023.000000	1023.000000	2046.000000
45.119999	-0.036295	-21.450607	-0.885791	-13.134773	-8.027898	0.597856	0.000000	-10.000000	-0.400000	20.650000	75.333336	1023.000000	1023.000000	2046.000000
45.139999	-0.035211	-20.809965	-0.761418	-12.977022	-7.820748	0.749223	0.000000	-10.000000	-0.425000	21.483334	82.166664	1023.000000	1023.000000	2046.000000
45.160000	-0.034256	-20.245365	-0.616059	-12.850322	-7.700770	0.921785	0.000000	-10.000000	-0.441667	21.916668	89.166664	1023.000000	1023.000000	2046.000000
45.180000	-0.033184	-19.611971	-0.392468	-12.658383	-7.619522	1.058402	0.000000	-10.000000	-0.450000	22.400002	96.500000	1023.000000	1023.000000	2046.000000
45.200001	-0.032066	-18.951141	-0.274021	-12.499234	-7.439724	1.261839	0.000000	-10.000000	-0.466667	22.716667	103.833336	1023.000000	1023.000000	2046.000000
45.220001	-0.031200	-18.439396	-0.149531	-12.360626	-7.332058	1.402820	0.000000	-10.000000	-0.475000	23.250000	111.333336	1023.000000	1023.000000	2046.000000
45.240002	-0.030207	-17.852413	0.032805	-12.183416	-7.266478	1.564675	0.000000	-10.000000	-0.483333	23.716667	119.000000	1023.000000	1023.000000	2046.000000
45.259998	-0.029154	-17.229958	0.137980	-12.019872	-7.091587	1.743522	0.000000	-10.000000	-0.483333	24.450001	127.000000	1023.000000	1023.000000	2046.000000
45.279999	-0.028090	-16.601164	0.241095	-11.851508	-6.917307	1.926557	0.000000	-10.000000	-0.500000	25.066668	135.000000	1023.000000	1023.000000	2046.000000
45.299999	-0.027019	-15.968436	0.481059	-11.609283	-6.866742	2.026529	0.000000	-10.000000	-0.525000	25.583334	143.333328	1023.000000	1023.000000	2046.000000
45.320000	-0.025811	-15.254332	0.587442	-11.427798	-6.645977	2.232001	0.000000	-10.000000	-0.550000	26.200001	151.666672	1023.000000	1023.000000	2046.000000
45.340000	-0.024693	-14.593404	0.779313	-11.244902	-6.538522	2.410707	0.000000	-10.000000	-0.566667	26.933334	160.333328	1023.000000	1023.000000	2046.000000
45.360001	-0.023506	-13.891975	0.980485	-11.023855	-6.436666	2.588061	0.000000	-10.000000	-0.583333	27.750000	169.166672	1023.000000	1023.000000	2046.000000
45.380001	-0.022280	-13.167312	1.080930	-10.821878	-6.203315	2.776952	0.000000	-10.000000	-0.583333	28.066668	178.333328	1023.000000	1023.000000	2046.000000
45.400002	-0.021224	-12.543671	1.264917	-10.634677	-6.101079	2.927168	0.000000	-10.000000	-0.600000	28.433334	187.666672	1023.000000	1023.000000	2046.000000
45.419998	-0.020090	-11.873464	1.432551	-10.417721	-5.988959	3.100664	0.000000	-10.000000	-0.591667	28.416668	197.000000	1023.000000	1023.000000	2046.000000
45.439999	-0.019011	-11.235652	1.586084	-10.253419	-5.849648	3.281331	0.000000	-10.000000	-0.600000	28.416668	206.500000	1023.000000	1023.000000	2046.000000
45.459999	-0.017898	-10.577489	1.721518	-10.105350	-5.677004	3.483348	0.000000	-10.000000	-0.600000	28.216667	216.000000	1023.000000	1023.000000	2046.000000
45.480000	-0.016958	-10.022138	1.878130	-9.847331	-5.595524	3.542587	0.000000	-10.000000	-0.616667	28.316668	222.333328	1023.000000	1023.000000	2046.000000
45.500000	-0.016524	-9.765610	1.891794	-9.748697	-5.535667	3.626960	0.000000	-10.000000	-0.641667	28.583334	231.833328	1023.000000	1023.000000	2046.000000
45.520000	-0.016870	-9.970216	1.786066	-9.794816	-5.543269	3.581803	0.000000	-10.000000	-0.666667	29.316668	241.500000	1023.000000	1023.000000	2046.000000
45.540001	-0.017570	-10.384082	1.609395	-9.755982	-5.600049	3.362555	0.000000	-10.000000	-0.700000	30.100000	254.500000	1023.000000	1023.000000	2046.000000
45.560001	-0.018018	-10.648752	1.465138	-9.761494	-5.656322	3.303925	0.000000	-10.000000	-0.725000	30.716667	264.500000	1023.000000	1023.000000	2046.000000
45.580002	-0.018270	-10.797329	1.445719	-9.770710	-5.813273	3.340935	0.000000	-10.000000	-0.741667	30.883333	274.500000	1023.000000	1023.000000	2046.000000
45.599998	-0.017343	-10.249988	1.514007	-9.457002	-5.734338	3.427345	0.000000	-10.000000	-0.758333	31.316668	284.666656	1023.000000	1023.000000	2046.000000
45.619999	-0.016217	-9.584307	1.608690	-9.154336	-5.636408	3.597748	0.000000	-10.000000	-0.750000	31.533335	295.000000	1023.000000	1023.000000	2046.000000
45.639999	-0.014592	-8.623759	1.745948	-8.759086	-5.467497	3.856876	0.000000	-10.000000	-0.733333	31.466667	305.666656	1023.000000	1023.000000	2046.000000
45.660000	-0.013189	-7.794876	1.852533	-8.421349	-5.322146	4.096085	0.000000	-10.000000	-0.708333	31.116667	316.166656	1023.000000	1023.000000	2046.000000
45.680000	-0.012625	-7.461235	1.872043	-8.280010	-5.189661	4.136393	0.000000	-10.000000	-0.716667	30.766666	326.500000	1023.000000	1023.000000	2046.000000
45.700001	-0.014478	-8.556626	1.653122	-8.480177	-5.314267	3.584696	0.000000	-10.000000	-0.733333	30.850000	336.833344	1023.000000	1023.000000	2046.000000
45.720001	-0.017347	-10.251858	1.253635	-8.734531	-5.601864	2.830903	0.000000	-10.000000	-0.716667	30.833334	347.166656	1023.000000	1023.000000	2046.000000
45.740002	-0.019552	-11.555211	0.797411	-8.921998	-5.872008	2.441385	0.000000	-10.000000	-0.691667	30.566668	357.500000	1023.000000	1023.000000	2046.000000
45.759998	-0.020874	-12.336418	0.551648	-8.957666	-6.161253	2.230854	0.000000	-10.000000	-0.666667	29.916666	367.500000	1023.000000	1023.000000	2046.000000
45.779999	-0.021194	-12.525702	0.428077	-8.855046	-6.233417	2.134683	0.000000	-10.000000	-0.666667	29.333334	377.500000	1023.000000	1023.000000	2046.000000
45.799999	-0.021138	-12.492438	0.343925	-8.735306	-6.210387	2.109329	0.000000	-10.000000	-0.675000	29.316666	387.500000	1023.000000	1023.000000	2046.000000
45.820000	-0.020933	-12.371161	0.378963	-8.526159	-6.299139	2.075175	0.000000	-10.000000	-0.683333	29.633333	397.500000	1023.000000	1023.000000	2046.000000
45.840000	-0.020439	-12.079314	0.390270	-8.346128	-6.287160	2.163704	0.000000	-10.000000	-0.700000	29.799999	407.500000	1023.000000	1023.000000	2046.000000
45.860001	-0.019937	-11.782822	0.411390	-8.160117	-6.276480	2.242386	0.000000	-10.000000	-0.691667	29.733334	417.500000	1023.000000	1023.000000	2046.000000
45.880001	-0.019388	-11.458467	0.466259	-7.936986	-6.298952	2.311213	0.000000	-10.000000	-0.666667	29.400000	427.500000	1023.000000	1023.000000	2046.000000
45.900002	-0.018628	-11.008877	0.483441	-7.724664	-6.237486	2.469832	0.000000	-10.000000	-0.641667	29.233334	437.166656	1023.000000	1023.000000	2046.000000
45.919998	-0.017932	-10.598042	0.459824	-7.554886	-6.154100	2.651120	0.000000	-10.000000	-0.608333	28.816668	446.833344	1023.000000	1023.000000	2046.000000
45.939999	-0.017225	-10.180102	0.468444	-7.320259	-6.110714	2.782426	0.000000	-10.000000	-0.583333	28.333334	456.333344	1023.000000	1023.000000	2046.000000
45.959999	-0.016231	-9.592436	0.524903	-7.097975	-6.043387	3.024023	0.000000	-10.000000	-0.558333	27.683334	466.000000	1023.000000	1023.000000	2046.000000
45.980000	-0.015232	-9.002217	0.525111	-6.906333	-5.888788	3.267793	0.000000	-10.000000	-0.550000	27.466667	475.333344	1023.000000	1023.000000	2046.000000
46.000000	-0.014249	-8.420957	0.629510	-6.725579	-5.792701	3.467814	0.000000	-10.000000	-0.558333	27.116667	484.500000	1023.000000	1023.000000	2046.000000
46.020000	-0.013224	-7.815187	0.721379	-6.515420	-5.689246	3.668101	0.000000	-10.000000	-0.558333	26.833334	493.666656	1023.000000	1023.000000	2046.000000
46.040001	-0.011723	-6.928032	0.852565	-6.342634	-5.447138	4.009175	0.000000	-10.000000	-0.558333	26.400000	502.666656	1023.000000	1023.000000	2046.000000
46.060001	-0.010092	-5.964380	1.120527	-6.109744	-5.259621	4.284458	0.000000	-10.000000	-0.541667	26.283333	511.666656	1023.000000	1023.000000	2046.000000
46.080002	-0.008535	-5.044475	1.363876	-5.979548	-5.016642	4.587839	0.000000	-10.000000	-0.533333	26.016666	520.333313	1023.000000	1023.000000	2046.000000
46.099998	-0.007581	-4.480101	1.526960	-6.007527	-4.751716	4.752182	0.000000	-10.000000	-0.516667	25.766666	529.166687	1023.000000	1023.000000	2046.000000
46.119999	-0.007380	-4.361435	1.658150	-6.077092	-4.582244	4.639751	0.000000	-10.000000	-0.500000	25.400000	537.666687	1023.000000	1023.000000	2046.000000
46.139999	-0.007514	-4.440890	1.737042	-6.215477	-4.459184	4.496729	0.000000	-10.000000	-0.475000	24.933332	546.333313	1023.000000	1023.000000	2046.000000
46.160000	-0.007445	-4.400093	1.803808	-6.268281	-4.379102	4.443482	0.000000	-10.000000	-0.458333	24.433332	554.666687	1023.000000	1023.000000	2046.000000
46.180000	-0.007201	-4.255727	1.878082	-6.226151	-4.327193	4.419534	0.000000	-10.000000	-0.433333	23.850000	563.000000	1023.000000	1023.000000	2046.000000
46.200001	-0.006649	-3.929334	2.016257	-6.102167	-4.309606	4.466183	0.000000	-10.000000	-0.433333	23.533333	571.000000	1023.000000	1023.000000	2046.000000
46.220001	-0.005833	-3.447280	2.116453	-5.984621	-4.198806	4.619694	0.000000	-10.000000	-0.433333	23.133333	579.000000	1023.000000	1023.000000	2046.000000
46.240002	-0.004644	-2.744414	2.265188	-5.770972	-4.048388	4.809757	0.000000	-10.000000	-0.450000	22.933334	586.666687	1023.000000	1023.000000	2046.000000
46.259998	-0.003278	-1.937363	2.490947	-5.546153	-3.933432	5.051273	0.000000	-10.000000	-0.458333	22.933334	594.333313	1023.000000	1023.000000	2046.000000
46.279999	-0.001729	-1.021570	2.713331	-5.299603	-3.742058	5.306759	0.000000	-10.000000	-0.458333	23.166668	602.000000	1023.000000	1023.000000	2046.000000
46.299999	-0.000175	-0.103488	2.953940	-5.035944	-3.554540	5.533056	0.000000	-10.000000	-0.458333	23.333334	609.666687	1023.000000	1023.000000	2046.000000
46.320000	0.001330	0.786134	3.192388	-4.841397	-3.369212	5.804356	0.000000	-10.000000	-0.458333	23.716667	617.333313	1023.000000	1023.000000	2046.000000
46.340000	0.002624	1.550539	3.387336	-4.624387	-3.191723	5.979312	0.000000	-10.000000	-0.475000	24.283335	625.000000	1023.000000	1023.000000	2046.000000
46.360001	0.003991	2.358590	3.617424	-4.441853	-3.028487	6.211505	0.000000	-10.000000	-0.483333	24.600000	633.166687	1023.000000	1023.000000	2046.000000
46.380001	0.005285	3.123499	3.819362	-4.234882	-2.858720	6.397739	0.000000	-10.000000	-0.475000	24.583334	641.500000	1023.000000	1023.000000	2046.000000
46.400002	0.006549	3.870534	3.971119	-4.072707	-2.645471	6.617593	0.000000	-10.000000	-0.458333	24.100000	649.833313	1023.000000	1023.000000	2046.000000
46.419998	0.007678	4.537411	4.161927	-3.861495	-2.524517	6.761496	0.000000	-10.000000	-0.458333	23.866667	658.000000	1023.000000	1023.000000	2046.000000
46.439999	0.008660	5.117843	4.324691	-3.700464	-2.413114	6.906729	0.000000	-10.000000	-0.450000	23.616667	666.000000	1023.000000	1023.000000	2046.000000
46.459999	0.009633	5.692872	4.457582	-3.532845	-2.299980	7.068115	0.000000	-10.000000	-0.433333	23.450001	674.000000	1023.000000	1023.000000	2046.000000
46.480000	0.010614	6.273165	4.601400	-3.339343	-2.190135	7.201243	0.000000	-10.000000	-0.400000	23.283335	681.833313	1023.000000	1023.000000	2046.000000
46.500000	0.011433	6.757125	4.744660	-3.178960	-2.128254	7.319679	0.000000	-10.000000	-0.391667	22.883333	689.500000	1023.000000	1023.000000	2046.000000
46.520000	0.012446	7.355367	4.835094	-3.032338	-1.969874	7.522484	0.000000	-10.000000	-0.391667	22.316668	697.166687	1023.000000	1023.000000	2046.000000
46.540001	0.013320	7.872158	4.973764	-2.866661	-1.894559	7.659614	0.000000	-10.000000	-0.383333	21.616667	704.666687	1023.000000	1023.000000	2046.000000
46.560001	0.014339	8.474392	5.175507	-2.678156	-1.829855	7.806897	0.000000	-10.000000	-0.350000	20.716667	712.000000	1023.000000	1023.000000	2046.000000
46.580002	0.015426	9.116956	5.291216	-2.498761	-1.677078	8.001578	0.000000	-10.000000	-0.325000	20.016666	719.000000	1023.000000	1023.000000	2046.000000
46.599998	0.015940	9.420511	5.361100	-2.382935	-1.586318	8.028663	0.000000	-10.000000	-0.308333	19.333334	725.833313	1023.000000	1023.000000	2046.000000
46.619999	0.015857	9.371496	5.327564	-2.335544	-1.615744	7.995220	0.000000	-10.000000	-0.308333	19.116667	732.500000	1023.000000	1023.000000	2046.000000
46.639999	0.015868	9.378116	5.260335	-2.312871	-1.570728	8.001380	0.000000	-10.000000	-0.300000	18.900000	739.000000	1023.000000	1023.000000	2046.000000
46.660000	0.015922	9.410011	5.371830	-2.255894	-1.739844	8.033919	0.000000	-10.000000	-0.291667	18.666668	745.333313	1023.000000	1023.000000	2046.000000
46.680000	0.017053	10.078601	5.463268	-1.957758	-1.567602	8.140693	0.000000	-10.000000	-0.266667	18.066668	751.500000	1023.000000	1023.000000	2046.000000
46.700001	0.018245	10.782682	5.697473	-1.683852	-1.537529	8.306590	0.000000	-10.000000	-0.233333	17.250000	757.500000	1023.000000	1023.000000	2046.000000
46.720001	0.019510	11.530126	5.848109	-1.425155	-1.430846	8.538016	0.000000	-10.000000	-0.208333	15.866667	763.500000	1023.000000	1023.000000	2046.000000
46.740002	0.019878	11.747739	5.806293	-1.325028	-1.312166	8.578640	0.000000	-10.000000	-0.183333	14.033334	769.166687	1023.000000	1023.000000	2046.000000
46.759998	0.018365	10.853605	5.667469	-1.537446	-1.459753	8.183336	0.000000	-10.000000	-0.166667	12.283334	774.333313	1023.000000	1023.000000	2046.000000
46.779999	0.015166	8.962896	5.206374	-1.940186	-1.742040	7.438748	0.000000	-10.000000	-0.150000	11.283334	778.666687	1023.000000	1023.000000	2046.000000
46.799999	0.012078	7.138130	4.668928	-2.256128	-2.137129	6.862458	0.000000	-10.000000	-0.150000	10.900001	782.500000	1023.000000	1023.000000	2046.000000
46.820000	0.009875	5.835856	4.310941	-2.421091	-2.558766	6.504773	0.000000	-10.000000	-0.150000	10.716667	786.166687	1023.000000	1023.000000	2046.000000
46.840000	0.008792	5.196237	4.088220	-2.488102	-2.740745	6.336865	0.000000	-10.000000	-0.150000	10.716667	789.666687	1023.000000	1023.000000	2046.000000
46.860001	0.008086	4.778964	3.963340	-2.465951	-2.876525	6.158101	0.000000	-10.000000	-0.141667	11.066667	793.333313	1023.000000	1023.000000	2046.000000
46.880001	0.007680	4.539007	3.926405	-2.433853	-3.010307	6.056762	0.000000	-10.000000	-0.125000	11.133333	797.000000	1023.000000	1023.000000	2046.000000
46.900002	0.007503	4.434563	3.890615	-2.323469	-3.102417	5.969833	0.000000	-10.000000	-0.108333	10.433333	800.833313	1023.000000	1023.000000	2046.000000
46.919998	0.007430	4.391273	3.882238	-2.221226	-3.201665	5.931926	0.000000	-10.000000	-0.091667	8.983334	804.500000	1023.000000	1023.000000	2046.000000
46.939999	0.007268	4.295638	3.885958	-2.146524	-3.334009	5.890213	0.000000	-10.000000	-0.091667	7.300000	807.666687	1023.000000	1023.000000	2046.000000
46.959999	0.007359	4.349073	3.882413	-2.034765	-3.407867	5.909292	0.000000	-10.000000	-0.066667	5.500000	810.333313	1023.000000	1023.000000	2046.000000
46.980000	0.007450	4.402748	3.820180	-1.942145	-3.433749	5.958462	0.000000	-10.000000	-0.058333	3.366667	812.500000	1023.000000	1023.000000	2046.000000
47.000000	0.007532	4.451665	3.791739	-1.837309	-3.518779	6.016015	0.000000	-10.000000	-0.041667	1.466667	814.000000	1023.000000	1023.000000	2046.000000
47.020000	0.007642	4.516300	3.733175	-1.733595	-3.556483	6.073203	0.000000	-10.000000	-0.041667	-0.416667	814.833313	1023.000000	1023.000000	2046.000000
47.040001	0.007818	4.620391	3.664214	-1.668974	-3.563353	6.188503	0.000000	-10.000000	-0.033333	-2.033333	815.000000	1023.000000	1023.000000	2046.000000
47.060001	0.008076	4.773008	3.640729	-1.616898	-3.555657	6.304834	0.000000	-10.000000	-0.025000	-4.150000	815.000000	1023.000000	1023.000000	2046.000000
47.080002	0.008263	4.883159	3.612825	-1.603756	-3.542003	6.416092	0.000000	-10.000000	-0.016667	-6.133333	815.000000	1023.000000	1023.000000	2046.000000
47.099998	0.008516	5.033091	3.612047	-1.643457	-3.518821	6.583322	0.000000	-10.000000	-0.008333	-7.933333	815.000000	1023.000000	1023.000000	2046.000000
47.119999	0.009138	5.400826	3.654436	-1.591651	-3.416218	6.754260	0.000000	-10.000000	0.016667	-9.183333	815.000000	1023.000000	1023.000000	2046.000000
47.139999	0.009935	5.871807	3.831409	-1.536056	-3.369341	6.945795	0.000000	-10.000000	0.016667	-10.333334	815.000000	1023.000000	1023.000000	2046.000000
47.160000	0.010268	6.068671	3.892589	-1.682629	-3.245268	7.103979	0.000000	-10.000000	0.033333	-11.350000	815.000000	1023.000000	1023.000000	2046.000000
47.180000	0.009882	5.840190	3.879697	-1.924468	-3.140754	7.025716	0.000000	-10.000000	0.033333	-12.450000	807.666687	1023.000000	1023.000000	2046.000000
47.200001	0.008926	5.275467	3.886277	-2.280735	-3.088074	6.757999	0.000000	-10.000000	0.075000	-13.516666	799.000000	1023.000000	1023.000000	2046.000000
47.220001	0.007756	4.583593	3.812569	-2.644313	-3.087008	6.502346	0.000000	-10.000000	0.116667	-14.766667	788.666687	1023.000000	1023.000000	2046.000000
47.240002	0.006653	3.931744	3.629892	-2.917622	-3.079289	6.298763	0.000000	-10.000000	0.166667	-16.266666	783.833313	1023.000000	1023.000000	2046.000000
47.259998	0.005950	3.516703	3.598953	-3.147353	-3.141126	6.206229	0.000000	-10.000000	0.200000	-17.933334	778.333313	1023.000000	1023.000000	2046.000000
47.279999	0.005434	3.211439	3.579534	-3.317108	-3.194277	6.143290	0.000000	-10.000000	0.241667	-19.716667	772.333313	1023.000000	1023.000000	2046.000000
47.299999	0.005092	3.009305	3.607220	-3.415060	-3.258693	6.075838	0.000000	-10.000000	0.291667	-21.283335	765.833313	1023.000000	1023.000000	2046.000000
47.320000	0.005114	3.022445	3.656050	-3.481096	-3.231217	6.078708	0.000000	-10.000000	0.350000	-22.766666	758.666687	1023.000000	1023.000000	2046.000000
47.340000	0.005245	3.099872	3.816963	-3.553366	-3.263576	6.099851	0.000000	-10.000000	0.400000	-23.783333	751.000000	1023.000000	1023.000000	2046.000000
47.360001	0.005367	3.172190	3.896433	-3.635633	-3.210186	6.121577	0.000000	-10.000000	0.433333	-24.700001	743.000000	1023.000000	1023.000000	2046.000000
47.380001	0.005531	3.268975	4.007945	-3.695740	-3.159056	6.115826	0.000000	-10.000000	0.450000	-25.333334	734.833313	1023.000000	1023.000000	2046.000000
47.400002	0.005497	3.248878	4.091531	-3.848184	-3.123423	6.128953	0.000000	-10.000000	0.458333	-25.916668	726.500000	1023.000000	1023.000000	2046.000000
47.419998	0.005413	3.199175	4.144120	-3.968095	-3.084128	6.107278	0.000000	-10.000000	0.483333	-26.666668	717.833313	1023.000000	1023.000000	2046.000000
47.439999	0.005137	3.036200	4.143103	-4.083857	-3.050189	6.027144	0.000000	-10.000000	0.516667	-27.466667	708.833313	1023.000000	1023.000000	2046.000000
47.459999	0.004787	2.829074	4.204490	-4.286545	-3.092343	6.003472	0.000000	-10.000000	0.558333	-28.366667	699.666687	1023.000000	1023.000000	2046.000000
47.480000	0.004305	2.544141	4.196695	-4.398221	-3.117594	5.863261	0.000000	-10.000000	0.591667	-29.016668	690.166687	1023.000000	1023.000000	2046.000000
47.500000	0.003922	2.317870	4.230610	-4.571582	-3.147529	5.806371	0.000000	-10.000000	0.608333	-29.633335	680.500000	1023.000000	1023.000000	2046.000000
47.520000	0.003825	2.260752	4.330914	-4.732954	-3.159542	5.822334	0.000000	-10.000000	0.625000	-30.033335	670.500000	1023.000000	1023.000000	2046.000000
47.540001	0.004082	2.412708	4.438562	-4.750653	-3.111199	5.835998	0.000000	-10.000000	0.633333	-30.583334	660.500000	1023.000000	1023.000000	2046.000000
47.560001	0.004285	2.532495	4.483953	-4.821540	-3.077834	5.947915	0.000000	-10.000000	0.666667	-30.816668	650.333313	1023.000000	1023.000000	2046.000000
47.580002	0.004318	2.551652	4.572921	-4.841308	-3.136489	5.956529	0.000000	-10.000000	0.683333	-31.500000	640.000000	1023.000000	1023.000000	2046.000000
47.599998	0.004170	2.464453	4.562097	-4.937485	-3.126926	5.966766	0.000000	-10.000000	0.708333	-31.900000	629.500000	1023.000000	1023.000000	2046.000000
47.619999	0.003915	2.313818	4.598505	-5.046107	-3.176224	5.937644	0.000000	-10.000000	0.725000	-32.583332	618.833313	1023.000000	1023.000000	2046.000000
47.639999	0.003766	2.225632	4.679247	-5.078573	-3.218926	5.843884	0.000000	-10.000000	0.750000	-32.933334	608.000000	1023.000000	1023.000000	2046.000000
47.660000	0.003181	1.880066	4.581803	-5.235294	-3.206164	5.739721	0.000000	-10.000000	0.775000	-33.350002	597.000000	1023.000000	1023.000000	2046.000000
47.680000	0.001648	0.973942	4.365681	-5.466121	-3.363068	5.437450	0.000000	-10.000000	0.800000	-33.683334	586.000000	1023.000000	1023.000000	2046.000000
47.700001	-0.000525	-0.310506	4.011117	-5.774788	-3.587732	5.040897	0.000000	-10.000000	0.825000	-33.983334	574.666687	1023.000000	1023.000000	2046.000000
47.720001	-0.003328	-1.966907	3.616239	-6.181474	-3.918899	4.517227	0.000000	-10.000000	0.841667	-34.266666	563.333313	1023.000000	1023.000000	2046.000000
47.740002	-0.006643	-3.925893	3.160732	-6.613771	-4.312881	3.840027	0.000000	-10.000000	0.850000	-34.566666	551.666687	1023.000000	1023.000000	2046.000000
47.759998	-0.009871	-5.833815	2.703241	-6.991869	-4.758438	3.213251	0.000000	-10.000000	0.850000	-34.483334	540.333313	1023.000000	1023.000000	2046.000000
47.779999	-0.012680	-7.494014	2.271135	-7.322379	-5.210241	2.767471	0.000000	-10.000000	0.825000	-34.083332	528.833313	1023.000000	1023.000000	2046.000000
47.799999	-0.014581	-8.617479	1.961256	-7.513242	-5.466616	2.401123	0.000000	-10.000000	0.775000	-33.599998	517.500000	1023.000000	1023.000000	2046.000000
47.820000	-0.016232	-9.593266	1.732783	-7.691108	-5.736988	2.102046	0.000000	-10.000000	0.741667	-33.216667	506.166656	1023.000000	1023.000000	2046.000000
47.840000	-0.017560	-10.378073	1.511058	-7.854783	-5.915901	1.881553	0.000000	-10.000000	0.725000	-32.900002	495.000000	1023.000000	1023.000000	2046.000000
47.860001	-0.018711	-11.058334	1.374111	-7.975570	-6.152879	1.696003	0.000000	-10.000000	0.733333	-32.666668	484.166656	1023.000000	1023.000000	2046.000000
47.880001	-0.019734	-11.662574	1.241588	-8.047416	-6.359210	1.502464	0.000000	-10.000000	0.725000	-32.416668	473.333344	1023.000000	1023.000000	2046.000000
47.900002	-0.020535	-12.136174	1.083767	-8.153474	-6.497870	1.431403	0.000000	-10.000000	0.725000	-32.416668	462.500000	1023.000000	1023.000000	2046.000000
47.919998	-0.021359	-12.622985	0.968215	-8.229991	-6.674954	1.313746	0.000000	-10.000000	0.733333	-32.316669	451.666656	1023.000000	1023.000000	2046.000000
47.939999	-0.022178	-13.107022	0.857609	-8.354058	-6.876542	1.265970	0.000000	-10.000000	0.741667	-32.583336	440.833344	1023.000000	1023.000000	2046.000000
47.959999	-0.022776	-13.460728	0.668492	-8.422516	-6.926890	1.220186	0.000000	-10.000000	0.750000	-32.733334	430.000000	1023.000000	1023.000000	2046.000000
47.980000	-0.023388	-13.822124	0.590332	-8.511892	-7.089550	1.188986	0.000000	-10.000000	0.750000	-32.816666	419.000000	1023.000000	1023.000000	2046.000000
48.000000	-0.023653	-13.978806	0.496844	-8.587963	-7.096186	1.208499	0.000000	-10.000000	0.750000	-32.700001	408.000000	1023.000000	1023.000000	2046.000000
48.020000	-0.024026	-14.199486	0.439222	-8.670799	-7.168768	1.200860	0.000000	-10.000000	0.716667	-32.283333	397.166656	1023.000000	1023.000000	2046.000000
48.040001	-0.024154	-14.274779	0.436284	-8.746525	-7.205570	1.241031	0.000000	-10.000000	0.700000	-31.800001	386.333344	1023.000000	1023.000000	2046.000000
48.060001	-0.023926	-14.140330	0.473463	-8.819485	-7.158667	1.364359	0.000000	-10.000000	0.691667	-31.633333	375.833344	1023.000000	1023.000000	2046.000000
48.080002	-0.023368	-13.810607	0.745738	-8.824607	-7.231708	1.499970	0.000000	-10.000000	0.733333	-32.166668	365.166656	1023.000000	1023.000000	2046.000000
48.099998	-0.022990	-13.587346	0.846885	-8.964527	-7.125760	1.656057	0.000000	-10.000000	0.766667	-33.000000	354.500000	1023.000000	1023.000000	2046.000000
48.119999	-0.023207	-13.715113	0.870315	-9.230037	-7.052323	1.696932	0.000000	-10.000000	0.791667	-33.650002	343.333344	1023.000000	1023.000000	2046.000000
48.139999	-0.024376	-14.406137	0.846587	-9.613616	-7.084291	1.445183	0.000000	-10.000000	0.791667	-33.700001	332.166656	1023.000000	1023.000000	2046.000000
48.160000	-0.026054	-15.397801	0.715363	-10.116424	-7.115578	1.118838	0.000000	-10.000000	0.758333	-33.266666	321.000000	1023.000000	1023.000000	2046.000000
48.180000	-0.027591	-16.306187	0.596292	-10.542466	-7.204299	0.844285	0.000000	-10.000000	0.708333	-32.200001	310.000000	1023.000000	1023.000000	2046.000000
48.200001	-0.028864	-17.058672	0.461153	-10.846658	-7.285731	0.612565	0.000000	-10.000000	0.641667	-30.766666	299.166656	1023.000000	1023.000000	2046.000000
48.220001	-0.029752	-17.583139	0.453922	-11.132553	-7.430196	0.525687	0.000000	-10.000000	0.600000	-29.650000	288.833344	1023.000000	1023.000000	2046.000000
48.240002	-0.030426	-17.981989	0.348191	-11.285069	-7.458632	0.413522	0.000000	-10.000000	0.583333	-29.049999	279.000000	1023.000000	1023.000000	2046.000000
48.259998	-0.030816	-18.212446	0.392880	-11.449323	-7.580088	0.424085	0.000000	-10.000000	0.575000	-29.100000	269.333344	1023.000000	1023.000000	2046.000000
48.279999	-0.030948	-18.290079	0.404585	-11.549701	-7.583097	0.438132	0.000000	-10.000000	0.583333	-28.933332	259.500000	1023.000000	1023.000000	2046.000000
48.299999	-0.030903	-18.263960	0.452330	-11.601171	-7.589126	0.474008	0.000000	-10.000000	0.541667	-28.450001	249.833328	1023.000000	1023.000000	2046.000000
48.320000	-0.030774	-18.187391	0.501743	-11.609757	-7.555830	0.476452	0.000000	-10.000000	0.508333	-27.466667	240.333328	1023.000000	1023.000000	2046.000000
48.340000	-0.030589	-18.077930	0.601070	-11.670020	-7.552100	0.543119	0.000000	-10.000000	0.458333	-26.616667	231.333328	1023.000000	1023.000000	2046.000000
48.360001	-0.030493	-18.021320	0.669642	-11.685978	-7.571752	0.566768	0.000000	-10.000000	0.450000	-26.216667	222.333328	1023.000000	1023.000000	2046.000000
48.380001	-0.030265	-17.886703	0.725944	-11.708433	-7.508732	0.604519	0.000000	-10.000000	0.441667	-26.150000	213.666672	1023.000000	1023.000000	2046.000000
48.400002	-0.030197	-17.846697	0.759049	-11.794888	-7.483509	0.672651	0.000000	-10.000000	0.441667	-25.933334	204.833328	1023.000000	1023.000000	2046.000000
48.419998	-0.030080	-17.777096	0.807745	-11.836220	-7.479009	0.730388	0.000000	-10.000000	0.425000	-25.433334	196.333328	1023.000000	1023.000000	2046.000000
48.439999	-0.030001	-17.730381	0.826732	-11.855146	-7.443602	0.741636	0.000000	-10.000000	0.400000	-24.700001	187.666672	1023.000000	1023.000000	2046.000000
48.459999	-0.030043	-17.755627	0.895897	-11.862165	-7.511539	0.722180	0.000000	-10.000000	0.350000	-23.733334	179.500000	1023.000000	1023.000000	2046.000000
48.480000	-0.030049	-17.758924	0.871368	-11.933286	-7.506331	0.809326	0.000000	-10.000000	0.316667	-22.966667	174.000000	1023.000000	1023.000000	2046.000000
48.500000	-0.030224	-17.862473	0.885775	-11.935597	-7.556195	0.743546	0.000000	-10.000000	0.300000	-22.316668	166.500000	1023.000000	1023.000000	2046.000000
48.520000	-0.030345	-17.934090	0.905746	-12.006418	-7.622906	0.789489	0.000000	-10.000000	0.300000	-22.000000	159.166672	1023.000000	1023.000000	2046.000000
48.540001	-0.030385	-17.957729	0.863780	-12.004233	-7.598153	0.780877	0.000000	-10.000000	0.291667	-21.433334	149.333328	1023.000000	1023.000000	2046.000000
48.560001	-0.030530	-18.043171	0.854885	-12.087997	-7.667307	0.857248	0.000000	-10.000000	0.291667	-21.200001	142.166672	1023.000000	1023.000000	2046.000000
48.580002	-0.030586	-18.076283	0.835558	-12.131962	-7.678180	0.898301	0.000000	-10.000000	0.275000	-20.733334	135.000000	1023.000000	1023.000000	2046.000000
48.599998	-0.030624	-18.098852	0.856958	-12.084817	-7.711185	0.840192	0.000000	-10.000000	0.250000	-20.450001	128.166672	1023.000000	1023.000000	2046.000000
48.619999	-0.030676	-18.129532	0.855636	-12.136257	-7.748598	0.899688	0.000000	-10.000000	0.208333	-19.783333	121.333336	1023.000000	1023.000000	2046.000000
48.639999	-0.030556	-18.058746	0.859787	-12.125253	-7.723950	0.930670	0.000000	-10.000000	0.183333	-19.150000	114.833336	1023.000000	1023.000000	2046.000000
48.660000	-0.030531	-18.044043	0.903220	-12.118241	-7.759366	0.930344	0.000000	-10.000000	0.175000	-18.500000	108.500000	1023.000000	1023.000000	2046.000000
48.680000	-0.030508	-18.030287	0.910237	-12.185873	-7.768996	1.014345	0.000000	-10.000000	0.166667	-17.900002	102.500000	1023.000000	1023.000000	2046.000000
48.700001	-0.030401	-17.967279	0.960207	-12.170099	-7.787461	1.030073	0.000000	-10.000000	0.158333	-17.416668	96.500000	1023.000000	1023.000000	2046.000000
48.720001	-0.030381	-17.954983	0.964358	-12.170460	-7.796055	1.047173	0.000000	-10.000000	0.150000	-16.683334	90.500000	1023.000000	1023.000000	2046.000000
48.740002	-0.030193	-17.843826	0.991687	-12.150079	-7.777220	1.091785	0.000000	-10.000000	0.141667	-16.166668	84.833336	1023.000000	1023.000000	2046.000000
48.759998	-0.030230	-17.865831	0.996735	-12.143202	-7.797934	1.078570	0.000000	-10.000000	0.125000	-15.483334	79.333336	1023.000000	1023.000000	2046.000000
48.779999	-0.030141	-17.813284	1.034786	-12.136226	-7.821690	1.109845	0.000000	-10.000000	0.108333	-15.133333	75.833336	1023.000000	1023.000000	2046.000000
48.799999	-0.030149	-17.817818	1.051409	-12.174026	-7.858628	1.163428	0.000000	-10.000000	0.083333	-14.583334	70.833336	1023.000000	1023.000000	2046.000000
48.820000	-0.030215	-17.857277	0.980102	-12.178570	-7.818961	1.160152	0.000000	-10.000000	0.066667	-14.266667	66.000000	1023.000000	1023.000000	2046.000000
48.840000	-0.030197	-17.846470	1.014488	-12.230775	-7.865771	1.235589	0.000000	-10.000000	0.050000	-13.783334	59.666668	1023.000000	1023.000000	2046.000000
48.860001	-0.030164	-17.826679	1.016969	-12.211260	-7.881918	1.249529	0.000000	-10.000000	0.050000	-13.466667	55.000000	1023.000000	1023.000000	2046.000000
48.880001	-0.030257	-17.881952	0.985409	-12.213204	-7.906055	1.251898	0.000000	-10.000000	0.041667	-12.866667	50.500000	1023.000000	1023.000000	2046.000000
48.900002	-0.030166	-17.827900	1.005039	-12.223118	-7.902200	1.292380	0.000000	-10.000000	0.025000	-12.000000	46.166668	1023.000000	1023.000000	2046.000000
48.919998	-0.030110	-17.795025	1.026792	-12.225722	-7.931315	1.335222	0.000000	-10.000000	0.008333	-10.916667	42.166668	1023.000000	1023.000000	2046.000000
48.939999	-0.030110	-17.795244	0.989592	-12.179625	-7.906459	1.301247	0.000000	-10.000000	0.008333	-10.283334	38.500000	1023.000000	1023.000000	2046.000000
48.959999	-0.030396	-17.963871	0.909678	-12.236558	-8.011935	1.374945	0.000000	-10.000000	0.016667	-10.083334	36.166668	1023.000000	1023.000000	2046.000000
48.980000	-0.031388	-18.550110	0.648213	-12.393573	-8.101342	1.296592	0.000000	-10.000000	0.016667	-10.383334	32.666668	1023.000000	1023.000000	2046.000000
49.000000	-0.033182	-19.610792	0.351223	-12.621383	-8.329219	0.988586	0.000000	-10.000000	0.008333	-10.616667	30.333334	1023.000000	1023.000000	2046.000000
49.020000	-0.034967	-20.665291	-0.001046	-12.806706	-8.529944	0.672406	0.000000	-10.000000	0.000000	-10.783334	25.666666	1023.000000	1023.000000	2046.000000
49.040001	-0.036635	-21.651272	-0.367716	-12.983603	-8.723149	0.423196	0.000000	-10.000000	0.000000	-10.716667	22.166666	1023.000000	1023.000000	2046.000000
49.060001	-0.037648	-22.249853	-0.593443	-13.005436	-8.918699	0.267725	0.000000	-10.000000	0.000000	-10.266667	17.500000	1023.000000	1023.000000	2046.000000
49.080002	-0.038228	-22.592693	-0.740496	-13.034398	-9.077254	0.259456	0.000000	-10.000000	0.000000	-9.883333	15.166667	1023.000000	1023.000000	2046.000000
49.099998	-0.038372	-22.677603	-0.826653	-12.955098	-9.188601	0.292750	0.000000	-10.000000	0.000000	-8.716667	12.000000	1023.000000	1023.000000	2046.000000
49.119999	-0.038125	-22.531836	-0.898975	-12.917119	-9.165380	0.449638	0.000000	-10.000000	0.000000	-8.316667	9.166667	1023.000000	1023.000000	2046.000000
49.139999	-0.037748	-22.308859	-0.940916	-12.808448	-9.091340	0.531845	0.000000	-10.000000	-0.008333	-8.016666	5.333333	1023.000000	1023.000000	2046.000000
49.160000	-0.038521	-22.765873	-1.028390	-12.862247	-9.209958	0.334722	0.000000	-10.000000	-0.016667	-8.250000	2.666667	1023.000000	1023.000000	2046.000000
49.180000	-0.040785	-24.104088	-1.283480	-13.091974	-9.467221	-0.261412	0.000000	-10.000000	-0.025000	-8.100000	0.833333	1023.000000	1023.000000	2046.000000
49.200001	-0.043766	-25.865757	-1.807101	-13.429415	-9.717813	-0.911427	0.000000	-10.000000	-0.033333	-7.050000	-1.500000	1023.000000	1023.000000	2046.000000
49.220001	-0.046436	-27.443640	-2.267184	-13.715444	-10.126330	-1.334681	0.000000	-10.000000	-0.033333	-6.116667	-3.500000	1023.000000	1023.000000	2046.000000
49.240002	-0.048221	-28.498669	-2.660681	-13.869024	-10.344698	-1.624266	0.000000	-10.000000	-0.041667	-4.950000	-6.000000	1023.000000	1023.000000	2046.000000
49.259998	-0.049315	-29.144957	-2.825975	-13.963634	-10.563023	-1.792324	0.000000	-10.000000	-0.041667	-4.583333	-7.000000	1023.000000	1023.000000	2046.000000
49.279999	-0.050039	-29.572870	-2.992818	-14.000272	-10.673886	-1.905895	0.000000	-10.000000	-0.041667	-4.250000	-8.500000	1023.000000	1023.000000	2046.000000
49.299999	-0.050579	-29.892157	-3.111386	-14.036661	-10.797100	-1.947009	0.000000	-10.000000	-0.025000	-4.200000	-9.833333	1023.000000	1023.000000	2046.000000
49.320000	-0.050931	-30.099968	-3.218899	-14.056432	-10.887618	-1.937020	0.000000	-10.000000	-0.008333	-4.150000	-11.166667	1023.000000	1023.000000	2046.000000
49.340000	-0.051315	-30.327183	-3.319200	-14.060310	-11.012912	-1.934760	0.000000	-10.000000	-0.008333	-4.516667	-12.166667	1023.000000	1023.000000	2046.000000
49.360001	-0.051557	-30.470421	-3.453277	-14.046618	-11.055330	-1.915195	0.000000	-10.000000	-0.025000	-5.033333	-13.166667	1023.000000	1023.000000	2046.000000
49.380001	-0.051697	-30.552643	-3.530839	-14.021332	-11.122933	-1.877539	0.000000	-10.000000	-0.025000	-5.266667	-15.500000	1023.000000	1023.000000	2046.000000
49.400002	-0.051638	-30.518076	-3.597386	-13.935267	-11.163868	-1.821553	0.000000	-10.000000	-0.033333	-4.916667	-17.833334	1023.000000	1023.000000	2046.000000
49.419998	-0.051592	-30.491119	-3.718049	-13.935054	-11.131605	-1.706411	0.000000	-10.000000	-0.033333	-4.366667	-19.833334	1023.000000	1023.000000	2046.000000
49.439999	-0.051292	-30.313475	-3.718712	-13.817661	-11.135034	-1.642067	0.000000	-10.000000	-0.041667	-3.916667	-20.833334	1023.000000	1023.000000	2046.000000
49.459999	-0.050699	-29.962933	-3.685081	-13.809416	-11.053348	-1.415089	0.000000	-10.000000	-0.041667	-3.500000	-21.666666	1023.000000	1023.000000	2046.000000
49.480000	-0.050060	-29.585333	-3.623823	-13.756064	-10.948812	-1.256634	0.000000	-10.000000	-0.041667	-2.766667	-22.833334	1023.000000	1023.000000	2046.000000
49.500000	-0.048806	-28.844368	-3.328325	-13.655574	-10.841374	-1.019095	0.000000	-10.000000	-0.058333	-1.866667	-23.666666	1023.000000	1023.000000	2046.000000
49.520000	-0.047400	-28.013653	-3.043542	-13.555173	-10.641663	-0.773275	0.000000	-10.000000	-0.066667	-0.183333	-24.000000	1023.000000	1023.000000	2046.000000
49.540001	-0.046334	-27.383524	-2.844112	-13.576097	-10.381986	-0.581330	0.000000	-10.000000	-0.066667	1.366667	-24.000000	1023.000000	1023.000000	2046.000000
49.560001	-0.046006	-27.189293	-2.663960	-13.745677	-10.195189	-0.584467	0.000000	-10.000000	-0.058333	3.500000	-24.000000	1023.000000	1023.000000	2046.000000
49.580002	-0.046559	-27.516167	-2.633313	-14.074533	-10.021853	-0.786466	0.000000	-10.000000	-0.050000	4.616667	-24.000000	1023.000000	1023.000000	2046.000000
49.599998	-0.047424	-28.027832	-2.653715	-14.376876	-9.940494	-1.056747	0.000000	-10.000000	-0.066667	5.916667	-24.000000	1023.000000	1023.000000	2046.000000
49.619999	-0.047880	-28.296930	-2.593517	-14.542479	-9.944699	-1.216235	0.000000	-10.000000	-0.083333	6.566667	-24.000000	1023.000000	1023.000000	2046.000000
49.639999	-0.047905	-28.311911	-2.572232	-14.620964	-9.893215	-1.225499	0.000000	-10.000000	-0.108333	7.583333	-24.000000	1023.000000	1023.000000	2046.000000
49.660000	-0.047768	-28.231062	-2.482425	-14.676222	-9.865292	-1.207123	0.000000	-10.000000	-0.108333	8.816667	-24.000000	1023.000000	1023.000000	2046.000000
49.680000	-0.047391	-28.008329	-2.349679	-14.669611	-9.833583	-1.155456	0.000000	-10.000000	-0.125000	10.350000	-24.000000	1023.000000	1023.000000	2046.000000
49.700001	-0.046970	-27.759197	-2.325697	-14.648568	-9.696716	-1.088215	0.000000	-10.000000	-0.150000	12.483334	-8.333333	1023.000000	1023.000000	2046.000000
49.720001	-0.046224	-27.318575	-2.182891	-14.578371	-9.625467	-0.931846	0.000000	-10.000000	-0.225000	14.716667	12.000000	1023.000000	1023.000000	2046.000000
49.740002	-0.045333	-26.792057	-2.007726	-14.470384	-9.541042	-0.772905	0.000000	-10.000000	-0.283333	16.366667	32.333332	1023.000000	1023.000000	2046.000000
49.759998	-0.044347	-26.209162	-1.832438	-14.348112	-9.425597	-0.603014	0.000000	-10.000000	-0.325000	17.050001	37.000000	1023.000000	1023.000000	2046.000000
49.779999	-0.043052	-25.443998	-1.670775	-14.179624	-9.181684	-0.411915	0.000000	-10.000000	-0.325000	17.050001	37.000000	1023.000000	1023.000000	2046.000000
49.799999	-0.041876	-24.748987	-1.444563	-14.041996	-9.051632	-0.210795	0.000000	-10.000000	-0.300000	17.633335	38.833332	1023.000000	1023.000000	2046.000000
49.820000	-0.040770	-24.095036	-1.276361	-13.929630	-8.890100	0.001056	0.000000	-10.000000	-0.300000	18.566668	42.666668	1023.000000	1023.000000	2046.000000
49.840000	-0.039621	-23.416084	-1.110502	-13.779696	-8.665282	0.139395	0.000000	-10.000000	-0.308333	19.733334	48.833332	1023.000000	1023.000000	2046.000000
49.860001	-0.038450	-22.724117	-0.892714	-13.631291	-8.524872	0.324761	0.000000	-10.000000	-0.350000	20.533335	55.333332	1023.000000	1023.000000	2046.000000
49.880001	-0.037353	-22.075615	-0.750377	-13.495181	-8.356901	0.526844	0.000000	-10.000000	-0.375000	21.216667	62.166668	1023.000000	1023.000000	2046.000000
49.900002	-0.036343	-21.478468	-0.602630	-13.354909	-8.206842	0.685913	0.000000	-10.000000	-0.400000	21.850000	69.000000	1023.000000	1023.000000	2046.000000
49.919998	-0.035242	-20.828115	-0.439837	-13.162101	-8.060112	0.833935	0.000000	-10.000000	-0.408333	22.466667	78.666664	1023.000000	1023.000000	2046.000000
49.939999	-0.034169	-20.193651	-0.251963	-12.988582	-7.951058	0.997952	0.000000	-10.000000	-0.408333	22.850000	86.000000	1023.000000	1023.000000	2046.000000
49.959999	-0.033139	-19.585291	-0.133978	-12.822589	-7.779203	1.150480	0.000000	-10.000000	-0.391667	23.266668	93.666664	1023.000000	1023.000000	2046.000000
49.980000	-0.032131	-18.989569	0.049619	-12.646416	-7.698825	1.306053	0.000000	-10.000000	-0.383333	23.533335	99.000000	1023.000000	1023.000000	2046.000000
50.000000	-0.031096	-18.378000	0.141581	-12.497252	-7.509039	1.486710	0.000000	-10.000000	-0.383333	24.000000	107.000000	1023.000000	1023.000000	2046.000000
50.020000	-0.030207	-17.852205	0.267642	-12.370413	-7.392323	1.642889	0.000000	-10.000000	-0.391667	24.083334	115.000000	1023.000000	1023.000000	2046.000000
50.040001	-0.029067	-17.178452	0.463347	-12.165329	-7.275476	1.799007	0.000000	-10.000000	-0.416667	24.266666	123.000000	1023.000000	1023.000000	2046.000000
50.060001	-0.028015	-16.557034	0.625965	-12.001167	-7.183093	2.001261	0.000000	-10.000000	-0.433333	24.350000	131.000000	1023.000000	1023.000000	2046.000000
50.080002	-0.026852	-15.869732	0.780157	-11.802985	-6.991991	2.145087	0.000000	-10.000000	-0.458333	24.750000	139.000000	1023.000000	1023.000000	2046.000000
50.099998	-0.025858	-15.282311	0.977118	-11.649273	-6.928480	2.318323	0.000000	-10.000000	-0.466667	25.166666	147.000000	1023.000000	1023.000000	2046.000000
50.119999	-0.024751	-14.627901	1.118961	-11.466089	-6.787076	2.506304	0.000000	-10.000000	-0.483333	25.450001	155.333328	1023.000000	1023.000000	2046.000000
50.139999	-0.023562	-13.925360	1.266002	-11.262448	-6.598224	2.669311	0.000000	-10.000000	-0.491667	25.866667	163.833328	1023.000000	1023.000000	2046.000000
50.160000	-0.022477	-13.284038	1.432763	-11.100089	-6.476810	2.860099	0.000000	-10.000000	-0.508333	26.083334	172.500000	1023.000000	1023.000000	2046.000000
50.180000	-0.021367	-12.627744	1.565319	-10.889193	-6.321892	3.018022	0.000000	-10.000000	-0.525000	26.533333	181.166672	1023.000000	1023.000000	2046.000000
50.200001	-0.020316	-12.006978	1.726139	-10.692398	-6.213356	3.172637	0.000000	-10.000000	-0.525000	26.766666	189.833328	1023.000000	1023.000000	2046.000000
50.220001	-0.019314	-11.414841	1.849025	-10.488244	-6.072625	3.297002	0.000000	-10.000000	-0.533333	27.000000	198.666672	1023.000000	1023.000000	2046.000000
50.240002	-0.018397	-10.872888	2.009712	-10.340034	-6.014339	3.471774	0.000000	-10.000000	-0.525000	27.133333	207.666672	1023.000000	1023.000000	2046.000000
50.259998	-0.017873	-10.562753	1.972078	-10.185214	-5.858318	3.508702	0.000000	-10.000000	-0.541667	27.433334	216.833328	1023.000000	1023.000000	2046.000000
50.279999	-0.018304	-10.817925	1.913478	-10.241594	-5.954244	3.464436	0.000000	-10.000000	-0.550000	28.133333	226.000000	1023.000000	1023.000000	2046.000000
50.299999	-0.018918	-11.180428	1.663928	-10.256106	-5.933952	3.345703	0.000000	-10.000000	-0.575000	28.650000	235.166672	1023.000000	1023.000000	2046.000000
50.320000	-0.019396	-11.463264	1.537355	-10.199563	-6.006930	3.205874	0.000000	-10.000000	-0.583333	28.900000	244.666672	1023.000000	1023.000000	2046.000000
50.340000	-0.019535	-11.545363	1.447525	-10.172657	-6.082747	3.262516	0.000000	-10.000000	-0.550000	28.466667	254.166672	1023.000000	1023.000000	2046.000000
50.360001	-0.018759	-11.086576	1.498245	-9.823483	-6.036991	3.275655	0.000000	-10.000000	-0.483333	27.566668	263.833344	1023.000000	1023.000000	2046.000000
50.380001	-0.017882	-10.568419	1.611576	-9.609481	-6.026028	3.455515	0.000000	-10.000000	-0.425000	26.200001	273.166656	1023.000000	1023.000000	2046.000000
50.400002	-0.016394	-9.688682	1.725645	-9.259819	-5.897582	3.743074	0.000000	-10.000000	-0.425000	25.266666	282.333344	1023.000000	1023.000000	2046.000000
50.419998	-0.015041	-8.889370	1.852068	-8.962629	-5.778131	3.999323	0.000000	-10.000000	-0.475000	25.350000	290.833344	1023.000000	1023.000000	2046.000000
50.439999	-0.014217	-8.402440	1.855244	-8.771466	-5.557603	4.071385	0.000000	-10.000000	-0.525000	26.183332	299.333344	1023.000000	1023.000000	2046.000000
50.459999	-0.015846	-9.365058	1.705469	-8.920212	-5.711088	3.560774	0.000000	-10.000000	-0.558333	27.183332	307.833344	1023.000000	1023.000000	2046.000000
50.480000	-0.018626	-11.007926	1.320350	-9.231732	-5.990232	2.893687	0.000000	-10.000000	-0.550000	27.733334	316.666656	1023.000000	1023.000000	2046.000000
50.500000	-0.020881	-12.340578	0.883513	-9.396543	-6.293630	2.466081	0.000000	-10.000000	-0.558333	28.183334	325.833344	1023.000000	1023.000000	2046.000000
50.520000	-0.022199	-13.119373	0.638009	-9.416703	-6.570283	2.229604	0.000000	-10.000000	-0.550000	28.266666	335.166656	1023.000000	1023.000000	2046.000000
50.540001	-0.022507	-13.301768	0.524655	-9.320167	-6.674901	2.168644	0.000000	-10.000000	-0.583333	28.566668	344.666656	1023.000000	1023.000000	2046.000000
50.560001	-0.022460	-13.274129	0.467014	-9.212943	-6.711121	2.182921	0.000000	-10.000000	-0.608333	28.866667	354.000000	1023.000000	1023.000000	2046.000000
50.580002	-0.022071	-13.043705	0.499670	-8.974080	-6.730861	2.161566	0.000000	-10.000000	-0.641667	29.650000	363.666656	1023.000000	1023.000000	2046.000000
50.599998	-0.021575	-12.750872	0.529059	-8.776926	-6.777150	2.274145	0.000000	-10.000000	-0.650000	30.166666	373.500000	1023.000000	1023.000000	2046.000000
50.619999	-0.020872	-12.335423	0.524555	-8.527905	-6.711118	2.379044	0.000000	-10.000000	-0.650000	30.500000	383.500000	1023.000000	1023.000000	2046.000000
50.639999	-0.020199	-11.937518	0.603149	-8.255301	-6.741810	2.456444	0.000000	-10.000000	-0.650000	30.516666	393.500000	1023.000000	1023.000000	2046.000000
50.660000	-0.019515	-11.533569	0.627008	-8.068947	-6.727634	2.636004	0.000000	-10.000000	-0.641667	30.450001	403.666656	1023.000000	1023.000000	2046.000000
50.680000	-0.018694	-11.048359	0.682401	-7.830385	-6.724754	2.824379	0.000000	-10.000000	-0.625000	30.350000	414.000000	1023.000000	1023.000000	2046.000000
50.700001	-0.017951	-10.608978	0.675527	-7.571331	-6.668258	2.955083	0.000000	-10.000000	-0.608333	29.933334	424.333344	1023.000000	1023.000000	2046.000000
50.720001	-0.016930	-10.005802	0.712572	-7.346332	-6.577501	3.205459	0.000000	-10.000000	-0.600000	29.483334	434.500000	1023.000000	1023.000000	2046.000000
50.740002	-0.015864	-9.375859	0.763319	-7.146384	-6.477458	3.484663	0.000000	-10.000000	-0.583333	28.933334	444.166656	1023.000000	1023.000000	2046.000000
50.759998	-0.014713	-8.695308	0.819743	-6.891816	-6.313953	3.690719	0.000000	-10.000000	-0.558333	28.466667	453.833344	1023.000000	1023.000000	2046.000000
50.779999	-0.013421	-7.931863	0.938999	-6.678142	-6.161037	3.968317	0.000000	-10.000000	-0.525000	27.766666	463.333344	1023.000000	1023.000000	2046.000000
50.799999	-0.011866	-7.012853	1.203343	-6.455626	-6.038550	4.277980	0.000000	-10.000000	-0.525000	27.366667	472.833344	1023.000000	1023.000000	2046.000000
50.820000	-0.010053	-5.941548	1.494320	-6.204245	-5.863245	4.631622	0.000000	-10.000000	-0.533333	27.133333	482.000000	1023.000000	1023.000000	2046.000000
50.840000	-0.008489	-5.016886	1.722827	-6.097656	-5.608165	4.966108	0.000000	-10.000000	-0.533333	27.250000	491.000000	1023.000000	1023.000000	2046.000000
50.860001	-0.007467	-4.412735	1.887578	-6.043342	-5.310191	5.053220	0.000000	-10.000000	-0.516667	27.133333	500.166656	1023.000000	1023.000000	2046.000000
50.880001	-0.007469	-4.414285	1.972940	-6.172732	-5.157496	4.943004	0.000000	-10.000000	-0.516667	26.950001	509.333344	1023.000000	1023.000000	2046.000000
50.900002	-0.007452	-4.403913	2.029320	-6.254466	-5.016161	4.837395	0.000000	-10.000000	-0.533333	26.766666	518.333313	1023.000000	1023.000000	2046.000000
50.919998	-0.007244	-4.281339	2.122259	-6.254996	-4.935049	4.786447	0.000000	-10.000000	-0.550000	26.683332	527.166687	1023.000000	1023.000000	2046.000000
50.939999	-0.006827	-4.035038	2.224115	-6.134623	-4.892205	4.767674	0.000000	-10.000000	-0.558333	26.733334	536.000000	1023.000000	1023.000000	2046.000000
50.959999	-0.006009	-3.551227	2.364884	-6.019697	-4.844578	4.948164	0.000000	-10.000000	-0.558333	27.116667	545.000000	1023.000000	1023.000000	2046.000000
50.980000	-0.004979	-2.942572	2.520207	-5.803668	-4.749501	5.090390	0.000000	-10.000000	-0.558333	27.350000	554.000000	1023.000000	1023.000000	2046.000000
51.000000	-0.003644	-2.153886	2.722515	-5.498833	-4.645109	5.267541	0.000000	-10.000000	-0.575000	27.883333	563.166687	1023.000000	1023.000000	2046.000000
51.020000	-0.002088	-1.234227	2.961211	-5.223793	-4.507276	5.535631	0.000000	-10.000000	-0.600000	28.316668	572.333313	1023.000000	1023.000000	2046.000000
51.040001	-0.000391	-0.230945	3.208981	-4.912489	-4.309968	5.782532	0.000000	-10.000000	-0.616667	28.983334	581.833313	1023.000000	1023.000000	2046.000000
51.060001	0.001284	0.758680	3.454354	-4.662010	-4.105158	6.071493	0.000000	-10.000000	-0.600000	28.950001	591.333313	1023.000000	1023.000000	2046.000000
51.080002	0.002834	1.674900	3.700477	-4.390136	-3.930450	6.295009	0.000000	-10.000000	-0.575000	28.516666	601.000000	1023.000000	1023.000000	2046.000000
51.099998	0.004399	2.599920	3.909782	-4.124604	-3.698656	6.513398	0.000000	-10.000000	-0.550000	28.050001	610.500000	1023.000000	1023.000000	2046.000000
51.119999	0.005755	3.401444	4.178691	-3.898406	-3.562814	6.683972	0.000000	-10.000000	-0.525000	27.400002	620.000000	1023.000000	1023.000000	2046.000000
51.139999	0.007021	4.149545	4.375106	-3.732519	-3.397156	6.904114	0.000000	-10.000000	-0.491667	26.700001	629.333313	1023.000000	1023.000000	2046.000000
[truncated: 1,069,478 more chars]
