# Supplementary material for: Effect of Electrode Belt and Body Positions on Regional Pulmonary Ventilation- and Perfusion-Related Impedance Changes Measured by Electric Impedance Tomography
Source: PLoS One. 2016 Jun 2;11(6):e0155913. doi: 10.1371/journal.pone.0155913 (PMC4890811; doi:10.1371/journal.pone.0155913)
Supplement: S1 Dataset — (ZIP) [file pone.0155913.s001.zip › Dataset/Fp08-left-4i.txt]

Patient Name:	Fp8
Registry:	Fp8
Investigator:	 
Diagnosys:	 
Notes:	v�nster4i           
Sample Rate [Hz]:	50.06
Time Base 	Pixels Mean 	Pixels Sum 	UPPER RIGHT		UPPER LEFT		LOWER RIGHT		LOWER LEFT		QRS	ETCO2	Paw	Flow (L/min)	Volume	Analog1	Analog2	AnalogSum
0.000000	-0.026517	-15.671767	-1.981649	-8.415633	-5.811847	0.537363	0.000000	-10.000000	-0.391667	23.566668	125.333336	1023.000000	1023.000000	2046.000000
0.020000	-0.024728	-14.614424	-1.900857	-7.904886	-5.695260	0.886579	0.000000	-10.000000	-0.400000	23.950001	133.000000	1023.000000	1023.000000	2046.000000
0.040000	-0.023206	-13.714504	-1.827451	-7.499135	-5.528186	1.140268	0.000000	-10.000000	-0.400000	24.350000	141.000000	1023.000000	1023.000000	2046.000000
0.060000	-0.023056	-13.625896	-1.981043	-7.236665	-5.454142	1.045954	0.000000	-10.000000	-0.400000	24.516666	149.000000	1023.000000	1023.000000	2046.000000
0.080000	-0.024554	-14.511536	-2.275848	-7.294196	-5.531802	0.590310	0.000000	-10.000000	-0.400000	24.549999	157.166672	1023.000000	1023.000000	2046.000000
0.100000	-0.027075	-16.001614	-2.745921	-7.577425	-5.683901	0.005634	0.000000	-10.000000	-0.383333	24.516666	165.500000	1023.000000	1023.000000	2046.000000
0.120000	-0.029325	-17.330893	-3.229304	-7.850025	-5.876212	-0.375351	0.000000	-10.000000	-0.375000	24.133333	173.833328	1023.000000	1023.000000	2046.000000
0.140000	-0.030837	-18.224461	-3.528913	-8.100224	-6.037718	-0.557607	0.000000	-10.000000	-0.391667	24.016666	182.000000	1023.000000	1023.000000	2046.000000
0.160000	-0.031478	-18.603580	-3.681224	-8.205659	-6.070633	-0.646064	0.000000	-10.000000	-0.425000	24.333334	190.000000	1023.000000	1023.000000	2046.000000
0.180000	-0.031658	-18.710110	-3.782486	-8.192791	-6.081046	-0.653786	0.000000	-10.000000	-0.466667	25.083334	198.000000	1023.000000	1023.000000	2046.000000
0.200000	-0.031597	-18.673822	-3.829832	-8.118330	-6.123027	-0.602633	0.000000	-10.000000	-0.483333	25.650000	206.166672	1023.000000	1023.000000	2046.000000
0.220000	-0.031499	-18.616060	-3.896964	-8.071153	-6.176471	-0.471473	0.000000	-10.000000	-0.500000	25.850000	211.666672	1023.000000	1023.000000	2046.000000
0.240000	-0.031395	-18.554672	-4.010174	-8.013198	-6.204677	-0.326624	0.000000	-10.000000	-0.500000	26.300001	223.333328	1023.000000	1023.000000	2046.000000
0.260000	-0.031113	-18.387777	-4.070330	-7.930151	-6.225364	-0.161932	0.000000	-10.000000	-0.500000	26.750000	232.166672	1023.000000	1023.000000	2046.000000
0.280000	-0.030445	-17.992990	-4.086142	-7.772899	-6.184272	0.050323	0.000000	-10.000000	-0.500000	27.416668	244.000000	1023.000000	1023.000000	2046.000000
0.300000	-0.029563	-17.471718	-4.075101	-7.555845	-6.120250	0.279478	0.000000	-10.000000	-0.516667	27.750000	250.000000	1023.000000	1023.000000	2046.000000
0.320000	-0.028535	-16.864000	-4.043492	-7.357316	-6.021226	0.558035	0.000000	-10.000000	-0.533333	27.933334	259.166656	1023.000000	1023.000000	2046.000000
0.340000	-0.027310	-16.140257	-3.963273	-7.185171	-5.871384	0.879571	0.000000	-10.000000	-0.566667	28.250000	268.500000	1023.000000	1023.000000	2046.000000
0.360000	-0.026018	-15.376537	-3.830980	-7.028727	-5.708304	1.191473	0.000000	-10.000000	-0.583333	28.450001	274.833344	1023.000000	1023.000000	2046.000000
0.380000	-0.024544	-14.505546	-3.689769	-6.843033	-5.474852	1.502109	0.000000	-10.000000	-0.600000	29.083334	284.333344	1023.000000	1023.000000	2046.000000
0.400000	-0.022778	-13.461917	-3.402172	-6.635700	-5.269771	1.845726	0.000000	-10.000000	-0.600000	29.433334	293.833344	1023.000000	1023.000000	2046.000000
0.420000	-0.020635	-12.195090	-3.083602	-6.432968	-4.938034	2.259513	0.000000	-10.000000	-0.608333	29.666666	306.666656	1023.000000	1023.000000	2046.000000
0.440000	-0.018586	-10.984285	-2.715439	-6.280634	-4.624468	2.636256	0.000000	-10.000000	-0.616667	29.650000	316.500000	1023.000000	1023.000000	2046.000000
0.460000	-0.016983	-10.037209	-2.342489	-6.242336	-4.342837	2.890453	0.000000	-10.000000	-0.625000	29.566668	323.166656	1023.000000	1023.000000	2046.000000
0.480000	-0.015739	-9.301638	-2.056637	-6.208364	-4.027251	2.990613	0.000000	-10.000000	-0.633333	29.733334	329.833344	1023.000000	1023.000000	2046.000000
0.500000	-0.014776	-8.732507	-1.819416	-6.109249	-3.802771	2.998928	0.000000	-10.000000	-0.650000	29.950001	336.500000	1023.000000	1023.000000	2046.000000
0.520000	-0.013805	-8.158546	-1.674256	-5.920795	-3.587794	3.024298	0.000000	-10.000000	-0.658333	30.533333	349.833344	1023.000000	1023.000000	2046.000000
0.540000	-0.012633	-7.466086	-1.536962	-5.728149	-3.377635	3.176661	0.000000	-10.000000	-0.650000	30.800001	363.333344	1023.000000	1023.000000	2046.000000
0.560000	-0.011492	-6.791947	-1.392772	-5.474534	-3.253965	3.329324	0.000000	-10.000000	-0.633333	30.666668	377.000000	1023.000000	1023.000000	2046.000000
0.580000	-0.010187	-6.020728	-1.279426	-5.186703	-3.068377	3.513779	0.000000	-10.000000	-0.625000	30.166668	384.000000	1023.000000	1023.000000	2046.000000
0.600000	-0.008569	-5.064203	-1.097380	-4.870329	-2.907163	3.810669	0.000000	-10.000000	-0.625000	29.650000	394.166656	1023.000000	1023.000000	2046.000000
0.620000	-0.006676	-3.945627	-0.858528	-4.518069	-2.721757	4.152727	0.000000	-10.000000	-0.625000	29.450001	400.833344	1023.000000	1023.000000	2046.000000
0.640000	-0.004636	-2.740150	-0.622770	-4.135111	-2.457411	4.475142	0.000000	-10.000000	-0.683333	30.216667	414.000000	1023.000000	1023.000000	2046.000000
0.660000	-0.002479	-1.465351	-0.297320	-3.770857	-2.223481	4.826306	0.000000	-10.000000	-0.725000	31.316668	424.000000	1023.000000	1023.000000	2046.000000
0.680000	-0.000359	-0.212338	-0.062134	-3.396378	-1.888644	5.134818	0.000000	-10.000000	-0.775000	32.466667	437.666656	1023.000000	1023.000000	2046.000000
0.700000	0.001623	0.959194	0.197225	-3.059697	-1.649360	5.471026	0.000000	-10.000000	-0.758333	33.049999	448.333344	1023.000000	1023.000000	2046.000000
0.720000	0.003639	2.150678	0.413391	-2.712012	-1.347258	5.796557	0.000000	-10.000000	-0.758333	33.500000	455.500000	1023.000000	1023.000000	2046.000000
0.740000	0.005529	3.267562	0.621304	-2.382091	-1.101331	6.129679	0.000000	-10.000000	-0.741667	33.500000	466.500000	1023.000000	1023.000000	2046.000000
0.760000	0.007350	4.344014	0.831779	-2.057836	-0.859857	6.429928	0.000000	-10.000000	-0.725000	32.816666	477.666656	1023.000000	1023.000000	2046.000000
0.780000	0.009173	5.421191	1.041461	-1.720157	-0.659878	6.759765	0.000000	-10.000000	-0.708333	32.133335	488.833344	1023.000000	1023.000000	2046.000000
0.800000	0.010945	6.468689	1.271996	-1.393533	-0.474922	7.065148	0.000000	-10.000000	-0.691667	31.983334	496.000000	1023.000000	1023.000000	2046.000000
0.820000	0.012876	7.609709	1.549131	-1.030470	-0.280515	7.371562	0.000000	-10.000000	-0.666667	31.350000	506.666656	1023.000000	1023.000000	2046.000000
0.840000	0.014793	8.742875	1.798405	-0.695301	-0.067295	7.707065	0.000000	-10.000000	-0.666667	30.883333	520.666687	1023.000000	1023.000000	2046.000000
0.860000	0.016314	9.641615	1.963983	-0.453603	0.101977	8.029259	0.000000	-10.000000	-0.675000	30.283335	531.166687	1023.000000	1023.000000	2046.000000
0.880000	0.017477	10.328994	2.051455	-0.177176	0.231786	8.222929	0.000000	-10.000000	-0.691667	30.650002	537.833313	1023.000000	1023.000000	2046.000000
0.900000	0.018481	10.922315	2.084316	0.052913	0.342121	8.442965	0.000000	-10.000000	-0.658333	30.166668	548.000000	1023.000000	1023.000000	2046.000000
0.920000	0.020286	11.989189	2.283475	0.390594	0.542983	8.772137	0.000000	-10.000000	-0.625000	29.683334	558.166687	1023.000000	1023.000000	2046.000000
0.940000	0.021348	12.616440	2.339230	0.664850	0.616370	8.995991	0.000000	-10.000000	-0.591667	28.866667	568.166687	1023.000000	1023.000000	2046.000000
0.960000	0.022856	13.507965	2.390856	1.045734	0.730978	9.340396	0.000000	-10.000000	-0.591667	28.983334	577.833313	1023.000000	1023.000000	2046.000000
0.980000	0.024662	14.574952	2.259555	1.680934	0.930186	9.704277	0.000000	-10.000000	-0.591667	29.100000	587.500000	1023.000000	1023.000000	2046.000000
1.000000	0.025751	15.219123	2.204986	2.175474	1.012889	9.825773	0.000000	-10.000000	-0.608333	29.300001	597.166687	1023.000000	1023.000000	2046.000000
1.020000	0.026012	15.373029	2.135346	2.399024	1.084029	9.754630	0.000000	-10.000000	-0.591667	29.150000	603.666687	1023.000000	1023.000000	2046.000000
1.040000	0.024893	14.711968	1.869557	2.516664	1.087641	9.238106	0.000000	-10.000000	-0.566667	28.833334	616.500000	1023.000000	1023.000000	2046.000000
1.060000	0.023031	13.611576	1.469151	2.540087	0.910549	8.691789	0.000000	-10.000000	-0.525000	28.166666	629.333313	1023.000000	1023.000000	2046.000000
1.080000	0.021106	12.473902	0.998123	2.555218	0.683308	8.237252	0.000000	-10.000000	-0.508333	27.600000	638.833313	1023.000000	1023.000000	2046.000000
1.100000	0.019518	11.535350	0.669701	2.490895	0.416816	7.957937	0.000000	-10.000000	-0.491667	26.833334	645.166687	1023.000000	1023.000000	2046.000000
1.120000	0.018704	11.054152	0.489183	2.426212	0.306178	7.832580	0.000000	-10.000000	-0.483333	26.200001	651.166687	1023.000000	1023.000000	2046.000000
1.140000	0.018458	10.908751	0.369202	2.478942	0.285386	7.775221	0.000000	-10.000000	-0.466667	25.433334	660.166687	1023.000000	1023.000000	2046.000000
1.160000	0.018409	10.879661	0.273105	2.591457	0.245637	7.769462	0.000000	-10.000000	-0.458333	25.066668	668.666687	1023.000000	1023.000000	2046.000000
1.180000	0.018592	10.987963	0.185997	2.731319	0.241840	7.828807	0.000000	-10.000000	-0.450000	25.033333	677.333313	1023.000000	1023.000000	2046.000000
1.200000	0.018657	11.026566	0.110858	2.843935	0.172834	7.898939	0.000000	-10.000000	-0.450000	25.150000	685.666687	1023.000000	1023.000000	2046.000000
1.220000	0.018835	11.131318	0.046409	2.972389	0.102573	8.009948	0.000000	-10.000000	-0.450000	25.366667	694.000000	1023.000000	1023.000000	2046.000000
1.240000	0.019162	11.324673	-0.080357	3.141690	0.113772	8.149567	0.000000	-10.000000	-0.433333	25.066668	702.333313	1023.000000	1023.000000	2046.000000
1.260000	0.019736	11.664111	-0.151309	3.332275	0.117943	8.365202	0.000000	-10.000000	-0.400000	24.100000	713.333313	1023.000000	1023.000000	2046.000000
1.280000	0.020491	12.110290	-0.251495	3.560881	0.172280	8.628624	0.000000	-10.000000	-0.366667	23.000000	721.666687	1023.000000	1023.000000	2046.000000
1.300000	0.021324	12.602203	-0.309514	3.781012	0.246441	8.884265	0.000000	-10.000000	-0.341667	22.366667	729.666687	1023.000000	1023.000000	2046.000000
1.320000	0.022356	13.212236	-0.255514	3.961692	0.343887	9.162171	0.000000	-10.000000	-0.341667	22.133333	734.833313	1023.000000	1023.000000	2046.000000
1.340000	0.023486	13.880326	-0.232980	4.139489	0.500347	9.473469	0.000000	-10.000000	-0.325000	21.983334	742.500000	1023.000000	1023.000000	2046.000000
1.360000	0.024743	14.623071	-0.118787	4.308806	0.640692	9.792360	0.000000	-10.000000	-0.325000	21.566666	749.833313	1023.000000	1023.000000	2046.000000
1.380000	0.026219	15.495246	0.061756	4.533781	0.776221	10.123487	0.000000	-10.000000	-0.325000	21.516666	757.166687	1023.000000	1023.000000	2046.000000
1.400000	0.027996	16.545820	0.207603	4.763598	1.061866	10.512753	0.000000	-10.000000	-0.333333	21.400000	764.333313	1023.000000	1023.000000	2046.000000
1.420000	0.029544	17.460453	0.472227	4.854870	1.291587	10.841769	0.000000	-10.000000	-0.333333	21.266666	771.666687	1023.000000	1023.000000	2046.000000
1.440000	0.030857	18.236773	0.735024	4.889962	1.555042	11.056745	0.000000	-10.000000	-0.325000	21.000000	778.833313	1023.000000	1023.000000	2046.000000
1.460000	0.031677	18.721106	0.982384	4.915375	1.753855	11.069492	0.000000	-10.000000	-0.316667	20.716667	785.833313	1023.000000	1023.000000	2046.000000
1.480000	0.032285	19.080418	1.151219	4.950134	1.917691	11.061373	0.000000	-10.000000	-0.308333	20.466667	792.666687	1023.000000	1023.000000	2046.000000
1.500000	0.032647	19.294374	1.225788	5.004578	2.040035	11.023973	0.000000	-10.000000	-0.283333	20.083334	799.500000	1023.000000	1023.000000	2046.000000
1.520000	0.033101	19.562908	1.314695	5.116159	2.100298	11.031755	0.000000	-10.000000	-0.266667	19.433334	806.333313	1023.000000	1023.000000	2046.000000
1.540000	0.033840	19.999655	1.404756	5.271605	2.166191	11.157103	0.000000	-10.000000	-0.233333	18.616667	813.000000	1023.000000	1023.000000	2046.000000
1.560000	0.035044	20.711182	1.540033	5.521498	2.286489	11.363163	0.000000	-10.000000	-0.216667	18.150000	819.333313	1023.000000	1023.000000	2046.000000
1.580000	0.036636	21.651922	1.740086	5.842413	2.456387	11.613036	0.000000	-10.000000	-0.200000	17.716667	825.500000	1023.000000	1023.000000	2046.000000
1.600000	0.038357	22.669163	1.968445	6.154617	2.661386	11.884715	0.000000	-10.000000	-0.200000	17.700001	831.500000	1023.000000	1023.000000	2046.000000
1.620000	0.040042	23.664747	2.179001	6.433496	2.904384	12.147866	0.000000	-10.000000	-0.208333	17.666668	837.500000	1023.000000	1023.000000	2046.000000
1.640000	0.041852	24.734797	2.420622	6.766359	3.106222	12.441594	0.000000	-10.000000	-0.216667	17.566668	843.500000	1023.000000	1023.000000	2046.000000
1.660000	0.043581	25.756441	2.722731	7.079857	3.274380	12.679473	0.000000	-10.000000	-0.216667	17.516666	849.500000	1023.000000	1023.000000	2046.000000
1.680000	0.045326	26.787792	3.003209	7.335125	3.507551	12.941906	0.000000	-10.000000	-0.208333	17.150000	855.166687	1023.000000	1023.000000	2046.000000
1.700000	0.047128	27.852646	3.259543	7.632029	3.726456	13.234618	0.000000	-10.000000	-0.200000	17.200001	860.833313	1023.000000	1023.000000	2046.000000
1.720000	0.048652	28.753572	3.430010	7.860063	3.898895	13.564605	0.000000	-10.000000	-0.216667	16.966667	866.500000	1023.000000	1023.000000	2046.000000
1.740000	0.049800	29.431993	3.525231	8.074714	3.974203	13.857846	0.000000	-10.000000	-0.216667	17.166668	872.333313	1023.000000	1023.000000	2046.000000
1.760000	0.050984	30.131611	3.649538	8.293145	4.085330	14.103599	0.000000	-10.000000	-0.191667	16.916668	878.000000	1023.000000	1023.000000	2046.000000
1.780000	0.052390	30.962250	3.755002	8.499197	4.299869	14.408183	0.000000	-10.000000	-0.150000	16.666668	883.666687	1023.000000	1023.000000	2046.000000
1.800000	0.052711	31.151968	3.788085	8.605995	4.310121	14.447768	0.000000	-10.000000	-0.125000	15.466667	889.166687	1023.000000	1023.000000	2046.000000
1.820000	0.052971	31.305750	3.791033	8.734612	4.295778	14.484327	0.000000	-10.000000	-0.116667	13.816667	894.666687	1023.000000	1023.000000	2046.000000
1.840000	0.053295	31.497438	3.660291	9.045866	4.362865	14.428416	0.000000	-10.000000	-0.091667	11.766666	899.500000	1023.000000	1023.000000	2046.000000
1.860000	0.053075	31.367508	3.559992	9.171782	4.345539	14.290195	0.000000	-10.000000	-0.050000	9.650000	903.833313	1023.000000	1023.000000	2046.000000
1.880000	0.052435	30.988815	3.481761	9.182885	4.278665	14.045505	0.000000	-10.000000	-0.025000	7.416667	907.333313	1023.000000	1023.000000	2046.000000
1.900000	0.050834	30.043165	3.251897	9.078047	4.137697	13.575524	0.000000	-10.000000	-0.025000	5.666667	910.166687	1023.000000	1023.000000	2046.000000
1.920000	0.048488	28.656250	2.894663	8.927135	3.866831	12.967620	0.000000	-10.000000	-0.025000	4.333333	912.500000	1023.000000	1023.000000	2046.000000
1.940000	0.045856	27.101021	2.430199	8.729395	3.542081	12.399345	0.000000	-10.000000	-0.016667	3.300000	914.166687	1023.000000	1023.000000	2046.000000
1.960000	0.043693	25.822668	2.059060	8.480134	3.269367	12.014108	0.000000	-10.000000	0.008333	1.800000	915.333313	1023.000000	1023.000000	2046.000000
1.980000	0.042093	24.876780	1.791972	8.262635	3.115191	11.706982	0.000000	-10.000000	0.008333	0.033333	915.833313	1023.000000	1023.000000	2046.000000
2.000000	0.040904	24.174511	1.590901	8.048553	2.995429	11.539627	0.000000	-10.000000	0.008333	-1.166667	916.000000	1023.000000	1023.000000	2046.000000
2.020000	0.039846	23.549215	1.421818	7.941357	2.862813	11.323228	0.000000	-10.000000	0.000000	-2.133333	916.000000	1023.000000	1023.000000	2046.000000
2.040000	0.038998	23.047541	1.194012	7.887081	2.801012	11.165435	0.000000	-10.000000	0.000000	-2.900000	916.000000	1023.000000	1023.000000	2046.000000
2.060000	0.038174	22.560877	1.054497	7.808999	2.661410	11.035971	0.000000	-10.000000	0.000000	-3.950000	916.000000	1023.000000	1023.000000	2046.000000
2.080000	0.037331	22.062656	0.892554	7.753427	2.496537	10.920137	0.000000	-10.000000	0.016667	-5.000000	916.000000	1023.000000	1023.000000	2046.000000
2.100000	0.036708	21.694588	0.756730	7.708385	2.340937	10.888535	0.000000	-10.000000	0.025000	-6.050000	916.000000	1023.000000	1023.000000	2046.000000
2.120000	0.036295	21.450230	0.592960	7.706327	2.255931	10.895011	0.000000	-10.000000	0.041667	-7.033333	916.000000	1023.000000	1023.000000	2046.000000
2.140000	0.035919	21.228405	0.454685	7.667040	2.151002	10.955678	0.000000	-10.000000	0.041667	-7.883334	916.000000	1023.000000	1023.000000	2046.000000
2.160000	0.035627	21.055725	0.375239	7.599211	2.042969	11.038306	0.000000	-10.000000	0.050000	-8.683333	916.000000	1023.000000	1023.000000	2046.000000
2.180000	0.035322	20.875347	0.326693	7.466774	2.003506	11.078375	0.000000	-10.000000	0.058333	-9.616667	916.000000	1023.000000	1023.000000	2046.000000
2.200000	0.035147	20.771729	0.315845	7.266738	1.979786	11.209360	0.000000	-10.000000	0.066667	-10.683333	909.000000	1023.000000	1023.000000	2046.000000
2.220000	0.035202	20.804670	0.407656	7.130355	1.957194	11.309466	0.000000	-10.000000	0.083333	-11.833333	900.666687	1023.000000	1023.000000	2046.000000
2.240000	0.035567	21.020237	0.516977	7.048312	2.001854	11.453094	0.000000	-10.000000	0.091667	-12.866667	891.000000	1023.000000	1023.000000	2046.000000
2.260000	0.036018	21.286890	0.654811	6.927613	2.098176	11.606289	0.000000	-10.000000	0.108333	-13.783334	886.666687	1023.000000	1023.000000	2046.000000
2.280000	0.036117	21.345140	0.846354	6.638253	2.193174	11.667359	0.000000	-10.000000	0.133333	-14.566667	882.166687	1023.000000	1023.000000	2046.000000
2.300000	0.035864	21.195906	1.047004	6.276625	2.298995	11.573281	0.000000	-10.000000	0.166667	-15.183333	877.333313	1023.000000	1023.000000	2046.000000
2.320000	0.035153	20.775335	1.190622	5.863056	2.417436	11.304222	0.000000	-10.000000	0.175000	-15.616667	872.333313	1023.000000	1023.000000	2046.000000
2.340000	0.034194	20.208363	1.279868	5.486973	2.452137	10.989384	0.000000	-10.000000	0.183333	-15.800000	867.000000	1023.000000	1023.000000	2046.000000
2.360000	0.033195	19.618252	1.252886	5.157527	2.498327	10.709510	0.000000	-10.000000	0.183333	-16.150002	861.666687	1023.000000	1023.000000	2046.000000
2.380000	0.032310	19.095261	1.257987	4.861417	2.496500	10.479357	0.000000	-10.000000	0.216667	-17.033333	856.166687	1023.000000	1023.000000	2046.000000
2.400000	0.031718	18.745483	1.331762	4.662391	2.478445	10.272886	0.000000	-10.000000	0.250000	-18.450001	850.500000	1023.000000	1023.000000	2046.000000
2.420000	0.031412	18.564280	1.399344	4.535692	2.502366	10.126879	0.000000	-10.000000	0.308333	-20.299999	844.333313	1023.000000	1023.000000	2046.000000
2.440000	0.031238	18.461603	1.522728	4.409648	2.520728	10.008499	0.000000	-10.000000	0.366667	-22.033333	837.666687	1023.000000	1023.000000	2046.000000
2.460000	0.031115	18.389244	1.660347	4.273191	2.589718	9.865990	0.000000	-10.000000	0.425000	-23.800001	830.333313	1023.000000	1023.000000	2046.000000
2.480000	0.030978	18.308065	1.836990	4.077503	2.636043	9.757530	0.000000	-10.000000	0.475000	-24.950001	822.333313	1023.000000	1023.000000	2046.000000
2.500000	0.030789	18.196194	1.987776	3.897621	2.735231	9.575566	0.000000	-10.000000	0.508333	-25.933334	814.000000	1023.000000	1023.000000	2046.000000
2.520000	0.030788	18.195885	2.234217	3.679493	2.783538	9.498635	0.000000	-10.000000	0.533333	-26.716667	805.333313	1023.000000	1023.000000	2046.000000
2.540000	0.030953	18.293173	2.468028	3.481066	2.872412	9.471667	0.000000	-10.000000	0.566667	-27.600000	796.500000	1023.000000	1023.000000	2046.000000
2.560000	0.031018	18.331501	2.660970	3.345446	2.884397	9.440687	0.000000	-10.000000	0.608333	-28.483334	787.166687	1023.000000	1023.000000	2046.000000
2.580000	0.030777	18.189308	2.821279	3.093508	2.864291	9.410230	0.000000	-10.000000	0.658333	-29.166668	777.833313	1023.000000	1023.000000	2046.000000
2.600000	0.030462	18.003021	2.881036	2.852804	2.959198	9.309983	0.000000	-10.000000	0.683333	-29.950001	768.166687	1023.000000	1023.000000	2046.000000
2.620000	0.029493	17.430336	2.884437	2.367387	2.964887	9.213625	0.000000	-10.000000	0.733333	-30.550001	758.166687	1023.000000	1023.000000	2046.000000
2.640000	0.027582	16.300804	2.742994	2.096986	2.762161	8.698664	0.000000	-10.000000	0.783333	-31.483334	747.833313	1023.000000	1023.000000	2046.000000
2.660000	0.026287	15.535814	2.545568	1.928788	2.640526	8.420933	0.000000	-10.000000	0.850000	-32.316666	737.166687	1023.000000	1023.000000	2046.000000
2.680000	0.024506	14.483085	2.290860	1.702253	2.438015	8.051955	0.000000	-10.000000	0.900000	-33.416668	726.500000	1023.000000	1023.000000	2046.000000
2.700000	0.022592	13.352079	2.110273	1.432934	2.225484	7.583389	0.000000	-10.000000	0.941667	-33.983334	715.333313	1023.000000	1023.000000	2046.000000
2.720000	0.020491	12.109889	1.886225	1.191935	1.994957	7.036772	0.000000	-10.000000	0.941667	-34.466667	704.000000	1023.000000	1023.000000	2046.000000
2.740000	0.018113	10.704761	1.618879	1.028543	1.759082	6.298256	0.000000	-10.000000	0.941667	-34.483334	692.500000	1023.000000	1023.000000	2046.000000
2.760000	0.015249	9.012085	1.232500	0.732244	1.459543	5.587799	0.000000	-10.000000	0.933333	-34.483334	681.000000	1023.000000	1023.000000	2046.000000
2.780000	0.012217	7.220394	0.737624	0.395492	1.207144	4.880134	0.000000	-10.000000	0.950000	-34.933334	669.500000	1023.000000	1023.000000	2046.000000
2.800000	0.009445	5.581799	0.372818	-0.015803	0.926552	4.298233	0.000000	-10.000000	0.941667	-35.233334	657.833313	1023.000000	1023.000000	2046.000000
2.820000	0.006900	4.077954	0.087453	-0.447782	0.659366	3.778917	0.000000	-10.000000	0.941667	-35.266666	646.000000	1023.000000	1023.000000	2046.000000
2.840000	0.004707	2.781987	-0.148347	-0.833093	0.394102	3.369324	0.000000	-10.000000	0.941667	-34.583336	634.333313	1023.000000	1023.000000	2046.000000
2.860000	0.002776	1.640445	-0.383814	-1.156329	0.184485	2.996103	0.000000	-10.000000	0.958333	-34.233334	622.666687	1023.000000	1023.000000	2046.000000
2.880000	0.000923	0.545704	-0.578377	-1.481063	-0.109998	2.715141	0.000000	-10.000000	0.958333	-34.133335	611.333313	1023.000000	1023.000000	2046.000000
2.900000	-0.000910	-0.538054	-0.802151	-1.793713	-0.347480	2.405290	0.000000	-10.000000	0.950000	-34.433334	599.833313	1023.000000	1023.000000	2046.000000
2.920000	-0.002557	-1.511299	-0.992980	-2.134685	-0.586764	2.203130	0.000000	-10.000000	0.941667	-34.733334	588.500000	1023.000000	1023.000000	2046.000000
2.940000	-0.003808	-2.250630	-1.126423	-2.395664	-0.772457	2.043914	0.000000	-10.000000	0.950000	-35.116669	576.833313	1023.000000	1023.000000	2046.000000
2.960000	-0.004871	-2.879019	-1.257902	-2.621722	-0.898242	1.898847	0.000000	-10.000000	0.958333	-35.183334	565.000000	1023.000000	1023.000000	2046.000000
2.980000	-0.005925	-3.501579	-1.365121	-2.869087	-1.054006	1.786637	0.000000	-10.000000	0.950000	-35.299999	553.333313	1023.000000	1023.000000	2046.000000
3.000000	-0.006957	-4.111341	-1.412862	-3.239370	-1.148211	1.689103	0.000000	-10.000000	0.941667	-35.133331	541.666687	1023.000000	1023.000000	2046.000000
3.020000	-0.007850	-4.639227	-1.365448	-3.668599	-1.223622	1.618442	0.000000	-10.000000	0.933333	-34.783333	530.000000	1023.000000	1023.000000	2046.000000
3.040000	-0.008498	-5.022582	-1.305924	-4.074497	-1.250484	1.608322	0.000000	-10.000000	0.933333	-34.150002	518.333313	1023.000000	1023.000000	2046.000000
3.060000	-0.008668	-5.122650	-1.135327	-4.364813	-1.256857	1.634347	0.000000	-10.000000	0.933333	-34.316666	506.833344	1023.000000	1023.000000	2046.000000
3.080000	-0.008653	-5.113828	-0.966366	-4.614018	-1.217159	1.683714	0.000000	-10.000000	0.950000	-34.866669	495.500000	1023.000000	1023.000000	2046.000000
3.100000	-0.009076	-5.364131	-0.821269	-4.990218	-1.207261	1.654616	0.000000	-10.000000	0.975000	-35.766666	483.833344	1023.000000	1023.000000	2046.000000
3.120000	-0.010003	-5.911878	-0.698860	-5.455259	-1.217805	1.460047	0.000000	-10.000000	0.975000	-35.800003	472.000000	1023.000000	1023.000000	2046.000000
3.140000	-0.011367	-6.718075	-0.647345	-6.003818	-1.230397	1.163485	0.000000	-10.000000	0.958333	-35.533337	460.000000	1023.000000	1023.000000	2046.000000
3.160000	-0.012828	-7.581470	-0.603241	-6.494401	-1.320878	0.837051	0.000000	-10.000000	0.908333	-34.483334	448.166656	1023.000000	1023.000000	2046.000000
3.180000	-0.013898	-8.213490	-0.578353	-6.811571	-1.411939	0.588373	0.000000	-10.000000	0.841667	-33.316666	436.666656	1023.000000	1023.000000	2046.000000
3.200000	-0.014825	-8.761827	-0.522929	-7.104473	-1.525708	0.391281	0.000000	-10.000000	0.783333	-32.200001	425.500000	1023.000000	1023.000000	2046.000000
3.220000	-0.015617	-9.229724	-0.487062	-7.288680	-1.665335	0.211353	0.000000	-10.000000	0.750000	-31.566668	414.666656	1023.000000	1023.000000	2046.000000
3.240000	-0.016102	-9.516157	-0.409813	-7.469790	-1.819699	0.183146	0.000000	-10.000000	0.766667	-31.350000	404.000000	1023.000000	1023.000000	2046.000000
3.260000	-0.016437	-9.714306	-0.428250	-7.529661	-1.855216	0.098821	0.000000	-10.000000	0.775000	-31.633335	393.666656	1023.000000	1023.000000	2046.000000
3.280000	-0.016576	-9.796658	-0.376624	-7.602167	-1.960852	0.142986	0.000000	-10.000000	0.775000	-31.816668	383.166656	1023.000000	1023.000000	2046.000000
3.300000	-0.016620	-9.822179	-0.313564	-7.629026	-2.022887	0.143298	0.000000	-10.000000	0.758333	-31.766668	372.500000	1023.000000	1023.000000	2046.000000
3.320000	-0.016765	-9.907874	-0.239767	-7.714938	-2.105429	0.152260	0.000000	-10.000000	0.758333	-31.466667	361.833344	1023.000000	1023.000000	2046.000000
3.340000	-0.016861	-9.964727	-0.161147	-7.803960	-2.164413	0.164792	0.000000	-10.000000	0.766667	-30.800001	351.333344	1023.000000	1023.000000	2046.000000
3.360000	-0.016943	-10.013096	-0.115032	-7.861084	-2.211132	0.174152	0.000000	-10.000000	0.750000	-30.616667	341.000000	1023.000000	1023.000000	2046.000000
3.380000	-0.017069	-10.087944	-0.073917	-7.948854	-2.223774	0.158601	0.000000	-10.000000	0.708333	-29.850000	330.666656	1023.000000	1023.000000	2046.000000
3.400000	-0.017089	-10.099771	0.008895	-7.989491	-2.293909	0.174734	0.000000	-10.000000	0.666667	-29.500000	320.666656	1023.000000	1023.000000	2046.000000
3.420000	-0.017094	-10.102448	0.056758	-8.006779	-2.299394	0.146967	0.000000	-10.000000	0.633333	-28.950001	311.000000	1023.000000	1023.000000	2046.000000
3.440000	-0.016961	-10.024107	0.210494	-8.009327	-2.400805	0.175530	0.000000	-10.000000	0.616667	-28.450001	301.333344	1023.000000	1023.000000	2046.000000
3.460000	-0.016532	-9.770365	0.329292	-7.909127	-2.428382	0.237853	0.000000	-10.000000	0.566667	-27.933332	291.833344	1023.000000	1023.000000	2046.000000
3.480000	-0.016361	-9.669142	0.364398	-7.847922	-2.546680	0.361062	0.000000	-10.000000	0.533333	-27.400000	282.500000	1023.000000	1023.000000	2046.000000
3.500000	-0.016445	-9.719202	0.273343	-7.828959	-2.647529	0.483943	0.000000	-10.000000	0.500000	-26.766666	273.500000	1023.000000	1023.000000	2046.000000
3.520000	-0.017031	-10.065412	0.173581	-7.853880	-2.860269	0.475157	0.000000	-10.000000	0.500000	-26.133333	264.666656	1023.000000	1023.000000	2046.000000
3.540000	-0.017503	-10.344315	-0.049292	-7.959311	-2.948205	0.612493	0.000000	-10.000000	0.483333	-25.316668	255.833328	1023.000000	1023.000000	2046.000000
3.560000	-0.018591	-10.987328	-0.221238	-8.080691	-3.184087	0.498689	0.000000	-10.000000	0.475000	-24.866667	247.333328	1023.000000	1023.000000	2046.000000
3.580000	-0.018665	-11.031227	-0.192291	-7.938228	-3.302279	0.401570	0.000000	-10.000000	0.475000	-24.600000	239.000000	1023.000000	1023.000000	2046.000000
3.600000	-0.018242	-10.781196	-0.264976	-7.715427	-3.338883	0.538091	0.000000	-10.000000	0.475000	-24.416668	231.000000	1023.000000	1023.000000	2046.000000
3.620000	-0.018434	-10.894346	-0.377997	-7.653409	-3.404732	0.541793	0.000000	-10.000000	0.450000	-24.166668	223.000000	1023.000000	1023.000000	2046.000000
3.640000	-0.019615	-11.592336	-0.616623	-7.672163	-3.569032	0.265483	0.000000	-10.000000	0.400000	-23.616667	215.000000	1023.000000	1023.000000	2046.000000
3.660000	-0.021780	-12.871843	-1.034237	-7.659523	-3.891615	-0.286468	0.000000	-10.000000	0.366667	-22.683332	207.000000	1023.000000	1023.000000	2046.000000
3.680000	-0.024654	-14.570560	-1.585530	-7.762098	-4.287446	-0.935485	0.000000	-10.000000	0.333333	-21.600000	199.333328	1023.000000	1023.000000	2046.000000
3.700000	-0.027740	-16.394192	-2.225366	-8.012215	-4.667860	-1.488751	0.000000	-10.000000	0.300000	-20.466667	192.000000	1023.000000	1023.000000	2046.000000
3.720000	-0.030638	-18.106897	-2.817095	-8.310223	-5.053930	-1.925650	0.000000	-10.000000	0.266667	-19.483334	185.166672	1023.000000	1023.000000	2046.000000
3.740000	-0.032937	-19.465839	-3.245145	-8.573272	-5.397456	-2.249968	0.000000	-10.000000	0.233333	-18.816668	178.666672	1023.000000	1023.000000	2046.000000
3.760000	-0.034779	-20.554171	-3.527413	-8.825508	-5.694349	-2.506900	0.000000	-10.000000	0.225000	-18.350000	172.500000	1023.000000	1023.000000	2046.000000
3.780000	-0.036141	-21.359489	-3.735972	-8.946936	-5.901793	-2.774789	0.000000	-10.000000	0.208333	-18.133333	166.500000	1023.000000	1023.000000	2046.000000
3.800000	-0.037196	-21.982674	-3.969810	-9.010255	-6.072847	-2.929763	0.000000	-10.000000	0.208333	-17.683334	160.500000	1023.000000	1023.000000	2046.000000
3.820000	-0.038261	-22.611994	-4.178202	-9.154171	-6.301758	-2.977864	0.000000	-10.000000	0.200000	-17.133333	154.500000	1023.000000	1023.000000	2046.000000
3.840000	-0.039378	-23.272646	-4.418809	-9.318225	-6.493564	-3.042048	0.000000	-10.000000	0.200000	-16.483334	148.666672	1023.000000	1023.000000	2046.000000
3.860000	-0.040306	-23.820774	-4.640067	-9.441200	-6.656701	-3.082805	0.000000	-10.000000	0.191667	-16.083334	143.000000	1023.000000	1023.000000	2046.000000
3.880000	-0.041012	-24.238388	-4.853675	-9.539600	-6.775395	-3.069717	0.000000	-10.000000	0.183333	-15.866667	137.666672	1023.000000	1023.000000	2046.000000
3.900000	-0.041449	-24.496180	-4.972105	-9.604610	-6.896941	-3.022523	0.000000	-10.000000	0.183333	-15.783334	132.333328	1023.000000	1023.000000	2046.000000
3.920000	-0.041912	-24.769810	-5.046984	-9.701242	-7.016939	-3.004645	0.000000	-10.000000	0.191667	-15.816667	127.000000	1023.000000	1023.000000	2046.000000
3.940000	-0.042153	-24.912359	-5.035196	-9.924932	-7.069802	-2.882428	0.000000	-10.000000	0.200000	-15.766666	121.666664	1023.000000	1023.000000	2046.000000
3.960000	-0.042171	-24.922916	-5.029372	-10.089097	-7.016139	-2.788309	0.000000	-10.000000	0.191667	-15.833334	116.333336	1023.000000	1023.000000	2046.000000
3.980000	-0.041911	-24.769211	-4.875733	-10.253461	-7.013267	-2.626750	0.000000	-10.000000	0.183333	-15.733334	111.166664	1023.000000	1023.000000	2046.000000
4.000000	-0.041294	-24.404854	-4.635532	-10.368811	-6.928540	-2.471971	0.000000	-10.000000	0.175000	-15.633334	105.833336	1023.000000	1023.000000	2046.000000
4.020000	-0.040765	-24.092358	-4.380817	-10.555057	-6.813933	-2.342552	0.000000	-10.000000	0.175000	-15.400001	100.666664	1023.000000	1023.000000	2046.000000
4.040000	-0.040834	-24.132833	-4.169191	-10.862481	-6.745111	-2.356050	0.000000	-10.000000	0.166667	-15.150001	95.500000	1023.000000	1023.000000	2046.000000
4.060000	-0.041616	-24.595043	-4.072170	-11.276235	-6.715872	-2.530767	0.000000	-10.000000	0.158333	-14.800000	90.500000	1023.000000	1023.000000	2046.000000
4.080000	-0.042511	-25.123749	-4.000118	-11.633544	-6.691595	-2.798492	0.000000	-10.000000	0.150000	-14.450001	85.500000	1023.000000	1023.000000	2046.000000
4.100000	-0.043294	-25.586693	-4.004057	-11.858187	-6.723204	-3.001246	0.000000	-10.000000	0.133333	-13.800000	80.666664	1023.000000	1023.000000	2046.000000
4.120000	-0.043669	-25.808300	-3.954925	-11.897848	-6.791647	-3.163879	0.000000	-10.000000	0.116667	-13.016666	76.166664	1023.000000	1023.000000	2046.000000
4.140000	-0.043942	-25.969646	-3.933429	-11.930933	-6.843153	-3.262131	0.000000	-10.000000	0.083333	-12.066667	72.000000	1023.000000	1023.000000	2046.000000
4.160000	-0.044024	-26.017937	-3.843338	-11.973386	-6.915950	-3.285261	0.000000	-10.000000	0.066667	-11.450000	68.000000	1023.000000	1023.000000	2046.000000
4.180000	-0.044092	-26.058655	-3.784867	-11.972455	-6.989279	-3.312055	0.000000	-10.000000	0.050000	-10.816667	64.000000	1023.000000	1023.000000	2046.000000
4.200000	-0.043957	-25.978724	-3.723208	-11.931849	-7.058703	-3.264964	0.000000	-10.000000	0.050000	-10.383333	60.333332	1023.000000	1023.000000	2046.000000
4.220000	-0.043535	-25.729069	-3.682778	-11.874324	-7.041173	-3.130794	0.000000	-10.000000	0.050000	-9.816667	56.833332	1023.000000	1023.000000	2046.000000
4.240000	-0.043145	-25.498955	-3.634152	-11.833011	-6.990760	-3.041031	0.000000	-10.000000	0.033333	-9.616667	53.500000	1023.000000	1023.000000	2046.000000
4.260000	-0.042608	-25.181343	-3.521106	-11.736066	-6.992140	-2.932029	0.000000	-10.000000	0.033333	-9.150001	50.166668	1023.000000	1023.000000	2046.000000
4.280000	-0.042146	-24.908325	-3.414850	-11.675527	-6.954273	-2.863675	0.000000	-10.000000	0.025000	-8.700000	47.166668	1023.000000	1023.000000	2046.000000
4.300000	-0.041698	-24.643398	-3.340044	-11.662478	-6.877660	-2.763217	0.000000	-10.000000	0.033333	-8.033334	44.333332	1023.000000	1023.000000	2046.000000
4.320000	-0.041307	-24.412172	-3.222914	-11.607056	-6.866210	-2.715992	0.000000	-10.000000	0.016667	-7.500000	41.666668	1023.000000	1023.000000	2046.000000
4.340000	-0.040913	-24.179680	-3.148167	-11.569750	-6.831189	-2.630576	0.000000	-10.000000	0.008333	-7.100000	39.000000	1023.000000	1023.000000	2046.000000
4.360000	-0.040462	-23.912905	-3.021208	-11.520719	-6.812041	-2.558939	0.000000	-10.000000	0.000000	-6.766667	36.666668	1023.000000	1023.000000	2046.000000
4.380000	-0.040057	-23.673920	-2.925022	-11.473245	-6.805948	-2.469704	0.000000	-10.000000	0.000000	-6.433333	34.500000	1023.000000	1023.000000	2046.000000
4.400000	-0.039611	-23.410202	-2.826769	-11.377898	-6.798319	-2.407215	0.000000	-10.000000	0.000000	-5.916667	32.500000	1023.000000	1023.000000	2046.000000
4.420000	-0.039258	-23.201378	-2.748503	-11.357900	-6.787675	-2.307301	0.000000	-10.000000	0.000000	-5.400000	30.500000	1023.000000	1023.000000	2046.000000
4.440000	-0.038935	-23.010521	-2.700083	-11.256459	-6.790893	-2.263086	0.000000	-10.000000	0.000000	-4.983334	28.500000	1023.000000	1023.000000	2046.000000
4.460000	-0.038686	-22.863247	-2.661439	-11.188429	-6.816004	-2.197375	0.000000	-10.000000	0.000000	-4.633333	26.833334	1023.000000	1023.000000	2046.000000
4.480000	-0.038384	-22.684687	-2.602738	-11.132416	-6.821806	-2.127726	0.000000	-10.000000	0.000000	-4.333333	25.166666	1023.000000	1023.000000	2046.000000
4.500000	-0.038138	-22.539751	-2.575436	-11.071858	-6.803706	-2.088750	0.000000	-10.000000	0.000000	-4.066667	23.833334	1023.000000	1023.000000	2046.000000
4.520000	-0.038014	-22.466017	-2.541762	-11.068881	-6.847916	-2.007458	0.000000	-10.000000	0.000000	-3.900000	22.333334	1023.000000	1023.000000	2046.000000
4.540000	-0.037719	-22.292166	-2.481512	-10.973970	-6.849281	-1.987402	0.000000	-10.000000	0.000000	-3.783333	21.000000	1023.000000	1023.000000	2046.000000
4.560000	-0.037492	-22.157763	-2.468778	-10.961323	-6.825747	-1.901916	0.000000	-10.000000	0.000000	-3.616667	19.666666	1023.000000	1023.000000	2046.000000
4.580000	-0.037252	-22.015732	-2.430012	-10.931520	-6.824208	-1.829992	0.000000	-10.000000	0.000000	-3.416667	18.500000	1023.000000	1023.000000	2046.000000
4.600000	-0.036897	-21.806236	-2.351164	-10.859637	-6.810762	-1.784673	0.000000	-10.000000	0.000000	-3.166667	17.500000	1023.000000	1023.000000	2046.000000
4.620000	-0.036632	-21.649582	-2.288658	-10.777418	-6.828823	-1.754682	0.000000	-10.000000	0.000000	-2.850000	16.500000	1023.000000	1023.000000	2046.000000
4.640000	-0.036218	-21.404722	-2.217842	-10.728053	-6.781554	-1.677273	0.000000	-10.000000	-0.008333	-2.516667	15.500000	1023.000000	1023.000000	2046.000000
4.660000	-0.035918	-21.227781	-2.148531	-10.678832	-6.780287	-1.620131	0.000000	-10.000000	-0.008333	-2.166667	14.666667	1023.000000	1023.000000	2046.000000
4.680000	-0.035590	-21.033495	-2.111330	-10.644965	-6.738722	-1.538478	0.000000	-10.000000	-0.008333	-1.766667	14.166667	1023.000000	1023.000000	2046.000000
4.700000	-0.035326	-20.877708	-2.062089	-10.623273	-6.700626	-1.491720	0.000000	-10.000000	0.000000	-1.233333	14.000000	1023.000000	1023.000000	2046.000000
4.720000	-0.035018	-20.695433	-2.045097	-10.584634	-6.647902	-1.417800	0.000000	-10.000000	-0.008333	-0.616667	14.000000	1023.000000	1023.000000	2046.000000
4.740000	-0.034710	-20.513744	-1.996704	-10.517344	-6.606672	-1.393025	0.000000	-10.000000	-0.016667	-0.183333	14.000000	1023.000000	1023.000000	2046.000000
4.760000	-0.034496	-20.387197	-1.945671	-10.474522	-6.627569	-1.339436	0.000000	-10.000000	-0.016667	0.000000	14.000000	1023.000000	1023.000000	2046.000000
4.780000	-0.034207	-20.216412	-1.880660	-10.445825	-6.609085	-1.280841	0.000000	-10.000000	-0.016667	0.316667	14.000000	1023.000000	1023.000000	2046.000000
4.800000	-0.033941	-20.059374	-1.862256	-10.373837	-6.556234	-1.267046	0.000000	-10.000000	-0.008333	0.983333	14.000000	1023.000000	1023.000000	2046.000000
4.820000	-0.033471	-19.781452	-1.744644	-10.288170	-6.538940	-1.209697	0.000000	-10.000000	-0.016667	1.850000	14.000000	1023.000000	1023.000000	2046.000000
4.840000	-0.033068	-19.542971	-1.685447	-10.205106	-6.506851	-1.145566	0.000000	-10.000000	-0.016667	2.683333	14.000000	1023.000000	1023.000000	2046.000000
4.860000	-0.033149	-19.590776	-1.767977	-10.195013	-6.493734	-1.134051	0.000000	-10.000000	-0.033333	3.566667	14.000000	1023.000000	1023.000000	2046.000000
4.880000	-0.034115	-20.161997	-1.912557	-10.370203	-6.620693	-1.258545	0.000000	-10.000000	-0.050000	4.700000	14.000000	1023.000000	1023.000000	2046.000000
4.900000	-0.035386	-20.912830	-2.185608	-10.505719	-6.748851	-1.472651	0.000000	-10.000000	-0.058333	6.016667	14.000000	1023.000000	1023.000000	2046.000000
4.920000	-0.036595	-21.627520	-2.353505	-10.575639	-7.004313	-1.694062	0.000000	-10.000000	-0.075000	7.233334	14.000000	1023.000000	1023.000000	2046.000000
4.940000	-0.037062	-21.903835	-2.522770	-10.688607	-7.114703	-1.577754	0.000000	-10.000000	-0.066667	8.316667	14.000000	1023.000000	1023.000000	2046.000000
4.960000	-0.037789	-22.333178	-2.845000	-10.690846	-7.147492	-1.649838	0.000000	-10.000000	-0.075000	9.233334	14.000000	1023.000000	1023.000000	2046.000000
4.980000	-0.037457	-22.137072	-2.878785	-10.359285	-7.224090	-1.674912	0.000000	-10.000000	-0.075000	9.916667	14.000000	1023.000000	1023.000000	2046.000000
5.000000	-0.036365	-21.491837	-2.941120	-10.014350	-7.161390	-1.374976	0.000000	-10.000000	-0.091667	10.466667	15.333333	1023.000000	1023.000000	2046.000000
5.020000	-0.035349	-20.891041	-2.911799	-9.772897	-7.084292	-1.122053	0.000000	-10.000000	-0.108333	11.233334	19.666666	1023.000000	1023.000000	2046.000000
5.040000	-0.034732	-20.526545	-2.960255	-9.489923	-6.977577	-1.098790	0.000000	-10.000000	-0.116667	11.933333	24.000000	1023.000000	1023.000000	2046.000000
5.060000	-0.035392	-20.916441	-3.133848	-9.346695	-7.025182	-1.410715	0.000000	-10.000000	-0.141667	12.866667	28.333334	1023.000000	1023.000000	2046.000000
5.080000	-0.037422	-22.116587	-3.510818	-9.566666	-7.171329	-1.867774	0.000000	-10.000000	-0.166667	13.600000	31.000000	1023.000000	1023.000000	2046.000000
5.100000	-0.040043	-23.665407	-4.053543	-9.907880	-7.351742	-2.352242	0.000000	-10.000000	-0.208333	14.850000	35.333332	1023.000000	1023.000000	2046.000000
5.120000	-0.042147	-24.908724	-4.474868	-10.190568	-7.606094	-2.637193	0.000000	-10.000000	-0.233333	15.766667	40.000000	1023.000000	1023.000000	2046.000000
5.140000	-0.043323	-25.603910	-4.688475	-10.346943	-7.775228	-2.793265	0.000000	-10.000000	-0.250000	16.466667	45.166668	1023.000000	1023.000000	2046.000000
5.160000	-0.043907	-25.949179	-4.800091	-10.372478	-7.871997	-2.904614	0.000000	-10.000000	-0.250000	16.766666	50.500000	1023.000000	1023.000000	2046.000000
5.180000	-0.044158	-26.097563	-4.952792	-10.368383	-7.905590	-2.870798	0.000000	-10.000000	-0.241667	17.216667	56.000000	1023.000000	1023.000000	2046.000000
5.200000	-0.044249	-26.151381	-5.088537	-10.348664	-7.942926	-2.771253	0.000000	-10.000000	-0.233333	17.850000	61.666668	1023.000000	1023.000000	2046.000000
5.220000	-0.044331	-26.199762	-5.196067	-10.391104	-7.997662	-2.614929	0.000000	-10.000000	-0.241667	18.650000	67.500000	1023.000000	1023.000000	2046.000000
5.240000	-0.044189	-26.115978	-5.357477	-10.342652	-7.959994	-2.455856	0.000000	-10.000000	-0.250000	19.166666	73.666664	1023.000000	1023.000000	2046.000000
5.260000	-0.043848	-25.914055	-5.438926	-10.268145	-7.949296	-2.257688	0.000000	-10.000000	-0.258333	19.300001	80.000000	1023.000000	1023.000000	2046.000000
5.280000	-0.043234	-25.551407	-5.475893	-10.176550	-7.896700	-2.002263	0.000000	-10.000000	-0.258333	19.333334	86.333336	1023.000000	1023.000000	2046.000000
5.300000	-0.042455	-25.090994	-5.508940	-10.059663	-7.805051	-1.717340	0.000000	-10.000000	-0.258333	19.483334	92.833336	1023.000000	1023.000000	2046.000000
5.320000	-0.041550	-24.556303	-5.443474	-9.957268	-7.736514	-1.419047	0.000000	-10.000000	-0.266667	19.733334	99.333336	1023.000000	1023.000000	2046.000000
5.340000	-0.040497	-23.933958	-5.344719	-9.894099	-7.593381	-1.101758	0.000000	-10.000000	-0.275000	19.950001	106.000000	1023.000000	1023.000000	2046.000000
5.360000	-0.039292	-23.221733	-5.177512	-9.815592	-7.433072	-0.795557	0.000000	-10.000000	-0.316667	20.500000	112.500000	1023.000000	1023.000000	2046.000000
5.380000	-0.037608	-22.226429	-4.839811	-9.675003	-7.257708	-0.453908	0.000000	-10.000000	-0.375000	21.633333	119.166664	1023.000000	1023.000000	2046.000000
5.400000	-0.035652	-21.070131	-4.481913	-9.525514	-6.968532	-0.094173	0.000000	-10.000000	-0.416667	23.066668	126.166664	1023.000000	1023.000000	2046.000000
5.420000	-0.033826	-19.991142	-4.070600	-9.505676	-6.722616	0.307750	0.000000	-10.000000	-0.441667	24.216667	133.666672	1023.000000	1023.000000	2046.000000
5.440000	-0.032550	-19.237303	-3.691133	-9.630987	-6.452506	0.537324	0.000000	-10.000000	-0.441667	24.783333	141.666672	1023.000000	1023.000000	2046.000000
5.460000	-0.031682	-18.723768	-3.381640	-9.750358	-6.209562	0.617792	0.000000	-10.000000	-0.466667	25.266666	149.833328	1023.000000	1023.000000	2046.000000
5.480000	-0.030992	-18.316469	-3.116683	-9.785074	-6.042819	0.628106	0.000000	-10.000000	-0.500000	25.850000	158.166672	1023.000000	1023.000000	2046.000000
5.500000	-0.030095	-17.785919	-2.957249	-9.603405	-5.861847	0.636582	0.000000	-10.000000	-0.558333	26.866667	166.666672	1023.000000	1023.000000	2046.000000
5.520000	-0.028969	-17.120535	-2.759555	-9.388717	-5.729730	0.757466	0.000000	-10.000000	-0.583333	27.866667	175.500000	1023.000000	1023.000000	2046.000000
5.540000	-0.027810	-16.435764	-2.583460	-9.188354	-5.592907	0.928956	0.000000	-10.000000	-0.608333	28.766666	184.666672	1023.000000	1023.000000	2046.000000
5.560000	-0.026599	-15.719787	-2.385203	-8.968848	-5.511371	1.145635	0.000000	-10.000000	-0.600000	29.416666	194.000000	1023.000000	1023.000000	2046.000000
5.580000	-0.025218	-14.903923	-2.222263	-8.693214	-5.387588	1.399143	0.000000	-10.000000	-0.633333	29.549999	203.666672	1023.000000	1023.000000	2046.000000
5.600000	-0.023512	-13.895709	-2.045980	-8.358415	-5.184045	1.692731	0.000000	-10.000000	-0.658333	29.983334	213.500000	1023.000000	1023.000000	2046.000000
5.620000	-0.021510	-12.712557	-1.789813	-7.996206	-4.976235	2.049697	0.000000	-10.000000	-0.675000	30.483334	223.500000	1023.000000	1023.000000	2046.000000
5.640000	-0.019526	-11.539923	-1.518512	-7.648466	-4.728920	2.355975	0.000000	-10.000000	-0.683333	31.333334	233.666672	1023.000000	1023.000000	2046.000000
5.660000	-0.017513	-10.350347	-1.215477	-7.351301	-4.485686	2.702117	0.000000	-10.000000	-0.666667	31.750000	244.000000	1023.000000	1023.000000	2046.000000
5.680000	-0.015615	-9.228414	-0.951624	-6.998211	-4.271346	2.992767	0.000000	-10.000000	-0.683333	31.816668	254.666672	1023.000000	1023.000000	2046.000000
5.700000	-0.013748	-8.125246	-0.699425	-6.718749	-4.008951	3.301878	0.000000	-10.000000	-0.675000	31.766666	265.166656	1023.000000	1023.000000	2046.000000
5.720000	-0.011954	-7.064996	-0.461779	-6.434263	-3.775055	3.606102	0.000000	-10.000000	-0.683333	31.700001	275.833344	1023.000000	1023.000000	2046.000000
5.740000	-0.010041	-5.933974	-0.219918	-6.132741	-3.517850	3.936536	0.000000	-10.000000	-0.666667	31.466667	286.333344	1023.000000	1023.000000	2046.000000
5.760000	-0.008244	-4.872348	0.017471	-5.825471	-3.311955	4.247608	0.000000	-10.000000	-0.658333	31.016666	297.000000	1023.000000	1023.000000	2046.000000
5.780000	-0.006540	-3.865105	0.200454	-5.508189	-3.102649	4.545279	0.000000	-10.000000	-0.625000	30.583334	307.333344	1023.000000	1023.000000	2046.000000
5.800000	-0.004929	-2.913036	0.355111	-5.242257	-2.863272	4.837381	0.000000	-10.000000	-0.616667	30.233334	317.500000	1023.000000	1023.000000	2046.000000
5.820000	-0.003409	-2.014694	0.584480	-4.967710	-2.763838	5.132374	0.000000	-10.000000	-0.600000	29.866667	327.500000	1023.000000	1023.000000	2046.000000
5.840000	-0.001981	-1.170982	0.704098	-4.651834	-2.594027	5.370780	0.000000	-10.000000	-0.600000	29.550001	337.500000	1023.000000	1023.000000	2046.000000
5.860000	-0.000648	-0.382844	0.834742	-4.411762	-2.443956	5.638132	0.000000	-10.000000	-0.583333	29.200001	347.500000	1023.000000	1023.000000	2046.000000
5.880000	0.000793	0.468436	0.990332	-4.169540	-2.272182	5.919827	0.000000	-10.000000	-0.566667	29.033335	357.500000	1023.000000	1023.000000	2046.000000
5.900000	0.002066	1.221051	1.105312	-3.921426	-2.120249	6.157414	0.000000	-10.000000	-0.558333	28.666668	367.166656	1023.000000	1023.000000	2046.000000
5.920000	0.003476	2.054232	1.249387	-3.625168	-1.955627	6.385640	0.000000	-10.000000	-0.558333	28.650000	376.833344	1023.000000	1023.000000	2046.000000
5.940000	0.004925	2.910875	1.414801	-3.385798	-1.839829	6.721701	0.000000	-10.000000	-0.558333	28.666666	386.333344	1023.000000	1023.000000	2046.000000
5.960000	0.006564	3.879480	1.574970	-3.060915	-1.607441	6.972866	0.000000	-10.000000	-0.566667	28.450001	396.000000	1023.000000	1023.000000	2046.000000
5.980000	0.008245	4.872531	1.804951	-2.730837	-1.424188	7.222605	0.000000	-10.000000	-0.558333	28.450001	405.500000	1023.000000	1023.000000	2046.000000
6.000000	0.009697	5.730821	1.932995	-2.501243	-1.204639	7.503708	0.000000	-10.000000	-0.558333	28.550001	415.000000	1023.000000	1023.000000	2046.000000
6.020000	0.010293	6.083131	1.980831	-2.412596	-1.111482	7.626378	0.000000	-10.000000	-0.558333	28.866667	424.666656	1023.000000	1023.000000	2046.000000
6.040000	0.010361	6.123514	1.904572	-2.351933	-1.110699	7.681574	0.000000	-10.000000	-0.558333	28.800001	434.166656	1023.000000	1023.000000	2046.000000
6.060000	0.010594	6.261337	1.850455	-2.172547	-1.121157	7.704586	0.000000	-10.000000	-0.575000	28.766666	443.833344	1023.000000	1023.000000	2046.000000
6.080000	0.011646	6.882601	1.941638	-1.924218	-1.082219	7.947399	0.000000	-10.000000	-0.583333	29.166668	453.333344	1023.000000	1023.000000	2046.000000
6.100000	0.012786	7.556512	1.922496	-1.678145	-0.956818	8.268979	0.000000	-10.000000	-0.591667	29.266666	463.000000	1023.000000	1023.000000	2046.000000
6.120000	0.014532	8.588169	2.071920	-1.043138	-0.820446	8.379833	0.000000	-10.000000	-0.583333	29.233334	472.666656	1023.000000	1023.000000	2046.000000
6.140000	0.016941	10.012231	2.161107	-0.356326	-0.633003	8.840453	0.000000	-10.000000	-0.566667	28.633333	482.500000	1023.000000	1023.000000	2046.000000
6.160000	0.018763	11.088737	2.138593	0.159975	-0.389256	9.179426	0.000000	-10.000000	-0.550000	28.383333	492.166656	1023.000000	1023.000000	2046.000000
6.180000	0.019219	11.358385	2.056300	0.455175	-0.292092	9.139002	0.000000	-10.000000	-0.525000	27.883333	501.833344	1023.000000	1023.000000	2046.000000
6.200000	0.017593	10.397350	1.717973	0.484561	-0.388163	8.582978	0.000000	-10.000000	-0.491667	27.516666	511.166656	1023.000000	1023.000000	2046.000000
6.220000	0.015001	8.865488	1.174148	0.380956	-0.554079	7.864463	0.000000	-10.000000	-0.466667	27.016666	520.500000	1023.000000	1023.000000	2046.000000
6.240000	0.012735	7.526618	0.707313	0.262162	-0.838076	7.395219	0.000000	-10.000000	-0.475000	26.633333	535.333313	1023.000000	1023.000000	2046.000000
6.260000	0.011324	6.692706	0.419087	0.156037	-1.024989	7.142572	0.000000	-10.000000	-0.500000	26.433334	547.166687	1023.000000	1023.000000	2046.000000
6.280000	0.010650	6.293917	0.263742	0.066864	-1.083367	7.046677	0.000000	-10.000000	-0.525000	26.350000	556.000000	1023.000000	1023.000000	2046.000000
6.300000	0.010491	6.200399	0.170585	0.118713	-1.128878	7.039979	0.000000	-10.000000	-0.516667	26.333334	558.833313	1023.000000	1023.000000	2046.000000
6.320000	0.010614	6.273049	0.089216	0.273621	-1.162234	7.072445	0.000000	-10.000000	-0.508333	26.316668	564.666687	1023.000000	1023.000000	2046.000000
6.340000	0.010859	6.417850	0.009953	0.448188	-1.189827	7.149535	0.000000	-10.000000	-0.491667	26.416668	573.333313	1023.000000	1023.000000	2046.000000
6.360000	0.011133	6.579332	-0.098159	0.626275	-1.210239	7.261455	0.000000	-10.000000	-0.466667	26.216667	582.166687	1023.000000	1023.000000	2046.000000
6.380000	0.011524	6.810569	-0.147477	0.838529	-1.244945	7.364461	0.000000	-10.000000	-0.450000	25.916666	591.000000	1023.000000	1023.000000	2046.000000
6.400000	0.011968	7.073229	-0.270469	1.054706	-1.247684	7.536677	0.000000	-10.000000	-0.450000	25.333334	599.666687	1023.000000	1023.000000	2046.000000
6.420000	0.012642	7.471699	-0.314067	1.285966	-1.253700	7.753500	0.000000	-10.000000	-0.458333	25.233334	608.333313	1023.000000	1023.000000	2046.000000
6.440000	0.013441	7.943498	-0.386700	1.542544	-1.163180	7.950834	0.000000	-10.000000	-0.450000	24.850000	616.666687	1023.000000	1023.000000	2046.000000
6.460000	0.014319	8.462321	-0.418024	1.774139	-1.071496	8.177703	0.000000	-10.000000	-0.425000	24.700001	625.000000	1023.000000	1023.000000	2046.000000
6.480000	0.015357	9.076215	-0.377548	1.945353	-0.962602	8.471012	0.000000	-10.000000	-0.425000	24.450001	633.166687	1023.000000	1023.000000	2046.000000
6.500000	0.016485	9.742704	-0.342080	2.135845	-0.804864	8.753804	0.000000	-10.000000	-0.416667	24.416666	641.500000	1023.000000	1023.000000	2046.000000
6.520000	0.017813	10.527368	-0.215613	2.334750	-0.627262	9.035492	0.000000	-10.000000	-0.408333	24.100000	649.833313	1023.000000	1023.000000	2046.000000
6.540000	0.019476	11.510245	-0.046308	2.594001	-0.418655	9.381207	0.000000	-10.000000	-0.383333	23.933332	658.000000	1023.000000	1023.000000	2046.000000
6.560000	0.021321	12.600590	0.180887	2.779797	-0.144222	9.784128	0.000000	-10.000000	-0.383333	23.700001	666.000000	1023.000000	1023.000000	2046.000000
6.580000	0.023053	13.624318	0.456156	2.924031	0.162733	10.081398	0.000000	-10.000000	-0.391667	23.533333	674.000000	1023.000000	1023.000000	2046.000000
6.600000	0.024380	14.408723	0.736587	2.970650	0.472591	10.228893	0.000000	-10.000000	-0.400000	23.216667	681.833313	1023.000000	1023.000000	2046.000000
6.620000	0.025364	14.990225	0.967739	3.045767	0.718171	10.258547	0.000000	-10.000000	-0.366667	22.966667	689.500000	1023.000000	1023.000000	2046.000000
6.640000	0.026058	15.399991	1.152320	3.143163	0.871609	10.232900	0.000000	-10.000000	-0.341667	22.533335	697.166687	1023.000000	1023.000000	2046.000000
6.660000	0.026679	15.767386	1.196997	3.287441	1.054523	10.228424	0.000000	-10.000000	-0.308333	21.733334	704.666687	1023.000000	1023.000000	2046.000000
6.680000	0.027358	16.168425	1.279353	3.443195	1.146989	10.298888	0.000000	-10.000000	-0.300000	20.933334	712.166687	1023.000000	1023.000000	2046.000000
6.700000	0.028228	16.682671	1.348816	3.669806	1.250028	10.414021	0.000000	-10.000000	-0.275000	20.150002	719.333313	1023.000000	1023.000000	2046.000000
6.720000	0.029475	17.419510	1.521727	3.954639	1.337730	10.605413	0.000000	-10.000000	-0.266667	19.616667	726.333313	1023.000000	1023.000000	2046.000000
6.740000	0.031008	18.325436	1.735173	4.267813	1.481792	10.840658	0.000000	-10.000000	-0.258333	19.333334	733.000000	1023.000000	1023.000000	2046.000000
6.760000	0.032686	19.317612	1.948701	4.570941	1.668464	11.129504	0.000000	-10.000000	-0.250000	19.133333	739.333313	1023.000000	1023.000000	2046.000000
6.780000	0.034409	20.335682	2.161563	4.893939	1.921487	11.358692	0.000000	-10.000000	-0.225000	18.850000	745.833313	1023.000000	1023.000000	2046.000000
6.800000	0.035986	21.267860	2.402486	5.154687	2.067371	11.643316	0.000000	-10.000000	-0.191667	17.866667	752.166687	1023.000000	1023.000000	2046.000000
6.820000	0.037500	22.162746	2.594182	5.408288	2.283270	11.877007	0.000000	-10.000000	-0.183333	16.716667	758.500000	1023.000000	1023.000000	2046.000000
6.840000	0.038905	22.993017	2.830941	5.623394	2.407181	12.131502	0.000000	-10.000000	-0.158333	15.650001	764.166687	1023.000000	1023.000000	2046.000000
6.860000	0.040250	23.787621	3.031209	5.866310	2.573006	12.317095	0.000000	-10.000000	-0.158333	14.950001	769.500000	1023.000000	1023.000000	2046.000000
6.880000	0.041580	24.573774	3.254869	6.078104	2.706158	12.534641	0.000000	-10.000000	-0.141667	14.583334	774.500000	1023.000000	1023.000000	2046.000000
6.900000	0.043128	25.488468	3.512770	6.306311	2.853819	12.815568	0.000000	-10.000000	-0.158333	14.000000	779.333313	1023.000000	1023.000000	2046.000000
6.920000	0.044467	26.280258	3.692313	6.534567	2.994956	13.058422	0.000000	-10.000000	-0.150000	13.500000	784.166687	1023.000000	1023.000000	2046.000000
6.940000	0.045490	26.884550	3.800999	6.741253	3.054812	13.287485	0.000000	-10.000000	-0.133333	12.533334	788.666687	1023.000000	1023.000000	2046.000000
6.960000	0.046377	27.409004	3.860465	6.966720	3.179862	13.401958	0.000000	-10.000000	-0.100000	11.583334	793.000000	1023.000000	1023.000000	2046.000000
6.980000	0.047593	28.127493	4.027554	7.115952	3.291167	13.692821	0.000000	-10.000000	-0.066667	10.300000	797.000000	1023.000000	1023.000000	2046.000000
7.000000	0.048116	28.436436	4.112266	7.159569	3.267905	13.896696	0.000000	-10.000000	-0.033333	8.816667	800.833313	1023.000000	1023.000000	2046.000000
7.020000	0.047946	28.336046	3.997635	7.329325	3.275864	13.733223	0.000000	-10.000000	-0.008333	7.150000	804.166687	1023.000000	1023.000000	2046.000000
7.040000	0.047874	28.293762	3.827013	7.525547	3.259668	13.681535	0.000000	-10.000000	-0.008333	5.416667	806.833313	1023.000000	1023.000000	2046.000000
7.060000	0.047530	28.090473	3.614178	7.647242	3.299318	13.529736	0.000000	-10.000000	-0.008333	3.833333	808.833313	1023.000000	1023.000000	2046.000000
7.080000	0.046844	27.685059	3.508011	7.642004	3.292080	13.242963	0.000000	-10.000000	-0.008333	1.983333	810.166687	1023.000000	1023.000000	2046.000000
7.100000	0.044979	26.582539	3.275408	7.488738	3.104518	12.713874	0.000000	-10.000000	0.000000	0.700000	810.833313	1023.000000	1023.000000	2046.000000
7.120000	0.042414	25.066397	2.870768	7.294633	2.867342	12.033653	0.000000	-10.000000	0.000000	-0.633333	811.000000	1023.000000	1023.000000	2046.000000
7.140000	0.039472	23.328226	2.345885	7.043633	2.537919	11.400789	0.000000	-10.000000	0.000000	-1.816667	811.000000	1023.000000	1023.000000	2046.000000
7.160000	0.036922	21.820662	1.958817	6.750131	2.202959	10.908755	0.000000	-10.000000	0.000000	-3.883333	811.000000	1023.000000	1023.000000	2046.000000
7.180000	0.034984	20.675655	1.694490	6.414965	2.007070	10.559130	0.000000	-10.000000	0.008333	-5.716667	811.000000	1023.000000	1023.000000	2046.000000
7.200000	0.033458	19.773680	1.473492	6.161622	1.822722	10.315845	0.000000	-10.000000	0.025000	-7.016667	811.000000	1023.000000	1023.000000	2046.000000
7.220000	0.032270	19.071415	1.267584	6.012708	1.726650	10.064473	0.000000	-10.000000	0.041667	-7.600000	811.000000	1023.000000	1023.000000	2046.000000
7.240000	0.031172	18.422775	1.118945	5.885013	1.516953	9.901865	0.000000	-10.000000	0.050000	-7.800000	811.000000	1023.000000	1023.000000	2046.000000
7.260000	0.030178	17.835320	0.946067	5.740967	1.363709	9.784576	0.000000	-10.000000	0.041667	-8.166667	811.000000	1023.000000	1023.000000	2046.000000
7.280000	0.029252	17.288092	0.772984	5.626902	1.189201	9.699005	0.000000	-10.000000	0.041667	-8.550000	811.000000	1023.000000	1023.000000	2046.000000
7.300000	0.028486	16.835188	0.622835	5.540085	1.042952	9.629314	0.000000	-10.000000	0.041667	-9.183333	807.666687	1023.000000	1023.000000	2046.000000
7.320000	0.027822	16.442986	0.474046	5.481413	0.906996	9.580529	0.000000	-10.000000	0.058333	-9.766667	800.000000	1023.000000	1023.000000	2046.000000
7.340000	0.027313	16.142258	0.309199	5.382553	0.801570	9.648935	0.000000	-10.000000	0.075000	-10.366667	791.333313	1023.000000	1023.000000	2046.000000
7.360000	0.026869	15.879343	0.193707	5.307040	0.743421	9.635175	0.000000	-10.000000	0.091667	-11.083334	784.666687	1023.000000	1023.000000	2046.000000
7.380000	0.026442	15.627315	0.117186	5.081064	0.725688	9.703378	0.000000	-10.000000	0.100000	-12.133333	781.000000	1023.000000	1023.000000	2046.000000
7.400000	0.026052	15.396989	0.040005	4.871917	0.763532	9.721535	0.000000	-10.000000	0.133333	-13.683333	776.833313	1023.000000	1023.000000	2046.000000
7.420000	0.025891	15.301467	0.091002	4.689988	0.756963	9.763515	0.000000	-10.000000	0.158333	-15.216666	772.333313	1023.000000	1023.000000	2046.000000
7.440000	0.026063	15.403212	0.148957	4.547410	0.829885	9.876959	0.000000	-10.000000	0.200000	-16.483334	767.166687	1023.000000	1023.000000	2046.000000
7.460000	0.026360	15.578892	0.278426	4.395593	0.911826	9.993047	0.000000	-10.000000	0.216667	-17.416666	761.500000	1023.000000	1023.000000	2046.000000
7.480000	0.026400	15.602221	0.413434	4.111845	1.043281	10.033662	0.000000	-10.000000	0.241667	-18.383333	755.500000	1023.000000	1023.000000	2046.000000
7.500000	0.025945	15.333361	0.589697	3.708109	1.135833	9.899722	0.000000	-10.000000	0.250000	-19.350000	749.500000	1023.000000	1023.000000	2046.000000
7.520000	0.025131	14.852654	0.737039	3.264915	1.244720	9.605980	0.000000	-10.000000	0.283333	-20.233334	743.166687	1023.000000	1023.000000	2046.000000
7.540000	0.024022	14.196980	0.849629	2.868192	1.237258	9.241901	0.000000	-10.000000	0.316667	-20.833334	736.500000	1023.000000	1023.000000	2046.000000
7.560000	0.022924	13.548096	0.926218	2.488139	1.197349	8.936390	0.000000	-10.000000	0.358333	-21.716667	729.500000	1023.000000	1023.000000	2046.000000
7.580000	0.021914	12.951443	0.993582	2.142530	1.115833	8.699498	0.000000	-10.000000	0.366667	-22.650002	722.333313	1023.000000	1023.000000	2046.000000
7.600000	0.021139	12.493354	1.024746	1.893495	1.076524	8.498590	0.000000	-10.000000	0.400000	-23.650002	714.833313	1023.000000	1023.000000	2046.000000
7.620000	0.020684	12.224010	1.123743	1.730411	1.028419	8.341435	0.000000	-10.000000	0.433333	-24.583334	707.000000	1023.000000	1023.000000	2046.000000
7.640000	0.020501	12.115984	1.250492	1.598197	1.012581	8.254714	0.000000	-10.000000	0.466667	-25.266666	698.666687	1023.000000	1023.000000	2046.000000
7.660000	0.020358	12.031385	1.338154	1.440483	1.093812	8.158937	0.000000	-10.000000	0.491667	-25.983334	690.166687	1023.000000	1023.000000	2046.000000
7.680000	0.020217	11.948363	1.502666	1.287242	1.131850	8.026606	0.000000	-10.000000	0.500000	-26.216667	681.500000	1023.000000	1023.000000	2046.000000
7.700000	0.019882	11.750458	1.684224	1.044551	1.100382	7.921301	0.000000	-10.000000	0.525000	-26.833334	672.833313	1023.000000	1023.000000	2046.000000
7.720000	0.019558	11.559070	1.831482	0.866526	1.126453	7.734608	0.000000	-10.000000	0.533333	-27.266668	663.833313	1023.000000	1023.000000	2046.000000
7.740000	0.019324	11.420249	2.004942	0.630168	1.168877	7.616262	0.000000	-10.000000	0.566667	-27.966667	654.666687	1023.000000	1023.000000	2046.000000
7.760000	0.019369	11.447186	2.215951	0.463245	1.267713	7.500277	0.000000	-10.000000	0.600000	-28.416668	645.333313	1023.000000	1023.000000	2046.000000
7.780000	0.019448	11.493920	2.420112	0.291738	1.289027	7.493043	0.000000	-10.000000	0.633333	-28.966667	636.000000	1023.000000	1023.000000	2046.000000
7.800000	0.019399	11.465048	2.503393	0.181875	1.305812	7.473968	0.000000	-10.000000	0.658333	-29.300001	626.333313	1023.000000	1023.000000	2046.000000
7.820000	0.019140	11.312008	2.575542	0.060174	1.261575	7.414718	0.000000	-10.000000	0.658333	-29.616667	616.500000	1023.000000	1023.000000	2046.000000
7.840000	0.019246	11.374426	2.681701	-0.016362	1.310113	7.398974	0.000000	-10.000000	0.666667	-29.916666	606.500000	1023.000000	1023.000000	2046.000000
7.860000	0.018236	10.777514	2.635475	-0.410771	1.237949	7.314860	0.000000	-10.000000	0.691667	-30.450001	596.500000	1023.000000	1023.000000	2046.000000
7.880000	0.016849	9.957701	2.551029	-0.628258	1.151384	6.883547	0.000000	-10.000000	0.733333	-31.000000	586.333313	1023.000000	1023.000000	2046.000000
7.900000	0.015671	9.261759	2.288060	-0.732405	1.074612	6.631492	0.000000	-10.000000	0.775000	-31.483334	576.000000	1023.000000	1023.000000	2046.000000
7.920000	0.014010	8.279878	1.999524	-0.889194	0.876908	6.292640	0.000000	-10.000000	0.791667	-32.033333	565.500000	1023.000000	1023.000000	2046.000000
7.940000	0.012029	7.108860	1.762022	-1.134024	0.620927	5.859935	0.000000	-10.000000	0.816667	-32.616669	554.833313	1023.000000	1023.000000	2046.000000
7.960000	0.009850	5.821483	1.463153	-1.298537	0.343233	5.313633	0.000000	-10.000000	0.816667	-32.933334	544.000000	1023.000000	1023.000000	2046.000000
7.980000	0.007382	4.362518	1.119856	-1.470293	0.083238	4.629717	0.000000	-10.000000	0.825000	-33.000000	533.000000	1023.000000	1023.000000	2046.000000
8.000000	0.004373	2.584573	0.668438	-1.751226	-0.269240	3.936600	0.000000	-10.000000	0.800000	-32.716667	522.000000	1023.000000	1023.000000	2046.000000
8.020000	0.001423	0.841233	0.197537	-2.107376	-0.591384	3.342456	0.000000	-10.000000	0.783333	-32.349998	511.166656	1023.000000	1023.000000	2046.000000
8.040000	-0.001186	-0.700968	-0.135014	-2.497146	-0.921701	2.852892	0.000000	-10.000000	0.750000	-31.750000	500.333344	1023.000000	1023.000000	2046.000000
8.060000	-0.003412	-2.016357	-0.432193	-2.875435	-1.134069	2.425340	0.000000	-10.000000	0.708333	-30.783333	489.833344	1023.000000	1023.000000	2046.000000
8.080000	-0.005268	-3.113617	-0.656489	-3.157151	-1.356740	2.056763	0.000000	-10.000000	0.700000	-30.466667	479.500000	1023.000000	1023.000000	2046.000000
8.100000	-0.006939	-4.100857	-0.896193	-3.378092	-1.551841	1.725269	0.000000	-10.000000	0.716667	-30.483334	469.500000	1023.000000	1023.000000	2046.000000
8.120000	-0.008675	-5.127022	-1.139740	-3.653259	-1.800576	1.466553	0.000000	-10.000000	0.766667	-31.333334	459.166656	1023.000000	1023.000000	2046.000000
8.140000	-0.010365	-6.125688	-1.328730	-3.954424	-2.096045	1.253513	0.000000	-10.000000	0.783333	-31.716667	448.666656	1023.000000	1023.000000	2046.000000
8.160000	-0.011744	-6.940768	-1.553598	-4.207229	-2.281381	1.101440	0.000000	-10.000000	0.791667	-32.266666	438.000000	1023.000000	1023.000000	2046.000000
8.180000	-0.012888	-7.616532	-1.693848	-4.422738	-2.469943	0.969996	0.000000	-10.000000	0.783333	-32.200001	427.333344	1023.000000	1023.000000	2046.000000
8.200000	-0.013945	-8.241699	-1.852856	-4.613456	-2.615617	0.840229	0.000000	-10.000000	0.791667	-32.400002	416.500000	1023.000000	1023.000000	2046.000000
8.220000	-0.014778	-8.733960	-1.954198	-4.835004	-2.723196	0.778438	0.000000	-10.000000	0.758333	-31.950001	405.666656	1023.000000	1023.000000	2046.000000
8.240000	-0.015745	-9.305017	-2.055705	-5.206785	-2.800134	0.757608	0.000000	-10.000000	0.750000	-31.600000	395.000000	1023.000000	1023.000000	2046.000000
8.260000	-0.016589	-9.803992	-2.077018	-5.585562	-2.846196	0.704785	0.000000	-10.000000	0.733333	-31.183334	384.500000	1023.000000	1023.000000	2046.000000
8.280000	-0.017015	-10.055580	-1.987820	-5.933183	-2.894609	0.760031	0.000000	-10.000000	0.758333	-31.216667	374.000000	1023.000000	1023.000000	2046.000000
8.300000	-0.017013	-10.054917	-1.874047	-6.134814	-2.842361	0.796304	0.000000	-10.000000	0.758333	-31.633333	363.500000	1023.000000	1023.000000	2046.000000
8.320000	-0.017076	-10.091810	-1.697488	-6.402210	-2.851142	0.859029	0.000000	-10.000000	0.766667	-31.816668	353.000000	1023.000000	1023.000000	2046.000000
8.340000	-0.017263	-10.202594	-1.566847	-6.747952	-2.769943	0.882147	0.000000	-10.000000	0.766667	-31.750000	342.333344	1023.000000	1023.000000	2046.000000
8.360000	-0.018058	-10.672029	-1.435819	-7.159005	-2.762537	0.685332	0.000000	-10.000000	0.766667	-31.550001	331.833344	1023.000000	1023.000000	2046.000000
8.380000	-0.019356	-11.439526	-1.402725	-7.635813	-2.789947	0.388959	0.000000	-10.000000	0.758333	-31.250000	321.166656	1023.000000	1023.000000	2046.000000
8.400000	-0.020617	-12.184605	-1.356438	-8.038150	-2.905190	0.115173	0.000000	-10.000000	0.716667	-30.950001	310.833344	1023.000000	1023.000000	2046.000000
8.420000	-0.021584	-12.755963	-1.348791	-8.301970	-3.000555	-0.104647	0.000000	-10.000000	0.691667	-30.383333	300.500000	1023.000000	1023.000000	2046.000000
8.440000	-0.022468	-13.278381	-1.331800	-8.486498	-3.134995	-0.325089	0.000000	-10.000000	0.658333	-29.900000	290.500000	1023.000000	1023.000000	2046.000000
8.460000	-0.023175	-13.696331	-1.305687	-8.618500	-3.272996	-0.499148	0.000000	-10.000000	0.650000	-29.383333	280.500000	1023.000000	1023.000000	2046.000000
8.480000	-0.023634	-13.967677	-1.320776	-8.722834	-3.364217	-0.559851	0.000000	-10.000000	0.625000	-28.900000	270.666656	1023.000000	1023.000000	2046.000000
8.500000	-0.023844	-14.091739	-1.300156	-8.758640	-3.451211	-0.581731	0.000000	-10.000000	0.608333	-28.500000	261.000000	1023.000000	1023.000000	2046.000000
8.520000	-0.023846	-14.093127	-1.259699	-8.757350	-3.496159	-0.579920	0.000000	-10.000000	0.583333	-27.966667	251.500000	1023.000000	1023.000000	2046.000000
8.540000	-0.023814	-14.074144	-1.226866	-8.728488	-3.526111	-0.592678	0.000000	-10.000000	0.550000	-27.416668	242.166672	1023.000000	1023.000000	2046.000000
8.560000	-0.023840	-14.089730	-1.149768	-8.763157	-3.624567	-0.552239	0.000000	-10.000000	0.508333	-26.816668	233.000000	1023.000000	1023.000000	2046.000000
8.580000	-0.023815	-14.074488	-1.098205	-8.809584	-3.631374	-0.535326	0.000000	-10.000000	0.491667	-26.250000	224.000000	1023.000000	1023.000000	2046.000000
8.600000	-0.023940	-14.148614	-1.033136	-8.857942	-3.680099	-0.577438	0.000000	-10.000000	0.500000	-25.916668	215.166672	1023.000000	1023.000000	2046.000000
8.620000	-0.023957	-14.158618	-1.011508	-8.861545	-3.692193	-0.593373	0.000000	-10.000000	0.500000	-25.600000	206.500000	1023.000000	1023.000000	2046.000000
8.640000	-0.024116	-14.252434	-0.926866	-8.911259	-3.787684	-0.626625	0.000000	-10.000000	0.483333	-25.266668	198.000000	1023.000000	1023.000000	2046.000000
8.660000	-0.024149	-14.272233	-0.893944	-8.959163	-3.799627	-0.619499	0.000000	-10.000000	0.458333	-24.666668	189.500000	1023.000000	1023.000000	2046.000000
8.680000	-0.024072	-14.226591	-0.804602	-8.966769	-3.864164	-0.591056	0.000000	-10.000000	0.416667	-23.933334	181.166672	1023.000000	1023.000000	2046.000000
8.700000	-0.023859	-14.100768	-0.713136	-8.928420	-3.899323	-0.559888	0.000000	-10.000000	0.383333	-23.133333	173.166672	1023.000000	1023.000000	2046.000000
8.720000	-0.023343	-13.795581	-0.642666	-8.837999	-3.871152	-0.443763	0.000000	-10.000000	0.350000	-22.483334	165.500000	1023.000000	1023.000000	2046.000000
8.740000	-0.023092	-13.647429	-0.586448	-8.730132	-3.982825	-0.348024	0.000000	-10.000000	0.341667	-22.133333	158.166672	1023.000000	1023.000000	2046.000000
8.760000	-0.023179	-13.698776	-0.667161	-8.682817	-4.118698	-0.230100	0.000000	-10.000000	0.341667	-22.033335	150.833328	1023.000000	1023.000000	2046.000000
8.780000	-0.023772	-14.049267	-0.768137	-8.746584	-4.325315	-0.209230	0.000000	-10.000000	0.341667	-22.133333	143.500000	1023.000000	1023.000000	2046.000000
8.800000	-0.023919	-14.136143	-0.868331	-8.683105	-4.390996	-0.193711	0.000000	-10.000000	0.341667	-21.916668	136.000000	1023.000000	1023.000000	2046.000000
8.820000	-0.025013	-14.782710	-1.103760	-8.893579	-4.594342	-0.191030	0.000000	-10.000000	0.325000	-21.783335	128.666672	1023.000000	1023.000000	2046.000000
8.840000	-0.025124	-14.848557	-1.129466	-8.814642	-4.674756	-0.229693	0.000000	-10.000000	0.308333	-21.283335	121.500000	1023.000000	1023.000000	2046.000000
8.860000	-0.024509	-14.484679	-1.166847	-8.570546	-4.731525	-0.015761	0.000000	-10.000000	0.266667	-20.566668	114.500000	1023.000000	1023.000000	2046.000000
8.880000	-0.024496	-14.476969	-1.296231	-8.434724	-4.772174	0.026160	0.000000	-10.000000	0.250000	-19.683334	107.500000	1023.000000	1023.000000	2046.000000
8.900000	-0.025294	-14.948464	-1.491833	-8.362690	-4.886881	-0.207060	0.000000	-10.000000	0.216667	-18.900000	100.833336	1023.000000	1023.000000	2046.000000
8.920000	-0.027306	-16.137981	-1.867797	-8.340565	-5.201669	-0.727949	0.000000	-10.000000	0.216667	-18.300001	94.500000	1023.000000	1023.000000	2046.000000
8.940000	-0.030044	-17.756018	-2.380209	-8.491068	-5.592533	-1.292209	0.000000	-10.000000	0.200000	-17.800001	88.500000	1023.000000	1023.000000	2046.000000
8.960000	-0.033124	-19.576479	-2.980662	-8.766538	-5.980248	-1.849031	0.000000	-10.000000	0.183333	-17.016666	82.500000	1023.000000	1023.000000	2046.000000
8.980000	-0.036021	-21.288458	-3.561066	-9.050106	-6.399633	-2.277653	0.000000	-10.000000	0.166667	-16.266666	76.833336	1023.000000	1023.000000	2046.000000
9.000000	-0.038248	-22.604351	-3.980094	-9.336255	-6.704754	-2.583249	0.000000	-10.000000	0.150000	-15.600000	71.333336	1023.000000	1023.000000	2046.000000
9.020000	-0.040024	-23.653936	-4.278801	-9.517011	-6.944972	-2.913153	0.000000	-10.000000	0.133333	-15.033334	66.166664	1023.000000	1023.000000	2046.000000
9.040000	-0.041302	-24.409382	-4.484140	-9.656304	-7.172828	-3.096110	0.000000	-10.000000	0.133333	-14.650000	61.000000	1023.000000	1023.000000	2046.000000
9.060000	-0.042344	-25.025261	-4.681043	-9.740316	-7.350474	-3.253428	0.000000	-10.000000	0.133333	-14.250000	56.166668	1023.000000	1023.000000	2046.000000
9.080000	-0.043345	-25.616798	-4.878252	-9.845043	-7.541433	-3.352071	0.000000	-10.000000	0.133333	-13.916667	51.500000	1023.000000	1023.000000	2046.000000
9.100000	-0.044393	-26.236032	-5.091960	-9.987553	-7.731955	-3.424566	0.000000	-10.000000	0.116667	-13.616667	46.833332	1023.000000	1023.000000	2046.000000
9.120000	-0.045355	-26.804953	-5.291823	-10.121859	-7.917328	-3.473943	0.000000	-10.000000	0.116667	-13.350000	42.333332	1023.000000	1023.000000	2046.000000
9.140000	-0.045967	-27.166527	-5.438107	-10.202740	-8.079951	-3.445729	0.000000	-10.000000	0.116667	-13.200000	37.666668	1023.000000	1023.000000	2046.000000
9.160000	-0.046365	-27.401810	-5.557262	-10.253092	-8.189908	-3.401548	0.000000	-10.000000	0.100000	-12.983334	33.333332	1023.000000	1023.000000	2046.000000
9.180000	-0.046608	-27.545134	-5.640044	-10.320666	-8.238003	-3.346421	0.000000	-10.000000	0.075000	-12.716667	29.000000	1023.000000	1023.000000	2046.000000
9.200000	-0.046792	-27.653847	-5.666506	-10.439925	-8.274916	-3.272500	0.000000	-10.000000	0.066667	-12.433333	25.000000	1023.000000	1023.000000	2046.000000
9.220000	-0.046722	-27.612900	-5.572515	-10.597716	-8.282929	-3.159738	0.000000	-10.000000	0.066667	-12.233334	21.000000	1023.000000	1023.000000	2046.000000
9.240000	-0.046364	-27.401159	-5.429033	-10.714063	-8.234651	-3.023412	0.000000	-10.000000	0.058333	-12.150001	16.666666	1023.000000	1023.000000	2046.000000
9.260000	-0.045602	-26.950657	-5.134459	-10.810758	-8.166517	-2.838923	0.000000	-10.000000	0.050000	-12.000000	12.333333	1023.000000	1023.000000	2046.000000
9.280000	-0.044933	-26.555311	-4.903955	-10.981365	-8.008901	-2.661090	0.000000	-10.000000	0.050000	-11.833333	8.166667	1023.000000	1023.000000	2046.000000
9.300000	-0.044757	-26.451176	-4.670713	-11.278698	-7.917648	-2.584115	0.000000	-10.000000	0.050000	-11.466667	4.500000	1023.000000	1023.000000	2046.000000
9.320000	-0.045209	-26.718590	-4.565358	-11.604287	-7.823615	-2.725330	0.000000	-10.000000	0.050000	-11.233334	1.166667	1023.000000	1023.000000	2046.000000
9.340000	-0.045883	-27.116636	-4.444488	-11.891500	-7.812065	-2.968584	0.000000	-10.000000	0.050000	-10.816667	-2.333333	1023.000000	1023.000000	2046.000000
9.360000	-0.046418	-27.433254	-4.397834	-12.073434	-7.797396	-3.164590	0.000000	-10.000000	0.050000	-10.333333	-5.666667	1023.000000	1023.000000	2046.000000
9.380000	-0.046726	-27.614960	-4.352945	-12.067864	-7.851869	-3.342282	0.000000	-10.000000	0.050000	-9.750000	-9.166667	1023.000000	1023.000000	2046.000000
9.400000	-0.046839	-27.682116	-4.277736	-12.149316	-7.891826	-3.363238	0.000000	-10.000000	0.050000	-9.133333	-12.333333	1023.000000	1023.000000	2046.000000
9.420000	-0.046953	-27.749298	-4.228026	-12.156586	-7.941031	-3.423656	0.000000	-10.000000	0.033333	-8.650000	-15.500000	1023.000000	1023.000000	2046.000000
9.440000	-0.046837	-27.680729	-4.192979	-12.111150	-7.938714	-3.437886	0.000000	-10.000000	0.025000	-8.133333	-18.333334	1023.000000	1023.000000	2046.000000
9.460000	-0.046603	-27.542082	-4.165120	-12.074346	-7.934033	-3.368585	0.000000	-10.000000	0.016667	-7.783333	-21.000000	1023.000000	1023.000000	2046.000000
9.480000	-0.046223	-27.317665	-4.082484	-11.991626	-7.944358	-3.299197	0.000000	-10.000000	0.016667	-7.333333	-23.666666	1023.000000	1023.000000	2046.000000
9.500000	-0.045712	-27.015568	-4.033278	-11.910198	-7.895866	-3.176225	0.000000	-10.000000	0.016667	-6.800000	-26.166666	1023.000000	1023.000000	2046.000000
9.520000	-0.045176	-26.699045	-3.901419	-11.859023	-7.878549	-3.060054	0.000000	-10.000000	0.008333	-6.316667	-28.500000	1023.000000	1023.000000	2046.000000
9.540000	-0.044638	-26.381138	-3.817894	-11.739605	-7.807342	-3.016297	0.000000	-10.000000	0.008333	-5.950000	-30.500000	1023.000000	1023.000000	2046.000000
9.560000	-0.044104	-26.065548	-3.725958	-11.718647	-7.732859	-2.888083	0.000000	-10.000000	0.000000	-5.616667	-32.500000	1023.000000	1023.000000	2046.000000
9.580000	-0.043700	-25.826490	-3.630242	-11.641502	-7.697660	-2.857086	0.000000	-10.000000	0.000000	-5.116667	-34.500000	1023.000000	1023.000000	2046.000000
9.600000	-0.043172	-25.514606	-3.519383	-11.592515	-7.626544	-2.776165	0.000000	-10.000000	0.000000	-4.500000	-36.166668	1023.000000	1023.000000	2046.000000
9.620000	-0.042725	-25.250523	-3.399553	-11.531822	-7.618741	-2.700407	0.000000	-10.000000	-0.008333	-4.000000	-37.666668	1023.000000	1023.000000	2046.000000
9.640000	-0.042240	-24.964003	-3.315206	-11.465984	-7.569888	-2.612925	0.000000	-10.000000	-0.008333	-3.550000	-39.000000	1023.000000	1023.000000	2046.000000
9.660000	-0.041754	-24.676558	-3.198614	-11.384817	-7.550678	-2.542448	0.000000	-10.000000	-0.008333	-3.116667	-40.333332	1023.000000	1023.000000	2046.000000
9.680000	-0.041317	-24.418100	-3.106841	-11.301865	-7.529227	-2.480167	0.000000	-10.000000	0.000000	-2.700000	-41.333332	1023.000000	1023.000000	2046.000000
9.700000	-0.041035	-24.251631	-3.019004	-11.259128	-7.563633	-2.409865	0.000000	-10.000000	0.000000	-2.366667	-42.166668	1023.000000	1023.000000	2046.000000
9.720000	-0.040669	-24.035351	-2.963897	-11.211371	-7.560710	-2.299371	0.000000	-10.000000	0.000000	-2.100000	-43.000000	1023.000000	1023.000000	2046.000000
9.740000	-0.040429	-23.893511	-2.914746	-11.134957	-7.558607	-2.285201	0.000000	-10.000000	0.008333	-1.916667	-43.666668	1023.000000	1023.000000	2046.000000
9.760000	-0.040170	-23.740585	-2.861369	-11.093836	-7.579546	-2.205833	0.000000	-10.000000	0.008333	-1.683333	-44.000000	1023.000000	1023.000000	2046.000000
9.780000	-0.039922	-23.593702	-2.770257	-11.047080	-7.644489	-2.131876	0.000000	-10.000000	0.000000	-1.566667	-44.000000	1023.000000	1023.000000	2046.000000
9.800000	-0.039648	-23.432247	-2.728199	-11.001530	-7.651911	-2.050608	0.000000	-10.000000	-0.008333	-1.433333	-44.000000	1023.000000	1023.000000	2046.000000
9.820000	-0.039407	-23.289808	-2.647201	-10.998623	-7.674130	-1.969853	0.000000	-10.000000	0.000000	-1.433333	-44.000000	1023.000000	1023.000000	2046.000000
9.840000	-0.039080	-23.096470	-2.555668	-10.968738	-7.692704	-1.879362	0.000000	-10.000000	0.008333	-1.333333	-44.000000	1023.000000	1023.000000	2046.000000
9.860000	-0.038723	-22.885349	-2.495671	-10.929077	-7.649563	-1.811039	0.000000	-10.000000	0.008333	-1.033333	-44.000000	1023.000000	1023.000000	2046.000000
9.880000	-0.038305	-22.638102	-2.407151	-10.852903	-7.637841	-1.740206	0.000000	-10.000000	0.000000	-0.566667	-44.000000	1023.000000	1023.000000	2046.000000
9.900000	-0.037890	-22.392944	-2.356588	-10.775765	-7.579114	-1.681477	0.000000	-10.000000	-0.016667	-0.166667	-44.000000	1023.000000	1023.000000	2046.000000
9.920000	-0.037527	-22.178173	-2.283652	-10.719780	-7.571517	-1.603224	0.000000	-10.000000	-0.025000	0.000000	-44.000000	1023.000000	1023.000000	2046.000000
9.940000	-0.037158	-21.960321	-2.224277	-10.681005	-7.530599	-1.524442	0.000000	-10.000000	-0.016667	0.000000	-44.000000	1023.000000	1023.000000	2046.000000
9.960000	-0.036843	-21.773996	-2.183023	-10.601553	-7.493420	-1.496001	0.000000	-10.000000	0.000000	0.000000	-44.000000	1023.000000	1023.000000	2046.000000
9.980000	-0.036569	-21.612072	-2.149644	-10.564544	-7.457779	-1.440104	0.000000	-10.000000	0.008333	0.000000	-44.000000	1023.000000	1023.000000	2046.000000
10.000000	-0.036336	-21.474575	-2.086900	-10.545304	-7.456409	-1.385962	0.000000	-10.000000	-0.016667	0.000000	-44.000000	1023.000000	1023.000000	2046.000000
10.020000	-0.036081	-21.323681	-2.091814	-10.477588	-7.403862	-1.350417	0.000000	-10.000000	-0.033333	0.000000	-44.000000	1023.000000	1023.000000	2046.000000
10.040000	-0.035834	-21.177755	-2.056116	-10.454165	-7.366827	-1.300649	0.000000	-10.000000	-0.033333	0.000000	-44.000000	1023.000000	1023.000000	2046.000000
10.060000	-0.035675	-21.083979	-2.022610	-10.438174	-7.379787	-1.243407	0.000000	-10.000000	-0.016667	0.000000	-44.000000	1023.000000	1023.000000	2046.000000
10.080000	-0.035398	-20.920380	-1.964049	-10.365096	-7.379211	-1.212024	0.000000	-10.000000	0.000000	0.000000	-44.000000	1023.000000	1023.000000	2046.000000
10.100000	-0.035042	-20.709541	-1.907215	-10.272605	-7.355967	-1.173755	0.000000	-10.000000	0.000000	0.000000	-44.000000	1023.000000	1023.000000	2046.000000
10.120000	-0.034844	-20.592915	-1.866264	-10.253002	-7.385326	-1.088324	0.000000	-10.000000	-0.016667	0.383333	-44.000000	1023.000000	1023.000000	2046.000000
10.140000	-0.035420	-20.933207	-1.982319	-10.349857	-7.453640	-1.147389	0.000000	-10.000000	-0.033333	1.466667	-44.000000	1023.000000	1023.000000	2046.000000
10.160000	-0.036757	-21.723356	-2.227443	-10.563674	-7.594748	-1.337491	0.000000	-10.000000	-0.058333	3.333333	-44.000000	1023.000000	1023.000000	2046.000000
10.180000	-0.038027	-22.474070	-2.439999	-10.727460	-7.790558	-1.516052	0.000000	-10.000000	-0.075000	5.450000	-44.000000	1023.000000	1023.000000	2046.000000
10.200000	-0.038782	-22.919899	-2.730334	-10.800395	-7.795707	-1.593462	0.000000	-10.000000	-0.083333	7.283333	-44.000000	1023.000000	1023.000000	2046.000000
10.220000	-0.039590	-23.397812	-2.946960	-10.921802	-7.937659	-1.591391	0.000000	-10.000000	-0.091667	8.633333	-44.000000	1023.000000	1023.000000	2046.000000
10.240000	-0.039425	-23.300444	-2.887293	-10.667153	-8.096442	-1.649556	0.000000	-10.000000	-0.091667	9.533334	-44.000000	1023.000000	1023.000000	2046.000000
10.260000	-0.038256	-22.609163	-2.946886	-10.228296	-8.008978	-1.425003	0.000000	-10.000000	-0.100000	10.283334	-44.000000	1023.000000	1023.000000	2046.000000
10.280000	-0.037167	-21.965496	-2.904365	-9.927865	-7.951203	-1.182063	0.000000	-10.000000	-0.100000	10.816667	-44.000000	1023.000000	1023.000000	2046.000000
10.300000	-0.036176	-21.379765	-2.934845	-9.650900	-7.806335	-0.987685	0.000000	-10.000000	-0.116667	11.450000	-22.333334	1023.000000	1023.000000	2046.000000
10.320000	-0.036249	-21.423326	-3.033363	-9.409105	-7.794511	-1.186346	0.000000	-10.000000	-0.141667	12.366667	0.333333	1023.000000	1023.000000	2046.000000
10.340000	-0.037812	-22.346733	-3.335057	-9.511782	-7.897524	-1.602371	0.000000	-10.000000	-0.175000	13.483334	24.666666	1023.000000	1023.000000	2046.000000
10.360000	-0.040367	-23.856680	-3.845999	-9.852146	-8.035047	-2.123488	0.000000	-10.000000	-0.191667	14.700000	28.833334	1023.000000	1023.000000	2046.000000
10.380000	-0.042892	-25.349342	-4.326928	-10.184640	-8.274622	-2.563153	0.000000	-10.000000	-0.208333	15.633334	33.666668	1023.000000	1023.000000	2046.000000
10.400000	-0.044424	-26.254511	-4.645991	-10.382411	-8.454840	-2.771270	0.000000	-10.000000	-0.225000	16.316668	38.666668	1023.000000	1023.000000	2046.000000
10.420000	-0.045342	-26.797201	-4.810968	-10.518754	-8.541979	-2.925499	0.000000	-10.000000	-0.241667	16.683334	44.000000	1023.000000	1023.000000	2046.000000
10.440000	-0.045932	-27.145710	-4.948457	-10.566516	-8.599637	-3.031100	0.000000	-10.000000	-0.250000	16.833334	49.666668	1023.000000	1023.000000	2046.000000
10.460000	-0.046216	-27.313536	-5.088765	-10.588293	-8.629765	-3.006712	0.000000	-10.000000	-0.233333	16.766666	55.166668	1023.000000	1023.000000	2046.000000
10.480000	-0.046460	-27.457804	-5.180742	-10.632294	-8.724239	-2.920530	0.000000	-10.000000	-0.233333	16.816668	60.833332	1023.000000	1023.000000	2046.000000
10.500000	-0.046638	-27.563053	-5.269148	-10.701882	-8.804824	-2.787198	0.000000	-10.000000	-0.233333	16.816668	64.500000	1023.000000	1023.000000	2046.000000
10.520000	-0.046626	-27.555769	-5.358984	-10.714923	-8.869768	-2.612094	0.000000	-10.000000	-0.258333	17.033333	70.166664	1023.000000	1023.000000	2046.000000
10.540000	-0.046275	-27.348715	-5.421932	-10.609789	-8.846992	-2.470001	0.000000	-10.000000	-0.266667	17.133333	75.833336	1023.000000	1023.000000	2046.000000
10.560000	-0.045696	-27.006559	-5.408217	-10.526774	-8.826726	-2.244842	0.000000	-10.000000	-0.258333	17.416668	83.500000	1023.000000	1023.000000	2046.000000
10.580000	-0.044970	-26.577070	-5.385499	-10.440841	-8.734668	-2.016062	0.000000	-10.000000	-0.233333	17.633333	89.500000	1023.000000	1023.000000	2046.000000
10.600000	-0.044085	-26.054121	-5.321622	-10.367814	-8.616879	-1.747805	0.000000	-10.000000	-0.225000	18.066668	95.500000	1023.000000	1023.000000	2046.000000
10.620000	-0.043134	-25.492313	-5.224019	-10.329237	-8.466137	-1.472920	0.000000	-10.000000	-0.233333	18.600000	101.500000	1023.000000	1023.000000	2046.000000
10.640000	-0.042058	-24.856138	-5.055834	-10.288669	-8.293344	-1.218293	0.000000	-10.000000	-0.258333	19.083334	107.500000	1023.000000	1023.000000	2046.000000
10.660000	-0.040531	-23.954088	-4.798542	-10.176866	-8.053846	-0.924835	0.000000	-10.000000	-0.266667	19.500000	113.666664	1023.000000	1023.000000	2046.000000
10.680000	-0.038916	-22.999125	-4.454327	-10.133652	-7.801980	-0.609168	0.000000	-10.000000	-0.266667	19.400000	120.000000	1023.000000	1023.000000	2046.000000
10.700000	-0.037552	-22.193100	-4.129316	-10.128524	-7.532709	-0.402552	0.000000	-10.000000	-0.258333	19.466667	126.500000	1023.000000	1023.000000	2046.000000
10.720000	-0.036587	-21.622894	-3.791355	-10.292083	-7.285436	-0.254020	0.000000	-10.000000	-0.266667	19.500000	133.000000	1023.000000	1023.000000	2046.000000
10.740000	-0.035941	-21.240993	-3.542095	-10.344138	-7.043896	-0.310865	0.000000	-10.000000	-0.291667	20.100000	139.500000	1023.000000	1023.000000	2046.000000
10.760000	-0.035339	-20.885313	-3.338825	-10.299734	-6.882504	-0.364250	0.000000	-10.000000	-0.325000	20.750000	146.166672	1023.000000	1023.000000	2046.000000
10.780000	-0.034477	-20.375832	-3.158187	-10.131640	-6.748355	-0.337648	0.000000	-10.000000	-0.366667	21.683334	153.000000	1023.000000	1023.000000	2046.000000
10.800000	-0.033505	-19.801273	-2.969801	-9.945882	-6.661600	-0.223990	0.000000	-10.000000	-0.408333	22.483334	160.000000	1023.000000	1023.000000	2046.000000
10.820000	-0.032682	-19.314974	-2.818661	-9.821845	-6.577506	-0.096962	0.000000	-10.000000	-0.433333	23.400000	167.333328	1023.000000	1023.000000	2046.000000
10.840000	-0.031758	-18.768852	-2.671809	-9.666964	-6.502994	0.072914	0.000000	-10.000000	-0.450000	24.250000	175.000000	1023.000000	1023.000000	2046.000000
10.860000	-0.030404	-17.968586	-2.527086	-9.427422	-6.333709	0.319629	0.000000	-10.000000	-0.466667	25.150002	183.000000	1023.000000	1023.000000	2046.000000
10.880000	-0.028827	-17.036808	-2.288131	-9.129145	-6.244572	0.625040	0.000000	-10.000000	-0.508333	26.033335	191.333328	1023.000000	1023.000000	2046.000000
10.900000	-0.027004	-15.959466	-2.038652	-8.831261	-6.015617	0.926064	0.000000	-10.000000	-0.541667	26.866667	199.833328	1023.000000	1023.000000	2046.000000
10.920000	-0.025260	-14.928380	-1.786993	-8.567978	-5.791458	1.218049	0.000000	-10.000000	-0.558333	27.583334	208.666672	1023.000000	1023.000000	2046.000000
10.940000	-0.023450	-13.858893	-1.472187	-8.291052	-5.582600	1.486945	0.000000	-10.000000	-0.558333	28.083334	217.666672	1023.000000	1023.000000	2046.000000
10.960000	-0.021661	-12.801447	-1.269573	-8.000781	-5.327330	1.796237	0.000000	-10.000000	-0.566667	28.400000	227.000000	1023.000000	1023.000000	2046.000000
10.980000	-0.019915	-11.769657	-0.978200	-7.761720	-5.132731	2.102994	0.000000	-10.000000	-0.566667	28.533333	236.500000	1023.000000	1023.000000	2046.000000
11.000000	-0.018233	-10.775917	-0.730454	-7.492201	-4.927502	2.374239	0.000000	-10.000000	-0.583333	28.766666	246.000000	1023.000000	1023.000000	2046.000000
11.020000	-0.016504	-9.753825	-0.517973	-7.200623	-4.707901	2.672672	0.000000	-10.000000	-0.583333	28.816668	255.666672	1023.000000	1023.000000	2046.000000
11.040000	-0.014849	-8.775578	-0.306742	-6.942453	-4.480711	2.954328	0.000000	-10.000000	-0.616667	29.233334	265.166656	1023.000000	1023.000000	2046.000000
11.060000	-0.013201	-7.801930	-0.120170	-6.701558	-4.250839	3.270636	0.000000	-10.000000	-0.616667	29.383333	274.833344	1023.000000	1023.000000	2046.000000
11.080000	-0.011686	-6.906662	0.051429	-6.423574	-4.054131	3.519614	0.000000	-10.000000	-0.600000	29.766666	284.500000	1023.000000	1023.000000	2046.000000
11.100000	-0.010258	-6.062416	0.196286	-6.186168	-3.867629	3.795095	0.000000	-10.000000	-0.566667	29.250000	294.500000	1023.000000	1023.000000	2046.000000
11.120000	-0.008910	-5.265946	0.349911	-5.941101	-3.677225	4.002468	0.000000	-10.000000	-0.550000	28.766668	304.500000	1023.000000	1023.000000	2046.000000
11.140000	-0.007668	-4.531737	0.523671	-5.736393	-3.542780	4.223765	0.000000	-10.000000	-0.533333	27.816668	314.166656	1023.000000	1023.000000	2046.000000
11.160000	-0.006477	-3.827610	0.649982	-5.550080	-3.374175	4.446663	0.000000	-10.000000	-0.533333	27.316668	323.500000	1023.000000	1023.000000	2046.000000
11.180000	-0.005317	-3.142371	0.775435	-5.339696	-3.209598	4.631488	0.000000	-10.000000	-0.516667	26.916668	332.500000	1023.000000	1023.000000	2046.000000
11.200000	-0.004091	-2.417797	0.867351	-5.140416	-3.005397	4.860665	0.000000	-10.000000	-0.500000	26.800001	341.500000	1023.000000	1023.000000	2046.000000
11.220000	-0.002836	-1.676192	1.034238	-4.934317	-2.873378	5.097265	0.000000	-10.000000	-0.475000	26.683334	350.500000	1023.000000	1023.000000	2046.000000
11.240000	-0.001416	-0.836953	1.210111	-4.665936	-2.691844	5.310717	0.000000	-10.000000	-0.475000	26.400000	359.500000	1023.000000	1023.000000	2046.000000
11.260000	0.000120	0.070690	1.396325	-4.386747	-2.494393	5.555505	0.000000	-10.000000	-0.475000	26.033333	368.333344	1023.000000	1023.000000	2046.000000
11.280000	0.001406	0.831018	1.568805	-4.163034	-2.338600	5.763847	0.000000	-10.000000	-0.491667	26.049999	377.166656	1023.000000	1023.000000	2046.000000
11.300000	0.001890	1.117152	1.602281	-4.094215	-2.242064	5.851150	0.000000	-10.000000	-0.500000	26.066668	385.833344	1023.000000	1023.000000	2046.000000
11.320000	0.001814	1.072322	1.537251	-4.080009	-2.240758	5.855838	0.000000	-10.000000	-0.516667	26.500000	394.500000	1023.000000	1023.000000	2046.000000
11.340000	0.001950	1.152563	1.436706	-3.981966	-2.162634	5.860456	0.000000	-10.000000	-0.525000	26.400002	403.166656	1023.000000	1023.000000	2046.000000
11.360000	0.002863	1.692067	1.478899	-3.801572	-2.084209	6.098949	0.000000	-10.000000	-0.525000	26.950001	412.000000	1023.000000	1023.000000	2046.000000
11.380000	0.003608	2.132171	1.421687	-3.705900	-1.984436	6.400820	0.000000	-10.000000	-0.508333	26.850000	421.000000	1023.000000	1023.000000	2046.000000
11.400000	0.005399	3.190705	1.624218	-3.126979	-1.841634	6.535101	0.000000	-10.000000	-0.491667	26.783333	430.000000	1023.000000	1023.000000	2046.000000
11.420000	0.007696	4.548256	1.729164	-2.490013	-1.665903	6.975008	0.000000	-10.000000	-0.466667	26.233334	439.000000	1023.000000	1023.000000	2046.000000
11.440000	0.009331	5.514900	1.716029	-1.959660	-1.496912	7.255443	0.000000	-10.000000	-0.466667	25.800001	447.833344	1023.000000	1023.000000	2046.000000
11.460000	0.009825	5.806299	1.618656	-1.720758	-1.398819	7.307219	0.000000	-10.000000	-0.466667	25.683334	456.500000	1023.000000	1023.000000	2046.000000
11.480000	0.008420	4.976368	1.340655	-1.723948	-1.460702	6.820364	0.000000	-10.000000	-0.475000	25.450001	465.166656	1023.000000	1023.000000	2046.000000
11.500000	0.005820	3.439527	0.821958	-1.873386	-1.625704	6.116659	0.000000	-10.000000	-0.475000	25.283333	473.666656	1023.000000	1023.000000	2046.000000
11.520000	0.003467	2.049123	0.360577	-2.044727	-1.909238	5.642511	0.000000	-10.000000	-0.450000	25.016666	482.333344	1023.000000	1023.000000	2046.000000
11.540000	0.001796	1.061182	0.027976	-2.222133	-2.135222	5.390560	0.000000	-10.000000	-0.425000	24.566668	490.666656	1023.000000	1023.000000	2046.000000
11.560000	0.000863	0.509808	-0.171975	-2.331706	-2.235691	5.249180	0.000000	-10.000000	-0.400000	24.049999	499.000000	1023.000000	1023.000000	2046.000000
11.580000	0.000603	0.356217	-0.234458	-2.333775	-2.294245	5.218695	0.000000	-10.000000	-0.375000	23.516666	507.000000	1023.000000	1023.000000	2046.000000
11.600000	0.000555	0.327756	-0.280690	-2.277817	-2.381982	5.268245	0.000000	-10.000000	-0.375000	23.216667	515.000000	1023.000000	1023.000000	2046.000000
11.620000	0.000644	0.380755	-0.385755	-2.177766	-2.405459	5.349734	0.000000	-10.000000	-0.366667	23.083334	522.833313	1023.000000	1023.000000	2046.000000
11.640000	0.000780	0.460888	-0.510072	-2.074247	-2.405339	5.450546	0.000000	-10.000000	-0.375000	22.850000	530.500000	1023.000000	1023.000000	2046.000000
11.660000	0.001007	0.595281	-0.661728	-1.967137	-2.410323	5.634469	0.000000	-10.000000	-0.366667	22.816668	538.166687	1023.000000	1023.000000	2046.000000
11.680000	0.001491	0.880915	-0.762379	-1.766390	-2.423468	5.833152	0.000000	-10.000000	-0.366667	22.533333	545.666687	1023.000000	1023.000000	2046.000000
11.700000	0.002091	1.235821	-0.874219	-1.586866	-2.376617	6.073523	0.000000	-10.000000	-0.366667	22.216667	553.333313	1023.000000	1023.000000	2046.000000
11.720000	0.002690	1.589581	-0.942969	-1.384637	-2.371009	6.288197	0.000000	-10.000000	-0.358333	21.750000	560.666687	1023.000000	1023.000000	2046.000000
11.740000	0.003491	2.063426	-0.976372	-1.229843	-2.312506	6.582148	0.000000	-10.000000	-0.333333	21.366667	568.166687	1023.000000	1023.000000	2046.000000
11.760000	0.004369	2.582275	-0.967455	-1.123602	-2.204674	6.878006	0.000000	-10.000000	-0.316667	21.033333	575.333313	1023.000000	1023.000000	2046.000000
11.780000	0.005327	3.148047	-0.898542	-1.019536	-2.080554	7.146678	0.000000	-10.000000	-0.300000	20.600000	582.500000	1023.000000	1023.000000	2046.000000
11.800000	0.006541	3.865961	-0.736134	-0.847921	-1.964452	7.414468	0.000000	-10.000000	-0.325000	20.550001	589.500000	1023.000000	1023.000000	2046.000000
11.820000	0.008114	4.795524	-0.571290	-0.597127	-1.784353	7.748293	0.000000	-10.000000	-0.333333	20.833334	596.333313	1023.000000	1023.000000	2046.000000
11.840000	0.009911	5.857430	-0.348817	-0.407823	-1.559956	8.174026	0.000000	-10.000000	-0.341667	20.966667	603.166687	1023.000000	1023.000000	2046.000000
11.860000	0.011656	6.888507	-0.035204	-0.271652	-1.300122	8.495484	0.000000	-10.000000	-0.341667	21.016666	610.166687	1023.000000	1023.000000	2046.000000
11.880000	0.012979	7.670843	0.260453	-0.268934	-1.027870	8.707194	0.000000	-10.000000	-0.333333	20.683334	617.166687	1023.000000	1023.000000	2046.000000
11.900000	0.013913	8.222585	0.523676	-0.243231	-0.808847	8.750987	0.000000	-10.000000	-0.341667	20.716667	624.166687	1023.000000	1023.000000	2046.000000
11.920000	0.014617	8.638738	0.718001	-0.166848	-0.636704	8.724290	0.000000	-10.000000	-0.325000	20.550001	631.000000	1023.000000	1023.000000	2046.000000
11.940000	0.015305	9.045028	0.808143	-0.083606	-0.474542	8.795033	0.000000	-10.000000	-0.308333	20.450001	638.000000	1023.000000	1023.000000	2046.000000
11.960000	0.015977	9.442558	0.902754	0.056979	-0.366911	8.849736	0.000000	-10.000000	-0.266667	19.766666	644.833313	1023.000000	1023.000000	2046.000000
11.980000	0.016831	9.946999	1.002563	0.267713	-0.294472	8.971195	0.000000	-10.000000	-0.250000	19.116667	651.666687	1023.000000	1023.000000	2046.000000
12.000000	0.018036	10.659233	1.156613	0.548513	-0.209820	9.163926	0.000000	-10.000000	-0.241667	18.450001	658.166687	1023.000000	1023.000000	2046.000000
12.020000	0.019626	11.599052	1.364365	0.920423	-0.087229	9.401493	0.000000	-10.000000	-0.250000	18.266666	664.500000	1023.000000	1023.000000	2046.000000
12.040000	0.021316	12.597617	1.554840	1.275092	0.116375	9.651311	0.000000	-10.000000	-0.250000	18.299999	670.500000	1023.000000	1023.000000	2046.000000
12.060000	0.023184	13.701543	1.812175	1.597119	0.316853	9.975395	0.000000	-10.000000	-0.266667	18.683334	676.500000	1023.000000	1023.000000	2046.000000
12.080000	0.024886	14.707589	2.002851	1.894289	0.532478	10.277971	0.000000	-10.000000	-0.283333	19.350000	682.666687	1023.000000	1023.000000	2046.000000
12.100000	0.026601	15.721018	2.249411	2.162060	0.706502	10.603044	0.000000	-10.000000	-0.316667	20.016666	689.000000	1023.000000	1023.000000	2046.000000
12.120000	0.028238	16.688396	2.478802	2.423084	0.886604	10.899906	0.000000	-10.000000	-0.316667	20.283333	695.666687	1023.000000	1023.000000	2046.000000
12.140000	0.029843	17.637009	2.730369	2.712828	1.024797	11.169016	0.000000	-10.000000	-0.325000	20.450001	702.500000	1023.000000	1023.000000	2046.000000
12.160000	0.031441	18.581360	2.979940	2.962598	1.204445	11.434377	0.000000	-10.000000	-0.291667	20.250000	709.333313	1023.000000	1023.000000	2046.000000
12.180000	0.033299	19.679638	3.220826	3.286324	1.431092	11.741396	0.000000	-10.000000	-0.291667	19.933334	716.166687	1023.000000	1023.000000	2046.000000
12.200000	0.034807	20.570759	3.384049	3.531799	1.555022	12.099889	0.000000	-10.000000	-0.283333	19.716667	722.833313	1023.000000	1023.000000	2046.000000
12.220000	0.036004	21.278662	3.490631	3.800030	1.613926	12.374075	0.000000	-10.000000	-0.300000	19.683334	729.500000	1023.000000	1023.000000	2046.000000
12.240000	0.037287	22.036396	3.592536	4.123168	1.753323	12.567369	0.000000	-10.000000	-0.308333	19.950001	738.333313	1023.000000	1023.000000	2046.000000
12.260000	0.038982	23.038614	3.805945	4.422772	1.874607	12.935290	0.000000	-10.000000	-0.316667	19.950001	745.000000	1023.000000	1023.000000	2046.000000
12.280000	0.040237	23.780355	3.869674	4.572345	1.982298	13.356038	0.000000	-10.000000	-0.333333	20.300001	751.666687	1023.000000	1023.000000	2046.000000
12.300000	0.041319	24.419415	3.853251	5.037852	2.138653	13.389659	0.000000	-10.000000	-0.341667	20.616667	756.000000	1023.000000	1023.000000	2046.000000
12.320000	0.042294	24.995636	3.806043	5.474051	2.150333	13.565209	0.000000	-10.000000	-0.366667	21.433332	762.666687	1023.000000	1023.000000	2046.000000
12.340000	0.042920	25.365952	3.701572	5.830370	2.219574	13.614435	0.000000	-10.000000	-0.383333	21.900000	769.666687	1023.000000	1023.000000	2046.000000
12.360000	0.043055	25.445339	3.666083	6.068511	2.247083	13.463661	0.000000	-10.000000	-0.400000	22.450001	777.000000	1023.000000	1023.000000	2046.000000
12.380000	0.042084	24.871872	3.467845	6.080068	2.225771	13.098188	0.000000	-10.000000	-0.375000	22.633333	784.500000	1023.000000	1023.000000	2046.000000
12.400000	0.040217	23.768301	3.076207	6.072325	2.058049	12.561721	0.000000	-10.000000	-0.350000	22.266668	792.166687	1023.000000	1023.000000	2046.000000
12.420000	0.038059	22.492973	2.615633	5.987226	1.783057	12.107057	0.000000	-10.000000	-0.291667	21.716667	799.666687	1023.000000	1023.000000	2046.000000
12.440000	0.036300	21.453449	2.222174	5.889002	1.544248	11.798024	0.000000	-10.000000	-0.266667	20.466667	807.000000	1023.000000	1023.000000	2046.000000
12.460000	0.035126	20.759626	1.983125	5.745562	1.416542	11.614397	0.000000	-10.000000	-0.241667	19.700001	813.833313	1023.000000	1023.000000	2046.000000
12.480000	0.034577	20.434969	1.908604	5.667911	1.284694	11.573761	0.000000	-10.000000	-0.258333	19.183334	820.500000	1023.000000	1023.000000	2046.000000
12.500000	0.034314	20.279467	1.775206	5.710721	1.250409	11.543132	0.000000	-10.000000	-0.266667	19.233334	824.833313	1023.000000	1023.000000	2046.000000
12.520000	0.034188	20.205391	1.735327	5.764011	1.145879	11.560175	0.000000	-10.000000	-0.275000	19.316668	831.333313	1023.000000	1023.000000	2046.000000
12.540000	0.034105	20.155783	1.570193	5.841615	1.122500	11.621475	0.000000	-10.000000	-0.250000	19.016666	837.833313	1023.000000	1023.000000	2046.000000
12.560000	0.034063	20.131426	1.436716	5.900086	1.062197	11.732428	0.000000	-10.000000	-0.225000	18.333334	846.333313	1023.000000	1023.000000	2046.000000
12.580000	0.034336	20.292501	1.327564	6.033004	1.046211	11.885722	0.000000	-10.000000	-0.191667	17.283335	852.500000	1023.000000	1023.000000	2046.000000
12.600000	0.034644	20.474413	1.235564	6.192158	0.990449	12.056242	0.000000	-10.000000	-0.191667	16.183334	858.500000	1023.000000	1023.000000	2046.000000
12.620000	0.035120	20.755789	1.181507	6.366690	0.933649	12.273943	0.000000	-10.000000	-0.191667	15.600000	864.166687	1023.000000	1023.000000	2046.000000
12.640000	0.035816	21.167114	1.137667	6.593715	0.966602	12.469131	0.000000	-10.000000	-0.200000	15.533334	869.500000	1023.000000	1023.000000	2046.000000
12.660000	0.036593	21.626263	1.155462	6.720823	1.009848	12.740129	0.000000	-10.000000	-0.200000	15.816667	874.500000	1023.000000	1023.000000	2046.000000
12.680000	0.037478	22.149557	1.193574	6.823299	1.097190	13.035493	0.000000	-10.000000	-0.200000	15.766667	879.666687	1023.000000	1023.000000	2046.000000
12.700000	0.038539	22.776844	1.282136	6.967959	1.201257	13.325492	0.000000	-10.000000	-0.200000	15.650001	885.000000	1023.000000	1023.000000	2046.000000
12.720000	0.039969	23.621550	1.469737	7.203181	1.304038	13.644594	0.000000	-10.000000	-0.200000	15.550000	890.333313	1023.000000	1023.000000	2046.000000
12.740000	0.041567	24.566269	1.644737	7.389454	1.515294	14.016785	0.000000	-10.000000	-0.200000	15.383333	895.500000	1023.000000	1023.000000	2046.000000
12.760000	0.042914	25.362270	1.867325	7.485788	1.722725	14.286433	0.000000	-10.000000	-0.191667	15.183333	900.666687	1023.000000	1023.000000	2046.000000
12.780000	0.043941	25.968868	2.082466	7.452046	1.978950	14.455407	0.000000	-10.000000	-0.175000	14.733334	905.833313	1023.000000	1023.000000	2046.000000
12.800000	0.044475	26.284597	2.267191	7.435943	2.155603	14.425861	0.000000	-10.000000	-0.141667	14.083333	911.000000	1023.000000	1023.000000	2046.000000
12.820000	0.044739	26.440472	2.403480	7.391850	2.288189	14.356953	0.000000	-10.000000	-0.116667	12.900001	915.666687	1023.000000	1023.000000	2046.000000
12.840000	0.044764	26.455421	2.428456	7.343536	2.405587	14.277843	0.000000	-10.000000	-0.075000	10.966667	920.000000	1023.000000	1023.000000	2046.000000
12.860000	0.044879	26.523243	2.453977	7.348564	2.472401	14.248302	0.000000	-10.000000	-0.041667	8.650001	924.000000	1023.000000	1023.000000	2046.000000
12.880000	0.045179	26.700626	2.500170	7.410494	2.503929	14.286033	0.000000	-10.000000	-0.008333	5.700000	927.500000	1023.000000	1023.000000	2046.000000
12.900000	0.045654	26.981577	2.599356	7.526303	2.532030	14.323889	0.000000	-10.000000	0.000000	2.283333	929.833313	1023.000000	1023.000000	2046.000000
12.920000	0.046462	27.459326	2.756989	7.653178	2.607714	14.441445	0.000000	-10.000000	0.000000	-0.716667	930.833313	1023.000000	1023.000000	2046.000000
12.940000	0.047328	27.970783	2.926968	7.747770	2.734074	14.561972	0.000000	-10.000000	0.008333	-3.383333	931.000000	1023.000000	1023.000000	2046.000000
12.960000	0.048128	28.443913	3.132222	7.817938	2.816486	14.677266	0.000000	-10.000000	0.025000	-5.400000	931.000000	1023.000000	1023.000000	2046.000000
12.980000	0.048870	28.882284	3.318051	7.904464	2.947369	14.712400	0.000000	-10.000000	0.041667	-7.316667	931.000000	1023.000000	1023.000000	2046.000000
13.000000	0.049742	29.397579	3.563200	7.947787	3.092132	14.794459	0.000000	-10.000000	0.050000	-8.700000	931.000000	1023.000000	1023.000000	2046.000000
13.020000	0.050657	29.938259	3.775328	7.984088	3.227804	14.951038	0.000000	-10.000000	0.050000	-9.400001	931.000000	1023.000000	1023.000000	2046.000000
13.040000	0.051393	30.373398	3.964257	8.058397	3.233755	15.116989	0.000000	-10.000000	0.050000	-9.750000	931.000000	1023.000000	1023.000000	2046.000000
13.060000	0.051969	30.713675	4.023701	8.127569	3.335559	15.226846	0.000000	-10.000000	0.058333	-10.066667	931.000000	1023.000000	1023.000000	2046.000000
13.080000	0.052395	30.965595	4.161572	8.079315	3.372157	15.352551	0.000000	-10.000000	0.066667	-10.900001	923.666687	1023.000000	1023.000000	2046.000000
13.100000	0.052578	31.073689	4.287571	7.950069	3.424581	15.411469	0.000000	-10.000000	0.100000	-12.400001	915.000000	1023.000000	1023.000000	2046.000000
13.120000	0.051761	30.590698	4.120231	7.633073	3.454201	15.383193	0.000000	-10.000000	0.141667	-14.433333	904.833313	1023.000000	1023.000000	2046.000000
13.140000	0.050256	29.701017	3.901504	7.549520	3.340648	14.909346	0.000000	-10.000000	0.191667	-16.466667	900.000000	1023.000000	1023.000000	2046.000000
13.160000	0.048935	28.920750	3.707454	7.406439	3.174256	14.632600	0.000000	-10.000000	0.225000	-18.283333	894.500000	1023.000000	1023.000000	2046.000000
13.180000	0.047442	28.038069	3.552816	7.107794	3.070668	14.306790	0.000000	-10.000000	0.258333	-19.566668	888.333313	1023.000000	1023.000000	2046.000000
13.200000	0.045503	26.892269	3.415070	6.782304	2.890605	13.804290	0.000000	-10.000000	0.300000	-20.416666	882.000000	1023.000000	1023.000000	2046.000000
13.220000	0.043007	25.417324	3.160784	6.447711	2.662695	13.146133	0.000000	-10.000000	0.358333	-21.733334	875.166687	1023.000000	1023.000000	2046.000000
13.240000	0.039663	23.440952	2.702959	6.018167	2.388093	12.331734	0.000000	-10.000000	0.450000	-23.866667	867.833313	1023.000000	1023.000000	2046.000000
13.260000	0.036027	21.291847	2.213614	5.526057	1.949631	11.602545	0.000000	-10.000000	0.558333	-26.800001	859.833313	1023.000000	1023.000000	2046.000000
13.280000	0.032902	19.445278	1.833310	4.961678	1.665504	10.984787	0.000000	-10.000000	0.666667	-29.166668	851.000000	1023.000000	1023.000000	2046.000000
13.300000	0.030181	17.837072	1.553858	4.425381	1.415951	10.441882	0.000000	-10.000000	0.741667	-30.950001	841.333313	1023.000000	1023.000000	2046.000000
13.320000	0.027880	16.477140	1.364253	3.997406	1.159816	9.955667	0.000000	-10.000000	0.791667	-31.900002	831.000000	1023.000000	1023.000000	2046.000000
13.340000	0.025828	15.264274	1.173750	3.596049	0.900204	9.594271	0.000000	-10.000000	0.841667	-32.966667	820.333313	1023.000000	1023.000000	2046.000000
13.360000	0.023890	14.119264	0.966076	3.243367	0.662737	9.247083	0.000000	-10.000000	0.875000	-33.500000	809.333313	1023.000000	1023.000000	2046.000000
13.380000	0.022090	13.054976	0.789292	2.894211	0.424047	8.947426	0.000000	-10.000000	0.908333	-34.116669	798.166687	1023.000000	1023.000000	2046.000000
13.400000	0.020470	12.097726	0.629865	2.537686	0.219046	8.711128	0.000000	-10.000000	0.908333	-34.333336	786.666687	1023.000000	1023.000000	2046.000000
13.420000	0.018993	11.225009	0.472188	2.250430	0.031936	8.470455	0.000000	-10.000000	0.916667	-34.666668	775.333313	1023.000000	1023.000000	2046.000000
13.440000	0.017673	10.444594	0.351190	1.966679	-0.149602	8.276327	0.000000	-10.000000	0.916667	-34.783337	767.666687	1023.000000	1023.000000	2046.000000
13.460000	0.016464	9.730271	0.233600	1.677944	-0.284721	8.103448	0.000000	-10.000000	0.933333	-35.183334	756.166687	1023.000000	1023.000000	2046.000000
13.480000	0.015114	8.932425	0.124976	1.276257	-0.410704	7.941897	0.000000	-10.000000	0.958333	-35.583336	744.500000	1023.000000	1023.000000	2046.000000
13.500000	0.013866	8.194592	0.070097	0.760197	-0.456351	7.820650	0.000000	-10.000000	0.983333	-35.983334	732.833313	1023.000000	1023.000000	2046.000000
13.520000	0.012761	7.542037	0.112063	0.271813	-0.532328	7.690491	0.000000	-10.000000	0.983333	-36.083332	720.666687	1023.000000	1023.000000	2046.000000
13.540000	0.012187	7.202373	0.206266	-0.099181	-0.528439	7.623727	0.000000	-10.000000	0.966667	-35.966667	708.333313	1023.000000	1023.000000	2046.000000
13.560000	0.011881	7.021604	0.316327	-0.353695	-0.468024	7.526996	0.000000	-10.000000	0.950000	-35.783333	692.000000	1023.000000	1023.000000	2046.000000
13.580000	0.011525	6.811526	0.435031	-0.667236	-0.442018	7.485749	0.000000	-10.000000	0.941667	-35.400002	680.166687	1023.000000	1023.000000	2046.000000
13.600000	0.010804	6.384901	0.562810	-1.075284	-0.393707	7.291082	0.000000	-10.000000	0.941667	-35.450001	668.500000	1023.000000	1023.000000	2046.000000
13.620000	0.009672	5.716084	0.685664	-1.598987	-0.350940	6.980346	0.000000	-10.000000	0.941667	-35.466667	656.833313	1023.000000	1023.000000	2046.000000
13.640000	0.008193	4.842283	0.735467	-2.133177	-0.360145	6.600137	0.000000	-10.000000	0.950000	-35.650002	649.000000	1023.000000	1023.000000	2046.000000
13.660000	0.006886	4.069450	0.750031	-2.580096	-0.352341	6.251857	0.000000	-10.000000	0.941667	-35.366665	637.000000	1023.000000	1023.000000	2046.000000
13.680000	0.005601	3.310087	0.793075	-2.970250	-0.445725	5.932988	0.000000	-10.000000	0.941667	-35.166668	625.000000	1023.000000	1023.000000	2046.000000
13.700000	0.004487	2.651534	0.840004	-3.316363	-0.526911	5.654804	0.000000	-10.000000	0.916667	-34.683334	609.333313	1023.000000	1023.000000	2046.000000
13.720000	0.003804	2.248410	0.879443	-3.533853	-0.564520	5.467340	0.000000	-10.000000	0.866667	-33.866669	597.833313	1023.000000	1023.000000	2046.000000
13.740000	0.003314	1.958618	0.946085	-3.699350	-0.620189	5.332072	0.000000	-10.000000	0.808333	-32.716667	586.666687	1023.000000	1023.000000	2046.000000
13.760000	0.002910	1.719603	1.025516	-3.843711	-0.656451	5.194249	0.000000	-10.000000	0.775000	-32.066666	575.666687	1023.000000	1023.000000	2046.000000
13.780000	0.002733	1.615284	1.139596	-3.957477	-0.672354	5.105519	0.000000	-10.000000	0.783333	-32.016666	564.833313	1023.000000	1023.000000	2046.000000
13.800000	0.002421	1.430737	1.284013	-4.125769	-0.714307	4.986800	0.000000	-10.000000	0.808333	-32.666668	554.166687	1023.000000	1023.000000	2046.000000
13.820000	0.002233	1.319759	1.415651	-4.236562	-0.687811	4.828482	0.000000	-10.000000	0.833333	-33.083336	543.166687	1023.000000	1023.000000	2046.000000
13.840000	0.002238	1.322854	1.630479	-4.386420	-0.669008	4.747803	0.000000	-10.000000	0.833333	-33.250000	532.166687	1023.000000	1023.000000	2046.000000
13.860000	0.002466	1.457183	1.786028	-4.485674	-0.617303	4.774133	0.000000	-10.000000	0.816667	-33.066669	524.666687	1023.000000	1023.000000	2046.000000
13.880000	0.002694	1.591998	1.894635	-4.491175	-0.616228	4.804765	0.000000	-10.000000	0.783333	-32.583336	513.666687	1023.000000	1023.000000	2046.000000
13.900000	0.002776	1.640471	1.931716	-4.499157	-0.661052	4.868964	0.000000	-10.000000	0.766667	-32.100002	502.833344	1023.000000	1023.000000	2046.000000
13.920000	0.002516	1.486846	1.886923	-4.568425	-0.714060	4.882408	0.000000	-10.000000	0.750000	-31.433334	488.500000	1023.000000	1023.000000	2046.000000
13.940000	0.002648	1.564704	1.921742	-4.670483	-0.702930	5.016375	0.000000	-10.000000	0.750000	-31.083334	481.500000	1023.000000	1023.000000	2046.000000
13.960000	0.002018	1.192928	1.857634	-4.812519	-0.785740	4.933553	0.000000	-10.000000	0.725000	-30.866667	471.000000	1023.000000	1023.000000	2046.000000
13.980000	0.001330	0.785848	1.866417	-4.803157	-0.894180	4.616768	0.000000	-10.000000	0.700000	-30.833334	464.000000	1023.000000	1023.000000	2046.000000
14.000000	0.000325	0.192140	1.647656	-4.863857	-0.963509	4.371850	0.000000	-10.000000	0.666667	-30.850000	453.500000	1023.000000	1023.000000	2046.000000
14.020000	-0.001299	-0.767592	1.315089	-5.030392	-1.101368	4.049079	0.000000	-10.000000	0.675000	-30.583334	443.333344	1023.000000	1023.000000	2046.000000
14.040000	-0.003475	-2.053886	0.952258	-5.160291	-1.430742	3.584889	0.000000	-10.000000	0.650000	-30.150000	429.833344	1023.000000	1023.000000	2046.000000
14.060000	-0.005846	-3.454874	0.512705	-5.192757	-1.771978	2.997157	0.000000	-10.000000	0.641667	-29.333334	416.500000	1023.000000	1023.000000	2046.000000
14.080000	-0.008274	-4.890095	0.122750	-5.311023	-2.116159	2.414337	0.000000	-10.000000	0.616667	-28.833334	409.833344	1023.000000	1023.000000	2046.000000
14.100000	-0.010969	-6.482825	-0.361731	-5.570484	-2.423148	1.872538	0.000000	-10.000000	0.575000	-27.799999	400.333344	1023.000000	1023.000000	2046.000000
14.120000	-0.013606	-8.040895	-0.823782	-5.896062	-2.723763	1.402711	0.000000	-10.000000	0.533333	-26.866667	391.166656	1023.000000	1023.000000	2046.000000
14.140000	-0.015936	-9.418212	-1.182635	-6.261410	-3.028913	1.054746	0.000000	-10.000000	0.491667	-25.883333	379.166656	1023.000000	1023.000000	2046.000000
14.160000	-0.017740	-10.484345	-1.471921	-6.499648	-3.246392	0.733614	0.000000	-10.000000	0.500000	-25.600000	373.333344	1023.000000	1023.000000	2046.000000
14.180000	-0.019187	-11.339397	-1.740662	-6.655168	-3.423323	0.479755	0.000000	-10.000000	0.483333	-25.433334	364.666656	1023.000000	1023.000000	2046.000000
14.200000	-0.020482	-12.104755	-1.957560	-6.781311	-3.618693	0.252809	0.000000	-10.000000	0.466667	-25.316668	358.833344	1023.000000	1023.000000	2046.000000
14.220000	-0.021709	-12.830095	-2.145328	-6.902600	-3.848466	0.066299	0.000000	-10.000000	0.433333	-24.816668	347.666656	1023.000000	1023.000000	2046.000000
14.240000	-0.022770	-13.457197	-2.355765	-7.038773	-4.011374	-0.051284	0.000000	-10.000000	0.416667	-24.433334	342.333344	1023.000000	1023.000000	2046.000000
14.260000	-0.023799	-14.065384	-2.541200	-7.216636	-4.197807	-0.109740	0.000000	-10.000000	0.416667	-23.800001	334.333344	1023.000000	1023.000000	2046.000000
14.280000	-0.024673	-14.581944	-2.692829	-7.383458	-4.362154	-0.143503	0.000000	-10.000000	0.433333	-23.566668	326.333344	1023.000000	1023.000000	2046.000000
14.300000	-0.025398	-15.010490	-2.830266	-7.498620	-4.504530	-0.177073	0.000000	-10.000000	0.416667	-23.100000	315.666656	1023.000000	1023.000000	2046.000000
14.320000	-0.026080	-15.413039	-2.930657	-7.769183	-4.607273	-0.105926	0.000000	-10.000000	0.383333	-22.883333	307.666656	1023.000000	1023.000000	2046.000000
14.340000	-0.026624	-15.734789	-2.920943	-8.037981	-4.661733	-0.114133	0.000000	-10.000000	0.350000	-22.650000	302.666656	1023.000000	1023.000000	2046.000000
14.360000	-0.026863	-15.875833	-2.846909	-8.266321	-4.685627	-0.076976	0.000000	-10.000000	0.350000	-22.766666	297.666656	1023.000000	1023.000000	2046.000000
14.380000	-0.026625	-15.735439	-2.676228	-8.436745	-4.625257	0.002791	0.000000	-10.000000	0.341667	-22.650000	287.666656	1023.000000	1023.000000	2046.000000
14.400000	-0.026138	-15.447653	-2.418209	-8.538681	-4.555192	0.064429	0.000000	-10.000000	0.341667	-22.233334	277.500000	1023.000000	1023.000000	2046.000000
14.420000	-0.025940	-15.330825	-2.228117	-8.781888	-4.448595	0.127775	0.000000	-10.000000	0.341667	-21.700001	270.000000	1023.000000	1023.000000	2046.000000
14.440000	-0.026414	-15.610748	-2.104266	-9.142333	-4.391177	0.027027	0.000000	-10.000000	0.341667	-21.266666	265.166656	1023.000000	1023.000000	2046.000000
14.460000	-0.027459	-16.228085	-2.044602	-9.598857	-4.368831	-0.215794	0.000000	-10.000000	0.333333	-20.950001	260.500000	1023.000000	1023.000000	2046.000000
14.480000	-0.028496	-16.841070	-1.971990	-9.994734	-4.410329	-0.464017	0.000000	-10.000000	0.316667	-20.583334	253.500000	1023.000000	1023.000000	2046.000000
14.500000	-0.029408	-17.379995	-1.978379	-10.240240	-4.475518	-0.685859	0.000000	-10.000000	0.316667	-20.366667	246.500000	1023.000000	1023.000000	2046.000000
14.520000	-0.029972	-17.713694	-1.920048	-10.347441	-4.599285	-0.846920	0.000000	-10.000000	0.308333	-20.066668	239.666672	1023.000000	1023.000000	2046.000000
14.540000	-0.030401	-17.966858	-1.911434	-10.453597	-4.617233	-0.984595	0.000000	-10.000000	0.275000	-19.233334	231.000000	1023.000000	1023.000000	2046.000000
14.560000	-0.030658	-18.118988	-1.882663	-10.523409	-4.704216	-1.008699	0.000000	-10.000000	0.233333	-18.383335	224.666672	1023.000000	1023.000000	2046.000000
14.580000	-0.030870	-18.243876	-1.879852	-10.559494	-4.757900	-1.046629	0.000000	-10.000000	0.200000	-17.566668	218.500000	1023.000000	1023.000000	2046.000000
14.600000	-0.030703	-18.145676	-1.849616	-10.530046	-4.778769	-0.987246	0.000000	-10.000000	0.200000	-17.183334	214.500000	1023.000000	1023.000000	2046.000000
14.620000	-0.030437	-17.988243	-1.769984	-10.495333	-4.821254	-0.901673	0.000000	-10.000000	0.200000	-16.766666	208.666672	1023.000000	1023.000000	2046.000000
14.640000	-0.030131	-17.807362	-1.680019	-10.427421	-4.847798	-0.852124	0.000000	-10.000000	0.183333	-16.450001	203.000000	1023.000000	1023.000000	2046.000000
14.660000	-0.029857	-17.645464	-1.607705	-10.421538	-4.843627	-0.772592	0.000000	-10.000000	0.175000	-16.100000	197.500000	1023.000000	1023.000000	2046.000000
14.680000	-0.029683	-17.542889	-1.549568	-10.429757	-4.837459	-0.726105	0.000000	-10.000000	0.158333	-15.416667	190.500000	1023.000000	1023.000000	2046.000000
14.700000	-0.029408	-17.380072	-1.460399	-10.389059	-4.846160	-0.684454	0.000000	-10.000000	0.158333	-14.866667	185.333328	1023.000000	1023.000000	2046.000000
14.720000	-0.029132	-17.217003	-1.382234	-10.406222	-4.817148	-0.611400	0.000000	-10.000000	0.150000	-14.200000	180.333328	1023.000000	1023.000000	2046.000000
14.740000	-0.028857	-17.054312	-1.318287	-10.410161	-4.785670	-0.540193	0.000000	-10.000000	0.150000	-13.866667	177.166672	1023.000000	1023.000000	2046.000000
14.760000	-0.028645	-16.929241	-1.221941	-10.350697	-4.803240	-0.553363	0.000000	-10.000000	0.116667	-13.366667	172.500000	1023.000000	1023.000000	2046.000000
14.780000	-0.028422	-16.797297	-1.147905	-10.332421	-4.822801	-0.494169	0.000000	-10.000000	0.083333	-12.983334	168.166672	1023.000000	1023.000000	2046.000000
14.800000	-0.028203	-16.667810	-1.088867	-10.259936	-4.854145	-0.464863	0.000000	-10.000000	0.050000	-12.516666	163.666672	1023.000000	1023.000000	2046.000000
14.820000	-0.028023	-16.561478	-1.069345	-10.234579	-4.849859	-0.407695	0.000000	-10.000000	0.050000	-12.100000	159.333328	1023.000000	1023.000000	2046.000000
14.840000	-0.027992	-16.543018	-1.050900	-10.235068	-4.892289	-0.364762	0.000000	-10.000000	0.050000	-11.750000	155.000000	1023.000000	1023.000000	2046.000000
14.860000	-0.027910	-16.494732	-1.023923	-10.189906	-4.942040	-0.338863	0.000000	-10.000000	0.050000	-11.366667	151.333328	1023.000000	1023.000000	2046.000000
14.880000	-0.027941	-16.513187	-1.023351	-10.189971	-4.999547	-0.300318	0.000000	-10.000000	0.041667	-10.783334	147.666672	1023.000000	1023.000000	2046.000000
14.900000	-0.027821	-16.442327	-1.002613	-10.161797	-5.033493	-0.244423	0.000000	-10.000000	0.041667	-10.200000	144.166672	1023.000000	1023.000000	2046.000000
14.920000	-0.027695	-16.367876	-1.000586	-10.172607	-5.043604	-0.151078	0.000000	-10.000000	0.033333	-9.700000	140.666672	1023.000000	1023.000000	2046.000000
14.940000	-0.027585	-16.302721	-0.955924	-10.111615	-5.100372	-0.134809	0.000000	-10.000000	0.041667	-9.416667	137.333328	1023.000000	1023.000000	2046.000000
14.960000	-0.027445	-16.219761	-0.884825	-10.094253	-5.150050	-0.090632	0.000000	-10.000000	0.041667	-9.250000	134.166672	1023.000000	1023.000000	2046.000000
14.980000	-0.027194	-16.071465	-0.837105	-10.048939	-5.142799	-0.042621	0.000000	-10.000000	0.041667	-9.083334	131.000000	1023.000000	1023.000000	2046.000000
15.000000	-0.026939	-15.921203	-0.787382	-10.013931	-5.131524	0.011635	0.000000	-10.000000	0.033333	-8.866667	128.000000	1023.000000	1023.000000	2046.000000
15.020000	-0.026755	-15.812322	-0.713342	-9.976580	-5.192472	0.070072	0.000000	-10.000000	0.033333	-8.450000	125.166664	1023.000000	1023.000000	2046.000000
15.040000	-0.026539	-15.684280	-0.669505	-9.929602	-5.186210	0.101036	0.000000	-10.000000	0.033333	-7.933333	122.333336	1023.000000	1023.000000	2046.000000
15.060000	-0.026381	-15.591257	-0.620435	-9.907422	-5.220016	0.156616	0.000000	-10.000000	0.033333	-7.450000	119.833336	1023.000000	1023.000000	2046.000000
15.080000	-0.026279	-15.530931	-0.587479	-9.883857	-5.235519	0.175924	0.000000	-10.000000	0.025000	-7.200000	117.166664	1023.000000	1023.000000	2046.000000
15.100000	-0.026198	-15.483284	-0.604173	-9.834585	-5.214134	0.169608	0.000000	-10.000000	0.025000	-6.900000	114.166664	1023.000000	1023.000000	2046.000000
15.120000	-0.026065	-15.404249	-0.550323	-9.803157	-5.245146	0.194377	0.000000	-10.000000	0.025000	-6.716667	111.833336	1023.000000	1023.000000	2046.000000
15.140000	-0.025980	-15.354295	-0.553113	-9.766211	-5.237977	0.203005	0.000000	-10.000000	0.025000	-6.516667	109.500000	1023.000000	1023.000000	2046.000000
15.160000	-0.025888	-15.299582	-0.524017	-9.744148	-5.250006	0.218590	0.000000	-10.000000	0.016667	-6.483334	107.833336	1023.000000	1023.000000	2046.000000
15.180000	-0.025809	-15.253074	-0.520522	-9.711728	-5.265623	0.244799	0.000000	-10.000000	0.008333	-6.416667	105.500000	1023.000000	1023.000000	2046.000000
15.200000	-0.025696	-15.186537	-0.559014	-9.693742	-5.232388	0.298606	0.000000	-10.000000	0.000000	-6.116667	103.500000	1023.000000	1023.000000	2046.000000
15.220000	-0.025621	-15.141991	-0.535228	-9.663951	-5.251308	0.308495	0.000000	-10.000000	0.000000	-5.833333	101.500000	1023.000000	1023.000000	2046.000000
15.240000	-0.025526	-15.086041	-0.540673	-9.602220	-5.269382	0.326232	0.000000	-10.000000	0.000000	-5.583333	99.500000	1023.000000	1023.000000	2046.000000
15.260000	-0.025412	-15.018605	-0.530096	-9.558216	-5.275323	0.345028	0.000000	-10.000000	0.008333	-5.583333	96.833336	1023.000000	1023.000000	2046.000000
15.280000	-0.025496	-15.067996	-0.533132	-9.548198	-5.381487	0.394821	0.000000	-10.000000	0.016667	-5.616667	94.833336	1023.000000	1023.000000	2046.000000
15.300000	-0.026010	-15.371907	-0.661092	-9.591021	-5.501124	0.381329	0.000000	-10.000000	0.025000	-5.600000	93.000000	1023.000000	1023.000000	2046.000000
15.320000	-0.027532	-16.271118	-0.953578	-9.819940	-5.682113	0.184512	0.000000	-10.000000	0.016667	-5.566667	92.000000	1023.000000	1023.000000	2046.000000
15.340000	-0.029455	-17.408131	-1.316075	-10.046194	-5.937625	-0.108235	0.000000	-10.000000	0.008333	-5.433333	90.333336	1023.000000	1023.000000	2046.000000
15.360000	-0.031209	-18.444477	-1.667416	-10.250719	-6.151001	-0.375341	0.000000	-10.000000	0.000000	-5.166667	88.500000	1023.000000	1023.000000	2046.000000
15.380000	-0.032279	-19.076902	-1.868532	-10.368213	-6.413680	-0.426478	0.000000	-10.000000	0.000000	-4.866667	86.666664	1023.000000	1023.000000	2046.000000
15.400000	-0.033857	-20.009310	-2.178671	-10.463434	-6.716588	-0.650617	0.000000	-10.000000	0.000000	-4.616667	85.000000	1023.000000	1023.000000	2046.000000
15.420000	-0.033955	-20.067526	-2.304643	-10.291236	-6.817662	-0.653986	0.000000	-10.000000	0.000000	-4.700000	83.333336	1023.000000	1023.000000	2046.000000
15.440000	-0.033239	-19.644163	-2.426897	-10.012752	-6.802225	-0.402289	0.000000	-10.000000	0.000000	-4.966667	81.833336	1023.000000	1023.000000	2046.000000
15.460000	-0.032692	-19.321058	-2.452668	-9.863275	-6.772344	-0.232772	0.000000	-10.000000	0.000000	-5.366667	80.166664	1023.000000	1023.000000	2046.000000
15.480000	-0.032444	-19.174528	-2.539567	-9.630268	-6.729108	-0.275584	0.000000	-10.000000	0.000000	-5.583333	78.500000	1023.000000	1023.000000	2046.000000
15.500000	-0.033407	-19.743259	-2.728783	-9.493941	-6.860507	-0.660027	0.000000	-10.000000	0.000000	-5.050000	76.500000	1023.000000	1023.000000	2046.000000
15.520000	-0.035720	-21.110289	-3.136988	-9.711196	-7.045059	-1.217044	0.000000	-10.000000	0.000000	-3.783333	74.833336	1023.000000	1023.000000	2046.000000
15.540000	-0.039016	-23.058455	-3.747794	-10.148096	-7.319662	-1.842902	0.000000	-10.000000	-0.016667	-1.916667	73.666664	1023.000000	1023.000000	2046.000000
15.560000	-0.041848	-24.731970	-4.213464	-10.505412	-7.676841	-2.336253	0.000000	-10.000000	-0.016667	-0.633333	73.166664	1023.000000	1023.000000	2046.000000
15.580000	-0.043818	-25.896301	-4.559340	-10.755728	-7.908091	-2.673143	0.000000	-10.000000	-0.016667	0.000000	73.000000	1023.000000	1023.000000	2046.000000
15.600000	-0.045091	-26.648567	-4.750346	-10.886112	-8.092620	-2.919487	0.000000	-10.000000	0.000000	0.000000	73.000000	1023.000000	1023.000000	2046.000000
15.620000	-0.046023	-27.199324	-4.947335	-10.944653	-8.204124	-3.103212	0.000000	-10.000000	0.000000	-0.266667	73.000000	1023.000000	1023.000000	2046.000000
15.640000	-0.046835	-27.679752	-5.165427	-10.994868	-8.313853	-3.205604	0.000000	-10.000000	0.000000	-1.033333	73.000000	1023.000000	1023.000000	2046.000000
15.660000	-0.047715	-28.199501	-5.360075	-11.098244	-8.471418	-3.269763	0.000000	-10.000000	0.000000	-1.983333	72.666664	1023.000000	1023.000000	2046.000000
15.680000	-0.048578	-28.709339	-5.569299	-11.240641	-8.629036	-3.270365	0.000000	-10.000000	0.000000	-2.766667	72.000000	1023.000000	1023.000000	2046.000000
15.700000	-0.049211	-29.083670	-5.742754	-11.347200	-8.744960	-3.248755	0.000000	-10.000000	-0.008333	-3.066667	71.000000	1023.000000	1023.000000	2046.000000
15.720000	-0.049515	-29.263117	-5.828471	-11.399596	-8.854590	-3.180459	0.000000	-10.000000	-0.008333	-3.050000	70.000000	1023.000000	1023.000000	2046.000000
15.740000	-0.049523	-29.268343	-5.916880	-11.382708	-8.870832	-3.097924	0.000000	-10.000000	-0.016667	-2.533333	69.000000	1023.000000	1023.000000	2046.000000
15.760000	-0.049440	-29.218985	-5.964407	-11.479132	-8.819432	-2.956014	0.000000	-10.000000	-0.008333	-1.466667	68.333336	1023.000000	1023.000000	2046.000000
15.780000	-0.049117	-29.028099	-5.858588	-11.574180	-8.775376	-2.819956	0.000000	-10.000000	-0.008333	0.066667	68.000000	1023.000000	1023.000000	2046.000000
15.800000	-0.048738	-28.803886	-5.721356	-11.711689	-8.727783	-2.643058	0.000000	-10.000000	-0.008333	1.283333	68.000000	1023.000000	1023.000000	2046.000000
15.820000	-0.047895	-28.305901	-5.484260	-11.748745	-8.583492	-2.489403	0.000000	-10.000000	-0.016667	2.250000	68.000000	1023.000000	1023.000000	2046.000000
15.840000	-0.046770	-27.640963	-5.217057	-11.741419	-8.395361	-2.287126	0.000000	-10.000000	-0.033333	3.033333	68.000000	1023.000000	1023.000000	2046.000000
15.860000	-0.045636	-26.970833	-4.870245	-11.828054	-8.183265	-2.089267	0.000000	-10.000000	-0.041667	4.100000	68.000000	1023.000000	1023.000000	2046.000000
15.880000	-0.044936	-26.557327	-4.553085	-12.006396	-7.951814	-2.046031	0.000000	-10.000000	-0.058333	5.300000	68.000000	1023.000000	1023.000000	2046.000000
15.900000	-0.044812	-26.483931	-4.320671	-12.299968	-7.750187	-2.113105	0.000000	-10.000000	-0.058333	6.433333	68.000000	1023.000000	1023.000000	2046.000000
15.920000	-0.044861	-26.513134	-4.173022	-12.462892	-7.596210	-2.281009	0.000000	-10.000000	-0.083333	7.483334	68.000000	1023.000000	1023.000000	2046.000000
15.940000	-0.044588	-26.351244	-3.996741	-12.451831	-7.527011	-2.375662	0.000000	-10.000000	-0.075000	8.483334	68.000000	1023.000000	1023.000000	2046.000000
15.960000	-0.044055	-26.036528	-3.871470	-12.387329	-7.447759	-2.329968	0.000000	-10.000000	-0.091667	9.566667	68.000000	1023.000000	1023.000000	2046.000000
15.980000	-0.043452	-25.680351	-3.736769	-12.259184	-7.325745	-2.358654	0.000000	-10.000000	-0.083333	10.750000	68.000000	1023.000000	1023.000000	2046.000000
16.000000	-0.042855	-25.327282	-3.540798	-12.182874	-7.323713	-2.279897	0.000000	-10.000000	-0.108333	11.883333	60.666668	1023.000000	1023.000000	2046.000000
16.020000	-0.042257	-24.974051	-3.392577	-12.120860	-7.322214	-2.138400	0.000000	-10.000000	-0.150000	13.250000	47.666668	1023.000000	1023.000000	2046.000000
16.040001	-0.041275	-24.393406	-3.262922	-11.913283	-7.217495	-1.999705	0.000000	-10.000000	-0.191667	14.233334	34.666668	1023.000000	1023.000000	2046.000000
16.059999	-0.040181	-23.747116	-3.111658	-11.759692	-7.109513	-1.766253	0.000000	-10.000000	-0.216667	14.966667	30.666666	1023.000000	1023.000000	2046.000000
16.080000	-0.038885	-22.980955	-2.894012	-11.574369	-6.982948	-1.529625	0.000000	-10.000000	-0.216667	15.366667	34.000000	1023.000000	1023.000000	2046.000000
16.100000	-0.037677	-22.266886	-2.694383	-11.413467	-6.824927	-1.334108	0.000000	-10.000000	-0.208333	16.000000	39.166668	1023.000000	1023.000000	2046.000000
16.120001	-0.036397	-21.510870	-2.500806	-11.203815	-6.652890	-1.153360	0.000000	-10.000000	-0.208333	17.000000	44.333332	1023.000000	1023.000000	2046.000000
16.139999	-0.035099	-20.743784	-2.299943	-11.023055	-6.473505	-0.947280	0.000000	-10.000000	-0.216667	17.733334	49.833332	1023.000000	1023.000000	2046.000000
16.160000	-0.033974	-20.078909	-2.108018	-10.884740	-6.310366	-0.775786	0.000000	-10.000000	-0.233333	18.466667	55.500000	1023.000000	1023.000000	2046.000000
16.180000	-0.032675	-19.310907	-1.899710	-10.672707	-6.126074	-0.612417	0.000000	-10.000000	-0.250000	18.850000	61.500000	1023.000000	1023.000000	2046.000000
16.200001	-0.031495	-18.613424	-1.732896	-10.468993	-5.967850	-0.443686	0.000000	-10.000000	-0.266667	19.333334	67.833336	1023.000000	1023.000000	2046.000000
16.219999	-0.030266	-17.887049	-1.534520	-10.302095	-5.826806	-0.223626	0.000000	-10.000000	-0.283333	19.866667	74.166664	1023.000000	1023.000000	2046.000000
16.240000	-0.029039	-17.162329	-1.403878	-10.103328	-5.644558	-0.010564	0.000000	-10.000000	-0.308333	20.300001	80.833336	1023.000000	1023.000000	2046.000000
16.260000	-0.027866	-16.468817	-1.235658	-9.924022	-5.528203	0.219065	0.000000	-10.000000	-0.316667	20.750000	87.500000	1023.000000	1023.000000	2046.000000
16.280001	-0.026720	-15.791274	-1.106886	-9.699802	-5.389008	0.404421	0.000000	-10.000000	-0.325000	20.900002	94.500000	1023.000000	1023.000000	2046.000000
16.299999	-0.025647	-15.157548	-0.949431	-9.492629	-5.271819	0.556332	0.000000	-10.000000	-0.325000	21.133333	101.500000	1023.000000	1023.000000	2046.000000
16.320000	-0.024499	-14.478861	-0.856148	-9.268472	-5.085009	0.730768	0.000000	-10.000000	-0.333333	21.466667	108.500000	1023.000000	1023.000000	2046.000000
16.340000	-0.023461	-13.865589	-0.732919	-9.092107	-4.984108	0.943544	0.000000	-10.000000	-0.325000	21.933334	115.666664	1023.000000	1023.000000	2046.000000
16.360001	-0.022493	-13.293246	-0.624052	-8.928776	-4.867269	1.126851	0.000000	-10.000000	-0.341667	22.466667	122.833336	1023.000000	1023.000000	2046.000000
16.379999	-0.021327	-12.604333	-0.487903	-8.737857	-4.715369	1.336796	0.000000	-10.000000	-0.341667	22.866667	130.333328	1023.000000	1023.000000	2046.000000
16.400000	-0.020173	-11.922183	-0.383937	-8.518108	-4.550065	1.529927	0.000000	-10.000000	-0.358333	23.100000	137.666672	1023.000000	1023.000000	2046.000000
16.420000	-0.019007	-11.233423	-0.257284	-8.297218	-4.391061	1.712139	0.000000	-10.000000	-0.375000	23.333334	145.333328	1023.000000	1023.000000	2046.000000
16.440001	-0.017754	-10.492499	-0.093872	-8.076406	-4.253540	1.931318	0.000000	-10.000000	-0.375000	23.466667	153.000000	1023.000000	1023.000000	2046.000000
16.459999	-0.016423	-9.705709	0.076065	-7.829933	-4.086414	2.134572	0.000000	-10.000000	-0.391667	23.716667	161.000000	1023.000000	1023.000000	2046.000000
16.480000	-0.015120	-8.935624	0.230678	-7.566235	-3.919899	2.319830	0.000000	-10.000000	-0.383333	24.083334	169.000000	1023.000000	1023.000000	2046.000000
16.500000	-0.014212	-8.399560	0.295126	-7.429213	-3.766191	2.500718	0.000000	-10.000000	-0.400000	24.083334	177.000000	1023.000000	1023.000000	2046.000000
16.520000	-0.014176	-8.378251	0.235923	-7.397412	-3.743438	2.526676	0.000000	-10.000000	-0.400000	24.116667	185.000000	1023.000000	1023.000000	2046.000000
16.540001	-0.014431	-8.528952	0.115454	-7.385167	-3.790308	2.531069	0.000000	-10.000000	-0.408333	24.016666	193.000000	1023.000000	1023.000000	2046.000000
16.559999	-0.014567	-8.609108	0.008451	-7.305956	-3.848135	2.536533	0.000000	-10.000000	-0.425000	24.616667	201.000000	1023.000000	1023.000000	2046.000000
16.580000	-0.014316	-8.460641	-0.049490	-7.379688	-3.843466	2.812002	0.000000	-10.000000	-0.466667	25.400000	209.000000	1023.000000	1023.000000	2046.000000
16.600000	-0.013790	-8.150172	0.011985	-7.022389	-3.908591	2.768822	0.000000	-10.000000	-0.466667	26.233334	217.333328	1023.000000	1023.000000	2046.000000
16.620001	-0.012079	-7.138768	0.140177	-6.607048	-3.745506	3.073609	0.000000	-10.000000	-0.458333	26.300001	226.000000	1023.000000	1023.000000	2046.000000
16.639999	-0.009937	-5.872872	0.184528	-6.004648	-3.533809	3.481057	0.000000	-10.000000	-0.433333	25.933334	234.833328	1023.000000	1023.000000	2046.000000
16.660000	-0.008283	-4.895019	0.206640	-5.536894	-3.340727	3.775963	0.000000	-10.000000	-0.416667	25.116667	243.500000	1023.000000	1023.000000	2046.000000
16.680000	-0.007624	-4.505772	0.168630	-5.239582	-3.253358	3.818538	0.000000	-10.000000	-0.400000	24.250000	251.833328	1023.000000	1023.000000	2046.000000
16.700001	-0.008785	-5.191700	-0.151521	-5.190249	-3.244788	3.394858	0.000000	-10.000000	-0.383333	23.983334	260.000000	1023.000000	1023.000000	2046.000000
16.719999	-0.011486	-6.788314	-0.620511	-5.409853	-3.441221	2.683271	0.000000	-10.000000	-0.391667	23.733334	268.000000	1023.000000	1023.000000	2046.000000
16.740000	-0.014169	-8.373700	-1.135244	-5.700482	-3.731127	2.193153	0.000000	-10.000000	-0.400000	23.850000	276.000000	1023.000000	1023.000000	2046.000000
16.760000	-0.015958	-9.431138	-1.481204	-5.929868	-3.964813	1.944746	0.000000	-10.000000	-0.400000	23.500000	284.000000	1023.000000	1023.000000	2046.000000
16.780001	-0.016987	-10.039348	-1.707699	-6.092329	-4.076259	1.836939	0.000000	-10.000000	-0.400000	23.666666	292.000000	1023.000000	1023.000000	2046.000000
16.799999	-0.017480	-10.330426	-1.825959	-6.109746	-4.139551	1.744828	0.000000	-10.000000	-0.391667	23.566666	300.000000	1023.000000	1023.000000	2046.000000
16.820000	-0.017667	-10.441292	-1.893604	-6.105556	-4.247336	1.805204	0.000000	-10.000000	-0.400000	23.666666	308.000000	1023.000000	1023.000000	2046.000000
16.840000	-0.017659	-10.436644	-1.972212	-6.017963	-4.310758	1.864289	0.000000	-10.000000	-0.383333	23.366667	316.000000	1023.000000	1023.000000	2046.000000
16.860001	-0.017618	-10.411981	-2.055015	-5.959012	-4.402112	2.004159	0.000000	-10.000000	-0.375000	23.333334	323.833344	1023.000000	1023.000000	2046.000000
16.879999	-0.017513	-10.350280	-2.156975	-5.864204	-4.436694	2.107594	0.000000	-10.000000	-0.366667	22.950001	331.500000	1023.000000	1023.000000	2046.000000
16.900000	-0.017293	-10.220141	-2.231769	-5.789966	-4.479069	2.280662	0.000000	-10.000000	-0.358333	22.483334	339.166656	1023.000000	1023.000000	2046.000000
16.920000	-0.016727	-9.885739	-2.271433	-5.623492	-4.485965	2.495151	0.000000	-10.000000	-0.358333	21.900002	346.666656	1023.000000	1023.000000	2046.000000
16.940001	-0.016027	-9.471941	-2.294536	-5.452791	-4.453640	2.729027	0.000000	-10.000000	-0.325000	21.483334	354.166656	1023.000000	1023.000000	2046.000000
16.959999	-0.015121	-8.936746	-2.310329	-5.260870	-4.353214	2.987669	0.000000	-10.000000	-0.325000	21.166668	361.333344	1023.000000	1023.000000	2046.000000
16.980000	-0.014069	-8.314775	-2.269893	-5.115462	-4.188537	3.259117	0.000000	-10.000000	-0.325000	21.233334	368.500000	1023.000000	1023.000000	2046.000000
17.000000	-0.012927	-7.640141	-2.151483	-4.987365	-4.046743	3.545450	0.000000	-10.000000	-0.316667	21.216667	375.500000	1023.000000	1023.000000	2046.000000
17.020000	-0.011580	-6.843717	-1.973081	-4.831864	-3.899009	3.860237	0.000000	-10.000000	-0.325000	21.416666	382.666656	1023.000000	1023.000000	2046.000000
17.040001	-0.009875	-5.836208	-1.764541	-4.605338	-3.671941	4.205612	0.000000	-10.000000	-0.316667	21.316668	389.833344	1023.000000	1023.000000	2046.000000
17.059999	-0.008061	-4.764019	-1.517604	-4.423769	-3.386630	4.563984	0.000000	-10.000000	-0.325000	21.133333	397.000000	1023.000000	1023.000000	2046.000000
17.080000	-0.006627	-3.916353	-1.282245	-4.367594	-3.117148	4.850634	0.000000	-10.000000	-0.300000	20.716667	404.000000	1023.000000	1023.000000	2046.000000
17.100000	-0.005567	-3.289901	-1.020107	-4.386322	-2.868417	4.984945	0.000000	-10.000000	-0.275000	20.033333	411.000000	1023.000000	1023.000000	2046.000000
17.120001	-0.004859	-2.871924	-0.853243	-4.369244	-2.646158	4.996721	0.000000	-10.000000	-0.258333	19.366667	417.833344	1023.000000	1023.000000	2046.000000
17.139999	-0.004237	-2.503814	-0.711376	-4.305373	-2.472304	4.985239	0.000000	-10.000000	-0.250000	18.850000	424.333344	1023.000000	1023.000000	2046.000000
17.160000	-0.003599	-2.126889	-0.630059	-4.153783	-2.334559	4.991512	0.000000	-10.000000	-0.250000	18.900002	430.833344	1023.000000	1023.000000	2046.000000
17.180000	-0.002905	-1.716570	-0.511171	-4.021677	-2.269027	5.085306	0.000000	-10.000000	-0.250000	18.783335	437.166656	1023.000000	1023.000000	2046.000000
17.200001	-0.002088	-1.234009	-0.411689	-3.844141	-2.196450	5.218272	0.000000	-10.000000	-0.250000	18.616667	443.500000	1023.000000	1023.000000	2046.000000
17.219999	-0.000955	-0.564289	-0.317311	-3.597981	-2.059752	5.410755	0.000000	-10.000000	-0.233333	18.233334	449.500000	1023.000000	1023.000000	2046.000000
17.240000	0.000480	0.283660	-0.144206	-3.322273	-1.936763	5.686901	0.000000	-10.000000	-0.216667	18.000000	455.666656	1023.000000	1023.000000	2046.000000
17.260000	0.001991	1.176714	0.074651	-3.040938	-1.804361	5.947361	0.000000	-10.000000	-0.200000	17.650000	461.666656	1023.000000	1023.000000	2046.000000
17.280001	0.003482	2.058123	0.275574	-2.791918	-1.624143	6.198610	0.000000	-10.000000	-0.183333	17.066666	467.666656	1023.000000	1023.000000	2046.000000
17.299999	0.004881	2.884886	0.503972	-2.554093	-1.488539	6.423545	0.000000	-10.000000	-0.166667	16.299999	473.500000	1023.000000	1023.000000	2046.000000
17.320000	0.006261	3.700512	0.688593	-2.350986	-1.310862	6.673767	0.000000	-10.000000	-0.150000	15.416667	479.166656	1023.000000	1023.000000	2046.000000
17.340000	0.007495	4.429828	0.903781	-2.164474	-1.182520	6.873041	0.000000	-10.000000	-0.150000	14.700000	484.500000	1023.000000	1023.000000	2046.000000
17.360001	0.008644	5.108587	1.094738	-2.006966	-1.074682	7.095496	0.000000	-10.000000	-0.150000	14.150000	489.500000	1023.000000	1023.000000	2046.000000
17.379999	0.009793	5.787758	1.245478	-1.828866	-0.910625	7.281772	0.000000	-10.000000	-0.150000	13.616667	494.333344	1023.000000	1023.000000	2046.000000
17.400000	0.010929	6.458909	1.436055	-1.636627	-0.812330	7.471811	0.000000	-10.000000	-0.141667	13.000000	499.000000	1023.000000	1023.000000	2046.000000
17.420000	0.012006	7.095633	1.601105	-1.437207	-0.697827	7.629561	0.000000	-10.000000	-0.133333	12.566668	503.500000	1023.000000	1023.000000	2046.000000
17.440001	0.013306	7.864041	1.763922	-1.239825	-0.518659	7.858603	0.000000	-10.000000	-0.116667	12.466667	507.833344	1023.000000	1023.000000	2046.000000
17.459999	0.014465	8.548597	1.919725	-1.081035	-0.401413	8.111320	0.000000	-10.000000	-0.108333	12.266667	512.000000	1023.000000	1023.000000	2046.000000
17.480000	0.015453	9.132527	2.073522	-0.896747	-0.320918	8.276670	0.000000	-10.000000	-0.091667	11.883333	516.000000	1023.000000	1023.000000	2046.000000
17.500000	0.016092	9.510127	2.161367	-0.780706	-0.320088	8.449553	0.000000	-10.000000	-0.066667	10.833333	520.000000	1023.000000	1023.000000	2046.000000
17.520000	0.017130	10.123826	2.230443	-0.635498	-0.165663	8.694544	0.000000	-10.000000	-0.033333	9.433333	523.833313	1023.000000	1023.000000	2046.000000
17.540001	0.017897	10.577332	2.245239	-0.644508	0.000613	8.975989	0.000000	-10.000000	-0.008333	7.800000	527.333313	1023.000000	1023.000000	2046.000000
17.559999	0.017749	10.489952	2.251873	-0.520648	-0.121584	8.880311	0.000000	-10.000000	0.000000	6.433333	530.166687	1023.000000	1023.000000	2046.000000
17.580000	0.017944	10.605069	2.102833	-0.302590	-0.072336	8.877162	0.000000	-10.000000	-0.008333	5.450000	532.500000	1023.000000	1023.000000	2046.000000
17.600000	0.017804	10.522055	1.955248	-0.070448	-0.095897	8.733150	0.000000	-10.000000	-0.008333	4.250000	534.500000	1023.000000	1023.000000	2046.000000
17.620001	0.017278	10.211183	1.818856	-0.011927	-0.101543	8.505796	0.000000	-10.000000	-0.008333	2.650000	536.166687	1023.000000	1023.000000	2046.000000
17.639999	0.015674	9.263200	1.593153	-0.130193	-0.252156	8.052396	0.000000	-10.000000	0.000000	0.816667	537.333313	1023.000000	1023.000000	2046.000000
17.660000	0.013136	7.763136	1.151866	-0.332580	-0.454119	7.397969	0.000000	-10.000000	0.000000	-1.000000	537.833313	1023.000000	1023.000000	2046.000000
17.680000	0.010115	5.978234	0.632526	-0.555236	-0.835365	6.736309	0.000000	-10.000000	0.000000	-2.816667	538.000000	1023.000000	1023.000000	2046.000000
17.700001	0.007289	4.307778	0.114507	-0.860429	-1.173681	6.227381	0.000000	-10.000000	0.016667	-4.683333	538.000000	1023.000000	1023.000000	2046.000000
17.719999	0.005035	2.975829	-0.283844	-1.182155	-1.381600	5.823428	0.000000	-10.000000	0.033333	-6.266667	538.000000	1023.000000	1023.000000	2046.000000
17.740000	0.003185	1.882535	-0.525636	-1.510725	-1.600500	5.519396	0.000000	-10.000000	0.050000	-7.250000	538.000000	1023.000000	1023.000000	2046.000000
17.760000	0.001812	1.070784	-0.754830	-1.681929	-1.746260	5.253803	0.000000	-10.000000	0.050000	-7.783333	538.000000	1023.000000	1023.000000	2046.000000
17.780001	0.000635	0.375473	-0.913867	-1.842554	-1.941235	5.073128	0.000000	-10.000000	0.058333	-8.366667	538.000000	1023.000000	1023.000000	2046.000000
17.799999	-0.000499	-0.294709	-1.090902	-2.002073	-2.139740	4.938005	0.000000	-10.000000	0.058333	-9.116667	538.000000	1023.000000	1023.000000	2046.000000
17.820000	-0.001690	-0.998852	-1.244842	-2.197920	-2.392138	4.836048	0.000000	-10.000000	0.058333	-10.183333	534.666687	1023.000000	1023.000000	2046.000000
17.840000	-0.002692	-1.591124	-1.437792	-2.376066	-2.563538	4.786272	0.000000	-10.000000	0.058333	-11.133333	527.000000	1023.000000	1023.000000	2046.000000
17.860001	-0.003389	-2.002956	-1.593017	-2.450148	-2.663527	4.703736	0.000000	-10.000000	0.075000	-12.066667	518.000000	1023.000000	1023.000000	2046.000000
17.879999	-0.003940	-2.328635	-1.740342	-2.518390	-2.720074	4.650170	0.000000	-10.000000	0.100000	-13.050000	510.833344	1023.000000	1023.000000	2046.000000
17.900000	-0.004576	-2.704341	-1.828837	-2.637740	-2.858097	4.620332	0.000000	-10.000000	0.133333	-14.033334	506.500000	1023.000000	1023.000000	2046.000000
17.920000	-0.005065	-2.993676	-1.873501	-2.836365	-2.891062	4.607251	0.000000	-10.000000	0.166667	-14.950000	501.833344	1023.000000	1023.000000	2046.000000
17.940001	-0.005648	-3.337821	-1.888293	-3.086885	-2.912625	4.549983	0.000000	-10.000000	0.191667	-15.866667	496.833344	1023.000000	1023.000000	2046.000000
17.959999	-0.006100	-3.605203	-1.820144	-3.347184	-2.956038	4.518164	0.000000	-10.000000	0.216667	-16.950001	491.333344	1023.000000	1023.000000	2046.000000
17.980000	-0.006162	-3.641662	-1.739662	-3.549006	-2.906615	4.553621	0.000000	-10.000000	0.233333	-18.066668	485.500000	1023.000000	1023.000000	2046.000000
18.000000	-0.005931	-3.505097	-1.620727	-3.691856	-2.820661	4.628147	0.000000	-10.000000	0.258333	-18.816668	479.500000	1023.000000	1023.000000	2046.000000
18.020000	-0.005837	-3.449678	-1.505529	-3.873389	-2.711083	4.640324	0.000000	-10.000000	0.258333	-19.300001	473.333344	1023.000000	1023.000000	2046.000000
18.040001	-0.005983	-3.536184	-1.303617	-4.175219	-2.638629	4.581281	0.000000	-10.000000	0.258333	-19.566668	467.000000	1023.000000	1023.000000	2046.000000
18.059999	-0.006491	-3.836278	-1.151688	-4.511860	-2.536082	4.363352	0.000000	-10.000000	0.266667	-20.033335	460.500000	1023.000000	1023.000000	2046.000000
18.080000	-0.007286	-4.306252	-1.045793	-4.864391	-2.489930	4.093863	0.000000	-10.000000	0.308333	-20.600000	453.833344	1023.000000	1023.000000	2046.000000
18.100000	-0.008041	-4.752314	-0.972501	-5.125603	-2.487607	3.833398	0.000000	-10.000000	0.341667	-21.166666	447.000000	1023.000000	1023.000000	2046.000000
18.120001	-0.008779	-5.188252	-0.911258	-5.382602	-2.517126	3.622735	0.000000	-10.000000	0.350000	-21.416666	439.833344	1023.000000	1023.000000	2046.000000
18.139999	-0.009524	-5.628665	-0.888884	-5.624758	-2.565162	3.450140	0.000000	-10.000000	0.333333	-21.400000	432.666656	1023.000000	1023.000000	2046.000000
18.160000	-0.009910	-5.856699	-0.847385	-5.727265	-2.580203	3.298156	0.000000	-10.000000	0.333333	-21.133333	425.500000	1023.000000	1023.000000	2046.000000
18.180000	-0.010050	-5.939359	-0.803543	-5.796467	-2.566905	3.227557	0.000000	-10.000000	0.341667	-21.166668	418.500000	1023.000000	1023.000000	2046.000000
18.200001	-0.010010	-5.916018	-0.690853	-5.803136	-2.550992	3.128963	0.000000	-10.000000	0.350000	-21.400002	411.333344	1023.000000	1023.000000	2046.000000
18.219999	-0.009906	-5.854191	-0.547591	-5.838459	-2.550384	3.082243	0.000000	-10.000000	0.341667	-21.866667	404.166656	1023.000000	1023.000000	2046.000000
18.240000	-0.009929	-5.868314	-0.444424	-5.932364	-2.499084	3.007558	0.000000	-10.000000	0.350000	-22.016666	394.500000	1023.000000	1023.000000	2046.000000
18.260000	-0.010066	-5.948929	-0.353940	-6.039301	-2.477699	2.922011	0.000000	-10.000000	0.350000	-22.016666	384.833344	1023.000000	1023.000000	2046.000000
18.280001	-0.010160	-6.004751	-0.270677	-6.146474	-2.441570	2.853970	0.000000	-10.000000	0.358333	-22.000000	377.500000	1023.000000	1023.000000	2046.000000
18.299999	-0.010274	-6.072006	-0.222083	-6.223628	-2.366858	2.740564	0.000000	-10.000000	0.350000	-21.950001	372.666656	1023.000000	1023.000000	2046.000000
18.320000	-0.010307	-6.091698	-0.082369	-6.265709	-2.389377	2.645758	0.000000	-10.000000	0.350000	-22.050001	367.833344	1023.000000	1023.000000	2046.000000
18.340000	-0.010225	-6.042939	0.040272	-6.294025	-2.332047	2.542861	0.000000	-10.000000	0.358333	-22.033333	360.500000	1023.000000	1023.000000	2046.000000
18.360001	-0.009789	-5.785251	0.250117	-6.290475	-2.347689	2.602796	0.000000	-10.000000	0.358333	-22.083334	353.000000	1023.000000	1023.000000	2046.000000
18.379999	-0.009417	-5.565714	0.340030	-6.298612	-2.297929	2.690796	0.000000	-10.000000	0.358333	-22.049999	345.500000	1023.000000	1023.000000	2046.000000
18.400000	-0.009268	-5.477292	0.373443	-6.312885	-2.343978	2.806129	0.000000	-10.000000	0.350000	-21.916666	338.166656	1023.000000	1023.000000	2046.000000
18.420000	-0.009221	-5.449474	0.409725	-6.308870	-2.370429	2.820101	0.000000	-10.000000	0.341667	-21.633333	330.833344	1023.000000	1023.000000	2046.000000
18.440001	-0.008985	-5.310282	0.355694	-6.423045	-2.295117	3.052186	0.000000	-10.000000	0.325000	-21.150002	323.666656	1023.000000	1023.000000	2046.000000
18.459999	-0.009660	-5.709155	0.238288	-6.598859	-2.374278	3.025694	0.000000	-10.000000	0.316667	-20.683334	316.500000	1023.000000	1023.000000	2046.000000
18.480000	-0.009848	-5.819980	0.312367	-6.472471	-2.431817	2.771941	0.000000	-10.000000	0.308333	-20.716667	309.666656	1023.000000	1023.000000	2046.000000
18.500000	-0.010287	-6.079803	0.153686	-6.344964	-2.498922	2.610397	0.000000	-10.000000	0.316667	-20.683334	302.833344	1023.000000	1023.000000	2046.000000
18.520000	-0.011480	-6.784871	-0.120594	-6.396057	-2.652489	2.384269	0.000000	-10.000000	0.316667	-21.066668	296.000000	1023.000000	1023.000000	2046.000000
18.540001	-0.013038	-7.705254	-0.399408	-6.456471	-2.872189	2.022814	0.000000	-10.000000	0.300000	-21.066668	289.000000	1023.000000	1023.000000	2046.000000
18.559999	-0.015131	-8.942565	-0.760349	-6.507577	-3.166413	1.491775	0.000000	-10.000000	0.291667	-20.900000	281.833344	1023.000000	1023.000000	2046.000000
18.580000	-0.017618	-10.412291	-1.163645	-6.684059	-3.504676	0.940089	0.000000	-10.000000	0.275000	-20.250000	274.833344	1023.000000	1023.000000	2046.000000
18.600000	-0.020373	-12.040314	-1.672244	-6.918093	-3.808421	0.358444	0.000000	-10.000000	0.258333	-19.433334	268.000000	1023.000000	1023.000000	2046.000000
18.620001	-0.023091	-13.646632	-2.144462	-7.224516	-4.167278	-0.110375	0.000000	-10.000000	0.225000	-18.650000	261.666656	1023.000000	1023.000000	2046.000000
18.639999	-0.025427	-15.027648	-2.514245	-7.530544	-4.467558	-0.515300	0.000000	-10.000000	0.200000	-18.216667	255.500000	1023.000000	1023.000000	2046.000000
18.660000	-0.027200	-16.075356	-2.788522	-7.761534	-4.671097	-0.854204	0.000000	-10.000000	0.200000	-17.866667	249.500000	1023.000000	1023.000000	2046.000000
18.680000	-0.028650	-16.931957	-2.973273	-7.933616	-4.916887	-1.108181	0.000000	-10.000000	0.200000	-17.966667	243.500000	1023.000000	1023.000000	2046.000000
18.700001	-0.029822	-17.625042	-3.235257	-8.045932	-5.061355	-1.282499	0.000000	-10.000000	0.208333	-17.950001	237.500000	1023.000000	1023.000000	2046.000000
18.719999	-0.030967	-18.301626	-3.472896	-8.215089	-5.254685	-1.358956	0.000000	-10.000000	0.216667	-18.150000	231.500000	1023.000000	1023.000000	2046.000000
18.740000	-0.032025	-18.926832	-3.717937	-8.381977	-5.372410	-1.454507	0.000000	-10.000000	0.225000	-18.333334	225.500000	1023.000000	1023.000000	2046.000000
18.760000	-0.032886	-19.435749	-3.845011	-8.509374	-5.572218	-1.509147	0.000000	-10.000000	0.225000	-18.533333	219.166672	1023.000000	1023.000000	2046.000000
18.780001	-0.033513	-19.806053	-4.004937	-8.612193	-5.696001	-1.492923	0.000000	-10.000000	0.225000	-18.750000	212.833328	1023.000000	1023.000000	2046.000000
18.799999	-0.034015	-20.102589	-4.099337	-8.650096	-5.821733	-1.531424	0.000000	-10.000000	0.225000	-18.500000	206.500000	1023.000000	1023.000000	2046.000000
18.820000	-0.034497	-20.387476	-4.161100	-8.782883	-5.924153	-1.519340	0.000000	-10.000000	0.216667	-18.366667	200.500000	1023.000000	1023.000000	2046.000000
18.840000	-0.034951	-20.656286	-4.167878	-9.048820	-5.982778	-1.456811	0.000000	-10.000000	0.208333	-17.966667	194.500000	1023.000000	1023.000000	2046.000000
18.860001	-0.035234	-20.823278	-4.108762	-9.301350	-6.006318	-1.406850	0.000000	-10.000000	0.208333	-17.983334	188.500000	1023.000000	1023.000000	2046.000000
18.879999	-0.035179	-20.790825	-4.032737	-9.483187	-5.938580	-1.336322	0.000000	-10.000000	0.208333	-17.866667	182.500000	1023.000000	1023.000000	2046.000000
18.900000	-0.034678	-20.494831	-3.881135	-9.578618	-5.847574	-1.187504	0.000000	-10.000000	0.216667	-17.850000	176.500000	1023.000000	1023.000000	2046.000000
18.920000	-0.034241	-20.236443	-3.662135	-9.725937	-5.800571	-1.047801	0.000000	-10.000000	0.208333	-17.566666	170.500000	1023.000000	1023.000000	2046.000000
18.940001	-0.034066	-20.132721	-3.494362	-9.994743	-5.696685	-0.946930	0.000000	-10.000000	0.208333	-17.266666	164.500000	1023.000000	1023.000000	2046.000000
18.959999	-0.034401	-20.331179	-3.329831	-10.287562	-5.692095	-1.021691	0.000000	-10.000000	0.191667	-16.833334	158.666672	1023.000000	1023.000000	2046.000000
18.980000	-0.035063	-20.721958	-3.262375	-10.573621	-5.678728	-1.207235	0.000000	-10.000000	0.191667	-16.616667	153.000000	1023.000000	1023.000000	2046.000000
19.000000	-0.035696	-21.096474	-3.212979	-10.757044	-5.733180	-1.393270	0.000000	-10.000000	0.175000	-16.233334	147.500000	1023.000000	1023.000000	2046.000000
19.020000	-0.036115	-21.344234	-3.186903	-10.889336	-5.755703	-1.512293	0.000000	-10.000000	0.175000	-15.966667	142.000000	1023.000000	1023.000000	2046.000000
19.040001	-0.036557	-21.605028	-3.183531	-10.996941	-5.820508	-1.604048	0.000000	-10.000000	0.158333	-15.483334	136.666672	1023.000000	1023.000000	2046.000000
19.059999	-0.036748	-21.717896	-3.118526	-11.071547	-5.874949	-1.652874	0.000000	-10.000000	0.158333	-14.966667	131.500000	1023.000000	1023.000000	2046.000000
19.080000	-0.036907	-21.811983	-3.103159	-11.093040	-5.919335	-1.696447	0.000000	-10.000000	0.150000	-14.466667	126.666664	1023.000000	1023.000000	2046.000000
19.100000	-0.036785	-21.740038	-3.057882	-11.086858	-5.951987	-1.643311	0.000000	-10.000000	0.150000	-14.033334	121.833336	1023.000000	1023.000000	2046.000000
19.120001	-0.036506	-21.574938	-2.987670	-11.051370	-5.981117	-1.554780	0.000000	-10.000000	0.133333	-13.666667	117.166664	1023.000000	1023.000000	2046.000000
19.139999	-0.036101	-21.335941	-2.865230	-10.978148	-6.003704	-1.488861	0.000000	-10.000000	0.116667	-13.366667	112.500000	1023.000000	1023.000000	2046.000000
19.160000	-0.035660	-21.075239	-2.749826	-10.936858	-5.983329	-1.405226	0.000000	-10.000000	0.091667	-13.016666	108.166664	1023.000000	1023.000000	2046.000000
19.180000	-0.035344	-20.888227	-2.667219	-10.918961	-5.976711	-1.325337	0.000000	-10.000000	0.083333	-12.683333	103.666664	1023.000000	1023.000000	2046.000000
19.200001	-0.034996	-20.682678	-2.544378	-10.913359	-5.974632	-1.250308	0.000000	-10.000000	0.075000	-12.133333	99.333336	1023.000000	1023.000000	2046.000000
19.219999	-0.034630	-20.466503	-2.447729	-10.859530	-5.950718	-1.208525	0.000000	-10.000000	0.066667	-11.466666	95.166664	1023.000000	1023.000000	2046.000000
19.240000	-0.034235	-20.233032	-2.370150	-10.850586	-5.899084	-1.113213	0.000000	-10.000000	0.058333	-10.883333	91.500000	1023.000000	1023.000000	2046.000000
19.260000	-0.033884	-20.025427	-2.253515	-10.772088	-5.901555	-1.098269	0.000000	-10.000000	0.050000	-10.416667	88.000000	1023.000000	1023.000000	2046.000000
19.280001	-0.033382	-19.728779	-2.091257	-10.680791	-5.881001	-1.075731	0.000000	-10.000000	0.050000	-9.983334	84.500000	1023.000000	1023.000000	2046.000000
19.299999	-0.032663	-19.304018	-1.956003	-10.568460	-5.835660	-0.943894	0.000000	-10.000000	0.050000	-9.550000	81.166664	1023.000000	1023.000000	2046.000000
19.320000	-0.031920	-18.864985	-1.860651	-10.476691	-5.784920	-0.742723	0.000000	-10.000000	0.041667	-9.050000	78.000000	1023.000000	1023.000000	2046.000000
19.340000	-0.031465	-18.595818	-1.807920	-10.430446	-5.813951	-0.543501	0.000000	-10.000000	0.033333	-8.566668	75.000000	1023.000000	1023.000000	2046.000000
19.360001	-0.031399	-18.556673	-1.808833	-10.378152	-5.913474	-0.456214	0.000000	-10.000000	0.025000	-8.000000	72.166664	1023.000000	1023.000000	2046.000000
19.379999	-0.031207	-18.443222	-1.734784	-10.301293	-6.029590	-0.377555	0.000000	-10.000000	0.025000	-7.816667	69.333336	1023.000000	1023.000000	2046.000000
19.400000	-0.030791	-18.197433	-1.726530	-10.325884	-5.992381	-0.152639	0.000000	-10.000000	0.025000	-8.000000	66.666664	1023.000000	1023.000000	2046.000000
19.420000	-0.031020	-18.332577	-1.927155	-10.333648	-5.903697	-0.168077	0.000000	-10.000000	0.033333	-8.283334	64.000000	1023.000000	1023.000000	2046.000000
19.440001	-0.030470	-18.007992	-1.848731	-10.112432	-5.943639	-0.103189	0.000000	-10.000000	0.025000	-8.483334	61.333332	1023.000000	1023.000000	2046.000000
19.459999	-0.030223	-17.861876	-1.933536	-9.904123	-5.956570	-0.067646	0.000000	-10.000000	0.025000	-8.533334	58.500000	1023.000000	1023.000000	2046.000000
19.480000	-0.031028	-18.337337	-2.152146	-9.875132	-6.066295	-0.243765	0.000000	-10.000000	0.016667	-8.350000	55.500000	1023.000000	1023.000000	2046.000000
19.500000	-0.032616	-19.276281	-2.476673	-9.874130	-6.308895	-0.616582	0.000000	-10.000000	0.016667	-7.533334	52.666668	1023.000000	1023.000000	2046.000000
19.520000	-0.034715	-20.516825	-2.921652	-9.891045	-6.567272	-1.136856	0.000000	-10.000000	0.008333	-6.283333	50.166668	1023.000000	1023.000000	2046.000000
19.540001	-0.037185	-21.976103	-3.362849	-10.066850	-6.913646	-1.632757	0.000000	-10.000000	0.000000	-5.033333	48.166668	1023.000000	1023.000000	2046.000000
19.559999	-0.039839	-23.544807	-3.888602	-10.302917	-7.235320	-2.117970	0.000000	-10.000000	0.000000	-3.466667	46.500000	1023.000000	1023.000000	2046.000000
19.580000	-0.042155	-24.913401	-4.345060	-10.598992	-7.497509	-2.471838	0.000000	-10.000000	0.000000	-2.550000	45.500000	1023.000000	1023.000000	2046.000000
19.600000	-0.043846	-25.912884	-4.618827	-10.845427	-7.738547	-2.710083	0.000000	-10.000000	0.000000	-1.966667	44.833332	1023.000000	1023.000000	2046.000000
19.620001	-0.045261	-26.749004	-4.820928	-10.990326	-7.955123	-2.982628	0.000000	-10.000000	0.000000	-2.516667	44.333332	1023.000000	1023.000000	2046.000000
19.639999	-0.046237	-27.325933	-5.066490	-11.097636	-8.052144	-3.109664	0.000000	-10.000000	0.000000	-3.066667	43.500000	1023.000000	1023.000000	2046.000000
19.660000	-0.046960	-27.753263	-5.239060	-11.127307	-8.195492	-3.191404	0.000000	-10.000000	0.000000	-3.600000	42.333332	1023.000000	1023.000000	2046.000000
19.680000	-0.047671	-28.173330	-5.492022	-11.180653	-8.230634	-3.270022	0.000000	-10.000000	0.000000	-3.883333	41.166668	1023.000000	1023.000000	2046.000000
19.700001	-0.048272	-28.528542	-5.628241	-11.269541	-8.375951	-3.254809	0.000000	-10.000000	-0.008333	-4.050000	39.833332	1023.000000	1023.000000	2046.000000
19.719999	-0.048761	-28.817732	-5.789101	-11.286015	-8.460472	-3.282145	0.000000	-10.000000	0.000000	-4.333333	38.500000	1023.000000	1023.000000	2046.000000
19.740000	-0.049055	-28.991236	-5.916493	-11.308171	-8.499732	-3.266840	0.000000	-10.000000	0.000000	-4.650000	37.000000	1023.000000	1023.000000	2046.000000
19.760000	-0.049208	-29.081713	-6.022797	-11.327925	-8.520049	-3.210943	0.000000	-10.000000	0.008333	-4.783334	35.333332	1023.000000	1023.000000	2046.000000
19.780001	-0.049290	-29.130255	-6.044103	-11.422790	-8.557728	-3.105633	0.000000	-10.000000	0.000000	-4.733334	33.833332	1023.000000	1023.000000	2046.000000
19.799999	-0.049227	-29.093287	-6.002704	-11.593022	-8.514718	-2.982842	0.000000	-10.000000	0.000000	-4.450000	32.166668	1023.000000	1023.000000	2046.000000
19.820000	-0.048855	-28.873035	-5.904906	-11.668117	-8.439841	-2.860172	0.000000	-10.000000	0.000000	-4.316667	30.833334	1023.000000	1023.000000	2046.000000
19.840000	-0.048191	-28.480986	-5.704162	-11.734659	-8.339224	-2.702941	0.000000	-10.000000	0.000000	-4.000000	29.333334	1023.000000	1023.000000	2046.000000
19.860001	-0.047166	-27.875004	-5.376928	-11.782750	-8.204397	-2.510929	0.000000	-10.000000	-0.008333	-2.983334	28.000000	1023.000000	1023.000000	2046.000000
19.879999	-0.046353	-27.394751	-5.073544	-11.891708	-8.059042	-2.370455	0.000000	-10.000000	-0.025000	-1.550000	26.833334	1023.000000	1023.000000	2046.000000
19.900000	-0.046023	-27.199409	-4.828684	-12.172186	-7.912423	-2.286116	0.000000	-10.000000	-0.033333	0.316667	26.166666	1023.000000	1023.000000	2046.000000
19.920000	-0.046053	-27.217043	-4.623435	-12.479469	-7.807410	-2.306730	0.000000	-10.000000	-0.041667	1.683333	26.000000	1023.000000	1023.000000	2046.000000
19.940001	-0.046258	-27.338509	-4.498769	-12.646297	-7.747661	-2.445782	0.000000	-10.000000	-0.041667	3.250000	26.000000	1023.000000	1023.000000	2046.000000
19.959999	-0.046153	-27.276480	-4.348452	-12.658341	-7.722648	-2.547040	0.000000	-10.000000	-0.058333	4.733334	26.000000	1023.000000	1023.000000	2046.000000
19.980000	-0.045870	-27.109186	-4.302794	-12.639319	-7.620480	-2.546591	0.000000	-10.000000	-0.075000	6.400000	26.000000	1023.000000	1023.000000	2046.000000
20.000000	-0.045283	-26.762041	-4.165697	-12.529323	-7.513946	-2.553077	0.000000	-10.000000	-0.083333	7.850000	26.000000	1023.000000	1023.000000	2046.000000
20.020000	-0.044622	-26.371752	-4.070501	-12.373392	-7.394157	-2.533702	0.000000	-10.000000	-0.083333	9.016666	26.000000	1023.000000	1023.000000	2046.000000
20.040001	-0.043756	-25.860012	-3.969420	-12.261304	-7.254065	-2.375223	0.000000	-10.000000	-0.075000	9.950000	26.000000	1023.000000	1023.000000	2046.000000
20.059999	-0.042762	-25.272055	-3.819335	-12.114763	-7.186955	-2.151003	0.000000	-10.000000	-0.083333	10.616667	26.000000	1023.000000	1023.000000	2046.000000
20.080000	-0.041556	-24.559490	-3.668671	-11.937691	-7.052795	-1.900333	0.000000	-10.000000	-0.091667	11.216667	25.333334	1023.000000	1023.000000	2046.000000
20.100000	-0.040307	-23.821474	-3.428872	-11.747058	-6.986693	-1.658850	0.000000	-10.000000	-0.125000	12.383333	27.333334	1023.000000	1023.000000	2046.000000
20.120001	-0.039016	-23.058483	-3.186203	-11.579101	-6.847081	-1.446099	0.000000	-10.000000	-0.150000	13.483334	29.333334	1023.000000	1023.000000	2046.000000
20.139999	-0.037796	-22.337517	-2.967103	-11.410052	-6.713871	-1.246490	0.000000	-10.000000	-0.175000	14.350000	32.000000	1023.000000	1023.000000	2046.000000
20.160000	-0.036626	-21.645758	-2.735360	-11.262996	-6.601047	-1.046355	0.000000	-10.000000	-0.183333	14.533334	33.500000	1023.000000	1023.000000	2046.000000
20.180000	-0.035439	-20.944220	-2.504820	-11.128509	-6.472646	-0.838245	0.000000	-10.000000	-0.200000	14.983334	36.666668	1023.000000	1023.000000	2046.000000
20.200001	-0.034171	-20.195303	-2.318823	-10.991854	-6.311549	-0.573079	0.000000	-10.000000	-0.200000	15.700000	41.500000	1023.000000	1023.000000	2046.000000
20.219999	-0.032870	-19.426199	-2.141356	-10.774722	-6.120787	-0.389335	0.000000	-10.000000	-0.216667	16.299999	46.500000	1023.000000	1023.000000	2046.000000
20.240000	-0.031524	-18.630850	-1.976358	-10.535797	-5.957095	-0.161599	0.000000	-10.000000	-0.225000	16.900000	51.833332	1023.000000	1023.000000	2046.000000
20.260000	-0.030063	-17.767271	-1.866683	-10.263545	-5.699464	0.062420	0.000000	-10.000000	-0.241667	17.316668	57.500000	1023.000000	1023.000000	2046.000000
20.280001	-0.028804	-17.023272	-1.691265	-10.022930	-5.571397	0.262319	0.000000	-10.000000	-0.233333	17.983334	63.333332	1023.000000	1023.000000	2046.000000
20.299999	-0.027523	-16.266119	-1.628976	-9.760777	-5.334220	0.457853	0.000000	-10.000000	-0.233333	18.500000	69.333336	1023.000000	1023.000000	2046.000000
20.320000	-0.026406	-15.606207	-1.464557	-9.568138	-5.261866	0.688354	0.000000	-10.000000	-0.241667	19.050001	75.333336	1023.000000	1023.000000	2046.000000
20.340000	-0.025358	-14.986798	-1.333397	-9.430266	-5.189313	0.966178	0.000000	-10.000000	-0.266667	19.516666	81.500000	1023.000000	1023.000000	2046.000000
20.360001	-0.024194	-14.298815	-1.159039	-9.299700	-5.102194	1.262118	0.000000	-10.000000	-0.283333	19.833334	87.833336	1023.000000	1023.000000	2046.000000
20.379999	-0.022966	-13.573165	-0.941748	-9.062848	-5.046169	1.477600	0.000000	-10.000000	-0.300000	20.183334	94.333336	1023.000000	1023.000000	2046.000000
20.400000	-0.021639	-12.788645	-0.702385	-8.796078	-4.952258	1.662075	0.000000	-10.000000	-0.308333	20.333334	101.166664	1023.000000	1023.000000	2046.000000
20.420000	-0.020390	-12.050214	-0.517111	-8.604341	-4.830518	1.901756	0.000000	-10.000000	-0.333333	20.850000	107.833336	1023.000000	1023.000000	2046.000000
20.440001	-0.019936	-11.782162	-0.494068	-8.552524	-4.767866	2.032297	0.000000	-10.000000	-0.358333	21.483334	114.833336	1023.000000	1023.000000	2046.000000
20.459999	-0.019868	-11.741806	-0.567041	-8.492403	-4.753991	2.071629	0.000000	-10.000000	-0.383333	22.183334	121.833336	1023.000000	1023.000000	2046.000000
20.480000	-0.019820	-11.713403	-0.656716	-8.406926	-4.724548	2.074787	0.000000	-10.000000	-0.391667	22.600000	129.333328	1023.000000	1023.000000	2046.000000
20.500000	-0.019036	-11.250237	-0.631543	-8.306558	-4.651806	2.339669	0.000000	-10.000000	-0.383333	22.566668	136.666672	1023.000000	1023.000000	2046.000000
20.520000	-0.018191	-10.750841	-0.672031	-8.207170	-4.566364	2.694724	0.000000	-10.000000	-0.358333	22.200001	144.333328	1023.000000	1023.000000	2046.000000
20.540001	-0.016965	-10.026534	-0.665454	-7.682092	-4.387067	2.708079	0.000000	-10.000000	-0.333333	21.750000	151.666672	1023.000000	1023.000000	2046.000000
20.559999	-0.015054	-8.896628	-0.592663	-7.098569	-4.263989	3.058593	0.000000	-10.000000	-0.341667	21.450001	159.000000	1023.000000	1023.000000	2046.000000
20.580000	-0.013541	-8.002938	-0.542423	-6.623352	-4.157331	3.320168	0.000000	-10.000000	-0.358333	21.650000	166.166672	1023.000000	1023.000000	2046.000000
20.600000	-0.012937	-7.645492	-0.602710	-6.322539	-4.074057	3.353815	0.000000	-10.000000	-0.400000	22.266666	173.333328	1023.000000	1023.000000	2046.000000
20.620001	-0.014175	-8.377547	-0.867507	-6.277753	-4.130995	2.898708	0.000000	-10.000000	-0.400000	23.333334	180.666672	1023.000000	1023.000000	2046.000000
20.639999	-0.016627	-9.826717	-1.322930	-6.471348	-4.299357	2.266918	0.000000	-10.000000	-0.391667	23.850000	188.166672	1023.000000	1023.000000	2046.000000
20.660000	-0.018994	-11.225492	-1.864692	-6.701092	-4.458827	1.799119	0.000000	-10.000000	-0.341667	23.700001	196.000000	1023.000000	1023.000000	2046.000000
20.680000	-0.020787	-12.285066	-2.274182	-6.931140	-4.648423	1.568679	0.000000	-10.000000	-0.325000	22.633333	204.000000	1023.000000	1023.000000	2046.000000
20.700001	-0.021892	-12.938431	-2.457615	-7.088721	-4.802861	1.410767	0.000000	-10.000000	-0.325000	22.116667	211.833328	1023.000000	1023.000000	2046.000000
20.719999	-0.022436	-13.259623	-2.546224	-7.179242	-4.904070	1.369914	0.000000	-10.000000	-0.350000	21.850000	219.500000	1023.000000	1023.000000	2046.000000
20.740000	-0.022484	-13.288091	-2.619103	-7.119649	-4.906892	1.357553	0.000000	-10.000000	-0.375000	22.100000	226.833328	1023.000000	1023.000000	2046.000000
20.760000	-0.022418	-13.248998	-2.682653	-7.023035	-4.950179	1.406870	0.000000	-10.000000	-0.358333	22.200001	234.166672	1023.000000	1023.000000	2046.000000
20.780001	-0.022230	-13.137718	-2.755940	-6.884670	-4.960737	1.463629	0.000000	-10.000000	-0.341667	22.166668	241.500000	1023.000000	1023.000000	2046.000000
20.799999	-0.022027	-13.017816	-2.816123	-6.814466	-5.016731	1.629505	0.000000	-10.000000	-0.308333	21.650002	249.000000	1023.000000	1023.000000	2046.000000
20.820000	-0.021668	-12.805930	-2.861921	-6.733574	-5.036813	1.826379	0.000000	-10.000000	-0.300000	20.816668	256.333344	1023.000000	1023.000000	2046.000000
20.840000	-0.021319	-12.599609	-2.941940	-6.610106	-5.013123	1.965559	0.000000	-10.000000	-0.291667	20.200001	263.500000	1023.000000	1023.000000	2046.000000
20.860001	-0.020714	-12.241677	-2.933011	-6.463119	-4.991256	2.145708	0.000000	-10.000000	-0.291667	20.300001	270.333344	1023.000000	1023.000000	2046.000000
20.879999	-0.019943	-11.786219	-2.927854	-6.355466	-4.864501	2.361603	0.000000	-10.000000	-0.300000	20.400000	277.000000	1023.000000	1023.000000	2046.000000
20.900000	-0.019200	-11.347196	-2.831756	-6.312692	-4.782604	2.579856	0.000000	-10.000000	-0.283333	20.216667	283.666656	1023.000000	1023.000000	2046.000000
20.920000	-0.018171	-10.738867	-2.719859	-6.231354	-4.609250	2.821596	0.000000	-10.000000	-0.266667	19.683334	290.500000	1023.000000	1023.000000	2046.000000
20.940001	-0.016885	-9.978869	-2.496076	-6.142338	-4.471850	3.131394	0.000000	-10.000000	-0.250000	19.016666	297.166656	1023.000000	1023.000000	2046.000000
20.959999	-0.015287	-9.034844	-2.264270	-5.977656	-4.277567	3.484650	0.000000	-10.000000	-0.250000	18.666666	303.666656	1023.000000	1023.000000	2046.000000
20.980000	-0.013531	-7.996816	-1.984944	-5.829739	-4.024921	3.842789	0.000000	-10.000000	-0.250000	18.416666	310.000000	1023.000000	1023.000000	2046.000000
21.000000	-0.011980	-7.080053	-1.676318	-5.761591	-3.750845	4.108701	0.000000	-10.000000	-0.258333	18.733334	316.333344	1023.000000	1023.000000	2046.000000
21.020000	-0.010896	-6.439640	-1.423441	-5.756308	-3.498476	4.238585	0.000000	-10.000000	-0.258333	18.800001	322.500000	1023.000000	1023.000000	2046.000000
21.040001	-0.010103	-5.971028	-1.174001	-5.769688	-3.293757	4.266418	0.000000	-10.000000	-0.250000	18.716667	328.666656	1023.000000	1023.000000	2046.000000
21.059999	-0.009237	-5.458843	-1.042485	-5.623116	-3.034005	4.240763	0.000000	-10.000000	-0.258333	18.800001	335.000000	1023.000000	1023.000000	2046.000000
21.080000	-0.008399	-4.963997	-0.897190	-5.444962	-2.907966	4.286121	0.000000	-10.000000	-0.275000	19.200001	341.333344	1023.000000	1023.000000	2046.000000
21.100000	-0.007523	-4.446270	-0.779872	-5.277920	-2.784779	4.396300	0.000000	-10.000000	-0.308333	19.716667	347.666656	1023.000000	1023.000000	2046.000000
21.120001	-0.006516	-3.851042	-0.665354	-5.023643	-2.684552	4.522507	0.000000	-10.000000	-0.308333	20.050001	354.000000	1023.000000	1023.000000	2046.000000
21.139999	-0.005236	-3.094287	-0.546434	-4.756892	-2.548038	4.757078	0.000000	-10.000000	-0.316667	20.216667	360.666656	1023.000000	1023.000000	2046.000000
21.160000	-0.003705	-2.189650	-0.357958	-4.431766	-2.400611	5.000686	0.000000	-10.000000	-0.316667	20.566668	367.333344	1023.000000	1023.000000	2046.000000
21.180000	-0.001859	-1.098920	-0.084960	-4.149877	-2.206489	5.342406	0.000000	-10.000000	-0.316667	20.633333	374.166656	1023.000000	1023.000000	2046.000000
21.200001	-0.000173	-0.102517	0.136781	-3.823375	-1.986529	5.570607	0.000000	-10.000000	-0.308333	20.549999	381.000000	1023.000000	1023.000000	2046.000000
21.219999	0.001476	0.872142	0.403244	-3.554279	-1.830389	5.853567	0.000000	-10.000000	-0.283333	20.066666	387.833344	1023.000000	1023.000000	2046.000000
21.240000	0.003193	1.887240	0.575861	-3.221523	-1.549275	6.082178	0.000000	-10.000000	-0.275000	19.600000	394.666656	1023.000000	1023.000000	2046.000000
21.260000	0.004784	2.827342	0.760931	-2.960739	-1.334953	6.362102	0.000000	-10.000000	-0.283333	19.466667	401.166656	1023.000000	1023.000000	2046.000000
21.280001	0.006288	3.715928	0.950145	-2.692948	-1.140805	6.599536	0.000000	-10.000000	-0.316667	19.916666	407.833344	1023.000000	1023.000000	2046.000000
21.299999	0.007692	4.545737	1.137040	-2.466829	-0.972093	6.847620	0.000000	-10.000000	-0.325000	20.366667	414.333344	1023.000000	1023.000000	2046.000000
21.320000	0.009098	5.376636	1.329850	-2.242229	-0.814747	7.103762	0.000000	-10.000000	-0.316667	20.533333	421.166656	1023.000000	1023.000000	2046.000000
21.340000	0.010327	6.103249	1.477620	-1.992737	-0.687710	7.306077	0.000000	-10.000000	-0.283333	20.450001	428.000000	1023.000000	1023.000000	2046.000000
21.360001	0.011442	6.762350	1.573090	-1.787148	-0.525888	7.502296	0.000000	-10.000000	-0.275000	20.016666	434.833344	1023.000000	1023.000000	2046.000000
21.379999	0.012435	7.349311	1.666577	-1.631948	-0.398633	7.713315	0.000000	-10.000000	-0.241667	19.216667	441.666656	1023.000000	1023.000000	2046.000000
21.400000	0.013334	7.880560	1.764278	-1.456098	-0.294903	7.867284	0.000000	-10.000000	-0.225000	18.233334	448.166656	1023.000000	1023.000000	2046.000000
21.420000	0.014062	8.310549	1.859336	-1.321052	-0.245509	8.017775	0.000000	-10.000000	-0.191667	17.166668	454.500000	1023.000000	1023.000000	2046.000000
21.440001	0.014817	8.756554	1.931351	-1.134642	-0.127593	8.087438	0.000000	-10.000000	-0.175000	16.283333	460.333344	1023.000000	1023.000000	2046.000000
21.459999	0.015775	9.323006	2.059525	-0.937983	0.008179	8.193285	0.000000	-10.000000	-0.158333	15.133333	466.000000	1023.000000	1023.000000	2046.000000
21.480000	0.016832	9.947775	2.255623	-0.749835	0.118613	8.323374	0.000000	-10.000000	-0.133333	13.866667	471.166656	1023.000000	1023.000000	2046.000000
21.500000	0.017489	10.335713	2.385432	-0.711429	0.169447	8.492264	0.000000	-10.000000	-0.108333	12.433333	476.166656	1023.000000	1023.000000	2046.000000
21.520000	0.017551	10.372856	2.367474	-0.727828	0.198772	8.534438	0.000000	-10.000000	-0.075000	10.983334	480.500000	1023.000000	1023.000000	2046.000000
21.540001	0.017478	10.329741	2.347886	-0.742598	0.210639	8.513815	0.000000	-10.000000	-0.050000	9.616667	484.500000	1023.000000	1023.000000	2046.000000
21.559999	0.017825	10.534785	2.382025	-0.657289	0.272286	8.537764	0.000000	-10.000000	-0.025000	8.183333	487.833344	1023.000000	1023.000000	2046.000000
21.580000	0.018133	10.716868	2.482769	-0.719817	0.168698	8.785217	0.000000	-10.000000	-0.016667	6.416667	490.833344	1023.000000	1023.000000	2046.000000
21.600000	0.018647	11.020354	2.468135	-0.470980	0.320577	8.702623	0.000000	-10.000000	-0.008333	4.400000	493.333344	1023.000000	1023.000000	2046.000000
21.620001	0.019349	11.435081	2.456691	-0.223823	0.356274	8.845941	0.000000	-10.000000	-0.008333	2.200000	495.000000	1023.000000	1023.000000	2046.000000
21.639999	0.019333	11.425874	2.258330	0.008067	0.372239	8.787237	0.000000	-10.000000	0.000000	0.033333	495.833344	1023.000000	1023.000000	2046.000000
21.660000	0.018312	10.822273	2.037958	-0.042115	0.300328	8.526102	0.000000	-10.000000	0.000000	-1.816667	496.000000	1023.000000	1023.000000	2046.000000
21.680000	0.015873	9.380892	1.672734	-0.264087	0.100575	7.871671	0.000000	-10.000000	0.000000	-3.416667	496.000000	1023.000000	1023.000000	2046.000000
21.700001	0.012423	7.341964	1.077293	-0.592498	-0.231750	7.088919	0.000000	-10.000000	0.008333	-4.866667	496.000000	1023.000000	1023.000000	2046.000000
21.719999	0.009133	5.397861	0.475939	-0.874522	-0.616285	6.412730	0.000000	-10.000000	0.016667	-6.083333	496.000000	1023.000000	1023.000000	2046.000000
21.740000	0.006318	3.734166	-0.021978	-1.205147	-0.938624	5.899914	0.000000	-10.000000	0.033333	-6.983334	496.000000	1023.000000	1023.000000	2046.000000
21.760000	0.004206	2.485866	-0.348809	-1.539060	-1.147299	5.521034	0.000000	-10.000000	0.041667	-7.533333	496.000000	1023.000000	1023.000000	2046.000000
21.780001	0.002478	1.464572	-0.603696	-1.821402	-1.335873	5.225543	0.000000	-10.000000	0.041667	-8.000000	496.000000	1023.000000	1023.000000	2046.000000
21.799999	0.001155	0.682526	-0.782168	-1.968796	-1.529148	4.962638	0.000000	-10.000000	0.033333	-8.583333	496.000000	1023.000000	1023.000000	2046.000000
21.820000	-0.000009	-0.005103	-1.012542	-2.141464	-1.659459	4.808362	0.000000	-10.000000	0.041667	-9.283334	496.000000	1023.000000	1023.000000	2046.000000
21.840000	-0.001180	-0.697205	-1.245463	-2.266614	-1.811009	4.625881	0.000000	-10.000000	0.058333	-10.250000	488.666656	1023.000000	1023.000000	2046.000000
21.860001	-0.002336	-1.380292	-1.433358	-2.434136	-2.021509	4.508711	0.000000	-10.000000	0.083333	-11.716667	478.666656	1023.000000	1023.000000	2046.000000
21.879999	-0.003343	-1.975793	-1.640227	-2.491775	-2.166214	4.322423	0.000000	-10.000000	0.091667	-12.883334	468.666656	1023.000000	1023.000000	2046.000000
21.900000	-0.004195	-2.479204	-1.822272	-2.589310	-2.285458	4.217835	0.000000	-10.000000	0.125000	-13.983334	464.500000	1023.000000	1023.000000	2046.000000
21.920000	-0.005035	-2.975811	-1.974025	-2.726119	-2.415212	4.139544	0.000000	-10.000000	0.158333	-14.650001	461.333344	1023.000000	1023.000000	2046.000000
21.940001	-0.005754	-3.400845	-2.115132	-2.915441	-2.473098	4.102825	0.000000	-10.000000	0.191667	-15.600000	456.500000	1023.000000	1023.000000	2046.000000
21.959999	-0.006629	-3.917619	-2.159073	-3.272670	-2.561309	4.075434	0.000000	-10.000000	0.200000	-16.650002	451.166656	1023.000000	1023.000000	2046.000000
21.980000	-0.007365	-4.352543	-2.159815	-3.600446	-2.600629	4.008348	0.000000	-10.000000	0.233333	-17.833334	445.500000	1023.000000	1023.000000	2046.000000
22.000000	-0.007853	-4.641175	-2.088503	-3.870071	-2.628690	3.946089	0.000000	-10.000000	0.250000	-19.000000	439.500000	1023.000000	1023.000000	2046.000000
22.020000	-0.007952	-4.699440	-2.015812	-4.090165	-2.589141	3.995678	0.000000	-10.000000	0.283333	-19.900000	433.166656	1023.000000	1023.000000	2046.000000
22.040001	-0.007819	-4.620952	-1.902776	-4.251573	-2.533660	4.067057	0.000000	-10.000000	0.300000	-20.533333	426.666656	1023.000000	1023.000000	2046.000000
22.059999	-0.007794	-4.606384	-1.800505	-4.502429	-2.419837	4.116386	0.000000	-10.000000	0.325000	-21.116667	419.833344	1023.000000	1023.000000	2046.000000
22.080000	-0.008218	-4.856674	-1.680010	-4.897427	-2.312425	4.033188	0.000000	-10.000000	0.341667	-21.933334	412.833344	1023.000000	1023.000000	2046.000000
22.100000	-0.008972	-5.302217	-1.578294	-5.250002	-2.223012	3.749091	0.000000	-10.000000	0.350000	-22.533333	405.500000	1023.000000	1023.000000	2046.000000
22.120001	-0.009805	-5.794535	-1.496862	-5.543496	-2.219167	3.464990	0.000000	-10.000000	0.366667	-22.983334	397.833344	1023.000000	1023.000000	2046.000000
22.139999	-0.010722	-6.336747	-1.478084	-5.747760	-2.235930	3.125027	0.000000	-10.000000	0.383333	-23.233334	390.166656	1023.000000	1023.000000	2046.000000
22.160000	-0.011590	-6.849780	-1.437516	-5.979162	-2.264834	2.831732	0.000000	-10.000000	0.391667	-23.516666	382.500000	1023.000000	1023.000000	2046.000000
22.180000	-0.012411	-7.334992	-1.432141	-6.177474	-2.326917	2.601540	0.000000	-10.000000	0.408333	-23.766666	374.833344	1023.000000	1023.000000	2046.000000
22.200001	-0.012994	-7.679604	-1.408705	-6.287157	-2.399416	2.415673	0.000000	-10.000000	0.441667	-24.000000	367.000000	1023.000000	1023.000000	2046.000000
22.219999	-0.013210	-7.807376	-1.344275	-6.372429	-2.403308	2.312637	0.000000	-10.000000	0.458333	-24.350000	359.000000	1023.000000	1023.000000	2046.000000
22.240000	-0.013289	-7.853978	-1.239786	-6.447871	-2.436752	2.270432	0.000000	-10.000000	0.466667	-24.600000	350.666656	1023.000000	1023.000000	2046.000000
22.260000	-0.013395	-7.916716	-1.199010	-6.510394	-2.404835	2.197523	0.000000	-10.000000	0.458333	-24.666668	342.333344	1023.000000	1023.000000	2046.000000
22.280001	-0.013473	-7.962567	-1.113433	-6.600843	-2.381339	2.133048	0.000000	-10.000000	0.466667	-24.583334	334.000000	1023.000000	1023.000000	2046.000000
22.299999	-0.013667	-8.077114	-1.022230	-6.697113	-2.426515	2.068744	0.000000	-10.000000	0.466667	-24.550001	326.000000	1023.000000	1023.000000	2046.000000
22.320000	-0.013834	-8.176159	-0.961823	-6.785665	-2.402855	1.974183	0.000000	-10.000000	0.466667	-24.566668	317.833344	1023.000000	1023.000000	2046.000000
22.340000	-0.014100	-8.333275	-0.880401	-6.907012	-2.434850	1.888989	0.000000	-10.000000	0.458333	-24.483334	309.500000	1023.000000	1023.000000	2046.000000
22.360001	-0.014469	-8.551043	-0.854244	-7.044735	-2.442391	1.790327	0.000000	-10.000000	0.458333	-24.383333	301.166656	1023.000000	1023.000000	2046.000000
22.379999	-0.014786	-8.738348	-0.818482	-7.161734	-2.467966	1.709834	0.000000	-10.000000	0.450000	-24.066668	293.000000	1023.000000	1023.000000	2046.000000
22.400000	-0.015070	-8.906451	-0.808413	-7.217621	-2.488237	1.607820	0.000000	-10.000000	0.416667	-23.750000	285.000000	1023.000000	1023.000000	2046.000000
22.420000	-0.015254	-9.015059	-0.757166	-7.304081	-2.533466	1.579654	0.000000	-10.000000	0.383333	-23.216667	277.166656	1023.000000	1023.000000	2046.000000
22.440001	-0.015502	-9.161763	-0.741248	-7.364127	-2.578907	1.522519	0.000000	-10.000000	0.341667	-22.583334	269.500000	1023.000000	1023.000000	2046.000000
22.459999	-0.015765	-9.317043	-0.710064	-7.377434	-2.618385	1.388841	0.000000	-10.000000	0.333333	-21.766666	262.000000	1023.000000	1023.000000	2046.000000
22.480000	-0.015661	-9.255420	-0.607360	-7.365188	-2.649946	1.367074	0.000000	-10.000000	0.333333	-21.300001	254.666672	1023.000000	1023.000000	2046.000000
22.500000	-0.015359	-9.077041	-0.473450	-7.305205	-2.690031	1.391646	0.000000	-10.000000	0.333333	-21.050001	247.500000	1023.000000	1023.000000	2046.000000
22.520000	-0.015280	-9.030585	-0.482248	-7.303838	-2.695068	1.450569	0.000000	-10.000000	0.333333	-21.100000	242.833328	1023.000000	1023.000000	2046.000000
22.540001	-0.015569	-9.201186	-0.531269	-7.335438	-2.804260	1.469781	0.000000	-10.000000	0.325000	-20.883335	235.833328	1023.000000	1023.000000	2046.000000
22.559999	-0.015875	-9.381948	-0.526645	-7.371576	-2.920804	1.437078	0.000000	-10.000000	0.325000	-20.683334	228.833328	1023.000000	1023.000000	2046.000000
22.580000	-0.016035	-9.476480	-0.544586	-7.524676	-3.009933	1.602716	0.000000	-10.000000	0.316667	-20.216667	219.666672	1023.000000	1023.000000	2046.000000
22.600000	-0.016955	-10.020222	-0.646394	-7.509127	-3.207733	1.343033	0.000000	-10.000000	0.300000	-19.783333	213.000000	1023.000000	1023.000000	2046.000000
22.620001	-0.016663	-9.847920	-0.680141	-7.430916	-3.195027	1.458164	0.000000	-10.000000	0.275000	-19.466667	206.333328	1023.000000	1023.000000	2046.000000
22.639999	-0.016369	-9.674047	-0.719611	-7.224667	-3.245417	1.515648	0.000000	-10.000000	0.250000	-19.216667	199.833328	1023.000000	1023.000000	2046.000000
22.660000	-0.016938	-10.010495	-0.885380	-7.198469	-3.318482	1.391836	0.000000	-10.000000	0.225000	-19.016666	193.333328	1023.000000	1023.000000	2046.000000
22.680000	-0.018534	-10.953469	-1.210724	-7.222044	-3.499363	0.978662	0.000000	-10.000000	0.208333	-18.316666	187.000000	1023.000000	1023.000000	2046.000000
22.700001	-0.021086	-12.461642	-1.676856	-7.359792	-3.836836	0.411842	0.000000	-10.000000	0.191667	-17.666666	180.833328	1023.000000	1023.000000	2046.000000
22.719999	-0.024139	-14.265989	-2.221641	-7.585346	-4.231580	-0.227422	0.000000	-10.000000	0.175000	-16.683334	175.000000	1023.000000	1023.000000	2046.000000
22.740000	-0.027175	-16.060591	-2.837803	-7.879562	-4.564373	-0.778852	0.000000	-10.000000	0.158333	-15.800000	169.500000	1023.000000	1023.000000	2046.000000
22.760000	-0.029938	-17.693415	-3.334874	-8.205293	-4.935390	-1.217858	0.000000	-10.000000	0.150000	-14.983334	164.166672	1023.000000	1023.000000	2046.000000
22.780001	-0.032177	-19.016861	-3.697273	-8.506014	-5.236938	-1.576635	0.000000	-10.000000	0.150000	-14.416667	159.000000	1023.000000	1023.000000	2046.000000
22.799999	-0.033881	-20.023787	-3.959436	-8.717214	-5.465692	-1.881446	0.000000	-10.000000	0.150000	-14.100000	154.166672	1023.000000	1023.000000	2046.000000
22.820000	-0.035180	-20.791470	-4.189856	-8.852404	-5.656112	-2.093099	0.000000	-10.000000	0.133333	-13.916667	149.500000	1023.000000	1023.000000	2046.000000
22.840000	-0.036238	-21.416477	-4.417738	-8.952151	-5.819799	-2.226788	0.000000	-10.000000	0.133333	-13.733334	144.833328	1023.000000	1023.000000	2046.000000
22.860001	-0.037395	-22.100561	-4.639121	-9.103302	-6.024518	-2.333620	0.000000	-10.000000	0.125000	-13.716666	140.333328	1023.000000	1023.000000	2046.000000
22.879999	-0.038418	-22.705303	-4.823022	-9.229971	-6.236155	-2.416155	0.000000	-10.000000	0.150000	-13.533334	135.666672	1023.000000	1023.000000	2046.000000
22.900000	-0.039302	-23.227232	-5.004160	-9.349879	-6.389355	-2.483839	0.000000	-10.000000	0.150000	-13.550000	131.333328	1023.000000	1023.000000	2046.000000
22.920000	-0.039938	-23.603546	-5.134562	-9.406294	-6.551536	-2.511154	0.000000	-10.000000	0.158333	-13.483334	126.666664	1023.000000	1023.000000	2046.000000
22.940001	-0.040417	-23.886585	-5.263402	-9.467352	-6.628152	-2.527679	0.000000	-10.000000	0.133333	-13.416667	122.333336	1023.000000	1023.000000	2046.000000
22.959999	-0.040789	-24.106438	-5.299397	-9.607199	-6.726546	-2.473296	0.000000	-10.000000	0.133333	-13.400000	117.666664	1023.000000	1023.000000	2046.000000
22.980000	-0.040975	-24.216406	-5.313111	-9.812200	-6.711202	-2.379893	0.000000	-10.000000	0.133333	-13.316667	113.333336	1023.000000	1023.000000	2046.000000
23.000000	-0.040940	-24.195322	-5.243809	-9.985402	-6.671413	-2.294698	0.000000	-10.000000	0.150000	-13.466667	108.666664	1023.000000	1023.000000	2046.000000
23.020000	-0.040664	-24.032442	-5.105005	-10.093171	-6.631592	-2.202675	0.000000	-10.000000	0.150000	-13.316667	104.333336	1023.000000	1023.000000	2046.000000
23.040001	-0.039988	-23.633043	-4.935183	-10.140335	-6.517091	-2.040434	0.000000	-10.000000	0.150000	-13.266667	99.833336	1023.000000	1023.000000	2046.000000
23.059999	-0.039529	-23.361759	-4.706579	-10.294765	-6.470035	-1.890382	0.000000	-10.000000	0.150000	-13.116667	95.500000	1023.000000	1023.000000	2046.000000
23.080000	-0.039384	-23.275677	-4.504894	-10.542731	-6.381292	-1.846759	0.000000	-10.000000	0.133333	-13.033334	91.166664	1023.000000	1023.000000	2046.000000
23.100000	-0.039858	-23.555914	-4.416619	-10.826751	-6.364804	-1.947740	0.000000	-10.000000	0.100000	-12.766666	86.666664	1023.000000	1023.000000	2046.000000
23.120001	-0.040542	-23.960379	-4.341496	-11.106851	-6.380809	-2.131222	0.000000	-10.000000	0.066667	-12.216667	82.333336	1023.000000	1023.000000	2046.000000
23.139999	-0.041018	-24.241617	-4.297578	-11.230308	-6.431174	-2.282557	0.000000	-10.000000	0.050000	-11.750000	78.000000	1023.000000	1023.000000	2046.000000
23.160000	-0.041405	-24.470169	-4.330406	-11.288239	-6.449510	-2.402015	0.000000	-10.000000	0.050000	-11.200000	74.333336	1023.000000	1023.000000	2046.000000
23.180000	-0.041551	-24.556654	-4.241774	-11.331406	-6.529494	-2.453981	0.000000	-10.000000	0.050000	-10.800000	70.666664	1023.000000	1023.000000	2046.000000
23.200001	-0.041528	-24.542864	-4.230324	-11.307432	-6.504225	-2.500883	0.000000	-10.000000	0.050000	-10.316667	67.166664	1023.000000	1023.000000	2046.000000
23.219999	-0.041468	-24.507696	-4.184898	-11.281712	-6.557433	-2.483654	0.000000	-10.000000	0.050000	-10.033334	63.500000	1023.000000	1023.000000	2046.000000
23.240000	-0.041196	-24.347107	-4.125703	-11.287209	-6.570904	-2.363291	0.000000	-10.000000	0.050000	-9.800000	60.166668	1023.000000	1023.000000	2046.000000
23.260000	-0.040838	-24.135118	-4.060283	-11.225784	-6.579663	-2.269387	0.000000	-10.000000	0.041667	-9.633334	56.833332	1023.000000	1023.000000	2046.000000
23.280001	-0.040428	-23.893015	-3.925406	-11.178802	-6.623498	-2.165309	0.000000	-10.000000	0.033333	-9.350000	53.666668	1023.000000	1023.000000	2046.000000
23.299999	-0.039833	-23.541275	-3.795851	-11.118797	-6.578245	-2.048381	0.000000	-10.000000	0.025000	-8.883333	50.500000	1023.000000	1023.000000	2046.000000
23.320000	-0.039478	-23.331671	-3.647437	-11.090103	-6.597407	-1.996725	0.000000	-10.000000	0.016667	-8.383333	47.500000	1023.000000	1023.000000	2046.000000
23.340000	-0.038986	-23.040457	-3.530262	-11.014182	-6.548103	-1.947910	0.000000	-10.000000	0.008333	-7.800000	44.666668	1023.000000	1023.000000	2046.000000
23.360001	-0.038458	-22.728750	-3.427150	-10.920986	-6.486382	-1.894233	0.000000	-10.000000	0.000000	-7.283333	42.000000	1023.000000	1023.000000	2046.000000
23.379999	-0.038019	-22.469400	-3.329577	-10.864450	-6.426634	-1.848741	0.000000	-10.000000	0.000000	-6.650000	39.666668	1023.000000	1023.000000	2046.000000
23.400000	-0.037600	-22.221878	-3.213195	-10.814382	-6.397922	-1.796380	0.000000	-10.000000	0.000000	-6.116667	37.500000	1023.000000	1023.000000	2046.000000
23.420000	-0.037016	-21.876274	-3.112453	-10.730063	-6.319330	-1.714427	0.000000	-10.000000	0.000000	-5.583333	35.500000	1023.000000	1023.000000	2046.000000
23.440001	-0.036483	-21.561203	-3.039399	-10.664853	-6.237233	-1.619717	0.000000	-10.000000	0.000000	-5.066667	33.500000	1023.000000	1023.000000	2046.000000
23.459999	-0.036091	-21.329765	-2.989520	-10.598071	-6.187661	-1.554513	0.000000	-10.000000	0.000000	-4.300000	31.833334	1023.000000	1023.000000	2046.000000
23.480000	-0.035695	-21.095457	-2.883095	-10.551523	-6.205807	-1.455033	0.000000	-10.000000	0.000000	-3.683333	30.333334	1023.000000	1023.000000	2046.000000
23.500000	-0.035386	-20.913326	-2.764087	-10.511098	-6.244493	-1.393649	0.000000	-10.000000	0.000000	-3.250000	29.166666	1023.000000	1023.000000	2046.000000
23.520000	-0.035137	-20.765783	-2.696772	-10.471274	-6.241401	-1.356337	0.000000	-10.000000	0.000000	-3.133333	28.000000	1023.000000	1023.000000	2046.000000
23.540001	-0.034559	-20.424604	-2.578823	-10.369284	-6.219501	-1.256996	0.000000	-10.000000	0.000000	-3.166667	27.000000	1023.000000	1023.000000	2046.000000
23.559999	-0.033845	-20.002174	-2.431174	-10.255471	-6.197410	-1.118118	0.000000	-10.000000	0.000000	-3.333333	26.000000	1023.000000	1023.000000	2046.000000
23.580000	-0.033666	-19.896784	-2.379271	-10.238408	-6.265349	-1.013757	0.000000	-10.000000	0.000000	-3.566667	24.833334	1023.000000	1023.000000	2046.000000
23.600000	-0.033863	-20.012835	-2.438854	-10.302631	-6.351972	-0.919377	0.000000	-10.000000	0.008333	-3.783333	23.666666	1023.000000	1023.000000	2046.000000
23.620001	-0.034033	-20.113266	-2.447920	-10.294572	-6.447249	-0.923525	0.000000	-10.000000	0.008333	-3.983333	22.333334	1023.000000	1023.000000	2046.000000
23.639999	-0.034409	-20.335976	-2.510025	-10.563782	-6.598260	-0.663907	0.000000	-10.000000	0.008333	-4.183333	21.000000	1023.000000	1023.000000	2046.000000
23.660000	-0.034647	-20.476328	-2.539014	-10.399142	-6.665627	-0.872543	0.000000	-10.000000	0.000000	-4.333333	19.666666	1023.000000	1023.000000	2046.000000
23.680000	-0.033933	-20.054178	-2.513220	-10.189157	-6.605392	-0.746410	0.000000	-10.000000	0.000000	-4.383334	18.166666	1023.000000	1023.000000	2046.000000
23.700001	-0.032947	-19.471447	-2.539470	-9.793386	-6.549968	-0.588624	0.000000	-10.000000	0.000000	-4.416667	16.833334	1023.000000	1023.000000	2046.000000
23.719999	-0.032846	-19.411819	-2.618443	-9.629225	-6.535459	-0.628693	0.000000	-10.000000	0.000000	-4.366667	15.166667	1023.000000	1023.000000	2046.000000
23.740000	-0.033883	-20.025143	-2.918912	-9.564405	-6.613400	-0.928426	0.000000	-10.000000	0.000000	-4.000000	13.833333	1023.000000	1023.000000	2046.000000
23.760000	-0.035889	-21.210258	-3.370080	-9.592868	-6.765726	-1.481584	0.000000	-10.000000	0.000000	-3.250000	12.333333	1023.000000	1023.000000	2046.000000
23.780001	-0.038697	-22.869896	-3.850096	-9.817080	-7.100978	-2.101742	0.000000	-10.000000	-0.008333	-2.066667	11.500000	1023.000000	1023.000000	2046.000000
23.799999	-0.041502	-24.527792	-4.421558	-10.102969	-7.396142	-2.607123	0.000000	-10.000000	-0.008333	-0.966667	11.000000	1023.000000	1023.000000	2046.000000
23.820000	-0.043999	-26.003569	-4.878016	-10.393671	-7.708434	-3.023448	0.000000	-10.000000	-0.016667	-0.250000	11.000000	1023.000000	1023.000000	2046.000000
23.840000	-0.045776	-27.053743	-5.189594	-10.606960	-7.914773	-3.342414	0.000000	-10.000000	-0.008333	0.000000	11.000000	1023.000000	1023.000000	2046.000000
23.860001	-0.047022	-27.789976	-5.403444	-10.800668	-8.057793	-3.528071	0.000000	-10.000000	-0.008333	-0.633333	11.000000	1023.000000	1023.000000	2046.000000
23.879999	-0.048053	-28.399061	-5.608400	-10.912482	-8.184079	-3.694100	0.000000	-10.000000	0.000000	-1.633333	10.833333	1023.000000	1023.000000	2046.000000
23.900000	-0.048794	-28.837065	-5.797126	-10.967640	-8.309464	-3.762835	0.000000	-10.000000	0.000000	-3.016667	10.166667	1023.000000	1023.000000	2046.000000
23.920000	-0.049497	-29.252728	-5.980841	-11.004953	-8.421583	-3.845350	0.000000	-10.000000	0.000000	-4.133333	9.000000	1023.000000	1023.000000	2046.000000
23.940001	-0.050185	-29.659157	-6.156818	-11.069348	-8.551032	-3.881959	0.000000	-10.000000	0.000000	-5.133333	7.333333	1023.000000	1023.000000	2046.000000
23.959999	-0.050820	-30.034904	-6.308712	-11.153847	-8.684894	-3.887453	0.000000	-10.000000	0.000000	-5.916667	5.500000	1023.000000	1023.000000	2046.000000
23.980000	-0.051269	-30.299894	-6.440275	-11.206708	-8.756284	-3.896628	0.000000	-10.000000	0.008333	-6.483334	3.500000	1023.000000	1023.000000	2046.000000
24.000000	-0.051491	-30.431160	-6.556038	-11.233582	-8.800789	-3.840750	0.000000	-10.000000	0.016667	-6.866667	1.666667	1023.000000	1023.000000	2046.000000
24.020000	-0.051556	-30.469696	-6.559138	-11.312259	-8.862363	-3.735937	0.000000	-10.000000	0.025000	-7.116667	-0.166667	1023.000000	1023.000000	2046.000000
24.040001	-0.051523	-30.449833	-6.527329	-11.450069	-8.850625	-3.621810	0.000000	-10.000000	0.016667	-7.316667	-2.166667	1023.000000	1023.000000	2046.000000
24.059999	-0.051452	-30.407909	-6.471977	-11.603020	-8.809439	-3.523474	0.000000	-10.000000	0.016667	-7.750000	-4.500000	1023.000000	1023.000000	2046.000000
24.080000	-0.051048	-30.169607	-6.313721	-11.697142	-8.755799	-3.402945	0.000000	-10.000000	0.025000	-8.083333	-7.166667	1023.000000	1023.000000	2046.000000
24.100000	-0.050265	-29.706663	-6.046119	-11.813174	-8.687312	-3.160059	0.000000	-10.000000	0.041667	-8.083333	-9.833333	1023.000000	1023.000000	2046.000000
24.120001	-0.049456	-29.228361	-5.776546	-11.929900	-8.576753	-2.945163	0.000000	-10.000000	0.033333	-7.650000	-12.666667	1023.000000	1023.000000	2046.000000
24.139999	-0.049102	-29.019026	-5.501473	-12.171831	-8.513305	-2.832416	0.000000	-10.000000	0.016667	-7.216667	-15.166667	1023.000000	1023.000000	2046.000000
24.160000	-0.049079	-29.005594	-5.321982	-12.393217	-8.422382	-2.868013	0.000000	-10.000000	0.000000	-6.883334	-17.500000	1023.000000	1023.000000	2046.000000
24.180000	-0.049402	-29.196476	-5.217755	-12.614392	-8.388953	-2.975375	0.000000	-10.000000	0.000000	-6.433333	-19.833334	1023.000000	1023.000000	2046.000000
24.200001	-0.049722	-29.385756	-5.144443	-12.721586	-8.405891	-3.113835	0.000000	-10.000000	0.000000	-5.816667	-22.000000	1023.000000	1023.000000	2046.000000
24.219999	-0.049811	-29.438446	-5.107260	-12.743227	-8.411605	-3.176354	0.000000	-10.000000	0.000000	-5.083333	-24.000000	1023.000000	1023.000000	2046.000000
24.240000	-0.049892	-29.486090	-5.067554	-12.771604	-8.398872	-3.248060	0.000000	-10.000000	-0.008333	-4.166667	-25.500000	1023.000000	1023.000000	2046.000000
24.260000	-0.049780	-29.420115	-5.015506	-12.736683	-8.374994	-3.292931	0.000000	-10.000000	-0.008333	-2.716667	-27.166666	1023.000000	1023.000000	2046.000000
24.280001	-0.049475	-29.239906	-4.963001	-12.684301	-8.305408	-3.287197	0.000000	-10.000000	-0.008333	-1.516667	-28.333334	1023.000000	1023.000000	2046.000000
24.299999	-0.049008	-28.963749	-4.901405	-12.608639	-8.265924	-3.187782	0.000000	-10.000000	0.000000	-0.500000	-29.000000	1023.000000	1023.000000	2046.000000
24.320000	-0.048314	-28.553745	-4.803030	-12.485128	-8.188202	-3.077384	0.000000	-10.000000	-0.016667	0.083333	-29.000000	1023.000000	1023.000000	2046.000000
24.340000	-0.047493	-28.068478	-4.676256	-12.333199	-8.098922	-2.960100	0.000000	-10.000000	-0.025000	1.250000	-29.000000	1023.000000	1023.000000	2046.000000
24.360001	-0.046622	-27.553669	-4.522310	-12.247206	-7.975496	-2.808658	0.000000	-10.000000	-0.041667	2.633333	-29.000000	1023.000000	1023.000000	2046.000000
24.379999	-0.045858	-27.101881	-4.374022	-12.141832	-7.888159	-2.697868	0.000000	-10.000000	-0.050000	4.033333	-29.000000	1023.000000	1023.000000	2046.000000
24.400000	-0.045049	-26.623825	-4.226350	-12.042109	-7.772793	-2.582573	0.000000	-10.000000	-0.058333	5.150000	-29.000000	1023.000000	1023.000000	2046.000000
24.420000	-0.044272	-26.164976	-4.087097	-11.980084	-7.649808	-2.447986	0.000000	-10.000000	-0.075000	6.050000	-29.000000	1023.000000	1023.000000	2046.000000
24.440001	-0.043557	-25.741917	-3.931375	-11.872108	-7.577291	-2.361143	0.000000	-10.000000	-0.083333	6.850000	-29.000000	1023.000000	1023.000000	2046.000000
24.459999	-0.042699	-25.235048	-3.786938	-11.763708	-7.431444	-2.252958	0.000000	-10.000000	-0.100000	7.583333	-29.000000	1023.000000	1023.000000	2046.000000
24.480000	-0.041822	-24.716883	-3.606972	-11.625881	-7.324118	-2.159911	0.000000	-10.000000	-0.100000	8.066667	-29.000000	1023.000000	1023.000000	2046.000000
24.500000	-0.040990	-24.224888	-3.437635	-11.516045	-7.271340	-1.999869	0.000000	-10.000000	-0.100000	8.483334	-29.000000	1023.000000	1023.000000	2046.000000
24.520000	-0.040188	-23.751211	-3.255830	-11.378575	-7.227720	-1.889085	0.000000	-10.000000	-0.100000	8.666667	-29.000000	1023.000000	1023.000000	2046.000000
24.540001	-0.039345	-23.253002	-3.107370	-11.255839	-7.162112	-1.727682	0.000000	-10.000000	-0.091667	9.216667	-12.000000	1023.000000	1023.000000	2046.000000
24.559999	-0.038381	-22.683289	-2.873737	-11.102214	-7.136761	-1.570578	0.000000	-10.000000	-0.100000	9.766666	5.666667	1023.000000	1023.000000	2046.000000
24.580000	-0.037169	-21.966917	-2.661569	-10.924204	-6.994778	-1.386366	0.000000	-10.000000	-0.100000	10.483334	24.500000	1023.000000	1023.000000	2046.000000
24.600000	-0.036038	-21.298656	-2.460485	-10.753068	-6.918231	-1.166873	0.000000	-10.000000	-0.116667	10.933333	27.500000	1023.000000	1023.000000	2046.000000
24.620001	-0.035378	-20.908361	-2.434352	-10.695712	-6.792064	-0.986233	0.000000	-10.000000	-0.125000	11.533334	31.166666	1023.000000	1023.000000	2046.000000
24.639999	-0.034966	-20.664799	-2.386546	-10.645909	-6.776407	-0.855936	0.000000	-10.000000	-0.141667	12.166667	35.000000	1023.000000	1023.000000	2046.000000
24.660000	-0.034486	-20.381216	-2.497813	-10.583346	-6.594081	-0.705977	0.000000	-10.000000	-0.158333	12.816667	39.000000	1023.000000	1023.000000	2046.000000
24.680000	-0.034102	-20.154100	-2.434972	-10.736432	-6.645631	-0.337065	0.000000	-10.000000	-0.166667	13.550000	43.166668	1023.000000	1023.000000	2046.000000
24.700001	-0.033448	-19.767605	-2.280820	-10.377401	-6.681056	-0.428329	0.000000	-10.000000	-0.183333	14.066667	47.500000	1023.000000	1023.000000	2046.000000
24.719999	-0.031819	-18.804760	-2.207702	-9.917740	-6.563309	-0.116009	0.000000	-10.000000	-0.191667	14.683333	52.166668	1023.000000	1023.000000	2046.000000
24.740000	-0.030680	-18.131828	-2.260072	-9.526616	-6.460417	0.115276	0.000000	-10.000000	-0.208333	15.200001	57.000000	1023.000000	1023.000000	2046.000000
24.760000	-0.030333	-17.927034	-2.381100	-9.227178	-6.444599	0.125842	0.000000	-10.000000	-0.225000	16.000000	62.000000	1023.000000	1023.000000	2046.000000
24.780001	-0.031024	-18.335394	-2.626655	-9.065542	-6.499036	-0.144161	0.000000	-10.000000	-0.233333	16.966667	67.166664	1023.000000	1023.000000	2046.000000
24.799999	-0.032770	-19.367126	-2.958830	-9.049282	-6.668531	-0.690483	0.000000	-10.000000	-0.258333	17.933334	72.666664	1023.000000	1023.000000	2046.000000
24.820000	-0.034924	-20.640356	-3.377776	-9.212700	-6.915447	-1.134434	0.000000	-10.000000	-0.275000	18.900000	78.500000	1023.000000	1023.000000	2046.000000
24.840000	-0.036974	-21.851372	-3.780862	-9.424875	-7.196393	-1.449241	0.000000	-10.000000	-0.308333	19.766666	84.666664	1023.000000	1023.000000	2046.000000
24.860001	-0.038334	-22.655209	-4.088237	-9.665193	-7.330960	-1.570819	0.000000	-10.000000	-0.308333	20.250000	91.000000	1023.000000	1023.000000	2046.000000
24.879999	-0.039036	-23.070303	-4.322525	-9.806518	-7.292944	-1.648315	0.000000	-10.000000	-0.325000	20.583334	97.666664	1023.000000	1023.000000	2046.000000
24.900000	-0.039336	-23.247503	-4.442050	-9.821807	-7.288016	-1.695631	0.000000	-10.000000	-0.350000	21.083334	104.500000	1023.000000	1023.000000	2046.000000
24.920000	-0.039291	-23.221247	-4.545949	-9.778687	-7.273778	-1.622833	0.000000	-10.000000	-0.383333	21.866667	111.500000	1023.000000	1023.000000	2046.000000
24.940001	-0.039220	-23.178991	-4.581453	-9.716109	-7.362671	-1.518758	0.000000	-10.000000	-0.400000	22.516666	118.666664	1023.000000	1023.000000	2046.000000
24.959999	-0.039062	-23.085426	-4.604602	-9.665680	-7.425264	-1.389880	0.000000	-10.000000	-0.375000	22.500000	126.166664	1023.000000	1023.000000	2046.000000
24.980000	-0.038869	-22.971796	-4.572484	-9.647644	-7.531267	-1.220400	0.000000	-10.000000	-0.358333	22.166668	133.666672	1023.000000	1023.000000	2046.000000
25.000000	-0.038536	-22.774874	-4.612924	-9.546522	-7.534100	-1.081328	0.000000	-10.000000	-0.341667	21.866667	141.166672	1023.000000	1023.000000	2046.000000
25.020000	-0.037890	-22.392910	-4.574824	-9.448336	-7.529198	-0.840552	0.000000	-10.000000	-0.358333	21.750000	148.500000	1023.000000	1023.000000	2046.000000
25.040001	-0.037106	-21.929834	-4.481197	-9.292519	-7.520993	-0.635127	0.000000	-10.000000	-0.366667	21.900002	155.833328	1023.000000	1023.000000	2046.000000
25.059999	-0.036259	-21.429312	-4.395337	-9.220526	-7.434068	-0.379382	0.000000	-10.000000	-0.383333	22.216667	163.000000	1023.000000	1023.000000	2046.000000
25.080000	-0.035128	-20.760839	-4.294734	-9.135561	-7.247697	-0.082847	0.000000	-10.000000	-0.400000	22.583334	170.333328	1023.000000	1023.000000	2046.000000
25.100000	-0.033883	-20.024809	-4.067584	-9.016348	-7.127274	0.186396	0.000000	-10.000000	-0.400000	22.850000	177.833328	1023.000000	1023.000000	2046.000000
25.120001	-0.032239	-19.053474	-3.818257	-8.856837	-6.906580	0.528200	0.000000	-10.000000	-0.408333	23.066668	185.500000	1023.000000	1023.000000	2046.000000
25.139999	-0.030321	-17.920004	-3.522329	-8.663111	-6.642661	0.908097	0.000000	-10.000000	-0.408333	23.650000	193.166672	1023.000000	1023.000000	2046.000000
25.160000	-0.028485	-16.834591	-3.156225	-8.554648	-6.403605	1.279888	0.000000	-10.000000	-0.433333	24.083334	201.000000	1023.000000	1023.000000	2046.000000
25.180000	-0.026964	-15.935824	-2.837147	-8.502327	-6.119258	1.522907	0.000000	-10.000000	-0.441667	24.700001	209.000000	1023.000000	1023.000000	2046.000000
25.200001	-0.025834	-15.267752	-2.553944	-8.447300	-5.886980	1.620472	0.000000	-10.000000	-0.458333	25.000000	217.000000	1023.000000	1023.000000	2046.000000
25.219999	-0.024834	-14.677094	-2.334582	-8.356448	-5.685075	1.699012	0.000000	-10.000000	-0.475000	25.583334	225.333328	1023.000000	1023.000000	2046.000000
25.240000	-0.023784	-14.056189	-2.170607	-8.187258	-5.478376	1.780053	0.000000	-10.000000	-0.491667	25.900002	233.666672	1023.000000	1023.000000	2046.000000
25.260000	-0.022781	-13.463281	-2.023762	-8.006819	-5.338706	1.906006	0.000000	-10.000000	-0.500000	26.233334	242.333328	1023.000000	1023.000000	2046.000000
25.280001	-0.021594	-12.762224	-1.878299	-7.749886	-5.187815	2.053776	0.000000	-10.000000	-0.508333	26.333334	251.000000	1023.000000	1023.000000	2046.000000
25.299999	-0.020438	-12.078674	-1.725463	-7.522341	-5.094696	2.263825	0.000000	-10.000000	-0.516667	26.650000	259.833344	1023.000000	1023.000000	2046.000000
25.320000	-0.018964	-11.207505	-1.559883	-7.227051	-4.917921	2.497350	0.000000	-10.000000	-0.550000	26.983334	268.666656	1023.000000	1023.000000	2046.000000
25.340000	-0.017309	-10.229730	-1.330184	-6.942606	-4.804439	2.847500	0.000000	-10.000000	-0.550000	27.483334	277.500000	1023.000000	1023.000000	2046.000000
25.360001	-0.015499	-9.159701	-1.094366	-6.643628	-4.618124	3.196416	0.000000	-10.000000	-0.550000	27.683334	286.666656	1023.000000	1023.000000	2046.000000
25.379999	-0.013536	-7.999533	-0.792516	-6.332178	-4.418466	3.543627	0.000000	-10.000000	-0.533333	27.500000	296.000000	1023.000000	1023.000000	2046.000000
25.400000	-0.011667	-6.895037	-0.522510	-6.031275	-4.196748	3.855497	0.000000	-10.000000	-0.525000	27.316668	305.333344	1023.000000	1023.000000	2046.000000
25.420000	-0.009828	-5.808443	-0.249283	-5.746629	-3.979472	4.166942	0.000000	-10.000000	-0.516667	27.150000	314.500000	1023.000000	1023.000000	2046.000000
25.440001	-0.007945	-4.695502	-0.044035	-5.439453	-3.663648	4.451633	0.000000	-10.000000	-0.525000	27.500000	323.500000	1023.000000	1023.000000	2046.000000
25.459999	-0.006136	-3.626294	0.180803	-5.141198	-3.442570	4.776670	0.000000	-10.000000	-0.541667	27.683334	332.500000	1023.000000	1023.000000	2046.000000
25.480000	-0.004325	-2.555824	0.406426	-4.816716	-3.208506	5.062972	0.000000	-10.000000	-0.575000	28.033335	341.666656	1023.000000	1023.000000	2046.000000
25.500000	-0.002407	-1.422400	0.655983	-4.466848	-2.959516	5.347982	0.000000	-10.000000	-0.566667	28.150002	351.000000	1023.000000	1023.000000	2046.000000
25.520000	-0.000568	-0.335737	0.972388	-4.146463	-2.835208	5.673547	0.000000	-10.000000	-0.566667	28.300001	357.333344	1023.000000	1023.000000	2046.000000
25.540001	0.001045	0.617443	1.210495	-3.902959	-2.709501	6.019407	0.000000	-10.000000	-0.550000	28.133335	366.833344	1023.000000	1023.000000	2046.000000
25.559999	0.002096	1.239005	1.306573	-3.717100	-2.622667	6.272199	0.000000	-10.000000	-0.550000	27.866667	376.166656	1023.000000	1023.000000	2046.000000
25.580000	0.002810	1.661002	1.394130	-3.586829	-2.661982	6.515683	0.000000	-10.000000	-0.566667	27.800001	388.666656	1023.000000	1023.000000	2046.000000
25.600000	0.003748	2.215269	1.516942	-3.373936	-2.678568	6.750832	0.000000	-10.000000	-0.591667	28.366667	397.833344	1023.000000	1023.000000	2046.000000
25.620001	0.005154	3.046073	1.590394	-3.257415	-2.530915	7.244009	0.000000	-10.000000	-0.633333	29.283333	407.166656	1023.000000	1023.000000	2046.000000
25.639999	0.006292	3.718703	1.789905	-3.030971	-2.603995	7.563765	0.000000	-10.000000	-0.650000	29.866667	416.666656	1023.000000	1023.000000	2046.000000
25.660000	0.007761	4.587045	1.918410	-2.607745	-2.555677	7.832057	0.000000	-10.000000	-0.650000	29.883333	426.500000	1023.000000	1023.000000	2046.000000
25.680000	0.009098	5.376667	1.943042	-2.107949	-2.541406	8.082979	0.000000	-10.000000	-0.600000	29.116667	436.500000	1023.000000	1023.000000	2046.000000
25.700001	0.009594	5.670340	1.935030	-1.788580	-2.526541	8.050430	0.000000	-10.000000	-0.541667	28.100000	446.500000	1023.000000	1023.000000	2046.000000
25.719999	0.009329	5.513548	1.920893	-1.649953	-2.540532	7.783140	0.000000	-10.000000	-0.508333	27.016668	456.166656	1023.000000	1023.000000	2046.000000
25.740000	0.007777	4.596447	1.672937	-1.665193	-2.738249	7.326952	0.000000	-10.000000	-0.475000	25.950001	465.333344	1023.000000	1023.000000	2046.000000
25.760000	0.005688	3.361693	1.301847	-1.636015	-3.097530	6.793391	0.000000	-10.000000	-0.450000	24.816668	474.166656	1023.000000	1023.000000	2046.000000
25.780001	0.003753	2.217894	0.970966	-1.694615	-3.563979	6.505522	0.000000	-10.000000	-0.383333	23.683332	482.666656	1023.000000	1023.000000	2046.000000
25.799999	0.002336	1.380630	0.685598	-1.816936	-3.837016	6.348984	0.000000	-10.000000	-0.358333	22.783333	490.833344	1023.000000	1023.000000	2046.000000
25.820000	0.001350	0.797613	0.510030	-1.945440	-4.066857	6.299880	0.000000	-10.000000	-0.333333	22.216667	498.500000	1023.000000	1023.000000	2046.000000
25.840000	0.001002	0.592006	0.450525	-1.965695	-4.262599	6.369776	0.000000	-10.000000	-0.308333	21.666668	506.000000	1023.000000	1023.000000	2046.000000
25.860001	0.000677	0.400286	0.435296	-1.926948	-4.546734	6.438673	0.000000	-10.000000	-0.291667	21.083334	513.333313	1023.000000	1023.000000	2046.000000
25.879999	0.000417	0.246507	0.430492	-1.910290	-4.837268	6.563574	0.000000	-10.000000	-0.266667	20.383333	520.500000	1023.000000	1023.000000	2046.000000
25.900000	0.000288	0.170486	0.424527	-1.863498	-5.106438	6.715896	0.000000	-10.000000	-0.250000	19.200001	527.500000	1023.000000	1023.000000	2046.000000
25.920000	0.000323	0.190678	0.408036	-1.798123	-5.307660	6.888425	0.000000	-10.000000	-0.208333	17.950001	534.166687	1023.000000	1023.000000	2046.000000
25.940001	0.000597	0.352763	0.412142	-1.674801	-5.479025	7.094447	0.000000	-10.000000	-0.183333	16.400002	540.500000	1023.000000	1023.000000	2046.000000
25.959999	0.001025	0.605761	0.465660	-1.485507	-5.653535	7.279143	0.000000	-10.000000	-0.150000	14.750000	546.166687	1023.000000	1023.000000	2046.000000
25.980000	0.001515	0.895199	0.539568	-1.289940	-5.814065	7.459636	0.000000	-10.000000	-0.108333	12.683333	551.333313	1023.000000	1023.000000	2046.000000
26.000000	0.002041	1.205974	0.636993	-1.146324	-5.957328	7.672633	0.000000	-10.000000	-0.058333	10.583334	555.833313	1023.000000	1023.000000	2046.000000
26.020000	0.002318	1.369862	0.722049	-1.183607	-6.113779	7.945199	0.000000	-10.000000	-0.025000	8.383333	559.666687	1023.000000	1023.000000	2046.000000
26.040001	0.002587	1.529091	0.862406	-1.235498	-6.319771	8.221953	0.000000	-10.000000	-0.025000	6.150000	562.833313	1023.000000	1023.000000	2046.000000
26.059999	0.003125	1.846897	0.973208	-1.231700	-6.354888	8.460277	0.000000	-10.000000	-0.016667	3.316667	565.166687	1023.000000	1023.000000	2046.000000
26.080000	0.004000	2.363968	1.156097	-1.183627	-6.376102	8.767601	0.000000	-10.000000	-0.016667	0.383333	566.500000	1023.000000	1023.000000	2046.000000
26.100000	0.004872	2.879126	1.419918	-1.214194	-6.390709	9.064112	0.000000	-10.000000	0.008333	-2.383333	567.000000	1023.000000	1023.000000	2046.000000
26.120001	0.005593	3.305605	1.692273	-1.250404	-6.327937	9.191673	0.000000	-10.000000	0.016667	-4.916667	567.000000	1023.000000	1023.000000	2046.000000
26.139999	0.005873	3.470849	1.986831	-1.423191	-6.290277	9.197486	0.000000	-10.000000	0.016667	-6.866667	567.000000	1023.000000	1023.000000	2046.000000
26.160000	0.005808	3.432312	2.230602	-1.536000	-6.255382	8.993092	0.000000	-10.000000	0.008333	-8.216667	567.000000	1023.000000	1023.000000	2046.000000
26.180000	0.005584	3.300180	2.347767	-1.631631	-6.216046	8.800091	0.000000	-10.000000	0.000000	-8.733334	567.000000	1023.000000	1023.000000	2046.000000
26.200001	0.005262	3.110020	2.400348	-1.755976	-6.192619	8.658266	0.000000	-10.000000	0.016667	-9.166667	567.000000	1023.000000	1023.000000	2046.000000
26.219999	0.004843	2.862501	2.462582	-1.874005	-6.236605	8.510530	0.000000	-10.000000	0.025000	-9.633333	567.000000	1023.000000	1023.000000	2046.000000
26.240000	0.004801	2.837218	2.520938	-1.927665	-6.258811	8.502756	0.000000	-10.000000	0.041667	-10.116667	563.500000	1023.000000	1023.000000	2046.000000
26.260000	0.005065	2.993443	2.615025	-1.876594	-6.248113	8.503125	0.000000	-10.000000	0.041667	-10.500000	555.666687	1023.000000	1023.000000	2046.000000
26.280001	0.005553	3.281770	2.724085	-1.808351	-6.164743	8.530779	0.000000	-10.000000	0.050000	-11.066667	546.666687	1023.000000	1023.000000	2046.000000
26.299999	0.006055	3.578435	2.897573	-1.781821	-6.086860	8.549542	0.000000	-10.000000	0.058333	-11.633333	539.833313	1023.000000	1023.000000	2046.000000
26.320000	0.006397	3.780697	3.056200	-1.790797	-6.065288	8.580581	0.000000	-10.000000	0.066667	-12.450001	536.000000	1023.000000	1023.000000	2046.000000
26.340000	0.006655	3.932965	3.208749	-1.818901	-6.003514	8.546631	0.000000	-10.000000	0.075000	-13.016667	531.666687	1023.000000	1023.000000	2046.000000
26.360001	0.006684	3.950224	3.321271	-1.868606	-5.963009	8.460569	0.000000	-10.000000	0.100000	-13.833334	527.333313	1023.000000	1023.000000	2046.000000
26.379999	0.006700	3.959665	3.446332	-1.968555	-5.930450	8.412338	0.000000	-10.000000	0.141667	-14.583334	522.666687	1023.000000	1023.000000	2046.000000
26.400000	0.006615	3.909598	3.576943	-2.055705	-5.886079	8.274440	0.000000	-10.000000	0.183333	-15.500000	517.833313	1023.000000	1023.000000	2046.000000
26.420000	0.006584	3.891414	3.689689	-2.135546	-5.803123	8.140394	0.000000	-10.000000	0.200000	-16.366667	512.666687	1023.000000	1023.000000	2046.000000
26.440001	0.006691	3.954597	3.899914	-2.224513	-5.806251	8.085448	0.000000	-10.000000	0.208333	-17.233334	507.166656	1023.000000	1023.000000	2046.000000
26.459999	0.006783	4.008866	3.986626	-2.291863	-5.761596	8.075700	0.000000	-10.000000	0.225000	-18.150000	501.500000	1023.000000	1023.000000	2046.000000
26.480000	0.006730	3.977325	4.063906	-2.365031	-5.758822	8.037272	0.000000	-10.000000	0.241667	-19.016666	495.333344	1023.000000	1023.000000	2046.000000
26.500000	0.006520	3.853245	4.122862	-2.459524	-5.778098	7.968005	0.000000	-10.000000	0.250000	-19.666668	489.000000	1023.000000	1023.000000	2046.000000
26.520000	0.006592	3.896140	4.231326	-2.551385	-5.724889	7.941088	0.000000	-10.000000	0.250000	-20.066668	484.666656	1023.000000	1023.000000	2046.000000
26.540001	0.005545	3.277292	4.089827	-3.001329	-5.701803	7.890596	0.000000	-10.000000	0.275000	-20.700001	477.833344	1023.000000	1023.000000	2046.000000
26.559999	0.004229	2.499614	3.922315	-3.118261	-5.729972	7.425532	0.000000	-10.000000	0.308333	-21.350000	470.833344	1023.000000	1023.000000	2046.000000
26.580000	0.003153	1.863505	3.646347	-3.160332	-5.802507	7.179997	0.000000	-10.000000	0.341667	-22.200001	461.333344	1023.000000	1023.000000	2046.000000
26.600000	0.001807	1.067897	3.398723	-3.263509	-5.932268	6.864951	0.000000	-10.000000	0.350000	-22.700001	454.000000	1023.000000	1023.000000	2046.000000
26.620001	0.000413	0.244010	3.209798	-3.389337	-6.072386	6.495935	0.000000	-10.000000	0.350000	-22.983334	446.500000	1023.000000	1023.000000	2046.000000
26.639999	-0.001634	-0.965579	2.944618	-3.570773	-6.248528	5.909104	0.000000	-10.000000	0.358333	-23.083334	438.833344	1023.000000	1023.000000	2046.000000
26.660000	-0.004390	-2.594501	2.571071	-3.829433	-6.526807	5.190668	0.000000	-10.000000	0.358333	-23.066668	431.000000	1023.000000	1023.000000	2046.000000
26.680000	-0.007522	-4.445211	2.039490	-4.150612	-6.824429	4.490340	0.000000	-10.000000	0.358333	-22.883333	423.333344	1023.000000	1023.000000	2046.000000
26.700001	-0.010452	-6.177322	1.588481	-4.501199	-7.162418	3.897814	0.000000	-10.000000	0.350000	-22.866667	415.666656	1023.000000	1023.000000	2046.000000
26.719999	-0.013027	-7.698868	1.219413	-4.935328	-7.419061	3.436108	0.000000	-10.000000	0.350000	-22.483334	408.166656	1023.000000	1023.000000	2046.000000
26.740000	-0.015193	-8.979095	0.961236	-5.323805	-7.681652	3.065127	0.000000	-10.000000	0.350000	-22.433334	400.500000	1023.000000	1023.000000	2046.000000
26.760000	-0.016951	-10.018015	0.758789	-5.588121	-7.909786	2.721103	0.000000	-10.000000	0.350000	-22.316668	393.166656	1023.000000	1023.000000	2046.000000
26.780001	-0.018580	-10.980907	0.528409	-5.832644	-8.128224	2.451552	0.000000	-10.000000	0.341667	-22.333334	385.666656	1023.000000	1023.000000	2046.000000
26.799999	-0.019971	-11.802761	0.250084	-6.066071	-8.266950	2.280174	0.000000	-10.000000	0.341667	-22.116667	378.333344	1023.000000	1023.000000	2046.000000
26.820000	-0.021215	-12.537974	0.014713	-6.279899	-8.396218	2.123429	0.000000	-10.000000	0.341667	-21.833334	370.833344	1023.000000	1023.000000	2046.000000
26.840000	-0.022361	-13.215225	-0.184463	-6.490891	-8.522289	1.982418	0.000000	-10.000000	0.350000	-21.900000	363.500000	1023.000000	1023.000000	2046.000000
26.860001	-0.023331	-13.788837	-0.371602	-6.622732	-8.625107	1.830604	0.000000	-10.000000	0.350000	-22.283335	356.166656	1023.000000	1023.000000	2046.000000
26.879999	-0.024187	-14.294598	-0.537471	-6.793428	-8.726775	1.763077	0.000000	-10.000000	0.350000	-22.833334	348.666656	1023.000000	1023.000000	2046.000000
26.900000	-0.024963	-14.753352	-0.634949	-6.968917	-8.825653	1.676167	0.000000	-10.000000	0.350000	-23.133333	341.000000	1023.000000	1023.000000	2046.000000
26.920000	-0.025665	-15.167878	-0.662250	-7.268459	-8.875044	1.637875	0.000000	-10.000000	0.350000	-23.216667	333.166656	1023.000000	1023.000000	2046.000000
26.940001	-0.026297	-15.541410	-0.619040	-7.620582	-8.868933	1.567144	0.000000	-10.000000	0.350000	-23.116667	325.500000	1023.000000	1023.000000	2046.000000
26.959999	-0.026744	-15.805939	-0.527365	-7.915359	-8.891951	1.528735	0.000000	-10.000000	0.358333	-22.916668	317.833344	1023.000000	1023.000000	2046.000000
26.980000	-0.026650	-15.750097	-0.383650	-8.135170	-8.827881	1.596604	0.000000	-10.000000	0.366667	-22.750000	312.666656	1023.000000	1023.000000	2046.000000
27.000000	-0.026418	-15.613048	-0.276368	-8.315518	-8.711148	1.689987	0.000000	-10.000000	0.375000	-22.766668	305.000000	1023.000000	1023.000000	2046.000000
27.020000	-0.026404	-15.604720	-0.123264	-8.546660	-8.629685	1.694890	0.000000	-10.000000	0.383333	-23.016668	297.333344	1023.000000	1023.000000	2046.000000
27.040001	-0.026905	-15.900831	0.013931	-8.893905	-8.566336	1.545478	0.000000	-10.000000	0.375000	-23.433334	287.000000	1023.000000	1023.000000	2046.000000
27.059999	-0.027725	-16.385406	0.113562	-9.300277	-8.534691	1.336000	0.000000	-10.000000	0.366667	-23.633335	281.666656	1023.000000	1023.000000	2046.000000
27.080000	-0.028552	-16.874439	0.189032	-9.557580	-8.559384	1.053492	0.000000	-10.000000	0.333333	-23.316668	274.000000	1023.000000	1023.000000	2046.000000
27.100000	-0.029286	-17.307920	0.244839	-9.772833	-8.618873	0.838946	0.000000	-10.000000	0.325000	-22.566668	266.333344	1023.000000	1023.000000	2046.000000
27.120001	-0.029950	-17.700653	0.276153	-9.968952	-8.680393	0.672539	0.000000	-10.000000	0.316667	-21.666668	256.333344	1023.000000	1023.000000	2046.000000
27.139999	-0.030533	-18.044847	0.301797	-10.140867	-8.752031	0.546254	0.000000	-10.000000	0.316667	-21.333334	249.000000	1023.000000	1023.000000	2046.000000
27.160000	-0.030815	-18.211679	0.332977	-10.159962	-8.827949	0.443254	0.000000	-10.000000	0.308333	-21.233334	242.000000	1023.000000	1023.000000	2046.000000
27.180000	-0.030714	-18.151777	0.410460	-10.105225	-8.844422	0.387410	0.000000	-10.000000	0.300000	-21.283333	237.333328	1023.000000	1023.000000	2046.000000
27.200001	-0.030514	-18.033812	0.457230	-10.036139	-8.806829	0.351927	0.000000	-10.000000	0.300000	-20.933334	230.166672	1023.000000	1023.000000	2046.000000
27.219999	-0.030284	-17.898102	0.520829	-10.065371	-8.776194	0.422633	0.000000	-10.000000	0.300000	-20.550001	223.166672	1023.000000	1023.000000	2046.000000
27.240000	-0.030085	-17.780205	0.599201	-10.059494	-8.761374	0.441463	0.000000	-10.000000	0.300000	-20.016666	214.000000	1023.000000	1023.000000	2046.000000
27.260000	-0.029982	-17.719549	0.664859	-10.086517	-8.730523	0.432634	0.000000	-10.000000	0.300000	-19.816668	207.333328	1023.000000	1023.000000	2046.000000
27.280001	-0.029887	-17.663475	0.789799	-10.139966	-8.783303	0.469995	0.000000	-10.000000	0.283333	-19.666666	200.666672	1023.000000	1023.000000	2046.000000
27.299999	-0.029945	-17.697487	0.842952	-10.226667	-8.823769	0.509998	0.000000	-10.000000	0.283333	-19.600000	194.000000	1023.000000	1023.000000	2046.000000
27.320000	-0.029975	-17.715145	0.924012	-10.290057	-8.879462	0.530362	0.000000	-10.000000	0.283333	-19.516666	189.666672	1023.000000	1023.000000	2046.000000
27.340000	-0.029889	-17.664440	1.042856	-10.280818	-8.912833	0.486356	0.000000	-10.000000	0.266667	-19.133333	183.166672	1023.000000	1023.000000	2046.000000
27.360001	-0.029528	-17.451050	1.199796	-10.256912	-8.940949	0.547016	0.000000	-10.000000	0.250000	-18.883333	176.833328	1023.000000	1023.000000	2046.000000
27.379999	-0.029023	-17.152313	1.333605	-10.193379	-8.956484	0.663945	0.000000	-10.000000	0.216667	-18.383333	168.500000	1023.000000	1023.000000	2046.000000
27.400000	-0.028733	-16.980972	1.348531	-10.132126	-9.004350	0.806972	0.000000	-10.000000	0.216667	-18.200001	164.500000	1023.000000	1023.000000	2046.000000
27.420000	-0.028595	-16.899529	1.303976	-10.064920	-9.041318	0.902733	0.000000	-10.000000	0.208333	-18.083334	158.500000	1023.000000	1023.000000	2046.000000
27.440001	-0.028593	-16.898746	1.260983	-9.961050	-9.076256	0.877575	0.000000	-10.000000	0.208333	-18.250000	152.500000	1023.000000	1023.000000	2046.000000
27.459999	-0.028257	-16.700176	1.396359	-9.918097	-9.219274	1.040835	0.000000	-10.000000	0.208333	-18.250000	144.166672	1023.000000	1023.000000	2046.000000
27.480000	-0.028459	-16.818983	1.149233	-10.100582	-9.162618	1.294984	0.000000	-10.000000	0.200000	-18.200001	137.833328	1023.000000	1023.000000	2046.000000
27.500000	-0.028338	-16.747961	1.117814	-9.834932	-9.151906	1.121064	0.000000	-10.000000	0.200000	-18.066668	131.500000	1023.000000	1023.000000	2046.000000
27.520000	-0.028252	-16.696980	1.008390	-9.648226	-9.186609	1.129466	0.000000	-10.000000	0.200000	-18.100000	127.500000	1023.000000	1023.000000	2046.000000
27.540001	-0.029075	-17.183395	0.783061	-9.669863	-9.257117	0.960524	0.000000	-10.000000	0.191667	-17.933334	121.500000	1023.000000	1023.000000	2046.000000
27.559999	-0.030768	-18.184053	0.450217	-9.724518	-9.481010	0.571259	0.000000	-10.000000	0.183333	-17.816668	117.500000	1023.000000	1023.000000	2046.000000
27.580000	-0.033108	-19.566904	0.010996	-9.832396	-9.820866	0.075361	0.000000	-10.000000	0.183333	-17.533335	111.500000	1023.000000	1023.000000	2046.000000
27.600000	-0.035865	-21.196291	-0.476278	-9.999407	-10.221789	-0.498818	0.000000	-10.000000	0.175000	-17.100000	107.833336	1023.000000	1023.000000	2046.000000
27.620001	-0.038741	-22.896191	-1.045274	-10.286950	-10.557312	-1.006655	0.000000	-10.000000	0.166667	-15.916667	100.500000	1023.000000	1023.000000	2046.000000
27.639999	-0.041474	-24.511415	-1.555136	-10.599360	-10.935506	-1.421413	0.000000	-10.000000	0.150000	-14.900001	95.166664	1023.000000	1023.000000	2046.000000
27.660000	-0.043662	-25.804276	-1.903384	-10.881919	-11.249022	-1.769950	0.000000	-10.000000	0.150000	-14.166667	90.000000	1023.000000	1023.000000	2046.000000
27.680000	-0.045324	-26.786385	-2.149385	-11.076476	-11.491151	-2.069373	0.000000	-10.000000	0.150000	-13.900001	86.833336	1023.000000	1023.000000	2046.000000
27.700001	-0.046541	-27.506008	-2.389872	-11.221711	-11.648090	-2.246333	0.000000	-10.000000	0.116667	-13.533334	80.666664	1023.000000	1023.000000	2046.000000
27.719999	-0.047569	-28.113552	-2.629245	-11.280719	-11.813406	-2.390182	0.000000	-10.000000	0.083333	-13.033334	74.666664	1023.000000	1023.000000	2046.000000
27.740000	-0.048348	-28.573376	-2.879592	-11.342032	-11.898810	-2.452941	0.000000	-10.000000	0.050000	-12.816667	70.333336	1023.000000	1023.000000	2046.000000
27.760000	-0.049062	-28.995550	-3.115560	-11.417098	-11.972899	-2.489992	0.000000	-10.000000	0.050000	-12.566667	67.666664	1023.000000	1023.000000	2046.000000
27.780001	-0.049734	-29.392715	-3.314401	-11.475716	-12.056447	-2.546151	0.000000	-10.000000	0.050000	-12.483334	64.666664	1023.000000	1023.000000	2046.000000
27.799999	-0.050243	-29.693697	-3.445239	-11.505628	-12.199112	-2.543719	0.000000	-10.000000	0.050000	-12.483334	60.333332	1023.000000	1023.000000	2046.000000
27.820000	-0.050570	-29.886971	-3.603315	-11.577678	-12.223400	-2.482577	0.000000	-10.000000	0.050000	-12.616667	54.666668	1023.000000	1023.000000	2046.000000
27.840000	-0.050896	-30.079649	-3.669339	-11.663780	-12.290884	-2.455646	0.000000	-10.000000	0.050000	-12.516666	49.166668	1023.000000	1023.000000	2046.000000
27.860001	-0.051110	-30.205954	-3.672788	-11.890456	-12.305360	-2.337349	0.000000	-10.000000	0.050000	-12.333334	45.000000	1023.000000	1023.000000	2046.000000
27.879999	-0.051067	-30.180307	-3.604961	-12.017134	-12.263671	-2.294542	0.000000	-10.000000	0.058333	-12.100000	42.000000	1023.000000	1023.000000	2046.000000
27.900000	-0.050745	-29.990126	-3.461561	-12.099977	-12.225986	-2.202600	0.000000	-10.000000	0.066667	-12.133333	37.833332	1023.000000	1023.000000	2046.000000
27.920000	-0.049987	-29.542030	-3.218058	-12.165484	-12.115553	-2.042934	0.000000	-10.000000	0.066667	-11.916667	32.333332	1023.000000	1023.000000	2046.000000
27.940001	-0.049391	-29.190100	-2.993574	-12.294380	-11.988392	-1.913752	0.000000	-10.000000	0.058333	-11.750000	28.333334	1023.000000	1023.000000	2046.000000
27.959999	-0.049354	-29.168024	-2.802387	-12.569504	-11.887805	-1.908328	0.000000	-10.000000	0.050000	-11.583333	25.666666	1023.000000	1023.000000	2046.000000
27.980000	-0.049793	-29.427563	-2.672881	-12.879004	-11.836544	-2.039135	0.000000	-10.000000	0.050000	-11.600000	23.000000	1023.000000	1023.000000	2046.000000
28.000000	-0.050387	-29.778570	-2.596224	-13.149639	-11.809499	-2.223207	0.000000	-10.000000	0.050000	-11.416667	19.166666	1023.000000	1023.000000	2046.000000
28.020000	-0.050760	-29.998993	-2.586192	-13.259838	-11.802846	-2.350117	0.000000	-10.000000	0.050000	-11.083333	15.500000	1023.000000	1023.000000	2046.000000
28.040001	-0.050928	-30.098293	-2.534426	-13.270631	-11.830271	-2.462964	0.000000	-10.000000	0.050000	-10.433333	10.833333	1023.000000	1023.000000	2046.000000
28.059999	-0.051073	-30.184061	-2.492053	-13.318130	-11.851690	-2.522188	0.000000	-10.000000	0.033333	-9.766666	6.166667	1023.000000	1023.000000	2046.000000
28.080000	-0.051146	-30.227568	-2.450622	-13.346325	-11.876342	-2.554279	0.000000	-10.000000	0.016667	-9.166667	2.666667	1023.000000	1023.000000	2046.000000
28.100000	-0.051099	-30.199522	-2.369140	-13.324892	-11.946922	-2.558568	0.000000	-10.000000	0.016667	-8.783333	0.833333	1023.000000	1023.000000	2046.000000
28.120001	-0.050790	-30.016665	-2.315074	-13.305942	-11.951792	-2.443856	0.000000	-10.000000	0.016667	-8.450000	-1.666667	1023.000000	1023.000000	2046.000000
28.139999	-0.050377	-29.773075	-2.214782	-13.231720	-11.969758	-2.356816	0.000000	-10.000000	0.016667	-8.066667	-5.000000	1023.000000	1023.000000	2046.000000
28.160000	-0.049813	-29.439610	-2.125665	-13.190511	-11.921324	-2.202110	0.000000	-10.000000	0.000000	-7.850000	-7.666667	1023.000000	1023.000000	2046.000000
28.180000	-0.049304	-29.138826	-1.992290	-13.126946	-11.926765	-2.092824	0.000000	-10.000000	0.000000	-7.600000	-9.500000	1023.000000	1023.000000	2046.000000
28.200001	-0.048753	-28.812737	-1.871141	-13.083128	-11.886020	-1.972447	0.000000	-10.000000	0.000000	-7.366667	-11.166667	1023.000000	1023.000000	2046.000000
28.219999	-0.048259	-28.520992	-1.756167	-12.993509	-11.831748	-1.939569	0.000000	-10.000000	0.000000	-6.616667	-14.500000	1023.000000	1023.000000	2046.000000
28.240000	-0.047682	-28.179815	-1.682110	-12.925525	-11.724803	-1.847378	0.000000	-10.000000	0.000000	-6.066667	-16.833334	1023.000000	1023.000000	2046.000000
28.260000	-0.047190	-27.889219	-1.620544	-12.853574	-11.614677	-1.800425	0.000000	-10.000000	-0.008333	-5.383334	-19.166666	1023.000000	1023.000000	2046.000000
28.280001	-0.046633	-27.560173	-1.475693	-12.780785	-11.598998	-1.704697	0.000000	-10.000000	-0.008333	-5.183333	-20.166666	1023.000000	1023.000000	2046.000000
28.299999	-0.046123	-27.258406	-1.430792	-12.720720	-11.499163	-1.607731	0.000000	-10.000000	-0.016667	-4.833333	-21.833334	1023.000000	1023.000000	2046.000000
28.320000	-0.045631	-26.967733	-1.365196	-12.623358	-11.438322	-1.540857	0.000000	-10.000000	-0.016667	-4.466667	-23.333334	1023.000000	1023.000000	2046.000000
28.340000	-0.045239	-26.736528	-1.287768	-12.574085	-11.429182	-1.445493	0.000000	-10.000000	-0.016667	-4.166667	-25.000000	1023.000000	1023.000000	2046.000000
28.360001	-0.044835	-26.497618	-1.271016	-12.524534	-11.341463	-1.360604	0.000000	-10.000000	-0.008333	-3.866667	-26.333334	1023.000000	1023.000000	2046.000000
28.379999	-0.044477	-26.286139	-1.251936	-12.399857	-11.293690	-1.340656	0.000000	-10.000000	0.000000	-3.683333	-27.666666	1023.000000	1023.000000	2046.000000
28.400000	-0.044043	-26.029562	-1.130989	-12.273566	-11.298837	-1.326170	0.000000	-10.000000	0.000000	-3.400000	-28.833334	1023.000000	1023.000000	2046.000000
28.420000	-0.043313	-25.597687	-0.967182	-12.138469	-11.264586	-1.227448	0.000000	-10.000000	0.000000	-3.200000	-30.000000	1023.000000	1023.000000	2046.000000
28.440001	-0.042597	-25.174814	-0.872473	-12.000116	-11.178935	-1.123289	0.000000	-10.000000	-0.008333	-3.050000	-31.000000	1023.000000	1023.000000	2046.000000
28.459999	-0.042428	-25.075031	-0.929166	-12.008652	-11.169072	-0.968141	0.000000	-10.000000	-0.008333	-2.900000	-32.000000	1023.000000	1023.000000	2046.000000
28.480000	-0.042552	-25.148003	-0.999319	-11.985540	-11.214252	-0.948890	0.000000	-10.000000	-0.016667	-2.733333	-33.000000	1023.000000	1023.000000	2046.000000
28.500000	-0.042907	-25.358065	-1.095649	-12.031634	-11.264153	-0.966630	0.000000	-10.000000	-0.016667	-2.283333	-34.000000	1023.000000	1023.000000	2046.000000
28.520000	-0.042859	-25.329449	-1.154122	-12.075162	-11.267590	-0.832575	0.000000	-10.000000	-0.033333	-1.100000	-34.666668	1023.000000	1023.000000	2046.000000
28.540001	-0.042737	-25.257507	-1.139809	-11.932743	-11.321028	-0.863927	0.000000	-10.000000	-0.041667	0.450000	-35.000000	1023.000000	1023.000000	2046.000000
28.559999	-0.041728	-24.661345	-1.096938	-11.639930	-11.241119	-0.683356	0.000000	-10.000000	-0.050000	1.983333	-35.000000	1023.000000	1023.000000	2046.000000
28.580000	-0.040828	-24.129086	-1.135267	-11.317149	-11.154588	-0.522081	0.000000	-10.000000	-0.050000	3.233333	-35.000000	1023.000000	1023.000000	2046.000000
28.600000	-0.040593	-23.990376	-1.232748	-11.147314	-11.087304	-0.523010	0.000000	-10.000000	-0.058333	4.466667	-35.000000	1023.000000	1023.000000	2046.000000
28.620001	-0.041406	-24.470978	-1.504731	-11.045897	-11.103150	-0.817198	0.000000	-10.000000	-0.075000	6.050000	-35.000000	1023.000000	1023.000000	2046.000000
28.639999	-0.043292	-25.585709	-1.885856	-11.096764	-11.243598	-1.359491	0.000000	-10.000000	-0.091667	7.850000	-35.000000	1023.000000	1023.000000	2046.000000
28.660000	-0.045759	-27.043766	-2.355018	-11.256750	-11.468728	-1.963271	0.000000	-10.000000	-0.116667	9.950000	-35.000000	1023.000000	1023.000000	2046.000000
28.680000	-0.048024	-28.382305	-2.894597	-11.464520	-11.627284	-2.395906	0.000000	-10.000000	-0.150000	12.116667	-35.000000	1023.000000	1023.000000	2046.000000
28.700001	-0.049662	-29.349953	-3.279912	-11.703837	-11.733208	-2.632994	0.000000	-10.000000	-0.183333	13.883333	-35.000000	1023.000000	1023.000000	2046.000000
28.719999	-0.050691	-29.958099	-3.440340	-11.839919	-11.864578	-2.813262	0.000000	-10.000000	-0.216667	15.283334	-12.500000	1023.000000	1023.000000	2046.000000
28.740000	-0.051226	-30.274384	-3.602246	-11.872815	-11.848246	-2.951076	0.000000	-10.000000	-0.233333	15.983334	10.000000	1023.000000	1023.000000	2046.000000
28.760000	-0.051475	-30.421507	-3.700590	-11.872001	-11.885550	-2.963364	0.000000	-10.000000	-0.250000	16.350000	32.500000	1023.000000	1023.000000	2046.000000
28.780001	-0.051653	-30.526770	-3.841976	-11.817219	-11.906984	-2.960591	0.000000	-10.000000	-0.233333	16.433334	34.500000	1023.000000	1023.000000	2046.000000
28.799999	-0.051749	-30.583588	-3.920415	-11.799104	-11.945326	-2.918742	0.000000	-10.000000	-0.233333	16.466667	38.166668	1023.000000	1023.000000	2046.000000
28.820000	-0.051835	-30.634413	-4.014656	-11.816595	-11.990216	-2.812945	0.000000	-10.000000	-0.208333	16.266666	43.833332	1023.000000	1023.000000	2046.000000
28.840000	-0.051699	-30.554173	-4.126259	-11.749928	-11.948998	-2.728986	0.000000	-10.000000	-0.216667	15.800000	49.166668	1023.000000	1023.000000	2046.000000
28.860001	-0.051395	-30.374258	-4.122349	-11.714298	-11.968346	-2.569265	0.000000	-10.000000	-0.200000	15.416667	54.500000	1023.000000	1023.000000	2046.000000
28.879999	-0.050843	-30.048359	-4.083094	-11.687954	-11.933068	-2.344243	0.000000	-10.000000	-0.208333	15.150000	59.666668	1023.000000	1023.000000	2046.000000
28.900000	-0.050159	-29.643986	-4.038085	-11.656862	-11.810282	-2.138756	0.000000	-10.000000	-0.200000	14.983334	64.833336	1023.000000	1023.000000	2046.000000
28.920000	-0.049450	-29.225100	-3.924237	-11.664141	-11.672011	-1.964710	0.000000	-10.000000	-0.200000	14.783333	70.000000	1023.000000	1023.000000	2046.000000
28.940001	-0.048414	-28.612646	-3.711577	-11.655675	-11.534952	-1.710441	0.000000	-10.000000	-0.200000	14.850000	75.000000	1023.000000	1023.000000	2046.000000
28.959999	-0.047041	-27.801300	-3.467045	-11.537030	-11.336706	-1.460519	0.000000	-10.000000	-0.200000	14.850000	79.833336	1023.000000	1023.000000	2046.000000
28.980000	-0.045403	-26.833122	-3.122463	-11.502422	-11.125443	-1.082796	0.000000	-10.000000	-0.200000	15.116667	84.666664	1023.000000	1023.000000	2046.000000
29.000000	-0.044018	-26.014778	-2.762953	-11.513366	-10.893775	-0.844685	0.000000	-10.000000	-0.200000	15.250000	89.500000	1023.000000	1023.000000	2046.000000
29.020000	-0.043041	-25.437120	-2.445033	-11.659934	-10.662834	-0.669320	0.000000	-10.000000	-0.216667	15.516666	94.666664	1023.000000	1023.000000	2046.000000
29.040001	-0.042539	-25.140617	-2.286310	-11.740436	-10.421876	-0.691995	0.000000	-10.000000	-0.216667	15.616667	99.833336	1023.000000	1023.000000	2046.000000
29.059999	-0.042081	-24.870041	-2.116965	-11.785124	-10.297245	-0.670708	0.000000	-10.000000	-0.233333	15.833334	105.166664	1023.000000	1023.000000	2046.000000
29.080000	-0.041383	-24.457296	-1.993641	-11.681278	-10.167785	-0.614593	0.000000	-10.000000	-0.233333	16.433334	110.333336	1023.000000	1023.000000	2046.000000
29.100000	-0.040615	-24.003235	-1.847019	-11.563875	-10.115184	-0.477157	0.000000	-10.000000	-0.250000	17.233334	115.833336	1023.000000	1023.000000	2046.000000
29.120001	-0.039700	-23.462944	-1.656110	-11.386781	-10.065779	-0.354275	0.000000	-10.000000	-0.258333	17.916668	121.500000	1023.000000	1023.000000	2046.000000
29.139999	-0.038623	-22.826378	-1.517032	-11.144732	-9.996113	-0.168501	0.000000	-10.000000	-0.275000	18.666668	127.500000	1023.000000	1023.000000	2046.000000
29.160000	-0.037551	-22.192379	-1.403056	-10.903821	-9.914376	0.028873	0.000000	-10.000000	-0.291667	19.083334	133.500000	1023.000000	1023.000000	2046.000000
29.180000	-0.036125	-21.349731	-1.194309	-10.608747	-9.849666	0.302991	0.000000	-10.000000	-0.316667	19.950001	139.833328	1023.000000	1023.000000	2046.000000
29.200001	-0.034591	-20.443253	-1.005540	-10.374509	-9.702705	0.639502	0.000000	-10.000000	-0.333333	20.616667	146.333328	1023.000000	1023.000000	2046.000000
29.219999	-0.032913	-19.451296	-0.757824	-10.101142	-9.537906	0.945576	0.000000	-10.000000	-0.358333	21.216667	153.166672	1023.000000	1023.000000	2046.000000
29.240000	-0.031287	-18.490807	-0.537634	-9.842883	-9.355378	1.245090	0.000000	-10.000000	-0.383333	21.883333	160.000000	1023.000000	1023.000000	2046.000000
29.260000	-0.029759	-17.587805	-0.314008	-9.606761	-9.201625	1.534590	0.000000	-10.000000	-0.400000	22.100000	167.166672	1023.000000	1023.000000	2046.000000
29.280001	-0.028253	-16.697729	-0.110334	-9.368803	-9.000364	1.781772	0.000000	-10.000000	-0.408333	22.516666	174.500000	1023.000000	1023.000000	2046.000000
29.299999	-0.026730	-15.797510	0.105009	-9.157877	-8.849527	2.104885	0.000000	-10.000000	-0.416667	22.666668	182.000000	1023.000000	1023.000000	2046.000000
29.320000	-0.025223	-14.906860	0.328378	-8.899355	-8.694745	2.358862	0.000000	-10.000000	-0.416667	23.183334	189.500000	1023.000000	1023.000000	2046.000000
29.340000	-0.023653	-13.979089	0.508430	-8.646851	-8.508653	2.667984	0.000000	-10.000000	-0.441667	23.916668	197.166672	1023.000000	1023.000000	2046.000000
29.360001	-0.022126	-13.076258	0.683640	-8.401440	-8.312066	2.953608	0.000000	-10.000000	-0.441667	24.650000	205.000000	1023.000000	1023.000000	2046.000000
29.379999	-0.020668	-12.214668	0.831815	-8.129870	-8.130121	3.213509	0.000000	-10.000000	-0.466667	25.266666	213.166672	1023.000000	1023.000000	2046.000000
29.400000	-0.019341	-11.430703	0.987025	-7.896558	-7.998635	3.477465	0.000000	-10.000000	-0.458333	25.600000	221.500000	1023.000000	1023.000000	2046.000000
29.420000	-0.017994	-10.634624	1.127078	-7.603888	-7.855365	3.697551	0.000000	-10.000000	-0.475000	25.616667	230.000000	1023.000000	1023.000000	2046.000000
29.440001	-0.016638	-9.833193	1.279439	-7.370623	-7.714239	3.972229	0.000000	-10.000000	-0.483333	25.600000	238.500000	1023.000000	1023.000000	2046.000000
29.459999	-0.015087	-8.916660	1.489101	-7.075002	-7.547637	4.216877	0.000000	-10.000000	-0.508333	25.766668	247.000000	1023.000000	1023.000000	2046.000000
29.480000	-0.013611	-8.044274	1.722778	-6.825119	-7.428849	4.486916	0.000000	-10.000000	-0.525000	26.166668	255.500000	1023.000000	1023.000000	2046.000000
29.500000	-0.012727	-7.521539	1.748385	-6.743775	-7.265041	4.738892	0.000000	-10.000000	-0.533333	26.750000	264.166656	1023.000000	1023.000000	2046.000000
29.520000	-0.012179	-7.198011	1.765188	-6.624441	-7.209750	4.870993	0.000000	-10.000000	-0.533333	27.016666	273.000000	1023.000000	1023.000000	2046.000000
29.540001	-0.011639	-6.878566	1.752767	-6.460176	-7.165522	4.994364	0.000000	-10.000000	-0.525000	27.233334	282.000000	1023.000000	1023.000000	2046.000000
29.559999	-0.010383	-6.136478	1.849335	-6.195398	-7.034321	5.243906	0.000000	-10.000000	-0.525000	27.466667	291.166656	1023.000000	1023.000000	2046.000000
29.580000	-0.009417	-5.565330	1.927776	-6.036062	-7.052990	5.595947	0.000000	-10.000000	-0.533333	27.766666	300.333344	1023.000000	1023.000000	2046.000000
29.600000	-0.007794	-4.606531	1.995431	-5.514715	-6.853929	5.766681	0.000000	-10.000000	-0.541667	28.083334	309.666656	1023.000000	1023.000000	2046.000000
29.620001	-0.005455	-3.223874	2.060042	-4.876400	-6.644469	6.236954	0.000000	-10.000000	-0.566667	28.366667	319.000000	1023.000000	1023.000000	2046.000000
29.639999	-0.003758	-2.221242	2.048596	-4.324701	-6.497603	6.552466	0.000000	-10.000000	-0.575000	28.583334	328.333344	1023.000000	1023.000000	2046.000000
29.660000	-0.003126	-1.847352	1.910866	-4.035250	-6.388443	6.665476	0.000000	-10.000000	-0.583333	28.500000	337.833344	1023.000000	1023.000000	2046.000000
29.680000	-0.004300	-2.541448	1.628956	-3.980159	-6.395013	6.204769	0.000000	-10.000000	-0.583333	28.400002	347.166656	1023.000000	1023.000000	2046.000000
29.700001	-0.006574	-3.885371	1.150614	-4.065524	-6.520920	5.550459	0.000000	-10.000000	-0.575000	28.300001	356.833344	1023.000000	1023.000000	2046.000000
29.719999	-0.008714	-5.149940	0.691382	-4.165494	-6.746454	5.070626	0.000000	-10.000000	-0.583333	28.533335	366.166656	1023.000000	1023.000000	2046.000000
29.740000	-0.010188	-6.021021	0.284039	-4.287820	-6.886801	4.869560	0.000000	-10.000000	-0.575000	28.550001	375.833344	1023.000000	1023.000000	2046.000000
29.760000	-0.010928	-6.458182	0.127607	-4.398354	-6.984062	4.796626	0.000000	-10.000000	-0.591667	28.666668	385.333344	1023.000000	1023.000000	2046.000000
29.780001	-0.011008	-6.505449	0.030604	-4.336246	-6.971262	4.771455	0.000000	-10.000000	-0.591667	28.816668	395.000000	1023.000000	1023.000000	2046.000000
29.799999	-0.010610	-6.270413	0.008086	-4.161426	-6.964869	4.847795	0.000000	-10.000000	-0.600000	28.816668	404.666656	1023.000000	1023.000000	2046.000000
29.820000	-0.010182	-6.017356	-0.041688	-3.963927	-6.961804	4.950063	0.000000	-10.000000	-0.600000	28.950001	414.166656	1023.000000	1023.000000	2046.000000
29.840000	-0.009841	-5.815947	-0.118096	-3.795785	-6.971769	5.069704	0.000000	-10.000000	-0.600000	28.866667	423.833344	1023.000000	1023.000000	2046.000000
29.860001	-0.009483	-5.604308	-0.176265	-3.611147	-7.003936	5.187041	0.000000	-10.000000	-0.583333	28.799999	433.333344	1023.000000	1023.000000	2046.000000
29.879999	-0.008818	-5.211384	-0.215575	-3.451460	-6.964128	5.419780	0.000000	-10.000000	-0.550000	28.400000	443.000000	1023.000000	1023.000000	2046.000000
29.900000	-0.008027	-4.743696	-0.245323	-3.199376	-6.929386	5.630388	0.000000	-10.000000	-0.525000	27.866667	452.500000	1023.000000	1023.000000	2046.000000
29.920000	-0.007135	-4.216762	-0.258484	-2.975822	-6.885666	5.903210	0.000000	-10.000000	-0.508333	27.466667	462.000000	1023.000000	1023.000000	2046.000000
29.940001	-0.006190	-3.658036	-0.283792	-2.739377	-6.768988	6.134121	0.000000	-10.000000	-0.516667	27.183334	471.333344	1023.000000	1023.000000	2046.000000
29.959999	-0.005065	-2.993620	-0.229019	-2.614038	-6.627608	6.477045	0.000000	-10.000000	-0.508333	26.633333	480.500000	1023.000000	1023.000000	2046.000000
29.980000	-0.003882	-2.294460	-0.113976	-2.465099	-6.496607	6.781222	0.000000	-10.000000	-0.491667	25.966667	489.333344	1023.000000	1023.000000	2046.000000
30.000000	-0.002571	-1.519260	0.031215	-2.249547	-6.335136	7.034208	0.000000	-10.000000	-0.450000	25.066668	498.166656	1023.000000	1023.000000	2046.000000
30.020000	-0.000936	-0.552998	0.237685	-2.015286	-6.157018	7.381621	0.000000	-10.000000	-0.408333	24.316668	506.666656	1023.000000	1023.000000	2046.000000
30.040001	0.000874	0.516738	0.494994	-1.829364	-5.923459	7.774567	0.000000	-10.000000	-0.375000	23.200001	515.000000	1023.000000	1023.000000	2046.000000
30.059999	0.002409	1.423589	0.789022	-1.748493	-5.658115	8.041175	0.000000	-10.000000	-0.325000	22.250000	522.833313	1023.000000	1023.000000	2046.000000
30.080000	0.003534	2.088817	1.086560	-1.776306	-5.426148	8.204712	0.000000	-10.000000	-0.275000	20.783333	530.500000	1023.000000	1023.000000	2046.000000
30.100000	0.004280	2.529337	1.295651	-1.763191	-5.179564	8.176441	0.000000	-10.000000	-0.208333	19.183334	537.666687	1023.000000	1023.000000	2046.000000
30.120001	0.004862	2.873662	1.442816	-1.690520	-4.997701	8.119066	0.000000	-10.000000	-0.166667	17.050001	544.333313	1023.000000	1023.000000	2046.000000
30.139999	0.005214	3.081279	1.561021	-1.651410	-4.909780	8.081448	0.000000	-10.000000	-0.116667	14.866667	550.333313	1023.000000	1023.000000	2046.000000
30.160000	0.005506	3.254200	1.623968	-1.577425	-4.814092	8.021749	0.000000	-10.000000	-0.075000	12.416667	555.833313	1023.000000	1023.000000	2046.000000
30.180000	0.005861	3.463695	1.690415	-1.541191	-4.767887	8.082357	0.000000	-10.000000	-0.033333	9.716667	560.333313	1023.000000	1023.000000	2046.000000
30.200001	0.006305	3.726436	1.736474	-1.438249	-4.681619	8.109830	0.000000	-10.000000	-0.008333	6.683333	564.000000	1023.000000	1023.000000	2046.000000
30.219999	0.006960	4.113402	1.891094	-1.302972	-4.641633	8.166913	0.000000	-10.000000	0.008333	3.016667	566.666687	1023.000000	1023.000000	2046.000000
30.240000	0.007596	4.489336	2.006958	-1.249969	-4.524435	8.256782	0.000000	-10.000000	0.025000	-1.683333	568.333313	1023.000000	1023.000000	2046.000000
30.260000	0.008144	4.813192	2.154956	-1.190262	-4.448161	8.296659	0.000000	-10.000000	0.041667	-6.166667	569.000000	1023.000000	1023.000000	2046.000000
30.280001	0.008538	5.046060	2.280122	-1.164981	-4.358031	8.288950	0.000000	-10.000000	0.050000	-9.066667	569.000000	1023.000000	1023.000000	2046.000000
30.299999	0.008761	5.177643	2.409797	-1.192629	-4.294325	8.254800	0.000000	-10.000000	0.058333	-10.366667	569.000000	1023.000000	1023.000000	2046.000000
30.320000	0.008884	5.250619	2.497038	-1.259903	-4.213144	8.226628	0.000000	-10.000000	0.075000	-11.066667	569.000000	1023.000000	1023.000000	2046.000000
30.340000	0.008877	5.246320	2.582848	-1.334631	-4.140832	8.138936	0.000000	-10.000000	0.083333	-12.100000	569.000000	1023.000000	1023.000000	2046.000000
30.360001	0.008713	5.149117	2.631591	-1.476313	-4.076192	8.070030	0.000000	-10.000000	0.091667	-13.066667	565.500000	1023.000000	1023.000000	2046.000000
30.379999	0.008464	5.001972	2.706806	-1.591334	-4.072742	7.959240	0.000000	-10.000000	0.116667	-13.916667	557.500000	1023.000000	1023.000000	2046.000000
30.400000	0.008284	4.895599	2.776295	-1.718790	-4.030128	7.868223	0.000000	-10.000000	0.150000	-14.866667	547.833313	1023.000000	1023.000000	2046.000000
30.420000	0.008044	4.754052	2.859378	-1.826610	-4.000494	7.721777	0.000000	-10.000000	0.183333	-15.866667	539.833313	1023.000000	1023.000000	2046.000000
30.440001	0.008103	4.788604	2.997032	-1.927116	-3.964269	7.682957	0.000000	-10.000000	0.200000	-16.916668	534.333313	1023.000000	1023.000000	2046.000000
30.459999	0.008261	4.882187	3.134329	-2.030576	-3.923320	7.701755	0.000000	-10.000000	0.216667	-17.783335	528.500000	1023.000000	1023.000000	2046.000000
30.480000	0.008302	4.906551	3.197258	-2.076520	-3.876334	7.662147	0.000000	-10.000000	0.225000	-18.400002	522.500000	1023.000000	1023.000000	2046.000000
30.500000	0.008146	4.814154	3.297892	-2.236704	-3.886840	7.639807	0.000000	-10.000000	0.233333	-19.000000	516.500000	1023.000000	1023.000000	2046.000000
30.520000	0.008352	4.935767	3.431856	-2.346688	-3.824438	7.675037	0.000000	-10.000000	0.258333	-19.600000	510.333344	1023.000000	1023.000000	2046.000000
30.540001	0.007141	4.220621	3.308427	-2.707788	-3.864139	7.484121	0.000000	-10.000000	0.300000	-20.400000	503.833344	1023.000000	1023.000000	2046.000000
30.559999	0.005774	3.412686	3.200777	-2.894378	-3.979104	7.085391	0.000000	-10.000000	0.333333	-21.466667	497.000000	1023.000000	1023.000000	2046.000000
30.580000	0.004705	2.780472	2.921781	-2.947881	-4.024716	6.831288	0.000000	-10.000000	0.375000	-22.633333	489.833344	1023.000000	1023.000000	2046.000000
30.600000	0.003211	1.897919	2.629917	-3.048888	-4.136372	6.453262	0.000000	-10.000000	0.416667	-23.716667	482.333344	1023.000000	1023.000000	2046.000000
30.620001	0.001636	0.966906	2.424443	-3.204081	-4.252753	5.999297	0.000000	-10.000000	0.466667	-24.633333	474.333344	1023.000000	1023.000000	2046.000000
30.639999	-0.000704	-0.415783	2.120365	-3.408379	-4.479279	5.351510	0.000000	-10.000000	0.483333	-25.100000	466.166656	1023.000000	1023.000000	2046.000000
30.660000	-0.003738	-2.209363	1.664402	-3.679023	-4.769072	4.574329	0.000000	-10.000000	0.491667	-25.783335	457.666656	1023.000000	1023.000000	2046.000000
30.680000	-0.007114	-4.204217	1.082781	-4.037450	-5.099067	3.849519	0.000000	-10.000000	0.500000	-26.116667	449.166656	1023.000000	1023.000000	2046.000000
30.700001	-0.010046	-5.937334	0.616293	-4.393431	-5.391988	3.231792	0.000000	-10.000000	0.525000	-26.616667	440.333344	1023.000000	1023.000000	2046.000000
30.719999	-0.012807	-7.569160	0.274061	-4.845181	-5.686266	2.688226	0.000000	-10.000000	0.533333	-26.750000	431.500000	1023.000000	1023.000000	2046.000000
30.740000	-0.015004	-8.867442	-0.017362	-5.201196	-5.893216	2.244332	0.000000	-10.000000	0.541667	-26.800001	422.666656	1023.000000	1023.000000	2046.000000
30.760000	-0.016900	-9.988190	-0.244371	-5.490778	-6.113650	1.860609	0.000000	-10.000000	0.541667	-27.133333	413.833344	1023.000000	1023.000000	2046.000000
30.780001	-0.018488	-10.926574	-0.431050	-5.743142	-6.343770	1.591387	0.000000	-10.000000	0.541667	-27.100000	404.833344	1023.000000	1023.000000	2046.000000
30.799999	-0.019995	-11.816810	-0.667540	-5.980217	-6.520368	1.351316	0.000000	-10.000000	0.541667	-27.433334	395.666656	1023.000000	1023.000000	2046.000000
30.820000	-0.021578	-12.752477	-0.856258	-6.244534	-6.773217	1.121532	0.000000	-10.000000	0.558333	-27.300001	386.500000	1023.000000	1023.000000	2046.000000
30.840000	-0.022960	-13.569585	-1.056625	-6.489328	-6.957123	0.933491	0.000000	-10.000000	0.591667	-27.833334	377.500000	1023.000000	1023.000000	2046.000000
30.860001	-0.024123	-14.256950	-1.213747	-6.653624	-7.142901	0.753322	0.000000	-10.000000	0.625000	-28.066668	368.166656	1023.000000	1023.000000	2046.000000
30.879999	-0.025150	-14.863391	-1.367209	-6.848540	-7.298547	0.650906	0.000000	-10.000000	0.641667	-28.800001	358.833344	1023.000000	1023.000000	2046.000000
30.900000	-0.026146	-15.452189	-1.503525	-7.112419	-7.390462	0.554217	0.000000	-10.000000	0.650000	-29.083334	349.166656	1023.000000	1023.000000	2046.000000
30.920000	-0.027214	-16.083597	-1.522999	-7.515636	-7.527922	0.482959	0.000000	-10.000000	0.650000	-29.366667	339.500000	1023.000000	1023.000000	2046.000000
30.940001	-0.028014	-16.556194	-1.532446	-7.907627	-7.525449	0.409328	0.000000	-10.000000	0.650000	-29.450001	329.500000	1023.000000	1023.000000	2046.000000
30.959999	-0.028616	-16.912258	-1.412143	-8.257229	-7.605978	0.363092	0.000000	-10.000000	0.658333	-29.366667	319.500000	1023.000000	1023.000000	2046.000000
30.980000	-0.028752	-16.992655	-1.310371	-8.490779	-7.599217	0.407713	0.000000	-10.000000	0.666667	-29.533335	309.833344	1023.000000	1023.000000	2046.000000
31.000000	-0.028682	-16.951040	-1.170792	-8.707716	-7.560642	0.488111	0.000000	-10.000000	0.666667	-29.133333	300.166656	1023.000000	1023.000000	2046.000000
31.020000	-0.028806	-17.024632	-1.038079	-8.953017	-7.513144	0.479608	0.000000	-10.000000	0.658333	-29.433334	290.500000	1023.000000	1023.000000	2046.000000
31.040001	-0.029349	-17.345236	-0.925712	-9.282486	-7.485410	0.348373	0.000000	-10.000000	0.650000	-29.483334	280.500000	1023.000000	1023.000000	2046.000000
31.059999	-0.030271	-17.890272	-0.842565	-9.649521	-7.532813	0.134626	0.000000	-10.000000	0.666667	-30.100000	270.500000	1023.000000	1023.000000	2046.000000
31.080000	-0.031026	-18.336115	-0.784084	-9.894359	-7.563116	-0.094556	0.000000	-10.000000	0.666667	-30.216667	260.500000	1023.000000	1023.000000	2046.000000
31.100000	-0.031742	-18.759314	-0.780614	-10.064878	-7.606807	-0.307014	0.000000	-10.000000	0.658333	-30.016668	250.500000	1023.000000	1023.000000	2046.000000
31.120001	-0.032363	-19.126396	-0.720070	-10.271606	-7.718395	-0.416325	0.000000	-10.000000	0.625000	-29.250000	240.500000	1023.000000	1023.000000	2046.000000
31.139999	-0.032902	-19.444866	-0.682649	-10.411316	-7.847208	-0.503692	0.000000	-10.000000	0.575000	-27.866667	230.833328	1023.000000	1023.000000	2046.000000
31.160000	-0.033238	-19.643749	-0.637794	-10.480257	-7.966691	-0.559006	0.000000	-10.000000	0.525000	-26.549999	221.500000	1023.000000	1023.000000	2046.000000
31.180000	-0.033402	-19.740597	-0.612250	-10.492223	-8.051142	-0.584984	0.000000	-10.000000	0.491667	-25.500000	212.666672	1023.000000	1023.000000	2046.000000
31.200001	-0.033354	-19.712074	-0.590514	-10.494637	-8.064302	-0.562620	0.000000	-10.000000	0.500000	-25.250000	204.166672	1023.000000	1023.000000	2046.000000
31.219999	-0.033319	-19.691505	-0.494901	-10.544143	-8.186025	-0.466436	0.000000	-10.000000	0.508333	-25.283333	195.666672	1023.000000	1023.000000	2046.000000
31.240000	-0.033317	-19.690090	-0.500074	-10.567691	-8.177224	-0.445101	0.000000	-10.000000	0.508333	-25.483334	187.333328	1023.000000	1023.000000	2046.000000
31.260000	-0.033316	-19.689569	-0.428441	-10.594452	-8.228236	-0.438440	0.000000	-10.000000	0.500000	-25.416668	178.666672	1023.000000	1023.000000	2046.000000
31.280001	-0.033301	-19.680752	-0.393096	-10.645690	-8.243508	-0.398458	0.000000	-10.000000	0.500000	-25.483334	170.333328	1023.000000	1023.000000	2046.000000
31.299999	-0.033214	-19.629225	-0.361833	-10.628666	-8.231749	-0.406978	0.000000	-10.000000	0.491667	-25.366667	161.666672	1023.000000	1023.000000	2046.000000
31.320000	-0.033131	-19.580492	-0.275583	-10.650616	-8.269575	-0.384718	0.000000	-10.000000	0.475000	-25.350000	153.333328	1023.000000	1023.000000	2046.000000
31.340000	-0.032995	-19.499866	-0.222869	-10.615255	-8.270036	-0.391706	0.000000	-10.000000	0.441667	-24.700001	144.666672	1023.000000	1023.000000	2046.000000
31.360001	-0.032889	-19.437159	-0.143778	-10.584391	-8.312192	-0.396798	0.000000	-10.000000	0.400000	-23.733334	136.500000	1023.000000	1023.000000	2046.000000
31.379999	-0.032623	-19.280258	-0.001322	-10.550021	-8.380347	-0.348567	0.000000	-10.000000	0.366667	-22.316668	128.500000	1023.000000	1023.000000	2046.000000
31.400000	-0.032283	-19.079300	0.091854	-10.492978	-8.457669	-0.220506	0.000000	-10.000000	0.350000	-21.466667	121.166664	1023.000000	1023.000000	2046.000000
31.420000	-0.032016	-18.921600	0.104835	-10.402605	-8.538733	-0.085098	0.000000	-10.000000	0.350000	-21.383333	114.000000	1023.000000	1023.000000	2046.000000
31.440001	-0.032195	-19.026955	0.041778	-10.413552	-8.709773	0.054593	0.000000	-10.000000	0.350000	-21.700001	106.833336	1023.000000	1023.000000	2046.000000
31.459999	-0.032584	-19.257015	0.022389	-10.487806	-8.921558	0.129960	0.000000	-10.000000	0.350000	-21.900000	99.500000	1023.000000	1023.000000	2046.000000
31.480000	-0.032664	-19.304350	-0.076833	-10.438711	-8.968295	0.179490	0.000000	-10.000000	0.350000	-21.600000	92.166664	1023.000000	1023.000000	2046.000000
31.500000	-0.033434	-19.759724	-0.230568	-10.608036	-9.144703	0.223583	0.000000	-10.000000	0.333333	-21.066668	85.000000	1023.000000	1023.000000	2046.000000
31.520000	-0.033401	-19.739861	-0.203793	-10.507965	-9.251112	0.223009	0.000000	-10.000000	0.291667	-20.216667	78.166664	1023.000000	1023.000000	2046.000000
31.540001	-0.032749	-19.354622	-0.232422	-10.237306	-9.258069	0.373177	0.000000	-10.000000	0.250000	-19.450001	71.333336	1023.000000	1023.000000	2046.000000
31.559999	-0.033039	-19.526321	-0.419114	-10.124271	-9.295295	0.312358	0.000000	-10.000000	0.225000	-18.800001	64.833336	1023.000000	1023.000000	2046.000000
31.580000	-0.034070	-20.135429	-0.654623	-10.109119	-9.442600	0.070915	0.000000	-10.000000	0.225000	-18.516666	58.500000	1023.000000	1023.000000	2046.000000
31.600000	-0.036197	-21.392174	-1.113191	-10.182231	-9.688036	-0.408715	0.000000	-10.000000	0.216667	-18.050001	52.500000	1023.000000	1023.000000	2046.000000
31.620001	-0.038860	-22.966476	-1.678642	-10.284733	-10.000838	-1.002264	0.000000	-10.000000	0.200000	-17.400000	46.500000	1023.000000	1023.000000	2046.000000
31.639999	-0.041844	-24.729918	-2.243644	-10.517017	-10.379527	-1.589730	0.000000	-10.000000	0.175000	-16.250000	40.666668	1023.000000	1023.000000	2046.000000
31.660000	-0.044685	-26.408680	-2.801790	-10.853143	-10.747615	-2.006131	0.000000	-10.000000	0.158333	-15.183333	35.166668	1023.000000	1023.000000	2046.000000
31.680000	-0.046982	-27.766359	-3.226308	-11.120035	-11.033785	-2.386231	0.000000	-10.000000	0.158333	-14.100000	30.000000	1023.000000	1023.000000	2046.000000
31.700001	-0.048682	-28.771313	-3.515981	-11.336169	-11.249708	-2.669455	0.000000	-10.000000	0.158333	-13.566667	25.333334	1023.000000	1023.000000	2046.000000
31.719999	-0.050013	-29.557837	-3.759555	-11.479922	-11.424352	-2.894007	0.000000	-10.000000	0.150000	-13.033334	20.666666	1023.000000	1023.000000	2046.000000
31.740000	-0.051134	-30.220406	-4.005172	-11.549911	-11.596385	-3.068937	0.000000	-10.000000	0.125000	-12.783334	16.333334	1023.000000	1023.000000	2046.000000
31.760000	-0.052198	-30.848942	-4.234440	-11.644072	-11.804026	-3.166403	0.000000	-10.000000	0.108333	-12.350000	12.000000	1023.000000	1023.000000	2046.000000
31.780001	-0.053350	-31.530107	-4.453826	-11.788641	-12.054958	-3.232683	0.000000	-10.000000	0.100000	-12.100000	8.000000	1023.000000	1023.000000	2046.000000
31.799999	-0.054203	-32.034214	-4.621853	-11.861115	-12.265573	-3.285673	0.000000	-10.000000	0.100000	-12.000000	4.166667	1023.000000	1023.000000	2046.000000
31.820000	-0.054800	-32.387093	-4.740076	-11.951328	-12.435726	-3.259961	0.000000	-10.000000	0.083333	-12.033334	0.500000	1023.000000	1023.000000	2046.000000
31.840000	-0.055210	-32.629227	-4.859818	-12.054007	-12.530761	-3.184639	0.000000	-10.000000	0.075000	-11.966667	-3.166667	1023.000000	1023.000000	2046.000000
31.860001	-0.055531	-32.818878	-4.954693	-12.095112	-12.607003	-3.162071	0.000000	-10.000000	0.058333	-11.700000	-7.000000	1023.000000	1023.000000	2046.000000
31.879999	-0.055701	-32.918999	-4.934686	-12.228054	-12.660904	-3.095356	0.000000	-10.000000	0.066667	-11.416667	-11.000000	1023.000000	1023.000000	2046.000000
31.900000	-0.055763	-32.956135	-4.907303	-12.404494	-12.645071	-2.999267	0.000000	-10.000000	0.058333	-11.233334	-15.000000	1023.000000	1023.000000	2046.000000
31.920000	-0.055452	-32.772408	-4.767844	-12.488270	-12.626302	-2.889990	0.000000	-10.000000	0.058333	-11.183333	-18.666666	1023.000000	1023.000000	2046.000000
31.940001	-0.054886	-32.437424	-4.537724	-12.562648	-12.586047	-2.751005	0.000000	-10.000000	0.050000	-11.050000	-22.333334	1023.000000	1023.000000	2046.000000
31.959999	-0.054169	-32.013752	-4.282810	-12.667909	-12.497849	-2.565184	0.000000	-10.000000	0.050000	-10.733334	-26.000000	1023.000000	1023.000000	2046.000000
31.980000	-0.053796	-31.793650	-4.028113	-12.905541	-12.395041	-2.464953	0.000000	-10.000000	0.050000	-10.416667	-29.666666	1023.000000	1023.000000	2046.000000
32.000000	-0.054007	-31.917866	-3.870844	-13.212422	-12.318283	-2.516315	0.000000	-10.000000	0.050000	-9.933333	-33.166668	1023.000000	1023.000000	2046.000000
32.020000	-0.054429	-32.167751	-3.745952	-13.442442	-12.290115	-2.689244	0.000000	-10.000000	0.050000	-9.400001	-36.500000	1023.000000	1023.000000	2046.000000
32.040001	-0.054819	-32.397964	-3.668523	-13.626888	-12.321736	-2.780818	0.000000	-10.000000	0.050000	-8.416667	-39.666668	1023.000000	1023.000000	2046.000000
32.060001	-0.055095	-32.560917	-3.627050	-13.683376	-12.363504	-2.886987	0.000000	-10.000000	0.041667	-7.166667	-42.666668	1023.000000	1023.000000	2046.000000
32.080002	-0.055185	-32.614143	-3.508024	-13.699930	-12.440690	-2.965501	0.000000	-10.000000	0.016667	-5.383333	-45.000000	1023.000000	1023.000000	2046.000000
32.099998	-0.055071	-32.547215	-3.410877	-13.730128	-12.467351	-2.938856	0.000000	-10.000000	-0.008333	-2.683333	-46.833332	1023.000000	1023.000000	2046.000000
32.119999	-0.054791	-32.381241	-3.265735	-13.720316	-12.515442	-2.879748	0.000000	-10.000000	-0.016667	0.100000	-47.666668	1023.000000	1023.000000	2046.000000
32.139999	-0.054147	-32.000996	-3.150285	-13.585516	-12.439415	-2.825778	0.000000	-10.000000	-0.025000	2.416667	-48.000000	1023.000000	1023.000000	2046.000000
32.160000	-0.053350	-31.530134	-3.011408	-13.452880	-12.351502	-2.714345	0.000000	-10.000000	-0.033333	3.983333	-48.000000	1023.000000	1023.000000	2046.000000
32.180000	-0.052364	-30.947124	-2.840562	-13.321211	-12.256375	-2.528976	0.000000	-10.000000	-0.058333	5.516667	-48.000000	1023.000000	1023.000000	2046.000000
32.200001	-0.051353	-30.349567	-2.653410	-13.210643	-12.150104	-2.335410	0.000000	-10.000000	-0.066667	7.233334	-48.000000	1023.000000	1023.000000	2046.000000
32.220001	-0.050340	-29.751196	-2.452175	-13.076599	-12.053555	-2.168866	0.000000	-10.000000	-0.075000	8.666667	-48.000000	1023.000000	1023.000000	2046.000000
32.240002	-0.049350	-29.165655	-2.287707	-12.976557	-11.915037	-1.986354	0.000000	-10.000000	-0.083333	10.066667	-48.000000	1023.000000	1023.000000	2046.000000
32.259998	-0.048257	-28.520121	-2.082910	-12.831522	-11.755395	-1.850294	0.000000	-10.000000	-0.108333	11.233334	-48.000000	1023.000000	1023.000000	2046.000000
32.279999	-0.047095	-27.833344	-1.918781	-12.722223	-11.568094	-1.624245	0.000000	-10.000000	-0.133333	12.400001	-48.000000	1023.000000	1023.000000	2046.000000
32.299999	-0.046004	-27.188143	-1.682276	-12.569160	-11.491946	-1.444762	0.000000	-10.000000	-0.158333	13.383333	-24.000000	1023.000000	1023.000000	2046.000000
32.320000	-0.044731	-26.436142	-1.535103	-12.380291	-11.293208	-1.227540	0.000000	-10.000000	-0.175000	14.416667	1.000000	1023.000000	1023.000000	2046.000000
32.340000	-0.043521	-25.720816	-1.328580	-12.197886	-11.185696	-1.008655	0.000000	-10.000000	-0.208333	15.600000	27.833334	1023.000000	1023.000000	2046.000000
32.360001	-0.042247	-24.967957	-1.178785	-11.982343	-11.010331	-0.796498	0.000000	-10.000000	-0.233333	16.816668	32.333332	1023.000000	1023.000000	2046.000000
32.380001	-0.040988	-24.224133	-0.990896	-11.788311	-10.894780	-0.550146	0.000000	-10.000000	-0.266667	18.200001	37.833332	1023.000000	1023.000000	2046.000000
32.400002	-0.039694	-23.458988	-0.812445	-11.545974	-10.774201	-0.326368	0.000000	-10.000000	-0.291667	19.616667	43.500000	1023.000000	1023.000000	2046.000000
32.419998	-0.038260	-22.611677	-0.611110	-11.279413	-10.618547	-0.102607	0.000000	-10.000000	-0.333333	20.800001	49.833332	1023.000000	1023.000000	2046.000000
32.439999	-0.036732	-21.708689	-0.400283	-11.034286	-10.444754	0.170634	0.000000	-10.000000	-0.358333	22.033333	56.666668	1023.000000	1023.000000	2046.000000
32.459999	-0.035544	-21.006794	-0.226646	-10.873824	-10.337599	0.431275	0.000000	-10.000000	-0.391667	22.850000	63.833332	1023.000000	1023.000000	2046.000000
32.480000	-0.034921	-20.638229	-0.198702	-10.780994	-10.265913	0.607380	0.000000	-10.000000	-0.400000	23.666666	71.333336	1023.000000	1023.000000	2046.000000
32.500000	-0.034536	-20.410509	-0.242281	-10.742458	-10.213826	0.788056	0.000000	-10.000000	-0.416667	24.016666	79.000000	1023.000000	1023.000000	2046.000000
32.520000	-0.033867	-20.015347	-0.258102	-10.547275	-10.110965	0.900995	0.000000	-10.000000	-0.441667	24.750000	87.000000	1023.000000	1023.000000	2046.000000
32.540001	-0.033204	-19.623394	-0.255353	-10.551367	-10.040972	1.224298	0.000000	-10.000000	-0.458333	25.366667	95.166664	1023.000000	1023.000000	2046.000000
32.560001	-0.032353	-19.120337	-0.119795	-10.279332	-10.086228	1.365019	0.000000	-10.000000	-0.491667	25.900000	103.500000	1023.000000	1023.000000	2046.000000
32.580002	-0.030389	-17.960056	-0.018637	-9.716862	-9.937134	1.712575	0.000000	-10.000000	-0.508333	26.250000	112.166664	1023.000000	1023.000000	2046.000000
32.599998	-0.028489	-16.837288	0.043835	-9.190842	-9.779793	2.089511	0.000000	-10.000000	-0.525000	26.883333	120.833336	1023.000000	1023.000000	2046.000000
32.619999	-0.027241	-16.099173	-0.000755	-8.795259	-9.603200	2.300042	0.000000	-10.000000	-0.525000	27.516666	129.666672	1023.000000	1023.000000	2046.000000
32.639999	-0.027429	-16.210464	-0.182939	-8.582406	-9.573686	2.128566	0.000000	-10.000000	-0.541667	28.233334	138.666672	1023.000000	1023.000000	2046.000000
32.660000	-0.029238	-17.279774	-0.568826	-8.615448	-9.639414	1.543915	0.000000	-10.000000	-0.575000	28.650002	148.000000	1023.000000	1023.000000	2046.000000
32.680000	-0.031527	-18.632261	-0.994537	-8.802230	-9.841046	1.005552	0.000000	-10.000000	-0.616667	29.383333	157.666672	1023.000000	1023.000000	2046.000000
32.700001	-0.033343	-19.705654	-1.451774	-9.003420	-9.980742	0.730282	0.000000	-10.000000	-0.616667	29.616667	167.500000	1023.000000	1023.000000	2046.000000
32.720001	-0.034613	-20.456331	-1.706163	-9.179528	-10.158480	0.587839	0.000000	-10.000000	-0.650000	30.083334	177.500000	1023.000000	1023.000000	2046.000000
32.740002	-0.035114	-20.752127	-1.845122	-9.272809	-10.199015	0.564820	0.000000	-10.000000	-0.658333	30.400000	187.500000	1023.000000	1023.000000	2046.000000
32.759998	-0.034963	-20.663361	-1.929404	-9.198112	-10.141449	0.605604	0.000000	-10.000000	-0.691667	31.100000	197.500000	1023.000000	1023.000000	2046.000000
32.779999	-0.034609	-20.453833	-1.990470	-9.068411	-10.116370	0.721419	0.000000	-10.000000	-0.691667	31.366667	207.666672	1023.000000	1023.000000	2046.000000
32.799999	-0.034147	-20.180851	-1.979602	-8.890682	-10.145952	0.835384	0.000000	-10.000000	-0.700000	31.483334	218.000000	1023.000000	1023.000000	2046.000000
32.820000	-0.033687	-19.908865	-1.999486	-8.770403	-10.142859	1.003882	0.000000	-10.000000	-0.700000	31.450001	228.500000	1023.000000	1023.000000	2046.000000
32.840000	-0.033143	-19.587776	-1.964040	-8.659862	-10.209628	1.245753	0.000000	-10.000000	-0.700000	31.750000	239.000000	1023.000000	1023.000000	2046.000000
32.860001	-0.032377	-19.134987	-1.966886	-8.484879	-10.145300	1.462076	0.000000	-10.000000	-0.700000	32.116669	249.500000	1023.000000	1023.000000	2046.000000
32.880001	-0.031347	-18.526001	-1.956901	-8.291830	-10.033650	1.756380	0.000000	-10.000000	-0.683333	32.066666	260.166656	1023.000000	1023.000000	2046.000000
32.900002	-0.030262	-17.884884	-1.903538	-8.130177	-9.936898	2.085728	0.000000	-10.000000	-0.675000	31.666668	270.833344	1023.000000	1023.000000	2046.000000
32.919998	-0.028952	-17.110867	-1.821258	-7.958118	-9.732625	2.401135	0.000000	-10.000000	-0.650000	31.183334	281.500000	1023.000000	1023.000000	2046.000000
32.939999	-0.027572	-16.295321	-1.652788	-7.774733	-9.579460	2.711662	0.000000	-10.000000	-0.658333	30.600000	292.000000	1023.000000	1023.000000	2046.000000
32.959999	-0.025998	-15.364544	-1.442560	-7.574989	-9.370060	3.023066	0.000000	-10.000000	-0.641667	30.216667	302.333344	1023.000000	1023.000000	2046.000000
32.980000	-0.024087	-14.235347	-1.157974	-7.328837	-9.142264	3.393728	0.000000	-10.000000	-0.650000	29.850000	312.500000	1023.000000	1023.000000	2046.000000
33.000000	-0.021932	-12.962027	-0.823246	-7.109111	-8.867985	3.838314	0.000000	-10.000000	-0.633333	29.783333	322.500000	1023.000000	1023.000000	2046.000000
33.020000	-0.019773	-11.686005	-0.456179	-6.915218	-8.507654	4.193047	0.000000	-10.000000	-0.650000	29.783333	332.500000	1023.000000	1023.000000	2046.000000
33.040001	-0.018245	-10.783017	-0.108967	-6.896742	-8.242308	4.465000	0.000000	-10.000000	-0.650000	30.100000	342.500000	1023.000000	1023.000000	2046.000000
33.060001	-0.017007	-10.051221	0.214753	-6.874048	-7.977220	4.585294	0.000000	-10.000000	-0.650000	30.466667	352.500000	1023.000000	1023.000000	2046.000000
33.080002	-0.016023	-9.469684	0.437990	-6.792397	-7.782696	4.667419	0.000000	-10.000000	-0.641667	30.933334	362.500000	1023.000000	1023.000000	2046.000000
33.099998	-0.014866	-8.785624	0.612358	-6.615651	-7.569439	4.787109	0.000000	-10.000000	-0.666667	31.083334	372.666656	1023.000000	1023.000000	2046.000000
33.119999	-0.013765	-8.135335	0.800202	-6.418074	-7.448505	4.931042	0.000000	-10.000000	-0.666667	31.283333	383.000000	1023.000000	1023.000000	2046.000000
33.139999	-0.012474	-7.371946	0.966724	-6.141871	-7.304721	5.107923	0.000000	-10.000000	-0.666667	31.216667	393.500000	1023.000000	1023.000000	2046.000000
33.160000	-0.010979	-6.488664	1.165185	-5.858544	-7.173403	5.378098	0.000000	-10.000000	-0.633333	30.916668	404.000000	1023.000000	1023.000000	2046.000000
33.180000	-0.009224	-5.451207	1.383324	-5.531600	-7.022767	5.719836	0.000000	-10.000000	-0.650000	30.783335	414.333344	1023.000000	1023.000000	2046.000000
33.200001	-0.007124	-4.210324	1.589951	-5.153385	-6.747704	6.100814	0.000000	-10.000000	-0.658333	30.916668	424.500000	1023.000000	1023.000000	2046.000000
33.220001	-0.005076	-2.999726	1.872581	-4.812983	-6.552355	6.493031	0.000000	-10.000000	-0.666667	31.066668	434.833344	1023.000000	1023.000000	2046.000000
33.240002	-0.002901	-1.714427	2.170688	-4.456835	-6.302361	6.874082	0.000000	-10.000000	-0.675000	31.133333	445.166656	1023.000000	1023.000000	2046.000000
33.259998	-0.000931	-0.550063	2.412744	-4.126630	-6.066844	7.230668	0.000000	-10.000000	-0.650000	30.816668	455.666656	1023.000000	1023.000000	2046.000000
33.279999	0.000995	0.588053	2.666728	-3.811706	-5.859017	7.592049	0.000000	-10.000000	-0.641667	30.433332	466.000000	1023.000000	1023.000000	2046.000000
33.299999	0.002932	1.732860	2.897959	-3.476909	-5.619399	7.931209	0.000000	-10.000000	-0.608333	29.983334	476.333344	1023.000000	1023.000000	2046.000000
33.320000	0.004708	2.782595	3.100005	-3.138514	-5.398740	8.219844	0.000000	-10.000000	-0.608333	29.716667	486.500000	1023.000000	1023.000000	2046.000000
33.340000	0.006499	3.841079	3.333858	-2.773857	-5.177298	8.458377	0.000000	-10.000000	-0.600000	29.433334	496.500000	1023.000000	1023.000000	2046.000000
33.360001	0.008107	4.791177	3.536942	-2.509128	-5.027446	8.790809	0.000000	-10.000000	-0.591667	29.416668	506.333344	1023.000000	1023.000000	2046.000000
33.380001	0.009824	5.806036	3.758351	-2.179177	-4.836777	9.063639	0.000000	-10.000000	-0.583333	29.066668	516.000000	1023.000000	1023.000000	2046.000000
33.400002	0.011729	6.931876	4.030775	-1.873179	-4.672462	9.446741	0.000000	-10.000000	-0.566667	28.933332	525.666687	1023.000000	1023.000000	2046.000000
33.419998	0.013237	7.823051	4.178239	-1.586873	-4.473942	9.705626	0.000000	-10.000000	-0.558333	28.400000	535.333313	1023.000000	1023.000000	2046.000000
33.439999	0.014322	8.464113	4.280554	-1.383231	-4.378591	9.945381	0.000000	-10.000000	-0.533333	28.216667	545.000000	1023.000000	1023.000000	2046.000000
33.459999	0.015237	9.005365	4.309779	-1.212485	-4.268804	10.176875	0.000000	-10.000000	-0.508333	27.850000	554.333313	1023.000000	1023.000000	2046.000000
33.480000	0.016703	9.871594	4.392784	-0.958137	-4.051498	10.488447	0.000000	-10.000000	-0.483333	27.200001	563.666687	1023.000000	1023.000000	2046.000000
33.500000	0.017801	10.520138	4.381207	-0.797080	-3.902066	10.838077	0.000000	-10.000000	-0.466667	26.350000	572.833313	1023.000000	1023.000000	2046.000000
33.520000	0.019044	11.254840	4.464124	-0.358146	-3.824129	10.972990	0.000000	-10.000000	-0.458333	25.483334	582.000000	1023.000000	1023.000000	2046.000000
33.540001	0.020360	12.032699	4.429983	0.141935	-3.760875	11.221656	0.000000	-10.000000	-0.441667	25.150002	590.666687	1023.000000	1023.000000	2046.000000
33.560001	0.021044	12.436749	4.342020	0.584851	-3.685714	11.195592	0.000000	-10.000000	-0.416667	24.550001	599.000000	1023.000000	1023.000000	2046.000000
33.580002	0.021054	12.442736	4.242580	0.773937	-3.570645	10.996864	0.000000	-10.000000	-0.400000	24.150000	607.166687	1023.000000	1023.000000	2046.000000
33.599998	0.019680	11.631097	3.990019	0.781006	-3.637909	10.497981	0.000000	-10.000000	-0.375000	23.583334	615.166687	1023.000000	1023.000000	2046.000000
33.619999	0.017703	10.462368	3.556804	0.792220	-3.797059	9.910403	0.000000	-10.000000	-0.366667	23.216667	623.166687	1023.000000	1023.000000	2046.000000
33.639999	0.015842	9.362525	3.109527	0.831575	-4.049538	9.470962	0.000000	-10.000000	-0.366667	23.033333	631.000000	1023.000000	1023.000000	2046.000000
33.660000	0.014337	8.473364	2.749330	0.748329	-4.258174	9.233879	0.000000	-10.000000	-0.366667	22.816668	638.833313	1023.000000	1023.000000	2046.000000
33.680000	0.013536	7.999591	2.540889	0.690977	-4.364931	9.132656	0.000000	-10.000000	-0.391667	23.016666	646.500000	1023.000000	1023.000000	2046.000000
33.700001	0.013411	7.925878	2.459352	0.753762	-4.434716	9.147479	0.000000	-10.000000	-0.408333	23.550001	654.166687	1023.000000	1023.000000	2046.000000
33.720001	0.013469	7.960253	2.396661	0.891559	-4.509065	9.181098	0.000000	-10.000000	-0.441667	24.116667	662.000000	1023.000000	1023.000000	2046.000000
33.740002	0.013710	8.102449	2.319674	1.089659	-4.571408	9.264525	0.000000	-10.000000	-0.450000	24.850000	670.000000	1023.000000	1023.000000	2046.000000
33.759998	0.014076	8.318725	2.205165	1.310929	-4.568466	9.371097	0.000000	-10.000000	-0.450000	25.050001	678.166687	1023.000000	1023.000000	2046.000000
33.779999	0.014339	8.474569	2.064071	1.454015	-4.607338	9.563822	0.000000	-10.000000	-0.450000	25.300001	686.500000	1023.000000	1023.000000	2046.000000
33.799999	0.014823	8.760426	1.937855	1.668260	-4.612069	9.766380	0.000000	-10.000000	-0.450000	25.266666	694.833313	1023.000000	1023.000000	2046.000000
33.820000	0.015472	9.144035	1.877439	1.911368	-4.613877	9.969106	0.000000	-10.000000	-0.441667	25.300001	703.333313	1023.000000	1023.000000	2046.000000
33.840000	0.016236	9.595678	1.786656	2.196741	-4.567295	10.179575	0.000000	-10.000000	-0.425000	24.883333	711.666687	1023.000000	1023.000000	2046.000000
33.860001	0.017013	10.054882	1.781973	2.391145	-4.529190	10.410953	0.000000	-10.000000	-0.400000	24.266666	720.000000	1023.000000	1023.000000	2046.000000
33.880001	0.017881	10.567643	1.771993	2.518088	-4.400322	10.677884	0.000000	-10.000000	-0.358333	23.233334	728.000000	1023.000000	1023.000000	2046.000000
33.900002	0.018767	11.091309	1.803653	2.647363	-4.286402	10.926695	0.000000	-10.000000	-0.300000	22.150000	736.000000	1023.000000	1023.000000	2046.000000
33.919998	0.019917	11.771192	1.913193	2.810037	-4.149555	11.197515	0.000000	-10.000000	-0.250000	20.783333	743.666687	1023.000000	1023.000000	2046.000000
33.939999	0.021401	12.647928	2.045959	3.019102	-3.989242	11.572109	0.000000	-10.000000	-0.233333	19.883333	750.833313	1023.000000	1023.000000	2046.000000
33.959999	0.022998	13.591885	2.264191	3.202397	-3.791276	11.916573	0.000000	-10.000000	-0.225000	18.966667	757.666687	1023.000000	1023.000000	2046.000000
33.980000	0.024400	14.420395	2.484662	3.294466	-3.563748	12.205016	0.000000	-10.000000	-0.200000	18.066668	764.166687	1023.000000	1023.000000	2046.000000
34.000000	0.025399	15.011084	2.706849	3.276357	-3.347122	12.375000	0.000000	-10.000000	-0.158333	16.550001	770.500000	1023.000000	1023.000000	2046.000000
34.020000	0.026135	15.445889	2.905685	3.290503	-3.136658	12.386359	0.000000	-10.000000	-0.141667	15.016667	776.333313	1023.000000	1023.000000	2046.000000
34.040001	0.026477	15.648020	3.004438	3.256382	-2.974281	12.361480	0.000000	-10.000000	-0.141667	13.833334	781.666687	1023.000000	1023.000000	2046.000000
34.060001	0.026838	15.861139	3.120323	3.255427	-2.863101	12.348492	0.000000	-10.000000	-0.133333	12.816667	786.500000	1023.000000	1023.000000	2046.000000
34.080002	0.027073	16.000099	3.138238	3.301393	-2.782990	12.343458	0.000000	-10.000000	-0.116667	12.150001	790.833313	1023.000000	1023.000000	2046.000000
34.099998	0.027671	16.353628	3.247766	3.485392	-2.730834	12.351303	0.000000	-10.000000	-0.091667	11.150001	795.000000	1023.000000	1023.000000	2046.000000
34.119999	0.028527	16.859186	3.376637	3.635386	-2.645519	12.492682	0.000000	-10.000000	-0.075000	10.283334	798.833313	1023.000000	1023.000000	2046.000000
34.139999	0.029638	17.516003	3.533441	3.857742	-2.529844	12.654662	0.000000	-10.000000	-0.041667	8.850000	802.500000	1023.000000	1023.000000	2046.000000
34.160000	0.030767	18.183569	3.711371	4.000143	-2.382405	12.854460	0.000000	-10.000000	-0.016667	7.383333	805.666687	1023.000000	1023.000000	2046.000000
34.180000	0.031855	18.826313	3.905171	4.149108	-2.249266	13.021301	0.000000	-10.000000	-0.008333	5.616667	808.333313	1023.000000	1023.000000	2046.000000
34.200001	0.032775	19.369961	4.098344	4.258559	-2.145743	13.158802	0.000000	-10.000000	-0.008333	4.266667	810.500000	1023.000000	1023.000000	2046.000000
34.220001	0.033742	19.941664	4.237209	4.399781	-1.993607	13.298279	0.000000	-10.000000	-0.008333	2.866667	812.166687	1023.000000	1023.000000	2046.000000
34.240002	0.034469	20.371262	4.363467	4.463163	-1.877102	13.421734	0.000000	-10.000000	0.000000	1.550000	813.333313	1023.000000	1023.000000	2046.000000
34.259998	0.035187	20.795441	4.532041	4.535333	-1.776109	13.504176	0.000000	-10.000000	0.000000	0.166667	813.833313	1023.000000	1023.000000	2046.000000
34.279999	0.035867	21.197542	4.672220	4.623236	-1.644694	13.546780	0.000000	-10.000000	0.008333	-1.450000	814.000000	1023.000000	1023.000000	2046.000000
34.299999	0.036666	21.669785	4.863704	4.696632	-1.555976	13.665424	0.000000	-10.000000	0.016667	-3.433333	814.000000	1023.000000	1023.000000	2046.000000
34.320000	0.037149	21.954937	4.960515	4.684297	-1.509269	13.819394	0.000000	-10.000000	0.033333	-5.866667	814.000000	1023.000000	1023.000000	2046.000000
34.340000	0.037444	22.129614	5.021246	4.680442	-1.506050	13.933976	0.000000	-10.000000	0.041667	-8.083334	814.000000	1023.000000	1023.000000	2046.000000
34.360001	0.037576	22.207287	5.020237	4.681571	-1.449890	13.955368	0.000000	-10.000000	0.066667	-9.800000	814.000000	1023.000000	1023.000000	2046.000000
34.380001	0.037959	22.433680	5.215928	4.632950	-1.480617	14.065419	0.000000	-10.000000	0.083333	-11.200000	814.000000	1023.000000	1023.000000	2046.000000
34.400002	0.037481	22.151552	5.096380	4.365549	-1.377516	14.067139	0.000000	-10.000000	0.108333	-12.583334	814.000000	1023.000000	1023.000000	2046.000000
34.419998	0.036418	21.522793	5.004313	4.205584	-1.458241	13.771137	0.000000	-10.000000	0.141667	-14.200000	806.500000	1023.000000	1023.000000	2046.000000
34.439999	0.035291	20.856913	4.797953	4.108138	-1.558635	13.509458	0.000000	-10.000000	0.183333	-15.766666	797.333313	1023.000000	1023.000000	2046.000000
34.459999	0.033975	20.079395	4.541490	4.001968	-1.635570	13.171508	0.000000	-10.000000	0.225000	-17.250000	786.166687	1023.000000	1023.000000	2046.000000
34.480000	0.032440	19.172010	4.362712	3.791980	-1.735643	12.752961	0.000000	-10.000000	0.241667	-18.483334	780.500000	1023.000000	1023.000000	2046.000000
34.500000	0.030087	17.781664	4.112316	3.451241	-1.942148	12.160255	0.000000	-10.000000	0.266667	-19.200001	774.166687	1023.000000	1023.000000	2046.000000
34.520000	0.026949	15.926725	3.689169	3.103969	-2.232702	11.366291	0.000000	-10.000000	0.291667	-19.866667	767.833313	1023.000000	1023.000000	2046.000000
34.540001	0.023592	13.943163	3.156888	2.717523	-2.536637	10.605389	0.000000	-10.000000	0.316667	-20.166668	763.500000	1023.000000	1023.000000	2046.000000
34.560001	0.020499	12.114792	2.670007	2.327126	-2.840088	9.957747	0.000000	-10.000000	0.333333	-21.200001	756.666687	1023.000000	1023.000000	2046.000000
34.580002	0.017947	10.606938	2.387841	1.895095	-3.101008	9.425011	0.000000	-10.000000	0.341667	-21.916668	749.500000	1023.000000	1023.000000	2046.000000
34.599998	0.015872	9.380351	2.159479	1.535131	-3.298331	8.984072	0.000000	-10.000000	0.350000	-22.600000	739.666687	1023.000000	1023.000000	2046.000000
34.619999	0.013963	8.252317	1.919232	1.162779	-3.492855	8.663162	0.000000	-10.000000	0.366667	-22.766666	732.333313	1023.000000	1023.000000	2046.000000
34.639999	0.012360	7.304658	1.761185	0.898080	-3.756379	8.401772	0.000000	-10.000000	0.383333	-23.016666	724.666687	1023.000000	1023.000000	2046.000000
34.660000	0.010793	6.378856	1.471400	0.626215	-3.877953	8.159194	0.000000	-10.000000	0.408333	-23.516666	717.000000	1023.000000	1023.000000	2046.000000
34.680000	0.009329	5.513252	1.268036	0.343330	-4.083326	7.985211	0.000000	-10.000000	0.441667	-24.133333	709.000000	1023.000000	1023.000000	2046.000000
34.700001	0.007990	4.722200	1.048757	0.097657	-4.224363	7.800149	0.000000	-10.000000	0.475000	-24.800001	701.000000	1023.000000	1023.000000	2046.000000
34.720001	0.006849	4.047984	0.917410	-0.118423	-4.397467	7.646464	0.000000	-10.000000	0.500000	-25.383333	692.666687	1023.000000	1023.000000	2046.000000
34.740002	0.005837	3.449535	0.762363	-0.331869	-4.518111	7.537152	0.000000	-10.000000	0.500000	-25.816668	684.333313	1023.000000	1023.000000	2046.000000
34.759998	0.004926	2.911098	0.664033	-0.545246	-4.606316	7.398627	0.000000	-10.000000	0.516667	-26.316668	675.666687	1023.000000	1023.000000	2046.000000
34.779999	0.003929	2.322297	0.629762	-0.950430	-4.667391	7.310356	0.000000	-10.000000	0.550000	-26.750000	667.000000	1023.000000	1023.000000	2046.000000
34.799999	0.003075	1.817221	0.618297	-1.315510	-4.650146	7.164580	0.000000	-10.000000	0.591667	-27.500000	658.000000	1023.000000	1023.000000	2046.000000
34.820000	0.002432	1.437529	0.704233	-1.620017	-4.668509	7.021822	0.000000	-10.000000	0.616667	-27.833334	648.833313	1023.000000	1023.000000	2046.000000
34.840000	0.002292	1.354329	0.807392	-1.889433	-4.601966	7.038337	0.000000	-10.000000	0.616667	-28.216667	639.500000	1023.000000	1023.000000	2046.000000
34.860001	0.002388	1.411470	0.920816	-2.099733	-4.512078	7.102465	0.000000	-10.000000	0.608333	-28.233334	630.000000	1023.000000	1023.000000	2046.000000
34.880001	0.002230	1.318089	1.050146	-2.416615	-4.367627	7.052185	0.000000	-10.000000	0.600000	-28.300001	620.500000	1023.000000	1023.000000	2046.000000
34.900002	0.001570	0.927766	1.232784	-2.838727	-4.302520	6.836229	0.000000	-10.000000	0.600000	-28.250000	611.000000	1023.000000	1023.000000	2046.000000
34.919998	0.000481	0.284185	1.334729	-3.277817	-4.229970	6.457242	0.000000	-10.000000	0.600000	-28.049999	601.666687	1023.000000	1023.000000	2046.000000
34.939999	-0.000729	-0.431106	1.398039	-3.716586	-4.226275	6.113717	0.000000	-10.000000	0.608333	-27.950001	592.333313	1023.000000	1023.000000	2046.000000
34.959999	-0.001915	-1.131603	1.431926	-4.128496	-4.261564	5.826531	0.000000	-10.000000	0.608333	-27.783333	583.000000	1023.000000	1023.000000	2046.000000
34.980000	-0.002980	-1.761285	1.533667	-4.455207	-4.394691	5.554946	0.000000	-10.000000	0.591667	-27.650000	573.666687	1023.000000	1023.000000	2046.000000
35.000000	-0.003886	-2.296383	1.525460	-4.666613	-4.436540	5.281309	0.000000	-10.000000	0.566667	-27.583334	564.500000	1023.000000	1023.000000	2046.000000
35.020000	-0.004360	-2.576602	1.594399	-4.784773	-4.479025	5.092797	0.000000	-10.000000	0.550000	-27.666666	555.333313	1023.000000	1023.000000	2046.000000
35.040001	-0.004515	-2.668381	1.681290	-4.867489	-4.455488	4.973306	0.000000	-10.000000	0.583333	-27.950001	546.000000	1023.000000	1023.000000	2046.000000
35.060001	-0.004459	-2.635429	1.792727	-4.902275	-4.360446	4.834565	0.000000	-10.000000	0.600000	-28.066668	536.666687	1023.000000	1023.000000	2046.000000
35.080002	-0.004560	-2.695066	1.935346	-4.993179	-4.382814	4.745581	0.000000	-10.000000	0.625000	-28.316668	527.333313	1023.000000	1023.000000	2046.000000
35.099998	-0.004648	-2.747175	1.961212	-5.124903	-4.266634	4.683150	0.000000	-10.000000	0.608333	-28.233334	518.000000	1023.000000	1023.000000	2046.000000
35.119999	-0.004834	-2.856995	2.096956	-5.278337	-4.279796	4.604183	0.000000	-10.000000	0.608333	-28.116667	508.500000	1023.000000	1023.000000	2046.000000
35.139999	-0.005029	-2.971895	2.200114	-5.447115	-4.287832	4.562937	0.000000	-10.000000	0.575000	-27.333334	499.166656	1023.000000	1023.000000	2046.000000
35.160000	-0.005266	-3.112004	2.339729	-5.547474	-4.319495	4.415236	0.000000	-10.000000	0.541667	-26.716667	490.000000	1023.000000	1023.000000	2046.000000
35.180000	-0.005441	-3.215430	2.489372	-5.674257	-4.359986	4.329442	0.000000	-10.000000	0.516667	-26.266668	481.000000	1023.000000	1023.000000	2046.000000
35.200001	-0.005463	-3.228473	2.629417	-5.817355	-4.388745	4.348208	0.000000	-10.000000	0.516667	-26.450001	472.166656	1023.000000	1023.000000	2046.000000
35.220001	-0.005304	-3.134442	2.767993	-5.841846	-4.426934	4.366345	0.000000	-10.000000	0.516667	-26.550001	463.333344	1023.000000	1023.000000	2046.000000
35.240002	-0.005249	-3.102242	2.807056	-5.858861	-4.476488	4.426052	0.000000	-10.000000	0.533333	-26.750000	454.500000	1023.000000	1023.000000	2046.000000
35.259998	-0.005359	-3.167310	2.758168	-5.856749	-4.514539	4.445810	0.000000	-10.000000	0.541667	-26.799999	445.500000	1023.000000	1023.000000	2046.000000
35.279999	-0.005608	-3.314124	2.756332	-5.906068	-4.624319	4.459932	0.000000	-10.000000	0.550000	-26.733334	436.500000	1023.000000	1023.000000	2046.000000
35.299999	-0.005716	-3.377896	2.701270	-5.942266	-4.589593	4.452693	0.000000	-10.000000	0.525000	-26.333334	427.666656	1023.000000	1023.000000	2046.000000
35.320000	-0.006015	-3.554673	2.574200	-5.967813	-4.530717	4.369658	0.000000	-10.000000	0.516667	-26.183334	418.833344	1023.000000	1023.000000	2046.000000
35.340000	-0.006047	-3.573500	2.565933	-5.843449	-4.555393	4.259407	0.000000	-10.000000	0.516667	-26.250000	410.166656	1023.000000	1023.000000	2046.000000
35.360001	-0.006750	-3.989114	2.419703	-5.903677	-4.619482	4.114343	0.000000	-10.000000	0.533333	-26.650000	401.333344	1023.000000	1023.000000	2046.000000
35.380001	-0.008401	-4.965145	2.194250	-6.069319	-4.842992	3.752915	0.000000	-10.000000	0.541667	-26.866667	392.500000	1023.000000	1023.000000	2046.000000
35.400002	-0.010735	-6.344400	1.797411	-6.233119	-5.136613	3.227922	0.000000	-10.000000	0.533333	-26.833334	383.500000	1023.000000	1023.000000	2046.000000
35.419998	-0.013496	-7.976121	1.338163	-6.405638	-5.513505	2.604858	0.000000	-10.000000	0.516667	-26.516666	374.666656	1023.000000	1023.000000	2046.000000
35.439999	-0.016571	-9.793410	0.822882	-6.659488	-5.915507	1.958703	0.000000	-10.000000	0.491667	-26.033333	365.833344	1023.000000	1023.000000	2046.000000
35.459999	-0.019644	-11.609608	0.289450	-7.006982	-6.317677	1.425601	0.000000	-10.000000	0.491667	-25.433334	357.166656	1023.000000	1023.000000	2046.000000
35.480000	-0.022453	-13.269780	-0.180982	-7.379005	-6.660161	0.950368	0.000000	-10.000000	0.475000	-25.033333	348.500000	1023.000000	1023.000000	2046.000000
35.500000	-0.024737	-14.619274	-0.535785	-7.722432	-6.956443	0.595387	0.000000	-10.000000	0.466667	-24.600000	340.166656	1023.000000	1023.000000	2046.000000
35.520000	-0.026414	-15.610394	-0.793746	-7.935844	-7.148038	0.267235	0.000000	-10.000000	0.450000	-24.700001	332.000000	1023.000000	1023.000000	2046.000000
35.540001	-0.027793	-16.425854	-1.088427	-8.051074	-7.307036	0.020683	0.000000	-10.000000	0.450000	-24.750000	326.666656	1023.000000	1023.000000	2046.000000
35.560001	-0.029023	-17.152878	-1.378225	-8.178345	-7.415806	-0.180502	0.000000	-10.000000	0.450000	-24.633333	318.333344	1023.000000	1023.000000	2046.000000
35.580002	-0.030203	-17.850060	-1.579578	-8.331295	-7.627404	-0.311784	0.000000	-10.000000	0.458333	-24.650000	310.000000	1023.000000	1023.000000	2046.000000
35.599998	-0.031223	-18.453072	-1.742303	-8.524349	-7.837204	-0.349215	0.000000	-10.000000	0.466667	-24.550001	299.000000	1023.000000	1023.000000	2046.000000
35.619999	-0.032218	-19.040813	-1.862121	-8.724873	-8.077310	-0.376510	0.000000	-10.000000	0.466667	-24.533335	291.000000	1023.000000	1023.000000	2046.000000
35.639999	-0.033100	-19.562033	-1.941308	-8.853729	-8.336580	-0.430415	0.000000	-10.000000	0.425000	-24.150002	283.000000	1023.000000	1023.000000	2046.000000
35.660000	-0.033715	-19.925648	-2.080716	-8.974182	-8.420354	-0.450396	0.000000	-10.000000	0.400000	-23.733334	275.000000	1023.000000	1023.000000	2046.000000
35.680000	-0.034310	-20.277159	-2.104586	-9.221189	-8.531930	-0.419453	0.000000	-10.000000	0.366667	-23.466667	267.000000	1023.000000	1023.000000	2046.000000
35.700001	-0.034733	-20.527246	-2.132205	-9.472211	-8.503056	-0.419774	0.000000	-10.000000	0.375000	-23.166666	259.000000	1023.000000	1023.000000	2046.000000
35.720001	-0.034925	-20.640388	-2.120300	-9.710606	-8.436126	-0.373356	0.000000	-10.000000	0.358333	-23.116667	251.333328	1023.000000	1023.000000	2046.000000
35.740002	-0.034644	-20.474398	-1.990514	-9.846803	-8.350612	-0.286469	0.000000	-10.000000	0.358333	-22.700001	243.666672	1023.000000	1023.000000	2046.000000
35.759998	-0.034224	-20.226189	-1.738700	-10.006478	-8.311402	-0.169608	0.000000	-10.000000	0.350000	-22.300001	236.166672	1023.000000	1023.000000	2046.000000
35.779999	-0.034102	-20.154274	-1.476951	-10.305246	-8.289080	-0.082997	0.000000	-10.000000	0.350000	-21.333334	228.666672	1023.000000	1023.000000	2046.000000
35.799999	-0.034463	-20.367483	-1.274396	-10.672754	-8.296134	-0.124198	0.000000	-10.000000	0.333333	-20.650002	221.500000	1023.000000	1023.000000	2046.000000
35.820000	-0.035292	-20.857632	-1.181551	-11.068781	-8.261995	-0.345305	0.000000	-10.000000	0.300000	-19.750000	214.666672	1023.000000	1023.000000	2046.000000
35.840000	-0.036209	-21.399315	-1.243187	-11.367766	-8.195258	-0.593104	0.000000	-10.000000	0.258333	-19.100000	208.000000	1023.000000	1023.000000	2046.000000
35.860001	-0.036801	-21.749596	-1.206419	-11.532146	-8.268011	-0.743020	0.000000	-10.000000	0.225000	-18.333334	201.666672	1023.000000	1023.000000	2046.000000
35.880001	-0.037308	-22.049305	-1.204819	-11.618612	-8.338719	-0.887155	0.000000	-10.000000	0.216667	-17.650000	195.500000	1023.000000	1023.000000	2046.000000
35.900002	-0.037643	-22.246784	-1.120948	-11.734046	-8.433171	-0.958618	0.000000	-10.000000	0.208333	-17.050001	189.500000	1023.000000	1023.000000	2046.000000
35.919998	-0.037763	-22.317745	-1.011465	-11.771338	-8.565060	-0.969883	0.000000	-10.000000	0.208333	-16.400002	183.833328	1023.000000	1023.000000	2046.000000
35.939999	-0.037666	-22.260492	-0.915745	-11.777628	-8.666900	-0.900220	0.000000	-10.000000	0.200000	-16.116667	178.333328	1023.000000	1023.000000	2046.000000
35.959999	-0.037369	-22.085089	-0.851650	-11.703343	-8.672483	-0.857613	0.000000	-10.000000	0.200000	-15.850000	173.000000	1023.000000	1023.000000	2046.000000
35.980000	-0.037031	-21.885094	-0.796173	-11.668246	-8.656797	-0.763877	0.000000	-10.000000	0.191667	-15.916667	167.666672	1023.000000	1023.000000	2046.000000
36.000000	-0.036782	-21.738327	-0.758384	-11.675805	-8.627069	-0.677069	0.000000	-10.000000	0.183333	-15.533334	162.333328	1023.000000	1023.000000	2046.000000
36.020000	-0.036504	-21.574116	-0.703146	-11.637820	-8.599284	-0.633866	0.000000	-10.000000	0.166667	-15.066667	157.166672	1023.000000	1023.000000	2046.000000
36.040001	-0.036245	-21.421021	-0.599873	-11.634615	-8.629028	-0.557505	0.000000	-10.000000	0.158333	-14.400001	152.000000	1023.000000	1023.000000	2046.000000
36.060001	-0.035996	-21.273819	-0.493010	-11.603694	-8.633325	-0.543789	0.000000	-10.000000	0.150000	-13.866667	147.333328	1023.000000	1023.000000	2046.000000
36.080002	-0.035656	-21.072680	-0.384985	-11.566732	-8.621783	-0.499180	0.000000	-10.000000	0.150000	-13.333334	142.666672	1023.000000	1023.000000	2046.000000
36.099998	-0.035297	-20.860754	-0.257850	-11.545298	-8.645050	-0.412556	0.000000	-10.000000	0.150000	-12.966667	138.333328	1023.000000	1023.000000	2046.000000
36.119999	-0.034977	-20.671700	-0.176465	-11.498224	-8.644007	-0.353003	0.000000	-10.000000	0.133333	-12.583333	134.000000	1023.000000	1023.000000	2046.000000
36.139999	-0.034742	-20.532276	-0.142653	-11.463599	-8.630833	-0.295191	0.000000	-10.000000	0.108333	-12.250000	130.000000	1023.000000	1023.000000	2046.000000
36.160000	-0.034533	-20.409178	-0.124706	-11.423184	-8.611948	-0.249339	0.000000	-10.000000	0.091667	-11.750000	126.000000	1023.000000	1023.000000	2046.000000
36.180000	-0.034487	-20.381989	-0.139905	-11.437578	-8.628545	-0.175961	0.000000	-10.000000	0.083333	-11.316667	122.000000	1023.000000	1023.000000	2046.000000
36.200001	-0.034410	-20.336161	-0.110750	-11.413848	-8.668184	-0.143378	0.000000	-10.000000	0.083333	-10.966667	118.000000	1023.000000	1023.000000	2046.000000
36.220001	-0.034377	-20.316650	-0.107767	-11.383127	-8.703757	-0.121999	0.000000	-10.000000	0.066667	-10.616667	114.166664	1023.000000	1023.000000	2046.000000
36.240002	-0.034079	-20.140638	-0.003702	-11.297913	-8.733839	-0.105186	0.000000	-10.000000	0.058333	-10.233334	109.500000	1023.000000	1023.000000	2046.000000
36.259998	-0.033530	-19.816135	0.122597	-11.204494	-8.745366	0.011129	0.000000	-10.000000	0.050000	-9.816667	105.000000	1023.000000	1023.000000	2046.000000
36.279999	-0.033161	-19.598364	0.167035	-11.161480	-8.774371	0.170451	0.000000	-10.000000	0.050000	-9.550000	101.666664	1023.000000	1023.000000	2046.000000
36.299999	-0.033370	-19.721786	0.085061	-11.180074	-8.887819	0.261047	0.000000	-10.000000	0.033333	-9.283333	99.500000	1023.000000	1023.000000	2046.000000
36.320000	-0.033840	-19.999559	-0.008191	-11.153914	-9.027651	0.190197	0.000000	-10.000000	0.041667	-9.183333	97.500000	1023.000000	1023.000000	2046.000000
36.340000	-0.034344	-20.297129	-0.182036	-11.174019	-9.061140	0.120065	0.000000	-10.000000	0.041667	-9.016666	94.500000	1023.000000	1023.000000	2046.000000
36.360001	-0.035024	-20.699268	-0.336236	-11.294495	-9.216595	0.148058	0.000000	-10.000000	0.066667	-8.966667	91.500000	1023.000000	1023.000000	2046.000000
36.380001	-0.035327	-20.878338	-0.398149	-11.163944	-9.349352	0.033109	0.000000	-10.000000	0.058333	-8.816667	88.500000	1023.000000	1023.000000	2046.000000
36.400002	-0.034700	-20.507915	-0.435055	-10.894638	-9.364212	0.185989	0.000000	-10.000000	0.058333	-8.716667	85.500000	1023.000000	1023.000000	2046.000000
36.419998	-0.034319	-20.282509	-0.518560	-10.678748	-9.397215	0.312015	0.000000	-10.000000	0.050000	-8.700000	82.500000	1023.000000	1023.000000	2046.000000
36.439999	-0.034244	-20.238455	-0.614686	-10.492698	-9.391659	0.260587	0.000000	-10.000000	0.050000	-8.600000	79.500000	1023.000000	1023.000000	2046.000000
36.459999	-0.035413	-20.928835	-0.875917	-10.434279	-9.522798	-0.095841	0.000000	-10.000000	0.050000	-8.083334	76.666664	1023.000000	1023.000000	2046.000000
36.480000	-0.037700	-22.280659	-1.324842	-10.569901	-9.748735	-0.637180	0.000000	-10.000000	0.041667	-7.216667	74.000000	1023.000000	1023.000000	2046.000000
36.500000	-0.040739	-24.077036	-1.862893	-10.847752	-10.079534	-1.286858	0.000000	-10.000000	0.025000	-5.983334	71.666664	1023.000000	1023.000000	2046.000000
36.520000	-0.043665	-25.805895	-2.460770	-11.204715	-10.393266	-1.747145	0.000000	-10.000000	0.016667	-4.900000	69.500000	1023.000000	1023.000000	2046.000000
36.540001	-0.045931	-27.145441	-2.872788	-11.519240	-10.687710	-2.065704	0.000000	-10.000000	0.008333	-4.033333	67.833336	1023.000000	1023.000000	2046.000000
36.560001	-0.047515	-28.081362	-3.151399	-11.702024	-10.880065	-2.347874	0.000000	-10.000000	0.016667	-3.733333	66.500000	1023.000000	1023.000000	2046.000000
36.580002	-0.048606	-28.726194	-3.350696	-11.815321	-11.012298	-2.547880	0.000000	-10.000000	0.016667	-3.800000	65.333336	1023.000000	1023.000000	2046.000000
36.599998	-0.049327	-29.152281	-3.560467	-11.801398	-11.103758	-2.686659	0.000000	-10.000000	0.016667	-3.866667	64.000000	1023.000000	1023.000000	2046.000000
36.619999	-0.050032	-29.568695	-3.757783	-11.825967	-11.196381	-2.788565	0.000000	-10.000000	0.008333	-3.833333	62.666668	1023.000000	1023.000000	2046.000000
36.639999	-0.050742	-29.988531	-3.897849	-11.878567	-11.353014	-2.859101	0.000000	-10.000000	0.008333	-3.716667	61.333332	1023.000000	1023.000000	2046.000000
36.660000	-0.051357	-30.351976	-4.049656	-11.936453	-11.478763	-2.887103	0.000000	-10.000000	0.008333	-3.633333	60.166668	1023.000000	1023.000000	2046.000000
36.680000	-0.051892	-30.667894	-4.175231	-11.975791	-11.611335	-2.905537	0.000000	-10.000000	0.008333	-3.466667	58.833332	1023.000000	1023.000000	2046.000000
36.700001	-0.052129	-30.808456	-4.270636	-12.025409	-11.672231	-2.840182	0.000000	-10.000000	0.008333	-2.900000	57.666668	1023.000000	1023.000000	2046.000000
36.720001	-0.052115	-30.799852	-4.320589	-12.122188	-11.678243	-2.678833	0.000000	-10.000000	0.008333	-1.900000	56.666668	1023.000000	1023.000000	2046.000000
36.740002	-0.051922	-30.685614	-4.309089	-12.226692	-11.632176	-2.517657	0.000000	-10.000000	0.008333	-0.550000	56.166668	1023.000000	1023.000000	2046.000000
36.759998	-0.051586	-30.487465	-4.278072	-12.293714	-11.494893	-2.420787	0.000000	-10.000000	0.000000	0.600000	56.000000	1023.000000	1023.000000	2046.000000
36.779999	-0.050926	-30.097557	-4.088369	-12.358619	-11.403575	-2.246993	0.000000	-10.000000	0.000000	1.433333	56.000000	1023.000000	1023.000000	2046.000000
36.799999	-0.049927	-29.506651	-3.831886	-12.350762	-11.236980	-2.087023	0.000000	-10.000000	0.000000	2.183333	56.000000	1023.000000	1023.000000	2046.000000
36.820000	-0.048804	-28.843451	-3.513830	-12.372487	-11.048002	-1.909131	0.000000	-10.000000	-0.008333	3.050000	56.000000	1023.000000	1023.000000	2046.000000
36.840000	-0.048234	-28.506390	-3.205478	-12.632128	-10.930593	-1.738191	0.000000	-10.000000	-0.025000	4.050000	56.000000	1023.000000	1023.000000	2046.000000
36.860001	-0.048008	-28.372976	-2.958630	-12.884534	-10.776066	-1.753746	0.000000	-10.000000	-0.041667	5.000000	56.000000	1023.000000	1023.000000	2046.000000
36.880001	-0.047886	-28.300514	-2.728922	-13.102681	-10.682517	-1.786394	0.000000	-10.000000	-0.050000	5.916667	56.000000	1023.000000	1023.000000	2046.000000
36.900002	-0.047651	-28.161798	-2.625342	-13.135448	-10.570186	-1.830822	0.000000	-10.000000	-0.066667	6.833333	56.000000	1023.000000	1023.000000	2046.000000
36.919998	-0.047182	-27.884506	-2.562611	-13.076700	-10.419650	-1.825546	0.000000	-10.000000	-0.058333	7.900000	56.000000	1023.000000	1023.000000	2046.000000
36.939999	-0.046715	-27.608543	-2.443628	-12.955675	-10.399228	-1.810013	0.000000	-10.000000	-0.066667	9.050000	56.000000	1023.000000	1023.000000	2046.000000
36.959999	-0.046167	-27.284826	-2.307725	-12.854482	-10.356541	-1.766078	0.000000	-10.000000	-0.066667	10.300000	56.000000	1023.000000	1023.000000	2046.000000
36.980000	-0.045589	-26.942827	-2.199057	-12.747695	-10.315081	-1.680995	0.000000	-10.000000	-0.100000	11.516666	50.333332	1023.000000	1023.000000	2046.000000
37.000000	-0.044700	-26.417469	-2.035401	-12.581307	-10.293738	-1.507022	0.000000	-10.000000	-0.125000	12.583333	39.500000	1023.000000	1023.000000	2046.000000
37.020000	-0.043586	-25.759102	-1.874474	-12.424590	-10.214994	-1.245044	0.000000	-10.000000	-0.141667	13.450000	30.166666	1023.000000	1023.000000	2046.000000
37.040001	-0.042379	-25.046078	-1.710017	-12.209212	-10.102896	-1.023953	0.000000	-10.000000	-0.150000	14.033334	28.000000	1023.000000	1023.000000	2046.000000
37.060001	-0.040928	-24.188204	-1.479460	-12.054167	-9.949193	-0.705384	0.000000	-10.000000	-0.158333	14.533334	32.500000	1023.000000	1023.000000	2046.000000
37.080002	-0.039620	-23.415680	-1.277696	-11.823130	-9.804929	-0.509926	0.000000	-10.000000	-0.166667	15.033334	37.166668	1023.000000	1023.000000	2046.000000
37.099998	-0.038351	-22.665363	-1.063632	-11.674566	-9.673775	-0.253390	0.000000	-10.000000	-0.183333	15.450000	42.166668	1023.000000	1023.000000	2046.000000
37.119999	-0.037157	-21.959747	-0.882577	-11.520041	-9.508094	-0.049037	0.000000	-10.000000	-0.191667	15.683333	47.333332	1023.000000	1023.000000	2046.000000
37.139999	-0.036044	-21.301895	-0.743339	-11.371939	-9.326241	0.139624	0.000000	-10.000000	-0.175000	15.533334	52.500000	1023.000000	1023.000000	2046.000000
37.160000	-0.034947	-20.653486	-0.566813	-11.220493	-9.193941	0.327761	0.000000	-10.000000	-0.158333	14.950001	57.666668	1023.000000	1023.000000	2046.000000
37.180000	-0.033877	-20.021021	-0.408894	-11.028633	-9.035669	0.452176	0.000000	-10.000000	-0.150000	14.683333	62.833332	1023.000000	1023.000000	2046.000000
37.200001	-0.032780	-19.373093	-0.267208	-10.861276	-8.900763	0.656153	0.000000	-10.000000	-0.158333	14.283334	67.833336	1023.000000	1023.000000	2046.000000
37.220001	-0.031740	-18.758434	-0.107575	-10.666294	-8.810707	0.826141	0.000000	-10.000000	-0.158333	14.400001	72.666664	1023.000000	1023.000000	2046.000000
37.240002	-0.030677	-18.130232	0.054173	-10.508581	-8.720879	1.045054	0.000000	-10.000000	-0.158333	14.316667	77.333336	1023.000000	1023.000000	2046.000000
37.259998	-0.029713	-17.560484	0.183428	-10.328811	-8.665349	1.250247	0.000000	-10.000000	-0.175000	14.950001	82.166664	1023.000000	1023.000000	2046.000000
37.279999	-0.028803	-17.022503	0.269608	-10.177732	-8.565538	1.451158	0.000000	-10.000000	-0.208333	15.650001	87.000000	1023.000000	1023.000000	2046.000000
37.299999	-0.027790	-16.423840	0.398102	-9.997937	-8.486948	1.662946	0.000000	-10.000000	-0.233333	16.750000	92.166664	1023.000000	1023.000000	2046.000000
37.320000	-0.026705	-15.782683	0.498607	-9.802792	-8.373384	1.894885	0.000000	-10.000000	-0.250000	17.400000	97.666664	1023.000000	1023.000000	2046.000000
37.340000	-0.025680	-15.177083	0.634542	-9.627857	-8.294340	2.110572	0.000000	-10.000000	-0.250000	18.133333	103.500000	1023.000000	1023.000000	2046.000000
37.360001	-0.024590	-14.532812	0.762596	-9.458138	-8.186254	2.348983	0.000000	-10.000000	-0.250000	18.383333	109.500000	1023.000000	1023.000000	2046.000000
37.380001	-0.023535	-13.909101	0.886457	-9.280490	-8.080842	2.565775	0.000000	-10.000000	-0.258333	18.566668	115.500000	1023.000000	1023.000000	2046.000000
37.400002	-0.022411	-13.244898	1.048915	-9.068394	-7.990526	2.765108	0.000000	-10.000000	-0.275000	18.900000	121.500000	1023.000000	1023.000000	2046.000000
37.419998	-0.021278	-12.575088	1.146576	-8.897736	-7.835419	3.011492	0.000000	-10.000000	-0.308333	19.500000	127.666664	1023.000000	1023.000000	2046.000000
37.439999	-0.020056	-11.852827	1.311852	-8.686503	-7.689874	3.211698	0.000000	-10.000000	-0.341667	20.616667	134.166672	1023.000000	1023.000000	2046.000000
37.459999	-0.018834	-11.131010	1.471370	-8.478880	-7.572091	3.448591	0.000000	-10.000000	-0.375000	21.516666	141.000000	1023.000000	1023.000000	2046.000000
37.480000	-0.017693	-10.456859	1.604648	-8.238317	-7.455241	3.632051	0.000000	-10.000000	-0.400000	22.183334	148.000000	1023.000000	1023.000000	2046.000000
37.500000	-0.016498	-9.750538	1.714601	-8.024586	-7.305698	3.865146	0.000000	-10.000000	-0.391667	22.683334	155.333328	1023.000000	1023.000000	2046.000000
37.520000	-0.015331	-9.060887	1.854145	-7.799111	-7.166762	4.050842	0.000000	-10.000000	-0.375000	22.983334	162.666672	1023.000000	1023.000000	2046.000000
37.540001	-0.014101	-8.333869	1.979519	-7.516334	-7.030165	4.233112	0.000000	-10.000000	-0.375000	23.433334	170.333328	1023.000000	1023.000000	2046.000000
37.560001	-0.013297	-7.858456	2.034279	-7.345103	-6.939122	4.391490	0.000000	-10.000000	-0.400000	23.516668	178.000000	1023.000000	1023.000000	2046.000000
37.580002	-0.013361	-7.896421	1.954709	-7.329772	-6.941411	4.420053	0.000000	-10.000000	-0.425000	23.800001	186.000000	1023.000000	1023.000000	2046.000000
37.599998	-0.014115	-8.342058	1.830495	-7.431080	-7.075835	4.334361	0.000000	-10.000000	-0.425000	23.900000	194.000000	1023.000000	1023.000000	2046.000000
37.619999	-0.014814	-8.755075	1.647370	-7.464058	-7.186124	4.247737	0.000000	-10.000000	-0.425000	24.250000	202.000000	1023.000000	1023.000000	2046.000000
37.639999	-0.014311	-8.457892	1.609886	-7.291996	-7.123186	4.347403	0.000000	-10.000000	-0.416667	24.116667	210.000000	1023.000000	1023.000000	2046.000000
37.660000	-0.014047	-8.301859	1.504400	-7.260092	-7.139840	4.593672	0.000000	-10.000000	-0.416667	24.183334	218.000000	1023.000000	1023.000000	2046.000000
37.680000	-0.013210	-7.807231	1.625754	-6.897440	-7.190618	4.655071	0.000000	-10.000000	-0.408333	23.916668	226.000000	1023.000000	1023.000000	2046.000000
37.700001	-0.011128	-6.576816	1.693657	-6.336561	-7.013168	5.079257	0.000000	-10.000000	-0.400000	23.733334	234.000000	1023.000000	1023.000000	2046.000000
37.720001	-0.009182	-5.426578	1.742467	-5.788531	-6.815164	5.434649	0.000000	-10.000000	-0.375000	23.400002	242.000000	1023.000000	1023.000000	2046.000000
37.740002	-0.007915	-4.677748	1.686861	-5.394831	-6.613393	5.643615	0.000000	-10.000000	-0.358333	22.916668	250.000000	1023.000000	1023.000000	2046.000000
37.759998	-0.008217	-4.856063	1.520964	-5.217295	-6.566642	5.406910	0.000000	-10.000000	-0.350000	22.883333	257.666656	1023.000000	1023.000000	2046.000000
37.779999	-0.010552	-6.236044	1.097865	-5.360177	-6.686431	4.712698	0.000000	-10.000000	-0.341667	22.633333	265.333344	1023.000000	1023.000000	2046.000000
37.799999	-0.013266	-7.840197	0.558985	-5.617615	-6.897263	4.115697	0.000000	-10.000000	-0.325000	22.733334	272.833344	1023.000000	1023.000000	2046.000000
37.820000	-0.015461	-9.137726	0.077753	-5.850392	-7.098813	3.733726	0.000000	-10.000000	-0.308333	22.216667	280.500000	1023.000000	1023.000000	2046.000000
37.840000	-0.016824	-9.943080	-0.142749	-6.034538	-7.305132	3.539339	0.000000	-10.000000	-0.316667	21.783335	288.000000	1023.000000	1023.000000	2046.000000
37.860001	-0.017478	-10.329660	-0.267332	-6.076071	-7.411360	3.425103	0.000000	-10.000000	-0.316667	21.200001	295.333344	1023.000000	1023.000000	2046.000000
37.880001	-0.017541	-10.366460	-0.346350	-5.998754	-7.435425	3.414069	0.000000	-10.000000	-0.333333	20.900000	302.500000	1023.000000	1023.000000	2046.000000
37.900002	-0.017537	-10.364443	-0.469153	-5.917730	-7.442159	3.464599	0.000000	-10.000000	-0.316667	20.883333	309.500000	1023.000000	1023.000000	2046.000000
37.919998	-0.017661	-10.437849	-0.609734	-5.886467	-7.514576	3.572929	0.000000	-10.000000	-0.325000	20.816668	316.500000	1023.000000	1023.000000	2046.000000
37.939999	-0.017669	-10.442101	-0.693694	-5.823789	-7.594686	3.670068	0.000000	-10.000000	-0.308333	20.700001	323.500000	1023.000000	1023.000000	2046.000000
37.959999	-0.017553	-10.373719	-0.791060	-5.739994	-7.688588	3.845922	0.000000	-10.000000	-0.291667	20.166668	330.333344	1023.000000	1023.000000	2046.000000
37.980000	-0.017178	-10.152168	-0.867350	-5.593146	-7.697135	4.005463	0.000000	-10.000000	-0.266667	19.650002	337.000000	1023.000000	1023.000000	2046.000000
38.000000	-0.016677	-9.855935	-0.910203	-5.423520	-7.723805	4.201592	0.000000	-10.000000	-0.250000	19.116667	343.666656	1023.000000	1023.000000	2046.000000
38.020000	-0.016021	-9.468225	-0.927466	-5.288020	-7.680264	4.427526	0.000000	-10.000000	-0.258333	18.916668	350.166656	1023.000000	1023.000000	2046.000000
38.040001	-0.015179	-8.970852	-0.892111	-5.212948	-7.557481	4.691689	0.000000	-10.000000	-0.258333	18.916668	356.500000	1023.000000	1023.000000	2046.000000
38.060001	-0.014185	-8.383422	-0.824481	-5.104353	-7.390478	4.935890	0.000000	-10.000000	-0.258333	19.100000	362.833344	1023.000000	1023.000000	2046.000000
38.080002	-0.012855	-7.597363	-0.663413	-4.952656	-7.219697	5.238403	0.000000	-10.000000	-0.258333	19.133333	369.166656	1023.000000	1023.000000	2046.000000
38.099998	-0.011212	-6.626281	-0.468506	-4.749780	-7.006419	5.598423	0.000000	-10.000000	-0.275000	19.300001	375.666656	1023.000000	1023.000000	2046.000000
38.119999	-0.009407	-5.559622	-0.177818	-4.584010	-6.794931	5.997137	0.000000	-10.000000	-0.283333	19.416668	382.000000	1023.000000	1023.000000	2046.000000
38.139999	-0.007795	-4.606588	0.067735	-4.513028	-6.470779	6.309484	0.000000	-10.000000	-0.283333	19.583334	388.500000	1023.000000	1023.000000	2046.000000
38.160000	-0.006612	-3.907649	0.385807	-4.530522	-6.254175	6.491241	0.000000	-10.000000	-0.275000	19.616667	395.000000	1023.000000	1023.000000	2046.000000
38.180000	-0.005672	-3.352162	0.672578	-4.541931	-6.024203	6.541393	0.000000	-10.000000	-0.266667	19.533333	401.500000	1023.000000	1023.000000	2046.000000
38.200001	-0.004865	-2.874981	0.855703	-4.461170	-5.805152	6.535639	0.000000	-10.000000	-0.258333	19.299999	408.000000	1023.000000	1023.000000	2046.000000
38.220001	-0.004154	-2.454757	1.032528	-4.307630	-5.714427	6.534770	0.000000	-10.000000	-0.250000	19.166666	414.500000	1023.000000	1023.000000	2046.000000
38.240002	-0.003353	-1.981589	1.155885	-4.140311	-5.605886	6.608723	0.000000	-10.000000	-0.250000	18.799999	421.000000	1023.000000	1023.000000	2046.000000
38.259998	-0.002462	-1.454961	1.252179	-3.946005	-5.473779	6.712644	0.000000	-10.000000	-0.241667	18.566668	427.333344	1023.000000	1023.000000	2046.000000
38.279999	-0.001380	-0.815716	1.393737	-3.681445	-5.381380	6.853372	0.000000	-10.000000	-0.241667	18.333334	433.500000	1023.000000	1023.000000	2046.000000
38.299999	0.000075	0.044397	1.559326	-3.303015	-5.232525	7.020611	0.000000	-10.000000	-0.241667	18.533335	439.500000	1023.000000	1023.000000	2046.000000
38.320000	0.001674	0.989123	1.748493	-2.979169	-5.086375	7.306174	0.000000	-10.000000	-0.250000	18.600000	445.833344	1023.000000	1023.000000	2046.000000
38.340000	0.003297	1.948637	1.986163	-2.690968	-4.912762	7.566205	0.000000	-10.000000	-0.241667	18.500000	452.166656	1023.000000	1023.000000	2046.000000
38.360001	0.005052	2.985666	2.230287	-2.366407	-4.725069	7.846855	0.000000	-10.000000	-0.233333	18.433332	458.500000	1023.000000	1023.000000	2046.000000
38.380001	0.006766	3.998726	2.437403	-2.058081	-4.493093	8.112496	0.000000	-10.000000	-0.233333	18.416666	464.500000	1023.000000	1023.000000	2046.000000
38.400002	0.008287	4.897778	2.594729	-1.777599	-4.293512	8.374159	0.000000	-10.000000	-0.241667	18.549999	470.500000	1023.000000	1023.000000	2046.000000
38.419998	0.009709	5.737814	2.786364	-1.518678	-4.121603	8.591732	0.000000	-10.000000	-0.258333	18.799999	476.666656	1023.000000	1023.000000	2046.000000
38.439999	0.011112	6.567052	2.933843	-1.279186	-3.939625	8.852021	0.000000	-10.000000	-0.258333	19.000000	483.000000	1023.000000	1023.000000	2046.000000
38.459999	0.012474	7.372196	3.118168	-1.038530	-3.810719	9.103277	0.000000	-10.000000	-0.258333	19.000000	489.333344	1023.000000	1023.000000	2046.000000
38.480000	0.013728	8.113194	3.220697	-0.794088	-3.642108	9.328693	0.000000	-10.000000	-0.250000	18.650000	495.833344	1023.000000	1023.000000	2046.000000
38.500000	0.014973	8.848790	3.337705	-0.544226	-3.503001	9.558312	0.000000	-10.000000	-0.233333	18.233334	502.166656	1023.000000	1023.000000	2046.000000
38.520000	0.016105	9.518243	3.424616	-0.309037	-3.378258	9.780922	0.000000	-10.000000	-0.225000	17.800001	508.500000	1023.000000	1023.000000	2046.000000
38.540001	0.017249	10.194166	3.539332	-0.048736	-3.298077	10.001647	0.000000	-10.000000	-0.216667	17.483334	514.500000	1023.000000	1023.000000	2046.000000
38.560001	0.018372	10.857769	3.642212	0.221357	-3.224389	10.218588	0.000000	-10.000000	-0.216667	17.549999	520.166687	1023.000000	1023.000000	2046.000000
38.580002	0.019574	11.568362	3.804216	0.516883	-3.202715	10.449978	0.000000	-10.000000	-0.233333	18.033333	525.833313	1023.000000	1023.000000	2046.000000
38.599998	0.020820	12.304573	3.907043	0.827845	-3.126034	10.695719	0.000000	-10.000000	-0.258333	18.800001	531.500000	1023.000000	1023.000000	2046.000000
38.619999	0.022167	13.100560	4.073001	1.141571	-3.050315	10.936302	0.000000	-10.000000	-0.283333	19.416668	537.833313	1023.000000	1023.000000	2046.000000
38.639999	0.023542	13.913383	4.242710	1.389711	-2.964899	11.245860	0.000000	-10.000000	-0.291667	19.916668	544.333313	1023.000000	1023.000000	2046.000000
38.660000	0.024284	14.351841	4.325860	1.546585	-2.934684	11.414081	0.000000	-10.000000	-0.283333	20.233334	551.000000	1023.000000	1023.000000	2046.000000
38.680000	0.024589	14.532029	4.265619	1.643442	-2.908527	11.531495	0.000000	-10.000000	-0.291667	20.216667	557.666687	1023.000000	1023.000000	2046.000000
38.700001	0.024714	14.605798	4.214067	1.792432	-2.966495	11.565794	0.000000	-10.000000	-0.283333	20.133333	564.500000	1023.000000	1023.000000	2046.000000
38.720001	0.025336	14.973716	4.199984	1.907855	-2.928372	11.794249	0.000000	-10.000000	-0.266667	19.500000	571.333313	1023.000000	1023.000000	2046.000000
38.740002	0.025821	15.260300	4.179092	2.181627	-2.947498	11.847078	0.000000	-10.000000	-0.233333	18.716667	578.000000	1023.000000	1023.000000	2046.000000
38.759998	0.027588	16.304605	4.330999	2.651401	-2.804205	12.126410	0.000000	-10.000000	-0.208333	17.650000	584.333313	1023.000000	1023.000000	2046.000000
38.779999	0.029700	17.552912	4.334545	3.297786	-2.561463	12.482044	0.000000	-10.000000	-0.191667	17.000000	590.333313	1023.000000	1023.000000	2046.000000
38.799999	0.030864	18.240349	4.277268	3.742629	-2.406778	12.627228	0.000000	-10.000000	-0.183333	16.533333	596.000000	1023.000000	1023.000000	2046.000000
38.820000	0.030585	18.075882	4.146051	3.856815	-2.405834	12.478849	0.000000	-10.000000	-0.183333	16.116667	601.500000	1023.000000	1023.000000	2046.000000
38.840000	0.028366	16.764248	3.746966	3.719122	-2.508964	11.807123	0.000000	-10.000000	-0.191667	15.650001	607.000000	1023.000000	1023.000000	2046.000000
38.860001	0.025395	15.008348	3.206932	3.534780	-2.783717	11.050354	0.000000	-10.000000	-0.183333	15.300000	612.333313	1023.000000	1023.000000	2046.000000
38.880001	0.022901	13.534488	2.760884	3.367545	-3.194341	10.600399	0.000000	-10.000000	-0.175000	14.833334	617.500000	1023.000000	1023.000000	2046.000000
38.900002	0.021225	12.543795	2.428957	3.197378	-3.420224	10.337683	0.000000	-10.000000	-0.175000	14.683333	622.500000	1023.000000	1023.000000	2046.000000
38.919998	0.020095	11.876225	2.275607	3.065302	-3.640293	10.175610	0.000000	-10.000000	-0.200000	14.900000	627.500000	1023.000000	1023.000000	2046.000000
38.939999	0.019489	11.518118	2.179078	3.029794	-3.764073	10.073318	0.000000	-10.000000	-0.208333	15.333333	632.500000	1023.000000	1023.000000	2046.000000
38.959999	0.019071	11.271000	2.016495	3.069259	-3.799519	9.984765	0.000000	-10.000000	-0.191667	15.233334	637.500000	1023.000000	1023.000000	2046.000000
38.980000	0.018818	11.121669	1.894344	3.202912	-3.860283	9.884696	0.000000	-10.000000	-0.158333	14.566667	642.666687	1023.000000	1023.000000	2046.000000
39.000000	0.018578	10.979576	1.764858	3.233232	-3.939599	9.921084	0.000000	-10.000000	-0.125000	13.666667	647.666687	1023.000000	1023.000000	2046.000000
39.020000	0.018334	10.835649	1.619573	3.285607	-4.029148	9.959617	0.000000	-10.000000	-0.108333	12.650001	652.500000	1023.000000	1023.000000	2046.000000
39.040001	0.018342	10.839864	1.458479	3.410757	-4.048538	10.019166	0.000000	-10.000000	-0.083333	11.900001	656.833313	1023.000000	1023.000000	2046.000000
39.060001	0.018420	10.886071	1.357744	3.505493	-4.150211	10.173045	0.000000	-10.000000	-0.066667	10.850000	661.000000	1023.000000	1023.000000	2046.000000
39.080002	0.018570	10.974762	1.287361	3.599522	-4.218653	10.306533	0.000000	-10.000000	-0.050000	10.000000	664.666687	1023.000000	1023.000000	2046.000000
39.099998	0.018934	11.190156	1.246960	3.630259	-4.233885	10.546823	0.000000	-10.000000	-0.041667	8.800000	668.166687	1023.000000	1023.000000	2046.000000
39.119999	0.019326	11.421542	1.284946	3.649284	-4.252523	10.739835	0.000000	-10.000000	-0.041667	7.700000	671.333313	1023.000000	1023.000000	2046.000000
39.139999	0.019895	11.757897	1.339822	3.692852	-4.217017	10.942241	0.000000	-10.000000	-0.025000	6.533333	674.166687	1023.000000	1023.000000	2046.000000
39.160000	0.020622	12.187570	1.464183	3.748307	-4.162390	11.137469	0.000000	-10.000000	-0.025000	5.633333	676.500000	1023.000000	1023.000000	2046.000000
39.180000	0.021578	12.752628	1.561801	3.813457	-4.014336	11.391706	0.000000	-10.000000	-0.008333	4.633333	678.500000	1023.000000	1023.000000	2046.000000
39.200001	0.022617	13.366705	1.697248	3.841388	-3.816112	11.644179	0.000000	-10.000000	-0.008333	2.516667	680.166687	1023.000000	1023.000000	2046.000000
39.220001	0.023376	13.814956	1.847728	3.778111	-3.574326	11.763442	0.000000	-10.000000	0.008333	0.116667	681.333313	1023.000000	1023.000000	2046.000000
39.240002	0.023670	13.989110	1.962784	3.556643	-3.341533	11.811216	0.000000	-10.000000	0.008333	-1.500000	568.166687	1023.000000	1023.000000	2046.000000
39.259998	0.023566	13.927394	2.108715	3.443141	-3.230360	11.605899	0.000000	-10.000000	0.008333	-1.233333	341.000000	1023.000000	1023.000000	2046.000000
39.279999	0.023211	13.717839	2.190947	3.270181	-3.221509	11.478220	0.000000	-10.000000	0.000000	-0.500000	113.666664	1023.000000	1023.000000	2046.000000
39.299999	0.022762	13.452628	2.238726	3.130836	-3.221163	11.304229	0.000000	-10.000000	0.000000	0.000000	0.000000	1023.000000	1023.000000	2046.000000
39.320000	0.022442	13.262945	2.292778	2.998595	-3.282833	11.254405	0.000000	-10.000000	0.000000	0.000000	0.000000	1023.000000	1023.000000	2046.000000
39.340000	0.022430	13.256373	2.357763	2.981202	-3.295264	11.212672	0.000000	-10.000000	0.000000	0.000000	0.000000	1023.000000	1023.000000	2046.000000
39.360001	0.022713	13.423394	2.444766	2.970500	-3.235375	11.243503	0.000000	-10.000000	0.000000	0.000000	0.000000	1023.000000	1023.000000	2046.000000
39.380001	0.023160	13.687723	2.524448	3.013389	-3.115380	11.265265	0.000000	-10.000000	0.000000	0.000000	0.000000	1023.000000	1023.000000	2046.000000
39.400002	0.023546	13.915565	2.635547	3.000846	-3.014576	11.293748	0.000000	-10.000000	0.000000	0.000000	0.000000	1023.000000	1023.000000	2046.000000
39.419998	0.023862	14.102415	2.788888	2.945683	-2.918581	11.286425	0.000000	-10.000000	0.000000	0.000000	0.000000	1023.000000	1023.000000	2046.000000
39.439999	0.024044	14.209916	2.926841	2.840824	-2.861836	11.304088	0.000000	-10.000000	0.000000	0.000000	0.000000	1023.000000	1023.000000	2046.000000
39.459999	0.024166	14.282372	3.053855	2.778736	-2.804329	11.254110	0.000000	-10.000000	0.000000	0.000000	0.000000	1023.000000	1023.000000	2046.000000
39.480000	0.024233	14.321867	3.266787	2.674448	-2.792330	11.172963	0.000000	-10.000000	0.000000	0.000000	0.000000	1023.000000	1023.000000	2046.000000
39.500000	0.024176	14.288213	3.439138	2.534164	-2.765590	11.080501	0.000000	-10.000000	0.000000	0.000000	0.000000	1023.000000	1023.000000	2046.000000
39.520000	0.024349	14.390243	3.633386	2.353344	-2.678916	11.082429	0.000000	-10.000000	0.000000	0.000000	0.000000	1023.000000	1023.000000	2046.000000
39.540001	0.024699	14.597181	3.813621	2.257787	-2.593261	11.119035	0.000000	-10.000000	0.000000	0.000000	0.000000	1023.000000	1023.000000	2046.000000
39.560001	0.024758	14.632176	3.875422	2.149640	-2.524665	11.131779	0.000000	-10.000000	0.000000	0.000000	0.000000	1023.000000	1023.000000	2046.000000
39.580002	0.024581	14.527192	3.921847	1.971486	-2.497799	11.131660	0.000000	-10.000000	0.000000	0.000000	0.000000	1023.000000	1023.000000	2046.000000
39.599998	0.024303	14.363264	3.937029	1.795901	-2.423059	11.053393	0.000000	-10.000000	0.000000	0.000000	0.000000	1023.000000	1023.000000	2046.000000
39.619999	0.023616	13.956855	3.899062	1.289708	-2.363737	11.131821	0.000000	-10.000000	0.000000	0.000000	0.000000	1023.000000	1023.000000	2046.000000
39.639999	0.021791	12.878600	3.831174	1.069168	-2.608303	10.586562	0.000000	-10.000000	0.000000	0.000000	0.000000	1023.000000	1023.000000	2046.000000
39.660000	0.020177	11.924780	3.600157	0.815737	-2.729994	10.238879	0.000000	-10.000000	0.000000	0.000000	0.000000	1023.000000	1023.000000	2046.000000
39.680000	0.018748	11.080087	3.369995	0.666307	-2.872503	9.916286	0.000000	-10.000000	0.000000	0.000000	0.000000	1023.000000	1023.000000	2046.000000
39.700001	0.017273	10.208250	3.203449	0.453264	-2.991894	9.543432	0.000000	-10.000000	0.000000	0.000000	0.000000	1023.000000	1023.000000	2046.000000
39.720001	0.015425	9.115932	3.055708	0.211471	-3.167211	9.015964	0.000000	-10.000000	0.000000	0.000000	0.000000	1023.000000	1023.000000	2046.000000
39.740002	0.013017	7.693208	2.780001	-0.030845	-3.359581	8.303633	0.000000	-10.000000	0.000000	0.000000	0.000000	1023.000000	1023.000000	2046.000000
39.759998	0.009879	5.838706	2.313813	-0.404968	-3.615801	7.545661	0.000000	-10.000000	0.000000	0.000000	0.000000	1023.000000	1023.000000	2046.000000
39.779999	0.006675	3.944917	1.830398	-0.795700	-3.937002	6.847221	0.000000	-10.000000	0.000000	0.000000	0.000000	1023.000000	1023.000000	2046.000000
39.799999	0.003759	2.221584	1.420987	-1.170670	-4.221602	6.192869	0.000000	-10.000000	0.000000	0.000000	0.000000	1023.000000	1023.000000	2046.000000
39.820000	0.001318	0.779166	1.094821	-1.614773	-4.415617	5.714734	0.000000	-10.000000	0.000000	0.000000	0.000000	1023.000000	1023.000000	2046.000000
39.840000	-0.001002	-0.592118	0.822629	-2.013133	-4.656301	5.254686	0.000000	-10.000000	0.000000	0.000000	0.000000	1023.000000	1023.000000	2046.000000
39.860001	-0.002857	-1.688366	0.593743	-2.339739	-4.875243	4.932873	0.000000	-10.000000	0.000000	0.000000	0.000000	1023.000000	1023.000000	2046.000000
39.880001	-0.004443	-2.626006	0.451219	-2.626921	-5.118769	4.668465	0.000000	-10.000000	0.000000	0.000000	0.000000	1023.000000	1023.000000	2046.000000
39.900002	-0.006103	-3.607096	0.284402	-2.920653	-5.386227	4.415381	0.000000	-10.000000	0.000000	0.000000	0.000000	1023.000000	1023.000000	2046.000000
39.919998	-0.007454	-4.405413	0.102487	-3.134985	-5.553696	4.180781	0.000000	-10.000000	0.000000	0.000000	0.000000	1023.000000	1023.000000	2046.000000
39.939999	-0.008642	-5.107566	-0.039559	-3.362672	-5.690547	3.985212	0.000000	-10.000000	0.000000	0.000000	0.000000	1023.000000	1023.000000	2046.000000
39.959999	-0.009774	-5.776648	-0.232701	-3.593458	-5.802675	3.852187	0.000000	-10.000000	0.000000	0.000000	0.000000	1023.000000	1023.000000	2046.000000
39.980000	-0.010849	-6.411725	-0.341305	-3.804065	-5.949791	3.683436	0.000000	-10.000000	0.000000	0.000000	0.000000	1023.000000	1023.000000	2046.000000
40.000000	-0.011777	-6.960091	-0.417746	-4.093717	-6.034506	3.585878	0.000000	-10.000000	0.000000	0.000000	0.000000	1023.000000	1023.000000	2046.000000
40.020000	-0.012679	-7.493317	-0.410668	-4.524287	-6.076322	3.517960	0.000000	-10.000000	0.000000	0.000000	0.000000	1023.000000	1023.000000	2046.000000
40.040001	-0.013479	-7.966052	-0.347742	-4.953587	-6.152304	3.487581	0.000000	-10.000000	0.000000	0.000000	0.000000	1023.000000	1023.000000	2046.000000
40.060001	-0.013808	-8.160448	-0.206693	-5.234487	-6.181428	3.462160	0.000000	-10.000000	0.000000	0.000000	0.000000	1023.000000	1023.000000	2046.000000
40.080002	-0.013700	-8.096823	-0.089154	-5.430822	-6.104779	3.527932	0.000000	-10.000000	0.000000	0.000000	0.000000	1023.000000	1023.000000	2046.000000
40.099998	-0.013670	-8.079034	0.058937	-5.643137	-6.029425	3.534591	0.000000	-10.000000	0.000000	0.000000	0.000000	1023.000000	1023.000000	2046.000000
40.119999	-0.014231	-8.410662	0.187954	-6.019670	-5.977429	3.398483	0.000000	-10.000000	0.000000	0.000000	0.000000	1023.000000	1023.000000	2046.000000
40.139999	-0.015256	-9.016052	0.272896	-6.463283	-5.967178	3.141512	0.000000	-10.000000	0.000000	0.000000	0.000000	1023.000000	1023.000000	2046.000000
40.160000	-0.016319	-9.644305	0.347619	-6.900932	-5.956897	2.865905	0.000000	-10.000000	0.000000	0.000000	0.000000	1023.000000	1023.000000	2046.000000
40.180000	-0.017248	-10.193739	0.420164	-7.153650	-5.989642	2.529388	0.000000	-10.000000	0.000000	0.000000	0.000000	1023.000000	1023.000000	2046.000000
40.200001	-0.018057	-10.671394	0.497114	-7.390938	-6.079671	2.302101	0.000000	-10.000000	0.000000	0.000000	0.000000	1023.000000	1023.000000	2046.000000
40.220001	-0.018792	-11.105862	0.508348	-7.663817	-6.139895	2.189502	0.000000	-10.000000	0.000000	0.000000	0.000000	1023.000000	1023.000000	2046.000000
40.240002	-0.019281	-11.394835	0.536884	-7.809659	-6.208056	2.085996	0.000000	-10.000000	0.000000	0.000000	0.000000	1023.000000	1023.000000	2046.000000
40.259998	-0.019465	-11.503638	0.551833	-7.836779	-6.234088	2.015397	0.000000	-10.000000	0.000000	0.000000	0.000000	1023.000000	1023.000000	2046.000000
40.279999	-0.019507	-11.528722	0.579233	-7.844964	-6.200408	1.937417	0.000000	-10.000000	0.000000	0.000000	0.000000	1023.000000	1023.000000	2046.000000
40.299999	-0.019624	-11.597801	0.694062	-7.926238	-6.287623	1.921998	0.000000	-10.000000	0.000000	0.000000	0.000000	1023.000000	1023.000000	2046.000000
40.320000	-0.019674	-11.627201	0.773158	-7.991783	-6.309999	1.901423	0.000000	-10.000000	0.000000	0.000000	0.000000	1023.000000	1023.000000	2046.000000
40.340000	-0.019706	-11.646186	0.884371	-8.031116	-6.339686	1.840246	0.000000	-10.000000	0.000000	0.000000	0.000000	1023.000000	1023.000000	2046.000000
40.360001	-0.019498	-11.523158	1.003598	-8.093307	-6.294894	1.861443	0.000000	-10.000000	0.000000	0.000000	0.000000	1023.000000	1023.000000	2046.000000
40.380001	-0.019476	-11.510191	1.084040	-8.150814	-6.288081	1.844665	0.000000	-10.000000	0.000000	0.000000	0.000000	1023.000000	1023.000000	2046.000000
40.400002	-0.019468	-11.505548	1.176431	-8.233197	-6.276861	1.828079	0.000000	-10.000000	0.000000	0.000000	0.000000	1023.000000	1023.000000	2046.000000
40.419998	-0.019257	-11.380779	1.273502	-8.230011	-6.221025	1.796756	0.000000	-10.000000	0.000000	0.000000	0.000000	1023.000000	1023.000000	2046.000000
40.439999	-0.018921	-11.182069	1.414261	-8.165092	-6.203680	1.772442	0.000000	-10.000000	0.000000	0.000000	0.000000	1023.000000	1023.000000	2046.000000
40.459999	-0.018480	-10.921478	1.548631	-8.152110	-6.207734	1.889735	0.000000	-10.000000	0.000000	0.000000	0.000000	1023.000000	1023.000000	2046.000000
40.480000	-0.018376	-10.860287	1.581941	-8.095712	-6.305779	1.959263	0.000000	-10.000000	0.000000	0.000000	0.000000	1023.000000	1023.000000	2046.000000
40.500000	-0.018539	-10.956397	1.550037	-8.158222	-6.420500	2.072289	0.000000	-10.000000	0.000000	0.000000	0.000000	1023.000000	1023.000000	2046.000000
40.520000	-0.018511	-10.939817	1.575659	-8.125462	-6.512280	2.122265	0.000000	-10.000000	0.000000	0.000000	0.000000	1023.000000	1023.000000	2046.000000
40.540001	-0.018581	-10.981436	1.446701	-8.244608	-6.497030	2.313501	0.000000	-10.000000	0.000000	0.000000	0.000000	1023.000000	1023.000000	2046.000000
40.560001	-0.019153	-11.319147	1.422018	-8.262941	-6.674846	2.196622	0.000000	-10.000000	0.000000	0.000000	0.000000	1023.000000	1023.000000	2046.000000
40.580002	-0.018786	-11.102336	1.372810	-8.103531	-6.644044	2.272429	0.000000	-10.000000	0.000000	0.000000	0.000000	1023.000000	1023.000000	2046.000000
40.599998	-0.019034	-11.248872	1.228232	-8.012300	-6.657394	2.192591	0.000000	-10.000000	0.000000	0.000000	0.000000	1023.000000	1023.000000	2046.000000
40.619999	-0.020185	-11.929461	1.010576	-8.059891	-6.789650	1.909503	0.000000	-10.000000	0.000000	0.000000	0.000000	1023.000000	1023.000000	2046.000000
40.639999	-0.022200	-13.120030	0.644970	-8.103694	-7.029978	1.368672	0.000000	-10.000000	0.000000	0.000000	0.000000	1023.000000	1023.000000	2046.000000
40.660000	-0.024750	-14.627037	0.203797	-8.213945	-7.393474	0.776585	0.000000	-10.000000	0.000000	0.000000	0.000000	1023.000000	1023.000000	2046.000000
40.680000	-0.027566	-16.291330	-0.297265	-8.474894	-7.771611	0.252438	0.000000	-10.000000	0.000000	0.000000	0.000000	1023.000000	1023.000000	2046.000000
40.700001	-0.030327	-17.923443	-0.837774	-8.758278	-8.120223	-0.207167	0.000000	-10.000000	0.000000	0.000000	0.000000	1023.000000	1023.000000	2046.000000
40.720001	-0.032782	-19.374138	-1.297659	-9.082694	-8.434597	-0.559188	0.000000	-10.000000	0.000000	0.000000	0.000000	1023.000000	1023.000000	2046.000000
40.740002	-0.034792	-20.562084	-1.621984	-9.359367	-8.713207	-0.867526	0.000000	-10.000000	0.000000	0.000000	0.000000	1023.000000	1023.000000	2046.000000
40.759998	-0.036368	-21.493704	-1.859409	-9.567595	-8.947715	-1.118986	0.000000	-10.000000	0.000000	0.000000	0.000000	1023.000000	1023.000000	2046.000000
40.779999	-0.037609	-22.226847	-2.067290	-9.642629	-9.144269	-1.372660	0.000000	-10.000000	0.000000	0.000000	0.000000	1023.000000	1023.000000	2046.000000
40.799999	-0.038756	-22.904993	-2.327048	-9.781684	-9.309753	-1.486508	0.000000	-10.000000	0.000000	0.000000	0.000000	1023.000000	1023.000000	2046.000000
40.820000	-0.039914	-23.589024	-2.582568	-9.922255	-9.480657	-1.603545	0.000000	-10.000000	0.000000	0.000000	0.000000	1023.000000	1023.000000	2046.000000
40.840000	-0.040777	-24.099365	-2.798813	-10.006020	-9.585717	-1.708815	0.000000	-10.000000	0.000000	0.000000	0.000000	1023.000000	1023.000000	2046.000000
40.860001	-0.041434	-24.487469	-2.973938	-10.090811	-9.676562	-1.746158	0.000000	-10.000000	0.000000	0.000000	0.000000	1023.000000	1023.000000	2046.000000
40.880001	-0.042005	-24.825081	-3.074217	-10.150111	-9.829999	-1.770754	0.000000	-10.000000	0.000000	0.000000	0.000000	1023.000000	1023.000000	2046.000000
40.900002	-0.042433	-25.077890	-3.212446	-10.245171	-9.896399	-1.723876	0.000000	-10.000000	0.000000	0.000000	0.000000	1023.000000	1023.000000	2046.000000
40.919998	-0.042793	-25.290709	-3.234869	-10.427514	-9.994877	-1.633448	0.000000	-10.000000	0.000000	0.000000	0.000000	1023.000000	1023.000000	2046.000000
40.939999	-0.043140	-25.495607	-3.212447	-10.677664	-10.049862	-1.555634	0.000000	-10.000000	0.000000	0.000000	0.000000	1023.000000	1023.000000	2046.000000
40.959999	-0.043099	-25.471628	-3.097999	-10.798738	-10.060002	-1.514889	0.000000	-10.000000	0.000000	0.000000	0.000000	1023.000000	1023.000000	2046.000000
40.980000	-0.042646	-25.203733	-2.902911	-10.948586	-10.020939	-1.331298	0.000000	-10.000000	0.000000	0.000000	0.000000	1023.000000	1023.000000	2046.000000
41.000000	-0.042153	-24.912235	-2.708019	-11.102513	-9.931365	-1.170340	0.000000	-10.000000	0.000000	0.000000	0.000000	1023.000000	1023.000000	2046.000000
41.020000	-0.041892	-24.758162	-2.535095	-11.334660	-9.811365	-1.077040	0.000000	-10.000000	0.000000	0.000000	0.000000	1023.000000	1023.000000	2046.000000
41.040001	-0.042225	-24.955141	-2.362341	-11.650758	-9.772875	-1.169167	0.000000	-10.000000	0.000000	0.000000	0.000000	1023.000000	1023.000000	2046.000000
41.060001	-0.042937	-25.376009	-2.305876	-11.978688	-9.709322	-1.382123	0.000000	-10.000000	0.000000	0.000000	0.000000	1023.000000	1023.000000	2046.000000
41.080002	-0.043653	-25.798683	-2.273717	-12.266606	-9.690922	-1.567438	0.000000	-10.000000	0.000000	0.000000	0.000000	1023.000000	1023.000000	2046.000000
41.099998	-0.044144	-26.089018	-2.264158	-12.305053	-9.735748	-1.784060	0.000000	-10.000000	0.000000	0.000000	0.000000	1023.000000	1023.000000	2046.000000
41.119999	-0.044523	-26.313023	-2.214598	-12.423133	-9.828889	-1.846402	0.000000	-10.000000	0.000000	0.000000	0.000000	1023.000000	1023.000000	2046.000000
41.139999	-0.044788	-26.469454	-2.156183	-12.514173	-9.929814	-1.869283	0.000000	-10.000000	0.000000	0.000000	0.000000	1023.000000	1023.000000	2046.000000
41.160000	-0.045030	-26.612877	-2.107846	-12.538356	-10.045762	-1.920912	0.000000	-10.000000	0.000000	0.000000	0.000000	1023.000000	1023.000000	2046.000000
41.180000	-0.044892	-26.531298	-2.056950	-12.508233	-10.081105	-1.885010	0.000000	-10.000000	0.000000	0.000000	0.000000	1023.000000	1023.000000	2046.000000
41.200001	-0.044631	-26.376671	-2.028892	-12.485629	-10.059398	-1.802752	0.000000	-10.000000	0.000000	0.000000	0.000000	1023.000000	1023.000000	2046.000000
41.220001	-0.044324	-26.195612	-1.960411	-12.427191	-10.079760	-1.728252	0.000000	-10.000000	0.000000	0.000000	0.000000	1023.000000	1023.000000	2046.000000
41.240002	-0.043919	-25.956169	-1.854764	-12.364499	-10.095974	-1.640931	0.000000	-10.000000	0.000000	0.000000	0.000000	1023.000000	1023.000000	2046.000000
41.259998	-0.043600	-25.767780	-1.757570	-12.346402	-10.105989	-1.557818	0.000000	-10.000000	0.000000	0.000000	0.000000	1023.000000	1023.000000	2046.000000
41.279999	-0.043261	-25.567518	-1.697930	-12.326346	-10.057446	-1.485795	0.000000	-10.000000	0.000000	0.000000	0.000000	1023.000000	1023.000000	2046.000000
41.299999	-0.042859	-25.329916	-1.619407	-12.281551	-10.004497	-1.424460	0.000000	-10.000000	0.000000	0.000000	0.000000	1023.000000	1023.000000	2046.000000
41.320000	-0.042510	-25.123405	-1.568202	-12.253581	-9.925224	-1.376399	0.000000	-10.000000	0.000000	0.000000	0.000000	1023.000000	1023.000000	2046.000000
41.340000	-0.042151	-24.911263	-1.445462	-12.177095	-9.942756	-1.345950	0.000000	-10.000000	0.000000	0.000000	0.000000	1023.000000	1023.000000	2046.000000
41.360001	-0.041821	-24.716002	-1.373362	-12.132313	-9.931833	-1.278493	0.000000	-10.000000	0.000000	0.000000	0.000000	1023.000000	1023.000000	2046.000000
41.380001	-0.041578	-24.572460	-1.315216	-12.104744	-9.958182	-1.194319	0.000000	-10.000000	0.000000	0.000000	0.000000	1023.000000	1023.000000	2046.000000
41.400002	-0.041334	-24.428404	-1.248357	-12.046779	-9.984411	-1.148857	0.000000	-10.000000	0.000000	0.000000	0.000000	1023.000000	1023.000000	2046.000000
41.419998	-0.041089	-24.283564	-1.206250	-12.003821	-9.958710	-1.114783	0.000000	-10.000000	0.000000	0.000000	0.000000	1023.000000	1023.000000	2046.000000
41.439999	-0.040924	-24.185812	-1.192522	-11.950554	-9.963445	-1.079291	0.000000	-10.000000	0.000000	0.000000	0.000000	1023.000000	1023.000000	2046.000000
41.459999	-0.040807	-24.116779	-1.180613	-11.956411	-9.979357	-1.000399	0.000000	-10.000000	0.000000	0.000000	0.000000	1023.000000	1023.000000	2046.000000
41.480000	-0.040734	-24.073650	-1.158741	-11.964163	-10.022454	-0.928292	0.000000	-10.000000	0.000000	0.000000	0.000000	1023.000000	1023.000000	2046.000000
41.500000	-0.040714	-24.061798	-1.128240	-11.931532	-10.107325	-0.894702	0.000000	-10.000000	0.000000	0.000000	0.000000	1023.000000	1023.000000	2046.000000
41.520000	-0.040578	-23.981888	-1.137301	-11.889471	-10.118855	-0.836262	0.000000	-10.000000	0.000000	0.000000	0.000000	1023.000000	1023.000000	2046.000000
41.540001	-0.040376	-23.861996	-1.083183	-11.795793	-10.133563	-0.849456	0.000000	-10.000000	0.000000	0.000000	0.000000	1023.000000	1023.000000	2046.000000
41.560001	-0.040165	-23.737675	-1.045461	-11.756785	-10.153799	-0.781630	0.000000	-10.000000	0.000000	0.000000	0.000000	1023.000000	1023.000000	2046.000000
41.580002	-0.039875	-23.566029	-1.015915	-11.700009	-10.116550	-0.733553	0.000000	-10.000000	0.000000	0.000000	0.000000	1023.000000	1023.000000	2046.000000
41.599998	-0.039579	-23.391376	-0.957494	-11.649276	-10.120275	-0.664331	0.000000	-10.000000	0.000000	0.000000	0.000000	1023.000000	1023.000000	2046.000000
41.619999	-0.039390	-23.279749	-0.917125	-11.651874	-10.118437	-0.592314	0.000000	-10.000000	0.000000	0.000000	0.000000	1023.000000	1023.000000	2046.000000
41.639999	-0.039259	-23.202185	-0.872500	-11.671303	-10.159328	-0.499055	0.000000	-10.000000	0.000000	0.000000	0.000000	1023.000000	1023.000000	2046.000000
41.660000	-0.039109	-23.113150	-0.834624	-11.588727	-10.198287	-0.491512	0.000000	-10.000000	0.000000	0.000000	0.000000	1023.000000	1023.000000	2046.000000
41.680000	-0.038885	-22.980925	-0.771469	-11.502755	-10.209693	-0.497009	0.000000	-10.000000	0.000000	0.000000	0.000000	1023.000000	1023.000000	2046.000000
41.700001	-0.038626	-22.828251	-0.794964	-11.465283	-10.118068	-0.449936	0.000000	-10.000000	0.000000	0.000000	0.000000	1023.000000	1023.000000	2046.000000
41.720001	-0.038358	-22.669430	-0.757441	-11.421888	-10.097021	-0.393079	0.000000	-10.000000	0.000000	0.000000	0.000000	1023.000000	1023.000000	2046.000000
41.740002	-0.038117	-22.527122	-0.714956	-11.395627	-10.083153	-0.333386	0.000000	-10.000000	0.000000	0.000000	0.000000	1023.000000	1023.000000	2046.000000
41.759998	-0.037960	-22.434490	-0.661528	-11.371522	-10.121230	-0.280210	0.000000	-10.000000	0.000000	0.000000	0.000000	1023.000000	1023.000000	2046.000000
41.779999	-0.037862	-22.376717	-0.615252	-11.366903	-10.191809	-0.202753	0.000000	-10.000000	0.000000	0.000000	0.000000	1023.000000	1023.000000	2046.000000
41.799999	-0.038069	-22.498543	-0.656960	-11.345840	-10.283134	-0.212607	0.000000	-10.000000	0.000000	0.000000	0.000000	1023.000000	1023.000000	2046.000000
41.820000	-0.038951	-23.020136	-0.832428	-11.417163	-10.421462	-0.349084	0.000000	-10.000000	0.000000	0.000000	0.000000	1023.000000	1023.000000	2046.000000
41.840000	-0.040266	-23.797174	-1.125351	-11.578460	-10.520590	-0.572773	0.000000	-10.000000	0.000000	0.000000	0.000000	1023.000000	1023.000000	2046.000000
41.860001	-0.041664	-24.623283	-1.432030	-11.693295	-10.673734	-0.824225	0.000000	-10.000000	0.000000	0.000000	0.000000	1023.000000	1023.000000	2046.000000
41.880001	-0.042379	-25.045753	-1.479130	-11.768554	-10.941077	-0.856994	0.000000	-10.000000	0.000000	0.000000	0.000000	1023.000000	1023.000000	2046.000000
41.900002	-0.043403	-25.651180	-1.882120	-11.920403	-11.010005	-0.838653	0.000000	-10.000000	0.000000	0.000000	0.000000	1023.000000	1023.000000	2046.000000
41.919998	-0.043896	-25.942808	-1.980962	-11.757236	-11.176501	-1.028108	0.000000	-10.000000	0.000000	0.000000	0.000000	1023.000000	1023.000000	2046.000000
41.939999	-0.043381	-25.638317	-2.084916	-11.452554	-11.245659	-0.855188	0.000000	-10.000000	0.000000	0.000000	0.000000	1023.000000	1023.000000	2046.000000
41.959999	-0.042694	-25.232325	-2.124294	-11.205806	-11.182197	-0.720028	0.000000	-10.000000	0.000000	0.000000	0.000000	1023.000000	1023.000000	2046.000000
41.980000	-0.042425	-25.073219	-2.220957	-10.982429	-11.092348	-0.777486	0.000000	-10.000000	0.000000	0.000000	0.000000	1023.000000	1023.000000	2046.000000
42.000000	-0.043242	-25.555769	-2.481827	-10.861930	-11.089965	-1.122046	0.000000	-10.000000	0.000000	0.000000	0.000000	1023.000000	1023.000000	2046.000000
42.020000	-0.045459	-26.866549	-2.873714	-11.126227	-11.258243	-1.608365	0.000000	-10.000000	0.000000	0.000000	0.000000	1023.000000	1023.000000	2046.000000
42.040001	-0.048577	-28.708918	-3.416775	-11.576542	-11.546371	-2.169230	0.000000	-10.000000	0.000000	0.000000	0.000000	1023.000000	1023.000000	2046.000000
42.060001	-0.051340	-30.341894	-3.924909	-11.968122	-11.865009	-2.583855	0.000000	-10.000000	0.000000	0.000000	0.000000	1023.000000	1023.000000	2046.000000
42.080002	-0.053224	-31.455210	-4.227849	-12.276219	-12.130466	-2.820674	0.000000	-10.000000	0.000000	0.000000	0.000000	1023.000000	1023.000000	2046.000000
42.099998	-0.054325	-32.105927	-4.399845	-12.348732	-12.315307	-3.042042	0.000000	-10.000000	0.000000	0.000000	0.000000	1023.000000	1023.000000	2046.000000
42.119999	-0.054825	-32.401745	-4.566600	-12.305395	-12.344463	-3.185287	0.000000	-10.000000	0.000000	0.000000	0.000000	1023.000000	1023.000000	2046.000000
42.139999	-0.055090	-32.558147	-4.792407	-12.285897	-12.285895	-3.193950	0.000000	-10.000000	0.000000	0.000000	0.000000	1023.000000	1023.000000	2046.000000
42.160000	-0.055315	-32.691158	-4.907579	-12.335855	-12.340793	-3.106931	0.000000	-10.000000	0.000000	0.000000	0.000000	1023.000000	1023.000000	2046.000000
42.180000	-0.055502	-32.801487	-5.010794	-12.404676	-12.417385	-2.968634	0.000000	-10.000000	0.000000	0.000000	0.000000	1023.000000	1023.000000	2046.000000
42.200001	-0.055538	-32.823082	-5.120441	-12.394011	-12.461583	-2.847045	0.000000	-10.000000	0.000000	0.000000	0.000000	1023.000000	1023.000000	2046.000000
42.220001	-0.055380	-32.729790	-5.130047	-12.392835	-12.527314	-2.679595	0.000000	-10.000000	0.000000	0.000000	0.000000	1023.000000	1023.000000	2046.000000
42.240002	-0.055072	-32.547455	-5.160973	-12.327419	-12.542811	-2.516252	0.000000	-10.000000	0.000000	0.000000	0.000000	1023.000000	1023.000000	2046.000000
42.259998	-0.054417	-32.160397	-5.128277	-12.234837	-12.462322	-2.334960	0.000000	-10.000000	0.000000	0.000000	0.000000	1023.000000	1023.000000	2046.000000
42.279999	-0.053629	-31.694946	-5.048840	-12.147442	-12.341674	-2.156991	0.000000	-10.000000	0.000000	0.000000	0.000000	1023.000000	1023.000000	2046.000000
42.299999	-0.052624	-31.101076	-4.936760	-12.134159	-12.110381	-1.919775	0.000000	-10.000000	0.000000	0.000000	0.000000	1023.000000	1023.000000	2046.000000
42.320000	-0.051416	-30.386841	-4.738308	-12.041454	-11.920882	-1.686196	0.000000	-10.000000	0.000000	0.000000	0.000000	1023.000000	1023.000000	2046.000000
42.340000	-0.049833	-29.451191	-4.407778	-11.994905	-11.720663	-1.327844	0.000000	-10.000000	0.000000	0.000000	0.000000	1023.000000	1023.000000	2046.000000
42.360001	-0.048313	-28.553104	-4.033854	-12.032110	-11.558239	-0.928902	0.000000	-10.000000	0.000000	0.000000	0.000000	1023.000000	1023.000000	2046.000000
42.380001	-0.047160	-27.871593	-3.661701	-12.132422	-11.396677	-0.680793	0.000000	-10.000000	0.000000	0.000000	0.000000	1023.000000	1023.000000	2046.000000
42.400002	-0.046423	-27.435762	-3.334279	-12.268510	-11.243608	-0.589366	0.000000	-10.000000	0.000000	0.000000	0.000000	1023.000000	1023.000000	2046.000000
42.419998	-0.045788	-27.060787	-3.083976	-12.315209	-11.046551	-0.615051	0.000000	-10.000000	0.000000	0.000000	0.000000	1023.000000	1023.000000	2046.000000
42.439999	-0.045262	-26.750130	-2.983046	-12.235313	-10.862845	-0.668926	0.000000	-10.000000	0.000000	0.000000	0.000000	1023.000000	1023.000000	2046.000000
42.459999	-0.044469	-26.281313	-2.871063	-12.078327	-10.698698	-0.633224	0.000000	-10.000000	0.000000	0.000000	0.000000	1023.000000	1023.000000	2046.000000
42.480000	-0.043394	-25.645950	-2.751783	-11.894379	-10.534129	-0.465660	0.000000	-10.000000	0.000000	0.000000	0.000000	1023.000000	1023.000000	2046.000000
42.500000	-0.042465	-25.096735	-2.573890	-11.742051	-10.425138	-0.355655	0.000000	-10.000000	0.000000	0.000000	0.000000	1023.000000	1023.000000	2046.000000
42.520000	-0.041412	-24.474361	-2.370227	-11.579112	-10.384909	-0.140115	0.000000	-10.000000	0.000000	0.000000	0.000000	1023.000000	1023.000000	2046.000000
42.540001	-0.040164	-23.737179	-2.137043	-11.404496	-10.348060	0.152420	0.000000	-10.000000	0.000000	0.000000	0.000000	1023.000000	1023.000000	2046.000000
42.560001	-0.038455	-22.726910	-1.855525	-11.090508	-10.219283	0.438405	0.000000	-10.000000	0.000000	0.000000	0.000000	1023.000000	1023.000000	2046.000000
42.580002	-0.036653	-21.662180	-1.561576	-10.777555	-10.056122	0.733073	0.000000	-10.000000	0.000000	0.000000	0.000000	1023.000000	1023.000000	2046.000000
42.599998	-0.034847	-20.594297	-1.323306	-10.541183	-9.794416	1.064608	0.000000	-10.000000	0.000000	0.000000	0.000000	1023.000000	1023.000000	2046.000000
42.619999	-0.033090	-19.556053	-1.067348	-10.246857	-9.579159	1.337311	0.000000	-10.000000	0.000000	0.000000	0.000000	1023.000000	1023.000000	2046.000000
42.639999	-0.031348	-18.526527	-0.805566	-9.984666	-9.313007	1.576712	0.000000	-10.000000	0.000000	0.000000	0.000000	1023.000000	1023.000000	2046.000000
42.660000	-0.029645	-17.520334	-0.572091	-9.755589	-9.083326	1.890673	0.000000	-10.000000	0.000000	0.000000	0.000000	1023.000000	1023.000000	2046.000000
42.680000	-0.028053	-16.579052	-0.333231	-9.493783	-8.901015	2.148975	0.000000	-10.000000	0.000000	0.000000	0.000000	1023.000000	1023.000000	2046.000000
42.700001	-0.026478	-15.648355	-0.079654	-9.253823	-8.762082	2.447204	0.000000	-10.000000	0.000000	0.000000	0.000000	1023.000000	1023.000000	2046.000000
42.720001	-0.024854	-14.688629	0.159412	-8.949978	-8.595151	2.697088	0.000000	-10.000000	0.000000	0.000000	0.000000	1023.000000	1023.000000	2046.000000
42.740002	-0.023210	-13.717102	0.386468	-8.679270	-8.431150	3.006851	0.000000	-10.000000	0.000000	0.000000	0.000000	1023.000000	1023.000000	2046.000000
42.759998	-0.021746	-12.851641	0.578272	-8.408025	-8.303317	3.281429	0.000000	-10.000000	0.000000	0.000000	0.000000	1023.000000	1023.000000	2046.000000
42.779999	-0.020207	-11.942340	0.750354	-8.111509	-8.141348	3.560163	0.000000	-10.000000	0.000000	0.000000	0.000000	1023.000000	1023.000000	2046.000000
42.799999	-0.018768	-11.092178	0.860870	-7.833303	-7.936399	3.816654	0.000000	-10.000000	0.000000	0.000000	0.000000	1023.000000	1023.000000	2046.000000
42.820000	-0.017499	-10.341962	0.915929	-7.588902	-7.738451	4.069462	0.000000	-10.000000	0.000000	0.000000	0.000000	1023.000000	1023.000000	2046.000000
42.840000	-0.016314	-9.641334	1.056441	-7.342889	-7.653607	4.298722	0.000000	-10.000000	0.000000	0.000000	0.000000	1023.000000	1023.000000	2046.000000
42.860001	-0.014959	-8.840829	1.210454	-7.096828	-7.529366	4.574912	0.000000	-10.000000	0.000000	0.000000	0.000000	1023.000000	1023.000000	2046.000000
42.880001	-0.013489	-7.971947	1.449275	-6.798341	-7.406013	4.783132	0.000000	-10.000000	0.000000	0.000000	0.000000	1023.000000	1023.000000	2046.000000
42.900002	-0.011840	-6.997671	1.665739	-6.497593	-7.234073	5.068257	0.000000	-10.000000	0.000000	0.000000	0.000000	1023.000000	1023.000000	2046.000000
42.919998	-0.010429	-6.163443	1.836727	-6.293180	-7.070191	5.363201	0.000000	-10.000000	0.000000	0.000000	0.000000	1023.000000	1023.000000	2046.000000
42.939999	-0.009706	-5.736380	1.867153	-6.167352	-6.916694	5.480512	0.000000	-10.000000	0.000000	0.000000	0.000000	1023.000000	1023.000000	2046.000000
42.959999	-0.009617	-5.683506	1.768283	-6.162937	-6.829422	5.540570	0.000000	-10.000000	0.000000	0.000000	0.000000	1023.000000	1023.000000	2046.000000
42.980000	-0.009615	-5.682675	1.694921	-6.076705	-6.867509	5.566618	0.000000	-10.000000	0.000000	0.000000	0.000000	1023.000000	1023.000000	2046.000000
43.000000	-0.008766	-5.180577	1.714377	-5.919233	-6.767176	5.791455	0.000000	-10.000000	0.000000	0.000000	0.000000	1023.000000	1023.000000	2046.000000
43.020000	-0.007753	-4.582070	1.835893	-5.729937	-6.837455	6.149429	0.000000	-10.000000	0.000000	0.000000	0.000000	1023.000000	1023.000000	2046.000000
43.040001	-0.006065	-3.584351	1.939761	-5.171504	-6.625520	6.272912	0.000000	-10.000000	0.000000	0.000000	0.000000	1023.000000	1023.000000	2046.000000
43.060001	-0.003581	-2.116343	2.041078	-4.497778	-6.364110	6.704468	0.000000	-10.000000	0.000000	0.000000	0.000000	1023.000000	1023.000000	2046.000000
43.080002	-0.001735	-1.025669	2.119306	-3.961087	-6.237423	7.053535	0.000000	-10.000000	0.000000	0.000000	0.000000	1023.000000	1023.000000	2046.000000
43.099998	-0.000973	-0.575253	2.022392	-3.660368	-6.047004	7.109728	0.000000	-10.000000	0.000000	0.000000	0.000000	1023.000000	1023.000000	2046.000000
43.119999	-0.002289	-1.353013	1.683218	-3.617765	-5.999275	6.580809	0.000000	-10.000000	0.000000	0.000000	0.000000	1023.000000	1023.000000	2046.000000
43.139999	-0.004785	-2.827751	1.216149	-3.826581	-6.174683	5.957364	0.000000	-10.000000	0.000000	0.000000	0.000000	1023.000000	1023.000000	2046.000000
43.160000	-0.007091	-4.190979	0.754506	-3.996164	-6.452209	5.502888	0.000000	-10.000000	0.000000	0.000000	0.000000	1023.000000	1023.000000	2046.000000
43.180000	-0.008593	-5.078579	0.420681	-4.163356	-6.640386	5.304482	0.000000	-10.000000	0.000000	0.000000	0.000000	1023.000000	1023.000000	2046.000000
43.200001	-0.009340	-5.519706	0.244261	-4.278797	-6.709987	5.224816	0.000000	-10.000000	0.000000	0.000000	0.000000	1023.000000	1023.000000	2046.000000
43.220001	-0.009539	-5.637498	0.170963	-4.272448	-6.726672	5.190659	0.000000	-10.000000	0.000000	0.000000	0.000000	1023.000000	1023.000000	2046.000000
43.240002	-0.009548	-5.642772	0.100463	-4.182868	-6.768461	5.208093	0.000000	-10.000000	0.000000	0.000000	0.000000	1023.000000	1023.000000	2046.000000
43.259998	-0.009361	-5.532560	0.027942	-4.032168	-6.780723	5.252389	0.000000	-10.000000	0.000000	0.000000	0.000000	1023.000000	1023.000000	2046.000000
43.279999	-0.009184	-5.427895	-0.036188	-3.931191	-6.823659	5.363143	0.000000	-10.000000	0.000000	0.000000	0.000000	1023.000000	1023.000000	2046.000000
43.299999	-0.008848	-5.229344	-0.104406	-3.808422	-6.843942	5.527426	0.000000	-10.000000	0.000000	0.000000	0.000000	1023.000000	1023.000000	2046.000000
43.320000	-0.008178	-4.833121	-0.128568	-3.641181	-6.837426	5.774054	0.000000	-10.000000	0.000000	0.000000	0.000000	1023.000000	1023.000000	2046.000000
43.340000	-0.007518	-4.443408	-0.195451	-3.414966	-6.784065	5.951073	0.000000	-10.000000	0.000000	0.000000	0.000000	1023.000000	1023.000000	2046.000000
43.360001	-0.006613	-3.908420	-0.282976	-3.132438	-6.646325	6.153319	0.000000	-10.000000	0.000000	0.000000	0.000000	1023.000000	1023.000000	2046.000000
43.380001	-0.005762	-3.405153	-0.274592	-2.950471	-6.607906	6.427816	0.000000	-10.000000	0.000000	0.000000	0.000000	1023.000000	1023.000000	2046.000000
43.400002	-0.004772	-2.820480	-0.225240	-2.755736	-6.513393	6.673889	0.000000	-10.000000	0.000000	0.000000	0.000000	1023.000000	1023.000000	2046.000000
43.419998	-0.003683	-2.176817	-0.094512	-2.636759	-6.418791	6.973245	0.000000	-10.000000	0.000000	0.000000	0.000000	1023.000000	1023.000000	2046.000000
43.439999	-0.002285	-1.350349	0.083078	-2.472870	-6.297772	7.337215	0.000000	-10.000000	0.000000	0.000000	0.000000	1023.000000	1023.000000	2046.000000
43.459999	-0.000414	-0.244855	0.299787	-2.206868	-6.100852	7.763079	0.000000	-10.000000	0.000000	0.000000	0.000000	1023.000000	1023.000000	2046.000000
43.480000	0.001665	0.983970	0.502414	-1.895187	-5.779337	8.156080	0.000000	-10.000000	0.000000	0.000000	0.000000	1023.000000	1023.000000	2046.000000
43.500000	0.003451	2.039478	0.776635	-1.699413	-5.505689	8.467944	0.000000	-10.000000	0.000000	0.000000	0.000000	1023.000000	1023.000000	2046.000000
43.520000	0.004834	2.856890	1.061410	-1.611019	-5.270341	8.676840	0.000000	-10.000000	0.000000	0.000000	0.000000	1023.000000	1023.000000	2046.000000
43.540001	0.005968	3.527093	1.351317	-1.520349	-5.073855	8.769980	0.000000	-10.000000	0.000000	0.000000	0.000000	1023.000000	1023.000000	2046.000000
43.560001	0.006905	4.080812	1.510482	-1.401561	-4.861774	8.833665	0.000000	-10.000000	0.000000	0.000000	0.000000	1023.000000	1023.000000	2046.000000
43.580002	0.007862	4.646528	1.637864	-1.223292	-4.692045	8.924001	0.000000	-10.000000	0.000000	0.000000	0.000000	1023.000000	1023.000000	2046.000000
43.599998	0.008837	5.222884	1.709591	-0.970266	-4.533149	9.016708	0.000000	-10.000000	0.000000	0.000000	0.000000	1023.000000	1023.000000	2046.000000
43.619999	0.009931	5.868983	1.848463	-0.661242	-4.469678	9.151440	0.000000	-10.000000	0.000000	0.000000	0.000000	1023.000000	1023.000000	2046.000000
43.639999	0.011302	6.679308	1.971608	-0.315695	-4.382316	9.405710	0.000000	-10.000000	0.000000	0.000000	0.000000	1023.000000	1023.000000	2046.000000
43.660000	0.013192	7.796493	2.148509	0.078176	-4.195126	9.764934	0.000000	-10.000000	0.000000	0.000000	0.000000	1023.000000	1023.000000	2046.000000
43.680000	0.015155	8.956852	2.369642	0.458764	-4.003706	10.132152	0.000000	-10.000000	0.000000	0.000000	0.000000	1023.000000	1023.000000	2046.000000
43.700001	0.017185	10.156137	2.600038	0.894490	-3.787107	10.448717	0.000000	-10.000000	0.000000	0.000000	0.000000	1023.000000	1023.000000	2046.000000
43.720001	0.018961	11.205846	2.828787	1.314047	-3.610711	10.673723	0.000000	-10.000000	0.000000	0.000000	0.000000	1023.000000	1023.000000	2046.000000
43.740002	0.020795	12.289647	3.108214	1.645004	-3.478286	11.014715	0.000000	-10.000000	0.000000	0.000000	0.000000	1023.000000	1023.000000	2046.000000
43.759998	0.022747	13.443577	3.366245	2.001439	-3.311912	11.387805	0.000000	-10.000000	0.000000	0.000000	0.000000	1023.000000	1023.000000	2046.000000
43.779999	0.024450	14.449704	3.550761	2.309741	-3.103942	11.693143	0.000000	-10.000000	0.000000	0.000000	0.000000	1023.000000	1023.000000	2046.000000
43.799999	0.026187	15.476575	3.794469	2.633491	-2.918588	11.967203	0.000000	-10.000000	0.000000	0.000000	0.000000	1023.000000	1023.000000	2046.000000
43.820000	0.027881	16.477959	4.006032	2.957087	-2.737573	12.252412	0.000000	-10.000000	0.000000	0.000000	0.000000	1023.000000	1023.000000	2046.000000
43.840000	0.029258	17.291492	4.151851	3.266379	-2.614943	12.488205	0.000000	-10.000000	0.000000	0.000000	0.000000	1023.000000	1023.000000	2046.000000
43.860001	0.030281	17.896133	4.271709	3.451102	-2.602411	12.775734	0.000000	-10.000000	0.000000	0.000000	0.000000	1023.000000	1023.000000	2046.000000
43.880001	0.031402	18.558859	4.312883	3.708364	-2.464539	13.002151	0.000000	-10.000000	0.000000	0.000000	0.000000	1023.000000	1023.000000	2046.000000
43.900002	0.033190	19.615330	4.509809	4.054458	-2.290094	13.341157	0.000000	-10.000000	0.000000	0.000000	0.000000	1023.000000	1023.000000	2046.000000
43.919998	0.034043	20.119436	4.547360	4.195657	-2.238842	13.615261	0.000000	-10.000000	0.000000	0.000000	0.000000	1023.000000	1023.000000	2046.000000
43.939999	0.034715	20.516634	4.467660	4.557954	-2.126664	13.617682	0.000000	-10.000000	0.000000	0.000000	0.000000	1023.000000	1023.000000	2046.000000
43.959999	0.035590	21.033689	4.417648	4.887114	-2.055696	13.784624	0.000000	-10.000000	0.000000	0.000000	0.000000	1023.000000	1023.000000	2046.000000
43.980000	0.036002	21.277048	4.319321	5.214928	-1.966328	13.709127	0.000000	-10.000000	0.000000	0.000000	0.000000	1023.000000	1023.000000	2046.000000
44.000000	0.035848	21.186066	4.204132	5.311714	-1.870950	13.541170	0.000000	-10.000000	0.000000	0.000000	0.000000	1023.000000	1023.000000	2046.000000
44.020000	0.034356	20.304585	3.897802	5.236658	-1.901755	13.071879	0.000000	-10.000000	0.000000	0.000000	0.000000	1023.000000	1023.000000	2046.000000
44.040001	0.032153	19.002708	3.472427	5.164672	-2.103298	12.468908	0.000000	-10.000000	0.000000	0.000000	0.000000	1023.000000	1023.000000	2046.000000
44.060001	0.030058	17.764000	3.048747	5.129073	-2.371421	11.957601	0.000000	-10.000000	0.000000	0.000000	0.000000	1023.000000	1023.000000	2046.000000
44.080002	0.028393	16.780125	2.699206	5.001637	-2.589267	11.668549	0.000000	-10.000000	0.000000	0.000000	0.000000	1023.000000	1023.000000	2046.000000
44.099998	0.027319	16.145632	2.495565	4.887235	-2.726802	11.489635	0.000000	-10.000000	0.000000	0.000000	0.000000	1023.000000	1023.000000	2046.000000
44.119999	0.026850	15.868605	2.322511	4.818730	-2.733366	11.460731	0.000000	-10.000000	0.000000	0.000000	0.000000	1023.000000	1023.000000	2046.000000
44.139999	0.026439	15.625279	2.231107	4.786294	-2.821135	11.429013	0.000000	-10.000000	0.000000	0.000000	0.000000	1023.000000	1023.000000	2046.000000
44.160000	0.026150	15.454484	2.109437	4.840248	-2.868737	11.373537	0.000000	-10.000000	0.000000	0.000000	0.000000	1023.000000	1023.000000	2046.000000
44.180000	0.025809	15.253197	2.012942	4.866551	-2.933719	11.307422	0.000000	-10.000000	0.000000	0.000000	0.000000	1023.000000	1023.000000	2046.000000
44.200001	0.025764	15.226481	1.931213	4.995112	-3.017780	11.317937	0.000000	-10.000000	0.000000	0.000000	0.000000	1023.000000	1023.000000	2046.000000
44.220001	0.026078	15.412145	1.928135	5.116648	-3.092899	11.460261	0.000000	-10.000000	0.000000	0.000000	0.000000	1023.000000	1023.000000	2046.000000
44.240002	0.026516	15.670933	1.850022	5.289079	-3.124534	11.656365	0.000000	-10.000000	0.000000	0.000000	0.000000	1023.000000	1023.000000	2046.000000
44.259998	0.027040	15.980721	1.776152	5.509644	-3.092409	11.787334	0.000000	-10.000000	0.000000	0.000000	0.000000	1023.000000	1023.000000	2046.000000
44.279999	0.027420	16.205210	1.718654	5.593686	-3.085857	11.978727	0.000000	-10.000000	0.000000	0.000000	0.000000	1023.000000	1023.000000	2046.000000
44.299999	0.028072	16.590399	1.669240	5.702382	-2.960372	12.179149	0.000000	-10.000000	0.000000	0.000000	0.000000	1023.000000	1023.000000	2046.000000
44.320000	0.028907	17.084126	1.744314	5.822413	-2.868069	12.385467	0.000000	-10.000000	0.000000	0.000000	0.000000	1023.000000	1023.000000	2046.000000
44.340000	0.029682	17.541971	1.878098	5.870601	-2.859529	12.652802	0.000000	-10.000000	0.000000	0.000000	0.000000	1023.000000	1023.000000	2046.000000
44.360001	0.030906	18.265549	1.968729	6.026872	-2.682127	12.952074	0.000000	-10.000000	0.000000	0.000000	0.000000	1023.000000	1023.000000	2046.000000
44.380001	0.032152	19.001869	2.144094	6.104063	-2.529487	13.283199	0.000000	-10.000000	0.000000	0.000000	0.000000	1023.000000	1023.000000	2046.000000
44.400002	0.033277	19.666456	2.368586	6.124105	-2.310919	13.484684	0.000000	-10.000000	0.000000	0.000000	0.000000	1023.000000	1023.000000	2046.000000
44.419998	0.033935	20.055841	2.563166	6.027521	-2.074752	13.539907	0.000000	-10.000000	0.000000	0.000000	0.000000	1023.000000	1023.000000	2046.000000
44.439999	0.034382	20.319977	2.747113	5.991031	-1.887468	13.469301	0.000000	-10.000000	0.000000	0.000000	0.000000	1023.000000	1023.000000	2046.000000
44.459999	0.034411	20.337032	2.883964	5.906142	-1.806205	13.353132	0.000000	-10.000000	0.000000	0.000000	0.000000	1023.000000	1023.000000	2046.000000
44.480000	0.034265	20.250443	2.885676	5.827697	-1.708865	13.245934	0.000000	-10.000000	0.000000	0.000000	0.000000	1023.000000	1023.000000	2046.000000
44.500000	0.034268	20.252333	2.934384	5.787657	-1.674260	13.204552	0.000000	-10.000000	0.000000	0.000000	0.000000	1023.000000	1023.000000	2046.000000
44.520000	0.034579	20.436317	3.010748	5.805979	-1.626382	13.245973	0.000000	-10.000000	0.000000	0.000000	0.000000	1023.000000	1023.000000	2046.000000
44.540001	0.035135	20.764835	3.123620	5.893961	-1.573679	13.320933	0.000000	-10.000000	0.000000	0.000000	0.000000	1023.000000	1023.000000	2046.000000
44.560001	0.036031	21.294380	3.284986	6.032334	-1.455566	13.432626	0.000000	-10.000000	0.000000	0.000000	0.000000	1023.000000	1023.000000	2046.000000
44.580002	0.036912	21.814766	3.470330	6.150011	-1.368293	13.562718	0.000000	-10.000000	0.000000	0.000000	0.000000	1023.000000	1023.000000	2046.000000
44.599998	0.037813	22.347263	3.703847	6.289095	-1.289437	13.643758	0.000000	-10.000000	0.000000	0.000000	0.000000	1023.000000	1023.000000	2046.000000
44.619999	0.038449	22.723238	3.883794	6.312999	-1.213884	13.740330	0.000000	-10.000000	0.000000	0.000000	0.000000	1023.000000	1023.000000	2046.000000
44.639999	0.039109	23.113276	4.097209	6.362342	-1.138759	13.792483	0.000000	-10.000000	0.000000	0.000000	0.000000	1023.000000	1023.000000	2046.000000
44.660000	0.039772	23.505138	4.261097	6.397795	-0.993247	13.839493	0.000000	-10.000000	0.000000	0.000000	0.000000	1023.000000	1023.000000	2046.000000
44.680000	0.040523	23.949251	4.461287	6.363381	-0.877707	14.002290	0.000000	-10.000000	0.000000	0.000000	0.000000	1023.000000	1023.000000	2046.000000
44.700001	0.040950	24.201214	4.574457	6.320924	-0.835892	14.141725	0.000000	-10.000000	0.000000	0.000000	0.000000	1023.000000	1023.000000	2046.000000
44.720001	0.041142	24.314926	4.661460	6.255322	-0.828225	14.226369	0.000000	-10.000000	0.000000	0.000000	0.000000	1023.000000	1023.000000	2046.000000
44.740002	0.041203	24.350716	4.689633	6.172636	-0.820935	14.309382	0.000000	-10.000000	0.000000	0.000000	0.000000	1023.000000	1023.000000	2046.000000
44.759998	0.041591	24.580235	4.857534	6.135639	-0.749737	14.336798	0.000000	-10.000000	0.000000	0.000000	0.000000	1023.000000	1023.000000	2046.000000
44.779999	0.040474	23.919907	4.756478	5.802779	-0.799872	14.160522	0.000000	-10.000000	0.000000	0.000000	0.000000	1023.000000	1023.000000	2046.000000
44.799999	0.038907	22.994328	4.588466	5.503243	-0.937185	13.839804	0.000000	-10.000000	0.000000	0.000000	0.000000	1023.000000	1023.000000	2046.000000
44.820000	0.037790	22.333941	4.295982	5.395714	-0.944693	13.586938	0.000000	-10.000000	0.000000	0.000000	0.000000	1023.000000	1023.000000	2046.000000
44.840000	0.036260	21.429951	4.054895	5.173893	-1.028640	13.229803	0.000000	-10.000000	0.000000	0.000000	0.000000	1023.000000	1023.000000	2046.000000
44.860001	0.034421	20.342785	3.900199	4.813033	-1.137815	12.767368	0.000000	-10.000000	0.000000	0.000000	0.000000	1023.000000	1023.000000	2046.000000
44.880001	0.031946	18.879930	3.630464	4.452761	-1.339555	12.136260	0.000000	-10.000000	0.000000	0.000000	0.000000	1023.000000	1023.000000	2046.000000
44.900002	0.028794	17.017040	3.220001	4.040826	-1.582950	11.339165	0.000000	-10.000000	0.000000	0.000000	0.000000	1023.000000	1023.000000	2046.000000
44.919998	0.025160	14.869600	2.730911	3.570088	-1.987874	10.556476	0.000000	-10.000000	0.000000	0.000000	0.000000	1023.000000	1023.000000	2046.000000
44.939999	0.022020	13.013792	2.287760	3.174827	-2.291877	9.843082	0.000000	-10.000000	0.000000	0.000000	0.000000	1023.000000	1023.000000	2046.000000
44.959999	0.019353	11.437864	1.980135	2.712412	-2.555839	9.301156	0.000000	-10.000000	0.000000	0.000000	0.000000	1023.000000	1023.000000	2046.000000
44.980000	0.017094	10.102410	1.764007	2.292460	-2.763446	8.809390	0.000000	-10.000000	0.000000	0.000000	0.000000	1023.000000	1023.000000	2046.000000
45.000000	0.015212	8.990082	1.527391	1.974316	-2.906359	8.394733	0.000000	-10.000000	0.000000	0.000000	0.000000	1023.000000	1023.000000	2046.000000
45.020000	0.013441	7.943614	1.287348	1.658893	-3.058357	8.055731	0.000000	-10.000000	0.000000	0.000000	0.000000	1023.000000	1023.000000	2046.000000
45.040001	0.011398	6.736032	1.087684	1.222592	-3.352633	7.778389	0.000000	-10.000000	0.000000	0.000000	0.000000	1023.000000	1023.000000	2046.000000
45.060001	0.009605	5.676354	0.927380	0.834876	-3.572136	7.486235	0.000000	-10.000000	0.000000	0.000000	0.000000	1023.000000	1023.000000	2046.000000
45.080002	0.007939	4.691730	0.796624	0.480699	-3.819583	7.233991	0.000000	-10.000000	0.000000	0.000000	0.000000	1023.000000	1023.000000	2046.000000
45.099998	0.006719	3.971181	0.682715	0.264889	-3.947515	6.971092	0.000000	-10.000000	0.000000	0.000000	0.000000	1023.000000	1023.000000	2046.000000
45.119999	0.005664	3.347224	0.575895	0.012553	-4.026612	6.785389	0.000000	-10.000000	0.000000	0.000000	0.000000	1023.000000	1023.000000	2046.000000
45.139999	0.004610	2.724332	0.439965	-0.262525	-4.040370	6.587263	0.000000	-10.000000	0.000000	0.000000	0.000000	1023.000000	1023.000000	2046.000000
45.160000	0.003649	2.156609	0.421730	-0.660036	-4.053042	6.447957	0.000000	-10.000000	0.000000	0.000000	0.000000	1023.000000	1023.000000	2046.000000
45.180000	0.002783	1.644784	0.480669	-1.119689	-4.077634	6.361439	0.000000	-10.000000	0.000000	0.000000	0.000000	1023.000000	1023.000000	2046.000000
45.200001	0.002198	1.298743	0.598639	-1.474630	-4.101989	6.276723	0.000000	-10.000000	0.000000	0.000000	0.000000	1023.000000	1023.000000	2046.000000
45.220001	0.001870	1.105288	0.695224	-1.733271	-4.075216	6.218551	0.000000	-10.000000	0.000000	0.000000	0.000000	1023.000000	1023.000000	2046.000000
45.240002	0.001749	1.033931	0.899050	-2.016815	-4.113306	6.265002	0.000000	-10.000000	0.000000	0.000000	0.000000	1023.000000	1023.000000	2046.000000
45.259998	0.001240	0.732574	1.017086	-2.372603	-4.054697	6.142787	0.000000	-10.000000	0.000000	0.000000	0.000000	1023.000000	1023.000000	2046.000000
45.279999	0.000288	0.170457	1.131736	-2.803529	-3.997032	5.839281	0.000000	-10.000000	0.000000	0.000000	0.000000	1023.000000	1023.000000	2046.000000
45.299999	-0.000895	-0.528731	1.171048	-3.263760	-3.906469	5.470450	0.000000	-10.000000	0.000000	0.000000	0.000000	1023.000000	1023.000000	2046.000000
45.320000	-0.002042	-1.206755	1.202768	-3.651330	-3.869612	5.111418	0.000000	-10.000000	0.000000	0.000000	0.000000	1023.000000	1023.000000	2046.000000
45.340000	-0.003113	-1.839495	1.209061	-3.952887	-3.855960	4.760291	0.000000	-10.000000	0.000000	0.000000	0.000000	1023.000000	1023.000000	2046.000000
45.360001	-0.004043	-2.389199	1.243681	-4.238540	-3.897773	4.503432	0.000000	-10.000000	0.000000	0.000000	0.000000	1023.000000	1023.000000	2046.000000
45.380001	-0.004764	-2.815718	1.350745	-4.483238	-4.027846	4.344620	0.000000	-10.000000	0.000000	0.000000	0.000000	1023.000000	1023.000000	2046.000000
45.400002	-0.005375	-3.176339	1.398042	-4.620173	-4.132421	4.178213	0.000000	-10.000000	0.000000	0.000000	0.000000	1023.000000	1023.000000	2046.000000
45.419998	-0.005855	-3.460309	1.490916	-4.812754	-4.281023	4.142552	0.000000	-10.000000	0.000000	0.000000	0.000000	1023.000000	1023.000000	2046.000000
45.439999	-0.005946	-3.514153	1.613394	-4.913020	-4.284798	4.070271	0.000000	-10.000000	0.000000	0.000000	0.000000	1023.000000	1023.000000	2046.000000
45.459999	-0.005961	-3.522744	1.659199	-4.916564	-4.226780	3.961401	0.000000	-10.000000	0.000000	0.000000	0.000000	1023.000000	1023.000000	2046.000000
45.480000	-0.005990	-3.539954	1.747684	-5.004728	-4.161453	3.878544	0.000000	-10.000000	0.000000	0.000000	0.000000	1023.000000	1023.000000	2046.000000
45.500000	-0.006144	-3.631067	1.828239	-5.125248	-4.150139	3.816082	0.000000	-10.000000	0.000000	0.000000	0.000000	1023.000000	1023.000000	2046.000000
45.520000	-0.006453	-3.813913	1.930051	-5.258559	-4.220636	3.735232	0.000000	-10.000000	0.000000	0.000000	0.000000	1023.000000	1023.000000	2046.000000
45.540001	-0.006679	-3.947513	2.003426	-5.379046	-4.213247	3.641354	0.000000	-10.000000	0.000000	0.000000	0.000000	1023.000000	1023.000000	2046.000000
45.560001	-0.006993	-4.133031	2.165694	-5.545547	-4.337826	3.584647	0.000000	-10.000000	0.000000	0.000000	0.000000	1023.000000	1023.000000	2046.000000
45.580002	-0.007170	-4.237474	2.333994	-5.690861	-4.393271	3.512664	0.000000	-10.000000	0.000000	0.000000	0.000000	1023.000000	1023.000000	2046.000000
45.599998	-0.006969	-4.118443	2.446583	-5.736068	-4.372587	3.543629	0.000000	-10.000000	0.000000	0.000000	0.000000	1023.000000	1023.000000	2046.000000
45.619999	-0.006599	-3.899981	2.489298	-5.645398	-4.291219	3.547338	0.000000	-10.000000	0.000000	0.000000	0.000000	1023.000000	1023.000000	2046.000000
45.639999	-0.006621	-3.912913	2.455579	-5.638957	-4.341708	3.612173	0.000000	-10.000000	0.000000	0.000000	0.000000	1023.000000	1023.000000	2046.000000
45.660000	-0.007271	-4.297093	2.375429	-5.758990	-4.523743	3.610212	0.000000	-10.000000	0.000000	0.000000	0.000000	1023.000000	1023.000000	2046.000000
45.680000	-0.007889	-4.662460	2.275199	-5.886398	-4.652001	3.600740	0.000000	-10.000000	0.000000	0.000000	0.000000	1023.000000	1023.000000	2046.000000
45.700001	-0.008885	-5.251147	2.192776	-6.212685	-4.869264	3.638026	0.000000	-10.000000	0.000000	0.000000	0.000000	1023.000000	1023.000000	2046.000000
45.720001	-0.009801	-5.792566	2.176596	-6.237133	-5.127310	3.395281	0.000000	-10.000000	0.000000	0.000000	0.000000	1023.000000	1023.000000	2046.000000
45.740002	-0.009317	-5.506389	2.130850	-6.078922	-5.041473	3.483156	0.000000	-10.000000	0.000000	0.000000	0.000000	1023.000000	1023.000000	2046.000000
45.759998	-0.009355	-5.528718	1.966973	-5.902893	-4.971398	3.378599	0.000000	-10.000000	0.000000	0.000000	0.000000	1023.000000	1023.000000	2046.000000
45.779999	-0.010500	-6.205653	1.828386	-6.027696	-5.144386	3.138043	0.000000	-10.000000	0.000000	0.000000	0.000000	1023.000000	1023.000000	2046.000000
45.799999	-0.012674	-7.490569	1.478898	-6.171865	-5.425910	2.628307	0.000000	-10.000000	0.000000	0.000000	0.000000	1023.000000	1023.000000	2046.000000
45.820000	-0.015600	-9.219363	1.029774	-6.351884	-5.856205	1.958952	0.000000	-10.000000	0.000000	0.000000	0.000000	1023.000000	1023.000000	2046.000000
45.840000	-0.018907	-11.173943	0.411641	-6.665462	-6.225965	1.305843	0.000000	-10.000000	0.000000	0.000000	0.000000	1023.000000	1023.000000	2046.000000
45.860001	-0.021822	-12.896711	-0.255063	-6.963454	-6.463444	0.785250	0.000000	-10.000000	0.000000	0.000000	0.000000	1023.000000	1023.000000	2046.000000
45.880001	-0.024341	-14.385510	-0.729291	-7.271732	-6.767309	0.382822	0.000000	-10.000000	0.000000	0.000000	0.000000	1023.000000	1023.000000	2046.000000
45.900002	-0.026600	-15.720333	-1.001005	-7.580504	-7.149309	0.010485	0.000000	-10.000000	0.000000	0.000000	0.000000	1023.000000	1023.000000	2046.000000
45.919998	-0.028229	-16.683229	-1.188966	-7.787841	-7.460153	-0.246270	0.000000	-10.000000	0.150000	-7.983334	0.000000	1023.000000	1023.000000	2046.000000
45.939999	-0.029467	-17.415178	-1.384490	-7.909811	-7.668040	-0.452835	0.000000	-10.000000	0.291667	-15.750001	0.000000	1023.000000	1023.000000	2046.000000
45.959999	-0.030731	-18.161793	-1.652371	-8.048815	-7.838422	-0.622184	0.000000	-10.000000	0.433333	-23.416668	0.000000	1023.000000	1023.000000	2046.000000
45.980000	-0.031830	-18.811615	-1.834777	-8.209997	-8.059448	-0.707394	0.000000	-10.000000	0.416667	-23.033335	0.000000	1023.000000	1023.000000	2046.000000
46.000000	-0.032900	-19.443825	-2.087986	-8.328125	-8.200911	-0.826804	0.000000	-10.000000	0.408333	-22.800001	0.000000	1023.000000	1023.000000	2046.000000
46.020000	-0.033729	-19.933733	-2.238284	-8.497274	-8.358756	-0.839419	0.000000	-10.000000	0.400000	-22.466667	0.000000	1023.000000	1023.000000	2046.000000
46.040001	-0.034472	-20.372883	-2.276765	-8.645224	-8.620084	-0.830811	0.000000	-10.000000	0.408333	-22.233334	0.000000	1023.000000	1023.000000	2046.000000
46.060001	-0.034861	-20.602634	-2.359635	-8.734074	-8.717211	-0.791715	0.000000	-10.000000	0.408333	-22.216667	0.000000	1023.000000	1023.000000	2046.000000
46.080002	-0.035257	-20.836687	-2.395224	-8.933124	-8.756248	-0.752092	0.000000	-10.000000	0.408333	-22.350000	0.000000	1023.000000	1023.000000	2046.000000
46.099998	-0.035585	-21.030851	-2.422284	-9.179696	-8.717857	-0.711014	0.000000	-10.000000	0.400000	-22.333334	0.000000	1023.000000	1023.000000	2046.000000
46.119999	-0.035569	-21.021023	-2.323113	-9.376588	-8.701978	-0.619344	0.000000	-10.000000	0.400000	-22.166668	0.000000	1023.000000	1023.000000	2046.000000
46.139999	-0.035062	-20.721876	-2.053496	-9.521890	-8.686432	-0.460058	0.000000	-10.000000	0.383333	-21.933334	0.000000	1023.000000	1023.000000	2046.000000
46.160000	-0.034633	-20.468111	-1.800664	-9.699207	-8.654694	-0.313548	0.000000	-10.000000	0.383333	-21.683334	0.000000	1023.000000	1023.000000	2046.000000
46.180000	-0.034572	-20.432158	-1.574051	-9.990495	-8.631617	-0.235996	0.000000	-10.000000	0.383333	-21.550001	0.000000	1023.000000	1023.000000	2046.000000
46.200001	-0.035186	-20.795086	-1.530491	-10.359359	-8.526478	-0.378759	0.000000	-10.000000	0.383333	-21.483334	0.000000	1023.000000	1023.000000	2046.000000
46.220001	-0.036487	-21.563875	-1.564463	-10.796445	-8.513638	-0.689331	0.000000	-10.000000	0.383333	-21.416666	0.000000	1023.000000	1023.000000	2046.000000
46.240002	-0.037568	-22.202444	-1.571843	-11.163865	-8.603848	-0.862888	0.000000	-10.000000	0.366667	-21.166666	0.000000	1023.000000	1023.000000	2046.000000
46.259998	-0.038167	-22.556423	-1.491996	-11.297450	-8.730546	-1.036431	0.000000	-10.000000	0.366667	-20.700001	0.000000	1023.000000	1023.000000	2046.000000
46.279999	-0.038677	-22.857862	-1.429516	-11.354636	-8.863360	-1.210351	0.000000	-10.000000	0.350000	-20.266666	0.000000	1023.000000	1023.000000	2046.000000
46.299999	-0.038965	-23.028582	-1.361976	-11.463037	-8.967670	-1.235897	0.000000	-10.000000	0.350000	-19.733334	0.000000	1023.000000	1023.000000	2046.000000
46.320000	-0.039154	-23.139896	-1.395906	-11.483406	-8.996156	-1.264429	0.000000	-10.000000	0.333333	-19.433334	0.000000	1023.000000	1023.000000	2046.000000
46.340000	-0.039382	-23.274771	-1.444545	-11.536357	-9.032904	-1.260964	0.000000	-10.000000	0.333333	-19.033335	0.000000	1023.000000	1023.000000	2046.000000
46.360001	-0.039310	-23.232340	-1.367671	-11.521898	-9.153065	-1.189705	0.000000	-10.000000	0.316667	-18.733334	0.000000	1023.000000	1023.000000	2046.000000
46.380001	-0.038973	-23.033117	-1.233238	-11.456222	-9.205547	-1.138111	0.000000	-10.000000	0.316667	-18.416666	0.000000	1023.000000	1023.000000	2046.000000
46.400002	-0.038752	-22.902153	-1.094169	-11.449167	-9.292916	-1.065901	0.000000	-10.000000	0.283333	-18.049999	0.000000	1023.000000	1023.000000	2046.000000
46.419998	-0.038356	-22.668440	-1.064793	-11.415391	-9.212819	-0.975437	0.000000	-10.000000	0.266667	-17.633333	0.000000	1023.000000	1023.000000	2046.000000
46.439999	-0.038182	-22.565546	-1.011408	-11.415564	-9.194156	-0.944419	0.000000	-10.000000	0.250000	-17.150000	0.000000	1023.000000	1023.000000	2046.000000
46.459999	-0.038120	-22.528639	-0.988585	-11.442506	-9.176073	-0.921476	0.000000	-10.000000	0.241667	-16.833334	0.000000	1023.000000	1023.000000	2046.000000
46.480000	-0.037959	-22.433807	-0.874125	-11.491213	-9.248487	-0.819982	0.000000	-10.000000	0.241667	-16.450001	0.000000	1023.000000	1023.000000	2046.000000
46.500000	-0.037645	-22.248320	-0.759704	-11.452513	-9.257298	-0.778804	0.000000	-10.000000	0.225000	-16.050001	0.000000	1023.000000	1023.000000	2046.000000
46.520000	-0.037395	-22.100567	-0.691103	-11.406517	-9.243373	-0.759574	0.000000	-10.000000	0.216667	-15.483334	0.000000	1023.000000	1023.000000	2046.000000
46.540001	-0.037173	-21.968952	-0.688955	-11.344449	-9.211657	-0.723892	0.000000	-10.000000	0.200000	-15.016667	0.000000	1023.000000	1023.000000	2046.000000
46.560001	-0.037197	-21.983368	-0.708767	-11.314232	-9.232502	-0.727868	0.000000	-10.000000	0.191667	-14.500000	0.000000	1023.000000	1023.000000	2046.000000
46.580002	-0.037308	-22.049002	-0.647325	-11.364396	-9.372876	-0.664405	0.000000	-10.000000	0.191667	-14.100000	0.000000	1023.000000	1023.000000	2046.000000
46.599998	-0.037142	-21.951141	-0.613847	-11.330684	-9.406027	-0.600582	0.000000	-10.000000	0.191667	-13.700001	0.000000	1023.000000	1023.000000	2046.000000
46.619999	-0.036912	-21.815220	-0.576719	-11.300467	-9.417380	-0.520653	0.000000	-10.000000	0.191667	-13.350000	0.000000	1023.000000	1023.000000	2046.000000
46.639999	-0.036902	-21.809076	-0.552813	-11.249012	-9.484906	-0.522345	0.000000	-10.000000	0.175000	-13.033334	0.000000	1023.000000	1023.000000	2046.000000
46.660000	-0.036823	-21.762568	-0.578553	-11.215969	-9.492322	-0.475723	0.000000	-10.000000	0.158333	-12.616667	0.000000	1023.000000	1023.000000	2046.000000
46.680000	-0.036692	-21.685148	-0.595584	-11.161474	-9.477316	-0.450775	0.000000	-10.000000	0.141667	-12.266666	0.000000	1023.000000	1023.000000	2046.000000
46.700001	-0.036853	-21.780020	-0.565973	-11.174477	-9.620484	-0.419086	0.000000	-10.000000	0.125000	-11.983334	0.000000	1023.000000	1023.000000	2046.000000
46.720001	-0.036744	-21.715992	-0.490426	-11.165225	-9.688813	-0.371528	0.000000	-10.000000	0.116667	-11.766666	0.000000	1023.000000	1023.000000	2046.000000
46.740002	-0.036387	-21.504679	-0.416717	-11.099266	-9.698915	-0.289780	0.000000	-10.000000	0.116667	-11.533334	0.000000	1023.000000	1023.000000	2046.000000
46.759998	-0.036173	-21.378029	-0.361065	-11.038504	-9.719378	-0.259083	0.000000	-10.000000	0.116667	-11.116667	0.000000	1023.000000	1023.000000	2046.000000
46.779999	-0.036086	-21.327101	-0.353623	-11.017909	-9.743340	-0.212228	0.000000	-10.000000	0.108333	-10.866667	0.000000	1023.000000	1023.000000	2046.000000
46.799999	-0.035976	-21.261700	-0.335947	-10.995636	-9.750925	-0.179192	0.000000	-10.000000	0.100000	-10.516666	0.000000	1023.000000	1023.000000	2046.000000
46.820000	-0.035943	-21.242033	-0.329109	-11.007448	-9.775461	-0.130015	0.000000	-10.000000	0.100000	-10.316667	0.000000	1023.000000	1023.000000	2046.000000
46.840000	-0.035725	-21.113510	-0.256570	-10.983504	-9.798784	-0.074652	0.000000	-10.000000	0.100000	-9.950000	0.000000	1023.000000	1023.000000	2046.000000
46.860001	-0.035441	-20.945570	-0.216873	-10.918945	-9.812989	0.003237	0.000000	-10.000000	0.100000	-9.683333	0.000000	1023.000000	1023.000000	2046.000000
46.880001	-0.035309	-20.867672	-0.197952	-10.856754	-9.807817	-0.005150	0.000000	-10.000000	0.100000	-9.433333	0.000000	1023.000000	1023.000000	2046.000000
46.900002	-0.035374	-20.906261	-0.210898	-10.882871	-9.836284	0.023792	0.000000	-10.000000	0.100000	-9.133333	0.000000	1023.000000	1023.000000	2046.000000
46.919998	-0.035393	-20.917015	-0.233768	-10.862964	-9.882426	0.062144	0.000000	-10.000000	0.100000	-8.750000	0.000000	1023.000000	1023.000000	2046.000000
46.939999	-0.035230	-20.820860	-0.200666	-10.782472	-9.887156	0.049434	0.000000	-10.000000	0.091667	-8.333333	0.000000	1023.000000	1023.000000	2046.000000
46.959999	-0.035334	-20.882347	-0.193630	-10.815720	-10.014540	0.141541	0.000000	-10.000000	0.091667	-8.083333	0.000000	1023.000000	1023.000000	2046.000000
46.980000	-0.036069	-21.316669	-0.383246	-10.894964	-10.127801	0.089342	0.000000	-10.000000	0.083333	-7.750000	0.000000	1023.000000	1023.000000	2046.000000
47.000000	-0.037508	-22.167486	-0.647458	-11.056602	-10.340355	-0.123071	0.000000	-10.000000	0.075000	-7.566667	0.000000	1023.000000	1023.000000	2046.000000
47.020000	-0.039302	-23.227240	-0.984873	-11.256258	-10.561369	-0.424739	0.000000	-10.000000	0.075000	-7.283333	0.000000	1023.000000	1023.000000	2046.000000
47.040001	-0.040753	-24.084749	-1.324841	-11.397758	-10.689962	-0.672189	0.000000	-10.000000	0.066667	-7.200000	0.000000	1023.000000	1023.000000	2046.000000
47.060001	-0.042192	-24.935617	-1.711974	-11.613933	-10.863539	-0.746172	0.000000	-10.000000	0.075000	-7.000000	0.000000	1023.000000	1023.000000	2046.000000
47.080002	-0.043146	-25.499527	-1.810528	-11.569966	-11.188973	-0.930060	0.000000	-10.000000	0.075000	-6.833333	0.000000	1023.000000	1023.000000	2046.000000
47.099998	-0.042803	-25.296522	-1.904689	-11.355966	-11.276683	-0.759184	0.000000	-10.000000	0.083333	-6.683333	0.000000	1023.000000	1023.000000	2046.000000
47.119999	-0.042213	-24.947630	-1.993798	-11.142297	-11.259821	-0.551713	0.000000	-10.000000	0.083333	-6.533333	0.000000	1023.000000	1023.000000	2046.000000
47.139999	-0.041665	-24.623779	-2.047621	-10.910580	-11.193195	-0.472384	0.000000	-10.000000	0.075000	-6.483334	0.000000	1023.000000	1023.000000	2046.000000
47.160000	-0.042076	-24.867090	-2.174277	-10.724322	-11.232564	-0.735928	0.000000	-10.000000	0.075000	-6.050000	0.000000	1023.000000	1023.000000	2046.000000
47.180000	-0.043830	-25.903336	-2.472000	-10.785687	-11.428355	-1.217292	0.000000	-10.000000	0.066667	-5.350000	0.000000	1023.000000	1023.000000	2046.000000
47.200001	-0.046525	-27.495991	-3.006883	-11.143026	-11.610938	-1.735142	0.000000	-10.000000	0.058333	-4.266667	0.000000	1023.000000	1023.000000	2046.000000
47.220001	-0.049641	-29.338108	-3.604550	-11.597708	-11.886248	-2.249604	0.000000	-10.000000	0.050000	-3.250000	0.000000	1023.000000	1023.000000	2046.000000
47.240002	-0.052088	-30.784061	-4.088822	-11.940806	-12.179475	-2.574959	0.000000	-10.000000	0.050000	-2.550000	0.000000	1023.000000	1023.000000	2046.000000
47.259998	-0.053762	-31.773102	-4.392115	-12.107072	-12.343475	-2.930441	0.000000	-10.000000	0.050000	-2.233333	0.000000	1023.000000	1023.000000	2046.000000
47.279999	-0.055112	-32.571266	-4.575007	-12.259723	-12.551856	-3.184682	0.000000	-10.000000	0.050000	-2.250000	0.000000	1023.000000	1023.000000	2046.000000
47.299999	-0.055914	-33.044907	-4.748676	-12.315159	-12.671829	-3.309241	0.000000	-10.000000	0.058333	-2.366667	0.000000	1023.000000	1023.000000	2046.000000
47.320000	-0.056568	-33.431721	-4.936884	-12.446014	-12.770072	-3.278750	0.000000	-10.000000	0.058333	-2.466667	0.000000	1023.000000	1023.000000	2046.000000
47.340000	-0.057295	-33.861130	-5.128657	-12.593777	-12.887791	-3.250906	0.000000	-10.000000	0.058333	-2.600000	0.000000	1023.000000	1023.000000	2046.000000
47.360001	-0.057966	-34.257652	-5.344047	-12.672283	-12.949827	-3.291493	0.000000	-10.000000	0.050000	-2.516667	0.000000	1023.000000	1023.000000	2046.000000
47.380001	-0.058417	-34.524555	-5.508953	-12.684356	-13.026294	-3.304952	0.000000	-10.000000	0.050000	-2.166667	0.000000	1023.000000	1023.000000	2046.000000
47.400002	-0.058601	-34.633244	-5.570452	-12.710551	-13.088392	-3.263849	0.000000	-10.000000	0.050000	-1.283333	0.000000	1023.000000	1023.000000	2046.000000
47.419998	-0.058409	-34.519955	-5.599751	-12.692054	-13.080613	-3.147534	0.000000	-10.000000	0.050000	-0.516667	0.000000	1023.000000	1023.000000	2046.000000
47.439999	-0.058036	-34.299068	-5.511040	-12.754191	-13.073801	-2.960034	0.000000	-10.000000	0.041667	0.000000	0.000000	1023.000000	1023.000000	2046.000000
47.459999	-0.057563	-34.019745	-5.432050	-12.815475	-12.959933	-2.812285	0.000000	-10.000000	0.033333	0.633333	0.000000	1023.000000	1023.000000	2046.000000
47.480000	-0.057037	-33.709003	-5.311029	-12.862035	-12.857986	-2.677954	0.000000	-10.000000	0.033333	1.333333	0.000000	1023.000000	1023.000000	2046.000000
47.500000	-0.055959	-33.071602	-5.036504	-12.848194	-12.703664	-2.483238	0.000000	-10.000000	0.033333	2.400000	0.000000	1023.000000	1023.000000	2046.000000
47.520000	-0.054740	-32.351082	-4.666251	-12.888828	-12.547857	-2.248144	0.000000	-10.000000	0.041667	3.083333	0.000000	1023.000000	1023.000000	2046.000000
47.540001	-0.053877	-31.841471	-4.380629	-13.035509	-12.342506	-2.082827	0.000000	-10.000000	0.025000	3.883333	0.000000	1023.000000	1023.000000	2046.000000
47.560001	-0.053415	-31.568251	-4.087542	-13.257541	-12.191370	-2.031797	0.000000	-10.000000	0.016667	4.583333	0.000000	1023.000000	1023.000000	2046.000000
47.580002	-0.053304	-31.502659	-3.934937	-13.463953	-12.006516	-2.097253	0.000000	-10.000000	0.000000	5.433333	0.000000	1023.000000	1023.000000	2046.000000
47.599998	-0.053294	-31.496964	-3.776011	-13.584928	-11.951553	-2.184472	0.000000	-10.000000	0.000000	6.616667	0.000000	1023.000000	1023.000000	2046.000000
47.619999	-0.053087	-31.374651	-3.706521	-13.562806	-11.867170	-2.238153	0.000000	-10.000000	0.000000	7.966667	0.000000	1023.000000	1023.000000	2046.000000
47.639999	-0.052610	-31.092472	-3.603401	-13.452805	-11.791451	-2.244816	0.000000	-10.000000	-0.008333	9.350000	0.000000	1023.000000	1023.000000	2046.000000
47.660000	-0.051977	-30.718557	-3.470932	-13.342547	-11.719736	-2.185342	0.000000	-10.000000	-0.041667	10.683333	0.000000	1023.000000	1023.000000	2046.000000
47.680000	-0.051238	-30.281853	-3.272050	-13.252841	-11.684464	-2.072497	0.000000	-10.000000	-0.075000	12.083334	3.500000	1023.000000	1023.000000	2046.000000
47.700001	-0.050396	-29.783823	-3.170272	-13.124121	-11.623527	-1.865904	0.000000	-10.000000	-0.116667	14.066667	14.833333	1023.000000	1023.000000	2046.000000
47.720001	-0.049155	-29.050514	-3.012873	-12.893557	-11.532574	-1.611511	0.000000	-10.000000	-0.133333	15.583334	26.166666	1023.000000	1023.000000	2046.000000
47.740002	-0.047851	-28.279675	-2.815794	-12.672719	-11.429036	-1.362124	0.000000	-10.000000	-0.150000	16.600000	34.000000	1023.000000	1023.000000	2046.000000
47.759998	-0.046656	-27.573675	-2.648675	-12.499675	-11.267531	-1.157794	0.000000	-10.000000	-0.158333	16.900000	35.833332	1023.000000	1023.000000	2046.000000
47.779999	-0.045282	-26.761421	-2.411701	-12.300909	-11.109832	-0.938980	0.000000	-10.000000	-0.175000	17.433334	39.500000	1023.000000	1023.000000	2046.000000
47.799999	-0.043905	-25.947676	-2.175090	-12.125403	-10.945319	-0.701864	0.000000	-10.000000	-0.191667	18.100000	45.166668	1023.000000	1023.000000	2046.000000
47.820000	-0.042587	-25.169184	-1.963830	-11.970686	-10.746239	-0.488428	0.000000	-10.000000	-0.208333	18.883333	51.166668	1023.000000	1023.000000	2046.000000
47.840000	-0.041143	-24.315710	-1.767501	-11.827557	-10.553627	-0.167026	0.000000	-10.000000	-0.225000	19.666668	57.333332	1023.000000	1023.000000	2046.000000
47.860001	-0.039856	-23.554605	-1.540454	-11.567992	-10.450394	0.004233	0.000000	-10.000000	-0.250000	20.500000	63.833332	1023.000000	1023.000000	2046.000000
47.880001	-0.038613	-22.820475	-1.367681	-11.433969	-10.298341	0.279517	0.000000	-10.000000	-0.275000	21.233334	70.333336	1023.000000	1023.000000	2046.000000
47.900002	-0.037275	-22.029593	-1.179137	-11.202759	-10.102305	0.454609	0.000000	-10.000000	-0.300000	21.883333	77.333336	1023.000000	1023.000000	2046.000000
47.919998	-0.035920	-21.228706	-1.004760	-10.985452	-9.939382	0.700888	0.000000	-10.000000	-0.308333	22.550001	84.500000	1023.000000	1023.000000	2046.000000
47.939999	-0.034565	-20.427711	-0.816306	-10.743614	-9.774736	0.906945	0.000000	-10.000000	-0.308333	22.766666	92.000000	1023.000000	1023.000000	2046.000000
47.959999	-0.033305	-19.682999	-0.679065	-10.547008	-9.620149	1.163223	0.000000	-10.000000	-0.308333	23.083334	99.500000	1023.000000	1023.000000	2046.000000
47.980000	-0.032188	-19.023067	-0.539837	-10.348907	-9.518277	1.383954	0.000000	-10.000000	-0.325000	23.233334	107.166664	1023.000000	1023.000000	2046.000000
48.000000	-0.031046	-18.348265	-0.314898	-10.126418	-9.506428	1.599481	0.000000	-10.000000	-0.341667	23.700001	115.000000	1023.000000	1023.000000	2046.000000
48.020000	-0.029953	-17.702034	-0.215601	-9.986239	-9.366934	1.866741	0.000000	-10.000000	-0.366667	24.200001	123.000000	1023.000000	1023.000000	2046.000000
48.040001	-0.028748	-16.990265	-0.093048	-9.760520	-9.163362	2.026666	0.000000	-10.000000	-0.366667	24.683334	131.000000	1023.000000	1023.000000	2046.000000
48.060001	-0.027578	-16.298443	0.093929	-9.571276	-9.067534	2.246439	0.000000	-10.000000	-0.383333	25.133333	139.000000	1023.000000	1023.000000	2046.000000
48.080002	-0.026197	-15.482497	0.254298	-9.336060	-8.889786	2.489050	0.000000	-10.000000	-0.383333	25.100000	147.333328	1023.000000	1023.000000	2046.000000
48.099998	-0.024652	-14.569342	0.455650	-9.032024	-8.697447	2.704479	0.000000	-10.000000	-0.408333	25.350000	155.666672	1023.000000	1023.000000	2046.000000
48.119999	-0.023353	-13.801757	0.645721	-8.840488	-8.597207	2.990218	0.000000	-10.000000	-0.416667	25.650000	164.166672	1023.000000	1023.000000	2046.000000
48.139999	-0.022606	-13.360306	0.756158	-8.721880	-8.557190	3.162607	0.000000	-10.000000	-0.441667	26.266666	172.500000	1023.000000	1023.000000	2046.000000
48.160000	-0.022567	-13.336953	0.677671	-8.687059	-8.533049	3.205483	0.000000	-10.000000	-0.450000	26.733334	181.166672	1023.000000	1023.000000	2046.000000
48.180000	-0.022588	-13.349423	0.594641	-8.631112	-8.535186	3.222233	0.000000	-10.000000	-0.466667	27.283333	190.000000	1023.000000	1023.000000	2046.000000
48.200001	-0.022080	-13.049351	0.615905	-8.466306	-8.556468	3.357518	0.000000	-10.000000	-0.475000	28.016666	199.166672	1023.000000	1023.000000	2046.000000
48.220001	-0.021588	-12.758235	0.469954	-8.288630	-8.431407	3.491848	0.000000	-10.000000	-0.508333	28.666666	208.333328	1023.000000	1023.000000	2046.000000
48.240002	-0.020347	-12.024817	0.525044	-7.890463	-8.333978	3.674581	0.000000	-10.000000	-0.525000	29.000000	221.166672	1023.000000	1023.000000	2046.000000
48.259998	-0.018252	-10.787195	0.633970	-7.351644	-8.218569	4.149047	0.000000	-10.000000	-0.525000	28.866667	234.000000	1023.000000	1023.000000	2046.000000
48.279999	-0.016263	-9.611482	0.697954	-6.770298	-8.055931	4.516794	0.000000	-10.000000	-0.508333	28.666666	243.833328	1023.000000	1023.000000	2046.000000
48.299999	-0.014835	-8.767591	0.730800	-6.293798	-7.920902	4.716309	0.000000	-10.000000	-0.500000	28.450001	250.166672	1023.000000	1023.000000	2046.000000
48.320000	-0.014852	-8.777257	0.558072	-6.117999	-7.824659	4.607329	0.000000	-10.000000	-0.508333	28.550001	256.500000	1023.000000	1023.000000	2046.000000
48.340000	-0.016689	-9.863449	0.196990	-6.178419	-7.899482	4.017462	0.000000	-10.000000	-0.533333	28.766666	266.000000	1023.000000	1023.000000	2046.000000
48.360001	-0.019132	-11.307258	-0.266163	-6.436900	-8.097457	3.493263	0.000000	-10.000000	-0.558333	29.350000	275.666656	1023.000000	1023.000000	2046.000000
48.380001	-0.021137	-12.491919	-0.740865	-6.642229	-8.311190	3.202364	0.000000	-10.000000	-0.583333	29.566668	285.500000	1023.000000	1023.000000	2046.000000
48.400002	-0.022249	-13.149178	-0.993628	-6.808190	-8.418118	3.070758	0.000000	-10.000000	-0.566667	29.850000	295.500000	1023.000000	1023.000000	2046.000000
48.419998	-0.022612	-13.363857	-1.088999	-6.850068	-8.480024	3.055234	0.000000	-10.000000	-0.558333	29.816668	305.166656	1023.000000	1023.000000	2046.000000
48.439999	-0.022502	-13.298876	-1.111740	-6.731488	-8.515248	3.059600	0.000000	-10.000000	-0.516667	29.683334	315.166656	1023.000000	1023.000000	2046.000000
48.459999	-0.022101	-13.061432	-1.183721	-6.589165	-8.466692	3.178146	0.000000	-10.000000	-0.516667	29.266666	324.833344	1023.000000	1023.000000	2046.000000
48.480000	-0.021842	-12.908372	-1.272714	-6.466904	-8.499540	3.330785	0.000000	-10.000000	-0.516667	29.200001	334.833344	1023.000000	1023.000000	2046.000000
48.500000	-0.021500	-12.706634	-1.345356	-6.349443	-8.497809	3.485974	0.000000	-10.000000	-0.558333	29.533335	344.500000	1023.000000	1023.000000	2046.000000
48.520000	-0.020887	-12.344075	-1.434381	-6.188396	-8.469485	3.748188	0.000000	-10.000000	-0.591667	30.116667	354.500000	1023.000000	1023.000000	2046.000000
48.540001	-0.020039	-11.842848	-1.460824	-5.988825	-8.378248	3.985049	0.000000	-10.000000	-0.608333	30.616667	364.500000	1023.000000	1023.000000	2046.000000
48.560001	-0.019094	-11.284627	-1.516528	-5.729964	-8.295795	4.257659	0.000000	-10.000000	-0.600000	30.850000	374.500000	1023.000000	1023.000000	2046.000000
48.580002	-0.018032	-10.657006	-1.489863	-5.427674	-8.213418	4.473949	0.000000	-10.000000	-0.558333	30.583334	384.833344	1023.000000	1023.000000	2046.000000
48.599998	-0.016793	-9.924379	-1.465435	-5.216959	-8.038505	4.796520	0.000000	-10.000000	-0.516667	29.900000	395.166656	1023.000000	1023.000000	2046.000000
48.619999	-0.015529	-9.177575	-1.309183	-5.027684	-7.918818	5.078109	0.000000	-10.000000	-0.500000	29.283333	405.333344	1023.000000	1023.000000	2046.000000
48.639999	-0.014086	-8.324930	-1.135819	-4.878878	-7.759665	5.449431	0.000000	-10.000000	-0.525000	29.400000	415.000000	1023.000000	1023.000000	2046.000000
48.660000	-0.012374	-7.312907	-0.910311	-4.661396	-7.569263	5.828063	0.000000	-10.000000	-0.541667	29.900000	424.666656	1023.000000	1023.000000	2046.000000
48.680000	-0.010343	-6.112865	-0.628455	-4.395315	-7.331895	6.242800	0.000000	-10.000000	-0.541667	30.350000	434.500000	1023.000000	1023.000000	2046.000000
48.700001	-0.008207	-4.850560	-0.348578	-4.189781	-6.957362	6.645161	0.000000	-10.000000	-0.508333	29.883333	444.500000	1023.000000	1023.000000	2046.000000
48.720001	-0.006545	-3.867805	-0.049926	-4.062534	-6.649218	6.893873	0.000000	-10.000000	-0.491667	29.183332	454.500000	1023.000000	1023.000000	2046.000000
48.740002	-0.005289	-3.125856	0.259589	-4.005490	-6.382650	7.002695	0.000000	-10.000000	-0.466667	28.216667	464.500000	1023.000000	1023.000000	2046.000000
48.759998	-0.004394	-2.596945	0.469140	-3.988875	-6.158545	7.081335	0.000000	-10.000000	-0.458333	28.033333	474.166656	1023.000000	1023.000000	2046.000000
48.779999	-0.003534	-2.088413	0.677801	-3.834172	-6.029098	7.097056	0.000000	-10.000000	-0.458333	27.850000	483.666656	1023.000000	1023.000000	2046.000000
48.799999	-0.002603	-1.538385	0.806132	-3.628792	-5.900779	7.185054	0.000000	-10.000000	-0.475000	28.100000	493.000000	1023.000000	1023.000000	2046.000000
48.820000	-0.001588	-0.938599	0.874902	-3.357778	-5.769944	7.314220	0.000000	-10.000000	-0.483333	28.250000	502.333344	1023.000000	1023.000000	2046.000000
48.840000	-0.000070	-0.041277	1.037074	-3.011848	-5.575604	7.509102	0.000000	-10.000000	-0.491667	28.150002	511.666656	1023.000000	1023.000000	2046.000000
48.860001	0.001810	1.069560	1.160583	-2.622477	-5.300847	7.832301	0.000000	-10.000000	-0.491667	28.283335	521.000000	1023.000000	1023.000000	2046.000000
48.880001	0.003899	2.304255	1.416058	-2.221540	-5.106297	8.216035	0.000000	-10.000000	-0.508333	28.333334	530.500000	1023.000000	1023.000000	2046.000000
48.900002	0.006109	3.610335	1.738859	-1.791890	-4.886186	8.549552	0.000000	-10.000000	-0.525000	28.983334	540.000000	1023.000000	1023.000000	2046.000000
48.919998	0.008019	4.739023	2.006219	-1.466059	-4.706618	8.905480	0.000000	-10.000000	-0.525000	29.300001	549.666687	1023.000000	1023.000000	2046.000000
48.939999	0.010043	5.935184	2.269701	-1.145665	-4.503106	9.314254	0.000000	-10.000000	-0.500000	29.566668	559.500000	1023.000000	1023.000000	2046.000000
48.959999	0.012037	7.114071	2.559511	-0.801245	-4.331891	9.687695	0.000000	-10.000000	-0.483333	29.250000	569.166687	1023.000000	1023.000000	2046.000000
48.980000	0.013942	8.239882	2.765278	-0.444086	-4.115690	10.034378	0.000000	-10.000000	-0.483333	29.016666	578.833313	1023.000000	1023.000000	2046.000000
49.000000	0.015822	9.350796	2.978548	-0.077676	-3.883600	10.333524	0.000000	-10.000000	-0.491667	28.416668	588.500000	1023.000000	1023.000000	2046.000000
49.020000	0.017853	10.550954	3.214318	0.386298	-3.622575	10.572914	0.000000	-10.000000	-0.491667	28.383333	598.166687	1023.000000	1023.000000	2046.000000
49.040001	0.019989	11.813736	3.416751	0.763442	-3.316580	10.950123	0.000000	-10.000000	-0.483333	28.116667	607.833313	1023.000000	1023.000000	2046.000000
49.060001	0.021797	12.881908	3.634993	1.086325	-3.176220	11.336811	0.000000	-10.000000	-0.475000	28.333334	617.166687	1023.000000	1023.000000	2046.000000
49.080002	0.023121	13.664453	3.758958	1.376542	-3.089163	11.618116	0.000000	-10.000000	-0.458333	28.066668	626.666687	1023.000000	1023.000000	2046.000000
49.099998	0.024299	14.360489	3.889177	1.719999	-3.055365	11.806679	0.000000	-10.000000	-0.450000	28.183334	636.000000	1023.000000	1023.000000	2046.000000
49.119999	0.025581	15.118539	4.043194	1.948427	-3.042448	12.169365	0.000000	-10.000000	-0.450000	27.950001	645.333313	1023.000000	1023.000000	2046.000000
49.139999	0.027113	16.023502	4.195458	2.318646	-2.953732	12.463129	0.000000	-10.000000	-0.441667	27.700001	654.666687	1023.000000	1023.000000	2046.000000
49.160000	0.028475	16.828808	4.127966	2.713827	-2.792777	12.779792	0.000000	-10.000000	-0.416667	27.116667	663.833313	1023.000000	1023.000000	2046.000000
49.180000	0.029848	17.640337	4.067204	3.267444	-2.661993	12.967680	0.000000	-10.000000	-0.375000	26.683334	673.000000	1023.000000	1023.000000	2046.000000
49.200001	0.030895	18.258728	3.929529	3.806363	-2.489495	13.012330	0.000000	-10.000000	-0.341667	25.833334	682.000000	1023.000000	1023.000000	2046.000000
49.220001	0.031209	18.444742	3.878909	4.009903	-2.391078	12.947009	0.000000	-10.000000	-0.325000	24.866667	691.000000	1023.000000	1023.000000	2046.000000
49.240002	0.030318	17.917717	3.709944	4.015427	-2.381339	12.573686	0.000000	-10.000000	-0.316667	23.900000	699.666687	1023.000000	1023.000000	2046.000000
49.259998	0.028620	16.914513	3.392941	3.961669	-2.530648	12.090550	0.000000	-10.000000	-0.308333	23.316668	707.666687	1023.000000	1023.000000	2046.000000
49.279999	0.026347	15.570895	2.941561	3.923407	-2.826226	11.532153	0.000000	-10.000000	-0.283333	22.800001	715.333313	1023.000000	1023.000000	2046.000000
49.299999	0.024498	14.478043	2.563356	3.843373	-3.137189	11.208503	0.000000	-10.000000	-0.250000	22.133333	722.833313	1023.000000	1023.000000	2046.000000
49.320000	0.023215	13.719820	2.314026	3.749800	-3.332314	10.988309	0.000000	-10.000000	-0.216667	21.183334	730.500000	1023.000000	1023.000000	2046.000000
49.340000	0.022526	13.312975	2.130821	3.695035	-3.370933	10.858052	0.000000	-10.000000	-0.208333	20.766666	737.833313	1023.000000	1023.000000	2046.000000
49.360001	0.022235	13.140815	1.947596	3.754929	-3.338490	10.776779	0.000000	-10.000000	-0.191667	20.066668	744.833313	1023.000000	1023.000000	2046.000000
49.380001	0.022116	13.070647	1.832098	3.866142	-3.338804	10.711210	0.000000	-10.000000	-0.175000	19.333334	751.666687	1023.000000	1023.000000	2046.000000
49.400002	0.021982	12.991101	1.671308	3.914902	-3.322647	10.727538	0.000000	-10.000000	-0.158333	18.250000	758.166687	1023.000000	1023.000000	2046.000000
49.419998	0.021899	12.942406	1.611095	3.905380	-3.422174	10.848105	0.000000	-10.000000	-0.158333	17.733334	764.500000	1023.000000	1023.000000	2046.000000
49.439999	0.022017	13.011952	1.572773	4.012287	-3.530731	10.957624	0.000000	-10.000000	-0.158333	17.766666	770.500000	1023.000000	1023.000000	2046.000000
49.459999	0.022247	13.147856	1.492403	4.130719	-3.594703	11.119437	0.000000	-10.000000	-0.150000	17.716667	776.500000	1023.000000	1023.000000	2046.000000
49.480000	0.022637	13.378540	1.432771	4.315342	-3.621965	11.252392	0.000000	-10.000000	-0.141667	17.450001	782.500000	1023.000000	1023.000000	2046.000000
49.500000	0.023359	13.805245	1.334903	4.586063	-3.531362	11.415642	0.000000	-10.000000	-0.133333	16.983334	788.333313	1023.000000	1023.000000	2046.000000
49.520000	0.024117	14.252873	1.271896	4.782458	-3.363215	11.561735	0.000000	-10.000000	-0.108333	16.566668	794.000000	1023.000000	1023.000000	2046.000000
49.540001	0.025012	14.781971	1.318481	4.849591	-3.237230	11.851130	0.000000	-10.000000	-0.100000	15.966667	799.500000	1023.000000	1023.000000	2046.000000
49.560001	0.025782	15.236924	1.447776	4.910008	-3.268089	12.147228	0.000000	-10.000000	-0.075000	15.366667	805.000000	1023.000000	1023.000000	2046.000000
49.580002	0.026941	15.922301	1.654706	5.068672	-3.228424	12.427347	0.000000	-10.000000	-0.100000	15.000000	810.333313	1023.000000	1023.000000	2046.000000
49.599998	0.028377	16.771057	1.790138	5.219292	-3.062180	12.823806	0.000000	-10.000000	-0.100000	14.866667	815.500000	1023.000000	1023.000000	2046.000000
49.619999	0.029841	17.635973	1.929359	5.364189	-2.768058	13.110483	0.000000	-10.000000	-0.100000	14.700000	820.500000	1023.000000	1023.000000	2046.000000
49.639999	0.031195	18.436075	2.105130	5.497896	-2.455158	13.288208	0.000000	-10.000000	-0.075000	14.416667	825.333313	1023.000000	1023.000000	2046.000000
49.660000	0.032111	18.977665	2.336870	5.541883	-2.196753	13.295665	0.000000	-10.000000	-0.075000	14.100000	830.166687	1023.000000	1023.000000	2046.000000
49.680000	0.032534	19.227755	2.589304	5.463586	-2.148912	13.323777	0.000000	-10.000000	-0.091667	14.200000	834.833313	1023.000000	1023.000000	2046.000000
49.700001	0.032851	19.415125	2.734338	5.506608	-2.118780	13.292958	0.000000	-10.000000	-0.100000	14.216667	839.666687	1023.000000	1023.000000	2046.000000
49.720001	0.033264	19.658804	2.755759	5.542301	-1.989080	13.349824	0.000000	-10.000000	-0.100000	14.066667	844.333313	1023.000000	1023.000000	2046.000000
49.740002	0.033956	20.067900	2.817621	5.728485	-1.880030	13.401825	0.000000	-10.000000	-0.091667	13.766667	849.166687	1023.000000	1023.000000	2046.000000
49.759998	0.035008	20.689754	2.896710	6.009871	-1.728341	13.511514	0.000000	-10.000000	-0.083333	13.250000	853.666687	1023.000000	1023.000000	2046.000000
49.779999	0.036388	21.505310	3.007697	6.322967	-1.561623	13.736268	0.000000	-10.000000	-0.066667	12.833334	858.333313	1023.000000	1023.000000	2046.000000
49.799999	0.037789	22.333500	3.260973	6.598652	-1.426786	13.900661	0.000000	-10.000000	-0.041667	11.850000	862.666687	1023.000000	1023.000000	2046.000000
49.820000	0.039144	23.134216	3.514544	6.761380	-1.319583	14.177876	0.000000	-10.000000	-0.016667	10.883334	867.000000	1023.000000	1023.000000	2046.000000
49.840000	0.040448	23.904507	3.822334	6.902421	-1.266440	14.446194	0.000000	-10.000000	0.000000	9.183333	870.666687	1023.000000	1023.000000	2046.000000
49.860001	0.041859	24.738792	4.129132	7.115333	-1.162127	14.656455	0.000000	-10.000000	0.000000	7.433333	874.000000	1023.000000	1023.000000	2046.000000
49.880001	0.043319	25.601374	4.384097	7.328123	-1.017324	14.906478	0.000000	-10.000000	0.008333	5.350000	876.833313	1023.000000	1023.000000	2046.000000
49.900002	0.044603	26.360222	4.563223	7.490314	-0.878878	15.185564	0.000000	-10.000000	0.025000	3.683333	879.000000	1023.000000	1023.000000	2046.000000
49.919998	0.045484	26.880850	4.614226	7.633876	-0.764614	15.397361	0.000000	-10.000000	0.033333	2.150000	880.333313	1023.000000	1023.000000	2046.000000
49.939999	0.046245	27.330589	4.649778	7.814555	-0.639159	15.505416	0.000000	-10.000000	0.041667	0.683333	880.833313	1023.000000	1023.000000	2046.000000
49.959999	0.046862	27.695312	4.797910	7.845034	-0.630291	15.682659	0.000000	-10.000000	0.058333	-0.833333	881.000000	1023.000000	1023.000000	2046.000000
49.980000	0.047366	27.993019	4.925940	7.836716	-0.585751	15.816113	0.000000	-10.000000	0.066667	-2.383333	881.000000	1023.000000	1023.000000	2046.000000
50.000000	0.047113	27.843653	4.909586	7.804895	-0.600721	15.729893	0.000000	-10.000000	0.083333	-4.083333	881.000000	1023.000000	1023.000000	2046.000000
50.020000	0.046598	27.539558	4.772906	7.854289	-0.659110	15.571472	0.000000	-10.000000	0.083333	-5.666667	881.000000	1023.000000	1023.000000	2046.000000
50.040001	0.045993	27.181622	4.592165	7.919624	-0.695738	15.365571	0.000000	-10.000000	0.100000	-7.050000	881.000000	1023.000000	1023.000000	2046.000000
50.060001	0.045085	26.644972	4.430544	7.839670	-0.713343	15.088101	0.000000	-10.000000	0.100000	-7.966667	881.000000	1023.000000	1023.000000	2046.000000
50.080002	0.043458	25.683720	4.206619	7.631116	-0.807450	14.653435	0.000000	-10.000000	0.091667	-8.383333	881.000000	1023.000000	1023.000000	2046.000000
50.099998	0.040884	24.162245	3.804704	7.350059	-0.981380	13.988863	0.000000	-10.000000	0.091667	-8.800000	881.000000	1023.000000	1023.000000	2046.000000
50.119999	0.037868	22.379803	3.309939	7.056335	-1.278038	13.291567	0.000000	-10.000000	0.091667	-9.283334	881.000000	1023.000000	1023.000000	2046.000000
50.139999	0.035039	20.708294	2.834213	6.705045	-1.579351	12.748386	0.000000	-10.000000	0.100000	-10.083334	874.000000	1023.000000	1023.000000	2046.000000
50.160000	0.032774	19.369268	2.536504	6.340346	-1.861248	12.353664	0.000000	-10.000000	0.108333	-10.750000	863.333313	1023.000000	1023.000000	2046.000000
50.180000	0.031098	18.378925	2.353806	6.074983	-2.049685	11.999821	0.000000	-10.000000	0.116667	-11.133333	852.666687	1023.000000	1023.000000	2046.000000
50.200001	0.029713	17.560314	2.186236	5.862057	-2.248507	11.760530	0.000000	-10.000000	0.125000	-11.250000	849.000000	1023.000000	1023.000000	2046.000000
50.220001	0.028556	16.876730	2.026089	5.705518	-2.422247	11.567371	0.000000	-10.000000	0.125000	-11.466667	847.666687	1023.000000	1023.000000	2046.000000
50.240002	0.027571	16.294325	1.884916	5.572379	-2.578743	11.415771	0.000000	-10.000000	0.133333	-11.750000	845.000000	1023.000000	1023.000000	2046.000000
50.259998	0.026624	15.734785	1.742155	5.425251	-2.726633	11.294012	0.000000	-10.000000	0.133333	-12.316667	841.000000	1023.000000	1023.000000	2046.000000
50.279999	0.025736	15.210103	1.571690	5.318576	-2.820626	11.140463	0.000000	-10.000000	0.141667	-12.766666	837.000000	1023.000000	1023.000000	2046.000000
50.299999	0.024963	14.753385	1.426601	5.130754	-2.950749	11.146778	0.000000	-10.000000	0.141667	-13.450000	832.666687	1023.000000	1023.000000	2046.000000
50.320000	0.024281	14.350048	1.242423	4.995517	-3.010981	11.123089	0.000000	-10.000000	0.183333	-14.283334	828.166687	1023.000000	1023.000000	2046.000000
50.340000	0.023615	13.956723	1.093142	4.884987	-3.079146	11.057740	0.000000	-10.000000	0.233333	-15.450000	823.333313	1023.000000	1023.000000	2046.000000
50.360001	0.022914	13.542226	1.000311	4.604602	-3.139908	11.077221	0.000000	-10.000000	0.283333	-16.750000	818.166687	1023.000000	1023.000000	2046.000000
50.380001	0.022469	13.278907	0.959741	4.365607	-3.130027	11.083587	0.000000	-10.000000	0.308333	-18.016666	812.500000	1023.000000	1023.000000	2046.000000
50.400002	0.022157	13.094738	1.030795	4.174990	-3.168230	11.057183	0.000000	-10.000000	0.341667	-19.133333	806.500000	1023.000000	1023.000000	2046.000000
50.419998	0.022278	13.166311	1.190567	4.054918	-3.164238	11.085064	0.000000	-10.000000	0.375000	-20.016666	800.166687	1023.000000	1023.000000	2046.000000
50.439999	0.022588	13.349402	1.322779	3.846255	-3.061636	11.242005	0.000000	-10.000000	0.400000	-20.716667	793.500000	1023.000000	1023.000000	2046.000000
50.459999	0.022582	13.345967	1.440012	3.589064	-2.924036	11.240927	0.000000	-10.000000	0.408333	-21.316668	786.500000	1023.000000	1023.000000	2046.000000
50.480000	0.022021	13.014290	1.620479	3.167835	-2.861699	11.087674	0.000000	-10.000000	0.416667	-21.883333	779.333313	1023.000000	1023.000000	2046.000000
50.500000	0.021073	12.453864	1.727063	2.701838	-2.709535	10.734498	0.000000	-10.000000	0.441667	-22.450001	772.166687	1023.000000	1023.000000	2046.000000
50.520000	0.019844	11.727686	1.810857	2.276886	-2.678749	10.318691	0.000000	-10.000000	0.450000	-23.000000	764.666687	1023.000000	1023.000000	2046.000000
50.540001	0.018577	10.978848	1.851989	1.813506	-2.684181	9.997534	0.000000	-10.000000	0.475000	-23.733334	757.000000	1023.000000	1023.000000	2046.000000
50.560001	0.017408	10.287890	1.892858	1.425746	-2.746581	9.715867	0.000000	-10.000000	0.483333	-24.250000	751.666687	1023.000000	1023.000000	2046.000000
50.580002	0.016591	9.805048	1.927757	1.152459	-2.774377	9.499209	0.000000	-10.000000	0.516667	-24.683334	743.666687	1023.000000	1023.000000	2046.000000
50.599998	0.016166	9.554151	2.023331	0.935624	-2.782484	9.377678	0.000000	-10.000000	0.533333	-24.916668	735.500000	1023.000000	1023.000000	2046.000000
50.619999	0.015956	9.430150	2.119328	0.811357	-2.778661	9.278125	0.000000	-10.000000	0.550000	-25.450001	724.500000	1023.000000	1023.000000	2046.000000
50.639999	0.016036	9.477426	2.261746	0.679512	-2.700368	9.236536	0.000000	-10.000000	0.550000	-25.700001	716.000000	1023.000000	1023.000000	2046.000000
50.660000	0.016097	9.513227	2.514607	0.589130	-2.680297	9.089787	0.000000	-10.000000	0.550000	-25.966667	707.500000	1023.000000	1023.000000	2046.000000
50.680000	0.016039	9.478794	2.677137	0.425314	-2.614751	8.991095	0.000000	-10.000000	0.558333	-25.966667	698.833313	1023.000000	1023.000000	2046.000000
50.700001	0.016087	9.507648	2.933023	0.246847	-2.564176	8.891954	0.000000	-10.000000	0.583333	-26.450001	690.166687	1023.000000	1023.000000	2046.000000
50.720001	0.016150	9.544791	3.136191	0.125444	-2.518702	8.801859	0.000000	-10.000000	0.625000	-27.133333	681.333313	1023.000000	1023.000000	2046.000000
50.740002	0.016353	9.664686	3.345673	0.032541	-2.526395	8.812867	0.000000	-10.000000	0.666667	-27.933334	672.333313	1023.000000	1023.000000	2046.000000
50.759998	0.016415	9.701108	3.437174	-0.120094	-2.530216	8.914244	0.000000	-10.000000	0.691667	-28.533333	663.000000	1023.000000	1023.000000	2046.000000
50.779999	0.016393	9.688139	3.491750	-0.203077	-2.510289	8.909757	0.000000	-10.000000	0.683333	-28.583334	653.333313	1023.000000	1023.000000	2046.000000
50.799999	0.016730	9.887303	3.624394	-0.391234	-2.441077	9.095221	0.000000	-10.000000	0.666667	-28.500000	643.833313	1023.000000	1023.000000	2046.000000
50.820000	0.015939	9.419672	3.609940	-0.704953	-2.507612	9.022297	0.000000	-10.000000	0.650000	-28.266666	634.166687	1023.000000	1023.000000	2046.000000
50.840000	0.014855	8.779449	3.456579	-0.729335	-2.501717	8.553923	0.000000	-10.000000	0.666667	-28.316668	624.833313	1023.000000	1023.000000	2046.000000
50.860001	0.013704	8.099072	3.202421	-0.772018	-2.589592	8.258261	0.000000	-10.000000	0.708333	-28.833334	615.166687	1023.000000	1023.000000	2046.000000
50.880001	0.011770	6.955921	2.890649	-1.009992	-2.788332	7.863595	0.000000	-10.000000	0.766667	-29.983334	605.500000	1023.000000	1023.000000	2046.000000
50.900002	0.009582	5.663204	2.619129	-1.247245	-3.086574	7.377893	0.000000	-10.000000	0.808333	-31.016666	595.500000	1023.000000	1023.000000	2046.000000
50.919998	0.007145	4.222519	2.285456	-1.474820	-3.357774	6.769657	0.000000	-10.000000	0.825000	-31.866667	585.166687	1023.000000	1023.000000	2046.000000
50.939999	0.004416	2.609724	1.915591	-1.702071	-3.681453	6.077658	0.000000	-10.000000	0.816667	-31.933334	574.666687	1023.000000	1023.000000	2046.000000
50.959999	0.001499	0.886170	1.477463	-1.999154	-3.988038	5.395898	0.000000	-10.000000	0.783333	-31.516668	564.000000	1023.000000	1023.000000	2046.000000
50.980000	-0.001331	-0.786326	1.053831	-2.393890	-4.301922	4.855655	0.000000	-10.000000	0.741667	-30.483334	553.666687	1023.000000	1023.000000	2046.000000
51.000000	-0.003851	-2.275648	0.714489	-2.811514	-4.572613	4.393990	0.000000	-10.000000	0.708333	-29.450001	543.500000	1023.000000	1023.000000	2046.000000
51.020000	-0.005835	-3.448465	0.427657	-3.175721	-4.777287	4.076886	0.000000	-10.000000	0.708333	-29.050001	533.500000	1023.000000	1023.000000	2046.000000
51.040001	-0.007478	-4.419580	0.191874	-3.391295	-4.975963	3.755805	0.000000	-10.000000	0.716667	-29.083334	523.833313	1023.000000	1023.000000	2046.000000
51.060001	-0.008958	-5.294143	-0.057251	-3.575938	-5.157735	3.496780	0.000000	-10.000000	0.716667	-29.416668	514.166687	1023.000000	1023.000000	2046.000000
51.080002	-0.010443	-6.171986	-0.271315	-3.778426	-5.398668	3.276424	0.000000	-10.000000	0.708333	-29.416668	504.500000	1023.000000	1023.000000	2046.000000
51.099998	-0.011776	-6.959803	-0.436806	-3.966406	-5.609527	3.052936	0.000000	-10.000000	0.700000	-29.400000	494.500000	1023.000000	1023.000000	2046.000000
51.119999	-0.013000	-7.682881	-0.597595	-4.137574	-5.797898	2.850186	0.000000	-10.000000	0.716667	-29.516666	484.500000	1023.000000	1023.000000	2046.000000
51.139999	-0.014121	-8.345442	-0.744374	-4.366696	-5.964813	2.730441	0.000000	-10.000000	0.733333	-29.850000	474.500000	1023.000000	1023.000000	2046.000000
51.160000	-0.015080	-8.912004	-0.837044	-4.560458	-6.155625	2.641124	0.000000	-10.000000	0.766667	-30.116667	464.500000	1023.000000	1023.000000	2046.000000
51.180000	-0.015967	-9.436479	-0.913061	-4.849945	-6.256577	2.583104	0.000000	-10.000000	0.783333	-30.216667	454.500000	1023.000000	1023.000000	2046.000000
51.200001	-0.016753	-9.900938	-0.945606	-5.198380	-6.301574	2.544622	0.000000	-10.000000	0.783333	-30.200001	444.500000	1023.000000	1023.000000	2046.000000
51.220001	-0.017180	-10.153628	-0.885110	-5.510421	-6.317572	2.559476	0.000000	-10.000000	0.766667	-30.183334	434.500000	1023.000000	1023.000000	2046.000000
51.240002	-0.017254	-10.197069	-0.724523	-5.773741	-6.333883	2.635078	0.000000	-10.000000	0.750000	-30.116667	424.500000	1023.000000	1023.000000	2046.000000
51.259998	-0.017042	-10.071713	-0.550819	-5.974365	-6.281616	2.735086	0.000000	-10.000000	0.750000	-29.799999	414.500000	1023.000000	1023.000000	2046.000000
51.279999	-0.016979	-10.034612	-0.387974	-6.229689	-6.173168	2.756220	0.000000	-10.000000	0.750000	-29.750000	404.500000	1023.000000	1023.000000	2046.000000
51.299999	-0.017625	-10.416334	-0.263937	-6.655625	-6.120591	2.623820	0.000000	-10.000000	0.733333	-29.216667	394.500000	1023.000000	1023.000000	2046.000000
51.320000	-0.018945	-11.196686	-0.226786	-7.183852	-6.120568	2.334521	0.000000	-10.000000	0.725000	-29.066668	384.833344	1023.000000	1023.000000	2046.000000
51.340000	-0.020415	-12.065263	-0.218789	-7.721492	-6.130228	2.005246	0.000000	-10.000000	0.700000	-28.416668	375.166656	1023.000000	1023.000000	2046.000000
51.360001	-0.021548	-12.734669	-0.191328	-8.042285	-6.178228	1.677173	0.000000	-10.000000	0.683333	-28.100000	365.833344	1023.000000	1023.000000	2046.000000
51.380001	-0.022400	-13.238493	-0.129942	-8.261733	-6.263675	1.416857	0.000000	-10.000000	0.658333	-27.566668	356.333344	1023.000000	1023.000000	2046.000000
51.400002	-0.023301	-13.771164	-0.044909	-8.502859	-6.432268	1.208872	0.000000	-10.000000	0.633333	-27.250000	347.166656	1023.000000	1023.000000	2046.000000
51.419998	-0.023841	-14.089995	0.017067	-8.657432	-6.531017	1.081386	0.000000	-10.000000	0.600000	-26.800001	338.000000	1023.000000	1023.000000	2046.000000
51.439999	-0.024118	-14.253576	0.054414	-8.753170	-6.603198	1.048378	0.000000	-10.000000	0.566667	-26.466667	329.000000	1023.000000	1023.000000	2046.000000
51.459999	-0.024129	-14.260436	0.130161	-8.799801	-6.644166	1.053368	0.000000	-10.000000	0.550000	-25.966667	320.166656	1023.000000	1023.000000	2046.000000
51.480000	-0.024045	-14.210667	0.185748	-8.835896	-6.625580	1.065062	0.000000	-10.000000	0.533333	-25.416668	311.500000	1023.000000	1023.000000	2046.000000
51.500000	-0.024048	-14.212583	0.240765	-8.890655	-6.647052	1.084359	0.000000	-10.000000	0.516667	-24.916668	303.166656	1023.000000	1023.000000	2046.000000
51.520000	-0.024008	-14.188491	0.315952	-8.916691	-6.642354	1.054601	0.000000	-10.000000	0.508333	-24.516666	294.833344	1023.000000	1023.000000	2046.000000
51.540001	-0.024107	-14.247248	0.417753	-8.996886	-6.694774	1.026659	0.000000	-10.000000	0.508333	-24.433334	286.500000	1023.000000	1023.000000	2046.000000
[truncated: 1,024,171 more chars]
