# Supplementary material for: Effect of Electrode Belt and Body Positions on Regional Pulmonary Ventilation- and Perfusion-Related Impedance Changes Measured by Electric Impedance Tomography
Source: PLoS One. 2016 Jun 2;11(6):e0155913. doi: 10.1371/journal.pone.0155913 (PMC4890811; doi:10.1371/journal.pone.0155913)
Supplement: S1 Dataset — (ZIP) [file pone.0155913.s001.zip › Dataset/Fp08-left-6i-mVC.txt]

Patient Name:	Fp8
Registry:	Fp8
Investigator:	 
Diagnosys:	 
Notes:	v�nster vc 6i       
Sample Rate [Hz]:	50.08
Time Base 	Pixels Mean 	Pixels Sum 	UPPER RIGHT		UPPER LEFT		LOWER RIGHT		LOWER LEFT		QRS	ETCO2	Paw	Flow (L/min)	Volume	Analog1	Analog2	AnalogSum
0.000000	-0.006487	-3.833521	-2.007671	-1.026659	-2.177154	1.377963	0.000000	-10.000000	-0.675000	31.600000	382.333344	1023.000000	1023.000000	2046.000000
0.020000	-0.004684	-2.768018	-1.821641	-0.787744	-1.922652	1.764020	0.000000	-10.000000	-0.700000	32.049999	392.833344	1023.000000	1023.000000	2046.000000
0.040000	-0.002854	-1.686874	-1.660553	-0.507590	-1.622999	2.104269	0.000000	-10.000000	-0.716667	32.216667	403.333344	1023.000000	1023.000000	2046.000000
0.060000	-0.001040	-0.614392	-1.437075	-0.226409	-1.404772	2.453864	0.000000	-10.000000	-0.716667	32.283333	414.166656	1023.000000	1023.000000	2046.000000
0.080000	0.000684	0.404421	-1.199460	-0.000729	-1.244659	2.849269	0.000000	-10.000000	-0.691667	32.166668	424.833344	1023.000000	1023.000000	2046.000000
0.100000	0.002481	1.466195	-0.998626	0.292913	-1.023332	3.195240	0.000000	-10.000000	-0.658333	31.683334	435.666656	1023.000000	1023.000000	2046.000000
0.120000	0.004199	2.481566	-0.767692	0.574388	-0.854154	3.529023	0.000000	-10.000000	-0.616667	31.383333	446.333344	1023.000000	1023.000000	2046.000000
0.140000	0.005813	3.435199	-0.560424	0.844098	-0.644154	3.795679	0.000000	-10.000000	-0.575000	30.750000	457.000000	1023.000000	1023.000000	2046.000000
0.160000	0.007331	4.332349	-0.366381	1.117176	-0.525392	4.106946	0.000000	-10.000000	-0.541667	29.983334	467.333344	1023.000000	1023.000000	2046.000000
0.180000	0.008672	5.125079	-0.226641	1.310421	-0.342739	4.384038	0.000000	-10.000000	-0.541667	29.133333	477.500000	1023.000000	1023.000000	2046.000000
0.200000	0.010188	6.021111	-0.077684	1.574059	-0.145491	4.670226	0.000000	-10.000000	-0.550000	28.683334	487.333344	1023.000000	1023.000000	2046.000000
0.220000	0.011549	6.825184	0.071070	1.776582	0.035138	4.942394	0.000000	-10.000000	-0.550000	28.533333	497.000000	1023.000000	1023.000000	2046.000000
0.240000	0.012838	7.587064	0.238758	1.984864	0.175728	5.187713	0.000000	-10.000000	-0.508333	28.016666	512.666687	1023.000000	1023.000000	2046.000000
0.260000	0.014345	8.478031	0.372707	2.208968	0.424985	5.471373	0.000000	-10.000000	-0.475000	27.516666	525.166687	1023.000000	1023.000000	2046.000000
0.280000	0.015820	9.349438	0.666978	2.500031	0.504970	5.677459	0.000000	-10.000000	-0.450000	26.950001	537.666687	1023.000000	1023.000000	2046.000000
0.300000	0.017506	10.346127	0.825929	2.766310	0.770379	5.983508	0.000000	-10.000000	-0.450000	26.783333	543.666687	1023.000000	1023.000000	2046.000000
0.320000	0.018728	11.068448	1.003772	2.967364	0.898571	6.198741	0.000000	-10.000000	-0.450000	26.616667	549.666687	1023.000000	1023.000000	2046.000000
0.340000	0.019403	11.467205	1.087417	3.010218	1.021855	6.347714	0.000000	-10.000000	-0.450000	26.900000	555.500000	1023.000000	1023.000000	2046.000000
0.360000	0.020311	12.003945	1.081082	3.222292	1.193502	6.507070	0.000000	-10.000000	-0.450000	26.966667	561.500000	1023.000000	1023.000000	2046.000000
0.380000	0.021312	12.595473	1.275519	3.373234	1.218150	6.728570	0.000000	-10.000000	-0.450000	27.183334	570.500000	1023.000000	1023.000000	2046.000000
0.400000	0.022286	13.171299	1.398743	3.604263	1.281500	6.886792	0.000000	-10.000000	-0.441667	26.750000	579.500000	1023.000000	1023.000000	2046.000000
0.420000	0.024068	14.224096	1.609155	3.852835	1.499097	7.263010	0.000000	-10.000000	-0.425000	26.516666	588.500000	1023.000000	1023.000000	2046.000000
0.440000	0.025877	15.293296	1.760278	4.173565	1.628528	7.730924	0.000000	-10.000000	-0.425000	26.116667	597.500000	1023.000000	1023.000000	2046.000000
0.460000	0.026772	15.822238	1.717531	4.348146	1.792382	7.964178	0.000000	-10.000000	-0.416667	25.900002	606.333313	1023.000000	1023.000000	2046.000000
0.480000	0.027395	16.190645	1.632360	4.503591	2.022319	8.032376	0.000000	-10.000000	-0.416667	25.533335	615.166687	1023.000000	1023.000000	2046.000000
0.500000	0.026739	15.802891	1.602178	4.400191	2.003329	7.797193	0.000000	-10.000000	-0.400000	25.133333	623.666687	1023.000000	1023.000000	2046.000000
0.520000	0.025096	14.831483	1.345961	4.238788	1.958540	7.288194	0.000000	-10.000000	-0.383333	24.650000	632.166687	1023.000000	1023.000000	2046.000000
0.540000	0.023236	13.732666	0.972599	4.137881	1.779243	6.842943	0.000000	-10.000000	-0.350000	23.983334	640.500000	1023.000000	1023.000000	2046.000000
0.560000	0.021999	13.001588	0.717620	4.090598	1.602913	6.590457	0.000000	-10.000000	-0.308333	23.166666	648.666687	1023.000000	1023.000000	2046.000000
0.580000	0.021212	12.536305	0.567297	3.977363	1.477382	6.514263	0.000000	-10.000000	-0.275000	22.316668	656.500000	1023.000000	1023.000000	2046.000000
0.600000	0.020950	12.381567	0.509276	3.957118	1.437977	6.477195	0.000000	-10.000000	-0.291667	21.800001	664.000000	1023.000000	1023.000000	2046.000000
0.620000	0.021334	12.608377	0.500106	4.010347	1.529247	6.568677	0.000000	-10.000000	-0.283333	21.766668	671.333313	1023.000000	1023.000000	2046.000000
0.640000	0.021440	12.671235	0.535913	4.084697	1.482713	6.567911	0.000000	-10.000000	-0.291667	21.550001	678.666687	1023.000000	1023.000000	2046.000000
0.660000	0.022054	13.033639	0.564126	4.181462	1.568109	6.719942	0.000000	-10.000000	-0.258333	21.200001	685.833313	1023.000000	1023.000000	2046.000000
0.680000	0.022733	13.435413	0.660919	4.395476	1.563264	6.815754	0.000000	-10.000000	-0.266667	20.583334	693.000000	1023.000000	1023.000000	2046.000000
0.700000	0.023377	13.815748	0.693501	4.547368	1.594388	6.980492	0.000000	-10.000000	-0.258333	20.266666	700.000000	1023.000000	1023.000000	2046.000000
0.720000	0.024324	14.375424	0.736858	4.782335	1.717740	7.138491	0.000000	-10.000000	-0.275000	20.250000	706.833313	1023.000000	1023.000000	2046.000000
0.740000	0.025339	14.975266	0.850358	5.047619	1.696379	7.380908	0.000000	-10.000000	-0.283333	20.466667	713.666687	1023.000000	1023.000000	2046.000000
0.760000	0.026346	15.570607	0.842019	5.319418	1.815444	7.593726	0.000000	-10.000000	-0.300000	20.633333	720.500000	1023.000000	1023.000000	2046.000000
0.780000	0.027677	16.357203	0.904360	5.610795	2.001042	7.841004	0.000000	-10.000000	-0.300000	21.066668	727.500000	1023.000000	1023.000000	2046.000000
0.800000	0.028977	17.125505	1.047718	5.808125	2.099567	8.170095	0.000000	-10.000000	-0.283333	21.233334	734.333313	1023.000000	1023.000000	2046.000000
0.820000	0.030396	17.964241	1.153722	6.036793	2.338360	8.435367	0.000000	-10.000000	-0.283333	21.383333	741.333313	1023.000000	1023.000000	2046.000000
0.840000	0.031938	18.875170	1.469315	6.284911	2.403841	8.717104	0.000000	-10.000000	-0.283333	21.633333	748.333313	1023.000000	1023.000000	2046.000000
0.860000	0.033755	19.949413	1.780913	6.544541	2.609215	9.014744	0.000000	-10.000000	-0.275000	21.549999	755.666687	1023.000000	1023.000000	2046.000000
0.880000	0.035376	20.906984	2.152916	6.718313	2.826343	9.209412	0.000000	-10.000000	-0.241667	21.566668	762.833313	1023.000000	1023.000000	2046.000000
0.900000	0.037129	21.942953	2.458368	6.797431	3.157700	9.529454	0.000000	-10.000000	-0.216667	20.933334	770.000000	1023.000000	1023.000000	2046.000000
0.920000	0.038222	22.589460	2.821548	6.707295	3.384784	9.675833	0.000000	-10.000000	-0.225000	20.500000	777.000000	1023.000000	1023.000000	2046.000000
0.940000	0.038916	22.999292	3.072802	6.646517	3.533490	9.746484	0.000000	-10.000000	-0.233333	20.000000	784.000000	1023.000000	1023.000000	2046.000000
0.960000	0.039646	23.430859	3.215997	6.587465	3.730569	9.896828	0.000000	-10.000000	-0.225000	19.366667	790.833313	1023.000000	1023.000000	2046.000000
0.980000	0.040297	23.815771	3.397274	6.623216	3.852509	9.942773	0.000000	-10.000000	-0.216667	18.933334	797.333313	1023.000000	1023.000000	2046.000000
1.000000	0.041068	24.270964	3.554665	6.751589	3.965881	9.998828	0.000000	-10.000000	-0.216667	18.500000	803.833313	1023.000000	1023.000000	2046.000000
1.020000	0.042177	24.926458	3.698022	7.029331	4.101109	10.097997	0.000000	-10.000000	-0.225000	18.549999	810.166687	1023.000000	1023.000000	2046.000000
1.040000	0.043611	25.773991	3.922374	7.314375	4.246738	10.290504	0.000000	-10.000000	-0.233333	18.700001	816.500000	1023.000000	1023.000000	2046.000000
1.060000	0.045042	26.619614	4.161840	7.521335	4.397652	10.538786	0.000000	-10.000000	-0.241667	19.333334	822.500000	1023.000000	1023.000000	2046.000000
1.080000	0.046756	27.632540	4.368927	7.820972	4.616658	10.825982	0.000000	-10.000000	-0.266667	19.933334	828.833313	1023.000000	1023.000000	2046.000000
1.100000	0.048565	28.701794	4.611298	8.086660	4.837506	11.166329	0.000000	-10.000000	-0.283333	20.533335	835.333313	1023.000000	1023.000000	2046.000000
1.120000	0.050253	29.699398	4.926916	8.332117	5.007116	11.433249	0.000000	-10.000000	-0.308333	21.116667	842.166687	1023.000000	1023.000000	2046.000000
1.140000	0.051978	30.718937	5.112528	8.686429	5.251916	11.668063	0.000000	-10.000000	-0.300000	21.550001	849.000000	1023.000000	1023.000000	2046.000000
1.160000	0.053663	31.714840	5.305545	8.988968	5.443124	11.977202	0.000000	-10.000000	-0.316667	21.783335	856.166687	1023.000000	1023.000000	2046.000000
1.180000	0.055247	32.650948	5.513071	9.263210	5.612715	12.261951	0.000000	-10.000000	-0.325000	21.850000	863.333313	1023.000000	1023.000000	2046.000000
1.200000	0.056892	33.623421	5.771168	9.556416	5.747487	12.548350	0.000000	-10.000000	-0.350000	21.950001	870.666687	1023.000000	1023.000000	2046.000000
1.220000	0.058569	34.614098	5.886608	9.884019	6.007577	12.835893	0.000000	-10.000000	-0.350000	22.083334	878.000000	1023.000000	1023.000000	2046.000000
1.240000	0.060388	35.689335	6.155911	10.166172	6.185131	13.182122	0.000000	-10.000000	-0.333333	22.333334	885.500000	1023.000000	1023.000000	2046.000000
1.260000	0.062011	36.648232	6.396629	10.453281	6.320604	13.477715	0.000000	-10.000000	-0.316667	22.466667	892.833313	1023.000000	1023.000000	2046.000000
1.280000	0.063344	37.436085	6.499272	10.694786	6.449916	13.792110	0.000000	-10.000000	-0.300000	22.600000	900.333313	1023.000000	1023.000000	2046.000000
1.300000	0.064677	38.224316	6.601574	11.010640	6.567184	14.044917	0.000000	-10.000000	-0.300000	22.550001	907.666687	1023.000000	1023.000000	2046.000000
1.320000	0.065804	38.890377	6.791193	11.199574	6.616103	14.283505	0.000000	-10.000000	-0.316667	22.400000	915.333313	1023.000000	1023.000000	2046.000000
1.340000	0.066996	39.594765	6.855853	11.459520	6.806775	14.472617	0.000000	-10.000000	-0.291667	21.866667	925.166687	1023.000000	1023.000000	2046.000000
1.360000	0.068077	40.233318	6.926066	11.642635	6.875793	14.788823	0.000000	-10.000000	-0.266667	21.299999	932.666687	1023.000000	1023.000000	2046.000000
1.380000	0.068920	40.731693	6.991753	11.813433	6.842439	15.084069	0.000000	-10.000000	-0.241667	20.716667	940.000000	1023.000000	1023.000000	2046.000000
1.400000	0.069535	41.095211	6.792829	12.033927	7.057970	15.210487	0.000000	-10.000000	-0.233333	20.033333	944.666687	1023.000000	1023.000000	2046.000000
1.420000	0.069703	41.194336	6.742812	12.217817	7.122903	15.110802	0.000000	-10.000000	-0.208333	18.700001	951.666687	1023.000000	1023.000000	2046.000000
1.440000	0.068837	40.682949	6.658930	12.124317	7.144754	14.754950	0.000000	-10.000000	-0.150000	17.166666	958.166687	1023.000000	1023.000000	2046.000000
1.460000	0.067250	39.744724	6.299201	11.950928	7.174368	14.320229	0.000000	-10.000000	-0.108333	15.766666	964.166687	1023.000000	1023.000000	2046.000000
1.480000	0.065122	38.487175	5.997955	11.779830	6.902384	13.807004	0.000000	-10.000000	-0.091667	14.500000	969.666687	1023.000000	1023.000000	2046.000000
1.500000	0.062897	37.172325	5.579512	11.610896	6.615417	13.366501	0.000000	-10.000000	-0.075000	13.150001	974.500000	1023.000000	1023.000000	2046.000000
1.520000	0.061303	36.229855	5.280556	11.439754	6.381056	13.128488	0.000000	-10.000000	-0.058333	11.750000	979.333313	1023.000000	1023.000000	2046.000000
1.540000	0.060347	35.665062	5.110943	11.281695	6.231024	13.041400	0.000000	-10.000000	-0.025000	10.566667	983.333313	1023.000000	1023.000000	2046.000000
1.560000	0.059608	35.228203	4.970548	11.135923	6.152521	12.969212	0.000000	-10.000000	-0.008333	9.216667	987.166687	1023.000000	1023.000000	2046.000000
1.580000	0.059092	34.923302	4.881214	11.178342	6.074484	12.789262	0.000000	-10.000000	0.000000	7.716667	990.333313	1023.000000	1023.000000	2046.000000
1.600000	0.058396	34.512012	4.782984	11.047963	5.918000	12.763066	0.000000	-10.000000	0.008333	5.483334	993.166687	1023.000000	1023.000000	2046.000000
1.620000	0.057992	34.273178	4.707600	11.069501	5.842309	12.653769	0.000000	-10.000000	0.025000	2.300000	995.333313	1023.000000	1023.000000	2046.000000
1.640000	0.057572	34.024780	4.679236	11.034963	5.655273	12.655307	0.000000	-10.000000	0.041667	-0.900000	996.500000	1023.000000	1023.000000	2046.000000
1.660000	0.057039	33.710068	4.500498	11.008154	5.595276	12.606142	0.000000	-10.000000	0.050000	-3.833333	997.000000	1023.000000	1023.000000	2046.000000
1.680000	0.056774	33.553341	4.391731	11.078875	5.477893	12.604841	0.000000	-10.000000	0.058333	-5.850000	997.000000	1023.000000	1023.000000	2046.000000
1.700000	0.056572	33.434090	4.275131	11.114934	5.389494	12.654531	0.000000	-10.000000	0.058333	-7.333333	997.000000	1023.000000	1023.000000	2046.000000
1.720000	0.056653	33.482094	4.221025	11.229562	5.387212	12.644294	0.000000	-10.000000	0.058333	-7.983334	997.000000	1023.000000	1023.000000	2046.000000
1.740000	0.056780	33.557198	4.231483	11.234186	5.350246	12.741284	0.000000	-10.000000	0.058333	-8.000000	997.000000	1023.000000	1023.000000	2046.000000
1.760000	0.056845	33.595261	4.280054	11.179742	5.348114	12.787350	0.000000	-10.000000	0.066667	-8.066667	997.000000	1023.000000	1023.000000	2046.000000
1.780000	0.057228	33.821960	4.394475	11.227225	5.373472	12.826789	0.000000	-10.000000	0.066667	-8.516666	997.000000	1023.000000	1023.000000	2046.000000
1.800000	0.057614	34.049736	4.544902	11.248302	5.354000	12.902532	0.000000	-10.000000	0.066667	-8.950000	993.500000	1023.000000	1023.000000	2046.000000
1.820000	0.058327	34.471188	4.666838	11.268009	5.550500	12.985839	0.000000	-10.000000	0.075000	-9.433333	985.666687	1023.000000	1023.000000	2046.000000
1.840000	0.058700	34.691441	4.925327	11.162296	5.617545	12.986274	0.000000	-10.000000	0.091667	-9.666667	976.666687	1023.000000	1023.000000	2046.000000
1.860000	0.058754	34.723583	5.043539	10.923235	5.857997	12.898813	0.000000	-10.000000	0.100000	-9.833333	970.166687	1023.000000	1023.000000	2046.000000
1.880000	0.058465	34.553020	5.237023	10.620928	5.929498	12.765572	0.000000	-10.000000	0.083333	-9.783334	967.000000	1023.000000	1023.000000	2046.000000
1.900000	0.057765	34.139130	5.315140	10.377924	5.918888	12.527177	0.000000	-10.000000	0.075000	-9.716667	963.833313	1023.000000	1023.000000	2046.000000
1.920000	0.057183	33.795444	5.402908	10.106421	5.950515	12.335599	0.000000	-10.000000	0.066667	-9.816667	960.500000	1023.000000	1023.000000	2046.000000
1.940000	0.056463	33.369415	5.387183	9.888709	5.953052	12.140471	0.000000	-10.000000	0.075000	-10.233334	957.166687	1023.000000	1023.000000	2046.000000
1.960000	0.056247	33.241829	5.505985	9.782296	5.953762	11.999784	0.000000	-10.000000	0.083333	-10.766667	953.666687	1023.000000	1023.000000	2046.000000
1.980000	0.056069	33.136528	5.565024	9.747841	5.942443	11.881222	0.000000	-10.000000	0.091667	-11.433333	950.000000	1023.000000	1023.000000	2046.000000
2.000000	0.056253	33.245430	5.648639	9.774300	6.019285	11.803206	0.000000	-10.000000	0.100000	-12.016667	946.000000	1023.000000	1023.000000	2046.000000
2.020000	0.056475	33.376835	5.848002	9.740458	6.047084	11.741288	0.000000	-10.000000	0.108333	-12.583334	942.000000	1023.000000	1023.000000	2046.000000
2.040000	0.056650	33.479858	6.007022	9.705018	6.111041	11.656776	0.000000	-10.000000	0.125000	-13.000000	938.000000	1023.000000	1023.000000	2046.000000
2.060000	0.056662	33.487415	6.172101	9.665243	6.117556	11.532515	0.000000	-10.000000	0.150000	-13.700000	933.666687	1023.000000	1023.000000	2046.000000
2.080000	0.056384	33.322678	6.212601	9.465437	6.196134	11.448503	0.000000	-10.000000	0.191667	-14.716667	929.166687	1023.000000	1023.000000	2046.000000
2.100000	0.056118	33.165752	6.348801	9.347002	6.248384	11.221564	0.000000	-10.000000	0.225000	-16.433334	924.166687	1023.000000	1023.000000	2046.000000
2.120000	0.055595	32.856434	6.439414	9.122010	6.255192	11.039816	0.000000	-10.000000	0.300000	-18.566668	918.666687	1023.000000	1023.000000	2046.000000
2.140000	0.055274	32.666798	6.574024	8.992265	6.286269	10.814241	0.000000	-10.000000	0.358333	-20.966667	912.500000	1023.000000	1023.000000	2046.000000
2.160000	0.054959	32.480919	6.722887	8.848910	6.317621	10.591499	0.000000	-10.000000	0.458333	-23.266666	905.500000	1023.000000	1023.000000	2046.000000
2.180000	0.054598	32.267239	6.735241	8.627592	6.451825	10.452581	0.000000	-10.000000	0.516667	-25.150000	897.833313	1023.000000	1023.000000	2046.000000
2.200000	0.053960	31.890600	6.852219	8.326965	6.430666	10.280750	0.000000	-10.000000	0.591667	-26.750000	889.333313	1023.000000	1023.000000	2046.000000
2.220000	0.053308	31.505022	6.972606	8.036534	6.416166	10.079716	0.000000	-10.000000	0.641667	-27.900000	880.500000	1023.000000	1023.000000	2046.000000
2.240000	0.052084	30.781887	6.875122	7.731247	6.409411	9.766108	0.000000	-10.000000	0.708333	-28.916668	871.166687	1023.000000	1023.000000	2046.000000
2.260000	0.050399	29.786062	6.804970	7.288175	6.241775	9.451143	0.000000	-10.000000	0.725000	-29.700001	861.500000	1023.000000	1023.000000	2046.000000
2.280000	0.048917	28.910059	6.596823	7.037182	6.166000	9.110054	0.000000	-10.000000	0.758333	-30.516668	851.500000	1023.000000	1023.000000	2046.000000
2.300000	0.047060	27.812387	6.445221	6.784310	6.008347	8.574509	0.000000	-10.000000	0.775000	-31.083334	841.333313	1023.000000	1023.000000	2046.000000
2.320000	0.045159	26.688841	6.190240	6.458178	5.952150	8.088273	0.000000	-10.000000	0.808333	-31.750000	831.000000	1023.000000	1023.000000	2046.000000
2.340000	0.042921	25.366470	6.152064	6.044791	5.677999	7.491616	0.000000	-10.000000	0.808333	-32.250000	816.833313	1023.000000	1023.000000	2046.000000
2.360000	0.040427	23.892591	5.789043	5.653102	5.566606	6.883841	0.000000	-10.000000	0.800000	-32.683334	806.166687	1023.000000	1023.000000	2046.000000
2.380000	0.037628	22.238131	5.578600	5.334837	5.214431	6.110263	0.000000	-10.000000	0.808333	-32.599998	795.333313	1023.000000	1023.000000	2046.000000
2.400000	0.034553	20.420927	4.969304	4.997438	5.028322	5.425862	0.000000	-10.000000	0.808333	-32.583332	788.166687	1023.000000	1023.000000	2046.000000
2.420000	0.031775	18.778889	4.665117	4.654826	4.678821	4.780124	0.000000	-10.000000	0.808333	-32.366669	777.333313	1023.000000	1023.000000	2046.000000
2.440000	0.029222	17.270479	4.242109	4.225518	4.475547	4.327305	0.000000	-10.000000	0.791667	-32.016666	766.500000	1023.000000	1023.000000	2046.000000
2.460000	0.026968	15.938246	3.995677	3.919710	4.209772	3.813087	0.000000	-10.000000	0.783333	-31.166668	755.833313	1023.000000	1023.000000	2046.000000
2.480000	0.025148	14.862511	3.725021	3.616757	4.047861	3.472871	0.000000	-10.000000	0.766667	-30.666666	745.500000	1023.000000	1023.000000	2046.000000
2.500000	0.023277	13.756635	3.498192	3.429935	3.770929	3.057579	0.000000	-10.000000	0.758333	-30.450001	735.333313	1023.000000	1023.000000	2046.000000
2.520000	0.022008	13.006978	3.342910	3.174050	3.621226	2.868791	0.000000	-10.000000	0.758333	-30.450001	725.000000	1023.000000	1023.000000	2046.000000
2.540000	0.020598	12.173628	3.115754	2.994413	3.481161	2.582299	0.000000	-10.000000	0.750000	-30.300001	714.666687	1023.000000	1023.000000	2046.000000
2.560000	0.019595	11.580357	3.008873	2.837838	3.353229	2.380417	0.000000	-10.000000	0.733333	-30.083334	704.500000	1023.000000	1023.000000	2046.000000
2.580000	0.018660	11.027878	2.966564	2.701215	3.194673	2.165426	0.000000	-10.000000	0.708333	-30.116667	694.500000	1023.000000	1023.000000	2046.000000
2.600000	0.017900	10.578956	2.827300	2.628489	3.162787	1.960379	0.000000	-10.000000	0.700000	-30.150002	684.500000	1023.000000	1023.000000	2046.000000
2.620000	0.017168	10.146180	2.897166	2.412118	3.007793	1.829103	0.000000	-10.000000	0.691667	-30.250000	674.500000	1023.000000	1023.000000	2046.000000
2.640000	0.016603	9.812474	2.960144	2.235086	2.933208	1.684036	0.000000	-10.000000	0.691667	-30.100000	664.500000	1023.000000	1023.000000	2046.000000
2.660000	0.016138	9.537401	2.994657	1.952788	2.952206	1.637750	0.000000	-10.000000	0.691667	-29.933334	654.500000	1023.000000	1023.000000	2046.000000
2.680000	0.015644	9.245478	3.100987	1.739395	2.966583	1.438511	0.000000	-10.000000	0.691667	-29.700001	644.500000	1023.000000	1023.000000	2046.000000
2.700000	0.015649	9.248415	3.260978	1.571970	3.014531	1.400935	0.000000	-10.000000	0.691667	-29.666668	634.500000	1023.000000	1023.000000	2046.000000
2.720000	0.015445	9.127808	3.438277	1.361320	2.988727	1.339484	0.000000	-10.000000	0.675000	-29.400000	624.500000	1023.000000	1023.000000	2046.000000
2.740000	0.015083	8.914338	3.531712	1.134511	3.077397	1.170718	0.000000	-10.000000	0.658333	-28.900000	614.666687	1023.000000	1023.000000	2046.000000
2.760000	0.014129	8.350523	3.645424	0.709183	3.094172	0.901744	0.000000	-10.000000	0.633333	-28.283333	605.000000	1023.000000	1023.000000	2046.000000
2.780000	0.012879	7.611214	3.674401	0.299274	3.032951	0.604588	0.000000	-10.000000	0.608333	-27.583334	595.666687	1023.000000	1023.000000	2046.000000
2.800000	0.011684	6.904962	3.717705	-0.103518	2.947276	0.343498	0.000000	-10.000000	0.583333	-27.033333	586.500000	1023.000000	1023.000000	2046.000000
2.820000	0.010309	6.092804	3.643821	-0.449645	2.884860	0.013768	0.000000	-10.000000	0.550000	-26.383333	577.500000	1023.000000	1023.000000	2046.000000
2.840000	0.009530	5.631960	3.745579	-0.653398	2.800253	-0.260474	0.000000	-10.000000	0.525000	-25.833334	568.666687	1023.000000	1023.000000	2046.000000
2.860000	0.008837	5.222518	3.765586	-0.802587	2.699471	-0.439951	0.000000	-10.000000	0.508333	-25.183334	560.000000	1023.000000	1023.000000	2046.000000
2.880000	0.008390	4.958744	3.692305	-0.818938	2.699501	-0.614125	0.000000	-10.000000	0.500000	-24.700001	551.500000	1023.000000	1023.000000	2046.000000
2.900000	0.007907	4.673176	3.709956	-0.896533	2.641788	-0.782035	0.000000	-10.000000	0.491667	-24.316668	543.166687	1023.000000	1023.000000	2046.000000
2.920000	0.007506	4.436063	3.655069	-0.945782	2.661134	-0.934358	0.000000	-10.000000	0.475000	-24.100000	535.000000	1023.000000	1023.000000	2046.000000
2.940000	0.007235	4.276063	3.691345	-1.025058	2.649004	-1.039229	0.000000	-10.000000	0.458333	-23.633333	527.000000	1023.000000	1023.000000	2046.000000
2.960000	0.006821	4.031462	3.677340	-1.148124	2.654419	-1.152173	0.000000	-10.000000	0.433333	-23.266666	519.166687	1023.000000	1023.000000	2046.000000
2.980000	0.006522	3.854253	3.654680	-1.300187	2.680240	-1.180480	0.000000	-10.000000	0.408333	-22.800001	511.500000	1023.000000	1023.000000	2046.000000
3.000000	0.006225	3.678974	3.664461	-1.306116	2.656007	-1.335377	0.000000	-10.000000	0.391667	-22.433334	504.000000	1023.000000	1023.000000	2046.000000
3.020000	0.005891	3.481431	3.552652	-1.329446	2.730172	-1.471947	0.000000	-10.000000	0.391667	-22.083334	496.500000	1023.000000	1023.000000	2046.000000
3.040000	0.005369	3.173219	3.578406	-1.366134	2.602582	-1.641636	0.000000	-10.000000	0.400000	-21.916668	489.166656	1023.000000	1023.000000	2046.000000
3.060000	0.005067	2.994732	3.499876	-1.422489	2.633378	-1.716033	0.000000	-10.000000	0.400000	-22.016668	481.833344	1023.000000	1023.000000	2046.000000
3.080000	0.004750	2.807535	3.512427	-1.437377	2.557218	-1.824732	0.000000	-10.000000	0.400000	-22.083334	474.500000	1023.000000	1023.000000	2046.000000
3.100000	0.004191	2.476964	3.459697	-1.496603	2.457175	-1.943305	0.000000	-10.000000	0.391667	-22.166668	467.000000	1023.000000	1023.000000	2046.000000
3.120000	0.003821	2.258024	3.266545	-1.535884	2.539300	-2.011937	0.000000	-10.000000	0.391667	-22.166668	459.500000	1023.000000	1023.000000	2046.000000
3.140000	0.003369	1.991025	3.244216	-1.556919	2.416918	-2.113190	0.000000	-10.000000	0.391667	-22.233334	452.166656	1023.000000	1023.000000	2046.000000
3.160000	0.002911	1.720328	3.208084	-1.608878	2.355101	-2.233979	0.000000	-10.000000	0.383333	-22.200001	444.666656	1023.000000	1023.000000	2046.000000
3.180000	0.002420	1.430104	3.188424	-1.682470	2.228450	-2.304300	0.000000	-10.000000	0.383333	-21.966667	437.333344	1023.000000	1023.000000	2046.000000
3.200000	0.001900	1.122974	3.067421	-1.686942	2.233824	-2.491328	0.000000	-10.000000	0.366667	-21.516666	430.000000	1023.000000	1023.000000	2046.000000
3.220000	0.001356	0.801165	2.979783	-1.748465	2.196334	-2.626487	0.000000	-10.000000	0.366667	-21.083334	423.000000	1023.000000	1023.000000	2046.000000
3.240000	0.001017	0.600987	2.916385	-1.718078	2.168923	-2.766243	0.000000	-10.000000	0.350000	-20.716667	416.000000	1023.000000	1023.000000	2046.000000
3.260000	0.000782	0.462117	2.879314	-1.799760	2.141911	-2.759348	0.000000	-10.000000	0.350000	-20.500000	409.000000	1023.000000	1023.000000	2046.000000
3.280000	0.000314	0.185834	2.902298	-1.861191	1.990926	-2.846199	0.000000	-10.000000	0.350000	-20.333334	402.166656	1023.000000	1023.000000	2046.000000
3.300000	0.000037	0.021994	2.714965	-1.817745	2.094954	-2.970180	0.000000	-10.000000	0.350000	-20.116667	395.333344	1023.000000	1023.000000	2046.000000
3.320000	-0.000441	-0.260810	2.692884	-1.887547	1.995899	-3.062045	0.000000	-10.000000	0.350000	-19.866667	388.666656	1023.000000	1023.000000	2046.000000
3.340000	-0.000819	-0.484037	2.649528	-1.913936	1.927628	-3.147258	0.000000	-10.000000	0.350000	-19.650000	379.666656	1023.000000	1023.000000	2046.000000
3.360000	-0.001158	-0.684317	2.579924	-1.935201	1.892142	-3.221182	0.000000	-10.000000	0.350000	-19.533333	373.000000	1023.000000	1023.000000	2046.000000
3.380000	-0.001550	-0.916185	2.543283	-1.964316	1.811846	-3.306998	0.000000	-10.000000	0.350000	-19.566668	366.500000	1023.000000	1023.000000	2046.000000
3.400000	-0.001994	-1.178257	2.399492	-1.992898	1.810782	-3.395633	0.000000	-10.000000	0.341667	-19.650000	362.166656	1023.000000	1023.000000	2046.000000
3.420000	-0.002544	-1.503770	2.368062	-2.080642	1.692544	-3.483734	0.000000	-10.000000	0.341667	-19.683334	355.666656	1023.000000	1023.000000	2046.000000
3.440000	-0.002858	-1.689231	2.256296	-2.097029	1.688671	-3.537169	0.000000	-10.000000	0.341667	-19.733334	349.000000	1023.000000	1023.000000	2046.000000
3.460000	-0.003328	-1.966837	2.253563	-2.118652	1.559841	-3.661589	0.000000	-10.000000	0.341667	-19.700001	342.500000	1023.000000	1023.000000	2046.000000
3.480000	-0.003786	-2.237802	2.179183	-2.140207	1.495176	-3.771954	0.000000	-10.000000	0.341667	-19.733334	336.000000	1023.000000	1023.000000	2046.000000
3.500000	-0.004202	-2.483207	2.105289	-2.145665	1.424923	-3.867755	0.000000	-10.000000	0.341667	-19.716667	329.333344	1023.000000	1023.000000	2046.000000
3.520000	-0.004698	-2.776315	1.992792	-2.227369	1.388694	-3.930431	0.000000	-10.000000	0.350000	-19.816668	322.833344	1023.000000	1023.000000	2046.000000
3.540000	-0.005189	-3.066509	1.949208	-2.335884	1.282967	-3.962800	0.000000	-10.000000	0.350000	-19.966667	316.166656	1023.000000	1023.000000	2046.000000
3.560000	-0.005566	-3.289779	1.808883	-2.299633	1.225893	-4.024922	0.000000	-10.000000	0.350000	-20.083334	309.500000	1023.000000	1023.000000	2046.000000
3.580000	-0.006478	-3.828546	1.501721	-2.326665	1.151236	-4.154839	0.000000	-10.000000	0.350000	-19.916666	302.666656	1023.000000	1023.000000	2046.000000
3.600000	-0.007976	-4.713574	1.273890	-2.479935	0.874434	-4.381962	0.000000	-10.000000	0.333333	-19.783333	296.000000	1023.000000	1023.000000	2046.000000
3.620000	-0.010101	-5.969458	0.893648	-2.750672	0.590111	-4.702546	0.000000	-10.000000	0.333333	-19.483334	289.500000	1023.000000	1023.000000	2046.000000
3.640000	-0.012274	-7.254178	0.509338	-2.913503	0.271408	-5.121421	0.000000	-10.000000	0.333333	-19.583334	283.000000	1023.000000	1023.000000	2046.000000
3.660000	-0.014130	-8.350817	0.125857	-3.111331	0.021507	-5.386850	0.000000	-10.000000	0.350000	-19.583334	276.500000	1023.000000	1023.000000	2046.000000
3.680000	-0.015812	-9.344739	-0.215319	-3.173679	-0.291677	-5.664064	0.000000	-10.000000	0.350000	-19.916666	270.000000	1023.000000	1023.000000	2046.000000
3.700000	-0.016775	-9.914195	-0.412887	-3.258828	-0.483680	-5.758800	0.000000	-10.000000	0.350000	-20.316668	263.333344	1023.000000	1023.000000	2046.000000
3.720000	-0.017058	-10.081195	-0.543501	-3.213080	-0.607418	-5.717196	0.000000	-10.000000	0.358333	-20.733334	256.500000	1023.000000	1023.000000	2046.000000
3.740000	-0.017268	-10.205311	-0.618882	-3.196815	-0.674229	-5.715385	0.000000	-10.000000	0.375000	-21.133333	249.500000	1023.000000	1023.000000	2046.000000
3.760000	-0.017315	-10.233156	-0.669209	-3.306542	-0.589170	-5.668234	0.000000	-10.000000	0.383333	-21.416668	242.500000	1023.000000	1023.000000	2046.000000
3.780000	-0.018577	-10.978915	-0.779494	-3.555135	-0.741205	-5.903082	0.000000	-10.000000	0.383333	-21.433334	235.333328	1023.000000	1023.000000	2046.000000
3.800000	-0.020971	-12.393781	-1.201873	-3.817582	-0.964033	-6.410293	0.000000	-10.000000	0.358333	-21.150002	228.166672	1023.000000	1023.000000	2046.000000
3.820000	-0.023726	-14.021972	-1.798514	-4.137150	-1.202069	-6.884238	0.000000	-10.000000	0.350000	-20.533335	221.166672	1023.000000	1023.000000	2046.000000
3.840000	-0.026745	-15.806120	-2.383890	-4.426849	-1.641393	-7.353988	0.000000	-10.000000	0.341667	-19.966667	214.333328	1023.000000	1023.000000	2046.000000
3.860000	-0.029075	-17.183216	-2.915065	-4.680704	-1.913013	-7.674434	0.000000	-10.000000	0.333333	-19.233334	207.833328	1023.000000	1023.000000	2046.000000
3.880000	-0.030986	-18.313011	-3.282681	-4.861424	-2.187094	-7.981812	0.000000	-10.000000	0.316667	-18.783333	201.166672	1023.000000	1023.000000	2046.000000
3.900000	-0.032545	-19.234341	-3.571441	-4.991912	-2.433600	-8.237387	0.000000	-10.000000	0.283333	-18.450001	194.833328	1023.000000	1023.000000	2046.000000
3.920000	-0.033590	-19.851892	-3.819406	-5.004406	-2.617653	-8.410428	0.000000	-10.000000	0.266667	-18.400000	188.500000	1023.000000	1023.000000	2046.000000
3.940000	-0.034659	-20.483503	-4.057290	-5.075872	-2.869314	-8.481029	0.000000	-10.000000	0.258333	-18.216667	182.500000	1023.000000	1023.000000	2046.000000
3.960000	-0.035435	-20.942072	-4.302785	-5.091950	-2.999831	-8.547505	0.000000	-10.000000	0.258333	-18.233334	176.500000	1023.000000	1023.000000	2046.000000
3.980000	-0.035946	-21.244171	-4.506369	-5.097869	-3.035850	-8.604082	0.000000	-10.000000	0.258333	-18.116667	170.500000	1023.000000	1023.000000	2046.000000
4.000000	-0.036457	-21.546225	-4.580964	-5.074792	-3.263613	-8.626856	0.000000	-10.000000	0.258333	-18.200001	164.500000	1023.000000	1023.000000	2046.000000
4.020000	-0.036525	-21.586140	-4.674733	-5.003573	-3.312124	-8.595709	0.000000	-10.000000	0.258333	-17.933334	158.500000	1023.000000	1023.000000	2046.000000
4.040000	-0.036777	-21.734921	-4.732063	-4.996723	-3.419501	-8.586633	0.000000	-10.000000	0.250000	-17.600000	152.500000	1023.000000	1023.000000	2046.000000
4.060000	-0.036787	-21.741199	-4.741160	-4.978855	-3.494895	-8.526290	0.000000	-10.000000	0.233333	-16.966667	146.500000	1023.000000	1023.000000	2046.000000
4.080000	-0.036568	-21.611626	-4.694979	-4.961087	-3.488576	-8.466983	0.000000	-10.000000	0.233333	-16.416666	140.833328	1023.000000	1023.000000	2046.000000
4.100000	-0.036563	-21.608965	-4.555125	-5.128571	-3.551461	-8.373808	0.000000	-10.000000	0.233333	-16.233334	135.333328	1023.000000	1023.000000	2046.000000
4.120000	-0.036339	-21.476589	-4.415195	-5.259708	-3.552886	-8.248798	0.000000	-10.000000	0.233333	-16.233334	130.000000	1023.000000	1023.000000	2046.000000
4.140000	-0.036103	-21.336981	-4.255930	-5.447527	-3.520840	-8.112683	0.000000	-10.000000	0.233333	-16.299999	124.500000	1023.000000	1023.000000	2046.000000
4.160000	-0.035967	-21.256567	-4.091876	-5.555933	-3.496545	-8.112212	0.000000	-10.000000	0.241667	-16.483334	119.000000	1023.000000	1023.000000	2046.000000
4.180000	-0.036136	-21.356476	-3.907844	-5.872103	-3.470342	-8.106187	0.000000	-10.000000	0.241667	-16.466667	113.500000	1023.000000	1023.000000	2046.000000
4.200000	-0.036924	-21.822012	-3.864379	-6.199465	-3.447841	-8.310326	0.000000	-10.000000	0.225000	-16.516666	108.000000	1023.000000	1023.000000	2046.000000
4.220000	-0.037839	-22.362730	-3.805773	-6.527947	-3.553498	-8.475511	0.000000	-10.000000	0.208333	-16.333334	102.500000	1023.000000	1023.000000	2046.000000
4.240000	-0.038569	-22.794100	-3.842581	-6.772576	-3.597234	-8.581708	0.000000	-10.000000	0.200000	-16.233334	97.000000	1023.000000	1023.000000	2046.000000
4.260000	-0.039222	-23.179958	-3.828771	-6.909268	-3.735219	-8.706700	0.000000	-10.000000	0.200000	-16.016666	91.666664	1023.000000	1023.000000	2046.000000
4.280000	-0.039760	-23.498035	-3.783341	-6.992846	-3.894220	-8.827629	0.000000	-10.000000	0.200000	-15.866668	86.333336	1023.000000	1023.000000	2046.000000
4.300000	-0.040202	-23.759163	-3.870826	-7.037346	-3.978693	-8.872297	0.000000	-10.000000	0.200000	-15.550000	81.000000	1023.000000	1023.000000	2046.000000
4.320000	-0.040422	-23.889194	-3.935245	-6.988541	-4.072255	-8.893153	0.000000	-10.000000	0.208333	-15.533334	75.666664	1023.000000	1023.000000	2046.000000
4.340000	-0.040559	-23.970556	-4.024539	-6.907105	-4.095645	-8.943267	0.000000	-10.000000	0.208333	-15.400001	70.500000	1023.000000	1023.000000	2046.000000
4.360000	-0.040593	-23.990273	-4.033586	-6.915959	-4.175596	-8.865131	0.000000	-10.000000	0.208333	-15.416667	65.333336	1023.000000	1023.000000	2046.000000
4.380000	-0.040503	-23.937038	-3.997738	-6.878543	-4.235989	-8.824769	0.000000	-10.000000	0.208333	-15.150001	60.166668	1023.000000	1023.000000	2046.000000
4.400000	-0.040651	-24.024734	-4.083124	-6.890450	-4.236760	-8.814402	0.000000	-10.000000	0.208333	-14.733334	55.000000	1023.000000	1023.000000	2046.000000
4.420000	-0.040703	-24.055363	-4.099689	-6.913803	-4.270927	-8.770946	0.000000	-10.000000	0.208333	-14.333333	50.166668	1023.000000	1023.000000	2046.000000
4.440000	-0.040673	-24.037893	-4.144966	-6.837581	-4.231638	-8.823709	0.000000	-10.000000	0.191667	-13.783334	45.500000	1023.000000	1023.000000	2046.000000
4.460000	-0.040730	-24.071136	-4.151673	-6.890440	-4.243916	-8.785109	0.000000	-10.000000	0.183333	-13.400001	40.833332	1023.000000	1023.000000	2046.000000
4.480000	-0.040710	-24.059603	-4.164264	-6.817038	-4.254115	-8.824186	0.000000	-10.000000	0.175000	-13.066667	36.333332	1023.000000	1023.000000	2046.000000
4.500000	-0.040651	-24.024708	-4.181029	-6.746574	-4.317547	-8.779557	0.000000	-10.000000	0.175000	-12.966667	32.000000	1023.000000	1023.000000	2046.000000
4.520000	-0.040724	-24.067936	-4.168415	-6.761866	-4.373176	-8.764480	0.000000	-10.000000	0.175000	-12.816667	27.666666	1023.000000	1023.000000	2046.000000
4.540000	-0.040767	-24.093586	-4.169216	-6.699346	-4.438612	-8.786413	0.000000	-10.000000	0.166667	-12.750000	23.333334	1023.000000	1023.000000	2046.000000
4.560000	-0.040810	-24.118813	-4.272136	-6.630929	-4.451562	-8.764185	0.000000	-10.000000	0.158333	-12.683333	19.000000	1023.000000	1023.000000	2046.000000
4.580000	-0.040980	-24.219288	-4.219556	-6.674571	-4.607524	-8.717636	0.000000	-10.000000	0.133333	-12.583334	15.000000	1023.000000	1023.000000	2046.000000
4.600000	-0.040884	-24.162678	-4.321726	-6.564912	-4.537462	-8.738576	0.000000	-10.000000	0.116667	-12.416667	10.833333	1023.000000	1023.000000	2046.000000
4.620000	-0.041095	-24.287220	-4.319225	-6.555326	-4.695556	-8.717112	0.000000	-10.000000	0.100000	-12.183333	6.500000	1023.000000	1023.000000	2046.000000
4.640000	-0.041203	-24.351109	-4.351203	-6.541482	-4.728857	-8.729567	0.000000	-10.000000	0.100000	-12.033334	2.500000	1023.000000	1023.000000	2046.000000
4.660000	-0.041320	-24.420246	-4.398120	-6.482551	-4.769753	-8.769821	0.000000	-10.000000	0.100000	-11.900001	-1.333333	1023.000000	1023.000000	2046.000000
4.680000	-0.041445	-24.494030	-4.408880	-6.480849	-4.858402	-8.745900	0.000000	-10.000000	0.100000	-11.716667	-4.833333	1023.000000	1023.000000	2046.000000
4.700000	-0.041638	-24.608067	-4.423069	-6.468386	-4.906455	-8.810156	0.000000	-10.000000	0.100000	-11.483334	-8.500000	1023.000000	1023.000000	2046.000000
4.720000	-0.041559	-24.561333	-4.489798	-6.401059	-4.915028	-8.755447	0.000000	-10.000000	0.100000	-11.133333	-12.166667	1023.000000	1023.000000	2046.000000
4.740000	-0.041540	-24.550234	-4.498605	-6.437534	-4.947945	-8.666150	0.000000	-10.000000	0.100000	-10.766666	-16.000000	1023.000000	1023.000000	2046.000000
4.760000	-0.041670	-24.626995	-4.532820	-6.345981	-4.966333	-8.781861	0.000000	-10.000000	0.100000	-10.333334	-19.666666	1023.000000	1023.000000	2046.000000
4.780000	-0.041700	-24.644485	-4.465924	-6.345805	-5.110758	-8.721999	0.000000	-10.000000	0.091667	-9.900001	-23.166666	1023.000000	1023.000000	2046.000000
4.800000	-0.041687	-24.637199	-4.503039	-6.325391	-5.119749	-8.689020	0.000000	-10.000000	0.091667	-9.483334	-26.333334	1023.000000	1023.000000	2046.000000
4.820000	-0.041715	-24.653267	-4.585214	-6.315617	-5.088110	-8.664326	0.000000	-10.000000	0.075000	-9.116667	-29.500000	1023.000000	1023.000000	2046.000000
4.840000	-0.041664	-24.623480	-4.593133	-6.268197	-5.140657	-8.621493	0.000000	-10.000000	0.066667	-8.766666	-32.500000	1023.000000	1023.000000	2046.000000
4.860000	-0.041694	-24.640890	-4.563640	-6.266180	-5.217774	-8.593296	0.000000	-10.000000	0.058333	-8.566667	-35.500000	1023.000000	1023.000000	2046.000000
4.880000	-0.041633	-24.604982	-4.590831	-6.215904	-5.257200	-8.541047	0.000000	-10.000000	0.058333	-8.283333	-38.500000	1023.000000	1023.000000	2046.000000
4.900000	-0.041717	-24.654543	-4.604869	-6.172059	-5.337557	-8.540058	0.000000	-10.000000	0.066667	-8.100000	-41.333332	1023.000000	1023.000000	2046.000000
4.920000	-0.042226	-24.955460	-4.811928	-6.181266	-5.412385	-8.549882	0.000000	-10.000000	0.058333	-7.850000	-44.000000	1023.000000	1023.000000	2046.000000
4.940000	-0.043314	-25.598438	-5.042338	-6.281570	-5.601574	-8.672955	0.000000	-10.000000	0.066667	-7.683333	-46.666668	1023.000000	1023.000000	2046.000000
4.960000	-0.044712	-26.424782	-5.384434	-6.374135	-5.806634	-8.859578	0.000000	-10.000000	0.066667	-7.583333	-49.166668	1023.000000	1023.000000	2046.000000
4.980000	-0.046007	-27.190306	-5.658768	-6.442726	-6.055519	-9.033293	0.000000	-10.000000	0.083333	-7.683333	-51.833332	1023.000000	1023.000000	2046.000000
5.000000	-0.046802	-27.659832	-5.868869	-6.455234	-6.210220	-9.125508	0.000000	-10.000000	0.083333	-7.816667	-54.333332	1023.000000	1023.000000	2046.000000
5.020000	-0.047546	-28.099619	-6.013346	-6.458910	-6.436402	-9.190962	0.000000	-10.000000	0.091667	-7.950000	-57.000000	1023.000000	1023.000000	2046.000000
5.040000	-0.047652	-28.162111	-6.093805	-6.399906	-6.535598	-9.132801	0.000000	-10.000000	0.083333	-7.950000	-59.666668	1023.000000	1023.000000	2046.000000
5.060000	-0.047580	-28.119833	-6.062149	-6.402099	-6.665837	-8.989749	0.000000	-10.000000	0.091667	-7.966667	-62.333332	1023.000000	1023.000000	2046.000000
5.080000	-0.047458	-28.047766	-6.257453	-6.340248	-6.491580	-8.958486	0.000000	-10.000000	0.083333	-8.066667	-65.000000	1023.000000	1023.000000	2046.000000
5.100000	-0.047814	-28.257795	-6.283763	-6.486047	-6.542550	-8.945437	0.000000	-10.000000	0.083333	-7.916667	-67.666664	1023.000000	1023.000000	2046.000000
5.120000	-0.049405	-29.198374	-6.492721	-6.746096	-6.754437	-9.205120	0.000000	-10.000000	0.058333	-7.433333	-70.166664	1023.000000	1023.000000	2046.000000
5.140000	-0.051420	-30.389069	-6.925313	-6.973697	-6.902693	-9.587365	0.000000	-10.000000	0.050000	-6.283333	-72.500000	1023.000000	1023.000000	2046.000000
5.160000	-0.054121	-31.985506	-7.554429	-7.199963	-7.194806	-10.036308	0.000000	-10.000000	0.041667	-4.966667	-74.500000	1023.000000	1023.000000	2046.000000
5.180000	-0.056324	-33.287670	-8.005983	-7.459774	-7.498170	-10.323741	0.000000	-10.000000	0.050000	-3.816667	-76.333336	1023.000000	1023.000000	2046.000000
5.200000	-0.057976	-34.264008	-8.368608	-7.611937	-7.765157	-10.518307	0.000000	-10.000000	0.050000	-3.133333	-77.833336	1023.000000	1023.000000	2046.000000
5.220000	-0.059153	-34.959637	-8.580795	-7.700915	-7.951635	-10.726291	0.000000	-10.000000	0.050000	-2.866667	-79.000000	1023.000000	1023.000000	2046.000000
5.240000	-0.060087	-35.511288	-8.843946	-7.723067	-8.050467	-10.893809	0.000000	-10.000000	0.050000	-2.966667	-80.000000	1023.000000	1023.000000	2046.000000
5.260000	-0.060638	-35.837296	-9.043406	-7.714239	-8.197589	-10.882064	0.000000	-10.000000	0.050000	-3.333333	-81.000000	1023.000000	1023.000000	2046.000000
5.280000	-0.061031	-36.069267	-9.138188	-7.729940	-8.327205	-10.873932	0.000000	-10.000000	0.050000	-4.000000	-82.166664	1023.000000	1023.000000	2046.000000
5.300000	-0.061351	-36.258400	-9.343353	-7.684591	-8.332994	-10.897462	0.000000	-10.000000	0.066667	-4.766667	-83.333336	1023.000000	1023.000000	2046.000000
5.320000	-0.061412	-36.294273	-9.386512	-7.576334	-8.441696	-10.889734	0.000000	-10.000000	0.066667	-5.483334	-84.833336	1023.000000	1023.000000	2046.000000
5.340000	-0.061566	-36.385250	-9.468786	-7.528983	-8.439458	-10.948025	0.000000	-10.000000	0.075000	-5.983334	-86.500000	1023.000000	1023.000000	2046.000000
5.360000	-0.061441	-36.311489	-9.491336	-7.402566	-8.530993	-10.886594	0.000000	-10.000000	0.058333	-6.300000	-88.500000	1023.000000	1023.000000	2046.000000
5.380000	-0.061315	-36.237274	-9.509752	-7.364665	-8.491038	-10.871818	0.000000	-10.000000	0.066667	-6.583333	-90.666664	1023.000000	1023.000000	2046.000000
5.400000	-0.061063	-36.088333	-9.384609	-7.309743	-8.530047	-10.863935	0.000000	-10.000000	0.058333	-6.883334	-93.000000	1023.000000	1023.000000	2046.000000
5.420000	-0.060739	-35.897026	-9.315246	-7.388165	-8.501515	-10.692101	0.000000	-10.000000	0.075000	-7.233334	-95.333336	1023.000000	1023.000000	2046.000000
5.440000	-0.060442	-35.721134	-9.100994	-7.481062	-8.462158	-10.676920	0.000000	-10.000000	0.075000	-7.716667	-97.833336	1023.000000	1023.000000	2046.000000
5.460000	-0.060043	-35.485512	-8.922962	-7.608626	-8.367444	-10.586477	0.000000	-10.000000	0.091667	-8.083334	-100.333336	1023.000000	1023.000000	2046.000000
5.480000	-0.059548	-35.192970	-8.647927	-7.703765	-8.351374	-10.489906	0.000000	-10.000000	0.091667	-8.366667	-103.166664	1023.000000	1023.000000	2046.000000
5.500000	-0.059216	-34.996677	-8.363411	-7.915581	-8.218172	-10.499512	0.000000	-10.000000	0.100000	-8.466667	-105.833336	1023.000000	1023.000000	2046.000000
5.520000	-0.059326	-35.061600	-8.183307	-8.156317	-8.150578	-10.571398	0.000000	-10.000000	0.100000	-8.583334	-107.666664	1023.000000	1023.000000	2046.000000
5.540000	-0.059838	-35.364155	-8.130172	-8.460222	-8.111734	-10.662027	0.000000	-10.000000	0.091667	-8.283334	-110.500000	1023.000000	1023.000000	2046.000000
5.560000	-0.060409	-35.701603	-8.080783	-8.739446	-8.130929	-10.750445	0.000000	-10.000000	0.083333	-7.733334	-113.166664	1023.000000	1023.000000	2046.000000
5.580000	-0.060865	-35.971008	-8.076532	-8.840754	-8.202542	-10.851179	0.000000	-10.000000	0.075000	-6.983334	-116.833336	1023.000000	1023.000000	2046.000000
5.600000	-0.061202	-36.170368	-8.076564	-8.896757	-8.243712	-10.953335	0.000000	-10.000000	0.066667	-6.500000	-119.166664	1023.000000	1023.000000	2046.000000
5.620000	-0.061305	-36.231125	-7.968222	-8.901080	-8.326641	-11.035182	0.000000	-10.000000	0.066667	-6.133333	-121.500000	1023.000000	1023.000000	2046.000000
5.640000	-0.061271	-36.211266	-8.015000	-8.857244	-8.312618	-11.026404	0.000000	-10.000000	0.066667	-5.850000	-123.500000	1023.000000	1023.000000	2046.000000
5.660000	-0.061247	-36.197105	-8.004890	-8.812830	-8.367726	-11.011658	0.000000	-10.000000	0.066667	-5.650000	-125.500000	1023.000000	1023.000000	2046.000000
5.680000	-0.061010	-36.056885	-8.063691	-8.711184	-8.310550	-10.971461	0.000000	-10.000000	0.058333	-5.433333	-127.333336	1023.000000	1023.000000	2046.000000
5.700000	-0.060648	-35.843227	-7.981786	-8.666867	-8.354608	-10.839965	0.000000	-10.000000	0.050000	-5.250000	-129.000000	1023.000000	1023.000000	2046.000000
5.720000	-0.060380	-35.684441	-7.966632	-8.573853	-8.367803	-10.776154	0.000000	-10.000000	0.050000	-4.883333	-130.666672	1023.000000	1023.000000	2046.000000
5.740000	-0.059919	-35.412247	-7.959015	-8.560389	-8.263031	-10.629811	0.000000	-10.000000	0.050000	-4.416667	-132.333328	1023.000000	1023.000000	2046.000000
5.760000	-0.059655	-35.256218	-7.883224	-8.466162	-8.291290	-10.615542	0.000000	-10.000000	0.050000	-3.883333	-134.000000	1023.000000	1023.000000	2046.000000
5.780000	-0.059237	-35.009014	-7.786298	-8.381797	-8.290841	-10.550077	0.000000	-10.000000	0.050000	-3.400000	-135.333328	1023.000000	1023.000000	2046.000000
5.800000	-0.058923	-34.823303	-7.697335	-8.390163	-8.232367	-10.503436	0.000000	-10.000000	0.050000	-3.033333	-136.500000	1023.000000	1023.000000	2046.000000
5.820000	-0.058670	-34.674198	-7.690289	-8.307455	-8.239237	-10.437219	0.000000	-10.000000	0.050000	-2.750000	-137.500000	1023.000000	1023.000000	2046.000000
5.840000	-0.058213	-34.404068	-7.642100	-8.204376	-8.162489	-10.395102	0.000000	-10.000000	0.050000	-2.533333	-138.333328	1023.000000	1023.000000	2046.000000
5.860000	-0.057851	-34.190029	-7.553358	-8.161864	-8.156370	-10.318435	0.000000	-10.000000	0.050000	-2.366667	-139.166672	1023.000000	1023.000000	2046.000000
5.880000	-0.057513	-33.990067	-7.544557	-8.101909	-8.140256	-10.203345	0.000000	-10.000000	0.058333	-2.216667	-140.000000	1023.000000	1023.000000	2046.000000
5.900000	-0.057257	-33.838989	-7.476841	-8.016493	-8.158545	-10.187108	0.000000	-10.000000	0.058333	-2.216667	-140.833328	1023.000000	1023.000000	2046.000000
5.920000	-0.057054	-33.719185	-7.466025	-7.964980	-8.199217	-10.088961	0.000000	-10.000000	0.058333	-2.250000	-141.500000	1023.000000	1023.000000	2046.000000
5.940000	-0.056727	-33.525906	-7.443871	-7.830824	-8.177688	-10.073524	0.000000	-10.000000	0.050000	-2.300000	-142.166672	1023.000000	1023.000000	2046.000000
5.960000	-0.056597	-33.449032	-7.460841	-7.806349	-8.158460	-10.023384	0.000000	-10.000000	0.050000	-2.233333	-143.000000	1023.000000	1023.000000	2046.000000
5.980000	-0.056357	-33.307217	-7.467828	-7.708285	-8.142635	-9.988466	0.000000	-10.000000	0.050000	-2.100000	-143.666672	1023.000000	1023.000000	2046.000000
6.000000	-0.056208	-33.219097	-7.441126	-7.659352	-8.137481	-9.981137	0.000000	-10.000000	0.050000	-1.983333	-144.166672	1023.000000	1023.000000	2046.000000
6.020000	-0.055987	-33.088558	-7.399647	-7.612350	-8.160480	-9.916080	0.000000	-10.000000	0.050000	-1.483333	-144.500000	1023.000000	1023.000000	2046.000000
6.040000	-0.055792	-32.973206	-7.364455	-7.538974	-8.203984	-9.865794	0.000000	-10.000000	0.050000	-0.833333	-144.833328	1023.000000	1023.000000	2046.000000
6.060000	-0.055517	-32.810516	-7.368101	-7.481936	-8.128189	-9.832293	0.000000	-10.000000	0.050000	-0.200000	-145.000000	1023.000000	1023.000000	2046.000000
6.080000	-0.055192	-32.618206	-7.334845	-7.355706	-8.111294	-9.816360	0.000000	-10.000000	0.041667	0.000000	-145.000000	1023.000000	1023.000000	2046.000000
6.100000	-0.054923	-32.459778	-7.297882	-7.320761	-8.090340	-9.750796	0.000000	-10.000000	0.041667	0.000000	-145.000000	1023.000000	1023.000000	2046.000000
6.120000	-0.054643	-32.294067	-7.173984	-7.259733	-8.139564	-9.720786	0.000000	-10.000000	0.033333	0.600000	-145.000000	1023.000000	1023.000000	2046.000000
6.140000	-0.054155	-32.005890	-7.162499	-7.138200	-8.020822	-9.684370	0.000000	-10.000000	0.033333	1.350000	-145.000000	1023.000000	1023.000000	2046.000000
6.160000	-0.053793	-31.791754	-7.177351	-7.089730	-7.930041	-9.594630	0.000000	-10.000000	0.033333	2.266667	-145.000000	1023.000000	1023.000000	2046.000000
6.180000	-0.053930	-31.872396	-7.226039	-7.117719	-7.977874	-9.550765	0.000000	-10.000000	0.041667	2.716667	-145.000000	1023.000000	1023.000000	2046.000000
6.200000	-0.054398	-32.149212	-7.346265	-7.132518	-8.044507	-9.625919	0.000000	-10.000000	0.041667	3.066667	-145.000000	1023.000000	1023.000000	2046.000000
6.220000	-0.055024	-32.519180	-7.471587	-7.183651	-8.163646	-9.700295	0.000000	-10.000000	0.033333	3.533333	-145.000000	1023.000000	1023.000000	2046.000000
6.240000	-0.055387	-32.733643	-7.590018	-7.102261	-8.245084	-9.796279	0.000000	-10.000000	0.025000	3.766667	-145.000000	1023.000000	1023.000000	2046.000000
6.260000	-0.055733	-32.938229	-7.706035	-7.095325	-8.321792	-9.815075	0.000000	-10.000000	0.025000	3.950000	-145.000000	1023.000000	1023.000000	2046.000000
6.280000	-0.055417	-32.751282	-7.616092	-7.058892	-8.367740	-9.708558	0.000000	-10.000000	0.025000	3.850000	-145.000000	1023.000000	1023.000000	2046.000000
6.300000	-0.054883	-32.435635	-7.628927	-6.947836	-8.323268	-9.535604	0.000000	-10.000000	0.025000	3.850000	-145.000000	1023.000000	1023.000000	2046.000000
6.320000	-0.054419	-32.161510	-7.670887	-6.931574	-8.175298	-9.383752	0.000000	-10.000000	0.033333	3.716667	-145.000000	1023.000000	1023.000000	2046.000000
6.340000	-0.054304	-32.093956	-7.648543	-6.934257	-8.156508	-9.354646	0.000000	-10.000000	0.025000	3.716667	-145.000000	1023.000000	1023.000000	2046.000000
6.360000	-0.055415	-32.750187	-7.863582	-7.128729	-8.221892	-9.535986	0.000000	-10.000000	0.016667	4.116667	-145.000000	1023.000000	1023.000000	2046.000000
6.380000	-0.057501	-33.982811	-8.288404	-7.408365	-8.366753	-9.919289	0.000000	-10.000000	0.000000	5.116667	-145.000000	1023.000000	1023.000000	2046.000000
6.400000	-0.059728	-35.299522	-8.717806	-7.584849	-8.658277	-10.338592	0.000000	-10.000000	0.000000	6.483334	-145.000000	1023.000000	1023.000000	2046.000000
6.420000	-0.061535	-36.367081	-9.132394	-7.770185	-8.914846	-10.549654	0.000000	-10.000000	0.000000	7.550000	-145.000000	1023.000000	1023.000000	2046.000000
6.440000	-0.062955	-37.206291	-9.547106	-7.871946	-9.074854	-10.712385	0.000000	-10.000000	0.000000	8.433333	-89.666664	1023.000000	1023.000000	2046.000000
6.460000	-0.063613	-37.595230	-9.729308	-7.967635	-9.161398	-10.736890	0.000000	-10.000000	0.000000	9.266666	-31.333334	1023.000000	1023.000000	2046.000000
6.480000	-0.064040	-37.847420	-9.831724	-7.984341	-9.289565	-10.741791	0.000000	-10.000000	0.000000	10.000000	27.000000	1023.000000	1023.000000	2046.000000
6.500000	-0.064172	-37.925724	-10.000300	-7.896696	-9.298935	-10.729794	0.000000	-10.000000	0.000000	10.450000	30.000000	1023.000000	1023.000000	2046.000000
6.520000	-0.064084	-37.873604	-9.955047	-7.860205	-9.418949	-10.639404	0.000000	-10.000000	-0.016667	10.500000	31.000000	1023.000000	1023.000000	2046.000000
6.540000	-0.063632	-37.606323	-10.058696	-7.659473	-9.373288	-10.514867	0.000000	-10.000000	-0.033333	10.966667	33.333332	1023.000000	1023.000000	2046.000000
6.560000	-0.063284	-37.400917	-10.106301	-7.600252	-9.358600	-10.335766	0.000000	-10.000000	-0.058333	11.683333	37.000000	1023.000000	1023.000000	2046.000000
6.580000	-0.062592	-36.991745	-10.105963	-7.442917	-9.291959	-10.150906	0.000000	-10.000000	-0.083333	13.016667	40.833332	1023.000000	1023.000000	2046.000000
6.600000	-0.061929	-36.599998	-10.069247	-7.326131	-9.271406	-9.933214	0.000000	-10.000000	-0.125000	14.416667	44.833332	1023.000000	1023.000000	2046.000000
6.620000	-0.060941	-36.016251	-10.023379	-7.164695	-9.176322	-9.651853	0.000000	-10.000000	-0.175000	16.266666	49.333332	1023.000000	1023.000000	2046.000000
6.640000	-0.059885	-35.391861	-9.901877	-7.000565	-9.082213	-9.407204	0.000000	-10.000000	-0.208333	17.733334	54.333332	1023.000000	1023.000000	2046.000000
6.660000	-0.058463	-34.551563	-9.706875	-6.795651	-8.921279	-9.127760	0.000000	-10.000000	-0.241667	19.049999	60.166668	1023.000000	1023.000000	2046.000000
6.680000	-0.057261	-33.841084	-9.457785	-6.789251	-8.793533	-8.800514	0.000000	-10.000000	-0.275000	20.116667	66.166664	1023.000000	1023.000000	2046.000000
6.700000	-0.055857	-33.011337	-9.117805	-6.760404	-8.675535	-8.457593	0.000000	-10.000000	-0.341667	21.750000	72.833336	1023.000000	1023.000000	2046.000000
6.720000	-0.054383	-32.140499	-8.849447	-6.696550	-8.454639	-8.139861	0.000000	-10.000000	-0.408333	23.716667	79.666664	1023.000000	1023.000000	2046.000000
6.740000	-0.052790	-31.199060	-8.549186	-6.742003	-8.162915	-7.744956	0.000000	-10.000000	-0.483333	25.650000	87.333336	1023.000000	1023.000000	2046.000000
6.760000	-0.051271	-30.301308	-8.169338	-6.814065	-7.919321	-7.398584	0.000000	-10.000000	-0.558333	27.500000	95.666664	1023.000000	1023.000000	2046.000000
6.780000	-0.050345	-29.753630	-7.868552	-6.999077	-7.770522	-7.115479	0.000000	-10.000000	-0.633333	29.583334	104.500000	1023.000000	1023.000000	2046.000000
6.800000	-0.049276	-29.122351	-7.646437	-6.972692	-7.541043	-6.962179	0.000000	-10.000000	-0.700000	31.733335	114.000000	1023.000000	1023.000000	2046.000000
6.820000	-0.048291	-28.539776	-7.391248	-6.975996	-7.461463	-6.711069	0.000000	-10.000000	-0.758333	33.850002	124.166664	1023.000000	1023.000000	2046.000000
6.840000	-0.047073	-27.820412	-7.128392	-6.870155	-7.370027	-6.451837	0.000000	-10.000000	-0.833333	35.366669	135.333328	1023.000000	1023.000000	2046.000000
6.860000	-0.045618	-26.959984	-6.911268	-6.604425	-7.194442	-6.249848	0.000000	-10.000000	-0.900000	37.016666	147.000000	1023.000000	1023.000000	2046.000000
6.880000	-0.044244	-26.148067	-6.835472	-6.435126	-6.980976	-5.896493	0.000000	-10.000000	-0.958333	38.133335	159.000000	1023.000000	1023.000000	2046.000000
6.900000	-0.042409	-25.063890	-6.622898	-6.094938	-6.775359	-5.570696	0.000000	-10.000000	-1.000000	39.166668	171.333328	1023.000000	1023.000000	2046.000000
6.920000	-0.040327	-23.833025	-6.387414	-5.762703	-6.524953	-5.157954	0.000000	-10.000000	-1.041667	40.016666	184.166672	1023.000000	1023.000000	2046.000000
6.940000	-0.038243	-22.601648	-6.133482	-5.467405	-6.266878	-4.733882	0.000000	-10.000000	-1.083333	40.816666	197.333328	1023.000000	1023.000000	2046.000000
6.960000	-0.036027	-21.291826	-5.819077	-5.144729	-5.988797	-4.339223	0.000000	-10.000000	-1.125000	41.700001	210.833328	1023.000000	1023.000000	2046.000000
6.980000	-0.034010	-20.099693	-5.546364	-4.938030	-5.726431	-3.888868	0.000000	-10.000000	-1.166667	42.066666	224.500000	1023.000000	1023.000000	2046.000000
7.000000	-0.031782	-18.783005	-5.241011	-4.642243	-5.393219	-3.506531	0.000000	-10.000000	-1.191667	42.416668	238.500000	1023.000000	1023.000000	2046.000000
7.020000	-0.029902	-17.672127	-5.019331	-4.485869	-5.081089	-3.085838	0.000000	-10.000000	-1.191667	42.516666	252.666672	1023.000000	1023.000000	2046.000000
7.040000	-0.027758	-16.404858	-4.766592	-4.245294	-4.733692	-2.659280	0.000000	-10.000000	-1.191667	42.866669	267.000000	1023.000000	1023.000000	2046.000000
7.060000	-0.025558	-15.104718	-4.420434	-3.940538	-4.462958	-2.280787	0.000000	-10.000000	-1.175000	43.099998	281.333344	1023.000000	1023.000000	2046.000000
7.080000	-0.023475	-13.873973	-4.152860	-3.631093	-4.209899	-1.880121	0.000000	-10.000000	-1.158333	43.333332	295.666656	1023.000000	1023.000000	2046.000000
7.100000	-0.021365	-12.626780	-3.889650	-3.322312	-3.887764	-1.527054	0.000000	-10.000000	-1.116667	43.000000	310.000000	1023.000000	1023.000000	2046.000000
7.120000	-0.019406	-11.468966	-3.649677	-3.033761	-3.609072	-1.176456	0.000000	-10.000000	-1.083333	42.250000	324.333344	1023.000000	1023.000000	2046.000000
7.140000	-0.017423	-10.296742	-3.372578	-2.820344	-3.356260	-0.747560	0.000000	-10.000000	-1.066667	41.366665	338.500000	1023.000000	1023.000000	2046.000000
7.160000	-0.015568	-9.200425	-3.147086	-2.511491	-3.116687	-0.425162	0.000000	-10.000000	-1.058333	40.866665	352.500000	1023.000000	1023.000000	2046.000000
7.180000	-0.013887	-8.207396	-2.942532	-2.355235	-2.868902	-0.040727	0.000000	-10.000000	-1.041667	40.666668	366.333344	1023.000000	1023.000000	2046.000000
7.200000	-0.012041	-7.116376	-2.691818	-2.084023	-2.623052	0.282517	0.000000	-10.000000	-1.008333	40.216667	380.000000	1023.000000	1023.000000	2046.000000
7.220000	-0.010387	-6.138796	-2.488302	-1.785449	-2.429223	0.564178	0.000000	-10.000000	-0.966667	39.533333	393.500000	1023.000000	1023.000000	2046.000000
7.240000	-0.008633	-5.102307	-2.249517	-1.528100	-2.172757	0.848067	0.000000	-10.000000	-0.933333	39.083336	406.833344	1023.000000	1023.000000	2046.000000
7.260000	-0.006702	-3.960761	-1.999830	-1.252553	-1.866349	1.157972	0.000000	-10.000000	-0.908333	38.783333	420.000000	1023.000000	1023.000000	2046.000000
7.280000	-0.005261	-3.109022	-1.778761	-1.093945	-1.633428	1.397112	0.000000	-10.000000	-0.925000	38.533333	433.000000	1023.000000	1023.000000	2046.000000
7.300000	-0.004311	-2.547724	-1.691828	-1.003048	-1.430009	1.577161	0.000000	-10.000000	-0.958333	38.383335	445.833344	1023.000000	1023.000000	2046.000000
7.320000	-0.003687	-2.179211	-1.574190	-0.902443	-1.384284	1.681706	0.000000	-10.000000	-1.000000	38.500000	458.666656	1023.000000	1023.000000	2046.000000
7.340000	-0.002581	-1.525234	-1.504053	-0.701148	-1.189010	1.868977	0.000000	-10.000000	-1.016667	38.800003	471.500000	1023.000000	1023.000000	2046.000000
7.360000	-0.001188	-0.702227	-1.246046	-0.427768	-1.106872	2.078458	0.000000	-10.000000	-1.016667	39.050003	484.333344	1023.000000	1023.000000	2046.000000
7.380000	0.000527	0.311705	-1.052214	-0.206265	-0.901396	2.471580	0.000000	-10.000000	-0.966667	38.700001	497.333344	1023.000000	1023.000000	2046.000000
7.400000	0.002429	1.435666	-0.868996	0.099707	-0.637832	2.842788	0.000000	-10.000000	-0.941667	38.466667	510.166656	1023.000000	1023.000000	2046.000000
7.420000	0.003755	2.219210	-0.799802	0.227239	-0.498229	3.290001	0.000000	-10.000000	-0.908333	37.833336	523.166687	1023.000000	1023.000000	2046.000000
7.440000	0.004865	2.875291	-0.783977	0.467757	-0.260601	3.452112	0.000000	-10.000000	-0.950000	37.883335	535.833313	1023.000000	1023.000000	2046.000000
7.460000	0.004504	2.662120	-0.797350	0.338589	-0.191126	3.312008	0.000000	-10.000000	-0.933333	38.099998	548.500000	1023.000000	1023.000000	2046.000000
7.480000	0.003601	2.128044	-0.930794	0.262178	-0.152155	2.948815	0.000000	-10.000000	-0.950000	38.349998	561.166687	1023.000000	1023.000000	2046.000000
7.500000	0.002145	1.267474	-1.183795	0.159114	-0.241956	2.534110	0.000000	-10.000000	-0.916667	38.666668	574.000000	1023.000000	1023.000000	2046.000000
7.520000	0.001012	0.598180	-1.423573	0.058307	-0.420086	2.383531	0.000000	-10.000000	-0.916667	38.716667	582.666687	1023.000000	1023.000000	2046.000000
7.540000	0.000562	0.332278	-1.655642	0.091949	-0.434082	2.330052	0.000000	-10.000000	-0.891667	38.266666	595.333313	1023.000000	1023.000000	2046.000000
7.560000	0.000483	0.285387	-1.687993	0.026325	-0.505421	2.452476	0.000000	-10.000000	-0.908333	38.033333	608.000000	1023.000000	1023.000000	2046.000000
7.580000	0.001181	0.697820	-1.741723	0.163524	-0.380746	2.656764	0.000000	-10.000000	-0.950000	37.816666	624.666687	1023.000000	1023.000000	2046.000000
7.600000	0.002015	1.190840	-1.683959	0.386682	-0.345135	2.833252	0.000000	-10.000000	-0.991667	38.783333	637.333313	1023.000000	1023.000000	2046.000000
7.620000	0.002878	1.701092	-1.570393	0.529413	-0.363847	3.105919	0.000000	-10.000000	-1.033333	39.216667	650.000000	1023.000000	1023.000000	2046.000000
7.640000	0.004186	2.473663	-1.535251	0.893349	-0.212242	3.327807	0.000000	-10.000000	-1.041667	39.950001	663.166687	1023.000000	1023.000000	2046.000000
7.660000	0.005197	3.071414	-1.453286	1.177332	-0.180960	3.528328	0.000000	-10.000000	-1.066667	40.183334	676.333313	1023.000000	1023.000000	2046.000000
7.680000	0.006639	3.923758	-1.427489	1.501627	-0.028791	3.878411	0.000000	-10.000000	-1.083333	40.666668	689.666687	1023.000000	1023.000000	2046.000000
7.700000	0.008165	4.825224	-1.278024	1.865400	0.080968	4.156881	0.000000	-10.000000	-1.091667	41.016666	703.000000	1023.000000	1023.000000	2046.000000
7.720000	0.009738	5.755015	-1.185249	2.233640	0.211204	4.495420	0.000000	-10.000000	-1.091667	41.216667	716.666687	1023.000000	1023.000000	2046.000000
7.740000	0.011539	6.819695	-1.055525	2.608738	0.415233	4.851249	0.000000	-10.000000	-1.075000	41.183334	730.500000	1023.000000	1023.000000	2046.000000
7.760000	0.013273	7.844143	-0.884005	2.948418	0.580544	5.199186	0.000000	-10.000000	-1.108333	41.150002	744.333313	1023.000000	1023.000000	2046.000000
7.780000	0.015312	9.049109	-0.616716	3.259711	0.778700	5.627413	0.000000	-10.000000	-1.116667	41.283333	758.000000	1023.000000	1023.000000	2046.000000
7.800000	0.017367	10.264134	-0.315311	3.730163	0.994970	5.854312	0.000000	-10.000000	-1.158333	41.750000	771.666687	1023.000000	1023.000000	2046.000000
7.820000	0.019585	11.574488	-0.126982	4.162353	1.283157	6.255959	0.000000	-10.000000	-1.150000	42.083332	785.500000	1023.000000	1023.000000	2046.000000
7.840000	0.021981	12.990887	0.273257	4.459158	1.567214	6.691258	0.000000	-10.000000	-1.175000	42.400002	799.500000	1023.000000	1023.000000	2046.000000
7.860000	0.024315	14.370383	0.720299	4.745041	1.855392	7.049651	0.000000	-10.000000	-1.166667	42.450001	813.500000	1023.000000	1023.000000	2046.000000
7.880000	0.026178	15.471023	0.995239	4.864925	2.198050	7.412809	0.000000	-10.000000	-1.175000	42.383335	827.666687	1023.000000	1023.000000	2046.000000
7.900000	0.027827	16.445839	1.280166	5.003561	2.490356	7.671754	0.000000	-10.000000	-1.191667	42.566666	842.000000	1023.000000	1023.000000	2046.000000
7.920000	0.029318	17.327036	1.441748	5.162880	2.733071	7.989336	0.000000	-10.000000	-1.216667	42.733334	856.333313	1023.000000	1023.000000	2046.000000
7.940000	0.030866	18.241791	1.618071	5.437870	3.018609	8.167242	0.000000	-10.000000	-1.258333	43.416668	870.500000	1023.000000	1023.000000	2046.000000
7.960000	0.032439	19.171247	1.878285	5.706963	3.185252	8.400747	0.000000	-10.000000	-1.291667	43.633335	884.833313	1023.000000	1023.000000	2046.000000
7.980000	0.034223	20.225950	1.874585	6.138944	3.530129	8.682292	0.000000	-10.000000	-1.341667	44.216667	899.333313	1023.000000	1023.000000	2046.000000
8.000000	0.036283	21.443222	2.135573	6.596758	3.691818	9.019073	0.000000	-10.000000	-1.358333	44.450001	914.000000	1023.000000	1023.000000	2046.000000
8.020000	0.038646	22.839653	2.374742	7.071976	3.916422	9.476514	0.000000	-10.000000	-1.391667	45.266666	928.666687	1023.000000	1023.000000	2046.000000
8.040000	0.041518	24.537289	2.580961	7.629309	4.295775	10.031243	0.000000	-10.000000	-1.433333	46.000000	943.666687	1023.000000	1023.000000	2046.000000
8.060000	0.044186	26.113716	2.955223	8.093999	4.546468	10.518025	0.000000	-10.000000	-1.516667	46.866669	958.833313	1023.000000	1023.000000	2046.000000
8.080000	0.046910	27.723969	3.248230	8.625996	4.864983	10.984760	0.000000	-10.000000	-1.575000	47.800003	974.333313	1023.000000	1023.000000	2046.000000
8.100000	0.049842	29.456587	3.529088	9.242016	5.199537	11.485946	0.000000	-10.000000	-1.608333	48.650002	990.000000	1023.000000	1023.000000	2046.000000
8.120000	0.052683	31.135927	3.790725	9.832131	5.508508	12.004562	0.000000	-10.000000	-1.633333	49.483334	1006.166687	1023.000000	1023.000000	2046.000000
8.140000	0.055556	32.833672	4.039638	10.405404	5.740099	12.648531	0.000000	-10.000000	-1.650000	49.766666	1022.500000	1023.000000	1023.000000	2046.000000
8.160000	0.057981	34.267067	4.241639	10.872111	5.902675	13.250643	0.000000	-10.000000	-1.691667	50.150002	1039.166626	1023.000000	1023.000000	2046.000000
8.180000	0.060049	35.488712	4.197451	11.354874	6.117327	13.819061	0.000000	-10.000000	-1.725000	50.750000	1055.833374	1023.000000	1023.000000	2046.000000
8.200000	0.062097	36.699341	4.355718	11.803778	6.257495	14.282351	0.000000	-10.000000	-1.791667	51.533337	1072.666626	1023.000000	1023.000000	2046.000000
8.220000	0.064254	37.974098	4.536192	12.251083	6.382024	14.804800	0.000000	-10.000000	-1.791667	52.400002	1089.666626	1023.000000	1023.000000	2046.000000
8.240000	0.066827	39.494816	4.669349	12.869245	6.655164	15.301059	0.000000	-10.000000	-1.800000	52.483334	1107.000000	1023.000000	1023.000000	2046.000000
8.260000	0.069120	40.850075	4.813966	13.357222	6.745154	15.933731	0.000000	-10.000000	-1.808333	52.799999	1124.666626	1023.000000	1023.000000	2046.000000
8.280000	0.071394	42.193707	4.723217	13.991028	6.925840	16.553623	0.000000	-10.000000	-1.808333	52.666668	1142.166626	1023.000000	1023.000000	2046.000000
8.300000	0.073299	43.319569	4.784931	14.439802	7.106303	16.988533	0.000000	-10.000000	-1.850000	52.933334	1159.833374	1023.000000	1023.000000	2046.000000
8.320000	0.074692	44.142826	4.776596	14.838155	7.311448	17.216629	0.000000	-10.000000	-1.850000	52.950001	1177.333374	1023.000000	1023.000000	2046.000000
8.340000	0.075041	44.349060	4.682199	15.022978	7.547369	17.096516	0.000000	-10.000000	-1.941667	53.300003	1195.000000	1023.000000	1023.000000	2046.000000
8.360000	0.074841	44.230846	4.505025	15.161198	7.604348	16.960276	0.000000	-10.000000	-1.983333	53.966667	1212.666626	1023.000000	1023.000000	2046.000000
8.380000	0.074404	43.972473	4.111348	15.457144	7.544264	16.859716	0.000000	-10.000000	-2.041667	54.700001	1230.500000	1023.000000	1023.000000	2046.000000
8.400000	0.074199	43.851463	3.847250	15.757589	7.379344	16.867279	0.000000	-10.000000	-2.041667	55.200001	1248.666626	1023.000000	1023.000000	2046.000000
8.420000	0.074243	43.877392	3.559369	16.098272	7.279028	16.940723	0.000000	-10.000000	-2.000000	55.383335	1267.000000	1023.000000	1023.000000	2046.000000
8.440000	0.074918	44.276310	3.401736	16.273293	7.364671	17.236609	0.000000	-10.000000	-1.975000	55.216667	1285.500000	1023.000000	1023.000000	2046.000000
8.460000	0.076315	45.102085	3.412309	16.732176	7.421824	17.535774	0.000000	-10.000000	-1.966667	55.383335	1304.000000	1023.000000	1023.000000	2046.000000
8.480000	0.077621	45.873947	3.329150	17.154757	7.568660	17.821381	0.000000	-10.000000	-2.075000	55.750000	1322.500000	1023.000000	1023.000000	2046.000000
8.500000	0.079199	46.806355	3.388431	17.607174	7.655223	18.155529	0.000000	-10.000000	-2.141667	56.833336	1341.000000	1023.000000	1023.000000	2046.000000
8.520000	0.080735	47.714588	3.317105	18.105330	7.758999	18.533155	0.000000	-10.000000	-2.200000	57.566666	1353.333374	1023.000000	1023.000000	2046.000000
8.540000	0.082559	48.792610	3.250341	18.679390	7.944640	18.918242	0.000000	-10.000000	-2.150000	57.849998	1372.333374	1023.000000	1023.000000	2046.000000
8.560000	0.084559	49.974625	3.336637	19.281334	7.991839	19.364813	0.000000	-10.000000	-2.116667	57.516666	1391.500000	1023.000000	1023.000000	2046.000000
8.580000	0.086652	51.211308	3.333723	19.953943	8.060743	19.862898	0.000000	-10.000000	-2.133333	57.500000	1417.000000	1023.000000	1023.000000	2046.000000
8.600000	0.089172	52.700943	3.442065	20.663601	8.251688	20.343586	0.000000	-10.000000	-2.150000	57.783333	1436.000000	1023.000000	1023.000000	2046.000000
8.620000	0.091291	53.952835	3.460715	21.244835	8.376684	20.870602	0.000000	-10.000000	-2.191667	58.416668	1455.333374	1023.000000	1023.000000	2046.000000
8.640000	0.094045	55.580814	3.548153	21.875475	8.690741	21.466448	0.000000	-10.000000	-2.166667	58.466667	1474.666626	1023.000000	1023.000000	2046.000000
8.660000	0.096875	57.252850	3.644714	22.509354	8.944711	22.154072	0.000000	-10.000000	-2.200000	58.583336	1494.333374	1023.000000	1023.000000	2046.000000
8.680000	0.099881	59.029430	3.782822	23.199015	9.278115	22.769478	0.000000	-10.000000	-2.250000	58.733334	1513.666626	1023.000000	1023.000000	2046.000000
8.700000	0.103311	61.057045	4.018203	23.888367	9.695024	23.455452	0.000000	-10.000000	-2.416667	59.683334	1533.333374	1023.000000	1023.000000	2046.000000
8.720000	0.106835	63.139275	4.345101	24.552832	10.080419	24.160923	0.000000	-10.000000	-2.500000	61.133335	1553.000000	1023.000000	1023.000000	2046.000000
8.740000	0.110293	65.183014	4.670223	25.197224	10.510914	24.804651	0.000000	-10.000000	-2.516667	62.116669	1573.333374	1023.000000	1023.000000	2046.000000
8.760000	0.112638	66.568924	4.861531	25.477501	10.851639	25.378252	0.000000	-10.000000	-2.525000	62.583336	1593.833374	1023.000000	1023.000000	2046.000000
8.780000	0.115076	68.010193	5.099521	25.947233	11.144511	25.818928	0.000000	-10.000000	-2.491667	62.600002	1614.666626	1023.000000	1023.000000	2046.000000
8.800000	0.117101	69.206490	5.225109	26.315826	11.450674	26.214880	0.000000	-10.000000	-2.433333	61.916668	1635.500000	1023.000000	1023.000000	2046.000000
8.820000	0.119089	70.381645	5.372707	26.748127	11.710248	26.550560	0.000000	-10.000000	-2.275000	60.666668	1656.333374	1023.000000	1023.000000	2046.000000
8.840000	0.121816	71.992981	5.643818	27.397078	11.955674	26.996412	0.000000	-10.000000	-2.233333	59.566666	1676.833374	1023.000000	1023.000000	2046.000000
8.860000	0.124722	73.710732	5.858735	28.038240	12.206424	27.607336	0.000000	-10.000000	-2.175000	58.583336	1697.000000	1023.000000	1023.000000	2046.000000
8.880000	0.128309	75.830330	6.117627	28.823738	12.559144	28.329823	0.000000	-10.000000	-2.133333	58.083336	1716.666626	1023.000000	1023.000000	2046.000000
8.900000	0.131866	77.933083	6.500437	29.586390	12.808002	29.038252	0.000000	-10.000000	-2.066667	57.216667	1736.000000	1023.000000	1023.000000	2046.000000
8.920000	0.135598	80.138290	6.604046	30.464481	13.226385	29.843382	0.000000	-10.000000	-2.066667	56.816669	1755.166626	1023.000000	1023.000000	2046.000000
8.940000	0.139753	82.593735	6.918493	31.366251	13.620648	30.688339	0.000000	-10.000000	-2.075000	56.466667	1774.166626	1023.000000	1023.000000	2046.000000
8.960000	0.143483	84.798645	7.194981	32.225479	13.860267	31.517918	0.000000	-10.000000	-2.075000	56.633335	1793.166626	1023.000000	1023.000000	2046.000000
8.980000	0.147103	86.937874	7.260856	33.157082	14.187984	32.331951	0.000000	-10.000000	-2.025000	56.750000	1812.000000	1023.000000	1023.000000	2046.000000
9.000000	0.150013	88.657707	7.420460	33.871017	14.389093	32.977139	0.000000	-10.000000	-1.925000	56.350002	1831.000000	1023.000000	1023.000000	2046.000000
9.020000	0.152947	90.391785	7.670746	34.500523	14.540152	33.680363	0.000000	-10.000000	-1.808333	54.833336	1849.833374	1023.000000	1023.000000	2046.000000
9.040000	0.155143	91.689476	7.819517	35.007744	14.703977	34.158234	0.000000	-10.000000	-1.666667	52.800003	1868.333374	1023.000000	1023.000000	2046.000000
9.060000	0.156536	92.512535	7.865109	35.413921	14.745926	34.487579	0.000000	-10.000000	-1.541667	50.683334	1886.333374	1023.000000	1023.000000	2046.000000
9.080000	0.158657	93.766098	7.823774	36.042789	14.886001	35.013531	0.000000	-10.000000	-1.441667	49.016666	1903.500000	1023.000000	1023.000000	2046.000000
9.100000	0.161020	95.162643	7.747119	36.911732	15.118965	35.384830	0.000000	-10.000000	-1.466667	48.350002	1920.000000	1023.000000	1023.000000	2046.000000
9.120000	0.162799	96.214188	7.831215	37.453030	15.363546	35.566399	0.000000	-10.000000	-1.525000	48.766666	1936.166626	1023.000000	1023.000000	2046.000000
9.140000	0.163331	96.528770	7.863455	37.609371	15.545441	35.510506	0.000000	-10.000000	-1.608333	49.666668	1952.500000	1023.000000	1023.000000	2046.000000
9.160000	0.162964	96.311554	7.641030	37.797894	15.604590	35.268040	0.000000	-10.000000	-1.625000	50.633331	1969.000000	1023.000000	1023.000000	2046.000000
9.180000	0.162323	95.932915	7.263634	37.988560	15.497090	35.183628	0.000000	-10.000000	-1.625000	51.133331	1980.000000	1023.000000	1023.000000	2046.000000
9.200000	0.162088	95.794052	6.917295	38.281021	15.378733	35.217003	0.000000	-10.000000	-1.566667	50.616665	1996.833374	1023.000000	1023.000000	2046.000000
9.220000	0.162328	95.935974	6.751187	38.634102	15.297385	35.253300	0.000000	-10.000000	-1.533333	49.783333	2013.666626	1023.000000	1023.000000	2046.000000
9.240000	0.163567	96.668167	6.625414	39.104877	15.361927	35.575947	0.000000	-10.000000	-1.500000	49.016666	2036.000000	1023.000000	1023.000000	2046.000000
9.260000	0.165047	97.542709	6.564939	39.701889	15.377987	35.897896	0.000000	-10.000000	-1.541667	48.950001	2052.500000	1023.000000	1023.000000	2046.000000
9.280000	0.166531	98.420006	6.513512	40.294067	15.372558	36.239864	0.000000	-10.000000	-1.633333	49.616665	2068.833252	1023.000000	1023.000000	2046.000000
9.300000	0.168452	99.555107	6.423183	41.021019	15.460288	36.650623	0.000000	-10.000000	-1.733333	50.783333	2085.333252	1023.000000	1023.000000	2046.000000
9.320000	0.170397	100.704765	6.321781	41.765026	15.535542	37.082417	0.000000	-10.000000	-1.808333	52.083332	2102.000000	1023.000000	1023.000000	2046.000000
9.340000	0.172439	101.911201	6.269657	42.480820	15.611897	37.548828	0.000000	-10.000000	-1.816667	53.016666	2119.166748	1023.000000	1023.000000	2046.000000
9.360000	0.174539	103.152283	6.271954	43.307861	15.577085	37.995384	0.000000	-10.000000	-1.816667	53.383335	2130.666748	1023.000000	1023.000000	2046.000000
9.380000	0.176806	104.492111	6.138776	44.150051	15.596495	38.606789	0.000000	-10.000000	-1.875000	53.950001	2148.500000	1023.000000	1023.000000	2046.000000
9.400000	0.179359	106.000992	5.995174	45.017250	15.713964	39.274609	0.000000	-10.000000	-2.041667	55.016666	2166.500000	1023.000000	1023.000000	2046.000000
9.420000	0.182073	107.605194	6.030406	45.888535	15.825885	39.860371	0.000000	-10.000000	-2.250000	57.066666	2190.500000	1023.000000	1023.000000	2046.000000
9.440000	0.184902	109.277061	6.091273	46.666004	16.020508	40.499275	0.000000	-10.000000	-2.375000	59.166668	2209.000000	1023.000000	1023.000000	2046.000000
9.460000	0.188070	111.149117	6.212845	47.617733	16.191137	41.127396	0.000000	-10.000000	-2.425000	60.683334	2228.166748	1023.000000	1023.000000	2046.000000
9.480000	0.191734	113.314819	6.299239	48.671841	16.461363	41.882378	0.000000	-10.000000	-2.433333	61.216667	2241.333252	1023.000000	1023.000000	2046.000000
9.500000	0.195792	115.712845	6.592097	49.811295	16.625607	42.683849	0.000000	-10.000000	-2.425000	61.200001	2255.000000	1023.000000	1023.000000	2046.000000
9.520000	0.200075	118.244370	6.657548	51.113205	16.936626	43.536991	0.000000	-10.000000	-2.475000	61.616669	2268.666748	1023.000000	1023.000000	2046.000000
9.540000	0.203606	120.331116	6.704728	52.019798	17.235598	44.370995	0.000000	-10.000000	-2.591667	63.183334	2296.166748	1023.000000	1023.000000	2046.000000
9.560000	0.206308	121.927780	6.877913	52.857201	17.317543	44.875122	0.000000	-10.000000	-2.700000	64.866669	2324.000000	1023.000000	1023.000000	2046.000000
9.580000	0.208332	123.124390	6.727407	53.560112	17.609615	45.227253	0.000000	-10.000000	-2.691667	65.433334	2352.500000	1023.000000	1023.000000	2046.000000
9.600000	0.210162	124.205826	6.761583	54.178432	17.714371	45.551441	0.000000	-10.000000	-2.591667	64.416672	2374.500000	1023.000000	1023.000000	2046.000000
9.620000	0.212676	125.691559	6.927310	54.994446	17.780218	45.989586	0.000000	-10.000000	-2.525000	63.483334	2396.166748	1023.000000	1023.000000	2046.000000
9.640000	0.216033	127.675491	7.068883	55.976284	18.003801	46.626518	0.000000	-10.000000	-2.500000	63.000000	2417.500000	1023.000000	1023.000000	2046.000000
9.660000	0.220106	130.082581	7.323689	57.195816	18.203554	47.359524	0.000000	-10.000000	-2.566667	63.183334	2438.666748	1023.000000	1023.000000	2046.000000
9.680000	0.224758	132.831894	7.503009	58.434452	18.522381	48.372051	0.000000	-10.000000	-2.625000	63.416668	2459.666748	1023.000000	1023.000000	2046.000000
9.700000	0.229526	135.649826	7.745912	59.716091	18.776283	49.411549	0.000000	-10.000000	-2.716667	63.916668	2480.833252	1023.000000	1023.000000	2046.000000
9.720000	0.234156	138.386246	7.880979	61.106258	19.048450	50.350555	0.000000	-10.000000	-2.741667	64.183334	2494.833252	1023.000000	1023.000000	2046.000000
9.740000	0.238379	140.882248	7.833313	62.330448	19.384399	51.334091	0.000000	-10.000000	-2.783333	64.766663	2516.500000	1023.000000	1023.000000	2046.000000
9.760000	0.242394	143.254745	8.179994	63.404785	19.447182	52.222786	0.000000	-10.000000	-2.741667	65.000000	2538.333252	1023.000000	1023.000000	2046.000000
9.780000	0.245767	145.248230	8.184883	64.404434	19.747517	52.911392	0.000000	-10.000000	-2.666667	64.550003	2567.333252	1023.000000	1023.000000	2046.000000
9.800000	0.248842	147.065582	8.204039	65.419060	19.950783	53.491707	0.000000	-10.000000	-2.558333	63.683334	2589.000000	1023.000000	1023.000000	2046.000000
9.820000	0.251701	148.755157	8.149762	66.481895	20.039045	54.084461	0.000000	-10.000000	-2.475000	62.483334	2610.333252	1023.000000	1023.000000	2046.000000
9.840000	0.254369	150.332031	7.922401	67.637360	20.234791	54.537487	0.000000	-10.000000	-2.450000	62.350002	2631.333252	1023.000000	1023.000000	2046.000000
9.860000	0.255966	151.275894	7.815639	68.440903	20.242516	54.776840	0.000000	-10.000000	-2.408334	61.816669	2652.000000	1023.000000	1023.000000	2046.000000
9.880000	0.256427	151.548157	7.445586	68.859009	20.407307	54.836254	0.000000	-10.000000	-2.400000	61.450001	2672.666748	1023.000000	1023.000000	2046.000000
9.900000	0.256055	151.328445	7.096119	69.206100	20.378384	54.647831	0.000000	-10.000000	-2.366667	60.700001	2686.500000	1023.000000	1023.000000	2046.000000
9.920000	0.255647	151.087311	6.742210	69.651039	20.154926	54.539135	0.000000	-10.000000	-2.258333	59.650002	2707.000000	1023.000000	1023.000000	2046.000000
9.940000	0.255598	151.058258	6.379758	70.066063	20.063345	54.549099	0.000000	-10.000000	-2.141667	58.600002	2727.000000	1023.000000	1023.000000	2046.000000
9.960000	0.256117	151.365097	6.220132	70.573639	19.978382	54.592941	0.000000	-10.000000	-2.025000	57.549999	2747.000000	1023.000000	1023.000000	2046.000000
9.980000	0.257317	152.074112	6.061947	71.189308	20.015099	54.807751	0.000000	-10.000000	-2.000000	56.816666	2766.166748	1023.000000	1023.000000	2046.000000
10.000000	0.258714	152.899872	5.951395	71.797058	20.054392	55.097034	0.000000	-10.000000	-1.933333	55.983334	2785.166748	1023.000000	1023.000000	2046.000000
10.020000	0.260238	153.800735	5.973807	72.456802	20.026773	55.343349	0.000000	-10.000000	-1.866667	55.150002	2804.166748	1023.000000	1023.000000	2046.000000
10.040000	0.261825	154.738800	5.819630	73.077705	20.229870	55.611588	0.000000	-10.000000	-1.716667	52.833336	2822.500000	1023.000000	1023.000000	2046.000000
10.060000	0.263438	155.691681	5.856813	73.724129	20.222858	55.887882	0.000000	-10.000000	-1.641667	51.066669	2840.333252	1023.000000	1023.000000	2046.000000
10.080000	0.264914	156.564346	5.794659	74.339172	20.339880	56.090633	0.000000	-10.000000	-1.566667	49.300003	2858.166748	1023.000000	1023.000000	2046.000000
10.100000	0.266569	157.542099	5.639464	74.987534	20.552948	56.362152	0.000000	-10.000000	-1.641667	49.716667	2869.333252	1023.000000	1023.000000	2046.000000
10.120000	0.268288	158.558258	5.747471	75.642136	20.562178	56.606483	0.000000	-10.000000	-1.691667	50.450001	2880.333252	1023.000000	1023.000000	2046.000000
10.140000	0.270078	159.616302	5.613419	76.232590	20.894205	56.876102	0.000000	-10.000000	-1.683333	50.833336	2896.833252	1023.000000	1023.000000	2046.000000
10.160000	0.271765	160.613342	5.675898	76.579163	21.149485	57.208794	0.000000	-10.000000	-1.583333	49.966667	2913.833252	1023.000000	1023.000000	2046.000000
10.180000	0.273776	161.801331	5.808846	77.025139	21.466244	57.501102	0.000000	-10.000000	-1.450000	48.483334	2930.500000	1023.000000	1023.000000	2046.000000
10.200000	0.275770	162.979782	5.813231	77.439499	21.832005	57.895050	0.000000	-10.000000	-1.366667	47.016666	2947.000000	1023.000000	1023.000000	2046.000000
10.220000	0.278185	164.407318	6.020249	77.917679	22.140507	58.328888	0.000000	-10.000000	-1.350000	46.300003	2962.833252	1023.000000	1023.000000	2046.000000
10.240000	0.280831	165.971115	6.157260	78.484123	22.578878	58.750847	0.000000	-10.000000	-1.300000	45.133335	2983.500000	1023.000000	1023.000000	2046.000000
10.260000	0.282738	167.098038	6.306129	78.784233	22.881340	59.126339	0.000000	-10.000000	-1.258333	44.300003	2998.833252	1023.000000	1023.000000	2046.000000
10.280000	0.283521	167.560898	6.291883	78.961273	23.263212	59.044537	0.000000	-10.000000	-1.175000	43.183334	3014.000000	1023.000000	1023.000000	2046.000000
10.300000	0.283413	167.497253	6.071913	78.818642	23.641302	58.965408	0.000000	-10.000000	-1.091667	41.616669	3028.333252	1023.000000	1023.000000	2046.000000
10.320000	0.283676	167.652374	6.214544	78.846901	23.844204	58.746723	0.000000	-10.000000	-1.008333	40.049999	3042.666748	1023.000000	1023.000000	2046.000000
10.340000	0.283844	167.751831	6.007267	78.829086	24.169037	58.746445	0.000000	-10.000000	-0.916667	38.600002	3060.833252	1023.000000	1023.000000	2046.000000
10.360000	0.285028	168.451477	6.213679	78.999809	24.406986	58.831005	0.000000	-10.000000	-0.883333	38.250000	3069.666748	1023.000000	1023.000000	2046.000000
10.380000	0.286810	169.504517	6.365165	79.301064	24.753582	59.084713	0.000000	-10.000000	-0.833333	37.650002	3082.666748	1023.000000	1023.000000	2046.000000
10.400000	0.289333	170.996094	6.620758	79.865356	25.139614	59.370361	0.000000	-10.000000	-0.783333	36.383335	3095.166748	1023.000000	1023.000000	2046.000000
10.420000	0.292359	172.784073	6.715410	80.522675	25.655891	59.890102	0.000000	-10.000000	-0.733333	35.116669	3107.666748	1023.000000	1023.000000	2046.000000
10.440000	0.295808	174.822510	6.826602	81.151764	26.197145	60.646999	0.000000	-10.000000	-0.733333	34.183334	3119.833252	1023.000000	1023.000000	2046.000000
10.460000	0.298846	176.618088	6.920658	81.908371	26.548140	61.240913	0.000000	-10.000000	-0.775000	34.383335	3131.333252	1023.000000	1023.000000	2046.000000
10.480000	0.301728	178.321365	6.935012	82.495514	27.002968	61.887875	0.000000	-10.000000	-0.816667	34.583336	3142.833252	1023.000000	1023.000000	2046.000000
10.500000	0.303807	179.549957	7.017948	83.021164	27.197069	62.313782	0.000000	-10.000000	-0.825000	34.900002	3154.333252	1023.000000	1023.000000	2046.000000
10.520000	0.305472	180.533844	6.977529	83.399178	27.500914	62.656219	0.000000	-10.000000	-0.750000	34.533333	3162.166748	1023.000000	1023.000000	2046.000000
10.540000	0.306858	181.353333	6.899677	83.821381	27.686132	62.946136	0.000000	-10.000000	-0.575000	32.250000	3177.500000	1023.000000	1023.000000	2046.000000
10.560000	0.308206	182.149994	6.896122	84.326782	27.736523	63.190567	0.000000	-10.000000	-0.400000	29.766668	3189.000000	1023.000000	1023.000000	2046.000000
10.580000	0.308865	182.539291	6.776825	84.568214	28.050001	63.144257	0.000000	-10.000000	-0.308333	26.666668	3199.666748	1023.000000	1023.000000	2046.000000
10.600000	0.308006	182.031357	6.592821	84.154129	28.374159	62.910255	0.000000	-10.000000	-0.325000	25.483334	3205.833252	1023.000000	1023.000000	2046.000000
10.620000	0.305731	180.687103	6.315158	83.758553	28.355051	62.258343	0.000000	-10.000000	-0.308333	24.066668	3214.666748	1023.000000	1023.000000	2046.000000
10.640000	0.303240	179.214813	5.701309	83.612434	28.261894	61.639172	0.000000	-10.000000	-0.275000	23.516666	3225.500000	1023.000000	1023.000000	2046.000000
10.660000	0.301685	178.296097	5.462710	83.481781	27.955406	61.396202	0.000000	-10.000000	-0.233333	22.966667	3233.333252	1023.000000	1023.000000	2046.000000
10.680000	0.301030	177.908936	5.153684	83.608818	27.969923	61.176514	0.000000	-10.000000	-0.216667	21.233334	3243.333252	1023.000000	1023.000000	2046.000000
10.700000	0.301101	177.950912	5.050536	83.771782	27.986601	61.141991	0.000000	-10.000000	-0.208333	19.816666	3248.166748	1023.000000	1023.000000	2046.000000
10.720000	0.301039	177.913773	4.901958	83.919792	28.053633	61.038391	0.000000	-10.000000	-0.208333	18.616667	3255.166748	1023.000000	1023.000000	2046.000000
10.740000	0.301193	178.005264	4.775480	84.023117	28.155289	61.051373	0.000000	-10.000000	-0.166667	18.200001	3261.500000	1023.000000	1023.000000	2046.000000
10.760000	0.301346	178.095352	4.767509	84.032768	28.183901	61.111176	0.000000	-10.000000	-0.108333	16.316668	3269.833252	1023.000000	1023.000000	2046.000000
10.780000	0.301540	178.209930	4.696206	84.050583	28.197456	61.265686	0.000000	-10.000000	-0.041667	14.216666	3276.000000	1023.000000	1023.000000	2046.000000
10.800000	0.301938	178.445297	4.668195	84.081917	28.344059	61.351124	0.000000	-10.000000	-0.058333	12.750000	3279.666748	1023.000000	1023.000000	2046.000000
10.820000	0.302478	178.764587	4.569153	84.103889	28.590809	61.500736	0.000000	-10.000000	-0.108333	13.800000	3282.666748	1023.000000	1023.000000	2046.000000
10.840000	0.303144	179.158295	4.509061	84.269485	28.800291	61.579460	0.000000	-10.000000	-0.225000	17.100000	3289.166748	1023.000000	1023.000000	2046.000000
10.860000	0.303938	179.627426	4.539275	84.279121	29.019789	61.789249	0.000000	-10.000000	-0.308333	20.400000	3294.000000	1023.000000	1023.000000	2046.000000
10.880000	0.304564	179.997543	4.755795	84.159294	29.072798	62.009651	0.000000	-10.000000	-0.350000	23.083334	3299.833252	1023.000000	1023.000000	2046.000000
10.900000	0.305288	180.425400	4.820386	83.988472	29.419159	62.197388	0.000000	-10.000000	-0.308333	22.766666	3304.666748	1023.000000	1023.000000	2046.000000
10.920000	0.306593	181.196564	5.109652	83.942223	29.590715	62.553967	0.000000	-10.000000	-0.241667	22.266666	3312.166748	1023.000000	1023.000000	2046.000000
10.940000	0.307932	181.987595	5.312530	84.004570	29.813686	62.856819	0.000000	-10.000000	-0.191667	19.866667	3322.000000	1023.000000	1023.000000	2046.000000
10.960000	0.309460	182.890717	5.453061	83.995766	30.152462	63.289429	0.000000	-10.000000	-0.158333	18.216667	3329.333252	1023.000000	1023.000000	2046.000000
10.980000	0.310114	183.277237	5.467432	83.963341	30.407972	63.438492	0.000000	-10.000000	-0.158333	17.700001	3335.833252	1023.000000	1023.000000	2046.000000
11.000000	0.309883	183.141006	5.556781	83.554451	30.652527	63.377247	0.000000	-10.000000	-0.133333	17.566668	3339.833252	1023.000000	1023.000000	2046.000000
11.020000	0.308984	182.609802	5.492738	83.229935	30.907166	62.979961	0.000000	-10.000000	-0.100000	16.950001	3345.833252	1023.000000	1023.000000	2046.000000
11.040000	0.308469	182.304916	5.614545	82.867439	31.009354	62.813580	0.000000	-10.000000	-0.041667	13.900001	3353.333252	1023.000000	1023.000000	2046.000000
11.060000	0.307469	181.714310	5.629206	82.522018	30.966549	62.596539	0.000000	-10.000000	-0.016667	11.933333	3358.666748	1023.000000	1023.000000	2046.000000
11.080000	0.307552	181.763123	5.784928	82.410309	30.963135	62.604755	0.000000	-10.000000	0.000000	10.516666	3363.500000	1023.000000	1023.000000	2046.000000
11.100000	0.307853	181.941284	6.017819	82.321518	30.847027	62.754917	0.000000	-10.000000	0.008333	10.050000	3366.166748	1023.000000	1023.000000	2046.000000
11.120000	0.308844	182.526672	6.285539	82.365280	30.906616	62.969234	0.000000	-10.000000	0.025000	8.250000	3369.833252	1023.000000	1023.000000	2046.000000
11.140000	0.309943	183.176422	6.592521	82.573845	31.009989	63.000065	0.000000	-10.000000	0.041667	4.100000	3373.000000	1023.000000	1023.000000	2046.000000
11.160000	0.311373	184.021683	6.796806	82.811028	31.156168	63.257683	0.000000	-10.000000	0.050000	0.483333	3375.000000	1023.000000	1023.000000	2046.000000
11.180000	0.312684	184.796097	7.041300	82.916512	31.228012	63.610275	0.000000	-10.000000	0.050000	-0.633333	3376.000000	1023.000000	1023.000000	2046.000000
11.200000	0.314508	185.874283	7.151441	83.405762	31.472513	63.844574	0.000000	-10.000000	0.058333	-0.366667	3376.000000	1023.000000	1023.000000	2046.000000
11.220000	0.316390	186.986557	7.365368	83.719154	31.571386	64.330650	0.000000	-10.000000	0.058333	0.233333	3376.000000	1023.000000	1023.000000	2046.000000
11.240000	0.318154	188.029205	7.616046	84.098785	31.605906	64.708466	0.000000	-10.000000	0.058333	-0.333333	3376.000000	1023.000000	1023.000000	2046.000000
11.260000	0.319233	188.666855	7.693621	84.438644	31.704105	64.830482	0.000000	-10.000000	0.050000	0.000000	3376.000000	1023.000000	1023.000000	2046.000000
11.280000	0.319726	188.958206	7.891347	84.426361	31.592764	65.047729	0.000000	-10.000000	0.050000	0.000000	3376.000000	1023.000000	1023.000000	2046.000000
11.300000	0.319321	188.718842	7.857555	84.440895	31.565763	64.854630	0.000000	-10.000000	0.050000	0.000000	3376.000000	1023.000000	1023.000000	2046.000000
11.320000	0.318740	188.375580	7.967986	84.239799	31.403200	64.764603	0.000000	-10.000000	0.050000	0.000000	3376.000000	1023.000000	1023.000000	2046.000000
11.340000	0.318218	188.066895	7.844036	84.317741	31.409454	64.495651	0.000000	-10.000000	0.050000	0.000000	3376.000000	1023.000000	1023.000000	2046.000000
11.360000	0.317382	187.572800	7.955974	84.185608	31.163349	64.267868	0.000000	-10.000000	0.050000	0.000000	3376.000000	1023.000000	1023.000000	2046.000000
11.380000	0.315764	186.616516	7.891709	83.605240	31.299265	63.820301	0.000000	-10.000000	0.058333	0.000000	3376.000000	1023.000000	1023.000000	2046.000000
11.400000	0.313648	185.365829	7.765638	83.256706	31.177765	63.165718	0.000000	-10.000000	0.058333	0.000000	3376.000000	1023.000000	1023.000000	2046.000000
11.420000	0.310427	183.462433	7.624429	82.749298	30.762218	62.326485	0.000000	-10.000000	0.058333	0.000000	3376.000000	1023.000000	1023.000000	2046.000000
11.440000	0.308053	182.059235	7.301497	82.592896	30.466196	61.698654	0.000000	-10.000000	0.058333	0.000000	3376.000000	1023.000000	1023.000000	2046.000000
11.460000	0.306335	181.043777	7.199799	82.465202	30.200659	61.178108	0.000000	-10.000000	0.058333	0.000000	3376.000000	1023.000000	1023.000000	2046.000000
11.480000	0.305146	180.341385	7.207246	82.302666	29.903057	60.928417	0.000000	-10.000000	0.058333	0.000000	3376.000000	1023.000000	1023.000000	2046.000000
11.500000	0.304383	179.890503	7.250924	82.324203	29.779282	60.536098	0.000000	-10.000000	0.050000	0.000000	3376.000000	1023.000000	1023.000000	2046.000000
11.520000	0.303836	179.567245	7.331562	82.234673	29.651335	60.349674	0.000000	-10.000000	0.050000	0.000000	3376.000000	1023.000000	1023.000000	2046.000000
11.540000	0.303432	179.328506	7.393286	82.197418	29.489199	60.248608	0.000000	-10.000000	0.050000	0.000000	3376.000000	1023.000000	1023.000000	2046.000000
11.560000	0.302903	179.015533	7.410845	82.206306	29.339432	60.058952	0.000000	-10.000000	0.050000	0.000000	3376.000000	1023.000000	1023.000000	2046.000000
11.580000	0.302418	178.729050	7.561095	82.181244	29.078117	59.908585	0.000000	-10.000000	0.050000	0.000000	3376.000000	1023.000000	1023.000000	2046.000000
11.600000	0.302218	178.610580	7.512137	82.171379	29.081087	59.845982	0.000000	-10.000000	0.050000	0.000000	3376.000000	1023.000000	1023.000000	2046.000000
11.620000	0.302202	178.601608	7.542082	82.243805	28.993896	59.821819	0.000000	-10.000000	0.050000	0.000000	3376.000000	1023.000000	1023.000000	2046.000000
11.640000	0.302158	178.575623	7.703864	82.034706	28.950336	59.886715	0.000000	-10.000000	0.050000	0.000000	3376.000000	1023.000000	1023.000000	2046.000000
11.660000	0.302471	178.760544	7.886687	81.926575	28.924311	60.022976	0.000000	-10.000000	0.050000	0.000000	3376.000000	1023.000000	1023.000000	2046.000000
11.680000	0.303116	179.141434	8.173727	81.658936	29.035109	60.273663	0.000000	-10.000000	0.050000	0.000000	3376.000000	1023.000000	1023.000000	2046.000000
11.700000	0.304217	179.791962	8.521693	81.567696	29.128378	60.574203	0.000000	-10.000000	0.050000	0.000000	3376.000000	1023.000000	1023.000000	2046.000000
11.720000	0.305313	180.440079	8.791505	81.625725	29.235182	60.787659	0.000000	-10.000000	0.050000	0.000000	3376.000000	1023.000000	1023.000000	2046.000000
11.740000	0.306306	181.026657	9.024834	81.541443	29.257771	61.202602	0.000000	-10.000000	0.050000	0.000000	3376.000000	1023.000000	1023.000000	2046.000000
11.760000	0.306644	181.226425	8.960904	81.444321	29.543316	61.277889	0.000000	-10.000000	0.050000	0.000000	3376.000000	1023.000000	1023.000000	2046.000000
11.780000	0.306302	181.024521	9.164429	81.052338	29.664988	61.142776	0.000000	-10.000000	0.041667	0.000000	3376.000000	1023.000000	1023.000000	2046.000000
11.800000	0.306104	180.907181	9.301927	80.671387	29.982889	60.950989	0.000000	-10.000000	0.041667	0.000000	3376.000000	1023.000000	1023.000000	2046.000000
11.820000	0.305808	180.732590	9.615414	80.289192	30.056700	60.771286	0.000000	-10.000000	0.041667	0.000000	3376.000000	1023.000000	1023.000000	2046.000000
11.840000	0.305737	180.690308	9.877220	79.965233	30.192564	60.655289	0.000000	-10.000000	0.050000	0.000000	3376.000000	1023.000000	1023.000000	2046.000000
11.860000	0.305611	180.616074	10.093650	79.583809	30.326641	60.611977	0.000000	-10.000000	0.050000	0.000000	3376.000000	1023.000000	1023.000000	2046.000000
11.880000	0.305760	180.703949	10.403564	79.430771	30.324900	60.544708	0.000000	-10.000000	0.050000	-0.266667	3376.000000	1023.000000	1023.000000	2046.000000
11.900000	0.306024	180.860229	10.622881	79.156532	30.494085	60.586739	0.000000	-10.000000	0.050000	-0.266667	3376.000000	1023.000000	1023.000000	2046.000000
11.920000	0.306678	181.246658	10.975325	79.182487	30.471024	60.617813	0.000000	-10.000000	0.050000	-0.266667	3376.000000	1023.000000	1023.000000	2046.000000
11.940000	0.307435	181.694138	11.134338	79.045189	30.676443	60.838161	0.000000	-10.000000	0.050000	0.000000	3376.000000	1023.000000	1023.000000	2046.000000
11.960000	0.308300	182.205124	11.389843	79.183548	30.757030	60.874706	0.000000	-10.000000	0.050000	0.000000	3376.000000	1023.000000	1023.000000	2046.000000
11.980000	0.309099	182.677460	11.595459	79.155457	30.907829	61.018715	0.000000	-10.000000	0.050000	0.000000	3376.000000	1023.000000	1023.000000	2046.000000
12.000000	0.309936	183.172394	11.816944	79.291763	30.958149	61.105537	0.000000	-10.000000	0.050000	0.000000	3376.000000	1023.000000	1023.000000	2046.000000
12.020000	0.310648	183.592911	11.904768	79.331177	31.126793	61.230164	0.000000	-10.000000	0.050000	0.000000	3376.000000	1023.000000	1023.000000	2046.000000
12.040000	0.311244	183.944931	12.120188	79.440453	31.107279	61.277012	0.000000	-10.000000	0.058333	0.000000	3376.000000	1023.000000	1023.000000	2046.000000
12.060000	0.311792	184.269180	12.215326	79.443237	31.261322	61.349300	0.000000	-10.000000	0.066667	0.000000	3376.000000	1023.000000	1023.000000	2046.000000
12.080000	0.312251	184.540451	12.356330	79.499016	31.309080	61.376030	0.000000	-10.000000	0.066667	0.000000	3376.000000	1023.000000	1023.000000	2046.000000
12.100000	0.312811	184.871170	12.505218	79.566887	31.364477	61.434593	0.000000	-10.000000	0.058333	0.000000	3376.000000	1023.000000	1023.000000	2046.000000
12.120000	0.313128	185.058746	12.703040	79.574158	31.301270	61.480278	0.000000	-10.000000	0.050000	0.000000	3376.000000	1023.000000	1023.000000	2046.000000
12.140000	0.313724	185.410980	12.807325	79.662460	31.381248	61.559940	0.000000	-10.000000	0.050000	0.000000	3376.000000	1023.000000	1023.000000	2046.000000
12.160000	0.314303	185.753296	13.031302	79.649376	31.396627	61.675987	0.000000	-10.000000	0.050000	0.000000	3376.000000	1023.000000	1023.000000	2046.000000
12.180000	0.315142	186.248978	13.131167	79.789146	31.590445	61.738228	0.000000	-10.000000	0.050000	0.000000	3376.000000	1023.000000	1023.000000	2046.000000
12.200000	0.315825	186.652832	13.406770	79.780655	31.576200	61.889210	0.000000	-10.000000	0.058333	0.000000	3376.000000	1023.000000	1023.000000	2046.000000
12.220000	0.316385	186.983658	13.552826	79.845703	31.580296	62.004829	0.000000	-10.000000	0.066667	0.000000	3376.000000	1023.000000	1023.000000	2046.000000
12.240000	0.317139	187.429337	13.641088	80.001945	31.729975	62.056324	0.000000	-10.000000	0.075000	0.000000	3376.000000	1023.000000	1023.000000	2046.000000
12.260000	0.317742	187.785294	13.745169	80.083565	31.763660	62.192902	0.000000	-10.000000	0.066667	0.000000	3376.000000	1023.000000	1023.000000	2046.000000
12.280000	0.318545	188.260025	13.979749	80.185165	31.798689	62.296421	0.000000	-10.000000	0.058333	0.000000	3376.000000	1023.000000	1023.000000	2046.000000
12.300000	0.319164	188.625626	14.058635	80.295082	31.821892	62.450008	0.000000	-10.000000	0.050000	0.000000	3376.000000	1023.000000	1023.000000	2046.000000
12.320000	0.320001	189.120422	14.194870	80.411652	31.903835	62.610065	0.000000	-10.000000	0.050000	0.000000	3376.000000	1023.000000	1023.000000	2046.000000
12.340000	0.320741	189.557953	14.288621	80.504204	31.991987	62.773136	0.000000	-10.000000	0.050000	0.000000	3376.000000	1023.000000	1023.000000	2046.000000
12.360000	0.321536	190.027588	14.368220	80.727287	32.014744	62.917336	0.000000	-10.000000	0.050000	0.000000	3376.000000	1023.000000	1023.000000	2046.000000
12.380000	0.322316	190.488739	14.477438	80.811638	32.031929	63.167740	0.000000	-10.000000	0.050000	0.000000	3376.000000	1023.000000	1023.000000	2046.000000
12.400000	0.323192	191.006332	14.617447	81.001831	32.064751	63.322300	0.000000	-10.000000	0.058333	0.000000	3376.000000	1023.000000	1023.000000	2046.000000
12.420000	0.323917	191.434891	14.659597	81.215630	32.115505	63.444157	0.000000	-10.000000	0.058333	0.000000	3376.000000	1023.000000	1023.000000	2046.000000
12.440000	0.324710	191.903412	14.667681	81.347366	32.264397	63.623974	0.000000	-10.000000	0.058333	0.000000	3376.000000	1023.000000	1023.000000	2046.000000
12.460000	0.325608	192.434509	14.855097	81.564102	32.166119	63.849190	0.000000	-10.000000	0.050000	0.000000	3376.000000	1023.000000	1023.000000	2046.000000
12.480000	0.326450	192.931793	14.812692	81.768700	32.313190	64.037209	0.000000	-10.000000	0.050000	0.000000	3376.000000	1023.000000	1023.000000	2046.000000
12.500000	0.327251	193.405441	14.934506	81.894730	32.305508	64.270699	0.000000	-10.000000	0.050000	0.000000	3376.000000	1023.000000	1023.000000	2046.000000
12.520000	0.327708	193.675156	14.855487	81.953720	32.397202	64.468750	0.000000	-10.000000	0.050000	0.000000	3376.000000	1023.000000	1023.000000	2046.000000
12.540000	0.328323	194.038635	14.920341	82.190292	32.405796	64.522194	0.000000	-10.000000	0.058333	0.000000	3376.000000	1023.000000	1023.000000	2046.000000
12.560000	0.329075	194.483185	14.946881	82.292580	32.513237	64.730476	0.000000	-10.000000	0.058333	0.000000	3376.000000	1023.000000	1023.000000	2046.000000
12.580000	0.329451	194.705444	15.009022	82.388733	32.452438	64.855247	0.000000	-10.000000	0.066667	0.000000	3376.000000	1023.000000	1023.000000	2046.000000
12.600000	0.329917	194.980667	15.000422	82.561584	32.524845	64.893814	0.000000	-10.000000	0.058333	0.000000	3376.000000	1023.000000	1023.000000	2046.000000
12.620000	0.330114	195.097595	15.112961	82.517776	32.421822	65.045036	0.000000	-10.000000	0.058333	0.000000	3376.000000	1023.000000	1023.000000	2046.000000
12.640000	0.330421	195.278946	15.170177	82.598900	32.388695	65.121170	0.000000	-10.000000	0.050000	0.000000	3376.000000	1023.000000	1023.000000	2046.000000
12.660000	0.330814	195.510971	15.168437	82.612740	32.429630	65.300171	0.000000	-10.000000	0.050000	0.000000	3376.000000	1023.000000	1023.000000	2046.000000
12.680000	0.331189	195.732758	15.281940	82.632584	32.416950	65.401291	0.000000	-10.000000	0.050000	0.000000	3376.000000	1023.000000	1023.000000	2046.000000
12.700000	0.331677	196.021210	15.287973	82.744446	32.460835	65.527954	0.000000	-10.000000	0.050000	0.000000	3376.000000	1023.000000	1023.000000	2046.000000
12.720000	0.331714	196.042938	15.258115	82.826172	32.344524	65.614136	0.000000	-10.000000	0.050000	0.000000	3376.000000	1023.000000	1023.000000	2046.000000
12.740000	0.330937	195.583603	15.037498	82.701157	32.272007	65.572945	0.000000	-10.000000	0.058333	0.000000	3376.000000	1023.000000	1023.000000	2046.000000
12.760000	0.328409	194.089661	14.754724	82.293648	31.959457	65.081825	0.000000	-10.000000	0.066667	0.000000	3376.000000	1023.000000	1023.000000	2046.000000
12.780000	0.325289	192.245590	14.403432	81.674835	31.769884	64.397446	0.000000	-10.000000	0.066667	0.000000	3376.000000	1023.000000	1023.000000	2046.000000
12.800000	0.321943	190.268478	14.183822	80.944664	31.461510	63.678490	0.000000	-10.000000	0.058333	0.000000	3376.000000	1023.000000	1023.000000	2046.000000
12.820000	0.319650	188.912994	13.992023	80.622223	31.245502	63.053253	0.000000	-10.000000	0.058333	0.000000	3376.000000	1023.000000	1023.000000	2046.000000
12.840000	0.318379	188.162186	13.959805	80.310944	30.988014	62.903427	0.000000	-10.000000	0.058333	0.000000	3376.000000	1023.000000	1023.000000	2046.000000
12.860000	0.318278	188.102386	13.832399	80.459000	30.948093	62.862892	0.000000	-10.000000	0.058333	0.000000	3376.000000	1023.000000	1023.000000	2046.000000
12.880000	0.319201	188.647858	13.905776	80.748344	30.941429	63.052311	0.000000	-10.000000	0.050000	0.000000	3376.000000	1023.000000	1023.000000	2046.000000
12.900000	0.320790	189.587097	13.894283	81.107918	31.138271	63.446617	0.000000	-10.000000	0.050000	0.000000	3376.000000	1023.000000	1023.000000	2046.000000
12.920000	0.321929	190.260147	13.843935	81.586624	31.093428	63.736160	0.000000	-10.000000	0.050000	0.000000	3376.000000	1023.000000	1023.000000	2046.000000
12.940000	0.321365	189.926559	13.443075	81.820282	30.871410	63.791801	0.000000	-10.000000	0.050000	0.000000	3376.000000	1023.000000	1023.000000	2046.000000
12.960000	0.320626	189.490067	13.182510	81.948555	30.626421	63.732578	0.000000	-10.000000	0.050000	0.000000	3376.000000	1023.000000	1023.000000	2046.000000
12.980000	0.318533	188.252823	12.746956	81.754929	30.402304	63.348637	0.000000	-10.000000	0.050000	0.000000	3376.000000	1023.000000	1023.000000	2046.000000
13.000000	0.316046	186.783447	12.324925	81.617020	30.181864	62.659634	0.000000	-10.000000	0.050000	0.000000	3376.000000	1023.000000	1023.000000	2046.000000
13.020000	0.313551	185.308899	12.023977	81.353333	29.914272	62.017311	0.000000	-10.000000	0.050000	0.000000	3376.000000	1023.000000	1023.000000	2046.000000
13.040000	0.311935	184.353729	11.861211	81.316147	29.618025	61.558342	0.000000	-10.000000	0.050000	0.000000	3376.000000	1023.000000	1023.000000	2046.000000
13.060000	0.311227	183.934891	11.688541	81.542595	29.456017	61.247742	0.000000	-10.000000	0.050000	0.000000	3376.000000	1023.000000	1023.000000	2046.000000
13.080000	0.310541	183.529709	11.478712	81.656700	29.290533	61.103771	0.000000	-10.000000	0.050000	0.000000	3376.000000	1023.000000	1023.000000	2046.000000
13.100000	0.310361	183.423065	11.445292	81.916084	29.115641	60.946041	0.000000	-10.000000	0.050000	0.000000	3376.000000	1023.000000	1023.000000	2046.000000
13.120000	0.310119	183.280334	11.448753	81.885483	28.974628	60.971470	0.000000	-10.000000	0.050000	0.000000	3376.000000	1023.000000	1023.000000	2046.000000
13.140000	0.310043	183.235504	11.459250	81.956024	28.899786	60.920437	0.000000	-10.000000	0.050000	0.000000	3376.000000	1023.000000	1023.000000	2046.000000
13.160000	0.309973	183.193756	11.391610	82.028633	28.879618	60.893894	0.000000	-10.000000	0.058333	0.000000	3376.000000	1023.000000	1023.000000	2046.000000
13.180000	0.309873	183.134644	11.499472	81.802177	28.795479	61.037510	0.000000	-10.000000	0.058333	0.000000	3376.000000	1023.000000	1023.000000	2046.000000
13.200000	0.309995	183.207184	11.636931	81.644073	28.760660	61.165516	0.000000	-10.000000	0.058333	0.000000	3376.000000	1023.000000	1023.000000	2046.000000
13.220000	0.310599	183.564041	11.728434	81.367775	28.966228	61.501610	0.000000	-10.000000	0.050000	0.000000	3376.000000	1023.000000	1023.000000	2046.000000
13.240000	0.311549	184.125565	12.009553	81.283134	29.038778	61.794098	0.000000	-10.000000	0.050000	0.000000	3376.000000	1023.000000	1023.000000	2046.000000
13.260000	0.312587	184.738800	12.070670	81.320946	29.211781	62.135395	0.000000	-10.000000	0.050000	0.000000	3376.000000	1023.000000	1023.000000	2046.000000
13.280000	0.313831	185.473969	12.218727	81.506165	29.331066	62.418003	0.000000	-10.000000	0.050000	0.000000	3376.000000	1023.000000	1023.000000	2046.000000
13.300000	0.313910	185.520554	12.230158	81.314766	29.496988	62.478645	0.000000	-10.000000	0.050000	0.000000	3376.000000	1023.000000	1023.000000	2046.000000
13.320000	0.312620	184.758606	12.143414	80.797112	29.552864	62.265213	0.000000	-10.000000	0.058333	0.000000	3376.000000	1023.000000	1023.000000	2046.000000
13.340000	0.310834	183.703110	12.078664	80.046539	29.592478	61.985432	0.000000	-10.000000	0.166667	-1.266667	3376.000000	1023.000000	1023.000000	2046.000000
13.360000	0.308867	182.540115	12.111673	79.138092	29.498259	61.792091	0.000000	-10.000000	0.400000	-10.766666	3376.000000	1023.000000	1023.000000	2046.000000
13.380000	0.307059	181.471848	11.912782	78.423325	29.650402	61.485340	0.000000	-10.000000	0.800000	-22.516666	3376.000000	1023.000000	1023.000000	2046.000000
13.400000	0.304896	180.193710	12.031878	77.397232	29.493139	61.271458	0.000000	-10.000000	1.266667	-37.116669	3371.666748	1023.000000	1023.000000	2046.000000
13.420000	0.302918	179.024445	11.975256	76.562012	29.442949	61.044228	0.000000	-10.000000	1.925000	-46.933334	3346.833252	1023.000000	1023.000000	2046.000000
13.440000	0.301101	177.950958	11.951243	75.795380	29.406094	60.798244	0.000000	-10.000000	2.408333	-54.500000	3322.000000	1023.000000	1023.000000	2046.000000
13.460000	0.299418	176.956268	12.051210	75.084366	29.196829	60.623867	0.000000	-10.000000	2.725000	-57.950001	3301.500000	1023.000000	1023.000000	2046.000000
13.480000	0.297963	176.095978	12.113174	74.485458	29.090080	60.407261	0.000000	-10.000000	2.758333	-58.533333	3295.000000	1023.000000	1023.000000	2046.000000
13.500000	0.296480	175.219604	12.071123	73.981644	29.026686	60.140152	0.000000	-10.000000	2.841667	-59.850002	3281.833252	1023.000000	1023.000000	2046.000000
13.520000	0.295277	174.508972	12.193851	73.413223	28.945894	59.955997	0.000000	-10.000000	2.916667	-61.116669	3261.833252	1023.000000	1023.000000	2046.000000
13.540000	0.293908	173.699387	12.175662	72.845924	28.915485	59.762314	0.000000	-10.000000	2.925000	-61.350002	3241.500000	1023.000000	1023.000000	2046.000000
13.560000	0.292830	173.062469	12.294741	72.445396	28.791454	59.530880	0.000000	-10.000000	2.875000	-60.666668	3221.166748	1023.000000	1023.000000	2046.000000
13.580000	0.291748	172.423172	12.324138	72.022392	28.754000	59.322647	0.000000	-10.000000	2.825000	-59.950001	3201.000000	1023.000000	1023.000000	2046.000000
13.600000	0.290846	171.889786	12.380671	71.683601	28.745855	59.079655	0.000000	-10.000000	2.800000	-59.933334	3181.000000	1023.000000	1023.000000	2046.000000
13.620000	0.289745	171.239014	12.454257	71.253517	28.687460	58.843784	0.000000	-10.000000	2.758333	-59.383335	3161.000000	1023.000000	1023.000000	2046.000000
13.640000	0.288392	170.439529	12.397905	70.848656	28.667665	58.525311	0.000000	-10.000000	2.691667	-58.700001	3141.166748	1023.000000	1023.000000	2046.000000
13.660000	0.287199	169.734344	12.528387	70.414528	28.513035	58.278393	0.000000	-10.000000	2.616667	-57.633335	3121.666748	1023.000000	1023.000000	2046.000000
13.680000	0.285913	168.974380	12.590079	69.936867	28.428057	58.019367	0.000000	-10.000000	2.575000	-57.433334	3102.333252	1023.000000	1023.000000	2046.000000
13.700000	0.284704	168.259827	12.592145	69.520691	28.386749	57.760242	0.000000	-10.000000	2.541667	-57.383335	3083.166748	1023.000000	1023.000000	2046.000000
13.720000	0.283481	167.537521	12.610987	69.151085	28.323027	57.452427	0.000000	-10.000000	2.491667	-56.966667	3064.000000	1023.000000	1023.000000	2046.000000
13.740000	0.282171	166.763336	12.673294	68.658981	28.233625	57.197441	0.000000	-10.000000	2.416667	-56.066669	3045.166748	1023.000000	1023.000000	2046.000000
13.760000	0.281012	166.078247	12.748163	68.271423	28.164257	56.894405	0.000000	-10.000000	2.316667	-54.750000	3026.500000	1023.000000	1023.000000	2046.000000
13.780000	0.279666	165.282867	12.864759	67.773079	28.040245	56.604782	0.000000	-10.000000	2.225000	-53.433334	3008.166748	1023.000000	1023.000000	2046.000000
13.800000	0.278368	164.515366	12.854144	67.386353	27.976938	56.297924	0.000000	-10.000000	2.158333	-52.383335	2990.166748	1023.000000	1023.000000	2046.000000
13.820000	0.277122	163.779312	12.909162	66.925743	27.962650	55.981754	0.000000	-10.000000	2.133333	-51.766666	2972.666748	1023.000000	1023.000000	2046.000000
13.840000	0.275776	162.983475	13.010198	66.423317	27.828985	55.720978	0.000000	-10.000000	2.125000	-51.549999	2955.500000	1023.000000	1023.000000	2046.000000
13.860000	0.274582	162.278183	13.041121	66.092865	27.747675	55.396523	0.000000	-10.000000	2.091667	-51.033333	2938.333252	1023.000000	1023.000000	2046.000000
13.880000	0.273304	161.522797	13.159508	65.596863	27.624949	55.141483	0.000000	-10.000000	2.050000	-50.549999	2921.333252	1023.000000	1023.000000	2046.000000
13.900000	0.271903	160.694702	13.194362	65.260330	27.494272	54.745750	0.000000	-10.000000	2.025000	-50.166668	2904.333252	1023.000000	1023.000000	2046.000000
13.920000	0.270472	159.848984	13.178590	64.791290	27.438259	54.440842	0.000000	-10.000000	2.008333	-49.883335	2887.666748	1023.000000	1023.000000	2046.000000
13.940000	0.268928	158.936295	13.209990	64.261322	27.298605	54.166370	0.000000	-10.000000	1.991667	-49.850002	2871.000000	1023.000000	1023.000000	2046.000000
13.960000	0.267419	158.044647	13.230057	63.778614	27.167887	53.868095	0.000000	-10.000000	2.016667	-49.950001	2854.500000	1023.000000	1023.000000	2046.000000
13.980000	0.265761	157.064468	13.167352	63.256817	27.016901	53.623390	0.000000	-10.000000	2.058333	-51.033333	2837.833252	1023.000000	1023.000000	2046.000000
14.000000	0.263685	155.837585	13.075887	62.779800	26.723833	53.258072	0.000000	-10.000000	2.116667	-51.766666	2820.833252	1023.000000	1023.000000	2046.000000
14.020000	0.261375	154.472626	12.933755	62.186539	26.449547	52.902786	0.000000	-10.000000	2.158333	-52.766666	2803.500000	1023.000000	1023.000000	2046.000000
14.040000	0.258652	152.863434	12.754582	61.461994	26.197033	52.449829	0.000000	-10.000000	2.166667	-52.600002	2786.000000	1023.000000	1023.000000	2046.000000
14.060000	0.256083	151.345047	12.670098	60.830688	26.041096	51.803169	0.000000	-10.000000	2.191667	-52.183334	2768.500000	1023.000000	1023.000000	2046.000000
14.080000	0.253698	149.935577	12.675272	60.106785	25.842077	51.311447	0.000000	-10.000000	2.166667	-51.850002	2751.000000	1023.000000	1023.000000	2046.000000
14.100000	0.251879	148.860306	12.611892	59.567375	25.792372	50.888660	0.000000	-10.000000	2.216667	-52.266666	2733.666748	1023.000000	1023.000000	2046.000000
14.120000	0.250629	148.121750	12.664195	59.099174	25.713375	50.645000	0.000000	-10.000000	2.275000	-53.433334	2716.166748	1023.000000	1023.000000	2046.000000
14.140000	0.249170	147.259735	12.687621	58.549770	25.703138	50.319206	0.000000	-10.000000	2.366667	-54.616669	2698.500000	1023.000000	1023.000000	2046.000000
14.160000	0.246670	145.782242	12.684465	57.791199	25.631733	49.674843	0.000000	-10.000000	2.400000	-55.599998	2680.166748	1023.000000	1023.000000	2046.000000
14.180000	0.241866	142.942764	12.416875	56.690044	25.351908	48.483936	0.000000	-10.000000	2.416667	-56.099998	2661.500000	1023.000000	1023.000000	2046.000000
14.200000	0.235717	139.308716	11.975104	55.370724	24.890322	47.072567	0.000000	-10.000000	2.416667	-55.650002	2642.833252	1023.000000	1023.000000	2046.000000
14.220000	0.229976	135.915558	11.481923	54.078693	24.534138	45.820805	0.000000	-10.000000	2.425000	-55.583336	2624.166748	1023.000000	1023.000000	2046.000000
14.240000	0.225198	133.091949	11.091492	53.046276	24.165657	44.788521	0.000000	-10.000000	2.383333	-55.333336	2605.666748	1023.000000	1023.000000	2046.000000
14.260000	0.221305	130.791153	10.846783	52.168354	23.807959	43.968056	0.000000	-10.000000	2.316667	-54.583336	2587.000000	1023.000000	1023.000000	2046.000000
14.280000	0.217914	128.787384	10.599946	51.561573	23.496086	43.129784	0.000000	-10.000000	2.183333	-52.766666	2569.000000	1023.000000	1023.000000	2046.000000
14.300000	0.214922	127.018867	10.345442	51.007454	23.227442	42.438526	0.000000	-10.000000	2.083333	-50.933334	2551.500000	1023.000000	1023.000000	2046.000000
14.320000	0.212334	125.489578	10.164436	50.591820	22.929903	41.803413	0.000000	-10.000000	2.008333	-50.066666	2534.666748	1023.000000	1023.000000	2046.000000
14.340000	0.209922	124.064117	10.014448	50.092484	22.646133	41.311050	0.000000	-10.000000	2.000000	-49.866665	2517.833252	1023.000000	1023.000000	2046.000000
14.360000	0.207565	122.670937	9.838819	49.562813	22.398462	40.870842	0.000000	-10.000000	2.058333	-50.033333	2501.166748	1023.000000	1023.000000	2046.000000
14.380000	0.205310	121.338104	9.703380	49.073036	22.143181	40.418507	0.000000	-10.000000	2.108333	-50.566666	2484.333252	1023.000000	1023.000000	2046.000000
14.400000	0.203231	120.109589	9.488746	48.564125	22.025862	40.030853	0.000000	-10.000000	2.141667	-51.200001	2467.500000	1023.000000	1023.000000	2046.000000
14.420000	0.201087	118.842140	9.393117	48.032684	21.839802	39.576538	0.000000	-10.000000	2.125000	-51.683334	2450.500000	1023.000000	1023.000000	2046.000000
14.440000	0.198966	117.588661	9.341745	47.390961	21.693781	39.162178	0.000000	-10.000000	2.125000	-51.600002	2433.333252	1023.000000	1023.000000	2046.000000
14.460000	0.196683	116.239708	9.377962	46.485924	21.587639	38.788189	0.000000	-10.000000	2.175000	-52.000000	2416.000000	1023.000000	1023.000000	2046.000000
14.480000	0.194658	115.042885	9.483187	45.568951	21.526817	38.463936	0.000000	-10.000000	2.233333	-52.950001	2398.666748	1023.000000	1023.000000	2046.000000
14.500000	0.192967	114.043396	9.649759	44.752399	21.441200	38.200039	0.000000	-10.000000	2.300000	-54.166668	2381.000000	1023.000000	1023.000000	2046.000000
14.520000	0.191812	113.361122	9.859811	44.065689	21.492744	37.942879	0.000000	-10.000000	2.341667	-54.683334	2363.000000	1023.000000	1023.000000	2046.000000
14.540000	0.190729	112.721092	10.089583	43.451233	21.590328	37.589951	0.000000	-10.000000	2.383333	-54.900002	2344.666748	1023.000000	1023.000000	2046.000000
14.560000	0.189006	111.702599	10.266562	42.567909	21.715956	37.152172	0.000000	-10.000000	2.425000	-55.516666	2326.333252	1023.000000	1023.000000	2046.000000
14.580000	0.186425	110.177330	10.461098	41.437977	21.788942	36.489311	0.000000	-10.000000	2.475000	-56.066669	2307.833252	1023.000000	1023.000000	2046.000000
14.600000	0.183450	108.418770	10.652263	40.179928	21.748386	35.838192	0.000000	-10.000000	2.525000	-56.800003	2289.166748	1023.000000	1023.000000	2046.000000
14.620000	0.180472	106.658661	10.795529	38.844543	21.790115	35.228466	0.000000	-10.000000	2.550000	-56.916668	2270.166748	1023.000000	1023.000000	2046.000000
14.640000	0.177492	104.897697	11.065429	37.511978	21.749493	34.570797	0.000000	-10.000000	2.558333	-57.233334	2251.166748	1023.000000	1023.000000	2046.000000
14.660000	0.174712	103.254776	11.227592	36.365623	21.724644	33.936920	0.000000	-10.000000	2.541667	-57.133335	2232.000000	1023.000000	1023.000000	2046.000000
14.680000	0.171860	101.569199	11.367282	35.210564	21.693035	33.298321	0.000000	-10.000000	2.516667	-56.766666	2213.000000	1023.000000	1023.000000	2046.000000
14.700000	0.169666	100.272636	11.511509	34.347076	21.677725	32.736324	0.000000	-10.000000	2.516667	-56.600002	2194.166748	1023.000000	1023.000000	2046.000000
14.720000	0.167470	98.974983	11.660814	33.562649	21.659513	32.092007	0.000000	-10.000000	2.541667	-56.883335	2175.333252	1023.000000	1023.000000	2046.000000
14.740000	0.165298	97.691246	11.811771	32.767918	21.693945	31.417608	0.000000	-10.000000	2.583333	-57.500000	2156.333252	1023.000000	1023.000000	2046.000000
14.760000	0.163353	96.541740	11.950214	32.012321	21.743555	30.835646	0.000000	-10.000000	2.616667	-58.016666	2137.166748	1023.000000	1023.000000	2046.000000
14.780000	0.161369	95.368935	12.111228	31.244213	21.786448	30.227043	0.000000	-10.000000	2.625000	-58.049999	2117.666748	1023.000000	1023.000000	2046.000000
14.800000	0.159573	94.307663	12.333244	30.453922	21.855499	29.665001	0.000000	-10.000000	2.608333	-57.933334	2098.333252	1023.000000	1023.000000	2046.000000
14.820000	0.157578	93.128464	12.444784	29.701626	21.874052	29.108000	0.000000	-10.000000	2.566667	-57.233334	2079.000000	1023.000000	1023.000000	2046.000000
14.840000	0.155735	92.039482	12.475102	29.029110	21.987017	28.548250	0.000000	-10.000000	2.491667	-56.500000	2060.000000	1023.000000	1023.000000	2046.000000
14.860000	0.153859	90.930847	12.553785	28.320173	21.987032	28.069859	0.000000	-10.000000	2.441667	-56.066669	2041.166626	1023.000000	1023.000000	2046.000000
14.880000	0.152005	89.834755	12.649742	27.744740	21.944521	27.495754	0.000000	-10.000000	2.400000	-55.666668	2022.333374	1023.000000	1023.000000	2046.000000
14.900000	0.150157	88.742950	12.741949	27.130089	21.945356	26.925554	0.000000	-10.000000	2.383333	-55.100002	2003.833374	1023.000000	1023.000000	2046.000000
14.920000	0.148029	87.484863	12.818653	26.462318	21.846560	26.357332	0.000000	-10.000000	2.341667	-54.466667	1985.500000	1023.000000	1023.000000	2046.000000
14.940000	0.145807	86.171928	12.856230	25.715977	21.832855	25.766865	0.000000	-10.000000	2.308333	-53.683334	1967.500000	1023.000000	1023.000000	2046.000000
14.960000	0.143767	84.966385	12.916769	25.064926	21.834555	25.150131	0.000000	-10.000000	2.275000	-53.549999	1949.500000	1023.000000	1023.000000	2046.000000
14.980000	0.141546	83.653770	12.927952	24.428633	21.773796	24.523390	0.000000	-10.000000	2.258333	-53.166668	1931.500000	1023.000000	1023.000000	2046.000000
15.000000	0.139420	82.396965	12.954576	23.768337	21.794317	23.879734	0.000000	-10.000000	2.241667	-53.283333	1913.666626	1023.000000	1023.000000	2046.000000
15.020000	0.137437	81.225250	13.033319	23.164507	21.812078	23.215345	0.000000	-10.000000	2.225000	-52.799999	1896.000000	1023.000000	1023.000000	2046.000000
15.040000	0.135342	79.987190	13.118650	22.519642	21.728848	22.620049	0.000000	-10.000000	2.200000	-52.650002	1878.333374	1023.000000	1023.000000	2046.000000
15.060000	0.133357	78.813728	13.241134	21.917391	21.731508	21.923697	0.000000	-10.000000	2.166667	-52.183334	1860.833374	1023.000000	1023.000000	2046.000000
15.080000	0.131166	77.519302	13.249083	21.300095	21.696274	21.273849	0.000000	-10.000000	2.116667	-51.800003	1843.333374	1023.000000	1023.000000	2046.000000
15.100000	0.129204	76.359512	13.351217	20.653797	21.674053	20.680447	0.000000	-10.000000	2.108333	-51.250000	1826.166626	1023.000000	1023.000000	2046.000000
15.120000	0.127391	75.287918	13.407275	20.145329	21.750820	19.984493	0.000000	-10.000000	2.091667	-51.133335	1809.000000	1023.000000	1023.000000	2046.000000
15.140000	0.125516	74.179710	13.574538	19.548918	21.607105	19.449148	0.000000	-10.000000	2.116667	-51.416668	1792.000000	1023.000000	1023.000000	2046.000000
15.160000	0.123767	73.146164	13.659386	19.019323	21.601217	18.866240	0.000000	-10.000000	2.125000	-51.716667	1774.833374	1023.000000	1023.000000	2046.000000
15.180000	0.121904	72.045349	13.636995	18.624390	21.481737	18.302227	0.000000	-10.000000	2.141667	-51.700001	1757.666626	1023.000000	1023.000000	2046.000000
15.200000	0.119812	70.808868	13.473731	18.123083	21.333454	17.878599	0.000000	-10.000000	2.133333	-51.283333	1740.333374	1023.000000	1023.000000	2046.000000
15.220000	0.117466	69.422386	13.366552	17.585754	21.101357	17.368725	0.000000	-10.000000	2.083333	-50.866669	1723.166626	1023.000000	1023.000000	2046.000000
15.240000	0.114689	67.781403	13.261851	17.021496	20.837103	16.660954	0.000000	-10.000000	2.033333	-50.316669	1706.166626	1023.000000	1023.000000	2046.000000
15.260000	0.112009	66.197578	13.131055	16.540417	20.735191	15.790917	0.000000	-10.000000	2.008333	-50.066669	1689.500000	1023.000000	1023.000000	2046.000000
15.280000	0.109652	64.804314	13.112189	15.991183	20.616978	15.083964	0.000000	-10.000000	1.991667	-49.983334	1672.833374	1023.000000	1023.000000	2046.000000
15.300000	0.108331	64.023491	13.037192	15.829823	20.581913	14.574567	0.000000	-10.000000	1.991667	-50.316669	1656.166626	1023.000000	1023.000000	2046.000000
15.320000	0.107165	63.334454	13.049148	15.518182	20.622402	14.144721	0.000000	-10.000000	1.991667	-50.300003	1639.333374	1023.000000	1023.000000	2046.000000
15.340000	0.105964	62.624817	13.172696	15.074202	20.591656	13.786263	0.000000	-10.000000	1.991667	-50.066669	1617.000000	1023.000000	1023.000000	2046.000000
15.360000	0.103781	61.334595	13.114330	14.489609	20.622326	13.108330	0.000000	-10.000000	1.975000	-49.750000	1600.166626	1023.000000	1023.000000	2046.000000
15.380000	0.100165	59.197250	12.841807	13.833437	20.370581	12.151424	0.000000	-10.000000	1.941667	-49.283333	1583.500000	1023.000000	1023.000000	2046.000000
15.400000	0.095812	56.625160	12.384729	13.200479	19.957714	11.082239	0.000000	-10.000000	1.900000	-48.883335	1572.500000	1023.000000	1023.000000	2046.000000
15.420000	0.091623	54.149422	11.877681	12.620599	19.682516	9.968627	0.000000	-10.000000	1.833333	-48.083332	1556.166626	1023.000000	1023.000000	2046.000000
15.440000	0.087670	51.813072	11.377171	12.106898	19.391317	8.937685	0.000000	-10.000000	1.691667	-46.283333	1540.166626	1023.000000	1023.000000	2046.000000
15.460000	0.084324	49.835503	11.082017	11.654648	19.000067	8.098768	0.000000	-10.000000	1.533333	-43.866669	1525.000000	1023.000000	1023.000000	2046.000000
15.480000	0.081401	48.107765	10.782480	11.350303	18.739134	7.235848	0.000000	-10.000000	1.391667	-41.299999	1510.500000	1023.000000	1023.000000	2046.000000
15.500000	0.078954	46.661877	10.437933	11.060864	18.573568	6.589511	0.000000	-10.000000	1.308333	-40.250000	1496.666626	1023.000000	1023.000000	2046.000000
15.520000	0.076718	45.340103	10.183542	10.840398	18.311081	6.005081	0.000000	-10.000000	1.300000	-39.616665	1483.000000	1023.000000	1023.000000	2046.000000
15.540000	0.074822	44.220028	10.010454	10.670657	18.066427	5.472490	0.000000	-10.000000	1.291667	-39.566666	1469.666626	1023.000000	1023.000000	2046.000000
15.560000	0.072821	43.037132	9.848298	10.311363	17.813314	5.064155	0.000000	-10.000000	1.350000	-40.083332	1456.500000	1023.000000	1023.000000	2046.000000
15.580000	0.070947	41.929928	9.612809	10.067043	17.671841	4.578234	0.000000	-10.000000	1.375000	-40.900002	1443.166626	1023.000000	1023.000000	2046.000000
15.600000	0.069609	41.138985	9.537732	9.856463	17.564631	4.180157	0.000000	-10.000000	1.408333	-41.666668	1429.500000	1023.000000	1023.000000	2046.000000
15.620000	0.068182	40.295731	9.517420	9.566682	17.429848	3.781782	0.000000	-10.000000	1.416667	-41.933334	1415.500000	1023.000000	1023.000000	2046.000000
15.640000	0.066954	39.569950	9.540910	9.242858	17.327065	3.459118	0.000000	-10.000000	1.416667	-42.100002	1401.500000	1023.000000	1023.000000	2046.000000
15.660000	0.065698	38.827705	9.669106	8.727942	17.259159	3.171499	0.000000	-10.000000	1.433333	-42.299999	1387.500000	1023.000000	1023.000000	2046.000000
15.680000	0.064626	38.194088	9.780032	8.285526	17.193209	2.935320	0.000000	-10.000000	1.441667	-42.333332	1373.500000	1023.000000	1023.000000	2046.000000
15.700000	0.063996	37.821571	9.938187	7.887708	17.254787	2.740888	0.000000	-10.000000	1.500000	-42.883335	1359.500000	1023.000000	1023.000000	2046.000000
15.720000	0.063459	37.504330	10.233920	7.522688	17.206699	2.541021	0.000000	-10.000000	1.550000	-43.350002	1345.166626	1023.000000	1023.000000	2046.000000
15.740000	0.063132	37.311100	10.541021	7.226415	17.245892	2.297773	0.000000	-10.000000	1.583333	-44.216667	1330.666626	1023.000000	1023.000000	2046.000000
15.760000	0.062273	36.803047	10.755754	6.753225	17.361515	1.932555	0.000000	-10.000000	1.575000	-44.599998	1315.833374	1023.000000	1023.000000	2046.000000
15.780000	0.061016	36.060661	10.941754	6.150987	17.307781	1.660139	0.000000	-10.000000	1.550000	-44.666668	1301.000000	1023.000000	1023.000000	2046.000000
15.800000	0.059454	35.137226	11.079947	5.405846	17.302254	1.349178	0.000000	-10.000000	1.533333	-44.183334	1286.166626	1023.000000	1023.000000	2046.000000
15.820000	0.057769	34.141514	11.215406	4.689319	17.201872	1.034916	0.000000	-10.000000	1.508333	-43.466667	1271.333374	1023.000000	1023.000000	2046.000000
15.840000	0.056043	33.121418	11.288148	4.024354	17.186096	0.622821	0.000000	-10.000000	1.525000	-43.000000	1256.833374	1023.000000	1023.000000	2046.000000
15.860000	0.054402	32.151325	11.346633	3.508868	17.149826	0.145997	0.000000	-10.000000	1.550000	-43.433334	1242.333374	1023.000000	1023.000000	2046.000000
15.880000	0.053062	31.359556	11.454362	3.141829	17.033560	-0.270197	0.000000	-10.000000	1.575000	-43.750000	1228.000000	1023.000000	1023.000000	2046.000000
15.900000	0.051895	30.669804	11.395042	2.888046	17.027681	-0.640967	0.000000	-10.000000	1.558333	-44.300003	1213.333374	1023.000000	1023.000000	2046.000000
15.920000	0.050932	30.100811	11.358058	2.666291	16.956730	-0.880269	0.000000	-10.000000	1.541667	-43.916668	1198.666626	1023.000000	1023.000000	2046.000000
15.940000	0.050434	29.806223	11.402080	2.520789	16.980026	-1.096670	0.000000	-10.000000	1.550000	-43.966667	1184.000000	1023.000000	1023.000000	2046.000000
15.960000	0.049734	29.392860	11.443512	2.301104	16.937973	-1.289728	0.000000	-10.000000	1.558333	-43.566666	1169.333374	1023.000000	1023.000000	2046.000000
15.980000	0.049260	29.112486	11.400523	2.252661	16.978397	-1.519094	0.000000	-10.000000	1.566667	-43.683334	1154.833374	1023.000000	1023.000000	2046.000000
16.000000	0.048687	28.773970	11.508801	1.995593	16.887775	-1.618202	0.000000	-10.000000	1.583333	-43.850002	1140.166626	1023.000000	1023.000000	2046.000000
16.020000	0.048034	28.388359	11.453343	1.915462	16.836172	-1.816620	0.000000	-10.000000	1.625000	-44.566669	1125.500000	1023.000000	1023.000000	2046.000000
16.040001	0.047340	27.978119	11.484592	1.689311	16.762806	-1.958591	0.000000	-10.000000	1.641667	-44.866669	1110.500000	1023.000000	1023.000000	2046.000000
16.059999	0.046545	27.507967	11.466516	1.580979	16.627005	-2.166533	0.000000	-10.000000	1.650000	-44.833336	1095.500000	1023.000000	1023.000000	2046.000000
16.080000	0.045751	27.038729	11.359014	1.446223	16.605413	-2.371919	0.000000	-10.000000	1.608333	-44.549999	1080.666626	1023.000000	1023.000000	2046.000000
16.100000	0.044951	26.566320	11.370887	1.227280	16.413784	-2.445630	0.000000	-10.000000	1.583333	-43.683334	1066.000000	1023.000000	1023.000000	2046.000000
16.120001	0.044140	26.086815	11.260095	1.124557	16.341358	-2.639196	0.000000	-10.000000	1.550000	-43.233334	1051.333374	1023.000000	1023.000000	2046.000000
16.139999	0.043349	25.619509	11.218638	0.929359	16.176218	-2.704706	0.000000	-10.000000	1.550000	-42.816666	1036.833374	1023.000000	1023.000000	2046.000000
16.160000	0.042556	25.150393	11.114729	0.842557	16.043598	-2.850491	0.000000	-10.000000	1.558333	-43.516666	1022.333313	1023.000000	1023.000000	2046.000000
16.180000	0.041745	24.671507	11.031454	0.733025	15.883219	-2.976192	0.000000	-10.000000	1.550000	-43.716667	1008.000000	1023.000000	1023.000000	2046.000000
16.200001	0.040818	24.123344	10.952985	0.600176	15.653435	-3.083251	0.000000	-10.000000	1.550000	-43.716667	993.333313	1023.000000	1023.000000	2046.000000
16.219999	0.039959	23.615824	10.779674	0.526474	15.529278	-3.219602	0.000000	-10.000000	1.533333	-43.250000	978.833313	1023.000000	1023.000000	2046.000000
16.240000	0.038899	22.989107	10.679795	0.320388	15.330119	-3.341196	0.000000	-10.000000	1.525000	-43.049999	964.333313	1023.000000	1023.000000	2046.000000
16.260000	0.038029	22.475210	10.579303	0.226899	15.122242	-3.453234	0.000000	-10.000000	1.508333	-43.383335	950.000000	1023.000000	1023.000000	2046.000000
16.280001	0.037314	22.052801	10.502750	0.109728	14.975869	-3.535548	0.000000	-10.000000	1.500000	-43.233334	935.500000	1023.000000	1023.000000	2046.000000
16.299999	0.036372	21.495968	10.439567	-0.055072	14.742102	-3.630630	0.000000	-10.000000	1.500000	-43.316666	921.000000	1023.000000	1023.000000	2046.000000
16.320000	0.035539	21.003790	10.368096	-0.101382	14.505880	-3.768804	0.000000	-10.000000	1.508333	-42.816666	906.666687	1023.000000	1023.000000	2046.000000
16.340000	0.034697	20.506041	10.322311	-0.257488	14.240313	-3.799096	0.000000	-10.000000	1.541667	-43.266666	887.500000	1023.000000	1023.000000	2046.000000
16.360001	0.033540	19.822172	10.110617	-0.394944	13.907759	-3.801259	0.000000	-10.000000	1.575000	-43.500000	873.166687	1023.000000	1023.000000	2046.000000
16.379999	0.031987	18.904163	9.736067	-0.560862	13.565632	-3.836674	0.000000	-10.000000	1.591667	-44.333332	858.666687	1023.000000	1023.000000	2046.000000
16.400000	0.030153	17.820522	9.456586	-0.795564	13.037631	-3.878131	0.000000	-10.000000	1.625000	-44.783333	848.833313	1023.000000	1023.000000	2046.000000
16.420000	0.028481	16.832222	9.082531	-0.858691	12.608731	-4.000349	0.000000	-10.000000	1.658333	-45.900002	834.000000	1023.000000	1023.000000	2046.000000
16.440001	0.026414	15.610405	8.772777	-1.041245	12.118500	-4.239627	0.000000	-10.000000	1.700000	-45.883335	818.666687	1023.000000	1023.000000	2046.000000
16.459999	0.025435	15.032280	8.611128	-1.106965	11.795885	-4.267767	0.000000	-10.000000	1.700000	-46.316669	803.333313	1023.000000	1023.000000	2046.000000
16.480000	0.024839	14.679793	8.488338	-1.132618	11.482441	-4.158368	0.000000	-10.000000	1.700000	-45.766666	788.000000	1023.000000	1023.000000	2046.000000
16.500000	0.024200	14.301946	8.326733	-1.107189	11.222786	-4.140383	0.000000	-10.000000	1.691667	-46.066669	772.833313	1023.000000	1023.000000	2046.000000
16.520000	0.023177	13.697447	8.179278	-1.262945	10.969722	-4.188609	0.000000	-10.000000	1.666667	-45.783333	757.500000	1023.000000	1023.000000	2046.000000
16.540001	0.021067	12.450424	7.831097	-1.539810	10.643908	-4.484770	0.000000	-10.000000	1.700000	-45.916668	742.166687	1023.000000	1023.000000	2046.000000
16.559999	0.017831	10.538255	7.329375	-1.886565	10.103670	-5.008225	0.000000	-10.000000	1.725000	-46.450001	726.666687	1023.000000	1023.000000	2046.000000
16.580000	0.014341	8.475509	6.716216	-2.252613	9.526846	-5.514940	0.000000	-10.000000	1.783333	-47.116669	711.333313	1023.000000	1023.000000	2046.000000
16.600000	0.010899	6.441162	6.105253	-2.564360	8.934989	-6.034719	0.000000	-10.000000	1.791667	-47.616669	695.666687	1023.000000	1023.000000	2046.000000
16.620001	0.007821	4.622297	5.616573	-2.873168	8.366079	-6.487187	0.000000	-10.000000	1.791667	-47.516666	680.000000	1023.000000	1023.000000	2046.000000
16.639999	0.005320	3.144389	5.191724	-3.110098	7.881489	-6.818726	0.000000	-10.000000	1.808333	-47.433334	664.000000	1023.000000	1023.000000	2046.000000
16.660000	0.002926	1.729099	4.759259	-3.274476	7.397396	-7.153079	0.000000	-10.000000	1.800000	-47.183334	648.000000	1023.000000	1023.000000	2046.000000
16.680000	0.001008	0.595916	4.375305	-3.368744	6.985763	-7.396407	0.000000	-10.000000	1.808333	-47.316666	632.166687	1023.000000	1023.000000	2046.000000
16.700001	-0.000616	-0.364225	3.954805	-3.414064	6.621440	-7.526405	0.000000	-10.000000	1.858333	-47.833336	616.500000	1023.000000	1023.000000	2046.000000
16.719999	-0.002277	-1.345971	3.698408	-3.547951	6.106880	-7.603309	0.000000	-10.000000	1.975000	-49.716667	600.500000	1023.000000	1023.000000	2046.000000
16.740000	-0.003885	-2.295886	3.345907	-3.618684	5.706988	-7.730096	0.000000	-10.000000	2.166667	-51.850002	583.833313	1023.000000	1023.000000	2046.000000
16.760000	-0.005490	-3.244601	2.985535	-3.693654	5.329401	-7.865882	0.000000	-10.000000	2.325000	-54.033333	566.333313	1023.000000	1023.000000	2046.000000
16.780001	-0.006766	-3.998881	2.709555	-3.742244	5.012780	-7.978972	0.000000	-10.000000	2.491667	-55.700001	548.333313	1023.000000	1023.000000	2046.000000
16.799999	-0.008023	-4.741387	2.467805	-3.808262	4.663584	-8.064513	0.000000	-10.000000	2.591667	-57.150002	529.833313	1023.000000	1023.000000	2046.000000
16.820000	-0.009272	-5.479999	2.298317	-4.021250	4.296205	-8.053271	0.000000	-10.000000	2.625000	-57.816666	510.833344	1023.000000	1023.000000	2046.000000
16.840000	-0.010209	-6.033562	2.200287	-4.251420	4.030464	-8.012893	0.000000	-10.000000	2.566667	-57.366669	491.666656	1023.000000	1023.000000	2046.000000
16.860001	-0.011429	-6.754646	2.118688	-4.577027	3.764151	-8.060457	0.000000	-10.000000	2.500000	-56.550003	472.500000	1023.000000	1023.000000	2046.000000
16.879999	-0.012298	-7.268142	2.121169	-4.852554	3.512756	-8.049513	0.000000	-10.000000	2.441667	-55.816669	453.666656	1023.000000	1023.000000	2046.000000
16.900000	-0.013124	-7.756216	2.136171	-5.082478	3.288779	-8.098688	0.000000	-10.000000	2.400000	-55.583336	435.000000	1023.000000	1023.000000	2046.000000
16.920000	-0.014037	-8.295899	2.241259	-5.422646	3.042575	-8.157087	0.000000	-10.000000	2.383333	-55.250000	416.500000	1023.000000	1023.000000	2046.000000
16.940001	-0.014987	-8.857048	2.286195	-5.795668	2.815971	-8.163547	0.000000	-10.000000	2.391667	-55.516666	398.000000	1023.000000	1023.000000	2046.000000
16.959999	-0.016799	-9.928324	2.173277	-6.324226	2.529459	-8.306834	0.000000	-10.000000	2.400000	-55.549999	379.500000	1023.000000	1023.000000	2046.000000
16.980000	-0.018444	-10.900198	2.043306	-6.740924	2.165680	-8.368260	0.000000	-10.000000	2.391667	-55.349998	361.000000	1023.000000	1023.000000	2046.000000
17.000000	-0.020286	-11.988865	1.902397	-7.093631	1.730710	-8.528340	0.000000	-10.000000	2.375000	-54.849998	342.666656	1023.000000	1023.000000	2046.000000
17.020000	-0.022015	-13.010751	1.721457	-7.398875	1.341850	-8.675183	0.000000	-10.000000	2.383333	-54.916668	324.333344	1023.000000	1023.000000	2046.000000
17.040001	-0.023411	-13.836193	1.520011	-7.515770	1.006337	-8.846769	0.000000	-10.000000	2.425000	-55.250000	306.000000	1023.000000	1023.000000	2046.000000
17.059999	-0.024786	-14.648541	1.338625	-7.687746	0.639559	-8.938980	0.000000	-10.000000	2.425000	-55.533333	287.500000	1023.000000	1023.000000	2046.000000
17.080000	-0.025964	-15.344931	1.052397	-7.630278	0.261197	-9.028247	0.000000	-10.000000	2.425000	-55.166668	269.000000	1023.000000	1023.000000	2046.000000
17.100000	-0.027419	-16.204422	0.747760	-7.702559	-0.124833	-9.124788	0.000000	-10.000000	2.358333	-55.033337	250.666672	1023.000000	1023.000000	2046.000000
17.120001	-0.028456	-16.817707	0.459894	-7.690128	-0.521500	-9.065973	0.000000	-10.000000	2.316667	-54.500000	232.333328	1023.000000	1023.000000	2046.000000
17.139999	-0.029530	-17.452185	0.142931	-7.677464	-0.850583	-9.067069	0.000000	-10.000000	2.275000	-54.250000	214.166672	1023.000000	1023.000000	2046.000000
17.160000	-0.030838	-18.225027	-0.205735	-7.720134	-1.213658	-9.085499	0.000000	-10.000000	2.300000	-54.233334	196.000000	1023.000000	1023.000000	2046.000000
17.180000	-0.032002	-18.912924	-0.487582	-7.674133	-1.578061	-9.173148	0.000000	-10.000000	2.358333	-54.766666	177.833328	1023.000000	1023.000000	2046.000000
17.200001	-0.033455	-19.771902	-0.866317	-7.661870	-1.895038	-9.348677	0.000000	-10.000000	2.391667	-55.266666	159.666672	1023.000000	1023.000000	2046.000000
17.219999	-0.034723	-20.521446	-1.185016	-7.661529	-2.311134	-9.363769	0.000000	-10.000000	2.383333	-54.966667	141.166672	1023.000000	1023.000000	2046.000000
17.240000	-0.035935	-21.237803	-1.468843	-7.649542	-2.663107	-9.456311	0.000000	-10.000000	2.358333	-54.666668	122.833336	1023.000000	1023.000000	2046.000000
17.260000	-0.037322	-22.057592	-1.803552	-7.635721	-3.093500	-9.524818	0.000000	-10.000000	2.358333	-54.466667	104.500000	1023.000000	1023.000000	2046.000000
17.280001	-0.038597	-22.810760	-2.169682	-7.577404	-3.474699	-9.588976	0.000000	-10.000000	2.366667	-54.816666	86.500000	1023.000000	1023.000000	2046.000000
17.299999	-0.039957	-23.614420	-2.533186	-7.555562	-3.856525	-9.669147	0.000000	-10.000000	2.341667	-54.750000	68.166664	1023.000000	1023.000000	2046.000000
17.320000	-0.041342	-24.433006	-2.969437	-7.506254	-4.296520	-9.660795	0.000000	-10.000000	2.300000	-54.200001	49.833332	1023.000000	1023.000000	2046.000000
17.340000	-0.043079	-25.459961	-3.304666	-7.527508	-4.901971	-9.725815	0.000000	-10.000000	2.266667	-54.033333	26.000000	1023.000000	1023.000000	2046.000000
17.360001	-0.044954	-26.567949	-3.920104	-7.392136	-5.348609	-9.907101	0.000000	-10.000000	2.266667	-54.016666	8.500000	1023.000000	1023.000000	2046.000000
17.379999	-0.046786	-27.650627	-4.321329	-7.346186	-6.020666	-9.962446	0.000000	-10.000000	2.283333	-54.433334	-8.833333	1023.000000	1023.000000	2046.000000
17.400000	-0.048633	-28.742012	-4.841575	-7.269463	-6.556614	-10.074361	0.000000	-10.000000	2.341667	-54.650002	-20.666666	1023.000000	1023.000000	2046.000000
17.420000	-0.050481	-29.834261	-5.388577	-7.119564	-7.159746	-10.166374	0.000000	-10.000000	2.425000	-55.216667	-38.833332	1023.000000	1023.000000	2046.000000
17.440001	-0.052598	-31.085585	-6.014730	-7.045329	-7.809535	-10.215990	0.000000	-10.000000	2.491667	-55.966667	-57.333332	1023.000000	1023.000000	2046.000000
17.459999	-0.054974	-32.489872	-6.695981	-6.959623	-8.506620	-10.327649	0.000000	-10.000000	2.516667	-56.483334	-76.166664	1023.000000	1023.000000	2046.000000
17.480000	-0.057311	-33.870800	-7.349988	-6.853439	-9.252561	-10.414811	0.000000	-10.000000	2.558333	-56.983334	-95.000000	1023.000000	1023.000000	2046.000000
17.500000	-0.059564	-35.202148	-7.922763	-6.779889	-9.943542	-10.555957	0.000000	-10.000000	2.666667	-58.016666	-114.000000	1023.000000	1023.000000	2046.000000
17.520000	-0.062144	-36.727207	-8.612453	-6.740329	-10.663033	-10.711390	0.000000	-10.000000	2.808333	-59.450001	-133.333328	1023.000000	1023.000000	2046.000000
17.540001	-0.064385	-38.051521	-9.234279	-6.619519	-11.305375	-10.892347	0.000000	-10.000000	2.941667	-61.083332	-153.000000	1023.000000	1023.000000	2046.000000
17.559999	-0.066251	-39.154133	-9.896234	-6.428927	-11.930865	-10.898106	0.000000	-10.000000	3.025000	-62.133335	-173.333328	1023.000000	1023.000000	2046.000000
17.580000	-0.068288	-40.358128	-10.619746	-6.244638	-12.558782	-10.934960	0.000000	-10.000000	3.075000	-63.000000	-194.000000	1023.000000	1023.000000	2046.000000
17.600000	-0.071024	-41.974949	-11.356927	-6.263805	-13.245033	-11.109184	0.000000	-10.000000	3.141667	-63.599998	-215.166672	1023.000000	1023.000000	2046.000000
17.620001	-0.074894	-44.262592	-12.298833	-6.397768	-14.045081	-11.520908	0.000000	-10.000000	3.183333	-64.199997	-236.333328	1023.000000	1023.000000	2046.000000
17.639999	-0.079397	-46.923332	-13.404719	-6.606794	-14.882376	-12.029443	0.000000	-10.000000	3.258333	-64.733337	-257.833344	1023.000000	1023.000000	2046.000000
17.660000	-0.083988	-49.636738	-14.464249	-6.833051	-15.778456	-12.560981	0.000000	-10.000000	3.275000	-65.400002	-279.500000	1023.000000	1023.000000	2046.000000
17.680000	-0.088193	-52.122356	-15.595657	-6.932821	-16.630354	-12.963525	0.000000	-10.000000	3.308333	-65.566666	-301.500000	1023.000000	1023.000000	2046.000000
17.700001	-0.092048	-54.400219	-16.585907	-7.035483	-17.422373	-13.356454	0.000000	-10.000000	3.250000	-65.050003	-323.333344	1023.000000	1023.000000	2046.000000
17.719999	-0.095409	-56.386791	-17.597178	-7.120515	-18.090210	-13.578889	0.000000	-10.000000	3.175000	-63.983337	-344.833344	1023.000000	1023.000000	2046.000000
17.740000	-0.098457	-58.188263	-18.482563	-7.064142	-18.778036	-13.863523	0.000000	-10.000000	3.108333	-63.266666	-366.000000	1023.000000	1023.000000	2046.000000
17.760000	-0.101183	-59.799194	-19.283110	-6.981055	-19.409735	-14.125293	0.000000	-10.000000	3.133333	-63.166668	-387.000000	1023.000000	1023.000000	2046.000000
17.780001	-0.103729	-61.303993	-20.080257	-6.890825	-20.081503	-14.251408	0.000000	-10.000000	3.200000	-63.666668	-408.166656	1023.000000	1023.000000	2046.000000
17.799999	-0.106197	-62.762573	-20.773989	-6.849778	-20.731573	-14.407230	0.000000	-10.000000	3.258333	-64.099998	-429.333344	1023.000000	1023.000000	2046.000000
17.820000	-0.108550	-64.152847	-21.557877	-6.779472	-21.344776	-14.470728	0.000000	-10.000000	3.283333	-64.533333	-450.833344	1023.000000	1023.000000	2046.000000
17.840000	-0.110619	-65.375557	-22.208561	-6.690162	-21.832001	-14.644835	0.000000	-10.000000	3.258333	-64.716667	-472.166656	1023.000000	1023.000000	2046.000000
17.860001	-0.112612	-66.553429	-22.816515	-6.654014	-22.427633	-14.655266	0.000000	-10.000000	3.266667	-64.816666	-493.833344	1023.000000	1023.000000	2046.000000
17.879999	-0.114603	-67.730659	-23.464359	-6.559877	-22.909744	-14.796679	0.000000	-10.000000	3.241667	-64.850006	-515.500000	1023.000000	1023.000000	2046.000000
17.900000	-0.116358	-68.767784	-23.964859	-6.487760	-23.418501	-14.896662	0.000000	-10.000000	3.183333	-64.050003	-537.166687	1023.000000	1023.000000	2046.000000
17.920000	-0.118116	-69.806602	-24.373604	-6.472420	-23.936979	-15.023601	0.000000	-10.000000	3.050000	-62.366669	-558.666687	1023.000000	1023.000000	2046.000000
17.940001	-0.119762	-70.779236	-24.859844	-6.543185	-24.232075	-15.144130	0.000000	-10.000000	2.933333	-60.883335	-579.500000	1023.000000	1023.000000	2046.000000
17.959999	-0.121658	-71.899864	-25.367517	-6.672601	-24.681042	-15.178704	0.000000	-10.000000	2.891667	-60.116669	-600.000000	1023.000000	1023.000000	2046.000000
17.980000	-0.123418	-72.940231	-25.774673	-6.767984	-25.124386	-15.273190	0.000000	-10.000000	2.875000	-60.216667	-620.000000	1023.000000	1023.000000	2046.000000
18.000000	-0.125225	-74.008156	-26.253109	-6.898100	-25.499535	-15.357412	0.000000	-10.000000	2.925000	-60.466667	-640.000000	1023.000000	1023.000000	2046.000000
18.020000	-0.127473	-75.336510	-26.744474	-7.210794	-25.953720	-15.427518	0.000000	-10.000000	2.933333	-60.833336	-660.000000	1023.000000	1023.000000	2046.000000
18.040001	-0.129530	-76.552177	-27.210119	-7.359742	-26.358829	-15.623490	0.000000	-10.000000	2.891667	-60.683334	-680.333313	1023.000000	1023.000000	2046.000000
18.059999	-0.131979	-77.999550	-27.663197	-7.575835	-26.923048	-15.837467	0.000000	-10.000000	2.750000	-59.450001	-700.500000	1023.000000	1023.000000	2046.000000
18.080000	-0.134031	-79.212097	-28.170094	-7.575600	-27.373686	-16.092716	0.000000	-10.000000	2.600000	-57.716667	-720.333313	1023.000000	1023.000000	2046.000000
18.100000	-0.135994	-80.372559	-28.644176	-7.544454	-27.861061	-16.322863	0.000000	-10.000000	2.533334	-56.549999	-739.500000	1023.000000	1023.000000	2046.000000
18.120001	-0.137629	-81.338760	-28.994118	-7.420302	-28.262617	-16.661722	0.000000	-10.000000	2.516667	-56.049999	-758.500000	1023.000000	1023.000000	2046.000000
18.139999	-0.139523	-82.458282	-29.446983	-7.323956	-28.719915	-16.967430	0.000000	-10.000000	2.533333	-56.099998	-777.333313	1023.000000	1023.000000	2046.000000
18.160000	-0.140756	-83.186752	-29.903667	-6.976711	-29.052240	-17.254129	0.000000	-10.000000	2.550000	-56.383331	-796.000000	1023.000000	1023.000000	2046.000000
18.180000	-0.141338	-83.530640	-30.121536	-6.430124	-29.294842	-17.684137	0.000000	-10.000000	2.533333	-56.733334	-814.666687	1023.000000	1023.000000	2046.000000
18.200001	-0.141308	-83.513107	-29.929319	-5.648686	-29.522678	-18.412426	0.000000	-10.000000	2.500000	-56.700001	-833.500000	1023.000000	1023.000000	2046.000000
18.219999	-0.139224	-82.281456	-29.075705	-3.819697	-29.365246	-20.020805	0.000000	-10.000000	2.441667	-56.316669	-852.500000	1023.000000	1023.000000	2046.000000
18.240000	-0.134644	-79.574478	-27.579983	-0.877713	-28.693922	-22.422855	0.000000	-10.000000	2.391667	-55.683334	-877.500000	1023.000000	1023.000000	2046.000000
18.260000	-0.124494	-73.576103	-25.958481	5.459651	-27.339207	-25.738068	0.000000	-10.000000	2.366667	-55.033333	-902.166687	1023.000000	1023.000000	2046.000000
18.280001	-0.077560	-45.838036	-19.641939	30.432997	-22.220385	-34.408710	0.000000	-10.000000	2.275000	-54.116669	-926.666687	1023.000000	1023.000000	2046.000000
18.299999	7.368529	4354.800781	262.850403	3422.390625	1470.282837	-800.723022	0.000000	-10.000000	2.200000	-53.433334	-938.833313	1023.000000	1023.000000	2046.000000
18.320000	7.609717	4497.342773	255.855164	3525.437988	1481.515137	-765.465332	0.000000	-10.000000	2.066667	-51.816669	-950.833313	1023.000000	1023.000000	2046.000000
18.340000	7.621176	4504.114746	256.531738	3530.703369	1484.816528	-767.937195	0.000000	-10.000000	2.008333	-50.633335	-962.166687	1023.000000	1023.000000	2046.000000
18.360001	7.599605	4491.366211	257.602264	3522.363281	1475.746948	-764.346130	0.000000	-10.000000	1.975000	-49.566669	-979.166687	1023.000000	1023.000000	2046.000000
18.379999	7.605132	4494.632812	250.909302	3525.576904	1483.668701	-765.522034	0.000000	-10.000000	2.050000	-50.616669	-991.666687	1023.000000	1023.000000	2046.000000
18.400000	7.581219	4480.500488	255.045517	3516.725586	1473.309082	-764.579468	0.000000	-10.000000	2.200000	-52.349998	-998.666687	1023.000000	1023.000000	2046.000000
18.420000	7.585386	4482.962891	251.522781	3518.964355	1478.418457	-765.942505	0.000000	-10.000000	2.350000	-54.816666	-1000.000000	1023.000000	1023.000000	2046.000000
18.440001	7.569542	4473.599609	251.543777	3512.946289	1471.331299	-762.222107	0.000000	-10.000000	2.416667	-55.666668	-1000.000000	1023.000000	1023.000000	2046.000000
18.459999	7.571420	4474.708984	252.640442	3514.279297	1472.025879	-764.236694	0.000000	-10.000000	2.383333	-55.650002	-1000.000000	1023.000000	1023.000000	2046.000000
18.480000	7.567138	4472.178711	248.842056	3511.810791	1473.230347	-761.704529	0.000000	-10.000000	2.250000	-53.866669	-1000.000000	1023.000000	1023.000000	2046.000000
18.500000	7.578862	4479.107422	254.515381	3517.505859	1471.047119	-763.960693	0.000000	-10.000000	2.083333	-51.483334	-1000.000000	1023.000000	1023.000000	2046.000000
18.520000	7.577912	4478.545898	249.584030	3519.345703	1473.925659	-764.309265	0.000000	-10.000000	1.941667	-49.400002	-1000.000000	1023.000000	1023.000000	2046.000000
18.540001	7.581792	4480.838867	251.728851	3520.568115	1474.568848	-766.026917	0.000000	-10.000000	1.841667	-48.366669	-1000.000000	1023.000000	1023.000000	2046.000000
18.559999	7.568173	4472.790527	248.796005	3516.256836	1470.729126	-762.991394	0.000000	-10.000000	1.808333	-48.150002	-1000.000000	1023.000000	1023.000000	2046.000000
18.580000	7.567870	4472.610840	250.553055	3516.315430	1469.896240	-764.153931	0.000000	-10.000000	1.716667	-47.133335	-1000.000000	1023.000000	1023.000000	2046.000000
18.600000	7.559998	4467.958496	246.409103	3513.839844	1470.024292	-762.314819	0.000000	-10.000000	1.608333	-45.016666	-1000.000000	1023.000000	1023.000000	2046.000000
18.620001	7.562479	4469.425293	250.978165	3515.691895	1469.595581	-766.840454	0.000000	-10.000000	1.450000	-42.516666	-1000.000000	1023.000000	1023.000000	2046.000000
18.639999	7.555726	4465.434082	248.787918	3513.174316	1467.621826	-764.149902	0.000000	-10.000000	1.383333	-40.900002	-1000.000000	1023.000000	1023.000000	2046.000000
18.660000	7.555700	4465.418945	249.289322	3513.812988	1468.906738	-766.589844	0.000000	-10.000000	1.383333	-41.116669	-1000.000000	1023.000000	1023.000000	2046.000000
18.680000	7.563373	4469.953613	250.966660	3517.652588	1468.347900	-767.013367	0.000000	-10.000000	1.483333	-42.350002	-1000.000000	1023.000000	1023.000000	2046.000000
18.700001	7.565881	4471.435547	244.990250	3517.167480	1473.748413	-764.470459	0.000000	-10.000000	1.533333	-43.983334	-1000.000000	1023.000000	1023.000000	2046.000000
18.719999	7.570067	4473.909668	251.040787	3518.836670	1468.584961	-764.552673	0.000000	-10.000000	1.508333	-43.483334	-1000.000000	1023.000000	1023.000000	2046.000000
18.740000	7.564541	4470.644043	247.446030	3516.417236	1468.446655	-761.665833	0.000000	-10.000000	1.458333	-42.833332	-1000.000000	1023.000000	1023.000000	2046.000000
18.760000	7.590503	4485.987305	246.566376	3528.994385	1477.686157	-767.259521	0.000000	-10.000000	1.450000	-42.150002	-1000.000000	1023.000000	1023.000000	2046.000000
18.780001	7.587995	4484.504883	248.455566	3529.197266	1474.072021	-767.219971	0.000000	-10.000000	1.441667	-42.216667	-1000.000000	1023.000000	1023.000000	2046.000000
18.799999	7.599074	4491.052734	248.312454	3531.874268	1478.547363	-767.681274	0.000000	-10.000000	1.425000	-41.816669	-1000.000000	1023.000000	1023.000000	2046.000000
18.820000	7.614176	4499.978027	247.892868	3537.967041	1481.780518	-767.662598	0.000000	-10.000000	1.325000	-40.966667	-1000.000000	1023.000000	1023.000000	2046.000000
18.840000	7.606888	4495.670898	247.119858	3535.338867	1478.444214	-765.232300	0.000000	-10.000000	1.283333	-39.983334	-1000.000000	1023.000000	1023.000000	2046.000000
18.860001	7.625345	4506.579102	248.772385	3543.302979	1481.891479	-767.387817	0.000000	-10.000000	1.158333	-39.133335	-1000.000000	1023.000000	1023.000000	2046.000000
18.879999	7.640213	4515.366211	249.949509	3548.772949	1484.644287	-768.000610	0.000000	-10.000000	1.083333	-37.266666	-1000.000000	1023.000000	1023.000000	2046.000000
18.900000	7.644415	4517.849121	251.961166	3548.263672	1483.199951	-765.575500	0.000000	-10.000000	0.983333	-35.683334	-1000.000000	1023.000000	1023.000000	2046.000000
18.920000	7.649724	4520.987305	247.080002	3551.516357	1487.090698	-764.699707	0.000000	-10.000000	0.916667	-33.900002	-1000.000000	1023.000000	1023.000000	2046.000000
18.940001	7.665197	4530.131348	249.215652	3557.613037	1490.140259	-766.837646	0.000000	-10.000000	0.850000	-32.650002	-1000.000000	1023.000000	1023.000000	2046.000000
18.959999	7.681395	4539.704102	250.427811	3564.618652	1491.915039	-767.257324	0.000000	-10.000000	0.808333	-31.200001	-1000.000000	1023.000000	1023.000000	2046.000000
18.980000	7.690773	4545.246582	248.713699	3568.281006	1494.063843	-765.812256	0.000000	-10.000000	0.766667	-30.400002	-1000.000000	1023.000000	1023.000000	2046.000000
19.000000	7.710850	4557.112305	252.520782	3576.281006	1497.337769	-769.027283	0.000000	-10.000000	0.725000	-29.816668	-1000.000000	1023.000000	1023.000000	2046.000000
19.020000	7.715930	4560.114258	248.623978	3577.069580	1500.546509	-766.125916	0.000000	-10.000000	0.666667	-29.183334	-1000.000000	1023.000000	1023.000000	2046.000000
19.040001	7.733456	4570.472656	251.558472	3585.033691	1500.619873	-766.739197	0.000000	-10.000000	0.650000	-28.066668	-1000.000000	1023.000000	1023.000000	2046.000000
19.059999	7.754313	4582.799316	253.470062	3594.188721	1503.205444	-768.065125	0.000000	-10.000000	0.650000	-27.216667	-1000.000000	1023.000000	1023.000000	2046.000000
19.080000	7.775289	4595.195801	255.305237	3602.704102	1506.825439	-769.638672	0.000000	-10.000000	0.683333	-27.283333	-1000.000000	1023.000000	1023.000000	2046.000000
19.100000	7.793300	4605.840332	258.539154	3609.207764	1506.892090	-768.798462	0.000000	-10.000000	0.716667	-28.266666	-1000.000000	1023.000000	1023.000000	2046.000000
19.120001	7.817329	4620.041504	255.410370	3618.310059	1515.693115	-769.372131	0.000000	-10.000000	0.708333	-29.049999	-1000.000000	1023.000000	1023.000000	2046.000000
19.139999	7.839908	4633.385742	256.670166	3626.683105	1518.882324	-768.849915	0.000000	-10.000000	0.650000	-28.250000	-1000.000000	1023.000000	1023.000000	2046.000000
19.160000	7.857558	4643.816895	259.621674	3633.136719	1522.219360	-771.160706	0.000000	-10.000000	0.575000	-26.533333	-1000.000000	1023.000000	1023.000000	2046.000000
19.180000	7.873070	4652.984375	258.464996	3639.370605	1524.736816	-769.587769	0.000000	-10.000000	0.541667	-24.733334	-1000.000000	1023.000000	1023.000000	2046.000000
19.200001	7.889264	4662.555176	260.390656	3646.041748	1526.504028	-770.381348	0.000000	-10.000000	0.533333	-24.833334	-1000.000000	1023.000000	1023.000000	2046.000000
19.219999	7.914462	4677.446777	264.898315	3655.698486	1526.772461	-769.922119	0.000000	-10.000000	0.508333	-24.316668	-1000.000000	1023.000000	1023.000000	2046.000000
19.240000	7.938260	4691.511719	262.373077	3664.794678	1535.572754	-771.228882	0.000000	-10.000000	0.466667	-23.850000	-1000.000000	1023.000000	1023.000000	2046.000000
19.260000	7.967434	4708.753418	263.360199	3676.220215	1541.983398	-772.810303	0.000000	-10.000000	0.408333	-22.366667	-1000.000000	1023.000000	1023.000000	2046.000000
19.280001	7.996868	4726.148926	264.519806	3687.971436	1547.160400	-773.502625	0.000000	-10.000000	0.375000	-21.000000	-1000.000000	1023.000000	1023.000000	2046.000000
19.299999	8.030501	4746.026367	268.098755	3700.854492	1551.180664	-774.107178	0.000000	-10.000000	0.350000	-19.800001	-1000.000000	1023.000000	1023.000000	2046.000000
19.320000	8.067232	4767.734375	270.823395	3714.633545	1555.198364	-772.920959	0.000000	-10.000000	0.350000	-19.183334	-1000.000000	1023.000000	1023.000000	2046.000000
19.340000	8.127912	4803.595703	274.929993	3738.116211	1564.639648	-774.090210	0.000000	-10.000000	0.350000	-18.916668	-1000.000000	1023.000000	1023.000000	2046.000000
19.360001	8.201565	4847.125000	276.995758	3767.311279	1577.435425	-774.617493	0.000000	-10.000000	0.350000	-18.766666	-1000.000000	1023.000000	1023.000000	2046.000000
19.379999	8.279477	4893.170898	284.196991	3796.475342	1589.943604	-777.445007	0.000000	-10.000000	0.350000	-18.433334	-1000.000000	1023.000000	1023.000000	2046.000000
19.400000	8.393645	4960.644531	289.478363	3841.500000	1608.969727	-779.303589	0.000000	-10.000000	0.366667	-18.816668	-1000.000000	1023.000000	1023.000000	2046.000000
19.420000	8.725936	5157.028320	325.700073	3970.739258	1652.616333	-792.027527	0.000000	-10.000000	0.383333	-19.416668	-1000.000000	1023.000000	1023.000000	2046.000000
19.440001	9.126016	5393.475098	337.699585	4120.169922	1723.727417	-788.122131	0.000000	-10.000000	0.391667	-20.116667	-1000.000000	1023.000000	1023.000000	2046.000000
19.459999	9.857656	5825.875000	389.340332	4401.149414	1838.561035	-803.175720	0.000000	-10.000000	0.358333	-19.783335	-1000.000000	1023.000000	1023.000000	2046.000000
19.480000	10.955133	6474.483887	451.275208	4817.677246	2013.110596	-807.579163	0.000000	-10.000000	0.325000	-19.266666	-1000.000000	1023.000000	1023.000000	2046.000000
19.500000	12.758147	7540.064941	568.421875	5506.468262	2293.996094	-828.821228	0.000000	-10.000000	0.316667	-18.616667	-1000.000000	1023.000000	1023.000000	2046.000000
19.520000	14.789869	8740.812500	697.605408	6274.185059	2588.527832	-819.505615	0.000000	-10.000000	0.316667	-18.333334	-1000.000000	1023.000000	1023.000000	2046.000000
19.540001	14.839434	8770.105469	645.287842	6268.749512	2637.078125	-781.010498	0.000000	-10.000000	0.291667	-17.049999	-1000.000000	1023.000000	1023.000000	2046.000000
19.559999	15.230743	9001.369141	656.613220	6411.883301	2709.233643	-776.361145	0.000000	-10.000000	0.250000	-15.800000	-1000.000000	1023.000000	1023.000000	2046.000000
19.580000	9.216856	5447.161621	342.685760	4113.028320	1710.665405	-719.217651	0.000000	-10.000000	0.233333	-14.950001	-1000.000000	1023.000000	1023.000000	2046.000000
19.600000	9.727162	5748.752930	414.880707	4271.810547	1773.022705	-710.961365	0.000000	-10.000000	0.241667	-15.000000	-1000.000000	1023.000000	1023.000000	2046.000000
19.620001	10.005447	5913.219238	368.908081	4393.647461	1878.218994	-727.555054	0.000000	-10.000000	0.233333	-14.850000	-1000.000000	1023.000000	1023.000000	2046.000000
19.639999	10.313736	6095.417969	310.058838	4501.019043	2008.052734	-723.712463	0.000000	-10.000000	0.216667	-14.516666	-1000.000000	1023.000000	1023.000000	2046.000000
19.660000	10.657585	6298.632812	452.585999	4649.498047	1930.556763	-734.008240	0.000000	-10.000000	0.183333	-13.550000	-1000.000000	1023.000000	1023.000000	2046.000000
19.680000	10.573875	6249.160156	604.921204	4606.287598	1767.249512	-729.298523	0.000000	-10.000000	0.166667	-12.733334	-1000.000000	1023.000000	1023.000000	2046.000000
19.700001	10.793141	6378.746582	458.539429	4699.089355	1890.947876	-669.829773	0.000000	-10.000000	0.150000	-12.600000	-1000.000000	1023.000000	1023.000000	2046.000000
19.719999	11.144117	6586.173340	473.775330	4805.885254	1999.081421	-692.568970	0.000000	-10.000000	0.150000	-13.166667	-1000.000000	1023.000000	1023.000000	2046.000000
19.740000	11.340497	6702.233887	507.102966	4869.801270	2023.088745	-697.759277	0.000000	-10.000000	0.150000	-13.666667	-1000.000000	1023.000000	1023.000000	2046.000000
19.760000	11.155624	6592.974121	445.693939	4817.647461	2014.518188	-684.885620	0.000000	-10.000000	0.150000	-13.483334	-1000.000000	1023.000000	1023.000000	2046.000000
19.780001	11.596059	6853.270508	568.871399	4980.017090	1991.036011	-686.653870	0.000000	-10.000000	0.133333	-12.400001	-1000.000000	1023.000000	1023.000000	2046.000000
19.799999	11.741641	6939.310059	511.272064	5023.392090	2086.409180	-681.763367	0.000000	-10.000000	0.125000	-11.083334	-1000.000000	1023.000000	1023.000000	2046.000000
19.820000	11.915352	7041.973145	523.127075	5069.411621	2120.039795	-670.605347	0.000000	-10.000000	0.125000	-10.083334	-1000.000000	1023.000000	1023.000000	2046.000000
19.840000	11.824523	6988.292969	465.294800	5067.130859	2132.726318	-676.858948	0.000000	-10.000000	0.141667	-10.483334	-1000.000000	1023.000000	1023.000000	2046.000000
19.860001	12.013175	7099.786621	513.768677	5125.154785	2133.915283	-673.052002	0.000000	-10.000000	0.133333	-10.933333	-1000.000000	1023.000000	1023.000000	2046.000000
19.879999	12.307916	7273.978027	612.493652	5202.305176	2122.711670	-663.532715	0.000000	-10.000000	0.125000	-11.033334	-1000.000000	1023.000000	1023.000000	2046.000000
19.900000	12.170300	7192.647461	515.894470	5166.431152	2170.716309	-660.394653	0.000000	-10.000000	0.108333	-10.333334	-1000.000000	1023.000000	1023.000000	2046.000000
19.920000	12.211502	7216.997559	430.351776	5195.688965	2239.714600	-648.757812	0.000000	-10.000000	0.108333	-9.766666	-1000.000000	1023.000000	1023.000000	2046.000000
19.940001	12.407834	7333.029785	446.173096	5272.761719	2292.286377	-678.191589	0.000000	-10.000000	0.100000	-9.300000	-1000.000000	1023.000000	1023.000000	2046.000000
19.959999	12.345124	7295.968262	543.866638	5269.381348	2154.583252	-671.862549	0.000000	-10.000000	0.100000	-9.083333	-1000.000000	1023.000000	1023.000000	2046.000000
19.980000	12.421401	7341.047852	684.105591	5291.089355	2045.726685	-679.873596	0.000000	-10.000000	0.100000	-9.233334	-1000.000000	1023.000000	1023.000000	2046.000000
20.000000	12.529987	7405.222656	620.756470	5290.200684	2174.170654	-679.904846	0.000000	-10.000000	0.100000	-9.366667	-1000.000000	1023.000000	1023.000000	2046.000000
20.020000	12.774497	7549.727539	519.687622	5356.270508	2348.335449	-674.566040	0.000000	-10.000000	0.100000	-9.500000	-1000.000000	1023.000000	1023.000000	2046.000000
20.040001	12.733216	7525.330566	373.252747	5349.792969	2494.021973	-691.737000	0.000000	-10.000000	0.100000	-9.166667	-1000.000000	1023.000000	1023.000000	2046.000000
20.059999	12.806163	7568.442383	423.521057	5393.369629	2420.519287	-668.967834	0.000000	-10.000000	0.091667	-8.716667	-1000.000000	1023.000000	1023.000000	2046.000000
20.080000	12.779798	7552.860352	568.386230	5382.262695	2247.737549	-645.525879	0.000000	-10.000000	0.091667	-7.916667	-1000.000000	1023.000000	1023.000000	2046.000000
20.100000	12.688741	7499.045898	685.010010	5361.600098	2062.029541	-609.593567	0.000000	-10.000000	0.091667	-7.966667	-1000.000000	1023.000000	1023.000000	2046.000000
20.120001	12.782558	7554.492187	671.652710	5413.358398	2053.687744	-584.206787	0.000000	-10.000000	0.091667	-7.816667	-1000.000000	1023.000000	1023.000000	2046.000000
20.139999	12.833848	7584.804199	527.807373	5406.637695	2267.318359	-616.959229	0.000000	-10.000000	0.091667	-7.583333	-1000.000000	1023.000000	1023.000000	2046.000000
20.160000	13.078729	7729.528809	377.490356	5493.668457	2534.901855	-676.531677	0.000000	-10.000000	0.091667	-7.116667	-1000.000000	1023.000000	1023.000000	2046.000000
20.180000	13.151723	7772.668457	615.714050	5514.223145	2319.221924	-676.490967	0.000000	-10.000000	0.100000	-6.950000	-1000.000000	1023.000000	1023.000000	2046.000000
20.200001	13.210663	7807.501465	611.144958	5544.015137	2320.959717	-668.618347	0.000000	-10.000000	0.100000	-7.200000	-1000.000000	1023.000000	1023.000000	2046.000000
20.219999	13.128011	7758.654297	590.414490	5507.070312	2317.447021	-656.277893	0.000000	-10.000000	0.100000	-7.683333	-1000.000000	1023.000000	1023.000000	2046.000000
20.240000	13.037183	7704.975098	575.079590	5465.185059	2310.556396	-645.846008	0.000000	-10.000000	0.100000	-8.033334	-1000.000000	1023.000000	1023.000000	2046.000000
20.260000	12.865066	7603.253906	554.260803	5395.022949	2283.066162	-629.096130	0.000000	-10.000000	0.100000	-8.500000	-1000.000000	1023.000000	1023.000000	2046.000000
20.280001	12.780487	7553.267578	542.103577	5360.279297	2272.132568	-621.247803	0.000000	-10.000000	0.100000	-8.200001	-1000.000000	1023.000000	1023.000000	2046.000000
20.299999	12.718790	7516.804687	535.829773	5333.885254	2264.557617	-617.468201	0.000000	-10.000000	0.091667	-8.016666	-1000.000000	1023.000000	1023.000000	2046.000000
20.320000	12.668086	7486.838867	534.803650	5316.444824	2251.504883	-615.914429	0.000000	-10.000000	0.091667	-7.750000	-1000.000000	1023.000000	1023.000000	2046.000000
20.340000	12.645276	7473.357910	541.550476	5304.705078	2244.953857	-617.851501	0.000000	-10.000000	0.083333	-7.633333	-1000.000000	1023.000000	1023.000000	2046.000000
20.360001	12.621995	7459.599121	533.910522	5294.862793	2240.682129	-609.856018	0.000000	-10.000000	0.083333	-7.400000	-1000.000000	1023.000000	1023.000000	2046.000000
20.379999	12.629836	7464.232910	537.051086	5298.171387	2244.532959	-615.522644	0.000000	-10.000000	0.066667	-6.983334	-1000.000000	1023.000000	1023.000000	2046.000000
20.400000	12.574034	7431.253906	533.850159	5274.114258	2233.333008	-610.043213	0.000000	-10.000000	0.075000	-6.416667	-1000.000000	1023.000000	1023.000000	2046.000000
20.420000	12.554041	7419.437988	533.675049	5267.348145	2227.368408	-608.953491	0.000000	-10.000000	0.083333	-6.033333	-1000.000000	1023.000000	1023.000000	2046.000000
20.440001	12.519028	7398.745117	533.369751	5252.051758	2221.399170	-608.075317	0.000000	-10.000000	0.100000	-5.700000	-1000.000000	1023.000000	1023.000000	2046.000000
20.459999	12.509303	7392.998047	532.530151	5247.884277	2218.822021	-606.238708	0.000000	-10.000000	0.091667	-5.583333	-1000.000000	1023.000000	1023.000000	2046.000000
20.480000	12.471170	7370.461914	537.594666	5231.914062	2202.381592	-601.428650	0.000000	-10.000000	0.091667	-5.466667	-1000.000000	1023.000000	1023.000000	2046.000000
20.500000	12.471656	7370.748535	529.637939	5231.573242	2215.405518	-605.868408	0.000000	-10.000000	0.083333	-5.316667	-1000.000000	1023.000000	1023.000000	2046.000000
20.520000	12.466017	7367.416016	538.281006	5231.416016	2204.875732	-607.156799	0.000000	-10.000000	0.083333	-4.883333	-1000.000000	1023.000000	1023.000000	2046.000000
20.540001	12.450972	7358.524414	526.097107	5223.597168	2211.466553	-602.636536	0.000000	-10.000000	0.066667	-4.483334	-1000.000000	1023.000000	1023.000000	2046.000000
20.559999	12.468311	7368.771973	524.114014	5230.125488	2220.126709	-605.594299	0.000000	-10.000000	0.058333	-4.033333	-1000.000000	1023.000000	1023.000000	2046.000000
20.580000	12.470643	7370.149902	532.796814	5232.272461	2207.032959	-601.952759	0.000000	-10.000000	0.058333	-3.866667	-1000.000000	1023.000000	1023.000000	2046.000000
20.600000	12.434847	7348.994629	531.552124	5215.510742	2202.914062	-600.982727	0.000000	-10.000000	0.058333	-3.666667	-1000.000000	1023.000000	1023.000000	2046.000000
20.620001	12.425392	7343.406738	528.927246	5214.678711	2204.578125	-604.777344	0.000000	-10.000000	0.058333	-3.516667	-1000.000000	1023.000000	1023.000000	2046.000000
20.639999	12.421767	7341.264648	532.148621	5211.246582	2201.014404	-603.145081	0.000000	-10.000000	0.050000	-3.200000	-1000.000000	1023.000000	1023.000000	2046.000000
20.660000	12.430632	7346.503418	529.780212	5213.732422	2204.925537	-601.935059	0.000000	-10.000000	0.058333	-2.733333	-1000.000000	1023.000000	1023.000000	2046.000000
20.680000	12.446662	7355.977051	532.881287	5221.306641	2208.264893	-606.475891	0.000000	-10.000000	0.058333	-2.200000	-1000.000000	1023.000000	1023.000000	2046.000000
20.700001	12.420488	7340.508789	532.361633	5211.958008	2200.045410	-603.856262	0.000000	-10.000000	0.058333	-1.266667	-1000.000000	1023.000000	1023.000000	2046.000000
20.719999	12.395758	7325.893066	532.107422	5199.480469	2192.850830	-598.545898	0.000000	-10.000000	0.050000	-0.533333	-1000.000000	1023.000000	1023.000000	2046.000000
20.740000	12.434894	7349.021973	550.155212	5219.264160	2185.313232	-605.710449	0.000000	-10.000000	0.050000	0.000000	-1000.000000	1023.000000	1023.000000	2046.000000
20.760000	11.124250	6574.432129	366.897644	4812.035156	2075.860840	-680.361145	0.000000	-10.000000	0.041667	0.000000	-1000.000000	1023.000000	1023.000000	2046.000000
20.780001	9.721842	5745.608398	328.926483	4297.429687	1839.029785	-719.777710	0.000000	-10.000000	0.041667	0.000000	-1000.000000	1023.000000	1023.000000	2046.000000
20.799999	8.658964	5117.447754	439.788300	3931.209961	1507.198608	-760.749329	0.000000	-10.000000	0.041667	0.000000	-1000.000000	1023.000000	1023.000000	2046.000000
20.820000	13.357143	7894.071777	1206.192139	5767.304199	1951.020996	-1030.445557	0.000000	-10.000000	0.050000	0.000000	-1000.000000	1023.000000	1023.000000	2046.000000
20.840000	15.985880	9447.655273	691.483154	6682.634766	2846.704102	-773.166565	0.000000	-10.000000	0.041667	0.350000	-1000.000000	1023.000000	1023.000000	2046.000000
20.860001	15.769092	9319.533203	663.119507	6608.739746	2811.556885	-763.883301	0.000000	-10.000000	0.016667	2.583333	-1000.000000	1023.000000	1023.000000	2046.000000
20.879999	15.671789	9262.027344	676.747131	6580.391602	2785.427734	-780.538940	0.000000	-10.000000	0.000000	5.166667	-1000.000000	1023.000000	1023.000000	2046.000000
20.900000	15.674787	9263.798828	667.303528	6590.497070	2789.857422	-783.858765	0.000000	-10.000000	-0.008333	7.383334	-1000.000000	1023.000000	1023.000000	2046.000000
20.920000	15.548210	9188.992187	643.629517	6547.113281	2785.812988	-787.563904	0.000000	-10.000000	0.000000	7.900000	-1000.000000	1023.000000	1023.000000	2046.000000
20.940001	15.374747	9086.475586	643.389343	6482.677246	2747.039795	-786.630737	0.000000	-10.000000	0.000000	7.683333	-1000.000000	1023.000000	1023.000000	2046.000000
20.959999	15.178736	8970.632812	654.842163	6413.755371	2706.803223	-804.768127	0.000000	-10.000000	0.000000	7.333333	-1000.000000	1023.000000	1023.000000	2046.000000
20.980000	15.468515	9141.892578	628.927856	6525.775391	2779.074463	-791.885681	0.000000	-10.000000	0.000000	6.950000	-1000.000000	1023.000000	1023.000000	2046.000000
21.000000	15.121973	8937.085937	606.191711	6402.621094	2721.375000	-793.101990	0.000000	-10.000000	0.000000	7.283333	-1000.000000	1023.000000	1023.000000	2046.000000
21.020000	14.612151	8635.781250	582.694519	6210.525391	2640.760986	-798.199707	0.000000	-10.000000	-0.008333	8.500000	-1000.000000	1023.000000	1023.000000	2046.000000
21.040001	13.986801	8266.199219	558.757507	5974.403809	2534.580078	-801.541809	0.000000	-10.000000	-0.050000	10.500000	-659.333313	1023.000000	1023.000000	2046.000000
21.059999	13.322924	7873.848145	508.633698	5721.280762	2436.772705	-792.838867	0.000000	-10.000000	-0.158333	15.550000	-312.000000	1023.000000	1023.000000	2046.000000
21.080000	12.419218	7339.757812	432.495850	5374.653320	2318.131348	-785.522583	0.000000	-10.000000	-0.258333	19.866667	35.333332	1023.000000	1023.000000	2046.000000
21.100000	10.804322	6385.354492	385.964661	4764.077148	2009.370483	-774.057800	0.000000	-10.000000	-0.325000	23.250000	42.000000	1023.000000	1023.000000	2046.000000
21.120001	10.120350	5981.126953	363.550690	4507.353027	1903.649658	-793.426270	0.000000	-10.000000	-0.325000	23.250000	42.000000	1023.000000	1023.000000	2046.000000
21.139999	9.686088	5724.478027	341.417694	4344.246582	1837.450073	-798.636169	0.000000	-10.000000	-0.350000	23.750000	44.333332	1023.000000	1023.000000	2046.000000
21.160000	9.274649	5481.317383	322.094727	4188.154297	1768.029663	-796.961121	0.000000	-10.000000	-0.400000	25.016666	49.333332	1023.000000	1023.000000	2046.000000
21.180000	8.974589	5303.982422	302.423248	4074.956299	1724.036255	-797.433289	0.000000	-10.000000	-0.458333	26.516666	57.333332	1023.000000	1023.000000	2046.000000
21.200001	8.743804	5167.588379	299.104492	3989.834229	1679.203247	-800.553589	0.000000	-10.000000	-0.516667	28.133333	66.166664	1023.000000	1023.000000	2046.000000
21.219999	8.624997	5097.373047	294.201752	3944.704102	1656.964722	-798.497375	0.000000	-10.000000	-0.558333	29.466667	75.333336	1023.000000	1023.000000	2046.000000
21.240000	8.553463	5055.096680	290.320648	3919.171387	1646.517944	-800.913452	0.000000	-10.000000	-0.600000	30.600000	84.833336	1023.000000	1023.000000	2046.000000
21.260000	8.472382	5007.177734	285.312531	3888.311035	1634.196533	-800.642395	0.000000	-10.000000	-0.666667	31.766668	94.833336	1023.000000	1023.000000	2046.000000
21.280001	8.426928	4980.313965	284.044159	3871.834717	1625.425049	-800.990173	0.000000	-10.000000	-0.741667	33.300003	105.333336	1023.000000	1023.000000	2046.000000
21.299999	8.393231	4960.399902	280.923584	3860.278076	1623.015869	-803.817444	0.000000	-10.000000	-0.850000	35.283337	116.166664	1023.000000	1023.000000	2046.000000
21.320000	8.328836	4922.342285	281.453918	3834.703125	1604.777100	-798.591797	0.000000	-10.000000	-0.941667	37.166668	127.666664	1023.000000	1023.000000	2046.000000
21.340000	8.305447	4908.519043	276.873352	3826.329590	1605.949219	-800.632874	0.000000	-10.000000	-1.041667	39.049999	139.666672	1023.000000	1023.000000	2046.000000
21.360001	8.279195	4893.004395	274.671997	3817.162842	1602.198120	-801.028625	0.000000	-10.000000	-1.125000	40.900002	152.500000	1023.000000	1023.000000	2046.000000
21.379999	8.254919	4878.657227	274.253479	3808.754150	1597.695435	-802.045715	0.000000	-10.000000	-1.200000	42.666668	165.666672	1023.000000	1023.000000	2046.000000
21.400000	8.234070	4866.335449	274.681122	3800.283447	1592.788086	-801.417358	0.000000	-10.000000	-1.250000	43.966667	179.666672	1023.000000	1023.000000	2046.000000
21.420000	8.218962	4857.406250	272.148621	3794.741455	1591.281128	-800.764954	0.000000	-10.000000	-1.275000	44.716667	194.166672	1023.000000	1023.000000	2046.000000
21.440001	8.208615	4851.291504	272.821838	3789.927979	1589.429321	-800.887817	0.000000	-10.000000	-1.300000	45.633335	209.000000	1023.000000	1023.000000	2046.000000
21.459999	8.211383	4852.927246	273.830170	3790.153564	1592.927612	-803.984314	0.000000	-10.000000	-1.283333	45.600002	224.000000	1023.000000	1023.000000	2046.000000
21.480000	8.201768	4847.244629	273.995941	3786.087646	1589.594727	-802.433716	0.000000	-10.000000	-1.258333	45.466667	239.166672	1023.000000	1023.000000	2046.000000
21.500000	8.206693	4850.155273	278.645172	3787.923096	1586.413574	-802.826721	0.000000	-10.000000	-1.166667	44.250000	254.333328	1023.000000	1023.000000	2046.000000
21.520000	8.192915	4842.012695	270.127045	3782.133545	1592.145752	-802.393799	0.000000	-10.000000	-1.100000	43.299999	269.500000	1023.000000	1023.000000	2046.000000
21.540001	8.211776	4853.159668	280.908722	3790.496582	1591.139648	-809.385315	0.000000	-10.000000	-1.058333	42.049999	284.166656	1023.000000	1023.000000	2046.000000
21.559999	8.207978	4850.915039	273.365814	3789.103271	1597.299805	-808.853943	0.000000	-10.000000	-1.041667	41.183334	298.500000	1023.000000	1023.000000	2046.000000
21.580000	8.200615	4846.563477	275.610901	3787.541992	1589.598145	-806.187439	0.000000	-10.000000	-1.016667	40.233334	312.333344	1023.000000	1023.000000	2046.000000
21.600000	8.208698	4851.340820	274.638214	3792.931885	1590.875854	-807.104797	0.000000	-10.000000	-0.975000	39.866669	326.000000	1023.000000	1023.000000	2046.000000
21.620001	8.220438	4858.278809	272.507507	3798.544189	1598.717529	-811.490417	0.000000	-10.000000	-0.941667	39.100002	339.333344	1023.000000	1023.000000	2046.000000
21.639999	8.224526	4860.695312	274.658661	3801.733154	1595.724976	-811.421448	0.000000	-10.000000	-0.933333	38.783333	352.500000	1023.000000	1023.000000	2046.000000
21.660000	8.243161	4871.708496	274.524445	3810.491943	1600.762817	-814.070679	0.000000	-10.000000	-0.916667	38.166668	365.333344	1023.000000	1023.000000	2046.000000
21.680000	8.271953	4888.724121	281.338409	3819.208984	1607.108032	-818.931213	0.000000	-10.000000	-0.908333	38.066666	378.166656	1023.000000	1023.000000	2046.000000
21.700001	8.307530	4909.750488	282.058289	3836.459473	1612.374390	-821.141418	0.000000	-10.000000	-0.916667	38.016666	390.833344	1023.000000	1023.000000	2046.000000
21.719999	8.333596	4925.155273	266.465240	3850.709229	1620.705688	-812.724792	0.000000	-10.000000	-0.916667	38.133335	403.500000	1023.000000	1023.000000	2046.000000
21.740000	8.202833	4847.874512	273.606628	3793.551514	1597.807617	-817.091492	0.000000	-10.000000	-0.916667	38.200001	416.166656	1023.000000	1023.000000	2046.000000
21.760000	2.389921	1412.443604	-132.728958	1176.509277	281.600250	87.062988	0.000000	-10.000000	-0.891667	38.050003	429.000000	1023.000000	1023.000000	2046.000000
21.780001	0.672706	397.569275	-16.290590	395.483429	102.656235	-84.279793	0.000000	-10.000000	-0.875000	37.866669	441.833344	1023.000000	1023.000000	2046.000000
21.799999	0.364253	215.273224	-14.873485	253.043869	48.749454	-71.646614	0.000000	-10.000000	-0.866667	37.516670	454.500000	1023.000000	1023.000000	2046.000000
21.820000	0.225623	133.343124	-17.620100	188.011078	23.784077	-60.831936	0.000000	-10.000000	-0.883333	37.483334	467.000000	1023.000000	1023.000000	2046.000000
21.840000	0.140477	83.022148	-18.825495	147.120407	10.044068	-55.316833	0.000000	-10.000000	-0.916667	37.583336	479.500000	1023.000000	1023.000000	2046.000000
21.860001	0.074244	43.878010	-21.255493	114.974312	0.681300	-50.522106	0.000000	-10.000000	-0.950000	38.116669	492.000000	1023.000000	1023.000000	2046.000000
21.879999	0.030751	18.173895	-22.359446	93.418434	-5.984941	-46.900154	0.000000	-10.000000	-0.958333	38.633335	504.666656	1023.000000	1023.000000	2046.000000
21.900000	0.002237	1.321809	-22.711811	79.312767	-11.062041	-44.217106	0.000000	-10.000000	-0.941667	39.066666	517.500000	1023.000000	1023.000000	2046.000000
21.920000	-0.018270	-10.797397	-22.425730	68.781525	-15.028049	-42.125137	0.000000	-10.000000	-0.900000	38.933334	530.500000	1023.000000	1023.000000	2046.000000
21.940001	-0.030278	-17.894415	-22.640701	61.815937	-16.139977	-40.929672	0.000000	-10.000000	-0.858333	38.166668	543.500000	1023.000000	1023.000000	2046.000000
21.959999	-0.038465	-22.732862	-22.414400	56.968124	-17.758434	-39.528152	0.000000	-10.000000	-0.841667	37.450001	556.333313	1023.000000	1023.000000	2046.000000
21.980000	-0.047807	-28.253874	-22.792057	51.845516	-19.105150	-38.202183	0.000000	-10.000000	-0.850000	37.033333	568.833313	1023.000000	1023.000000	2046.000000
22.000000	-0.057624	-34.055939	-23.061867	46.388504	-20.336779	-37.045799	0.000000	-10.000000	-0.883333	37.450001	581.333313	1023.000000	1023.000000	2046.000000
22.020000	-0.068475	-40.468971	-23.127819	40.226589	-21.795414	-35.772327	0.000000	-10.000000	-0.916667	37.633335	593.666687	1023.000000	1023.000000	2046.000000
22.040001	-0.082276	-48.625107	-23.075226	32.948421	-24.401178	-34.097126	0.000000	-10.000000	-0.925000	38.150002	606.333313	1023.000000	1023.000000	2046.000000
22.059999	-0.090207	-53.312046	-23.040133	28.174635	-25.588596	-32.857952	0.000000	-10.000000	-0.916667	38.100002	618.833313	1023.000000	1023.000000	2046.000000
22.080000	-0.098208	-58.040802	-22.731583	23.388474	-26.997686	-31.700005	0.000000	-10.000000	-0.900000	38.216667	631.666687	1023.000000	1023.000000	2046.000000
22.100000	-0.103669	-61.268631	-22.724327	19.670725	-27.578493	-30.636534	0.000000	-10.000000	-0.883333	37.833336	644.333313	1023.000000	1023.000000	2046.000000
22.120001	-0.108354	-64.037506	-22.911583	16.347904	-27.783802	-29.690023	0.000000	-10.000000	-0.858333	37.299999	657.166687	1023.000000	1023.000000	2046.000000
22.139999	-0.111844	-66.100021	-22.441488	13.567903	-28.507261	-28.719175	0.000000	-10.000000	-0.816667	36.866669	669.666687	1023.000000	1023.000000	2046.000000
22.160000	-0.113342	-66.984848	-22.305960	11.832776	-28.460352	-28.051313	0.000000	-10.000000	-0.800000	36.666668	682.000000	1023.000000	1023.000000	2046.000000
22.180000	-0.115001	-67.965714	-22.015501	9.898088	-28.558914	-27.289387	0.000000	-10.000000	-0.783333	36.683334	694.166687	1023.000000	1023.000000	2046.000000
22.200001	-0.116902	-69.088867	-21.628895	7.967250	-29.004143	-26.423077	0.000000	-10.000000	-0.775000	36.500000	706.500000	1023.000000	1023.000000	2046.000000
22.219999	-0.119110	-70.394302	-21.935045	6.117239	-28.561876	-26.014620	0.000000	-10.000000	-0.758333	36.083336	718.833313	1023.000000	1023.000000	2046.000000
22.240000	-0.122195	-72.217148	-21.468708	3.691238	-29.265665	-25.174017	0.000000	-10.000000	-0.775000	35.800003	731.000000	1023.000000	1023.000000	2046.000000
22.260000	-0.124568	-73.619766	-21.707527	1.863047	-29.306370	-24.468920	0.000000	-10.000000	-0.775000	35.516666	743.000000	1023.000000	1023.000000	2046.000000
22.280001	-0.126429	-74.719543	-21.835577	0.457073	-29.346817	-23.994221	0.000000	-10.000000	-0.791667	35.316666	755.000000	1023.000000	1023.000000	2046.000000
22.299999	-0.128328	-75.841644	-21.871954	-0.801967	-29.577709	-23.590017	0.000000	-10.000000	-0.791667	35.299999	766.666687	1023.000000	1023.000000	2046.000000
22.320000	-0.130091	-76.883957	-22.091366	-1.972198	-29.679718	-23.140675	0.000000	-10.000000	-0.816667	35.483334	778.333313	1023.000000	1023.000000	2046.000000
22.340000	-0.131162	-77.516769	-22.204311	-2.681159	-29.522003	-23.109299	0.000000	-10.000000	-0.816667	35.433334	790.000000	1023.000000	1023.000000	2046.000000
22.360001	-0.131927	-77.969055	-22.200529	-3.541484	-29.542862	-22.684177	0.000000	-10.000000	-0.783333	35.016666	802.000000	1023.000000	1023.000000	2046.000000
22.379999	-0.131877	-77.939064	-22.208979	-3.937949	-29.234211	-22.557924	0.000000	-10.000000	-0.733333	34.200001	813.833313	1023.000000	1023.000000	2046.000000
22.400000	-0.131494	-77.712692	-22.011299	-4.319299	-28.898270	-22.483828	0.000000	-10.000000	-0.691667	33.500000	825.333313	1023.000000	1023.000000	2046.000000
22.420000	-0.131114	-77.488190	-21.858974	-4.706306	-28.775293	-22.147617	0.000000	-10.000000	-0.700000	33.116669	836.500000	1023.000000	1023.000000	2046.000000
22.440001	-0.130171	-76.930969	-21.489412	-4.767724	-28.548126	-22.125706	0.000000	-10.000000	-0.733333	33.549999	847.500000	1023.000000	1023.000000	2046.000000
22.459999	-0.129927	-76.786926	-21.268393	-5.291986	-28.559965	-21.666584	0.000000	-10.000000	-0.766667	34.299999	858.666687	1023.000000	1023.000000	2046.000000
22.480000	-0.129085	-76.289207	-21.139023	-5.444238	-28.233772	-21.472174	0.000000	-10.000000	-0.800000	35.000000	870.166687	1023.000000	1023.000000	2046.000000
22.500000	-0.128825	-76.135742	-20.903883	-5.864590	-28.119898	-21.247372	0.000000	-10.000000	-0.858333	35.733334	881.666687	1023.000000	1023.000000	2046.000000
22.520000	-0.128367	-75.864700	-20.837269	-6.349686	-27.885258	-20.792488	0.000000	-10.000000	-0.908333	36.433334	893.500000	1023.000000	1023.000000	2046.000000
22.540001	-0.127788	-75.522629	-20.664570	-6.678487	-27.567507	-20.612062	0.000000	-10.000000	-0.933333	37.016670	901.333313	1023.000000	1023.000000	2046.000000
22.559999	-0.127268	-75.215157	-20.410601	-7.192397	-27.513420	-20.098742	0.000000	-10.000000	-0.941667	37.450001	913.833313	1023.000000	1023.000000	2046.000000
22.580000	-0.126244	-74.610397	-20.253452	-7.406654	-27.142622	-19.807669	0.000000	-10.000000	-0.958333	37.966667	926.333313	1023.000000	1023.000000	2046.000000
22.600000	-0.125169	-73.974808	-19.909220	-7.585798	-26.918417	-19.561375	0.000000	-10.000000	-0.975000	38.483334	943.166687	1023.000000	1023.000000	2046.000000
22.620001	-0.124013	-73.291908	-19.587879	-7.917006	-26.624382	-19.162643	0.000000	-10.000000	-0.966667	38.500000	956.000000	1023.000000	1023.000000	2046.000000
22.639999	-0.122799	-72.573990	-19.184191	-8.198231	-26.186199	-19.005367	0.000000	-10.000000	-0.958333	38.383335	968.833313	1023.000000	1023.000000	2046.000000
22.660000	-0.121473	-71.790382	-18.864712	-8.384513	-25.837185	-18.703974	0.000000	-10.000000	-0.941667	38.266666	981.666687	1023.000000	1023.000000	2046.000000
22.680000	-0.120102	-70.980057	-18.537977	-8.483697	-25.282196	-18.676189	0.000000	-10.000000	-0.925000	37.900002	994.333313	1023.000000	1023.000000	2046.000000
22.700001	-0.119095	-70.385300	-18.044682	-8.669535	-25.156656	-18.514421	0.000000	-10.000000	-0.933333	37.799999	1007.166687	1023.000000	1023.000000	2046.000000
22.719999	-0.118637	-70.114204	-17.884764	-8.964164	-24.760113	-18.505163	0.000000	-10.000000	-0.933333	37.866669	1019.666687	1023.000000	1023.000000	2046.000000
22.740000	-0.117968	-69.718941	-17.669737	-9.210893	-24.601460	-18.236853	0.000000	-10.000000	-0.950000	38.049999	1032.333374	1023.000000	1023.000000	2046.000000
22.760000	-0.117188	-69.258125	-17.530590	-9.193377	-24.331902	-18.202253	0.000000	-10.000000	-0.941667	37.933334	1045.000000	1023.000000	1023.000000	2046.000000
22.780001	-0.116417	-68.802185	-17.330988	-9.402207	-24.043999	-18.024986	0.000000	-10.000000	-0.966667	37.766666	1057.666626	1023.000000	1023.000000	2046.000000
22.799999	-0.115283	-68.132240	-17.171770	-9.381042	-23.918348	-17.661079	0.000000	-10.000000	-0.983333	38.366669	1070.333374	1023.000000	1023.000000	2046.000000
22.820000	-0.114094	-67.429520	-16.993980	-9.399265	-23.591181	-17.445091	0.000000	-10.000000	-0.983333	38.983334	1083.000000	1023.000000	1023.000000	2046.000000
22.840000	-0.112537	-66.509399	-16.793537	-9.208470	-23.399023	-17.108366	0.000000	-10.000000	-0.975000	39.466667	1096.000000	1023.000000	1023.000000	2046.000000
22.860001	-0.111061	-65.637100	-16.534853	-9.062208	-23.169382	-16.870659	0.000000	-10.000000	-0.958333	39.450001	1109.000000	1023.000000	1023.000000	2046.000000
22.879999	-0.109675	-64.818054	-16.226173	-9.116961	-22.878242	-16.596680	0.000000	-10.000000	-1.008333	39.666668	1122.166626	1023.000000	1023.000000	2046.000000
22.900000	-0.107939	-63.791832	-16.019318	-8.966997	-22.608032	-16.197487	0.000000	-10.000000	-1.041667	40.133335	1135.333374	1023.000000	1023.000000	2046.000000
22.920000	-0.106343	-62.848923	-15.769513	-8.946105	-22.207624	-15.925681	0.000000	-10.000000	-1.091667	40.750000	1148.833374	1023.000000	1023.000000	2046.000000
22.940001	-0.104954	-62.027836	-15.484632	-9.071849	-22.113911	-15.357446	0.000000	-10.000000	-1.075000	40.966667	1162.166626	1023.000000	1023.000000	2046.000000
22.959999	-0.103464	-61.147289	-15.373706	-9.019278	-21.640667	-15.113640	0.000000	-10.000000	-1.066667	40.950001	1171.166626	1023.000000	1023.000000	2046.000000
22.980000	-0.102097	-60.339073	-15.178861	-8.990801	-21.415943	-14.753469	0.000000	-10.000000	-1.050000	40.900002	1180.166626	1023.000000	1023.000000	2046.000000
23.000000	-0.101091	-59.744614	-15.098198	-8.887118	-21.042645	-14.716653	0.000000	-10.000000	-1.041667	41.016666	1193.833374	1023.000000	1023.000000	2046.000000
23.020000	-0.100358	-59.311329	-15.079125	-9.007854	-20.971556	-14.252796	0.000000	-10.000000	-1.025000	41.050003	1212.166626	1023.000000	1023.000000	2046.000000
23.040001	-0.099762	-58.959202	-15.203895	-8.954956	-20.723314	-14.077035	0.000000	-10.000000	-1.008333	40.616669	1230.500000	1023.000000	1023.000000	2046.000000
23.059999	-0.100046	-59.127098	-15.409666	-9.138922	-20.724619	-13.853890	0.000000	-10.000000	-1.000000	40.166668	1239.833374	1023.000000	1023.000000	2046.000000
23.080000	-0.100860	-59.608513	-15.559383	-9.477509	-20.635221	-13.936399	0.000000	-10.000000	-1.008333	39.700001	1248.833374	1023.000000	1023.000000	2046.000000
23.100000	-0.102028	-60.298653	-15.680829	-9.876175	-20.731962	-14.009686	0.000000	-10.000000	-1.016667	39.700001	1262.166626	1023.000000	1023.000000	2046.000000
23.120001	-0.102982	-60.862362	-15.794582	-10.080133	-20.626974	-14.360671	0.000000	-10.000000	-1.016667	39.716667	1280.000000	1023.000000	1023.000000	2046.000000
23.139999	-0.103646	-61.254658	-15.852802	-10.270398	-20.614170	-14.517287	0.000000	-10.000000	-0.991667	39.566666	1297.833374	1023.000000	1023.000000	2046.000000
23.160000	-0.103814	-61.354279	-15.791854	-10.482980	-20.461563	-14.617883	0.000000	-10.000000	-1.000000	39.549999	1311.166626	1023.000000	1023.000000	2046.000000
23.180000	-0.103761	-61.322460	-15.770294	-10.599218	-20.324509	-14.628441	0.000000	-10.000000	-1.016667	39.516666	1320.000000	1023.000000	1023.000000	2046.000000
23.200001	-0.103308	-61.055084	-15.746387	-10.679072	-19.974312	-14.655314	0.000000	-10.000000	-1.075000	40.416668	1333.166626	1023.000000	1023.000000	2046.000000
23.219999	-0.102683	-60.685917	-15.524075	-10.672631	-19.856680	-14.632528	0.000000	-10.000000	-1.058333	41.033333	1346.500000	1023.000000	1023.000000	2046.000000
23.240000	-0.101838	-60.186512	-15.409909	-10.754973	-19.592937	-14.428692	0.000000	-10.000000	-1.058333	41.416668	1364.500000	1023.000000	1023.000000	2046.000000
23.260000	-0.100952	-59.662872	-15.306557	-10.655401	-19.346172	-14.354744	0.000000	-10.000000	-0.991667	41.033337	1378.500000	1023.000000	1023.000000	2046.000000
23.280001	-0.100038	-59.122478	-15.114104	-10.686122	-19.150717	-14.171535	0.000000	-10.000000	-0.958333	40.116669	1392.166626	1023.000000	1023.000000	2046.000000
23.299999	-0.099104	-58.570240	-14.982771	-10.685164	-18.858450	-14.043856	0.000000	-10.000000	-0.908333	39.416668	1405.666626	1023.000000	1023.000000	2046.000000
23.320000	-0.097961	-57.894844	-14.818848	-10.586239	-18.584410	-13.905347	0.000000	-10.000000	-0.941667	38.783333	1418.833374	1023.000000	1023.000000	2046.000000
23.340000	-0.096804	-57.211246	-14.689997	-10.619046	-18.211494	-13.690711	0.000000	-10.000000	-0.950000	38.866669	1432.000000	1023.000000	1023.000000	2046.000000
23.360001	-0.095339	-56.345181	-14.368261	-10.584432	-17.988880	-13.403607	0.000000	-10.000000	-0.950000	38.716667	1445.000000	1023.000000	1023.000000	2046.000000
23.379999	-0.093872	-55.478428	-14.076182	-10.645276	-17.518393	-13.238579	0.000000	-10.000000	-0.908333	38.600002	1453.666626	1023.000000	1023.000000	2046.000000
23.400000	-0.092332	-54.568027	-13.705626	-10.655958	-17.210005	-12.996441	0.000000	-10.000000	-0.875000	37.900002	1466.333374	1023.000000	1023.000000	2046.000000
23.420000	-0.090894	-53.718102	-13.331992	-10.688971	-16.789219	-12.907920	0.000000	-10.000000	-0.875000	37.583336	1479.000000	1023.000000	1023.000000	2046.000000
23.440001	-0.089510	-52.900520	-12.938745	-10.793673	-16.463099	-12.705005	0.000000	-10.000000	-0.883333	37.383335	1495.666626	1023.000000	1023.000000	2046.000000
23.459999	-0.088070	-52.049259	-12.630236	-10.793392	-16.010489	-12.615143	0.000000	-10.000000	-0.916667	37.633335	1504.000000	1023.000000	1023.000000	2046.000000
23.480000	-0.087112	-51.483356	-12.259361	-10.941861	-15.770823	-12.511312	0.000000	-10.000000	-0.925000	38.016666	1512.333374	1023.000000	1023.000000	2046.000000
23.500000	-0.086233	-50.963791	-12.131207	-11.035630	-15.383364	-12.413589	0.000000	-10.000000	-0.933333	38.483334	1525.000000	1023.000000	1023.000000	2046.000000
23.520000	-0.085500	-50.530624	-11.863621	-11.165809	-15.225526	-12.275671	0.000000	-10.000000	-0.941667	38.950001	1537.666626	1023.000000	1023.000000	2046.000000
23.540001	-0.084410	-49.886185	-11.694975	-11.106323	-14.830975	-12.253913	0.000000	-10.000000	-0.925000	38.733334	1550.333374	1023.000000	1023.000000	2046.000000
23.559999	-0.083409	-49.294582	-11.391554	-11.085916	-14.662403	-12.154711	0.000000	-10.000000	-0.891667	38.066669	1563.166626	1023.000000	1023.000000	2046.000000
23.580000	-0.082116	-48.530552	-11.186116	-10.957981	-14.387498	-11.998957	0.000000	-10.000000	-0.841667	36.966667	1580.166626	1023.000000	1023.000000	2046.000000
23.600000	-0.080863	-47.790058	-10.953133	-10.783721	-14.250372	-11.802831	0.000000	-10.000000	-0.816667	36.283337	1592.833374	1023.000000	1023.000000	2046.000000
23.620001	-0.079228	-46.824009	-10.759704	-10.562531	-13.946238	-11.555539	0.000000	-10.000000	-0.775000	35.500000	1605.000000	1023.000000	1023.000000	2046.000000
23.639999	-0.077799	-45.979263	-10.438883	-10.493710	-13.797206	-11.249467	0.000000	-10.000000	-0.733333	35.000000	1617.000000	1023.000000	1023.000000	2046.000000
23.660000	-0.075794	-44.794369	-10.250156	-10.264668	-13.401351	-10.878195	0.000000	-10.000000	-0.691667	34.500000	1629.000000	1023.000000	1023.000000	2046.000000
23.680000	-0.074336	-43.932499	-9.874786	-10.238251	-13.178785	-10.640676	0.000000	-10.000000	-0.683333	33.816669	1640.666626	1023.000000	1023.000000	2046.000000
23.700001	-0.072640	-42.930222	-9.676597	-10.018470	-12.864424	-10.370732	0.000000	-10.000000	-0.691667	33.283333	1648.333374	1023.000000	1023.000000	2046.000000
23.719999	-0.071088	-42.012974	-9.236922	-9.972628	-12.639997	-10.163425	0.000000	-10.000000	-0.683333	32.583332	1659.500000	1023.000000	1023.000000	2046.000000
23.740000	-0.069005	-40.781925	-9.003337	-9.666955	-12.272335	-9.839300	0.000000	-10.000000	-0.633333	31.950001	1670.333374	1023.000000	1023.000000	2046.000000
23.760000	-0.067240	-39.738586	-8.503068	-9.661678	-12.070856	-9.502982	0.000000	-10.000000	-0.558333	30.900000	1684.500000	1023.000000	1023.000000	2046.000000
23.780001	-0.065099	-38.473278	-8.266174	-9.408039	-11.744348	-9.054716	0.000000	-10.000000	-0.500000	30.016666	1695.166626	1023.000000	1023.000000	2046.000000
23.799999	-0.063432	-37.488071	-7.855383	-9.405268	-11.569791	-8.657629	0.000000	-10.000000	-0.483333	29.233334	1701.833374	1023.000000	1023.000000	2046.000000
23.820000	-0.061748	-36.493320	-7.733201	-9.150478	-11.246277	-8.363365	0.000000	-10.000000	-0.491667	29.200001	1708.500000	1023.000000	1023.000000	2046.000000
23.840000	-0.060187	-35.570484	-7.374080	-9.119647	-11.073772	-8.002982	0.000000	-10.000000	-0.500000	29.100000	1721.666626	1023.000000	1023.000000	2046.000000
23.860001	-0.058761	-34.727940	-7.276439	-8.934990	-10.803366	-7.713143	0.000000	-10.000000	-0.500000	29.366667	1731.500000	1023.000000	1023.000000	2046.000000
23.879999	-0.057269	-33.845818	-6.984557	-8.837261	-10.644415	-7.379584	0.000000	-10.000000	-0.483333	28.916668	1741.166626	1023.000000	1023.000000	2046.000000
23.900000	-0.056033	-33.115498	-6.994744	-8.598075	-10.390954	-7.131724	0.000000	-10.000000	-0.475000	28.650000	1750.666626	1023.000000	1023.000000	2046.000000
23.920000	-0.055715	-32.927700	-6.945499	-8.544202	-10.335304	-7.102695	0.000000	-10.000000	-0.466667	28.383333	1760.166626	1023.000000	1023.000000	2046.000000
23.940001	-0.056003	-33.098000	-7.048930	-8.643829	-10.192607	-7.212632	0.000000	-10.000000	-0.475000	28.666666	1772.666626	1023.000000	1023.000000	2046.000000
23.959999	-0.056982	-33.676189	-7.040864	-8.831297	-10.254196	-7.549832	0.000000	-10.000000	-0.458333	28.316668	1782.000000	1023.000000	1023.000000	2046.000000
23.980000	-0.057995	-34.275043	-7.250506	-8.930425	-10.241599	-7.852512	0.000000	-10.000000	-0.441667	27.966667	1791.333374	1023.000000	1023.000000	2046.000000
24.000000	-0.058741	-34.715668	-7.354830	-9.055288	-10.278039	-8.027513	0.000000	-10.000000	-0.416667	27.350000	1800.666626	1023.000000	1023.000000	2046.000000
24.020000	-0.059321	-35.058475	-7.495044	-9.170712	-10.286929	-8.105787	0.000000	-10.000000	-0.408333	27.250000	1806.833374	1023.000000	1023.000000	2046.000000
24.040001	-0.059275	-35.031673	-7.537519	-9.231176	-10.240476	-8.022504	0.000000	-10.000000	-0.383333	26.883333	1819.000000	1023.000000	1023.000000	2046.000000
24.059999	-0.059168	-34.968113	-7.422899	-9.365082	-10.191341	-7.988790	0.000000	-10.000000	-0.383333	26.116667	1828.000000	1023.000000	1023.000000	2046.000000
24.080000	-0.058417	-34.524235	-7.392958	-9.239446	-10.044417	-7.847413	0.000000	-10.000000	-0.383333	25.350000	1837.000000	1023.000000	1023.000000	2046.000000
24.100000	-0.057824	-34.174107	-7.252453	-9.320596	-9.914927	-7.686130	0.000000	-10.000000	-0.400000	25.016666	1843.000000	1023.000000	1023.000000	2046.000000
24.120001	-0.056754	-33.541618	-7.091939	-9.071980	-9.759453	-7.618244	0.000000	-10.000000	-0.400000	25.266666	1848.666626	1023.000000	1023.000000	2046.000000
24.139999	-0.056022	-33.108791	-6.899324	-9.089020	-9.645247	-7.475198	0.000000	-10.000000	-0.391667	25.366667	1857.166626	1023.000000	1023.000000	2046.000000
24.160000	-0.054688	-32.320770	-6.740760	-8.874494	-9.425173	-7.280344	0.000000	-10.000000	-0.383333	24.983334	1865.500000	1023.000000	1023.000000	2046.000000
24.180000	-0.053554	-31.650522	-6.419457	-8.805431	-9.282934	-7.142699	0.000000	-10.000000	-0.383333	24.900000	1873.833374	1023.000000	1023.000000	2046.000000
24.200001	-0.052135	-30.811670	-6.202962	-8.677456	-9.052707	-6.878546	0.000000	-10.000000	-0.391667	24.750000	1882.166626	1023.000000	1023.000000	2046.000000
24.219999	-0.050853	-30.053867	-5.854735	-8.700171	-8.865210	-6.633751	0.000000	-10.000000	-0.366667	24.450001	1895.833374	1023.000000	1023.000000	2046.000000
24.240000	-0.049318	-29.146791	-5.582861	-8.625107	-8.587315	-6.351511	0.000000	-10.000000	-0.333333	23.683334	1912.166626	1023.000000	1023.000000	2046.000000
24.260000	-0.047885	-28.300087	-5.149658	-8.656998	-8.316810	-6.176621	0.000000	-10.000000	-0.300000	23.133335	1925.666626	1023.000000	1023.000000	2046.000000
24.280001	-0.046360	-27.398664	-4.698309	-8.659100	-8.140897	-5.900359	0.000000	-10.000000	-0.300000	23.050001	1931.000000	1023.000000	1023.000000	2046.000000
24.299999	-0.044798	-26.475370	-4.356269	-8.545793	-7.796267	-5.777042	0.000000	-10.000000	-0.300000	22.916668	1933.666626	1023.000000	1023.000000	2046.000000
24.320000	-0.043371	-25.632137	-3.906548	-8.634272	-7.561552	-5.529766	0.000000	-10.000000	-0.300000	22.783333	1936.333374	1023.000000	1023.000000	2046.000000
24.340000	-0.041893	-24.758656	-3.475594	-8.631305	-7.229274	-5.422482	0.000000	-10.000000	-0.316667	22.816666	1944.000000	1023.000000	1023.000000	2046.000000
24.360001	-0.040915	-24.180855	-3.136899	-8.743983	-6.890544	-5.409429	0.000000	-10.000000	-0.333333	22.983334	1949.000000	1023.000000	1023.000000	2046.000000
24.379999	-0.039520	-23.356110	-2.729857	-8.745882	-6.548630	-5.331741	0.000000	-10.000000	-0.358333	23.516666	1956.666626	1023.000000	1023.000000	2046.000000
24.400000	-0.038182	-22.565674	-2.215926	-8.717000	-6.245758	-5.386991	0.000000	-10.000000	-0.375000	24.049999	1962.000000	1023.000000	1023.000000	2046.000000
24.420000	-0.036498	-21.570166	-1.817825	-8.492355	-5.901372	-5.358614	0.000000	-10.000000	-0.383333	24.683334	1970.000000	1023.000000	1023.000000	2046.000000
24.440001	-0.035074	-20.728754	-1.421024	-8.307441	-5.657109	-5.343181	0.000000	-10.000000	-0.375000	24.916668	1978.000000	1023.000000	1023.000000	2046.000000
24.459999	-0.033404	-19.741678	-1.072747	-8.093362	-5.405343	-5.170227	0.000000	-10.000000	-0.358333	24.850000	1986.000000	1023.000000	1023.000000	2046.000000
24.480000	-0.031537	-18.638527	-0.793660	-7.812753	-5.040227	-4.991885	0.000000	-10.000000	-0.350000	24.616667	1994.333374	1023.000000	1023.000000	2046.000000
24.500000	-0.029706	-17.556105	-0.405177	-7.679924	-4.760240	-4.710765	0.000000	-10.000000	-0.350000	24.450001	2002.666626	1023.000000	1023.000000	2046.000000
24.520000	-0.027803	-16.431746	-0.091796	-7.400047	-4.360449	-4.579453	0.000000	-10.000000	-0.350000	24.466667	2011.000000	1023.000000	1023.000000	2046.000000
24.540001	-0.026048	-15.394565	0.286779	-7.271399	-4.083105	-4.326840	0.000000	-10.000000	-0.350000	24.283335	2019.000000	1023.000000	1023.000000	2046.000000
24.559999	-0.024170	-14.284190	0.698202	-7.070611	-3.783663	-4.128119	0.000000	-10.000000	-0.350000	24.333334	2027.000000	1023.000000	1023.000000	2046.000000
24.580000	-0.022463	-13.275696	1.060089	-6.912097	-3.554049	-3.869639	0.000000	-10.000000	-0.333333	24.066668	2035.000000	1023.000000	1023.000000	2046.000000
24.600000	-0.020401	-12.057096	1.479514	-6.604368	-3.257445	-3.674797	0.000000	-10.000000	-0.325000	23.983334	2043.000000	1023.000000	1023.000000	2046.000000
24.620001	-0.018592	-10.987670	1.727127	-6.409193	-2.870721	-3.434883	0.000000	-10.000000	-0.283333	23.300001	2051.000000	1023.000000	1023.000000	2046.000000
24.639999	-0.016641	-9.834762	2.110235	-6.161482	-2.750975	-3.032541	0.000000	-10.000000	-0.266667	22.766668	2059.000000	1023.000000	1023.000000	2046.000000
24.660000	-0.015306	-9.045577	2.259081	-5.933745	-2.540541	-2.830372	0.000000	-10.000000	-0.233333	22.350000	2066.833252	1023.000000	1023.000000	2046.000000
24.680000	-0.013835	-8.176640	2.453359	-5.765521	-2.428997	-2.435481	0.000000	-10.000000	-0.225000	21.800001	2074.500000	1023.000000	1023.000000	2046.000000
24.700001	-0.012726	-7.521167	2.589385	-5.582791	-2.261334	-2.266427	0.000000	-10.000000	-0.183333	21.116667	2081.833252	1023.000000	1023.000000	2046.000000
24.719999	-0.011465	-6.775781	2.737746	-5.403597	-2.131143	-1.978787	0.000000	-10.000000	-0.166667	19.933332	2089.000000	1023.000000	1023.000000	2046.000000
24.740000	-0.010407	-6.150615	2.856584	-5.206699	-1.891160	-1.909340	0.000000	-10.000000	-0.133333	18.783333	2095.833252	1023.000000	1023.000000	2046.000000
24.760000	-0.009173	-5.421216	2.966125	-4.986452	-1.851866	-1.549023	0.000000	-10.000000	-0.116667	17.316668	2102.333252	1023.000000	1023.000000	2046.000000
24.780001	-0.009363	-5.533257	2.783249	-4.955350	-1.713408	-1.647748	0.000000	-10.000000	-0.066667	15.783334	2108.333252	1023.000000	1023.000000	2046.000000
24.799999	-0.009895	-5.848099	2.727805	-5.009518	-1.823292	-1.743094	0.000000	-10.000000	-0.050000	14.116667	2113.833252	1023.000000	1023.000000	2046.000000
24.820000	-0.011439	-6.760364	2.498534	-5.249017	-1.860449	-2.149433	0.000000	-10.000000	-0.025000	12.633333	2119.000000	1023.000000	1023.000000	2046.000000
24.840000	-0.013119	-7.753415	2.249195	-5.370750	-2.122070	-2.509790	0.000000	-10.000000	-0.033333	11.600000	2123.500000	1023.000000	1023.000000	2046.000000
24.860001	-0.015062	-8.901660	1.927570	-5.561925	-2.323359	-2.943946	0.000000	-10.000000	-0.016667	10.766666	2127.500000	1023.000000	1023.000000	2046.000000
24.879999	-0.016253	-9.605763	1.529840	-5.632348	-2.381213	-3.122041	0.000000	-10.000000	-0.016667	9.933333	2131.166748	1023.000000	1023.000000	2046.000000
24.900000	-0.017444	-10.309637	1.422779	-5.874275	-2.610270	-3.247871	0.000000	-10.000000	0.000000	8.716667	2134.666748	1023.000000	1023.000000	2046.000000
24.920000	-0.018303	-10.816871	1.202545	-5.949580	-2.720836	-3.348999	0.000000	-10.000000	0.008333	7.250000	2137.833252	1023.000000	1023.000000	2046.000000
24.940001	-0.019151	-11.318302	1.105318	-6.064970	-2.922419	-3.436231	0.000000	-10.000000	0.033333	4.200000	2140.333252	1023.000000	1023.000000	2046.000000
24.959999	-0.019774	-11.686649	0.908057	-6.091774	-3.039388	-3.463544	0.000000	-10.000000	0.066667	0.266667	2142.000000	1023.000000	1023.000000	2046.000000
24.980000	-0.020612	-12.181964	0.841128	-6.187199	-3.261371	-3.574522	0.000000	-10.000000	0.116667	-4.966667	2142.833252	1023.000000	1023.000000	2046.000000
25.000000	-0.021399	-12.646885	0.632827	-6.276277	-3.397586	-3.605849	0.000000	-10.000000	0.208333	-10.533334	2143.000000	1023.000000	1023.000000	2046.000000
25.020000	-0.022324	-13.193503	0.592303	-6.392807	-3.574834	-3.818164	0.000000	-10.000000	0.333333	-16.350000	2143.000000	1023.000000	1023.000000	2046.000000
25.040001	-0.023169	-13.692695	0.504731	-6.568362	-3.727679	-3.901384	0.000000	-10.000000	0.483333	-21.816668	2139.666748	1023.000000	1023.000000	2046.000000
25.059999	-0.024058	-14.218332	0.400708	-6.690555	-3.792469	-4.136017	0.000000	-10.000000	0.758333	-28.616667	2116.000000	1023.000000	1023.000000	2046.000000
25.080000	-0.024909	-14.721395	0.436355	-6.923711	-3.891226	-4.342812	0.000000	-10.000000	1.016667	-34.300003	2088.000000	1023.000000	1023.000000	2046.000000
25.100000	-0.025852	-15.278619	0.449578	-7.223538	-3.921222	-4.583436	0.000000	-10.000000	1.225000	-38.416668	2063.333252	1023.000000	1023.000000	2046.000000
25.120001	-0.026619	-15.732059	0.577300	-7.534278	-3.917114	-4.857968	0.000000	-10.000000	1.250000	-38.900002	2059.000000	1023.000000	1023.000000	2046.000000
25.139999	-0.027667	-16.351400	0.718446	-7.883603	-3.942565	-5.243678	0.000000	-10.000000	1.250000	-38.900002	2059.000000	1023.000000	1023.000000	2046.000000
25.160000	-0.028505	-16.846298	0.832859	-8.156724	-3.997239	-5.525195	0.000000	-10.000000	1.250000	-38.900002	2059.000000	1023.000000	1023.000000	2046.000000
25.180000	-0.029323	-17.329948	0.892606	-8.362970	-3.909019	-5.950565	0.000000	-10.000000	1.258333	-38.750000	2054.666748	1023.000000	1023.000000	2046.000000
25.200001	-0.030276	-17.893221	0.876194	-8.620231	-3.862392	-6.286792	0.000000	-10.000000	1.266667	-38.950001	2046.166626	1023.000000	1023.000000	2046.000000
25.219999	-0.031646	-18.702694	0.843981	-9.061122	-3.913367	-6.572187	0.000000	-10.000000	1.266667	-39.033333	2033.166626	1023.000000	1023.000000	2046.000000
25.240000	-0.033003	-19.504744	0.888799	-9.430582	-4.048313	-6.914647	0.000000	-10.000000	1.275000	-39.333336	2020.166626	1023.000000	1023.000000	2046.000000
25.260000	-0.034217	-20.222355	0.905991	-9.739819	-4.126704	-7.261825	0.000000	-10.000000	1.283333	-39.583336	2007.000000	1023.000000	1023.000000	2046.000000
25.280001	-0.035342	-20.886986	0.966993	-9.862260	-4.246245	-7.745474	0.000000	-10.000000	1.300000	-40.033333	1993.833374	1023.000000	1023.000000	2046.000000
25.299999	-0.036283	-21.443535	0.962611	-10.013254	-4.350269	-8.042623	0.000000	-10.000000	1.316667	-40.333332	1980.500000	1023.000000	1023.000000	2046.000000
25.320000	-0.037117	-21.936419	0.838158	-10.001294	-4.394865	-8.378418	0.000000	-10.000000	1.333333	-40.366669	1967.000000	1023.000000	1023.000000	2046.000000
25.340000	-0.037894	-22.395529	0.769018	-10.092653	-4.585874	-8.486020	0.000000	-10.000000	1.333333	-40.283333	1953.500000	1023.000000	1023.000000	2046.000000
25.360001	-0.038490	-22.747511	0.567016	-10.090533	-4.540754	-8.683238	0.000000	-10.000000	1.333333	-40.650002	1940.000000	1023.000000	1023.000000	2046.000000
25.379999	-0.039064	-23.086750	0.562428	-10.137316	-4.697578	-8.814282	0.000000	-10.000000	1.316667	-40.533333	1926.500000	1023.000000	1023.000000	2046.000000
25.400000	-0.039728	-23.479458	0.368307	-10.215268	-4.684796	-8.947701	0.000000	-10.000000	1.316667	-40.533333	1913.000000	1023.000000	1023.000000	2046.000000
25.420000	-0.040359	-23.851896	0.343776	-10.193280	-4.815204	-9.187188	0.000000	-10.000000	1.300000	-40.150002	1899.500000	1023.000000	1023.000000	2046.000000
25.440001	-0.040737	-24.075354	0.256728	-10.224224	-4.800075	-9.307783	0.000000	-10.000000	1.283333	-40.133335	1886.000000	1023.000000	1023.000000	2046.000000
25.459999	-0.041202	-24.350418	0.257161	-10.174154	-4.926110	-9.507314	0.000000	-10.000000	1.275000	-39.866669	1872.666626	1023.000000	1023.000000	2046.000000
25.480000	-0.041501	-24.526833	0.188010	-10.185591	-4.938331	-9.590921	0.000000	-10.000000	1.266667	-39.650002	1859.333374	1023.000000	1023.000000	2046.000000
25.500000	-0.041814	-24.711941	0.166120	-10.174166	-5.116452	-9.587443	0.000000	-10.000000	1.258333	-39.099998	1846.166626	1023.000000	1023.000000	2046.000000
25.520000	-0.042253	-24.971575	-0.084831	-10.184711	-5.196363	-9.505670	0.000000	-10.000000	1.250000	-38.716667	1833.000000	1023.000000	1023.000000	2046.000000
25.540001	-0.043035	-25.433666	-0.268100	-10.197961	-5.478582	-9.489023	0.000000	-10.000000	1.241667	-38.299999	1820.166626	1023.000000	1023.000000	2046.000000
25.559999	-0.043730	-25.844387	-0.570641	-10.133609	-5.613812	-9.526325	0.000000	-10.000000	1.233333	-38.299999	1807.333374	1023.000000	1023.000000	2046.000000
25.580000	-0.044371	-26.223183	-0.784369	-10.095745	-5.747716	-9.595352	0.000000	-10.000000	1.216667	-38.349998	1794.666626	1023.000000	1023.000000	2046.000000
25.600000	-0.045243	-26.738892	-0.860107	-10.203106	-6.036306	-9.639374	0.000000	-10.000000	1.200000	-38.216667	1781.833374	1023.000000	1023.000000	2046.000000
25.620001	-0.045123	-26.667961	-1.034245	-9.953690	-6.037857	-9.642170	0.000000	-10.000000	1.200000	-38.500000	1769.166626	1023.000000	1023.000000	2046.000000
25.639999	-0.046108	-27.249632	-1.166800	-10.054852	-6.273612	-9.754369	0.000000	-10.000000	1.208333	-38.250000	1756.333374	1023.000000	1023.000000	2046.000000
25.660000	-0.047746	-28.217871	-1.411395	-10.243382	-6.428792	-10.134301	0.000000	-10.000000	1.208333	-38.500000	1743.500000	1023.000000	1023.000000	2046.000000
25.680000	-0.050582	-29.893986	-1.761640	-10.614038	-6.926037	-10.592270	0.000000	-10.000000	1.200000	-37.833336	1730.666626	1023.000000	1023.000000	2046.000000
25.700001	-0.053374	-31.544027	-2.229437	-10.934514	-7.378290	-11.001786	0.000000	-10.000000	1.175000	-37.833336	1718.000000	1023.000000	1023.000000	2046.000000
25.719999	-0.056114	-33.163242	-2.773332	-11.077690	-7.860933	-11.451286	0.000000	-10.000000	1.150000	-37.250000	1705.500000	1023.000000	1023.000000	2046.000000
25.740000	-0.058284	-34.446079	-3.264685	-11.224506	-8.248066	-11.708820	0.000000	-10.000000	1.125000	-37.116669	1693.000000	1023.000000	1023.000000	2046.000000
25.760000	-0.060216	-35.587929	-3.681004	-11.310470	-8.597775	-11.998682	0.000000	-10.000000	1.108333	-36.450001	1680.500000	1023.000000	1023.000000	2046.000000
25.780001	-0.061892	-36.577919	-4.148013	-11.428923	-8.864248	-12.136737	0.000000	-10.000000	1.066667	-35.683334	1668.166626	1023.000000	1023.000000	2046.000000
25.799999	-0.063480	-37.516651	-4.474185	-11.448528	-9.178407	-12.415530	0.000000	-10.000000	1.025000	-34.733334	1656.333374	1023.000000	1023.000000	2046.000000
25.820000	-0.064498	-38.118309	-4.793016	-11.490980	-9.434570	-12.399741	0.000000	-10.000000	0.983333	-34.266666	1644.833374	1023.000000	1023.000000	2046.000000
25.840000	-0.065732	-38.847496	-5.096445	-11.474505	-9.718901	-12.557646	0.000000	-10.000000	0.966667	-34.049999	1633.500000	1023.000000	1023.000000	2046.000000
25.860001	-0.066497	-39.299759	-5.314551	-11.513877	-9.933757	-12.537574	0.000000	-10.000000	0.958333	-33.849998	1622.166626	1023.000000	1023.000000	2046.000000
25.879999	-0.067496	-39.890339	-5.508657	-11.515166	-10.228606	-12.637908	0.000000	-10.000000	0.950000	-33.583332	1610.833374	1023.000000	1023.000000	2046.000000
25.900000	-0.067918	-40.139545	-5.756303	-11.478349	-10.275052	-12.629842	0.000000	-10.000000	0.916667	-33.366665	1599.666626	1023.000000	1023.000000	2046.000000
25.920000	-0.068660	-40.578274	-5.785715	-11.562843	-10.571890	-12.657825	0.000000	-10.000000	0.916667	-33.283333	1588.500000	1023.000000	1023.000000	2046.000000
25.940001	-0.069029	-40.796185	-5.915174	-11.629057	-10.621759	-12.630195	0.000000	-10.000000	0.883333	-33.083332	1577.500000	1023.000000	1023.000000	2046.000000
25.959999	-0.069565	-41.112801	-5.812888	-11.915402	-10.817907	-12.566601	0.000000	-10.000000	0.883333	-32.799999	1566.500000	1023.000000	1023.000000	2046.000000
25.980000	-0.069762	-41.229191	-5.817080	-12.074964	-10.758814	-12.578332	0.000000	-10.000000	0.841667	-32.700001	1555.500000	1023.000000	1023.000000	2046.000000
26.000000	-0.070397	-41.604492	-5.673876	-12.416816	-10.933778	-12.580022	0.000000	-10.000000	0.841667	-32.500000	1544.500000	1023.000000	1023.000000	2046.000000
26.020000	-0.070579	-41.712399	-5.672020	-12.553516	-10.870690	-12.616172	0.000000	-10.000000	0.841667	-32.400002	1533.500000	1023.000000	1023.000000	2046.000000
26.040001	-0.071271	-42.121323	-5.614609	-12.839868	-10.983586	-12.683259	0.000000	-10.000000	0.850000	-32.049999	1522.666626	1023.000000	1023.000000	2046.000000
26.059999	-0.072020	-42.563957	-5.599215	-13.069381	-11.140587	-12.754777	0.000000	-10.000000	0.833333	-31.800001	1512.000000	1023.000000	1023.000000	2046.000000
26.080000	-0.073312	-43.327190	-5.745851	-13.431675	-11.330482	-12.819182	0.000000	-10.000000	0.816667	-31.233334	1501.333374	1023.000000	1023.000000	2046.000000
26.100000	-0.074476	-44.015339	-5.951919	-13.627373	-11.551994	-12.884052	0.000000	-10.000000	0.783333	-30.566668	1490.833374	1023.000000	1023.000000	2046.000000
26.120001	-0.075537	-44.642342	-6.024500	-13.781369	-11.812048	-13.024426	0.000000	-10.000000	0.741667	-29.950001	1480.500000	1023.000000	1023.000000	2046.000000
26.139999	-0.076348	-45.121830	-6.208054	-13.813125	-11.998929	-13.101723	0.000000	-10.000000	0.700000	-29.383333	1470.500000	1023.000000	1023.000000	2046.000000
26.160000	-0.077047	-45.534962	-6.250231	-13.852087	-12.250738	-13.181904	0.000000	-10.000000	0.666667	-28.883333	1460.833374	1023.000000	1023.000000	2046.000000
26.180000	-0.077615	-45.870228	-6.395061	-13.791329	-12.474688	-13.209151	0.000000	-10.000000	0.658333	-28.233334	1451.333374	1023.000000	1023.000000	2046.000000
26.200001	-0.078114	-46.165401	-6.491528	-13.756167	-12.738232	-13.179477	0.000000	-10.000000	0.650000	-27.883333	1442.000000	1023.000000	1023.000000	2046.000000
26.219999	-0.078533	-46.413025	-6.713521	-13.692575	-12.890388	-13.116541	0.000000	-10.000000	0.633333	-27.500000	1432.666626	1023.000000	1023.000000	2046.000000
26.240000	-0.078858	-46.605038	-6.848747	-13.657072	-13.063593	-13.035625	0.000000	-10.000000	0.600000	-26.966667	1423.500000	1023.000000	1023.000000	2046.000000
26.260000	-0.079103	-46.750095	-6.982388	-13.565336	-13.183632	-13.018741	0.000000	-10.000000	0.566667	-26.433334	1414.500000	1023.000000	1023.000000	2046.000000
26.280001	-0.079358	-46.900452	-7.097808	-13.552848	-13.255821	-12.993974	0.000000	-10.000000	0.550000	-25.766666	1405.666626	1023.000000	1023.000000	2046.000000
26.299999	-0.079634	-47.063652	-7.158981	-13.498619	-13.444785	-12.961267	0.000000	-10.000000	0.533333	-25.166668	1397.000000	1023.000000	1023.000000	2046.000000
26.320000	-0.079971	-47.262573	-7.257508	-13.458731	-13.513520	-13.032816	0.000000	-10.000000	0.516667	-24.533335	1388.500000	1023.000000	1023.000000	2046.000000
26.340000	-0.080195	-47.395535	-7.273674	-13.368393	-13.695114	-13.058353	0.000000	-10.000000	0.500000	-24.050001	1380.166626	1023.000000	1023.000000	2046.000000
26.360001	-0.080483	-47.565243	-7.372860	-13.358428	-13.829539	-13.004416	0.000000	-10.000000	0.483333	-23.566668	1372.000000	1023.000000	1023.000000	2046.000000
26.379999	-0.080460	-47.551601	-7.496891	-13.171360	-13.855730	-13.027620	0.000000	-10.000000	0.450000	-23.000000	1364.333374	1023.000000	1023.000000	2046.000000
26.400000	-0.080501	-47.575878	-7.511637	-13.137252	-14.067968	-12.859020	0.000000	-10.000000	0.416667	-22.350000	1356.666626	1023.000000	1023.000000	2046.000000
26.420000	-0.080588	-47.627331	-7.693830	-12.914414	-14.191160	-12.827925	0.000000	-10.000000	0.400000	-21.966667	1349.333374	1023.000000	1023.000000	2046.000000
26.440001	-0.081009	-47.876499	-7.942533	-12.946860	-14.366006	-12.621100	0.000000	-10.000000	0.391667	-21.366667	1342.000000	1023.000000	1023.000000	2046.000000
26.459999	-0.081353	-48.079716	-8.115982	-12.728970	-14.580688	-12.654078	0.000000	-10.000000	0.391667	-21.016666	1335.000000	1023.000000	1023.000000	2046.000000
26.480000	-0.081892	-48.398380	-8.236115	-12.744760	-14.863217	-12.554288	0.000000	-10.000000	0.383333	-20.366667	1328.000000	1023.000000	1023.000000	2046.000000
26.500000	-0.082161	-48.556953	-8.453800	-12.538135	-14.935509	-12.629509	0.000000	-10.000000	0.375000	-20.000000	1321.166626	1023.000000	1023.000000	2046.000000
26.520000	-0.082485	-48.748764	-8.524560	-12.649102	-15.143411	-12.431692	0.000000	-10.000000	0.358333	-19.650002	1314.333374	1023.000000	1023.000000	2046.000000
26.540001	-0.082241	-48.604485	-8.563042	-12.374514	-15.291587	-12.375344	0.000000	-10.000000	0.350000	-19.466667	1307.833374	1023.000000	1023.000000	2046.000000
26.559999	-0.082851	-48.965164	-8.784536	-12.439814	-15.358912	-12.381904	0.000000	-10.000000	0.358333	-19.250000	1301.166626	1023.000000	1023.000000	2046.000000
26.580000	-0.084360	-49.856640	-9.066819	-12.536808	-15.551918	-12.701096	0.000000	-10.000000	0.341667	-18.966667	1294.833374	1023.000000	1023.000000	2046.000000
26.600000	-0.086630	-51.198086	-9.408379	-12.796684	-15.944126	-13.048898	0.000000	-10.000000	0.308333	-18.233334	1288.500000	1023.000000	1023.000000	2046.000000
26.620001	-0.089123	-52.671555	-9.945626	-12.948078	-16.337011	-13.440838	0.000000	-10.000000	0.266667	-17.450001	1282.500000	1023.000000	1023.000000	2046.000000
26.639999	-0.091328	-53.975071	-10.447535	-13.044783	-16.751524	-13.731228	0.000000	-10.000000	0.241667	-16.133333	1276.666626	1023.000000	1023.000000	2046.000000
26.660000	-0.093238	-55.103848	-10.979096	-13.136747	-17.019892	-13.968111	0.000000	-10.000000	0.233333	-15.033334	1271.166626	1023.000000	1023.000000	2046.000000
26.680000	-0.094643	-55.933952	-11.295270	-13.194575	-17.330580	-14.113527	0.000000	-10.000000	0.216667	-13.950000	1266.166626	1023.000000	1023.000000	2046.000000
26.700001	-0.095843	-56.643398	-11.668736	-13.207554	-17.465528	-14.301579	0.000000	-10.000000	0.208333	-13.333334	1261.500000	1023.000000	1023.000000	2046.000000
26.719999	-0.096471	-57.014408	-11.875510	-13.150820	-17.615709	-14.372370	0.000000	-10.000000	0.183333	-12.900001	1257.166626	1023.000000	1023.000000	2046.000000
26.740000	-0.097167	-57.425926	-12.134510	-13.081198	-17.743196	-14.467022	0.000000	-10.000000	0.166667	-12.483334	1252.833374	1023.000000	1023.000000	2046.000000
26.760000	-0.097636	-57.702717	-12.258087	-13.021374	-17.964132	-14.459124	0.000000	-10.000000	0.150000	-12.266666	1248.500000	1023.000000	1023.000000	2046.000000
26.780001	-0.098024	-57.932148	-12.430485	-13.018058	-18.034466	-14.449140	0.000000	-10.000000	0.141667	-12.116667	1244.166626	1023.000000	1023.000000	2046.000000
26.799999	-0.098354	-58.127464	-12.527137	-12.971709	-18.173487	-14.455132	0.000000	-10.000000	0.141667	-12.016666	1240.000000	1023.000000	1023.000000	2046.000000
26.820000	-0.098586	-58.264091	-12.673700	-12.940442	-18.186493	-14.463458	0.000000	-10.000000	0.125000	-11.750000	1236.000000	1023.000000	1023.000000	2046.000000
26.840000	-0.098699	-58.331352	-12.703344	-12.927903	-18.296284	-14.403821	0.000000	-10.000000	0.125000	-11.450000	1232.166626	1023.000000	1023.000000	2046.000000
26.860001	-0.098655	-58.304909	-12.623733	-12.940322	-18.320879	-14.419974	0.000000	-10.000000	0.116667	-11.183333	1228.500000	1023.000000	1023.000000	2046.000000
26.879999	-0.098594	-58.269279	-12.577237	-12.983909	-18.309055	-14.399080	0.000000	-10.000000	0.125000	-11.050000	1224.833374	1023.000000	1023.000000	2046.000000
26.900000	-0.098631	-58.291206	-12.389098	-13.226783	-18.302416	-14.372909	0.000000	-10.000000	0.125000	-11.150001	1221.166626	1023.000000	1023.000000	2046.000000
26.920000	-0.098673	-58.315903	-12.313559	-13.355357	-18.279631	-14.367356	0.000000	-10.000000	0.116667	-11.233334	1217.500000	1023.000000	1023.000000	2046.000000
26.940001	-0.098653	-58.304005	-12.049880	-13.561796	-18.290945	-14.401385	0.000000	-10.000000	0.108333	-11.150001	1213.833374	1023.000000	1023.000000	2046.000000
26.959999	-0.098834	-58.411072	-12.025146	-13.730330	-18.213268	-14.442327	0.000000	-10.000000	0.108333	-10.966667	1210.000000	1023.000000	1023.000000	2046.000000
26.980000	-0.099190	-58.621151	-11.873384	-14.084265	-18.296965	-14.366536	0.000000	-10.000000	0.108333	-10.650001	1206.333374	1023.000000	1023.000000	2046.000000
27.000000	-0.100003	-59.101757	-11.957940	-14.267861	-18.341259	-14.534695	0.000000	-10.000000	0.108333	-10.316667	1202.666626	1023.000000	1023.000000	2046.000000
27.020000	-0.100360	-59.312698	-11.910384	-14.414771	-18.485886	-14.501656	0.000000	-10.000000	0.100000	-9.733334	1199.333374	1023.000000	1023.000000	2046.000000
27.040001	-0.100769	-59.554722	-12.002992	-14.365197	-18.544924	-14.641611	0.000000	-10.000000	0.100000	-9.083334	1196.000000	1023.000000	1023.000000	2046.000000
27.059999	-0.101180	-59.797649	-11.894245	-14.478627	-18.756226	-14.668550	0.000000	-10.000000	0.091667	-8.483334	1193.000000	1023.000000	1023.000000	2046.000000
27.080000	-0.101303	-59.870064	-12.059074	-14.362160	-18.707756	-14.741073	0.000000	-10.000000	0.083333	-7.933333	1190.166626	1023.000000	1023.000000	2046.000000
27.100000	-0.101600	-60.045593	-12.043623	-14.441762	-18.938868	-14.621340	0.000000	-10.000000	0.075000	-7.483334	1187.500000	1023.000000	1023.000000	2046.000000
27.120001	-0.101449	-59.956501	-12.191587	-14.215285	-18.887573	-14.662055	0.000000	-10.000000	0.075000	-7.083333	1185.000000	1023.000000	1023.000000	2046.000000
27.139999	-0.101344	-59.894264	-12.222793	-14.222146	-18.953344	-14.495979	0.000000	-10.000000	0.075000	-6.883333	1182.666626	1023.000000	1023.000000	2046.000000
27.160000	-0.101100	-59.750015	-12.261425	-14.045313	-18.966684	-14.476596	0.000000	-10.000000	0.083333	-6.766667	1180.333374	1023.000000	1023.000000	2046.000000
27.180000	-0.101085	-59.740997	-12.244766	-14.081044	-19.051626	-14.363559	0.000000	-10.000000	0.091667	-6.650000	1178.000000	1023.000000	1023.000000	2046.000000
27.200001	-0.100949	-59.660820	-12.290927	-13.958737	-19.038214	-14.372942	0.000000	-10.000000	0.091667	-6.400000	1175.666626	1023.000000	1023.000000	2046.000000
27.219999	-0.100834	-59.593189	-12.247808	-14.022518	-19.070518	-14.252344	0.000000	-10.000000	0.075000	-6.050000	1173.500000	1023.000000	1023.000000	2046.000000
27.240000	-0.100588	-59.447273	-12.197308	-13.922720	-19.114845	-14.212402	0.000000	-10.000000	0.058333	-5.500000	1171.500000	1023.000000	1023.000000	2046.000000
27.260000	-0.100443	-59.362080	-12.255155	-13.990394	-19.035931	-14.080599	0.000000	-10.000000	0.050000	-4.883333	1169.666626	1023.000000	1023.000000	2046.000000
27.280001	-0.100288	-59.270245	-12.232697	-13.910106	-19.057796	-14.069647	0.000000	-10.000000	0.058333	-4.250000	1168.000000	1023.000000	1023.000000	2046.000000
27.299999	-0.100019	-59.111298	-12.187182	-13.868384	-19.068138	-13.987595	0.000000	-10.000000	0.058333	-3.733333	1166.666626	1023.000000	1023.000000	2046.000000
27.320000	-0.099709	-58.928169	-12.202306	-13.751179	-19.007998	-13.966688	0.000000	-10.000000	0.058333	-3.150000	1165.333374	1023.000000	1023.000000	2046.000000
27.340000	-0.099293	-58.681995	-12.139507	-13.659467	-19.047937	-13.835082	0.000000	-10.000000	0.050000	-2.500000	1164.333374	1023.000000	1023.000000	2046.000000
27.360001	-0.098830	-58.408245	-12.145412	-13.523509	-18.990385	-13.748940	0.000000	-10.000000	0.050000	-1.416667	1163.500000	1023.000000	1023.000000	2046.000000
27.379999	-0.098529	-58.230789	-12.150531	-13.517193	-19.037781	-13.525284	0.000000	-10.000000	0.050000	-0.583333	1163.166626	1023.000000	1023.000000	2046.000000
27.400000	-0.098551	-58.243370	-12.298922	-13.409244	-19.032869	-13.502336	0.000000	-10.000000	0.050000	0.000000	1163.000000	1023.000000	1023.000000	2046.000000
27.420000	-0.098270	-58.077717	-12.194524	-13.380316	-19.184891	-13.317989	0.000000	-10.000000	0.050000	0.300000	1163.000000	1023.000000	1023.000000	2046.000000
27.440001	-0.098021	-57.930267	-12.307103	-13.215662	-19.085358	-13.322146	0.000000	-10.000000	0.041667	1.250000	1163.000000	1023.000000	1023.000000	2046.000000
27.459999	-0.097550	-57.652004	-12.233224	-13.144832	-19.095364	-13.178586	0.000000	-10.000000	0.025000	2.633333	1163.000000	1023.000000	1023.000000	2046.000000
27.480000	-0.096968	-57.308132	-12.291840	-12.971436	-19.005455	-13.039402	0.000000	-10.000000	0.008333	4.150000	1163.000000	1023.000000	1023.000000	2046.000000
27.500000	-0.096752	-57.180523	-12.300277	-12.868590	-19.019310	-12.992344	0.000000	-10.000000	0.000000	5.483334	1163.000000	1023.000000	1023.000000	2046.000000
27.520000	-0.097365	-57.542603	-12.509993	-12.941717	-19.019236	-13.071657	0.000000	-10.000000	0.000000	6.650000	1163.000000	1023.000000	1023.000000	2046.000000
27.540001	-0.098676	-58.317581	-12.739757	-13.053011	-19.219294	-13.305519	0.000000	-10.000000	-0.008333	7.933333	1163.000000	1023.000000	1023.000000	2046.000000
27.559999	-0.100546	-59.422646	-13.085205	-13.285236	-19.445894	-13.606310	0.000000	-10.000000	-0.025000	9.433333	1163.000000	1023.000000	1023.000000	2046.000000
27.580000	-0.101963	-60.260155	-13.452610	-13.304292	-19.624880	-13.878372	0.000000	-10.000000	-0.058333	11.166667	1163.000000	1023.000000	1023.000000	2046.000000
27.600000	-0.103307	-61.054379	-13.848454	-13.435795	-19.719500	-14.050632	0.000000	-10.000000	-0.075000	12.950001	1163.000000	1023.000000	1023.000000	2046.000000
27.620001	-0.104057	-61.497738	-14.094248	-13.436286	-19.837086	-14.130117	0.000000	-10.000000	-0.100000	14.500000	784.500000	1023.000000	1023.000000	2046.000000
27.639999	-0.104561	-61.795834	-14.302958	-13.518635	-19.834379	-14.139861	0.000000	-10.000000	-0.108333	15.550000	406.000000	1023.000000	1023.000000	2046.000000
27.660000	-0.104709	-61.883266	-14.361485	-13.428344	-19.931557	-14.161880	0.000000	-10.000000	-0.150000	16.166666	29.166666	1023.000000	1023.000000	2046.000000
27.680000	-0.104476	-61.745132	-14.460021	-13.349998	-19.874969	-14.060143	0.000000	-10.000000	-0.158333	16.533333	32.666668	1023.000000	1023.000000	2046.000000
27.700001	-0.104169	-61.563633	-14.405733	-13.313919	-19.949818	-13.894165	0.000000	-10.000000	-0.183333	17.300001	38.000000	1023.000000	1023.000000	2046.000000
27.719999	-0.103524	-61.182636	-14.437036	-13.139254	-19.858765	-13.747582	0.000000	-10.000000	-0.183333	18.050001	43.666668	1023.000000	1023.000000	2046.000000
27.740000	-0.102811	-60.761047	-14.278035	-13.060767	-19.812605	-13.609641	0.000000	-10.000000	-0.216667	18.900000	49.500000	1023.000000	1023.000000	2046.000000
27.760000	-0.102171	-60.383167	-14.188405	-12.940721	-19.746683	-13.507357	0.000000	-10.000000	-0.216667	19.166666	55.666668	1023.000000	1023.000000	2046.000000
27.780001	-0.101313	-59.875957	-14.035239	-12.822732	-19.637651	-13.380337	0.000000	-10.000000	-0.225000	19.500000	62.000000	1023.000000	1023.000000	2046.000000
27.799999	-0.100501	-59.396156	-13.829268	-12.821621	-19.538912	-13.206355	0.000000	-10.000000	-0.216667	19.733334	68.500000	1023.000000	1023.000000	2046.000000
27.820000	-0.099471	-58.787586	-13.633490	-12.722325	-19.348024	-13.083748	0.000000	-10.000000	-0.225000	19.950001	75.166664	1023.000000	1023.000000	2046.000000
27.840000	-0.098518	-58.224300	-13.396685	-12.794610	-19.147493	-12.885512	0.000000	-10.000000	-0.225000	20.066668	81.833336	1023.000000	1023.000000	2046.000000
27.860001	-0.097453	-57.594887	-13.054971	-12.834077	-18.935936	-12.769903	0.000000	-10.000000	-0.225000	19.900000	88.500000	1023.000000	1023.000000	2046.000000
27.879999	-0.096405	-56.975174	-12.719029	-12.886730	-18.752073	-12.617341	0.000000	-10.000000	-0.250000	20.166668	95.000000	1023.000000	1023.000000	2046.000000
27.900000	-0.095327	-56.338421	-12.316572	-13.003421	-18.539339	-12.479091	0.000000	-10.000000	-0.266667	20.683334	101.666664	1023.000000	1023.000000	2046.000000
27.920000	-0.094387	-55.782597	-12.080619	-13.106710	-18.293516	-12.301753	0.000000	-10.000000	-0.275000	21.533333	108.500000	1023.000000	1023.000000	2046.000000
27.940001	-0.093956	-55.528046	-11.789042	-13.359928	-18.173151	-12.205924	0.000000	-10.000000	-0.275000	22.350000	115.666664	1023.000000	1023.000000	2046.000000
27.959999	-0.093386	-55.190895	-11.718696	-13.411838	-17.978624	-12.081736	0.000000	-10.000000	-0.283333	22.900000	123.000000	1023.000000	1023.000000	2046.000000
27.980000	-0.092804	-54.847157	-11.532509	-13.443654	-17.915777	-11.955215	0.000000	-10.000000	-0.316667	23.566668	130.500000	1023.000000	1023.000000	2046.000000
28.000000	-0.091992	-54.367371	-11.355584	-13.364490	-17.733240	-11.914057	0.000000	-10.000000	-0.333333	24.216667	138.166672	1023.000000	1023.000000	2046.000000
28.020000	-0.091251	-53.929585	-11.216022	-13.307084	-17.633934	-11.772546	0.000000	-10.000000	-0.366667	24.883333	146.166672	1023.000000	1023.000000	2046.000000
28.040001	-0.090268	-53.348488	-11.004787	-13.153541	-17.518717	-11.671441	0.000000	-10.000000	-0.383333	25.266668	154.500000	1023.000000	1023.000000	2046.000000
28.059999	-0.089347	-52.804119	-10.873549	-13.018165	-17.398968	-11.513439	0.000000	-10.000000	-0.408333	25.800001	162.833328	1023.000000	1023.000000	2046.000000
28.080000	-0.087944	-51.975037	-10.709051	-12.784022	-17.215042	-11.266921	0.000000	-10.000000	-0.400000	26.183334	171.333328	1023.000000	1023.000000	2046.000000
28.100000	-0.086551	-51.151360	-10.429839	-12.718294	-17.053600	-10.949625	0.000000	-10.000000	-0.391667	26.150002	180.000000	1023.000000	1023.000000	2046.000000
28.120001	-0.085007	-50.239159	-10.269152	-12.486806	-16.737736	-10.745464	0.000000	-10.000000	-0.391667	26.083334	188.833328	1023.000000	1023.000000	2046.000000
28.139999	-0.083497	-49.347004	-9.977976	-12.387890	-16.512980	-10.468161	0.000000	-10.000000	-0.391667	26.116667	197.500000	1023.000000	1023.000000	2046.000000
28.160000	-0.082068	-48.502312	-9.667420	-12.299825	-16.271002	-10.264064	0.000000	-10.000000	-0.400000	26.333334	206.166672	1023.000000	1023.000000	2046.000000
28.180000	-0.080613	-47.642117	-9.422612	-12.108621	-16.003410	-10.107474	0.000000	-10.000000	-0.400000	26.500000	215.000000	1023.000000	1023.000000	2046.000000
28.200001	-0.079171	-46.789974	-9.201021	-12.069528	-15.660756	-9.858670	0.000000	-10.000000	-0.408333	26.616667	223.833328	1023.000000	1023.000000	2046.000000
28.219999	-0.077499	-45.801792	-8.843124	-11.849833	-15.429558	-9.679276	0.000000	-10.000000	-0.416667	26.933334	232.666672	1023.000000	1023.000000	2046.000000
28.240000	-0.075994	-44.912663	-8.682224	-11.719315	-15.108633	-9.402490	0.000000	-10.000000	-0.425000	27.200001	241.500000	1023.000000	1023.000000	2046.000000
28.260000	-0.074269	-43.893208	-8.434443	-11.503191	-14.806474	-9.149100	0.000000	-10.000000	-0.450000	27.483334	250.500000	1023.000000	1023.000000	2046.000000
28.280001	-0.073283	-43.310310	-8.220498	-11.462508	-14.764794	-8.862511	0.000000	-10.000000	-0.466667	27.733334	259.666656	1023.000000	1023.000000	2046.000000
28.299999	-0.072154	-42.642799	-8.053445	-11.308818	-14.618346	-8.662191	0.000000	-10.000000	-0.500000	28.283335	269.000000	1023.000000	1023.000000	2046.000000
28.320000	-0.071185	-42.070213	-7.889420	-11.259099	-14.456338	-8.465356	0.000000	-10.000000	-0.525000	28.600000	278.333344	1023.000000	1023.000000	2046.000000
28.340000	-0.069855	-41.284149	-7.701460	-11.051579	-14.236567	-8.294541	0.000000	-10.000000	-0.550000	29.283335	287.833344	1023.000000	1023.000000	2046.000000
28.360001	-0.068559	-40.518497	-7.550462	-10.883460	-13.956820	-8.127757	0.000000	-10.000000	-0.541667	29.216667	297.500000	1023.000000	1023.000000	2046.000000
28.379999	-0.067365	-39.812546	-7.397091	-10.841584	-13.784450	-7.789422	0.000000	-10.000000	-0.525000	29.033333	307.500000	1023.000000	1023.000000	2046.000000
28.400000	-0.066753	-39.450729	-7.393781	-10.735117	-13.594339	-7.727492	0.000000	-10.000000	-0.508333	28.750000	317.166656	1023.000000	1023.000000	2046.000000
28.420000	-0.066699	-39.418846	-7.342097	-10.851375	-13.485897	-7.739478	0.000000	-10.000000	-0.483333	28.299999	326.833344	1023.000000	1023.000000	2046.000000
28.440001	-0.067251	-39.745583	-7.411852	-10.842268	-13.415998	-8.075463	0.000000	-10.000000	-0.466667	27.950001	336.166656	1023.000000	1023.000000	2046.000000
28.459999	-0.068462	-40.461300	-7.525495	-11.055037	-13.505690	-8.375079	0.000000	-10.000000	-0.433333	27.216667	345.666656	1023.000000	1023.000000	2046.000000
28.480000	-0.069557	-41.108204	-7.800972	-11.111044	-13.568312	-8.627878	0.000000	-10.000000	-0.416667	26.816668	354.833344	1023.000000	1023.000000	2046.000000
28.500000	-0.070341	-41.571365	-8.045475	-11.212341	-13.583098	-8.730449	0.000000	-10.000000	-0.408333	26.816668	364.000000	1023.000000	1023.000000	2046.000000
28.520000	-0.070698	-41.782368	-8.194042	-11.320726	-13.541471	-8.726129	0.000000	-10.000000	-0.408333	26.766666	372.833344	1023.000000	1023.000000	2046.000000
28.540001	-0.070657	-41.758141	-8.173717	-11.386649	-13.534645	-8.663131	0.000000	-10.000000	-0.408333	26.616667	381.666656	1023.000000	1023.000000	2046.000000
28.559999	-0.070183	-41.478020	-8.190453	-11.321102	-13.357112	-8.609354	0.000000	-10.000000	-0.400000	26.549999	390.500000	1023.000000	1023.000000	2046.000000
28.580000	-0.069489	-41.068272	-8.055878	-11.264970	-13.296215	-8.451210	0.000000	-10.000000	-0.400000	26.566668	399.500000	1023.000000	1023.000000	2046.000000
28.600000	-0.068965	-40.758472	-7.965881	-11.255521	-13.251972	-8.285099	0.000000	-10.000000	-0.408333	26.516666	408.500000	1023.000000	1023.000000	2046.000000
28.620001	-0.068081	-40.235985	-7.868274	-11.057353	-13.140188	-8.170171	0.000000	-10.000000	-0.400000	26.350000	417.333344	1023.000000	1023.000000	2046.000000
28.639999	-0.067304	-39.776554	-7.810890	-10.951407	-12.929824	-8.084431	0.000000	-10.000000	-0.391667	26.083334	426.166656	1023.000000	1023.000000	2046.000000
28.660000	-0.066277	-39.169918	-7.619989	-10.848925	-12.805988	-7.895015	0.000000	-10.000000	-0.366667	26.116667	434.833344	1023.000000	1023.000000	2046.000000
28.680000	-0.065184	-38.523727	-7.392788	-10.714851	-12.673767	-7.742321	0.000000	-10.000000	-0.375000	25.966667	443.500000	1023.000000	1023.000000	2046.000000
28.700001	-0.063926	-37.780468	-7.193344	-10.612561	-12.450906	-7.523658	0.000000	-10.000000	-0.375000	25.733334	452.166656	1023.000000	1023.000000	2046.000000
28.719999	-0.062670	-37.038139	-6.938129	-10.494190	-12.250925	-7.354896	0.000000	-10.000000	-0.391667	25.366667	460.833344	1023.000000	1023.000000	2046.000000
28.740000	-0.061109	-36.115299	-6.627174	-10.353601	-11.954529	-7.179996	0.000000	-10.000000	-0.391667	25.150002	469.500000	1023.000000	1023.000000	2046.000000
28.760000	-0.059812	-35.349155	-6.230577	-10.302699	-11.763108	-7.052772	0.000000	-10.000000	-0.391667	25.116667	477.833344	1023.000000	1023.000000	2046.000000
28.780001	-0.058367	-34.494644	-5.871813	-10.193650	-11.500885	-6.928294	0.000000	-10.000000	-0.375000	25.016666	486.333344	1023.000000	1023.000000	2046.000000
28.799999	-0.056727	-33.525570	-5.480937	-10.079154	-11.245275	-6.720203	0.000000	-10.000000	-0.341667	24.583334	494.666656	1023.000000	1023.000000	2046.000000
28.820000	-0.055297	-32.680256	-5.078111	-10.141500	-11.017644	-6.443001	0.000000	-10.000000	-0.316667	24.083334	503.000000	1023.000000	1023.000000	2046.000000
28.840000	-0.054101	-31.973690	-4.801992	-10.235369	-10.696795	-6.239532	0.000000	-10.000000	-0.308333	23.883333	511.000000	1023.000000	1023.000000	2046.000000
28.860001	-0.053046	-31.350224	-4.503361	-10.353303	-10.485332	-6.008228	0.000000	-10.000000	-0.325000	23.566668	519.000000	1023.000000	1023.000000	2046.000000
28.879999	-0.051826	-30.629007	-4.141646	-10.293330	-10.241886	-5.952145	0.000000	-10.000000	-0.341667	23.666668	527.000000	1023.000000	1023.000000	2046.000000
28.900000	-0.050664	-29.942255	-3.849705	-10.202411	-10.040699	-5.849441	0.000000	-10.000000	-0.341667	23.683334	535.000000	1023.000000	1023.000000	2046.000000
28.920000	-0.049455	-29.227833	-3.546603	-10.080620	-9.856981	-5.743628	0.000000	-10.000000	-0.333333	23.933334	543.000000	1023.000000	1023.000000	2046.000000
28.940001	-0.048071	-28.410004	-3.307140	-9.881234	-9.651250	-5.570380	0.000000	-10.000000	-0.316667	23.750000	551.000000	1023.000000	1023.000000	2046.000000
28.959999	-0.046676	-27.585226	-3.076599	-9.669356	-9.473342	-5.365928	0.000000	-10.000000	-0.316667	23.616667	559.000000	1023.000000	1023.000000	2046.000000
28.980000	-0.044942	-26.560606	-2.758081	-9.519013	-9.274665	-5.008847	0.000000	-10.000000	-0.308333	23.250000	566.666687	1023.000000	1023.000000	2046.000000
29.000000	-0.043285	-25.581314	-2.532900	-9.303913	-9.034406	-4.710095	0.000000	-10.000000	-0.308333	23.116667	574.333313	1023.000000	1023.000000	2046.000000
29.020000	-0.041640	-24.608965	-2.258215	-9.119348	-8.828346	-4.403056	0.000000	-10.000000	-0.283333	22.683334	582.000000	1023.000000	1023.000000	2046.000000
29.040001	-0.039913	-23.588795	-1.980725	-8.913980	-8.519618	-4.174471	0.000000	-10.000000	-0.283333	22.416666	589.833313	1023.000000	1023.000000	2046.000000
29.059999	-0.038220	-22.588282	-1.658017	-8.712994	-8.344425	-3.872845	0.000000	-10.000000	-0.266667	22.083334	597.500000	1023.000000	1023.000000	2046.000000
29.080000	-0.036453	-21.543985	-1.357967	-8.512733	-8.030766	-3.642519	0.000000	-10.000000	-0.266667	21.883333	604.833313	1023.000000	1023.000000	2046.000000
29.100000	-0.034817	-20.576830	-1.037872	-8.251041	-7.891877	-3.396039	0.000000	-10.000000	-0.250000	21.783335	612.166687	1023.000000	1023.000000	2046.000000
29.120001	-0.033002	-19.503977	-0.754938	-8.035772	-7.660103	-3.053163	0.000000	-10.000000	-0.250000	21.750000	619.500000	1023.000000	1023.000000	2046.000000
29.139999	-0.031373	-18.541544	-0.532788	-7.827583	-7.413384	-2.767789	0.000000	-10.000000	-0.250000	21.800001	626.833313	1023.000000	1023.000000	2046.000000
29.160000	-0.029953	-17.702114	-0.339018	-7.677537	-7.347818	-2.337742	0.000000	-10.000000	-0.241667	21.783335	634.000000	1023.000000	1023.000000	2046.000000
29.180000	-0.028884	-17.070648	-0.217922	-7.464522	-7.197465	-2.190740	0.000000	-10.000000	-0.233333	21.366667	641.166687	1023.000000	1023.000000	2046.000000
29.200001	-0.027528	-16.268848	-0.073025	-7.248764	-7.073912	-1.873146	0.000000	-10.000000	-0.233333	21.033335	648.333313	1023.000000	1023.000000	2046.000000
29.219999	-0.026235	-15.504738	0.142173	-7.101521	-6.923799	-1.621590	0.000000	-10.000000	-0.225000	20.483334	655.500000	1023.000000	1023.000000	2046.000000
29.240000	-0.024967	-14.755382	0.281284	-6.977107	-6.707349	-1.352210	0.000000	-10.000000	-0.216667	20.316668	662.500000	1023.000000	1023.000000	2046.000000
29.260000	-0.023887	-14.117238	0.390625	-6.869270	-6.632189	-1.006404	0.000000	-10.000000	-0.191667	19.433334	669.333313	1023.000000	1023.000000	2046.000000
29.280001	-0.023643	-13.973104	0.254642	-6.771641	-6.446481	-1.009624	0.000000	-10.000000	-0.183333	19.133333	676.000000	1023.000000	1023.000000	2046.000000
29.299999	-0.023451	-13.859651	0.261161	-6.698263	-6.369230	-1.053318	0.000000	-10.000000	-0.166667	18.483334	682.333313	1023.000000	1023.000000	2046.000000
29.320000	-0.024347	-14.388820	0.200521	-6.828388	-6.395288	-1.365665	0.000000	-10.000000	-0.158333	18.483334	688.500000	1023.000000	1023.000000	2046.000000
29.340000	-0.025592	-15.125120	-0.103542	-6.893871	-6.387065	-1.740642	0.000000	-10.000000	-0.150000	18.150000	694.500000	1023.000000	1023.000000	2046.000000
29.360001	-0.027193	-16.071253	-0.324578	-6.998654	-6.666112	-2.081910	0.000000	-10.000000	-0.141667	17.750000	700.833313	1023.000000	1023.000000	2046.000000
29.379999	-0.028234	-16.686413	-0.616407	-7.120981	-6.698594	-2.250431	0.000000	-10.000000	-0.125000	16.916668	706.833313	1023.000000	1023.000000	2046.000000
29.400000	-0.028972	-17.122440	-0.821347	-7.189710	-6.805037	-2.306346	0.000000	-10.000000	-0.108333	16.100000	712.833313	1023.000000	1023.000000	2046.000000
29.420000	-0.029127	-17.214300	-0.862624	-7.295238	-6.752761	-2.303676	0.000000	-10.000000	-0.100000	15.600000	718.166687	1023.000000	1023.000000	2046.000000
29.440001	-0.029121	-17.210426	-0.882245	-7.294898	-6.732852	-2.300431	0.000000	-10.000000	-0.083333	15.350000	723.500000	1023.000000	1023.000000	2046.000000
29.459999	-0.028979	-17.126774	-0.829224	-7.245184	-6.815307	-2.237059	0.000000	-10.000000	-0.083333	15.033334	728.666687	1023.000000	1023.000000	2046.000000
29.480000	-0.028596	-16.900003	-0.749316	-7.162140	-6.757294	-2.231254	0.000000	-10.000000	-0.075000	14.333334	733.833313	1023.000000	1023.000000	2046.000000
29.500000	-0.028270	-16.707491	-0.750352	-7.032309	-6.787375	-2.137455	0.000000	-10.000000	-0.075000	13.533334	738.833313	1023.000000	1023.000000	2046.000000
29.520000	-0.027956	-16.522255	-0.649517	-7.072594	-6.782375	-2.017769	0.000000	-10.000000	-0.041667	12.333334	743.500000	1023.000000	1023.000000	2046.000000
29.540001	-0.027371	-16.176378	-0.673808	-6.883190	-6.696465	-1.922916	0.000000	-10.000000	-0.016667	11.150001	747.833313	1023.000000	1023.000000	2046.000000
29.559999	-0.026927	-15.913953	-0.616275	-6.809115	-6.651930	-1.836633	0.000000	-10.000000	0.000000	9.816667	751.666687	1023.000000	1023.000000	2046.000000
29.580000	-0.026291	-15.538073	-0.449623	-6.755220	-6.558186	-1.775044	0.000000	-10.000000	0.000000	8.566667	755.166687	1023.000000	1023.000000	2046.000000
29.600000	-0.025662	-15.165987	-0.312672	-6.699458	-6.525032	-1.628825	0.000000	-10.000000	0.016667	7.033334	758.166687	1023.000000	1023.000000	2046.000000
29.620001	-0.025063	-14.812390	-0.155924	-6.666008	-6.381659	-1.608799	0.000000	-10.000000	0.041667	4.600000	761.000000	1023.000000	1023.000000	2046.000000
29.639999	-0.024395	-14.417377	0.073266	-6.671040	-6.334468	-1.485135	0.000000	-10.000000	0.058333	2.183333	762.833313	1023.000000	1023.000000	2046.000000
29.660000	-0.023901	-14.125500	0.345912	-6.661498	-6.310059	-1.499854	0.000000	-10.000000	0.058333	0.150000	763.833313	1023.000000	1023.000000	2046.000000
29.680000	-0.023185	-13.702275	0.470232	-6.614637	-6.126960	-1.430911	0.000000	-10.000000	0.058333	-1.183333	764.000000	1023.000000	1023.000000	2046.000000
29.700001	-0.022846	-13.501825	0.672629	-6.738385	-6.034159	-1.401910	0.000000	-10.000000	0.058333	-2.466667	764.000000	1023.000000	1023.000000	2046.000000
29.719999	-0.022658	-13.390971	0.797425	-6.948424	-5.885047	-1.354925	0.000000	-10.000000	0.058333	-3.916667	764.000000	1023.000000	1023.000000	2046.000000
29.740000	-0.022987	-13.585039	0.883361	-7.156506	-5.850096	-1.461799	0.000000	-10.000000	0.058333	-5.100000	764.000000	1023.000000	1023.000000	2046.000000
29.760000	-0.023308	-13.774820	0.938073	-7.235651	-5.783104	-1.694138	0.000000	-10.000000	0.075000	-6.316667	764.000000	1023.000000	1023.000000	2046.000000
29.780001	-0.023724	-14.020864	1.077461	-7.446201	-5.825744	-1.826379	0.000000	-10.000000	0.100000	-7.716667	764.000000	1023.000000	1023.000000	2046.000000
29.799999	-0.024132	-14.261915	1.220082	-7.483093	-5.966409	-2.032496	0.000000	-10.000000	0.125000	-9.516666	764.000000	1023.000000	1023.000000	2046.000000
29.820000	-0.024617	-14.548387	1.123669	-7.597026	-5.818875	-2.256154	0.000000	-10.000000	0.141667	-11.516666	764.000000	1023.000000	1023.000000	2046.000000
29.840000	-0.024944	-14.741905	1.110723	-7.538145	-5.887955	-2.426529	0.000000	-10.000000	0.183333	-13.333334	760.500000	1023.000000	1023.000000	2046.000000
29.860001	-0.025085	-14.824991	1.197268	-7.600753	-5.880882	-2.540624	0.000000	-10.000000	0.216667	-14.983334	752.166687	1023.000000	1023.000000	2046.000000
29.879999	-0.025215	-14.901940	1.262576	-7.627608	-5.813874	-2.723034	0.000000	-10.000000	0.266667	-16.466667	742.000000	1023.000000	1023.000000	2046.000000
29.900000	-0.025494	-15.066880	1.293412	-7.637100	-5.783359	-2.939833	0.000000	-10.000000	0.316667	-17.950001	733.333313	1023.000000	1023.000000	2046.000000
29.920000	-0.025838	-15.270483	1.355358	-7.735625	-5.676997	-3.213219	0.000000	-10.000000	0.375000	-19.300001	727.333313	1023.000000	1023.000000	2046.000000
29.940001	-0.026361	-15.579110	1.387431	-7.817701	-5.648690	-3.500151	0.000000	-10.000000	0.425000	-20.650000	720.833313	1023.000000	1023.000000	2046.000000
29.959999	-0.026768	-15.819739	1.515689	-7.898925	-5.623140	-3.813363	0.000000	-10.000000	0.441667	-22.016666	714.000000	1023.000000	1023.000000	2046.000000
29.980000	-0.027243	-16.100359	1.503863	-8.008300	-5.511805	-4.084116	0.000000	-10.000000	0.483333	-23.266666	706.666687	1023.000000	1023.000000	2046.000000
30.000000	-0.027526	-16.267628	1.537395	-8.042849	-5.461481	-4.300694	0.000000	-10.000000	0.516667	-24.416668	699.000000	1023.000000	1023.000000	2046.000000
30.020000	-0.027826	-16.445055	1.501343	-8.016997	-5.476165	-4.453236	0.000000	-10.000000	0.550000	-25.350000	690.666687	1023.000000	1023.000000	2046.000000
30.040001	-0.028425	-16.799030	1.475724	-8.175618	-5.510796	-4.588340	0.000000	-10.000000	0.575000	-26.216667	682.166687	1023.000000	1023.000000	2046.000000
30.059999	-0.028833	-17.040365	1.420044	-8.202526	-5.498722	-4.759161	0.000000	-10.000000	0.608333	-26.983334	673.333313	1023.000000	1023.000000	2046.000000
30.080000	-0.029594	-17.490328	1.289352	-8.211750	-5.476396	-5.091533	0.000000	-10.000000	0.666667	-27.733334	664.500000	1023.000000	1023.000000	2046.000000
30.100000	-0.030984	-18.311563	1.139679	-8.504459	-5.584072	-5.362710	0.000000	-10.000000	0.708333	-28.533333	655.166687	1023.000000	1023.000000	2046.000000
30.120001	-0.032217	-19.040485	0.795388	-8.459509	-5.692166	-5.684199	0.000000	-10.000000	0.758333	-29.450001	645.500000	1023.000000	1023.000000	2046.000000
30.139999	-0.034098	-20.151991	0.475706	-8.600727	-5.914739	-6.112230	0.000000	-10.000000	0.783333	-30.116667	635.500000	1023.000000	1023.000000	2046.000000
30.160000	-0.036135	-21.355774	0.168556	-8.747926	-6.215505	-6.560899	0.000000	-10.000000	0.808333	-31.033335	625.500000	1023.000000	1023.000000	2046.000000
30.180000	-0.038505	-22.756489	-0.225609	-9.022800	-6.472176	-7.035904	0.000000	-10.000000	0.825000	-31.533335	615.333313	1023.000000	1023.000000	2046.000000
30.200001	-0.041079	-24.277895	-0.508134	-9.263186	-6.859550	-7.647025	0.000000	-10.000000	0.825000	-31.883335	604.833313	1023.000000	1023.000000	2046.000000
30.219999	-0.043428	-25.666210	-1.014034	-9.337195	-7.104125	-8.210856	0.000000	-10.000000	0.816667	-31.566668	594.166687	1023.000000	1023.000000	2046.000000
30.240000	-0.045877	-27.113447	-1.497683	-9.550553	-7.377533	-8.687676	0.000000	-10.000000	0.800000	-31.166668	580.000000	1023.000000	1023.000000	2046.000000
30.260000	-0.047751	-28.221128	-1.892573	-9.658759	-7.639369	-9.030426	0.000000	-10.000000	0.800000	-30.916668	569.500000	1023.000000	1023.000000	2046.000000
30.280001	-0.049452	-29.226423	-2.256245	-9.799604	-7.811960	-9.358614	0.000000	-10.000000	0.800000	-30.733334	559.166687	1023.000000	1023.000000	2046.000000
30.299999	-0.050960	-30.117552	-2.469136	-9.960222	-8.087700	-9.600494	0.000000	-10.000000	0.800000	-30.700001	552.500000	1023.000000	1023.000000	2046.000000
30.320000	-0.052151	-30.821005	-2.694045	-9.992513	-8.320258	-9.814189	0.000000	-10.000000	0.791667	-30.600000	542.500000	1023.000000	1023.000000	2046.000000
30.340000	-0.053529	-31.635418	-3.061450	-10.092820	-8.459404	-10.021745	0.000000	-10.000000	0.791667	-30.500000	532.166687	1023.000000	1023.000000	2046.000000
30.360001	-0.054447	-32.178398	-3.226480	-10.133814	-8.645073	-10.173032	0.000000	-10.000000	0.783333	-30.350000	521.833313	1023.000000	1023.000000	2046.000000
30.379999	-0.055366	-32.721523	-3.389913	-10.173765	-8.819467	-10.338379	0.000000	-10.000000	0.791667	-30.350000	511.500000	1023.000000	1023.000000	2046.000000
30.400000	-0.056229	-33.231327	-3.511250	-10.304720	-8.986536	-10.428822	0.000000	-10.000000	0.791667	-30.416666	501.500000	1023.000000	1023.000000	2046.000000
30.420000	-0.056916	-33.637299	-3.586210	-10.397897	-9.110549	-10.542643	0.000000	-10.000000	0.800000	-30.500000	491.500000	1023.000000	1023.000000	2046.000000
30.440001	-0.057606	-34.045273	-3.698127	-10.513065	-9.191464	-10.642616	0.000000	-10.000000	0.800000	-30.549999	481.500000	1023.000000	1023.000000	2046.000000
30.459999	-0.058089	-34.330460	-3.551336	-10.809240	-9.317493	-10.652390	0.000000	-10.000000	0.800000	-30.583334	471.166656	1023.000000	1023.000000	2046.000000
30.480000	-0.058632	-34.651356	-3.498313	-11.070498	-9.321329	-10.761215	0.000000	-10.000000	0.800000	-31.016666	460.833344	1023.000000	1023.000000	2046.000000
30.500000	-0.059272	-35.029961	-3.354900	-11.434523	-9.432669	-10.807869	0.000000	-10.000000	0.808333	-31.033335	450.333344	1023.000000	1023.000000	2046.000000
30.520000	-0.059808	-35.346790	-3.259155	-11.638651	-9.546298	-10.902685	0.000000	-10.000000	0.808333	-31.183334	440.000000	1023.000000	1023.000000	2046.000000
30.540001	-0.060488	-35.748348	-3.352206	-11.816553	-9.519436	-11.060154	0.000000	-10.000000	0.800000	-30.916668	429.666656	1023.000000	1023.000000	2046.000000
30.559999	-0.061011	-36.057476	-3.346874	-12.112543	-9.618192	-10.979869	0.000000	-10.000000	0.766667	-30.666668	419.500000	1023.000000	1023.000000	2046.000000
30.580000	-0.062090	-36.695419	-3.393773	-12.413095	-9.738882	-11.149670	0.000000	-10.000000	0.716667	-30.050001	409.500000	1023.000000	1023.000000	2046.000000
30.600000	-0.063233	-37.370674	-3.569978	-12.686113	-9.913220	-11.201365	0.000000	-10.000000	0.675000	-29.400002	399.500000	1023.000000	1023.000000	2046.000000
30.620001	-0.064150	-37.912800	-3.577234	-12.824778	-10.141229	-11.369558	0.000000	-10.000000	0.650000	-28.816668	389.500000	1023.000000	1023.000000	2046.000000
30.639999	-0.065102	-38.475128	-3.646769	-12.960761	-10.369078	-11.498522	0.000000	-10.000000	0.641667	-28.300001	379.833344	1023.000000	1023.000000	2046.000000
30.660000	-0.065758	-38.862709	-3.778529	-12.927375	-10.520264	-11.636541	0.000000	-10.000000	0.625000	-27.466667	370.333344	1023.000000	1023.000000	2046.000000
30.680000	-0.066451	-39.272652	-3.953411	-12.974864	-10.610843	-11.733534	0.000000	-10.000000	0.591667	-26.966667	361.166656	1023.000000	1023.000000	2046.000000
30.700001	-0.066866	-39.518005	-4.061132	-12.960353	-10.865981	-11.630538	0.000000	-10.000000	0.566667	-26.566668	352.000000	1023.000000	1023.000000	2046.000000
30.719999	-0.067307	-39.778584	-4.232070	-12.930765	-10.893548	-11.722198	0.000000	-10.000000	0.550000	-26.366667	343.166656	1023.000000	1023.000000	2046.000000
30.740000	-0.067495	-39.889381	-4.330179	-12.909140	-11.072876	-11.577187	0.000000	-10.000000	0.550000	-26.016666	334.500000	1023.000000	1023.000000	2046.000000
30.760000	-0.067939	-40.152168	-4.435767	-12.881611	-11.173010	-11.661780	0.000000	-10.000000	0.550000	-25.550001	325.833344	1023.000000	1023.000000	2046.000000
30.780001	-0.068088	-40.239777	-4.506346	-12.864048	-11.303116	-11.566268	0.000000	-10.000000	0.550000	-25.033333	317.333344	1023.000000	1023.000000	2046.000000
30.799999	-0.068539	-40.506287	-4.660583	-12.791907	-11.335607	-11.718190	0.000000	-10.000000	0.533333	-24.333334	309.000000	1023.000000	1023.000000	2046.000000
30.820000	-0.068750	-40.631138	-4.707128	-12.810283	-11.474394	-11.639332	0.000000	-10.000000	0.516667	-23.766666	301.000000	1023.000000	1023.000000	2046.000000
30.840000	-0.068955	-40.752193	-4.774052	-12.698317	-11.521606	-11.758220	0.000000	-10.000000	0.500000	-23.383333	293.000000	1023.000000	1023.000000	2046.000000
30.860001	-0.068939	-40.743229	-4.861619	-12.647452	-11.595968	-11.638191	0.000000	-10.000000	0.466667	-22.983334	285.000000	1023.000000	1023.000000	2046.000000
30.879999	-0.068932	-40.738754	-4.954360	-12.513669	-11.668563	-11.602162	0.000000	-10.000000	0.433333	-22.500000	277.333344	1023.000000	1023.000000	2046.000000
30.900000	-0.069102	-40.839165	-5.140375	-12.455526	-11.810576	-11.432689	0.000000	-10.000000	0.400000	-21.966667	269.833344	1023.000000	1023.000000	2046.000000
30.920000	-0.069371	-40.998039	-5.339390	-12.319002	-11.981875	-11.357772	0.000000	-10.000000	0.400000	-21.616667	262.500000	1023.000000	1023.000000	2046.000000
30.940001	-0.069707	-41.197063	-5.486991	-12.267355	-12.191622	-11.251094	0.000000	-10.000000	0.400000	-21.366667	255.166672	1023.000000	1023.000000	2046.000000
