# Supplementary material for: Effect of Electrode Belt and Body Positions on Regional Pulmonary Ventilation- and Perfusion-Related Impedance Changes Measured by Electric Impedance Tomography
Source: PLoS One. 2016 Jun 2;11(6):e0155913. doi: 10.1371/journal.pone.0155913 (PMC4890811; doi:10.1371/journal.pone.0155913)
Supplement: S1 Dataset — (ZIP) [file pone.0155913.s001.zip › Dataset/Fp08-mage-2i.txt]

Patient Name:	Fp8
Registry:	Fp8
Investigator:	 
Diagnosys:	 
Notes:	mage2i              
Sample Rate [Hz]:	50.07
Time Base 	Pixels Mean 	Pixels Sum 	UPPER RIGHT		UPPER LEFT		LOWER RIGHT		LOWER LEFT		QRS	ETCO2	Paw	Flow (L/min)	Volume	Analog1	Analog2	AnalogSum
0.000000	0.008869	5.241716	1.575589	-0.579287	0.271200	3.974215	0.000000	-10.000000	0.908333	-33.583332	415.500000	1023.000000	1023.000000	2046.000000
0.020000	0.008369	4.946075	1.380734	-0.489425	0.052843	4.001922	0.000000	-10.000000	0.933333	-33.933334	404.333344	1023.000000	1023.000000	2046.000000
0.040000	0.007167	4.235653	1.095834	-0.466804	-0.289682	3.896305	0.000000	-10.000000	0.933333	-33.883335	393.166656	1023.000000	1023.000000	2046.000000
0.060000	0.004204	2.484730	0.689895	-0.780241	-0.860443	3.435519	0.000000	-10.000000	0.916667	-33.816669	381.833344	1023.000000	1023.000000	2046.000000
0.080000	0.000539	0.318827	0.109432	-1.261651	-1.319501	2.790547	0.000000	-10.000000	0.875000	-33.533333	370.666656	1023.000000	1023.000000	2046.000000
0.100000	-0.003166	-1.871094	-0.420159	-1.719267	-1.820587	2.088920	0.000000	-10.000000	0.850000	-33.350002	359.333344	1023.000000	1023.000000	2046.000000
0.120000	-0.006581	-3.889181	-1.013584	-2.076313	-2.268907	1.469624	0.000000	-10.000000	0.808333	-32.799999	348.166656	1023.000000	1023.000000	2046.000000
0.140000	-0.009165	-5.416568	-1.418612	-2.409660	-2.635266	1.046970	0.000000	-10.000000	0.800000	-32.200001	337.166656	1023.000000	1023.000000	2046.000000
0.160000	-0.011444	-6.763207	-1.827417	-2.602025	-2.961436	0.627670	0.000000	-10.000000	0.766667	-31.450001	326.500000	1023.000000	1023.000000	2046.000000
0.180000	-0.013307	-7.864648	-2.177992	-2.849226	-3.212043	0.374613	0.000000	-10.000000	0.775000	-31.133333	316.000000	1023.000000	1023.000000	2046.000000
0.200000	-0.014892	-8.800899	-2.465928	-3.010203	-3.470417	0.145650	0.000000	-10.000000	0.775000	-31.000000	305.666656	1023.000000	1023.000000	2046.000000
0.220000	-0.016197	-9.572527	-2.652841	-3.159380	-3.729208	-0.031097	0.000000	-10.000000	0.800000	-31.050001	295.166656	1023.000000	1023.000000	2046.000000
0.240000	-0.017159	-10.140695	-2.841075	-3.328277	-3.880368	-0.090974	0.000000	-10.000000	0.783333	-30.950001	284.833344	1023.000000	1023.000000	2046.000000
0.260000	-0.018028	-10.654711	-2.914113	-3.428852	-4.083829	-0.227917	0.000000	-10.000000	0.775000	-30.716667	274.500000	1023.000000	1023.000000	2046.000000
0.280000	-0.018842	-11.135640	-3.036469	-3.627346	-4.211472	-0.260353	0.000000	-10.000000	0.750000	-30.350000	264.500000	1023.000000	1023.000000	2046.000000
0.300000	-0.019419	-11.476413	-3.092410	-3.640465	-4.345512	-0.398025	0.000000	-10.000000	0.733333	-29.883333	254.500000	1023.000000	1023.000000	2046.000000
0.320000	-0.019852	-11.732430	-3.168627	-3.777516	-4.382771	-0.403516	0.000000	-10.000000	0.691667	-29.299999	244.500000	1023.000000	1023.000000	2046.000000
0.340000	-0.020030	-11.837852	-3.161767	-3.810812	-4.400700	-0.464574	0.000000	-10.000000	0.666667	-28.583334	234.500000	1023.000000	1023.000000	2046.000000
0.360000	-0.020452	-12.087146	-3.254972	-3.908702	-4.401963	-0.521509	0.000000	-10.000000	0.650000	-27.883333	224.833328	1023.000000	1023.000000	2046.000000
0.380000	-0.020649	-12.203406	-3.320581	-4.099266	-4.390815	-0.392744	0.000000	-10.000000	0.650000	-27.500000	215.500000	1023.000000	1023.000000	2046.000000
0.400000	-0.020588	-12.167562	-3.269479	-4.164957	-4.336823	-0.396302	0.000000	-10.000000	0.633333	-27.466667	206.333328	1023.000000	1023.000000	2046.000000
0.420000	-0.020591	-12.169138	-3.257216	-4.385264	-4.281034	-0.245624	0.000000	-10.000000	0.600000	-27.233334	197.166672	1023.000000	1023.000000	2046.000000
0.440000	-0.020327	-12.013350	-3.251135	-4.454912	-4.137184	-0.170118	0.000000	-10.000000	0.558333	-26.750000	188.000000	1023.000000	1023.000000	2046.000000
0.460000	-0.020857	-12.326383	-3.416233	-4.740264	-4.111661	-0.058224	0.000000	-10.000000	0.533333	-25.883333	179.166672	1023.000000	1023.000000	2046.000000
0.480000	-0.021812	-12.891048	-3.627905	-4.877732	-4.164388	-0.221024	0.000000	-10.000000	0.525000	-25.083334	170.500000	1023.000000	1023.000000	2046.000000
0.500000	-0.023087	-13.644567	-3.865929	-5.198890	-4.275774	-0.303974	0.000000	-10.000000	0.516667	-24.516668	162.166672	1023.000000	1023.000000	2046.000000
0.520000	-0.023783	-14.055476	-3.977608	-5.270391	-4.327764	-0.479713	0.000000	-10.000000	0.500000	-23.983334	154.000000	1023.000000	1023.000000	2046.000000
0.540000	-0.024585	-14.529881	-4.020750	-5.437791	-4.501553	-0.569788	0.000000	-10.000000	0.458333	-23.566668	146.000000	1023.000000	1023.000000	2046.000000
0.560000	-0.025147	-14.861634	-3.999163	-5.476301	-4.616486	-0.769685	0.000000	-10.000000	0.425000	-22.966667	138.000000	1023.000000	1023.000000	2046.000000
0.580000	-0.025568	-15.110692	-3.913983	-5.590354	-4.765015	-0.841340	0.000000	-10.000000	0.400000	-22.300001	130.333328	1023.000000	1023.000000	2046.000000
0.600000	-0.025636	-15.150897	-3.795479	-5.525105	-4.844629	-0.985683	0.000000	-10.000000	0.391667	-21.533333	122.833336	1023.000000	1023.000000	2046.000000
0.620000	-0.025728	-15.205287	-3.755351	-5.590070	-4.889754	-0.970112	0.000000	-10.000000	0.375000	-20.666666	115.666664	1023.000000	1023.000000	2046.000000
0.640000	-0.025542	-15.095465	-3.640855	-5.568873	-4.929998	-0.955738	0.000000	-10.000000	0.358333	-19.983334	108.833336	1023.000000	1023.000000	2046.000000
0.660000	-0.025327	-14.968116	-3.546381	-5.502387	-4.925637	-0.993712	0.000000	-10.000000	0.333333	-19.316666	102.166664	1023.000000	1023.000000	2046.000000
0.680000	-0.025107	-14.838268	-3.473977	-5.535577	-4.926858	-0.901856	0.000000	-10.000000	0.300000	-18.600000	95.833336	1023.000000	1023.000000	2046.000000
0.700000	-0.024873	-14.699723	-3.396461	-5.456241	-4.926645	-0.920377	0.000000	-10.000000	0.266667	-17.866667	89.500000	1023.000000	1023.000000	2046.000000
0.720000	-0.024664	-14.576237	-3.356611	-5.492548	-4.902968	-0.824109	0.000000	-10.000000	0.250000	-17.083334	83.500000	1023.000000	1023.000000	2046.000000
0.740000	-0.024439	-14.443414	-3.265315	-5.425190	-4.921267	-0.831643	0.000000	-10.000000	0.233333	-16.416668	77.833336	1023.000000	1023.000000	2046.000000
0.760000	-0.024264	-14.339965	-3.224066	-5.471897	-4.899333	-0.744669	0.000000	-10.000000	0.216667	-15.716667	72.333336	1023.000000	1023.000000	2046.000000
0.780000	-0.023949	-14.153790	-3.163595	-5.376960	-4.885149	-0.728086	0.000000	-10.000000	0.200000	-15.133333	67.166664	1023.000000	1023.000000	2046.000000
0.800000	-0.023943	-14.150222	-3.130056	-5.414837	-4.920794	-0.684534	0.000000	-10.000000	0.200000	-14.500000	62.000000	1023.000000	1023.000000	2046.000000
0.820000	-0.023672	-13.990376	-3.087904	-5.329376	-4.877774	-0.695322	0.000000	-10.000000	0.200000	-13.816667	57.166668	1023.000000	1023.000000	2046.000000
0.840000	-0.023569	-13.929498	-3.032531	-5.289471	-4.917603	-0.689892	0.000000	-10.000000	0.200000	-13.300000	52.500000	1023.000000	1023.000000	2046.000000
0.860000	-0.023508	-13.893186	-3.012187	-5.315891	-4.916860	-0.648247	0.000000	-10.000000	0.166667	-12.750000	48.166668	1023.000000	1023.000000	2046.000000
0.880000	-0.023171	-13.694235	-2.931537	-5.274883	-4.898608	-0.589206	0.000000	-10.000000	0.133333	-12.366667	44.000000	1023.000000	1023.000000	2046.000000
0.900000	-0.023148	-13.680620	-2.925951	-5.243909	-4.905237	-0.605523	0.000000	-10.000000	0.100000	-11.833334	40.000000	1023.000000	1023.000000	2046.000000
0.920000	-0.022960	-13.569517	-2.868260	-5.180518	-4.923052	-0.597687	0.000000	-10.000000	0.100000	-11.400001	36.000000	1023.000000	1023.000000	2046.000000
0.940000	-0.022703	-13.417224	-2.786126	-5.229440	-4.930699	-0.470959	0.000000	-10.000000	0.083333	-10.816668	32.000000	1023.000000	1023.000000	2046.000000
0.960000	-0.022459	-13.273268	-2.755487	-5.070177	-4.885526	-0.562078	0.000000	-10.000000	0.075000	-10.133334	28.333334	1023.000000	1023.000000	2046.000000
0.980000	-0.022272	-13.162697	-2.723488	-5.091917	-4.865370	-0.481922	0.000000	-10.000000	0.066667	-9.433333	25.000000	1023.000000	1023.000000	2046.000000
1.000000	-0.022111	-13.067685	-2.672487	-5.039911	-4.855763	-0.499524	0.000000	-10.000000	0.075000	-8.750000	22.000000	1023.000000	1023.000000	2046.000000
1.020000	-0.021838	-12.906224	-2.610173	-5.009293	-4.842613	-0.444144	0.000000	-10.000000	0.075000	-8.183333	19.000000	1023.000000	1023.000000	2046.000000
1.040000	-0.021732	-12.843377	-2.601881	-4.963080	-4.809159	-0.469256	0.000000	-10.000000	0.066667	-7.600000	16.166666	1023.000000	1023.000000	2046.000000
1.060000	-0.021414	-12.655438	-2.490267	-4.944656	-4.828517	-0.391999	0.000000	-10.000000	0.066667	-7.083333	13.666667	1023.000000	1023.000000	2046.000000
1.080000	-0.021260	-12.564804	-2.512817	-4.886147	-4.762011	-0.403829	0.000000	-10.000000	0.058333	-6.583333	11.333333	1023.000000	1023.000000	2046.000000
1.100000	-0.020935	-12.372612	-2.453417	-4.898783	-4.723873	-0.296538	0.000000	-10.000000	0.058333	-6.183333	9.000000	1023.000000	1023.000000	2046.000000
1.120000	-0.020945	-12.378263	-2.448945	-4.864340	-4.735180	-0.329798	0.000000	-10.000000	0.050000	-5.816667	6.666667	1023.000000	1023.000000	2046.000000
1.140000	-0.020635	-12.195470	-2.384985	-4.850943	-4.709244	-0.250298	0.000000	-10.000000	0.050000	-5.483334	4.833333	1023.000000	1023.000000	2046.000000
1.160000	-0.020544	-12.141360	-2.345783	-4.770593	-4.730414	-0.294569	0.000000	-10.000000	0.050000	-5.183333	3.166667	1023.000000	1023.000000	2046.000000
1.180000	-0.020351	-12.027648	-2.323402	-4.784097	-4.696971	-0.223177	0.000000	-10.000000	0.050000	-4.883334	1.666667	1023.000000	1023.000000	2046.000000
1.200000	-0.020163	-11.916485	-2.244400	-4.798286	-4.720452	-0.153346	0.000000	-10.000000	0.050000	-4.650000	0.333333	1023.000000	1023.000000	2046.000000
1.220000	-0.019874	-11.745657	-2.213096	-4.669089	-4.680656	-0.182816	0.000000	-10.000000	0.050000	-4.383334	-1.000000	1023.000000	1023.000000	2046.000000
1.240000	-0.019808	-11.706233	-2.207231	-4.732362	-4.654379	-0.112260	0.000000	-10.000000	0.050000	-4.100000	-2.166667	1023.000000	1023.000000	2046.000000
1.260000	-0.019433	-11.485030	-2.200309	-4.618776	-4.557815	-0.108130	0.000000	-10.000000	0.041667	-3.800000	-3.666667	1023.000000	1023.000000	2046.000000
1.280000	-0.019400	-11.465167	-2.144336	-4.672140	-4.590300	-0.058390	0.000000	-10.000000	0.041667	-3.483333	-4.833333	1023.000000	1023.000000	2046.000000
1.300000	-0.019068	-11.269386	-2.102531	-4.575498	-4.534185	-0.057172	0.000000	-10.000000	0.041667	-3.300000	-6.000000	1023.000000	1023.000000	2046.000000
1.320000	-0.019018	-11.239713	-2.054219	-4.618527	-4.576800	0.009834	0.000000	-10.000000	0.058333	-3.133333	-7.166667	1023.000000	1023.000000	2046.000000
1.340000	-0.019176	-11.333122	-2.141879	-4.597672	-4.583848	-0.009723	0.000000	-10.000000	0.058333	-3.000000	-8.333333	1023.000000	1023.000000	2046.000000
1.360000	-0.020117	-11.888894	-2.270127	-4.734073	-4.762637	-0.122058	0.000000	-10.000000	0.050000	-2.733333	-9.333333	1023.000000	1023.000000	2046.000000
1.380000	-0.021221	-12.541701	-2.371318	-4.766085	-4.975374	-0.428924	0.000000	-10.000000	0.041667	-2.366667	-10.166667	1023.000000	1023.000000	2046.000000
1.400000	-0.022528	-13.313976	-2.521167	-4.869515	-5.183364	-0.739930	0.000000	-10.000000	0.033333	-2.050000	-10.666667	1023.000000	1023.000000	2046.000000
1.420000	-0.023895	-14.121768	-2.657800	-4.933355	-5.384108	-1.146505	0.000000	-10.000000	0.033333	-1.866667	-11.333333	1023.000000	1023.000000	2046.000000
1.440000	-0.024118	-14.253972	-2.575163	-4.941893	-5.483014	-1.253903	0.000000	-10.000000	0.033333	-1.833333	-11.666667	1023.000000	1023.000000	2046.000000
1.460000	-0.024265	-14.340615	-2.625295	-4.904501	-5.479084	-1.331735	0.000000	-10.000000	0.041667	-2.016667	-12.000000	1023.000000	1023.000000	2046.000000
1.480000	-0.023681	-13.995187	-2.515152	-4.715375	-5.505102	-1.259557	0.000000	-10.000000	0.050000	-2.266667	-12.166667	1023.000000	1023.000000	2046.000000
1.500000	-0.023124	-13.666523	-2.529392	-4.504349	-5.464118	-1.168664	0.000000	-10.000000	0.050000	-2.550000	-12.666667	1023.000000	1023.000000	2046.000000
1.520000	-0.022736	-13.436930	-2.623980	-4.281363	-5.456828	-1.074758	0.000000	-10.000000	0.050000	-2.716667	-13.500000	1023.000000	1023.000000	2046.000000
1.540000	-0.023796	-14.063325	-2.906883	-4.378640	-5.629187	-1.148614	0.000000	-10.000000	0.041667	-2.133333	-14.333333	1023.000000	1023.000000	2046.000000
1.560000	-0.025854	-15.279795	-3.282214	-4.679659	-5.867959	-1.449962	0.000000	-10.000000	0.025000	-0.850000	-14.833333	1023.000000	1023.000000	2046.000000
1.580000	-0.028959	-17.114632	-3.869203	-5.129943	-6.163293	-1.952193	0.000000	-10.000000	0.008333	1.266667	-15.000000	1023.000000	1023.000000	2046.000000
1.600000	-0.031829	-18.810783	-4.309054	-5.448586	-6.570065	-2.483080	0.000000	-10.000000	0.000000	3.216667	-15.000000	1023.000000	1023.000000	2046.000000
1.620000	-0.034038	-20.116482	-4.652001	-5.779943	-6.855744	-2.828794	0.000000	-10.000000	0.000000	4.683333	-15.000000	1023.000000	1023.000000	2046.000000
1.640000	-0.035441	-20.945911	-4.976493	-5.896687	-6.954254	-3.118477	0.000000	-10.000000	0.000000	5.100000	-15.000000	1023.000000	1023.000000	2046.000000
1.660000	-0.036369	-21.493935	-5.114062	-6.084432	-7.121819	-3.173622	0.000000	-10.000000	0.008333	4.466667	-15.000000	1023.000000	1023.000000	2046.000000
1.680000	-0.037035	-21.887783	-5.276361	-6.105431	-7.194642	-3.311350	0.000000	-10.000000	0.016667	3.433333	-15.000000	1023.000000	1023.000000	2046.000000
1.700000	-0.037354	-22.076466	-5.321111	-6.202723	-7.273123	-3.279509	0.000000	-10.000000	0.025000	2.800000	-15.000000	1023.000000	1023.000000	2046.000000
1.720000	-0.037523	-22.175806	-5.374487	-6.168857	-7.325355	-3.307106	0.000000	-10.000000	0.016667	3.000000	-15.000000	1023.000000	1023.000000	2046.000000
1.740000	-0.037268	-22.025494	-5.298752	-6.215918	-7.322138	-3.188685	0.000000	-10.000000	0.016667	3.916667	-15.000000	1023.000000	1023.000000	2046.000000
1.760000	-0.037018	-21.877398	-5.302470	-6.084353	-7.273980	-3.216596	0.000000	-10.000000	0.000000	5.283333	-15.000000	1023.000000	1023.000000	2046.000000
1.780000	-0.036578	-21.617617	-5.192253	-6.127001	-7.235422	-3.062942	0.000000	-10.000000	0.000000	6.883334	-15.000000	1023.000000	1023.000000	2046.000000
1.800000	-0.036033	-21.295509	-5.157838	-5.965305	-7.109517	-3.062850	0.000000	-10.000000	-0.016667	8.383333	-15.000000	1023.000000	1023.000000	2046.000000
1.820000	-0.035243	-20.828541	-4.966219	-5.976550	-7.012421	-2.873352	0.000000	-10.000000	-0.033333	9.816667	-9.000000	1023.000000	1023.000000	2046.000000
1.840000	-0.034439	-20.353216	-4.921126	-5.871315	-6.786565	-2.774211	0.000000	-10.000000	-0.075000	11.250000	3.333333	1023.000000	1023.000000	2046.000000
1.860000	-0.033469	-19.780052	-4.770016	-5.852978	-6.622036	-2.535022	0.000000	-10.000000	-0.100000	12.366667	17.000000	1023.000000	1023.000000	2046.000000
1.880000	-0.032512	-19.214613	-4.646251	-5.859563	-6.374397	-2.334403	0.000000	-10.000000	-0.116667	13.233334	26.333334	1023.000000	1023.000000	2046.000000
1.900000	-0.031327	-18.514034	-4.422714	-5.903423	-6.146139	-2.041758	0.000000	-10.000000	-0.125000	14.116667	30.666666	1023.000000	1023.000000	2046.000000
1.920000	-0.030218	-17.858616	-4.369672	-5.920805	-5.775116	-1.793022	0.000000	-10.000000	-0.150000	15.166667	35.333332	1023.000000	1023.000000	2046.000000
1.940000	-0.029448	-17.403910	-4.313763	-5.926714	-5.547130	-1.616302	0.000000	-10.000000	-0.166667	16.316668	40.166668	1023.000000	1023.000000	2046.000000
1.960000	-0.029423	-17.389103	-4.489707	-6.105070	-5.328272	-1.466053	0.000000	-10.000000	-0.191667	17.000000	45.500000	1023.000000	1023.000000	2046.000000
1.980000	-0.029582	-17.483175	-4.521394	-6.186254	-5.298612	-1.476916	0.000000	-10.000000	-0.200000	17.783335	51.000000	1023.000000	1023.000000	2046.000000
2.000000	-0.029653	-17.525078	-4.540442	-6.255024	-5.249056	-1.480557	0.000000	-10.000000	-0.225000	18.316668	56.666668	1023.000000	1023.000000	2046.000000
2.020000	-0.029222	-17.270416	-4.440806	-6.200530	-5.173869	-1.455212	0.000000	-10.000000	-0.233333	19.183334	62.666668	1023.000000	1023.000000	2046.000000
2.040000	-0.028721	-16.974148	-4.237693	-6.162365	-5.149408	-1.424681	0.000000	-10.000000	-0.266667	19.983334	69.000000	1023.000000	1023.000000	2046.000000
2.060000	-0.027994	-16.544373	-4.010327	-6.086394	-5.069378	-1.378273	0.000000	-10.000000	-0.300000	21.066668	75.666664	1023.000000	1023.000000	2046.000000
2.080000	-0.027090	-16.009899	-3.754096	-5.962894	-4.985414	-1.307495	0.000000	-10.000000	-0.333333	22.283335	82.500000	1023.000000	1023.000000	2046.000000
2.100000	-0.026011	-15.372259	-3.562401	-5.817605	-4.819396	-1.172858	0.000000	-10.000000	-0.350000	23.433334	89.666664	1023.000000	1023.000000	2046.000000
2.120000	-0.024585	-14.529466	-3.278454	-5.649308	-4.652706	-0.948997	0.000000	-10.000000	-0.366667	24.483334	97.166664	1023.000000	1023.000000	2046.000000
2.140000	-0.023186	-13.702891	-3.074495	-5.454528	-4.423045	-0.750824	0.000000	-10.000000	-0.391667	24.900000	105.333336	1023.000000	1023.000000	2046.000000
2.160000	-0.021612	-12.772797	-2.793000	-5.246186	-4.220538	-0.513072	0.000000	-10.000000	-0.425000	25.500000	113.666664	1023.000000	1023.000000	2046.000000
2.180000	-0.020069	-11.860521	-2.558742	-5.052981	-3.979962	-0.268837	0.000000	-10.000000	-0.433333	26.083334	122.166664	1023.000000	1023.000000	2046.000000
2.200000	-0.018595	-10.989823	-2.318669	-4.918628	-3.768699	0.016172	0.000000	-10.000000	-0.441667	27.000000	130.666672	1023.000000	1023.000000	2046.000000
2.220000	-0.016978	-10.034114	-2.033073	-4.630006	-3.565978	0.194943	0.000000	-10.000000	-0.450000	27.633333	139.500000	1023.000000	1023.000000	2046.000000
2.240000	-0.015596	-9.217091	-1.835328	-4.489035	-3.371578	0.478850	0.000000	-10.000000	-0.475000	28.200001	148.666672	1023.000000	1023.000000	2046.000000
2.260000	-0.014158	-8.367477	-1.614944	-4.281917	-3.151039	0.680422	0.000000	-10.000000	-0.491667	28.600000	158.000000	1023.000000	1023.000000	2046.000000
2.280000	-0.012820	-7.576841	-1.442055	-4.148622	-2.909679	0.923515	0.000000	-10.000000	-0.491667	28.583334	167.500000	1023.000000	1023.000000	2046.000000
2.300000	-0.011327	-6.694301	-1.186799	-3.893577	-2.710008	1.096083	0.000000	-10.000000	-0.491667	28.533335	177.000000	1023.000000	1023.000000	2046.000000
2.320000	-0.009948	-5.879034	-1.018933	-3.724568	-2.478852	1.343319	0.000000	-10.000000	-0.491667	28.516668	186.500000	1023.000000	1023.000000	2046.000000
2.340000	-0.008434	-4.984502	-0.775260	-3.545153	-2.253153	1.589064	0.000000	-10.000000	-0.508333	28.750000	196.000000	1023.000000	1023.000000	2046.000000
2.360000	-0.007021	-4.149445	-0.574968	-3.310819	-2.041352	1.777694	0.000000	-10.000000	-0.516667	29.100000	205.666672	1023.000000	1023.000000	2046.000000
2.380000	-0.005739	-3.391819	-0.380897	-3.107335	-1.843458	1.939870	0.000000	-10.000000	-0.533333	29.250000	215.333328	1023.000000	1023.000000	2046.000000
2.400000	-0.004190	-2.476021	-0.139499	-2.915704	-1.620209	2.199391	0.000000	-10.000000	-0.533333	29.549999	225.000000	1023.000000	1023.000000	2046.000000
2.420000	-0.002968	-1.753892	0.009136	-2.722655	-1.414196	2.373823	0.000000	-10.000000	-0.541667	29.516666	234.666672	1023.000000	1023.000000	2046.000000
2.440000	-0.001674	-0.989105	0.214496	-2.608384	-1.212734	2.617516	0.000000	-10.000000	-0.541667	29.600000	244.500000	1023.000000	1023.000000	2046.000000
2.460000	-0.000391	-0.231169	0.401522	-2.366954	-1.024146	2.758409	0.000000	-10.000000	-0.541667	29.450001	254.500000	1023.000000	1023.000000	2046.000000
2.480000	0.000893	0.527537	0.632246	-2.225915	-0.859627	2.980833	0.000000	-10.000000	-0.541667	29.416666	264.500000	1023.000000	1023.000000	2046.000000
2.500000	0.002171	1.282964	0.768716	-2.028199	-0.616328	3.158775	0.000000	-10.000000	-0.550000	29.416666	274.500000	1023.000000	1023.000000	2046.000000
2.520000	0.003412	2.016664	0.976061	-1.925758	-0.445561	3.411921	0.000000	-10.000000	-0.575000	29.683332	284.166656	1023.000000	1023.000000	2046.000000
2.540000	0.004588	2.711719	1.104512	-1.699096	-0.228663	3.534965	0.000000	-10.000000	-0.566667	29.983334	293.833344	1023.000000	1023.000000	2046.000000
2.560000	0.005790	3.421670	1.338072	-1.551155	-0.101429	3.736182	0.000000	-10.000000	-0.575000	30.116667	303.666656	1023.000000	1023.000000	2046.000000
2.580000	0.006866	4.057658	1.452489	-1.368039	0.082874	3.890333	0.000000	-10.000000	-0.558333	30.233334	313.666656	1023.000000	1023.000000	2046.000000
2.600000	0.007997	4.726479	1.608772	-1.247528	0.269590	4.095645	0.000000	-10.000000	-0.575000	30.166668	324.000000	1023.000000	1023.000000	2046.000000
2.620000	0.009012	5.326364	1.764855	-1.018126	0.392277	4.187358	0.000000	-10.000000	-0.575000	30.100000	334.166656	1023.000000	1023.000000	2046.000000
2.640000	0.009984	5.900348	1.910708	-0.948772	0.540011	4.398402	0.000000	-10.000000	-0.591667	29.933334	344.500000	1023.000000	1023.000000	2046.000000
2.660000	0.011028	6.517461	2.091637	-0.724736	0.650121	4.500439	0.000000	-10.000000	-0.583333	29.850000	354.500000	1023.000000	1023.000000	2046.000000
2.680000	0.011617	6.865664	2.142973	-0.629226	0.738726	4.613192	0.000000	-10.000000	-0.566667	29.650000	364.500000	1023.000000	1023.000000	2046.000000
2.700000	0.011866	7.012595	2.189908	-0.559060	0.734730	4.647017	0.000000	-10.000000	-0.558333	29.583334	374.333344	1023.000000	1023.000000	2046.000000
2.720000	0.011468	6.777541	2.133791	-0.567190	0.698527	4.512413	0.000000	-10.000000	-0.566667	29.500000	384.000000	1023.000000	1023.000000	2046.000000
2.740000	0.011314	6.686482	2.183457	-0.501177	0.664428	4.339775	0.000000	-10.000000	-0.566667	29.750000	393.666656	1023.000000	1023.000000	2046.000000
2.760000	0.011320	6.689863	2.261143	-0.347504	0.615847	4.160377	0.000000	-10.000000	-0.558333	29.733334	403.500000	1023.000000	1023.000000	2046.000000
2.780000	0.011828	6.990116	2.426559	-0.230559	0.672721	4.121394	0.000000	-10.000000	-0.558333	29.750000	413.500000	1023.000000	1023.000000	2046.000000
2.800000	0.013740	8.120093	2.771016	0.077317	0.938866	4.332895	0.000000	-10.000000	-0.566667	29.650000	423.500000	1023.000000	1023.000000	2046.000000
2.820000	0.015639	9.242774	3.124749	0.417743	1.104274	4.596008	0.000000	-10.000000	-0.541667	29.416666	433.500000	1023.000000	1023.000000	2046.000000
2.840000	0.018006	10.641717	3.481608	1.004960	1.326038	4.829112	0.000000	-10.000000	-0.516667	29.033333	443.500000	1023.000000	1023.000000	2046.000000
2.860000	0.019452	11.496323	3.635819	1.326294	1.426583	5.107626	0.000000	-10.000000	-0.475000	28.400000	453.166656	1023.000000	1023.000000	2046.000000
2.880000	0.019322	11.419139	3.473339	1.409660	1.432189	5.103952	0.000000	-10.000000	-0.441667	27.533335	462.833344	1023.000000	1023.000000	2046.000000
2.900000	0.016557	9.785405	2.898398	1.043211	1.130919	4.712876	0.000000	-10.000000	-0.383333	26.566668	472.000000	1023.000000	1023.000000	2046.000000
2.920000	0.012921	7.636247	2.259407	0.565651	0.710667	4.100522	0.000000	-10.000000	-0.341667	25.300001	481.166656	1023.000000	1023.000000	2046.000000
2.940000	0.009896	5.848604	1.825496	0.148701	0.274689	3.599718	0.000000	-10.000000	-0.300000	24.116667	489.666656	1023.000000	1023.000000	2046.000000
2.960000	0.008259	4.880909	1.508422	-0.005195	0.101048	3.276634	0.000000	-10.000000	-0.266667	22.850000	498.000000	1023.000000	1023.000000	2046.000000
2.980000	0.007202	4.256362	1.295927	-0.234995	-0.000522	3.195953	0.000000	-10.000000	-0.216667	21.583334	505.833344	1023.000000	1023.000000	2046.000000
3.000000	0.006867	4.058439	1.217525	-0.213441	-0.046355	3.100711	0.000000	-10.000000	-0.183333	20.116667	513.333313	1023.000000	1023.000000	2046.000000
3.020000	0.006393	3.778405	1.099736	-0.338108	-0.079072	3.095850	0.000000	-10.000000	-0.141667	18.333334	520.166687	1023.000000	1023.000000	2046.000000
3.040000	0.006187	3.656387	1.080127	-0.286121	-0.155543	3.017925	0.000000	-10.000000	-0.091667	16.366667	526.500000	1023.000000	1023.000000	2046.000000
3.060000	0.006121	3.617792	1.062057	-0.295506	-0.159821	3.011061	0.000000	-10.000000	-0.041667	13.950001	532.333313	1023.000000	1023.000000	2046.000000
3.080000	0.006456	3.815759	1.148077	-0.193383	-0.163533	3.024597	0.000000	-10.000000	-0.008333	11.350000	537.500000	1023.000000	1023.000000	2046.000000
3.100000	0.006607	3.904842	1.134950	-0.168775	-0.116428	3.055095	0.000000	-10.000000	0.000000	8.766667	541.833313	1023.000000	1023.000000	2046.000000
3.120000	0.006938	4.100540	1.228390	-0.093538	-0.115820	3.081508	0.000000	-10.000000	0.008333	6.816667	545.000000	1023.000000	1023.000000	2046.000000
3.140000	0.007078	4.183320	1.219242	-0.065399	-0.060582	3.090059	0.000000	-10.000000	0.008333	5.316667	547.500000	1023.000000	1023.000000	2046.000000
3.160000	0.007836	4.630830	1.391736	0.041056	0.019667	3.178371	0.000000	-10.000000	0.025000	4.033333	549.500000	1023.000000	1023.000000	2046.000000
3.180000	0.008047	4.755568	1.372571	0.073999	0.112515	3.196483	0.000000	-10.000000	0.033333	2.800000	551.166687	1023.000000	1023.000000	2046.000000
3.200000	0.008527	5.039346	1.369593	0.063224	0.233340	3.373189	0.000000	-10.000000	0.050000	0.866667	552.333313	1023.000000	1023.000000	2046.000000
3.220000	0.008620	5.094654	1.308749	0.045172	0.326881	3.413853	0.000000	-10.000000	0.058333	-1.016667	552.833313	1023.000000	1023.000000	2046.000000
3.240000	0.009025	5.333986	1.336303	-0.023233	0.419891	3.601024	0.000000	-10.000000	0.066667	-3.033333	553.000000	1023.000000	1023.000000	2046.000000
3.260000	0.009192	5.432192	1.191810	-0.127335	0.634086	3.733630	0.000000	-10.000000	0.083333	-4.866667	553.000000	1023.000000	1023.000000	2046.000000
3.280000	0.009351	5.526192	1.120768	-0.343967	0.786893	3.962498	0.000000	-10.000000	0.091667	-6.816667	553.000000	1023.000000	1023.000000	2046.000000
3.300000	0.008810	5.206607	0.871966	-0.636551	0.923570	4.047622	0.000000	-10.000000	0.108333	-8.683333	553.000000	1023.000000	1023.000000	2046.000000
3.320000	0.008133	4.806894	0.672144	-0.829758	0.957383	4.007125	0.000000	-10.000000	0.125000	-10.083334	553.000000	1023.000000	1023.000000	2046.000000
3.340000	0.007022	4.150280	0.432800	-1.029973	0.911517	3.835936	0.000000	-10.000000	0.141667	-11.333334	553.000000	1023.000000	1023.000000	2046.000000
3.360000	0.006343	3.748874	0.359944	-1.160439	0.818243	3.731125	0.000000	-10.000000	0.150000	-12.583334	549.500000	1023.000000	1023.000000	2046.000000
3.380000	0.005562	3.286861	0.335543	-1.243550	0.684817	3.510051	0.000000	-10.000000	0.183333	-13.800000	541.333313	1023.000000	1023.000000	2046.000000
3.400000	0.005326	3.147625	0.409231	-1.311047	0.616299	3.433141	0.000000	-10.000000	0.216667	-14.783334	531.500000	1023.000000	1023.000000	2046.000000
3.420000	0.005016	2.964185	0.469514	-1.327657	0.554123	3.268204	0.000000	-10.000000	0.250000	-15.383333	523.500000	1023.000000	1023.000000	2046.000000
3.440000	0.005337	3.154200	0.639430	-1.296423	0.523763	3.287430	0.000000	-10.000000	0.250000	-15.716667	518.333313	1023.000000	1023.000000	2046.000000
3.460000	0.005505	3.253612	0.728508	-1.288547	0.503540	3.310111	0.000000	-10.000000	0.250000	-15.900001	513.000000	1023.000000	1023.000000	2046.000000
3.480000	0.005839	3.451137	0.806680	-1.258559	0.525410	3.377605	0.000000	-10.000000	0.250000	-16.016666	507.666656	1023.000000	1023.000000	2046.000000
3.500000	0.006150	3.634918	0.886407	-1.171391	0.514819	3.405082	0.000000	-10.000000	0.250000	-15.966667	502.333344	1023.000000	1023.000000	2046.000000
3.520000	0.006416	3.791594	0.890738	-1.182546	0.583183	3.500220	0.000000	-10.000000	0.250000	-15.733334	497.000000	1023.000000	1023.000000	2046.000000
3.540000	0.006730	3.977569	0.998139	-1.048318	0.547409	3.480339	0.000000	-10.000000	0.233333	-15.550000	491.666656	1023.000000	1023.000000	2046.000000
3.560000	0.006898	4.076566	0.970444	-1.092481	0.621710	3.576894	0.000000	-10.000000	0.225000	-15.433333	486.500000	1023.000000	1023.000000	2046.000000
3.580000	0.007024	4.151280	1.030197	-1.038787	0.593238	3.566632	0.000000	-10.000000	0.225000	-15.633333	481.500000	1023.000000	1023.000000	2046.000000
3.600000	0.006918	4.088536	1.018457	-1.096290	0.564874	3.601495	0.000000	-10.000000	0.241667	-15.950000	476.333344	1023.000000	1023.000000	2046.000000
3.620000	0.006969	4.118469	1.015415	-1.086326	0.589496	3.599883	0.000000	-10.000000	0.250000	-16.283333	471.000000	1023.000000	1023.000000	2046.000000
3.640000	0.006844	4.044771	1.016000	-1.108464	0.550664	3.586571	0.000000	-10.000000	0.250000	-16.566668	465.500000	1023.000000	1023.000000	2046.000000
3.660000	0.006899	4.077409	1.017764	-1.062740	0.559033	3.563353	0.000000	-10.000000	0.250000	-16.783335	460.000000	1023.000000	1023.000000	2046.000000
3.680000	0.006858	4.053309	1.059271	-1.113721	0.518429	3.589329	0.000000	-10.000000	0.258333	-16.966667	454.333344	1023.000000	1023.000000	2046.000000
3.700000	0.006855	4.051366	1.047063	-1.054414	0.539165	3.519552	0.000000	-10.000000	0.266667	-17.083334	448.666656	1023.000000	1023.000000	2046.000000
3.720000	0.006754	3.991355	1.047987	-1.079360	0.516632	3.506097	0.000000	-10.000000	0.266667	-17.233334	443.000000	1023.000000	1023.000000	2046.000000
3.740000	0.006612	3.907683	1.027912	-1.064791	0.476083	3.468479	0.000000	-10.000000	0.258333	-17.433332	437.333344	1023.000000	1023.000000	2046.000000
3.760000	0.006449	3.811484	1.037035	-1.125077	0.423820	3.475707	0.000000	-10.000000	0.266667	-17.666666	431.500000	1023.000000	1023.000000	2046.000000
3.780000	0.006350	3.752734	1.005808	-1.076465	0.400353	3.423038	0.000000	-10.000000	0.275000	-17.866667	425.500000	1023.000000	1023.000000	2046.000000
3.800000	0.006090	3.599053	0.984419	-1.117504	0.332784	3.399355	0.000000	-10.000000	0.291667	-18.266666	419.500000	1023.000000	1023.000000	2046.000000
3.820000	0.005993	3.542036	0.952002	-1.140614	0.315403	3.415245	0.000000	-10.000000	0.316667	-18.700001	413.500000	1023.000000	1023.000000	2046.000000
3.840000	0.005623	3.323201	0.918427	-1.153045	0.224048	3.333772	0.000000	-10.000000	0.350000	-19.316668	407.166656	1023.000000	1023.000000	2046.000000
3.860000	0.005421	3.203683	0.841548	-1.219285	0.204237	3.377184	0.000000	-10.000000	0.375000	-19.933334	400.666656	1023.000000	1023.000000	2046.000000
3.880000	0.005094	3.010348	0.830103	-1.290846	0.119239	3.351851	0.000000	-10.000000	0.383333	-20.600000	393.833344	1023.000000	1023.000000	2046.000000
3.900000	0.004806	2.840380	0.804325	-1.303717	0.028387	3.311385	0.000000	-10.000000	0.391667	-21.316668	387.000000	1023.000000	1023.000000	2046.000000
3.920000	0.004354	2.573116	0.736275	-1.371404	-0.061453	3.269699	0.000000	-10.000000	0.416667	-21.933334	380.000000	1023.000000	1023.000000	2046.000000
3.940000	0.004102	2.424554	0.698385	-1.384366	-0.130051	3.240585	0.000000	-10.000000	0.425000	-22.650002	372.666656	1023.000000	1023.000000	2046.000000
3.960000	0.003524	2.082882	0.653688	-1.491646	-0.294996	3.215836	0.000000	-10.000000	0.441667	-23.116667	365.000000	1023.000000	1023.000000	2046.000000
3.980000	0.003148	1.860402	0.614109	-1.553846	-0.373324	3.173464	0.000000	-10.000000	0.458333	-23.750000	357.333344	1023.000000	1023.000000	2046.000000
4.000000	0.002948	1.742264	0.662968	-1.590566	-0.475739	3.145601	0.000000	-10.000000	0.483333	-24.100000	349.333344	1023.000000	1023.000000	2046.000000
4.020000	0.002822	1.667881	0.699039	-1.607447	-0.507142	3.083431	0.000000	-10.000000	0.508333	-24.483334	341.333344	1023.000000	1023.000000	2046.000000
4.040000	0.002952	1.744536	0.746008	-1.629972	-0.509549	3.138049	0.000000	-10.000000	0.525000	-24.683334	333.000000	1023.000000	1023.000000	2046.000000
4.060000	0.002480	1.465973	0.703385	-1.606707	-0.645397	3.014693	0.000000	-10.000000	0.541667	-24.983334	325.000000	1023.000000	1023.000000	2046.000000
4.080000	0.001631	0.963654	0.574324	-1.662027	-0.811723	2.863079	0.000000	-10.000000	0.550000	-25.183334	316.666656	1023.000000	1023.000000	2046.000000
4.100000	0.000016	0.009317	0.434130	-1.743846	-1.167643	2.486675	0.000000	-10.000000	0.550000	-25.466667	308.333344	1023.000000	1023.000000	2046.000000
4.120000	-0.000927	-0.547578	0.371315	-1.887909	-1.352094	2.321111	0.000000	-10.000000	0.550000	-25.566668	299.666656	1023.000000	1023.000000	2046.000000
4.140000	-0.001397	-0.825579	0.367281	-1.856049	-1.472338	2.135527	0.000000	-10.000000	0.550000	-25.666668	291.333344	1023.000000	1023.000000	2046.000000
4.160000	-0.001467	-0.867006	0.351918	-1.699494	-1.549637	2.030208	0.000000	-10.000000	0.550000	-25.516668	282.666656	1023.000000	1023.000000	2046.000000
4.180000	-0.001259	-0.743977	0.339437	-1.535668	-1.641334	2.093588	0.000000	-10.000000	0.550000	-25.366667	274.333344	1023.000000	1023.000000	2046.000000
4.200000	-0.001243	-0.734366	0.219750	-1.307681	-1.743981	2.097546	0.000000	-10.000000	0.541667	-25.166668	265.666656	1023.000000	1023.000000	2046.000000
4.220000	-0.002840	-1.678280	-0.107680	-1.384887	-2.090047	1.904334	0.000000	-10.000000	0.525000	-24.583334	257.333344	1023.000000	1023.000000	2046.000000
4.240000	-0.005729	-3.385828	-0.573666	-1.731945	-2.506557	1.426339	0.000000	-10.000000	0.500000	-24.033335	249.000000	1023.000000	1023.000000	2046.000000
4.260000	-0.009659	-5.708277	-1.249835	-2.307680	-2.974488	0.823727	0.000000	-10.000000	0.458333	-23.250000	241.000000	1023.000000	1023.000000	2046.000000
4.280000	-0.013418	-7.930221	-1.874480	-2.721890	-3.450340	0.116489	0.000000	-10.000000	0.433333	-22.716667	233.166672	1023.000000	1023.000000	2046.000000
4.300000	-0.016265	-9.612343	-2.311225	-3.103524	-3.858331	-0.339262	0.000000	-10.000000	0.408333	-22.100000	225.500000	1023.000000	1023.000000	2046.000000
4.320000	-0.018541	-10.957723	-2.710314	-3.392345	-4.143991	-0.711073	0.000000	-10.000000	0.400000	-21.766666	218.166672	1023.000000	1023.000000	2046.000000
4.340000	-0.020189	-11.931472	-3.023644	-3.591415	-4.376188	-0.940225	0.000000	-10.000000	0.391667	-21.533333	211.000000	1023.000000	1023.000000	2046.000000
4.360000	-0.021806	-12.887232	-3.281947	-3.793311	-4.646377	-1.165597	0.000000	-10.000000	0.391667	-21.650000	203.833328	1023.000000	1023.000000	2046.000000
4.380000	-0.022906	-13.537489	-3.504390	-3.946267	-4.815764	-1.271068	0.000000	-10.000000	0.400000	-21.650000	196.666672	1023.000000	1023.000000	2046.000000
4.400000	-0.023869	-14.106596	-3.658981	-4.036147	-5.005493	-1.405975	0.000000	-10.000000	0.400000	-21.783335	189.333328	1023.000000	1023.000000	2046.000000
4.420000	-0.024605	-14.541547	-3.752841	-4.156293	-5.137622	-1.494791	0.000000	-10.000000	0.400000	-21.683334	182.166672	1023.000000	1023.000000	2046.000000
4.440000	-0.024991	-14.769885	-3.822143	-4.238373	-5.198752	-1.510617	0.000000	-10.000000	0.408333	-21.650000	174.833328	1023.000000	1023.000000	2046.000000
4.460000	-0.025351	-14.982476	-3.827975	-4.271898	-5.281075	-1.601529	0.000000	-10.000000	0.400000	-21.500000	167.666672	1023.000000	1023.000000	2046.000000
4.480000	-0.025590	-15.123601	-3.889241	-4.327542	-5.307190	-1.599627	0.000000	-10.000000	0.400000	-21.183334	160.500000	1023.000000	1023.000000	2046.000000
4.500000	-0.025729	-15.205727	-3.870378	-4.349798	-5.357519	-1.628033	0.000000	-10.000000	0.375000	-20.750000	153.500000	1023.000000	1023.000000	2046.000000
4.520000	-0.025757	-15.222576	-3.885615	-4.427625	-5.308544	-1.600793	0.000000	-10.000000	0.366667	-20.083334	146.500000	1023.000000	1023.000000	2046.000000
4.540000	-0.025859	-15.282625	-3.909685	-4.487857	-5.294234	-1.590849	0.000000	-10.000000	0.350000	-19.633333	139.833328	1023.000000	1023.000000	2046.000000
4.560000	-0.025759	-15.223317	-3.931286	-4.617464	-5.184232	-1.490336	0.000000	-10.000000	0.350000	-19.350000	133.166672	1023.000000	1023.000000	2046.000000
4.580000	-0.025595	-15.126562	-3.887662	-4.740088	-5.079665	-1.419147	0.000000	-10.000000	0.333333	-19.283333	126.833336	1023.000000	1023.000000	2046.000000
4.600000	-0.025169	-14.875131	-3.770351	-4.853238	-4.977228	-1.274314	0.000000	-10.000000	0.316667	-18.883333	120.166664	1023.000000	1023.000000	2046.000000
4.620000	-0.025194	-14.889668	-3.806880	-4.993773	-4.912660	-1.176355	0.000000	-10.000000	0.300000	-18.400000	113.833336	1023.000000	1023.000000	2046.000000
4.640000	-0.025687	-15.181034	-4.021831	-5.178792	-4.806446	-1.173966	0.000000	-10.000000	0.300000	-17.933332	107.500000	1023.000000	1023.000000	2046.000000
4.660000	-0.026694	-15.776170	-4.243951	-5.457930	-4.858394	-1.215894	0.000000	-10.000000	0.291667	-17.716667	101.500000	1023.000000	1023.000000	2046.000000
4.680000	-0.027607	-16.315830	-4.366820	-5.605011	-4.947196	-1.396802	0.000000	-10.000000	0.266667	-17.316668	95.666664	1023.000000	1023.000000	2046.000000
4.700000	-0.028246	-16.693510	-4.454593	-5.685323	-5.026193	-1.527400	0.000000	-10.000000	0.250000	-16.833334	90.000000	1023.000000	1023.000000	2046.000000
4.720000	-0.028682	-16.950975	-4.375790	-5.755841	-5.187798	-1.631547	0.000000	-10.000000	0.241667	-16.250000	84.500000	1023.000000	1023.000000	2046.000000
4.740000	-0.029118	-17.208611	-4.336026	-5.814367	-5.277714	-1.780502	0.000000	-10.000000	0.241667	-15.833334	79.000000	1023.000000	1023.000000	2046.000000
4.760000	-0.029198	-17.255856	-4.177131	-5.900064	-5.385522	-1.793139	0.000000	-10.000000	0.225000	-15.233334	73.666664	1023.000000	1023.000000	2046.000000
4.780000	-0.029129	-17.215477	-4.108639	-5.808697	-5.376482	-1.921659	0.000000	-10.000000	0.208333	-14.850000	68.500000	1023.000000	1023.000000	2046.000000
4.800000	-0.028972	-17.122356	-3.973627	-5.837771	-5.452339	-1.858620	0.000000	-10.000000	0.200000	-14.233334	63.666668	1023.000000	1023.000000	2046.000000
4.820000	-0.028578	-16.889545	-3.864238	-5.758602	-5.421354	-1.845352	0.000000	-10.000000	0.191667	-13.733334	58.833332	1023.000000	1023.000000	2046.000000
4.840000	-0.028329	-16.742201	-3.777083	-5.723973	-5.419696	-1.821450	0.000000	-10.000000	0.166667	-13.000000	54.333332	1023.000000	1023.000000	2046.000000
4.860000	-0.027985	-16.539309	-3.729245	-5.705531	-5.360321	-1.744211	0.000000	-10.000000	0.141667	-12.233334	50.000000	1023.000000	1023.000000	2046.000000
4.880000	-0.027539	-16.275391	-3.598632	-5.646053	-5.352664	-1.678041	0.000000	-10.000000	0.116667	-11.500000	46.000000	1023.000000	1023.000000	2046.000000
4.900000	-0.027280	-16.122608	-3.543117	-5.649977	-5.333872	-1.595642	0.000000	-10.000000	0.108333	-10.750000	42.000000	1023.000000	1023.000000	2046.000000
4.920000	-0.026860	-15.873975	-3.403356	-5.594123	-5.343195	-1.533301	0.000000	-10.000000	0.100000	-10.200001	38.333332	1023.000000	1023.000000	2046.000000
4.940000	-0.026621	-15.732789	-3.434699	-5.577894	-5.240242	-1.479955	0.000000	-10.000000	0.091667	-9.716667	35.000000	1023.000000	1023.000000	2046.000000
4.960000	-0.026237	-15.505882	-3.278713	-5.519749	-5.263289	-1.444132	0.000000	-10.000000	0.083333	-9.283334	31.833334	1023.000000	1023.000000	2046.000000
4.980000	-0.026003	-15.367477	-3.277366	-5.492330	-5.220810	-1.376972	0.000000	-10.000000	0.083333	-8.933333	28.666666	1023.000000	1023.000000	2046.000000
5.000000	-0.025651	-15.159505	-3.141903	-5.451018	-5.226743	-1.339840	0.000000	-10.000000	0.083333	-8.616667	25.500000	1023.000000	1023.000000	2046.000000
5.020000	-0.025406	-15.014949	-3.148008	-5.390794	-5.139542	-1.336605	0.000000	-10.000000	0.091667	-8.283334	22.666666	1023.000000	1023.000000	2046.000000
5.040000	-0.025106	-14.837420	-3.057489	-5.359115	-5.135403	-1.285412	0.000000	-10.000000	0.083333	-7.900000	20.000000	1023.000000	1023.000000	2046.000000
5.060000	-0.024838	-14.679479	-3.025206	-5.338166	-5.092658	-1.223449	0.000000	-10.000000	0.083333	-7.433333	17.333334	1023.000000	1023.000000	2046.000000
5.080000	-0.024460	-14.455585	-2.946970	-5.267260	-5.049301	-1.192055	0.000000	-10.000000	0.066667	-7.050000	14.833333	1023.000000	1023.000000	2046.000000
5.100000	-0.024345	-14.388082	-2.904392	-5.227929	-5.054782	-1.200979	0.000000	-10.000000	0.058333	-6.616667	12.500000	1023.000000	1023.000000	2046.000000
5.120000	-0.023999	-14.183203	-2.848091	-5.165407	-5.016692	-1.153014	0.000000	-10.000000	0.050000	-6.200000	10.500000	1023.000000	1023.000000	2046.000000
5.140000	-0.023728	-14.023508	-2.788132	-5.113926	-4.995088	-1.126361	0.000000	-10.000000	0.050000	-5.750000	8.500000	1023.000000	1023.000000	2046.000000
5.160000	-0.023507	-13.892354	-2.776697	-5.081200	-4.938122	-1.096336	0.000000	-10.000000	0.050000	-5.216667	6.500000	1023.000000	1023.000000	2046.000000
5.180000	-0.023135	-13.672638	-2.692077	-5.068118	-4.895439	-1.017004	0.000000	-10.000000	0.041667	-4.600000	4.666667	1023.000000	1023.000000	2046.000000
5.200000	-0.022941	-13.558025	-2.650793	-4.990944	-4.895522	-1.020766	0.000000	-10.000000	0.041667	-4.000000	3.000000	1023.000000	1023.000000	2046.000000
5.220000	-0.022650	-13.386275	-2.615746	-5.004938	-4.841214	-0.924377	0.000000	-10.000000	0.041667	-3.583333	1.666667	1023.000000	1023.000000	2046.000000
5.240000	-0.022366	-13.218098	-2.592162	-4.896776	-4.782523	-0.946637	0.000000	-10.000000	0.050000	-3.333333	0.666667	1023.000000	1023.000000	2046.000000
5.260000	-0.022152	-13.091541	-2.551021	-4.913807	-4.753309	-0.873404	0.000000	-10.000000	0.050000	-3.133333	-0.166667	1023.000000	1023.000000	2046.000000
5.280000	-0.021801	-12.884639	-2.474927	-4.830755	-4.727599	-0.851358	0.000000	-10.000000	0.041667	-2.966667	-1.000000	1023.000000	1023.000000	2046.000000
5.300000	-0.021666	-12.804404	-2.469600	-4.799242	-4.698456	-0.837106	0.000000	-10.000000	0.041667	-2.866667	-2.000000	1023.000000	1023.000000	2046.000000
5.320000	-0.021359	-12.622900	-2.396425	-4.817411	-4.677480	-0.731583	0.000000	-10.000000	0.041667	-2.850000	-2.833333	1023.000000	1023.000000	2046.000000
5.340000	-0.021261	-12.565146	-2.360899	-4.755289	-4.716427	-0.732531	0.000000	-10.000000	0.041667	-2.883333	-3.666667	1023.000000	1023.000000	2046.000000
5.360000	-0.020931	-12.370179	-2.340364	-4.753131	-4.635478	-0.641206	0.000000	-10.000000	0.041667	-2.850000	-4.500000	1023.000000	1023.000000	2046.000000
5.380000	-0.020747	-12.261707	-2.314306	-4.713022	-4.613672	-0.620707	0.000000	-10.000000	0.041667	-2.750000	-5.500000	1023.000000	1023.000000	2046.000000
5.400000	-0.020480	-12.103492	-2.238317	-4.658866	-4.592540	-0.613769	0.000000	-10.000000	0.050000	-2.550000	-6.500000	1023.000000	1023.000000	2046.000000
5.420000	-0.020162	-11.915655	-2.186138	-4.619895	-4.553056	-0.556566	0.000000	-10.000000	0.050000	-2.266667	-7.333333	1023.000000	1023.000000	2046.000000
5.440000	-0.020312	-12.004175	-2.225762	-4.640051	-4.604032	-0.534330	0.000000	-10.000000	0.058333	-1.616667	-7.833333	1023.000000	1023.000000	2046.000000
5.460000	-0.021035	-12.431880	-2.289704	-4.672419	-4.749139	-0.720619	0.000000	-10.000000	0.058333	-0.850000	-8.000000	1023.000000	1023.000000	2046.000000
5.480000	-0.021939	-12.966083	-2.394173	-4.781136	-4.904366	-0.886407	0.000000	-10.000000	0.058333	-0.216667	-8.000000	1023.000000	1023.000000	2046.000000
5.500000	-0.023018	-13.603786	-2.502528	-4.826885	-5.080149	-1.194224	0.000000	-10.000000	0.050000	0.283333	-8.000000	1023.000000	1023.000000	2046.000000
5.520000	-0.023739	-14.030031	-2.558511	-4.903167	-5.187371	-1.380982	0.000000	-10.000000	0.050000	0.966667	-8.000000	1023.000000	1023.000000	2046.000000
5.540000	-0.023617	-13.957613	-2.492728	-4.790237	-5.166313	-1.508335	0.000000	-10.000000	0.041667	1.950000	-8.000000	1023.000000	1023.000000	2046.000000
5.560000	-0.023499	-13.887791	-2.405576	-4.648483	-5.260479	-1.573252	0.000000	-10.000000	0.025000	3.266667	-8.000000	1023.000000	1023.000000	2046.000000
5.580000	-0.022541	-13.321768	-2.339686	-4.379455	-5.160561	-1.442066	0.000000	-10.000000	0.008333	4.183333	-8.000000	1023.000000	1023.000000	2046.000000
5.600000	-0.021710	-12.830901	-2.250254	-4.142933	-5.157089	-1.280625	0.000000	-10.000000	-0.008333	5.016667	-8.000000	1023.000000	1023.000000	2046.000000
5.620000	-0.021606	-12.768927	-2.398443	-4.028905	-5.149437	-1.192141	0.000000	-10.000000	-0.008333	5.816667	-8.000000	1023.000000	1023.000000	2046.000000
5.640000	-0.022890	-13.527920	-2.650721	-4.218769	-5.376573	-1.281857	0.000000	-10.000000	-0.016667	7.233334	-8.000000	1023.000000	1023.000000	2046.000000
5.660000	-0.025484	-15.061097	-3.151463	-4.583451	-5.611414	-1.714768	0.000000	-10.000000	-0.025000	9.133333	-8.000000	1023.000000	1023.000000	2046.000000
5.680000	-0.028342	-16.749878	-3.709199	-4.954531	-5.874891	-2.211258	0.000000	-10.000000	-0.058333	11.183333	-8.000000	1023.000000	1023.000000	2046.000000
5.700000	-0.030792	-18.198236	-4.119357	-5.253207	-6.165586	-2.660087	0.000000	-10.000000	-0.075000	12.983334	-8.000000	1023.000000	1023.000000	2046.000000
5.720000	-0.032203	-19.031815	-4.335359	-5.503092	-6.331266	-2.862098	0.000000	-10.000000	-0.108333	14.450000	2.333333	1023.000000	1023.000000	2046.000000
5.740000	-0.033063	-19.540358	-4.517714	-5.596849	-6.392332	-3.033462	0.000000	-10.000000	-0.125000	15.700000	15.666667	1023.000000	1023.000000	2046.000000
5.760000	-0.033497	-19.796906	-4.666095	-5.673395	-6.396398	-3.061018	0.000000	-10.000000	-0.150000	16.583334	29.000000	1023.000000	1023.000000	2046.000000
5.780000	-0.033604	-19.859730	-4.745481	-5.620582	-6.363175	-3.130491	0.000000	-10.000000	-0.158333	17.566668	33.833332	1023.000000	1023.000000	2046.000000
5.800000	-0.033413	-19.746941	-4.789340	-5.548615	-6.314887	-3.094099	0.000000	-10.000000	-0.200000	18.716667	37.666668	1023.000000	1023.000000	2046.000000
5.820000	-0.032817	-19.394756	-4.660794	-5.464686	-6.264911	-3.004366	0.000000	-10.000000	-0.266667	20.466667	43.666668	1023.000000	1023.000000	2046.000000
5.840000	-0.032059	-18.946712	-4.553748	-5.321890	-6.164244	-2.906831	0.000000	-10.000000	-0.350000	22.416668	50.166668	1023.000000	1023.000000	2046.000000
5.860000	-0.031338	-18.520515	-4.448323	-5.214046	-6.039063	-2.819083	0.000000	-10.000000	-0.408333	24.100000	57.333332	1023.000000	1023.000000	2046.000000
5.880000	-0.030150	-17.818357	-4.310705	-5.093329	-5.823152	-2.591170	0.000000	-10.000000	-0.458333	25.833334	65.166664	1023.000000	1023.000000	2046.000000
5.900000	-0.029071	-17.180775	-4.091966	-4.953573	-5.692679	-2.442557	0.000000	-10.000000	-0.491667	27.350000	73.666664	1023.000000	1023.000000	2046.000000
5.920000	-0.027761	-16.406462	-3.918320	-4.837172	-5.421867	-2.229104	0.000000	-10.000000	-0.525000	28.616667	82.500000	1023.000000	1023.000000	2046.000000
5.940000	-0.026508	-15.666359	-3.755440	-4.747357	-5.185679	-1.977883	0.000000	-10.000000	-0.541667	29.316666	91.833336	1023.000000	1023.000000	2046.000000
5.960000	-0.025208	-14.898075	-3.595039	-4.668599	-4.918699	-1.715738	0.000000	-10.000000	-0.566667	29.683332	101.500000	1023.000000	1023.000000	2046.000000
5.980000	-0.023765	-14.045355	-3.324344	-4.604955	-4.664660	-1.451397	0.000000	-10.000000	-0.583333	29.883333	111.500000	1023.000000	1023.000000	2046.000000
6.000000	-0.022169	-13.102150	-3.144867	-4.530260	-4.277588	-1.149434	0.000000	-10.000000	-0.600000	30.049999	121.500000	1023.000000	1023.000000	2046.000000
6.020000	-0.020576	-12.160392	-2.950228	-4.570459	-3.933250	-0.706454	0.000000	-10.000000	-0.608333	30.049999	131.500000	1023.000000	1023.000000	2046.000000
6.040000	-0.019654	-11.615732	-2.959412	-4.561872	-3.578787	-0.515661	0.000000	-10.000000	-0.591667	30.416666	141.500000	1023.000000	1023.000000	2046.000000
6.060000	-0.019256	-11.380077	-3.015049	-4.635848	-3.360275	-0.368905	0.000000	-10.000000	-0.575000	30.400000	151.500000	1023.000000	1023.000000	2046.000000
6.080000	-0.019092	-11.283601	-3.019022	-4.722114	-3.235829	-0.306636	0.000000	-10.000000	-0.558333	30.500000	161.500000	1023.000000	1023.000000	2046.000000
6.100000	-0.018792	-11.106345	-2.939406	-4.647745	-3.179222	-0.339973	0.000000	-10.000000	-0.566667	30.383333	171.500000	1023.000000	1023.000000	2046.000000
6.120000	-0.018041	-10.662063	-2.722326	-4.606745	-3.113084	-0.219907	0.000000	-10.000000	-0.583333	30.400000	181.666672	1023.000000	1023.000000	2046.000000
6.140000	-0.017333	-10.243890	-2.548020	-4.453009	-3.005563	-0.237298	0.000000	-10.000000	-0.591667	30.350000	192.000000	1023.000000	1023.000000	2046.000000
6.160000	-0.016370	-9.674837	-2.298361	-4.440818	-2.876606	-0.059052	0.000000	-10.000000	-0.591667	30.366667	202.333328	1023.000000	1023.000000	2046.000000
6.180000	-0.015249	-9.012114	-2.027164	-4.231578	-2.770341	0.016971	0.000000	-10.000000	-0.600000	30.683334	212.500000	1023.000000	1023.000000	2046.000000
6.200000	-0.013849	-8.184597	-1.801474	-4.069419	-2.543375	0.229671	0.000000	-10.000000	-0.600000	30.866667	222.500000	1023.000000	1023.000000	2046.000000
6.220000	-0.012183	-7.200405	-1.488377	-3.781719	-2.351202	0.420894	0.000000	-10.000000	-0.625000	31.216667	232.833328	1023.000000	1023.000000	2046.000000
6.240000	-0.010561	-6.241766	-1.265361	-3.623702	-2.083533	0.730830	0.000000	-10.000000	-0.641667	31.483334	243.166672	1023.000000	1023.000000	2046.000000
6.260000	-0.008778	-5.187819	-0.970064	-3.357007	-1.846157	0.985408	0.000000	-10.000000	-0.675000	32.200001	253.833328	1023.000000	1023.000000	2046.000000
6.280000	-0.007083	-4.186293	-0.701900	-3.164304	-1.627072	1.306983	0.000000	-10.000000	-0.691667	32.333336	264.333344	1023.000000	1023.000000	2046.000000
6.300000	-0.005335	-3.153041	-0.457487	-2.919678	-1.360527	1.584651	0.000000	-10.000000	-0.700000	32.500000	275.166656	1023.000000	1023.000000	2046.000000
6.320000	-0.003617	-2.137604	-0.187838	-2.674131	-1.136741	1.861106	0.000000	-10.000000	-0.700000	32.383335	285.833344	1023.000000	1023.000000	2046.000000
6.340000	-0.002056	-1.215010	0.075144	-2.472384	-0.930332	2.112562	0.000000	-10.000000	-0.700000	32.600002	296.666656	1023.000000	1023.000000	2046.000000
6.360000	-0.000446	-0.263856	0.269230	-2.284463	-0.667499	2.418877	0.000000	-10.000000	-0.700000	32.716667	307.500000	1023.000000	1023.000000	2046.000000
6.380000	0.000997	0.589223	0.457417	-2.089874	-0.420498	2.642179	0.000000	-10.000000	-0.683333	32.533333	318.500000	1023.000000	1023.000000	2046.000000
6.400000	0.002638	1.559106	0.727360	-1.853315	-0.202964	2.888026	0.000000	-10.000000	-0.666667	32.183334	329.333344	1023.000000	1023.000000	2046.000000
6.420000	0.004045	2.390534	0.901630	-1.643749	0.032815	3.099838	0.000000	-10.000000	-0.650000	31.883333	336.500000	1023.000000	1023.000000	2046.000000
6.440000	0.005583	3.299542	1.137945	-1.454008	0.231804	3.383801	0.000000	-10.000000	-0.633333	31.616667	347.166656	1023.000000	1023.000000	2046.000000
6.460000	0.007075	4.181398	1.385596	-1.242879	0.452295	3.586386	0.000000	-10.000000	-0.625000	31.416666	357.666656	1023.000000	1023.000000	2046.000000
6.480000	0.008442	4.989223	1.568103	-1.055307	0.647212	3.829216	0.000000	-10.000000	-0.608333	31.049999	371.833344	1023.000000	1023.000000	2046.000000
6.500000	0.009901	5.851302	1.820946	-0.838772	0.829362	4.039767	0.000000	-10.000000	-0.616667	31.033333	382.166656	1023.000000	1023.000000	2046.000000
6.520000	0.011184	6.609557	2.003629	-0.635603	1.008146	4.233385	0.000000	-10.000000	-0.616667	31.016666	392.500000	1023.000000	1023.000000	2046.000000
6.540000	0.012613	7.454268	2.193491	-0.433619	1.247723	4.446673	0.000000	-10.000000	-0.616667	31.033335	402.833344	1023.000000	1023.000000	2046.000000
6.560000	0.013805	8.158566	2.352287	-0.258456	1.429338	4.635398	0.000000	-10.000000	-0.616667	31.016668	413.166656	1023.000000	1023.000000	2046.000000
6.580000	0.015237	9.004937	2.593656	-0.103135	1.617500	4.896916	0.000000	-10.000000	-0.616667	31.066668	423.666656	1023.000000	1023.000000	2046.000000
6.600000	0.016445	9.718887	2.747699	0.104810	1.805891	5.060486	0.000000	-10.000000	-0.616667	31.100000	434.000000	1023.000000	1023.000000	2046.000000
6.620000	0.017777	10.506390	2.973929	0.293366	2.006634	5.232461	0.000000	-10.000000	-0.600000	30.850000	444.333344	1023.000000	1023.000000	2046.000000
6.640000	0.018877	11.156362	3.110550	0.507154	2.152508	5.386149	0.000000	-10.000000	-0.591667	30.383333	454.500000	1023.000000	1023.000000	2046.000000
6.660000	0.020225	11.953020	3.358578	0.619646	2.329174	5.645621	0.000000	-10.000000	-0.600000	30.233334	464.500000	1023.000000	1023.000000	2046.000000
6.680000	0.021235	12.549986	3.474608	0.789325	2.491574	5.794479	0.000000	-10.000000	-0.600000	30.450001	474.833344	1023.000000	1023.000000	2046.000000
6.700000	0.022130	13.079089	3.591164	0.990888	2.606584	5.890453	0.000000	-10.000000	-0.600000	30.766666	485.166656	1023.000000	1023.000000	2046.000000
6.720000	0.022347	13.206791	3.603955	1.063727	2.624724	5.914386	0.000000	-10.000000	-0.591667	30.750000	495.500000	1023.000000	1023.000000	2046.000000
6.740000	0.022259	13.155151	3.633355	1.054691	2.617678	5.849427	0.000000	-10.000000	-0.600000	30.716667	505.500000	1023.000000	1023.000000	2046.000000
6.760000	0.022078	13.048097	3.697890	1.166686	2.546957	5.636563	0.000000	-10.000000	-0.608333	30.983334	515.833313	1023.000000	1023.000000	2046.000000
6.780000	0.022506	13.300883	3.844891	1.270940	2.581549	5.603504	0.000000	-10.000000	-0.616667	31.316668	526.166687	1023.000000	1023.000000	2046.000000
6.800000	0.023394	13.825708	4.075274	1.430714	2.671565	5.648155	0.000000	-10.000000	-0.625000	31.683334	536.666687	1023.000000	1023.000000	2046.000000
6.820000	0.025327	14.968192	4.491276	1.828851	2.879572	5.768492	0.000000	-10.000000	-0.616667	31.600000	547.000000	1023.000000	1023.000000	2046.000000
6.840000	0.027504	16.254765	4.842178	2.274619	3.108977	6.028992	0.000000	-10.000000	-0.608333	31.633333	557.666687	1023.000000	1023.000000	2046.000000
6.860000	0.029834	17.631968	5.181807	2.740889	3.326902	6.382368	0.000000	-10.000000	-0.591667	31.416668	568.166687	1023.000000	1023.000000	2046.000000
6.880000	0.030872	18.245487	5.165777	3.051001	3.494987	6.533722	0.000000	-10.000000	-0.583333	31.066668	578.833313	1023.000000	1023.000000	2046.000000
6.900000	0.029967	17.710407	4.905088	2.948054	3.399655	6.457611	0.000000	-10.000000	-0.558333	30.733334	589.166687	1023.000000	1023.000000	2046.000000
6.920000	0.026925	15.912791	4.364975	2.631810	3.033005	5.883000	0.000000	-10.000000	-0.533333	30.000000	599.500000	1023.000000	1023.000000	2046.000000
6.940000	0.023652	13.978286	3.802789	2.161684	2.652651	5.361162	0.000000	-10.000000	-0.508333	29.333334	609.500000	1023.000000	1023.000000	2046.000000
6.960000	0.021291	12.583193	3.428109	1.904039	2.359817	4.891228	0.000000	-10.000000	-0.500000	28.533333	619.500000	1023.000000	1023.000000	2046.000000
6.980000	0.020143	11.904581	3.251732	1.714532	2.204193	4.734124	0.000000	-10.000000	-0.491667	28.166666	629.166687	1023.000000	1023.000000	2046.000000
7.000000	0.019697	11.640787	3.077425	1.662404	2.238857	4.662101	0.000000	-10.000000	-0.491667	28.133333	638.666687	1023.000000	1023.000000	2046.000000
7.020000	0.019633	11.603353	3.069451	1.662067	2.236180	4.635655	0.000000	-10.000000	-0.475000	28.033335	648.000000	1023.000000	1023.000000	2046.000000
7.040000	0.019605	11.586339	3.031630	1.691625	2.240916	4.622167	0.000000	-10.000000	-0.466667	27.750000	657.333313	1023.000000	1023.000000	2046.000000
7.060000	0.019912	11.768133	3.085370	1.739575	2.271800	4.671388	0.000000	-10.000000	-0.425000	26.933334	666.666687	1023.000000	1023.000000	2046.000000
7.080000	0.020276	11.982945	3.161721	1.780564	2.313877	4.726785	0.000000	-10.000000	-0.408333	26.133333	675.833313	1023.000000	1023.000000	2046.000000
7.100000	0.021006	12.414491	3.311814	1.953246	2.385098	4.764333	0.000000	-10.000000	-0.391667	25.299999	684.666687	1023.000000	1023.000000	2046.000000
7.120000	0.021746	12.851801	3.487373	2.064164	2.441234	4.859029	0.000000	-10.000000	-0.391667	25.083334	693.333313	1023.000000	1023.000000	2046.000000
7.140000	0.022596	13.354229	3.630404	2.247319	2.566814	4.909691	0.000000	-10.000000	-0.375000	24.600000	701.666687	1023.000000	1023.000000	2046.000000
7.160000	0.023619	13.959038	3.752979	2.406559	2.773533	5.025967	0.000000	-10.000000	-0.358333	24.383333	710.000000	1023.000000	1023.000000	2046.000000
7.180000	0.024708	14.602222	3.970679	2.549941	2.906488	5.175115	0.000000	-10.000000	-0.341667	23.966667	718.000000	1023.000000	1023.000000	2046.000000
7.200000	0.025767	15.228076	4.080635	2.651055	3.149267	5.347118	0.000000	-10.000000	-0.325000	23.766666	726.000000	1023.000000	1023.000000	2046.000000
7.220000	0.026655	15.753158	4.158184	2.731817	3.305219	5.557938	0.000000	-10.000000	-0.308333	23.216667	734.000000	1023.000000	1023.000000	2046.000000
7.240000	0.027554	16.284527	4.217522	2.787082	3.517591	5.762331	0.000000	-10.000000	-0.291667	22.616667	742.000000	1023.000000	1023.000000	2046.000000
7.260000	0.028638	16.924915	4.272325	2.839495	3.807681	6.005414	0.000000	-10.000000	-0.258333	21.833334	749.666687	1023.000000	1023.000000	2046.000000
7.280000	0.029696	17.550503	4.321142	2.846170	4.107355	6.275836	0.000000	-10.000000	-0.225000	21.216667	757.166687	1023.000000	1023.000000	2046.000000
7.300000	0.030393	17.962267	4.302725	2.726347	4.383623	6.549572	0.000000	-10.000000	-0.200000	20.150000	764.333313	1023.000000	1023.000000	2046.000000
7.320000	0.030775	18.188295	4.176962	2.609471	4.676209	6.725652	0.000000	-10.000000	-0.175000	18.950001	771.333313	1023.000000	1023.000000	2046.000000
7.340000	0.030390	17.960531	4.014484	2.407977	4.762353	6.775716	0.000000	-10.000000	-0.125000	17.233334	777.833313	1023.000000	1023.000000	2046.000000
7.360000	0.030209	17.853365	3.891366	2.335535	4.898520	6.727945	0.000000	-10.000000	-0.066667	15.400000	783.833313	1023.000000	1023.000000	2046.000000
7.380000	0.029831	17.630392	3.884572	2.310749	4.846833	6.588238	0.000000	-10.000000	-0.025000	13.083333	789.166687	1023.000000	1023.000000	2046.000000
7.400000	0.030049	17.758932	3.993709	2.325011	4.901107	6.539105	0.000000	-10.000000	-0.008333	11.250000	793.833313	1023.000000	1023.000000	2046.000000
7.420000	0.030305	17.909983	4.206350	2.365000	4.874650	6.463982	0.000000	-10.000000	0.000000	9.616667	798.000000	1023.000000	1023.000000	2046.000000
7.440000	0.030784	18.193504	4.362877	2.417041	4.955170	6.458416	0.000000	-10.000000	0.000000	8.700001	801.500000	1023.000000	1023.000000	2046.000000
7.460000	0.031750	18.764311	4.563746	2.514486	5.083040	6.603038	0.000000	-10.000000	0.000000	7.450000	804.666687	1023.000000	1023.000000	2046.000000
7.480000	0.032727	19.341541	4.695654	2.666898	5.229400	6.749589	0.000000	-10.000000	0.016667	6.083333	807.166687	1023.000000	1023.000000	2046.000000
7.500000	0.033621	19.870214	4.841660	2.754878	5.327137	6.946540	0.000000	-10.000000	0.033333	4.466667	809.500000	1023.000000	1023.000000	2046.000000
7.520000	0.034619	20.459896	4.998147	2.892722	5.439798	7.129229	0.000000	-10.000000	0.058333	2.166667	811.333313	1023.000000	1023.000000	2046.000000
7.540000	0.035326	20.877451	5.089012	2.991302	5.528918	7.268220	0.000000	-10.000000	0.066667	-0.333333	812.500000	1023.000000	1023.000000	2046.000000
7.560000	0.035855	21.190031	5.112685	3.100684	5.657082	7.319579	0.000000	-10.000000	0.083333	-3.266667	813.000000	1023.000000	1023.000000	2046.000000
7.580000	0.036197	21.392252	5.201714	3.123076	5.659087	7.408376	0.000000	-10.000000	0.108333	-6.550000	813.000000	1023.000000	1023.000000	2046.000000
7.600000	0.036165	21.373230	5.225119	3.033539	5.604586	7.509987	0.000000	-10.000000	0.150000	-10.116667	813.000000	1023.000000	1023.000000	2046.000000
7.620000	0.036194	21.390770	5.198644	3.117939	5.647265	7.426922	0.000000	-10.000000	0.200000	-13.700001	813.000000	1023.000000	1023.000000	2046.000000
7.640000	0.035720	21.110439	5.142222	3.020487	5.527207	7.420524	0.000000	-10.000000	0.266667	-16.600000	813.000000	1023.000000	1023.000000	2046.000000
7.660000	0.035516	20.989708	5.065847	2.978162	5.550210	7.395489	0.000000	-10.000000	0.341667	-19.516666	805.166687	1023.000000	1023.000000	2046.000000
7.680000	0.035470	20.962948	5.215034	2.952018	5.450420	7.345477	0.000000	-10.000000	0.450000	-22.400000	794.833313	1023.000000	1023.000000	2046.000000
7.700000	0.035734	21.118696	5.280947	2.946576	5.526212	7.364962	0.000000	-10.000000	0.566667	-25.250000	781.666687	1023.000000	1023.000000	2046.000000
7.720000	0.036130	21.352730	5.421541	2.956625	5.507936	7.466628	0.000000	-10.000000	0.691667	-28.016666	773.333313	1023.000000	1023.000000	2046.000000
7.740000	0.036327	21.469526	5.458269	3.012022	5.504277	7.494958	0.000000	-10.000000	0.791667	-30.583334	764.000000	1023.000000	1023.000000	2046.000000
7.760000	0.036050	21.305386	5.401052	2.981276	5.458156	7.464902	0.000000	-10.000000	0.891667	-32.983334	753.833313	1023.000000	1023.000000	2046.000000
7.780000	0.035429	20.938656	5.283336	2.849439	5.333351	7.472531	0.000000	-10.000000	1.000000	-34.900002	742.666687	1023.000000	1023.000000	2046.000000
7.800000	0.034344	20.297581	5.102515	2.824125	5.074669	7.296270	0.000000	-10.000000	1.116667	-36.866669	731.000000	1023.000000	1023.000000	2046.000000
7.820000	0.032847	19.412619	4.799945	2.721220	4.767209	7.124245	0.000000	-10.000000	1.216667	-38.383335	718.666687	1023.000000	1023.000000	2046.000000
7.840000	0.031522	18.629591	4.516999	2.660341	4.471640	6.980612	0.000000	-10.000000	1.275000	-39.733334	706.000000	1023.000000	1023.000000	2046.000000
7.860000	0.029838	17.634115	4.246681	2.549797	4.099455	6.738182	0.000000	-10.000000	1.333333	-40.683334	692.833313	1023.000000	1023.000000	2046.000000
7.880000	0.027961	16.524933	3.990119	2.468373	3.726083	6.340358	0.000000	-10.000000	1.358333	-41.383335	679.333313	1023.000000	1023.000000	2046.000000
7.900000	0.025151	14.864363	3.586630	2.097486	3.310977	5.869269	0.000000	-10.000000	1.383333	-41.799999	665.500000	1023.000000	1023.000000	2046.000000
7.920000	0.021799	12.883155	3.064148	1.730416	2.868540	5.220051	0.000000	-10.000000	1.375000	-41.916668	651.500000	1023.000000	1023.000000	2046.000000
7.940000	0.018051	10.667858	2.470640	1.212057	2.332391	4.652769	0.000000	-10.000000	1.350000	-41.733334	637.500000	1023.000000	1023.000000	2046.000000
7.960000	0.014824	8.760927	1.926003	0.888795	1.876454	4.069676	0.000000	-10.000000	1.308333	-41.100002	623.500000	1023.000000	1023.000000	2046.000000
7.980000	0.012195	7.207089	1.457511	0.486158	1.495145	3.768275	0.000000	-10.000000	1.258333	-40.299999	609.833313	1023.000000	1023.000000	2046.000000
8.000000	0.009952	5.881896	1.038658	0.274974	1.163484	3.404779	0.000000	-10.000000	1.233333	-39.716667	596.333313	1023.000000	1023.000000	2046.000000
8.020000	0.007961	4.704678	0.731557	0.030715	0.794664	3.147742	0.000000	-10.000000	1.233333	-39.666668	583.166687	1023.000000	1023.000000	2046.000000
8.040000	0.006353	3.754854	0.462502	-0.146054	0.509984	2.928422	0.000000	-10.000000	1.241667	-39.799999	569.833313	1023.000000	1023.000000	2046.000000
8.060000	0.004699	2.777161	0.179516	-0.401797	0.231228	2.768215	0.000000	-10.000000	1.266667	-39.950001	556.666687	1023.000000	1023.000000	2046.000000
8.080000	0.003535	2.088989	0.022556	-0.604408	0.019574	2.651268	0.000000	-10.000000	1.283333	-40.000000	543.333313	1023.000000	1023.000000	2046.000000
8.100000	0.002281	1.348361	-0.170465	-0.722031	-0.224610	2.465468	0.000000	-10.000000	1.275000	-39.683334	530.000000	1023.000000	1023.000000	2046.000000
8.120000	0.001126	0.665588	-0.315164	-0.855722	-0.417272	2.253746	0.000000	-10.000000	1.266667	-39.583336	516.666687	1023.000000	1023.000000	2046.000000
8.140000	0.000411	0.243091	-0.434119	-0.949968	-0.522326	2.149504	0.000000	-10.000000	1.233333	-39.133335	503.500000	1023.000000	1023.000000	2046.000000
8.160000	-0.000404	-0.238896	-0.541374	-1.109033	-0.669469	2.080980	0.000000	-10.000000	1.208333	-38.733334	490.500000	1023.000000	1023.000000	2046.000000
8.180000	-0.000739	-0.437014	-0.565789	-1.152677	-0.715537	1.996990	0.000000	-10.000000	1.150000	-38.033333	477.666656	1023.000000	1023.000000	2046.000000
8.200000	-0.001370	-0.809447	-0.735381	-1.357077	-0.757908	2.040919	0.000000	-10.000000	1.133333	-37.683334	464.833344	1023.000000	1023.000000	2046.000000
8.220000	-0.001796	-1.061693	-0.791733	-1.463620	-0.838876	2.032536	0.000000	-10.000000	1.133333	-37.583332	452.333344	1023.000000	1023.000000	2046.000000
8.240000	-0.002006	-1.185608	-0.815506	-1.639067	-0.812064	2.081029	0.000000	-10.000000	1.141667	-37.700001	439.666656	1023.000000	1023.000000	2046.000000
8.260000	-0.002252	-1.331129	-0.878421	-1.859959	-0.782786	2.190037	0.000000	-10.000000	1.125000	-37.683334	427.166656	1023.000000	1023.000000	2046.000000
8.280000	-0.002539	-1.500708	-0.929416	-2.065940	-0.774878	2.269527	0.000000	-10.000000	1.108333	-37.283333	414.500000	1023.000000	1023.000000	2046.000000
8.300000	-0.003470	-2.050629	-1.251150	-2.332752	-0.721518	2.254791	0.000000	-10.000000	1.083333	-36.950001	402.166656	1023.000000	1023.000000	2046.000000
8.320000	-0.004922	-2.909109	-1.545002	-2.658491	-0.832162	2.126546	0.000000	-10.000000	1.050000	-36.466667	389.833344	1023.000000	1023.000000	2046.000000
8.340000	-0.006408	-3.787349	-1.805442	-2.883250	-0.985153	1.886496	0.000000	-10.000000	1.041667	-36.233334	377.500000	1023.000000	1023.000000	2046.000000
8.360000	-0.007635	-4.512403	-1.932057	-3.101103	-1.205538	1.726295	0.000000	-10.000000	1.016667	-35.933334	365.166656	1023.000000	1023.000000	2046.000000
8.380000	-0.008646	-5.109937	-2.004448	-3.236990	-1.407855	1.539356	0.000000	-10.000000	1.016667	-35.849998	353.000000	1023.000000	1023.000000	2046.000000
8.400000	-0.009375	-5.540599	-1.975957	-3.297816	-1.612682	1.345856	0.000000	-10.000000	0.975000	-35.700001	341.166656	1023.000000	1023.000000	2046.000000
8.420000	-0.009972	-5.893274	-1.957504	-3.475296	-1.760914	1.300441	0.000000	-10.000000	0.966667	-35.500000	333.333344	1023.000000	1023.000000	2046.000000
8.440000	-0.010250	-6.057553	-1.898673	-3.423045	-1.878646	1.142810	0.000000	-10.000000	0.950000	-34.950001	321.666656	1023.000000	1023.000000	2046.000000
8.460000	-0.010433	-6.165660	-1.811243	-3.458967	-1.992553	1.097103	0.000000	-10.000000	0.941667	-34.566669	310.000000	1023.000000	1023.000000	2046.000000
8.480000	-0.010650	-6.294096	-1.793683	-3.474055	-2.083603	1.057244	0.000000	-10.000000	0.916667	-33.916668	294.500000	1023.000000	1023.000000	2046.000000
8.500000	-0.010808	-6.387645	-1.715092	-3.540481	-2.211514	1.079443	0.000000	-10.000000	0.900000	-33.566669	283.166656	1023.000000	1023.000000	2046.000000
8.520000	-0.010913	-6.449589	-1.728127	-3.509056	-2.224619	1.012213	0.000000	-10.000000	0.866667	-32.866669	272.000000	1023.000000	1023.000000	2046.000000
8.540000	-0.011148	-6.588581	-1.732360	-3.532385	-2.302367	0.978532	0.000000	-10.000000	0.841667	-32.433334	261.166656	1023.000000	1023.000000	2046.000000
8.560000	-0.011302	-6.679371	-1.695634	-3.561273	-2.401190	0.978725	0.000000	-10.000000	0.800000	-31.866669	250.333328	1023.000000	1023.000000	2046.000000
8.580000	-0.011296	-6.675769	-1.700763	-3.529006	-2.376898	0.930898	0.000000	-10.000000	0.783333	-31.300001	239.833328	1023.000000	1023.000000	2046.000000
8.600000	-0.011443	-6.762659	-1.620145	-3.593981	-2.509529	0.960997	0.000000	-10.000000	0.775000	-30.666666	229.166672	1023.000000	1023.000000	2046.000000
8.620000	-0.011672	-6.897978	-1.674073	-3.627454	-2.533706	0.937254	0.000000	-10.000000	0.750000	-30.000000	218.833328	1023.000000	1023.000000	2046.000000
8.640000	-0.011861	-7.009894	-1.645517	-3.624399	-2.629226	0.889248	0.000000	-10.000000	0.716667	-29.550001	208.666672	1023.000000	1023.000000	2046.000000
8.660000	-0.012001	-7.092319	-1.637826	-3.637648	-2.674905	0.858060	0.000000	-10.000000	0.675000	-28.950001	199.000000	1023.000000	1023.000000	2046.000000
8.680000	-0.012349	-7.298382	-1.657651	-3.701419	-2.775596	0.836285	0.000000	-10.000000	0.658333	-28.433334	189.500000	1023.000000	1023.000000	2046.000000
8.700000	-0.012530	-7.405469	-1.679466	-3.741388	-2.789181	0.804566	0.000000	-10.000000	0.641667	-27.933334	180.000000	1023.000000	1023.000000	2046.000000
8.720000	-0.012772	-7.547999	-1.687508	-3.726459	-2.843934	0.709901	0.000000	-10.000000	0.608333	-27.450001	170.666672	1023.000000	1023.000000	2046.000000
8.740000	-0.012901	-7.624450	-1.667949	-3.766499	-2.909760	0.719758	0.000000	-10.000000	0.575000	-27.083334	161.500000	1023.000000	1023.000000	2046.000000
8.760000	-0.013182	-7.790437	-1.704759	-3.766209	-2.960981	0.641513	0.000000	-10.000000	0.541667	-26.533333	152.500000	1023.000000	1023.000000	2046.000000
8.780000	-0.013346	-7.887411	-1.683291	-3.807851	-3.026657	0.630389	0.000000	-10.000000	0.541667	-26.083334	143.666672	1023.000000	1023.000000	2046.000000
8.800000	-0.013419	-7.930607	-1.670329	-3.813026	-3.052335	0.605082	0.000000	-10.000000	0.525000	-25.316668	134.833328	1023.000000	1023.000000	2046.000000
8.820000	-0.013672	-8.079906	-1.708199	-3.857643	-3.108789	0.594726	0.000000	-10.000000	0.508333	-24.483334	126.333336	1023.000000	1023.000000	2046.000000
8.840000	-0.013734	-8.116839	-1.679635	-3.852386	-3.139541	0.554723	0.000000	-10.000000	0.475000	-23.600000	118.000000	1023.000000	1023.000000	2046.000000
8.860000	-0.013891	-8.209621	-1.695876	-3.797997	-3.172182	0.456432	0.000000	-10.000000	0.441667	-22.783333	110.333336	1023.000000	1023.000000	2046.000000
8.880000	-0.014072	-8.316839	-1.718423	-3.842281	-3.193102	0.436966	0.000000	-10.000000	0.408333	-22.016666	102.666664	1023.000000	1023.000000	2046.000000
8.900000	-0.014143	-8.358596	-1.723994	-3.846735	-3.204224	0.416356	0.000000	-10.000000	0.375000	-21.316668	95.333336	1023.000000	1023.000000	2046.000000
8.920000	-0.014317	-8.461570	-1.677886	-3.878351	-3.324049	0.418717	0.000000	-10.000000	0.358333	-20.566668	88.166664	1023.000000	1023.000000	2046.000000
8.940000	-0.014336	-8.472397	-1.681201	-3.802668	-3.326815	0.338287	0.000000	-10.000000	0.333333	-19.950001	81.333336	1023.000000	1023.000000	2046.000000
8.960000	-0.014571	-8.611300	-1.695109	-3.902399	-3.381261	0.367470	0.000000	-10.000000	0.316667	-19.133333	74.833336	1023.000000	1023.000000	2046.000000
8.980000	-0.014628	-8.644864	-1.687205	-3.853000	-3.425589	0.320930	0.000000	-10.000000	0.283333	-18.433332	68.500000	1023.000000	1023.000000	2046.000000
9.000000	-0.014724	-8.701703	-1.675152	-3.883567	-3.465153	0.322169	0.000000	-10.000000	0.266667	-17.666666	62.500000	1023.000000	1023.000000	2046.000000
9.020000	-0.014736	-8.708817	-1.688184	-3.880153	-3.468000	0.327520	0.000000	-10.000000	0.250000	-17.100000	56.500000	1023.000000	1023.000000	2046.000000
9.040000	-0.014832	-8.765737	-1.682690	-3.900200	-3.512561	0.329714	0.000000	-10.000000	0.250000	-16.500000	50.666668	1023.000000	1023.000000	2046.000000
9.060000	-0.014904	-8.808557	-1.662338	-3.916754	-3.556642	0.327178	0.000000	-10.000000	0.233333	-15.916667	45.000000	1023.000000	1023.000000	2046.000000
9.080000	-0.014875	-8.791153	-1.648456	-3.874859	-3.571532	0.303694	0.000000	-10.000000	0.216667	-15.133333	39.666668	1023.000000	1023.000000	2046.000000
9.100000	-0.014969	-8.846596	-1.646889	-3.912416	-3.596893	0.309603	0.000000	-10.000000	0.200000	-14.383333	34.666668	1023.000000	1023.000000	2046.000000
9.120000	-0.014969	-8.846399	-1.618027	-3.895819	-3.627498	0.294945	0.000000	-10.000000	0.200000	-13.700001	29.833334	1023.000000	1023.000000	2046.000000
9.140000	-0.014983	-8.854843	-1.649331	-3.914775	-3.597091	0.306354	0.000000	-10.000000	0.191667	-13.066667	25.333334	1023.000000	1023.000000	2046.000000
9.160000	-0.015042	-8.890025	-1.624261	-3.922568	-3.633805	0.290609	0.000000	-10.000000	0.158333	-12.416667	21.000000	1023.000000	1023.000000	2046.000000
9.180000	-0.015482	-9.149625	-1.734719	-3.946469	-3.711706	0.243270	0.000000	-10.000000	0.125000	-11.650001	17.000000	1023.000000	1023.000000	2046.000000
9.200000	-0.016636	-9.831683	-1.877646	-4.042957	-3.931441	0.020361	0.000000	-10.000000	0.100000	-10.816667	13.000000	1023.000000	1023.000000	2046.000000
9.220000	-0.018006	-10.641842	-2.056276	-4.188072	-4.151031	-0.246463	0.000000	-10.000000	0.100000	-10.100000	9.333333	1023.000000	1023.000000	2046.000000
9.240000	-0.019671	-11.625813	-2.200480	-4.320266	-4.454576	-0.650491	0.000000	-10.000000	0.100000	-9.516666	5.833333	1023.000000	1023.000000	2046.000000
9.260000	-0.021113	-12.477621	-2.350365	-4.467608	-4.694061	-0.965587	0.000000	-10.000000	0.100000	-8.933333	2.833333	1023.000000	1023.000000	2046.000000
9.280000	-0.022255	-13.152707	-2.441662	-4.499536	-4.902804	-1.308704	0.000000	-10.000000	0.100000	-8.483334	0.000000	1023.000000	1023.000000	2046.000000
9.300000	-0.022651	-13.386751	-2.475981	-4.425258	-4.984919	-1.500593	0.000000	-10.000000	0.100000	-8.166667	-2.500000	1023.000000	1023.000000	2046.000000
9.320000	-0.022619	-13.367727	-2.480748	-4.379278	-5.062597	-1.445104	0.000000	-10.000000	0.091667	-8.050000	-5.000000	1023.000000	1023.000000	2046.000000
9.340000	-0.021923	-12.956489	-2.488010	-4.145856	-4.976448	-1.346175	0.000000	-10.000000	0.083333	-7.966667	-7.666667	1023.000000	1023.000000	2046.000000
9.360000	-0.021521	-12.718637	-2.562014	-4.000781	-4.960353	-1.195490	0.000000	-10.000000	0.075000	-7.583333	-10.333333	1023.000000	1023.000000	2046.000000
9.380000	-0.022143	-13.086430	-2.701895	-3.965712	-5.138783	-1.280040	0.000000	-10.000000	0.066667	-6.816667	-13.000000	1023.000000	1023.000000	2046.000000
9.400000	-0.023959	-14.159890	-3.016212	-4.242462	-5.373859	-1.527358	0.000000	-10.000000	0.058333	-5.333333	-15.166667	1023.000000	1023.000000	2046.000000
9.420000	-0.026679	-15.767179	-3.584445	-4.674973	-5.605015	-1.902746	0.000000	-10.000000	0.050000	-4.150000	-16.500000	1023.000000	1023.000000	2046.000000
9.440000	-0.029733	-17.572062	-4.085614	-4.999825	-6.007989	-2.478634	0.000000	-10.000000	0.050000	-2.300000	-17.333334	1023.000000	1023.000000	2046.000000
9.460000	-0.032094	-18.967604	-4.456853	-5.334214	-6.323139	-2.853398	0.000000	-10.000000	0.050000	-1.150000	-17.666666	1023.000000	1023.000000	2046.000000
9.480000	-0.033799	-19.975256	-4.766222	-5.542428	-6.538592	-3.128013	0.000000	-10.000000	0.058333	-0.816667	-18.000000	1023.000000	1023.000000	2046.000000
9.500000	-0.034903	-20.627943	-5.001864	-5.737591	-6.646969	-3.241518	0.000000	-10.000000	0.066667	-2.233333	-18.333334	1023.000000	1023.000000	2046.000000
9.520000	-0.035828	-21.174253	-5.121890	-5.858425	-6.851627	-3.342312	0.000000	-10.000000	0.075000	-3.650000	-18.666666	1023.000000	1023.000000	2046.000000
9.540000	-0.036363	-21.490391	-5.251871	-5.891017	-6.922815	-3.424687	0.000000	-10.000000	0.075000	-5.050000	-20.166666	1023.000000	1023.000000	2046.000000
9.560000	-0.036821	-21.761280	-5.348033	-5.943234	-7.012446	-3.457565	0.000000	-10.000000	0.075000	-5.900000	-22.000000	1023.000000	1023.000000	2046.000000
9.580000	-0.036887	-21.799952	-5.358454	-5.931630	-7.031654	-3.478214	0.000000	-10.000000	0.075000	-6.750000	-23.833334	1023.000000	1023.000000	2046.000000
9.600000	-0.036990	-21.860943	-5.367971	-5.904557	-7.073380	-3.515035	0.000000	-10.000000	0.066667	-6.633334	-26.166666	1023.000000	1023.000000	2046.000000
9.620000	-0.036767	-21.729155	-5.311360	-5.843820	-7.038878	-3.535096	0.000000	-10.000000	0.058333	-6.466667	-27.833334	1023.000000	1023.000000	2046.000000
9.640000	-0.036611	-21.637018	-5.253378	-5.881696	-7.057244	-3.444700	0.000000	-10.000000	0.050000	-5.883334	-30.833334	1023.000000	1023.000000	2046.000000
9.660000	-0.036074	-21.319752	-5.172670	-5.867009	-6.944271	-3.335803	0.000000	-10.000000	0.050000	-5.350000	-32.500000	1023.000000	1023.000000	2046.000000
9.680000	-0.035858	-21.191910	-5.143290	-5.925110	-6.872490	-3.251019	0.000000	-10.000000	0.058333	-4.866667	-34.833332	1023.000000	1023.000000	2046.000000
9.700000	-0.035241	-20.827715	-5.056141	-5.897240	-6.756864	-3.117470	0.000000	-10.000000	0.066667	-4.800000	-35.833332	1023.000000	1023.000000	2046.000000
9.720000	-0.034674	-20.492521	-4.938440	-5.999587	-6.615459	-2.939035	0.000000	-10.000000	0.075000	-5.066667	-37.000000	1023.000000	1023.000000	2046.000000
9.740000	-0.033783	-19.965694	-4.784396	-5.985236	-6.440692	-2.755370	0.000000	-10.000000	0.066667	-4.983333	-38.666668	1023.000000	1023.000000	2046.000000
9.760000	-0.033184	-19.611830	-4.690553	-6.081549	-6.274207	-2.565521	0.000000	-10.000000	0.058333	-4.666667	-40.833332	1023.000000	1023.000000	2046.000000
9.780000	-0.033102	-19.563381	-4.799967	-6.147500	-6.116705	-2.499209	0.000000	-10.000000	0.050000	-4.050000	-43.000000	1023.000000	1023.000000	2046.000000
9.800000	-0.033946	-20.062374	-5.015872	-6.443233	-6.132628	-2.470642	0.000000	-10.000000	0.050000	-3.733333	-44.000000	1023.000000	1023.000000	2046.000000
9.820000	-0.034907	-20.629997	-5.254073	-6.634917	-6.108475	-2.632531	0.000000	-10.000000	0.050000	-3.716667	-44.833332	1023.000000	1023.000000	2046.000000
9.840000	-0.035632	-21.058706	-5.345778	-6.768585	-6.193455	-2.750889	0.000000	-10.000000	0.058333	-3.916667	-46.166668	1023.000000	1023.000000	2046.000000
9.860000	-0.035876	-21.202953	-5.372945	-6.852370	-6.203151	-2.774487	0.000000	-10.000000	0.058333	-4.050000	-47.833332	1023.000000	1023.000000	2046.000000
9.880000	-0.036052	-21.306627	-5.277108	-6.854967	-6.284632	-2.889920	0.000000	-10.000000	0.058333	-4.116667	-49.166668	1023.000000	1023.000000	2046.000000
9.900000	-0.036152	-21.365719	-5.187730	-6.855797	-6.316297	-3.005895	0.000000	-10.000000	0.050000	-3.833333	-50.166668	1023.000000	1023.000000	2046.000000
9.920000	-0.036033	-21.295424	-5.049572	-6.901654	-6.354713	-2.989483	0.000000	-10.000000	0.050000	-2.900000	-51.333332	1023.000000	1023.000000	2046.000000
9.940000	-0.035642	-21.064169	-4.870673	-6.846210	-6.368586	-2.978699	0.000000	-10.000000	0.050000	-1.716667	-52.500000	1023.000000	1023.000000	2046.000000
9.960000	-0.035245	-20.829609	-4.794127	-6.810057	-6.339064	-2.886361	0.000000	-10.000000	0.050000	-0.750000	-53.000000	1023.000000	1023.000000	2046.000000
9.980000	-0.034636	-20.469751	-4.662703	-6.714012	-6.271024	-2.822013	0.000000	-10.000000	0.050000	-0.333333	-53.000000	1023.000000	1023.000000	2046.000000
10.000000	-0.034178	-20.198902	-4.561341	-6.688672	-6.251751	-2.697137	0.000000	-10.000000	0.050000	-0.166667	-53.000000	1023.000000	1023.000000	2046.000000
10.020000	-0.033486	-19.790245	-4.456665	-6.581565	-6.130268	-2.621747	0.000000	-10.000000	0.041667	0.000000	-53.000000	1023.000000	1023.000000	2046.000000
10.040000	-0.032898	-19.442787	-4.364743	-6.563040	-6.078208	-2.436795	0.000000	-10.000000	0.041667	0.000000	-53.000000	1023.000000	1023.000000	2046.000000
10.060000	-0.032189	-19.023466	-4.266222	-6.455140	-5.938108	-2.363996	0.000000	-10.000000	0.041667	0.000000	-53.000000	1023.000000	1023.000000	2046.000000
10.080000	-0.031697	-18.733076	-4.142736	-6.412424	-5.935796	-2.242121	0.000000	-10.000000	0.041667	0.600000	-53.000000	1023.000000	1023.000000	2046.000000
10.100000	-0.030982	-18.310511	-4.006696	-6.333452	-5.824811	-2.145552	0.000000	-10.000000	0.025000	1.566667	-53.000000	1023.000000	1023.000000	2046.000000
10.120000	-0.030349	-17.936209	-3.870368	-6.238266	-5.791664	-2.035911	0.000000	-10.000000	0.008333	3.116667	-53.000000	1023.000000	1023.000000	2046.000000
10.140000	-0.029827	-17.627611	-3.807220	-6.207227	-5.701781	-1.911383	0.000000	-10.000000	0.000000	4.066667	-53.000000	1023.000000	1023.000000	2046.000000
10.160000	-0.028887	-17.072189	-3.678367	-6.056709	-5.536755	-1.800359	0.000000	-10.000000	0.000000	5.733334	-53.000000	1023.000000	1023.000000	2046.000000
10.180000	-0.028472	-16.827246	-3.574949	-6.041813	-5.517611	-1.692873	0.000000	-10.000000	0.000000	7.266667	-53.000000	1023.000000	1023.000000	2046.000000
10.200000	-0.027520	-16.264513	-3.467230	-5.859561	-5.320085	-1.617637	0.000000	-10.000000	-0.016667	9.266666	-53.000000	1023.000000	1023.000000	2046.000000
10.220000	-0.026843	-15.864270	-3.293554	-5.822767	-5.296163	-1.451786	0.000000	-10.000000	-0.033333	10.183333	-53.000000	1023.000000	1023.000000	2046.000000
10.240000	-0.025989	-15.359312	-3.251072	-5.668661	-5.068748	-1.370832	0.000000	-10.000000	-0.058333	11.116667	-53.000000	1023.000000	1023.000000	2046.000000
10.260000	-0.025147	-14.861627	-3.040813	-5.611002	-5.027803	-1.182008	0.000000	-10.000000	-0.075000	12.183333	-53.000000	1023.000000	1023.000000	2046.000000
10.280000	-0.024382	-14.409805	-2.999103	-5.445869	-4.834757	-1.130076	0.000000	-10.000000	-0.108333	13.533334	-40.166668	1023.000000	1023.000000	2046.000000
10.300000	-0.023459	-13.864233	-2.810555	-5.389888	-4.735858	-0.927932	0.000000	-10.000000	-0.158333	15.383333	-12.500000	1023.000000	1023.000000	2046.000000
10.320000	-0.022514	-13.305834	-2.706389	-5.252103	-4.549747	-0.797595	0.000000	-10.000000	-0.200000	16.633333	15.166667	1023.000000	1023.000000	2046.000000
10.340000	-0.021620	-12.777151	-2.576613	-5.164177	-4.406970	-0.629391	0.000000	-10.000000	-0.233333	18.483334	33.833332	1023.000000	1023.000000	2046.000000
10.360000	-0.020569	-12.156063	-2.403915	-5.048262	-4.248615	-0.455271	0.000000	-10.000000	-0.241667	19.366667	37.666668	1023.000000	1023.000000	2046.000000
10.380000	-0.019452	-11.495959	-2.266629	-4.862305	-4.054781	-0.312244	0.000000	-10.000000	-0.258333	20.333334	43.833332	1023.000000	1023.000000	2046.000000
10.400000	-0.018630	-11.010602	-2.144034	-4.848267	-3.939941	-0.078361	0.000000	-10.000000	-0.266667	21.016666	48.333332	1023.000000	1023.000000	2046.000000
10.420000	-0.017500	-10.342681	-2.010735	-4.623044	-3.747626	0.038725	0.000000	-10.000000	-0.300000	21.716667	55.166668	1023.000000	1023.000000	2046.000000
10.440000	-0.016576	-9.796450	-1.822028	-4.579984	-3.667074	0.272636	0.000000	-10.000000	-0.333333	22.616667	62.333332	1023.000000	1023.000000	2046.000000
10.460000	-0.015596	-9.217068	-1.711431	-4.432851	-3.497327	0.424540	0.000000	-10.000000	-0.358333	23.116667	69.666664	1023.000000	1023.000000	2046.000000
10.480000	-0.014589	-8.622050	-1.517608	-4.259350	-3.380092	0.535000	0.000000	-10.000000	-0.375000	24.016668	80.000000	1023.000000	1023.000000	2046.000000
10.500000	-0.013722	-8.109653	-1.414207	-4.146757	-3.228249	0.679560	0.000000	-10.000000	-0.383333	24.983334	90.500000	1023.000000	1023.000000	2046.000000
10.520000	-0.012691	-7.500571	-1.292279	-4.013281	-3.047431	0.852420	0.000000	-10.000000	-0.400000	25.750000	98.666664	1023.000000	1023.000000	2046.000000
10.540000	-0.011730	-6.932417	-1.150250	-3.881817	-2.905986	1.005634	0.000000	-10.000000	-0.416667	26.033333	104.333336	1023.000000	1023.000000	2046.000000
10.560000	-0.010806	-6.386201	-1.034876	-3.774956	-2.739504	1.163134	0.000000	-10.000000	-0.425000	26.116667	110.000000	1023.000000	1023.000000	2046.000000
10.580000	-0.009947	-5.878728	-0.889612	-3.671524	-2.622645	1.305052	0.000000	-10.000000	-0.425000	26.150000	118.666664	1023.000000	1023.000000	2046.000000
10.600000	-0.009088	-5.370865	-0.834415	-3.543767	-2.444940	1.452257	0.000000	-10.000000	-0.425000	26.483334	127.333336	1023.000000	1023.000000	2046.000000
10.620000	-0.008777	-5.187497	-0.808416	-3.468246	-2.421135	1.510301	0.000000	-10.000000	-0.425000	26.716667	136.166672	1023.000000	1023.000000	2046.000000
10.640000	-0.008705	-5.144911	-0.818751	-3.375089	-2.404655	1.453584	0.000000	-10.000000	-0.441667	27.266666	145.000000	1023.000000	1023.000000	2046.000000
10.660000	-0.009323	-5.509883	-0.773533	-3.478415	-2.605239	1.347304	0.000000	-10.000000	-0.458333	27.750000	154.000000	1023.000000	1023.000000	2046.000000
10.680000	-0.009379	-5.543126	-0.770978	-3.407675	-2.541809	1.177335	0.000000	-10.000000	-0.475000	28.166668	163.166672	1023.000000	1023.000000	2046.000000
10.700000	-0.009397	-5.553657	-0.594397	-3.407966	-2.647362	1.096069	0.000000	-10.000000	-0.491667	28.433334	172.500000	1023.000000	1023.000000	2046.000000
10.720000	-0.009067	-5.358819	-0.551660	-3.284170	-2.528783	1.005795	0.000000	-10.000000	-0.491667	28.650000	182.000000	1023.000000	1023.000000	2046.000000
10.740000	-0.008013	-4.735873	-0.341517	-2.940594	-2.402769	0.949007	0.000000	-10.000000	-0.500000	28.716667	194.666672	1023.000000	1023.000000	2046.000000
10.760000	-0.006540	-3.865272	-0.045974	-2.711732	-2.328085	1.220519	0.000000	-10.000000	-0.500000	28.666666	204.166672	1023.000000	1023.000000	2046.000000
10.780000	-0.004519	-2.670705	0.215029	-2.223109	-2.095027	1.432403	0.000000	-10.000000	-0.500000	28.549999	213.833328	1023.000000	1023.000000	2046.000000
10.800000	-0.002844	-1.680664	0.396941	-1.896461	-1.926254	1.745110	0.000000	-10.000000	-0.500000	28.666666	220.166672	1023.000000	1023.000000	2046.000000
10.820000	-0.002446	-1.445699	0.359286	-1.786037	-1.893496	1.874548	0.000000	-10.000000	-0.508333	29.049999	229.833328	1023.000000	1023.000000	2046.000000
10.840000	-0.003637	-2.149487	0.032192	-1.945989	-1.957007	1.721317	0.000000	-10.000000	-0.525000	29.483334	239.500000	1023.000000	1023.000000	2046.000000
10.860000	-0.006618	-3.911415	-0.560948	-2.411566	-2.208776	1.269876	0.000000	-10.000000	-0.541667	29.816668	249.500000	1023.000000	1023.000000	2046.000000
10.880000	-0.009279	-5.483793	-1.085613	-2.759969	-2.435580	0.797369	0.000000	-10.000000	-0.550000	29.850000	259.500000	1023.000000	1023.000000	2046.000000
10.900000	-0.010887	-6.434090	-1.263667	-2.982988	-2.696400	0.508964	0.000000	-10.000000	-0.550000	29.683334	269.500000	1023.000000	1023.000000	2046.000000
10.920000	-0.011485	-6.787919	-1.431404	-3.005390	-2.708614	0.357490	0.000000	-10.000000	-0.550000	29.766666	279.333344	1023.000000	1023.000000	2046.000000
10.940000	-0.011411	-6.743900	-1.446521	-3.098808	-2.698719	0.500148	0.000000	-10.000000	-0.550000	29.833334	289.000000	1023.000000	1023.000000	2046.000000
10.960000	-0.011322	-6.691161	-1.519433	-2.950108	-2.671616	0.449997	0.000000	-10.000000	-0.533333	30.066668	298.666656	1023.000000	1023.000000	2046.000000
10.980000	-0.010966	-6.480727	-1.437124	-2.950560	-2.701399	0.608357	0.000000	-10.000000	-0.533333	29.816668	308.833344	1023.000000	1023.000000	2046.000000
11.000000	-0.010216	-6.037731	-1.357776	-2.683715	-2.579102	0.582862	0.000000	-10.000000	-0.516667	29.816668	318.833344	1023.000000	1023.000000	2046.000000
11.020000	-0.009460	-5.591023	-1.246533	-2.583997	-2.499831	0.739338	0.000000	-10.000000	-0.533333	29.466667	328.833344	1023.000000	1023.000000	2046.000000
11.040000	-0.008604	-5.085118	-1.187352	-2.404510	-2.326771	0.833515	0.000000	-10.000000	-0.533333	29.566668	338.500000	1023.000000	1023.000000	2046.000000
11.060000	-0.007599	-4.490963	-1.000856	-2.319682	-2.221806	1.051381	0.000000	-10.000000	-0.550000	29.366667	348.500000	1023.000000	1023.000000	2046.000000
11.080000	-0.006563	-3.878704	-0.852986	-2.042569	-2.077090	1.093940	0.000000	-10.000000	-0.566667	29.533333	358.500000	1023.000000	1023.000000	2046.000000
11.100000	-0.005077	-3.000787	-0.593192	-1.901627	-1.868910	1.362942	0.000000	-10.000000	-0.566667	29.750000	368.500000	1023.000000	1023.000000	2046.000000
11.120000	-0.003727	-2.202914	-0.406735	-1.746855	-1.642934	1.593610	0.000000	-10.000000	-0.566667	30.066668	378.500000	1023.000000	1023.000000	2046.000000
11.140000	-0.002407	-1.422634	-0.278151	-1.605319	-1.382761	1.843597	0.000000	-10.000000	-0.550000	30.283335	388.500000	1023.000000	1023.000000	2046.000000
11.160000	-0.001171	-0.691921	-0.131249	-1.451242	-1.169024	2.059595	0.000000	-10.000000	-0.566667	30.066668	398.500000	1023.000000	1023.000000	2046.000000
11.180000	0.000331	0.195432	0.111770	-1.460490	-0.908165	2.452318	0.000000	-10.000000	-0.583333	29.983334	408.500000	1023.000000	1023.000000	2046.000000
11.200000	0.001707	1.008981	0.215898	-1.373189	-0.573812	2.740084	0.000000	-10.000000	-0.566667	29.950001	418.500000	1023.000000	1023.000000	2046.000000
11.220000	0.003006	1.776538	0.297544	-1.427359	-0.207637	3.113990	0.000000	-10.000000	-0.550000	29.900000	428.500000	1023.000000	1023.000000	2046.000000
11.240000	0.003836	2.267262	0.266264	-1.489462	0.118994	3.371467	0.000000	-10.000000	-0.516667	29.733334	438.500000	1023.000000	1023.000000	2046.000000
11.260000	0.003881	2.293585	0.189519	-1.571823	0.253144	3.422745	0.000000	-10.000000	-0.508333	29.316668	448.500000	1023.000000	1023.000000	2046.000000
11.280000	0.004018	2.374785	0.181064	-1.644000	0.354471	3.483250	0.000000	-10.000000	-0.475000	28.816668	458.333344	1023.000000	1023.000000	2046.000000
11.300000	0.004427	2.616138	0.300958	-1.493534	0.403381	3.405333	0.000000	-10.000000	-0.458333	27.966667	468.000000	1023.000000	1023.000000	2046.000000
11.320000	0.004982	2.944564	0.491774	-1.441042	0.451464	3.442369	0.000000	-10.000000	-0.450000	27.583334	477.333344	1023.000000	1023.000000	2046.000000
11.340000	0.005842	3.452402	0.764085	-1.289114	0.540451	3.436980	0.000000	-10.000000	-0.450000	27.516666	486.500000	1023.000000	1023.000000	2046.000000
11.360000	0.006730	3.977620	1.021768	-1.190569	0.647898	3.498523	0.000000	-10.000000	-0.450000	27.583334	495.666656	1023.000000	1023.000000	2046.000000
11.380000	0.008070	4.769411	1.302303	-0.987459	0.841939	3.612627	0.000000	-10.000000	-0.450000	27.650002	504.833344	1023.000000	1023.000000	2046.000000
11.400000	0.009569	5.655502	1.577438	-0.781230	1.034451	3.824843	0.000000	-10.000000	-0.450000	27.600000	514.166687	1023.000000	1023.000000	2046.000000
11.420000	0.011173	6.603319	1.848472	-0.566945	1.239270	4.082521	0.000000	-10.000000	-0.450000	27.616667	523.333313	1023.000000	1023.000000	2046.000000
11.440000	0.012977	7.669423	2.084159	-0.340254	1.557033	4.368485	0.000000	-10.000000	-0.458333	27.733334	532.666687	1023.000000	1023.000000	2046.000000
11.460000	0.014649	8.657423	2.361229	-0.076202	1.766316	4.606079	0.000000	-10.000000	-0.450000	27.500000	541.833313	1023.000000	1023.000000	2046.000000
11.480000	0.016370	9.674490	2.607431	0.193938	2.039158	4.833963	0.000000	-10.000000	-0.458333	27.516668	551.166687	1023.000000	1023.000000	2046.000000
11.500000	0.017937	10.600829	2.863264	0.384872	2.232862	5.119833	0.000000	-10.000000	-0.450000	27.400002	560.333313	1023.000000	1023.000000	2046.000000
11.520000	0.019397	11.463477	3.124319	0.643835	2.440144	5.255179	0.000000	-10.000000	-0.475000	27.666668	569.500000	1023.000000	1023.000000	2046.000000
11.540000	0.020785	12.284058	3.346043	0.804415	2.637428	5.496171	0.000000	-10.000000	-0.466667	27.666668	581.833313	1023.000000	1023.000000	2046.000000
11.560000	0.022275	13.164504	3.568473	1.061873	2.880265	5.653893	0.000000	-10.000000	-0.458333	27.483334	594.166687	1023.000000	1023.000000	2046.000000
11.580000	0.023605	13.950309	3.774612	1.170800	3.088569	5.916327	0.000000	-10.000000	-0.433333	27.366667	603.500000	1023.000000	1023.000000	2046.000000
11.600000	0.025099	14.833269	4.021200	1.462757	3.307649	6.041663	0.000000	-10.000000	-0.425000	27.150000	609.500000	1023.000000	1023.000000	2046.000000
11.620000	0.026450	15.632014	4.197505	1.596667	3.553778	6.284064	0.000000	-10.000000	-0.425000	27.049999	615.500000	1023.000000	1023.000000	2046.000000
11.640000	0.027786	16.421640	4.438552	1.860227	3.733773	6.389088	0.000000	-10.000000	-0.425000	26.783333	624.500000	1023.000000	1023.000000	2046.000000
11.660000	0.029065	17.177238	4.595111	2.004603	3.961643	6.615881	0.000000	-10.000000	-0.433333	27.016666	633.500000	1023.000000	1023.000000	2046.000000
11.680000	0.030318	17.917683	4.796116	2.224072	4.158976	6.738518	0.000000	-10.000000	-0.425000	26.866667	642.500000	1023.000000	1023.000000	2046.000000
11.700000	0.031547	18.644331	4.941757	2.322938	4.387395	6.992241	0.000000	-10.000000	-0.425000	26.816668	651.500000	1023.000000	1023.000000	2046.000000
11.720000	0.032753	19.357285	5.146994	2.542221	4.566562	7.101508	0.000000	-10.000000	-0.408333	26.600000	660.500000	1023.000000	1023.000000	2046.000000
11.740000	0.034030	20.111795	5.317119	2.710864	4.784577	7.299235	0.000000	-10.000000	-0.416667	26.583334	669.500000	1023.000000	1023.000000	2046.000000
11.760000	0.035144	20.770363	5.487743	2.873892	4.964597	7.444131	0.000000	-10.000000	-0.408333	26.566668	678.500000	1023.000000	1023.000000	2046.000000
11.780000	0.036403	21.514147	5.668417	3.103029	5.175470	7.567231	0.000000	-10.000000	-0.408333	26.450001	687.333313	1023.000000	1023.000000	2046.000000
11.800000	0.037517	22.172403	5.839003	3.245420	5.324809	7.763173	0.000000	-10.000000	-0.408333	26.083334	696.166687	1023.000000	1023.000000	2046.000000
11.820000	0.038584	22.803345	5.999880	3.439439	5.494633	7.869394	0.000000	-10.000000	-0.408333	26.166666	705.000000	1023.000000	1023.000000	2046.000000
11.840000	0.039717	23.472834	6.130882	3.557878	5.706462	8.077612	0.000000	-10.000000	-0.408333	26.183332	713.833313	1023.000000	1023.000000	2046.000000
11.860000	0.040731	24.071993	6.326476	3.714157	5.826994	8.204368	0.000000	-10.000000	-0.400000	26.416666	722.500000	1023.000000	1023.000000	2046.000000
11.880000	0.041341	24.432568	6.371686	3.880952	5.923770	8.256160	0.000000	-10.000000	-0.391667	26.050001	731.166687	1023.000000	1023.000000	2046.000000
11.900000	0.041515	24.535164	6.372392	3.876039	5.955928	8.330805	0.000000	-10.000000	-0.375000	25.316668	740.000000	1023.000000	1023.000000	2046.000000
11.920000	0.041121	24.302341	6.331364	3.928127	5.928619	8.114232	0.000000	-10.000000	-0.341667	24.400002	748.666687	1023.000000	1023.000000	2046.000000
11.940000	0.040519	23.946604	6.316457	3.873565	5.776285	7.980298	0.000000	-10.000000	-0.316667	23.533335	757.000000	1023.000000	1023.000000	2046.000000
11.960000	0.040411	23.883062	6.387796	3.977405	5.749620	7.768243	0.000000	-10.000000	-0.283333	22.783335	765.000000	1023.000000	1023.000000	2046.000000
11.980000	0.040925	24.186512	6.601136	3.969556	5.746611	7.869210	0.000000	-10.000000	-0.250000	21.900002	772.666687	1023.000000	1023.000000	2046.000000
12.000000	0.042219	24.951649	6.837163	4.364469	5.937838	7.812179	0.000000	-10.000000	-0.216667	21.016668	780.166687	1023.000000	1023.000000	2046.000000
12.020000	0.043747	25.854624	7.095954	4.686749	6.093046	7.978875	0.000000	-10.000000	-0.200000	19.900002	787.166687	1023.000000	1023.000000	2046.000000
12.040000	0.045436	26.852472	7.295226	4.973488	6.252981	8.330777	0.000000	-10.000000	-0.175000	18.766666	794.000000	1023.000000	1023.000000	2046.000000
12.060000	0.046160	27.280424	7.303562	5.252551	6.303061	8.421249	0.000000	-10.000000	-0.125000	17.316666	800.333313	1023.000000	1023.000000	2046.000000
12.080000	0.044939	26.558773	6.989210	5.080760	6.150900	8.337903	0.000000	-10.000000	-0.075000	15.383333	806.500000	1023.000000	1023.000000	2046.000000
12.100000	0.041570	24.568077	6.380356	4.700761	5.760613	7.726346	0.000000	-10.000000	-0.033333	13.266666	812.000000	1023.000000	1023.000000	2046.000000
12.120000	0.037422	22.116636	5.704255	4.065363	5.213264	7.133756	0.000000	-10.000000	-0.008333	10.400000	816.833313	1023.000000	1023.000000	2046.000000
12.140000	0.034341	20.295620	5.208158	3.779311	4.825234	6.482917	0.000000	-10.000000	0.025000	7.083333	820.833313	1023.000000	1023.000000	2046.000000
12.160000	0.031941	18.876955	4.772683	3.342703	4.507015	6.254553	0.000000	-10.000000	0.050000	2.633333	823.833313	1023.000000	1023.000000	2046.000000
12.180000	0.030428	17.982906	4.496067	3.195230	4.329675	5.961936	0.000000	-10.000000	0.066667	-1.033333	825.500000	1023.000000	1023.000000	2046.000000
12.200000	0.029225	17.272020	4.309167	2.973856	4.137435	5.851562	0.000000	-10.000000	0.075000	-4.200000	826.000000	1023.000000	1023.000000	2046.000000
12.220000	0.028147	16.634638	4.150496	2.861861	3.957937	5.664343	0.000000	-10.000000	0.091667	-6.866667	826.000000	1023.000000	1023.000000	2046.000000
12.240000	0.027205	16.078131	4.021990	2.670506	3.784482	5.601152	0.000000	-10.000000	0.133333	-10.050000	826.000000	1023.000000	1023.000000	2046.000000
12.260000	0.026195	15.480988	3.883538	2.583127	3.596402	5.417920	0.000000	-10.000000	0.200000	-13.250000	826.000000	1023.000000	1023.000000	2046.000000
12.280000	0.025344	14.978402	3.740989	2.469821	3.469305	5.298287	0.000000	-10.000000	0.275000	-16.083334	826.000000	1023.000000	1023.000000	2046.000000
12.300000	0.024741	14.621928	3.627584	2.419645	3.365828	5.208870	0.000000	-10.000000	0.350000	-18.866667	818.000000	1023.000000	1023.000000	2046.000000
12.320000	0.024105	14.246321	3.538553	2.384784	3.241022	5.081962	0.000000	-10.000000	0.425000	-21.233334	807.666687	1023.000000	1023.000000	2046.000000
12.340000	0.023549	13.917506	3.496916	2.294031	3.073439	5.053120	0.000000	-10.000000	0.491667	-23.383333	794.666687	1023.000000	1023.000000	2046.000000
12.360000	0.023134	13.672095	3.428143	2.256969	3.009936	4.977047	0.000000	-10.000000	0.541667	-24.800001	786.833313	1023.000000	1023.000000	2046.000000
12.380000	0.022854	13.506681	3.377424	2.097966	2.974127	5.057165	0.000000	-10.000000	0.575000	-25.950001	778.500000	1023.000000	1023.000000	2046.000000
12.400000	0.022303	13.180794	3.175215	2.042567	2.964970	4.998043	0.000000	-10.000000	0.625000	-26.850000	769.833313	1023.000000	1023.000000	2046.000000
12.420000	0.021719	12.836136	3.031509	1.828267	2.889857	5.086502	0.000000	-10.000000	0.666667	-28.016668	760.833313	1023.000000	1023.000000	2046.000000
12.440000	0.021352	12.619041	2.910030	1.657409	2.891572	5.160029	0.000000	-10.000000	0.725000	-29.100000	751.333313	1023.000000	1023.000000	2046.000000
12.460000	0.020930	12.369678	2.715137	1.436608	2.942194	5.275738	0.000000	-10.000000	0.758333	-30.233334	741.500000	1023.000000	1023.000000	2046.000000
12.480000	0.020279	11.985138	2.446984	1.144675	3.019869	5.373610	0.000000	-10.000000	0.800000	-31.166668	731.500000	1023.000000	1023.000000	2046.000000
12.500000	0.019313	11.414104	2.191612	0.785897	3.026893	5.409701	0.000000	-10.000000	0.825000	-31.983334	721.166687	1023.000000	1023.000000	2046.000000
12.520000	0.018058	10.672510	1.890105	0.450393	2.992411	5.339602	0.000000	-10.000000	0.841667	-32.466667	710.666687	1023.000000	1023.000000	2046.000000
12.540000	0.016377	9.678793	1.600037	0.206619	2.808218	5.063920	0.000000	-10.000000	0.850000	-32.599998	699.833313	1023.000000	1023.000000	2046.000000
12.560000	0.015253	9.014567	1.427323	-0.070747	2.670008	4.987984	0.000000	-10.000000	0.850000	-32.616665	689.000000	1023.000000	1023.000000	2046.000000
12.580000	0.014178	8.379272	1.351937	-0.175650	2.481965	4.721020	0.000000	-10.000000	0.850000	-32.516666	678.000000	1023.000000	1023.000000	2046.000000
12.600000	0.013276	7.845832	1.308795	-0.313923	2.296014	4.554946	0.000000	-10.000000	0.841667	-32.583332	667.166687	1023.000000	1023.000000	2046.000000
12.620000	0.012727	7.521845	1.430528	-0.397604	2.062227	4.426694	0.000000	-10.000000	0.833333	-32.516666	656.333313	1023.000000	1023.000000	2046.000000
12.640000	0.012645	7.472977	1.419268	-0.377050	2.056536	4.374223	0.000000	-10.000000	0.833333	-32.516666	645.500000	1023.000000	1023.000000	2046.000000
12.660000	0.012414	7.336440	1.485797	-0.463266	1.908806	4.405103	0.000000	-10.000000	0.841667	-32.483334	634.500000	1023.000000	1023.000000	2046.000000
12.680000	0.012360	7.304876	1.523157	-0.497788	1.862800	4.416708	0.000000	-10.000000	0.850000	-32.733334	623.666687	1023.000000	1023.000000	2046.000000
12.700000	0.012158	7.185363	1.543054	-0.530740	1.757487	4.415561	0.000000	-10.000000	0.850000	-32.933334	612.833313	1023.000000	1023.000000	2046.000000
12.720000	0.011871	7.015691	1.500101	-0.557199	1.682677	4.390112	0.000000	-10.000000	0.866667	-33.050003	601.833313	1023.000000	1023.000000	2046.000000
12.740000	0.011704	6.916872	1.506056	-0.605698	1.586729	4.429785	0.000000	-10.000000	0.883333	-33.183334	590.666687	1023.000000	1023.000000	2046.000000
12.760000	0.011275	6.663264	1.455711	-0.646013	1.484386	4.369179	0.000000	-10.000000	0.900000	-33.416668	579.500000	1023.000000	1023.000000	2046.000000
12.780000	0.010915	6.450624	1.381348	-0.708223	1.416483	4.361016	0.000000	-10.000000	0.925000	-33.849998	568.333313	1023.000000	1023.000000	2046.000000
12.800000	0.010393	6.142203	1.354273	-0.828172	1.263787	4.352315	0.000000	-10.000000	0.950000	-34.183334	557.166687	1023.000000	1023.000000	2046.000000
12.820000	0.009994	5.906415	1.359888	-0.820587	1.131705	4.235408	0.000000	-10.000000	0.975000	-34.599998	545.666687	1023.000000	1023.000000	2046.000000
12.840000	0.009438	5.577678	1.244103	-1.019148	1.047502	4.305221	0.000000	-10.000000	0.983333	-34.950001	534.333313	1023.000000	1023.000000	2046.000000
12.860000	0.009017	5.328852	1.229383	-0.992646	0.924394	4.167721	0.000000	-10.000000	0.983333	-35.250000	522.666687	1023.000000	1023.000000	2046.000000
12.880000	0.008406	4.967908	1.142199	-1.135450	0.823790	4.137369	0.000000	-10.000000	1.008333	-35.366669	511.000000	1023.000000	1023.000000	2046.000000
12.900000	0.007913	4.676869	1.062083	-1.099274	0.732717	3.981342	0.000000	-10.000000	1.025000	-35.583336	499.000000	1023.000000	1023.000000	2046.000000
12.920000	0.007301	4.315122	0.996601	-1.270302	0.584830	4.003993	0.000000	-10.000000	1.025000	-35.783333	487.000000	1023.000000	1023.000000	2046.000000
12.940000	0.006931	4.096413	0.944327	-1.266594	0.509074	3.909606	0.000000	-10.000000	1.008333	-35.916668	475.000000	1023.000000	1023.000000	2046.000000
12.960000	0.006243	3.689316	0.902683	-1.403411	0.320405	3.869639	0.000000	-10.000000	0.975000	-35.900002	463.000000	1023.000000	1023.000000	2046.000000
12.980000	0.005651	3.339528	0.793253	-1.431746	0.223222	3.754799	0.000000	-10.000000	0.983333	-35.916668	451.000000	1023.000000	1023.000000	2046.000000
13.000000	0.005139	3.037060	0.717006	-1.542376	0.115098	3.747332	0.000000	-10.000000	1.000000	-35.816666	439.000000	1023.000000	1023.000000	2046.000000
13.020000	0.004566	2.698381	0.692604	-1.567423	-0.043192	3.616392	0.000000	-10.000000	1.016667	-35.750000	427.000000	1023.000000	1023.000000	2046.000000
13.040000	0.004132	2.442101	0.628587	-1.602906	-0.138976	3.555396	0.000000	-10.000000	1.008333	-35.483334	415.166656	1023.000000	1023.000000	2046.000000
13.060000	0.003513	2.076448	0.586413	-1.742457	-0.313985	3.546477	0.000000	-10.000000	0.991667	-35.450001	403.500000	1023.000000	1023.000000	2046.000000
13.080000	0.003229	1.908177	0.547461	-1.678653	-0.381946	3.421314	0.000000	-10.000000	0.983333	-35.299999	391.833344	1023.000000	1023.000000	2046.000000
13.100000	0.002580	1.524946	0.478613	-1.814953	-0.528884	3.390171	0.000000	-10.000000	0.983333	-35.166668	380.000000	1023.000000	1023.000000	2046.000000
13.120000	0.001949	1.152089	0.406519	-1.817460	-0.676496	3.239527	0.000000	-10.000000	0.975000	-34.866669	368.166656	1023.000000	1023.000000	2046.000000
13.140000	0.001556	0.919859	0.363989	-1.957719	-0.766912	3.280502	0.000000	-10.000000	0.975000	-34.633335	356.500000	1023.000000	1023.000000	2046.000000
13.160000	0.000908	0.536445	0.279150	-1.967003	-0.897113	3.121411	0.000000	-10.000000	0.975000	-34.500000	345.000000	1023.000000	1023.000000	2046.000000
13.180000	0.000325	0.191859	0.199365	-2.045916	-1.017148	3.055558	0.000000	-10.000000	0.966667	-34.533333	333.500000	1023.000000	1023.000000	2046.000000
13.200000	-0.000195	-0.115129	0.197589	-2.152749	-1.174074	3.014105	0.000000	-10.000000	0.950000	-34.466667	322.000000	1023.000000	1023.000000	2046.000000
13.220000	-0.000291	-0.172073	0.234242	-2.109645	-1.200646	2.903975	0.000000	-10.000000	0.933333	-34.233334	310.500000	1023.000000	1023.000000	2046.000000
13.240000	-0.000664	-0.392478	0.224729	-2.224350	-1.304769	2.911912	0.000000	-10.000000	0.916667	-33.866669	299.166656	1023.000000	1023.000000	2046.000000
13.260000	-0.001076	-0.635978	0.189901	-2.205118	-1.415385	2.794623	0.000000	-10.000000	0.883333	-33.349998	287.833344	1023.000000	1023.000000	2046.000000
13.280000	-0.002332	-1.378444	0.011359	-2.309019	-1.653601	2.572817	0.000000	-10.000000	0.858333	-32.866665	276.666656	1023.000000	1023.000000	2046.000000
13.300000	-0.003987	-2.356258	-0.202347	-2.447246	-1.949105	2.242440	0.000000	-10.000000	0.825000	-32.183334	265.500000	1023.000000	1023.000000	2046.000000
13.320000	-0.005735	-3.389635	-0.325941	-2.663045	-2.340369	1.939720	0.000000	-10.000000	0.816667	-31.483334	254.833328	1023.000000	1023.000000	2046.000000
13.340000	-0.007103	-4.197728	-0.597558	-2.598898	-2.463309	1.462037	0.000000	-10.000000	0.783333	-30.783335	244.500000	1023.000000	1023.000000	2046.000000
13.360000	-0.007885	-4.659848	-0.618424	-2.672948	-2.692795	1.324320	0.000000	-10.000000	0.758333	-30.233334	234.166672	1023.000000	1023.000000	2046.000000
13.380000	-0.007822	-4.622505	-0.613358	-2.530978	-2.778307	1.300138	0.000000	-10.000000	0.725000	-29.733334	224.000000	1023.000000	1023.000000	2046.000000
13.400000	-0.007657	-4.525175	-0.714914	-2.290376	-2.796730	1.276845	0.000000	-10.000000	0.691667	-29.250000	214.000000	1023.000000	1023.000000	2046.000000
13.420000	-0.008206	-4.850016	-0.881307	-2.266349	-3.003317	1.300956	0.000000	-10.000000	0.658333	-28.600000	204.333328	1023.000000	1023.000000	2046.000000
13.440000	-0.009815	-5.800389	-1.157227	-2.378438	-3.289296	1.024572	0.000000	-10.000000	0.608333	-27.783333	194.833328	1023.000000	1023.000000	2046.000000
13.460000	-0.012433	-7.348076	-1.604483	-2.807060	-3.598601	0.662068	0.000000	-10.000000	0.575000	-26.766666	185.500000	1023.000000	1023.000000	2046.000000
13.480000	-0.015951	-9.426809	-2.210779	-3.299201	-4.012028	0.095200	0.000000	-10.000000	0.533333	-25.516666	176.666672	1023.000000	1023.000000	2046.000000
13.500000	-0.019278	-11.393087	-2.737565	-3.705231	-4.440058	-0.510234	0.000000	-10.000000	0.500000	-24.233334	168.166672	1023.000000	1023.000000	2046.000000
13.520000	-0.021963	-12.980170	-3.161343	-4.010786	-4.820299	-0.987742	0.000000	-10.000000	0.450000	-23.033333	160.000000	1023.000000	1023.000000	2046.000000
13.540000	-0.023985	-14.175391	-3.477885	-4.297697	-5.119257	-1.280552	0.000000	-10.000000	0.416667	-22.500000	152.333328	1023.000000	1023.000000	2046.000000
13.560000	-0.025436	-15.032614	-3.774663	-4.533148	-5.265400	-1.459402	0.000000	-10.000000	0.400000	-22.300001	144.666672	1023.000000	1023.000000	2046.000000
13.580000	-0.026853	-15.870399	-3.989110	-4.668641	-5.545429	-1.667220	0.000000	-10.000000	0.400000	-22.316668	137.333328	1023.000000	1023.000000	2046.000000
13.600000	-0.027728	-16.387051	-4.151211	-4.738348	-5.674586	-1.822907	0.000000	-10.000000	0.408333	-22.116667	129.833328	1023.000000	1023.000000	2046.000000
13.620000	-0.028588	-16.895481	-4.291935	-4.909917	-5.818958	-1.874671	0.000000	-10.000000	0.400000	-21.766666	122.500000	1023.000000	1023.000000	2046.000000
13.640000	-0.029011	-17.145435	-4.335788	-4.926496	-5.909760	-1.973391	0.000000	-10.000000	0.383333	-21.299999	115.166664	1023.000000	1023.000000	2046.000000
13.660000	-0.029459	-17.410505	-4.396714	-4.997944	-5.978870	-2.036978	0.000000	-10.000000	0.358333	-20.716667	108.000000	1023.000000	1023.000000	2046.000000
13.680000	-0.029674	-17.537237	-4.431719	-5.009987	-6.018091	-2.077440	0.000000	-10.000000	0.350000	-20.000000	101.166664	1023.000000	1023.000000	2046.000000
13.700000	-0.029646	-17.521040	-4.387993	-5.058365	-6.021657	-2.053023	0.000000	-10.000000	0.333333	-19.150000	94.500000	1023.000000	1023.000000	2046.000000
13.720000	-0.029648	-17.521816	-4.388757	-5.077078	-5.971811	-2.084171	0.000000	-10.000000	0.300000	-18.183334	88.000000	1023.000000	1023.000000	2046.000000
13.740000	-0.029429	-17.392746	-4.357210	-5.108829	-5.899318	-2.027389	0.000000	-10.000000	0.266667	-17.283333	82.000000	1023.000000	1023.000000	2046.000000
13.760000	-0.029302	-17.317619	-4.342684	-5.267258	-5.855236	-1.852442	0.000000	-10.000000	0.250000	-16.850000	76.166664	1023.000000	1023.000000	2046.000000
13.780000	-0.028769	-17.002256	-4.227235	-5.285524	-5.710341	-1.779157	0.000000	-10.000000	0.241667	-16.450001	70.666664	1023.000000	1023.000000	2046.000000
13.800000	-0.028368	-16.765785	-4.108089	-5.383514	-5.610051	-1.664130	0.000000	-10.000000	0.233333	-16.216667	65.000000	1023.000000	1023.000000	2046.000000
13.820000	-0.028142	-16.631876	-4.155732	-5.463273	-5.442072	-1.570798	0.000000	-10.000000	0.216667	-15.450001	59.666668	1023.000000	1023.000000	2046.000000
13.840000	-0.028536	-16.864649	-4.324462	-5.699502	-5.359773	-1.480913	0.000000	-10.000000	0.208333	-14.916667	54.500000	1023.000000	1023.000000	2046.000000
13.860000	-0.029696	-17.550547	-4.589093	-5.860810	-5.419816	-1.680827	0.000000	-10.000000	0.208333	-14.333333	49.500000	1023.000000	1023.000000	2046.000000
13.880000	-0.030788	-18.195438	-4.745876	-6.118636	-5.547541	-1.783386	0.000000	-10.000000	0.208333	-14.133333	44.666668	1023.000000	1023.000000	2046.000000
13.900000	-0.031374	-18.541765	-4.834161	-6.231348	-5.584770	-1.891487	0.000000	-10.000000	0.208333	-13.800000	39.833332	1023.000000	1023.000000	2046.000000
13.920000	-0.031786	-18.785370	-4.819611	-6.273700	-5.687067	-2.004992	0.000000	-10.000000	0.191667	-13.516666	35.333332	1023.000000	1023.000000	2046.000000
13.940000	-0.032241	-19.054592	-4.775462	-6.419421	-5.784316	-2.075393	0.000000	-10.000000	0.175000	-12.983334	30.833334	1023.000000	1023.000000	2046.000000
13.960000	-0.032241	-19.054298	-4.595626	-6.398579	-5.884863	-2.175232	0.000000	-10.000000	0.158333	-12.250000	26.500000	1023.000000	1023.000000	2046.000000
13.980000	-0.032214	-19.038454	-4.490154	-6.403735	-5.922456	-2.222109	0.000000	-10.000000	0.133333	-11.366667	22.333334	1023.000000	1023.000000	2046.000000
14.000000	-0.031944	-18.878773	-4.384120	-6.328804	-5.921068	-2.244780	0.000000	-10.000000	0.116667	-10.466666	18.500000	1023.000000	1023.000000	2046.000000
14.020000	-0.031575	-18.660769	-4.252228	-6.304289	-5.903851	-2.200401	0.000000	-10.000000	0.100000	-9.766666	15.166667	1023.000000	1023.000000	2046.000000
14.040000	-0.031245	-18.465837	-4.266089	-6.229681	-5.807327	-2.162739	0.000000	-10.000000	0.100000	-9.083334	11.833333	1023.000000	1023.000000	2046.000000
14.060000	-0.030767	-18.183239	-4.065314	-6.273114	-5.847211	-1.997600	0.000000	-10.000000	0.091667	-8.300000	8.833333	1023.000000	1023.000000	2046.000000
14.080000	-0.030362	-17.943802	-4.024605	-6.163652	-5.769237	-1.986310	0.000000	-10.000000	0.075000	-7.466667	6.000000	1023.000000	1023.000000	2046.000000
14.100000	-0.029880	-17.658884	-3.911257	-6.158484	-5.740139	-1.849003	0.000000	-10.000000	0.066667	-6.700000	3.666667	1023.000000	1023.000000	2046.000000
14.120000	-0.029294	-17.312887	-3.800256	-6.055032	-5.663253	-1.794347	0.000000	-10.000000	0.058333	-6.150000	1.666667	1023.000000	1023.000000	2046.000000
14.140000	-0.028869	-17.061373	-3.717199	-6.047233	-5.611767	-1.685174	0.000000	-10.000000	0.058333	-5.683333	0.000000	1023.000000	1023.000000	2046.000000
14.160000	-0.028486	-16.835403	-3.655656	-6.024338	-5.567331	-1.588080	0.000000	-10.000000	0.050000	-5.316667	-1.666667	1023.000000	1023.000000	2046.000000
14.180000	-0.028113	-16.615074	-3.549948	-5.906641	-5.569324	-1.589160	0.000000	-10.000000	0.050000	-4.983334	-3.500000	1023.000000	1023.000000	2046.000000
14.200000	-0.027779	-16.417192	-3.540375	-5.886475	-5.476608	-1.513734	0.000000	-10.000000	0.050000	-4.716667	-5.166667	1023.000000	1023.000000	2046.000000
14.220000	-0.027348	-16.162443	-3.445636	-5.811672	-5.448193	-1.456944	0.000000	-10.000000	0.050000	-4.450000	-6.833333	1023.000000	1023.000000	2046.000000
14.240000	-0.027051	-15.987054	-3.388282	-5.762485	-5.414750	-1.421538	0.000000	-10.000000	0.050000	-4.183333	-8.166667	1023.000000	1023.000000	2046.000000
14.260000	-0.026628	-15.737013	-3.323698	-5.749267	-5.347950	-1.316097	0.000000	-10.000000	0.050000	-3.933333	-9.666667	1023.000000	1023.000000	2046.000000
14.280000	-0.026247	-15.511847	-3.242842	-5.665573	-5.310489	-1.292942	0.000000	-10.000000	0.050000	-3.666667	-11.000000	1023.000000	1023.000000	2046.000000
14.300000	-0.025972	-15.349670	-3.237392	-5.630972	-5.233578	-1.247728	0.000000	-10.000000	0.050000	-3.400000	-12.333333	1023.000000	1023.000000	2046.000000
14.320000	-0.025568	-15.110599	-3.109903	-5.606983	-5.242280	-1.151433	0.000000	-10.000000	0.050000	-3.050000	-13.500000	1023.000000	1023.000000	2046.000000
14.340000	-0.025290	-14.946207	-3.095771	-5.496594	-5.179581	-1.174260	0.000000	-10.000000	0.050000	-2.600000	-14.500000	1023.000000	1023.000000	2046.000000
14.360000	-0.025035	-14.795580	-3.050713	-5.472598	-5.142956	-1.129312	0.000000	-10.000000	0.050000	-2.100000	-15.333333	1023.000000	1023.000000	2046.000000
14.380000	-0.024593	-14.534493	-2.975731	-5.430893	-5.090671	-1.037198	0.000000	-10.000000	0.050000	-1.616667	-15.833333	1023.000000	1023.000000	2046.000000
14.400000	-0.024256	-14.335081	-2.909981	-5.389999	-5.068360	-0.966741	0.000000	-10.000000	0.050000	-0.933333	-16.000000	1023.000000	1023.000000	2046.000000
14.420000	-0.023838	-14.088028	-2.856771	-5.329871	-4.987732	-0.913655	0.000000	-10.000000	0.050000	-0.400000	-16.000000	1023.000000	1023.000000	2046.000000
14.440000	-0.023575	-13.932939	-2.791743	-5.326153	-4.973837	-0.841204	0.000000	-10.000000	0.050000	0.000000	-16.000000	1023.000000	1023.000000	2046.000000
14.460000	-0.023264	-13.749271	-2.756270	-5.244454	-4.922609	-0.825939	0.000000	-10.000000	0.050000	0.000000	-16.000000	1023.000000	1023.000000	2046.000000
14.480000	-0.022956	-13.566893	-2.727732	-5.241806	-4.874787	-0.722568	0.000000	-10.000000	0.050000	0.000000	-16.000000	1023.000000	1023.000000	2046.000000
14.500000	-0.022662	-13.393369	-2.639435	-5.146465	-4.870705	-0.736763	0.000000	-10.000000	0.050000	0.000000	-16.000000	1023.000000	1023.000000	2046.000000
14.520000	-0.022483	-13.287373	-2.642236	-5.156312	-4.821170	-0.667654	0.000000	-10.000000	0.050000	0.000000	-16.000000	1023.000000	1023.000000	2046.000000
14.540000	-0.022104	-13.063740	-2.540815	-5.114412	-4.812525	-0.595988	0.000000	-10.000000	0.058333	0.000000	-16.000000	1023.000000	1023.000000	2046.000000
14.560000	-0.021816	-12.893061	-2.545117	-5.051844	-4.738912	-0.557188	0.000000	-10.000000	0.058333	0.000000	-16.000000	1023.000000	1023.000000	2046.000000
14.580000	-0.021584	-12.756214	-2.493765	-5.060791	-4.728030	-0.473628	0.000000	-10.000000	0.058333	0.000000	-16.000000	1023.000000	1023.000000	2046.000000
14.600000	-0.021300	-12.588593	-2.420455	-4.980697	-4.724407	-0.463033	0.000000	-10.000000	0.050000	0.000000	-16.000000	1023.000000	1023.000000	2046.000000
14.620000	-0.021091	-12.464640	-2.356802	-4.981905	-4.735871	-0.390061	0.000000	-10.000000	0.050000	0.000000	-16.000000	1023.000000	1023.000000	2046.000000
14.640000	-0.020759	-12.268468	-2.310167	-4.851777	-4.669177	-0.437348	0.000000	-10.000000	0.041667	0.000000	-16.000000	1023.000000	1023.000000	2046.000000
14.660000	-0.020602	-12.175491	-2.321017	-4.905303	-4.634132	-0.315040	0.000000	-10.000000	0.033333	0.000000	-16.000000	1023.000000	1023.000000	2046.000000
14.680000	-0.020812	-12.299644	-2.393667	-4.872448	-4.653504	-0.380025	0.000000	-10.000000	0.033333	0.600000	-16.000000	1023.000000	1023.000000	2046.000000
14.700000	-0.021483	-12.696342	-2.416855	-4.964554	-4.834309	-0.480623	0.000000	-10.000000	0.041667	1.466667	-16.000000	1023.000000	1023.000000	2046.000000
14.720000	-0.022477	-13.283719	-2.532380	-4.982806	-4.997102	-0.771431	0.000000	-10.000000	0.041667	2.633333	-16.000000	1023.000000	1023.000000	2046.000000
14.740000	-0.023540	-13.912325	-2.563725	-5.037966	-5.233917	-1.076717	0.000000	-10.000000	0.025000	3.466667	-16.000000	1023.000000	1023.000000	2046.000000
14.760000	-0.024181	-14.291073	-2.624250	-5.109632	-5.296866	-1.260325	0.000000	-10.000000	0.008333	4.333333	-16.000000	1023.000000	1023.000000	2046.000000
14.780000	-0.024153	-14.274487	-2.622688	-4.953666	-5.273959	-1.424174	0.000000	-10.000000	0.000000	5.033333	-16.000000	1023.000000	1023.000000	2046.000000
14.800000	-0.023536	-13.910018	-2.451484	-4.829015	-5.318084	-1.311435	0.000000	-10.000000	0.000000	5.583333	-16.000000	1023.000000	1023.000000	2046.000000
14.820000	-0.022558	-13.331530	-2.381521	-4.599018	-5.212577	-1.138415	0.000000	-10.000000	0.000000	6.150000	-16.000000	1023.000000	1023.000000	2046.000000
14.840000	-0.021731	-12.843161	-2.422094	-4.340318	-5.116507	-0.964242	0.000000	-10.000000	0.000000	6.800000	-16.000000	1023.000000	1023.000000	2046.000000
14.860000	-0.021867	-12.923115	-2.505246	-4.230731	-5.245859	-0.941280	0.000000	-10.000000	-0.008333	7.800000	-16.000000	1023.000000	1023.000000	2046.000000
14.880000	-0.023213	-13.718802	-2.779764	-4.413403	-5.428276	-1.097360	0.000000	-10.000000	-0.016667	8.916667	-16.000000	1023.000000	1023.000000	2046.000000
14.900000	-0.025609	-15.134707	-3.240022	-4.865421	-5.637998	-1.391265	0.000000	-10.000000	-0.050000	10.633333	-16.000000	1023.000000	1023.000000	2046.000000
14.920000	-0.028394	-16.781063	-3.731814	-5.188278	-5.926259	-1.934713	0.000000	-10.000000	-0.091667	12.616667	-3.000000	1023.000000	1023.000000	2046.000000
14.940000	-0.030517	-18.035267	-4.065740	-5.468862	-6.184805	-2.315861	0.000000	-10.000000	-0.150000	14.700000	11.333333	1023.000000	1023.000000	2046.000000
14.960000	-0.031791	-18.788198	-4.362795	-5.669344	-6.239426	-2.516634	0.000000	-10.000000	-0.183333	15.983334	27.333334	1023.000000	1023.000000	2046.000000
14.980000	-0.032426	-19.164007	-4.462562	-5.765867	-6.355503	-2.580075	0.000000	-10.000000	-0.191667	16.883333	32.166668	1023.000000	1023.000000	2046.000000
15.000000	-0.032743	-19.351011	-4.539254	-5.751632	-6.395558	-2.664567	0.000000	-10.000000	-0.191667	17.350000	37.666668	1023.000000	1023.000000	2046.000000
15.020000	-0.032784	-19.375288	-4.602372	-5.741098	-6.417367	-2.614452	0.000000	-10.000000	-0.200000	18.350000	43.500000	1023.000000	1023.000000	2046.000000
15.040000	-0.032555	-19.239962	-4.568103	-5.778184	-6.406197	-2.487476	0.000000	-10.000000	-0.233333	19.283333	49.500000	1023.000000	1023.000000	2046.000000
15.060000	-0.031904	-18.855141	-4.547756	-5.616071	-6.271005	-2.420310	0.000000	-10.000000	-0.258333	20.683334	55.666668	1023.000000	1023.000000	2046.000000
15.080000	-0.031258	-18.473238	-4.460392	-5.502688	-6.170813	-2.339346	0.000000	-10.000000	-0.308333	21.683334	62.166668	1023.000000	1023.000000	2046.000000
15.100000	-0.030470	-18.007950	-4.315227	-5.362762	-6.080014	-2.249947	0.000000	-10.000000	-0.333333	22.916668	69.333336	1023.000000	1023.000000	2046.000000
15.120000	-0.029592	-17.489063	-4.224296	-5.277691	-5.927480	-2.059597	0.000000	-10.000000	-0.375000	23.666668	76.666664	1023.000000	1023.000000	2046.000000
15.140000	-0.028289	-16.718792	-4.030108	-5.170904	-5.709792	-1.807988	0.000000	-10.000000	-0.391667	24.766666	84.666664	1023.000000	1023.000000	2046.000000
15.160000	-0.027143	-16.041588	-3.880631	-5.024572	-5.487035	-1.649350	0.000000	-10.000000	-0.416667	25.483334	92.666664	1023.000000	1023.000000	2046.000000
15.180000	-0.025918	-15.317375	-3.689149	-4.990784	-5.291875	-1.345567	0.000000	-10.000000	-0.433333	26.583334	101.166664	1023.000000	1023.000000	2046.000000
15.200000	-0.024601	-14.539175	-3.538776	-4.810024	-5.007870	-1.182504	0.000000	-10.000000	-0.441667	27.316668	109.666664	1023.000000	1023.000000	2046.000000
15.220000	-0.023052	-13.623866	-3.288475	-4.850121	-4.683926	-0.801343	0.000000	-10.000000	-0.466667	27.933334	118.666664	1023.000000	1023.000000	2046.000000
15.240000	-0.021301	-12.588893	-3.002028	-4.714021	-4.379071	-0.493772	0.000000	-10.000000	-0.483333	28.466667	128.000000	1023.000000	1023.000000	2046.000000
15.260000	-0.020076	-11.865166	-2.956772	-4.742741	-3.976179	-0.189473	0.000000	-10.000000	-0.516667	28.833334	137.333328	1023.000000	1023.000000	2046.000000
15.280000	-0.019211	-11.353754	-2.935188	-4.867023	-3.680431	0.128887	0.000000	-10.000000	-0.533333	29.333334	146.833328	1023.000000	1023.000000	2046.000000
15.300000	-0.019033	-11.248572	-2.962170	-4.883265	-3.541297	0.138161	0.000000	-10.000000	-0.533333	29.516666	156.500000	1023.000000	1023.000000	2046.000000
15.320000	-0.018930	-11.187580	-2.982934	-4.928162	-3.434053	0.157568	0.000000	-10.000000	-0.508333	29.583334	166.500000	1023.000000	1023.000000	2046.000000
15.340000	-0.018388	-10.867111	-2.885952	-4.835278	-3.318279	0.172398	0.000000	-10.000000	-0.491667	29.416668	176.500000	1023.000000	1023.000000	2046.000000
15.360000	-0.017751	-10.490818	-2.667245	-4.806202	-3.280180	0.262808	0.000000	-10.000000	-0.500000	29.150000	186.333328	1023.000000	1023.000000	2046.000000
15.380000	-0.016838	-9.951163	-2.418375	-4.643857	-3.172443	0.283512	0.000000	-10.000000	-0.516667	29.250000	196.000000	1023.000000	1023.000000	2046.000000
15.400000	-0.015980	-9.444250	-2.174473	-4.533220	-3.073129	0.336573	0.000000	-10.000000	-0.541667	29.566668	205.666672	1023.000000	1023.000000	2046.000000
15.420000	-0.014812	-8.753608	-1.928392	-4.340204	-2.945350	0.460338	0.000000	-10.000000	-0.558333	30.133333	215.500000	1023.000000	1023.000000	2046.000000
15.440000	-0.013317	-7.870345	-1.718033	-4.211232	-2.681446	0.740366	0.000000	-10.000000	-0.566667	30.400002	225.500000	1023.000000	1023.000000	2046.000000
15.460000	-0.011569	-6.837554	-1.409793	-3.882827	-2.464124	0.919191	0.000000	-10.000000	-0.558333	30.466667	235.500000	1023.000000	1023.000000	2046.000000
15.480000	-0.009990	-5.904158	-1.174747	-3.795759	-2.217268	1.283615	0.000000	-10.000000	-0.558333	30.400000	245.500000	1023.000000	1023.000000	2046.000000
15.500000	-0.008178	-4.833200	-0.851601	-3.454621	-1.980770	1.453793	0.000000	-10.000000	-0.558333	30.383333	255.666672	1023.000000	1023.000000	2046.000000
15.520000	-0.006622	-3.913442	-0.685091	-3.338759	-1.699818	1.810226	0.000000	-10.000000	-0.575000	30.566668	266.000000	1023.000000	1023.000000	2046.000000
15.540000	-0.004856	-2.869731	-0.374393	-3.008335	-1.487499	2.000496	0.000000	-10.000000	-0.583333	30.866667	276.333344	1023.000000	1023.000000	2046.000000
15.560000	-0.003431	-2.027505	-0.210845	-2.907533	-1.229845	2.320718	0.000000	-10.000000	-0.591667	31.066668	286.500000	1023.000000	1023.000000	2046.000000
15.580000	-0.001767	-1.044174	0.057156	-2.648891	-0.984934	2.532495	0.000000	-10.000000	-0.575000	31.016666	296.833344	1023.000000	1023.000000	2046.000000
15.600000	-0.000451	-0.266557	0.277848	-2.505118	-0.804525	2.765238	0.000000	-10.000000	-0.566667	30.833334	307.166656	1023.000000	1023.000000	2046.000000
15.620000	0.001244	0.735198	0.500615	-2.242503	-0.527950	3.005035	0.000000	-10.000000	-0.558333	30.816668	317.500000	1023.000000	1023.000000	2046.000000
15.640000	0.002683	1.585837	0.731931	-2.036091	-0.328816	3.218813	0.000000	-10.000000	-0.575000	30.700001	327.666656	1023.000000	1023.000000	2046.000000
15.660000	0.004287	2.533577	0.950572	-1.820254	-0.068702	3.471961	0.000000	-10.000000	-0.575000	30.716667	338.000000	1023.000000	1023.000000	2046.000000
15.680000	0.005626	3.325201	1.207780	-1.615493	0.071133	3.661780	0.000000	-10.000000	-0.575000	30.583334	348.333344	1023.000000	1023.000000	2046.000000
15.700000	0.007180	4.243227	1.387547	-1.413381	0.358629	3.910433	0.000000	-10.000000	-0.566667	30.550001	358.500000	1023.000000	1023.000000	2046.000000
15.720000	0.008379	4.952075	1.597672	-1.189591	0.511923	4.032070	0.000000	-10.000000	-0.575000	30.166668	368.500000	1023.000000	1023.000000	2046.000000
15.740000	0.009822	5.804752	1.781034	-1.058776	0.757875	4.324619	0.000000	-10.000000	-0.583333	29.966667	378.500000	1023.000000	1023.000000	2046.000000
15.760000	0.011033	6.520370	2.034397	-0.837815	0.869899	4.453888	0.000000	-10.000000	-0.583333	29.800001	388.500000	1023.000000	1023.000000	2046.000000
15.780000	0.012318	7.280045	2.143569	-0.656524	1.143371	4.649630	0.000000	-10.000000	-0.583333	29.783335	398.500000	1023.000000	1023.000000	2046.000000
15.800000	0.013652	8.068257	2.397216	-0.498215	1.306771	4.862485	0.000000	-10.000000	-0.591667	29.916668	408.500000	1023.000000	1023.000000	2046.000000
15.820000	0.014848	8.774999	2.524823	-0.266581	1.518513	4.998243	0.000000	-10.000000	-0.600000	29.966667	418.500000	1023.000000	1023.000000	2046.000000
15.840000	0.016089	9.508482	2.749682	-0.165114	1.673609	5.250304	0.000000	-10.000000	-0.583333	29.983334	428.500000	1023.000000	1023.000000	2046.000000
15.860000	0.017318	10.234812	2.887767	0.110438	1.922905	5.313701	0.000000	-10.000000	-0.575000	29.616667	438.500000	1023.000000	1023.000000	2046.000000
15.880000	0.018391	10.869275	3.072732	0.223178	2.035217	5.538148	0.000000	-10.000000	-0.541667	29.366667	448.500000	1023.000000	1023.000000	2046.000000
15.900000	0.019570	11.566059	3.251202	0.424999	2.213835	5.676024	0.000000	-10.000000	-0.541667	29.116667	458.500000	1023.000000	1023.000000	2046.000000
15.920000	0.020662	12.211385	3.415606	0.567722	2.375337	5.852721	0.000000	-10.000000	-0.533333	29.083334	468.333344	1023.000000	1023.000000	2046.000000
15.940000	0.021462	12.684166	3.503177	0.727921	2.493656	5.959413	0.000000	-10.000000	-0.550000	28.916666	478.000000	1023.000000	1023.000000	2046.000000
15.960000	0.022038	13.024528	3.591237	0.811607	2.550440	6.071243	0.000000	-10.000000	-0.558333	29.066668	487.666656	1023.000000	1023.000000	2046.000000
15.980000	0.021786	12.875480	3.598658	0.846455	2.495641	5.934726	0.000000	-10.000000	-0.575000	29.266666	497.333344	1023.000000	1023.000000	2046.000000
16.000000	0.021684	12.814979	3.640452	0.949565	2.464354	5.760607	0.000000	-10.000000	-0.575000	29.800001	507.000000	1023.000000	1023.000000	2046.000000
16.020000	0.021756	12.857551	3.769740	1.039542	2.423020	5.625248	0.000000	-10.000000	-0.583333	29.983334	516.666687	1023.000000	1023.000000	2046.000000
16.040001	0.022425	13.253130	4.022211	1.139656	2.433022	5.658242	0.000000	-10.000000	-0.583333	30.066668	526.500000	1023.000000	1023.000000	2046.000000
16.059999	0.023972	14.167290	4.277725	1.474517	2.684603	5.730444	0.000000	-10.000000	-0.583333	29.950001	536.500000	1023.000000	1023.000000	2046.000000
16.080000	0.025897	15.305339	4.621141	1.833272	2.891751	5.959175	0.000000	-10.000000	-0.575000	29.733334	546.500000	1023.000000	1023.000000	2046.000000
16.100000	0.028276	16.711117	4.993326	2.370878	3.121352	6.225561	0.000000	-10.000000	-0.533333	29.350000	556.500000	1023.000000	1023.000000	2046.000000
16.120001	0.029884	17.661274	5.142258	2.743791	3.286555	6.488669	0.000000	-10.000000	-0.500000	28.783333	566.500000	1023.000000	1023.000000	2046.000000
16.139999	0.029568	17.474733	4.972030	2.823975	3.253145	6.425583	0.000000	-10.000000	-0.466667	28.150000	576.333313	1023.000000	1023.000000	2046.000000
16.160000	0.027068	15.997110	4.455790	2.515736	2.974341	6.051243	0.000000	-10.000000	-0.466667	27.733334	586.000000	1023.000000	1023.000000	2046.000000
16.180000	0.023459	13.864522	3.904504	2.111425	2.492133	5.356459	0.000000	-10.000000	-0.441667	27.416668	595.333313	1023.000000	1023.000000	2046.000000
16.200001	0.020848	12.321341	3.404827	1.709309	2.241297	4.965909	0.000000	-10.000000	-0.408333	27.016666	604.500000	1023.000000	1023.000000	2046.000000
16.219999	0.019227	11.363076	3.139267	1.578656	2.023769	4.621384	0.000000	-10.000000	-0.383333	26.166668	613.500000	1023.000000	1023.000000	2046.000000
16.240000	0.018537	10.955215	2.981636	1.406183	1.979499	4.587897	0.000000	-10.000000	-0.408333	25.583334	622.333313	1023.000000	1023.000000	2046.000000
16.260000	0.018271	10.798002	2.953883	1.472403	1.922667	4.449049	0.000000	-10.000000	-0.433333	25.533335	631.000000	1023.000000	1023.000000	2046.000000
16.280001	0.018227	10.772052	2.924119	1.350848	1.946998	4.550086	0.000000	-10.000000	-0.450000	25.850000	639.500000	1023.000000	1023.000000	2046.000000
16.299999	0.018431	10.892937	2.994467	1.462368	1.911086	4.525015	0.000000	-10.000000	-0.425000	26.016666	648.166687	1023.000000	1023.000000	2046.000000
16.320000	0.018658	11.026958	3.011831	1.449355	1.981700	4.584072	0.000000	-10.000000	-0.400000	25.666668	656.833313	1023.000000	1023.000000	2046.000000
16.340000	0.019295	11.403541	3.122836	1.638741	2.070058	4.571906	0.000000	-10.000000	-0.366667	25.033335	665.500000	1023.000000	1023.000000	2046.000000
16.360001	0.019893	11.756850	3.231994	1.751135	2.151459	4.622262	0.000000	-10.000000	-0.358333	24.366667	673.833313	1023.000000	1023.000000	2046.000000
16.379999	0.020914	12.360429	3.385493	1.950593	2.326815	4.697529	0.000000	-10.000000	-0.350000	23.916668	682.000000	1023.000000	1023.000000	2046.000000
16.400000	0.021717	12.834771	3.531943	1.998867	2.440817	4.863144	0.000000	-10.000000	-0.350000	23.966667	690.000000	1023.000000	1023.000000	2046.000000
16.420000	0.022888	13.526628	3.754868	2.213745	2.590358	4.967659	0.000000	-10.000000	-0.350000	23.933334	698.000000	1023.000000	1023.000000	2046.000000
16.440001	0.023905	14.128004	3.876076	2.328808	2.794994	5.128125	0.000000	-10.000000	-0.350000	24.266666	706.000000	1023.000000	1023.000000	2046.000000
16.459999	0.025041	14.799379	3.933920	2.460461	3.052766	5.352233	0.000000	-10.000000	-0.341667	24.283335	714.166687	1023.000000	1023.000000	2046.000000
16.480000	0.025839	15.270672	4.023992	2.542725	3.201357	5.502597	0.000000	-10.000000	-0.333333	24.083334	722.500000	1023.000000	1023.000000	2046.000000
16.500000	0.027002	15.958365	4.145191	2.631384	3.451751	5.730039	0.000000	-10.000000	-0.308333	23.550001	730.833313	1023.000000	1023.000000	2046.000000
16.520000	0.027946	16.516016	4.152174	2.580382	3.751734	6.031727	0.000000	-10.000000	-0.275000	22.733334	738.666687	1023.000000	1023.000000	2046.000000
16.540001	0.028968	17.119854	4.179302	2.496238	4.081620	6.362695	0.000000	-10.000000	-0.233333	21.950001	746.333313	1023.000000	1023.000000	2046.000000
16.559999	0.029330	17.333818	4.069180	2.342664	4.367382	6.554591	0.000000	-10.000000	-0.208333	21.049999	753.666687	1023.000000	1023.000000	2046.000000
16.580000	0.029492	17.429527	3.942286	2.263211	4.581273	6.642757	0.000000	-10.000000	-0.200000	20.250000	761.000000	1023.000000	1023.000000	2046.000000
16.600000	0.029146	17.225023	3.856798	2.137592	4.622524	6.608109	0.000000	-10.000000	-0.200000	19.616667	767.833313	1023.000000	1023.000000	2046.000000
16.620001	0.029182	17.246513	3.861410	2.153482	4.703225	6.528397	0.000000	-10.000000	-0.191667	19.050001	774.500000	1023.000000	1023.000000	2046.000000
16.639999	0.029259	17.292353	3.989918	2.175929	4.705122	6.421384	0.000000	-10.000000	-0.191667	18.816668	781.000000	1023.000000	1023.000000	2046.000000
16.660000	0.029914	17.679337	4.248437	2.238349	4.764733	6.427818	0.000000	-10.000000	-0.191667	18.850000	787.333313	1023.000000	1023.000000	2046.000000
16.680000	0.030681	18.132578	4.471827	2.321203	4.884411	6.455136	0.000000	-10.000000	-0.200000	18.733334	793.500000	1023.000000	1023.000000	2046.000000
16.700001	0.032070	18.953655	4.783007	2.577075	5.035609	6.557963	0.000000	-10.000000	-0.200000	18.683334	799.833313	1023.000000	1023.000000	2046.000000
16.719999	0.033529	19.815603	5.041802	2.732764	5.242408	6.798631	0.000000	-10.000000	-0.200000	18.400000	806.166687	1023.000000	1023.000000	2046.000000
16.740000	0.034955	20.658197	5.300502	2.909061	5.405437	7.043198	0.000000	-10.000000	-0.200000	18.383333	812.500000	1023.000000	1023.000000	2046.000000
16.760000	0.036617	21.640388	5.510954	3.190490	5.663600	7.275345	0.000000	-10.000000	-0.200000	18.550001	818.500000	1023.000000	1023.000000	2046.000000
16.780001	0.037901	22.399376	5.754920	3.332940	5.790024	7.521492	0.000000	-10.000000	-0.200000	18.966667	824.500000	1023.000000	1023.000000	2046.000000
16.799999	0.039434	23.305758	5.918234	3.587286	6.079025	7.721213	0.000000	-10.000000	-0.200000	19.100000	830.833313	1023.000000	1023.000000	2046.000000
16.820000	0.040591	23.989267	6.133801	3.678184	6.222441	7.954841	0.000000	-10.000000	-0.183333	18.700001	837.166687	1023.000000	1023.000000	2046.000000
16.840000	0.041685	24.635830	6.296834	3.870986	6.374814	8.093197	0.000000	-10.000000	-0.150000	17.916666	843.500000	1023.000000	1023.000000	2046.000000
16.860001	0.042768	25.275684	6.477433	3.974562	6.539669	8.284021	0.000000	-10.000000	-0.116667	16.966667	849.500000	1023.000000	1023.000000	2046.000000
16.879999	0.043763	25.864225	6.613052	4.163035	6.698043	8.390095	0.000000	-10.000000	-0.091667	16.016666	855.333313	1023.000000	1023.000000	2046.000000
16.900000	0.044712	26.424618	6.782467	4.237724	6.835904	8.568523	0.000000	-10.000000	-0.075000	14.983334	860.833313	1023.000000	1023.000000	2046.000000
16.920000	0.045826	27.083233	6.972592	4.434730	7.012662	8.663249	0.000000	-10.000000	-0.066667	14.283334	866.000000	1023.000000	1023.000000	2046.000000
16.940001	0.047049	27.806080	7.228872	4.544542	7.198999	8.833668	0.000000	-10.000000	-0.075000	13.666667	871.000000	1023.000000	1023.000000	2046.000000
16.959999	0.048628	28.739069	7.498556	4.771906	7.435477	9.033129	0.000000	-10.000000	-0.075000	13.250000	875.666687	1023.000000	1023.000000	2046.000000
16.980000	0.049466	29.234598	7.635681	4.951829	7.536099	9.110988	0.000000	-10.000000	-0.075000	13.033334	880.333313	1023.000000	1023.000000	2046.000000
17.000000	0.050288	29.720007	7.767656	5.110452	7.644804	9.197095	0.000000	-10.000000	-0.075000	12.883333	884.666687	1023.000000	1023.000000	2046.000000
17.020000	0.050555	29.878296	7.867588	5.163793	7.625260	9.221655	0.000000	-10.000000	-0.066667	12.550000	889.000000	1023.000000	1023.000000	2046.000000
17.040001	0.051377	30.363911	8.030914	5.295031	7.735513	9.302453	0.000000	-10.000000	-0.041667	11.883333	893.000000	1023.000000	1023.000000	2046.000000
17.059999	0.052245	30.877010	8.124594	5.542625	7.855541	9.354250	0.000000	-10.000000	-0.016667	10.983334	897.000000	1023.000000	1023.000000	2046.000000
17.080000	0.053119	31.393591	8.230340	5.735201	7.910572	9.517478	0.000000	-10.000000	-0.008333	10.100000	901.000000	1023.000000	1023.000000	2046.000000
17.100000	0.053523	31.632008	8.290293	5.982980	7.822029	9.536705	0.000000	-10.000000	-0.008333	9.500000	904.666687	1023.000000	1023.000000	2046.000000
17.120001	0.053354	31.532202	8.237862	6.109867	7.724600	9.459873	0.000000	-10.000000	0.000000	9.083334	908.000000	1023.000000	1023.000000	2046.000000
17.139999	0.051739	30.577595	7.990212	5.895374	7.459433	9.232575	0.000000	-10.000000	0.000000	8.733334	911.000000	1023.000000	1023.000000	2046.000000
17.160000	0.048544	28.689554	7.389093	5.485972	7.117162	8.697329	0.000000	-10.000000	0.008333	8.100000	914.000000	1023.000000	1023.000000	2046.000000
17.180000	0.045034	26.614889	6.893167	5.027173	6.584402	8.110147	0.000000	-10.000000	0.016667	6.633334	916.833313	1023.000000	1023.000000	2046.000000
17.200001	0.042207	24.944092	6.362601	4.686141	6.259075	7.636275	0.000000	-10.000000	0.025000	5.016667	919.333313	1023.000000	1023.000000	2046.000000
17.219999	0.040209	23.763254	6.043330	4.413302	5.951321	7.355301	0.000000	-10.000000	0.033333	2.883333	921.333313	1023.000000	1023.000000	2046.000000
17.240000	0.038875	22.975323	5.826227	4.268523	5.750679	7.129894	0.000000	-10.000000	0.033333	1.416667	922.500000	1023.000000	1023.000000	2046.000000
17.260000	0.038047	22.485981	5.704078	4.072130	5.599502	7.110271	0.000000	-10.000000	0.041667	-0.066667	923.000000	1023.000000	1023.000000	2046.000000
17.280001	0.037266	22.024014	5.639650	4.006358	5.408745	6.969260	0.000000	-10.000000	0.041667	-1.383333	923.000000	1023.000000	1023.000000	2046.000000
17.299999	0.036834	21.768797	5.526359	3.931393	5.379702	6.931342	0.000000	-10.000000	0.050000	-2.616667	923.000000	1023.000000	1023.000000	2046.000000
17.320000	0.036531	21.589643	5.545513	3.954423	5.261170	6.828537	0.000000	-10.000000	0.050000	-3.383333	923.000000	1023.000000	1023.000000	2046.000000
17.340000	0.036368	21.493217	5.504494	3.935264	5.244250	6.809209	0.000000	-10.000000	0.050000	-3.416667	923.000000	1023.000000	1023.000000	2046.000000
17.360001	0.036475	21.556623	5.605656	3.981562	5.178005	6.791400	0.000000	-10.000000	0.050000	-3.100000	923.000000	1023.000000	1023.000000	2046.000000
17.379999	0.036675	21.675060	5.628343	4.014095	5.203221	6.829401	0.000000	-10.000000	0.050000	-2.800000	923.000000	1023.000000	1023.000000	2046.000000
17.400000	0.036813	21.756330	5.635035	4.079664	5.237638	6.803995	0.000000	-10.000000	0.050000	-2.566667	923.000000	1023.000000	1023.000000	2046.000000
17.420000	0.037289	22.037743	5.752210	4.121718	5.266051	6.897763	0.000000	-10.000000	0.050000	-2.283333	923.000000	1023.000000	1023.000000	2046.000000
17.440001	0.037720	22.292671	5.829061	4.198225	5.316635	6.948750	0.000000	-10.000000	0.050000	-2.033333	923.000000	1023.000000	1023.000000	2046.000000
17.459999	0.038031	22.476152	5.748966	4.197187	5.446107	7.083893	0.000000	-10.000000	0.050000	-2.233333	923.000000	1023.000000	1023.000000	2046.000000
17.480000	0.038370	22.676760	5.766482	4.167948	5.509829	7.232502	0.000000	-10.000000	0.050000	-2.883333	923.000000	1023.000000	1023.000000	2046.000000
17.500000	0.038882	22.979391	5.799960	4.170422	5.664894	7.344115	0.000000	-10.000000	0.050000	-3.516667	923.000000	1023.000000	1023.000000	2046.000000
17.520000	0.039357	23.260027	5.731735	4.070830	5.878026	7.579435	0.000000	-10.000000	0.050000	-3.883333	923.000000	1023.000000	1023.000000	2046.000000
17.540001	0.039306	23.229662	5.574515	3.817535	6.068619	7.768994	0.000000	-10.000000	0.050000	-3.950000	923.000000	1023.000000	1023.000000	2046.000000
17.559999	0.038775	22.915785	5.349948	3.556076	6.144933	7.864827	0.000000	-10.000000	0.050000	-4.050000	923.000000	1023.000000	1023.000000	2046.000000
17.580000	0.037785	22.330996	5.067445	3.352928	6.178869	7.731754	0.000000	-10.000000	0.050000	-4.283333	923.000000	1023.000000	1023.000000	2046.000000
17.600000	0.036882	21.797211	4.912231	3.147066	6.089405	7.648510	0.000000	-10.000000	0.058333	-4.850000	923.000000	1023.000000	1023.000000	2046.000000
17.620001	0.036272	21.436563	4.915493	3.042056	5.962348	7.516666	0.000000	-10.000000	0.058333	-5.866667	923.000000	1023.000000	1023.000000	2046.000000
17.639999	0.035960	21.252367	5.002945	3.068266	5.857501	7.323655	0.000000	-10.000000	0.058333	-6.783333	923.000000	1023.000000	1023.000000	2046.000000
17.660000	0.035983	21.266064	5.076301	3.077948	5.863276	7.248538	0.000000	-10.000000	0.058333	-7.233333	923.000000	1023.000000	1023.000000	2046.000000
17.680000	0.036555	21.604042	5.255332	3.130667	5.898167	7.319877	0.000000	-10.000000	0.066667	-6.966667	923.000000	1023.000000	1023.000000	2046.000000
17.700001	0.037249	22.014139	5.428663	3.244184	5.948010	7.393283	0.000000	-10.000000	0.075000	-6.266667	916.166687	1023.000000	1023.000000	2046.000000
17.719999	0.038081	22.505856	5.558392	3.367856	6.074278	7.505330	0.000000	-10.000000	0.058333	-4.850000	908.333313	1023.000000	1023.000000	2046.000000
17.740000	0.038971	23.032038	5.722109	3.501889	6.151278	7.656761	0.000000	-10.000000	0.041667	-3.700000	900.500000	1023.000000	1023.000000	2046.000000
17.760000	0.039744	23.488779	5.842232	3.629033	6.229018	7.788496	0.000000	-10.000000	0.033333	-2.116667	899.333313	1023.000000	1023.000000	2046.000000
17.780001	0.040554	23.967152	5.963991	3.680177	6.336389	7.986596	0.000000	-10.000000	0.050000	-1.166667	899.166687	1023.000000	1023.000000	2046.000000
17.799999	0.041273	24.392210	6.088058	3.814911	6.396297	8.092945	0.000000	-10.000000	0.058333	-0.550000	899.000000	1023.000000	1023.000000	2046.000000
17.820000	0.041714	24.652992	6.155287	3.788465	6.441601	8.267640	0.000000	-10.000000	0.058333	-1.300000	898.833313	1023.000000	1023.000000	2046.000000
17.840000	0.042223	24.954044	6.296178	3.949721	6.462592	8.245554	0.000000	-10.000000	0.050000	-2.716667	898.166687	1023.000000	1023.000000	2046.000000
17.860001	0.042967	25.393770	6.408122	3.941243	6.645062	8.399344	0.000000	-10.000000	0.050000	-4.200000	897.000000	1023.000000	1023.000000	2046.000000
17.879999	0.044225	26.136772	6.742413	4.183467	6.737514	8.473378	0.000000	-10.000000	0.050000	-5.166667	895.333313	1023.000000	1023.000000	2046.000000
17.900000	0.045443	26.856930	6.937921	4.312698	6.922896	8.683413	0.000000	-10.000000	0.050000	-5.700000	893.833313	1023.000000	1023.000000	2046.000000
17.920000	0.046328	27.379677	7.105247	4.566781	7.010387	8.697261	0.000000	-10.000000	0.058333	-5.950000	892.166687	1023.000000	1023.000000	2046.000000
17.940001	0.046884	27.708683	7.194376	4.685081	7.069180	8.760045	0.000000	-10.000000	0.066667	-6.233334	890.166687	1023.000000	1023.000000	2046.000000
17.959999	0.046984	27.767653	7.320638	4.666916	6.973991	8.806108	0.000000	-10.000000	0.083333	-6.766667	887.833313	1023.000000	1023.000000	2046.000000
17.980000	0.047571	28.114336	7.402071	4.774108	7.078243	8.859914	0.000000	-10.000000	0.091667	-7.533333	885.500000	1023.000000	1023.000000	2046.000000
18.000000	0.047806	28.253054	7.406364	4.943802	7.048783	8.854105	0.000000	-10.000000	0.108333	-8.483334	883.166687	1023.000000	1023.000000	2046.000000
18.020000	0.047854	28.281755	7.289728	5.024319	7.009480	8.958230	0.000000	-10.000000	0.125000	-9.566667	880.333313	1023.000000	1023.000000	2046.000000
18.040001	0.047338	27.976486	7.181213	5.135282	6.808781	8.851212	0.000000	-10.000000	0.141667	-10.833333	877.166687	1023.000000	1023.000000	2046.000000
18.059999	0.045686	27.000484	6.947233	4.938676	6.455843	8.658731	0.000000	-10.000000	0.166667	-12.266666	873.500000	1023.000000	1023.000000	2046.000000
18.080000	0.043087	25.464396	6.550591	4.694386	6.099417	8.120002	0.000000	-10.000000	0.200000	-13.633333	869.500000	1023.000000	1023.000000	2046.000000
18.100000	0.039487	23.336962	5.975775	4.140933	5.667763	7.552491	0.000000	-10.000000	0.241667	-15.166667	864.833313	1023.000000	1023.000000	2046.000000
18.120001	0.036019	21.286949	5.454153	3.669111	5.180415	6.983270	0.000000	-10.000000	0.283333	-16.666668	859.833313	1023.000000	1023.000000	2046.000000
18.139999	0.032985	19.494188	4.945271	3.296009	4.741406	6.511502	0.000000	-10.000000	0.308333	-18.150000	854.333313	1023.000000	1023.000000	2046.000000
18.160000	0.030713	18.151239	4.502536	3.030179	4.468351	6.150173	0.000000	-10.000000	0.333333	-19.066668	848.166687	1023.000000	1023.000000	2046.000000
18.180000	0.028935	17.100479	4.301652	2.855808	4.108916	5.834102	0.000000	-10.000000	0.350000	-19.616667	841.833313	1023.000000	1023.000000	2046.000000
18.200001	0.027344	16.160301	3.991853	2.631622	3.902715	5.634111	0.000000	-10.000000	0.375000	-20.233334	835.166687	1023.000000	1023.000000	2046.000000
18.219999	0.026276	15.528892	3.887122	2.449245	3.645974	5.546550	0.000000	-10.000000	0.408333	-21.266666	828.500000	1023.000000	1023.000000	2046.000000
18.240000	0.025130	14.851711	3.696129	2.295329	3.455312	5.404942	0.000000	-10.000000	0.450000	-22.600000	821.333313	1023.000000	1023.000000	2046.000000
18.260000	0.024161	14.279209	3.551250	2.185471	3.273623	5.268865	0.000000	-10.000000	0.491667	-24.016666	813.833313	1023.000000	1023.000000	2046.000000
18.280001	0.023473	13.872774	3.437278	2.034948	3.150053	5.250495	0.000000	-10.000000	0.533333	-25.133333	805.833313	1023.000000	1023.000000	2046.000000
18.299999	0.022916	13.543369	3.343702	2.037237	3.059872	5.102558	0.000000	-10.000000	0.558333	-26.016666	797.500000	1023.000000	1023.000000	2046.000000
18.320000	0.022356	13.212103	3.303597	1.958096	2.909599	5.040811	0.000000	-10.000000	0.600000	-26.683334	788.833313	1023.000000	1023.000000	2046.000000
18.340000	0.021926	12.958019	3.196572	1.866869	2.863517	5.031061	0.000000	-10.000000	0.608333	-27.200001	779.833313	1023.000000	1023.000000	2046.000000
18.360001	0.021772	12.867500	3.217953	1.853236	2.809456	4.986856	0.000000	-10.000000	0.633333	-27.666666	770.666687	1023.000000	1023.000000	2046.000000
18.379999	0.021389	12.640848	3.083359	1.724784	2.808433	5.024273	0.000000	-10.000000	0.641667	-28.066668	761.500000	1023.000000	1023.000000	2046.000000
18.400000	0.021140	12.493471	3.023587	1.631287	2.772423	5.066175	0.000000	-10.000000	0.666667	-28.500000	752.166687	1023.000000	1023.000000	2046.000000
18.420000	0.020973	12.395125	2.900138	1.510568	2.869330	5.115090	0.000000	-10.000000	0.683333	-28.933334	742.666687	1023.000000	1023.000000	2046.000000
18.440001	0.020943	12.377434	2.846724	1.308746	2.935803	5.286161	0.000000	-10.000000	0.691667	-29.150002	733.000000	1023.000000	1023.000000	2046.000000
18.459999	0.020705	12.236508	2.723802	1.069758	3.018584	5.424365	0.000000	-10.000000	0.691667	-29.283335	723.333313	1023.000000	1023.000000	2046.000000
18.480000	0.019634	11.603428	2.357137	0.816207	3.073248	5.356835	0.000000	-10.000000	0.691667	-29.300001	713.500000	1023.000000	1023.000000	2046.000000
18.500000	0.017706	10.464287	1.967810	0.363029	2.900132	5.233317	0.000000	-10.000000	0.691667	-29.300001	703.500000	1023.000000	1023.000000	2046.000000
18.520000	0.016251	9.604529	1.639202	0.068470	2.828566	5.068292	0.000000	-10.000000	0.700000	-29.466667	693.833313	1023.000000	1023.000000	2046.000000
18.540001	0.014861	8.782880	1.513626	-0.122571	2.555922	4.835904	0.000000	-10.000000	0.716667	-29.783335	684.166687	1023.000000	1023.000000	2046.000000
18.559999	0.013881	8.203587	1.349992	-0.321978	2.459784	4.715789	0.000000	-10.000000	0.750000	-30.366667	674.333313	1023.000000	1023.000000	2046.000000
18.580000	0.013104	7.744578	1.402927	-0.411177	2.217795	4.535034	0.000000	-10.000000	0.783333	-30.650002	664.000000	1023.000000	1023.000000	2046.000000
18.600000	0.012529	7.404621	1.449804	-0.473121	2.039203	4.388735	0.000000	-10.000000	0.791667	-30.750000	653.666687	1023.000000	1023.000000	2046.000000
18.620001	0.012255	7.242429	1.449249	-0.548250	1.984155	4.357275	0.000000	-10.000000	0.783333	-30.850000	643.500000	1023.000000	1023.000000	2046.000000
18.639999	0.012136	7.172352	1.516658	-0.573393	1.887717	4.341371	0.000000	-10.000000	0.783333	-30.833334	633.166687	1023.000000	1023.000000	2046.000000
18.660000	0.012100	7.150858	1.526291	-0.564852	1.854207	4.335212	0.000000	-10.000000	0.783333	-30.950001	622.833313	1023.000000	1023.000000	2046.000000
18.680000	0.012020	7.103556	1.554028	-0.628104	1.802097	4.375534	0.000000	-10.000000	0.783333	-30.800001	612.500000	1023.000000	1023.000000	2046.000000
18.700001	0.012081	7.140109	1.581264	-0.599792	1.759674	4.398963	0.000000	-10.000000	0.775000	-30.850000	602.333313	1023.000000	1023.000000	2046.000000
18.719999	0.011917	7.043058	1.584660	-0.649176	1.674362	4.433212	0.000000	-10.000000	0.775000	-30.633335	592.000000	1023.000000	1023.000000	2046.000000
18.740000	0.011748	6.943106	1.574224	-0.664360	1.627086	4.406156	0.000000	-10.000000	0.783333	-30.583334	581.666687	1023.000000	1023.000000	2046.000000
18.760000	0.011487	6.788700	1.548752	-0.726990	1.572626	4.394312	0.000000	-10.000000	0.791667	-30.683334	571.500000	1023.000000	1023.000000	2046.000000
18.780001	0.011299	6.677707	1.556727	-0.766680	1.485050	4.402611	0.000000	-10.000000	0.800000	-30.883333	561.333313	1023.000000	1023.000000	2046.000000
18.799999	0.011055	6.533242	1.505179	-0.822232	1.431290	4.419005	0.000000	-10.000000	0.800000	-30.916666	551.000000	1023.000000	1023.000000	2046.000000
18.820000	0.010665	6.303076	1.496872	-0.826124	1.309540	4.322787	0.000000	-10.000000	0.791667	-30.766666	540.666687	1023.000000	1023.000000	2046.000000
18.840000	0.010299	6.086996	1.439910	-0.877014	1.228625	4.295475	0.000000	-10.000000	0.791667	-30.549999	530.500000	1023.000000	1023.000000	2046.000000
18.860001	0.009948	5.879090	1.391072	-0.946617	1.169878	4.264758	0.000000	-10.000000	0.775000	-30.366667	520.500000	1023.000000	1023.000000	2046.000000
18.879999	0.009612	5.680790	1.410537	-1.000285	1.022490	4.248049	0.000000	-10.000000	0.766667	-30.266666	510.166656	1023.000000	1023.000000	2046.000000
18.900000	0.009347	5.523835	1.327976	-1.004921	1.013416	4.187364	0.000000	-10.000000	0.758333	-30.350000	499.833344	1023.000000	1023.000000	2046.000000
18.920000	0.008873	5.244235	1.284230	-1.074792	0.903387	4.131409	0.000000	-10.000000	0.766667	-30.466667	489.500000	1023.000000	1023.000000	2046.000000
18.940001	0.008690	5.135982	1.288324	-1.106744	0.837977	4.116426	0.000000	-10.000000	0.775000	-30.483334	479.500000	1023.000000	1023.000000	2046.000000
18.959999	0.008307	4.909389	1.262714	-1.175565	0.722838	4.099403	0.000000	-10.000000	0.758333	-30.350000	469.500000	1023.000000	1023.000000	2046.000000
18.980000	0.007990	4.722272	1.211730	-1.196630	0.674462	4.032711	0.000000	-10.000000	0.750000	-30.066668	459.500000	1023.000000	1023.000000	2046.000000
19.000000	0.007665	4.530006	1.195870	-1.256981	0.576583	4.014534	0.000000	-10.000000	0.725000	-29.866667	449.500000	1023.000000	1023.000000	2046.000000
19.020000	0.007433	4.392850	1.191260	-1.243710	0.495025	3.950274	0.000000	-10.000000	0.716667	-29.616667	439.500000	1023.000000	1023.000000	2046.000000
19.040001	0.007068	4.177155	1.135135	-1.307589	0.419136	3.930473	0.000000	-10.000000	0.700000	-29.566668	429.500000	1023.000000	1023.000000	2046.000000
19.059999	0.006842	4.043764	1.134766	-1.375420	0.335032	3.949386	0.000000	-10.000000	0.700000	-29.433334	419.500000	1023.000000	1023.000000	2046.000000
19.080000	0.006576	3.886550	1.056516	-1.351262	0.322921	3.858376	0.000000	-10.000000	0.700000	-29.416668	409.500000	1023.000000	1023.000000	2046.000000
19.100000	0.006092	3.600535	1.009254	-1.387726	0.183893	3.795115	0.000000	-10.000000	0.700000	-29.283333	399.833344	1023.000000	1023.000000	2046.000000
19.120001	0.005689	3.362269	0.987317	-1.463809	0.068494	3.770267	0.000000	-10.000000	0.691667	-29.000000	390.166656	1023.000000	1023.000000	2046.000000
19.139999	0.005332	3.151406	0.911339	-1.526109	0.011278	3.754897	0.000000	-10.000000	0.691667	-28.850000	380.500000	1023.000000	1023.000000	2046.000000
19.160000	0.004829	2.854010	0.871180	-1.553944	-0.101711	3.638485	0.000000	-10.000000	0.691667	-28.900002	370.833344	1023.000000	1023.000000	2046.000000
19.180000	0.004275	2.526260	0.753695	-1.619008	-0.186948	3.578521	0.000000	-10.000000	0.691667	-29.083334	361.166656	1023.000000	1023.000000	2046.000000
19.200001	0.003969	2.345395	0.789434	-1.654479	-0.322941	3.533381	0.000000	-10.000000	0.691667	-29.166668	351.500000	1023.000000	1023.000000	2046.000000
19.219999	0.003523	2.082280	0.716317	-1.695050	-0.417712	3.478724	0.000000	-10.000000	0.683333	-29.150000	341.666656	1023.000000	1023.000000	2046.000000
19.240000	0.002969	1.754403	0.636905	-1.712464	-0.515751	3.345713	0.000000	-10.000000	0.683333	-29.100000	332.000000	1023.000000	1023.000000	2046.000000
19.260000	0.002494	1.473962	0.626536	-1.844923	-0.654343	3.346693	0.000000	-10.000000	0.675000	-28.766666	322.333344	1023.000000	1023.000000	2046.000000
19.280001	0.002098	1.240149	0.532828	-1.879779	-0.703760	3.290859	0.000000	-10.000000	0.666667	-28.433334	312.833344	1023.000000	1023.000000	2046.000000
19.299999	0.001638	0.967981	0.515628	-1.949877	-0.814472	3.216702	0.000000	-10.000000	0.666667	-28.066668	303.166656	1023.000000	1023.000000	2046.000000
19.320000	0.001114	0.658219	0.419131	-1.984643	-0.898230	3.121960	0.000000	-10.000000	0.658333	-28.016666	293.833344	1023.000000	1023.000000	2046.000000
19.340000	0.000720	0.425466	0.437840	-2.039428	-1.043062	3.070116	0.000000	-10.000000	0.658333	-27.816668	284.500000	1023.000000	1023.000000	2046.000000
19.360001	0.000324	0.191209	0.377191	-2.056396	-1.121112	2.991528	0.000000	-10.000000	0.633333	-27.666666	275.333344	1023.000000	1023.000000	2046.000000
19.379999	-0.000164	-0.097080	0.314635	-2.098954	-1.214798	2.902037	0.000000	-10.000000	0.608333	-27.116667	266.166656	1023.000000	1023.000000	2046.000000
19.400000	-0.000617	-0.364680	0.251568	-2.153424	-1.296294	2.833469	0.000000	-10.000000	0.591667	-26.600000	257.000000	1023.000000	1023.000000	2046.000000
19.420000	-0.000946	-0.559329	0.237514	-2.213943	-1.396025	2.813125	0.000000	-10.000000	0.575000	-26.116667	248.000000	1023.000000	1023.000000	2046.000000
19.440001	-0.001515	-0.895278	0.171900	-2.301427	-1.498937	2.733186	0.000000	-10.000000	0.566667	-26.000000	242.000000	1023.000000	1023.000000	2046.000000
19.459999	-0.001848	-1.092220	0.099320	-2.347591	-1.512790	2.668842	0.000000	-10.000000	0.550000	-25.633333	233.333328	1023.000000	1023.000000	2046.000000
19.480000	-0.002056	-1.214813	0.153842	-2.435841	-1.624299	2.691485	0.000000	-10.000000	0.541667	-25.066668	225.000000	1023.000000	1023.000000	2046.000000
19.500000	-0.002951	-1.744315	-0.057264	-2.501466	-1.751519	2.565933	0.000000	-10.000000	0.525000	-24.183334	214.000000	1023.000000	1023.000000	2046.000000
19.520000	-0.004657	-2.752271	-0.253719	-2.671334	-2.095727	2.268509	0.000000	-10.000000	0.491667	-23.450001	206.000000	1023.000000	1023.000000	2046.000000
19.540001	-0.007005	-4.140126	-0.573466	-2.849508	-2.499072	1.781919	0.000000	-10.000000	0.466667	-22.866667	198.166672	1023.000000	1023.000000	2046.000000
19.559999	-0.009232	-5.456383	-0.792125	-3.104008	-2.894931	1.334681	0.000000	-10.000000	0.441667	-22.533335	190.500000	1023.000000	1023.000000	2046.000000
19.580000	-0.011538	-6.819173	-1.019354	-3.250411	-3.333960	0.784552	0.000000	-10.000000	0.433333	-22.350000	183.000000	1023.000000	1023.000000	2046.000000
19.600000	-0.012565	-7.426199	-1.190427	-3.376955	-3.432204	0.573388	0.000000	-10.000000	0.433333	-22.216667	175.500000	1023.000000	1023.000000	2046.000000
19.620001	-0.013140	-7.765866	-1.263590	-3.356534	-3.571566	0.425824	0.000000	-10.000000	0.425000	-22.066668	168.000000	1023.000000	1023.000000	2046.000000
19.639999	-0.013138	-7.764784	-1.315260	-3.250799	-3.615585	0.416859	0.000000	-10.000000	0.416667	-21.850000	160.500000	1023.000000	1023.000000	2046.000000
19.660000	-0.012753	-7.537203	-1.347350	-3.044915	-3.614428	0.469490	0.000000	-10.000000	0.391667	-21.483334	153.166672	1023.000000	1023.000000	2046.000000
19.680000	-0.012678	-7.492515	-1.482865	-2.917202	-3.665176	0.572728	0.000000	-10.000000	0.375000	-20.950001	146.000000	1023.000000	1023.000000	2046.000000
19.700001	-0.014038	-8.296485	-1.699695	-3.018105	-3.948725	0.370039	0.000000	-10.000000	0.333333	-20.166666	139.166672	1023.000000	1023.000000	2046.000000
19.719999	-0.016287	-9.625343	-2.074201	-3.361201	-4.236068	0.046126	0.000000	-10.000000	0.291667	-18.950001	132.333328	1023.000000	1023.000000	2046.000000
19.740000	-0.019347	-11.434104	-2.635047	-3.830468	-4.534441	-0.434147	0.000000	-10.000000	0.258333	-17.700001	126.000000	1023.000000	1023.000000	2046.000000
19.760000	-0.022353	-13.210566	-3.161065	-4.134180	-4.894216	-1.021106	0.000000	-10.000000	0.241667	-16.466667	120.000000	1023.000000	1023.000000	2046.000000
19.780001	-0.024999	-14.774365	-3.530078	-4.496746	-5.293568	-1.453973	0.000000	-10.000000	0.241667	-15.666667	114.666664	1023.000000	1023.000000	2046.000000
19.799999	-0.026866	-15.878004	-3.894872	-4.775453	-5.504304	-1.703375	0.000000	-10.000000	0.241667	-15.400000	109.500000	1023.000000	1023.000000	2046.000000
19.820000	-0.028276	-16.711229	-4.106405	-4.954123	-5.738961	-1.911740	0.000000	-10.000000	0.250000	-15.533333	104.333336	1023.000000	1023.000000	2046.000000
19.840000	-0.029390	-17.369242	-4.293421	-5.086008	-5.938486	-2.051326	0.000000	-10.000000	0.241667	-15.966666	99.000000	1023.000000	1023.000000	2046.000000
19.860001	-0.030113	-17.796623	-4.425158	-5.123969	-6.056273	-2.191224	0.000000	-10.000000	0.241667	-16.100000	93.666664	1023.000000	1023.000000	2046.000000
19.879999	-0.030656	-18.117609	-4.532294	-5.195555	-6.131517	-2.258243	0.000000	-10.000000	0.233333	-15.983334	88.333336	1023.000000	1023.000000	2046.000000
19.900000	-0.030961	-18.297722	-4.615438	-5.290994	-6.152903	-2.238385	0.000000	-10.000000	0.241667	-15.566667	83.166664	1023.000000	1023.000000	2046.000000
19.920000	-0.031050	-18.350616	-4.581627	-5.288286	-6.199113	-2.281590	0.000000	-10.000000	0.233333	-14.966667	78.000000	1023.000000	1023.000000	2046.000000
19.940001	-0.031040	-18.344894	-4.545711	-5.347507	-6.218895	-2.232782	0.000000	-10.000000	0.225000	-14.233334	73.000000	1023.000000	1023.000000	2046.000000
19.959999	-0.030796	-18.200277	-4.533732	-5.310441	-6.152036	-2.204068	0.000000	-10.000000	0.208333	-13.500000	68.166664	1023.000000	1023.000000	2046.000000
19.980000	-0.030557	-18.059004	-4.417976	-5.314757	-6.148474	-2.177797	0.000000	-10.000000	0.183333	-12.716667	63.500000	1023.000000	1023.000000	2046.000000
20.000000	-0.030225	-17.862703	-4.442751	-5.367471	-5.993624	-2.058856	0.000000	-10.000000	0.166667	-12.283334	59.166668	1023.000000	1023.000000	2046.000000
20.020000	-0.029611	-17.500158	-4.315741	-5.384225	-5.865306	-1.934885	0.000000	-10.000000	0.141667	-12.050000	55.000000	1023.000000	1023.000000	2046.000000
20.040001	-0.028973	-17.122856	-4.186833	-5.511656	-5.712581	-1.711784	0.000000	-10.000000	0.133333	-11.916667	51.000000	1023.000000	1023.000000	2046.000000
20.059999	-0.028291	-16.719860	-4.050591	-5.519752	-5.559687	-1.589829	0.000000	-10.000000	0.125000	-11.583334	47.000000	1023.000000	1023.000000	2046.000000
20.080000	-0.028307	-16.729631	-4.146249	-5.631187	-5.424182	-1.528013	0.000000	-10.000000	0.116667	-11.133333	43.166668	1023.000000	1023.000000	2046.000000
20.100000	-0.029194	-17.253553	-4.424009	-5.920741	-5.398439	-1.510364	0.000000	-10.000000	0.125000	-10.900001	39.500000	1023.000000	1023.000000	2046.000000
20.120001	-0.030449	-17.995644	-4.685046	-6.210830	-5.464222	-1.635546	0.000000	-10.000000	0.125000	-10.866667	35.833332	1023.000000	1023.000000	2046.000000
20.139999	-0.031636	-18.696871	-4.927402	-6.450722	-5.517332	-1.801416	0.000000	-10.000000	0.141667	-10.933333	32.166668	1023.000000	1023.000000	2046.000000
20.160000	-0.032118	-18.981588	-4.917541	-6.468280	-5.641543	-1.954224	0.000000	-10.000000	0.133333	-10.850000	28.500000	1023.000000	1023.000000	2046.000000
20.180000	-0.032474	-19.192064	-4.938107	-6.537759	-5.695578	-2.020620	0.000000	-10.000000	0.133333	-10.550000	25.000000	1023.000000	1023.000000	2046.000000
20.200001	-0.032890	-19.437866	-4.898756	-6.674175	-5.782704	-2.082231	0.000000	-10.000000	0.116667	-10.083334	21.500000	1023.000000	1023.000000	2046.000000
20.219999	-0.032913	-19.451500	-4.723486	-6.673509	-5.880124	-2.174381	0.000000	-10.000000	0.108333	-9.400001	18.166666	1023.000000	1023.000000	2046.000000
20.240000	-0.032818	-19.395311	-4.636196	-6.645428	-5.900707	-2.212981	0.000000	-10.000000	0.100000	-8.733334	15.000000	1023.000000	1023.000000	2046.000000
20.260000	-0.032491	-19.201914	-4.526869	-6.624629	-5.889001	-2.161414	0.000000	-10.000000	0.100000	-8.066667	12.166667	1023.000000	1023.000000	2046.000000
20.280001	-0.032099	-18.970249	-4.410086	-6.610871	-5.874366	-2.074925	0.000000	-10.000000	0.100000	-7.583333	9.333333	1023.000000	1023.000000	2046.000000
20.299999	-0.031649	-18.704718	-4.295269	-6.486357	-5.863881	-2.059209	0.000000	-10.000000	0.083333	-7.016667	6.833333	1023.000000	1023.000000	2046.000000
20.320000	-0.031255	-18.471743	-4.269396	-6.498300	-5.761170	-1.942877	0.000000	-10.000000	0.066667	-6.400000	4.500000	1023.000000	1023.000000	2046.000000
20.340000	-0.030669	-18.125174	-4.137653	-6.439126	-5.707526	-1.840869	0.000000	-10.000000	0.050000	-5.783333	2.500000	1023.000000	1023.000000	2046.000000
20.360001	-0.030292	-17.902479	-4.027922	-6.341934	-5.710931	-1.821691	0.000000	-10.000000	0.050000	-5.150000	0.833333	1023.000000	1023.000000	2046.000000
20.379999	-0.029857	-17.645445	-3.922709	-6.320597	-5.669777	-1.732361	0.000000	-10.000000	0.058333	-4.650000	-0.666667	1023.000000	1023.000000	2046.000000
20.400000	-0.029372	-17.358583	-3.863496	-6.250195	-5.579878	-1.665015	0.000000	-10.000000	0.058333	-4.233334	-2.000000	1023.000000	1023.000000	2046.000000
20.420000	-0.028967	-17.119524	-3.787587	-6.265990	-5.536578	-1.529369	0.000000	-10.000000	0.058333	-4.016667	-3.333333	1023.000000	1023.000000	2046.000000
20.440001	-0.028529	-16.860897	-3.701669	-6.187129	-5.492431	-1.479668	0.000000	-10.000000	0.050000	-3.900000	-4.666667	1023.000000	1023.000000	2046.000000
20.459999	-0.028211	-16.672472	-3.622649	-6.131841	-5.479415	-1.438567	0.000000	-10.000000	0.050000	-3.816667	-6.000000	1023.000000	1023.000000	2046.000000
20.480000	-0.027819	-16.440899	-3.584857	-6.102575	-5.400510	-1.352956	0.000000	-10.000000	0.050000	-3.716667	-7.333333	1023.000000	1023.000000	2046.000000
20.500000	-0.027474	-16.237049	-3.504910	-5.996840	-5.395830	-1.339468	0.000000	-10.000000	0.050000	-3.633333	-8.666667	1023.000000	1023.000000	2046.000000
20.520000	-0.027182	-16.064594	-3.480329	-6.008414	-5.350843	-1.225008	0.000000	-10.000000	0.058333	-3.516667	-9.833333	1023.000000	1023.000000	2046.000000
20.540001	-0.026733	-15.799318	-3.403552	-5.892498	-5.264673	-1.238596	0.000000	-10.000000	0.058333	-3.350000	-11.000000	1023.000000	1023.000000	2046.000000
20.559999	-0.026525	-15.676326	-3.341886	-5.917540	-5.272156	-1.144744	0.000000	-10.000000	0.058333	-3.100000	-12.000000	1023.000000	1023.000000	2046.000000
20.580000	-0.026119	-15.436254	-3.299477	-5.851247	-5.196400	-1.089130	0.000000	-10.000000	0.050000	-2.850000	-13.000000	1023.000000	1023.000000	2046.000000
20.600000	-0.025722	-15.201871	-3.194037	-5.828699	-5.177351	-1.001783	0.000000	-10.000000	0.050000	-2.633333	-14.000000	1023.000000	1023.000000	2046.000000
20.620001	-0.025304	-14.954929	-3.131808	-5.726185	-5.104746	-0.992190	0.000000	-10.000000	0.058333	-2.366667	-15.000000	1023.000000	1023.000000	2046.000000
20.639999	-0.024977	-14.761228	-3.065547	-5.612784	-5.073454	-1.009443	0.000000	-10.000000	0.058333	-2.050000	-15.666667	1023.000000	1023.000000	2046.000000
20.660000	-0.024696	-14.595088	-3.036168	-5.655648	-5.017694	-0.885577	0.000000	-10.000000	0.058333	-1.733333	-16.000000	1023.000000	1023.000000	2046.000000
20.680000	-0.024236	-14.323432	-2.986328	-5.567908	-4.931326	-0.837870	0.000000	-10.000000	0.050000	-1.400000	-16.000000	1023.000000	1023.000000	2046.000000
20.700001	-0.023939	-14.147931	-2.917642	-5.540976	-4.916417	-0.772896	0.000000	-10.000000	0.050000	-1.200000	-16.000000	1023.000000	1023.000000	2046.000000
20.719999	-0.023538	-13.910700	-2.878875	-5.480092	-4.842954	-0.708779	0.000000	-10.000000	0.050000	-0.716667	-16.000000	1023.000000	1023.000000	2046.000000
20.740000	-0.023187	-13.703313	-2.780710	-5.396080	-4.829754	-0.696770	0.000000	-10.000000	0.050000	-0.366667	-16.000000	1023.000000	1023.000000	2046.000000
20.760000	-0.022862	-13.511406	-2.748800	-5.395396	-4.769644	-0.597567	0.000000	-10.000000	0.050000	0.000000	-16.000000	1023.000000	1023.000000	2046.000000
20.780001	-0.022625	-13.371523	-2.686274	-5.335849	-4.771369	-0.578031	0.000000	-10.000000	0.050000	0.000000	-16.000000	1023.000000	1023.000000	2046.000000
20.799999	-0.022290	-13.173590	-2.671276	-5.256758	-4.704425	-0.541131	0.000000	-10.000000	0.050000	0.000000	-16.000000	1023.000000	1023.000000	2046.000000
20.820000	-0.022178	-13.106997	-2.624875	-5.292927	-4.715042	-0.474154	0.000000	-10.000000	0.050000	0.000000	-16.000000	1023.000000	1023.000000	2046.000000
20.840000	-0.021909	-12.948152	-2.582963	-5.221994	-4.699300	-0.443895	0.000000	-10.000000	0.050000	0.000000	-16.000000	1023.000000	1023.000000	2046.000000
20.860001	-0.021622	-12.778653	-2.548766	-5.190632	-4.641288	-0.397966	0.000000	-10.000000	0.050000	0.000000	-16.000000	1023.000000	1023.000000	2046.000000
20.879999	-0.021310	-12.594345	-2.521945	-5.187450	-4.582967	-0.301983	0.000000	-10.000000	0.050000	0.000000	-16.000000	1023.000000	1023.000000	2046.000000
20.900000	-0.021073	-12.454062	-2.445142	-5.074711	-4.585508	-0.348700	0.000000	-10.000000	0.058333	0.000000	-16.000000	1023.000000	1023.000000	2046.000000
20.920000	-0.020878	-12.338754	-2.391390	-5.082279	-4.570441	-0.294644	0.000000	-10.000000	0.066667	0.000000	-16.000000	1023.000000	1023.000000	2046.000000
20.940001	-0.020659	-12.209290	-2.380120	-5.035419	-4.527955	-0.265796	0.000000	-10.000000	0.066667	0.000000	-16.000000	1023.000000	1023.000000	2046.000000
20.959999	-0.020300	-11.997139	-2.331657	-5.013786	-4.454404	-0.197292	0.000000	-10.000000	0.058333	0.000000	-16.000000	1023.000000	1023.000000	2046.000000
20.980000	-0.020378	-12.043224	-2.340721	-5.039883	-4.512415	-0.150205	0.000000	-10.000000	0.050000	0.000000	-16.000000	1023.000000	1023.000000	2046.000000
21.000000	-0.020917	-12.361878	-2.458715	-5.034897	-4.603093	-0.265173	0.000000	-10.000000	0.050000	0.000000	-16.000000	1023.000000	1023.000000	2046.000000
21.020000	-0.022257	-13.153979	-2.618321	-5.169623	-4.845497	-0.520539	0.000000	-10.000000	0.058333	0.000000	-16.000000	1023.000000	1023.000000	2046.000000
21.040001	-0.023529	-13.905601	-2.732791	-5.226221	-5.085254	-0.861334	0.000000	-10.000000	0.058333	0.000000	-16.000000	1023.000000	1023.000000	2046.000000
21.059999	-0.024869	-14.697707	-2.831879	-5.303224	-5.332577	-1.230029	0.000000	-10.000000	0.058333	0.000000	-16.000000	1023.000000	1023.000000	2046.000000
21.080000	-0.025994	-15.362173	-2.928334	-5.422992	-5.539117	-1.471730	0.000000	-10.000000	0.050000	0.000000	-16.000000	1023.000000	1023.000000	2046.000000
21.100000	-0.025800	-15.247967	-2.901458	-5.302426	-5.485561	-1.558522	0.000000	-10.000000	0.050000	-0.283333	-16.000000	1023.000000	1023.000000	2046.000000
21.120001	-0.025716	-15.198426	-2.852648	-5.274765	-5.570821	-1.500192	0.000000	-10.000000	0.058333	-0.833333	-16.000000	1023.000000	1023.000000	2046.000000
21.139999	-0.024804	-14.659417	-2.834656	-5.026589	-5.422287	-1.375884	0.000000	-10.000000	0.058333	-1.466667	-16.000000	1023.000000	1023.000000	2046.000000
21.160000	-0.024101	-14.243561	-2.797855	-4.834398	-5.439988	-1.171320	0.000000	-10.000000	0.058333	-1.866667	-16.166666	1023.000000	1023.000000	2046.000000
21.180000	-0.024328	-14.377950	-3.006640	-4.732265	-5.479603	-1.159442	0.000000	-10.000000	0.050000	-1.316667	-16.500000	1023.000000	1023.000000	2046.000000
21.200001	-0.025843	-15.273225	-3.240754	-4.829315	-5.751148	-1.452008	0.000000	-10.000000	0.050000	-0.300000	-16.833334	1023.000000	1023.000000	2046.000000
21.219999	-0.028257	-16.699697	-3.695405	-5.271654	-5.971466	-1.761172	0.000000	-10.000000	0.050000	1.450000	-17.000000	1023.000000	1023.000000	2046.000000
21.240000	-0.031073	-18.364012	-4.239032	-5.591152	-6.236709	-2.297119	0.000000	-10.000000	0.050000	3.000000	-17.000000	1023.000000	1023.000000	2046.000000
21.260000	-0.033434	-19.759569	-4.580808	-5.921182	-6.585759	-2.671820	0.000000	-10.000000	0.050000	4.400000	-17.000000	1023.000000	1023.000000	2046.000000
21.280001	-0.035195	-20.800240	-4.915963	-6.119909	-6.766697	-2.997670	0.000000	-10.000000	0.050000	4.866667	-17.000000	1023.000000	1023.000000	2046.000000
21.299999	-0.036395	-21.509413	-5.138044	-6.261090	-6.915037	-3.195242	0.000000	-10.000000	0.050000	4.450000	-17.000000	1023.000000	1023.000000	2046.000000
21.320000	-0.037315	-22.053276	-5.322606	-6.429437	-7.047103	-3.254129	0.000000	-10.000000	0.050000	3.650000	-17.000000	1023.000000	1023.000000	2046.000000
21.340000	-0.037768	-22.321127	-5.442697	-6.423916	-7.085371	-3.369144	0.000000	-10.000000	0.050000	3.200000	-17.000000	1023.000000	1023.000000	2046.000000
21.360001	-0.038009	-22.463200	-5.496244	-6.531112	-7.172268	-3.263575	0.000000	-10.000000	0.050000	3.483333	-17.000000	1023.000000	1023.000000	2046.000000
21.379999	-0.037963	-22.436306	-5.484909	-6.454975	-7.201637	-3.294786	0.000000	-10.000000	0.033333	4.400000	-17.000000	1023.000000	1023.000000	2046.000000
21.400000	-0.037676	-22.266233	-5.406472	-6.351430	-7.202501	-3.305831	0.000000	-10.000000	0.016667	5.633334	-17.000000	1023.000000	1023.000000	2046.000000
21.420000	-0.037419	-22.114510	-5.409602	-6.423146	-7.128937	-3.152823	0.000000	-10.000000	0.000000	6.900000	-17.000000	1023.000000	1023.000000	2046.000000
21.440001	-0.036901	-21.808218	-5.315665	-6.320868	-7.042939	-3.128745	0.000000	-10.000000	0.000000	7.683333	-17.000000	1023.000000	1023.000000	2046.000000
21.459999	-0.036191	-21.388596	-5.193995	-6.249902	-6.936196	-3.008502	0.000000	-10.000000	0.000000	8.600000	-10.666667	1023.000000	1023.000000	2046.000000
21.480000	-0.035396	-20.918934	-5.087564	-6.228037	-6.767019	-2.836313	0.000000	-10.000000	0.000000	9.416667	3.500000	1023.000000	1023.000000	2046.000000
21.500000	-0.034678	-20.494814	-4.993664	-6.178952	-6.621649	-2.700548	0.000000	-10.000000	0.000000	10.233334	17.666666	1023.000000	1023.000000	2046.000000
21.520000	-0.033778	-19.962843	-4.858644	-6.186524	-6.451189	-2.466486	0.000000	-10.000000	-0.008333	10.583333	26.666666	1023.000000	1023.000000	2046.000000
21.540001	-0.032534	-19.227491	-4.677084	-6.169121	-6.173223	-2.208062	0.000000	-10.000000	-0.025000	10.983334	29.000000	1023.000000	1023.000000	2046.000000
21.559999	-0.031473	-18.600245	-4.514050	-6.144626	-5.919666	-2.021904	0.000000	-10.000000	-0.041667	11.450000	32.500000	1023.000000	1023.000000	2046.000000
21.580000	-0.030599	-18.083714	-4.462144	-6.238708	-5.643607	-1.739254	0.000000	-10.000000	-0.050000	12.166667	36.166668	1023.000000	1023.000000	2046.000000
21.600000	-0.030381	-17.955444	-4.569219	-6.321182	-5.421026	-1.644018	0.000000	-10.000000	-0.050000	12.550000	40.000000	1023.000000	1023.000000	2046.000000
21.620001	-0.030708	-18.148458	-4.676425	-6.492420	-5.358116	-1.621499	0.000000	-10.000000	-0.058333	12.900001	44.333332	1023.000000	1023.000000	2046.000000
21.639999	-0.031092	-18.375618	-4.720390	-6.629662	-5.369959	-1.655607	0.000000	-10.000000	-0.075000	13.033334	48.666668	1023.000000	1023.000000	2046.000000
21.660000	-0.030953	-18.293476	-4.720656	-6.559326	-5.270898	-1.742596	0.000000	-10.000000	-0.091667	13.383333	53.166668	1023.000000	1023.000000	2046.000000
21.680000	-0.030711	-18.150150	-4.591857	-6.625659	-5.276361	-1.656273	0.000000	-10.000000	-0.100000	14.100000	57.500000	1023.000000	1023.000000	2046.000000
21.700001	-0.030271	-17.890078	-4.410109	-6.578850	-5.246446	-1.654672	0.000000	-10.000000	-0.125000	14.950001	62.166668	1023.000000	1023.000000	2046.000000
21.719999	-0.029773	-17.595837	-4.216259	-6.450110	-5.214128	-1.715340	0.000000	-10.000000	-0.141667	16.116667	67.000000	1023.000000	1023.000000	2046.000000
21.740000	-0.028946	-17.106804	-4.034783	-6.417829	-5.100073	-1.554120	0.000000	-10.000000	-0.166667	17.166666	72.166664	1023.000000	1023.000000	2046.000000
21.760000	-0.027907	-16.492928	-3.783519	-6.246315	-5.012007	-1.451086	0.000000	-10.000000	-0.175000	18.200001	77.666664	1023.000000	1023.000000	2046.000000
21.780001	-0.026592	-15.715947	-3.600421	-6.075594	-4.797814	-1.242118	0.000000	-10.000000	-0.191667	18.600000	83.500000	1023.000000	1023.000000	2046.000000
21.799999	-0.025313	-14.960090	-3.384557	-5.923709	-4.616269	-1.035554	0.000000	-10.000000	-0.216667	19.183334	89.666664	1023.000000	1023.000000	2046.000000
21.820000	-0.024208	-14.307085	-3.196605	-5.735726	-4.481503	-0.893251	0.000000	-10.000000	-0.241667	19.766666	96.000000	1023.000000	1023.000000	2046.000000
21.840000	-0.023001	-13.593674	-3.001634	-5.684249	-4.315528	-0.592262	0.000000	-10.000000	-0.275000	20.633333	102.666664	1023.000000	1023.000000	2046.000000
21.860001	-0.021624	-12.779632	-2.787040	-5.504531	-4.115319	-0.372740	0.000000	-10.000000	-0.300000	21.450001	109.333336	1023.000000	1023.000000	2046.000000
21.879999	-0.020320	-12.009147	-2.577516	-5.287823	-3.935520	-0.208287	0.000000	-10.000000	-0.308333	22.300001	116.333336	1023.000000	1023.000000	2046.000000
21.900000	-0.018919	-11.181251	-2.325984	-5.153671	-3.754833	0.053237	0.000000	-10.000000	-0.316667	22.900000	123.500000	1023.000000	1023.000000	2046.000000
21.920000	-0.017646	-10.428954	-2.113228	-4.978084	-3.572863	0.235220	0.000000	-10.000000	-0.316667	23.316668	131.166672	1023.000000	1023.000000	2046.000000
21.940001	-0.016319	-9.644523	-1.916340	-4.827409	-3.387096	0.486323	0.000000	-10.000000	-0.333333	23.516666	139.000000	1023.000000	1023.000000	2046.000000
21.959999	-0.014997	-8.863313	-1.703559	-4.615695	-3.210676	0.666617	0.000000	-10.000000	-0.350000	24.033335	147.000000	1023.000000	1023.000000	2046.000000
21.980000	-0.013781	-8.144777	-1.580411	-4.390851	-2.988827	0.815312	0.000000	-10.000000	-0.375000	24.433334	155.000000	1023.000000	1023.000000	2046.000000
22.000000	-0.012574	-7.431013	-1.355107	-4.262203	-2.860483	1.046780	0.000000	-10.000000	-0.400000	24.983334	163.000000	1023.000000	1023.000000	2046.000000
22.020000	-0.011165	-6.598724	-1.160081	-4.085364	-2.628502	1.275224	0.000000	-10.000000	-0.416667	25.383333	171.000000	1023.000000	1023.000000	2046.000000
22.040001	-0.009816	-5.801465	-0.939882	-3.887172	-2.455109	1.480698	0.000000	-10.000000	-0.416667	25.850000	179.333328	1023.000000	1023.000000	2046.000000
22.059999	-0.008520	-5.035160	-0.745208	-3.702502	-2.260617	1.673168	0.000000	-10.000000	-0.408333	26.166668	187.833328	1023.000000	1023.000000	2046.000000
22.080000	-0.007318	-4.325146	-0.582016	-3.484784	-2.073905	1.815558	0.000000	-10.000000	-0.400000	26.400002	196.666672	1023.000000	1023.000000	2046.000000
22.100000	-0.006117	-3.615159	-0.373334	-3.339849	-1.917692	2.015716	0.000000	-10.000000	-0.400000	26.350000	205.333328	1023.000000	1023.000000	2046.000000
22.120001	-0.004831	-2.855399	-0.208697	-3.220746	-1.686248	2.260292	0.000000	-10.000000	-0.425000	26.483334	214.166672	1023.000000	1023.000000	2046.000000
22.139999	-0.003516	-2.077999	0.011387	-3.030370	-1.501195	2.442180	0.000000	-10.000000	-0.441667	26.733334	223.000000	1023.000000	1023.000000	2046.000000
22.160000	-0.002237	-1.322065	0.212078	-2.827271	-1.303744	2.596872	0.000000	-10.000000	-0.458333	27.066668	232.000000	1023.000000	1023.000000	2046.000000
22.180000	-0.001115	-0.659029	0.381075	-2.637889	-1.163856	2.761641	0.000000	-10.000000	-0.466667	27.416666	241.000000	1023.000000	1023.000000	2046.000000
22.200001	-0.000071	-0.042087	0.514027	-2.513257	-0.990212	2.947355	0.000000	-10.000000	-0.475000	27.900000	250.000000	1023.000000	1023.000000	2046.000000
22.219999	0.001096	0.647977	0.653903	-2.388407	-0.756360	3.138840	0.000000	-10.000000	-0.475000	28.183332	259.166656	1023.000000	1023.000000	2046.000000
22.240000	0.002192	1.295637	0.860133	-2.240428	-0.666767	3.342699	0.000000	-10.000000	-0.458333	28.166666	268.500000	1023.000000	1023.000000	2046.000000
22.260000	0.003237	1.913048	1.029673	-2.070459	-0.532668	3.486502	0.000000	-10.000000	-0.458333	27.850000	278.000000	1023.000000	1023.000000	2046.000000
22.280001	0.004131	2.441175	1.109831	-1.892799	-0.357543	3.581685	0.000000	-10.000000	-0.458333	27.816668	287.333344	1023.000000	1023.000000	2046.000000
22.299999	0.005162	3.050926	1.280253	-1.786632	-0.226855	3.784161	0.000000	-10.000000	-0.458333	27.650000	296.666656	1023.000000	1023.000000	2046.000000
22.320000	0.006044	3.572208	1.410866	-1.687307	-0.087193	3.935843	0.000000	-10.000000	-0.450000	27.566668	305.833344	1023.000000	1023.000000	2046.000000
22.340000	0.006904	4.080556	1.527289	-1.552040	0.024696	4.080613	0.000000	-10.000000	-0.450000	27.416668	315.166656	1023.000000	1023.000000	2046.000000
22.360001	0.007330	4.331820	1.586650	-1.459207	0.030957	4.173420	0.000000	-10.000000	-0.466667	27.650002	324.333344	1023.000000	1023.000000	2046.000000
22.379999	0.007101	4.196565	1.502350	-1.415599	0.077119	4.032694	0.000000	-10.000000	-0.500000	28.150002	333.500000	1023.000000	1023.000000	2046.000000
22.400000	0.006772	4.002186	1.575931	-1.451836	-0.053527	3.931617	0.000000	-10.000000	-0.533333	28.783335	342.833344	1023.000000	1023.000000	2046.000000
22.420000	0.006808	4.023288	1.619026	-1.329700	0.004159	3.729803	0.000000	-10.000000	-0.550000	29.366667	352.333344	1023.000000	1023.000000	2046.000000
22.440001	0.006813	4.026639	1.719970	-1.221400	-0.042986	3.571054	0.000000	-10.000000	-0.550000	29.650002	358.833344	1023.000000	1023.000000	2046.000000
22.459999	0.007740	4.574074	1.997735	-1.070318	0.005374	3.641284	0.000000	-10.000000	-0.541667	29.633335	368.500000	1023.000000	1023.000000	2046.000000
22.480000	0.009537	5.636524	2.283521	-0.724483	0.289359	3.788126	0.000000	-10.000000	-0.516667	29.066668	378.333344	1023.000000	1023.000000	2046.000000
22.500000	0.011649	6.884667	2.687576	-0.337423	0.434890	4.099625	0.000000	-10.000000	-0.500000	28.633333	391.500000	1023.000000	1023.000000	2046.000000
22.520000	0.013682	8.085902	2.956597	0.201045	0.626196	4.302065	0.000000	-10.000000	-0.475000	28.266666	401.166656	1023.000000	1023.000000	2046.000000
22.540001	0.015143	8.949688	3.092036	0.540970	0.770590	4.546092	0.000000	-10.000000	-0.466667	27.966667	410.833344	1023.000000	1023.000000	2046.000000
22.559999	0.014532	8.588655	2.873688	0.452592	0.678472	4.583902	0.000000	-10.000000	-0.450000	27.566668	420.166656	1023.000000	1023.000000	2046.000000
22.580000	0.011735	6.935518	2.260812	0.159437	0.441233	4.074036	0.000000	-10.000000	-0.441667	27.450001	429.500000	1023.000000	1023.000000	2046.000000
22.600000	0.008426	4.979990	1.684538	-0.347353	0.056802	3.586003	0.000000	-10.000000	-0.425000	27.333334	438.500000	1023.000000	1023.000000	2046.000000
22.620001	0.005838	3.449970	1.280490	-0.649292	-0.290434	3.109206	0.000000	-10.000000	-0.408333	26.950001	447.666656	1023.000000	1023.000000	2046.000000
22.639999	0.004528	2.676125	1.080286	-0.820168	-0.471654	2.887660	0.000000	-10.000000	-0.416667	26.416666	456.833344	1023.000000	1023.000000	2046.000000
22.660000	0.004089	2.416442	0.950805	-0.866079	-0.481698	2.813414	0.000000	-10.000000	-0.425000	26.416666	465.833344	1023.000000	1023.000000	2046.000000
22.680000	0.003981	2.352866	0.901538	-0.832809	-0.497393	2.781530	0.000000	-10.000000	-0.408333	26.400000	474.666656	1023.000000	1023.000000	2046.000000
22.700001	0.004234	2.502275	0.939918	-0.799823	-0.489657	2.851837	0.000000	-10.000000	-0.375000	26.383333	483.333344	1023.000000	1023.000000	2046.000000
22.719999	0.004487	2.651666	0.992317	-0.664190	-0.496144	2.819682	0.000000	-10.000000	-0.366667	25.883333	492.166656	1023.000000	1023.000000	2046.000000
22.740000	0.005025	2.969760	1.056303	-0.581473	-0.430121	2.925051	0.000000	-10.000000	-0.383333	25.633333	498.000000	1023.000000	1023.000000	2046.000000
22.760000	0.005824	3.442174	1.222002	-0.487829	-0.366727	3.074728	0.000000	-10.000000	-0.383333	25.016666	506.666656	1023.000000	1023.000000	2046.000000
22.780001	0.006629	3.917625	1.385365	-0.304844	-0.278957	3.116062	0.000000	-10.000000	-0.366667	24.733334	515.000000	1023.000000	1023.000000	2046.000000
22.799999	0.007503	4.434553	1.501478	-0.191939	-0.163308	3.288322	0.000000	-10.000000	-0.350000	24.283333	526.000000	1023.000000	1023.000000	2046.000000
22.820000	0.008420	4.976299	1.674890	-0.057919	-0.038374	3.397702	0.000000	-10.000000	-0.350000	24.200001	534.000000	1023.000000	1023.000000	2046.000000
22.840000	0.009632	5.692325	1.873788	0.146674	0.118424	3.553439	0.000000	-10.000000	-0.341667	24.016666	542.000000	1023.000000	1023.000000	2046.000000
22.860001	0.010670	6.306131	1.950423	0.283589	0.374562	3.697557	0.000000	-10.000000	-0.325000	24.033335	550.000000	1023.000000	1023.000000	2046.000000
22.879999	0.011658	6.889607	2.068010	0.385504	0.519259	3.916835	0.000000	-10.000000	-0.308333	23.566668	558.000000	1023.000000	1023.000000	2046.000000
22.900000	0.012838	7.587528	2.229033	0.476144	0.750770	4.131580	0.000000	-10.000000	-0.300000	23.300001	566.000000	1023.000000	1023.000000	2046.000000
22.920000	0.013908	8.219618	2.276388	0.507449	1.036670	4.399110	0.000000	-10.000000	-0.291667	22.850000	574.000000	1023.000000	1023.000000	2046.000000
22.940001	0.015069	8.905734	2.351893	0.450115	1.339611	4.764115	0.000000	-10.000000	-0.283333	22.750000	581.833313	1023.000000	1023.000000	2046.000000
22.959999	0.016037	9.477816	2.375306	0.406932	1.665102	5.030474	0.000000	-10.000000	-0.275000	22.450001	589.500000	1023.000000	1023.000000	2046.000000
22.980000	0.016375	9.677733	2.299099	0.277329	1.882453	5.218852	0.000000	-10.000000	-0.275000	22.299999	597.000000	1023.000000	1023.000000	2046.000000
23.000000	0.016265	9.612847	2.110594	0.156245	2.096632	5.249377	0.000000	-10.000000	-0.258333	21.900000	604.500000	1023.000000	1023.000000	2046.000000
23.020000	0.016267	9.613694	2.090389	0.185362	2.156359	5.181584	0.000000	-10.000000	-0.250000	21.566668	611.833313	1023.000000	1023.000000	2046.000000
23.040001	0.016360	9.668494	2.212668	0.218007	2.132067	5.105752	0.000000	-10.000000	-0.233333	21.033333	619.166687	1023.000000	1023.000000	2046.000000
23.059999	0.016821	9.940959	2.380993	0.258774	2.217076	5.084117	0.000000	-10.000000	-0.241667	20.716667	626.333313	1023.000000	1023.000000	2046.000000
23.080000	0.017579	10.389441	2.637551	0.350826	2.320742	5.080322	0.000000	-10.000000	-0.241667	20.383333	631.166687	1023.000000	1023.000000	2046.000000
23.100000	0.018430	10.891937	2.859421	0.447713	2.449961	5.134842	0.000000	-10.000000	-0.233333	20.233334	638.000000	1023.000000	1023.000000	2046.000000
23.120001	0.019678	11.629931	3.109473	0.582309	2.627829	5.310321	0.000000	-10.000000	-0.225000	20.050001	644.666687	1023.000000	1023.000000	2046.000000
23.139999	0.021078	12.457354	3.365563	0.777911	2.824604	5.489275	0.000000	-10.000000	-0.216667	19.800001	653.666687	1023.000000	1023.000000	2046.000000
23.160000	0.022667	13.395929	3.630548	1.037573	3.024868	5.702940	0.000000	-10.000000	-0.233333	19.683334	660.166687	1023.000000	1023.000000	2046.000000
23.180000	0.024058	14.218283	3.829750	1.241358	3.244691	5.902485	0.000000	-10.000000	-0.241667	19.733334	664.500000	1023.000000	1023.000000	2046.000000
23.200001	0.025626	15.145055	4.037559	1.423717	3.495844	6.187934	0.000000	-10.000000	-0.258333	20.333334	671.000000	1023.000000	1023.000000	2046.000000
23.219999	0.026984	15.947412	4.269365	1.615364	3.701510	6.361172	0.000000	-10.000000	-0.258333	20.800001	677.833313	1023.000000	1023.000000	2046.000000
23.240000	0.028313	16.733139	4.465601	1.762813	3.903932	6.600793	0.000000	-10.000000	-0.258333	21.333334	687.000000	1023.000000	1023.000000	2046.000000
23.260000	0.029596	17.491165	4.695665	1.945224	4.067495	6.782780	0.000000	-10.000000	-0.250000	21.383333	691.666687	1023.000000	1023.000000	2046.000000
23.280001	0.030506	18.029320	4.820783	2.098542	4.231756	6.878240	0.000000	-10.000000	-0.250000	21.150002	698.833313	1023.000000	1023.000000	2046.000000
23.299999	0.031794	18.790430	4.980805	2.290567	4.470154	7.048904	0.000000	-10.000000	-0.250000	20.783335	706.000000	1023.000000	1023.000000	2046.000000
23.320000	0.032820	19.396576	5.167093	2.486209	4.597474	7.145800	0.000000	-10.000000	-0.241667	20.066668	715.333313	1023.000000	1023.000000	2046.000000
23.340000	0.033932	20.053564	5.300664	2.581837	4.803792	7.367272	0.000000	-10.000000	-0.233333	19.650002	719.833313	1023.000000	1023.000000	2046.000000
23.360001	0.034955	20.658394	5.532663	2.709268	4.903407	7.513055	0.000000	-10.000000	-0.200000	18.950001	726.333313	1023.000000	1023.000000	2046.000000
23.379999	0.035884	21.207449	5.639389	2.861712	5.071558	7.634789	0.000000	-10.000000	-0.175000	18.350000	732.833313	1023.000000	1023.000000	2046.000000
23.400000	0.036809	21.754175	5.771888	2.993378	5.219269	7.769640	0.000000	-10.000000	-0.150000	17.466667	741.333313	1023.000000	1023.000000	2046.000000
23.420000	0.037704	22.283144	5.921782	3.077989	5.356103	7.927270	0.000000	-10.000000	-0.150000	16.933332	745.500000	1023.000000	1023.000000	2046.000000
23.440001	0.038760	22.906935	6.051764	3.274691	5.538942	8.041538	0.000000	-10.000000	-0.141667	16.583334	749.166687	1023.000000	1023.000000	2046.000000
23.459999	0.039436	23.306517	6.161301	3.383888	5.646658	8.114670	0.000000	-10.000000	-0.141667	16.533333	754.666687	1023.000000	1023.000000	2046.000000
23.480000	0.040431	23.894642	6.381875	3.498276	5.744073	8.270417	0.000000	-10.000000	-0.141667	16.516666	762.000000	1023.000000	1023.000000	2046.000000
23.500000	0.041364	24.445934	6.504486	3.635507	5.914157	8.391784	0.000000	-10.000000	-0.150000	16.566668	767.666687	1023.000000	1023.000000	2046.000000
23.520000	0.042174	24.924620	6.587840	3.750926	6.076767	8.509087	0.000000	-10.000000	-0.133333	16.299999	773.166687	1023.000000	1023.000000	2046.000000
23.540001	0.043026	25.428646	6.769341	3.872869	6.154740	8.631696	0.000000	-10.000000	-0.116667	16.033333	778.666687	1023.000000	1023.000000	2046.000000
23.559999	0.043963	25.982363	6.886388	3.951235	6.320088	8.824653	0.000000	-10.000000	-0.108333	15.516666	786.000000	1023.000000	1023.000000	2046.000000
23.580000	0.044797	26.474855	7.001146	4.140311	6.452978	8.880422	0.000000	-10.000000	-0.091667	15.050000	791.333313	1023.000000	1023.000000	2046.000000
23.600000	0.045447	26.859432	7.084569	4.215335	6.565313	8.994214	0.000000	-10.000000	-0.075000	14.550000	794.833313	1023.000000	1023.000000	2046.000000
23.620001	0.046351	27.393389	7.205398	4.282619	6.724962	9.180409	0.000000	-10.000000	-0.066667	14.033334	798.166687	1023.000000	1023.000000	2046.000000
23.639999	0.046804	27.661324	7.291140	4.395347	6.734172	9.240664	0.000000	-10.000000	-0.066667	13.616667	802.833313	1023.000000	1023.000000	2046.000000
23.660000	0.046626	27.556082	7.222919	4.391787	6.723925	9.217452	0.000000	-10.000000	-0.066667	13.033334	809.000000	1023.000000	1023.000000	2046.000000
23.680000	0.045992	27.181318	7.161226	4.333090	6.602121	9.084881	0.000000	-10.000000	-0.050000	12.716667	813.500000	1023.000000	1023.000000	2046.000000
23.700001	0.045306	26.775589	7.135828	4.291269	6.455221	8.893271	0.000000	-10.000000	-0.050000	12.600000	816.333313	1023.000000	1023.000000	2046.000000
23.719999	0.044879	26.523624	7.144212	4.386383	6.384393	8.608637	0.000000	-10.000000	-0.050000	12.350000	820.666687	1023.000000	1023.000000	2046.000000
23.740000	0.045202	26.714287	7.345520	4.525982	6.316419	8.526364	0.000000	-10.000000	-0.033333	11.816667	826.333313	1023.000000	1023.000000	2046.000000
23.760000	0.046448	27.450603	7.566890	4.711813	6.496517	8.675384	0.000000	-10.000000	-0.016667	11.233334	830.666687	1023.000000	1023.000000	2046.000000
23.780001	0.047911	28.315189	7.780129	5.003576	6.636480	8.895004	0.000000	-10.000000	-0.008333	10.716666	833.166687	1023.000000	1023.000000	2046.000000
23.799999	0.049195	29.074175	7.935826	5.321389	6.719921	9.097038	0.000000	-10.000000	-0.008333	10.083333	836.666687	1023.000000	1023.000000	2046.000000
23.820000	0.049480	29.242693	7.856946	5.509808	6.716938	9.159001	0.000000	-10.000000	-0.008333	9.200000	841.166687	1023.000000	1023.000000	2046.000000
23.840000	0.047325	27.968908	7.423694	5.287044	6.424129	8.834043	0.000000	-10.000000	0.000000	8.550000	844.500000	1023.000000	1023.000000	2046.000000
23.860001	0.043455	25.682003	6.684629	4.712906	6.022414	8.262054	0.000000	-10.000000	0.000000	8.000000	846.500000	1023.000000	1023.000000	2046.000000
23.879999	0.039498	23.343336	6.065290	4.201611	5.480651	7.595784	0.000000	-10.000000	0.008333	6.950000	848.333313	1023.000000	1023.000000	2046.000000
23.900000	0.036625	21.645580	5.621157	3.791199	5.067684	7.165541	0.000000	-10.000000	0.025000	4.833333	851.333313	1023.000000	1023.000000	2046.000000
23.920000	0.034821	20.579113	5.306840	3.588398	4.830493	6.853381	0.000000	-10.000000	0.041667	2.716667	853.833313	1023.000000	1023.000000	2046.000000
23.940001	0.033574	19.842180	5.051247	3.450332	4.701702	6.638899	0.000000	-10.000000	0.050000	1.350000	855.500000	1023.000000	1023.000000	2046.000000
23.959999	0.032608	19.271116	4.929176	3.233169	4.515657	6.593114	0.000000	-10.000000	0.058333	0.700000	856.000000	1023.000000	1023.000000	2046.000000
23.980000	0.032008	18.916939	4.866866	3.221943	4.361432	6.466699	0.000000	-10.000000	0.066667	-0.216667	856.000000	1023.000000	1023.000000	2046.000000
24.000000	0.031298	18.497393	4.809427	3.208203	4.195048	6.284716	0.000000	-10.000000	0.075000	-1.350000	856.000000	1023.000000	1023.000000	2046.000000
24.020000	0.031008	18.325754	4.757531	3.139754	4.163814	6.264655	0.000000	-10.000000	0.075000	-2.483333	856.000000	1023.000000	1023.000000	2046.000000
24.040001	0.030966	18.300951	4.781780	3.149440	4.102021	6.267710	0.000000	-10.000000	0.066667	-3.400000	856.000000	1023.000000	1023.000000	2046.000000
24.059999	0.031002	18.322117	4.843740	3.149633	4.051129	6.277614	0.000000	-10.000000	0.075000	-4.366667	856.000000	1023.000000	1023.000000	2046.000000
24.080000	0.031031	18.339533	4.868404	3.210855	4.017580	6.242695	0.000000	-10.000000	0.075000	-5.016667	856.000000	1023.000000	1023.000000	2046.000000
24.100000	0.031355	18.530718	4.937398	3.294880	4.045122	6.253318	0.000000	-10.000000	0.075000	-5.250000	856.000000	1023.000000	1023.000000	2046.000000
24.120001	0.031638	18.698235	4.983289	3.318496	4.099513	6.296937	0.000000	-10.000000	0.058333	-5.200000	856.000000	1023.000000	1023.000000	2046.000000
24.139999	0.032003	18.913961	4.971763	3.332385	4.213292	6.396521	0.000000	-10.000000	0.058333	-5.150000	856.000000	1023.000000	1023.000000	2046.000000
24.160000	0.032055	18.944578	4.931298	3.334972	4.235474	6.442833	0.000000	-10.000000	0.075000	-5.350000	856.000000	1023.000000	1023.000000	2046.000000
24.180000	0.032266	19.068958	4.902479	3.292757	4.332249	6.541474	0.000000	-10.000000	0.091667	-6.216667	856.000000	1023.000000	1023.000000	2046.000000
24.200001	0.032566	19.246687	4.809910	3.188008	4.512517	6.736251	0.000000	-10.000000	0.108333	-7.483334	856.000000	1023.000000	1023.000000	2046.000000
24.219999	0.032727	19.341425	4.753082	3.021020	4.627745	6.939578	0.000000	-10.000000	0.116667	-8.566667	856.000000	1023.000000	1023.000000	2046.000000
24.240000	0.032454	19.180058	4.578600	2.744327	4.761870	7.095260	0.000000	-10.000000	0.116667	-9.433333	847.333313	1023.000000	1023.000000	2046.000000
24.260000	0.031819	18.804893	4.294931	2.453006	4.901532	7.155424	0.000000	-10.000000	0.108333	-9.866667	838.666687	1023.000000	1023.000000	2046.000000
24.280001	0.030730	18.161154	4.096544	2.226078	4.795325	7.043207	0.000000	-10.000000	0.108333	-10.350000	828.833313	1023.000000	1023.000000	2046.000000
24.299999	0.029746	17.579781	3.845037	2.038097	4.801652	6.894994	0.000000	-10.000000	0.108333	-10.516666	826.500000	1023.000000	1023.000000	2046.000000
24.320000	0.028953	17.111462	3.797688	1.964498	4.639271	6.710005	0.000000	-10.000000	0.116667	-10.800000	822.833313	1023.000000	1023.000000	2046.000000
24.340000	0.028565	16.882126	3.873611	1.921019	4.512575	6.574920	0.000000	-10.000000	0.116667	-11.066667	819.333313	1023.000000	1023.000000	2046.000000
24.360001	0.028553	16.874542	3.968011	1.933755	4.485595	6.487180	0.000000	-10.000000	0.125000	-11.050000	815.666687	1023.000000	1023.000000	2046.000000
24.379999	0.028919	17.090870	4.126237	1.975620	4.481110	6.507904	0.000000	-10.000000	0.125000	-10.983334	812.000000	1023.000000	1023.000000	2046.000000
24.400000	0.029462	17.411940	4.256399	2.074997	4.522697	6.557847	0.000000	-10.000000	0.125000	-10.816667	807.000000	1023.000000	1023.000000	2046.000000
24.420000	0.030024	17.744001	4.366870	2.108141	4.590205	6.678785	0.000000	-10.000000	0.125000	-10.816667	803.333313	1023.000000	1023.000000	2046.000000
24.440001	0.030707	18.148087	4.505274	2.229680	4.640934	6.772197	0.000000	-10.000000	0.116667	-10.733334	799.666687	1023.000000	1023.000000	2046.000000
24.459999	0.031433	18.576689	4.659155	2.321926	4.681667	6.913940	0.000000	-10.000000	0.108333	-10.516666	797.333313	1023.000000	1023.000000	2046.000000
24.480000	0.031932	18.871572	4.752035	2.353655	4.727174	7.038709	0.000000	-10.000000	0.108333	-10.116667	793.833313	1023.000000	1023.000000	2046.000000
24.500000	0.032347	19.116966	4.804420	2.424979	4.783796	7.103771	0.000000	-10.000000	0.108333	-9.866667	790.500000	1023.000000	1023.000000	2046.000000
24.520000	0.032592	19.261602	4.846430	2.410137	4.804499	7.200536	0.000000	-10.000000	0.125000	-10.016666	787.166687	1023.000000	1023.000000	2046.000000
24.540001	0.032710	19.331495	4.895230	2.396234	4.793074	7.246959	0.000000	-10.000000	0.133333	-10.633333	783.666687	1023.000000	1023.000000	2046.000000
24.559999	0.032795	19.381813	4.822842	2.434557	4.872911	7.251504	0.000000	-10.000000	0.166667	-11.533334	780.000000	1023.000000	1023.000000	2046.000000
24.580000	0.032631	19.285044	4.862711	2.424424	4.767064	7.230845	0.000000	-10.000000	0.183333	-12.816668	776.000000	1023.000000	1023.000000	2046.000000
24.600000	0.032540	19.230848	4.850585	2.399351	4.748448	7.232464	0.000000	-10.000000	0.225000	-14.333334	771.833313	1023.000000	1023.000000	2046.000000
24.620001	0.032356	19.122252	4.803237	2.376530	4.711409	7.231075	0.000000	-10.000000	0.258333	-15.850000	767.166687	1023.000000	1023.000000	2046.000000
24.639999	0.032153	19.002630	4.794764	2.377420	4.667620	7.162826	0.000000	-10.000000	0.308333	-17.266666	762.000000	1023.000000	1023.000000	2046.000000
24.660000	0.031781	18.782764	4.726522	2.293819	4.610858	7.151565	0.000000	-10.000000	0.341667	-18.633333	756.333313	1023.000000	1023.000000	2046.000000
24.680000	0.031371	18.540106	4.642972	2.222550	4.535128	7.139457	0.000000	-10.000000	0.391667	-20.166668	750.166687	1023.000000	1023.000000	2046.000000
24.700001	0.030847	18.230339	4.564554	2.187142	4.448627	7.030016	0.000000	-10.000000	0.425000	-21.700001	743.333313	1023.000000	1023.000000	2046.000000
24.719999	0.030253	17.879345	4.470819	2.065157	4.330895	7.012474	0.000000	-10.000000	0.483333	-23.083334	735.833313	1023.000000	1023.000000	2046.000000
24.740000	0.029977	17.716377	4.418382	2.008415	4.313016	6.976565	0.000000	-10.000000	0.516667	-24.266666	728.000000	1023.000000	1023.000000	2046.000000
24.760000	0.029925	17.685537	4.525789	1.982465	4.242111	6.935174	0.000000	-10.000000	0.566667	-25.283335	720.000000	1023.000000	1023.000000	2046.000000
24.780001	0.030296	17.905098	4.646519	1.975483	4.298585	6.984510	0.000000	-10.000000	0.591667	-26.233334	711.666687	1023.000000	1023.000000	2046.000000
24.799999	0.030640	18.108164	4.705851	2.011551	4.327906	7.062857	0.000000	-10.000000	0.633333	-27.016668	703.000000	1023.000000	1023.000000	2046.000000
24.820000	0.030451	17.996408	4.649649	2.047352	4.295914	7.003493	0.000000	-10.000000	0.658333	-27.716667	693.833313	1023.000000	1023.000000	2046.000000
24.840000	0.029602	17.494598	4.553566	1.947164	4.088567	6.905302	0.000000	-10.000000	0.691667	-28.400000	684.666687	1023.000000	1023.000000	2046.000000
24.860001	0.028291	16.719721	4.388859	1.879853	3.863602	6.587408	0.000000	-10.000000	0.708333	-29.016666	675.166687	1023.000000	1023.000000	2046.000000
24.879999	0.028282	16.714678	4.427999	1.818096	3.834150	6.634431	0.000000	-10.000000	0.750000	-29.566668	665.500000	1023.000000	1023.000000	2046.000000
24.900000	0.027823	16.443274	4.397316	1.841124	3.653425	6.551408	0.000000	-10.000000	0.775000	-30.150002	655.500000	1023.000000	1023.000000	2046.000000
24.920000	0.027801	16.430437	4.286547	1.970381	3.579856	6.593653	0.000000	-10.000000	0.816667	-30.750000	645.500000	1023.000000	1023.000000	2046.000000
24.940001	0.026973	15.940891	4.037607	2.015660	3.332206	6.555418	0.000000	-10.000000	0.841667	-31.516668	635.333313	1023.000000	1023.000000	2046.000000
24.959999	0.024866	14.695791	3.633983	1.920374	2.894912	6.246523	0.000000	-10.000000	0.866667	-32.216667	624.833313	1023.000000	1023.000000	2046.000000
24.980000	0.021436	12.668891	3.134416	1.509848	2.343652	5.680975	0.000000	-10.000000	0.900000	-33.033333	614.000000	1023.000000	1023.000000	2046.000000
25.000000	0.017383	10.273649	2.563145	0.896850	1.791103	5.022551	0.000000	-10.000000	0.891667	-33.433334	603.000000	1023.000000	1023.000000	2046.000000
25.020000	0.013571	8.020504	1.906731	0.423922	1.322028	4.367822	0.000000	-10.000000	0.900000	-33.466667	591.833313	1023.000000	1023.000000	2046.000000
25.040001	0.010398	6.145078	1.409025	0.095977	0.861348	3.778729	0.000000	-10.000000	0.883333	-33.166668	580.666687	1023.000000	1023.000000	2046.000000
25.059999	0.007859	4.644454	0.928901	-0.250065	0.564835	3.400783	0.000000	-10.000000	0.891667	-32.833332	569.500000	1023.000000	1023.000000	2046.000000
25.080000	0.005773	3.412103	0.566620	-0.504565	0.249932	3.100117	0.000000	-10.000000	0.875000	-32.850002	558.666687	1023.000000	1023.000000	2046.000000
25.100000	0.003768	2.226945	0.217094	-0.725507	-0.069996	2.805354	0.000000	-10.000000	0.875000	-32.799999	547.666687	1023.000000	1023.000000	2046.000000
25.120001	0.002192	1.295624	-0.057767	-0.986569	-0.327414	2.667374	0.000000	-10.000000	0.883333	-32.983334	536.833313	1023.000000	1023.000000	2046.000000
25.139999	0.000725	0.428478	-0.324376	-1.172220	-0.579512	2.504586	0.000000	-10.000000	0.916667	-33.333336	525.833313	1023.000000	1023.000000	2046.000000
25.160000	-0.000515	-0.304312	-0.512727	-1.282484	-0.819387	2.310286	0.000000	-10.000000	0.933333	-33.700001	514.833313	1023.000000	1023.000000	2046.000000
25.180000	-0.001577	-0.932207	-0.652590	-1.498658	-1.027025	2.246067	0.000000	-10.000000	0.941667	-34.116669	503.500000	1023.000000	1023.000000	2046.000000
25.200001	-0.002447	-1.445976	-0.795993	-1.671039	-1.157994	2.179049	0.000000	-10.000000	0.941667	-34.266670	492.166656	1023.000000	1023.000000	2046.000000
25.219999	-0.003048	-1.801501	-0.839853	-1.720821	-1.326558	2.085732	0.000000	-10.000000	0.950000	-34.550003	480.666656	1023.000000	1023.000000	2046.000000
25.240000	-0.003437	-2.031024	-0.923399	-1.758045	-1.345708	1.996127	0.000000	-10.000000	0.958333	-34.516666	469.166656	1023.000000	1023.000000	2046.000000
25.260000	-0.003898	-2.303471	-0.930397	-1.886856	-1.467249	1.981031	0.000000	-10.000000	0.958333	-34.333332	457.500000	1023.000000	1023.000000	2046.000000
25.280001	-0.004280	-2.529212	-1.061565	-2.022943	-1.428704	1.983999	0.000000	-10.000000	0.941667	-34.166668	446.166656	1023.000000	1023.000000	2046.000000
25.299999	-0.004573	-2.702938	-1.109379	-2.162223	-1.476219	2.044883	0.000000	-10.000000	0.941667	-33.866669	434.833344	1023.000000	1023.000000	2046.000000
25.320000	-0.004814	-2.845007	-1.143316	-2.296652	-1.458198	2.053160	0.000000	-10.000000	0.908333	-33.683334	423.500000	1023.000000	1023.000000	2046.000000
25.340000	-0.004843	-2.862229	-1.145396	-2.452014	-1.401630	2.136811	0.000000	-10.000000	0.916667	-33.416668	412.166656	1023.000000	1023.000000	2046.000000
25.360001	-0.005220	-3.085292	-1.288902	-2.691913	-1.352931	2.248454	0.000000	-10.000000	0.916667	-33.466667	401.000000	1023.000000	1023.000000	2046.000000
25.379999	-0.006200	-3.664308	-1.573062	-2.940851	-1.350759	2.200365	0.000000	-10.000000	0.916667	-33.283333	389.833344	1023.000000	1023.000000	2046.000000
25.400000	-0.007659	-4.526599	-1.886795	-3.277563	-1.439257	2.077016	0.000000	-10.000000	0.900000	-33.216667	378.666656	1023.000000	1023.000000	2046.000000
25.420000	-0.009007	-5.323264	-2.136838	-3.574891	-1.553510	1.941975	0.000000	-10.000000	0.866667	-33.033333	367.500000	1023.000000	1023.000000	2046.000000
25.440001	-0.010021	-5.922422	-2.216403	-3.651869	-1.745360	1.691211	0.000000	-10.000000	0.866667	-32.900002	356.500000	1023.000000	1023.000000	2046.000000
25.459999	-0.010846	-6.409713	-2.287329	-3.757133	-1.901107	1.535856	0.000000	-10.000000	0.850000	-32.583332	345.500000	1023.000000	1023.000000	2046.000000
25.480000	-0.011694	-6.911148	-2.256807	-3.905586	-2.142347	1.393593	0.000000	-10.000000	0.841667	-32.150002	334.666656	1023.000000	1023.000000	2046.000000
25.500000	-0.012097	-7.149566	-2.201275	-3.925998	-2.258623	1.236329	0.000000	-10.000000	0.833333	-31.716667	324.000000	1023.000000	1023.000000	2046.000000
25.520000	-0.012355	-7.301652	-2.166882	-4.000333	-2.359042	1.224605	0.000000	-10.000000	0.816667	-31.100000	313.500000	1023.000000	1023.000000	2046.000000
25.540001	-0.012455	-7.361197	-2.106973	-3.989006	-2.427999	1.162780	0.000000	-10.000000	0.800000	-30.733334	303.000000	1023.000000	1023.000000	2046.000000
25.559999	-0.012596	-7.444191	-2.039222	-3.973768	-2.541310	1.110110	0.000000	-10.000000	0.758333	-30.183334	292.666656	1023.000000	1023.000000	2046.000000
25.580000	-0.012579	-7.434361	-1.984518	-4.040105	-2.582387	1.172650	0.000000	-10.000000	0.725000	-29.933334	282.500000	1023.000000	1023.000000	2046.000000
25.600000	-0.012538	-7.409898	-1.933712	-3.991440	-2.595369	1.110622	0.000000	-10.000000	0.683333	-29.366667	272.500000	1023.000000	1023.000000	2046.000000
25.620001	-0.012601	-7.446911	-1.886549	-3.977506	-2.681728	1.098872	0.000000	-10.000000	0.666667	-29.016666	262.833344	1023.000000	1023.000000	2046.000000
25.639999	-0.012760	-7.541198	-1.848508	-3.991299	-2.782192	1.080801	0.000000	-10.000000	0.650000	-28.400002	253.166672	1023.000000	1023.000000	2046.000000
25.660000	-0.012703	-7.507733	-1.847744	-4.017362	-2.741981	1.099353	0.000000	-10.000000	0.650000	-28.083334	243.833328	1023.000000	1023.000000	2046.000000
25.680000	-0.012828	-7.581484	-1.819306	-4.048775	-2.812485	1.099082	0.000000	-10.000000	0.650000	-27.733334	234.333328	1023.000000	1023.000000	2046.000000
25.700001	-0.012935	-7.644305	-1.810944	-4.071160	-2.847372	1.085171	0.000000	-10.000000	0.616667	-27.333334	225.166672	1023.000000	1023.000000	2046.000000
25.719999	-0.012909	-7.629261	-1.765199	-4.001657	-2.896577	1.034172	0.000000	-10.000000	0.583333	-26.800001	216.000000	1023.000000	1023.000000	2046.000000
25.740000	-0.013080	-7.730434	-1.747297	-4.073904	-2.968718	1.059485	0.000000	-10.000000	0.541667	-26.333334	207.000000	1023.000000	1023.000000	2046.000000
25.760000	-0.013222	-7.814085	-1.788740	-4.044404	-2.971655	0.990713	0.000000	-10.000000	0.541667	-25.933334	198.166672	1023.000000	1023.000000	2046.000000
25.780001	-0.013289	-7.853743	-1.751940	-4.062892	-3.047369	1.008459	0.000000	-10.000000	0.525000	-25.400000	189.500000	1023.000000	1023.000000	2046.000000
25.799999	-0.013468	-7.959360	-1.753899	-4.096793	-3.100100	0.991432	0.000000	-10.000000	0.516667	-24.733334	181.166672	1023.000000	1023.000000	2046.000000
25.820000	-0.013640	-8.061193	-1.762154	-4.058238	-3.136742	0.895941	0.000000	-10.000000	0.491667	-24.116667	173.000000	1023.000000	1023.000000	2046.000000
25.840000	-0.013724	-8.110911	-1.763759	-4.127844	-3.168280	0.948972	0.000000	-10.000000	0.466667	-23.483334	165.000000	1023.000000	1023.000000	2046.000000
25.860001	-0.013901	-8.215777	-1.761991	-4.164918	-3.204511	0.915643	0.000000	-10.000000	0.433333	-23.033335	157.000000	1023.000000	1023.000000	2046.000000
25.879999	-0.013978	-8.260908	-1.764436	-4.127332	-3.235635	0.866495	0.000000	-10.000000	0.416667	-22.366667	149.333328	1023.000000	1023.000000	2046.000000
25.900000	-0.014079	-8.320454	-1.751041	-4.211230	-3.283837	0.925654	0.000000	-10.000000	0.400000	-21.850000	141.833328	1023.000000	1023.000000	2046.000000
25.920000	-0.014148	-8.361350	-1.720448	-4.186625	-3.317515	0.863238	0.000000	-10.000000	0.383333	-20.916668	134.666672	1023.000000	1023.000000	2046.000000
25.940001	-0.014166	-8.372321	-1.694739	-4.158973	-3.341412	0.822803	0.000000	-10.000000	0.358333	-20.183334	127.500000	1023.000000	1023.000000	2046.000000
25.959999	-0.014274	-8.435820	-1.694622	-4.193014	-3.372116	0.823933	0.000000	-10.000000	0.350000	-19.450001	120.833336	1023.000000	1023.000000	2046.000000
25.980000	-0.014253	-8.423512	-1.708291	-4.207754	-3.347418	0.839951	0.000000	-10.000000	0.341667	-18.766666	114.333336	1023.000000	1023.000000	2046.000000
26.000000	-0.014258	-8.426301	-1.711715	-4.163953	-3.347930	0.797296	0.000000	-10.000000	0.308333	-18.200001	108.000000	1023.000000	1023.000000	2046.000000
26.020000	-0.014319	-8.462530	-1.693747	-4.178554	-3.405541	0.815312	0.000000	-10.000000	0.283333	-17.516666	102.000000	1023.000000	1023.000000	2046.000000
26.040001	-0.014354	-8.483461	-1.668280	-4.130423	-3.434814	0.750056	0.000000	-10.000000	0.258333	-17.150000	96.166664	1023.000000	1023.000000	2046.000000
26.059999	-0.014374	-8.494840	-1.670643	-4.110118	-3.456551	0.742472	0.000000	-10.000000	0.258333	-16.633333	90.500000	1023.000000	1023.000000	2046.000000
26.080000	-0.014451	-8.540569	-1.659157	-4.097743	-3.505454	0.721783	0.000000	-10.000000	0.241667	-16.116667	84.833336	1023.000000	1023.000000	2046.000000
26.100000	-0.014474	-8.554050	-1.652795	-4.140845	-3.509905	0.749494	0.000000	-10.000000	0.233333	-15.600000	79.500000	1023.000000	1023.000000	2046.000000
26.120001	-0.014493	-8.565255	-1.666296	-4.143321	-3.513506	0.757867	0.000000	-10.000000	0.225000	-15.116667	74.333336	1023.000000	1023.000000	2046.000000
26.139999	-0.014640	-8.652040	-1.650660	-4.182479	-3.569960	0.751058	0.000000	-10.000000	0.225000	-14.666667	69.166664	1023.000000	1023.000000	2046.000000
26.160000	-0.014583	-8.618401	-1.665632	-4.120106	-3.540720	0.708058	0.000000	-10.000000	0.216667	-14.066667	64.166664	1023.000000	1023.000000	2046.000000
26.180000	-0.014672	-8.671003	-1.597793	-4.172979	-3.653832	0.753601	0.000000	-10.000000	0.208333	-13.466667	59.500000	1023.000000	1023.000000	2046.000000
26.200001	-0.014775	-8.732310	-1.622399	-4.210299	-3.645316	0.745703	0.000000	-10.000000	0.191667	-12.983334	55.166668	1023.000000	1023.000000	2046.000000
26.219999	-0.014677	-8.674010	-1.619503	-4.153306	-3.621643	0.720442	0.000000	-10.000000	0.175000	-12.450001	51.000000	1023.000000	1023.000000	2046.000000
26.240000	-0.015113	-8.932045	-1.665090	-4.197042	-3.751157	0.681245	0.000000	-10.000000	0.141667	-11.983334	47.000000	1023.000000	1023.000000	2046.000000
26.260000	-0.016099	-9.514340	-1.827304	-4.327503	-3.911893	0.552360	0.000000	-10.000000	0.116667	-11.333333	43.000000	1023.000000	1023.000000	2046.000000
26.280001	-0.017516	-10.351905	-2.001175	-4.400429	-4.166142	0.215841	0.000000	-10.000000	0.100000	-10.683333	39.000000	1023.000000	1023.000000	2046.000000
26.299999	-0.019046	-11.256353	-2.095809	-4.559636	-4.479429	-0.121479	0.000000	-10.000000	0.100000	-10.016666	35.333332	1023.000000	1023.000000	2046.000000
26.320000	-0.020889	-12.345208	-2.295765	-4.667514	-4.789784	-0.592145	0.000000	-10.000000	0.091667	-9.433333	31.833334	1023.000000	1023.000000	2046.000000
26.340000	-0.021493	-12.702391	-2.358507	-4.626564	-4.862107	-0.855214	0.000000	-10.000000	0.083333	-8.950000	28.666666	1023.000000	1023.000000	2046.000000
26.360001	-0.022105	-13.063818	-2.437561	-4.739611	-4.962963	-0.923683	0.000000	-10.000000	0.083333	-8.516666	25.666666	1023.000000	1023.000000	2046.000000
26.379999	-0.022146	-13.088354	-2.391942	-4.646244	-5.090480	-0.959688	0.000000	-10.000000	0.083333	-8.166667	22.833334	1023.000000	1023.000000	2046.000000
26.400000	-0.021448	-12.675765	-2.390284	-4.341693	-5.008927	-0.934860	0.000000	-10.000000	0.083333	-7.900000	20.166666	1023.000000	1023.000000	2046.000000
26.420000	-0.021042	-12.435762	-2.480523	-4.194368	-4.993330	-0.767542	0.000000	-10.000000	0.083333	-7.733334	17.500000	1023.000000	1023.000000	2046.000000
26.440001	-0.021651	-12.795834	-2.645236	-4.218374	-5.164688	-0.767537	0.000000	-10.000000	0.083333	-7.416667	15.000000	1023.000000	1023.000000	2046.000000
26.459999	-0.023150	-13.681862	-2.917792	-4.390374	-5.371754	-1.001942	0.000000	-10.000000	0.075000	-6.716667	12.666667	1023.000000	1023.000000	2046.000000
26.480000	-0.025859	-15.282651	-3.392176	-4.811390	-5.672843	-1.406242	0.000000	-10.000000	0.058333	-5.216667	10.500000	1023.000000	1023.000000	2046.000000
26.500000	-0.028671	-16.944695	-3.920868	-5.154012	-5.949188	-1.920626	0.000000	-10.000000	0.050000	-3.150000	8.666667	1023.000000	1023.000000	2046.000000
26.520000	-0.031238	-18.461576	-4.302701	-5.483068	-6.316958	-2.358851	0.000000	-10.000000	0.050000	-1.300000	7.500000	1023.000000	1023.000000	2046.000000
26.540001	-0.033042	-19.527800	-4.630222	-5.750172	-6.507339	-2.640066	0.000000	-10.000000	0.050000	-0.566667	7.000000	1023.000000	1023.000000	2046.000000
26.559999	-0.034250	-20.241631	-4.841729	-5.807303	-6.681352	-2.911246	0.000000	-10.000000	0.050000	-1.300000	7.000000	1023.000000	1023.000000	2046.000000
26.580000	-0.035380	-20.909718	-5.044203	-6.003178	-6.851670	-3.010668	0.000000	-10.000000	0.050000	-2.766667	6.666667	1023.000000	1023.000000	2046.000000
26.600000	-0.036089	-21.328384	-5.198859	-6.048896	-6.948198	-3.132432	0.000000	-10.000000	0.050000	-4.283333	5.833333	1023.000000	1023.000000	2046.000000
26.620001	-0.036499	-21.571058	-5.274981	-6.112314	-7.031364	-3.152399	0.000000	-10.000000	0.050000	-5.233334	4.333333	1023.000000	1023.000000	2046.000000
26.639999	-0.036802	-21.749929	-5.278931	-6.175512	-7.152075	-3.143410	0.000000	-10.000000	0.050000	-5.650000	2.500000	1023.000000	1023.000000	2046.000000
26.660000	-0.036821	-21.761061	-5.305306	-6.151076	-7.135931	-3.168748	0.000000	-10.000000	0.058333	-5.650000	0.833333	1023.000000	1023.000000	2046.000000
26.680000	-0.036713	-21.697378	-5.262709	-6.152087	-7.145796	-3.136786	0.000000	-10.000000	0.066667	-5.483334	-0.500000	1023.000000	1023.000000	2046.000000
26.700001	-0.036476	-21.557226	-5.180529	-6.170510	-7.156615	-3.049573	0.000000	-10.000000	0.066667	-5.216667	-1.833333	1023.000000	1023.000000	2046.000000
26.719999	-0.036005	-21.279243	-5.125672	-6.053942	-7.028118	-3.071512	0.000000	-10.000000	0.058333	-4.766667	-3.500000	1023.000000	1023.000000	2046.000000
26.740000	-0.035648	-21.067902	-5.059407	-6.122548	-6.942832	-2.943115	0.000000	-10.000000	0.050000	-4.250000	-5.166667	1023.000000	1023.000000	2046.000000
26.760000	-0.035219	-20.814396	-5.045623	-6.156386	-6.825329	-2.787058	0.000000	-10.000000	0.058333	-3.966667	-6.666667	1023.000000	1023.000000	2046.000000
26.780001	-0.034513	-20.397003	-4.933798	-6.166005	-6.655057	-2.642144	0.000000	-10.000000	0.066667	-4.083333	-8.000000	1023.000000	1023.000000	2046.000000
26.799999	-0.033815	-19.984806	-4.761097	-6.242141	-6.538362	-2.443206	0.000000	-10.000000	0.066667	-4.266667	-9.333333	1023.000000	1023.000000	2046.000000
26.820000	-0.033157	-19.595707	-4.737700	-6.296929	-6.289068	-2.272010	0.000000	-10.000000	0.058333	-4.300000	-10.833333	1023.000000	1023.000000	2046.000000
26.840000	-0.032965	-19.482578	-4.816135	-6.392226	-6.112595	-2.161621	0.000000	-10.000000	0.050000	-4.083333	-12.166667	1023.000000	1023.000000	2046.000000
26.860001	-0.033671	-19.899811	-5.022347	-6.598897	-6.085743	-2.192822	0.000000	-10.000000	0.050000	-3.966667	-13.666667	1023.000000	1023.000000	2046.000000
26.879999	-0.034537	-20.411150	-5.193255	-6.808183	-6.117035	-2.292676	0.000000	-10.000000	0.050000	-4.100000	-15.000000	1023.000000	1023.000000	2046.000000
26.900000	-0.035123	-20.757454	-5.325944	-6.928363	-6.114168	-2.388979	0.000000	-10.000000	0.050000	-4.466667	-16.333334	1023.000000	1023.000000	2046.000000
26.920000	-0.035444	-20.947300	-5.318280	-7.029495	-6.195639	-2.403887	0.000000	-10.000000	0.058333	-4.833333	-17.833334	1023.000000	1023.000000	2046.000000
26.940001	-0.035735	-21.119106	-5.257574	-7.075145	-6.294400	-2.491988	0.000000	-10.000000	0.058333	-4.866667	-19.500000	1023.000000	1023.000000	2046.000000
26.959999	-0.035716	-21.107958	-5.121086	-7.108380	-6.322057	-2.556435	0.000000	-10.000000	0.050000	-4.500000	-21.166666	1023.000000	1023.000000	2046.000000
26.980000	-0.035627	-21.055277	-4.945000	-7.147350	-6.410030	-2.552897	0.000000	-10.000000	0.041667	-3.800000	-22.666666	1023.000000	1023.000000	2046.000000
27.000000	-0.035213	-20.810822	-4.856955	-7.055094	-6.328864	-2.569909	0.000000	-10.000000	0.041667	-3.050000	-23.833334	1023.000000	1023.000000	2046.000000
27.020000	-0.034724	-20.522112	-4.701462	-6.973159	-6.318573	-2.528917	0.000000	-10.000000	0.050000	-2.383333	-25.000000	1023.000000	1023.000000	2046.000000
27.040001	-0.034286	-20.263271	-4.602346	-6.956505	-6.257713	-2.446707	0.000000	-10.000000	0.041667	-1.933333	-25.666666	1023.000000	1023.000000	2046.000000
27.059999	-0.033602	-19.858667	-4.494752	-6.830684	-6.185737	-2.347494	0.000000	-10.000000	0.041667	-1.383333	-26.000000	1023.000000	1023.000000	2046.000000
27.080000	-0.033101	-19.562660	-4.392362	-6.814183	-6.116850	-2.239267	0.000000	-10.000000	0.041667	-0.766667	-26.000000	1023.000000	1023.000000	2046.000000
27.100000	-0.032526	-19.222965	-4.295640	-6.772080	-6.047430	-2.107815	0.000000	-10.000000	0.050000	-0.233333	-26.000000	1023.000000	1023.000000	2046.000000
27.120001	-0.031784	-18.784307	-4.191133	-6.670361	-5.921184	-2.001630	0.000000	-10.000000	0.041667	0.000000	-26.000000	1023.000000	1023.000000	2046.000000
27.139999	-0.031222	-18.452131	-4.040189	-6.655827	-5.903540	-1.852576	0.000000	-10.000000	0.041667	0.000000	-26.000000	1023.000000	1023.000000	2046.000000
27.160000	-0.030649	-18.113836	-3.975324	-6.529063	-5.815893	-1.793557	0.000000	-10.000000	0.033333	0.000000	-26.000000	1023.000000	1023.000000	2046.000000
27.180000	-0.030176	-17.833973	-3.879275	-6.461798	-5.770821	-1.722078	0.000000	-10.000000	0.041667	0.000000	-26.000000	1023.000000	1023.000000	2046.000000
27.200001	-0.029638	-17.516113	-3.742485	-6.456179	-5.745823	-1.571625	0.000000	-10.000000	0.041667	0.000000	-26.000000	1023.000000	1023.000000	2046.000000
27.219999	-0.029161	-17.234089	-3.705290	-6.275662	-5.638534	-1.614603	0.000000	-10.000000	0.050000	0.000000	-26.000000	1023.000000	1023.000000	2046.000000
27.240000	-0.028618	-16.913151	-3.624119	-6.209229	-5.550929	-1.528873	0.000000	-10.000000	0.050000	0.000000	-26.000000	1023.000000	1023.000000	2046.000000
27.260000	-0.028296	-16.723179	-3.511401	-6.178539	-5.572193	-1.461045	0.000000	-10.000000	0.041667	0.000000	-26.000000	1023.000000	1023.000000	2046.000000
27.280001	-0.027730	-16.388254	-3.459710	-6.088262	-5.453440	-1.386842	0.000000	-10.000000	0.033333	0.000000	-26.000000	1023.000000	1023.000000	2046.000000
27.299999	-0.027167	-16.055819	-3.368949	-6.053878	-5.377820	-1.255171	0.000000	-10.000000	0.033333	0.333333	-26.000000	1023.000000	1023.000000	2046.000000
27.320000	-0.026684	-15.770424	-3.317124	-5.996707	-5.280723	-1.175870	0.000000	-10.000000	0.033333	1.216667	-26.000000	1023.000000	1023.000000	2046.000000
27.340000	-0.026070	-15.407353	-3.191489	-5.884399	-5.206486	-1.124981	0.000000	-10.000000	0.033333	2.583333	-26.000000	1023.000000	1023.000000	2046.000000
27.360001	-0.025630	-15.147359	-3.082453	-5.888090	-5.189692	-0.987124	0.000000	-10.000000	0.016667	4.216667	-26.000000	1023.000000	1023.000000	2046.000000
27.379999	-0.024865	-14.695151	-2.983916	-5.742523	-5.057960	-0.910752	0.000000	-10.000000	0.008333	5.883333	-26.000000	1023.000000	1023.000000	2046.000000
27.400000	-0.024177	-14.288671	-2.862880	-5.626625	-4.952859	-0.846307	0.000000	-10.000000	-0.008333	7.583333	-26.000000	1023.000000	1023.000000	2046.000000
27.420000	-0.023524	-13.902456	-2.777503	-5.605848	-4.836035	-0.683070	0.000000	-10.000000	-0.025000	9.150000	-26.000000	1023.000000	1023.000000	2046.000000
27.440001	-0.022784	-13.465226	-2.690471	-5.458253	-4.697113	-0.619390	0.000000	-10.000000	-0.058333	10.733334	-26.000000	1023.000000	1023.000000	2046.000000
27.459999	-0.021977	-12.988568	-2.531754	-5.319341	-4.602015	-0.535458	0.000000	-10.000000	-0.083333	12.283334	-26.000000	1023.000000	1023.000000	2046.000000
27.480000	-0.021147	-12.498158	-2.402865	-5.295028	-4.485133	-0.315133	0.000000	-10.000000	-0.116667	13.716667	-17.833334	1023.000000	1023.000000	2046.000000
27.500000	-0.020293	-11.993111	-2.291575	-5.148396	-4.322412	-0.230727	0.000000	-10.000000	-0.158333	15.350000	-1.000000	1023.000000	1023.000000	2046.000000
27.520000	-0.019366	-11.445463	-2.179398	-4.981984	-4.155228	-0.128853	0.000000	-10.000000	-0.200000	16.933334	17.500000	1023.000000	1023.000000	2046.000000
27.540001	-0.018642	-11.017699	-2.051648	-4.931379	-4.074966	0.040294	0.000000	-10.000000	-0.241667	18.616667	29.833334	1023.000000	1023.000000	2046.000000
27.559999	-0.017710	-10.466475	-1.953022	-4.789103	-3.904546	0.180196	0.000000	-10.000000	-0.275000	20.133333	35.833332	1023.000000	1023.000000	2046.000000
27.580000	-0.016810	-9.934783	-1.787281	-4.699493	-3.801937	0.353928	0.000000	-10.000000	-0.333333	21.533335	42.500000	1023.000000	1023.000000	2046.000000
27.600000	-0.016055	-9.488455	-1.732429	-4.633797	-3.643022	0.520793	0.000000	-10.000000	-0.358333	22.866667	49.666668	1023.000000	1023.000000	2046.000000
27.620001	-0.015371	-9.084367	-1.650636	-4.522592	-3.551004	0.639865	0.000000	-10.000000	-0.391667	23.866667	57.166668	1023.000000	1023.000000	2046.000000
27.639999	-0.015296	-9.039846	-1.580236	-4.492602	-3.610512	0.643504	0.000000	-10.000000	-0.400000	25.050001	65.000000	1023.000000	1023.000000	2046.000000
27.660000	-0.015506	-9.163809	-1.617874	-4.475008	-3.607070	0.536142	0.000000	-10.000000	-0.441667	26.100000	73.166664	1023.000000	1023.000000	2046.000000
27.680000	-0.015619	-9.230783	-1.549020	-4.377354	-3.657373	0.352964	0.000000	-10.000000	-0.458333	27.000000	81.500000	1023.000000	1023.000000	2046.000000
27.700001	-0.016044	-9.482245	-1.548012	-4.452528	-3.705422	0.223717	0.000000	-10.000000	-0.483333	27.566668	90.333336	1023.000000	1023.000000	2046.000000
27.719999	-0.015763	-9.316213	-1.379400	-4.252039	-3.732673	0.047899	0.000000	-10.000000	-0.491667	28.083334	99.333336	1023.000000	1023.000000	2046.000000
27.740000	-0.014592	-8.624002	-1.164289	-4.125857	-3.561227	0.227371	0.000000	-10.000000	-0.500000	28.466667	108.833336	1023.000000	1023.000000	2046.000000
27.760000	-0.013162	-7.779015	-0.936673	-3.776544	-3.436572	0.370774	0.000000	-10.000000	-0.491667	28.616667	118.166664	1023.000000	1023.000000	2046.000000
27.780001	-0.011310	-6.684152	-0.721112	-3.306339	-3.217135	0.560435	0.000000	-10.000000	-0.491667	28.450001	127.833336	1023.000000	1023.000000	2046.000000
27.799999	-0.009853	-5.823104	-0.530360	-3.045475	-3.131928	0.884659	0.000000	-10.000000	-0.483333	28.299999	137.166672	1023.000000	1023.000000	2046.000000
27.820000	-0.009328	-5.512698	-0.609700	-2.827970	-3.069745	0.994717	0.000000	-10.000000	-0.491667	28.333334	146.666672	1023.000000	1023.000000	2046.000000
27.840000	-0.010417	-6.156697	-0.903668	-3.011536	-3.143824	0.902331	0.000000	-10.000000	-0.508333	28.600000	156.000000	1023.000000	1023.000000	2046.000000
27.860001	-0.013064	-7.720788	-1.385809	-3.457890	-3.385661	0.508571	0.000000	-10.000000	-0.533333	28.850000	165.666672	1023.000000	1023.000000	2046.000000
27.879999	-0.015545	-9.187045	-1.899347	-3.800436	-3.546947	0.059685	0.000000	-10.000000	-0.550000	29.183334	175.166672	1023.000000	1023.000000	2046.000000
27.900000	-0.017273	-10.208472	-2.103112	-4.051984	-3.808836	-0.244541	0.000000	-10.000000	-0.550000	29.383333	184.833328	1023.000000	1023.000000	2046.000000
27.920000	-0.017949	-10.608027	-2.273344	-4.095931	-3.828081	-0.410671	0.000000	-10.000000	-0.533333	29.400002	194.500000	1023.000000	1023.000000	2046.000000
27.940001	-0.018086	-10.688710	-2.351310	-4.012924	-3.839062	-0.485413	0.000000	-10.000000	-0.525000	29.233334	204.500000	1023.000000	1023.000000	2046.000000
27.959999	-0.018010	-10.644086	-2.358809	-4.033279	-3.863594	-0.388403	0.000000	-10.000000	-0.508333	28.916668	214.333328	1023.000000	1023.000000	2046.000000
27.980000	-0.017784	-10.510276	-2.384275	-3.931683	-3.803754	-0.390563	0.000000	-10.000000	-0.508333	28.600000	224.000000	1023.000000	1023.000000	2046.000000
28.000000	-0.017113	-10.113626	-2.223459	-3.834899	-3.774687	-0.280580	0.000000	-10.000000	-0.500000	28.300001	233.500000	1023.000000	1023.000000	2046.000000
28.020000	-0.016204	-9.576823	-2.150796	-3.668763	-3.620885	-0.136379	0.000000	-10.000000	-0.500000	28.300001	243.000000	1023.000000	1023.000000	2046.000000
28.040001	-0.015326	-9.057425	-1.972573	-3.456725	-3.549601	-0.078526	0.000000	-10.000000	-0.500000	28.250000	252.500000	1023.000000	1023.000000	2046.000000
28.059999	-0.014605	-8.631795	-1.866145	-3.402879	-3.448448	0.085678	0.000000	-10.000000	-0.500000	28.416668	262.000000	1023.000000	1023.000000	2046.000000
28.080000	-0.013451	-7.949738	-1.687523	-3.219747	-3.292228	0.249761	0.000000	-10.000000	-0.508333	28.333334	271.333344	1023.000000	1023.000000	2046.000000
28.100000	-0.012098	-7.149812	-1.461802	-3.024712	-3.099859	0.436562	0.000000	-10.000000	-0.516667	28.683334	280.833344	1023.000000	1023.000000	2046.000000
28.120001	-0.010923	-6.455542	-1.279769	-2.965054	-2.907910	0.697191	0.000000	-10.000000	-0.525000	28.683334	290.333344	1023.000000	1023.000000	2046.000000
28.139999	-0.009692	-5.728220	-1.219973	-2.806135	-2.612194	0.910082	0.000000	-10.000000	-0.516667	28.866667	300.000000	1023.000000	1023.000000	2046.000000
28.160000	-0.008365	-4.943655	-1.031460	-2.712797	-2.378467	1.179068	0.000000	-10.000000	-0.516667	28.983334	309.666656	1023.000000	1023.000000	2046.000000
28.180000	-0.007099	-4.195652	-0.877981	-2.679667	-2.128442	1.490438	0.000000	-10.000000	-0.516667	29.183334	319.166656	1023.000000	1023.000000	2046.000000
28.200001	-0.005557	-3.283967	-0.773008	-2.637523	-1.727920	1.854484	0.000000	-10.000000	-0.508333	28.850000	328.833344	1023.000000	1023.000000	2046.000000
28.219999	-0.004424	-2.614612	-0.650044	-2.707191	-1.448864	2.191488	0.000000	-10.000000	-0.491667	28.550001	338.500000	1023.000000	1023.000000	2046.000000
28.240000	-0.003776	-2.231627	-0.738822	-2.738879	-1.140695	2.386769	0.000000	-10.000000	-0.466667	27.966667	348.166656	1023.000000	1023.000000	2046.000000
28.260000	-0.003686	-2.178512	-0.815522	-2.850591	-0.993505	2.481106	0.000000	-10.000000	-0.458333	27.933334	357.666656	1023.000000	1023.000000	2046.000000
28.280001	-0.003574	-2.112114	-0.819273	-2.867918	-0.928265	2.503342	0.000000	-10.000000	-0.433333	27.233334	367.000000	1023.000000	1023.000000	2046.000000
28.299999	-0.003022	-1.786236	-0.676668	-2.709457	-0.864535	2.464424	0.000000	-10.000000	-0.425000	26.933334	376.166656	1023.000000	1023.000000	2046.000000
28.320000	-0.002470	-1.459913	-0.513031	-2.699005	-0.807139	2.559262	0.000000	-10.000000	-0.408333	26.400000	385.166656	1023.000000	1023.000000	2046.000000
28.340000	-0.001612	-0.952714	-0.243657	-2.539004	-0.736052	2.565999	0.000000	-10.000000	-0.425000	26.433334	394.000000	1023.000000	1023.000000	2046.000000
28.360001	-0.000596	-0.352167	0.024616	-2.402366	-0.622693	2.648277	0.000000	-10.000000	-0.433333	26.533335	402.833344	1023.000000	1023.000000	2046.000000
28.379999	0.000668	0.395049	0.278156	-2.236168	-0.450650	2.803711	0.000000	-10.000000	-0.441667	26.800001	411.666656	1023.000000	1023.000000	2046.000000
28.400000	0.002336	1.380788	0.605508	-1.986794	-0.257195	3.019269	0.000000	-10.000000	-0.433333	26.933334	420.500000	1023.000000	1023.000000	2046.000000
28.420000	0.003996	2.361885	0.837531	-1.736189	-0.003338	3.263882	0.000000	-10.000000	-0.425000	26.916666	429.500000	1023.000000	1023.000000	2046.000000
28.440001	0.005639	3.332448	1.119537	-1.469945	0.197510	3.485347	0.000000	-10.000000	-0.450000	27.150000	438.500000	1023.000000	1023.000000	2046.000000
28.459999	0.007267	4.295040	1.356481	-1.301780	0.444455	3.795884	0.000000	-10.000000	-0.483333	27.566668	447.500000	1023.000000	1023.000000	2046.000000
28.480000	0.008948	5.288550	1.612968	-1.096948	0.671793	4.100738	0.000000	-10.000000	-0.508333	28.183334	456.666656	1023.000000	1023.000000	2046.000000
28.500000	0.010699	6.323036	1.925863	-0.811779	0.888949	4.320002	0.000000	-10.000000	-0.516667	28.500000	466.000000	1023.000000	1023.000000	2046.000000
28.520000	0.012275	7.254518	2.159846	-0.577282	1.123767	4.548186	0.000000	-10.000000	-0.508333	28.750000	475.500000	1023.000000	1023.000000	2046.000000
28.540001	0.013776	8.141403	2.424332	-0.320427	1.317396	4.720102	0.000000	-10.000000	-0.500000	28.666666	485.000000	1023.000000	1023.000000	2046.000000
28.559999	0.015046	8.892148	2.572476	-0.178528	1.558905	4.939296	0.000000	-10.000000	-0.483333	28.400000	494.666656	1023.000000	1023.000000	2046.000000
28.580000	0.016566	9.790614	2.809087	0.020311	1.785384	5.175832	0.000000	-10.000000	-0.450000	27.900000	504.166656	1023.000000	1023.000000	2046.000000
28.600000	0.017998	10.636991	3.043046	0.290155	1.998395	5.305396	0.000000	-10.000000	-0.425000	27.150000	513.666687	1023.000000	1023.000000	2046.000000
28.620001	0.019422	11.478433	3.259782	0.424070	2.196704	5.597876	0.000000	-10.000000	-0.391667	26.433334	522.833313	1023.000000	1023.000000	2046.000000
28.639999	0.020700	12.233738	3.484824	0.677481	2.372136	5.699296	0.000000	-10.000000	-0.391667	25.733334	531.833313	1023.000000	1023.000000	2046.000000
28.660000	0.021877	12.929379	3.648447	0.811588	2.569427	5.899918	0.000000	-10.000000	-0.400000	25.516666	540.500000	1023.000000	1023.000000	2046.000000
28.680000	0.023096	13.649678	3.794344	0.928474	2.801324	6.125535	0.000000	-10.000000	-0.425000	25.550001	549.000000	1023.000000	1023.000000	2046.000000
28.700001	0.024266	14.341163	4.017338	1.158020	2.940463	6.225342	0.000000	-10.000000	-0.425000	25.750000	557.500000	1023.000000	1023.000000	2046.000000
28.719999	0.025496	15.067994	4.188674	1.305192	3.119569	6.454560	0.000000	-10.000000	-0.425000	25.750000	566.166687	1023.000000	1023.000000	2046.000000
28.740000	0.026545	15.688085	4.347379	1.533263	3.298990	6.508452	0.000000	-10.000000	-0.408333	25.416668	574.666687	1023.000000	1023.000000	2046.000000
28.760000	0.027511	16.259197	4.476506	1.646459	3.465032	6.671200	0.000000	-10.000000	-0.400000	25.100000	583.333313	1023.000000	1023.000000	2046.000000
28.780001	0.028576	16.888374	4.641477	1.739943	3.623194	6.883761	0.000000	-10.000000	-0.358333	24.916668	591.666687	1023.000000	1023.000000	2046.000000
28.799999	0.029726	17.567982	4.809577	1.958907	3.836941	6.962556	0.000000	-10.000000	-0.325000	24.466667	600.000000	1023.000000	1023.000000	2046.000000
28.820000	0.030875	18.247261	4.956300	2.069259	4.028778	7.192924	0.000000	-10.000000	-0.300000	23.916668	608.000000	1023.000000	1023.000000	2046.000000
28.840000	0.031568	18.656494	5.079603	2.227545	4.094580	7.254766	0.000000	-10.000000	-0.300000	23.266666	616.000000	1023.000000	1023.000000	2046.000000
28.860001	0.031548	18.644709	5.055289	2.267159	4.111757	7.210503	0.000000	-10.000000	-0.300000	23.283333	624.000000	1023.000000	1023.000000	2046.000000
28.879999	0.031219	18.450342	5.058802	2.218121	4.051360	7.122059	0.000000	-10.000000	-0.291667	23.183334	632.000000	1023.000000	1023.000000	2046.000000
28.900000	0.031068	18.360905	5.104221	2.309473	4.003286	6.943924	0.000000	-10.000000	-0.275000	22.933334	639.833313	1023.000000	1023.000000	2046.000000
28.920000	0.030972	18.304386	5.189363	2.355542	3.945553	6.813928	0.000000	-10.000000	-0.250000	22.250000	647.500000	1023.000000	1023.000000	2046.000000
28.940001	0.032285	19.080402	5.458364	2.549716	4.135208	6.937113	0.000000	-10.000000	-0.216667	21.300001	655.000000	1023.000000	1023.000000	2046.000000
28.959999	0.033825	19.990496	5.741786	2.880527	4.300877	7.067306	0.000000	-10.000000	-0.200000	20.166668	662.333313	1023.000000	1023.000000	2046.000000
28.980000	0.035523	20.993866	6.025634	3.230592	4.378490	7.359150	0.000000	-10.000000	-0.191667	19.300001	669.166687	1023.000000	1023.000000	2046.000000
29.000000	0.036618	21.641279	6.099247	3.537893	4.466455	7.537683	0.000000	-10.000000	-0.191667	18.833334	675.833313	1023.000000	1023.000000	2046.000000
29.020000	0.036316	21.462982	5.893677	3.689812	4.439585	7.439908	0.000000	-10.000000	-0.191667	18.533335	682.166687	1023.000000	1023.000000	2046.000000
29.040001	0.033792	19.971136	5.451811	3.349173	4.093584	7.076568	0.000000	-10.000000	-0.175000	18.283335	688.500000	1023.000000	1023.000000	2046.000000
29.059999	0.030196	17.845549	4.844905	2.860050	3.663401	6.477192	0.000000	-10.000000	-0.150000	17.933334	694.500000	1023.000000	1023.000000	2046.000000
29.080000	0.027127	16.031919	4.334602	2.527486	3.287915	5.881916	0.000000	-10.000000	-0.108333	17.266666	700.500000	1023.000000	1023.000000	2046.000000
29.100000	0.025090	14.828059	3.996584	2.249946	3.005086	5.576444	0.000000	-10.000000	-0.075000	16.299999	706.500000	1023.000000	1023.000000	2046.000000
29.120001	0.023825	14.080286	3.748696	2.109321	2.883783	5.338486	0.000000	-10.000000	-0.058333	15.400001	712.166687	1023.000000	1023.000000	2046.000000
29.139999	0.023114	13.660450	3.642495	2.048687	2.777843	5.191425	0.000000	-10.000000	-0.083333	15.066667	717.500000	1023.000000	1023.000000	2046.000000
29.160000	0.022706	13.419374	3.591601	1.891119	2.685138	5.251516	0.000000	-10.000000	-0.083333	14.983334	722.500000	1023.000000	1023.000000	2046.000000
29.180000	0.022433	13.258035	3.530666	1.980964	2.655155	5.091250	0.000000	-10.000000	-0.083333	14.983334	727.500000	1023.000000	1023.000000	2046.000000
29.200001	0.022184	13.110708	3.486671	1.903015	2.616587	5.104434	0.000000	-10.000000	-0.058333	14.650000	732.500000	1023.000000	1023.000000	2046.000000
29.219999	0.022293	13.175083	3.547055	1.871163	2.576495	5.180371	0.000000	-10.000000	-0.066667	13.916667	737.500000	1023.000000	1023.000000	2046.000000
29.240000	0.022781	13.463410	3.625391	1.999127	2.634618	5.204274	0.000000	-10.000000	-0.058333	12.916667	742.333313	1023.000000	1023.000000	2046.000000
29.260000	0.023159	13.686902	3.709316	2.043610	2.657187	5.276789	0.000000	-10.000000	-0.033333	11.766666	746.833313	1023.000000	1023.000000	2046.000000
29.280001	0.023670	13.988720	3.770165	2.169596	2.742714	5.306245	0.000000	-10.000000	-0.008333	10.966667	751.000000	1023.000000	1023.000000	2046.000000
29.299999	0.024304	14.363396	3.911274	2.296331	2.803097	5.352694	0.000000	-10.000000	0.000000	10.300000	754.666687	1023.000000	1023.000000	2046.000000
29.320000	0.024996	14.772465	4.029423	2.332250	2.887509	5.523283	0.000000	-10.000000	0.000000	10.100000	758.166687	1023.000000	1023.000000	2046.000000
29.340000	0.025552	15.101299	4.011523	2.424619	3.045437	5.619720	0.000000	-10.000000	0.000000	9.950000	761.500000	1023.000000	1023.000000	2046.000000
29.360001	0.026006	15.369280	4.035439	2.420115	3.140833	5.772892	0.000000	-10.000000	0.000000	9.700000	765.000000	1023.000000	1023.000000	2046.000000
29.379999	0.026696	15.777288	4.042355	2.377388	3.331341	6.026206	0.000000	-10.000000	0.000000	9.266666	768.333313	1023.000000	1023.000000	2046.000000
29.400000	0.027375	16.178446	4.051511	2.391583	3.532425	6.202926	0.000000	-10.000000	0.000000	8.683333	771.500000	1023.000000	1023.000000	2046.000000
29.420000	0.027948	16.517538	3.980962	2.208941	3.798013	6.529623	0.000000	-10.000000	0.008333	7.633334	774.500000	1023.000000	1023.000000	2046.000000
29.440001	0.028112	16.614120	3.836899	1.996706	4.032116	6.748399	0.000000	-10.000000	0.025000	6.383334	777.166687	1023.000000	1023.000000	2046.000000
29.459999	0.027800	16.430038	3.668009	1.854801	4.135197	6.772032	0.000000	-10.000000	0.041667	4.866667	779.500000	1023.000000	1023.000000	2046.000000
29.480000	0.027196	16.072969	3.479223	1.693218	4.162853	6.737675	0.000000	-10.000000	0.050000	3.733334	781.333313	1023.000000	1023.000000	2046.000000
29.500000	0.026616	15.730018	3.391244	1.599353	4.104570	6.634851	0.000000	-10.000000	0.058333	2.566667	782.833313	1023.000000	1023.000000	2046.000000
29.520000	0.026253	15.515504	3.430576	1.597525	4.019461	6.467942	0.000000	-10.000000	0.050000	1.816667	783.666687	1023.000000	1023.000000	2046.000000
29.540001	0.026199	15.483722	3.539427	1.576756	3.955374	6.412165	0.000000	-10.000000	0.050000	1.583333	784.166687	1023.000000	1023.000000	2046.000000
29.559999	0.026632	15.739413	3.738936	1.611095	3.946197	6.443185	0.000000	-10.000000	0.041667	1.616667	784.500000	1023.000000	1023.000000	2046.000000
29.580000	0.027268	16.115498	3.909150	1.700133	4.018973	6.487242	0.000000	-10.000000	0.050000	1.683333	784.833313	1023.000000	1023.000000	2046.000000
29.600000	0.028072	16.590382	4.060370	1.755121	4.096184	6.678708	0.000000	-10.000000	0.050000	1.216667	785.000000	1023.000000	1023.000000	2046.000000
29.620001	0.029082	17.187290	4.213184	1.882528	4.241545	6.850033	0.000000	-10.000000	0.050000	0.700000	785.000000	1023.000000	1023.000000	2046.000000
29.639999	0.030001	17.730797	4.378512	2.043209	4.337181	6.971895	0.000000	-10.000000	0.050000	0.183333	785.000000	1023.000000	1023.000000	2046.000000
29.660000	0.030985	18.312174	4.528893	2.147775	4.459311	7.176195	0.000000	-10.000000	0.050000	0.000000	785.000000	1023.000000	1023.000000	2046.000000
29.680000	0.031729	18.752127	4.669640	2.334498	4.504947	7.243041	0.000000	-10.000000	0.050000	0.000000	785.000000	1023.000000	1023.000000	2046.000000
29.700001	0.032471	19.190445	4.717970	2.395552	4.657025	7.419897	0.000000	-10.000000	0.050000	0.000000	785.000000	1023.000000	1023.000000	2046.000000
29.719999	0.033056	19.536030	4.829301	2.493767	4.700161	7.512801	0.000000	-10.000000	0.058333	0.000000	785.000000	1023.000000	1023.000000	2046.000000
29.740000	0.033509	19.803684	4.909532	2.535073	4.741100	7.617980	0.000000	-10.000000	0.058333	-0.550000	785.000000	1023.000000	1023.000000	2046.000000
29.760000	0.033903	20.036934	4.937174	2.588605	4.824271	7.686883	0.000000	-10.000000	0.058333	-1.216667	785.000000	1023.000000	1023.000000	2046.000000
29.780001	0.034339	20.294538	4.997228	2.656761	4.878577	7.761971	0.000000	-10.000000	0.050000	-2.150000	785.000000	1023.000000	1023.000000	2046.000000
29.799999	0.034652	20.479126	5.085786	2.678135	4.909458	7.805746	0.000000	-10.000000	0.058333	-2.850000	785.000000	1023.000000	1023.000000	2046.000000
29.820000	0.035064	20.722738	5.171557	2.766611	4.974532	7.810037	0.000000	-10.000000	0.075000	-3.800000	785.000000	1023.000000	1023.000000	2046.000000
29.840000	0.035707	21.102770	5.377456	2.835504	5.030695	7.859114	0.000000	-10.000000	0.091667	-4.733333	785.000000	1023.000000	1023.000000	2046.000000
29.860001	0.036774	21.733337	5.604265	2.988359	5.172139	7.968575	0.000000	-10.000000	0.091667	-5.583333	785.000000	1023.000000	1023.000000	2046.000000
29.879999	0.037618	22.232021	5.743428	3.117877	5.276461	8.094255	0.000000	-10.000000	0.091667	-6.166667	785.000000	1023.000000	1023.000000	2046.000000
29.900000	0.038213	22.584064	5.837375	3.275408	5.358556	8.112726	0.000000	-10.000000	0.091667	-6.583333	785.000000	1023.000000	1023.000000	2046.000000
29.920000	0.038339	22.658243	5.863288	3.345784	5.335576	8.113596	0.000000	-10.000000	0.100000	-6.916667	785.000000	1023.000000	1023.000000	2046.000000
29.940001	0.038030	22.475649	5.891151	3.392465	5.241436	7.950596	0.000000	-10.000000	0.100000	-7.416667	785.000000	1023.000000	1023.000000	2046.000000
29.959999	0.038682	22.860861	5.997722	3.461603	5.337843	8.063693	0.000000	-10.000000	0.100000	-8.150001	785.000000	1023.000000	1023.000000	2046.000000
29.980000	0.038929	23.007261	6.042017	3.579093	5.310257	8.075894	0.000000	-10.000000	0.108333	-9.033334	778.000000	1023.000000	1023.000000	2046.000000
30.000000	0.039399	23.284786	6.044712	3.755415	5.302705	8.181954	0.000000	-10.000000	0.125000	-9.883333	769.833313	1023.000000	1023.000000	2046.000000
30.020000	0.039027	23.065145	5.918296	3.851041	5.148600	8.147210	0.000000	-10.000000	0.141667	-10.866667	760.500000	1023.000000	1023.000000	2046.000000
30.040001	0.037513	22.170164	5.602045	3.800271	4.847966	7.919881	0.000000	-10.000000	0.150000	-11.933333	756.833313	1023.000000	1023.000000	2046.000000
30.059999	0.034365	20.309427	5.118936	3.370875	4.379415	7.440201	0.000000	-10.000000	0.166667	-12.800000	753.000000	1023.000000	1023.000000	2046.000000
30.080000	0.030633	18.104216	4.495407	2.909249	3.957156	6.742403	0.000000	-10.000000	0.200000	-13.783334	748.666687	1023.000000	1023.000000	2046.000000
30.100000	0.026823	15.852264	3.881595	2.402855	3.430937	6.136878	0.000000	-10.000000	0.233333	-14.716666	744.000000	1023.000000	1023.000000	2046.000000
30.120001	0.023817	14.076127	3.385408	1.987133	3.029546	5.674040	0.000000	-10.000000	0.266667	-15.916667	738.833313	1023.000000	1023.000000	2046.000000
30.139999	0.021640	12.789045	3.053512	1.705637	2.701413	5.328483	0.000000	-10.000000	0.275000	-16.716667	733.666687	1023.000000	1023.000000	2046.000000
30.160000	0.019884	11.751378	2.749505	1.513503	2.456479	5.031890	0.000000	-10.000000	0.291667	-17.300001	728.166687	1023.000000	1023.000000	2046.000000
30.180000	0.018580	10.980867	2.564248	1.404169	2.220691	4.791759	0.000000	-10.000000	0.291667	-17.966667	722.500000	1023.000000	1023.000000	2046.000000
30.200001	0.017382	10.272771	2.357609	1.160821	2.032474	4.721868	0.000000	-10.000000	0.325000	-18.816668	716.500000	1023.000000	1023.000000	2046.000000
30.219999	0.016372	9.675960	2.216139	1.112036	1.833617	4.514167	0.000000	-10.000000	0.375000	-20.116667	710.166687	1023.000000	1023.000000	2046.000000
30.240000	0.015567	9.199809	2.141033	0.941110	1.641700	4.475966	0.000000	-10.000000	0.425000	-21.316668	703.333313	1023.000000	1023.000000	2046.000000
30.260000	0.014749	8.716869	1.962619	0.880006	1.548895	4.325350	0.000000	-10.000000	0.466667	-22.516666	696.166687	1023.000000	1023.000000	2046.000000
30.280001	0.014192	8.387691	1.896938	0.766395	1.436544	4.287815	0.000000	-10.000000	0.483333	-23.266666	688.666687	1023.000000	1023.000000	2046.000000
30.299999	0.013599	8.036727	1.808906	0.646007	1.328072	4.253741	0.000000	-10.000000	0.516667	-24.000000	681.000000	1023.000000	1023.000000	2046.000000
30.320000	0.013405	7.922318	1.757545	0.689953	1.316882	4.157938	0.000000	-10.000000	0.533333	-24.299999	673.000000	1023.000000	1023.000000	2046.000000
30.340000	0.013109	7.747406	1.769657	0.608388	1.232366	4.136996	0.000000	-10.000000	0.533333	-24.450001	665.000000	1023.000000	1023.000000	2046.000000
30.360001	0.012804	7.567097	1.610135	0.511433	1.300176	4.145353	0.000000	-10.000000	0.533333	-24.250000	657.000000	1023.000000	1023.000000	2046.000000
30.379999	0.012583	7.436306	1.538103	0.367344	1.289304	4.241554	0.000000	-10.000000	0.533333	-24.416668	648.833313	1023.000000	1023.000000	2046.000000
30.400000	0.012281	7.258080	1.484325	0.250659	1.267572	4.255526	0.000000	-10.000000	0.550000	-24.833334	640.500000	1023.000000	1023.000000	2046.000000
30.420000	0.012187	7.202434	1.354400	0.027749	1.402982	4.417302	0.000000	-10.000000	0.566667	-25.633333	632.000000	1023.000000	1023.000000	2046.000000
30.440001	0.011831	6.992258	1.249201	-0.285755	1.425904	4.602908	0.000000	-10.000000	0.575000	-26.450001	623.500000	1023.000000	1023.000000	2046.000000
30.459999	0.011184	6.610039	0.970982	-0.444883	1.539991	4.543948	0.000000	-10.000000	0.608333	-27.083334	614.666687	1023.000000	1023.000000	2046.000000
30.480000	0.009748	5.760893	0.655876	-0.835181	1.451078	4.489120	0.000000	-10.000000	0.608333	-27.300001	605.666687	1023.000000	1023.000000	2046.000000
30.500000	0.008308	4.910271	0.337202	-1.092101	1.358852	4.306317	0.000000	-10.000000	0.633333	-27.250000	596.500000	1023.000000	1023.000000	2046.000000
30.520000	0.007349	4.343492	0.218942	-1.324887	1.223506	4.225931	0.000000	-10.000000	0.633333	-27.100000	587.500000	1023.000000	1023.000000	2046.000000
30.540001	0.006406	3.785989	0.149886	-1.445656	1.052388	4.029370	0.000000	-10.000000	0.650000	-27.316668	578.500000	1023.000000	1023.000000	2046.000000
30.559999	0.005785	3.418651	0.170313	-1.481134	0.900013	3.829459	0.000000	-10.000000	0.633333	-27.366667	569.333313	1023.000000	1023.000000	2046.000000
30.580000	0.005360	3.167561	0.244263	-1.586920	0.744662	3.765556	0.000000	-10.000000	0.616667	-27.400000	560.166687	1023.000000	1023.000000	2046.000000
30.600000	0.005269	3.113940	0.273281	-1.524213	0.716718	3.648154	0.000000	-10.000000	0.616667	-27.366667	551.000000	1023.000000	1023.000000	2046.000000
30.620001	0.005212	3.080197	0.393218	-1.614296	0.580523	3.720752	0.000000	-10.000000	0.633333	-27.583334	541.833313	1023.000000	1023.000000	2046.000000
30.639999	0.005160	3.049784	0.412031	-1.596523	0.556371	3.677904	0.000000	-10.000000	0.650000	-27.700001	532.666687	1023.000000	1023.000000	2046.000000
30.660000	0.005148	3.042236	0.392137	-1.590486	0.558637	3.681948	0.000000	-10.000000	0.633333	-27.583334	523.500000	1023.000000	1023.000000	2046.000000
30.680000	0.005098	3.012735	0.443300	-1.683249	0.479438	3.773245	0.000000	-10.000000	0.633333	-27.283335	514.333313	1023.000000	1023.000000	2046.000000
30.700001	0.005191	3.067938	0.443512	-1.602215	0.491365	3.735276	0.000000	-10.000000	0.633333	-27.183334	505.166656	1023.000000	1023.000000	2046.000000
30.719999	0.005073	2.998273	0.507346	-1.652645	0.379745	3.763829	0.000000	-10.000000	0.616667	-27.083334	496.000000	1023.000000	1023.000000	2046.000000
30.740000	0.004978	2.941898	0.522829	-1.641458	0.326678	3.733849	0.000000	-10.000000	0.616667	-27.066668	487.000000	1023.000000	1023.000000	2046.000000
30.760000	0.004934	2.915976	0.548484	-1.590374	0.263539	3.694327	0.000000	-10.000000	0.616667	-27.050001	478.000000	1023.000000	1023.000000	2046.000000
30.780001	0.004639	2.741512	0.535595	-1.703859	0.158865	3.750911	0.000000	-10.000000	0.650000	-27.083334	469.000000	1023.000000	1023.000000	2046.000000
30.799999	0.004304	2.543918	0.451044	-1.684731	0.121115	3.656491	0.000000	-10.000000	0.650000	-27.200001	460.000000	1023.000000	1023.000000	2046.000000
30.820000	0.004183	2.472175	0.501611	-1.725935	0.019594	3.676905	0.000000	-10.000000	0.650000	-27.416666	450.833344	1023.000000	1023.000000	2046.000000
30.840000	0.003836	2.266989	0.442761	-1.797690	-0.031862	3.653779	0.000000	-10.000000	0.658333	-27.616667	441.666656	1023.000000	1023.000000	2046.000000
30.860001	0.003760	2.222133	0.443213	-1.736526	-0.073041	3.588487	0.000000	-10.000000	0.658333	-27.850000	432.500000	1023.000000	1023.000000	2046.000000
30.879999	0.003395	2.006459	0.454050	-1.836662	-0.218423	3.607494	0.000000	-10.000000	0.658333	-28.083334	423.166656	1023.000000	1023.000000	2046.000000
30.900000	0.003135	1.852807	0.442692	-1.814111	-0.258774	3.483001	0.000000	-10.000000	0.641667	-28.266666	413.833344	1023.000000	1023.000000	2046.000000
30.920000	0.003452	2.040128	0.610494	-1.810032	-0.284520	3.524185	0.000000	-10.000000	0.633333	-28.200001	404.333344	1023.000000	1023.000000	2046.000000
30.940001	0.003860	2.281053	0.736675	-1.767513	-0.258214	3.570104	0.000000	-10.000000	0.633333	-27.833334	395.000000	1023.000000	1023.000000	2046.000000
30.959999	0.004111	2.429756	0.813105	-1.686959	-0.261620	3.565230	0.000000	-10.000000	0.625000	-27.466667	385.666656	1023.000000	1023.000000	2046.000000
30.980000	0.003914	2.313298	0.842552	-1.657460	-0.379871	3.508077	0.000000	-10.000000	0.616667	-27.250000	376.500000	1023.000000	1023.000000	2046.000000
31.000000	0.002980	1.761308	0.730255	-1.676453	-0.584950	3.292456	0.000000	-10.000000	0.616667	-27.033333	367.500000	1023.000000	1023.000000	2046.000000
31.020000	0.001732	1.023569	0.611074	-1.664701	-0.856578	2.933773	0.000000	-10.000000	0.600000	-26.783333	358.500000	1023.000000	1023.000000	2046.000000
31.040001	0.001387	0.819617	0.559896	-1.740114	-0.902435	2.902270	0.000000	-10.000000	0.583333	-26.516666	349.500000	1023.000000	1023.000000	2046.000000
31.059999	0.001054	0.623017	0.511887	-1.664999	-1.013196	2.789325	0.000000	-10.000000	0.550000	-26.366667	340.666656	1023.000000	1023.000000	2046.000000
31.080000	0.001482	0.875855	0.547601	-1.473210	-1.058544	2.860008	0.000000	-10.000000	0.550000	-26.166668	331.833344	1023.000000	1023.000000	2046.000000
31.100000	0.001542	0.911373	0.446239	-1.351935	-1.159189	2.976257	0.000000	-10.000000	0.558333	-26.033335	323.000000	1023.000000	1023.000000	2046.000000
31.120001	0.000408	0.241042	0.213666	-1.234128	-1.497232	2.758736	0.000000	-10.000000	0.558333	-25.800001	314.166656	1023.000000	1023.000000	2046.000000
31.139999	-0.002033	-1.201698	-0.137362	-1.494679	-1.918909	2.349252	0.000000	-10.000000	0.550000	-25.400002	305.500000	1023.000000	1023.000000	2046.000000
31.160000	-0.005415	-3.200042	-0.680234	-2.001642	-2.320758	1.802592	0.000000	-10.000000	0.525000	-24.650002	297.166656	1023.000000	1023.000000	2046.000000
31.180000	-0.008947	-5.287899	-1.255951	-2.441096	-2.745202	1.154350	0.000000	-10.000000	0.483333	-23.733334	289.000000	1023.000000	1023.000000	2046.000000
31.200001	-0.011917	-7.042753	-1.744648	-2.782184	-3.138619	0.622698	0.000000	-10.000000	0.441667	-23.000000	281.000000	1023.000000	1023.000000	2046.000000
31.219999	-0.014311	-8.457726	-2.147781	-3.019277	-3.464951	0.174283	0.000000	-10.000000	0.408333	-22.366667	273.333344	1023.000000	1023.000000	2046.000000
31.240000	-0.016202	-9.575152	-2.459243	-3.270218	-3.744337	-0.101355	0.000000	-10.000000	0.400000	-22.049999	265.833344	1023.000000	1023.000000	2046.000000
31.260000	-0.017755	-10.493131	-2.739610	-3.481094	-3.973536	-0.298891	0.000000	-10.000000	0.400000	-22.000000	258.500000	1023.000000	1023.000000	2046.000000
31.280001	-0.019062	-11.265532	-2.922483	-3.587448	-4.237534	-0.518066	0.000000	-10.000000	0.408333	-22.150000	251.166672	1023.000000	1023.000000	2046.000000
31.299999	-0.019838	-11.724250	-3.092837	-3.771902	-4.349907	-0.509604	0.000000	-10.000000	0.416667	-22.283333	243.666672	1023.000000	1023.000000	2046.000000
31.320000	-0.020439	-12.079211	-3.194865	-3.791570	-4.469160	-0.623617	0.000000	-10.000000	0.416667	-22.166666	236.333328	1023.000000	1023.000000	2046.000000
31.340000	-0.020970	-12.393099	-3.271893	-3.815363	-4.568864	-0.736979	0.000000	-10.000000	0.416667	-22.000000	228.833328	1023.000000	1023.000000	2046.000000
31.360001	-0.021442	-12.672190	-3.279090	-3.919765	-4.688970	-0.784366	0.000000	-10.000000	0.408333	-21.566668	221.666672	1023.000000	1023.000000	2046.000000
31.379999	-0.021685	-12.816018	-3.353935	-3.918671	-4.705531	-0.837882	0.000000	-10.000000	0.400000	-21.050001	214.500000	1023.000000	1023.000000	2046.000000
31.400000	-0.021745	-12.851455	-3.331694	-3.958125	-4.721049	-0.840587	0.000000	-10.000000	0.375000	-20.283335	207.500000	1023.000000	1023.000000	2046.000000
31.420000	-0.021786	-12.875768	-3.342629	-4.116898	-4.670540	-0.745702	0.000000	-10.000000	0.366667	-19.583334	200.666672	1023.000000	1023.000000	2046.000000
31.440001	-0.021809	-12.888910	-3.348806	-4.164370	-4.655284	-0.720451	0.000000	-10.000000	0.358333	-19.150002	194.000000	1023.000000	1023.000000	2046.000000
31.459999	-0.021651	-12.795734	-3.345181	-4.283885	-4.544389	-0.622280	0.000000	-10.000000	0.366667	-19.033335	187.666672	1023.000000	1023.000000	2046.000000
31.480000	-0.021177	-12.515464	-3.226986	-4.327710	-4.473350	-0.487417	0.000000	-10.000000	0.358333	-19.083334	181.333328	1023.000000	1023.000000	2046.000000
31.500000	-0.020768	-12.273709	-3.152334	-4.385320	-4.346611	-0.389443	0.000000	-10.000000	0.358333	-18.866667	175.000000	1023.000000	1023.000000	2046.000000
31.520000	-0.020916	-12.361560	-3.281179	-4.565262	-4.232548	-0.282571	0.000000	-10.000000	0.333333	-18.350000	168.666672	1023.000000	1023.000000	2046.000000
31.540001	-0.021702	-12.825860	-3.502346	-4.823002	-4.237011	-0.263501	0.000000	-10.000000	0.308333	-17.916666	162.500000	1023.000000	1023.000000	2046.000000
31.559999	-0.022818	-13.485279	-3.736874	-5.035926	-4.276672	-0.435807	0.000000	-10.000000	0.283333	-17.633333	156.500000	1023.000000	1023.000000	2046.000000
31.580000	-0.023803	-14.067668	-3.935241	-5.224895	-4.341601	-0.565930	0.000000	-10.000000	0.275000	-17.516668	150.500000	1023.000000	1023.000000	2046.000000
31.600000	-0.024375	-14.405622	-3.961958	-5.284600	-4.459100	-0.699964	0.000000	-10.000000	0.266667	-17.233334	144.666672	1023.000000	1023.000000	2046.000000
31.620001	-0.024948	-14.744066	-3.988743	-5.397618	-4.573069	-0.784637	0.000000	-10.000000	0.258333	-16.900002	139.000000	1023.000000	1023.000000	2046.000000
31.639999	-0.025323	-14.965932	-3.941763	-5.439745	-4.659591	-0.924832	0.000000	-10.000000	0.241667	-16.500000	133.333328	1023.000000	1023.000000	2046.000000
31.660000	-0.025410	-15.017351	-3.802547	-5.455286	-4.752726	-1.006793	0.000000	-10.000000	0.233333	-16.016666	127.833336	1023.000000	1023.000000	2046.000000
31.680000	-0.025422	-15.024481	-3.720288	-5.504091	-4.814538	-0.985563	0.000000	-10.000000	0.216667	-15.483334	122.500000	1023.000000	1023.000000	2046.000000
31.700001	-0.025063	-14.812152	-3.572980	-5.407606	-4.817744	-1.013822	0.000000	-10.000000	0.216667	-14.983334	117.500000	1023.000000	1023.000000	2046.000000
31.719999	-0.024787	-14.649167	-3.461766	-5.372824	-4.810462	-1.004114	0.000000	-10.000000	0.208333	-14.583333	112.500000	1023.000000	1023.000000	2046.000000
31.740000	-0.024473	-14.463369	-3.368871	-5.360544	-4.800353	-0.933602	0.000000	-10.000000	0.208333	-14.000000	107.666664	1023.000000	1023.000000	2046.000000
31.760000	-0.024118	-14.253839	-3.299192	-5.257161	-4.753106	-0.944380	0.000000	-10.000000	0.183333	-13.316667	102.833336	1023.000000	1023.000000	2046.000000
31.780001	-0.023894	-14.121204	-3.233064	-5.294292	-4.750187	-0.843661	0.000000	-10.000000	0.158333	-12.650000	98.333336	1023.000000	1023.000000	2046.000000
31.799999	-0.023492	-13.883493	-3.189686	-5.217886	-4.696221	-0.779699	0.000000	-10.000000	0.133333	-12.100000	94.000000	1023.000000	1023.000000	2046.000000
31.820000	-0.023174	-13.696047	-3.067541	-5.202710	-4.710730	-0.715067	0.000000	-10.000000	0.125000	-11.716667	90.000000	1023.000000	1023.000000	2046.000000
31.840000	-0.022932	-13.552588	-3.053852	-5.219272	-4.657128	-0.622336	0.000000	-10.000000	0.116667	-11.300000	86.000000	1023.000000	1023.000000	2046.000000
31.860001	-0.022599	-13.356265	-2.968859	-5.124023	-4.638858	-0.624524	0.000000	-10.000000	0.108333	-10.950000	82.333336	1023.000000	1023.000000	2046.000000
31.879999	-0.022362	-13.215837	-2.878154	-5.145085	-4.646071	-0.546527	0.000000	-10.000000	0.116667	-10.533334	78.666664	1023.000000	1023.000000	2046.000000
31.900000	-0.022121	-13.073726	-2.868432	-5.082364	-4.607708	-0.515222	0.000000	-10.000000	0.116667	-10.100000	75.333336	1023.000000	1023.000000	2046.000000
31.920000	-0.021760	-12.860146	-2.760564	-4.960537	-4.604443	-0.534602	0.000000	-10.000000	0.116667	-9.666667	71.833336	1023.000000	1023.000000	2046.000000
31.940001	-0.021591	-12.760227	-2.717376	-4.971437	-4.589270	-0.482145	0.000000	-10.000000	0.091667	-9.200000	68.666664	1023.000000	1023.000000	2046.000000
31.959999	-0.021317	-12.598325	-2.685234	-4.907014	-4.551326	-0.454752	0.000000	-10.000000	0.083333	-8.733334	65.500000	1023.000000	1023.000000	2046.000000
31.980000	-0.021051	-12.441384	-2.632543	-4.870062	-4.528727	-0.410052	0.000000	-10.000000	0.083333	-8.300000	62.500000	1023.000000	1023.000000	2046.000000
32.000000	-0.020823	-12.306520	-2.593803	-4.939052	-4.486112	-0.287553	0.000000	-10.000000	0.091667	-7.833333	59.666668	1023.000000	1023.000000	2046.000000
32.020000	-0.020551	-12.145766	-2.584889	-4.798352	-4.412877	-0.349648	0.000000	-10.000000	0.083333	-7.400000	57.000000	1023.000000	1023.000000	2046.000000
32.040001	-0.020406	-12.060127	-2.527402	-4.786938	-4.422636	-0.323152	0.000000	-10.000000	0.075000	-6.950000	54.666668	1023.000000	1023.000000	2046.000000
32.060001	-0.020110	-11.885274	-2.492747	-4.753412	-4.357552	-0.281564	0.000000	-10.000000	0.058333	-6.550000	52.500000	1023.000000	1023.000000	2046.000000
32.080002	-0.019797	-11.700250	-2.430101	-4.670084	-4.342390	-0.257674	0.000000	-10.000000	0.058333	-6.150000	50.166668	1023.000000	1023.000000	2046.000000
32.099998	-0.019459	-11.500525	-2.315749	-4.631364	-4.355887	-0.197525	0.000000	-10.000000	0.058333	-5.700000	48.166668	1023.000000	1023.000000	2046.000000
32.119999	-0.019212	-11.354526	-2.306557	-4.625148	-4.268092	-0.154729	0.000000	-10.000000	0.058333	-5.200000	46.166668	1023.000000	1023.000000	2046.000000
32.139999	-0.018999	-11.228270	-2.248430	-4.520369	-4.280868	-0.178602	0.000000	-10.000000	0.058333	-4.666667	44.500000	1023.000000	1023.000000	2046.000000
32.160000	-0.018759	-11.086346	-2.167326	-4.556519	-4.286049	-0.076452	0.000000	-10.000000	0.050000	-4.216667	42.833332	1023.000000	1023.000000	2046.000000
32.180000	-0.018528	-10.950145	-2.165272	-4.530716	-4.216926	-0.037230	0.000000	-10.000000	0.050000	-3.783334	41.333332	1023.000000	1023.000000	2046.000000
32.200001	-0.018257	-10.789780	-2.156346	-4.442497	-4.157524	-0.033413	0.000000	-10.000000	0.050000	-3.416667	40.166668	1023.000000	1023.000000	2046.000000
32.220001	-0.018033	-10.657783	-2.053108	-4.420305	-4.197926	0.013557	0.000000	-10.000000	0.050000	-3.000000	39.000000	1023.000000	1023.000000	2046.000000
32.240002	-0.017846	-10.547004	-2.029788	-4.419863	-4.166980	0.069628	0.000000	-10.000000	0.050000	-2.600000	38.000000	1023.000000	1023.000000	2046.000000
32.259998	-0.017541	-10.366450	-1.999203	-4.352173	-4.104444	0.089370	0.000000	-10.000000	0.050000	-2.233333	37.000000	1023.000000	1023.000000	2046.000000
32.279999	-0.017292	-10.219452	-1.937815	-4.372641	-4.093102	0.184106	0.000000	-10.000000	0.050000	-1.866667	36.333332	1023.000000	1023.000000	2046.000000
32.299999	-0.017015	-10.055942	-1.917449	-4.319086	-4.052275	0.232869	0.000000	-10.000000	0.050000	-1.633333	36.000000	1023.000000	1023.000000	2046.000000
32.320000	-0.016729	-9.886798	-1.851592	-4.259463	-4.032550	0.256808	0.000000	-10.000000	0.050000	-1.366667	36.000000	1023.000000	1023.000000	2046.000000
32.340000	-0.016512	-9.758810	-1.800640	-4.220138	-3.992018	0.253987	0.000000	-10.000000	0.050000	-1.216667	36.000000	1023.000000	1023.000000	2046.000000
32.360001	-0.016223	-9.588062	-1.823539	-4.146591	-3.902050	0.284117	0.000000	-10.000000	0.050000	-0.733333	36.000000	1023.000000	1023.000000	2046.000000
32.380001	-0.015927	-9.413125	-1.699205	-4.154212	-3.928748	0.369040	0.000000	-10.000000	0.050000	-0.350000	36.000000	1023.000000	1023.000000	2046.000000
32.400002	-0.015882	-9.386436	-1.701271	-4.166142	-3.891448	0.372425	0.000000	-10.000000	0.041667	0.000000	36.000000	1023.000000	1023.000000	2046.000000
32.419998	-0.015857	-9.371532	-1.768732	-4.055776	-3.879373	0.332349	0.000000	-10.000000	0.033333	0.000000	36.000000	1023.000000	1023.000000	2046.000000
32.439999	-0.016558	-9.785507	-1.827779	-4.186575	-4.071246	0.300094	0.000000	-10.000000	0.033333	0.000000	36.000000	1023.000000	1023.000000	2046.000000
32.459999	-0.017838	-10.542145	-1.972287	-4.357387	-4.282695	0.070224	0.000000	-10.000000	0.041667	0.000000	36.000000	1023.000000	1023.000000	2046.000000
32.480000	-0.019002	-11.229892	-2.104084	-4.360074	-4.470287	-0.295447	0.000000	-10.000000	0.050000	0.000000	36.000000	1023.000000	1023.000000	2046.000000
32.500000	-0.020463	-12.093519	-2.196426	-4.435867	-4.771520	-0.689707	0.000000	-10.000000	0.050000	0.000000	36.000000	1023.000000	1023.000000	2046.000000
32.520000	-0.021275	-12.573668	-2.202907	-4.467044	-4.961070	-0.942647	0.000000	-10.000000	0.050000	0.000000	36.000000	1023.000000	1023.000000	2046.000000
32.540001	-0.021178	-12.516109	-2.235873	-4.434711	-4.874713	-0.970811	0.000000	-10.000000	0.050000	0.000000	36.000000	1023.000000	1023.000000	2046.000000
32.560001	-0.020678	-12.220716	-2.149680	-4.329381	-4.877071	-0.864584	0.000000	-10.000000	0.050000	0.000000	36.000000	1023.000000	1023.000000	2046.000000
32.580002	-0.019774	-11.686419	-2.086092	-4.009191	-4.803875	-0.787260	0.000000	-10.000000	0.050000	0.000000	36.000000	1023.000000	1023.000000	2046.000000
32.599998	-0.019344	-11.432048	-2.178297	-3.778235	-4.778673	-0.696843	0.000000	-10.000000	0.033333	0.000000	36.000000	1023.000000	1023.000000	2046.000000
32.619999	-0.019992	-11.815486	-2.353511	-3.791945	-4.964294	-0.705736	0.000000	-10.000000	0.025000	0.733333	36.000000	1023.000000	1023.000000	2046.000000
32.639999	-0.021678	-12.811419	-2.711551	-4.029579	-5.143789	-0.926500	0.000000	-10.000000	0.008333	2.050000	36.000000	1023.000000	1023.000000	2046.000000
32.660000	-0.024294	-14.357821	-3.181693	-4.446918	-5.409798	-1.319411	0.000000	-10.000000	0.008333	4.483334	36.000000	1023.000000	1023.000000	2046.000000
32.680000	-0.027179	-16.063025	-3.685987	-4.734457	-5.735315	-1.907265	0.000000	-10.000000	0.000000	6.850000	36.000000	1023.000000	1023.000000	2046.000000
32.700001	-0.029592	-17.488815	-4.016744	-5.135477	-6.090886	-2.245709	0.000000	-10.000000	0.000000	8.766666	36.000000	1023.000000	1023.000000	2046.000000
32.720001	-0.030909	-18.267027	-4.314209	-5.267712	-6.163774	-2.521332	0.000000	-10.000000	0.000000	9.616667	36.000000	1023.000000	1023.000000	2046.000000
32.740002	-0.031836	-18.815372	-4.466576	-5.387892	-6.318360	-2.642545	0.000000	-10.000000	0.000000	9.566667	36.000000	1023.000000	1023.000000	2046.000000
32.759998	-0.032437	-19.170359	-4.652444	-5.464268	-6.336332	-2.717315	0.000000	-10.000000	0.000000	9.416667	36.000000	1023.000000	1023.000000	2046.000000
32.779999	-0.032716	-19.335257	-4.730186	-5.517492	-6.386250	-2.701329	0.000000	-10.000000	-0.008333	9.416667	36.000000	1023.000000	1023.000000	2046.000000
32.799999	-0.032585	-19.257616	-4.712945	-5.456386	-6.382432	-2.705852	0.000000	-10.000000	-0.016667	9.950000	31.333334	1023.000000	1023.000000	2046.000000
32.820000	-0.032238	-19.052376	-4.678806	-5.346544	-6.360620	-2.666406	0.000000	-10.000000	-0.033333	10.683333	27.666666	1023.000000	1023.000000	2046.000000
32.840000	-0.032003	-18.913931	-4.623714	-5.338187	-6.348723	-2.603307	0.000000	-10.000000	-0.041667	11.533334	25.166666	1023.000000	1023.000000	2046.000000
32.860001	-0.031336	-18.519371	-4.559230	-5.275002	-6.211777	-2.473363	0.000000	-10.000000	-0.058333	12.233334	28.666666	1023.000000	1023.000000	2046.000000
32.880001	-0.030780	-18.191011	-4.443891	-5.238722	-6.155960	-2.352437	0.000000	-10.000000	-0.075000	12.950001	32.666668	1023.000000	1023.000000	2046.000000
32.900002	-0.029994	-17.726292	-4.320438	-5.156566	-5.989179	-2.260108	0.000000	-10.000000	-0.083333	13.766667	36.833332	1023.000000	1023.000000	2046.000000
32.919998	-0.029125	-17.212891	-4.260093	-5.129180	-5.754666	-2.068952	0.000000	-10.000000	-0.075000	14.350000	41.333332	1023.000000	1023.000000	2046.000000
32.939999	-0.028232	-16.685371	-4.061370	-5.106529	-5.656215	-1.861258	0.000000	-10.000000	-0.058333	14.716667	46.000000	1023.000000	1023.000000	2046.000000
32.959999	-0.027245	-16.102062	-3.966858	-5.097927	-5.377417	-1.659860	0.000000	-10.000000	-0.066667	14.700000	50.833332	1023.000000	1023.000000	2046.000000
32.980000	-0.026100	-15.424993	-3.775369	-5.188017	-5.137935	-1.323672	0.000000	-10.000000	-0.100000	15.033334	55.666668	1023.000000	1023.000000	2046.000000
33.000000	-0.024808	-14.661284	-3.632640	-5.104857	-4.820466	-1.103321	0.000000	-10.000000	-0.116667	15.516666	60.500000	1023.000000	1023.000000	2046.000000
33.020000	-0.024143	-14.268753	-3.651646	-5.231891	-4.557863	-0.827353	0.000000	-10.000000	-0.116667	15.916667	65.666664	1023.000000	1023.000000	2046.000000
33.040001	-0.024093	-14.238955	-3.731647	-5.316874	-4.422907	-0.767528	0.000000	-10.000000	-0.116667	16.200001	71.000000	1023.000000	1023.000000	2046.000000
33.060001	-0.024462	-14.457066	-3.896261	-5.507471	-4.326172	-0.727162	0.000000	-10.000000	-0.116667	16.116667	76.333336	1023.000000	1023.000000	2046.000000
33.080002	-0.024441	-14.444692	-3.893349	-5.511087	-4.275687	-0.764569	0.000000	-10.000000	-0.116667	16.300001	81.833336	1023.000000	1023.000000	2046.000000
33.099998	-0.024106	-14.246826	-3.749263	-5.468572	-4.279316	-0.749675	0.000000	-10.000000	-0.100000	16.400002	87.166664	1023.000000	1023.000000	2046.000000
33.119999	-0.023757	-14.040447	-3.653730	-5.483935	-4.205918	-0.696864	0.000000	-10.000000	-0.116667	16.883333	92.833336	1023.000000	1023.000000	2046.000000
33.139999	-0.023064	-13.630638	-3.373883	-5.366426	-4.185739	-0.704591	0.000000	-10.000000	-0.141667	17.233334	98.166664	1023.000000	1023.000000	2046.000000
33.160000	-0.022345	-13.205847	-3.179925	-5.293357	-4.115748	-0.616817	0.000000	-10.000000	-0.175000	17.900000	103.833336	1023.000000	1023.000000	2046.000000
33.180000	-0.021450	-12.676881	-2.953369	-5.147770	-4.028400	-0.547341	0.000000	-10.000000	-0.191667	18.566668	109.500000	1023.000000	1023.000000	2046.000000
33.200001	-0.020167	-11.918430	-2.726554	-5.046504	-3.860001	-0.285371	0.000000	-10.000000	-0.208333	19.166666	115.833336	1023.000000	1023.000000	2046.000000
33.220001	-0.018910	-11.175920	-2.527665	-4.836670	-3.675648	-0.135937	0.000000	-10.000000	-0.225000	19.433334	122.166664	1023.000000	1023.000000	2046.000000
33.240002	-0.017628	-10.418169	-2.298416	-4.719459	-3.520640	0.120346	0.000000	-10.000000	-0.241667	19.800001	128.833328	1023.000000	1023.000000	2046.000000
33.259998	-0.016361	-9.669100	-2.103340	-4.540304	-3.313147	0.287691	0.000000	-10.000000	-0.258333	20.366667	135.333328	1023.000000	1023.000000	2046.000000
33.279999	-0.015044	-8.891150	-1.870606	-4.365543	-3.161365	0.506365	0.000000	-10.000000	-0.266667	20.916668	142.166672	1023.000000	1023.000000	2046.000000
33.299999	-0.013810	-8.161725	-1.719210	-4.259916	-2.944607	0.762010	0.000000	-10.000000	-0.266667	21.400000	149.000000	1023.000000	1023.000000	2046.000000
33.320000	-0.012413	-7.336048	-1.488464	-3.998304	-2.756579	0.907300	0.000000	-10.000000	-0.258333	21.700001	156.000000	1023.000000	1023.000000	2046.000000
33.340000	-0.011156	-6.593440	-1.293373	-3.869253	-2.602705	1.171892	0.000000	-10.000000	-0.250000	21.916666	163.166672	1023.000000	1023.000000	2046.000000
33.360001	-0.010031	-5.928259	-1.117594	-3.724710	-2.436949	1.350994	0.000000	-10.000000	-0.250000	22.000000	170.500000	1023.000000	1023.000000	2046.000000
33.380001	-0.008729	-5.159124	-0.929134	-3.597232	-2.236584	1.603825	0.000000	-10.000000	-0.250000	22.049999	177.833328	1023.000000	1023.000000	2046.000000
33.400002	-0.007553	-4.464051	-0.742768	-3.379169	-2.075891	1.733776	0.000000	-10.000000	-0.250000	22.066666	185.166672	1023.000000	1023.000000	2046.000000
33.419998	-0.006332	-3.742372	-0.501804	-3.228915	-1.953221	1.941568	0.000000	-10.000000	-0.250000	21.900000	192.500000	1023.000000	1023.000000	2046.000000
33.439999	-0.005139	-3.036920	-0.361642	-3.089780	-1.744938	2.159439	0.000000	-10.000000	-0.250000	21.716667	199.833328	1023.000000	1023.000000	2046.000000
33.459999	-0.003900	-2.304733	-0.169520	-2.914558	-1.577006	2.356351	0.000000	-10.000000	-0.241667	21.783333	207.166672	1023.000000	1023.000000	2046.000000
33.480000	-0.002672	-1.578885	0.046535	-2.742702	-1.414654	2.531936	0.000000	-10.000000	-0.258333	21.866667	214.333328	1023.000000	1023.000000	2046.000000
33.500000	-0.001762	-1.041352	0.168680	-2.531478	-1.295116	2.616562	0.000000	-10.000000	-0.275000	22.166666	221.666672	1023.000000	1023.000000	2046.000000
33.520000	-0.000592	-0.350158	0.342816	-2.461083	-1.125747	2.893856	0.000000	-10.000000	-0.283333	22.316668	229.000000	1023.000000	1023.000000	2046.000000
33.540001	0.000511	0.302192	0.494870	-2.302920	-0.946837	3.057079	0.000000	-10.000000	-0.275000	22.500000	236.500000	1023.000000	1023.000000	2046.000000
33.560001	0.001668	0.985815	0.692172	-2.131909	-0.795738	3.221290	0.000000	-10.000000	-0.275000	22.800001	244.000000	1023.000000	1023.000000	2046.000000
33.580002	0.002658	1.570909	0.811000	-1.991209	-0.625450	3.376567	0.000000	-10.000000	-0.291667	22.916666	251.500000	1023.000000	1023.000000	2046.000000
33.599998	0.003897	2.303030	0.998976	-1.841700	-0.433576	3.579330	0.000000	-10.000000	-0.300000	23.083334	259.166656	1023.000000	1023.000000	2046.000000
33.619999	0.004943	2.921491	1.216395	-1.640688	-0.346446	3.692230	0.000000	-10.000000	-0.300000	22.833334	266.833344	1023.000000	1023.000000	2046.000000
33.639999	0.005988	3.539069	1.340847	-1.518480	-0.176536	3.893237	0.000000	-10.000000	-0.300000	22.950001	274.500000	1023.000000	1023.000000	2046.000000
33.660000	0.007158	4.230536	1.531532	-1.311881	-0.012718	4.023602	0.000000	-10.000000	-0.316667	23.216667	282.166656	1023.000000	1023.000000	2046.000000
33.680000	0.008071	4.769795	1.622749	-1.178785	0.143507	4.182324	0.000000	-10.000000	-0.325000	23.633333	290.000000	1023.000000	1023.000000	2046.000000
33.700001	0.009138	5.400794	1.863549	-1.050613	0.220257	4.367601	0.000000	-10.000000	-0.341667	23.883333	298.000000	1023.000000	1023.000000	2046.000000
33.720001	0.010054	5.942126	1.977894	-0.919574	0.360177	4.523629	0.000000	-10.000000	-0.341667	24.016666	306.000000	1023.000000	1023.000000	2046.000000
33.740002	0.010871	6.424776	2.097270	-0.786315	0.439060	4.674761	0.000000	-10.000000	-0.350000	24.216667	314.000000	1023.000000	1023.000000	2046.000000
33.759998	0.010914	6.450381	2.070605	-0.698402	0.438548	4.639630	0.000000	-10.000000	-0.366667	24.350000	322.000000	1023.000000	1023.000000	2046.000000
33.779999	0.010720	6.335504	2.145607	-0.767934	0.357261	4.600570	0.000000	-10.000000	-0.383333	24.766666	330.000000	1023.000000	1023.000000	2046.000000
33.799999	0.010416	6.155682	2.121026	-0.646126	0.300354	4.380427	0.000000	-10.000000	-0.408333	25.216667	338.000000	1023.000000	1023.000000	2046.000000
33.820000	0.010451	6.176255	2.241651	-0.606196	0.252013	4.288786	0.000000	-10.000000	-0.408333	25.633333	346.333344	1023.000000	1023.000000	2046.000000
33.840000	0.010808	6.387496	2.333070	-0.367889	0.319750	4.102564	0.000000	-10.000000	-0.408333	25.733334	354.833344	1023.000000	1023.000000	2046.000000
33.860001	0.012269	7.250830	2.668980	-0.190574	0.452169	4.320255	0.000000	-10.000000	-0.400000	25.600000	363.500000	1023.000000	1023.000000	2046.000000
33.880001	0.014165	8.371583	2.992949	0.229521	0.658166	4.490947	0.000000	-10.000000	-0.400000	25.916668	372.000000	1023.000000	1023.000000	2046.000000
33.900002	0.016477	9.738000	3.388798	0.681064	0.813892	4.854247	0.000000	-10.000000	-0.408333	25.966667	380.500000	1023.000000	1023.000000	2046.000000
33.919998	0.018054	10.669778	3.554112	1.105633	0.951703	5.058329	0.000000	-10.000000	-0.416667	26.183334	389.166656	1023.000000	1023.000000	2046.000000
33.939999	0.018003	10.639855	3.422707	1.196585	0.929935	5.090629	0.000000	-10.000000	-0.433333	26.366667	397.833344	1023.000000	1023.000000	2046.000000
33.959999	0.015707	9.282678	2.920200	0.872226	0.711434	4.778816	0.000000	-10.000000	-0.441667	26.850000	406.666656	1023.000000	1023.000000	2046.000000
33.980000	0.012272	7.252831	2.308877	0.470345	0.325906	4.147703	0.000000	-10.000000	-0.433333	27.266666	415.500000	1023.000000	1023.000000	2046.000000
34.000000	0.009395	5.552531	1.843323	0.039170	-0.046699	3.716738	0.000000	-10.000000	-0.416667	27.083334	424.500000	1023.000000	1023.000000	2046.000000
34.020000	0.007812	4.616820	1.578297	-0.122500	-0.246578	3.407601	0.000000	-10.000000	-0.408333	27.116667	433.500000	1023.000000	1023.000000	2046.000000
34.040001	0.007210	4.261346	1.449593	-0.233607	-0.276042	3.321402	0.000000	-10.000000	-0.425000	27.100000	442.500000	1023.000000	1023.000000	2046.000000
34.060001	0.007236	4.276314	1.478673	-0.186569	-0.316029	3.300240	0.000000	-10.000000	-0.433333	27.316668	451.666656	1023.000000	1023.000000	2046.000000
34.080002	0.007329	4.331309	1.473641	-0.077477	-0.304331	3.239476	0.000000	-10.000000	-0.441667	27.283335	460.833344	1023.000000	1023.000000	2046.000000
34.099998	0.007514	4.440589	1.538641	-0.109028	-0.350942	3.361918	0.000000	-10.000000	-0.441667	27.266666	470.000000	1023.000000	1023.000000	2046.000000
34.119999	0.008094	4.783744	1.635102	0.104903	-0.279081	3.322820	0.000000	-10.000000	-0.450000	27.333334	479.000000	1023.000000	1023.000000	2046.000000
34.139999	0.008953	5.291143	1.784438	0.203665	-0.169371	3.472411	0.000000	-10.000000	-0.450000	27.316668	488.166656	1023.000000	1023.000000	2046.000000
34.160000	0.010017	5.920114	1.959794	0.421651	-0.025383	3.564052	0.000000	-10.000000	-0.458333	27.466667	497.333344	1023.000000	1023.000000	2046.000000
34.180000	0.010941	6.466056	2.086614	0.591557	0.125753	3.662131	0.000000	-10.000000	-0.458333	27.700001	506.500000	1023.000000	1023.000000	2046.000000
34.200001	0.011950	7.062519	2.248288	0.681605	0.259934	3.872693	0.000000	-10.000000	-0.466667	28.000000	515.666687	1023.000000	1023.000000	2046.000000
34.220001	0.013281	7.849313	2.463959	0.889535	0.480660	4.015158	0.000000	-10.000000	-0.475000	28.250000	525.000000	1023.000000	1023.000000	2046.000000
34.240002	0.014518	8.580424	2.608155	1.019733	0.731292	4.221244	0.000000	-10.000000	-0.508333	28.483334	534.333313	1023.000000	1023.000000	2046.000000
34.259998	0.015703	9.280754	2.720702	1.214688	0.953721	4.391643	0.000000	-10.000000	-0.525000	28.650000	543.833313	1023.000000	1023.000000	2046.000000
34.279999	0.016767	9.909289	2.836903	1.227689	1.172016	4.672681	0.000000	-10.000000	-0.533333	28.833334	553.166687	1023.000000	1023.000000	2046.000000
34.299999	0.018105	10.700206	2.931705	1.253415	1.503992	5.011094	0.000000	-10.000000	-0.500000	29.066668	562.833313	1023.000000	1023.000000	2046.000000
34.320000	0.019347	11.434158	3.048986	1.308284	1.802041	5.274849	0.000000	-10.000000	-0.500000	29.050001	572.500000	1023.000000	1023.000000	2046.000000
34.340000	0.020212	11.945146	3.009410	1.181363	2.167454	5.586920	0.000000	-10.000000	-0.475000	28.716667	582.333313	1023.000000	1023.000000	2046.000000
34.360001	0.020922	12.364758	2.947510	1.119051	2.487393	5.810804	0.000000	-10.000000	-0.458333	27.850000	592.000000	1023.000000	1023.000000	2046.000000
34.380001	0.021010	12.417087	2.853637	0.986080	2.666695	5.910675	0.000000	-10.000000	-0.400000	26.950001	601.333313	1023.000000	1023.000000	2046.000000
34.400002	0.021187	12.521795	2.866673	1.026721	2.751271	5.877129	0.000000	-10.000000	-0.383333	25.966667	610.500000	1023.000000	1023.000000	2046.000000
34.419998	0.021373	12.631257	2.906539	1.041325	2.816792	5.866602	0.000000	-10.000000	-0.383333	25.333334	619.333313	1023.000000	1023.000000	2046.000000
34.439999	0.022107	13.065223	3.133063	1.236966	2.905671	5.789524	0.000000	-10.000000	-0.416667	25.166668	627.833313	1023.000000	1023.000000	2046.000000
34.459999	0.022803	13.476449	3.387386	1.282759	2.984794	5.821511	0.000000	-10.000000	-0.433333	25.283333	633.333313	1023.000000	1023.000000	2046.000000
34.480000	0.024151	14.273093	3.724640	1.503985	3.149812	5.894657	0.000000	-10.000000	-0.433333	25.833334	641.833313	1023.000000	1023.000000	2046.000000
34.500000	0.025514	15.079040	3.973141	1.659770	3.370704	6.075424	0.000000	-10.000000	-0.425000	26.400000	650.666687	1023.000000	1023.000000	2046.000000
34.520000	0.027317	16.144241	4.283012	1.893928	3.633412	6.333889	0.000000	-10.000000	-0.408333	27.000000	662.500000	1023.000000	1023.000000	2046.000000
34.540001	0.029012	17.146166	4.539185	2.194399	3.887602	6.524981	0.000000	-10.000000	-0.416667	26.966667	671.500000	1023.000000	1023.000000	2046.000000
34.560001	0.030777	18.189053	4.747863	2.382569	4.193980	6.864641	0.000000	-10.000000	-0.400000	26.816668	680.500000	1023.000000	1023.000000	2046.000000
34.580002	0.032430	19.166128	5.045943	2.632934	4.399877	7.087374	0.000000	-10.000000	-0.383333	26.450001	689.500000	1023.000000	1023.000000	2046.000000
34.599998	0.033872	20.018238	5.239936	2.777471	4.653876	7.346955	0.000000	-10.000000	-0.333333	25.850000	698.333313	1023.000000	1023.000000	2046.000000
34.619999	0.035588	21.032532	5.513820	3.076882	4.913600	7.528230	0.000000	-10.000000	-0.308333	24.716667	707.166687	1023.000000	1023.000000	2046.000000
34.639999	0.036653	21.662062	5.683953	3.200051	5.060759	7.717298	0.000000	-10.000000	-0.275000	23.600000	715.666687	1023.000000	1023.000000	2046.000000
34.660000	0.038023	22.471569	5.881645	3.368022	5.299757	7.922145	0.000000	-10.000000	-0.275000	22.850000	723.666687	1023.000000	1023.000000	2046.000000
34.680000	0.039360	23.261511	6.154255	3.594676	5.446598	8.065982	0.000000	-10.000000	-0.266667	22.700001	731.333313	1023.000000	1023.000000	2046.000000
34.700001	0.040687	24.046141	6.342497	3.790214	5.690111	8.223319	0.000000	-10.000000	-0.283333	22.950001	738.833313	1023.000000	1023.000000	2046.000000
34.720001	0.042042	24.846739	6.573427	3.965689	5.892164	8.415460	0.000000	-10.000000	-0.316667	23.616667	746.500000	1023.000000	1023.000000	2046.000000
34.740002	0.043361	25.626272	6.750608	4.145788	6.129105	8.600771	0.000000	-10.000000	-0.350000	24.516666	754.166687	1023.000000	1023.000000	2046.000000
34.759998	0.044664	26.396255	6.977482	4.388519	6.303000	8.727254	0.000000	-10.000000	-0.391667	25.200001	762.166687	1023.000000	1023.000000	2046.000000
34.779999	0.045668	26.989832	7.115242	4.499958	6.489196	8.885435	0.000000	-10.000000	-0.400000	25.666668	770.500000	1023.000000	1023.000000	2046.000000
34.799999	0.047161	27.872261	7.385105	4.716363	6.706936	9.063856	0.000000	-10.000000	-0.408333	25.600000	779.166687	1023.000000	1023.000000	2046.000000
34.820000	0.048548	28.691835	7.638186	4.967214	6.927083	9.159353	0.000000	-10.000000	-0.400000	25.433334	787.666687	1023.000000	1023.000000	2046.000000
34.840000	0.049689	29.366095	7.759183	5.087705	7.151561	9.367645	0.000000	-10.000000	-0.400000	25.166668	796.333313	1023.000000	1023.000000	2046.000000
34.860001	0.050332	29.746468	7.894550	5.306571	7.198533	9.346814	0.000000	-10.000000	-0.400000	25.066668	804.666687	1023.000000	1023.000000	2046.000000
34.880001	0.050357	29.761251	7.901798	5.326263	7.204280	9.328910	0.000000	-10.000000	-0.400000	25.283333	813.000000	1023.000000	1023.000000	2046.000000
34.900002	0.050720	29.975414	8.082921	5.466567	7.189825	9.236101	0.000000	-10.000000	-0.416667	25.566668	821.333313	1023.000000	1023.000000	2046.000000
34.919998	0.051577	30.482267	8.300295	5.640086	7.302857	9.239030	0.000000	-10.000000	-0.416667	25.816668	829.833313	1023.000000	1023.000000	2046.000000
34.939999	0.053345	31.526669	8.554070	5.882441	7.583705	9.506453	0.000000	-10.000000	-0.408333	25.600000	838.500000	1023.000000	1023.000000	2046.000000
34.959999	0.054997	32.502956	8.805350	6.201096	7.727874	9.768636	0.000000	-10.000000	-0.366667	24.916668	847.166687	1023.000000	1023.000000	2046.000000
34.980000	0.056247	33.241856	8.904441	6.542390	7.844642	9.950382	0.000000	-10.000000	-0.316667	23.983334	855.666687	1023.000000	1023.000000	2046.000000
35.000000	0.056265	33.252838	8.832929	6.663674	7.782448	9.973786	0.000000	-10.000000	-0.275000	22.900002	864.000000	1023.000000	1023.000000	2046.000000
35.020000	0.054277	32.077618	8.462379	6.402621	7.549222	9.663396	0.000000	-10.000000	-0.250000	22.416668	871.666687	1023.000000	1023.000000	2046.000000
35.040001	0.051335	30.339203	7.949626	6.045549	7.231332	9.112695	0.000000	-10.000000	-0.250000	22.183334	879.166687	1023.000000	1023.000000	2046.000000
35.060001	0.048325	28.559832	7.540936	5.696880	6.761347	8.560669	0.000000	-10.000000	-0.250000	22.250000	886.500000	1023.000000	1023.000000	2046.000000
35.080002	0.046117	27.255426	7.117021	5.416041	6.518949	8.203416	0.000000	-10.000000	-0.241667	22.016666	894.000000	1023.000000	1023.000000	2046.000000
35.099998	0.044878	26.522974	6.886344	5.227566	6.387528	8.021536	0.000000	-10.000000	-0.225000	21.733334	901.333313	1023.000000	1023.000000	2046.000000
35.119999	0.044340	26.205061	6.756749	5.138620	6.358298	7.951394	0.000000	-10.000000	-0.208333	21.516666	908.666687	1023.000000	1023.000000	2046.000000
35.139999	0.044178	26.109188	6.772347	5.130566	6.297968	7.908307	0.000000	-10.000000	-0.200000	21.266666	915.833313	1023.000000	1023.000000	2046.000000
35.160000	0.043900	25.944998	6.730731	5.155118	6.251892	7.807257	0.000000	-10.000000	-0.191667	21.166668	923.000000	1023.000000	1023.000000	2046.000000
35.180000	0.043963	25.981871	6.726714	5.167857	6.278924	7.808374	0.000000	-10.000000	-0.191667	20.666668	930.000000	1023.000000	1023.000000	2046.000000
35.200001	0.044211	26.128695	6.823109	5.184635	6.270200	7.850751	0.000000	-10.000000	-0.183333	20.050001	937.000000	1023.000000	1023.000000	2046.000000
35.220001	0.044815	26.485483	6.936422	5.296194	6.362941	7.889927	0.000000	-10.000000	-0.175000	18.816668	943.833313	1023.000000	1023.000000	2046.000000
35.240002	0.045539	26.913338	7.081912	5.383970	6.436977	8.010478	0.000000	-10.000000	-0.150000	17.983334	950.333313	1023.000000	1023.000000	2046.000000
35.259998	0.046050	27.215527	7.171054	5.552284	6.509752	7.982437	0.000000	-10.000000	-0.125000	17.100000	956.500000	1023.000000	1023.000000	2046.000000
35.279999	0.046776	27.644701	7.288182	5.627075	6.605604	8.123839	0.000000	-10.000000	-0.100000	16.450001	962.333313	1023.000000	1023.000000	2046.000000
35.299999	0.047659	28.166698	7.476104	5.718158	6.699008	8.273427	0.000000	-10.000000	-0.075000	15.483334	968.000000	1023.000000	1023.000000	2046.000000
35.320000	0.048500	28.663218	7.523214	5.846201	6.916491	8.377311	0.000000	-10.000000	-0.075000	14.433333	973.333313	1023.000000	1023.000000	2046.000000
35.340000	0.049436	29.216629	7.627294	5.924557	7.079373	8.585404	0.000000	-10.000000	-0.083333	13.583334	978.333313	1023.000000	1023.000000	2046.000000
35.360001	0.050016	29.559229	7.660931	6.037733	7.202709	8.657855	0.000000	-10.000000	-0.091667	13.200001	983.000000	1023.000000	1023.000000	2046.000000
35.380001	0.050944	30.107847	7.623929	5.936646	7.524083	9.023189	0.000000	-10.000000	-0.066667	12.850000	987.500000	1023.000000	1023.000000	2046.000000
35.400002	0.051558	30.470968	7.612413	5.836027	7.737635	9.284892	0.000000	-10.000000	-0.050000	12.466667	991.833313	1023.000000	1023.000000	2046.000000
35.419998	0.051790	30.607985	7.462603	5.679351	8.005292	9.460737	0.000000	-10.000000	-0.033333	11.783334	996.000000	1023.000000	1023.000000	2046.000000
35.439999	0.051715	30.563795	7.284990	5.472982	8.170048	9.635775	0.000000	-10.000000	-0.025000	11.150000	1000.000000	1023.000000	1023.000000	2046.000000
35.459999	0.050994	30.137272	7.065820	5.327280	8.187006	9.557167	0.000000	-10.000000	-0.008333	10.483334	1004.000000	1023.000000	1023.000000	2046.000000
35.480000	0.050634	29.924818	6.990800	5.198617	8.189968	9.545433	0.000000	-10.000000	0.000000	9.850000	1007.666687	1023.000000	1023.000000	2046.000000
35.500000	0.050553	29.876755	7.083476	5.236515	8.151057	9.405707	0.000000	-10.000000	0.000000	9.566667	1011.000000	1023.000000	1023.000000	2046.000000
35.520000	0.050915	30.090691	7.253558	5.279559	8.181021	9.376553	0.000000	-10.000000	-0.016667	9.916667	1014.166687	1023.000000	1023.000000	2046.000000
35.540001	0.051669	30.536348	7.481132	5.391112	8.252807	9.411298	0.000000	-10.000000	-0.050000	11.783334	1018.833313	1023.000000	1023.000000	2046.000000
35.560001	0.052868	31.245129	7.745424	5.605996	8.418991	9.474716	0.000000	-10.000000	-0.083333	13.566667	1022.500000	1023.000000	1023.000000	2046.000000
35.580002	0.054438	32.172981	8.000287	5.784510	8.622794	9.765389	0.000000	-10.000000	-0.108333	15.216666	1026.500000	1023.000000	1023.000000	2046.000000
35.599998	0.055675	32.903870	8.212399	6.041179	8.769587	9.880705	0.000000	-10.000000	-0.108333	15.583334	1029.666626	1023.000000	1023.000000	2046.000000
35.619999	0.057065	33.725636	8.376789	6.171539	9.012280	10.165027	0.000000	-10.000000	-0.091667	15.700001	1034.666626	1023.000000	1023.000000	2046.000000
35.639999	0.058378	34.501465	8.595440	6.311489	9.164945	10.429590	0.000000	-10.000000	-0.058333	15.283334	1039.833374	1023.000000	1023.000000	2046.000000
35.660000	0.059558	35.198711	8.774981	6.490395	9.346369	10.586967	0.000000	-10.000000	-0.033333	14.100000	1045.000000	1023.000000	1023.000000	2046.000000
35.680000	0.060569	35.796329	8.898882	6.614104	9.530507	10.752836	0.000000	-10.000000	-0.016667	12.400000	1050.000000	1023.000000	1023.000000	2046.000000
35.700001	0.061796	36.521381	9.164873	6.789411	9.692522	10.874574	0.000000	-10.000000	-0.008333	10.716666	1054.500000	1023.000000	1023.000000	2046.000000
35.720001	0.063340	37.434166	9.439319	6.974252	9.937913	11.082684	0.000000	-10.000000	0.000000	9.850000	1058.500000	1023.000000	1023.000000	2046.000000
35.740002	0.064847	38.324734	9.721561	7.258504	10.147156	11.197511	0.000000	-10.000000	0.000000	9.883333	1061.833374	1023.000000	1023.000000	2046.000000
35.759998	0.066251	39.154140	9.911504	7.448675	10.373432	11.420530	0.000000	-10.000000	-0.016667	10.416667	1065.000000	1023.000000	1023.000000	2046.000000
35.779999	0.067224	39.729256	10.101293	7.716721	10.463346	11.447896	0.000000	-10.000000	-0.025000	10.983334	1068.333374	1023.000000	1023.000000	2046.000000
35.799999	0.067783	40.059856	10.195400	7.804271	10.553176	11.507010	0.000000	-10.000000	-0.033333	11.150001	1072.000000	1023.000000	1023.000000	2046.000000
35.820000	0.068705	40.604485	10.400549	7.956620	10.653982	11.593332	0.000000	-10.000000	-0.016667	10.816667	1075.833374	1023.000000	1023.000000	2046.000000
35.840000	0.069750	41.222008	10.553149	8.143594	10.748530	11.776735	0.000000	-10.000000	-0.008333	10.050000	1079.500000	1023.000000	1023.000000	2046.000000
35.860001	0.070181	41.476875	10.518435	8.322541	10.750769	11.885131	0.000000	-10.000000	0.000000	8.883333	1082.833374	1023.000000	1023.000000	2046.000000
35.880001	0.070478	41.652569	10.625171	8.493451	10.624158	11.909788	0.000000	-10.000000	0.016667	7.366667	1086.000000	1023.000000	1023.000000	2046.000000
35.900002	0.070192	41.483192	10.506554	8.575500	10.561058	11.840082	0.000000	-10.000000	0.033333	5.616667	1088.833374	1023.000000	1023.000000	2046.000000
35.919998	0.068525	40.498325	10.252961	8.392860	10.327834	11.524671	0.000000	-10.000000	0.050000	4.566667	1091.000000	1023.000000	1023.000000	2046.000000
35.939999	0.065549	38.739681	9.701751	7.976703	10.030798	11.030431	0.000000	-10.000000	0.050000	3.716667	1092.666626	1023.000000	1023.000000	2046.000000
35.959999	0.062231	36.778744	9.213279	7.620544	9.531339	10.413582	0.000000	-10.000000	0.050000	3.100000	1094.000000	1023.000000	1023.000000	2046.000000
35.980000	0.059449	35.134605	8.710166	7.163781	9.193385	10.067272	0.000000	-10.000000	0.050000	2.383333	1095.166626	1023.000000	1023.000000	2046.000000
36.000000	0.057619	34.053059	8.441192	7.042404	8.872171	9.697294	0.000000	-10.000000	0.050000	2.250000	1096.166626	1023.000000	1023.000000	2046.000000
36.020000	0.056378	33.319630	8.209613	6.822220	8.740223	9.547575	0.000000	-10.000000	0.050000	2.550000	1096.833374	1023.000000	1023.000000	2046.000000
36.040001	0.055618	32.870331	8.086095	6.748320	8.612581	9.423334	0.000000	-10.000000	0.058333	2.650000	1097.666626	1023.000000	1023.000000	2046.000000
36.060001	0.054859	32.421917	8.035963	6.633387	8.429733	9.322834	0.000000	-10.000000	0.058333	2.033333	1098.333374	1023.000000	1023.000000	2046.000000
36.080002	0.054471	32.192589	7.999840	6.586048	8.331168	9.275532	0.000000	-10.000000	0.058333	0.650000	1098.833374	1023.000000	1023.000000	2046.000000
36.099998	0.054276	32.077301	8.018928	6.563914	8.261198	9.233263	0.000000	-10.000000	0.050000	-0.866667	1099.000000	1023.000000	1023.000000	2046.000000
36.119999	0.054218	32.042782	7.968192	6.627787	8.284751	9.162051	0.000000	-10.000000	0.050000	-1.850000	1099.000000	1023.000000	1023.000000	2046.000000
36.139999	0.054388	32.143520	8.103572	6.608261	8.197750	9.233937	0.000000	-10.000000	0.050000	-2.100000	1099.000000	1023.000000	1023.000000	2046.000000
36.160000	0.054636	32.290070	8.123312	6.695161	8.244729	9.226868	0.000000	-10.000000	0.058333	-1.533333	1099.000000	1023.000000	1023.000000	2046.000000
36.180000	0.054948	32.474091	8.251870	6.755638	8.212935	9.253648	0.000000	-10.000000	0.058333	-0.783333	1099.000000	1023.000000	1023.000000	2046.000000
36.200001	0.055485	32.791664	8.269753	6.824689	8.355728	9.341496	0.000000	-10.000000	0.058333	-0.183333	1099.000000	1023.000000	1023.000000	2046.000000
36.220001	0.055894	33.033413	8.379298	6.857432	8.376696	9.419987	0.000000	-10.000000	0.050000	0.000000	1099.000000	1023.000000	1023.000000	2046.000000
36.240002	0.056426	33.347580	8.355462	6.876649	8.508558	9.606909	0.000000	-10.000000	0.058333	0.000000	1099.000000	1023.000000	1023.000000	2046.000000
36.259998	0.056968	33.667892	8.433191	6.944491	8.595117	9.695093	0.000000	-10.000000	0.066667	0.000000	1099.000000	1023.000000	1023.000000	2046.000000
36.279999	0.057427	33.939590	8.361733	6.796093	8.813013	9.968752	0.000000	-10.000000	0.075000	-0.783333	1099.000000	1023.000000	1023.000000	2046.000000
36.299999	0.057882	34.208511	8.255538	6.693215	9.074676	10.185081	0.000000	-10.000000	0.066667	-2.150000	1099.000000	1023.000000	1023.000000	2046.000000
36.320000	0.057446	33.950710	8.042457	6.384416	9.178650	10.345188	0.000000	-10.000000	0.066667	-3.700000	1099.000000	1023.000000	1023.000000	2046.000000
36.340000	0.056530	33.409012	7.694966	6.125373	9.281913	10.306760	0.000000	-10.000000	0.058333	-4.283333	1099.000000	1023.000000	1023.000000	2046.000000
36.360001	0.055553	32.832047	7.456886	5.876369	9.268932	10.229858	0.000000	-10.000000	0.066667	-4.116667	1099.000000	1023.000000	1023.000000	2046.000000
36.380001	0.054676	32.313461	7.319559	5.787405	9.156648	10.049849	0.000000	-10.000000	0.058333	-3.683333	1099.000000	1023.000000	1023.000000	2046.000000
36.400002	0.054100	31.973160	7.324392	5.728341	9.037154	9.883273	0.000000	-10.000000	0.058333	-3.433333	1099.000000	1023.000000	1023.000000	2046.000000
36.419998	0.054101	31.973856	7.404190	5.683350	9.020318	9.865999	0.000000	-10.000000	0.050000	-3.033334	1099.000000	1023.000000	1023.000000	2046.000000
36.439999	0.054592	32.263725	7.595342	5.805637	9.020336	9.842408	0.000000	-10.000000	0.050000	-2.800000	1099.000000	1023.000000	1023.000000	2046.000000
36.459999	0.055145	32.590538	7.753239	5.855218	9.066925	9.915154	0.000000	-10.000000	0.050000	-2.566667	1099.000000	1023.000000	1023.000000	2046.000000
36.480000	0.056014	33.104462	7.853176	6.001860	9.222140	10.027286	0.000000	-10.000000	0.058333	-2.850000	1099.000000	1023.000000	1023.000000	2046.000000
36.500000	0.056848	33.596951	8.045121	6.118098	9.267579	10.166152	0.000000	-10.000000	0.058333	-2.766667	1099.000000	1023.000000	1023.000000	2046.000000
36.520000	0.057874	34.203823	8.188490	6.272385	9.399347	10.343601	0.000000	-10.000000	0.058333	-2.100000	1099.000000	1023.000000	1023.000000	2046.000000
36.540001	0.058770	34.733231	8.368892	6.418802	9.448515	10.497022	0.000000	-10.000000	0.050000	-1.016667	1099.000000	1023.000000	1023.000000	2046.000000
36.560001	0.059497	35.162609	8.448338	6.494934	9.583748	10.635592	0.000000	-10.000000	0.050000	-0.216667	1099.000000	1023.000000	1023.000000	2046.000000
36.580002	0.060421	35.708687	8.601806	6.577190	9.702227	10.827465	0.000000	-10.000000	0.050000	0.000000	1099.000000	1023.000000	1023.000000	2046.000000
36.599998	0.060998	36.049595	8.726487	6.666433	9.775139	10.881536	0.000000	-10.000000	0.066667	-0.283333	1099.000000	1023.000000	1023.000000	2046.000000
36.619999	0.061983	36.632130	8.939024	6.773252	9.917279	11.002575	0.000000	-10.000000	0.083333	-1.033333	1099.000000	1023.000000	1023.000000	2046.000000
36.639999	0.063343	37.435753	9.257418	6.902905	10.082998	11.192431	0.000000	-10.000000	0.091667	-2.066667	1099.000000	1023.000000	1023.000000	2046.000000
36.660000	0.064710	38.243816	9.445831	7.182204	10.285655	11.330125	0.000000	-10.000000	0.091667	-3.000000	1099.000000	1023.000000	1023.000000	2046.000000
36.680000	0.065599	38.769096	9.614895	7.400038	10.352701	11.401463	0.000000	-10.000000	0.091667	-3.466667	1099.000000	1023.000000	1023.000000	2046.000000
36.700001	0.065908	38.951923	9.640132	7.500673	10.407262	11.403855	0.000000	-10.000000	0.100000	-4.333333	1099.000000	1023.000000	1023.000000	2046.000000
36.720001	0.066044	39.031944	9.718784	7.495027	10.366547	11.451586	0.000000	-10.000000	0.108333	-5.533333	1099.000000	1023.000000	1023.000000	2046.000000
36.740002	0.066666	39.399445	9.890444	7.570144	10.393967	11.544889	0.000000	-10.000000	0.116667	-7.183333	1099.000000	1023.000000	1023.000000	2046.000000
36.759998	0.067160	39.691578	9.910981	7.762765	10.421721	11.596113	0.000000	-10.000000	0.125000	-8.150001	1099.000000	1023.000000	1023.000000	2046.000000
36.779999	0.067319	39.785282	9.921370	7.886690	10.296590	11.680634	0.000000	-10.000000	0.116667	-8.900001	1099.000000	1023.000000	1023.000000	2046.000000
36.799999	0.066746	39.446934	9.721600	7.883441	10.183287	11.658605	0.000000	-10.000000	0.125000	-9.550000	1099.000000	1023.000000	1023.000000	2046.000000
36.820000	0.065082	38.463444	9.478696	7.756008	9.852465	11.376276	0.000000	-10.000000	0.133333	-10.200000	1092.000000	1023.000000	1023.000000	2046.000000
36.840000	0.062009	36.647560	9.004141	7.352537	9.449594	10.841287	0.000000	-10.000000	0.158333	-10.816667	1083.666626	1023.000000	1023.000000	2046.000000
36.860001	0.058390	34.508236	8.437615	6.844683	9.000428	10.225510	0.000000	-10.000000	0.158333	-11.500000	1074.000000	1023.000000	1023.000000	2046.000000
36.880001	0.054736	32.348869	7.844361	6.386907	8.507928	9.609674	0.000000	-10.000000	0.158333	-12.366667	1070.000000	1023.000000	1023.000000	2046.000000
36.900002	0.052198	30.848782	7.443244	6.127308	8.121544	9.156686	0.000000	-10.000000	0.150000	-13.016667	1066.000000	1023.000000	1023.000000	2046.000000
36.919998	0.050287	29.719538	7.139183	5.789937	7.825541	8.964876	0.000000	-10.000000	0.150000	-13.250000	1063.333374	1023.000000	1023.000000	2046.000000
36.939999	0.048807	28.844961	6.933363	5.627565	7.570073	8.713960	0.000000	-10.000000	0.150000	-13.600000	1059.000000	1023.000000	1023.000000	2046.000000
36.959999	0.047702	28.191864	6.756869	5.484715	7.385609	8.564671	0.000000	-10.000000	0.183333	-14.250000	1054.333374	1023.000000	1023.000000	2046.000000
36.980000	0.046668	27.580711	6.650255	5.414943	7.161078	8.354435	0.000000	-10.000000	0.233333	-15.583334	1048.000000	1023.000000	1023.000000	2046.000000
37.000000	0.046041	27.210073	6.545982	5.269785	7.068762	8.325543	0.000000	-10.000000	0.283333	-16.616667	1044.666626	1023.000000	1023.000000	2046.000000
37.020000	0.045420	26.842966	6.468983	5.244569	6.955158	8.174256	0.000000	-10.000000	0.316667	-17.750000	1041.166626	1023.000000	1023.000000	2046.000000
37.040001	0.044972	26.578487	6.444144	5.189140	6.805819	8.139384	0.000000	-10.000000	0.341667	-18.733334	1035.000000	1023.000000	1023.000000	2046.000000
37.060001	0.044577	26.344803	6.420152	5.118657	6.705759	8.100236	0.000000	-10.000000	0.366667	-19.716667	1028.833374	1023.000000	1023.000000	2046.000000
37.080002	0.044602	26.359549	6.425226	5.168336	6.691960	8.074028	0.000000	-10.000000	0.366667	-20.049999	1020.000000	1023.000000	1023.000000	2046.000000
37.099998	0.044422	26.253534	6.441723	5.074565	6.610614	8.126631	0.000000	-10.000000	0.366667	-19.616667	1013.333313	1023.000000	1023.000000	2046.000000
37.119999	0.044696	26.415506	6.478845	5.175317	6.672508	8.088838	0.000000	-10.000000	0.366667	-19.183334	1006.666687	1023.000000	1023.000000	2046.000000
37.139999	0.044547	26.327194	6.413355	5.119380	6.653589	8.140870	0.000000	-10.000000	0.375000	-18.850000	1002.500000	1023.000000	1023.000000	2046.000000
37.160000	0.044672	26.401058	6.366433	5.068623	6.733169	8.232835	0.000000	-10.000000	0.383333	-19.083334	996.166687	1023.000000	1023.000000	2046.000000
37.180000	0.045120	26.666092	6.336188	4.989998	6.924040	8.415866	0.000000	-10.000000	0.391667	-19.416666	987.666687	1023.000000	1023.000000	2046.000000
37.200001	0.045226	26.728653	6.258850	4.825669	7.056787	8.587349	0.000000	-10.000000	0.383333	-19.800001	979.000000	1023.000000	1023.000000	2046.000000
37.220001	0.044720	26.429663	6.018327	4.529209	7.153050	8.729077	0.000000	-10.000000	0.375000	-19.733334	972.333313	1023.000000	1023.000000	2046.000000
37.240002	0.043290	25.584167	5.636775	4.129797	7.115703	8.701892	0.000000	-10.000000	0.375000	-19.800001	965.833313	1023.000000	1023.000000	2046.000000
37.259998	0.041748	24.672985	5.284824	3.844342	7.044754	8.499065	0.000000	-10.000000	0.391667	-19.916666	961.500000	1023.000000	1023.000000	2046.000000
37.279999	0.040355	23.849602	5.046467	3.601741	6.871792	8.329602	0.000000	-10.000000	0.400000	-20.350000	957.166687	1023.000000	1023.000000	2046.000000
37.299999	0.039399	23.284683	4.943083	3.486398	6.742600	8.112602	0.000000	-10.000000	0.400000	-20.799999	950.166687	1023.000000	1023.000000	2046.000000
37.320000	0.038797	22.928743	5.028612	3.382789	6.532193	7.985150	0.000000	-10.000000	0.400000	-21.233334	940.833313	1023.000000	1023.000000	2046.000000
37.340000	0.038413	22.701916	5.024871	3.337031	6.496966	7.843049	0.000000	-10.000000	0.400000	-21.466667	933.833313	1023.000000	1023.000000	2046.000000
37.360001	0.038497	22.751453	5.154813	3.322499	6.420532	7.853609	0.000000	-10.000000	0.400000	-21.283335	929.000000	1023.000000	1023.000000	2046.000000
37.380001	0.038635	22.833536	5.254891	3.391533	6.387099	7.800014	0.000000	-10.000000	0.400000	-20.916668	924.166687	1023.000000	1023.000000	2046.000000
37.400002	0.038989	23.042505	5.279519	3.386606	6.461937	7.914442	0.000000	-10.000000	0.391667	-20.366667	914.833313	1023.000000	1023.000000	2046.000000
37.419998	0.039262	23.203857	5.387596	3.364937	6.418002	8.033323	0.000000	-10.000000	0.383333	-19.983334	908.000000	1023.000000	1023.000000	2046.000000
37.439999	0.039606	23.406981	5.459637	3.478807	6.422756	8.045780	0.000000	-10.000000	0.366667	-19.683334	901.333313	1023.000000	1023.000000	2046.000000
37.459999	0.039785	23.513227	5.460526	3.452802	6.446041	8.153860	0.000000	-10.000000	0.366667	-19.666668	897.000000	1023.000000	1023.000000	2046.000000
37.480000	0.039969	23.621840	5.500766	3.490845	6.464622	8.165607	0.000000	-10.000000	0.366667	-19.800001	890.500000	1023.000000	1023.000000	2046.000000
37.500000	0.039991	23.634626	5.502312	3.518360	6.459750	8.154204	0.000000	-10.000000	0.383333	-20.316668	883.833313	1023.000000	1023.000000	2046.000000
37.520000	0.039845	23.548212	5.496922	3.460532	6.409921	8.180838	0.000000	-10.000000	0.400000	-20.933334	877.000000	1023.000000	1023.000000	2046.000000
37.540001	0.039701	23.463549	5.500350	3.434147	6.367587	8.161465	0.000000	-10.000000	0.425000	-21.766666	870.000000	1023.000000	1023.000000	2046.000000
37.560001	0.039580	23.391527	5.479283	3.410722	6.340569	8.160954	0.000000	-10.000000	0.458333	-22.516666	862.666687	1023.000000	1023.000000	2046.000000
37.580002	0.039379	23.273165	5.462693	3.392331	6.279430	8.138710	0.000000	-10.000000	0.483333	-23.366667	855.333313	1023.000000	1023.000000	2046.000000
37.599998	0.039099	23.107563	5.416417	3.359217	6.231488	8.100442	0.000000	-10.000000	0.508333	-23.866667	847.500000	1023.000000	1023.000000	2046.000000
37.619999	0.038904	22.992264	5.442535	3.309450	6.138254	8.102024	0.000000	-10.000000	0.525000	-24.516666	836.833313	1023.000000	1023.000000	2046.000000
37.639999	0.038638	22.834951	5.374982	3.238052	6.121424	8.100493	0.000000	-10.000000	0.541667	-24.866667	828.500000	1023.000000	1023.000000	2046.000000
37.660000	0.038327	22.651188	5.381092	3.240580	5.996326	8.033191	0.000000	-10.000000	0.558333	-25.283335	820.333313	1023.000000	1023.000000	2046.000000
37.680000	0.037904	22.401371	5.316093	3.180919	5.915490	7.988868	0.000000	-10.000000	0.575000	-25.566668	814.666687	1023.000000	1023.000000	2046.000000
37.700001	0.037493	22.158279	5.229310	3.088571	5.841482	7.998916	0.000000	-10.000000	0.616667	-26.333334	803.333313	1023.000000	1023.000000	2046.000000
37.720001	0.037166	21.964964	5.198846	3.076168	5.767641	7.922308	0.000000	-10.000000	0.650000	-27.016666	794.666687	1023.000000	1023.000000	2046.000000
37.740002	0.036823	21.762503	5.133351	3.036151	5.691728	7.901273	0.000000	-10.000000	0.666667	-27.633333	785.833313	1023.000000	1023.000000	2046.000000
37.759998	0.036470	21.553852	5.051274	2.980195	5.652777	7.869606	0.000000	-10.000000	0.675000	-27.966667	779.666687	1023.000000	1023.000000	2046.000000
37.779999	0.036157	21.369049	5.007947	2.935332	5.584449	7.841322	0.000000	-10.000000	0.675000	-28.466667	767.166687	1023.000000	1023.000000	2046.000000
37.799999	0.035850	21.187346	4.980643	2.907187	5.513460	7.786055	0.000000	-10.000000	0.683333	-28.833334	757.833313	1023.000000	1023.000000	2046.000000
37.820000	0.035440	20.945049	4.991398	2.797754	5.334264	7.821634	0.000000	-10.000000	0.683333	-29.000000	748.166687	1023.000000	1023.000000	2046.000000
37.840000	0.034959	20.660517	4.868709	2.802211	5.293576	7.696022	0.000000	-10.000000	0.691667	-29.116667	741.500000	1023.000000	1023.000000	2046.000000
37.860001	0.034500	20.389313	4.817660	2.710685	5.197273	7.663696	0.000000	-10.000000	0.708333	-29.400000	731.666687	1023.000000	1023.000000	2046.000000
37.880001	0.033875	20.019999	4.763962	2.592242	5.036888	7.626907	0.000000	-10.000000	0.725000	-29.666668	722.000000	1023.000000	1023.000000	2046.000000
37.900002	0.033482	19.787811	4.656016	2.550042	5.014649	7.567104	0.000000	-10.000000	0.733333	-29.850000	712.333313	1023.000000	1023.000000	2046.000000
37.919998	0.032827	19.400663	4.567850	2.466555	4.881228	7.485030	0.000000	-10.000000	0.758333	-29.983334	702.500000	1023.000000	1023.000000	2046.000000
37.939999	0.032229	19.047523	4.502353	2.364349	4.735813	7.445010	0.000000	-10.000000	0.758333	-30.333334	692.333313	1023.000000	1023.000000	2046.000000
37.959999	0.031561	18.652338	4.403712	2.230297	4.626654	7.391675	0.000000	-10.000000	0.775000	-30.683334	682.000000	1023.000000	1023.000000	2046.000000
37.980000	0.030963	18.299028	4.300545	2.122702	4.527850	7.347931	0.000000	-10.000000	0.783333	-30.900000	671.666687	1023.000000	1023.000000	2046.000000
38.000000	0.030502	18.026449	4.259461	2.107970	4.430751	7.228268	0.000000	-10.000000	0.800000	-31.100000	661.333313	1023.000000	1023.000000	2046.000000
38.020000	0.029888	17.663630	4.138761	2.058860	4.336793	7.129217	0.000000	-10.000000	0.816667	-31.183334	651.000000	1023.000000	1023.000000	2046.000000
38.040001	0.029306	17.319632	4.088401	1.962068	4.178202	7.090960	0.000000	-10.000000	0.800000	-31.283335	640.666687	1023.000000	1023.000000	2046.000000
38.060001	0.028639	16.925604	4.007115	1.825642	4.056057	7.036790	0.000000	-10.000000	0.783333	-31.033335	630.166687	1023.000000	1023.000000	2046.000000
38.080002	0.028173	16.650028	3.932232	1.768977	3.975713	6.973106	0.000000	-10.000000	0.741667	-30.533335	619.833313	1023.000000	1023.000000	2046.000000
38.099998	0.027646	16.338713	3.871696	1.689789	3.869006	6.908221	0.000000	-10.000000	0.733333	-30.100000	609.500000	1023.000000	1023.000000	2046.000000
38.119999	0.027020	15.968722	3.734773	1.631369	3.793224	6.809357	0.000000	-10.000000	0.750000	-29.950001	599.500000	1023.000000	1023.000000	2046.000000
38.139999	0.026363	15.580385	3.675724	1.565741	3.629885	6.709035	0.000000	-10.000000	0.783333	-30.266666	589.500000	1023.000000	1023.000000	2046.000000
38.160000	0.025835	15.268652	3.621956	1.475197	3.553856	6.617642	0.000000	-10.000000	0.808333	-30.766666	579.500000	1023.000000	1023.000000	2046.000000
38.180000	0.025566	15.109770	3.636031	1.400858	3.492144	6.580737	0.000000	-10.000000	0.808333	-31.033333	569.166687	1023.000000	1023.000000	2046.000000
38.200001	0.024905	14.718644	3.555857	1.321090	3.334643	6.507055	0.000000	-10.000000	0.816667	-30.983334	558.833313	1023.000000	1023.000000	2046.000000
38.220001	0.023368	13.810770	3.352557	1.115894	3.037701	6.304618	0.000000	-10.000000	0.791667	-30.600000	548.500000	1023.000000	1023.000000	2046.000000
38.240002	0.021308	12.592999	3.026956	0.955112	2.697756	5.913174	0.000000	-10.000000	0.758333	-30.016666	538.500000	1023.000000	1023.000000	2046.000000
38.259998	0.018567	10.973231	2.723522	0.717120	2.191503	5.341087	0.000000	-10.000000	0.725000	-29.566668	528.500000	1023.000000	1023.000000	2046.000000
38.279999	0.016183	9.564131	2.445601	0.461636	1.778770	4.878124	0.000000	-10.000000	0.708333	-29.300001	518.500000	1023.000000	1023.000000	2046.000000
38.299999	0.015090	8.918397	2.302944	0.365395	1.618757	4.631299	0.000000	-10.000000	0.716667	-29.400000	508.500000	1023.000000	1023.000000	2046.000000
38.320000	0.014158	8.367272	2.244335	0.353172	1.346268	4.423497	0.000000	-10.000000	0.741667	-29.816668	498.500000	1023.000000	1023.000000	2046.000000
38.340000	0.014271	8.434320	2.235875	0.509863	1.259209	4.429374	0.000000	-10.000000	0.783333	-30.400000	488.500000	1023.000000	1023.000000	2046.000000
38.360001	0.014347	8.478947	2.119577	0.611390	1.220869	4.527111	0.000000	-10.000000	0.816667	-30.866667	478.500000	1023.000000	1023.000000	2046.000000
38.380001	0.013676	8.082495	1.919321	0.670798	1.014291	4.478085	0.000000	-10.000000	0.816667	-31.233334	468.333344	1023.000000	1023.000000	2046.000000
38.400002	0.011646	6.882836	1.633440	0.458588	0.630100	4.160708	0.000000	-10.000000	0.808333	-30.883333	458.000000	1023.000000	1023.000000	2046.000000
38.419998	0.008466	5.003356	1.105560	-0.030719	0.220494	3.708021	0.000000	-10.000000	0.783333	-30.416666	447.666656	1023.000000	1023.000000	2046.000000
38.439999	0.004932	2.914894	0.456722	-0.495171	-0.150335	3.103679	0.000000	-10.000000	0.741667	-29.616667	437.500000	1023.000000	1023.000000	2046.000000
38.459999	0.001765	1.042946	0.001153	-0.924151	-0.606676	2.572621	0.000000	-10.000000	0.691667	-29.016666	427.500000	1023.000000	1023.000000	2046.000000
38.480000	-0.000908	-0.536900	-0.404466	-1.218346	-1.014207	2.100119	0.000000	-10.000000	0.658333	-28.483334	417.833344	1023.000000	1023.000000	2046.000000
38.500000	-0.002969	-1.754666	-0.758047	-1.528847	-1.296570	1.828798	0.000000	-10.000000	0.658333	-28.066668	408.333344	1023.000000	1023.000000	2046.000000
38.520000	-0.004384	-2.591165	-0.946064	-1.672019	-1.604455	1.631373	0.000000	-10.000000	0.666667	-28.133333	399.000000	1023.000000	1023.000000	2046.000000
38.540001	-0.005710	-3.374345	-1.214733	-1.791006	-1.794641	1.426035	0.000000	-10.000000	0.675000	-28.350000	389.666656	1023.000000	1023.000000	2046.000000
38.560001	-0.006712	-3.966553	-1.423937	-1.941305	-1.949186	1.347876	0.000000	-10.000000	0.683333	-28.666668	380.166656	1023.000000	1023.000000	2046.000000
38.580002	-0.007315	-4.323103	-1.502290	-2.033180	-2.069413	1.281779	0.000000	-10.000000	0.683333	-28.800001	370.666656	1023.000000	1023.000000	2046.000000
38.599998	-0.008010	-4.734000	-1.593915	-2.137738	-2.209181	1.206833	0.000000	-10.000000	0.683333	-28.866667	361.000000	1023.000000	1023.000000	2046.000000
38.619999	-0.008354	-4.937463	-1.632760	-2.183794	-2.260841	1.139933	0.000000	-10.000000	0.666667	-28.816668	351.333344	1023.000000	1023.000000	2046.000000
38.639999	-0.008615	-5.091214	-1.659771	-2.221730	-2.322504	1.112791	0.000000	-10.000000	0.658333	-28.616667	341.833344	1023.000000	1023.000000	2046.000000
38.660000	-0.008781	-5.189404	-1.589662	-2.261542	-2.410418	1.072218	0.000000	-10.000000	0.650000	-28.200001	332.166656	1023.000000	1023.000000	2046.000000
38.680000	-0.008771	-5.183770	-1.652740	-2.302520	-2.313410	1.084900	0.000000	-10.000000	0.633333	-27.616667	322.833344	1023.000000	1023.000000	2046.000000
38.700001	-0.008817	-5.211007	-1.661332	-2.474797	-2.306777	1.231898	0.000000	-10.000000	0.633333	-27.183334	313.500000	1023.000000	1023.000000	2046.000000
38.720001	-0.008583	-5.072736	-1.658216	-2.536162	-2.181139	1.302780	0.000000	-10.000000	0.616667	-27.033333	304.500000	1023.000000	1023.000000	2046.000000
38.740002	-0.008473	-5.007327	-1.574269	-2.726846	-2.134502	1.428290	0.000000	-10.000000	0.633333	-27.100000	295.500000	1023.000000	1023.000000	2046.000000
38.759998	-0.008438	-4.987106	-1.664749	-2.898372	-1.987769	1.563784	0.000000	-10.000000	0.600000	-27.016666	286.500000	1023.000000	1023.000000	2046.000000
38.779999	-0.009479	-5.602267	-1.962725	-3.170022	-2.007071	1.537550	0.000000	-10.000000	0.583333	-26.833334	277.500000	1023.000000	1023.000000	2046.000000
38.799999	-0.011246	-6.646531	-2.391397	-3.535437	-2.096371	1.376675	0.000000	-10.000000	0.550000	-26.600000	268.500000	1023.000000	1023.000000	2046.000000
38.820000	-0.012765	-7.544400	-2.613409	-3.769037	-2.283649	1.121696	0.000000	-10.000000	0.550000	-26.516666	259.666656	1023.000000	1023.000000	2046.000000
38.840000	-0.013896	-8.212487	-2.760254	-4.003771	-2.449772	1.001309	0.000000	-10.000000	0.550000	-26.350000	250.833328	1023.000000	1023.000000	2046.000000
38.860001	-0.014512	-8.576508	-2.833633	-4.093358	-2.532369	0.882852	0.000000	-10.000000	0.550000	-26.333334	242.000000	1023.000000	1023.000000	2046.000000
38.880001	-0.015118	-8.934474	-2.792936	-4.213214	-2.697740	0.769416	0.000000	-10.000000	0.550000	-25.983334	233.166672	1023.000000	1023.000000	2046.000000
38.900002	-0.015653	-9.251001	-2.695995	-4.223737	-2.907311	0.576042	0.000000	-10.000000	0.550000	-25.683334	224.500000	1023.000000	1023.000000	2046.000000
38.919998	-0.015726	-9.293983	-2.589378	-4.285321	-2.992052	0.572768	0.000000	-10.000000	0.541667	-25.016666	216.000000	1023.000000	1023.000000	2046.000000
38.939999	-0.015611	-9.226094	-2.563477	-4.229785	-2.981459	0.548627	0.000000	-10.000000	0.525000	-24.750000	207.500000	1023.000000	1023.000000	2046.000000
38.959999	-0.015603	-9.221459	-2.412415	-4.191020	-3.144210	0.526184	0.000000	-10.000000	0.516667	-24.400000	199.166672	1023.000000	1023.000000	2046.000000
38.980000	-0.015602	-9.220592	-2.444380	-4.232578	-3.116814	0.573180	0.000000	-10.000000	0.508333	-24.250000	191.000000	1023.000000	1023.000000	2046.000000
39.000000	-0.015474	-9.145112	-2.331112	-4.254069	-3.175689	0.615758	0.000000	-10.000000	0.500000	-23.933332	183.000000	1023.000000	1023.000000	2046.000000
39.020000	-0.015513	-9.168166	-2.306601	-4.249019	-3.223711	0.611164	0.000000	-10.000000	0.483333	-23.566668	175.000000	1023.000000	1023.000000	2046.000000
39.040001	-0.015368	-9.082781	-2.247735	-4.219529	-3.247964	0.632447	0.000000	-10.000000	0.450000	-23.150000	167.166672	1023.000000	1023.000000	2046.000000
39.060001	-0.015193	-8.978883	-2.174085	-4.220099	-3.264667	0.679968	0.000000	-10.000000	0.433333	-22.716667	159.500000	1023.000000	1023.000000	2046.000000
39.080002	-0.015135	-8.944664	-2.159316	-4.230022	-3.261732	0.706406	0.000000	-10.000000	0.408333	-22.283333	152.000000	1023.000000	1023.000000	2046.000000
39.099998	-0.015056	-8.898342	-2.023484	-4.226413	-3.380808	0.732363	0.000000	-10.000000	0.408333	-21.966667	144.500000	1023.000000	1023.000000	2046.000000
39.119999	-0.015141	-8.948100	-2.085616	-4.199502	-3.344309	0.681327	0.000000	-10.000000	0.400000	-21.533333	137.166672	1023.000000	1023.000000	2046.000000
39.139999	-0.015065	-8.903625	-2.029126	-4.218380	-3.380986	0.724867	0.000000	-10.000000	0.391667	-21.316668	130.000000	1023.000000	1023.000000	2046.000000
39.160000	-0.015063	-8.902103	-2.001445	-4.242677	-3.416145	0.758164	0.000000	-10.000000	0.383333	-20.950001	122.833336	1023.000000	1023.000000	2046.000000
39.180000	-0.014944	-8.832109	-1.955854	-4.145508	-3.440063	0.709316	0.000000	-10.000000	0.366667	-20.666668	115.833336	1023.000000	1023.000000	2046.000000
39.200001	-0.015011	-8.871655	-1.924040	-4.194203	-3.507345	0.753932	0.000000	-10.000000	0.358333	-20.300001	108.833336	1023.000000	1023.000000	2046.000000
39.220001	-0.015034	-8.885281	-1.924564	-4.207066	-3.502809	0.749157	0.000000	-10.000000	0.350000	-20.000000	102.166664	1023.000000	1023.000000	2046.000000
39.240002	-0.014894	-8.802427	-1.867395	-4.182943	-3.533019	0.780930	0.000000	-10.000000	0.341667	-19.583334	95.333336	1023.000000	1023.000000	2046.000000
39.259998	-0.014933	-8.825209	-1.931902	-4.168274	-3.467232	0.742200	0.000000	-10.000000	0.308333	-19.050001	88.833336	1023.000000	1023.000000	2046.000000
39.279999	-0.014832	-8.765591	-1.828067	-4.117548	-3.552114	0.732138	0.000000	-10.000000	0.275000	-18.533333	82.500000	1023.000000	1023.000000	2046.000000
39.299999	-0.014886	-8.797438	-1.773510	-4.156528	-3.616155	0.748754	0.000000	-10.000000	0.250000	-18.066666	76.500000	1023.000000	1023.000000	2046.000000
39.320000	-0.014683	-8.677754	-1.782924	-4.097343	-3.551158	0.753670	0.000000	-10.000000	0.250000	-17.516666	70.500000	1023.000000	1023.000000	2046.000000
39.340000	-0.014532	-8.588438	-1.706871	-4.071173	-3.584332	0.773938	0.000000	-10.000000	0.241667	-16.933332	64.500000	1023.000000	1023.000000	2046.000000
39.360001	-0.014600	-8.628768	-1.732782	-4.079890	-3.576107	0.760011	0.000000	-10.000000	0.241667	-16.283333	58.833332	1023.000000	1023.000000	2046.000000
39.380001	-0.014558	-8.603878	-1.687403	-4.050930	-3.594651	0.729106	0.000000	-10.000000	0.233333	-15.683333	53.333332	1023.000000	1023.000000	2046.000000
39.400002	-0.014479	-8.557151	-1.673488	-4.081347	-3.591892	0.789576	0.000000	-10.000000	0.225000	-15.050000	48.166668	1023.000000	1023.000000	2046.000000
39.419998	-0.014368	-8.491511	-1.676644	-4.048357	-3.559379	0.792869	0.000000	-10.000000	0.208333	-14.333333	43.000000	1023.000000	1023.000000	2046.000000
39.439999	-0.014310	-8.457132	-1.615357	-4.012464	-3.618008	0.788697	0.000000	-10.000000	0.200000	-13.783334	38.166668	1023.000000	1023.000000	2046.000000
39.459999	-0.014278	-8.438272	-1.657194	-4.010159	-3.581989	0.811070	0.000000	-10.000000	0.191667	-13.250000	33.500000	1023.000000	1023.000000	2046.000000
39.480000	-0.014318	-8.462117	-1.639520	-3.974647	-3.609339	0.761389	0.000000	-10.000000	0.166667	-12.916667	29.166666	1023.000000	1023.000000	2046.000000
39.500000	-0.014436	-8.531924	-1.611425	-4.001523	-3.685993	0.767016	0.000000	-10.000000	0.141667	-12.550000	25.000000	1023.000000	1023.000000	2046.000000
39.520000	-0.014294	-8.447764	-1.643910	-3.988721	-3.601850	0.786715	0.000000	-10.000000	0.116667	-12.183333	21.000000	1023.000000	1023.000000	2046.000000
39.540001	-0.014224	-8.406470	-1.604507	-3.981228	-3.620115	0.799379	0.000000	-10.000000	0.116667	-11.716667	17.000000	1023.000000	1023.000000	2046.000000
39.560001	-0.014156	-8.366335	-1.578599	-4.007760	-3.633334	0.853357	0.000000	-10.000000	0.125000	-11.283334	13.000000	1023.000000	1023.000000	2046.000000
39.580002	-0.014280	-8.439599	-1.570408	-3.991527	-3.673319	0.795654	0.000000	-10.000000	0.125000	-10.850000	9.000000	1023.000000	1023.000000	2046.000000
39.599998	-0.014130	-8.350675	-1.578067	-3.993562	-3.620883	0.841838	0.000000	-10.000000	0.116667	-10.466667	5.333333	1023.000000	1023.000000	2046.000000
39.619999	-0.014521	-8.581623	-1.653440	-3.987835	-3.710517	0.770169	0.000000	-10.000000	0.100000	-9.933333	2.166667	1023.000000	1023.000000	2046.000000
39.639999	-0.015631	-9.237988	-1.751377	-4.088315	-3.969981	0.571685	0.000000	-10.000000	0.100000	-9.333333	-0.666667	1023.000000	1023.000000	2046.000000
39.660000	-0.017065	-10.085134	-1.968999	-4.153493	-4.149512	0.186871	0.000000	-10.000000	0.100000	-8.650000	-3.500000	1023.000000	1023.000000	2046.000000
39.680000	-0.018781	-11.099415	-2.099625	-4.348632	-4.495900	-0.155257	0.000000	-10.000000	0.100000	-8.116667	-6.500000	1023.000000	1023.000000	2046.000000
39.700001	-0.020387	-12.048913	-2.291065	-4.509672	-4.739734	-0.508442	0.000000	-10.000000	0.091667	-7.616667	-9.166667	1023.000000	1023.000000	2046.000000
39.720001	-0.020898	-12.350570	-2.331683	-4.537494	-4.813211	-0.668181	0.000000	-10.000000	0.083333	-7.333333	-11.833333	1023.000000	1023.000000	2046.000000
39.740002	-0.021207	-12.533196	-2.358229	-4.509577	-4.893824	-0.771567	0.000000	-10.000000	0.075000	-7.166667	-14.166667	1023.000000	1023.000000	2046.000000
39.759998	-0.020836	-12.313941	-2.340521	-4.302458	-4.881570	-0.789392	0.000000	-10.000000	0.083333	-7.200000	-16.666666	1023.000000	1023.000000	2046.000000
39.779999	-0.020295	-11.994311	-2.322966	-4.109947	-4.890196	-0.671203	0.000000	-10.000000	0.091667	-7.283333	-19.000000	1023.000000	1023.000000	2046.000000
39.799999	-0.020044	-11.845956	-2.458331	-3.970602	-4.888840	-0.528183	0.000000	-10.000000	0.091667	-7.433333	-21.500000	1023.000000	1023.000000	2046.000000
39.820000	-0.020920	-12.363740	-2.658726	-3.995156	-5.066597	-0.643260	0.000000	-10.000000	0.083333	-7.183333	-24.000000	1023.000000	1023.000000	2046.000000
39.840000	-0.022926	-13.548985	-2.935639	-4.274646	-5.368963	-0.969737	0.000000	-10.000000	0.066667	-6.500000	-26.333334	1023.000000	1023.000000	2046.000000
39.860001	-0.025518	-15.081120	-3.467655	-4.686857	-5.549349	-1.377259	0.000000	-10.000000	0.058333	-4.933333	-28.500000	1023.000000	1023.000000	2046.000000
39.880001	-0.028231	-16.684280	-3.876857	-5.048747	-5.933290	-1.825386	0.000000	-10.000000	0.050000	-3.183333	-30.000000	1023.000000	1023.000000	2046.000000
39.900002	-0.030451	-17.996708	-4.256014	-5.290026	-6.194202	-2.256466	0.000000	-10.000000	0.050000	-1.416667	-30.833334	1023.000000	1023.000000	2046.000000
39.919998	-0.032135	-18.991602	-4.529330	-5.526288	-6.432549	-2.503434	0.000000	-10.000000	0.058333	-1.216667	-31.000000	1023.000000	1023.000000	2046.000000
39.939999	-0.033422	-19.752609	-4.768473	-5.702036	-6.588251	-2.693849	0.000000	-10.000000	0.066667	-2.100000	-31.166666	1023.000000	1023.000000	2046.000000
39.959999	-0.034296	-20.269121	-4.944088	-5.802340	-6.711978	-2.810715	0.000000	-10.000000	0.075000	-3.933333	-32.000000	1023.000000	1023.000000	2046.000000
39.980000	-0.034898	-20.624481	-5.049478	-5.914768	-6.830794	-2.829441	0.000000	-10.000000	0.083333	-5.216667	-33.500000	1023.000000	1023.000000	2046.000000
40.000000	-0.035232	-20.822039	-5.164347	-5.893888	-6.848806	-2.914997	0.000000	-10.000000	0.075000	-6.050000	-35.500000	1023.000000	1023.000000	2046.000000
40.020000	-0.035389	-20.914700	-5.186174	-5.943696	-6.894532	-2.890297	0.000000	-10.000000	0.075000	-6.266667	-37.500000	1023.000000	1023.000000	2046.000000
40.040001	-0.035455	-20.953671	-5.166686	-5.940512	-6.932982	-2.913490	0.000000	-10.000000	0.058333	-6.133334	-39.500000	1023.000000	1023.000000	2046.000000
40.060001	-0.035238	-20.825481	-5.098560	-5.914089	-6.926638	-2.886194	0.000000	-10.000000	0.066667	-5.766667	-41.500000	1023.000000	1023.000000	2046.000000
40.080002	-0.034897	-20.624287	-5.024175	-5.910852	-6.888373	-2.800888	0.000000	-10.000000	0.058333	-5.333333	-43.500000	1023.000000	1023.000000	2046.000000
40.099998	-0.034636	-20.470123	-4.976458	-5.918331	-6.814498	-2.760836	0.000000	-10.000000	0.058333	-4.950000	-45.166668	1023.000000	1023.000000	2046.000000
40.119999	-0.034369	-20.311796	-4.985866	-5.999327	-6.686936	-2.639667	0.000000	-10.000000	0.050000	-4.766667	-46.833332	1023.000000	1023.000000	2046.000000
40.139999	-0.033807	-19.979706	-4.904363	-6.010103	-6.543707	-2.521533	0.000000	-10.000000	0.058333	-5.016667	-48.333332	1023.000000	1023.000000	2046.000000
40.160000	-0.033297	-19.678413	-4.770616	-6.110989	-6.454139	-2.342669	0.000000	-10.000000	0.066667	-5.450000	-50.000000	1023.000000	1023.000000	2046.000000
40.180000	-0.032376	-19.134140	-4.634237	-6.149042	-6.237946	-2.112917	0.000000	-10.000000	0.066667	-5.716667	-51.666668	1023.000000	1023.000000	2046.000000
40.200001	-0.032131	-18.989653	-4.720524	-6.226466	-6.035954	-2.006708	0.000000	-10.000000	0.058333	-5.583333	-53.500000	1023.000000	1023.000000	2046.000000
40.220001	-0.032360	-19.124836	-4.878019	-6.395903	-5.916698	-1.934216	0.000000	-10.000000	0.066667	-5.233334	-55.500000	1023.000000	1023.000000	2046.000000
40.240002	-0.033323	-19.694023	-5.121423	-6.600470	-5.934811	-2.037319	0.000000	-10.000000	0.075000	-5.116667	-57.500000	1023.000000	1023.000000	2046.000000
40.259998	-0.034300	-20.271309	-5.270446	-6.767658	-6.032836	-2.200369	0.000000	-10.000000	0.075000	-5.333333	-59.166668	1023.000000	1023.000000	2046.000000
40.279999	-0.034678	-20.494709	-5.306722	-6.916310	-6.071796	-2.199880	0.000000	-10.000000	0.066667	-5.616667	-60.833332	1023.000000	1023.000000	2046.000000
40.299999	-0.034840	-20.590588	-5.246556	-6.927185	-6.128330	-2.288517	0.000000	-10.000000	0.058333	-5.716667	-62.500000	1023.000000	1023.000000	2046.000000
40.320000	-0.035026	-20.700193	-5.159779	-6.992913	-6.196029	-2.351472	0.000000	-10.000000	0.058333	-5.483334	-64.500000	1023.000000	1023.000000	2046.000000
40.340000	-0.035081	-20.733101	-5.041678	-6.994025	-6.261290	-2.436109	0.000000	-10.000000	0.050000	-4.966667	-66.500000	1023.000000	1023.000000	2046.000000
40.360001	-0.034826	-20.582306	-4.895071	-6.935790	-6.271153	-2.480292	0.000000	-10.000000	0.050000	-4.300000	-68.166664	1023.000000	1023.000000	2046.000000
40.380001	-0.034568	-20.429934	-4.831845	-6.924935	-6.255495	-2.417659	0.000000	-10.000000	0.050000	-3.633333	-69.666664	1023.000000	1023.000000	2046.000000
40.400002	-0.033902	-20.036041	-4.672935	-6.805482	-6.191466	-2.366158	0.000000	-10.000000	0.050000	-3.150000	-70.833336	1023.000000	1023.000000	2046.000000
40.419998	-0.033483	-19.788248	-4.590880	-6.801109	-6.168015	-2.228243	0.000000	-10.000000	0.050000	-2.766667	-72.000000	1023.000000	1023.000000	2046.000000
40.439999	-0.032845	-19.411165	-4.491324	-6.760784	-6.050166	-2.108891	0.000000	-10.000000	0.041667	-2.283333	-73.000000	1023.000000	1023.000000	2046.000000
40.459999	-0.032302	-19.090273	-4.362961	-6.647649	-6.022081	-2.057580	0.000000	-10.000000	0.033333	-1.766667	-73.666664	1023.000000	1023.000000	2046.000000
40.480000	-0.031769	-18.775259	-4.276258	-6.584831	-5.957428	-1.956743	0.000000	-10.000000	0.033333	-0.966667	-74.000000	1023.000000	1023.000000	2046.000000
40.500000	-0.031210	-18.445227	-4.192580	-6.523898	-5.884486	-1.844262	0.000000	-10.000000	0.033333	-0.400000	-74.000000	1023.000000	1023.000000	2046.000000
40.520000	-0.030647	-18.112478	-4.098538	-6.417962	-5.812621	-1.783357	0.000000	-10.000000	0.041667	0.000000	-74.000000	1023.000000	1023.000000	2046.000000
40.540001	-0.030123	-17.802727	-3.980408	-6.386804	-5.771243	-1.664271	0.000000	-10.000000	0.033333	0.000000	-74.000000	1023.000000	1023.000000	2046.000000
40.560001	-0.029695	-17.549759	-3.924300	-6.369036	-5.697579	-1.558844	0.000000	-10.000000	0.041667	0.000000	-74.000000	1023.000000	1023.000000	2046.000000
40.580002	-0.029180	-17.245245	-3.828492	-6.301481	-5.634221	-1.481053	0.000000	-10.000000	0.041667	0.000000	-74.000000	1023.000000	1023.000000	2046.000000
40.599998	-0.028798	-17.019827	-3.765951	-6.231303	-5.603350	-1.419223	0.000000	-10.000000	0.050000	0.000000	-74.000000	1023.000000	1023.000000	2046.000000
40.619999	-0.028242	-16.690796	-3.671946	-6.131432	-5.524862	-1.362556	0.000000	-10.000000	0.050000	0.000000	-74.000000	1023.000000	1023.000000	2046.000000
40.639999	-0.027760	-16.406183	-3.614657	-6.078217	-5.454514	-1.258796	0.000000	-10.000000	0.050000	0.000000	-74.000000	1023.000000	1023.000000	2046.000000
40.660000	-0.027317	-16.144642	-3.500417	-5.984350	-5.444606	-1.215268	0.000000	-10.000000	0.050000	0.000000	-74.000000	1023.000000	1023.000000	2046.000000
40.680000	-0.026974	-15.941889	-3.492170	-5.962029	-5.351206	-1.136484	0.000000	-10.000000	0.041667	0.000000	-74.000000	1023.000000	1023.000000	2046.000000
40.700001	-0.026623	-15.734367	-3.430110	-5.938293	-5.314092	-1.051874	0.000000	-10.000000	0.033333	0.000000	-74.000000	1023.000000	1023.000000	2046.000000
40.720001	-0.026051	-15.396412	-3.326076	-5.853580	-5.235642	-0.981113	0.000000	-10.000000	0.033333	0.000000	-74.000000	1023.000000	1023.000000	2046.000000
40.740002	-0.025792	-15.243072	-3.313784	-5.771569	-5.189460	-0.968259	0.000000	-10.000000	0.033333	0.000000	-74.000000	1023.000000	1023.000000	2046.000000
40.759998	-0.025339	-14.975199	-3.210643	-5.731887	-5.154920	-0.877748	0.000000	-10.000000	0.033333	0.000000	-74.000000	1023.000000	1023.000000	2046.000000
40.779999	-0.024887	-14.708384	-3.130611	-5.611708	-5.096286	-0.869778	0.000000	-10.000000	0.016667	0.283333	-74.000000	1023.000000	1023.000000	2046.000000
40.799999	-0.024478	-14.466442	-3.051755	-5.603100	-5.049313	-0.762274	0.000000	-10.000000	0.008333	1.033333	-74.000000	1023.000000	1023.000000	2046.000000
40.820000	-0.024102	-14.244251	-3.029707	-5.555107	-4.956191	-0.703246	0.000000	-10.000000	0.000000	1.983333	-74.000000	1023.000000	1023.000000	2046.000000
40.840000	-0.023568	-13.928487	-2.919289	-5.483650	-4.916036	-0.609513	0.000000	-10.000000	0.008333	2.883333	-74.000000	1023.000000	1023.000000	2046.000000
40.860001	-0.023292	-13.765493	-2.891344	-5.438766	-4.867562	-0.567822	0.000000	-10.000000	0.016667	3.466667	-74.000000	1023.000000	1023.000000	2046.000000
40.880001	-0.022757	-13.449101	-2.812561	-5.406263	-4.785461	-0.444816	0.000000	-10.000000	0.016667	3.966667	-74.000000	1023.000000	1023.000000	2046.000000
40.900002	-0.022436	-13.259696	-2.751064	-5.322504	-4.756474	-0.429655	0.000000	-10.000000	0.008333	4.333333	-74.000000	1023.000000	1023.000000	2046.000000
40.919998	-0.022052	-13.032699	-2.715131	-5.257963	-4.697279	-0.362327	0.000000	-10.000000	0.000000	4.666667	-74.000000	1023.000000	1023.000000	2046.000000
40.939999	-0.021412	-12.654230	-2.611145	-5.215177	-4.570549	-0.257359	0.000000	-10.000000	-0.008333	5.050000	-74.000000	1023.000000	1023.000000	2046.000000
40.959999	-0.021062	-12.447922	-2.562801	-5.134983	-4.538116	-0.212022	0.000000	-10.000000	-0.025000	5.566667	-74.000000	1023.000000	1023.000000	2046.000000
40.980000	-0.021005	-12.413768	-2.540147	-5.168763	-4.568249	-0.136610	0.000000	-10.000000	-0.033333	6.233334	-74.000000	1023.000000	1023.000000	2046.000000
41.000000	-0.021533	-12.725753	-2.596510	-5.110278	-4.672000	-0.346965	0.000000	-10.000000	-0.025000	6.966667	-74.000000	1023.000000	1023.000000	2046.000000
41.020000	-0.022200	-13.120196	-2.614267	-5.133735	-4.823723	-0.548471	0.000000	-10.000000	-0.025000	7.583333	-74.000000	1023.000000	1023.000000	2046.000000
41.040001	-0.022958	-13.568251	-2.708883	-5.140167	-4.914063	-0.805138	0.000000	-10.000000	-0.033333	8.200001	-58.166668	1023.000000	1023.000000	2046.000000
41.060001	-0.023049	-13.621891	-2.604647	-5.140517	-4.986917	-0.889810	0.000000	-10.000000	-0.050000	8.933333	-26.333334	1023.000000	1023.000000	2046.000000
41.080002	-0.022706	-13.419282	-2.550067	-4.999422	-4.920660	-0.949133	0.000000	-10.000000	-0.041667	9.600000	6.666667	1023.000000	1023.000000	2046.000000
41.099998	-0.021756	-12.857936	-2.395463	-4.770796	-4.877871	-0.813806	0.000000	-10.000000	-0.041667	10.083334	24.833334	1023.000000	1023.000000	2046.000000
41.119999	-0.020669	-12.215181	-2.329637	-4.527634	-4.763875	-0.594036	0.000000	-10.000000	-0.041667	10.283334	28.166666	1023.000000	1023.000000	2046.000000
41.139999	-0.019866	-11.741021	-2.313332	-4.259511	-4.738819	-0.429359	0.000000	-10.000000	-0.050000	10.450000	31.500000	1023.000000	1023.000000	2046.000000
41.160000	-0.020235	-11.959107	-2.515483	-4.232785	-4.819984	-0.390853	0.000000	-10.000000	-0.066667	11.050000	35.000000	1023.000000	1023.000000	2046.000000
41.180000	-0.021727	-12.840831	-2.791831	-4.431567	-4.997881	-0.619552	0.000000	-10.000000	-0.083333	11.816667	38.500000	1023.000000	1023.000000	2046.000000
41.200001	-0.024325	-14.376267	-3.300954	-4.827386	-5.202315	-1.045611	0.000000	-10.000000	-0.116667	13.266667	42.333332	1023.000000	1023.000000	2046.000000
41.220001	-0.027029	-15.974413	-3.750965	-5.176197	-5.498960	-1.548291	0.000000	-10.000000	-0.141667	14.416667	46.500000	1023.000000	1023.000000	2046.000000
41.240002	-0.029018	-17.149895	-4.115830	-5.443185	-5.707889	-1.882991	0.000000	-10.000000	-0.166667	15.733334	51.166668	1023.000000	1023.000000	2046.000000
41.259998	-0.030239	-17.871355	-4.316260	-5.625223	-5.846198	-2.083674	0.000000	-10.000000	-0.166667	16.383333	56.166668	1023.000000	1023.000000	2046.000000
41.279999	-0.030868	-18.242878	-4.454236	-5.658681	-5.898716	-2.231244	0.000000	-10.000000	-0.150000	16.683334	61.666668	1023.000000	1023.000000	2046.000000
41.299999	-0.031232	-18.457949	-4.601864	-5.699643	-5.900973	-2.255468	0.000000	-10.000000	-0.141667	16.666668	67.166664	1023.000000	1023.000000	2046.000000
41.320000	-0.031304	-18.500706	-4.598339	-5.685935	-5.964911	-2.251521	0.000000	-10.000000	-0.141667	16.533335	72.833336	1023.000000	1023.000000	2046.000000
41.340000	-0.031172	-18.422413	-4.622836	-5.641166	-5.959538	-2.198873	0.000000	-10.000000	-0.150000	16.633333	78.166664	1023.000000	1023.000000	2046.000000
41.360001	-0.030737	-18.165600	-4.557173	-5.574658	-5.921376	-2.112394	0.000000	-10.000000	-0.150000	16.883333	83.833336	1023.000000	1023.000000	2046.000000
41.380001	-0.030203	-17.849735	-4.457489	-5.445129	-5.889129	-2.057988	0.000000	-10.000000	-0.166667	17.216667	89.500000	1023.000000	1023.000000	2046.000000
41.400002	-0.029511	-17.440821	-4.357825	-5.403426	-5.793210	-1.886359	0.000000	-10.000000	-0.183333	17.750000	95.333336	1023.000000	1023.000000	2046.000000
41.419998	-0.028683	-16.951366	-4.263946	-5.250625	-5.643639	-1.793158	0.000000	-10.000000	-0.200000	18.283335	101.000000	1023.000000	1023.000000	2046.000000
41.439999	-0.027806	-16.433445	-4.089910	-5.184731	-5.528433	-1.630372	0.000000	-10.000000	-0.216667	18.850000	107.000000	1023.000000	1023.000000	2046.000000
41.459999	-0.026771	-15.821683	-3.932167	-5.071915	-5.360571	-1.457031	0.000000	-10.000000	-0.233333	19.350000	113.166664	1023.000000	1023.000000	2046.000000
41.480000	-0.025832	-15.266920	-3.879216	-5.077197	-5.122528	-1.187980	0.000000	-10.000000	-0.250000	19.716667	119.666664	1023.000000	1023.000000	2046.000000
41.500000	-0.024596	-14.536321	-3.675714	-4.996981	-4.902025	-0.961601	0.000000	-10.000000	-0.250000	19.883333	126.000000	1023.000000	1023.000000	2046.000000
41.520000	-0.023421	-13.841731	-3.528111	-5.035934	-4.615186	-0.662501	0.000000	-10.000000	-0.258333	20.100000	132.666672	1023.000000	1023.000000	2046.000000
41.540001	-0.022071	-13.043704	-3.422564	-5.027522	-4.241824	-0.351794	0.000000	-10.000000	-0.275000	20.483334	141.666672	1023.000000	1023.000000	2046.000000
41.560001	-0.020966	-12.390914	-3.265888	-5.056332	-4.006576	-0.062119	0.000000	-10.000000	-0.291667	21.033335	148.500000	1023.000000	1023.000000	2046.000000
41.580002	-0.020612	-12.181884	-3.350288	-5.159928	-3.759557	0.087888	0.000000	-10.000000	-0.300000	21.266668	155.333328	1023.000000	1023.000000	2046.000000
41.599998	-0.020656	-12.207636	-3.431699	-5.207381	-3.661900	0.093344	0.000000	-10.000000	-0.291667	21.300001	160.000000	1023.000000	1023.000000	2046.000000
41.619999	-0.020430	-12.074093	-3.403277	-5.246870	-3.564213	0.140267	0.000000	-10.000000	-0.308333	21.500000	167.000000	1023.000000	1023.000000	2046.000000
41.639999	-0.019970	-11.802173	-3.233005	-5.117423	-3.546154	0.094409	0.000000	-10.000000	-0.325000	21.750000	174.166672	1023.000000	1023.000000	2046.000000
41.660000	-0.019464	-11.503274	-3.066232	-5.101943	-3.508840	0.173740	0.000000	-10.000000	-0.333333	22.216667	181.500000	1023.000000	1023.000000	2046.000000
41.680000	-0.018774	-11.095218	-2.845622	-5.005414	-3.447716	0.203534	0.000000	-10.000000	-0.341667	22.516668	188.833328	1023.000000	1023.000000	2046.000000
41.700001	-0.017786	-10.511418	-2.585417	-4.893203	-3.342319	0.309520	0.000000	-10.000000	-0.341667	23.150002	196.333328	1023.000000	1023.000000	2046.000000
41.720001	-0.016780	-9.916986	-2.395380	-4.700712	-3.200530	0.379636	0.000000	-10.000000	-0.358333	23.333334	204.000000	1023.000000	1023.000000	2046.000000
41.740002	-0.015493	-9.156138	-2.154740	-4.557609	-3.065297	0.621508	0.000000	-10.000000	-0.333333	23.583334	211.833328	1023.000000	1023.000000	2046.000000
41.759998	-0.013974	-8.258696	-1.916183	-4.347442	-2.833238	0.838168	0.000000	-10.000000	-0.316667	23.350000	219.500000	1023.000000	1023.000000	2046.000000
41.779999	-0.012260	-7.245947	-1.617406	-4.095713	-2.596221	1.063394	0.000000	-10.000000	-0.316667	23.500000	227.166672	1023.000000	1023.000000	2046.000000
41.799999	-0.010888	-6.434958	-1.389852	-3.953744	-2.431690	1.340328	0.000000	-10.000000	-0.341667	23.783333	235.000000	1023.000000	1023.000000	2046.000000
41.820000	-0.009400	-5.555285	-1.175936	-3.737565	-2.203323	1.561539	0.000000	-10.000000	-0.375000	24.416668	243.000000	1023.000000	1023.000000	2046.000000
41.840000	-0.007950	-4.698350	-0.967703	-3.576308	-1.993811	1.839472	0.000000	-10.000000	-0.391667	24.883333	251.000000	1023.000000	1023.000000	2046.000000
41.860001	-0.006536	-3.862503	-0.784706	-3.367167	-1.748759	2.038130	0.000000	-10.000000	-0.400000	25.216667	259.333344	1023.000000	1023.000000	2046.000000
41.880001	-0.005211	-3.079433	-0.543242	-3.129845	-1.601363	2.195016	0.000000	-10.000000	-0.391667	25.383333	267.666656	1023.000000	1023.000000	2046.000000
41.900002	-0.003929	-2.322014	-0.341779	-2.999492	-1.425149	2.444407	0.000000	-10.000000	-0.375000	25.100000	276.333344	1023.000000	1023.000000	2046.000000
41.919998	-0.002595	-1.533631	-0.122176	-2.766785	-1.241697	2.597028	0.000000	-10.000000	-0.358333	24.583334	284.666656	1023.000000	1023.000000	2046.000000
41.939999	-0.001342	-0.793020	0.091172	-2.619430	-1.090789	2.826026	0.000000	-10.000000	-0.350000	24.083334	293.000000	1023.000000	1023.000000	2046.000000
41.959999	-0.000043	-0.025505	0.266861	-2.446019	-0.864325	3.017978	0.000000	-10.000000	-0.366667	24.116667	301.000000	1023.000000	1023.000000	2046.000000
41.980000	0.001216	0.718767	0.474763	-2.254805	-0.708565	3.207375	0.000000	-10.000000	-0.375000	24.266668	309.000000	1023.000000	1023.000000	2046.000000
42.000000	0.002383	1.408177	0.617906	-2.093045	-0.501640	3.384956	0.000000	-10.000000	-0.383333	24.300001	317.000000	1023.000000	1023.000000	2046.000000
42.020000	0.003663	2.164841	0.827959	-1.923269	-0.335494	3.595645	0.000000	-10.000000	-0.358333	23.883333	325.000000	1023.000000	1023.000000	2046.000000
42.040001	0.004821	2.849009	0.983311	-1.738870	-0.134253	3.738821	0.000000	-10.000000	-0.350000	23.666666	333.000000	1023.000000	1023.000000	2046.000000
42.060001	0.005958	3.521476	1.204223	-1.586374	-0.040746	3.944372	0.000000	-10.000000	-0.350000	23.633333	341.000000	1023.000000	1023.000000	2046.000000
42.080002	0.007196	4.252883	1.332830	-1.393296	0.208621	4.104729	0.000000	-10.000000	-0.375000	23.833334	349.000000	1023.000000	1023.000000	2046.000000
42.099998	0.008270	4.887594	1.530158	-1.223623	0.332854	4.248204	0.000000	-10.000000	-0.383333	24.216667	357.000000	1023.000000	1023.000000	2046.000000
42.119999	0.009333	5.515670	1.697656	-1.044486	0.482676	4.379824	0.000000	-10.000000	-0.383333	24.466667	365.000000	1023.000000	1023.000000	2046.000000
42.139999	0.010540	6.229331	1.888710	-0.880596	0.652774	4.568442	0.000000	-10.000000	-0.375000	24.683334	373.166656	1023.000000	1023.000000	2046.000000
42.160000	0.011626	6.871180	2.050141	-0.693761	0.789134	4.725666	0.000000	-10.000000	-0.366667	24.433334	381.500000	1023.000000	1023.000000	2046.000000
42.180000	0.012579	7.434356	2.148537	-0.618891	1.001448	4.903263	0.000000	-10.000000	-0.350000	23.916668	389.833344	1023.000000	1023.000000	2046.000000
42.200001	0.013616	8.047232	2.357678	-0.474648	1.091083	5.073119	0.000000	-10.000000	-0.333333	23.383333	398.000000	1023.000000	1023.000000	2046.000000
42.220001	0.014378	8.497202	2.428492	-0.352259	1.208715	5.212255	0.000000	-10.000000	-0.333333	23.283333	405.833344	1023.000000	1023.000000	2046.000000
42.240002	0.014479	8.557158	2.409994	-0.301128	1.234450	5.213842	0.000000	-10.000000	-0.358333	23.350000	413.500000	1023.000000	1023.000000	2046.000000
42.259998	0.014288	8.443951	2.456245	-0.277103	1.170435	5.094374	0.000000	-10.000000	-0.383333	24.116667	421.166656	1023.000000	1023.000000	2046.000000
42.279999	0.014139	8.356216	2.476450	-0.185508	1.135904	4.929370	0.000000	-10.000000	-0.400000	24.516666	429.000000	1023.000000	1023.000000	2046.000000
42.299999	0.014350	8.480866	2.591594	-0.102425	1.124562	4.867135	0.000000	-10.000000	-0.400000	25.000000	437.333344	1023.000000	1023.000000	2046.000000
42.320000	0.015055	8.897359	2.779783	0.008621	1.209391	4.899564	0.000000	-10.000000	-0.400000	25.000000	445.666656	1023.000000	1023.000000	2046.000000
42.340000	0.016773	9.912726	3.131961	0.430829	1.388828	4.961109	0.000000	-10.000000	-0.400000	24.783333	454.000000	1023.000000	1023.000000	2046.000000
42.360001	0.018729	11.068658	3.457019	0.827964	1.551800	5.231875	0.000000	-10.000000	-0.400000	24.633333	462.166656	1023.000000	1023.000000	2046.000000
42.380001	0.020590	12.168449	3.660635	1.313236	1.740317	5.454261	0.000000	-10.000000	-0.383333	24.300001	470.500000	1023.000000	1023.000000	2046.000000
42.400002	0.021633	12.784841	3.780590	1.613317	1.766052	5.624882	0.000000	-10.000000	-0.366667	24.383333	478.833344	1023.000000	1023.000000	2046.000000
42.419998	0.020446	12.083652	3.422600	1.558991	1.641030	5.461030	0.000000	-10.000000	-0.358333	24.283333	487.000000	1023.000000	1023.000000	2046.000000
42.439999	0.017479	10.330304	2.830556	1.157631	1.355193	4.986924	0.000000	-10.000000	-0.358333	24.066668	495.000000	1023.000000	1023.000000	2046.000000
42.459999	0.014011	8.280546	2.274533	0.721071	0.906985	4.377957	0.000000	-10.000000	-0.350000	23.533333	503.000000	1023.000000	1023.000000	2046.000000
42.480000	0.011730	6.932637	1.919075	0.432713	0.613501	3.967346	0.000000	-10.000000	-0.341667	23.250000	511.000000	1023.000000	1023.000000	2046.000000
42.500000	0.010408	6.151363	1.687344	0.259842	0.462328	3.741849	0.000000	-10.000000	-0.341667	23.250000	518.833313	1023.000000	1023.000000	2046.000000
42.520000	0.009936	5.872097	1.577481	0.231289	0.428158	3.635170	0.000000	-10.000000	-0.358333	23.600000	526.500000	1023.000000	1023.000000	2046.000000
42.540001	0.009713	5.740636	1.533419	0.179108	0.408185	3.619923	0.000000	-10.000000	-0.358333	23.883333	534.166687	1023.000000	1023.000000	2046.000000
42.560001	0.009621	5.685719	1.506103	0.176894	0.387974	3.614749	0.000000	-10.000000	-0.350000	24.033333	542.000000	1023.000000	1023.000000	2046.000000
42.580002	0.009822	5.804719	1.578907	0.210804	0.357732	3.657276	0.000000	-10.000000	-0.325000	23.700001	550.000000	1023.000000	1023.000000	2046.000000
42.599998	0.010259	6.063081	1.634592	0.313842	0.426779	3.687867	0.000000	-10.000000	-0.300000	23.200001	558.000000	1023.000000	1023.000000	2046.000000
42.619999	0.010891	6.436560	1.802602	0.480566	0.452675	3.700717	0.000000	-10.000000	-0.291667	22.433332	566.000000	1023.000000	1023.000000	2046.000000
42.639999	0.011487	6.788747	1.882938	0.585474	0.552721	3.767614	0.000000	-10.000000	-0.275000	22.083334	573.666687	1023.000000	1023.000000	2046.000000
42.660000	0.012271	7.252431	2.023574	0.693977	0.650277	3.884604	0.000000	-10.000000	-0.266667	21.666666	581.166687	1023.000000	1023.000000	2046.000000
42.680000	0.013131	7.760673	2.202209	0.839421	0.760108	3.958935	0.000000	-10.000000	-0.275000	21.483334	588.500000	1023.000000	1023.000000	2046.000000
42.700001	0.014204	8.394656	2.388185	0.936684	0.928399	4.141389	0.000000	-10.000000	-0.291667	21.299999	595.833313	1023.000000	1023.000000	2046.000000
42.720001	0.015208	8.988039	2.454130	1.098077	1.181686	4.254146	0.000000	-10.000000	-0.308333	21.049999	603.000000	1023.000000	1023.000000	2046.000000
42.740002	0.015949	9.426008	2.521585	1.084741	1.335342	4.484341	0.000000	-10.000000	-0.283333	20.950001	610.000000	1023.000000	1023.000000	2046.000000
42.759998	0.016824	9.942889	2.561416	1.156611	1.559796	4.665067	0.000000	-10.000000	-0.275000	20.583334	617.000000	1023.000000	1023.000000	2046.000000
42.779999	0.017737	10.482709	2.604012	1.139258	1.829397	4.910042	0.000000	-10.000000	-0.258333	20.516668	623.833313	1023.000000	1023.000000	2046.000000
42.799999	0.018708	11.056468	2.625255	0.999422	2.137109	5.294682	0.000000	-10.000000	-0.241667	19.800001	630.666687	1023.000000	1023.000000	2046.000000
42.820000	0.019465	11.503774	2.581578	0.936056	2.459367	5.526772	0.000000	-10.000000	-0.216667	19.400000	637.333313	1023.000000	1023.000000	2046.000000
42.840000	0.019737	11.664703	2.479171	0.829404	2.687677	5.668451	0.000000	-10.000000	-0.200000	18.733334	644.000000	1023.000000	1023.000000	2046.000000
42.860001	0.019568	11.564574	2.351336	0.712907	2.817153	5.683178	0.000000	-10.000000	-0.200000	18.433334	650.333313	1023.000000	1023.000000	2046.000000
42.880001	0.019593	11.579671	2.372211	0.680042	2.867661	5.659758	0.000000	-10.000000	-0.183333	17.916668	656.500000	1023.000000	1023.000000	2046.000000
42.900002	0.019719	11.654007	2.452214	0.709737	2.916777	5.575279	0.000000	-10.000000	-0.166667	17.383333	662.500000	1023.000000	1023.000000	2046.000000
42.919998	0.020168	11.919209	2.653499	0.753361	2.957680	5.554669	0.000000	-10.000000	-0.158333	17.250000	668.500000	1023.000000	1023.000000	2046.000000
42.939999	0.020750	12.263028	2.883826	0.827358	3.015774	5.536070	0.000000	-10.000000	-0.175000	17.383333	674.333313	1023.000000	1023.000000	2046.000000
42.959999	0.021840	12.907393	3.142000	0.999874	3.158003	5.607516	0.000000	-10.000000	-0.183333	17.666668	680.000000	1023.000000	1023.000000	2046.000000
42.980000	0.023084	13.642522	3.434265	1.142503	3.292261	5.773493	0.000000	-10.000000	-0.175000	17.916668	685.666687	1023.000000	1023.000000	2046.000000
43.000000	0.024476	14.465365	3.669338	1.355586	3.476655	5.963786	0.000000	-10.000000	-0.175000	17.883333	691.500000	1023.000000	1023.000000	2046.000000
43.020000	0.025885	15.298318	3.857037	1.537515	3.705199	6.198566	0.000000	-10.000000	-0.175000	17.850000	697.500000	1023.000000	1023.000000	2046.000000
43.040001	0.027318	16.145144	4.072442	1.715046	3.906389	6.451266	0.000000	-10.000000	-0.191667	17.866667	703.500000	1023.000000	1023.000000	2046.000000
43.060001	0.028710	16.967579	4.263658	1.927992	4.120254	6.655676	0.000000	-10.000000	-0.191667	17.883333	709.500000	1023.000000	1023.000000	2046.000000
43.080002	0.029965	17.709171	4.492579	2.082938	4.264529	6.869125	0.000000	-10.000000	-0.191667	17.983334	715.500000	1023.000000	1023.000000	2046.000000
43.099998	0.031239	18.462311	4.657266	2.256088	4.493003	7.055954	0.000000	-10.000000	-0.183333	17.616667	721.500000	1023.000000	1023.000000	2046.000000
43.119999	0.032435	19.169016	4.833906	2.459241	4.682609	7.193261	0.000000	-10.000000	-0.183333	17.550001	727.500000	1023.000000	1023.000000	2046.000000
43.139999	0.033398	19.738180	5.002859	2.529448	4.812635	7.393239	0.000000	-10.000000	-0.183333	17.500000	733.500000	1023.000000	1023.000000	2046.000000
43.160000	0.034473	20.373444	5.148468	2.748470	5.004109	7.472398	0.000000	-10.000000	-0.191667	17.950001	739.500000	1023.000000	1023.000000	2046.000000
43.180000	0.035664	21.077379	5.362455	2.891866	5.153138	7.669919	0.000000	-10.000000	-0.191667	18.116667	745.500000	1023.000000	1023.000000	2046.000000
43.200001	0.036764	21.727657	5.518759	3.035923	5.341396	7.831578	0.000000	-10.000000	-0.200000	18.166666	751.500000	1023.000000	1023.000000	2046.000000
43.220001	0.037917	22.408857	5.722173	3.250435	5.471451	7.964798	0.000000	-10.000000	-0.208333	18.233334	757.500000	1023.000000	1023.000000	2046.000000
43.240002	0.038957	23.023806	5.878067	3.340444	5.657496	8.147799	0.000000	-10.000000	-0.225000	18.533333	763.500000	1023.000000	1023.000000	2046.000000
43.259998	0.040153	23.730721	6.094154	3.552824	5.831641	8.252102	0.000000	-10.000000	-0.250000	19.316668	769.500000	1023.000000	1023.000000	2046.000000
43.279999	0.041459	24.502150	6.332344	3.711589	6.024175	8.434041	0.000000	-10.000000	-0.266667	19.966667	775.833313	1023.000000	1023.000000	2046.000000
43.299999	0.042755	25.268026	6.604572	3.916699	6.173174	8.573580	0.000000	-10.000000	-0.283333	20.433334	782.500000	1023.000000	1023.000000	2046.000000
43.320000	0.043921	25.957098	6.742930	4.151689	6.391359	8.671120	0.000000	-10.000000	-0.291667	20.883333	789.333313	1023.000000	1023.000000	2046.000000
43.340000	0.044481	26.288124	6.857372	4.267056	6.453219	8.710479	0.000000	-10.000000	-0.316667	21.200001	796.166687	1023.000000	1023.000000	2046.000000
43.360001	0.044824	26.490690	6.921631	4.410038	6.486472	8.672550	0.000000	-10.000000	-0.325000	21.583334	803.166687	1023.000000	1023.000000	2046.000000
43.380001	0.044999	26.594347	7.026243	4.555038	6.477178	8.535889	0.000000	-10.000000	-0.325000	21.666666	810.333313	1023.000000	1023.000000	2046.000000
43.400002	0.045537	26.912504	7.234804	4.613526	6.487746	8.576429	0.000000	-10.000000	-0.308333	21.816668	817.666687	1023.000000	1023.000000	2046.000000
43.419998	0.046937	27.739693	7.522880	4.970620	6.660583	8.585610	0.000000	-10.000000	-0.275000	21.600000	824.833313	1023.000000	1023.000000	2046.000000
43.439999	0.048670	28.764006	7.837702	5.321520	6.796446	8.808336	0.000000	-10.000000	-0.258333	20.950001	832.166687	1023.000000	1023.000000	2046.000000
43.459999	0.050370	29.768623	8.038235	5.701373	6.965717	9.063299	0.000000	-10.000000	-0.225000	20.183332	839.333313	1023.000000	1023.000000	2046.000000
43.480000	0.050879	30.069420	7.973888	5.860745	7.023922	9.210864	0.000000	-10.000000	-0.200000	19.250000	846.166687	1023.000000	1023.000000	2046.000000
43.500000	0.049438	29.217876	7.669059	5.715668	6.833091	9.000057	0.000000	-10.000000	-0.166667	18.283333	852.833313	1023.000000	1023.000000	2046.000000
43.520000	0.046252	27.334965	7.115713	5.329601	6.430090	8.459561	0.000000	-10.000000	-0.141667	17.383333	859.000000	1023.000000	1023.000000	2046.000000
43.540001	0.042827	25.310820	6.604739	4.876935	5.965812	7.863334	0.000000	-10.000000	-0.133333	16.299999	865.000000	1023.000000	1023.000000	2046.000000
43.560001	0.040245	23.784611	6.141806	4.540688	5.671166	7.430952	0.000000	-10.000000	-0.116667	15.450000	870.500000	1023.000000	1023.000000	2046.000000
43.580002	0.038537	22.775629	5.870220	4.310783	5.414071	7.180554	0.000000	-10.000000	-0.108333	14.450000	875.833313	1023.000000	1023.000000	2046.000000
43.599998	0.037609	22.226976	5.708039	4.204432	5.296298	7.018208	0.000000	-10.000000	-0.116667	14.250000	880.833313	1023.000000	1023.000000	2046.000000
43.619999	0.037037	21.889055	5.558932	4.111393	5.266109	6.952621	0.000000	-10.000000	-0.125000	14.100000	885.666687	1023.000000	1023.000000	2046.000000
43.639999	0.036631	21.649153	5.518734	4.011621	5.185943	6.932855	0.000000	-10.000000	-0.125000	13.833334	890.333313	1023.000000	1023.000000	2046.000000
43.660000	0.036377	21.498999	5.484746	3.988994	5.138414	6.886845	0.000000	-10.000000	-0.100000	13.283334	895.166687	1023.000000	1023.000000	2046.000000
43.680000	0.036413	21.520350	5.537616	4.025218	5.086522	6.870995	0.000000	-10.000000	-0.075000	12.283334	899.666687	1023.000000	1023.000000	2046.000000
43.700001	0.036472	21.555090	5.594936	4.089721	5.048328	6.822104	0.000000	-10.000000	-0.041667	11.183333	904.000000	1023.000000	1023.000000	2046.000000
43.720001	0.036858	21.783136	5.662233	4.135603	5.092534	6.892768	0.000000	-10.000000	-0.016667	9.716667	907.833313	1023.000000	1023.000000	2046.000000
43.740002	0.037248	22.013769	5.702250	4.293005	5.167532	6.850982	0.000000	-10.000000	0.000000	8.433333	911.333313	1023.000000	1023.000000	2046.000000
43.759998	0.037594	22.217829	5.825186	4.329599	5.153080	6.909964	0.000000	-10.000000	0.000000	7.300000	914.333313	1023.000000	1023.000000	2046.000000
43.779999	0.038307	22.639582	5.904478	4.422403	5.298156	7.014544	0.000000	-10.000000	0.000000	6.683333	917.000000	1023.000000	1023.000000	2046.000000
43.799999	0.038861	22.966661	6.012286	4.434440	5.363472	7.156464	0.000000	-10.000000	0.000000	6.200000	919.333313	1023.000000	1023.000000	2046.000000
43.820000	0.039184	23.157907	5.954476	4.456114	5.473079	7.274240	0.000000	-10.000000	0.000000	5.466667	921.500000	1023.000000	1023.000000	2046.000000
43.840000	0.039601	23.404142	5.941302	4.477237	5.601117	7.384485	0.000000	-10.000000	0.000000	4.066667	923.500000	1023.000000	1023.000000	2046.000000
43.860001	0.039935	23.601856	5.892356	4.332317	5.746133	7.631049	0.000000	-10.000000	0.008333	2.166667	925.000000	1023.000000	1023.000000	2046.000000
43.880001	0.040315	23.826069	5.790813	4.227692	5.973848	7.833716	0.000000	-10.000000	0.008333	-0.183333	925.833313	1023.000000	1023.000000	2046.000000
43.900002	0.040283	23.807434	5.657405	3.984340	6.127736	8.037953	0.000000	-10.000000	0.025000	-2.250000	926.000000	1023.000000	1023.000000	2046.000000
43.919998	0.039725	23.477669	5.335353	3.775802	6.296289	8.070224	0.000000	-10.000000	0.033333	-4.150000	926.000000	1023.000000	1023.000000	2046.000000
43.939999	0.038808	22.935482	5.185589	3.522440	6.203427	8.024025	0.000000	-10.000000	0.050000	-5.233334	926.000000	1023.000000	1023.000000	2046.000000
43.959999	0.037946	22.426231	4.960974	3.372000	6.195066	7.898191	0.000000	-10.000000	0.050000	-6.050000	926.000000	1023.000000	1023.000000	2046.000000
43.980000	0.037369	22.085154	4.929915	3.339493	6.094413	7.721334	0.000000	-10.000000	0.050000	-6.633334	926.000000	1023.000000	1023.000000	2046.000000
44.000000	0.036918	21.818785	4.981676	3.220021	5.970433	7.646656	0.000000	-10.000000	0.050000	-7.250000	926.000000	1023.000000	1023.000000	2046.000000
44.020000	0.037116	21.935778	5.107708	3.268299	5.981873	7.577898	0.000000	-10.000000	0.058333	-7.783333	926.000000	1023.000000	1023.000000	2046.000000
44.040001	0.037652	22.252527	5.288428	3.350816	6.004337	7.608947	0.000000	-10.000000	0.058333	-7.933333	926.000000	1023.000000	1023.000000	2046.000000
44.060001	0.038212	22.583086	5.414710	3.449327	6.034380	7.684669	0.000000	-10.000000	0.058333	-7.833333	926.000000	1023.000000	1023.000000	2046.000000
44.080002	0.039019	23.060284	5.598853	3.536002	6.095798	7.829632	0.000000	-10.000000	0.050000	-7.600000	918.833313	1023.000000	1023.000000	2046.000000
44.099998	0.039806	23.525600	5.706056	3.677510	6.199975	7.942059	0.000000	-10.000000	0.050000	-7.050000	909.666687	1023.000000	1023.000000	2046.000000
44.119999	0.040563	23.972767	5.825494	3.762227	6.271693	8.113354	0.000000	-10.000000	0.050000	-6.600000	900.500000	1023.000000	1023.000000	2046.000000
44.139999	0.041157	24.323595	5.925406	3.807693	6.350595	8.239902	0.000000	-10.000000	0.050000	-6.250000	898.500000	1023.000000	1023.000000	2046.000000
44.160000	0.041821	24.715929	6.050237	3.946582	6.405357	8.313753	0.000000	-10.000000	0.050000	-6.283333	897.500000	1023.000000	1023.000000	2046.000000
44.180000	0.042125	24.895710	6.088886	4.029573	6.445926	8.331326	0.000000	-10.000000	0.050000	-6.516667	895.833313	1023.000000	1023.000000	2046.000000
44.200001	0.042418	25.068766	6.144850	4.038625	6.471120	8.414171	0.000000	-10.000000	0.050000	-6.983334	893.500000	1023.000000	1023.000000	2046.000000
44.220001	0.042685	25.227011	6.224230	4.067937	6.471868	8.462976	0.000000	-10.000000	0.050000	-7.633334	891.333313	1023.000000	1023.000000	2046.000000
44.240002	0.043363	25.627764	6.362896	4.154630	6.595305	8.514933	0.000000	-10.000000	0.050000	-8.316667	888.833313	1023.000000	1023.000000	2046.000000
44.259998	0.044394	26.236723	6.634617	4.264029	6.693384	8.644693	0.000000	-10.000000	0.050000	-8.833333	886.000000	1023.000000	1023.000000	2046.000000
44.279999	0.045506	26.894249	6.795992	4.429048	6.879183	8.790027	0.000000	-10.000000	0.058333	-9.366667	883.000000	1023.000000	1023.000000	2046.000000
44.299999	0.046217	27.314285	6.954613	4.598784	6.913730	8.847158	0.000000	-10.000000	0.075000	-9.816667	880.000000	1023.000000	1023.000000	2046.000000
44.320000	0.046495	27.478762	6.994756	4.690332	6.921779	8.871893	0.000000	-10.000000	0.091667	-10.466667	876.666687	1023.000000	1023.000000	2046.000000
44.340000	0.046675	27.584652	7.042133	4.664075	6.942142	8.936302	0.000000	-10.000000	0.108333	-11.283334	873.333313	1023.000000	1023.000000	2046.000000
44.360001	0.046892	27.713438	7.107036	4.783300	6.926297	8.896806	0.000000	-10.000000	0.108333	-12.266667	869.333313	1023.000000	1023.000000	2046.000000
44.380001	0.046961	27.754089	7.025741	4.842443	6.917115	8.968790	0.000000	-10.000000	0.133333	-13.483334	865.333313	1023.000000	1023.000000	2046.000000
44.400002	0.046752	27.630606	6.994135	4.935318	6.715656	8.985497	0.000000	-10.000000	0.158333	-14.533334	860.666687	1023.000000	1023.000000	2046.000000
44.419998	0.045826	27.083054	6.733626	4.937990	6.558672	8.852764	0.000000	-10.000000	0.200000	-15.550000	855.833313	1023.000000	1023.000000	2046.000000
44.439999	0.044299	26.180883	6.547144	4.852560	6.196453	8.584727	0.000000	-10.000000	0.208333	-16.250000	850.666687	1023.000000	1023.000000	2046.000000
44.459999	0.041664	24.623402	6.145066	4.562663	5.835496	8.080175	0.000000	-10.000000	0.225000	-16.766666	845.166687	1023.000000	1023.000000	2046.000000
44.480000	0.038062	22.494673	5.542114	4.067969	5.414668	7.469921	0.000000	-10.000000	0.233333	-17.000000	841.500000	1023.000000	1023.000000	2046.000000
44.500000	0.034326	20.286530	4.960955	3.557557	4.907577	6.860440	0.000000	-10.000000	0.250000	-17.583334	835.666687	1023.000000	1023.000000	2046.000000
44.520000	0.031447	18.585354	4.460860	3.216947	4.535015	6.372531	0.000000	-10.000000	0.266667	-18.366667	829.666687	1023.000000	1023.000000	2046.000000
44.540001	0.029205	17.260136	4.121542	2.895895	4.171743	6.070954	0.000000	-10.000000	0.266667	-19.200001	821.666687	1023.000000	1023.000000	2046.000000
44.560001	0.027472	16.235928	3.841297	2.659197	3.909638	5.825796	0.000000	-10.000000	0.283333	-19.550001	815.166687	1023.000000	1023.000000	2046.000000
44.580002	0.026098	15.423916	3.607544	2.489273	3.707757	5.619341	0.000000	-10.000000	0.300000	-19.950001	808.666687	1023.000000	1023.000000	2046.000000
44.599998	0.024942	14.740654	3.431054	2.306717	3.508460	5.494423	0.000000	-10.000000	0.350000	-20.633333	801.833313	1023.000000	1023.000000	2046.000000
44.619999	0.023670	13.989034	3.208535	2.183846	3.300275	5.296378	0.000000	-10.000000	0.400000	-21.716667	795.000000	1023.000000	1023.000000	2046.000000
44.639999	0.022684	13.406509	3.109202	2.017946	3.074126	5.205235	0.000000	-10.000000	0.450000	-23.033335	787.666687	1023.000000	1023.000000	2046.000000
44.660000	0.022066	13.040892	3.024918	1.985660	2.965341	5.064973	0.000000	-10.000000	0.491667	-24.250000	780.000000	1023.000000	1023.000000	2046.000000
44.680000	0.021519	12.717854	2.927619	1.965015	2.859126	4.966094	0.000000	-10.000000	0.508333	-25.133333	772.000000	1023.000000	1023.000000	2046.000000
44.700001	0.020915	12.360891	2.832929	1.820424	2.748945	4.958593	0.000000	-10.000000	0.508333	-25.266666	763.666687	1023.000000	1023.000000	2046.000000
44.720001	0.020701	12.234384	2.844906	1.807518	2.683136	4.898823	0.000000	-10.000000	0.500000	-25.200001	755.333313	1023.000000	1023.000000	2046.000000
44.740002	0.020490	12.109730	2.806003	1.705846	2.673337	4.924543	0.000000	-10.000000	0.500000	-25.033335	746.833313	1023.000000	1023.000000	2046.000000
44.759998	0.020022	11.832710	2.629221	1.630124	2.679358	4.894008	0.000000	-10.000000	0.500000	-25.100000	738.500000	1023.000000	1023.000000	2046.000000
44.779999	0.019609	11.588855	2.579739	1.428908	2.585902	4.994306	0.000000	-10.000000	0.516667	-25.366667	730.166687	1023.000000	1023.000000	2046.000000
44.799999	0.019570	11.566052	2.486905	1.349255	2.710073	5.019821	0.000000	-10.000000	0.525000	-25.750000	721.666687	1023.000000	1023.000000	2046.000000
44.820000	0.019372	11.449059	2.341169	1.130127	2.782913	5.194849	0.000000	-10.000000	0.541667	-26.183334	713.166687	1023.000000	1023.000000	2046.000000
44.840000	0.018901	11.170761	2.135734	0.855214	2.869101	5.310713	0.000000	-10.000000	0.541667	-26.700001	704.333313	1023.000000	1023.000000	2046.000000
44.860001	0.017947	10.606661	1.832252	0.529612	2.906029	5.338768	0.000000	-10.000000	0.583333	-27.100000	695.500000	1023.000000	1023.000000	2046.000000
44.880001	0.016362	9.670195	1.490547	0.162738	2.789188	5.227722	0.000000	-10.000000	0.616667	-27.666666	686.500000	1023.000000	1023.000000	2046.000000
44.900002	0.014873	8.789875	1.193558	-0.114296	2.666485	5.044128	0.000000	-10.000000	0.650000	-28.016666	677.166687	1023.000000	1023.000000	2046.000000
44.919998	0.013840	8.179515	1.095150	-0.309316	2.481032	4.912649	0.000000	-10.000000	0.666667	-28.666666	667.833313	1023.000000	1023.000000	2046.000000
44.939999	0.013050	7.712393	1.051127	-0.424835	2.324235	4.761867	0.000000	-10.000000	0.675000	-29.283333	658.166687	1023.000000	1023.000000	2046.000000
44.959999	0.012222	7.223013	1.079286	-0.552487	2.082562	4.613651	0.000000	-10.000000	0.691667	-29.783333	648.500000	1023.000000	1023.000000	2046.000000
44.980000	0.011739	6.937884	1.024924	-0.646949	2.032127	4.527781	0.000000	-10.000000	0.675000	-30.016666	638.500000	1023.000000	1023.000000	2046.000000
45.000000	0.011507	6.800729	1.162986	-0.646682	1.846596	4.437829	0.000000	-10.000000	0.683333	-29.883333	628.500000	1023.000000	1023.000000	2046.000000
45.020000	0.011428	6.754082	1.194638	-0.688913	1.778527	4.469830	0.000000	-10.000000	0.675000	-30.016666	618.500000	1023.000000	1023.000000	2046.000000
45.040001	0.011281	6.667034	1.150189	-0.715707	1.772490	4.460062	0.000000	-10.000000	0.683333	-29.866667	608.500000	1023.000000	1023.000000	2046.000000
45.060001	0.011190	6.613310	1.192884	-0.770311	1.692075	4.498662	0.000000	-10.000000	0.675000	-29.833334	598.500000	1023.000000	1023.000000	2046.000000
45.080002	0.011095	6.556988	1.148324	-0.783786	1.670153	4.522297	0.000000	-10.000000	0.675000	-29.566668	588.500000	1023.000000	1023.000000	2046.000000
45.099998	0.010978	6.487784	1.185024	-0.803792	1.573379	4.533173	0.000000	-10.000000	0.683333	-29.716667	578.500000	1023.000000	1023.000000	2046.000000
45.119999	0.010893	6.437653	1.174522	-0.790870	1.543499	4.510502	0.000000	-10.000000	0.691667	-29.916668	568.500000	1023.000000	1023.000000	2046.000000
45.139999	0.010665	6.303015	1.206786	-0.833679	1.420236	4.509673	0.000000	-10.000000	0.691667	-29.983334	558.500000	1023.000000	1023.000000	2046.000000
45.160000	0.010483	6.195465	1.149036	-0.896516	1.426262	4.516682	0.000000	-10.000000	0.683333	-30.016666	548.500000	1023.000000	1023.000000	2046.000000
45.180000	0.010316	6.096748	1.148558	-0.903537	1.352454	4.499274	0.000000	-10.000000	0.666667	-29.950001	538.500000	1023.000000	1023.000000	2046.000000
45.200001	0.010069	5.950927	1.192550	-0.957644	1.210940	4.505080	0.000000	-10.000000	0.658333	-29.816668	528.500000	1023.000000	1023.000000	2046.000000
45.220001	0.009716	5.741933	1.089115	-0.956868	1.186647	4.423038	0.000000	-10.000000	0.658333	-29.533333	518.666687	1023.000000	1023.000000	2046.000000
45.240002	0.009407	5.559534	1.153476	-1.033016	1.018463	4.420611	0.000000	-10.000000	0.658333	-29.283333	509.000000	1023.000000	1023.000000	2046.000000
45.259998	0.009119	5.389113	1.061489	-1.061842	1.004624	4.384842	0.000000	-10.000000	0.675000	-29.416666	499.333344	1023.000000	1023.000000	2046.000000
45.279999	0.008748	5.170048	1.050051	-1.118873	0.864308	4.374563	0.000000	-10.000000	0.683333	-29.650000	489.500000	1023.000000	1023.000000	2046.000000
45.299999	0.008306	4.908900	1.010839	-1.175154	0.747374	4.325841	0.000000	-10.000000	0.700000	-29.966667	479.500000	1023.000000	1023.000000	2046.000000
45.320000	0.007969	4.709609	0.928559	-1.196350	0.714233	4.263167	0.000000	-10.000000	0.716667	-30.316668	469.500000	1023.000000	1023.000000	2046.000000
45.340000	0.007551	4.462518	0.923018	-1.257607	0.564689	4.232418	0.000000	-10.000000	0.741667	-30.566668	459.500000	1023.000000	1023.000000	2046.000000
45.360001	0.007218	4.265645	0.927505	-1.277222	0.446612	4.168750	0.000000	-10.000000	0.766667	-30.750000	449.166656	1023.000000	1023.000000	2046.000000
45.380001	0.006967	4.117497	0.875608	-1.271872	0.406689	4.107073	0.000000	-10.000000	0.775000	-30.816668	438.833344	1023.000000	1023.000000	2046.000000
45.400002	0.006738	3.981941	0.905023	-1.329307	0.275842	4.130383	0.000000	-10.000000	0.766667	-30.766666	428.500000	1023.000000	1023.000000	2046.000000
45.419998	0.006401	3.783154	0.811326	-1.367004	0.258670	4.080162	0.000000	-10.000000	0.741667	-30.666666	418.500000	1023.000000	1023.000000	2046.000000
45.439999	0.006121	3.617598	0.787153	-1.335971	0.175432	3.990984	0.000000	-10.000000	0.708333	-30.216667	408.166656	1023.000000	1023.000000	2046.000000
45.459999	0.005728	3.385019	0.787683	-1.416340	0.021329	3.992347	0.000000	-10.000000	0.675000	-29.716667	398.166656	1023.000000	1023.000000	2046.000000
45.480000	0.005430	3.209416	0.668023	-1.443443	0.040698	3.944137	0.000000	-10.000000	0.658333	-29.316666	391.500000	1023.000000	1023.000000	2046.000000
45.500000	0.004987	2.947416	0.619502	-1.427729	-0.081761	3.837404	0.000000	-10.000000	0.641667	-29.000000	381.833344	1023.000000	1023.000000	2046.000000
45.520000	0.004547	2.687180	0.624757	-1.495192	-0.242540	3.800154	0.000000	-10.000000	0.633333	-28.533333	372.000000	1023.000000	1023.000000	2046.000000
45.540001	0.004183	2.472291	0.551950	-1.544742	-0.293050	3.758133	0.000000	-10.000000	0.625000	-28.116667	359.000000	1023.000000	1023.000000	2046.000000
45.560001	0.003758	2.221080	0.512625	-1.552444	-0.394152	3.655052	0.000000	-10.000000	0.625000	-27.816668	349.666656	1023.000000	1023.000000	2046.000000
45.580002	0.003364	1.988038	0.441037	-1.679293	-0.460636	3.686929	0.000000	-10.000000	0.616667	-27.800001	340.500000	1023.000000	1023.000000	2046.000000
45.599998	0.002993	1.769141	0.447486	-1.723840	-0.595110	3.640605	0.000000	-10.000000	0.608333	-27.516668	331.333344	1023.000000	1023.000000	2046.000000
45.619999	0.002630	1.554203	0.411288	-1.739837	-0.678020	3.560771	0.000000	-10.000000	0.583333	-27.183334	322.166656	1023.000000	1023.000000	2046.000000
45.639999	0.002189	1.293452	0.349025	-1.812243	-0.759727	3.516397	0.000000	-10.000000	0.566667	-26.800001	313.000000	1023.000000	1023.000000	2046.000000
45.660000	0.001906	1.126397	0.300331	-1.798046	-0.812293	3.436405	0.000000	-10.000000	0.550000	-26.550001	304.000000	1023.000000	1023.000000	2046.000000
45.680000	0.001610	0.951524	0.303508	-1.827855	-0.910213	3.386084	0.000000	-10.000000	0.541667	-26.233334	295.166656	1023.000000	1023.000000	2046.000000
45.700001	0.001329	0.785310	0.244791	-1.876092	-0.944643	3.361255	0.000000	-10.000000	0.533333	-25.966667	286.500000	1023.000000	1023.000000	2046.000000
45.720001	0.000905	0.535004	0.208537	-1.906620	-1.052070	3.285158	0.000000	-10.000000	0.516667	-25.466667	277.833344	1023.000000	1023.000000	2046.000000
45.740002	0.000628	0.371044	0.174077	-1.965378	-1.103946	3.266292	0.000000	-10.000000	0.508333	-25.133333	269.333344	1023.000000	1023.000000	2046.000000
45.759998	0.000176	0.104281	0.092789	-2.033437	-1.165729	3.210658	0.000000	-10.000000	0.500000	-24.583334	260.833344	1023.000000	1023.000000	2046.000000
45.779999	-0.000885	-0.522829	-0.047131	-2.144947	-1.404256	3.073505	0.000000	-10.000000	0.491667	-24.250000	252.500000	1023.000000	1023.000000	2046.000000
45.799999	-0.002513	-1.485469	-0.241672	-2.281471	-1.710953	2.748627	0.000000	-10.000000	0.466667	-23.583334	244.333328	1023.000000	1023.000000	2046.000000
45.820000	-0.004428	-2.616884	-0.448132	-2.441741	-2.079338	2.352326	0.000000	-10.000000	0.416667	-22.916668	236.500000	1023.000000	1023.000000	2046.000000
45.840000	-0.006547	-3.869330	-0.656196	-2.679780	-2.491068	1.957714	0.000000	-10.000000	0.383333	-22.033333	229.000000	1023.000000	1023.000000	2046.000000
45.860001	-0.008131	-4.805284	-0.861442	-2.795526	-2.701595	1.553279	0.000000	-10.000000	0.358333	-21.366667	221.666672	1023.000000	1023.000000	2046.000000
45.880001	-0.009157	-5.411716	-0.937096	-2.752626	-2.930254	1.208260	0.000000	-10.000000	0.366667	-20.966667	214.500000	1023.000000	1023.000000	2046.000000
45.900002	-0.009399	-5.554766	-0.970038	-2.713271	-3.030723	1.159266	0.000000	-10.000000	0.358333	-21.033333	207.500000	1023.000000	1023.000000	2046.000000
45.919998	-0.009046	-5.345917	-0.993350	-2.574948	-3.032258	1.254640	0.000000	-10.000000	0.358333	-21.166666	200.500000	1023.000000	1023.000000	2046.000000
45.939999	-0.008917	-5.269880	-1.173722	-2.359517	-3.034174	1.297533	0.000000	-10.000000	0.350000	-21.183334	193.333328	1023.000000	1023.000000	2046.000000
45.959999	-0.009654	-5.705754	-1.324401	-2.326901	-3.280058	1.225607	0.000000	-10.000000	0.350000	-20.766666	186.333328	1023.000000	1023.000000	2046.000000
45.980000	-0.011506	-6.799807	-1.614330	-2.559891	-3.577158	0.951572	0.000000	-10.000000	0.308333	-19.683334	179.333328	1023.000000	1023.000000	2046.000000
46.000000	-0.014283	-8.441188	-2.085750	-2.957600	-3.892141	0.494303	0.000000	-10.000000	0.258333	-18.000000	172.833328	1023.000000	1023.000000	2046.000000
46.020000	-0.017377	-10.269592	-2.626525	-3.384375	-4.227738	-0.030953	0.000000	-10.000000	0.208333	-16.100000	166.666672	1023.000000	1023.000000	2046.000000
46.040001	-0.020344	-12.023309	-3.071461	-3.755092	-4.641953	-0.554801	0.000000	-10.000000	0.200000	-14.716667	161.333328	1023.000000	1023.000000	2046.000000
46.060001	-0.022444	-13.264484	-3.435668	-4.060422	-4.908720	-0.859674	0.000000	-10.000000	0.200000	-14.233334	156.500000	1023.000000	1023.000000	2046.000000
46.080002	-0.024044	-14.209931	-3.715119	-4.267235	-5.122995	-1.104582	0.000000	-10.000000	0.200000	-14.350000	151.833328	1023.000000	1023.000000	2046.000000
46.099998	-0.025168	-14.874004	-3.914807	-4.425939	-5.298347	-1.234911	0.000000	-10.000000	0.208333	-14.816667	147.000000	1023.000000	1023.000000	2046.000000
46.119999	-0.026028	-15.382773	-4.050286	-4.483605	-5.451603	-1.397280	0.000000	-10.000000	0.208333	-15.166667	142.000000	1023.000000	1023.000000	2046.000000
46.139999	-0.026733	-15.799163	-4.180761	-4.562241	-5.577054	-1.479107	0.000000	-10.000000	0.216667	-15.333333	136.833328	1023.000000	1023.000000	2046.000000
46.160000	-0.027032	-15.975734	-4.209280	-4.578775	-5.641746	-1.545932	0.000000	-10.000000	0.208333	-15.250000	131.666672	1023.000000	1023.000000	2046.000000
46.180000	-0.027437	-16.215281	-4.246001	-4.626533	-5.740181	-1.602567	0.000000	-10.000000	0.208333	-14.883333	126.500000	1023.000000	1023.000000	2046.000000
46.200001	-0.027528	-16.269171	-4.252721	-4.624262	-5.747675	-1.644512	0.000000	-10.000000	0.191667	-14.266667	121.666664	1023.000000	1023.000000	2046.000000
46.220001	-0.027397	-16.191545	-4.219505	-4.626679	-5.738881	-1.606481	0.000000	-10.000000	0.175000	-13.483334	116.833336	1023.000000	1023.000000	2046.000000
46.240002	-0.027285	-16.125166	-4.188107	-4.652229	-5.689178	-1.595653	0.000000	-10.000000	0.150000	-12.583334	112.333336	1023.000000	1023.000000	2046.000000
46.259998	-0.027030	-15.974776	-4.172771	-4.676010	-5.575795	-1.550200	0.000000	-10.000000	0.125000	-11.950000	108.000000	1023.000000	1023.000000	2046.000000
46.279999	-0.026703	-15.781718	-4.151790	-4.800424	-5.492193	-1.337311	0.000000	-10.000000	0.116667	-11.633333	104.000000	1023.000000	1023.000000	2046.000000
46.299999	-0.026123	-15.438961	-4.008673	-4.864562	-5.366244	-1.199481	0.000000	-10.000000	0.108333	-11.500000	100.000000	1023.000000	1023.000000	2046.000000
46.320000	-0.025498	-15.069453	-3.911342	-4.942949	-5.191994	-1.023169	0.000000	-10.000000	0.108333	-11.300000	96.333336	1023.000000	1023.000000	2046.000000
46.340000	-0.025236	-14.914675	-3.926101	-5.059218	-5.044655	-0.884700	0.000000	-10.000000	0.100000	-10.800000	92.666664	1023.000000	1023.000000	2046.000000
46.360001	-0.025615	-15.138274	-4.130186	-5.271040	-4.942617	-0.794430	0.000000	-10.000000	0.100000	-10.333334	89.166664	1023.000000	1023.000000	2046.000000
46.380001	-0.026667	-15.760455	-4.434511	-5.499676	-4.936632	-0.889636	0.000000	-10.000000	0.100000	-10.066667	85.500000	1023.000000	1023.000000	2046.000000
46.400002	-0.027620	-16.323473	-4.604961	-5.701948	-4.986199	-1.030365	0.000000	-10.000000	0.091667	-9.983334	82.166664	1023.000000	1023.000000	2046.000000
46.419998	-0.028233	-16.685692	-4.687166	-5.780934	-5.056355	-1.161238	0.000000	-10.000000	0.083333	-9.950000	78.833336	1023.000000	1023.000000	2046.000000
46.439999	-0.028615	-16.911291	-4.668368	-5.914097	-5.167438	-1.161387	0.000000	-10.000000	0.075000	-9.633333	75.500000	1023.000000	1023.000000	2046.000000
46.459999	-0.028803	-17.022367	-4.595835	-5.937628	-5.205045	-1.283859	0.000000	-10.000000	0.075000	-9.166667	72.166664	1023.000000	1023.000000	2046.000000
46.480000	-0.028883	-17.069809	-4.463344	-5.982341	-5.288400	-1.335725	0.000000	-10.000000	0.075000	-8.750000	70.000000	1023.000000	1023.000000	2046.000000
46.500000	-0.028712	-16.969057	-4.284311	-5.952597	-5.358161	-1.373989	0.000000	-10.000000	0.075000	-8.016666	67.166664	1023.000000	1023.000000	2046.000000
46.520000	-0.028354	-16.757257	-4.167850	-5.882109	-5.332923	-1.374375	0.000000	-10.000000	0.066667	-7.333333	64.666664	1023.000000	1023.000000	2046.000000
46.540001	-0.028016	-16.557211	-4.137959	-5.836500	-5.275551	-1.307201	0.000000	-10.000000	0.058333	-6.533333	61.500000	1023.000000	1023.000000	2046.000000
46.560001	-0.027596	-16.309366	-3.962443	-5.794521	-5.318547	-1.233855	0.000000	-10.000000	0.050000	-6.083333	59.500000	1023.000000	1023.000000	2046.000000
46.580002	-0.027095	-16.013399	-3.905792	-5.693735	-5.202317	-1.211555	0.000000	-10.000000	0.050000	-5.500000	57.500000	1023.000000	1023.000000	2046.000000
46.599998	-0.026630	-15.738447	-3.780682	-5.716233	-5.185219	-1.056314	0.000000	-10.000000	0.050000	-4.816667	55.500000	1023.000000	1023.000000	2046.000000
46.619999	-0.026129	-15.442167	-3.707641	-5.635227	-5.123634	-0.975666	0.000000	-10.000000	0.050000	-4.200000	53.833332	1023.000000	1023.000000	2046.000000
46.639999	-0.025471	-15.053493	-3.631144	-5.567859	-4.987769	-0.866722	0.000000	-10.000000	0.050000	-3.733333	52.333332	1023.000000	1023.000000	2046.000000
46.660000	-0.025042	-14.799860	-3.513840	-5.550103	-4.972899	-0.763017	0.000000	-10.000000	0.058333	-3.416667	51.166668	1023.000000	1023.000000	2046.000000
46.680000	-0.024592	-14.533899	-3.410050	-5.473978	-4.935451	-0.714420	0.000000	-10.000000	0.058333	-3.183333	50.000000	1023.000000	1023.000000	2046.000000
46.700001	-0.024126	-14.258293	-3.301613	-5.410377	-4.904617	-0.641686	0.000000	-10.000000	0.058333	-3.033333	49.000000	1023.000000	1023.000000	2046.000000
46.720001	-0.023694	-14.003048	-3.267800	-5.349205	-4.828309	-0.557733	0.000000	-10.000000	0.050000	-2.933333	48.000000	1023.000000	1023.000000	2046.000000
46.740002	-0.023284	-13.760945	-3.191886	-5.290682	-4.780624	-0.497753	0.000000	-10.000000	0.050000	-2.833333	47.000000	1023.000000	1023.000000	2046.000000
46.759998	-0.022817	-13.485049	-3.123530	-5.241025	-4.703187	-0.417307	0.000000	-10.000000	0.050000	-2.733333	46.000000	1023.000000	1023.000000	2046.000000
46.779999	-0.022430	-13.255910	-3.028425	-5.194696	-4.697686	-0.335104	0.000000	-10.000000	0.050000	-2.666667	45.000000	1023.000000	1023.000000	2046.000000
46.799999	-0.022005	-13.004666	-2.943304	-5.159687	-4.661867	-0.239808	0.000000	-10.000000	0.050000	-2.533334	44.000000	1023.000000	1023.000000	2046.000000
46.820000	-0.021613	-12.773337	-2.878741	-5.068852	-4.594809	-0.230935	0.000000	-10.000000	0.050000	-2.383333	43.166668	1023.000000	1023.000000	2046.000000
46.840000	-0.021257	-12.562924	-2.836791	-5.058179	-4.543014	-0.124941	0.000000	-10.000000	0.050000	-2.166667	42.333332	1023.000000	1023.000000	2046.000000
46.860001	-0.020808	-12.297303	-2.785741	-4.967631	-4.451453	-0.092478	0.000000	-10.000000	0.033333	-1.850000	41.666668	1023.000000	1023.000000	2046.000000
46.880001	-0.020447	-12.084270	-2.718530	-4.904615	-4.417683	-0.043442	0.000000	-10.000000	0.025000	-1.333333	41.166668	1023.000000	1023.000000	2046.000000
46.900002	-0.020100	-11.879007	-2.632638	-4.863961	-4.395223	0.012814	0.000000	-10.000000	0.025000	-0.666667	41.000000	1023.000000	1023.000000	2046.000000
46.919998	-0.019592	-11.578980	-2.575197	-4.771192	-4.286242	0.053650	0.000000	-10.000000	0.025000	-0.200000	41.000000	1023.000000	1023.000000	2046.000000
46.939999	-0.019319	-11.417407	-2.511062	-4.754911	-4.279967	0.128533	0.000000	-10.000000	0.025000	0.000000	41.000000	1023.000000	1023.000000	2046.000000
46.959999	-0.019010	-11.234694	-2.465681	-4.727617	-4.230012	0.188617	0.000000	-10.000000	0.016667	0.000000	41.000000	1023.000000	1023.000000	2046.000000
46.980000	-0.018478	-10.920726	-2.404473	-4.641599	-4.134163	0.259509	0.000000	-10.000000	0.033333	0.000000	41.000000	1023.000000	1023.000000	2046.000000
47.000000	-0.018202	-10.757591	-2.304536	-4.621545	-4.167124	0.335614	0.000000	-10.000000	0.041667	0.000000	41.000000	1023.000000	1023.000000	2046.000000
47.020000	-0.017833	-10.539041	-2.278523	-4.515769	-4.079980	0.335232	0.000000	-10.000000	0.050000	0.000000	41.000000	1023.000000	1023.000000	2046.000000
47.040001	-0.017643	-10.427261	-2.228824	-4.454289	-4.098649	0.354501	0.000000	-10.000000	0.050000	0.000000	41.000000	1023.000000	1023.000000	2046.000000
47.060001	-0.017343	-10.249892	-2.190679	-4.488239	-4.043856	0.472881	0.000000	-10.000000	0.050000	0.000000	41.000000	1023.000000	1023.000000	2046.000000
47.080002	-0.016976	-10.032637	-2.136006	-4.355608	-3.992323	0.451300	0.000000	-10.000000	0.050000	0.000000	41.000000	1023.000000	1023.000000	2046.000000
47.099998	-0.016757	-9.903515	-2.078246	-4.347709	-4.013724	0.536164	0.000000	-10.000000	0.041667	0.000000	41.000000	1023.000000	1023.000000	2046.000000
47.119999	-0.016428	-9.708806	-2.071940	-4.255717	-3.925421	0.544273	0.000000	-10.000000	0.041667	0.000000	41.000000	1023.000000	1023.000000	2046.000000
47.139999	-0.016247	-9.601754	-2.013666	-4.281842	-3.936503	0.630256	0.000000	-10.000000	0.041667	0.000000	41.000000	1023.000000	1023.000000	2046.000000
47.160000	-0.015995	-9.453295	-1.942054	-4.224663	-3.922803	0.636225	0.000000	-10.000000	0.050000	0.000000	41.000000	1023.000000	1023.000000	2046.000000
47.180000	-0.015744	-9.304704	-1.926165	-4.117479	-3.892215	0.631155	0.000000	-10.000000	0.050000	0.000000	41.000000	1023.000000	1023.000000	2046.000000
47.200001	-0.016072	-9.498723	-1.970561	-4.214673	-3.999380	0.685891	0.000000	-10.000000	0.033333	0.633333	41.000000	1023.000000	1023.000000	2046.000000
47.220001	-0.016967	-10.027658	-2.138142	-4.199076	-4.093863	0.403422	0.000000	-10.000000	0.025000	1.433333	41.000000	1023.000000	1023.000000	2046.000000
47.240002	-0.018026	-10.653661	-2.197619	-4.202376	-4.349119	0.095453	0.000000	-10.000000	0.025000	2.350000	41.000000	1023.000000	1023.000000	2046.000000
47.259998	-0.019078	-11.275132	-2.270827	-4.391125	-4.556909	-0.056271	0.000000	-10.000000	0.025000	2.783333	41.000000	1023.000000	1023.000000	2046.000000
47.279999	-0.019599	-11.583245	-2.318127	-4.285414	-4.633283	-0.346421	0.000000	-10.000000	0.025000	3.150000	41.000000	1023.000000	1023.000000	2046.000000
47.299999	-0.019685	-11.634081	-2.219781	-4.165916	-4.727743	-0.520640	0.000000	-10.000000	0.025000	3.266667	41.000000	1023.000000	1023.000000	2046.000000
47.320000	-0.019106	-11.291916	-2.192669	-3.899314	-4.658448	-0.541484	0.000000	-10.000000	0.033333	3.183333	41.000000	1023.000000	1023.000000	2046.000000
47.340000	-0.018205	-10.759178	-2.100923	-3.695159	-4.642396	-0.320701	0.000000	-10.000000	0.041667	2.900000	41.000000	1023.000000	1023.000000	2046.000000
47.360001	-0.017622	-10.414514	-2.136537	-3.476114	-4.624027	-0.177835	0.000000	-10.000000	0.025000	2.683333	41.000000	1023.000000	1023.000000	2046.000000
47.380001	-0.017935	-10.599685	-2.336668	-3.330169	-4.693991	-0.238857	0.000000	-10.000000	0.025000	2.983333	41.000000	1023.000000	1023.000000	2046.000000
47.400002	-0.019663	-11.621005	-2.594817	-3.585557	-5.002512	-0.438119	0.000000	-10.000000	0.008333	3.883333	41.000000	1023.000000	1023.000000	2046.000000
47.419998	-0.022352	-13.210297	-3.147540	-3.952342	-5.209616	-0.900799	0.000000	-10.000000	0.008333	5.650000	41.000000	1023.000000	1023.000000	2046.000000
47.439999	-0.025170	-14.875233	-3.611365	-4.323101	-5.555258	-1.385508	0.000000	-10.000000	0.000000	7.300000	41.000000	1023.000000	1023.000000	2046.000000
47.459999	-0.027616	-16.320927	-4.001336	-4.645445	-5.864298	-1.809848	0.000000	-10.000000	0.000000	8.483334	41.000000	1023.000000	1023.000000	2046.000000
47.480000	-0.029070	-17.180527	-4.231775	-4.800386	-6.052184	-2.096182	0.000000	-10.000000	0.000000	8.866667	41.000000	1023.000000	1023.000000	2046.000000
47.500000	-0.029963	-17.708349	-4.442369	-4.936737	-6.149011	-2.180233	0.000000	-10.000000	0.000000	8.500000	34.333332	1023.000000	1023.000000	2046.000000
47.520000	-0.030624	-18.098925	-4.579231	-5.059261	-6.246937	-2.213495	0.000000	-10.000000	0.000000	8.116667	28.500000	1023.000000	1023.000000	2046.000000
47.540001	-0.030929	-18.279100	-4.671058	-5.020900	-6.297186	-2.289956	0.000000	-10.000000	0.000000	7.666667	24.333334	1023.000000	1023.000000	2046.000000
47.560001	-0.031134	-18.400486	-4.680602	-5.027538	-6.387108	-2.305239	0.000000	-10.000000	0.000000	7.900000	27.666666	1023.000000	1023.000000	2046.000000
47.580002	-0.030998	-18.319649	-4.705928	-4.931834	-6.336399	-2.345487	0.000000	-10.000000	0.000000	8.116667	30.166666	1023.000000	1023.000000	2046.000000
47.599998	-0.030681	-18.132484	-4.645665	-4.804125	-6.334673	-2.348022	0.000000	-10.000000	0.000000	8.816668	31.833334	1023.000000	1023.000000	2046.000000
47.619999	-0.030389	-17.959602	-4.567951	-4.834798	-6.313247	-2.243606	0.000000	-10.000000	-0.016667	9.516667	33.833332	1023.000000	1023.000000	2046.000000
47.639999	-0.029733	-17.571930	-4.475258	-4.748706	-6.202871	-2.145096	0.000000	-10.000000	-0.033333	10.516667	36.833332	1023.000000	1023.000000	2046.000000
47.660000	-0.028932	-17.098997	-4.378476	-4.703071	-6.021647	-1.995803	0.000000	-10.000000	-0.050000	11.266667	40.333332	1023.000000	1023.000000	2046.000000
47.680000	-0.028252	-16.697084	-4.260968	-4.745931	-5.895633	-1.794554	0.000000	-10.000000	-0.058333	12.183333	44.000000	1023.000000	1023.000000	2046.000000
47.700001	-0.027376	-16.179247	-4.174907	-4.681884	-5.693504	-1.628953	0.000000	-10.000000	-0.075000	12.850000	48.000000	1023.000000	1023.000000	2046.000000
47.720001	-0.026416	-15.612062	-3.991908	-4.722924	-5.503187	-1.394044	0.000000	-10.000000	-0.100000	13.583334	52.166668	1023.000000	1023.000000	2046.000000
47.740002	-0.025347	-14.979906	-3.863002	-4.706943	-5.220196	-1.189765	0.000000	-10.000000	-0.125000	14.166667	56.500000	1023.000000	1023.000000	2046.000000
47.759998	-0.024127	-14.259202	-3.714874	-4.713085	-4.952229	-0.879014	0.000000	-10.000000	-0.150000	14.850000	61.166668	1023.000000	1023.000000	2046.000000
47.779999	-0.023403	-13.831440	-3.714072	-4.867137	-4.675836	-0.574395	0.000000	-10.000000	-0.150000	15.633333	66.000000	1023.000000	1023.000000	2046.000000
47.799999	-0.023076	-13.638144	-3.816502	-4.918507	-4.431540	-0.471596	0.000000	-10.000000	-0.133333	16.250000	71.166664	1023.000000	1023.000000	2046.000000
47.820000	-0.023262	-13.747742	-3.903217	-5.070491	-4.354023	-0.420011	0.000000	-10.000000	-0.116667	16.666668	76.333336	1023.000000	1023.000000	2046.000000
47.840000	-0.023323	-13.783724	-3.915450	-5.144821	-4.297626	-0.425827	0.000000	-10.000000	-0.133333	16.983334	81.833336	1023.000000	1023.000000	2046.000000
47.860001	-0.022838	-13.497136	-3.810353	-5.027070	-4.228181	-0.431532	0.000000	-10.000000	-0.166667	17.416666	87.500000	1023.000000	1023.000000	2046.000000
47.880001	-0.022481	-13.286518	-3.617495	-5.015843	-4.234111	-0.419069	0.000000	-10.000000	-0.200000	18.233334	93.500000	1023.000000	1023.000000	2046.000000
47.900002	-0.021814	-12.892106	-3.472377	-4.944853	-4.105294	-0.369582	0.000000	-10.000000	-0.233333	19.216667	99.500000	1023.000000	1023.000000	2046.000000
47.919998	-0.020885	-12.342945	-3.182327	-4.855608	-4.049834	-0.255176	0.000000	-10.000000	-0.275000	20.383333	105.666664	1023.000000	1023.000000	2046.000000
47.939999	-0.019934	-11.780991	-2.968953	-4.743961	-3.937743	-0.130334	0.000000	-10.000000	-0.316667	21.516666	112.166664	1023.000000	1023.000000	2046.000000
47.959999	-0.018500	-10.933712	-2.740924	-4.493091	-3.717415	0.017717	0.000000	-10.000000	-0.333333	22.466667	119.000000	1023.000000	1023.000000	2046.000000
47.980000	-0.017140	-10.129601	-2.450163	-4.382044	-3.573146	0.275752	0.000000	-10.000000	-0.350000	23.133333	126.333336	1023.000000	1023.000000	2046.000000
48.000000	-0.015775	-9.323255	-2.270316	-4.176174	-3.335674	0.458909	0.000000	-10.000000	-0.358333	23.666666	134.000000	1023.000000	1023.000000	2046.000000
48.020000	-0.014228	-8.408689	-2.032661	-4.009454	-3.081250	0.714675	0.000000	-10.000000	-0.391667	24.500000	142.000000	1023.000000	1023.000000	2046.000000
48.040001	-0.012814	-7.573229	-1.737191	-3.859569	-2.960954	0.984485	0.000000	-10.000000	-0.425000	25.450001	150.000000	1023.000000	1023.000000	2046.000000
48.060001	-0.011134	-6.580096	-1.542612	-3.599698	-2.647785	1.209999	0.000000	-10.000000	-0.450000	26.066668	158.333328	1023.000000	1023.000000	2046.000000
48.080002	-0.009698	-5.731271	-1.272152	-3.438373	-2.483953	1.463207	0.000000	-10.000000	-0.450000	26.366667	166.833328	1023.000000	1023.000000	2046.000000
48.099998	-0.008404	-4.966568	-1.096367	-3.314137	-2.277181	1.721117	0.000000	-10.000000	-0.441667	26.566668	175.666672	1023.000000	1023.000000	2046.000000
48.119999	-0.006948	-4.106021	-0.863373	-3.085062	-2.063220	1.905633	0.000000	-10.000000	-0.425000	26.966667	184.500000	1023.000000	1023.000000	2046.000000
48.139999	-0.005562	-3.287257	-0.650314	-2.910722	-1.850994	2.124774	0.000000	-10.000000	-0.416667	26.933334	193.500000	1023.000000	1023.000000	2046.000000
48.160000	-0.004146	-2.450449	-0.446629	-2.669475	-1.628221	2.293875	0.000000	-10.000000	-0.408333	26.800001	202.500000	1023.000000	1023.000000	2046.000000
48.180000	-0.002771	-1.637900	-0.197745	-2.486129	-1.440181	2.486155	0.000000	-10.000000	-0.425000	26.783333	211.333328	1023.000000	1023.000000	2046.000000
48.200001	-0.001427	-0.843455	-0.031282	-2.350398	-1.205708	2.743933	0.000000	-10.000000	-0.433333	26.866667	220.166672	1023.000000	1023.000000	2046.000000
48.220001	-0.000094	-0.055421	0.188269	-2.148320	-1.036454	2.941084	0.000000	-10.000000	-0.441667	26.666666	229.000000	1023.000000	1023.000000	2046.000000
48.240002	0.001270	0.750273	0.417857	-1.997834	-0.840563	3.170812	0.000000	-10.000000	-0.441667	26.483334	238.000000	1023.000000	1023.000000	2046.000000
48.259998	0.002540	1.501343	0.583674	-1.783447	-0.635807	3.336923	0.000000	-10.000000	-0.433333	26.500000	247.000000	1023.000000	1023.000000	2046.000000
48.279999	0.003758	2.220688	0.823731	-1.616186	-0.506885	3.520027	0.000000	-10.000000	-0.416667	26.383333	256.000000	1023.000000	1023.000000	2046.000000
48.299999	0.004877	2.882314	0.951960	-1.467293	-0.293317	3.690964	0.000000	-10.000000	-0.416667	26.200001	264.833344	1023.000000	1023.000000	2046.000000
48.320000	0.006029	3.562862	1.122145	-1.289847	-0.124875	3.855439	0.000000	-10.000000	-0.425000	25.833334	273.500000	1023.000000	1023.000000	2046.000000
48.340000	0.007188	4.248292	1.321545	-1.176579	0.025932	4.077394	0.000000	-10.000000	-0.433333	25.783335	282.166656	1023.000000	1023.000000	2046.000000
48.360001	0.008324	4.919372	1.477728	-0.998521	0.217812	4.222353	0.000000	-10.000000	-0.416667	25.633333	290.833344	1023.000000	1023.000000	2046.000000
48.380001	0.009410	5.561488	1.673896	-0.832750	0.361093	4.359250	0.000000	-10.000000	-0.408333	25.466667	299.500000	1023.000000	1023.000000	2046.000000
48.400002	0.010399	6.145690	1.821562	-0.713855	0.507016	4.530968	0.000000	-10.000000	-0.391667	25.200001	307.833344	1023.000000	1023.000000	2046.000000
48.419998	0.011368	6.718764	1.952928	-0.574174	0.651256	4.688754	0.000000	-10.000000	-0.383333	24.916668	316.333344	1023.000000	1023.000000	2046.000000
48.439999	0.011929	7.049897	1.991392	-0.519389	0.730519	4.847374	0.000000	-10.000000	-0.383333	24.983334	324.666656	1023.000000	1023.000000	2046.000000
48.459999	0.011960	7.068448	1.997170	-0.462370	0.761670	4.771976	0.000000	-10.000000	-0.408333	25.216667	333.166656	1023.000000	1023.000000	2046.000000
48.480000	0.011691	6.909257	2.024901	-0.380135	0.687535	4.576955	0.000000	-10.000000	-0.425000	25.516666	341.500000	1023.000000	1023.000000	2046.000000
48.500000	0.011613	6.863523	2.100926	-0.386141	0.615535	4.533203	0.000000	-10.000000	-0.425000	25.716667	350.000000	1023.000000	1023.000000	2046.000000
48.520000	0.012167	7.190572	2.306434	-0.261171	0.638620	4.506689	0.000000	-10.000000	-0.408333	25.900000	358.500000	1023.000000	1023.000000	2046.000000
48.540001	0.012965	7.662189	2.466074	-0.024867	0.756239	4.464742	0.000000	-10.000000	-0.408333	26.000000	367.166656	1023.000000	1023.000000	2046.000000
48.560001	0.014828	8.763309	2.834486	0.321427	0.931382	4.676013	0.000000	-10.000000	-0.408333	25.783335	375.833344	1023.000000	1023.000000	2046.000000
48.580002	0.017020	10.059047	3.201484	0.765021	1.087969	5.004573	0.000000	-10.000000	-0.408333	25.550001	384.500000	1023.000000	1023.000000	2046.000000
48.599998	0.018656	11.025413	3.323940	1.240547	1.275388	5.185539	0.000000	-10.000000	-0.400000	25.300001	393.000000	1023.000000	1023.000000	2046.000000
48.619999	0.019188	11.340071	3.342268	1.392790	1.266361	5.338652	0.000000	-10.000000	-0.391667	25.100000	401.500000	1023.000000	1023.000000	2046.000000
48.639999	0.017375	10.268862	2.900357	1.240899	1.081008	5.046598	0.000000	-10.000000	-0.391667	25.100000	409.833344	1023.000000	1023.000000	2046.000000
48.660000	0.014035	8.294971	2.301178	0.822789	0.717409	4.453596	0.000000	-10.000000	-0.391667	24.750000	418.166656	1023.000000	1023.000000	2046.000000
48.680000	0.010885	6.433188	1.819302	0.365245	0.316395	3.932246	0.000000	-10.000000	-0.400000	24.766666	426.500000	1023.000000	1023.000000	2046.000000
48.700001	0.008953	5.291467	1.477414	0.158248	0.093820	3.561985	0.000000	-10.000000	-0.391667	24.516666	434.833344	1023.000000	1023.000000	2046.000000
48.720001	0.008116	4.796324	1.340459	0.004450	0.017334	3.434081	0.000000	-10.000000	-0.400000	24.966667	443.000000	1023.000000	1023.000000	2046.000000
48.740002	0.007933	4.688338	1.306098	-0.021399	0.000175	3.403464	0.000000	-10.000000	-0.416667	25.183334	451.166656	1023.000000	1023.000000	2046.000000
48.759998	0.008039	4.751192	1.337806	0.077374	-0.017453	3.353465	0.000000	-10.000000	-0.441667	25.616667	459.500000	1023.000000	1023.000000	2046.000000
48.779999	0.008028	4.744460	1.343609	0.058869	-0.065509	3.407491	0.000000	-10.000000	-0.441667	25.766666	468.166656	1023.000000	1023.000000	2046.000000
48.799999	0.008507	5.027575	1.417804	0.197730	-0.011153	3.423194	0.000000	-10.000000	-0.408333	25.733334	476.833344	1023.000000	1023.000000	2046.000000
48.820000	0.009103	5.379776	1.561481	0.275840	0.026664	3.515791	0.000000	-10.000000	-0.383333	25.300001	485.500000	1023.000000	1023.000000	2046.000000
48.840000	0.009727	5.748622	1.633696	0.477760	0.112985	3.524181	0.000000	-10.000000	-0.358333	24.850000	493.833344	1023.000000	1023.000000	2046.000000
48.860001	0.010466	6.185121	1.757705	0.634186	0.234947	3.558282	0.000000	-10.000000	-0.350000	24.433334	502.166656	1023.000000	1023.000000	2046.000000
48.880001	0.011198	6.617949	1.853253	0.709955	0.356134	3.698607	0.000000	-10.000000	-0.333333	24.100000	510.500000	1023.000000	1023.000000	2046.000000
48.900002	0.012324	7.283656	2.110015	0.873414	0.476583	3.823644	0.000000	-10.000000	-0.316667	23.566668	518.833313	1023.000000	1023.000000	2046.000000
48.919998	0.013443	7.944746	2.238546	0.975895	0.688149	4.042156	0.000000	-10.000000	-0.308333	23.300001	526.666687	1023.000000	1023.000000	2046.000000
48.939999	0.014260	8.427719	2.315145	1.069970	0.853330	4.189274	0.000000	-10.000000	-0.300000	23.150000	534.333313	1023.000000	1023.000000	2046.000000
48.959999	0.015228	8.999973	2.424253	1.167250	1.050110	4.358361	0.000000	-10.000000	-0.300000	23.050001	542.000000	1023.000000	1023.000000	2046.000000
48.980000	0.016320	9.645209	2.456498	1.198650	1.350751	4.639310	0.000000	-10.000000	-0.291667	22.900000	549.833313	1023.000000	1023.000000	2046.000000
49.000000	0.017294	10.220677	2.534919	1.179077	1.598203	4.908479	0.000000	-10.000000	-0.275000	22.533335	557.500000	1023.000000	1023.000000	2046.000000
49.020000	0.018391	10.868945	2.578697	1.090323	1.909439	5.290486	0.000000	-10.000000	-0.258333	22.150002	565.000000	1023.000000	1023.000000	2046.000000
49.040001	0.019098	11.286718	2.534033	0.978953	2.207481	5.566251	0.000000	-10.000000	-0.250000	21.483334	572.500000	1023.000000	1023.000000	2046.000000
49.060001	0.019425	11.479927	2.457245	0.889651	2.428109	5.704922	0.000000	-10.000000	-0.250000	20.833334	579.833313	1023.000000	1023.000000	2046.000000
49.080002	0.019285	11.397456	2.325153	0.832257	2.538156	5.701890	0.000000	-10.000000	-0.250000	20.333334	587.000000	1023.000000	1023.000000	2046.000000
49.099998	0.019221	11.359747	2.312152	0.850149	2.570287	5.627159	0.000000	-10.000000	-0.250000	19.983334	593.833313	1023.000000	1023.000000	2046.000000
49.119999	0.019706	11.645988	2.520808	0.887086	2.566943	5.671150	0.000000	-10.000000	-0.258333	19.900002	600.666687	1023.000000	1023.000000	2046.000000
49.139999	0.020137	11.900748	2.703451	1.049306	2.642671	5.505321	0.000000	-10.000000	-0.266667	20.066668	607.166687	1023.000000	1023.000000	2046.000000
49.160000	0.021023	12.424539	2.925110	1.088460	2.784796	5.626173	0.000000	-10.000000	-0.266667	20.400002	613.833313	1023.000000	1023.000000	2046.000000
49.180000	0.022287	13.171511	3.253810	1.257277	2.908565	5.751859	0.000000	-10.000000	-0.266667	20.550001	620.500000	1023.000000	1023.000000	2046.000000
49.200001	0.023707	14.011041	3.517557	1.459429	3.103450	5.930604	0.000000	-10.000000	-0.266667	20.483334	627.500000	1023.000000	1023.000000	2046.000000
49.220001	0.025188	14.886381	3.718551	1.656360	3.343180	6.168291	0.000000	-10.000000	-0.266667	20.250000	634.333313	1023.000000	1023.000000	2046.000000
49.240002	0.026765	15.818391	3.974416	1.912528	3.588503	6.342944	0.000000	-10.000000	-0.258333	20.000000	641.166687	1023.000000	1023.000000	2046.000000
49.259998	0.028212	16.673462	4.156055	2.030886	3.805773	6.680748	0.000000	-10.000000	-0.250000	19.733334	645.666687	1023.000000	1023.000000	2046.000000
49.279999	0.029568	17.474569	4.407560	2.251843	3.978975	6.836191	0.000000	-10.000000	-0.250000	19.783335	652.333313	1023.000000	1023.000000	2046.000000
49.299999	0.030953	18.292971	4.611160	2.431880	4.185946	7.063983	0.000000	-10.000000	-0.241667	20.100000	659.000000	1023.000000	1023.000000	2046.000000
49.320000	0.032037	18.933903	4.804031	2.602552	4.328400	7.198919	0.000000	-10.000000	-0.225000	19.766666	667.833313	1023.000000	1023.000000	2046.000000
49.340000	0.033222	19.634378	4.917776	2.739991	4.581070	7.395542	0.000000	-10.000000	-0.191667	19.066668	674.666687	1023.000000	1023.000000	2046.000000
49.360001	0.034279	20.258602	5.080346	2.881810	4.748725	7.547722	0.000000	-10.000000	-0.158333	17.783333	681.166687	1023.000000	1023.000000	2046.000000
49.380001	0.035239	20.826197	5.229547	3.099914	4.899211	7.597524	0.000000	-10.000000	-0.125000	16.883333	687.500000	1023.000000	1023.000000	2046.000000
49.400002	0.036104	21.337479	5.358280	3.106775	5.028620	7.843804	0.000000	-10.000000	-0.091667	15.700000	693.166687	1023.000000	1023.000000	2046.000000
49.419998	0.037059	21.901855	5.463419	3.339536	5.225652	7.873249	0.000000	-10.000000	-0.075000	14.416667	698.666687	1023.000000	1023.000000	2046.000000
49.439999	0.037718	22.291361	5.611151	3.366114	5.276778	8.037318	0.000000	-10.000000	-0.058333	12.966667	703.500000	1023.000000	1023.000000	2046.000000
49.459999	0.038462	22.731237	5.784172	3.458331	5.382196	8.106539	0.000000	-10.000000	-0.041667	11.483334	708.000000	1023.000000	1023.000000	2046.000000
49.480000	0.039554	23.376245	5.999516	3.543809	5.555202	8.277719	0.000000	-10.000000	-0.016667	10.600000	710.666687	1023.000000	1023.000000	2046.000000
49.500000	0.040480	23.923786	6.130322	3.731091	5.724236	8.338138	0.000000	-10.000000	0.008333	8.416667	714.333313	1023.000000	1023.000000	2046.000000
49.520000	0.041054	24.263103	6.187174	3.833969	5.831482	8.410479	0.000000	-10.000000	0.008333	5.866667	717.333313	1023.000000	1023.000000	2046.000000
49.540001	0.041247	24.376789	6.224775	3.837289	5.812955	8.501771	0.000000	-10.000000	0.025000	2.716667	720.666687	1023.000000	1023.000000	2046.000000
49.560001	0.041279	24.396130	6.259012	3.920259	5.805818	8.411040	0.000000	-10.000000	0.033333	0.766667	721.666687	1023.000000	1023.000000	2046.000000
49.580002	0.041433	24.487173	6.346531	3.955459	5.788635	8.396547	0.000000	-10.000000	0.050000	-0.900000	722.000000	1023.000000	1023.000000	2046.000000
49.599998	0.041939	24.785986	6.401604	4.190104	5.856218	8.338059	0.000000	-10.000000	0.050000	-2.650000	722.000000	1023.000000	1023.000000	2046.000000
49.619999	0.042295	24.996252	6.421472	4.349755	5.794808	8.430218	0.000000	-10.000000	0.066667	-4.616667	722.000000	1023.000000	1023.000000	2046.000000
49.639999	0.042297	24.997526	6.404542	4.446805	5.637864	8.508315	0.000000	-10.000000	0.091667	-6.716667	722.000000	1023.000000	1023.000000	2046.000000
49.660000	0.041597	24.584023	6.179954	4.548956	5.522729	8.332384	0.000000	-10.000000	0.116667	-8.700000	722.000000	1023.000000	1023.000000	2046.000000
49.680000	0.039209	23.172262	5.778315	4.237270	5.164865	7.991811	0.000000	-10.000000	0.133333	-10.133333	722.000000	1023.000000	1023.000000	2046.000000
49.700001	0.035504	20.982618	5.192785	3.778042	4.652321	7.359469	0.000000	-10.000000	0.150000	-11.600000	722.000000	1023.000000	1023.000000	2046.000000
49.720001	0.031417	18.567493	4.481621	3.271297	4.171435	6.643140	0.000000	-10.000000	0.191667	-13.133333	718.500000	1023.000000	1023.000000	2046.000000
49.740002	0.028066	16.587288	3.966403	2.779642	3.656269	6.184974	0.000000	-10.000000	0.225000	-15.033334	710.333313	1023.000000	1023.000000	2046.000000
49.759998	0.025662	15.166167	3.575249	2.563149	3.320498	5.707271	0.000000	-10.000000	0.266667	-16.716667	700.166687	1023.000000	1023.000000	2046.000000
49.779999	0.023725	14.021587	3.216963	2.252625	3.056049	5.495950	0.000000	-10.000000	0.283333	-18.016666	691.500000	1023.000000	1023.000000	2046.000000
49.799999	0.022227	13.136146	2.979838	2.034086	2.836609	5.285613	0.000000	-10.000000	0.333333	-19.150000	685.500000	1023.000000	1023.000000	2046.000000
49.820000	0.020988	12.403728	2.761662	1.857515	2.653857	5.130694	0.000000	-10.000000	0.366667	-20.233334	679.166687	1023.000000	1023.000000	2046.000000
49.840000	0.019593	11.579336	2.580311	1.683316	2.366234	4.949476	0.000000	-10.000000	0.416667	-21.533333	672.500000	1023.000000	1023.000000	2046.000000
49.860001	0.018532	10.952614	2.363889	1.553905	2.224260	4.810561	0.000000	-10.000000	0.450000	-22.933332	665.333313	1023.000000	1023.000000	2046.000000
49.880001	0.017576	10.387696	2.226742	1.455924	2.057500	4.647530	0.000000	-10.000000	0.500000	-24.183332	657.833313	1023.000000	1023.000000	2046.000000
49.900002	0.016797	9.926825	2.084865	1.420707	1.933712	4.487540	0.000000	-10.000000	0.533333	-25.100000	649.666687	1023.000000	1023.000000	2046.000000
49.919998	0.016178	9.560980	2.000462	1.259441	1.797955	4.503121	0.000000	-10.000000	0.550000	-25.650000	641.333313	1023.000000	1023.000000	2046.000000
49.939999	0.015631	9.237763	1.919377	1.185237	1.713689	4.419461	0.000000	-10.000000	0.550000	-25.916668	632.666687	1023.000000	1023.000000	2046.000000
49.959999	0.015407	9.105664	1.867963	1.198081	1.691389	4.348231	0.000000	-10.000000	0.550000	-26.133335	624.166687	1023.000000	1023.000000	2046.000000
49.980000	0.014942	8.830544	1.751800	1.027937	1.660925	4.389883	0.000000	-10.000000	0.558333	-26.233334	615.333313	1023.000000	1023.000000	2046.000000
50.000000	0.014331	8.469746	1.547561	0.887388	1.653172	4.381624	0.000000	-10.000000	0.566667	-26.333334	609.500000	1023.000000	1023.000000	2046.000000
50.020000	0.014041	8.298392	1.480156	0.702608	1.621101	4.494527	0.000000	-10.000000	0.566667	-26.500000	600.666687	1023.000000	1023.000000	2046.000000
50.040001	0.013735	8.117156	1.325453	0.495156	1.697505	4.599041	0.000000	-10.000000	0.575000	-26.633333	591.833313	1023.000000	1023.000000	2046.000000
50.060001	0.013486	7.970247	1.152090	0.294781	1.802834	4.720542	0.000000	-10.000000	0.583333	-26.766666	583.000000	1023.000000	1023.000000	2046.000000
50.080002	0.012910	7.629971	0.952750	-0.050122	1.842424	4.884918	0.000000	-10.000000	0.600000	-26.816668	574.000000	1023.000000	1023.000000	2046.000000
50.099998	0.011858	7.007911	0.616974	-0.336867	1.897327	4.830476	0.000000	-10.000000	0.600000	-26.883333	568.000000	1023.000000	1023.000000	2046.000000
50.119999	0.010790	6.376822	0.329430	-0.569124	1.889596	4.726920	0.000000	-10.000000	0.600000	-26.933334	556.000000	1023.000000	1023.000000	2046.000000
50.139999	0.009492	5.609650	0.215869	-0.846726	1.626989	4.613517	0.000000	-10.000000	0.600000	-26.916666	550.000000	1023.000000	1023.000000	2046.000000
50.160000	0.008682	5.131198	0.078650	-0.925027	1.565008	4.412567	0.000000	-10.000000	0.600000	-27.166666	538.000000	1023.000000	1023.000000	2046.000000
50.180000	0.008052	4.758500	0.115821	-1.081711	1.366136	4.358253	0.000000	-10.000000	0.600000	-27.316668	528.833313	1023.000000	1023.000000	2046.000000
50.200001	0.007550	4.462121	0.164126	-1.114913	1.208954	4.203955	0.000000	-10.000000	0.600000	-27.116667	516.666687	1023.000000	1023.000000	2046.000000
50.220001	0.007444	4.399516	0.168094	-1.054821	1.191180	4.095064	0.000000	-10.000000	0.591667	-26.683334	507.666656	1023.000000	1023.000000	2046.000000
50.240002	0.007318	4.325228	0.237574	-1.133863	1.093409	4.128109	0.000000	-10.000000	0.583333	-26.300001	498.833344	1023.000000	1023.000000	2046.000000
50.259998	0.007374	4.357761	0.334178	-1.069936	0.991077	4.102442	0.000000	-10.000000	0.575000	-26.266666	490.000000	1023.000000	1023.000000	2046.000000
50.279999	0.007433	4.392737	0.400594	-1.130421	0.963661	4.158902	0.000000	-10.000000	0.566667	-26.233334	481.166656	1023.000000	1023.000000	2046.000000
50.299999	0.007446	4.400805	0.411576	-1.116561	0.950030	4.155761	0.000000	-10.000000	0.558333	-26.333334	472.333344	1023.000000	1023.000000	2046.000000
50.320000	0.007549	4.461200	0.459818	-1.079480	0.913071	4.167791	0.000000	-10.000000	0.550000	-26.383333	463.666656	1023.000000	1023.000000	2046.000000
50.340000	0.007435	4.394139	0.480913	-1.205395	0.836589	4.282032	0.000000	-10.000000	0.550000	-26.400000	457.833344	1023.000000	1023.000000	2046.000000
50.360001	0.007370	4.355392	0.456951	-1.208844	0.830758	4.276527	0.000000	-10.000000	0.550000	-26.533333	452.000000	1023.000000	1023.000000	2046.000000
50.380001	0.007259	4.290346	0.502169	-1.285212	0.733633	4.339756	0.000000	-10.000000	0.566667	-26.716667	443.000000	1023.000000	1023.000000	2046.000000
50.400002	0.006951	4.108177	0.490647	-1.343995	0.628881	4.332644	0.000000	-10.000000	0.583333	-26.916666	431.000000	1023.000000	1023.000000	2046.000000
50.419998	0.006944	4.103898	0.493432	-1.285700	0.573014	4.323151	0.000000	-10.000000	0.600000	-27.116667	419.000000	1023.000000	1023.000000	2046.000000
50.439999	0.006889	4.071609	0.503312	-1.446223	0.492958	4.521563	0.000000	-10.000000	0.600000	-27.216667	410.000000	1023.000000	1023.000000	2046.000000
50.459999	0.006998	4.135622	0.543260	-1.484507	0.466422	4.610446	0.000000	-10.000000	0.616667	-27.333334	401.000000	1023.000000	1023.000000	2046.000000
50.480000	0.007076	4.181775	0.588219	-1.635574	0.391063	4.838068	0.000000	-10.000000	0.633333	-27.266668	395.000000	1023.000000	1023.000000	2046.000000
50.500000	0.007200	4.255316	0.562817	-1.718431	0.430084	4.980845	0.000000	-10.000000	0.633333	-27.233334	388.833344	1023.000000	1023.000000	2046.000000
50.520000	0.007106	4.199448	0.620060	-1.704085	0.321635	4.961837	0.000000	-10.000000	0.600000	-27.250000	382.666656	1023.000000	1023.000000	2046.000000
50.540001	0.007142	4.220786	0.635525	-1.884552	0.286035	5.183778	0.000000	-10.000000	0.566667	-26.966667	370.500000	1023.000000	1023.000000	2046.000000
50.560001	0.007364	4.352092	0.689707	-1.884652	0.276388	5.270649	0.000000	-10.000000	0.550000	-26.716667	358.666656	1023.000000	1023.000000	2046.000000
50.580002	0.007167	4.235568	0.728477	-2.009326	0.163057	5.353360	0.000000	-10.000000	0.541667	-26.150000	346.833344	1023.000000	1023.000000	2046.000000
50.599998	0.006957	4.111351	0.655845	-2.011365	0.184629	5.282242	0.000000	-10.000000	0.533333	-25.883333	341.000000	1023.000000	1023.000000	2046.000000
50.619999	0.006975	4.122505	0.709227	-2.065287	0.110794	5.367771	0.000000	-10.000000	0.525000	-25.366667	332.333344	1023.000000	1023.000000	2046.000000
50.639999	0.006856	4.051714	0.675651	-2.037214	0.088083	5.325194	0.000000	-10.000000	0.533333	-24.950001	324.000000	1023.000000	1023.000000	2046.000000
50.660000	0.006838	4.041418	0.733765	-2.140887	0.010959	5.437581	0.000000	-10.000000	0.541667	-24.533333	315.666656	1023.000000	1023.000000	2046.000000
50.680000	0.006904	4.080524	0.708158	-2.264109	0.052802	5.583673	0.000000	-10.000000	0.533333	-24.316666	310.333344	1023.000000	1023.000000	2046.000000
50.700001	0.006850	4.048504	0.736554	-2.269287	-0.008301	5.589538	0.000000	-10.000000	0.516667	-24.000000	302.166656	1023.000000	1023.000000	2046.000000
50.720001	0.006897	4.076231	0.811833	-2.324154	-0.114883	5.703435	0.000000	-10.000000	0.483333	-23.450001	291.500000	1023.000000	1023.000000	2046.000000
50.740002	0.006966	4.116969	0.778325	-2.421382	-0.067244	5.827270	0.000000	-10.000000	0.450000	-22.766666	280.833344	1023.000000	1023.000000	2046.000000
50.759998	0.007229	4.272590	0.934656	-2.492179	-0.112580	5.942693	0.000000	-10.000000	0.416667	-22.133333	273.166656	1023.000000	1023.000000	2046.000000
50.779999	0.007520	4.444494	0.997043	-2.557312	-0.111449	6.116212	0.000000	-10.000000	0.391667	-21.466667	265.666656	1023.000000	1023.000000	2046.000000
50.799999	0.007559	4.467251	1.000202	-2.644951	-0.170357	6.282357	0.000000	-10.000000	0.383333	-21.016666	260.833344	1023.000000	1023.000000	2046.000000
50.820000	0.007089	4.189464	1.009386	-2.708896	-0.339376	6.228350	0.000000	-10.000000	0.366667	-20.700001	256.166656	1023.000000	1023.000000	2046.000000
50.840000	0.005903	3.488715	0.845360	-2.900439	-0.544484	6.088277	0.000000	-10.000000	0.366667	-20.483334	249.333328	1023.000000	1023.000000	2046.000000
50.860001	0.004589	2.712161	0.726064	-3.114238	-0.787262	5.887597	0.000000	-10.000000	0.358333	-20.033333	240.333328	1023.000000	1023.000000	2046.000000
50.880001	0.003784	2.236602	0.654687	-3.108587	-0.920855	5.611356	0.000000	-10.000000	0.358333	-19.633333	233.666672	1023.000000	1023.000000	2046.000000
50.900002	0.003410	2.015417	0.621928	-3.052346	-1.024395	5.470231	0.000000	-10.000000	0.350000	-19.333334	229.166672	1023.000000	1023.000000	2046.000000
50.919998	0.003813	2.253273	0.687734	-2.844735	-1.076328	5.486603	0.000000	-10.000000	0.316667	-18.916666	222.833328	1023.000000	1023.000000	2046.000000
50.939999	0.004461	2.636711	0.652124	-2.731001	-1.011988	5.727575	0.000000	-10.000000	0.283333	-18.500000	216.500000	1023.000000	1023.000000	2046.000000
50.959999	0.004172	2.465738	0.521323	-2.665348	-1.162337	5.772099	0.000000	-10.000000	0.250000	-17.916666	210.500000	1023.000000	1023.000000	2046.000000
50.980000	0.002732	1.614716	0.271484	-2.739883	-1.415787	5.498902	0.000000	-10.000000	0.250000	-17.183334	204.500000	1023.000000	1023.000000	2046.000000
51.000000	0.000069	0.040919	-0.195284	-3.090321	-1.750383	5.076907	0.000000	-10.000000	0.250000	-16.450001	198.500000	1023.000000	1023.000000	2046.000000
51.020000	-0.003388	-2.002234	-0.789767	-3.432401	-2.136441	4.356374	0.000000	-10.000000	0.233333	-15.483334	192.833328	1023.000000	1023.000000	2046.000000
51.040001	-0.006860	-4.054475	-1.375517	-3.876583	-2.547133	3.744758	0.000000	-10.000000	0.216667	-14.850000	189.500000	1023.000000	1023.000000	2046.000000
51.060001	-0.009185	-5.428476	-1.755236	-4.189838	-2.847462	3.364060	0.000000	-10.000000	0.200000	-13.883333	183.166672	1023.000000	1023.000000	2046.000000
51.080002	-0.010731	-6.342255	-1.936410	-4.509288	-3.087099	3.190542	0.000000	-10.000000	0.200000	-13.416667	177.000000	1023.000000	1023.000000	2046.000000
51.099998	-0.012073	-7.135096	-2.169404	-4.676623	-3.268601	2.979532	0.000000	-10.000000	0.200000	-13.116667	172.500000	1023.000000	1023.000000	2046.000000
51.119999	-0.013219	-7.812159	-2.328890	-4.654852	-3.478334	2.649917	0.000000	-10.000000	0.216667	-13.233334	169.666672	1023.000000	1023.000000	2046.000000
51.139999	-0.014164	-8.370865	-2.559099	-4.795888	-3.590531	2.574653	0.000000	-10.000000	0.216667	-13.316668	166.666672	1023.000000	1023.000000	2046.000000
51.160000	-0.014694	-8.684325	-2.661943	-4.828405	-3.672606	2.478629	0.000000	-10.000000	0.216667	-13.433333	162.333328	1023.000000	1023.000000	2046.000000
51.180000	-0.015064	-8.902735	-2.667632	-4.857890	-3.756919	2.379705	0.000000	-10.000000	0.200000	-13.350000	157.666672	1023.000000	1023.000000	2046.000000
51.200001	-0.015359	-9.076928	-2.715577	-4.836920	-3.811201	2.286770	0.000000	-10.000000	0.200000	-13.150001	153.333328	1023.000000	1023.000000	2046.000000
51.220001	-0.015446	-9.128807	-2.689578	-4.850489	-3.884572	2.295833	0.000000	-10.000000	0.175000	-12.683333	149.000000	1023.000000	1023.000000	2046.000000
51.240002	-0.015420	-9.112988	-2.724039	-4.970899	-3.819438	2.401388	0.000000	-10.000000	0.141667	-12.083334	143.666672	1023.000000	1023.000000	2046.000000
51.259998	-0.015252	-9.014124	-2.647783	-4.982869	-3.785661	2.402188	0.000000	-10.000000	0.108333	-11.600000	139.666672	1023.000000	1023.000000	2046.000000
51.279999	-0.015048	-8.893321	-2.674195	-5.134889	-3.670450	2.586213	0.000000	-10.000000	0.108333	-11.216667	135.666672	1023.000000	1023.000000	2046.000000
51.299999	-0.014577	-8.614933	-2.639828	-5.084766	-3.525044	2.634706	0.000000	-10.000000	0.116667	-11.116667	133.000000	1023.000000	1023.000000	2046.000000
51.320000	-0.014052	-8.304876	-2.485856	-5.252779	-3.441176	2.874935	0.000000	-10.000000	0.116667	-10.983334	129.166672	1023.000000	1023.000000	2046.000000
51.340000	-0.013464	-7.957478	-2.425965	-5.416137	-3.230362	3.114987	0.000000	-10.000000	0.108333	-10.866667	125.500000	1023.000000	1023.000000	2046.000000
51.360001	-0.013170	-7.783510	-2.423971	-5.527933	-3.086970	3.255364	0.000000	-10.000000	0.100000	-10.616667	121.833336	1023.000000	1023.000000	2046.000000
51.380001	-0.013706	-8.100300	-2.654974	-5.734686	-2.998244	3.287604	0.000000	-10.000000	0.100000	-10.350000	118.333336	1023.000000	1023.000000	2046.000000
51.400002	-0.014572	-8.612182	-2.882724	-5.910662	-3.026210	3.207414	0.000000	-10.000000	0.100000	-10.066667	114.833336	1023.000000	1023.000000	2046.000000
51.419998	-0.015339	-9.065074	-2.990618	-6.140014	-3.080108	3.145666	0.000000	-10.000000	0.100000	-9.950000	111.500000	1023.000000	1023.000000	2046.000000
51.439999	-0.015870	-9.379045	-3.081011	-6.263096	-3.104934	3.069995	0.000000	-10.000000	0.100000	-9.733334	108.166664	1023.000000	1023.000000	2046.000000
51.459999	-0.016338	-9.655627	-3.025929	-6.274308	-3.252035	2.896644	0.000000	-10.000000	0.100000	-9.600000	104.833336	1023.000000	1023.000000	2046.000000
51.480000	-0.016681	-9.858434	-2.984915	-6.319811	-3.340389	2.786682	0.000000	-10.000000	0.091667	-9.350000	101.666664	1023.000000	1023.000000	2046.000000
51.500000	-0.016564	-9.789433	-2.892064	-6.297313	-3.336448	2.736393	0.000000	-10.000000	0.091667	-9.033334	98.500000	1023.000000	1023.000000	2046.000000
51.520000	-0.016359	-9.668202	-2.642949	-6.364920	-3.458451	2.798118	0.000000	-10.000000	0.091667	-8.600000	95.500000	1023.000000	1023.000000	2046.000000
51.540001	-0.015792	-9.333108	-2.545605	-6.291741	-3.323163	2.827402	0.000000	-10.000000	0.091667	-8.066667	92.666664	1023.000000	1023.000000	2046.000000
51.560001	-0.015621	-9.232020	-2.388974	-6.271446	-3.371791	2.800191	0.000000	-10.000000	0.083333	-7.616667	90.000000	1023.000000	1023.000000	2046.000000
51.580002	-0.015366	-9.081568	-2.334880	-6.159305	-3.292090	2.704707	0.000000	-10.000000	0.075000	-7.166667	87.333336	1023.000000	1023.000000	2046.000000
51.599998	-0.015256	-9.016500	-2.338838	-6.149795	-3.230778	2.702910	0.000000	-10.000000	0.066667	-6.733334	84.833336	1023.000000	1023.000000	2046.000000
51.619999	-0.014955	-8.838510	-2.220225	-6.055602	-3.275099	2.712417	0.000000	-10.000000	0.058333	-6.316667	82.500000	1023.000000	1023.000000	2046.000000
51.639999	-0.014146	-8.360165	-2.163905	-5.976749	-3.116769	2.897259	0.000000	-10.000000	0.050000	-5.883334	80.500000	1023.000000	1023.000000	2046.000000
51.660000	-0.013770	-8.137897	-2.012439	-6.012331	-3.091015	2.977889	0.000000	-10.000000	0.050000	-5.433333	78.500000	1023.000000	1023.000000	2046.000000
51.680000	-0.013356	-7.893335	-1.894619	-5.932594	-3.002640	2.936518	0.000000	-10.000000	0.050000	-4.966667	76.666664	1023.000000	1023.000000	2046.000000
51.700001	-0.013096	-7.739734	-1.814459	-5.929493	-2.983769	2.987988	0.000000	-10.000000	0.050000	-4.516667	75.000000	1023.000000	1023.000000	2046.000000
51.720001	-0.012690	-7.499831	-1.745072	-5.808685	-2.909943	2.963870	0.000000	-10.000000	0.050000	-4.100000	73.500000	1023.000000	1023.000000	2046.000000
51.740002	-0.012117	-7.160885	-1.646605	-5.712967	-2.817876	3.016563	0.000000	-10.000000	0.050000	-3.683333	72.166664	1023.000000	1023.000000	2046.000000
51.759998	-0.011928	-7.049177	-1.535698	-5.687586	-2.868101	3.042208	0.000000	-10.000000	0.050000	-3.266667	71.000000	1023.000000	1023.000000	2046.000000
51.779999	-0.011222	-6.632158	-1.428911	-5.631576	-2.738320	3.166648	0.000000	-10.000000	0.050000	-2.733333	70.000000	1023.000000	1023.000000	2046.000000
51.799999	-0.011227	-6.635429	-1.361560	-5.548369	-2.848225	3.122725	0.000000	-10.000000	0.050000	-2.066667	69.333336	1023.000000	1023.000000	2046.000000
51.820000	-0.011227	-6.634865	-1.409413	-5.281746	-2.771041	2.827335	0.000000	-10.000000	0.050000	-1.133333	69.000000	1023.000000	1023.000000	2046.000000
51.840000	-0.010961	-6.477910	-1.388733	-5.171250	-2.719615	2.801688	0.000000	-10.000000	0.050000	-0.433333	69.000000	1023.000000	1023.000000	2046.000000
51.860001	-0.011238	-6.641552	-1.421445	-5.016339	-2.806320	2.602551	0.000000	-10.000000	0.041667	0.283333	69.000000	1023.000000	1023.000000	2046.000000
51.880001	-0.011285	-6.669499	-1.453030	-4.752473	-2.842618	2.378622	0.000000	-10.000000	0.033333	1.000000	69.000000	1023.000000	1023.000000	2046.000000
51.900002	-0.011010	-6.507200	-1.448821	-4.706840	-2.839880	2.488341	0.000000	-10.000000	0.016667	1.883333	69.000000	1023.000000	1023.000000	2046.000000
51.919998	-0.010349	-6.116324	-1.353683	-4.568618	-2.776175	2.582152	0.000000	-10.000000	0.008333	2.733333	69.000000	1023.000000	1023.000000	2046.000000
51.939999	-0.009624	-5.687913	-1.214818	-4.517433	-2.716444	2.760781	0.000000	-10.000000	0.000000	3.333333	69.000000	1023.000000	1023.000000	2046.000000
[truncated: 1,081,147 more chars]
