# Supplementary material for: Effect of Electrode Belt and Body Positions on Regional Pulmonary Ventilation- and Perfusion-Related Impedance Changes Measured by Electric Impedance Tomography
Source: PLoS One. 2016 Jun 2;11(6):e0155913. doi: 10.1371/journal.pone.0155913 (PMC4890811; doi:10.1371/journal.pone.0155913)
Supplement: S1 Dataset — (ZIP) [file pone.0155913.s001.zip › Dataset/Fp08-mage-4i.txt]

Patient Name:	Fp8
Registry:	Fp8
Investigator:	 
Diagnosys:	 
Notes:	mage4i              
Sample Rate [Hz]:	49.93
Time Base 	Pixels Mean 	Pixels Sum 	UPPER RIGHT		UPPER LEFT		LOWER RIGHT		LOWER LEFT		QRS	ETCO2	Paw	Flow (L/min)	Volume	Analog1	Analog2	AnalogSum
0.000000	0.062527	36.953453	9.085904	9.606174	10.415932	7.845440	0.000000	-10.000000	0.016667	-7.733334	1007.500000	1023.000000	1023.000000	2046.000000
0.020000	0.060860	35.968037	8.774084	9.460885	10.156016	7.577049	0.000000	-10.000000	0.033333	-8.200001	999.000000	1023.000000	1023.000000	2046.000000
0.040000	0.059251	35.017387	8.488056	9.268359	9.889356	7.371616	0.000000	-10.000000	0.058333	-9.016667	996.500000	1023.000000	1023.000000	2046.000000
0.060000	0.057854	34.191620	8.195137	9.064882	9.698341	7.233261	0.000000	-10.000000	0.075000	-9.950001	994.333313	1023.000000	1023.000000	2046.000000
0.080000	0.056770	33.551208	8.029056	8.872771	9.489619	7.159761	0.000000	-10.000000	0.083333	-11.333334	990.833313	1023.000000	1023.000000	2046.000000
0.100000	0.055891	33.031456	7.899266	8.791245	9.316729	7.024215	0.000000	-10.000000	0.091667	-12.600000	987.000000	1023.000000	1023.000000	2046.000000
0.120000	0.055092	32.559185	7.720947	8.752620	9.222383	6.863235	0.000000	-10.000000	0.116667	-13.716667	982.833313	1023.000000	1023.000000	2046.000000
0.140000	0.054483	32.199272	7.666319	8.763642	9.052072	6.717238	0.000000	-10.000000	0.158333	-15.000000	978.333313	1023.000000	1023.000000	2046.000000
0.160000	0.054023	31.927677	7.543365	8.681014	8.996309	6.706988	0.000000	-10.000000	0.208333	-16.400000	973.166687	1023.000000	1023.000000	2046.000000
0.180000	0.053585	31.668884	7.422074	8.480887	8.980893	6.785028	0.000000	-10.000000	0.233333	-17.733334	967.500000	1023.000000	1023.000000	2046.000000
0.200000	0.053079	31.369904	7.261854	8.274529	9.005828	6.827694	0.000000	-10.000000	0.266667	-18.916666	961.500000	1023.000000	1023.000000	2046.000000
0.220000	0.052580	31.074940	7.099827	7.994145	9.081698	6.899270	0.000000	-10.000000	0.308333	-20.033333	955.333313	1023.000000	1023.000000	2046.000000
0.240000	0.052136	30.812172	6.969621	7.643205	9.157567	7.041780	0.000000	-10.000000	0.350000	-21.150000	948.833313	1023.000000	1023.000000	2046.000000
0.260000	0.051788	30.606432	6.843594	7.351902	9.233763	7.177172	0.000000	-10.000000	0.375000	-22.083334	941.833313	1023.000000	1023.000000	2046.000000
0.280000	0.051455	30.409689	6.718574	7.099933	9.358234	7.232947	0.000000	-10.000000	0.383333	-22.916668	934.500000	1023.000000	1023.000000	2046.000000
0.300000	0.050864	30.060783	6.561978	6.807341	9.460434	7.231031	0.000000	-10.000000	0.391667	-23.333334	926.833313	1023.000000	1023.000000	2046.000000
0.320000	0.049889	29.484148	6.363948	6.469902	9.471745	7.178554	0.000000	-10.000000	0.416667	-23.733334	919.000000	1023.000000	1023.000000	2046.000000
0.340000	0.048849	28.870005	6.242160	6.180112	9.432501	7.015233	0.000000	-10.000000	0.450000	-24.116667	911.000000	1023.000000	1023.000000	2046.000000
0.360000	0.047762	28.227064	6.175210	5.921322	9.352427	6.778105	0.000000	-10.000000	0.483333	-24.833334	903.000000	1023.000000	1023.000000	2046.000000
0.380000	0.047173	27.879044	6.288648	5.814775	9.229882	6.545739	0.000000	-10.000000	0.508333	-25.450001	894.666687	1023.000000	1023.000000	2046.000000
0.400000	0.046773	27.643106	6.352304	5.882235	9.098409	6.310159	0.000000	-10.000000	0.516667	-26.100000	886.166687	1023.000000	1023.000000	2046.000000
0.420000	0.046756	27.632990	6.503780	5.898577	8.975730	6.254902	0.000000	-10.000000	0.533333	-26.750000	877.333313	1023.000000	1023.000000	2046.000000
0.440000	0.046817	27.668985	6.606252	5.959104	8.895982	6.207647	0.000000	-10.000000	0.541667	-27.250000	868.500000	1023.000000	1023.000000	2046.000000
0.460000	0.047151	27.866297	6.806060	6.010180	8.890388	6.159669	0.000000	-10.000000	0.575000	-27.700001	859.500000	1023.000000	1023.000000	2046.000000
0.480000	0.048024	28.382093	7.201491	6.084178	8.939172	6.157251	0.000000	-10.000000	0.591667	-28.100000	850.333313	1023.000000	1023.000000	2046.000000
0.500000	0.049210	29.083311	7.639060	6.333936	8.956761	6.153554	0.000000	-10.000000	0.625000	-28.516666	841.000000	1023.000000	1023.000000	2046.000000
0.520000	0.050200	29.668379	7.896391	6.560495	8.962893	6.248599	0.000000	-10.000000	0.633333	-28.716667	834.666687	1023.000000	1023.000000	2046.000000
0.540000	0.050589	29.898163	8.007064	6.719373	8.904140	6.267585	0.000000	-10.000000	0.666667	-29.150000	825.000000	1023.000000	1023.000000	2046.000000
0.560000	0.050120	29.620670	7.828283	6.693700	8.829962	6.268724	0.000000	-10.000000	0.708333	-30.000000	815.166687	1023.000000	1023.000000	2046.000000
0.580000	0.049491	29.249308	7.588386	6.660015	8.878080	6.122827	0.000000	-10.000000	0.766667	-31.316668	801.833313	1023.000000	1023.000000	2046.000000
0.600000	0.049040	28.982355	7.366966	6.458703	8.804654	6.352032	0.000000	-10.000000	0.833333	-32.833336	791.333313	1023.000000	1023.000000	2046.000000
0.620000	0.048542	28.688185	7.099633	6.739315	8.564597	6.284640	0.000000	-10.000000	0.891667	-34.216667	780.333313	1023.000000	1023.000000	2046.000000
0.640000	0.047609	28.136948	6.666337	6.912698	8.236720	6.321193	0.000000	-10.000000	0.941667	-35.216667	768.833313	1023.000000	1023.000000	2046.000000
0.660000	0.045464	26.869337	6.191810	6.852364	7.773566	6.051597	0.000000	-10.000000	0.975000	-35.783333	757.000000	1023.000000	1023.000000	2046.000000
0.680000	0.042408	25.062994	5.702339	6.524802	7.348996	5.486857	0.000000	-10.000000	0.975000	-35.883335	745.000000	1023.000000	1023.000000	2046.000000
0.700000	0.038397	22.692617	5.076406	5.916408	6.879442	4.820360	0.000000	-10.000000	0.983333	-36.316666	733.000000	1023.000000	1023.000000	2046.000000
0.720000	0.033644	19.883835	4.262423	5.174715	6.278733	4.167965	0.000000	-10.000000	0.966667	-36.216667	721.000000	1023.000000	1023.000000	2046.000000
0.740000	0.029141	17.222210	3.452703	4.478521	5.717990	3.572995	0.000000	-10.000000	0.950000	-35.783333	705.000000	1023.000000	1023.000000	2046.000000
0.760000	0.025613	15.137401	2.847085	3.942357	5.242682	3.105276	0.000000	-10.000000	0.916667	-34.933334	693.000000	1023.000000	1023.000000	2046.000000
0.780000	0.022701	13.416430	2.246538	3.578498	4.915183	2.676212	0.000000	-10.000000	0.900000	-34.433334	681.166687	1023.000000	1023.000000	2046.000000
0.800000	0.020196	11.935723	1.691319	3.281689	4.634999	2.327717	0.000000	-10.000000	0.900000	-34.400002	673.500000	1023.000000	1023.000000	2046.000000
0.820000	0.017812	10.526940	1.245259	2.981787	4.270832	2.029063	0.000000	-10.000000	0.916667	-34.500000	662.000000	1023.000000	1023.000000	2046.000000
0.840000	0.015658	9.253945	0.863732	2.728642	3.866683	1.794889	0.000000	-10.000000	0.941667	-34.750000	650.500000	1023.000000	1023.000000	2046.000000
0.860000	0.013798	8.154429	0.522734	2.434882	3.532425	1.664389	0.000000	-10.000000	0.975000	-35.216667	638.833313	1023.000000	1023.000000	2046.000000
0.880000	0.012128	7.167663	0.236279	2.152378	3.263810	1.515196	0.000000	-10.000000	0.975000	-35.583336	627.000000	1023.000000	1023.000000	2046.000000
0.900000	0.010631	6.282860	-0.061571	1.901426	3.080629	1.362375	0.000000	-10.000000	0.966667	-35.950001	615.000000	1023.000000	1023.000000	2046.000000
0.920000	0.009346	5.523389	-0.338032	1.658298	2.919517	1.283606	0.000000	-10.000000	0.941667	-36.000000	603.000000	1023.000000	1023.000000	2046.000000
0.940000	0.008161	4.823263	-0.567437	1.403695	2.800894	1.186110	0.000000	-10.000000	0.941667	-35.916668	591.000000	1023.000000	1023.000000	2046.000000
0.960000	0.007102	4.197176	-0.688071	1.014710	2.721415	1.149122	0.000000	-10.000000	0.941667	-35.833336	579.000000	1023.000000	1023.000000	2046.000000
0.980000	0.006019	3.557125	-0.788319	0.604165	2.558222	1.183058	0.000000	-10.000000	0.966667	-36.116669	567.000000	1023.000000	1023.000000	2046.000000
1.000000	0.005291	3.127226	-0.832107	0.208276	2.478122	1.272936	0.000000	-10.000000	0.983333	-36.400002	555.000000	1023.000000	1023.000000	2046.000000
1.020000	0.004764	2.815313	-0.980085	-0.144535	2.539027	1.400906	0.000000	-10.000000	1.016667	-36.549999	543.000000	1023.000000	1023.000000	2046.000000
1.040000	0.004082	2.412493	-1.176275	-0.498108	2.586302	1.500573	0.000000	-10.000000	1.041667	-36.333336	531.000000	1023.000000	1023.000000	2046.000000
1.060000	0.002969	1.754927	-1.449669	-0.820292	2.564174	1.460713	0.000000	-10.000000	1.058333	-36.250000	519.000000	1023.000000	1023.000000	2046.000000
1.080000	0.001556	0.919370	-1.760568	-1.176919	2.516488	1.340370	0.000000	-10.000000	1.041667	-35.983334	507.000000	1023.000000	1023.000000	2046.000000
1.100000	0.000313	0.185102	-1.933747	-1.434475	2.394964	1.158360	0.000000	-10.000000	1.033333	-35.933334	495.000000	1023.000000	1023.000000	2046.000000
1.120000	-0.000796	-0.470521	-1.950066	-1.649914	2.176141	0.953317	0.000000	-10.000000	1.016667	-35.516666	483.000000	1023.000000	1023.000000	2046.000000
1.140000	-0.001868	-1.103950	-1.915951	-1.869734	1.957505	0.724231	0.000000	-10.000000	1.008333	-35.549999	471.000000	1023.000000	1023.000000	2046.000000
1.160000	-0.002957	-1.747601	-1.873381	-2.001596	1.682664	0.444713	0.000000	-10.000000	0.975000	-35.433334	459.000000	1023.000000	1023.000000	2046.000000
1.180000	-0.003525	-2.083159	-1.870403	-2.045123	1.528755	0.303612	0.000000	-10.000000	0.950000	-35.483334	447.000000	1023.000000	1023.000000	2046.000000
1.200000	-0.004059	-2.398816	-1.915630	-2.020672	1.352618	0.184869	0.000000	-10.000000	0.950000	-35.466667	435.166656	1023.000000	1023.000000	2046.000000
1.220000	-0.004560	-2.694788	-1.997529	-1.962333	1.219438	0.045636	0.000000	-10.000000	0.941667	-35.516666	423.500000	1023.000000	1023.000000	2046.000000
1.240000	-0.005152	-3.044941	-2.080108	-1.952319	1.048561	-0.061074	0.000000	-10.000000	0.950000	-35.683334	411.833344	1023.000000	1023.000000	2046.000000
1.260000	-0.005712	-3.375570	-2.143180	-1.944549	0.887343	-0.175184	0.000000	-10.000000	0.941667	-35.400002	400.000000	1023.000000	1023.000000	2046.000000
1.280000	-0.006105	-3.607987	-2.114844	-2.078499	0.709785	-0.124429	0.000000	-10.000000	0.933333	-34.916668	388.000000	1023.000000	1023.000000	2046.000000
1.300000	-0.006719	-3.971202	-2.179521	-2.112988	0.545317	-0.224011	0.000000	-10.000000	0.908333	-34.299999	376.333344	1023.000000	1023.000000	2046.000000
1.320000	-0.007257	-4.288948	-2.216683	-2.192804	0.367611	-0.247072	0.000000	-10.000000	0.883333	-33.966667	364.833344	1023.000000	1023.000000	2046.000000
1.340000	-0.007503	-4.434045	-2.251628	-2.253264	0.313250	-0.242403	0.000000	-10.000000	0.883333	-33.866669	353.500000	1023.000000	1023.000000	2046.000000
1.360000	-0.007553	-4.463845	-2.085005	-2.173639	0.228359	-0.433559	0.000000	-10.000000	0.891667	-34.033333	342.166656	1023.000000	1023.000000	2046.000000
1.380000	-0.006692	-3.954857	-1.672145	-1.957920	0.218745	-0.543537	0.000000	-10.000000	0.883333	-33.983334	330.833344	1023.000000	1023.000000	2046.000000
1.400000	-0.005620	-3.321488	-1.286843	-1.788236	0.225439	-0.471848	0.000000	-10.000000	0.866667	-33.833332	319.500000	1023.000000	1023.000000	2046.000000
1.420000	-0.005656	-3.342942	-1.188933	-1.654667	0.064392	-0.563734	0.000000	-10.000000	0.833333	-33.450001	308.166656	1023.000000	1023.000000	2046.000000
1.440000	-0.006882	-4.067003	-1.426867	-1.673501	-0.186922	-0.779713	0.000000	-10.000000	0.816667	-33.283333	297.000000	1023.000000	1023.000000	2046.000000
1.460000	-0.008594	-5.079281	-1.783105	-1.825161	-0.432416	-1.038599	0.000000	-10.000000	0.816667	-33.033333	286.000000	1023.000000	1023.000000	2046.000000
1.480000	-0.010275	-6.072292	-2.145818	-1.865050	-0.643517	-1.417907	0.000000	-10.000000	0.833333	-33.116669	275.000000	1023.000000	1023.000000	2046.000000
1.500000	-0.011387	-6.729538	-2.294674	-1.953821	-0.970725	-1.510319	0.000000	-10.000000	0.841667	-33.283333	264.000000	1023.000000	1023.000000	2046.000000
1.520000	-0.011311	-6.684524	-2.524968	-1.651733	-1.029561	-1.478261	0.000000	-10.000000	0.833333	-33.583336	256.666656	1023.000000	1023.000000	2046.000000
1.540000	-0.011444	-6.763463	-2.821425	-1.365764	-1.200858	-1.375415	0.000000	-10.000000	0.816667	-33.216667	245.500000	1023.000000	1023.000000	2046.000000
1.560000	-0.012529	-7.404443	-3.178791	-1.199514	-1.488524	-1.537615	0.000000	-10.000000	0.808333	-32.766666	234.500000	1023.000000	1023.000000	2046.000000
1.580000	-0.015138	-8.946621	-3.583832	-1.395656	-1.962211	-2.004921	0.000000	-10.000000	0.791667	-32.299999	219.833328	1023.000000	1023.000000	2046.000000
1.600000	-0.018880	-11.158299	-4.161334	-1.932933	-2.462688	-2.601344	0.000000	-10.000000	0.775000	-31.850000	209.166672	1023.000000	1023.000000	2046.000000
1.620000	-0.023062	-13.629678	-4.937928	-2.507891	-2.963396	-3.220463	0.000000	-10.000000	0.758333	-31.416666	198.333328	1023.000000	1023.000000	2046.000000
1.640000	-0.027128	-16.032822	-5.743570	-3.011267	-3.410524	-3.867461	0.000000	-10.000000	0.708333	-30.650000	187.833328	1023.000000	1023.000000	2046.000000
1.660000	-0.030432	-17.985176	-6.348364	-3.440492	-3.839974	-4.356347	0.000000	-10.000000	0.675000	-29.866667	177.500000	1023.000000	1023.000000	2046.000000
1.680000	-0.033084	-19.552790	-6.910507	-3.788426	-4.126194	-4.727663	0.000000	-10.000000	0.633333	-29.433334	167.500000	1023.000000	1023.000000	2046.000000
1.700000	-0.035523	-20.994041	-7.438790	-4.092531	-4.461542	-5.001179	0.000000	-10.000000	0.633333	-29.350000	160.833328	1023.000000	1023.000000	2046.000000
1.720000	-0.037685	-22.271837	-7.958344	-4.272795	-4.769027	-5.271670	0.000000	-10.000000	0.633333	-29.850000	151.166672	1023.000000	1023.000000	2046.000000
1.740000	-0.039623	-23.417400	-8.338778	-4.454742	-5.154295	-5.469585	0.000000	-10.000000	0.633333	-29.766666	141.500000	1023.000000	1023.000000	2046.000000
1.760000	-0.041256	-24.382523	-8.651881	-4.680026	-5.430008	-5.620608	0.000000	-10.000000	0.633333	-29.750000	128.500000	1023.000000	1023.000000	2046.000000
1.780000	-0.042643	-25.202202	-8.845571	-4.970426	-5.699375	-5.686830	0.000000	-10.000000	0.625000	-29.483334	118.500000	1023.000000	1023.000000	2046.000000
1.800000	-0.043708	-25.831581	-9.047804	-5.189415	-5.841058	-5.753304	0.000000	-10.000000	0.625000	-29.266666	108.500000	1023.000000	1023.000000	2046.000000
1.820000	-0.044482	-26.288897	-9.184188	-5.435711	-5.906343	-5.762653	0.000000	-10.000000	0.616667	-28.950001	98.666664	1023.000000	1023.000000	2046.000000
1.840000	-0.045372	-26.814869	-9.261744	-5.786132	-5.981446	-5.785546	0.000000	-10.000000	0.608333	-28.516666	89.000000	1023.000000	1023.000000	2046.000000
1.860000	-0.046085	-27.236471	-9.300210	-6.237486	-6.036595	-5.662180	0.000000	-10.000000	0.600000	-28.216667	82.666664	1023.000000	1023.000000	2046.000000
1.880000	-0.046692	-27.594721	-9.288920	-6.476465	-6.132509	-5.696826	0.000000	-10.000000	0.600000	-28.000000	73.166664	1023.000000	1023.000000	2046.000000
1.900000	-0.046669	-27.581400	-9.214180	-6.705858	-6.077678	-5.583685	0.000000	-10.000000	0.600000	-28.000000	63.833332	1023.000000	1023.000000	2046.000000
1.920000	-0.046636	-27.561729	-9.190352	-6.901718	-6.000979	-5.468680	0.000000	-10.000000	0.600000	-28.066668	51.333332	1023.000000	1023.000000	2046.000000
1.940000	-0.047216	-27.904505	-9.347084	-7.144149	-5.983508	-5.429765	0.000000	-10.000000	0.600000	-28.083334	45.166668	1023.000000	1023.000000	2046.000000
1.960000	-0.048293	-28.541033	-9.523281	-7.440431	-6.073027	-5.504295	0.000000	-10.000000	0.583333	-27.966667	35.833332	1023.000000	1023.000000	2046.000000
1.980000	-0.049289	-29.129625	-9.662221	-7.684575	-6.189584	-5.593246	0.000000	-10.000000	0.566667	-27.566668	26.500000	1023.000000	1023.000000	2046.000000
2.000000	-0.050048	-29.578648	-9.676332	-7.780373	-6.379917	-5.742025	0.000000	-10.000000	0.541667	-27.350000	14.166667	1023.000000	1023.000000	2046.000000
2.020000	-0.050751	-29.993900	-9.727098	-7.879855	-6.503616	-5.883332	0.000000	-10.000000	0.533333	-27.083334	5.333333	1023.000000	1023.000000	2046.000000
2.040000	-0.051493	-30.432161	-9.650350	-8.021445	-6.734426	-6.025941	0.000000	-10.000000	0.525000	-27.033335	-0.333333	1023.000000	1023.000000	2046.000000
2.060000	-0.052076	-30.776794	-9.538052	-8.099766	-6.995069	-6.143908	0.000000	-10.000000	0.525000	-26.616667	-9.000000	1023.000000	1023.000000	2046.000000
2.080000	-0.052546	-31.054932	-9.596367	-8.064060	-7.119577	-6.274927	0.000000	-10.000000	0.516667	-26.333334	-18.000000	1023.000000	1023.000000	2046.000000
2.100000	-0.052945	-31.290438	-9.532505	-8.021032	-7.370351	-6.366551	0.000000	-10.000000	0.508333	-25.933334	-29.833334	1023.000000	1023.000000	2046.000000
2.120000	-0.053104	-31.384710	-9.452211	-8.000284	-7.553379	-6.378836	0.000000	-10.000000	0.500000	-25.716667	-35.666668	1023.000000	1023.000000	2046.000000
2.140000	-0.053283	-31.490194	-9.426109	-7.994712	-7.723076	-6.346296	0.000000	-10.000000	0.483333	-25.316668	-44.166668	1023.000000	1023.000000	2046.000000
2.160000	-0.053582	-31.667059	-9.391964	-7.977345	-7.929600	-6.368150	0.000000	-10.000000	0.466667	-24.783333	-52.666668	1023.000000	1023.000000	2046.000000
2.180000	-0.053672	-31.719908	-9.398355	-7.980566	-7.994452	-6.346537	0.000000	-10.000000	0.458333	-24.016666	-63.833332	1023.000000	1023.000000	2046.000000
2.200000	-0.053797	-31.794243	-9.399473	-7.986075	-8.104863	-6.303830	0.000000	-10.000000	0.466667	-23.533335	-69.333336	1023.000000	1023.000000	2046.000000
2.220000	-0.053974	-31.898523	-9.409398	-8.002697	-8.225207	-6.261221	0.000000	-10.000000	0.441667	-22.883335	-77.000000	1023.000000	1023.000000	2046.000000
2.240000	-0.054068	-31.954016	-9.377867	-7.988638	-8.341710	-6.245801	0.000000	-10.000000	0.400000	-22.283335	-84.500000	1023.000000	1023.000000	2046.000000
2.260000	-0.054280	-32.079376	-9.400189	-7.992461	-8.419293	-6.267432	0.000000	-10.000000	0.358333	-21.666668	-94.500000	1023.000000	1023.000000	2046.000000
2.280000	-0.054405	-32.153316	-9.374749	-8.041179	-8.538608	-6.198780	0.000000	-10.000000	0.341667	-21.250000	-101.833336	1023.000000	1023.000000	2046.000000
2.300000	-0.054495	-32.206619	-9.360396	-7.993238	-8.621761	-6.231224	0.000000	-10.000000	0.333333	-21.016668	-106.666664	1023.000000	1023.000000	2046.000000
2.320000	-0.054510	-32.215271	-9.337364	-7.953166	-8.708873	-6.215868	0.000000	-10.000000	0.316667	-20.466667	-113.500000	1023.000000	1023.000000	2046.000000
2.340000	-0.054704	-32.329929	-9.358328	-7.918942	-8.806267	-6.246392	0.000000	-10.000000	0.316667	-20.200001	-120.333336	1023.000000	1023.000000	2046.000000
2.360000	-0.054845	-32.413437	-9.368730	-7.931211	-8.892635	-6.220862	0.000000	-10.000000	0.316667	-19.933334	-127.166664	1023.000000	1023.000000	2046.000000
2.380000	-0.054872	-32.429634	-9.378717	-7.929727	-8.951533	-6.169654	0.000000	-10.000000	0.308333	-19.833334	-131.666672	1023.000000	1023.000000	2046.000000
2.400000	-0.055010	-32.510838	-9.337255	-7.881841	-9.086063	-6.205679	0.000000	-10.000000	0.283333	-19.633333	-136.000000	1023.000000	1023.000000	2046.000000
2.420000	-0.055085	-32.555466	-9.326593	-7.810393	-9.172603	-6.245875	0.000000	-10.000000	0.241667	-19.100000	-144.666672	1023.000000	1023.000000	2046.000000
2.440000	-0.055042	-32.529980	-9.291025	-7.800901	-9.213485	-6.224568	0.000000	-10.000000	0.216667	-18.583334	-153.166672	1023.000000	1023.000000	2046.000000
2.460000	-0.055078	-32.550949	-9.255032	-7.833507	-9.284019	-6.178393	0.000000	-10.000000	0.200000	-18.100000	-159.500000	1023.000000	1023.000000	2046.000000
2.480000	-0.055022	-32.518127	-9.243660	-7.803413	-9.299777	-6.171276	0.000000	-10.000000	0.200000	-17.783335	-163.500000	1023.000000	1023.000000	2046.000000
2.500000	-0.055091	-32.558735	-9.202106	-7.775060	-9.367956	-6.213613	0.000000	-10.000000	0.200000	-17.283335	-169.333328	1023.000000	1023.000000	2046.000000
2.520000	-0.055101	-32.564663	-9.167246	-7.766885	-9.413725	-6.216807	0.000000	-10.000000	0.200000	-16.783335	-175.166672	1023.000000	1023.000000	2046.000000
2.540000	-0.055130	-32.581856	-9.142585	-7.768610	-9.446735	-6.223927	0.000000	-10.000000	0.191667	-16.366667	-180.833328	1023.000000	1023.000000	2046.000000
2.560000	-0.055170	-32.605473	-9.113111	-7.757848	-9.513301	-6.221214	0.000000	-10.000000	0.183333	-16.066668	-184.500000	1023.000000	1023.000000	2046.000000
2.580000	-0.055173	-32.607117	-9.071013	-7.746728	-9.594620	-6.194757	0.000000	-10.000000	0.166667	-15.400001	-191.500000	1023.000000	1023.000000	2046.000000
2.600000	-0.055154	-32.595955	-9.043425	-7.672230	-9.652686	-6.227614	0.000000	-10.000000	0.158333	-14.683333	-198.333328	1023.000000	1023.000000	2046.000000
2.620000	-0.055125	-32.579002	-9.027180	-7.630078	-9.665462	-6.256282	0.000000	-10.000000	0.150000	-14.183333	-203.333328	1023.000000	1023.000000	2046.000000
2.640000	-0.055113	-32.571838	-9.041872	-7.589867	-9.676133	-6.263968	0.000000	-10.000000	0.150000	-13.733334	-206.666672	1023.000000	1023.000000	2046.000000
2.660000	-0.055055	-32.537640	-9.002029	-7.613870	-9.706415	-6.215326	0.000000	-10.000000	0.141667	-13.200000	-209.666672	1023.000000	1023.000000	2046.000000
2.680000	-0.055034	-32.524845	-8.954988	-7.622972	-9.755248	-6.191635	0.000000	-10.000000	0.116667	-12.416667	-215.333328	1023.000000	1023.000000	2046.000000
2.700000	-0.055104	-32.566746	-8.962358	-7.568997	-9.777472	-6.257919	0.000000	-10.000000	0.091667	-11.950000	-219.333328	1023.000000	1023.000000	2046.000000
2.720000	-0.055274	-32.666954	-8.951393	-7.539680	-9.849976	-6.325905	0.000000	-10.000000	0.066667	-11.433333	-223.333328	1023.000000	1023.000000	2046.000000
2.740000	-0.055356	-32.715523	-8.944100	-7.587187	-9.892882	-6.291352	0.000000	-10.000000	0.058333	-11.016666	-226.000000	1023.000000	1023.000000	2046.000000
2.760000	-0.055384	-32.732189	-8.855816	-7.587653	-9.990301	-6.298419	0.000000	-10.000000	0.050000	-10.166667	-230.833328	1023.000000	1023.000000	2046.000000
2.780000	-0.055827	-32.993824	-8.845581	-7.600176	-10.166893	-6.381176	0.000000	-10.000000	0.050000	-9.583334	-234.333328	1023.000000	1023.000000	2046.000000
2.800000	-0.056886	-33.619621	-8.915911	-7.718007	-10.379054	-6.606648	0.000000	-10.000000	0.050000	-8.866667	-237.500000	1023.000000	1023.000000	2046.000000
2.820000	-0.058569	-34.614414	-9.102452	-7.837691	-10.694431	-6.979838	0.000000	-10.000000	0.050000	-8.166667	-239.500000	1023.000000	1023.000000	2046.000000
2.840000	-0.060428	-35.712704	-9.328569	-8.031560	-10.959875	-7.392699	0.000000	-10.000000	0.033333	-7.083333	-242.833328	1023.000000	1023.000000	2046.000000
2.860000	-0.061874	-36.567505	-9.472431	-8.137421	-11.173985	-7.783668	0.000000	-10.000000	0.025000	-6.133334	-245.833328	1023.000000	1023.000000	2046.000000
2.880000	-0.063426	-37.484749	-9.728198	-8.407435	-11.315923	-8.033195	0.000000	-10.000000	0.016667	-5.600000	-247.833328	1023.000000	1023.000000	2046.000000
2.900000	-0.064385	-38.051468	-9.873098	-8.456922	-11.491200	-8.230247	0.000000	-10.000000	0.016667	-5.633334	-249.166672	1023.000000	1023.000000	2046.000000
2.920000	-0.063744	-37.672871	-9.996484	-8.083982	-11.440146	-8.152259	0.000000	-10.000000	0.016667	-6.016667	-251.166672	1023.000000	1023.000000	2046.000000
2.940000	-0.062992	-37.228516	-10.082905	-7.739098	-11.409929	-7.996586	0.000000	-10.000000	0.025000	-6.466667	-254.166672	1023.000000	1023.000000	2046.000000
2.960000	-0.062250	-36.789547	-10.151340	-7.345791	-11.400387	-7.892027	0.000000	-10.000000	0.025000	-6.533333	-257.166656	1023.000000	1023.000000	2046.000000
2.980000	-0.063087	-37.284386	-10.473701	-7.199167	-11.522106	-8.089410	0.000000	-10.000000	0.016667	-6.400000	-258.833344	1023.000000	1023.000000	2046.000000
3.000000	-0.065052	-38.445862	-10.988194	-7.400578	-11.728915	-8.328174	0.000000	-10.000000	-0.008333	-5.150000	-260.166656	1023.000000	1023.000000	2046.000000
3.020000	-0.068044	-40.213913	-11.739931	-7.872812	-11.933371	-8.667799	0.000000	-10.000000	-0.008333	-3.083333	-261.000000	1023.000000	1023.000000	2046.000000
3.040000	-0.071365	-42.176834	-12.377489	-8.439629	-12.283015	-9.076701	0.000000	-10.000000	-0.008333	-1.016667	-261.833344	1023.000000	1023.000000	2046.000000
3.060000	-0.074286	-43.903244	-12.942451	-8.828614	-12.592698	-9.539483	0.000000	-10.000000	0.008333	0.000000	-262.000000	1023.000000	1023.000000	2046.000000
3.080000	-0.076234	-45.054058	-13.365968	-9.133467	-12.811921	-9.742703	0.000000	-10.000000	0.008333	-0.866667	-262.000000	1023.000000	1023.000000	2046.000000
3.100000	-0.077842	-46.004383	-13.830555	-9.197057	-12.937107	-10.039664	0.000000	-10.000000	0.008333	-2.066667	-262.333344	1023.000000	1023.000000	2046.000000
3.120000	-0.079035	-46.709923	-14.219368	-9.303581	-13.046549	-10.140425	0.000000	-10.000000	0.000000	-3.600000	-263.166656	1023.000000	1023.000000	2046.000000
3.140000	-0.079944	-47.246979	-14.501524	-9.410116	-13.114126	-10.221212	0.000000	-10.000000	0.000000	-4.300000	-264.500000	1023.000000	1023.000000	2046.000000
3.160000	-0.080714	-47.702049	-14.657917	-9.594735	-13.223206	-10.226190	0.000000	-10.000000	0.000000	-4.633333	-266.000000	1023.000000	1023.000000	2046.000000
3.180000	-0.081107	-47.933998	-14.709536	-9.789499	-13.277699	-10.157266	0.000000	-10.000000	-0.008333	-4.283333	-267.500000	1023.000000	1023.000000	2046.000000
3.200000	-0.081360	-48.084045	-14.688481	-9.884861	-13.359419	-10.151287	0.000000	-10.000000	-0.008333	-3.083333	-268.833344	1023.000000	1023.000000	2046.000000
3.220000	-0.081125	-47.944641	-14.593240	-10.033485	-13.311514	-10.006403	0.000000	-10.000000	-0.008333	-1.233333	-269.666656	1023.000000	1023.000000	2046.000000
3.240000	-0.080787	-47.744846	-14.461535	-10.215406	-13.203464	-9.864440	0.000000	-10.000000	-0.008333	0.866667	-270.000000	1023.000000	1023.000000	2046.000000
3.260000	-0.080343	-47.482777	-14.300200	-10.378027	-13.076449	-9.728103	0.000000	-10.000000	-0.025000	2.683333	-270.000000	1023.000000	1023.000000	2046.000000
3.280000	-0.079527	-47.000626	-14.063068	-10.481935	-12.889177	-9.566446	0.000000	-10.000000	-0.033333	4.016667	-270.000000	1023.000000	1023.000000	2046.000000
3.300000	-0.078425	-46.349018	-13.752818	-10.585856	-12.662667	-9.347677	0.000000	-10.000000	-0.033333	5.050000	-270.000000	1023.000000	1023.000000	2046.000000
3.320000	-0.077233	-45.644672	-13.504822	-10.737958	-12.378730	-9.023163	0.000000	-10.000000	-0.033333	5.983334	-270.000000	1023.000000	1023.000000	2046.000000
3.340000	-0.076676	-45.315285	-13.383649	-10.866835	-12.225084	-8.839719	0.000000	-10.000000	-0.058333	7.016667	-270.000000	1023.000000	1023.000000	2046.000000
3.360000	-0.076176	-45.020012	-13.339122	-11.020717	-11.999640	-8.660536	0.000000	-10.000000	-0.066667	8.150000	-270.000000	1023.000000	1023.000000	2046.000000
3.380000	-0.075663	-44.716629	-13.230861	-11.004980	-11.833551	-8.647236	0.000000	-10.000000	-0.066667	9.016666	-270.000000	1023.000000	1023.000000	2046.000000
3.400000	-0.074934	-44.285809	-13.103282	-10.905191	-11.646404	-8.630930	0.000000	-10.000000	-0.066667	9.650000	-270.000000	1023.000000	1023.000000	2046.000000
3.420000	-0.074146	-43.820324	-12.888757	-10.922290	-11.497452	-8.511827	0.000000	-10.000000	-0.075000	10.150000	-221.500000	1023.000000	1023.000000	2046.000000
3.440000	-0.073536	-43.459793	-12.612179	-10.908130	-11.456275	-8.483208	0.000000	-10.000000	-0.100000	11.016666	-122.833336	1023.000000	1023.000000	2046.000000
3.460000	-0.072972	-43.126713	-12.369532	-10.879207	-11.400408	-8.477567	0.000000	-10.000000	-0.108333	11.816667	-24.166666	1023.000000	1023.000000	2046.000000
3.480000	-0.072055	-42.584290	-12.036033	-10.786712	-11.355050	-8.406496	0.000000	-10.000000	-0.141667	12.783334	27.333334	1023.000000	1023.000000	2046.000000
3.500000	-0.070937	-41.923809	-11.770135	-10.592775	-11.246186	-8.314711	0.000000	-10.000000	-0.166667	13.650001	30.166666	1023.000000	1023.000000	2046.000000
3.520000	-0.069454	-41.047421	-11.489271	-10.296503	-11.051640	-8.210007	0.000000	-10.000000	-0.191667	14.633333	34.500000	1023.000000	1023.000000	2046.000000
3.540000	-0.068025	-40.202713	-11.209588	-10.058378	-10.878989	-8.055756	0.000000	-10.000000	-0.200000	15.350000	39.333332	1023.000000	1023.000000	2046.000000
3.560000	-0.066536	-39.322872	-10.892555	-9.924893	-10.713686	-7.791739	0.000000	-10.000000	-0.216667	16.083334	44.333332	1023.000000	1023.000000	2046.000000
3.580000	-0.065248	-38.561401	-10.657737	-9.800575	-10.522567	-7.580524	0.000000	-10.000000	-0.233333	16.866667	49.666668	1023.000000	1023.000000	2046.000000
3.600000	-0.063874	-37.749268	-10.397672	-9.620281	-10.356843	-7.374471	0.000000	-10.000000	-0.250000	17.733334	55.000000	1023.000000	1023.000000	2046.000000
3.620000	-0.062309	-36.824375	-10.109839	-9.434052	-10.146932	-7.133553	0.000000	-10.000000	-0.258333	18.416666	60.666668	1023.000000	1023.000000	2046.000000
3.640000	-0.060599	-35.813801	-9.782137	-9.206876	-9.926982	-6.897806	0.000000	-10.000000	-0.266667	19.200001	66.833336	1023.000000	1023.000000	2046.000000
3.660000	-0.059033	-34.888279	-9.543236	-8.996167	-9.703294	-6.645584	0.000000	-10.000000	-0.283333	20.083334	73.166664	1023.000000	1023.000000	2046.000000
3.680000	-0.057450	-33.953171	-9.247566	-8.782619	-9.521293	-6.401694	0.000000	-10.000000	-0.300000	20.800001	79.833336	1023.000000	1023.000000	2046.000000
3.700000	-0.055987	-33.088032	-8.956095	-8.629378	-9.378293	-6.124266	0.000000	-10.000000	-0.316667	21.116667	86.500000	1023.000000	1023.000000	2046.000000
3.720000	-0.054438	-32.172821	-8.752462	-8.454107	-9.126212	-5.840039	0.000000	-10.000000	-0.350000	21.350000	93.500000	1023.000000	1023.000000	2046.000000
3.740000	-0.052904	-31.266394	-8.517544	-8.238210	-8.883014	-5.627627	0.000000	-10.000000	-0.341667	21.733334	100.666664	1023.000000	1023.000000	2046.000000
3.760000	-0.051400	-30.377663	-8.264277	-7.973989	-8.687564	-5.451833	0.000000	-10.000000	-0.358333	22.383333	107.833336	1023.000000	1023.000000	2046.000000
3.780000	-0.049647	-29.341599	-7.932446	-7.707954	-8.471545	-5.229653	0.000000	-10.000000	-0.358333	22.950001	115.333336	1023.000000	1023.000000	2046.000000
3.800000	-0.047977	-28.354311	-7.601141	-7.430539	-8.282214	-5.040418	0.000000	-10.000000	-0.408333	23.600000	122.833336	1023.000000	1023.000000	2046.000000
3.820000	-0.046277	-27.349575	-7.333635	-7.176053	-8.024603	-4.815285	0.000000	-10.000000	-0.425000	24.316668	130.500000	1023.000000	1023.000000	2046.000000
3.840000	-0.044675	-26.403181	-7.012697	-6.985276	-7.833113	-4.572094	0.000000	-10.000000	-0.441667	24.883333	138.500000	1023.000000	1023.000000	2046.000000
3.860000	-0.043007	-25.416887	-6.666017	-6.816623	-7.629236	-4.305012	0.000000	-10.000000	-0.458333	25.250000	146.666672	1023.000000	1023.000000	2046.000000
3.880000	-0.041220	-24.361261	-6.292375	-6.637753	-7.380326	-4.050807	0.000000	-10.000000	-0.491667	25.450001	155.166672	1023.000000	1023.000000	2046.000000
3.900000	-0.039447	-23.313286	-5.896776	-6.390295	-7.112806	-3.913409	0.000000	-10.000000	-0.533333	26.033333	163.500000	1023.000000	1023.000000	2046.000000
3.920000	-0.038519	-22.764523	-5.617783	-6.203166	-7.020825	-3.922749	0.000000	-10.000000	-0.575000	26.983334	172.166672	1023.000000	1023.000000	2046.000000
3.940000	-0.037968	-22.439104	-5.390103	-6.055788	-7.053486	-3.939726	0.000000	-10.000000	-0.616667	28.350000	181.000000	1023.000000	1023.000000	2046.000000
3.960000	-0.037538	-22.184666	-5.254927	-5.955417	-7.004616	-3.969706	0.000000	-10.000000	-0.666667	29.833334	190.166672	1023.000000	1023.000000	2046.000000
3.980000	-0.036737	-21.711697	-5.125769	-5.792330	-6.802828	-3.990769	0.000000	-10.000000	-0.708333	31.233334	199.833328	1023.000000	1023.000000	2046.000000
4.000000	-0.035766	-21.137445	-4.977506	-5.738467	-6.611509	-3.809963	0.000000	-10.000000	-0.750000	32.383335	210.000000	1023.000000	1023.000000	2046.000000
4.020000	-0.033649	-19.886740	-4.683810	-5.210539	-6.329777	-3.662612	0.000000	-10.000000	-0.775000	32.883335	220.666672	1023.000000	1023.000000	2046.000000
4.040000	-0.030745	-18.170584	-4.428843	-4.367555	-6.038606	-3.335579	0.000000	-10.000000	-0.783333	33.300003	231.500000	1023.000000	1023.000000	2046.000000
4.060000	-0.028339	-16.748432	-4.184477	-3.781912	-5.834091	-2.947952	0.000000	-10.000000	-0.775000	33.450001	242.666672	1023.000000	1023.000000	2046.000000
4.080000	-0.026774	-15.823718	-4.092924	-3.317816	-5.659492	-2.753486	0.000000	-10.000000	-0.783333	33.633335	253.833328	1023.000000	1023.000000	2046.000000
4.100000	-0.027176	-16.060818	-4.393723	-3.288392	-5.633196	-2.745506	0.000000	-10.000000	-0.808333	34.200001	265.000000	1023.000000	1023.000000	2046.000000
4.120000	-0.029404	-17.377951	-5.077291	-3.647105	-5.662662	-2.990893	0.000000	-10.000000	-0.841667	34.799999	276.333344	1023.000000	1023.000000	2046.000000
4.140000	-0.032355	-19.121904	-5.789310	-4.195755	-5.776042	-3.360797	0.000000	-10.000000	-0.850000	35.416668	288.000000	1023.000000	1023.000000	2046.000000
4.160000	-0.034412	-20.337395	-6.147325	-4.556715	-5.902743	-3.730613	0.000000	-10.000000	-0.866667	35.650002	299.666656	1023.000000	1023.000000	2046.000000
4.180000	-0.035083	-20.734108	-6.319786	-4.679534	-5.898613	-3.836174	0.000000	-10.000000	-0.900000	36.000000	311.333344	1023.000000	1023.000000	2046.000000
4.200000	-0.035021	-20.697441	-6.383934	-4.671294	-5.870348	-3.771866	0.000000	-10.000000	-0.916667	36.666668	323.166656	1023.000000	1023.000000	2046.000000
4.220000	-0.034889	-20.619438	-6.439914	-4.524393	-5.879060	-3.776072	0.000000	-10.000000	-0.933333	37.266666	335.500000	1023.000000	1023.000000	2046.000000
4.240000	-0.034285	-20.262350	-6.416080	-4.370176	-5.789999	-3.686095	0.000000	-10.000000	-0.916667	37.750000	348.000000	1023.000000	1023.000000	2046.000000
4.260000	-0.033355	-19.712706	-6.316167	-4.231778	-5.642507	-3.522256	0.000000	-10.000000	-0.916667	37.716667	360.500000	1023.000000	1023.000000	2046.000000
4.280000	-0.032392	-19.143929	-6.236826	-4.097277	-5.452742	-3.357084	0.000000	-10.000000	-0.900000	37.516666	373.000000	1023.000000	1023.000000	2046.000000
4.300000	-0.031189	-18.432695	-6.031710	-4.004057	-5.280210	-3.116719	0.000000	-10.000000	-0.900000	37.433334	385.500000	1023.000000	1023.000000	2046.000000
4.320000	-0.029954	-17.703079	-5.813804	-3.855345	-5.090015	-2.943915	0.000000	-10.000000	-0.883333	37.133335	398.000000	1023.000000	1023.000000	2046.000000
4.340000	-0.028485	-16.834740	-5.483221	-3.694890	-4.949838	-2.706792	0.000000	-10.000000	-0.875000	37.000000	410.500000	1023.000000	1023.000000	2046.000000
4.360000	-0.026944	-15.923635	-5.222730	-3.624355	-4.672075	-2.404475	0.000000	-10.000000	-0.866667	36.533333	422.833344	1023.000000	1023.000000	2046.000000
4.380000	-0.025260	-14.928548	-4.925318	-3.548504	-4.398638	-2.056088	0.000000	-10.000000	-0.883333	36.533333	435.000000	1023.000000	1023.000000	2046.000000
4.400000	-0.023399	-13.828696	-4.629182	-3.353384	-4.091547	-1.754583	0.000000	-10.000000	-0.883333	36.166668	447.166656	1023.000000	1023.000000	2046.000000
4.420000	-0.021429	-12.664651	-4.367819	-3.266104	-3.635479	-1.395248	0.000000	-10.000000	-0.900000	36.150002	459.500000	1023.000000	1023.000000	2046.000000
4.440000	-0.019255	-11.379569	-4.108595	-3.207002	-3.122468	-0.941504	0.000000	-10.000000	-0.883333	36.400002	471.833344	1023.000000	1023.000000	2046.000000
4.460000	-0.017013	-10.054767	-3.805287	-3.125503	-2.582602	-0.541376	0.000000	-10.000000	-0.875000	36.566666	484.000000	1023.000000	1023.000000	2046.000000
4.480000	-0.014997	-8.863294	-3.443107	-3.072990	-2.166341	-0.180856	0.000000	-10.000000	-0.850000	36.533333	496.000000	1023.000000	1023.000000	2046.000000
4.500000	-0.013332	-7.879182	-3.138414	-2.982129	-1.855747	0.097108	0.000000	-10.000000	-0.808333	35.850002	508.000000	1023.000000	1023.000000	2046.000000
4.520000	-0.011744	-6.940764	-2.857729	-2.803341	-1.586320	0.306626	0.000000	-10.000000	-0.758333	34.816669	520.000000	1023.000000	1023.000000	2046.000000
4.540000	-0.010182	-6.017782	-2.514860	-2.576199	-1.334264	0.407541	0.000000	-10.000000	-0.716667	33.566669	531.833313	1023.000000	1023.000000	2046.000000
4.560000	-0.008722	-5.154912	-2.177131	-2.360288	-1.047056	0.429564	0.000000	-10.000000	-0.716667	32.750000	543.333313	1023.000000	1023.000000	2046.000000
4.580000	-0.007128	-4.212636	-1.828254	-2.130866	-0.731073	0.477557	0.000000	-10.000000	-0.708333	32.466667	554.500000	1023.000000	1023.000000	2046.000000
4.600000	-0.005402	-3.192837	-1.428751	-1.862873	-0.513742	0.612529	0.000000	-10.000000	-0.708333	32.416668	565.333313	1023.000000	1023.000000	2046.000000
4.620000	-0.003355	-1.982707	-1.019262	-1.495437	-0.266758	0.798750	0.000000	-10.000000	-0.700000	32.483334	576.166687	1023.000000	1023.000000	2046.000000
4.640000	-0.001161	-0.686058	-0.619426	-1.160333	0.001999	1.091702	0.000000	-10.000000	-0.708333	32.400002	587.000000	1023.000000	1023.000000	2046.000000
4.660000	0.001097	0.648055	-0.225829	-0.804042	0.269561	1.408366	0.000000	-10.000000	-0.700000	32.433334	597.833313	1023.000000	1023.000000	2046.000000
4.680000	0.003360	1.985806	0.161577	-0.487215	0.550645	1.760799	0.000000	-10.000000	-0.700000	32.283333	608.666687	1023.000000	1023.000000	2046.000000
4.700000	0.005742	3.393612	0.552213	-0.157345	0.902501	2.096243	0.000000	-10.000000	-0.683333	32.200001	619.333313	1023.000000	1023.000000	2046.000000
4.720000	0.008182	4.835762	0.935508	0.230938	1.274752	2.394563	0.000000	-10.000000	-0.666667	31.816668	630.166687	1023.000000	1023.000000	2046.000000
4.740000	0.010809	6.387825	1.452257	0.623581	1.659666	2.652321	0.000000	-10.000000	-0.650000	31.350000	640.833313	1023.000000	1023.000000	2046.000000
4.760000	0.013864	8.193758	2.118464	1.072020	2.084367	2.918907	0.000000	-10.000000	-0.650000	30.966667	651.333313	1023.000000	1023.000000	2046.000000
4.780000	0.016794	9.925508	2.751780	1.582865	2.474557	3.116308	0.000000	-10.000000	-0.650000	31.283335	661.666687	1023.000000	1023.000000	2046.000000
4.800000	0.018730	11.069538	3.078053	1.902613	2.758095	3.330777	0.000000	-10.000000	-0.650000	31.566668	672.000000	1023.000000	1023.000000	2046.000000
4.820000	0.020123	11.892543	3.341648	2.196186	2.926494	3.428215	0.000000	-10.000000	-0.650000	31.800001	686.000000	1023.000000	1023.000000	2046.000000
4.840000	0.021504	12.708836	3.694908	2.436145	3.088643	3.489140	0.000000	-10.000000	-0.650000	31.600000	696.500000	1023.000000	1023.000000	2046.000000
4.860000	0.023450	13.858921	4.159677	2.775921	3.316080	3.607243	0.000000	-10.000000	-0.633333	31.316668	707.166687	1023.000000	1023.000000	2046.000000
4.880000	0.025246	14.920474	4.239941	2.933982	3.692174	4.054378	0.000000	-10.000000	-0.616667	30.566668	714.166687	1023.000000	1023.000000	2046.000000
4.900000	0.027299	16.133707	4.339436	3.590154	3.905710	4.298408	0.000000	-10.000000	-0.600000	29.850000	724.500000	1023.000000	1023.000000	2046.000000
4.920000	0.028771	17.003410	4.306287	4.172272	4.031595	4.493257	0.000000	-10.000000	-0.591667	29.150000	734.500000	1023.000000	1023.000000	2046.000000
4.940000	0.029337	17.338140	4.248449	4.441312	4.117153	4.531225	0.000000	-10.000000	-0.558333	28.716667	744.500000	1023.000000	1023.000000	2046.000000
4.960000	0.028460	16.819626	4.122910	4.332138	4.051297	4.313282	0.000000	-10.000000	-0.525000	28.150000	754.166687	1023.000000	1023.000000	2046.000000
4.980000	0.026067	15.405892	3.633893	4.045540	3.879800	3.846660	0.000000	-10.000000	-0.508333	27.316668	763.666687	1023.000000	1023.000000	2046.000000
5.000000	0.022990	13.586870	2.987831	3.662334	3.644914	3.291790	0.000000	-10.000000	-0.483333	26.633333	772.833313	1023.000000	1023.000000	2046.000000
5.020000	0.020607	12.178583	2.474979	3.303323	3.450837	2.949444	0.000000	-10.000000	-0.450000	25.466667	782.000000	1023.000000	1023.000000	2046.000000
5.040000	0.019295	11.403464	2.216532	3.059907	3.378050	2.748975	0.000000	-10.000000	-0.400000	24.550001	790.666687	1023.000000	1023.000000	2046.000000
5.060000	0.018843	11.136383	2.073203	2.996675	3.423462	2.643042	0.000000	-10.000000	-0.383333	23.833334	799.000000	1023.000000	1023.000000	2046.000000
5.080000	0.018648	11.020901	1.958034	2.980304	3.479912	2.602652	0.000000	-10.000000	-0.383333	23.716667	807.000000	1023.000000	1023.000000	2046.000000
5.100000	0.018423	10.887775	1.906397	2.988871	3.451963	2.540543	0.000000	-10.000000	-0.391667	23.783335	815.000000	1023.000000	1023.000000	2046.000000
5.120000	0.018487	10.926023	1.851236	3.025651	3.503334	2.545801	0.000000	-10.000000	-0.400000	23.950001	823.000000	1023.000000	1023.000000	2046.000000
5.140000	0.018977	11.215604	1.977367	3.156499	3.498116	2.583622	0.000000	-10.000000	-0.400000	23.850000	831.000000	1023.000000	1023.000000	2046.000000
5.160000	0.019787	11.694122	2.014865	3.338917	3.675240	2.665100	0.000000	-10.000000	-0.391667	23.866667	839.000000	1023.000000	1023.000000	2046.000000
5.180000	0.020691	12.228583	2.114694	3.498069	3.801924	2.813896	0.000000	-10.000000	-0.383333	23.583334	847.000000	1023.000000	1023.000000	2046.000000
5.200000	0.021800	12.883615	2.228193	3.631962	3.997862	3.025599	0.000000	-10.000000	-0.383333	23.716667	855.000000	1023.000000	1023.000000	2046.000000
5.220000	0.022919	13.544924	2.356650	3.750494	4.218434	3.219346	0.000000	-10.000000	-0.400000	23.933334	863.000000	1023.000000	1023.000000	2046.000000
5.240000	0.023975	14.168941	2.475933	3.784844	4.406721	3.501444	0.000000	-10.000000	-0.416667	24.350000	871.000000	1023.000000	1023.000000	2046.000000
5.260000	0.025104	14.836170	2.665385	3.878321	4.558290	3.734174	0.000000	-10.000000	-0.425000	24.683334	879.000000	1023.000000	1023.000000	2046.000000
5.280000	0.026541	15.685520	2.850688	3.946401	4.855633	4.032798	0.000000	-10.000000	-0.425000	24.783335	887.000000	1023.000000	1023.000000	2046.000000
5.300000	0.028143	16.632778	3.067203	3.962553	5.218417	4.384606	0.000000	-10.000000	-0.416667	24.800001	895.166687	1023.000000	1023.000000	2046.000000
5.320000	0.030022	17.743145	3.256803	4.043549	5.687617	4.755176	0.000000	-10.000000	-0.391667	24.400000	903.500000	1023.000000	1023.000000	2046.000000
5.340000	0.031946	18.879827	3.539115	4.039568	6.130814	5.170330	0.000000	-10.000000	-0.383333	23.866667	911.833313	1023.000000	1023.000000	2046.000000
5.360000	0.033542	19.823080	3.764257	4.161846	6.502578	5.394401	0.000000	-10.000000	-0.400000	23.600000	920.000000	1023.000000	1023.000000	2046.000000
5.380000	0.034533	20.408741	3.871950	4.187676	6.794999	5.554115	0.000000	-10.000000	-0.416667	23.916668	927.666687	1023.000000	1023.000000	2046.000000
5.400000	0.035311	20.868803	4.091582	4.206769	6.939912	5.630539	0.000000	-10.000000	-0.425000	24.333334	935.666687	1023.000000	1023.000000	2046.000000
5.420000	0.036213	21.401772	4.426428	4.294759	7.046134	5.634450	0.000000	-10.000000	-0.408333	24.433334	943.666687	1023.000000	1023.000000	2046.000000
5.440000	0.037484	22.153309	4.801079	4.481472	7.216453	5.654307	0.000000	-10.000000	-0.400000	24.083334	952.000000	1023.000000	1023.000000	2046.000000
5.460000	0.039282	23.215641	5.232963	4.773677	7.399742	5.809259	0.000000	-10.000000	-0.375000	23.750000	960.000000	1023.000000	1023.000000	2046.000000
5.480000	0.041211	24.355846	5.625079	5.125757	7.635660	5.969349	0.000000	-10.000000	-0.358333	23.400000	968.000000	1023.000000	1023.000000	2046.000000
5.500000	0.043028	25.429306	5.910148	5.411611	7.880400	6.227148	0.000000	-10.000000	-0.333333	23.033335	975.833313	1023.000000	1023.000000	2046.000000
5.520000	0.045134	26.674328	6.377474	5.699293	8.119686	6.477875	0.000000	-10.000000	-0.300000	22.500000	983.500000	1023.000000	1023.000000	2046.000000
5.540000	0.047808	28.254509	7.069561	6.034855	8.393916	6.756176	0.000000	-10.000000	-0.275000	21.450001	991.000000	1023.000000	1023.000000	2046.000000
5.560000	0.050677	29.950066	7.730208	6.478317	8.722768	7.018772	0.000000	-10.000000	-0.266667	20.500000	998.333313	1023.000000	1023.000000	2046.000000
5.580000	0.053145	31.408915	8.245715	6.923190	8.944114	7.295895	0.000000	-10.000000	-0.266667	19.516668	1005.333313	1023.000000	1023.000000	2046.000000
5.600000	0.055008	32.509987	8.512305	7.280155	9.198435	7.519092	0.000000	-10.000000	-0.241667	18.833334	1012.000000	1023.000000	1023.000000	2046.000000
5.620000	0.056335	33.293762	8.759042	7.562906	9.324804	7.647009	0.000000	-10.000000	-0.200000	17.783335	1018.333313	1023.000000	1023.000000	2046.000000
5.640000	0.057604	34.043835	9.022234	7.824839	9.437150	7.759612	0.000000	-10.000000	-0.141667	15.983334	1024.500000	1023.000000	1023.000000	2046.000000
5.660000	0.058868	34.790737	8.977989	7.887187	9.703192	8.222369	0.000000	-10.000000	-0.100000	13.583334	1030.166626	1023.000000	1023.000000	2046.000000
5.680000	0.059837	35.363888	8.883849	8.450091	9.721080	8.308868	0.000000	-10.000000	-0.066667	11.066667	1035.166626	1023.000000	1023.000000	2046.000000
5.700000	0.060334	35.657310	8.741997	8.859055	9.627464	8.428796	0.000000	-10.000000	-0.041667	8.600000	1039.333374	1023.000000	1023.000000	2046.000000
5.720000	0.060102	35.520325	8.635748	9.020761	9.505008	8.358809	0.000000	-10.000000	-0.016667	6.283333	1042.666626	1023.000000	1023.000000	2046.000000
5.740000	0.058308	34.460209	8.346396	8.796063	9.282541	8.035207	0.000000	-10.000000	0.000000	2.633333	1045.166626	1023.000000	1023.000000	2046.000000
5.760000	0.054831	32.404957	7.636922	8.251668	8.987640	7.528728	0.000000	-10.000000	0.000000	-0.466667	1046.500000	1023.000000	1023.000000	2046.000000
5.780000	0.050490	29.839661	6.819185	7.606459	8.504831	6.909186	0.000000	-10.000000	0.008333	-3.783333	1047.000000	1023.000000	1023.000000	2046.000000
5.800000	0.046595	27.537535	6.075206	7.067358	8.036261	6.358711	0.000000	-10.000000	0.025000	-6.183333	1047.000000	1023.000000	1023.000000	2046.000000
5.820000	0.043810	25.891565	5.614408	6.697927	7.649172	5.930058	0.000000	-10.000000	0.041667	-8.466667	1047.000000	1023.000000	1023.000000	2046.000000
5.840000	0.042055	24.854757	5.269100	6.502543	7.433067	5.650047	0.000000	-10.000000	0.050000	-9.616667	1047.000000	1023.000000	1023.000000	2046.000000
5.860000	0.040579	23.982018	4.985618	6.342436	7.210021	5.443942	0.000000	-10.000000	0.050000	-9.650001	1047.000000	1023.000000	1023.000000	2046.000000
5.880000	0.039161	23.144426	4.698876	6.216040	7.015799	5.213711	0.000000	-10.000000	0.050000	-9.450000	1047.000000	1023.000000	1023.000000	2046.000000
5.900000	0.037985	22.449335	4.491067	6.052314	6.802079	5.103875	0.000000	-10.000000	0.058333	-9.616667	1043.666626	1023.000000	1023.000000	2046.000000
5.920000	0.036862	21.785221	4.331094	5.908752	6.582916	4.962460	0.000000	-10.000000	0.100000	-11.350000	1034.666626	1023.000000	1023.000000	2046.000000
5.940000	0.035902	21.217934	4.170857	5.779614	6.388237	4.879226	0.000000	-10.000000	0.141667	-12.983334	1025.666626	1023.000000	1023.000000	2046.000000
5.960000	0.034802	20.567804	3.955713	5.686595	6.195712	4.729786	0.000000	-10.000000	0.200000	-15.450000	1018.500000	1023.000000	1023.000000	2046.000000
5.980000	0.033857	20.009445	3.791165	5.561149	6.017161	4.639970	0.000000	-10.000000	0.258333	-17.233334	1015.000000	1023.000000	1023.000000	2046.000000
6.000000	0.033072	19.545406	3.661168	5.407675	5.876819	4.599744	0.000000	-10.000000	0.316667	-19.583334	1009.333313	1023.000000	1023.000000	2046.000000
6.020000	0.032436	19.169502	3.491393	5.219294	5.844193	4.614622	0.000000	-10.000000	0.366667	-21.533335	1002.833313	1023.000000	1023.000000	2046.000000
6.040000	0.031604	18.677994	3.298055	4.908649	5.778809	4.692480	0.000000	-10.000000	0.416667	-23.433334	995.666687	1023.000000	1023.000000	2046.000000
6.060000	0.030835	18.223642	3.153253	4.684019	5.719032	4.667337	0.000000	-10.000000	0.500000	-25.283335	987.833313	1023.000000	1023.000000	2046.000000
6.080000	0.030173	17.832157	3.006534	4.370605	5.714740	4.740279	0.000000	-10.000000	0.583333	-26.950001	979.333313	1023.000000	1023.000000	2046.000000
6.100000	0.029591	17.488373	2.873776	4.019734	5.693053	4.901810	0.000000	-10.000000	0.650000	-28.600000	970.500000	1023.000000	1023.000000	2046.000000
6.120000	0.028834	17.040979	2.705653	3.687313	5.704667	4.943347	0.000000	-10.000000	0.700000	-30.200001	961.000000	1023.000000	1023.000000	2046.000000
6.140000	0.027972	16.531605	2.548070	3.388368	5.638710	4.956456	0.000000	-10.000000	0.750000	-31.200001	951.000000	1023.000000	1023.000000	2046.000000
6.160000	0.026836	15.860265	2.373826	3.112338	5.506457	4.867644	0.000000	-10.000000	0.783333	-31.683334	940.500000	1023.000000	1023.000000	2046.000000
6.180000	0.025579	15.117002	2.215505	2.859837	5.352996	4.688663	0.000000	-10.000000	0.800000	-31.783335	930.000000	1023.000000	1023.000000	2046.000000
6.200000	0.024304	14.363420	2.086100	2.605194	5.203343	4.468784	0.000000	-10.000000	0.800000	-32.250000	919.333313	1023.000000	1023.000000	2046.000000
6.220000	0.023448	13.857903	2.025459	2.429864	5.099294	4.303285	0.000000	-10.000000	0.800000	-32.583336	908.500000	1023.000000	1023.000000	2046.000000
6.240000	0.022745	13.442055	2.068264	2.349404	4.888042	4.136344	0.000000	-10.000000	0.816667	-33.000000	897.500000	1023.000000	1023.000000	2046.000000
6.260000	0.022479	13.285045	2.147332	2.383433	4.770729	3.983551	0.000000	-10.000000	0.841667	-33.383335	886.500000	1023.000000	1023.000000	2046.000000
6.280000	0.022841	13.499265	2.499612	2.463661	4.681862	3.854130	0.000000	-10.000000	0.875000	-34.100002	875.333313	1023.000000	1023.000000	2046.000000
6.300000	0.023674	13.991609	2.914240	2.562639	4.656018	3.858713	0.000000	-10.000000	0.891667	-34.583336	864.000000	1023.000000	1023.000000	2046.000000
6.320000	0.024588	14.531355	3.268296	2.739700	4.613443	3.909917	0.000000	-10.000000	0.908333	-34.816666	852.500000	1023.000000	1023.000000	2046.000000
6.340000	0.025262	14.929746	3.509170	2.895345	4.560619	3.964613	0.000000	-10.000000	0.916667	-34.716667	841.000000	1023.000000	1023.000000	2046.000000
6.360000	0.025423	15.024813	3.535097	3.024866	4.512101	3.952749	0.000000	-10.000000	0.933333	-34.799999	829.500000	1023.000000	1023.000000	2046.000000
6.380000	0.024985	14.765849	3.461246	3.028706	4.356549	3.919348	0.000000	-10.000000	0.941667	-35.016666	817.833313	1023.000000	1023.000000	2046.000000
6.400000	0.024304	14.363469	3.169128	2.962358	4.258161	3.973823	0.000000	-10.000000	0.950000	-35.150002	806.000000	1023.000000	1023.000000	2046.000000
6.420000	0.023185	13.702106	2.748044	2.864768	4.017194	4.072099	0.000000	-10.000000	0.983333	-35.700001	794.333313	1023.000000	1023.000000	2046.000000
6.440000	0.022128	13.077600	2.258884	3.051826	3.727127	4.039763	0.000000	-10.000000	1.025000	-36.250000	782.333313	1023.000000	1023.000000	2046.000000
6.460000	0.020307	12.001706	1.766540	3.059121	3.341556	3.834488	0.000000	-10.000000	1.075000	-37.183334	770.333313	1023.000000	1023.000000	2046.000000
6.480000	0.017761	10.497027	1.441462	2.877454	2.881532	3.296580	0.000000	-10.000000	1.108333	-37.883335	757.833313	1023.000000	1023.000000	2046.000000
6.500000	0.014616	8.638015	1.080621	2.515343	2.328999	2.713052	0.000000	-10.000000	1.141667	-38.700001	745.333313	1023.000000	1023.000000	2046.000000
6.520000	0.010664	6.302585	0.400716	1.948382	1.860785	2.092702	0.000000	-10.000000	1.175000	-39.216667	732.500000	1023.000000	1023.000000	2046.000000
6.540000	0.006271	3.706280	-0.428221	1.344109	1.304073	1.486319	0.000000	-10.000000	1.183333	-39.450001	719.333313	1023.000000	1023.000000	2046.000000
6.560000	0.002094	1.237724	-1.216411	0.763787	0.779010	0.911337	0.000000	-10.000000	1.175000	-39.333332	706.166687	1023.000000	1023.000000	2046.000000
6.580000	-0.001275	-0.753380	-1.790268	0.284371	0.314823	0.437694	0.000000	-10.000000	1.141667	-39.266666	693.000000	1023.000000	1023.000000	2046.000000
6.600000	-0.004185	-2.473295	-2.284905	-0.017586	-0.113244	-0.057560	0.000000	-10.000000	1.125000	-38.883335	680.000000	1023.000000	1023.000000	2046.000000
6.620000	-0.006738	-3.982447	-2.794118	-0.297233	-0.487043	-0.404053	0.000000	-10.000000	1.141667	-38.883335	667.000000	1023.000000	1023.000000	2046.000000
6.640000	-0.009146	-5.405242	-3.318806	-0.531692	-0.841608	-0.713136	0.000000	-10.000000	1.158333	-38.950001	654.000000	1023.000000	1023.000000	2046.000000
6.660000	-0.011285	-6.669721	-3.781258	-0.804308	-1.169852	-0.914302	0.000000	-10.000000	1.175000	-39.299999	641.000000	1023.000000	1023.000000	2046.000000
6.680000	-0.013264	-7.839170	-4.193831	-1.081641	-1.456425	-1.107274	0.000000	-10.000000	1.183333	-39.666668	627.833313	1023.000000	1023.000000	2046.000000
6.700000	-0.015103	-8.925626	-4.517033	-1.371530	-1.754811	-1.282252	0.000000	-10.000000	1.200000	-39.916668	614.666687	1023.000000	1023.000000	2046.000000
6.720000	-0.016683	-9.859776	-4.787379	-1.655881	-1.974604	-1.441912	0.000000	-10.000000	1.208333	-40.150002	601.333313	1023.000000	1023.000000	2046.000000
6.740000	-0.018113	-10.704867	-5.028859	-1.900657	-2.163011	-1.612342	0.000000	-10.000000	1.200000	-39.916668	583.500000	1023.000000	1023.000000	2046.000000
6.760000	-0.019417	-11.475543	-5.202397	-2.220865	-2.316941	-1.735340	0.000000	-10.000000	1.200000	-39.616669	570.000000	1023.000000	1023.000000	2046.000000
6.780000	-0.020643	-12.200132	-5.357128	-2.728344	-2.441897	-1.672763	0.000000	-10.000000	1.200000	-39.216667	556.666687	1023.000000	1023.000000	2046.000000
6.800000	-0.021759	-12.859309	-5.552527	-3.146245	-2.498240	-1.662297	0.000000	-10.000000	1.200000	-39.133335	548.000000	1023.000000	1023.000000	2046.000000
6.820000	-0.022595	-13.353436	-5.640227	-3.519057	-2.549221	-1.644931	0.000000	-10.000000	1.191667	-39.200001	535.000000	1023.000000	1023.000000	2046.000000
6.840000	-0.023350	-13.799826	-5.732690	-3.863402	-2.614344	-1.589390	0.000000	-10.000000	1.175000	-39.283333	521.833313	1023.000000	1023.000000	2046.000000
6.860000	-0.024330	-14.379010	-5.897495	-4.181704	-2.723421	-1.576391	0.000000	-10.000000	1.175000	-39.516666	508.666656	1023.000000	1023.000000	2046.000000
6.880000	-0.025549	-15.099222	-6.147104	-4.472226	-2.806522	-1.673370	0.000000	-10.000000	1.183333	-39.533333	495.500000	1023.000000	1023.000000	2046.000000
6.900000	-0.026830	-15.856309	-6.341822	-4.743525	-2.946101	-1.824862	0.000000	-10.000000	1.200000	-39.766666	482.333344	1023.000000	1023.000000	2046.000000
6.920000	-0.028095	-16.603973	-6.503204	-4.962742	-3.137310	-2.000716	0.000000	-10.000000	1.200000	-39.783337	469.000000	1023.000000	1023.000000	2046.000000
6.940000	-0.029364	-17.354298	-6.602176	-5.115777	-3.359463	-2.276882	0.000000	-10.000000	1.191667	-39.916668	455.666656	1023.000000	1023.000000	2046.000000
6.960000	-0.030605	-18.087671	-6.661729	-5.335378	-3.570467	-2.520098	0.000000	-10.000000	1.200000	-40.066669	442.333344	1023.000000	1023.000000	2046.000000
6.980000	-0.031624	-18.689548	-6.644952	-5.423592	-3.842433	-2.778571	0.000000	-10.000000	1.200000	-40.183334	429.000000	1023.000000	1023.000000	2046.000000
7.000000	-0.032421	-19.160597	-6.656800	-5.445525	-4.077811	-2.980461	0.000000	-10.000000	1.208333	-39.983334	415.666656	1023.000000	1023.000000	2046.000000
7.020000	-0.033054	-19.534819	-6.696611	-5.398799	-4.258953	-3.180454	0.000000	-10.000000	1.183333	-39.633335	402.333344	1023.000000	1023.000000	2046.000000
7.040000	-0.033565	-19.836832	-6.683702	-5.401558	-4.463946	-3.287625	0.000000	-10.000000	1.183333	-39.200001	389.166656	1023.000000	1023.000000	2046.000000
7.060000	-0.033988	-20.086880	-6.586455	-5.414161	-4.655960	-3.430304	0.000000	-10.000000	1.150000	-39.033333	376.000000	1023.000000	1023.000000	2046.000000
7.080000	-0.033976	-20.079792	-6.289041	-5.400483	-4.828272	-3.561997	0.000000	-10.000000	1.150000	-38.916668	363.000000	1023.000000	1023.000000	2046.000000
7.100000	-0.033288	-19.673162	-5.871276	-5.382551	-4.891020	-3.528317	0.000000	-10.000000	1.108333	-38.533333	350.000000	1023.000000	1023.000000	2046.000000
7.120000	-0.032311	-19.095579	-5.491410	-5.142055	-4.905391	-3.556723	0.000000	-10.000000	1.091667	-38.033333	337.166656	1023.000000	1023.000000	2046.000000
7.140000	-0.031832	-18.812740	-5.278506	-5.001974	-5.021192	-3.511068	0.000000	-10.000000	1.050000	-37.283333	324.500000	1023.000000	1023.000000	2046.000000
7.160000	-0.032125	-18.985985	-5.332222	-4.910306	-5.143473	-3.599985	0.000000	-10.000000	1.041667	-36.866669	312.166656	1023.000000	1023.000000	2046.000000
7.180000	-0.033175	-19.606411	-5.563762	-4.927977	-5.320682	-3.793990	0.000000	-10.000000	1.008333	-36.333332	300.000000	1023.000000	1023.000000	2046.000000
7.200000	-0.033996	-20.091387	-5.798809	-5.055225	-5.436371	-3.800981	0.000000	-10.000000	0.991667	-36.000000	288.000000	1023.000000	1023.000000	2046.000000
7.220000	-0.034724	-20.522160	-6.060709	-5.065052	-5.588106	-3.808291	0.000000	-10.000000	0.958333	-35.883335	276.000000	1023.000000	1023.000000	2046.000000
7.240000	-0.034790	-20.561127	-6.393603	-4.591414	-5.754419	-3.821690	0.000000	-10.000000	0.958333	-35.900002	264.000000	1023.000000	1023.000000	2046.000000
7.260000	-0.035390	-20.915464	-6.773560	-4.248880	-6.089155	-3.803869	0.000000	-10.000000	0.950000	-35.866669	252.000000	1023.000000	1023.000000	2046.000000
7.280000	-0.037365	-22.082670	-7.103235	-4.288480	-6.626672	-4.064282	0.000000	-10.000000	0.941667	-35.766670	240.000000	1023.000000	1023.000000	2046.000000
7.300000	-0.040413	-23.884232	-7.431133	-4.620509	-7.157434	-4.675154	0.000000	-10.000000	0.933333	-35.483334	228.000000	1023.000000	1023.000000	2046.000000
7.320000	-0.043855	-25.918175	-7.889357	-5.103749	-7.599412	-5.325657	0.000000	-10.000000	0.908333	-35.033333	216.000000	1023.000000	1023.000000	2046.000000
7.340000	-0.047392	-28.008896	-8.577026	-5.523795	-8.015708	-5.892365	0.000000	-10.000000	0.866667	-33.933334	204.333328	1023.000000	1023.000000	2046.000000
7.360000	-0.050835	-30.043562	-9.293265	-5.914955	-8.478096	-6.357245	0.000000	-10.000000	0.800000	-32.866669	193.000000	1023.000000	1023.000000	2046.000000
7.380000	-0.053869	-31.836637	-9.935775	-6.268675	-8.876011	-6.756176	0.000000	-10.000000	0.758333	-31.700001	182.166672	1023.000000	1023.000000	2046.000000
7.400000	-0.056522	-33.404541	-10.473419	-6.566909	-9.243575	-7.120636	0.000000	-10.000000	0.725000	-30.833334	171.500000	1023.000000	1023.000000	2046.000000
7.420000	-0.058818	-34.761280	-10.989884	-6.815416	-9.557381	-7.398599	0.000000	-10.000000	0.725000	-30.566668	161.000000	1023.000000	1023.000000	2046.000000
7.440000	-0.060834	-35.952915	-11.476879	-7.010735	-9.856411	-7.608891	0.000000	-10.000000	0.708333	-30.566668	150.666672	1023.000000	1023.000000	2046.000000
7.460000	-0.062543	-36.962845	-11.893863	-7.218029	-10.120287	-7.730667	0.000000	-10.000000	0.725000	-30.883333	140.500000	1023.000000	1023.000000	2046.000000
7.480000	-0.064077	-37.869331	-12.209923	-7.454425	-10.360781	-7.844203	0.000000	-10.000000	0.700000	-30.566668	130.333328	1023.000000	1023.000000	2046.000000
7.500000	-0.065452	-38.682301	-12.484337	-7.727058	-10.515024	-7.955881	0.000000	-10.000000	0.683333	-30.133333	120.166664	1023.000000	1023.000000	2046.000000
7.520000	-0.066545	-39.327934	-12.614960	-7.996875	-10.714772	-8.001328	0.000000	-10.000000	0.616667	-29.333334	110.166664	1023.000000	1023.000000	2046.000000
7.540000	-0.067344	-39.800339	-12.713602	-8.218246	-10.811025	-8.057467	0.000000	-10.000000	0.591667	-28.400000	100.333336	1023.000000	1023.000000	2046.000000
7.560000	-0.068159	-40.281849	-12.722066	-8.614429	-10.912524	-8.032831	0.000000	-10.000000	0.558333	-27.533333	90.833336	1023.000000	1023.000000	2046.000000
7.580000	-0.068644	-40.568565	-12.671365	-8.992060	-10.939542	-7.965600	0.000000	-10.000000	0.541667	-26.950001	81.500000	1023.000000	1023.000000	2046.000000
7.600000	-0.068833	-40.680161	-12.599643	-9.233921	-10.934162	-7.912436	0.000000	-10.000000	0.508333	-26.433334	72.666664	1023.000000	1023.000000	2046.000000
7.620000	-0.068749	-40.630852	-12.458655	-9.405295	-10.926805	-7.840096	0.000000	-10.000000	0.458333	-25.466667	63.833332	1023.000000	1023.000000	2046.000000
7.640000	-0.068592	-40.537674	-12.331902	-9.517390	-10.885487	-7.802896	0.000000	-10.000000	0.408333	-24.183334	55.333332	1023.000000	1023.000000	2046.000000
7.660000	-0.068954	-40.751896	-12.371617	-9.766338	-10.914384	-7.699554	0.000000	-10.000000	0.366667	-22.916666	47.166668	1023.000000	1023.000000	2046.000000
7.680000	-0.069713	-41.200520	-12.555156	-10.010422	-10.897696	-7.737246	0.000000	-10.000000	0.350000	-22.200001	39.500000	1023.000000	1023.000000	2046.000000
7.700000	-0.070498	-41.664059	-12.673968	-10.253835	-10.941788	-7.794470	0.000000	-10.000000	0.341667	-21.733334	32.166668	1023.000000	1023.000000	2046.000000
7.720000	-0.071079	-42.007393	-12.721860	-10.309298	-11.019119	-7.957116	0.000000	-10.000000	0.333333	-21.466667	24.833334	1023.000000	1023.000000	2046.000000
7.740000	-0.071516	-42.265923	-12.659731	-10.349339	-11.124309	-8.132545	0.000000	-10.000000	0.325000	-21.116667	17.666666	1023.000000	1023.000000	2046.000000
7.760000	-0.072077	-42.597660	-12.590984	-10.459417	-11.274441	-8.272818	0.000000	-10.000000	0.316667	-20.533333	10.500000	1023.000000	1023.000000	2046.000000
7.780000	-0.072522	-42.860287	-12.504591	-10.541011	-11.400560	-8.414125	0.000000	-10.000000	0.308333	-20.000000	4.000000	1023.000000	1023.000000	2046.000000
7.800000	-0.072692	-42.961185	-12.397278	-10.504390	-11.538870	-8.520647	0.000000	-10.000000	0.283333	-19.366667	-2.333333	1023.000000	1023.000000	2046.000000
7.820000	-0.072729	-42.982887	-12.266544	-10.438853	-11.680204	-8.597286	0.000000	-10.000000	0.266667	-18.700001	-8.333333	1023.000000	1023.000000	2046.000000
7.840000	-0.072545	-42.874340	-12.175813	-10.374614	-11.717433	-8.606481	0.000000	-10.000000	0.233333	-17.966667	-14.500000	1023.000000	1023.000000	2046.000000
7.860000	-0.072349	-42.758350	-12.072093	-10.305591	-11.796414	-8.584253	0.000000	-10.000000	0.216667	-17.200001	-20.500000	1023.000000	1023.000000	2046.000000
7.880000	-0.072136	-42.632221	-11.965272	-10.268056	-11.832264	-8.566631	0.000000	-10.000000	0.200000	-16.716667	-26.333334	1023.000000	1023.000000	2046.000000
7.900000	-0.071945	-42.519417	-11.850278	-10.262390	-11.896283	-8.510464	0.000000	-10.000000	0.200000	-16.133335	-32.000000	1023.000000	1023.000000	2046.000000
7.920000	-0.071747	-42.402393	-11.778654	-10.274814	-11.892282	-8.456645	0.000000	-10.000000	0.183333	-15.583334	-37.333332	1023.000000	1023.000000	2046.000000
7.940000	-0.071526	-42.272053	-11.739940	-10.232864	-11.861485	-8.437765	0.000000	-10.000000	0.166667	-14.850000	-42.500000	1023.000000	1023.000000	2046.000000
7.960000	-0.071344	-42.164127	-11.673800	-10.200688	-11.858161	-8.431478	0.000000	-10.000000	0.133333	-14.083334	-47.333332	1023.000000	1023.000000	2046.000000
7.980000	-0.071173	-42.063358	-11.596562	-10.160934	-11.895800	-8.410063	0.000000	-10.000000	0.125000	-13.266666	-52.166668	1023.000000	1023.000000	2046.000000
8.000000	-0.070961	-41.937733	-11.561520	-10.126518	-11.892859	-8.356835	0.000000	-10.000000	0.091667	-12.733334	-56.666668	1023.000000	1023.000000	2046.000000
8.020000	-0.070792	-41.838116	-11.489566	-10.057235	-11.925957	-8.365359	0.000000	-10.000000	0.083333	-12.150000	-61.000000	1023.000000	1023.000000	2046.000000
8.040000	-0.070445	-41.632755	-11.450665	-9.997749	-11.875149	-8.309193	0.000000	-10.000000	0.066667	-11.600000	-65.000000	1023.000000	1023.000000	2046.000000
8.060000	-0.070179	-41.476017	-11.339076	-9.922708	-11.914060	-8.300174	0.000000	-10.000000	0.066667	-10.800000	-68.833336	1023.000000	1023.000000	2046.000000
8.080000	-0.069949	-41.340122	-11.311171	-9.854777	-11.907307	-8.266868	0.000000	-10.000000	0.058333	-10.133333	-72.500000	1023.000000	1023.000000	2046.000000
8.100000	-0.069597	-41.131847	-11.237744	-9.772884	-11.890168	-8.231052	0.000000	-10.000000	0.050000	-9.550000	-75.833336	1023.000000	1023.000000	2046.000000
8.120000	-0.069371	-40.998112	-11.149032	-9.683670	-11.922847	-8.242564	0.000000	-10.000000	0.050000	-8.950000	-79.000000	1023.000000	1023.000000	2046.000000
8.140000	-0.069112	-40.845470	-11.076985	-9.582513	-11.929307	-8.256665	0.000000	-10.000000	0.050000	-8.300000	-82.000000	1023.000000	1023.000000	2046.000000
8.160000	-0.068774	-40.645683	-11.017573	-9.529829	-11.897427	-8.200855	0.000000	-10.000000	0.041667	-7.650000	-84.833336	1023.000000	1023.000000	2046.000000
8.180000	-0.068553	-40.514530	-10.942204	-9.467918	-11.897342	-8.207067	0.000000	-10.000000	0.025000	-6.950000	-87.333336	1023.000000	1023.000000	2046.000000
8.200000	-0.068219	-40.317459	-10.851510	-9.425502	-11.881332	-8.159114	0.000000	-10.000000	0.025000	-6.233334	-89.500000	1023.000000	1023.000000	2046.000000
8.220000	-0.067860	-40.105137	-10.787973	-9.349802	-11.835474	-8.131889	0.000000	-10.000000	0.025000	-5.466667	-91.500000	1023.000000	1023.000000	2046.000000
8.240000	-0.067500	-39.892292	-10.661277	-9.302724	-11.842970	-8.085322	0.000000	-10.000000	0.025000	-4.766667	-93.500000	1023.000000	1023.000000	2046.000000
8.260000	-0.067124	-39.670368	-10.587507	-9.260585	-11.777551	-8.044725	0.000000	-10.000000	0.008333	-4.283333	-95.166664	1023.000000	1023.000000	2046.000000
8.280000	-0.066801	-39.479565	-10.483529	-9.234061	-11.774607	-7.987366	0.000000	-10.000000	0.008333	-3.800000	-96.666664	1023.000000	1023.000000	2046.000000
8.300000	-0.066422	-39.255207	-10.449462	-9.173532	-11.704107	-7.928105	0.000000	-10.000000	0.008333	-3.333333	-97.833336	1023.000000	1023.000000	2046.000000
8.320000	-0.066044	-39.032162	-10.378672	-9.145435	-11.659441	-7.848613	0.000000	-10.000000	0.008333	-2.783333	-99.000000	1023.000000	1023.000000	2046.000000
8.340000	-0.065828	-38.904350	-10.343155	-9.108742	-11.634890	-7.817564	0.000000	-10.000000	0.000000	-2.366667	-100.000000	1023.000000	1023.000000	2046.000000
8.360000	-0.065519	-38.721889	-10.265779	-9.055977	-11.632560	-7.767575	0.000000	-10.000000	0.000000	-1.950000	-100.666664	1023.000000	1023.000000	2046.000000
8.380000	-0.065273	-38.576286	-10.208255	-8.979536	-11.627774	-7.760721	0.000000	-10.000000	0.000000	-1.183333	-101.000000	1023.000000	1023.000000	2046.000000
8.400000	-0.065045	-38.441525	-10.182149	-8.923631	-11.596062	-7.739683	0.000000	-10.000000	-0.008333	0.183333	-101.000000	1023.000000	1023.000000	2046.000000
8.420000	-0.064745	-38.264164	-10.122991	-8.858945	-11.568105	-7.714122	0.000000	-10.000000	-0.008333	1.400000	-101.000000	1023.000000	1023.000000	2046.000000
8.440000	-0.064481	-38.108467	-10.038625	-8.830896	-11.574716	-7.664228	0.000000	-10.000000	-0.016667	2.150000	-101.000000	1023.000000	1023.000000	2046.000000
8.460000	-0.064193	-37.938255	-10.003410	-8.773302	-11.525210	-7.636335	0.000000	-10.000000	-0.008333	2.116667	-101.000000	1023.000000	1023.000000	2046.000000
8.480000	-0.064170	-37.924278	-9.905836	-8.748926	-11.634776	-7.634740	0.000000	-10.000000	-0.008333	1.983333	-101.000000	1023.000000	1023.000000	2046.000000
8.500000	-0.064676	-38.223492	-9.894725	-8.758420	-11.788174	-7.782174	0.000000	-10.000000	0.000000	1.983333	-101.000000	1023.000000	1023.000000	2046.000000
8.520000	-0.065780	-38.875706	-9.954178	-8.882812	-11.991680	-8.047037	0.000000	-10.000000	-0.008333	2.316667	-101.000000	1023.000000	1023.000000	2046.000000
8.540000	-0.067199	-39.714802	-10.047269	-9.035142	-12.286894	-8.345497	0.000000	-10.000000	-0.008333	2.783333	-101.000000	1023.000000	1023.000000	2046.000000
8.560000	-0.068431	-40.442974	-10.181740	-9.155170	-12.437895	-8.668168	0.000000	-10.000000	-0.016667	3.266667	-101.000000	1023.000000	1023.000000	2046.000000
8.580000	-0.069188	-40.889988	-10.316452	-9.158422	-12.447523	-8.967591	0.000000	-10.000000	-0.016667	3.650000	-101.000000	1023.000000	1023.000000	2046.000000
8.600000	-0.070108	-41.433662	-10.405341	-9.251949	-12.657306	-9.119065	0.000000	-10.000000	-0.016667	3.733333	-101.000000	1023.000000	1023.000000	2046.000000
8.620000	-0.069410	-41.021156	-10.465337	-8.864367	-12.575457	-9.115994	0.000000	-10.000000	-0.016667	3.683333	-101.000000	1023.000000	1023.000000	2046.000000
8.640000	-0.068242	-40.330872	-10.531278	-8.460078	-12.407132	-8.932384	0.000000	-10.000000	-0.016667	3.783333	-101.000000	1023.000000	1023.000000	2046.000000
8.660000	-0.067065	-39.635433	-10.625328	-8.006455	-12.239258	-8.764390	0.000000	-10.000000	-0.025000	4.150000	-101.000000	1023.000000	1023.000000	2046.000000
8.680000	-0.067141	-39.680492	-10.802442	-7.750734	-12.275070	-8.852247	0.000000	-10.000000	-0.050000	5.183333	-101.000000	1023.000000	1023.000000	2046.000000
8.700000	-0.068525	-40.498104	-11.234478	-7.828603	-12.426272	-9.008753	0.000000	-10.000000	-0.075000	7.233334	-101.000000	1023.000000	1023.000000	2046.000000
8.720000	-0.070999	-41.960224	-11.967199	-8.234264	-12.529264	-9.229495	0.000000	-10.000000	-0.116667	10.083334	-101.000000	1023.000000	1023.000000	2046.000000
8.740000	-0.073986	-43.725445	-12.656683	-8.705616	-12.729542	-9.633602	0.000000	-10.000000	-0.150000	12.650001	-101.000000	1023.000000	1023.000000	2046.000000
8.760000	-0.076375	-45.137619	-13.140366	-9.132136	-12.908673	-9.956446	0.000000	-10.000000	-0.175000	14.250000	-59.333332	1023.000000	1023.000000	2046.000000
8.780000	-0.077867	-46.019665	-13.519797	-9.315312	-12.975116	-10.209439	0.000000	-10.000000	-0.158333	14.800000	-16.333334	1023.000000	1023.000000	2046.000000
8.800000	-0.078755	-46.544434	-13.821259	-9.405111	-13.037253	-10.280807	0.000000	-10.000000	-0.141667	14.700000	28.333334	1023.000000	1023.000000	2046.000000
8.820000	-0.079382	-46.914688	-14.183544	-9.382905	-13.061739	-10.286499	0.000000	-10.000000	-0.133333	14.250000	33.000000	1023.000000	1023.000000	2046.000000
8.840000	-0.079815	-47.170376	-14.355162	-9.404369	-13.146697	-10.264148	0.000000	-10.000000	-0.150000	13.783334	37.833332	1023.000000	1023.000000	2046.000000
8.860000	-0.079922	-47.234020	-14.420774	-9.482082	-13.212398	-10.118766	0.000000	-10.000000	-0.150000	13.600000	42.500000	1023.000000	1023.000000	2046.000000
8.880000	-0.079817	-47.171711	-14.397975	-9.583565	-13.252828	-9.937343	0.000000	-10.000000	-0.150000	13.600000	47.000000	1023.000000	1023.000000	2046.000000
8.900000	-0.079573	-47.027721	-14.341505	-9.653806	-13.248045	-9.784365	0.000000	-10.000000	-0.150000	13.833333	51.500000	1023.000000	1023.000000	2046.000000
8.920000	-0.078944	-46.655899	-14.249229	-9.670840	-13.135126	-9.600702	0.000000	-10.000000	-0.158333	14.216667	56.166668	1023.000000	1023.000000	2046.000000
8.940000	-0.077995	-46.094933	-14.009573	-9.703204	-12.989196	-9.392961	0.000000	-10.000000	-0.183333	14.866667	60.833332	1023.000000	1023.000000	2046.000000
8.960000	-0.077003	-45.508560	-13.796540	-9.827342	-12.779747	-9.104931	0.000000	-10.000000	-0.183333	15.800000	65.666664	1023.000000	1023.000000	2046.000000
8.980000	-0.075814	-44.806324	-13.503827	-9.921098	-12.578732	-8.802666	0.000000	-10.000000	-0.208333	16.283333	70.833336	1023.000000	1023.000000	2046.000000
9.000000	-0.074495	-44.026623	-13.222443	-10.006431	-12.296037	-8.501714	0.000000	-10.000000	-0.216667	16.600000	76.166664	1023.000000	1023.000000	2046.000000
9.020000	-0.072955	-43.116516	-12.902981	-10.059800	-11.981851	-8.171885	0.000000	-10.000000	-0.241667	17.050001	81.833336	1023.000000	1023.000000	2046.000000
9.040000	-0.071564	-42.294571	-12.667220	-10.118472	-11.665389	-7.843489	0.000000	-10.000000	-0.241667	17.950001	87.500000	1023.000000	1023.000000	2046.000000
9.060000	-0.070422	-41.619381	-12.493309	-10.222011	-11.363312	-7.540748	0.000000	-10.000000	-0.241667	18.733334	93.500000	1023.000000	1023.000000	2046.000000
9.080000	-0.069523	-41.088184	-12.342104	-10.316825	-11.105106	-7.324148	0.000000	-10.000000	-0.266667	19.100000	99.500000	1023.000000	1023.000000	2046.000000
9.100000	-0.068602	-40.543720	-12.133031	-10.319991	-10.911693	-7.179004	0.000000	-10.000000	-0.283333	19.466667	105.666664	1023.000000	1023.000000	2046.000000
9.120000	-0.067579	-39.938992	-11.898373	-10.231717	-10.725062	-7.083841	0.000000	-10.000000	-0.300000	19.983334	112.000000	1023.000000	1023.000000	2046.000000
9.140000	-0.066515	-39.310425	-11.640693	-10.145454	-10.541569	-6.982710	0.000000	-10.000000	-0.308333	20.366667	118.666664	1023.000000	1023.000000	2046.000000
9.160000	-0.065384	-38.641987	-11.223794	-10.045818	-10.450755	-6.921619	0.000000	-10.000000	-0.333333	21.116667	125.333336	1023.000000	1023.000000	2046.000000
9.180000	-0.064042	-37.848923	-10.843396	-9.862766	-10.309759	-6.832999	0.000000	-10.000000	-0.366667	21.733334	132.166672	1023.000000	1023.000000	2046.000000
9.200000	-0.062560	-36.972988	-10.479034	-9.621737	-10.153241	-6.718976	0.000000	-10.000000	-0.383333	22.833334	139.333328	1023.000000	1023.000000	2046.000000
9.220000	-0.060854	-35.964622	-10.152754	-9.334660	-9.952416	-6.524794	0.000000	-10.000000	-0.400000	23.500000	147.000000	1023.000000	1023.000000	2046.000000
9.240000	-0.059010	-34.874699	-9.756100	-9.065499	-9.770961	-6.282141	0.000000	-10.000000	-0.425000	24.266666	155.000000	1023.000000	1023.000000	2046.000000
9.260000	-0.057046	-33.714420	-9.368747	-8.777357	-9.530126	-6.038192	0.000000	-10.000000	-0.475000	25.200001	163.000000	1023.000000	1023.000000	2046.000000
9.280000	-0.055000	-32.504887	-8.967998	-8.585067	-9.276930	-5.674892	0.000000	-10.000000	-0.525000	26.183334	171.166672	1023.000000	1023.000000	2046.000000
9.300000	-0.053066	-31.361969	-8.602565	-8.314908	-9.011190	-5.433307	0.000000	-10.000000	-0.550000	27.266666	179.666672	1023.000000	1023.000000	2046.000000
9.320000	-0.051087	-30.192163	-8.228189	-8.043274	-8.768853	-5.151846	0.000000	-10.000000	-0.583333	27.833334	188.500000	1023.000000	1023.000000	2046.000000
9.340000	-0.048941	-28.923874	-7.848306	-7.769620	-8.506418	-4.799529	0.000000	-10.000000	-0.600000	28.600000	197.666672	1023.000000	1023.000000	2046.000000
9.360000	-0.046698	-27.598469	-7.461765	-7.470197	-8.183900	-4.482606	0.000000	-10.000000	-0.633333	29.200001	207.000000	1023.000000	1023.000000	2046.000000
9.380000	-0.044545	-26.325888	-7.081991	-7.160618	-7.908380	-4.174900	0.000000	-10.000000	-0.650000	29.800001	216.666672	1023.000000	1023.000000	2046.000000
9.400000	-0.042493	-25.113388	-6.733022	-6.865257	-7.642600	-3.872509	0.000000	-10.000000	-0.666667	30.283335	226.500000	1023.000000	1023.000000	2046.000000
9.420000	-0.040382	-23.865679	-6.342913	-6.567313	-7.371026	-3.584428	0.000000	-10.000000	-0.691667	30.766666	236.500000	1023.000000	1023.000000	2046.000000
9.440000	-0.038200	-22.576445	-6.014046	-6.214076	-7.037079	-3.311244	0.000000	-10.000000	-0.700000	31.416666	246.666672	1023.000000	1023.000000	2046.000000
9.460000	-0.036099	-21.334578	-5.665749	-5.893596	-6.735509	-3.039723	0.000000	-10.000000	-0.725000	31.816666	257.000000	1023.000000	1023.000000	2046.000000
9.480000	-0.033876	-20.020952	-5.275212	-5.592348	-6.453235	-2.700159	0.000000	-10.000000	-0.733333	32.133335	267.666656	1023.000000	1023.000000	2046.000000
9.500000	-0.031804	-18.796246	-4.992863	-5.253768	-6.093327	-2.456288	0.000000	-10.000000	-0.758333	32.533333	278.333344	1023.000000	1023.000000	2046.000000
9.520000	-0.029741	-17.576921	-4.620430	-4.911914	-5.838933	-2.205645	0.000000	-10.000000	-0.783333	33.216667	289.166656	1023.000000	1023.000000	2046.000000
9.540000	-0.027654	-16.343628	-4.225450	-4.595809	-5.552018	-1.970351	0.000000	-10.000000	-0.800000	33.883335	300.000000	1023.000000	1023.000000	2046.000000
9.560000	-0.025461	-15.047186	-3.777759	-4.321633	-5.285614	-1.662181	0.000000	-10.000000	-0.816667	34.333336	311.333344	1023.000000	1023.000000	2046.000000
9.580000	-0.023740	-14.030598	-3.380985	-4.047543	-5.074388	-1.527683	0.000000	-10.000000	-0.825000	34.650002	322.666656	1023.000000	1023.000000	2046.000000
9.600000	-0.022810	-13.480508	-3.131837	-3.896130	-4.980581	-1.471960	0.000000	-10.000000	-0.850000	34.983334	334.333344	1023.000000	1023.000000	2046.000000
9.620000	-0.022344	-13.205539	-3.035511	-3.769273	-4.916633	-1.484122	0.000000	-10.000000	-0.875000	35.316666	345.833344	1023.000000	1023.000000	2046.000000
9.640000	-0.021622	-12.778651	-2.859746	-3.639239	-4.798500	-1.481168	0.000000	-10.000000	-0.891667	35.616669	357.500000	1023.000000	1023.000000	2046.000000
9.660000	-0.020207	-11.942363	-2.578937	-3.289134	-4.538680	-1.535612	0.000000	-10.000000	-0.900000	35.799999	369.166656	1023.000000	1023.000000	2046.000000
9.680000	-0.018869	-11.151774	-2.297511	-3.152555	-4.374647	-1.327062	0.000000	-10.000000	-0.883333	35.700001	381.000000	1023.000000	1023.000000	2046.000000
9.700000	-0.015823	-9.351278	-1.868545	-2.452110	-4.064071	-0.966553	0.000000	-10.000000	-0.866667	35.400002	393.000000	1023.000000	1023.000000	2046.000000
9.720000	-0.012779	-7.552261	-1.572329	-1.659809	-3.781431	-0.538692	0.000000	-10.000000	-0.833333	35.116665	405.000000	1023.000000	1023.000000	2046.000000
9.740000	-0.010535	-6.226397	-1.410617	-1.063460	-3.535449	-0.216870	0.000000	-10.000000	-0.800000	34.766666	416.833344	1023.000000	1023.000000	2046.000000
9.760000	-0.009945	-5.877229	-1.471697	-0.837525	-3.461025	-0.106982	0.000000	-10.000000	-0.783333	34.233334	428.500000	1023.000000	1023.000000	2046.000000
9.780000	-0.011732	-6.933828	-1.996731	-1.026238	-3.562906	-0.347953	0.000000	-10.000000	-0.758333	33.966667	440.000000	1023.000000	1023.000000	2046.000000
9.800000	-0.015052	-8.895595	-2.758917	-1.526090	-3.797306	-0.813282	0.000000	-10.000000	-0.766667	33.566666	451.500000	1023.000000	1023.000000	2046.000000
9.820000	-0.017931	-10.597445	-3.379447	-2.008414	-3.963895	-1.245690	0.000000	-10.000000	-0.741667	33.583332	462.833344	1023.000000	1023.000000	2046.000000
9.840000	-0.019428	-11.481758	-3.658774	-2.270432	-4.063227	-1.489326	0.000000	-10.000000	-0.766667	33.316666	474.000000	1023.000000	1023.000000	2046.000000
9.860000	-0.019813	-11.709620	-3.820641	-2.315366	-4.019134	-1.554479	0.000000	-10.000000	-0.766667	33.799999	485.000000	1023.000000	1023.000000	2046.000000
9.880000	-0.019740	-11.666371	-3.916199	-2.221650	-3.959693	-1.568830	0.000000	-10.000000	-0.750000	33.799999	496.166656	1023.000000	1023.000000	2046.000000
9.900000	-0.019556	-11.557849	-3.994125	-2.135311	-3.904552	-1.523861	0.000000	-10.000000	-0.733333	33.466667	507.500000	1023.000000	1023.000000	2046.000000
9.920000	-0.019105	-11.291311	-3.903002	-2.027557	-3.890596	-1.470156	0.000000	-10.000000	-0.716667	32.816666	518.833313	1023.000000	1023.000000	2046.000000
9.940000	-0.018349	-10.844296	-3.805403	-1.884325	-3.756021	-1.398547	0.000000	-10.000000	-0.708333	31.933334	529.833313	1023.000000	1023.000000	2046.000000
9.960000	-0.017464	-10.321131	-3.663901	-1.753686	-3.629560	-1.273984	0.000000	-10.000000	-0.691667	31.700001	540.666687	1023.000000	1023.000000	2046.000000
9.980000	-0.016473	-9.735686	-3.483431	-1.623048	-3.487981	-1.141226	0.000000	-10.000000	-0.683333	31.433334	551.166687	1023.000000	1023.000000	2046.000000
10.000000	-0.015178	-8.970016	-3.300728	-1.403247	-3.242231	-1.023809	0.000000	-10.000000	-0.708333	31.816668	561.833313	1023.000000	1023.000000	2046.000000
10.020000	-0.013754	-8.128383	-3.042959	-1.239414	-3.012357	-0.833653	0.000000	-10.000000	-0.708333	31.866667	572.333313	1023.000000	1023.000000	2046.000000
10.040000	-0.012293	-7.264900	-2.814308	-1.129894	-2.727724	-0.592974	0.000000	-10.000000	-0.700000	31.666666	583.000000	1023.000000	1023.000000	2046.000000
10.060000	-0.010714	-6.331875	-2.595257	-0.976429	-2.423893	-0.336296	0.000000	-10.000000	-0.666667	31.333334	593.500000	1023.000000	1023.000000	2046.000000
10.080000	-0.009063	-5.356297	-2.325079	-0.893411	-2.099750	-0.038057	0.000000	-10.000000	-0.650000	30.933334	604.000000	1023.000000	1023.000000	2046.000000
10.100000	-0.007296	-4.312170	-2.052279	-0.872116	-1.691141	0.303367	0.000000	-10.000000	-0.633333	30.866667	614.333313	1023.000000	1023.000000	2046.000000
10.120000	-0.005372	-3.174616	-1.840354	-0.841995	-1.178833	0.686565	0.000000	-10.000000	-0.625000	30.566668	624.666687	1023.000000	1023.000000	2046.000000
10.140000	-0.003394	-2.005649	-1.525537	-0.861660	-0.728396	1.109944	0.000000	-10.000000	-0.616667	30.366667	635.000000	1023.000000	1023.000000	2046.000000
10.160000	-0.001627	-0.961668	-1.198227	-0.776102	-0.342099	1.354760	0.000000	-10.000000	-0.591667	29.633333	645.333313	1023.000000	1023.000000	2046.000000
10.180000	-0.000081	-0.048010	-0.969640	-0.673147	0.007239	1.587537	0.000000	-10.000000	-0.575000	28.850000	655.333313	1023.000000	1023.000000	2046.000000
10.200000	0.001087	0.642171	-0.768655	-0.529353	0.271411	1.668767	0.000000	-10.000000	-0.533333	28.033333	665.000000	1023.000000	1023.000000	2046.000000
10.220000	0.002231	1.318502	-0.489302	-0.436213	0.529178	1.714839	0.000000	-10.000000	-0.500000	27.299999	674.333313	1023.000000	1023.000000	2046.000000
10.240000	0.003360	1.985773	-0.141600	-0.322220	0.727582	1.722011	0.000000	-10.000000	-0.483333	26.733334	683.666687	1023.000000	1023.000000	2046.000000
10.260000	0.004788	2.829826	0.285200	-0.127194	0.921947	1.749872	0.000000	-10.000000	-0.466667	26.033335	692.666687	1023.000000	1023.000000	2046.000000
10.280000	0.006558	3.875608	0.721360	0.151468	1.127758	1.875023	0.000000	-10.000000	-0.483333	25.900002	701.500000	1023.000000	1023.000000	2046.000000
10.300000	0.008508	5.028322	1.110733	0.464908	1.375177	2.077503	0.000000	-10.000000	-0.483333	25.900002	710.166687	1023.000000	1023.000000	2046.000000
10.320000	0.010526	6.220934	1.466833	0.784053	1.639143	2.330906	0.000000	-10.000000	-0.500000	26.083334	718.833313	1023.000000	1023.000000	2046.000000
10.340000	0.012594	7.443112	1.790179	1.063665	1.960008	2.629260	0.000000	-10.000000	-0.500000	26.050001	727.500000	1023.000000	1023.000000	2046.000000
10.360000	0.014636	8.650008	2.176150	1.344865	2.212219	2.916774	0.000000	-10.000000	-0.500000	26.100000	736.166687	1023.000000	1023.000000	2046.000000
10.380000	0.017012	10.054382	2.640713	1.636224	2.549660	3.227785	0.000000	-10.000000	-0.500000	26.000000	744.833313	1023.000000	1023.000000	2046.000000
10.400000	0.019994	11.816425	3.314917	2.021908	2.954009	3.525591	0.000000	-10.000000	-0.500000	26.050001	753.500000	1023.000000	1023.000000	2046.000000
10.420000	0.023016	13.602568	3.985890	2.471121	3.350158	3.795399	0.000000	-10.000000	-0.500000	26.266666	762.166687	1023.000000	1023.000000	2046.000000
10.440000	0.025291	14.946707	4.372031	2.871339	3.701274	4.002062	0.000000	-10.000000	-0.483333	26.266666	771.000000	1023.000000	1023.000000	2046.000000
10.460000	0.026913	15.905739	4.636707	3.185716	3.912843	4.170474	0.000000	-10.000000	-0.466667	25.983334	779.833313	1023.000000	1023.000000	2046.000000
10.480000	0.028240	16.689703	4.871251	3.442658	4.119123	4.256671	0.000000	-10.000000	-0.441667	25.333334	788.500000	1023.000000	1023.000000	2046.000000
10.500000	0.029954	17.702642	5.151216	3.706785	4.434149	4.410492	0.000000	-10.000000	-0.425000	24.883333	797.000000	1023.000000	1023.000000	2046.000000
10.520000	0.031341	18.522652	5.355957	3.887767	4.611302	4.667626	0.000000	-10.000000	-0.408333	24.300001	805.500000	1023.000000	1023.000000	2046.000000
10.540000	0.033176	19.606787	5.403426	4.462121	4.819601	4.921640	0.000000	-10.000000	-0.400000	23.850000	811.166687	1023.000000	1023.000000	2046.000000
10.560000	0.034724	20.521891	5.375422	5.117579	4.903501	5.125389	0.000000	-10.000000	-0.383333	23.450001	819.333313	1023.000000	1023.000000	2046.000000
10.580000	0.035463	20.958628	5.336763	5.464197	4.983989	5.173680	0.000000	-10.000000	-0.366667	23.350000	827.166687	1023.000000	1023.000000	2046.000000
10.600000	0.034779	20.554377	5.177758	5.393698	4.984131	4.998790	0.000000	-10.000000	-0.366667	23.283333	837.500000	1023.000000	1023.000000	2046.000000
10.620000	0.032528	19.223763	4.699193	5.083183	4.841962	4.599425	0.000000	-10.000000	-0.366667	23.200001	845.166687	1023.000000	1023.000000	2046.000000
10.640000	0.029380	17.363796	4.014925	4.606346	4.596473	4.146051	0.000000	-10.000000	-0.350000	22.850000	853.000000	1023.000000	1023.000000	2046.000000
10.660000	0.026625	15.735552	3.468238	4.220297	4.336193	3.710823	0.000000	-10.000000	-0.325000	22.300001	860.666687	1023.000000	1023.000000	2046.000000
10.680000	0.025137	14.855798	3.165992	3.985193	4.210661	3.493950	0.000000	-10.000000	-0.333333	22.016666	868.333313	1023.000000	1023.000000	2046.000000
10.700000	0.024609	14.543643	3.054447	3.930706	4.171058	3.387431	0.000000	-10.000000	-0.358333	22.250000	875.666687	1023.000000	1023.000000	2046.000000
10.720000	0.024390	14.414478	2.945745	3.937805	4.212737	3.318191	0.000000	-10.000000	-0.383333	22.816666	883.166687	1023.000000	1023.000000	2046.000000
10.740000	0.024167	14.282987	2.828689	3.947362	4.231069	3.275866	0.000000	-10.000000	-0.366667	23.150000	890.500000	1023.000000	1023.000000	2046.000000
10.760000	0.023977	14.170580	2.784623	3.968050	4.194582	3.223324	0.000000	-10.000000	-0.333333	22.783333	898.166687	1023.000000	1023.000000	2046.000000
10.780000	0.024064	14.221949	2.767539	3.997729	4.215825	3.240855	0.000000	-10.000000	-0.266667	21.716667	905.833313	1023.000000	1023.000000	2046.000000
10.800000	0.024213	14.310030	2.786689	4.078199	4.178701	3.266441	0.000000	-10.000000	-0.216667	19.900002	913.333313	1023.000000	1023.000000	2046.000000
10.820000	0.024604	14.540979	2.796401	4.120906	4.251275	3.372398	0.000000	-10.000000	-0.166667	18.100000	920.166687	1023.000000	1023.000000	2046.000000
10.840000	0.025075	14.819219	2.867202	4.243688	4.280913	3.427416	0.000000	-10.000000	-0.141667	16.233334	926.500000	1023.000000	1023.000000	2046.000000
10.860000	0.025717	15.198555	2.928152	4.297499	4.415168	3.557736	0.000000	-10.000000	-0.116667	14.500000	932.333313	1023.000000	1023.000000	2046.000000
10.880000	0.026338	15.565469	2.998221	4.308097	4.569051	3.690099	0.000000	-10.000000	-0.100000	12.600000	937.500000	1023.000000	1023.000000	2046.000000
10.900000	0.026860	15.874518	3.041277	4.265862	4.694571	3.872808	0.000000	-10.000000	-0.075000	10.850000	942.000000	1023.000000	1023.000000	2046.000000
10.920000	0.027497	16.250458	3.116068	4.221790	4.865696	4.046904	0.000000	-10.000000	-0.041667	8.966667	945.833313	1023.000000	1023.000000	2046.000000
10.940000	0.028055	16.580564	3.131657	4.075157	5.092675	4.281076	0.000000	-10.000000	-0.016667	7.033333	949.333313	1023.000000	1023.000000	2046.000000
10.960000	0.028699	16.960894	3.145870	3.954741	5.325970	4.534314	0.000000	-10.000000	0.000000	3.483333	952.166687	1023.000000	1023.000000	2046.000000
10.980000	0.029348	17.344477	3.217788	3.804487	5.548648	4.773553	0.000000	-10.000000	0.000000	0.300000	954.000000	1023.000000	1023.000000	2046.000000
11.000000	0.029767	17.592585	3.220009	3.678964	5.751409	4.942203	0.000000	-10.000000	0.000000	-2.750000	954.833313	1023.000000	1023.000000	2046.000000
11.020000	0.029754	17.584776	3.170713	3.565438	5.858294	4.990330	0.000000	-10.000000	0.008333	-4.516666	955.000000	1023.000000	1023.000000	2046.000000
11.040000	0.029345	17.342731	3.111895	3.399793	5.874300	4.956744	0.000000	-10.000000	0.025000	-6.366667	955.000000	1023.000000	1023.000000	2046.000000
11.060000	0.028917	17.089964	3.176263	3.301647	5.820530	4.791524	0.000000	-10.000000	0.050000	-8.183333	955.000000	1023.000000	1023.000000	2046.000000
11.080000	0.028696	16.959194	3.304392	3.234881	5.756571	4.663352	0.000000	-10.000000	0.066667	-9.683333	955.000000	1023.000000	1023.000000	2046.000000
11.100000	0.028815	17.029480	3.474204	3.253767	5.701917	4.599593	0.000000	-10.000000	0.083333	-11.200000	955.000000	1023.000000	1023.000000	2046.000000
11.120000	0.029087	17.190577	3.604922	3.365460	5.664192	4.556003	0.000000	-10.000000	0.091667	-12.633333	951.666687	1023.000000	1023.000000	2046.000000
11.140000	0.029574	17.478312	3.784655	3.447595	5.617092	4.628969	0.000000	-10.000000	0.116667	-14.000000	942.000000	1023.000000	1023.000000	2046.000000
11.160000	0.030355	17.940037	4.096225	3.618839	5.615847	4.609126	0.000000	-10.000000	0.133333	-14.800000	932.333313	1023.000000	1023.000000	2046.000000
11.180000	0.031837	18.815691	4.615254	3.806833	5.687895	4.705708	0.000000	-10.000000	0.150000	-15.150000	924.333313	1023.000000	1023.000000	2046.000000
11.200000	0.033544	19.824545	5.074594	4.059526	5.818011	4.872414	0.000000	-10.000000	0.150000	-15.050000	921.000000	1023.000000	1023.000000	2046.000000
11.220000	0.035125	20.758852	5.430322	4.358068	5.931126	5.039336	0.000000	-10.000000	0.150000	-14.816667	916.000000	1023.000000	1023.000000	2046.000000
11.240000	0.036194	21.390429	5.630202	4.637068	6.006736	5.116422	0.000000	-10.000000	0.150000	-14.533334	911.000000	1023.000000	1023.000000	2046.000000
11.260000	0.036779	21.736441	5.769719	4.751176	5.986991	5.228554	0.000000	-10.000000	0.158333	-14.300000	906.166687	1023.000000	1023.000000	2046.000000
11.280000	0.037267	22.024752	5.796212	4.955425	6.039014	5.234100	0.000000	-10.000000	0.166667	-14.466666	901.333313	1023.000000	1023.000000	2046.000000
11.300000	0.036805	21.751596	5.393111	4.870239	6.051413	5.436833	0.000000	-10.000000	0.175000	-15.116667	896.500000	1023.000000	1023.000000	2046.000000
11.320000	0.036533	21.591227	5.106486	5.168945	5.837951	5.477845	0.000000	-10.000000	0.200000	-16.316668	891.500000	1023.000000	1023.000000	2046.000000
11.340000	0.035567	21.020226	4.773185	5.325873	5.521454	5.399712	0.000000	-10.000000	0.241667	-17.733334	886.166687	1023.000000	1023.000000	2046.000000
11.360000	0.033906	20.038301	4.496682	5.259251	5.186927	5.095442	0.000000	-10.000000	0.291667	-19.383333	880.333313	1023.000000	1023.000000	2046.000000
11.380000	0.031253	18.470694	4.128006	4.939396	4.809854	4.593439	0.000000	-10.000000	0.341667	-21.083334	873.833313	1023.000000	1023.000000	2046.000000
11.400000	0.027427	16.209461	3.427898	4.379245	4.409707	3.992610	0.000000	-10.000000	0.391667	-22.733334	866.666687	1023.000000	1023.000000	2046.000000
11.420000	0.022919	13.544997	2.548873	3.676998	3.920983	3.398143	0.000000	-10.000000	0.441667	-24.033333	859.000000	1023.000000	1023.000000	2046.000000
11.440000	0.018713	11.059544	1.729850	3.048608	3.472938	2.808148	0.000000	-10.000000	0.483333	-25.233334	851.000000	1023.000000	1023.000000	2046.000000
11.460000	0.015444	9.127626	1.202546	2.596804	3.000429	2.327848	0.000000	-10.000000	0.516667	-26.049999	842.666687	1023.000000	1023.000000	2046.000000
11.480000	0.012877	7.610284	0.725651	2.303181	2.670243	1.911209	0.000000	-10.000000	0.541667	-26.700001	834.000000	1023.000000	1023.000000	2046.000000
11.500000	0.010470	6.187862	0.270720	2.000248	2.332963	1.583931	0.000000	-10.000000	0.583333	-27.366667	825.000000	1023.000000	1023.000000	2046.000000
11.520000	0.008089	4.780436	-0.232155	1.687752	2.027932	1.296907	0.000000	-10.000000	0.625000	-28.416668	815.833313	1023.000000	1023.000000	2046.000000
11.540000	0.006013	3.553766	-0.653228	1.396156	1.745858	1.064981	0.000000	-10.000000	0.691667	-29.766666	806.333313	1023.000000	1023.000000	2046.000000
11.560000	0.004202	2.483211	-0.985551	1.107587	1.455568	0.905607	0.000000	-10.000000	0.725000	-30.883333	796.500000	1023.000000	1023.000000	2046.000000
11.580000	0.002624	1.550690	-1.242608	0.896573	1.208363	0.688362	0.000000	-10.000000	0.758333	-31.766666	786.166687	1023.000000	1023.000000	2046.000000
11.600000	0.001140	0.673649	-1.509867	0.649938	0.975035	0.558544	0.000000	-10.000000	0.775000	-32.450001	775.666687	1023.000000	1023.000000	2046.000000
11.620000	-0.000154	-0.091301	-1.738250	0.405222	0.786319	0.455409	0.000000	-10.000000	0.791667	-32.916668	764.833313	1023.000000	1023.000000	2046.000000
11.640000	-0.001256	-0.742083	-1.953078	0.173420	0.679881	0.357694	0.000000	-10.000000	0.800000	-33.316666	753.833313	1023.000000	1023.000000	2046.000000
11.660000	-0.002276	-1.345015	-2.102162	-0.163449	0.547251	0.373346	0.000000	-10.000000	0.808333	-33.466667	742.666687	1023.000000	1023.000000	2046.000000
11.680000	-0.003300	-1.950536	-2.309544	-0.542157	0.462905	0.438260	0.000000	-10.000000	0.833333	-33.750000	731.333313	1023.000000	1023.000000	2046.000000
11.700000	-0.004241	-2.506326	-2.448598	-0.882792	0.396288	0.428775	0.000000	-10.000000	0.866667	-33.833336	720.166687	1023.000000	1023.000000	2046.000000
11.720000	-0.005011	-2.961641	-2.601009	-1.259297	0.387294	0.511370	0.000000	-10.000000	0.900000	-34.133335	708.833313	1023.000000	1023.000000	2046.000000
11.740000	-0.005810	-3.433941	-2.797035	-1.624466	0.376973	0.610587	0.000000	-10.000000	0.925000	-34.366669	697.500000	1023.000000	1023.000000	2046.000000
11.760000	-0.006579	-3.888378	-2.930451	-1.899172	0.313552	0.627694	0.000000	-10.000000	0.933333	-34.650002	686.000000	1023.000000	1023.000000	2046.000000
11.780000	-0.007587	-4.483962	-3.120596	-2.176940	0.263268	0.550306	0.000000	-10.000000	0.941667	-34.783333	674.500000	1023.000000	1023.000000	2046.000000
11.800000	-0.008773	-5.184600	-3.309452	-2.418304	0.124904	0.418252	0.000000	-10.000000	0.950000	-34.983334	662.833313	1023.000000	1023.000000	2046.000000
11.820000	-0.010218	-6.039114	-3.479751	-2.667366	-0.079683	0.187685	0.000000	-10.000000	0.966667	-35.250000	651.166687	1023.000000	1023.000000	2046.000000
11.840000	-0.011624	-6.870022	-3.588775	-2.927945	-0.295685	-0.057617	0.000000	-10.000000	0.991667	-35.766666	639.500000	1023.000000	1023.000000	2046.000000
11.860000	-0.012832	-7.583979	-3.591817	-3.145943	-0.556557	-0.289662	0.000000	-10.000000	1.025000	-36.250000	627.666687	1023.000000	1023.000000	2046.000000
11.880000	-0.013790	-8.149611	-3.659333	-3.225227	-0.788977	-0.476074	0.000000	-10.000000	1.066667	-36.816669	615.500000	1023.000000	1023.000000	2046.000000
11.900000	-0.014445	-8.536826	-3.682868	-3.254660	-0.983667	-0.615631	0.000000	-10.000000	1.100000	-37.383335	603.166687	1023.000000	1023.000000	2046.000000
11.920000	-0.014918	-8.816781	-3.602465	-3.269498	-1.210700	-0.734117	0.000000	-10.000000	1.141667	-37.983334	590.666687	1023.000000	1023.000000	2046.000000
11.940000	-0.015131	-8.942331	-3.416228	-3.275772	-1.420225	-0.830107	0.000000	-10.000000	1.166667	-38.666668	578.000000	1023.000000	1023.000000	2046.000000
11.960000	-0.014742	-8.712421	-3.054131	-3.235790	-1.577424	-0.845076	0.000000	-10.000000	1.191667	-38.966667	565.000000	1023.000000	1023.000000	2046.000000
11.980000	-0.014033	-8.293589	-2.747391	-3.035445	-1.680193	-0.830560	0.000000	-10.000000	1.191667	-39.066666	552.000000	1023.000000	1023.000000	2046.000000
12.000000	-0.013475	-7.963589	-2.502296	-2.865784	-1.832376	-0.763133	0.000000	-10.000000	1.216667	-39.299999	539.000000	1023.000000	1023.000000	2046.000000
12.020000	-0.013579	-8.025220	-2.518489	-2.783135	-1.967826	-0.755770	0.000000	-10.000000	1.225000	-39.783333	525.833313	1023.000000	1023.000000	2046.000000
12.040000	-0.014134	-8.353192	-2.584209	-2.774940	-2.207990	-0.786053	0.000000	-10.000000	1.241667	-40.316666	512.666687	1023.000000	1023.000000	2046.000000
12.060000	-0.015008	-8.869790	-2.806511	-2.754318	-2.397586	-0.911375	0.000000	-10.000000	1.258333	-40.816666	499.166656	1023.000000	1023.000000	2046.000000
12.080000	-0.016238	-9.596577	-3.371762	-2.952059	-2.544990	-0.727765	0.000000	-10.000000	1.300000	-41.083332	485.500000	1023.000000	1023.000000	2046.000000
12.100000	-0.017027	-10.062822	-3.869349	-2.617816	-2.848382	-0.727275	0.000000	-10.000000	1.300000	-41.150002	471.833344	1023.000000	1023.000000	2046.000000
12.120000	-0.018467	-10.914122	-4.341100	-2.420999	-3.316626	-0.835396	0.000000	-10.000000	1.316667	-41.000000	458.166656	1023.000000	1023.000000	2046.000000
12.140000	-0.020889	-12.345652	-4.708629	-2.511037	-3.851572	-1.274414	0.000000	-10.000000	1.300000	-40.933334	444.500000	1023.000000	1023.000000	2046.000000
12.160000	-0.023989	-14.177613	-5.037076	-2.836127	-4.425487	-1.878924	0.000000	-10.000000	1.300000	-40.716667	430.666656	1023.000000	1023.000000	2046.000000
12.180000	-0.027459	-16.228283	-5.531188	-3.244982	-4.931284	-2.520831	0.000000	-10.000000	1.250000	-40.566669	417.000000	1023.000000	1023.000000	2046.000000
12.200000	-0.031143	-18.405607	-6.234581	-3.654451	-5.405916	-3.110660	0.000000	-10.000000	1.208333	-39.883335	403.666656	1023.000000	1023.000000	2046.000000
12.220000	-0.034880	-20.614223	-7.008800	-4.099642	-5.904704	-3.601079	0.000000	-10.000000	1.166667	-39.266666	390.333344	1023.000000	1023.000000	2046.000000
12.240000	-0.038215	-22.584925	-7.632115	-4.462468	-6.387143	-4.103199	0.000000	-10.000000	1.125000	-37.950001	377.333344	1023.000000	1023.000000	2046.000000
12.260000	-0.041086	-24.281954	-8.195421	-4.781209	-6.780080	-4.525244	0.000000	-10.000000	1.100000	-37.566666	364.500000	1023.000000	1023.000000	2046.000000
12.280000	-0.043676	-25.812717	-8.767470	-5.006741	-7.125642	-4.912864	0.000000	-10.000000	1.091667	-37.266666	352.000000	1023.000000	1023.000000	2046.000000
12.300000	-0.046086	-27.236799	-9.312272	-5.274788	-7.469741	-5.179998	0.000000	-10.000000	1.108333	-37.799999	339.500000	1023.000000	1023.000000	2046.000000
12.320000	-0.048211	-28.492756	-9.830829	-5.533088	-7.791124	-5.337714	0.000000	-10.000000	1.108333	-37.883335	327.000000	1023.000000	1023.000000	2046.000000
12.340000	-0.049991	-29.544624	-10.233614	-5.778954	-8.024240	-5.507817	0.000000	-10.000000	1.108333	-38.183334	314.500000	1023.000000	1023.000000	2046.000000
12.360000	-0.051687	-30.546955	-10.522471	-6.068775	-8.295328	-5.660381	0.000000	-10.000000	1.083333	-38.016666	301.833344	1023.000000	1023.000000	2046.000000
12.380000	-0.053117	-31.391977	-10.743852	-6.353487	-8.500980	-5.793658	0.000000	-10.000000	1.066667	-37.599998	289.000000	1023.000000	1023.000000	2046.000000
12.400000	-0.054212	-32.039497	-10.885059	-6.606987	-8.667137	-5.880314	0.000000	-10.000000	1.016667	-36.733334	276.333344	1023.000000	1023.000000	2046.000000
12.420000	-0.055332	-32.701160	-10.964754	-6.941912	-8.821652	-5.972841	0.000000	-10.000000	0.975000	-35.600002	264.000000	1023.000000	1023.000000	2046.000000
12.440000	-0.056235	-33.234928	-11.057799	-7.379644	-8.845782	-5.951702	0.000000	-10.000000	0.933333	-34.716667	252.166672	1023.000000	1023.000000	2046.000000
12.460000	-0.056891	-33.622528	-11.058626	-7.736768	-8.902521	-5.924615	0.000000	-10.000000	0.916667	-34.216667	240.500000	1023.000000	1023.000000	2046.000000
12.480000	-0.057365	-33.902733	-11.049478	-8.027157	-8.905579	-5.920522	0.000000	-10.000000	0.883333	-33.916668	229.166672	1023.000000	1023.000000	2046.000000
12.500000	-0.057474	-33.967289	-10.957118	-8.249975	-8.919063	-5.841132	0.000000	-10.000000	0.841667	-33.600002	217.833328	1023.000000	1023.000000	2046.000000
12.520000	-0.057904	-34.221336	-11.004121	-8.475893	-8.945519	-5.795802	0.000000	-10.000000	0.800000	-33.033333	206.666672	1023.000000	1023.000000	2046.000000
12.540000	-0.058785	-34.742085	-11.175375	-8.748378	-8.997841	-5.820492	0.000000	-10.000000	0.783333	-32.700001	199.166672	1023.000000	1023.000000	2046.000000
12.560000	-0.059775	-35.327023	-11.310603	-8.993382	-9.098103	-5.924934	0.000000	-10.000000	0.775000	-32.200001	188.333328	1023.000000	1023.000000	2046.000000
12.580000	-0.060594	-35.811172	-11.379330	-9.144198	-9.224696	-6.062947	0.000000	-10.000000	0.766667	-31.666668	177.666672	1023.000000	1023.000000	2046.000000
12.600000	-0.061285	-36.219601	-11.358879	-9.264246	-9.387272	-6.209204	0.000000	-10.000000	0.758333	-31.083334	163.666672	1023.000000	1023.000000	2046.000000
12.620000	-0.062286	-36.811142	-11.412238	-9.414457	-9.537038	-6.447409	0.000000	-10.000000	0.741667	-30.516666	153.333328	1023.000000	1023.000000	2046.000000
12.640000	-0.063036	-37.254482	-11.334949	-9.565224	-9.771296	-6.583013	0.000000	-10.000000	0.708333	-29.983334	143.166672	1023.000000	1023.000000	2046.000000
12.660000	-0.063620	-37.599403	-11.302264	-9.556381	-9.960810	-6.779947	0.000000	-10.000000	0.658333	-29.216667	133.166672	1023.000000	1023.000000	2046.000000
12.680000	-0.063970	-37.806492	-11.247822	-9.534014	-10.146383	-6.878271	0.000000	-10.000000	0.616667	-28.466667	123.333336	1023.000000	1023.000000	2046.000000
12.700000	-0.064208	-37.947056	-11.220232	-9.499153	-10.281193	-6.946479	0.000000	-10.000000	0.600000	-28.016666	113.833336	1023.000000	1023.000000	2046.000000
12.720000	-0.064396	-38.058060	-11.237271	-9.448046	-10.353974	-7.018767	0.000000	-10.000000	0.600000	-27.733334	104.333336	1023.000000	1023.000000	2046.000000
12.740000	-0.064436	-38.081490	-11.166265	-9.445647	-10.459428	-7.010150	0.000000	-10.000000	0.566667	-27.166668	92.166664	1023.000000	1023.000000	2046.000000
12.760000	-0.064715	-38.246468	-11.114388	-9.446023	-10.612997	-7.073060	0.000000	-10.000000	0.533333	-26.550001	83.000000	1023.000000	1023.000000	2046.000000
12.780000	-0.064879	-38.343624	-11.088638	-9.493895	-10.709615	-7.051477	0.000000	-10.000000	0.500000	-25.783335	74.000000	1023.000000	1023.000000	2046.000000
12.800000	-0.064934	-38.376270	-11.033320	-9.471280	-10.786476	-7.085192	0.000000	-10.000000	0.491667	-25.233334	68.333336	1023.000000	1023.000000	2046.000000
12.820000	-0.064880	-38.344238	-10.982052	-9.486458	-10.792748	-7.082980	0.000000	-10.000000	0.475000	-24.600000	60.000000	1023.000000	1023.000000	2046.000000
12.840000	-0.064549	-38.148293	-10.683565	-9.461431	-10.913501	-7.089797	0.000000	-10.000000	0.458333	-23.966667	52.000000	1023.000000	1023.000000	2046.000000
12.860000	-0.063577	-37.573963	-10.311580	-9.320362	-10.854936	-7.087087	0.000000	-10.000000	0.433333	-23.600000	44.000000	1023.000000	1023.000000	2046.000000
12.880000	-0.062502	-36.938477	-9.920341	-9.129338	-10.853074	-7.035724	0.000000	-10.000000	0.400000	-23.216667	36.000000	1023.000000	1023.000000	2046.000000
12.900000	-0.061959	-36.617756	-9.713912	-8.954231	-10.890548	-7.059064	0.000000	-10.000000	0.375000	-22.900000	28.000000	1023.000000	1023.000000	2046.000000
12.920000	-0.062321	-36.831581	-9.737005	-8.857048	-11.021982	-7.215546	0.000000	-10.000000	0.358333	-22.366667	20.333334	1023.000000	1023.000000	2046.000000
12.940000	-0.063574	-37.571991	-9.893897	-8.904451	-11.273728	-7.499913	0.000000	-10.000000	0.358333	-21.933334	12.833333	1023.000000	1023.000000	2046.000000
12.960000	-0.064513	-38.127480	-10.076223	-9.004922	-11.403047	-7.643288	0.000000	-10.000000	0.358333	-21.950001	5.833333	1023.000000	1023.000000	2046.000000
12.980000	-0.065055	-38.447529	-10.238526	-9.071890	-11.488931	-7.648184	0.000000	-10.000000	0.358333	-22.200001	-1.166667	1023.000000	1023.000000	2046.000000
13.000000	-0.064610	-38.184521	-10.386926	-8.665857	-11.481363	-7.650374	0.000000	-10.000000	0.358333	-22.400002	-8.166667	1023.000000	1023.000000	2046.000000
13.020000	-0.064479	-38.107361	-10.668559	-8.360595	-11.513743	-7.564464	0.000000	-10.000000	0.350000	-22.383333	-15.500000	1023.000000	1023.000000	2046.000000
13.040000	-0.065020	-38.426735	-10.972729	-8.154596	-11.699541	-7.599866	0.000000	-10.000000	0.341667	-22.233334	-23.000000	1023.000000	1023.000000	2046.000000
13.060000	-0.067012	-39.603985	-11.305799	-8.323484	-12.077299	-7.897403	0.000000	-10.000000	0.308333	-21.533333	-30.500000	1023.000000	1023.000000	2046.000000
13.080000	-0.069775	-41.237053	-11.741691	-8.659657	-12.438875	-8.396828	0.000000	-10.000000	0.250000	-20.083334	-37.666668	1023.000000	1023.000000	2046.000000
13.100000	-0.073079	-43.189758	-12.395516	-9.113843	-12.780052	-8.900349	0.000000	-10.000000	0.191667	-18.133333	-44.333332	1023.000000	1023.000000	2046.000000
13.120000	-0.076428	-45.168674	-13.130143	-9.566858	-13.108378	-9.363295	0.000000	-10.000000	0.150000	-16.116667	-50.333332	1023.000000	1023.000000	2046.000000
13.140000	-0.079259	-46.841995	-13.726691	-9.883728	-13.402538	-9.829037	0.000000	-10.000000	0.141667	-14.550000	-55.833332	1023.000000	1023.000000	2046.000000
13.160000	-0.081512	-48.173359	-14.200249	-10.105410	-13.654745	-10.212957	0.000000	-10.000000	0.141667	-13.700001	-60.666668	1023.000000	1023.000000	2046.000000
13.180000	-0.083387	-49.281528	-14.613143	-10.343387	-13.886250	-10.438748	0.000000	-10.000000	0.133333	-13.583334	-65.333336	1023.000000	1023.000000	2046.000000
13.200000	-0.084786	-50.108292	-14.994396	-10.486904	-14.042676	-10.584313	0.000000	-10.000000	0.133333	-13.716667	-69.833336	1023.000000	1023.000000	2046.000000
13.220000	-0.085949	-50.795872	-15.291658	-10.616528	-14.225558	-10.662126	0.000000	-10.000000	0.133333	-13.516666	-74.500000	1023.000000	1023.000000	2046.000000
13.240000	-0.086897	-51.355900	-15.504617	-10.812809	-14.338141	-10.700332	0.000000	-10.000000	0.141667	-13.100000	-78.833336	1023.000000	1023.000000	2046.000000
13.260000	-0.087689	-51.824200	-15.639601	-10.998293	-14.459167	-10.727139	0.000000	-10.000000	0.108333	-12.333333	-83.333336	1023.000000	1023.000000	2046.000000
13.280000	-0.088135	-52.087955	-15.667644	-11.138179	-14.528080	-10.754054	0.000000	-10.000000	0.075000	-11.616667	-87.333336	1023.000000	1023.000000	2046.000000
13.300000	-0.088309	-52.190468	-15.613530	-11.257034	-14.573098	-10.746805	0.000000	-10.000000	0.050000	-10.683333	-91.333336	1023.000000	1023.000000	2046.000000
13.320000	-0.088393	-52.240017	-15.560111	-11.491926	-14.537569	-10.650412	0.000000	-10.000000	0.041667	-9.883333	-94.833336	1023.000000	1023.000000	2046.000000
13.340000	-0.088312	-52.192608	-15.461569	-11.680432	-14.456049	-10.594559	0.000000	-10.000000	0.041667	-9.166667	-98.333336	1023.000000	1023.000000	2046.000000
13.360000	-0.088016	-52.017582	-15.264021	-11.887066	-14.411989	-10.454507	0.000000	-10.000000	0.041667	-8.933333	-101.500000	1023.000000	1023.000000	2046.000000
13.380000	-0.087453	-51.684704	-15.074988	-11.945195	-14.271116	-10.393407	0.000000	-10.000000	0.050000	-8.566667	-104.500000	1023.000000	1023.000000	2046.000000
13.400000	-0.086710	-51.245586	-14.845740	-12.020519	-14.121829	-10.257498	0.000000	-10.000000	0.050000	-8.033334	-107.333336	1023.000000	1023.000000	2046.000000
13.420000	-0.086402	-51.063667	-14.723793	-12.180133	-14.041533	-10.118208	0.000000	-10.000000	0.033333	-7.050000	-110.000000	1023.000000	1023.000000	2046.000000
13.440000	-0.086463	-51.099350	-14.754554	-12.346831	-13.922014	-10.075950	0.000000	-10.000000	0.025000	-6.433333	-112.333336	1023.000000	1023.000000	2046.000000
13.460000	-0.086728	-51.256512	-14.761023	-12.480647	-13.893712	-10.121131	0.000000	-10.000000	0.025000	-6.066667	-114.500000	1023.000000	1023.000000	2046.000000
13.480000	-0.086734	-51.259586	-14.738838	-12.485218	-13.842338	-10.193191	0.000000	-10.000000	0.033333	-6.183333	-116.500000	1023.000000	1023.000000	2046.000000
13.500000	-0.086686	-51.231258	-14.640998	-12.501255	-13.847590	-10.241413	0.000000	-10.000000	0.033333	-6.400000	-118.500000	1023.000000	1023.000000	2046.000000
13.520000	-0.086675	-51.224850	-14.501021	-12.479563	-13.887248	-10.357020	0.000000	-10.000000	0.016667	-6.550000	-120.500000	1023.000000	1023.000000	2046.000000
13.540000	-0.086801	-51.299488	-14.359945	-12.509852	-13.958544	-10.471148	0.000000	-10.000000	0.008333	-6.233334	-122.666664	1023.000000	1023.000000	2046.000000
13.560000	-0.086771	-51.281773	-14.224508	-12.465462	-14.031024	-10.560778	0.000000	-10.000000	0.000000	-5.550000	-124.666664	1023.000000	1023.000000	2046.000000
13.580000	-0.086351	-51.033577	-14.009760	-12.371406	-14.104183	-10.548227	0.000000	-10.000000	0.000000	-4.800000	-126.666664	1023.000000	1023.000000	2046.000000
13.600000	-0.085779	-50.695110	-13.831203	-12.278371	-14.072398	-10.513141	0.000000	-10.000000	0.000000	-4.216667	-128.333328	1023.000000	1023.000000	2046.000000
13.620000	-0.085217	-50.363354	-13.674255	-12.193404	-14.049295	-10.446400	0.000000	-10.000000	-0.008333	-3.666667	-129.833328	1023.000000	1023.000000	2046.000000
13.640000	-0.084724	-50.072132	-13.536779	-12.085299	-14.023561	-10.426492	0.000000	-10.000000	-0.016667	-3.133333	-131.000000	1023.000000	1023.000000	2046.000000
13.660000	-0.084288	-49.814209	-13.440175	-12.037895	-14.015121	-10.321016	0.000000	-10.000000	-0.016667	-2.733333	-132.000000	1023.000000	1023.000000	2046.000000
13.680000	-0.083786	-49.517445	-13.319368	-11.986929	-13.977884	-10.233260	0.000000	-10.000000	-0.008333	-2.366667	-133.000000	1023.000000	1023.000000	2046.000000
13.700000	-0.083371	-49.272430	-13.184521	-11.910792	-14.010483	-10.166634	0.000000	-10.000000	-0.008333	-1.933333	-133.666672	1023.000000	1023.000000	2046.000000
13.720000	-0.082716	-48.885399	-13.067206	-11.853593	-13.924000	-10.040601	0.000000	-10.000000	-0.008333	-1.083333	-134.000000	1023.000000	1023.000000	2046.000000
13.740000	-0.082096	-48.518589	-12.940679	-11.735817	-13.872774	-9.969319	0.000000	-10.000000	-0.008333	-0.433333	-134.000000	1023.000000	1023.000000	2046.000000
13.760000	-0.081454	-48.139301	-12.823876	-11.663087	-13.786318	-9.866018	0.000000	-10.000000	0.000000	0.000000	-134.000000	1023.000000	1023.000000	2046.000000
13.780000	-0.080805	-47.755493	-12.694460	-11.575860	-13.730338	-9.754835	0.000000	-10.000000	-0.008333	0.600000	-134.000000	1023.000000	1023.000000	2046.000000
13.800000	-0.080214	-47.406620	-12.582368	-11.433626	-13.692375	-9.698250	0.000000	-10.000000	-0.016667	1.416667	-134.000000	1023.000000	1023.000000	2046.000000
13.820000	-0.079585	-47.034691	-12.489922	-11.324809	-13.599247	-9.620713	0.000000	-10.000000	-0.025000	2.433333	-134.000000	1023.000000	1023.000000	2046.000000
13.840000	-0.078923	-46.643780	-12.383671	-11.211364	-13.507846	-9.540899	0.000000	-10.000000	-0.033333	2.983333	-134.000000	1023.000000	1023.000000	2046.000000
13.860000	-0.078265	-46.254612	-12.270988	-11.058604	-13.429172	-9.495849	0.000000	-10.000000	-0.033333	3.450000	-134.000000	1023.000000	1023.000000	2046.000000
13.880000	-0.077625	-45.876385	-12.137318	-10.982354	-13.370532	-9.386180	0.000000	-10.000000	-0.041667	3.900000	-134.000000	1023.000000	1023.000000	2046.000000
13.900000	-0.076942	-45.472652	-12.038345	-10.880964	-13.288715	-9.264630	0.000000	-10.000000	-0.033333	4.366667	-134.000000	1023.000000	1023.000000	2046.000000
13.920000	-0.076254	-45.066208	-11.925376	-10.751052	-13.203014	-9.186766	0.000000	-10.000000	-0.041667	4.766667	-134.000000	1023.000000	1023.000000	2046.000000
13.940000	-0.075577	-44.665752	-11.790298	-10.656176	-13.118819	-9.100462	0.000000	-10.000000	-0.041667	5.066667	-134.000000	1023.000000	1023.000000	2046.000000
13.960000	-0.074945	-44.292511	-11.690921	-10.567309	-13.012638	-9.021642	0.000000	-10.000000	-0.050000	5.216667	-134.000000	1023.000000	1023.000000	2046.000000
13.980000	-0.074273	-43.895088	-11.566403	-10.472947	-12.915898	-8.939841	0.000000	-10.000000	-0.050000	5.633334	-134.000000	1023.000000	1023.000000	2046.000000
14.000000	-0.073502	-43.439934	-11.425365	-10.364379	-12.807326	-8.842864	0.000000	-10.000000	-0.058333	6.166667	-134.000000	1023.000000	1023.000000	2046.000000
14.020000	-0.072743	-42.991196	-11.263124	-10.237823	-12.720592	-8.769659	0.000000	-10.000000	-0.058333	6.866667	-134.000000	1023.000000	1023.000000	2046.000000
14.040000	-0.071963	-42.530033	-11.139915	-10.098422	-12.600659	-8.691037	0.000000	-10.000000	-0.075000	7.433333	-134.000000	1023.000000	1023.000000	2046.000000
14.060000	-0.071126	-42.035297	-11.071308	-9.960502	-12.443573	-8.559915	0.000000	-10.000000	-0.075000	8.150000	-82.333336	1023.000000	1023.000000	2046.000000
14.080000	-0.070259	-41.523163	-10.953523	-9.824020	-12.305065	-8.440555	0.000000	-10.000000	-0.091667	9.116667	-29.833334	1023.000000	1023.000000	2046.000000
14.100000	-0.069346	-40.983257	-10.836971	-9.682488	-12.169053	-8.294743	0.000000	-10.000000	-0.100000	10.333334	23.833334	1023.000000	1023.000000	2046.000000
14.120000	-0.068543	-40.508614	-10.682540	-9.576718	-12.107870	-8.141483	0.000000	-10.000000	-0.125000	11.633333	27.000000	1023.000000	1023.000000	2046.000000
14.140000	-0.067774	-40.054523	-10.548100	-9.473103	-12.043561	-7.989758	0.000000	-10.000000	-0.150000	12.566667	30.833334	1023.000000	1023.000000	2046.000000
14.160000	-0.066962	-39.574795	-10.457828	-9.365348	-11.904507	-7.847115	0.000000	-10.000000	-0.158333	13.183333	34.833332	1023.000000	1023.000000	2046.000000
14.180000	-0.066126	-39.080391	-10.335910	-9.247046	-11.787578	-7.709857	0.000000	-10.000000	-0.158333	13.450000	39.166668	1023.000000	1023.000000	2046.000000
14.200000	-0.065506	-38.713913	-10.134033	-9.130893	-11.830523	-7.618465	0.000000	-10.000000	-0.158333	13.783334	43.500000	1023.000000	1023.000000	2046.000000
14.220000	-0.065148	-38.502552	-9.999897	-9.124308	-11.823406	-7.554942	0.000000	-10.000000	-0.175000	14.150001	48.000000	1023.000000	1023.000000	2046.000000
14.240000	-0.065460	-38.687023	-9.902393	-9.132111	-11.930956	-7.721564	0.000000	-10.000000	-0.191667	14.866667	52.666668	1023.000000	1023.000000	2046.000000
14.260000	-0.066104	-39.067333	-9.885114	-9.211971	-12.090027	-7.880221	0.000000	-10.000000	-0.208333	15.433333	57.500000	1023.000000	1023.000000	2046.000000
14.280000	-0.066693	-39.415695	-9.847779	-9.273230	-12.194965	-8.099719	0.000000	-10.000000	-0.225000	16.083334	62.666668	1023.000000	1023.000000	2046.000000
14.300000	-0.067010	-39.603001	-9.823712	-9.234362	-12.190903	-8.354024	0.000000	-10.000000	-0.241667	16.433334	68.000000	1023.000000	1023.000000	2046.000000
14.320000	-0.066670	-39.401756	-9.825406	-9.336762	-12.113788	-8.125799	0.000000	-10.000000	-0.216667	16.916668	73.333336	1023.000000	1023.000000	2046.000000
14.340000	-0.065658	-38.803619	-9.730304	-8.931795	-12.025961	-8.115559	0.000000	-10.000000	-0.200000	16.733334	78.833336	1023.000000	1023.000000	2046.000000
14.360000	-0.063967	-37.804562	-9.691589	-8.352842	-11.863293	-7.896839	0.000000	-10.000000	-0.166667	16.600000	84.333336	1023.000000	1023.000000	2046.000000
14.380000	-0.062531	-36.955883	-9.711154	-7.899189	-11.707401	-7.638139	0.000000	-10.000000	-0.183333	16.183334	90.000000	1023.000000	1023.000000	2046.000000
14.400000	-0.061825	-36.538612	-9.773208	-7.556440	-11.672978	-7.535987	0.000000	-10.000000	-0.208333	16.483334	95.500000	1023.000000	1023.000000	2046.000000
14.420000	-0.062766	-37.094414	-10.135632	-7.606302	-11.763986	-7.588494	0.000000	-10.000000	-0.241667	17.216667	101.000000	1023.000000	1023.000000	2046.000000
14.440000	-0.065123	-38.487774	-10.829447	-7.977190	-11.883929	-7.797207	0.000000	-10.000000	-0.275000	18.466667	106.666664	1023.000000	1023.000000	2046.000000
14.460000	-0.068205	-40.309399	-11.530062	-8.522617	-12.085702	-8.171019	0.000000	-10.000000	-0.300000	19.583334	112.666664	1023.000000	1023.000000	2046.000000
14.480000	-0.070708	-41.788162	-11.976110	-8.958839	-12.277608	-8.575607	0.000000	-10.000000	-0.316667	20.366667	119.000000	1023.000000	1023.000000	2046.000000
14.500000	-0.072203	-42.671776	-12.340198	-9.150292	-12.336246	-8.845041	0.000000	-10.000000	-0.316667	20.733334	125.666664	1023.000000	1023.000000	2046.000000
14.520000	-0.073069	-43.183636	-12.624546	-9.222615	-12.401065	-8.935411	0.000000	-10.000000	-0.300000	20.750000	132.500000	1023.000000	1023.000000	2046.000000
14.540000	-0.073555	-43.470737	-12.917414	-9.201975	-12.390172	-8.961175	0.000000	-10.000000	-0.300000	20.483334	137.166672	1023.000000	1023.000000	2046.000000
14.560000	-0.073732	-43.575825	-13.101392	-9.185032	-12.382678	-8.906722	0.000000	-10.000000	-0.300000	20.466667	144.000000	1023.000000	1023.000000	2046.000000
14.580000	-0.073567	-43.477856	-13.155762	-9.135596	-12.377062	-8.809437	0.000000	-10.000000	-0.300000	20.616667	150.833328	1023.000000	1023.000000	2046.000000
14.600000	-0.073066	-43.181934	-13.099009	-9.141541	-12.295818	-8.645565	0.000000	-10.000000	-0.316667	21.100000	160.000000	1023.000000	1023.000000	2046.000000
14.620000	-0.072432	-42.807377	-12.973647	-9.146196	-12.199085	-8.488447	0.000000	-10.000000	-0.350000	21.516666	167.000000	1023.000000	1023.000000	2046.000000
14.640000	-0.071634	-42.335548	-12.806793	-9.113662	-12.100094	-8.315001	0.000000	-10.000000	-0.375000	22.316668	174.166672	1023.000000	1023.000000	2046.000000
14.660000	-0.070554	-41.697536	-12.537796	-9.054974	-11.976888	-8.127878	0.000000	-10.000000	-0.400000	22.866667	181.500000	1023.000000	1023.000000	2046.000000
14.680000	-0.069505	-41.077644	-12.276390	-9.127958	-11.799991	-7.873305	0.000000	-10.000000	-0.400000	23.666666	189.166672	1023.000000	1023.000000	2046.000000
14.700000	-0.068255	-40.338840	-12.033639	-9.105066	-11.570010	-7.630125	0.000000	-10.000000	-0.416667	24.016666	197.000000	1023.000000	1023.000000	2046.000000
14.720000	-0.066727	-39.435532	-11.713446	-9.092943	-11.290505	-7.338635	0.000000	-10.000000	-0.425000	24.433334	205.000000	1023.000000	1023.000000	2046.000000
14.740000	-0.065179	-38.520721	-11.385916	-9.160867	-10.985106	-6.988834	0.000000	-10.000000	-0.450000	24.683334	213.000000	1023.000000	1023.000000	2046.000000
14.760000	-0.063462	-37.505989	-11.100978	-9.176591	-10.597178	-6.631244	0.000000	-10.000000	-0.466667	24.916666	221.000000	1023.000000	1023.000000	2046.000000
14.780000	-0.061673	-36.448536	-10.821656	-9.227107	-10.174331	-6.225440	0.000000	-10.000000	-0.483333	25.466667	229.333328	1023.000000	1023.000000	2046.000000
14.800000	-0.060202	-35.579525	-10.564142	-9.219510	-9.838525	-5.957348	0.000000	-10.000000	-0.491667	25.733334	237.666672	1023.000000	1023.000000	2046.000000
14.820000	-0.058717	-34.701771	-10.305087	-9.207785	-9.507451	-5.681450	0.000000	-10.000000	-0.525000	26.300001	246.333328	1023.000000	1023.000000	2046.000000
14.840000	-0.057202	-33.806347	-10.013099	-9.033076	-9.234766	-5.525408	0.000000	-10.000000	-0.541667	26.733334	254.833328	1023.000000	1023.000000	2046.000000
14.860000	-0.055914	-33.045036	-9.673551	-8.817335	-9.071054	-5.483098	0.000000	-10.000000	-0.550000	27.283333	263.666656	1023.000000	1023.000000	2046.000000
14.880000	-0.054633	-32.287865	-9.288258	-8.691124	-8.902910	-5.405571	0.000000	-10.000000	-0.541667	27.966667	272.666656	1023.000000	1023.000000	2046.000000
14.900000	-0.053264	-31.479023	-8.918699	-8.507055	-8.691455	-5.361814	0.000000	-10.000000	-0.558333	28.400000	282.000000	1023.000000	1023.000000	2046.000000
14.920000	-0.051713	-30.562504	-8.499254	-8.280559	-8.542990	-5.239701	0.000000	-10.000000	-0.583333	29.016666	291.500000	1023.000000	1023.000000	2046.000000
14.940000	-0.049965	-29.529242	-8.153464	-7.992307	-8.314837	-5.068635	0.000000	-10.000000	-0.608333	29.266666	301.000000	1023.000000	1023.000000	2046.000000
14.960000	-0.047980	-28.356375	-7.787223	-7.661174	-8.057898	-4.850080	0.000000	-10.000000	-0.616667	29.549999	310.666656	1023.000000	1023.000000	2046.000000
14.980000	-0.046024	-27.199924	-7.422692	-7.371740	-7.829489	-4.576003	0.000000	-10.000000	-0.641667	29.750000	320.500000	1023.000000	1023.000000	2046.000000
15.000000	-0.043932	-25.963625	-7.053123	-7.123674	-7.542862	-4.243965	0.000000	-10.000000	-0.666667	30.216667	330.500000	1023.000000	1023.000000	2046.000000
15.020000	-0.042012	-24.829073	-6.728710	-6.862159	-7.282122	-3.956082	0.000000	-10.000000	-0.675000	30.633333	340.500000	1023.000000	1023.000000	2046.000000
15.040000	-0.039933	-23.600557	-6.360423	-6.568504	-7.012960	-3.658671	0.000000	-10.000000	-0.675000	30.900000	350.500000	1023.000000	1023.000000	2046.000000
15.060000	-0.037850	-22.369392	-6.045103	-6.306879	-6.702004	-3.315407	0.000000	-10.000000	-0.666667	31.250000	360.833344	1023.000000	1023.000000	2046.000000
15.080000	-0.035777	-21.144175	-5.746367	-5.973204	-6.379885	-3.044719	0.000000	-10.000000	-0.691667	31.633333	371.166656	1023.000000	1023.000000	2046.000000
15.100000	-0.033633	-19.877148	-5.418323	-5.662902	-6.083811	-2.712111	0.000000	-10.000000	-0.700000	31.983334	381.833344	1023.000000	1023.000000	2046.000000
15.120000	-0.031521	-18.628620	-5.092894	-5.366519	-5.782539	-2.386668	0.000000	-10.000000	-0.725000	32.150002	392.333344	1023.000000	1023.000000	2046.000000
15.140000	-0.029435	-17.396265	-4.751565	-5.095814	-5.492615	-2.056271	0.000000	-10.000000	-0.733333	32.333336	403.000000	1023.000000	1023.000000	2046.000000
15.160000	-0.027264	-16.113073	-4.449127	-4.757626	-5.144040	-1.762282	0.000000	-10.000000	-0.750000	32.500000	413.666656	1023.000000	1023.000000	2046.000000
15.180000	-0.025179	-14.881045	-4.136918	-4.391024	-4.827775	-1.525328	0.000000	-10.000000	-0.750000	32.700001	424.500000	1023.000000	1023.000000	2046.000000
15.200000	-0.023263	-13.748516	-3.800571	-4.115203	-4.572245	-1.260498	0.000000	-10.000000	-0.750000	32.799999	435.500000	1023.000000	1023.000000	2046.000000
15.220000	-0.021190	-12.523011	-3.431469	-3.806339	-4.295501	-0.989702	0.000000	-10.000000	-0.750000	32.866669	446.500000	1023.000000	1023.000000	2046.000000
15.240000	-0.019074	-11.272938	-2.912122	-3.526659	-4.082957	-0.751198	0.000000	-10.000000	-0.741667	32.700001	457.500000	1023.000000	1023.000000	2046.000000
15.260000	-0.016987	-10.039166	-2.439700	-3.240931	-3.814415	-0.544121	0.000000	-10.000000	-0.733333	32.666668	468.500000	1023.000000	1023.000000	2046.000000
15.280000	-0.015796	-9.335184	-2.177667	-3.026692	-3.650958	-0.479867	0.000000	-10.000000	-0.733333	32.549999	479.333344	1023.000000	1023.000000	2046.000000
15.300000	-0.015373	-9.085187	-2.102895	-2.894036	-3.587369	-0.500888	0.000000	-10.000000	-0.725000	32.466667	490.166656	1023.000000	1023.000000	2046.000000
15.320000	-0.014911	-8.812639	-2.005917	-2.750083	-3.540673	-0.515967	0.000000	-10.000000	-0.716667	32.183334	501.000000	1023.000000	1023.000000	2046.000000
15.340000	-0.013710	-8.102660	-1.739485	-2.531209	-3.358372	-0.473595	0.000000	-10.000000	-0.700000	32.099998	508.333344	1023.000000	1023.000000	2046.000000
15.360000	-0.012287	-7.261734	-1.494254	-2.314835	-3.110172	-0.342474	0.000000	-10.000000	-0.658333	31.466667	519.166687	1023.000000	1023.000000	2046.000000
15.380000	-0.010444	-6.172513	-1.099850	-1.900749	-3.043035	-0.128879	0.000000	-10.000000	-0.625000	30.633333	529.666687	1023.000000	1023.000000	2046.000000
15.400000	-0.007396	-4.371187	-0.910429	-1.031948	-2.672036	0.243226	0.000000	-10.000000	-0.583333	29.700001	543.500000	1023.000000	1023.000000	2046.000000
15.420000	-0.005359	-3.166985	-0.854356	-0.355192	-2.488842	0.531405	0.000000	-10.000000	-0.575000	29.050001	553.500000	1023.000000	1023.000000	2046.000000
15.440000	-0.004479	-2.647263	-0.865449	-0.013009	-2.389043	0.620238	0.000000	-10.000000	-0.566667	28.766666	563.333313	1023.000000	1023.000000	2046.000000
15.460000	-0.005846	-3.454851	-1.269555	-0.140646	-2.467265	0.422615	0.000000	-10.000000	-0.550000	28.350000	573.000000	1023.000000	1023.000000	2046.000000
15.480000	-0.008972	-5.302248	-1.955118	-0.575827	-2.723981	-0.047322	0.000000	-10.000000	-0.533333	28.166668	582.500000	1023.000000	1023.000000	2046.000000
15.500000	-0.012290	-7.263600	-2.663310	-1.052230	-2.942111	-0.605950	0.000000	-10.000000	-0.516667	27.933334	592.000000	1023.000000	1023.000000	2046.000000
15.520000	-0.014428	-8.527014	-3.074771	-1.436065	-3.129562	-0.886616	0.000000	-10.000000	-0.516667	27.933334	598.333313	1023.000000	1023.000000	2046.000000
15.540000	-0.015409	-9.106564	-3.330049	-1.585108	-3.112956	-1.078450	0.000000	-10.000000	-0.516667	27.516666	604.500000	1023.000000	1023.000000	2046.000000
15.560000	-0.015780	-9.326238	-3.495285	-1.592079	-3.070663	-1.168210	0.000000	-10.000000	-0.500000	27.283335	610.500000	1023.000000	1023.000000	2046.000000
15.580000	-0.016126	-9.530379	-3.693385	-1.572964	-3.016305	-1.247725	0.000000	-10.000000	-0.475000	26.316668	622.500000	1023.000000	1023.000000	2046.000000
15.600000	-0.016306	-9.636996	-3.751467	-1.530213	-3.044433	-1.310883	0.000000	-10.000000	-0.441667	25.583334	634.333313	1023.000000	1023.000000	2046.000000
15.620000	-0.016067	-9.495594	-3.715104	-1.466353	-3.029486	-1.284651	0.000000	-10.000000	-0.416667	24.400000	645.833313	1023.000000	1023.000000	2046.000000
15.640000	-0.015598	-9.218564	-3.622160	-1.419417	-2.984094	-1.192894	0.000000	-10.000000	-0.400000	23.950001	651.333313	1023.000000	1023.000000	2046.000000
15.660000	-0.014953	-8.837193	-3.491677	-1.351781	-2.928397	-1.065338	0.000000	-10.000000	-0.400000	23.799999	656.666687	1023.000000	1023.000000	2046.000000
15.680000	-0.014070	-8.315206	-3.360611	-1.223471	-2.771132	-0.959992	0.000000	-10.000000	-0.416667	24.100000	664.666687	1023.000000	1023.000000	2046.000000
15.700000	-0.013109	-7.747681	-3.172649	-1.072177	-2.628525	-0.874331	0.000000	-10.000000	-0.433333	24.533333	675.666687	1023.000000	1023.000000	2046.000000
15.720000	-0.012019	-7.103246	-2.994435	-1.021561	-2.415519	-0.671730	0.000000	-10.000000	-0.450000	24.916668	684.000000	1023.000000	1023.000000	2046.000000
15.740000	-0.010933	-6.461179	-2.906086	-0.970421	-2.129059	-0.455613	0.000000	-10.000000	-0.416667	24.450001	692.333313	1023.000000	1023.000000	2046.000000
15.760000	-0.009721	-5.744861	-2.710864	-0.934796	-1.874660	-0.224542	0.000000	-10.000000	-0.400000	23.700001	700.333313	1023.000000	1023.000000	2046.000000
15.780000	-0.008432	-4.983183	-2.506611	-0.964369	-1.589595	0.077392	0.000000	-10.000000	-0.383333	23.066668	711.000000	1023.000000	1023.000000	2046.000000
15.800000	-0.007011	-4.143337	-2.364398	-1.019699	-1.175300	0.416061	0.000000	-10.000000	-0.391667	23.250000	718.666687	1023.000000	1023.000000	2046.000000
15.820000	-0.005285	-3.123296	-2.082435	-1.059797	-0.786163	0.805100	0.000000	-10.000000	-0.383333	23.583334	723.666687	1023.000000	1023.000000	2046.000000
15.840000	-0.003472	-2.052092	-1.793329	-1.046461	-0.363691	1.151390	0.000000	-10.000000	-0.375000	23.850000	728.666687	1023.000000	1023.000000	2046.000000
15.860000	-0.001784	-1.054197	-1.553259	-0.896619	0.084443	1.311239	0.000000	-10.000000	-0.375000	23.966667	734.000000	1023.000000	1023.000000	2046.000000
15.880000	-0.000612	-0.361409	-1.371819	-0.793911	0.393026	1.411297	0.000000	-10.000000	-0.366667	23.933334	742.000000	1023.000000	1023.000000	2046.000000
15.900000	0.000392	0.231817	-1.168117	-0.681966	0.616501	1.465398	0.000000	-10.000000	-0.358333	23.516666	752.666687	1023.000000	1023.000000	2046.000000
15.920000	0.001475	0.871708	-0.830715	-0.671638	0.834678	1.539383	0.000000	-10.000000	-0.350000	23.166668	763.333313	1023.000000	1023.000000	2046.000000
15.940000	0.002815	1.663873	-0.425059	-0.530948	1.052816	1.567064	0.000000	-10.000000	-0.350000	22.966667	771.333313	1023.000000	1023.000000	2046.000000
15.960000	0.004308	2.546288	-0.013191	-0.287041	1.220475	1.626044	0.000000	-10.000000	-0.350000	23.166668	776.333313	1023.000000	1023.000000	2046.000000
15.980000	0.005987	3.538593	0.369568	0.003696	1.403374	1.761955	0.000000	-10.000000	-0.375000	23.316668	784.000000	1023.000000	1023.000000	2046.000000
16.000000	0.007865	4.648109	0.687051	0.382724	1.671508	1.906826	0.000000	-10.000000	-0.400000	23.350000	794.000000	1023.000000	1023.000000	2046.000000
16.020000	0.009879	5.838417	1.079105	0.681497	1.885629	2.192186	0.000000	-10.000000	-0.425000	23.316668	801.666687	1023.000000	1023.000000	2046.000000
16.040001	0.011998	7.091004	1.444581	0.960547	2.171746	2.514131	0.000000	-10.000000	-0.425000	23.600000	809.333313	1023.000000	1023.000000	2046.000000
16.059999	0.014291	8.445699	1.870113	1.289859	2.488685	2.797042	0.000000	-10.000000	-0.425000	24.000000	814.666687	1023.000000	1023.000000	2046.000000
16.080000	0.017124	10.120209	2.571488	1.622975	2.815974	3.109771	0.000000	-10.000000	-0.441667	24.633333	822.666687	1023.000000	1023.000000	2046.000000
16.100000	0.020369	12.037896	3.338373	2.080524	3.219743	3.399256	0.000000	-10.000000	-0.483333	25.450001	831.000000	1023.000000	1023.000000	2046.000000
16.120001	0.022964	13.572009	3.835679	2.514832	3.580059	3.641438	0.000000	-10.000000	-0.525000	26.266666	839.333313	1023.000000	1023.000000	2046.000000
16.139999	0.024764	14.635449	4.135558	2.841291	3.841531	3.817069	0.000000	-10.000000	-0.566667	26.966667	847.833313	1023.000000	1023.000000	2046.000000
16.160000	0.026214	15.492473	4.348947	3.110026	4.095729	3.937771	0.000000	-10.000000	-0.566667	27.400000	856.833313	1023.000000	1023.000000	2046.000000
16.180000	0.027991	16.542934	4.701008	3.450726	4.371081	4.020119	0.000000	-10.000000	-0.558333	27.416666	869.000000	1023.000000	1023.000000	2046.000000
16.200001	0.029593	17.489305	4.906579	3.711538	4.649057	4.222130	0.000000	-10.000000	-0.533333	27.416666	881.333313	1023.000000	1023.000000	2046.000000
16.219999	0.031470	18.599068	5.065637	4.168663	4.833826	4.530943	0.000000	-10.000000	-0.525000	27.100000	887.500000	1023.000000	1023.000000	2046.000000
16.240000	0.033515	19.807627	5.120723	4.803306	4.960589	4.923008	0.000000	-10.000000	-0.500000	27.016666	893.500000	1023.000000	1023.000000	2046.000000
16.260000	0.034463	20.367886	5.090041	5.259356	4.967444	5.051044	0.000000	-10.000000	-0.491667	26.733334	902.500000	1023.000000	1023.000000	2046.000000
16.280001	0.034433	20.349859	5.030286	5.366067	4.998279	4.955228	0.000000	-10.000000	-0.483333	26.450001	911.500000	1023.000000	1023.000000	2046.000000
16.299999	0.032586	19.258148	4.663677	5.062165	4.842081	4.690225	0.000000	-10.000000	-0.491667	26.166668	923.333313	1023.000000	1023.000000	2046.000000
16.320000	0.029523	17.448290	3.982649	4.562943	4.637068	4.265631	0.000000	-10.000000	-0.483333	25.983334	929.166687	1023.000000	1023.000000	2046.000000
16.340000	0.026455	15.635098	3.406230	4.127560	4.296738	3.804570	0.000000	-10.000000	-0.466667	25.416668	940.833313	1023.000000	1023.000000	2046.000000
16.360001	0.024657	14.572433	3.015728	3.841145	4.136955	3.578605	0.000000	-10.000000	-0.458333	25.033333	946.666687	1023.000000	1023.000000	2046.000000
16.379999	0.023829	14.083189	2.820624	3.772883	4.103572	3.386110	0.000000	-10.000000	-0.433333	24.433332	955.333313	1023.000000	1023.000000	2046.000000
16.400000	0.023546	13.915948	2.705699	3.818625	4.091434	3.300191	0.000000	-10.000000	-0.425000	24.250000	960.833313	1023.000000	1023.000000	2046.000000
16.420000	0.023318	13.781029	2.590017	3.833671	4.065528	3.291813	0.000000	-10.000000	-0.408333	24.050001	969.000000	1023.000000	1023.000000	2046.000000
16.440001	0.023112	13.659202	2.548967	3.859765	4.002144	3.248327	0.000000	-10.000000	-0.408333	23.966667	977.000000	1023.000000	1023.000000	2046.000000
16.459999	0.023262	13.747605	2.632205	3.891153	3.923241	3.301006	0.000000	-10.000000	-0.400000	23.933334	985.000000	1023.000000	1023.000000	2046.000000
16.480000	0.023825	14.080665	2.715500	4.031969	3.964465	3.368731	0.000000	-10.000000	-0.383333	23.533333	993.000000	1023.000000	1023.000000	2046.000000
16.500000	0.024408	14.425416	2.805998	4.208365	3.990641	3.420413	0.000000	-10.000000	-0.358333	23.100000	1001.000000	1023.000000	1023.000000	2046.000000
16.520000	0.025091	14.828895	2.855459	4.352462	4.070658	3.550315	0.000000	-10.000000	-0.341667	22.533335	1008.833313	1023.000000	1023.000000	2046.000000
16.540001	0.026016	15.375585	2.993891	4.570376	4.182164	3.629153	0.000000	-10.000000	-0.325000	22.433334	1016.500000	1023.000000	1023.000000	2046.000000
16.559999	0.027026	15.972334	3.159695	4.659602	4.318392	3.834645	0.000000	-10.000000	-0.333333	22.150002	1024.000000	1023.000000	1023.000000	2046.000000
16.580000	0.027925	16.503485	3.221727	4.705632	4.519283	4.056843	0.000000	-10.000000	-0.308333	21.766666	1031.500000	1023.000000	1023.000000	2046.000000
16.600000	0.029024	17.153225	3.382550	4.751444	4.710803	4.308429	0.000000	-10.000000	-0.291667	20.633333	1038.833374	1023.000000	1023.000000	2046.000000
16.620001	0.030114	17.797216	3.496923	4.707357	4.995002	4.597934	0.000000	-10.000000	-0.258333	19.716667	1045.833374	1023.000000	1023.000000	2046.000000
16.639999	0.031482	18.605574	3.666824	4.659848	5.311920	4.966982	0.000000	-10.000000	-0.250000	19.083334	1052.500000	1023.000000	1023.000000	2046.000000
16.660000	0.032996	19.500542	3.835240	4.651410	5.727130	5.286762	0.000000	-10.000000	-0.250000	18.916666	1059.000000	1023.000000	1023.000000	2046.000000
16.680000	0.034379	20.318136	4.033217	4.651591	6.061122	5.572206	0.000000	-10.000000	-0.266667	19.366667	1065.333374	1023.000000	1023.000000	2046.000000
16.700001	0.035331	20.880594	4.115037	4.720089	6.380020	5.665448	0.000000	-10.000000	-0.291667	19.900000	1071.833374	1023.000000	1023.000000	2046.000000
16.719999	0.036089	21.328596	4.300085	4.728262	6.517515	5.782734	0.000000	-10.000000	-0.291667	20.683334	1078.333374	1023.000000	1023.000000	2046.000000
16.740000	0.036678	21.676699	4.459001	4.749839	6.706936	5.760924	0.000000	-10.000000	-0.275000	20.616667	1085.166626	1023.000000	1023.000000	2046.000000
16.760000	0.037266	22.024256	4.733587	4.814803	6.780910	5.694956	0.000000	-10.000000	-0.233333	20.116667	1092.000000	1023.000000	1023.000000	2046.000000
16.780001	0.038465	22.732729	5.098457	5.054942	6.893505	5.685823	0.000000	-10.000000	-0.200000	19.016666	1098.833374	1023.000000	1023.000000	2046.000000
16.799999	0.039828	23.538328	5.517972	5.359767	6.965685	5.694905	0.000000	-10.000000	-0.175000	17.483334	1105.333374	1023.000000	1023.000000	2046.000000
16.820000	0.041330	24.425987	5.844318	5.619572	7.129831	5.832266	0.000000	-10.000000	-0.150000	15.983334	1111.500000	1023.000000	1023.000000	2046.000000
16.840000	0.043124	25.486040	6.274120	5.861981	7.304838	6.045101	0.000000	-10.000000	-0.150000	14.716667	1117.166626	1023.000000	1023.000000	2046.000000
16.860001	0.045470	26.872473	6.886073	6.200964	7.556931	6.228505	0.000000	-10.000000	-0.141667	14.250000	1122.333374	1023.000000	1023.000000	2046.000000
16.879999	0.048170	28.468645	7.517467	6.620264	7.854294	6.476622	0.000000	-10.000000	-0.158333	14.000000	1127.166626	1023.000000	1023.000000	2046.000000
16.900000	0.050585	29.895622	7.988765	7.036274	8.118354	6.752228	0.000000	-10.000000	-0.141667	13.933333	1131.833374	1023.000000	1023.000000	2046.000000
16.920000	0.052331	30.927561	8.284613	7.396104	8.298138	6.948706	0.000000	-10.000000	-0.116667	13.266666	1136.500000	1023.000000	1023.000000	2046.000000
16.940001	0.053571	31.660368	8.440532	7.615984	8.481117	7.122735	0.000000	-10.000000	-0.058333	11.316667	1140.833374	1023.000000	1023.000000	2046.000000
16.959999	0.054661	32.304379	8.572114	7.837687	8.647038	7.247539	0.000000	-10.000000	-0.025000	8.016666	1145.000000	1023.000000	1023.000000	2046.000000
16.980000	0.054913	32.453358	8.413465	7.808809	8.703480	7.527606	0.000000	-10.000000	0.000000	3.516667	1148.333374	1023.000000	1023.000000	2046.000000
17.000000	0.055554	32.832592	8.355238	8.146254	8.585162	7.745939	0.000000	-10.000000	0.000000	-0.150000	1150.333374	1023.000000	1023.000000	2046.000000
17.020000	0.055888	33.029709	8.232645	8.531461	8.418230	7.847373	0.000000	-10.000000	0.008333	-2.566667	1151.000000	1023.000000	1023.000000	2046.000000
17.040001	0.055420	32.753445	8.093731	8.726806	8.228603	7.704304	0.000000	-10.000000	0.025000	-3.866667	1151.000000	1023.000000	1023.000000	2046.000000
17.059999	0.053875	31.840260	7.898477	8.573893	8.000487	7.367404	0.000000	-10.000000	0.041667	-5.216667	1151.000000	1023.000000	1023.000000	2046.000000
17.080000	0.050854	30.054747	7.379804	8.102364	7.704686	6.867892	0.000000	-10.000000	0.050000	-6.333333	1151.000000	1023.000000	1023.000000	2046.000000
17.100000	0.046779	27.646124	6.582314	7.449050	7.298289	6.316470	0.000000	-10.000000	0.058333	-7.516667	1151.000000	1023.000000	1023.000000	2046.000000
17.120001	0.042830	25.312744	5.810155	6.903652	6.865277	5.733659	0.000000	-10.000000	0.075000	-8.833333	1151.000000	1023.000000	1023.000000	2046.000000
17.139999	0.039972	23.623173	5.242497	6.490077	6.570089	5.320509	0.000000	-10.000000	0.091667	-10.683333	1151.000000	1023.000000	1023.000000	2046.000000
17.160000	0.037872	22.382313	4.820597	6.260286	6.311476	4.989954	0.000000	-10.000000	0.100000	-11.900001	1147.666626	1023.000000	1023.000000	2046.000000
17.180000	0.036101	21.335777	4.410487	6.075006	6.094409	4.755875	0.000000	-10.000000	0.091667	-12.366667	1140.000000	1023.000000	1023.000000	2046.000000
17.200001	0.034448	20.358812	4.114021	5.890747	5.817107	4.536938	0.000000	-10.000000	0.091667	-12.583334	1130.666626	1023.000000	1023.000000	2046.000000
17.219999	0.032992	19.498186	3.893624	5.690112	5.526265	4.388186	0.000000	-10.000000	0.091667	-12.983334	1123.333374	1023.000000	1023.000000	2046.000000
17.240000	0.031597	18.674030	3.622996	5.512831	5.294793	4.243412	0.000000	-10.000000	0.125000	-13.950000	1118.833374	1023.000000	1023.000000	2046.000000
17.260000	0.030403	17.968132	3.449108	5.357341	5.045957	4.115727	0.000000	-10.000000	0.175000	-15.366667	1114.333374	1023.000000	1023.000000	2046.000000
17.280001	0.029421	17.387938	3.281542	5.259071	4.848107	3.999217	0.000000	-10.000000	0.241667	-17.166668	1109.166626	1023.000000	1023.000000	2046.000000
17.299999	0.028519	16.854931	3.136894	5.154917	4.664549	3.898571	0.000000	-10.000000	0.300000	-19.316668	1103.500000	1023.000000	1023.000000	2046.000000
17.320000	0.027668	16.351870	2.985113	4.965052	4.544158	3.857547	0.000000	-10.000000	0.350000	-21.200001	1097.000000	1023.000000	1023.000000	2046.000000
17.340000	0.026852	15.869780	2.750139	4.731417	4.532743	3.855481	0.000000	-10.000000	0.425000	-23.283333	1089.833374	1023.000000	1023.000000	2046.000000
17.360001	0.025895	15.304023	2.442439	4.466259	4.559179	3.836146	0.000000	-10.000000	0.491667	-25.116667	1082.000000	1023.000000	1023.000000	2046.000000
17.379999	0.024959	14.750496	2.199311	4.150504	4.550727	3.849954	0.000000	-10.000000	0.583333	-27.150000	1073.666626	1023.000000	1023.000000	2046.000000
17.400000	0.023981	14.172638	1.952590	3.778934	4.566414	3.874700	0.000000	-10.000000	0.650000	-29.100000	1064.833374	1023.000000	1023.000000	2046.000000
17.420000	0.023260	13.746490	1.732820	3.370827	4.582776	4.060067	0.000000	-10.000000	0.750000	-30.916668	1055.166626	1023.000000	1023.000000	2046.000000
17.440001	0.022436	13.259817	1.532228	2.975494	4.577863	4.174232	0.000000	-10.000000	0.816667	-32.683334	1044.833374	1023.000000	1023.000000	2046.000000
17.459999	0.021287	12.580607	1.315516	2.662511	4.489241	4.113339	0.000000	-10.000000	0.875000	-33.816666	1033.833374	1023.000000	1023.000000	2046.000000
17.480000	0.019946	11.788137	1.087237	2.305886	4.362434	4.032580	0.000000	-10.000000	0.908333	-34.733334	1022.500000	1023.000000	1023.000000	2046.000000
17.500000	0.018563	10.970654	0.879418	1.973526	4.215567	3.902144	0.000000	-10.000000	0.950000	-35.116669	1010.833313	1023.000000	1023.000000	2046.000000
17.520000	0.017053	10.078405	0.779544	1.663573	3.977237	3.658051	0.000000	-10.000000	0.991667	-35.616669	999.000000	1023.000000	1023.000000	2046.000000
17.540001	0.015728	9.295061	0.770421	1.358794	3.745253	3.420592	0.000000	-10.000000	1.033333	-36.200001	987.000000	1023.000000	1023.000000	2046.000000
17.559999	0.014730	8.705600	0.784301	1.215365	3.519896	3.186039	0.000000	-10.000000	1.066667	-36.666668	975.000000	1023.000000	1023.000000	2046.000000
17.580000	0.014339	8.474319	0.928155	1.145208	3.367889	3.033066	0.000000	-10.000000	1.091667	-36.966667	963.000000	1023.000000	1023.000000	2046.000000
17.600000	0.014509	8.575081	1.238260	1.179219	3.280097	2.877505	0.000000	-10.000000	1.100000	-37.216667	950.666687	1023.000000	1023.000000	2046.000000
17.620001	0.015012	8.871835	1.559135	1.253026	3.291692	2.767982	0.000000	-10.000000	1.100000	-37.466667	938.333313	1023.000000	1023.000000	2046.000000
17.639999	0.015904	9.399561	1.860279	1.430768	3.345900	2.762614	0.000000	-10.000000	1.091667	-37.600002	925.666687	1023.000000	1023.000000	2046.000000
17.660000	0.016703	9.871514	2.157639	1.578481	3.300576	2.834818	0.000000	-10.000000	1.091667	-37.433334	913.333313	1023.000000	1023.000000	2046.000000
17.680000	0.017004	10.049154	2.217824	1.702818	3.279930	2.848583	0.000000	-10.000000	1.083333	-37.299999	900.666687	1023.000000	1023.000000	2046.000000
17.700001	0.016765	9.908241	2.172418	1.759485	3.169853	2.806485	0.000000	-10.000000	1.091667	-37.299999	888.333313	1023.000000	1023.000000	2046.000000
17.719999	0.016215	9.583120	1.966107	1.759339	3.053073	2.804601	0.000000	-10.000000	1.091667	-37.799999	875.833313	1023.000000	1023.000000	2046.000000
17.740000	0.014586	8.620152	1.455574	1.439673	2.809376	2.915529	0.000000	-10.000000	1.133333	-38.450001	863.333313	1023.000000	1023.000000	2046.000000
17.760000	0.013650	8.066913	1.062354	1.657442	2.443013	2.904104	0.000000	-10.000000	1.183333	-39.416668	850.500000	1023.000000	1023.000000	2046.000000
17.780001	0.011936	7.054394	0.612696	1.765163	2.001888	2.674646	0.000000	-10.000000	1.233333	-39.983334	832.833313	1023.000000	1023.000000	2046.000000
17.799999	0.009684	5.723020	0.305010	1.597378	1.537673	2.282959	0.000000	-10.000000	1.250000	-40.400002	819.500000	1023.000000	1023.000000	2046.000000
17.820000	0.006697	3.958131	-0.064790	1.294168	1.052671	1.676081	0.000000	-10.000000	1.250000	-40.500000	805.833313	1023.000000	1023.000000	2046.000000
17.840000	0.003112	1.839295	-0.651207	0.835617	0.596116	1.058770	0.000000	-10.000000	1.250000	-40.766666	796.833313	1023.000000	1023.000000	2046.000000
17.860001	-0.000988	-0.583703	-1.446456	0.266469	0.109014	0.487270	0.000000	-10.000000	1.250000	-40.783333	783.166687	1023.000000	1023.000000	2046.000000
17.879999	-0.005140	-3.037616	-2.307328	-0.247979	-0.388162	-0.094147	0.000000	-10.000000	1.250000	-40.799999	769.666687	1023.000000	1023.000000	2046.000000
17.900000	-0.008810	-5.206537	-2.985589	-0.709383	-0.875532	-0.636033	0.000000	-10.000000	1.241667	-40.600002	756.000000	1023.000000	1023.000000	2046.000000
17.920000	-0.012089	-7.144813	-3.543151	-1.082806	-1.406163	-1.112692	0.000000	-10.000000	1.275000	-40.933334	738.000000	1023.000000	1023.000000	2046.000000
17.940001	-0.014840	-8.770350	-4.111870	-1.334643	-1.786024	-1.537813	0.000000	-10.000000	1.308333	-41.166668	724.500000	1023.000000	1023.000000	2046.000000
17.959999	-0.017501	-10.343043	-4.659767	-1.609755	-2.219524	-1.853997	0.000000	-10.000000	1.350000	-42.016666	710.833313	1023.000000	1023.000000	2046.000000
17.980000	-0.019896	-11.758481	-5.191651	-1.895130	-2.584178	-2.087523	0.000000	-10.000000	1.358333	-42.516666	701.333313	1023.000000	1023.000000	2046.000000
18.000000	-0.022064	-13.039679	-5.660797	-2.196806	-2.901832	-2.280244	0.000000	-10.000000	1.391667	-43.233334	687.000000	1023.000000	1023.000000	2046.000000
18.020000	-0.024058	-14.218533	-6.006434	-2.552020	-3.221154	-2.438924	0.000000	-10.000000	1.433333	-43.233334	672.500000	1023.000000	1023.000000	2046.000000
18.040001	-0.025754	-15.220355	-6.296658	-2.857569	-3.480695	-2.585433	0.000000	-10.000000	1.458333	-43.400002	658.000000	1023.000000	1023.000000	2046.000000
18.059999	-0.027440	-16.216969	-6.629144	-3.156276	-3.691645	-2.739903	0.000000	-10.000000	1.458333	-43.350002	643.666687	1023.000000	1023.000000	2046.000000
18.080000	-0.028908	-17.084686	-6.829552	-3.484146	-3.905263	-2.865726	0.000000	-10.000000	1.433333	-43.366669	629.166687	1023.000000	1023.000000	2046.000000
18.100000	-0.030109	-17.794548	-7.012031	-3.897298	-4.007744	-2.877476	0.000000	-10.000000	1.408333	-42.916668	614.833313	1023.000000	1023.000000	2046.000000
18.120001	-0.031239	-18.462051	-7.162254	-4.301884	-4.115951	-2.881964	0.000000	-10.000000	1.400000	-42.650002	600.500000	1023.000000	1023.000000	2046.000000
18.139999	-0.032129	-18.988159	-7.211152	-4.671027	-4.227878	-2.878101	0.000000	-10.000000	1.400000	-42.366669	586.333313	1023.000000	1023.000000	2046.000000
18.160000	-0.032735	-19.346256	-7.275155	-4.952446	-4.280761	-2.837894	0.000000	-10.000000	1.400000	-42.416668	572.000000	1023.000000	1023.000000	2046.000000
18.180000	-0.033582	-19.846807	-7.416032	-5.221642	-4.375893	-2.833241	0.000000	-10.000000	1.383333	-42.533333	557.666687	1023.000000	1023.000000	2046.000000
18.200001	-0.034858	-20.600843	-7.697970	-5.512418	-4.501807	-2.888648	0.000000	-10.000000	1.366667	-42.349998	543.500000	1023.000000	1023.000000	2046.000000
18.219999	-0.036319	-21.464605	-7.961112	-5.866516	-4.676252	-2.960725	0.000000	-10.000000	1.350000	-42.099998	529.500000	1023.000000	1023.000000	2046.000000
18.240000	-0.037679	-22.268539	-8.110720	-6.092753	-4.929803	-3.135263	0.000000	-10.000000	1.325000	-41.250000	515.500000	1023.000000	1023.000000	2046.000000
18.260000	-0.038863	-22.968142	-8.204283	-6.270420	-5.186343	-3.307096	0.000000	-10.000000	1.300000	-40.766666	501.833344	1023.000000	1023.000000	2046.000000
18.280001	-0.040155	-23.731853	-8.256715	-6.504465	-5.456224	-3.514449	0.000000	-10.000000	1.283333	-40.433334	488.166656	1023.000000	1023.000000	2046.000000
18.299999	-0.041316	-24.417742	-8.267383	-6.690666	-5.730544	-3.729149	0.000000	-10.000000	1.266667	-40.416668	474.833344	1023.000000	1023.000000	2046.000000
18.320000	-0.042158	-24.915209	-8.272068	-6.734795	-5.993061	-3.915286	0.000000	-10.000000	1.233333	-40.216667	461.166656	1023.000000	1023.000000	2046.000000
18.340000	-0.042837	-25.316444	-8.289080	-6.716353	-6.225683	-4.085328	0.000000	-10.000000	1.200000	-39.783333	447.833344	1023.000000	1023.000000	2046.000000
18.360001	-0.043397	-25.647367	-8.274002	-6.747886	-6.453809	-4.171671	0.000000	-10.000000	1.141667	-39.066666	434.500000	1023.000000	1023.000000	2046.000000
18.379999	-0.044036	-26.025534	-8.267127	-6.761362	-6.680952	-4.316094	0.000000	-10.000000	1.116667	-38.333332	421.500000	1023.000000	1023.000000	2046.000000
18.400000	-0.044591	-26.353481	-8.274076	-6.798369	-6.884122	-4.396915	0.000000	-10.000000	1.083333	-37.633335	408.666656	1023.000000	1023.000000	2046.000000
18.420000	-0.045060	-26.630667	-8.230487	-6.892443	-7.063915	-4.443820	0.000000	-10.000000	1.075000	-37.016666	396.166656	1023.000000	1023.000000	2046.000000
18.440001	-0.045003	-26.596872	-7.987344	-6.938436	-7.183866	-4.487225	0.000000	-10.000000	1.041667	-36.466667	384.000000	1023.000000	1023.000000	2046.000000
18.459999	-0.044359	-26.216240	-7.586247	-6.869113	-7.235590	-4.525291	0.000000	-10.000000	1.000000	-35.700001	372.000000	1023.000000	1023.000000	2046.000000
18.480000	-0.043217	-25.541027	-7.116770	-6.692694	-7.256760	-4.474803	0.000000	-10.000000	0.958333	-35.116669	360.000000	1023.000000	1023.000000	2046.000000
18.500000	-0.042562	-25.154221	-6.912920	-6.436494	-7.269869	-4.534937	0.000000	-10.000000	0.925000	-34.583332	348.000000	1023.000000	1023.000000	2046.000000
18.520000	-0.042888	-25.346830	-6.964912	-6.382139	-7.436421	-4.563358	0.000000	-10.000000	0.908333	-34.350002	336.333344	1023.000000	1023.000000	2046.000000
18.540001	-0.043916	-25.954306	-7.091272	-6.390587	-7.719632	-4.752815	0.000000	-10.000000	0.875000	-33.766666	324.833344	1023.000000	1023.000000	2046.000000
18.559999	-0.045134	-26.674255	-7.268189	-6.431085	-7.972171	-5.002811	0.000000	-10.000000	0.841667	-33.333336	313.666656	1023.000000	1023.000000	2046.000000
18.580000	-0.046197	-27.302162	-7.743754	-6.728354	-7.899905	-4.930149	0.000000	-10.000000	0.808333	-32.850002	302.500000	1023.000000	1023.000000	2046.000000
18.600000	-0.046177	-27.290379	-7.875809	-6.365106	-8.034474	-5.014989	0.000000	-10.000000	0.791667	-32.850002	291.500000	1023.000000	1023.000000	2046.000000
18.620001	-0.046035	-27.206940	-8.165537	-5.962531	-8.137336	-4.941536	0.000000	-10.000000	0.791667	-32.750000	280.500000	1023.000000	1023.000000	2046.000000
18.639999	-0.046722	-27.612724	-8.505487	-5.741075	-8.436624	-4.929538	0.000000	-10.000000	0.783333	-32.716667	269.500000	1023.000000	1023.000000	2046.000000
18.660000	-0.049044	-28.985092	-8.887905	-5.925656	-8.900956	-5.270576	0.000000	-10.000000	0.783333	-32.283333	258.666656	1023.000000	1023.000000	2046.000000
18.680000	-0.052234	-30.870584	-9.309090	-6.362545	-9.353556	-5.845394	0.000000	-10.000000	0.758333	-31.683332	248.000000	1023.000000	1023.000000	2046.000000
18.700001	-0.055709	-32.923794	-9.874217	-6.877957	-9.758015	-6.413603	0.000000	-10.000000	0.716667	-30.783333	237.500000	1023.000000	1023.000000	2046.000000
18.719999	-0.059184	-34.978001	-10.592879	-7.243945	-10.167182	-6.973995	0.000000	-10.000000	0.666667	-29.583334	227.333328	1023.000000	1023.000000	2046.000000
18.740000	-0.062328	-36.835693	-11.272016	-7.603626	-10.520681	-7.439371	0.000000	-10.000000	0.591667	-28.300001	214.333328	1023.000000	1023.000000	2046.000000
18.760000	-0.064981	-38.404064	-11.809858	-7.872046	-10.860594	-7.861567	0.000000	-10.000000	0.541667	-27.366667	204.833328	1023.000000	1023.000000	2046.000000
18.780001	-0.067297	-39.772614	-12.280240	-8.143942	-11.187355	-8.161075	0.000000	-10.000000	0.508333	-27.150002	195.500000	1023.000000	1023.000000	2046.000000
18.799999	-0.069360	-40.992035	-12.710994	-8.368879	-11.503691	-8.408472	0.000000	-10.000000	0.525000	-27.166668	189.500000	1023.000000	1023.000000	2046.000000
18.820000	-0.070896	-41.899670	-13.113508	-8.640521	-11.680676	-8.464967	0.000000	-10.000000	0.525000	-27.100000	180.500000	1023.000000	1023.000000	2046.000000
18.840000	-0.072404	-42.790707	-13.449668	-8.904656	-11.874790	-8.561593	0.000000	-10.000000	0.516667	-26.633333	171.500000	1023.000000	1023.000000	2046.000000
18.860001	-0.073680	-43.544773	-13.668954	-9.158947	-12.056450	-8.660423	0.000000	-10.000000	0.491667	-25.816668	162.666672	1023.000000	1023.000000	2046.000000
18.879999	-0.074704	-44.149967	-13.818775	-9.420677	-12.190565	-8.719951	0.000000	-10.000000	0.441667	-24.600000	153.833328	1023.000000	1023.000000	2046.000000
18.900000	-0.075363	-44.539680	-13.813648	-9.602265	-12.364658	-8.759109	0.000000	-10.000000	0.391667	-23.466667	145.666672	1023.000000	1023.000000	2046.000000
18.920000	-0.075812	-44.804737	-13.788125	-9.901711	-12.402999	-8.711899	0.000000	-10.000000	0.350000	-22.666668	137.666672	1023.000000	1023.000000	2046.000000
18.940001	-0.075983	-44.905819	-13.656942	-10.229753	-12.418706	-8.600416	0.000000	-10.000000	0.350000	-22.033335	130.333328	1023.000000	1023.000000	2046.000000
18.959999	-0.075894	-44.853363	-13.575013	-10.381941	-12.346448	-8.549961	0.000000	-10.000000	0.341667	-21.633333	122.833336	1023.000000	1023.000000	2046.000000
18.980000	-0.075503	-44.622326	-13.397388	-10.526966	-12.262145	-8.435827	0.000000	-10.000000	0.333333	-21.250000	115.666664	1023.000000	1023.000000	2046.000000
19.000000	-0.075149	-44.412796	-13.195030	-10.621288	-12.219389	-8.377090	0.000000	-10.000000	0.316667	-20.733334	108.500000	1023.000000	1023.000000	2046.000000
19.020000	-0.075167	-44.423874	-13.159607	-10.748328	-12.176733	-8.339206	0.000000	-10.000000	0.308333	-20.166666	101.500000	1023.000000	1023.000000	2046.000000
19.040001	-0.075782	-44.787037	-13.293608	-11.005277	-12.168399	-8.319755	0.000000	-10.000000	0.275000	-19.466667	94.833336	1023.000000	1023.000000	2046.000000
19.059999	-0.076644	-45.296604	-13.445590	-11.270685	-12.191391	-8.388938	0.000000	-10.000000	0.258333	-19.116667	88.166664	1023.000000	1023.000000	2046.000000
19.080000	-0.077241	-45.649300	-13.522283	-11.403848	-12.237356	-8.485812	0.000000	-10.000000	0.225000	-18.716667	81.833336	1023.000000	1023.000000	2046.000000
19.100000	-0.077491	-45.797176	-13.459032	-11.419631	-12.322441	-8.596073	0.000000	-10.000000	0.225000	-18.266666	75.500000	1023.000000	1023.000000	2046.000000
19.120001	-0.077876	-46.024586	-13.359568	-11.549293	-12.429227	-8.686499	0.000000	-10.000000	0.208333	-17.800001	69.500000	1023.000000	1023.000000	2046.000000
19.139999	-0.078232	-46.235275	-13.245666	-11.576043	-12.552562	-8.861006	0.000000	-10.000000	0.200000	-17.166668	63.500000	1023.000000	1023.000000	2046.000000
19.160000	-0.078320	-46.286968	-13.076983	-11.558571	-12.695585	-8.955827	0.000000	-10.000000	0.183333	-16.450001	57.833332	1023.000000	1023.000000	2046.000000
19.180000	-0.078295	-46.272499	-13.000260	-11.491795	-12.762984	-9.017462	0.000000	-10.000000	0.166667	-15.500000	52.333332	1023.000000	1023.000000	2046.000000
19.200001	-0.078127	-46.173183	-12.846498	-11.433218	-12.836307	-9.057162	0.000000	-10.000000	0.141667	-14.300000	45.666668	1023.000000	1023.000000	2046.000000
19.219999	-0.077960	-46.074329	-12.729180	-11.401298	-12.899421	-9.044431	0.000000	-10.000000	0.116667	-13.450000	40.666668	1023.000000	1023.000000	2046.000000
19.240000	-0.077659	-45.896412	-12.619718	-11.322394	-12.912621	-9.041678	0.000000	-10.000000	0.083333	-12.533333	36.000000	1023.000000	1023.000000	2046.000000
19.260000	-0.077405	-45.746250	-12.492203	-11.296338	-12.946499	-9.011210	0.000000	-10.000000	0.066667	-11.833333	33.166668	1023.000000	1023.000000	2046.000000
19.280001	-0.077154	-45.598034	-12.383504	-11.283005	-12.975213	-8.956311	0.000000	-10.000000	0.050000	-11.050000	29.333334	1023.000000	1023.000000	2046.000000
19.299999	-0.076849	-45.417999	-12.318942	-11.245165	-12.935613	-8.918280	0.000000	-10.000000	0.050000	-10.483334	25.666666	1023.000000	1023.000000	2046.000000
19.320000	-0.076508	-45.216496	-12.257285	-11.225143	-12.865886	-8.868179	0.000000	-10.000000	0.041667	-9.883333	22.333334	1023.000000	1023.000000	2046.000000
19.340000	-0.076157	-45.008972	-12.171600	-11.199289	-12.830497	-8.807587	0.000000	-10.000000	0.025000	-9.033334	19.000000	1023.000000	1023.000000	2046.000000
19.360001	-0.075719	-44.750126	-12.057380	-11.114051	-12.826939	-8.751758	0.000000	-10.000000	0.008333	-7.916667	16.000000	1023.000000	1023.000000	2046.000000
19.379999	-0.075397	-44.559361	-12.012253	-11.028281	-12.800611	-8.718214	0.000000	-10.000000	0.000000	-6.450000	13.166667	1023.000000	1023.000000	2046.000000
19.400000	-0.074853	-44.238407	-11.888412	-10.938147	-12.762111	-8.649736	0.000000	-10.000000	-0.008333	-4.550000	11.000000	1023.000000	1023.000000	2046.000000
19.420000	-0.074388	-43.963352	-11.794275	-10.848445	-12.759441	-8.561193	0.000000	-10.000000	-0.008333	-2.533333	9.666667	1023.000000	1023.000000	2046.000000
19.440001	-0.073833	-43.635109	-11.675013	-10.717803	-12.729423	-8.512869	0.000000	-10.000000	-0.008333	-0.983333	9.166667	1023.000000	1023.000000	2046.000000
19.459999	-0.073427	-43.395233	-11.588897	-10.631151	-12.705980	-8.469203	0.000000	-10.000000	0.000000	-0.200000	9.000000	1023.000000	1023.000000	2046.000000
19.480000	-0.073045	-43.169666	-11.486068	-10.546702	-12.719990	-8.416904	0.000000	-10.000000	0.000000	0.000000	9.000000	1023.000000	1023.000000	2046.000000
19.500000	-0.072609	-42.912083	-11.371112	-10.432384	-12.690381	-8.418206	0.000000	-10.000000	-0.008333	0.000000	9.000000	1023.000000	1023.000000	2046.000000
19.520000	-0.072166	-42.650013	-11.278791	-10.397635	-12.633574	-8.340015	0.000000	-10.000000	-0.008333	0.000000	9.000000	1023.000000	1023.000000	2046.000000
19.540001	-0.071739	-42.397915	-11.217708	-10.316001	-12.575441	-8.288764	0.000000	-10.000000	-0.008333	0.000000	9.000000	1023.000000	1023.000000	2046.000000
19.559999	-0.071315	-42.147133	-11.169075	-10.230736	-12.498417	-8.248905	0.000000	-10.000000	0.000000	-0.566667	9.000000	1023.000000	1023.000000	2046.000000
19.580000	-0.070932	-41.920582	-11.125816	-10.176068	-12.426558	-8.192138	0.000000	-10.000000	0.000000	-1.183333	9.000000	1023.000000	1023.000000	2046.000000
19.600000	-0.070435	-41.626907	-11.021148	-10.069384	-12.376752	-8.159622	0.000000	-10.000000	-0.008333	-1.833333	9.000000	1023.000000	1023.000000	2046.000000
19.620001	-0.069965	-41.349537	-10.888388	-9.951803	-12.382880	-8.126467	0.000000	-10.000000	-0.008333	-1.800000	9.000000	1023.000000	1023.000000	2046.000000
19.639999	-0.069505	-41.077641	-10.857292	-9.881874	-12.294847	-8.043627	0.000000	-10.000000	-0.016667	-1.850000	9.000000	1023.000000	1023.000000	2046.000000
19.660000	-0.069166	-40.876972	-10.732072	-9.834494	-12.297553	-8.012855	0.000000	-10.000000	-0.008333	-1.850000	8.666667	1023.000000	1023.000000	2046.000000
19.680000	-0.068899	-40.719116	-10.649858	-9.764248	-12.305409	-7.999599	0.000000	-10.000000	-0.008333	-1.983333	8.333333	1023.000000	1023.000000	2046.000000
19.700001	-0.068721	-40.614277	-10.604514	-9.747642	-12.299338	-7.962782	0.000000	-10.000000	0.000000	-2.000000	7.666667	1023.000000	1023.000000	2046.000000
19.719999	-0.068476	-40.469353	-10.619056	-9.714516	-12.227388	-7.908394	0.000000	-10.000000	-0.008333	-2.083333	7.166667	1023.000000	1023.000000	2046.000000
19.740000	-0.068191	-40.300728	-10.566840	-9.620071	-12.215084	-7.898730	0.000000	-10.000000	-0.008333	-2.116667	6.500000	1023.000000	1023.000000	2046.000000
19.760000	-0.067897	-40.127384	-10.498816	-9.533455	-12.206105	-7.889009	0.000000	-10.000000	-0.016667	-2.183333	6.166667	1023.000000	1023.000000	2046.000000
19.780001	-0.067578	-39.938679	-10.444334	-9.493785	-12.193942	-7.806617	0.000000	-10.000000	-0.008333	-2.283333	5.500000	1023.000000	1023.000000	2046.000000
19.799999	-0.067255	-39.747536	-10.366693	-9.413417	-12.167366	-7.800059	0.000000	-10.000000	-0.008333	-2.416667	4.833333	1023.000000	1023.000000	2046.000000
19.820000	-0.067312	-39.781269	-10.314827	-9.356264	-12.263483	-7.846696	0.000000	-10.000000	-0.008333	-2.366667	3.833333	1023.000000	1023.000000	2046.000000
19.840000	-0.067941	-40.153248	-10.249566	-9.441243	-12.489136	-7.973305	0.000000	-10.000000	-0.008333	-2.100000	3.333333	1023.000000	1023.000000	2046.000000
19.860001	-0.069183	-40.887009	-10.386147	-9.600234	-12.669058	-8.231567	0.000000	-10.000000	-0.008333	-1.716667	2.666667	1023.000000	1023.000000	2046.000000
19.879999	-0.070721	-41.796188	-10.562027	-9.775126	-12.912365	-8.546669	0.000000	-10.000000	0.000000	-1.583333	2.333333	1023.000000	1023.000000	2046.000000
19.900000	-0.072248	-42.698528	-10.679479	-9.879849	-13.157493	-8.981707	0.000000	-10.000000	0.000000	-1.583333	2.000000	1023.000000	1023.000000	2046.000000
19.920000	-0.073303	-43.322079	-10.831157	-9.957234	-13.253712	-9.279977	0.000000	-10.000000	0.000000	-1.766667	2.000000	1023.000000	1023.000000	2046.000000
19.940001	-0.073749	-43.585705	-10.931991	-9.989409	-13.352793	-9.311511	0.000000	-10.000000	0.000000	-2.133333	2.000000	1023.000000	1023.000000	2046.000000
19.959999	-0.072991	-43.137825	-10.999362	-9.567237	-13.301383	-9.269845	0.000000	-10.000000	0.000000	-2.683333	1.833333	1023.000000	1023.000000	2046.000000
19.980000	-0.072171	-42.652943	-11.060739	-9.164705	-13.244576	-9.182922	0.000000	-10.000000	0.000000	-3.050000	1.166667	1023.000000	1023.000000	2046.000000
20.000000	-0.071463	-42.234673	-11.164315	-8.813576	-13.203550	-9.053230	0.000000	-10.000000	-0.008333	-3.166667	0.500000	1023.000000	1023.000000	2046.000000
20.020000	-0.072155	-42.643879	-11.413939	-8.670992	-13.358790	-9.200159	0.000000	-10.000000	-0.016667	-2.133333	-0.333333	1023.000000	1023.000000	2046.000000
20.040001	-0.074016	-43.743641	-11.982903	-8.836398	-13.510140	-9.414200	0.000000	-10.000000	-0.033333	-0.150000	-0.666667	1023.000000	1023.000000	2046.000000
20.059999	-0.077097	-45.564285	-12.761539	-9.275173	-13.759473	-9.768100	0.000000	-10.000000	-0.050000	2.633333	-1.000000	1023.000000	1023.000000	2046.000000
20.080000	-0.080345	-47.483849	-13.491738	-9.815619	-13.978719	-10.197770	0.000000	-10.000000	-0.066667	5.216667	-1.000000	1023.000000	1023.000000	2046.000000
20.100000	-0.083038	-49.075325	-13.937301	-10.146701	-14.295592	-10.695731	0.000000	-10.000000	-0.066667	6.933333	-1.000000	1023.000000	1023.000000	2046.000000
20.120001	-0.084796	-50.114582	-14.394277	-10.329120	-14.384308	-11.006876	0.000000	-10.000000	-0.041667	7.266667	-1.000000	1023.000000	1023.000000	2046.000000
20.139999	-0.086098	-50.884205	-14.757574	-10.463635	-14.525812	-11.137182	0.000000	-10.000000	-0.016667	6.150000	-1.000000	1023.000000	1023.000000	2046.000000
20.160000	-0.087226	-51.550285	-15.129841	-10.534223	-14.652804	-11.233419	0.000000	-10.000000	0.000000	4.283333	-1.000000	1023.000000	1023.000000	2046.000000
20.180000	-0.087962	-51.985355	-15.380821	-10.618639	-14.736009	-11.249886	0.000000	-10.000000	-0.008333	2.216667	-1.000000	1023.000000	1023.000000	2046.000000
20.200001	-0.088343	-52.210735	-15.472816	-10.797266	-14.803407	-11.137245	0.000000	-10.000000	-0.025000	1.116667	-1.000000	1023.000000	1023.000000	2046.000000
20.219999	-0.088662	-52.399147	-15.609209	-10.877794	-14.792672	-11.119473	0.000000	-10.000000	-0.033333	1.066667	-1.000000	1023.000000	1023.000000	2046.000000
20.240000	-0.088725	-52.436214	-15.593603	-10.984432	-14.816139	-11.042038	0.000000	-10.000000	-0.033333	2.216667	-1.000000	1023.000000	1023.000000	2046.000000
20.260000	-0.088441	-52.268665	-15.467568	-10.984279	-14.814318	-11.002500	0.000000	-10.000000	-0.033333	3.516667	-1.000000	1023.000000	1023.000000	2046.000000
20.280001	-0.087871	-51.931557	-15.305395	-11.051948	-14.694378	-10.879835	0.000000	-10.000000	-0.041667	4.733334	-1.000000	1023.000000	1023.000000	2046.000000
20.299999	-0.087310	-51.600075	-15.122325	-11.258165	-14.547801	-10.671783	0.000000	-10.000000	-0.041667	5.900000	-1.000000	1023.000000	1023.000000	2046.000000
20.320000	-0.086743	-51.265152	-14.935385	-11.354934	-14.416682	-10.558151	0.000000	-10.000000	-0.058333	6.650000	-1.000000	1023.000000	1023.000000	2046.000000
20.340000	-0.085923	-50.780632	-14.715263	-11.503032	-14.203660	-10.358677	0.000000	-10.000000	-0.075000	7.416667	-1.000000	1023.000000	1023.000000	2046.000000
20.360001	-0.084746	-50.085106	-14.444953	-11.623137	-13.949923	-10.067094	0.000000	-10.000000	-0.083333	8.283334	-1.000000	1023.000000	1023.000000	2046.000000
20.379999	-0.083638	-49.430130	-14.253508	-11.711379	-13.684495	-9.780747	0.000000	-10.000000	-0.083333	9.283334	-1.000000	1023.000000	1023.000000	2046.000000
20.400000	-0.082805	-48.937466	-14.110874	-11.765874	-13.464112	-9.596606	0.000000	-10.000000	-0.075000	9.983334	-1.000000	1023.000000	1023.000000	2046.000000
20.420000	-0.082159	-48.556225	-14.020609	-11.887665	-13.237102	-9.410850	0.000000	-10.000000	-0.091667	10.533334	10.000000	1023.000000	1023.000000	2046.000000
20.440001	-0.081617	-48.235916	-13.905390	-11.871332	-13.094975	-9.364222	0.000000	-10.000000	-0.091667	10.933333	21.000000	1023.000000	1023.000000	2046.000000
20.459999	-0.080910	-47.817684	-13.730171	-11.740324	-12.994713	-9.352475	0.000000	-10.000000	-0.100000	11.200000	32.000000	1023.000000	1023.000000	2046.000000
20.480000	-0.080156	-47.372154	-13.460840	-11.697566	-12.920887	-9.292862	0.000000	-10.000000	-0.100000	11.200000	32.000000	1023.000000	1023.000000	2046.000000
20.500000	-0.079441	-46.949749	-13.146720	-11.633210	-12.856797	-9.313021	0.000000	-10.000000	-0.116667	11.383333	33.333332	1023.000000	1023.000000	2046.000000
20.520000	-0.078621	-46.464939	-12.857047	-11.550935	-12.805758	-9.251200	0.000000	-10.000000	-0.141667	12.033334	36.000000	1023.000000	1023.000000	2046.000000
20.540001	-0.077517	-45.812546	-12.642061	-11.434065	-12.632545	-9.103873	0.000000	-10.000000	-0.183333	13.150001	40.000000	1023.000000	1023.000000	2046.000000
20.559999	-0.076247	-45.062218	-12.358885	-11.237090	-12.575096	-8.891147	0.000000	-10.000000	-0.225000	14.666667	44.166668	1023.000000	1023.000000	2046.000000
20.580000	-0.074664	-44.126514	-12.041178	-11.019256	-12.425613	-8.640467	0.000000	-10.000000	-0.258333	16.366667	48.666668	1023.000000	1023.000000	2046.000000
20.600000	-0.073174	-43.246124	-11.735102	-10.803366	-12.301934	-8.405725	0.000000	-10.000000	-0.275000	17.816668	53.833332	1023.000000	1023.000000	2046.000000
20.620001	-0.071481	-42.245010	-11.408171	-10.586060	-12.134533	-8.116249	0.000000	-10.000000	-0.283333	18.883333	59.500000	1023.000000	1023.000000	2046.000000
20.639999	-0.070009	-41.375301	-11.158714	-10.388061	-11.934604	-7.893922	0.000000	-10.000000	-0.291667	19.533333	65.666664	1023.000000	1023.000000	2046.000000
20.660000	-0.068429	-40.441380	-10.869646	-10.222075	-11.710729	-7.638931	0.000000	-10.000000	-0.308333	20.050001	72.000000	1023.000000	1023.000000	2046.000000
20.680000	-0.066906	-39.541527	-10.696161	-10.028503	-11.441266	-7.375597	0.000000	-10.000000	-0.325000	20.616667	78.666664	1023.000000	1023.000000	2046.000000
20.700001	-0.065281	-38.581284	-10.409740	-9.833855	-11.263718	-7.073971	0.000000	-10.000000	-0.358333	21.433334	85.333336	1023.000000	1023.000000	2046.000000
20.719999	-0.063536	-37.549686	-10.097178	-9.628980	-11.088060	-6.735468	0.000000	-10.000000	-0.400000	22.250000	92.500000	1023.000000	1023.000000	2046.000000
20.740000	-0.061796	-36.521301	-9.753670	-9.351665	-10.924539	-6.491426	0.000000	-10.000000	-0.408333	23.166666	99.666664	1023.000000	1023.000000	2046.000000
20.760000	-0.059940	-35.424465	-9.441330	-9.069674	-10.683743	-6.229716	0.000000	-10.000000	-0.416667	23.616667	107.333336	1023.000000	1023.000000	2046.000000
20.780001	-0.058228	-34.412754	-9.111580	-8.794774	-10.488391	-6.018009	0.000000	-10.000000	-0.416667	24.183334	115.000000	1023.000000	1023.000000	2046.000000
20.799999	-0.056350	-33.302872	-8.807496	-8.503565	-10.205744	-5.786067	0.000000	-10.000000	-0.441667	24.400000	123.000000	1023.000000	1023.000000	2046.000000
20.820000	-0.054520	-32.221172	-8.547699	-8.279180	-9.877975	-5.516319	0.000000	-10.000000	-0.466667	24.950001	131.000000	1023.000000	1023.000000	2046.000000
20.840000	-0.052739	-31.168871	-8.278951	-8.028537	-9.624899	-5.236485	0.000000	-10.000000	-0.491667	25.750000	139.333328	1023.000000	1023.000000	2046.000000
20.860001	-0.050827	-30.038795	-7.860639	-7.754885	-9.387444	-5.035828	0.000000	-10.000000	-0.533333	26.850000	147.833328	1023.000000	1023.000000	2046.000000
20.879999	-0.048617	-28.732361	-7.379878	-7.508164	-9.117246	-4.727072	0.000000	-10.000000	-0.575000	27.900000	156.666672	1023.000000	1023.000000	2046.000000
20.900000	-0.046701	-27.600586	-6.925682	-7.249278	-8.895856	-4.529770	0.000000	-10.000000	-0.616667	29.050001	165.833328	1023.000000	1023.000000	2046.000000
20.920000	-0.045429	-26.848591	-6.548167	-7.053676	-8.810133	-4.436615	0.000000	-10.000000	-0.658333	29.900002	175.500000	1023.000000	1023.000000	2046.000000
20.940001	-0.044701	-26.418131	-6.289832	-6.899969	-8.807547	-4.420784	0.000000	-10.000000	-0.666667	30.716667	185.500000	1023.000000	1023.000000	2046.000000
20.959999	-0.044073	-26.047157	-6.096196	-6.730515	-8.734402	-4.486045	0.000000	-10.000000	-0.683333	31.216667	195.500000	1023.000000	1023.000000	2046.000000
20.980000	-0.043297	-25.588655	-5.881250	-6.573054	-8.595424	-4.538929	0.000000	-10.000000	-0.683333	31.566668	205.666672	1023.000000	1023.000000	2046.000000
21.000000	-0.041615	-24.594635	-5.612782	-6.445074	-8.356297	-4.180482	0.000000	-10.000000	-0.700000	31.733334	216.000000	1023.000000	1023.000000	2046.000000
21.020000	-0.039518	-23.354879	-5.366512	-5.868748	-8.050775	-4.068845	0.000000	-10.000000	-0.708333	31.966667	226.666672	1023.000000	1023.000000	2046.000000
21.040001	-0.036774	-21.733208	-5.184083	-5.039169	-7.744478	-3.765478	0.000000	-10.000000	-0.716667	32.299999	237.333328	1023.000000	1023.000000	2046.000000
21.059999	-0.034434	-20.350618	-5.020378	-4.408894	-7.479261	-3.442086	0.000000	-10.000000	-0.725000	32.400002	248.166672	1023.000000	1023.000000	2046.000000
21.080000	-0.033161	-19.598337	-4.976343	-4.029568	-7.353117	-3.239310	0.000000	-10.000000	-0.716667	32.299999	258.833344	1023.000000	1023.000000	2046.000000
21.100000	-0.034076	-20.139149	-5.358403	-4.090930	-7.399156	-3.290660	0.000000	-10.000000	-0.708333	32.099998	269.666656	1023.000000	1023.000000	2046.000000
21.120001	-0.036966	-21.846611	-6.100070	-4.566250	-7.599585	-3.580705	0.000000	-10.000000	-0.700000	32.000000	280.333344	1023.000000	1023.000000	2046.000000
21.139999	-0.040159	-23.734108	-6.756779	-5.078157	-7.854151	-4.045021	0.000000	-10.000000	-0.691667	31.766666	291.000000	1023.000000	1023.000000	2046.000000
21.160000	-0.042292	-24.994453	-7.099999	-5.495403	-8.053764	-4.345287	0.000000	-10.000000	-0.675000	31.283333	301.666656	1023.000000	1023.000000	2046.000000
21.180000	-0.043062	-25.449732	-7.300701	-5.603323	-8.062329	-4.483379	0.000000	-10.000000	-0.666667	31.150000	312.166656	1023.000000	1023.000000	2046.000000
21.200001	-0.043291	-25.584923	-7.469875	-5.608291	-8.012553	-4.494203	0.000000	-10.000000	-0.675000	30.983334	322.666656	1023.000000	1023.000000	2046.000000
21.219999	-0.043357	-25.624004	-7.648570	-5.521176	-7.940428	-4.513830	0.000000	-10.000000	-0.683333	31.216667	333.000000	1023.000000	1023.000000	2046.000000
21.240000	-0.042889	-25.347162	-7.655478	-5.347181	-7.838182	-4.506322	0.000000	-10.000000	-0.675000	31.183332	343.333344	1023.000000	1023.000000	2046.000000
21.260000	-0.042110	-24.886793	-7.653824	-5.222591	-7.666681	-4.343698	0.000000	-10.000000	-0.650000	31.083334	353.833344	1023.000000	1023.000000	2046.000000
21.280001	-0.041424	-24.481874	-7.586206	-5.100048	-7.563183	-4.232437	0.000000	-10.000000	-0.633333	30.516666	364.166656	1023.000000	1023.000000	2046.000000
21.299999	-0.040529	-23.952845	-7.417716	-4.983130	-7.494394	-4.057604	0.000000	-10.000000	-0.633333	29.933334	374.500000	1023.000000	1023.000000	2046.000000
21.320000	-0.039399	-23.285091	-7.204519	-4.841164	-7.343851	-3.895557	0.000000	-10.000000	-0.625000	29.500000	384.500000	1023.000000	1023.000000	2046.000000
21.340000	-0.038147	-22.544727	-6.902215	-4.736382	-7.215877	-3.690254	0.000000	-10.000000	-0.641667	29.533335	394.500000	1023.000000	1023.000000	2046.000000
21.360001	-0.036878	-21.794800	-6.647696	-4.717544	-7.014098	-3.415461	0.000000	-10.000000	-0.650000	29.733334	404.500000	1023.000000	1023.000000	2046.000000
21.379999	-0.035434	-20.941700	-6.383989	-4.644565	-6.795258	-3.117888	0.000000	-10.000000	-0.683333	29.850000	414.500000	1023.000000	1023.000000	2046.000000
21.400000	-0.033954	-20.066570	-6.162950	-4.557918	-6.483111	-2.862592	0.000000	-10.000000	-0.683333	30.016666	424.500000	1023.000000	1023.000000	2046.000000
21.420000	-0.032385	-19.139776	-5.894236	-4.528636	-6.156975	-2.559930	0.000000	-10.000000	-0.658333	30.216667	434.500000	1023.000000	1023.000000	2046.000000
21.440001	-0.030660	-18.120253	-5.693779	-4.537245	-5.721339	-2.167889	0.000000	-10.000000	-0.633333	30.116667	444.500000	1023.000000	1023.000000	2046.000000
21.459999	-0.028626	-16.918167	-5.374795	-4.477430	-5.268654	-1.797286	0.000000	-10.000000	-0.616667	29.933334	454.500000	1023.000000	1023.000000	2046.000000
21.480000	-0.026713	-15.787379	-5.096328	-4.324896	-4.843546	-1.522608	0.000000	-10.000000	-0.608333	29.266666	464.500000	1023.000000	1023.000000	2046.000000
21.500000	-0.025017	-14.785120	-4.858496	-4.202322	-4.476537	-1.247764	0.000000	-10.000000	-0.600000	29.133333	474.333344	1023.000000	1023.000000	2046.000000
21.520000	-0.023577	-13.933753	-4.629887	-4.018536	-4.202674	-1.082656	0.000000	-10.000000	-0.583333	28.816668	484.000000	1023.000000	1023.000000	2046.000000
21.540001	-0.022327	-13.194972	-4.403295	-3.861240	-3.940283	-0.990154	0.000000	-10.000000	-0.558333	28.533335	493.666656	1023.000000	1023.000000	2046.000000
21.559999	-0.021124	-12.484028	-4.096229	-3.693909	-3.701039	-0.992851	0.000000	-10.000000	-0.516667	27.766666	503.166656	1023.000000	1023.000000	2046.000000
21.580000	-0.019870	-11.743149	-3.677769	-3.538012	-3.571198	-0.956169	0.000000	-10.000000	-0.491667	27.150000	512.666687	1023.000000	1023.000000	2046.000000
21.600000	-0.018435	-10.895261	-3.259781	-3.313606	-3.418473	-0.903401	0.000000	-10.000000	-0.508333	26.933334	521.833313	1023.000000	1023.000000	2046.000000
21.620001	-0.016625	-9.825267	-2.890597	-3.064634	-3.188148	-0.681888	0.000000	-10.000000	-0.533333	26.900002	531.000000	1023.000000	1023.000000	2046.000000
21.639999	-0.014893	-8.801803	-2.496160	-2.748105	-3.035901	-0.521636	0.000000	-10.000000	-0.533333	26.883333	540.000000	1023.000000	1023.000000	2046.000000
21.660000	-0.012914	-7.631901	-2.209164	-2.396378	-2.738743	-0.287616	0.000000	-10.000000	-0.533333	26.866667	549.000000	1023.000000	1023.000000	2046.000000
21.680000	-0.010793	-6.378795	-1.904642	-2.084968	-2.392164	0.002979	0.000000	-10.000000	-0.500000	26.933332	557.833313	1023.000000	1023.000000	2046.000000
21.700001	-0.008699	-5.141351	-1.544369	-1.758563	-2.110841	0.272423	0.000000	-10.000000	-0.483333	26.900000	566.833313	1023.000000	1023.000000	2046.000000
21.719999	-0.006500	-3.841630	-1.083791	-1.397382	-1.838176	0.477720	0.000000	-10.000000	-0.450000	26.633333	575.833313	1023.000000	1023.000000	2046.000000
21.740000	-0.003671	-2.169777	-0.396922	-1.008893	-1.476802	0.712839	0.000000	-10.000000	-0.466667	26.200001	584.833313	1023.000000	1023.000000	2046.000000
21.760000	-0.000584	-0.345170	0.316773	-0.605583	-1.087857	1.031497	0.000000	-10.000000	-0.483333	26.183334	593.500000	1023.000000	1023.000000	2046.000000
21.780001	0.001716	1.014003	0.739938	-0.243658	-0.741910	1.259632	0.000000	-10.000000	-0.508333	26.133333	602.166687	1023.000000	1023.000000	2046.000000
21.799999	0.003234	1.911126	1.057248	0.048636	-0.587115	1.392357	0.000000	-10.000000	-0.516667	26.433334	611.000000	1023.000000	1023.000000	2046.000000
21.820000	0.004573	2.702349	1.275742	0.299788	-0.347294	1.474113	0.000000	-10.000000	-0.516667	26.600000	619.833313	1023.000000	1023.000000	2046.000000
21.840000	0.006387	3.774951	1.529506	0.581829	0.032924	1.630692	0.000000	-10.000000	-0.508333	26.400000	628.666687	1023.000000	1023.000000	2046.000000
21.860001	0.007995	4.724926	1.729473	0.887161	0.232081	1.876212	0.000000	-10.000000	-0.483333	26.016666	637.333313	1023.000000	1023.000000	2046.000000
21.879999	0.009572	5.657165	1.814778	1.461414	0.333225	2.047749	0.000000	-10.000000	-0.466667	25.200001	646.166687	1023.000000	1023.000000	2046.000000
21.900000	0.010939	6.465097	1.742374	2.077849	0.403313	2.241560	0.000000	-10.000000	-0.433333	24.750000	654.666687	1023.000000	1023.000000	2046.000000
21.920000	0.011596	6.853312	1.724658	2.370872	0.417268	2.340513	0.000000	-10.000000	-0.400000	24.133333	663.000000	1023.000000	1023.000000	2046.000000
21.940001	0.011211	6.625937	1.630575	2.344157	0.428729	2.222476	0.000000	-10.000000	-0.366667	23.550001	671.000000	1023.000000	1023.000000	2046.000000
21.959999	0.009166	5.417221	1.197522	1.978956	0.359664	1.881079	0.000000	-10.000000	-0.383333	23.166668	679.000000	1023.000000	1023.000000	2046.000000
21.980000	0.005958	3.521244	0.540868	1.543190	0.097041	1.340146	0.000000	-10.000000	-0.366667	22.750000	687.000000	1023.000000	1023.000000	2046.000000
22.000000	0.003216	1.900854	-0.122088	1.139152	-0.042784	0.926574	0.000000	-10.000000	-0.341667	22.200001	694.833313	1023.000000	1023.000000	2046.000000
22.020000	0.001424	0.841395	-0.482771	0.858292	-0.191271	0.657145	0.000000	-10.000000	-0.308333	21.283333	702.333313	1023.000000	1023.000000	2046.000000
22.040001	0.000504	0.297744	-0.717211	0.828995	-0.204168	0.390129	0.000000	-10.000000	-0.325000	20.816668	709.500000	1023.000000	1023.000000	2046.000000
22.059999	0.000048	0.028109	-0.904746	0.810923	-0.168789	0.290721	0.000000	-10.000000	-0.341667	20.750000	716.500000	1023.000000	1023.000000	2046.000000
22.080000	-0.000400	-0.236172	-1.058056	0.789426	-0.158712	0.191171	0.000000	-10.000000	-0.316667	20.650002	723.500000	1023.000000	1023.000000	2046.000000
22.100000	-0.000650	-0.383907	-1.076397	0.755059	-0.218753	0.156183	0.000000	-10.000000	-0.283333	20.183334	730.500000	1023.000000	1023.000000	2046.000000
22.120001	-0.000652	-0.385475	-1.020533	0.738844	-0.244540	0.140754	0.000000	-10.000000	-0.250000	19.066668	737.333313	1023.000000	1023.000000	2046.000000
22.139999	-0.000551	-0.325548	-1.057874	0.729447	-0.171675	0.174554	0.000000	-10.000000	-0.216667	17.933334	744.000000	1023.000000	1023.000000	2046.000000
22.160000	-0.000092	-0.054580	-0.991169	0.795500	-0.135015	0.276104	0.000000	-10.000000	-0.191667	16.633333	750.000000	1023.000000	1023.000000	2046.000000
22.180000	0.000563	0.332845	-0.983811	0.863763	0.032362	0.420531	0.000000	-10.000000	-0.175000	15.766666	755.833313	1023.000000	1023.000000	2046.000000
22.200001	0.001316	0.777760	-0.812551	0.983283	0.094507	0.512521	0.000000	-10.000000	-0.166667	14.900001	761.166687	1023.000000	1023.000000	2046.000000
22.219999	0.002086	1.233020	-0.732837	1.042418	0.282407	0.641032	0.000000	-10.000000	-0.158333	14.350000	766.333313	1023.000000	1023.000000	2046.000000
22.240000	0.002785	1.645970	-0.635410	1.074891	0.406118	0.800371	0.000000	-10.000000	-0.141667	13.683333	771.166687	1023.000000	1023.000000	2046.000000
22.260000	0.003447	2.037342	-0.540442	1.021392	0.591102	0.965290	0.000000	-10.000000	-0.125000	12.900000	775.833313	1023.000000	1023.000000	2046.000000
22.280001	0.004225	2.497273	-0.463608	0.913521	0.858584	1.188776	0.000000	-10.000000	-0.108333	12.016666	780.500000	1023.000000	1023.000000	2046.000000
22.299999	0.005296	3.130122	-0.362222	0.779793	1.169384	1.543166	0.000000	-10.000000	-0.083333	10.900001	784.500000	1023.000000	1023.000000	2046.000000
22.320000	0.006802	4.019802	-0.181171	0.692633	1.578162	1.930177	0.000000	-10.000000	-0.066667	10.250000	788.333313	1023.000000	1023.000000	2046.000000
22.340000	0.008032	4.746892	-0.011809	0.740684	1.911883	2.106134	0.000000	-10.000000	-0.050000	9.850000	791.666687	1023.000000	1023.000000	2046.000000
22.360001	0.008887	5.252454	0.104470	0.782985	2.168300	2.196699	0.000000	-10.000000	-0.066667	10.116667	795.166687	1023.000000	1023.000000	2046.000000
22.379999	0.009302	5.497432	0.239537	0.768677	2.274989	2.214230	0.000000	-10.000000	-0.066667	10.300000	798.500000	1023.000000	1023.000000	2046.000000
22.400000	0.009627	5.689428	0.424675	0.716589	2.373084	2.175080	0.000000	-10.000000	-0.066667	10.116667	802.000000	1023.000000	1023.000000	2046.000000
22.420000	0.010132	5.988177	0.662823	0.768419	2.491367	2.065569	0.000000	-10.000000	-0.050000	9.516667	805.500000	1023.000000	1023.000000	2046.000000
22.440001	0.010818	6.393632	0.981675	0.859794	2.532012	2.020151	0.000000	-10.000000	-0.050000	9.150001	808.833313	1023.000000	1023.000000	2046.000000
22.459999	0.011822	6.986511	1.234412	1.039876	2.636750	2.075473	0.000000	-10.000000	-0.050000	9.050000	812.000000	1023.000000	1023.000000	2046.000000
22.480000	0.013243	7.826416	1.548776	1.230919	2.766109	2.280612	0.000000	-10.000000	-0.050000	8.900000	815.000000	1023.000000	1023.000000	2046.000000
22.500000	0.014612	8.635687	1.802516	1.449708	2.912939	2.470525	0.000000	-10.000000	-0.033333	8.266666	818.000000	1023.000000	1023.000000	2046.000000
22.520000	0.016284	9.623905	2.146354	1.733963	3.131847	2.611740	0.000000	-10.000000	-0.016667	7.233334	820.833313	1023.000000	1023.000000	2046.000000
22.540001	0.018431	10.892618	2.706709	1.999295	3.348144	2.838470	0.000000	-10.000000	0.000000	6.466667	823.333313	1023.000000	1023.000000	2046.000000
22.559999	0.020764	12.271759	3.287730	2.351072	3.581666	3.051291	0.000000	-10.000000	0.000000	6.000000	824.833313	1023.000000	1023.000000	2046.000000
22.580000	0.022623	13.370069	3.693662	2.715444	3.728801	3.232161	0.000000	-10.000000	-0.008333	5.566667	826.833313	1023.000000	1023.000000	2046.000000
22.600000	0.024059	14.218774	3.913107	2.986570	3.880002	3.439095	0.000000	-10.000000	-0.016667	5.033333	828.833313	1023.000000	1023.000000	2046.000000
22.620001	0.025097	14.832287	4.087886	3.174210	3.994401	3.575790	0.000000	-10.000000	-0.025000	4.166667	831.166687	1023.000000	1023.000000	2046.000000
22.639999	0.026623	15.733991	4.355088	3.451701	4.209149	3.718053	0.000000	-10.000000	-0.016667	3.283333	832.666687	1023.000000	1023.000000	2046.000000
22.660000	0.027002	15.958274	4.416036	3.542437	4.124555	3.875247	0.000000	-10.000000	-0.008333	2.300000	833.833313	1023.000000	1023.000000	2046.000000
22.680000	0.027692	16.366098	4.226062	3.922151	4.169034	4.048852	0.000000	-10.000000	0.000000	1.200000	834.666687	1023.000000	1023.000000	2046.000000
22.700001	0.027978	16.535055	3.986113	4.320862	4.078556	4.149524	0.000000	-10.000000	0.000000	-0.133333	835.000000	1023.000000	1023.000000	2046.000000
22.719999	0.027468	16.233305	3.774905	4.438776	3.921291	4.098332	0.000000	-10.000000	0.000000	-1.483333	835.000000	1023.000000	1023.000000	2046.000000
22.740000	0.025983	15.355888	3.573791	4.296840	3.697020	3.788237	0.000000	-10.000000	0.000000	-2.583333	835.000000	1023.000000	1023.000000	2046.000000
22.760000	0.023077	13.638415	3.025844	3.914325	3.422432	3.275815	0.000000	-10.000000	0.000000	-3.133333	835.000000	1023.000000	1023.000000	2046.000000
22.780001	0.019401	11.466116	2.312587	3.286163	3.042373	2.824994	0.000000	-10.000000	0.000000	-3.683333	835.000000	1023.000000	1023.000000	2046.000000
22.799999	0.015675	9.263852	1.571120	2.728010	2.633341	2.331381	0.000000	-10.000000	0.000000	-4.233334	835.000000	1023.000000	1023.000000	2046.000000
22.820000	0.012888	7.616744	1.034275	2.396477	2.324503	1.861488	0.000000	-10.000000	0.000000	-4.916667	835.000000	1023.000000	1023.000000	2046.000000
22.840000	0.011301	6.679023	0.769314	2.215604	2.105692	1.588413	0.000000	-10.000000	0.008333	-5.083333	835.000000	1023.000000	1023.000000	2046.000000
22.860001	0.009871	5.833693	0.449413	2.049582	1.913560	1.421139	0.000000	-10.000000	0.016667	-5.250000	835.000000	1023.000000	1023.000000	2046.000000
22.879999	0.008509	5.028691	0.166455	1.948040	1.719340	1.194856	0.000000	-10.000000	0.033333	-5.583333	835.000000	1023.000000	1023.000000	2046.000000
22.900000	0.007262	4.291700	-0.093026	1.843632	1.528256	1.012837	0.000000	-10.000000	0.041667	-6.383334	835.000000	1023.000000	1023.000000	2046.000000
22.920000	0.006075	3.590245	-0.310119	1.714607	1.329226	0.856530	0.000000	-10.000000	0.050000	-7.416667	835.000000	1023.000000	1023.000000	2046.000000
22.940001	0.005363	3.169292	-0.412343	1.662726	1.168113	0.750796	0.000000	-10.000000	0.050000	-8.516666	835.000000	1023.000000	1023.000000	2046.000000
22.959999	0.004982	2.944254	-0.461039	1.610829	1.065941	0.728523	0.000000	-10.000000	0.050000	-9.416667	827.666687	1023.000000	1023.000000	2046.000000
22.980000	0.004692	2.773192	-0.490400	1.605367	0.966268	0.691957	0.000000	-10.000000	0.041667	-9.666667	819.166687	1023.000000	1023.000000	2046.000000
23.000000	0.004713	2.785155	-0.520681	1.552344	0.985149	0.768344	0.000000	-10.000000	0.041667	-9.316667	809.666687	1023.000000	1023.000000	2046.000000
23.020000	0.004706	2.780979	-0.501214	1.453101	0.985681	0.843410	0.000000	-10.000000	0.033333	-8.983334	806.500000	1023.000000	1023.000000	2046.000000
23.040001	0.004706	2.781467	-0.546711	1.341254	1.052776	0.934147	0.000000	-10.000000	0.041667	-9.116667	803.500000	1023.000000	1023.000000	2046.000000
23.059999	0.004632	2.737372	-0.538879	1.186295	1.041139	1.048818	0.000000	-10.000000	0.041667	-9.833333	800.333313	1023.000000	1023.000000	2046.000000
23.080000	0.004687	2.769951	-0.552073	0.976321	1.154980	1.190724	0.000000	-10.000000	0.058333	-10.516666	797.166687	1023.000000	1023.000000	2046.000000
23.100000	0.004891	2.890428	-0.601669	0.791793	1.321075	1.379229	0.000000	-10.000000	0.075000	-11.466667	793.666687	1023.000000	1023.000000	2046.000000
23.120001	0.005063	2.992123	-0.609318	0.598396	1.454351	1.548694	0.000000	-10.000000	0.091667	-12.283334	790.000000	1023.000000	1023.000000	2046.000000
23.139999	0.005048	2.983224	-0.647856	0.378141	1.587288	1.665651	0.000000	-10.000000	0.100000	-13.216667	785.666687	1023.000000	1023.000000	2046.000000
23.160000	0.004682	2.767007	-0.709255	0.180974	1.626288	1.669000	0.000000	-10.000000	0.100000	-13.716667	781.333313	1023.000000	1023.000000	2046.000000
23.180000	0.004230	2.499730	-0.755997	0.044796	1.628824	1.582108	0.000000	-10.000000	0.108333	-14.066667	776.666687	1023.000000	1023.000000	2046.000000
23.200001	0.003546	2.095550	-0.752620	-0.068397	1.582012	1.334555	0.000000	-10.000000	0.125000	-14.733334	772.000000	1023.000000	1023.000000	2046.000000
23.219999	0.003059	1.808094	-0.696475	-0.174221	1.527778	1.151011	0.000000	-10.000000	0.158333	-15.616667	767.000000	1023.000000	1023.000000	2046.000000
23.240000	0.002989	1.766719	-0.544176	-0.208082	1.444202	1.074775	0.000000	-10.000000	0.183333	-16.616667	761.833313	1023.000000	1023.000000	2046.000000
23.260000	0.002968	1.754071	-0.409419	-0.133886	1.326926	0.970450	0.000000	-10.000000	0.216667	-17.516666	756.333313	1023.000000	1023.000000	2046.000000
23.280001	0.003228	1.907718	-0.256236	-0.024128	1.268461	0.919622	0.000000	-10.000000	0.233333	-18.316668	750.500000	1023.000000	1023.000000	2046.000000
23.299999	0.003350	1.979943	-0.129987	-0.092455	1.192803	1.009582	0.000000	-10.000000	0.250000	-19.066668	744.333313	1023.000000	1023.000000	2046.000000
23.320000	0.003971	2.347067	0.193048	-0.023990	1.169341	1.008668	0.000000	-10.000000	0.250000	-19.500000	738.000000	1023.000000	1023.000000	2046.000000
23.340000	0.005323	3.145871	0.672057	0.151105	1.268426	1.054283	0.000000	-10.000000	0.250000	-19.800001	731.500000	1023.000000	1023.000000	2046.000000
23.360001	0.006851	4.048755	1.116848	0.392403	1.367234	1.172270	0.000000	-10.000000	0.250000	-19.950001	724.833313	1023.000000	1023.000000	2046.000000
23.379999	0.007924	4.682994	1.327501	0.656570	1.436907	1.262015	0.000000	-10.000000	0.283333	-20.216667	718.166687	1023.000000	1023.000000	2046.000000
23.400000	0.008491	5.018095	1.400282	0.766379	1.474824	1.376610	0.000000	-10.000000	0.316667	-20.816668	711.333313	1023.000000	1023.000000	2046.000000
23.420000	0.008615	5.091402	1.396390	0.805512	1.444874	1.444626	0.000000	-10.000000	0.366667	-21.883333	704.333313	1023.000000	1023.000000	2046.000000
23.440001	0.008444	4.990499	1.239387	0.850917	1.447410	1.452785	0.000000	-10.000000	0.416667	-23.166668	697.166687	1023.000000	1023.000000	2046.000000
23.459999	0.007182	4.244721	0.888379	0.684484	1.163774	1.508084	0.000000	-10.000000	0.466667	-24.500000	689.333313	1023.000000	1023.000000	2046.000000
23.480000	0.006652	3.931390	0.501218	0.900061	0.951782	1.578328	0.000000	-10.000000	0.508333	-25.650002	681.333313	1023.000000	1023.000000	2046.000000
23.500000	0.005442	3.216099	0.051230	1.077673	0.634302	1.452894	0.000000	-10.000000	0.525000	-26.700001	672.666687	1023.000000	1023.000000	2046.000000
23.520000	0.003531	2.086530	-0.233520	1.002440	0.216893	1.100717	0.000000	-10.000000	0.558333	-27.350000	663.833313	1023.000000	1023.000000	2046.000000
23.540001	0.000780	0.461014	-0.575783	0.729971	-0.222247	0.529073	0.000000	-10.000000	0.600000	-27.966667	654.666687	1023.000000	1023.000000	2046.000000
23.559999	-0.002521	-1.489945	-1.075797	0.217818	-0.663056	0.031089	0.000000	-10.000000	0.641667	-28.566668	645.166687	1023.000000	1023.000000	2046.000000
23.580000	-0.006572	-3.883833	-1.865184	-0.406836	-1.122797	-0.489016	0.000000	-10.000000	0.675000	-29.116667	635.833313	1023.000000	1023.000000	2046.000000
23.600000	-0.010649	-6.293457	-2.691916	-1.030659	-1.605034	-0.965847	0.000000	-10.000000	0.683333	-29.533333	626.166687	1023.000000	1023.000000	2046.000000
23.620001	-0.014183	-8.382430	-3.329954	-1.512182	-2.082203	-1.458091	0.000000	-10.000000	0.675000	-29.733334	616.500000	1023.000000	1023.000000	2046.000000
23.639999	-0.017095	-10.102880	-3.889071	-1.877200	-2.447098	-1.889511	0.000000	-10.000000	0.666667	-29.833334	606.500000	1023.000000	1023.000000	2046.000000
23.660000	-0.019593	-11.579491	-4.414797	-2.167825	-2.789185	-2.207683	0.000000	-10.000000	0.683333	-30.216667	596.500000	1023.000000	1023.000000	2046.000000
23.680000	-0.021835	-12.904361	-4.922613	-2.395369	-3.110385	-2.475993	0.000000	-10.000000	0.725000	-30.783335	586.333313	1023.000000	1023.000000	2046.000000
23.700001	-0.023964	-14.162822	-5.388295	-2.623800	-3.455331	-2.695397	0.000000	-10.000000	0.766667	-31.483334	576.000000	1023.000000	1023.000000	2046.000000
23.719999	-0.025965	-15.345575	-5.817821	-2.888317	-3.744734	-2.894703	0.000000	-10.000000	0.791667	-32.150002	565.500000	1023.000000	1023.000000	2046.000000
23.740000	-0.027636	-16.332981	-6.132039	-3.079210	-3.995155	-3.126577	0.000000	-10.000000	0.808333	-32.550003	554.833313	1023.000000	1023.000000	2046.000000
23.760000	-0.029023	-17.152412	-6.377804	-3.345966	-4.202401	-3.226241	0.000000	-10.000000	0.816667	-32.950001	544.000000	1023.000000	1023.000000	2046.000000
23.780001	-0.030374	-17.950945	-6.586891	-3.642604	-4.430426	-3.291024	0.000000	-10.000000	0.833333	-32.966667	533.000000	1023.000000	1023.000000	2046.000000
23.799999	-0.031537	-18.638491	-6.722651	-3.963683	-4.632282	-3.319875	0.000000	-10.000000	0.833333	-32.950001	522.000000	1023.000000	1023.000000	2046.000000
23.820000	-0.032550	-19.236994	-6.852984	-4.346211	-4.704121	-3.333678	0.000000	-10.000000	0.841667	-33.133335	511.000000	1023.000000	1023.000000	2046.000000
23.840000	-0.033564	-19.836496	-6.978293	-4.687566	-4.808722	-3.361914	0.000000	-10.000000	0.866667	-33.583336	500.000000	1023.000000	1023.000000	2046.000000
23.860001	-0.034438	-20.353064	-7.124325	-5.020525	-4.836029	-3.372184	0.000000	-10.000000	0.891667	-34.033333	488.666656	1023.000000	1023.000000	2046.000000
23.879999	-0.035075	-20.729418	-7.216899	-5.361529	-4.879212	-3.271778	0.000000	-10.000000	0.908333	-34.383335	477.333344	1023.000000	1023.000000	2046.000000
23.900000	-0.035679	-21.086535	-7.282997	-5.689754	-4.944879	-3.168906	0.000000	-10.000000	0.900000	-34.383335	465.666656	1023.000000	1023.000000	2046.000000
23.920000	-0.036580	-21.619007	-7.455259	-5.948476	-5.049148	-3.166125	0.000000	-10.000000	0.908333	-34.666668	454.333344	1023.000000	1023.000000	2046.000000
23.940001	-0.037619	-22.232584	-7.634467	-6.156166	-5.162971	-3.278981	0.000000	-10.000000	0.900000	-34.733334	442.666656	1023.000000	1023.000000	2046.000000
23.959999	-0.038840	-22.954477	-7.790855	-6.427181	-5.356008	-3.380434	0.000000	-10.000000	0.916667	-35.016666	431.166656	1023.000000	1023.000000	2046.000000
23.980000	-0.039983	-23.630056	-7.929276	-6.589457	-5.538859	-3.572466	0.000000	-10.000000	0.925000	-35.066666	419.500000	1023.000000	1023.000000	2046.000000
24.000000	-0.041358	-24.442841	-8.067967	-6.797934	-5.761299	-3.815640	0.000000	-10.000000	0.950000	-35.250000	407.833344	1023.000000	1023.000000	2046.000000
24.020000	-0.042369	-25.039932	-8.052551	-7.010140	-6.014834	-3.962407	0.000000	-10.000000	0.950000	-35.566669	396.000000	1023.000000	1023.000000	2046.000000
24.040001	-0.043202	-25.532122	-8.003686	-7.049803	-6.331542	-4.147092	0.000000	-10.000000	0.950000	-35.700001	384.000000	1023.000000	1023.000000	2046.000000
24.059999	-0.043904	-25.947268	-8.053599	-6.996694	-6.552678	-4.344296	0.000000	-10.000000	0.950000	-35.833336	372.000000	1023.000000	1023.000000	2046.000000
24.080000	-0.044451	-26.270498	-8.039927	-6.968843	-6.803458	-4.458272	0.000000	-10.000000	0.950000	-35.450001	360.000000	1023.000000	1023.000000	2046.000000
24.100000	-0.045024	-26.609457	-8.069296	-7.039257	-7.017655	-4.483250	0.000000	-10.000000	0.950000	-35.416668	348.333344	1023.000000	1023.000000	2046.000000
24.120001	-0.045756	-27.041758	-8.143049	-7.066885	-7.228799	-4.603023	0.000000	-10.000000	0.941667	-35.016666	336.666656	1023.000000	1023.000000	2046.000000
24.139999	-0.046546	-27.508417	-8.215616	-7.170679	-7.447930	-4.674191	0.000000	-10.000000	0.925000	-34.916668	325.000000	1023.000000	1023.000000	2046.000000
24.160000	-0.046999	-27.776350	-8.269959	-7.256502	-7.596799	-4.653089	0.000000	-10.000000	0.908333	-34.466667	313.333344	1023.000000	1023.000000	2046.000000
24.180000	-0.047427	-28.029129	-8.287175	-7.280300	-7.767802	-4.693851	0.000000	-10.000000	0.900000	-34.433334	301.666656	1023.000000	1023.000000	2046.000000
24.200001	-0.047829	-28.267141	-8.221744	-7.331787	-7.955972	-4.757639	0.000000	-10.000000	0.900000	-34.216667	290.333344	1023.000000	1023.000000	2046.000000
24.219999	-0.047747	-28.218264	-7.979072	-7.253735	-8.085014	-4.900443	0.000000	-10.000000	0.891667	-34.116669	278.833344	1023.000000	1023.000000	2046.000000
24.240000	-0.046976	-27.762833	-7.576228	-7.166400	-8.135958	-4.884246	0.000000	-10.000000	0.858333	-33.766666	267.500000	1023.000000	1023.000000	2046.000000
24.260000	-0.046091	-27.239704	-7.232924	-7.011309	-8.159028	-4.836443	0.000000	-10.000000	0.816667	-33.583336	256.166656	1023.000000	1023.000000	2046.000000
24.280001	-0.046063	-27.223156	-7.157280	-6.889415	-8.289528	-4.886933	0.000000	-10.000000	0.791667	-33.183334	245.000000	1023.000000	1023.000000	2046.000000
24.299999	-0.046785	-27.649870	-7.251146	-6.888818	-8.520640	-4.989265	0.000000	-10.000000	0.783333	-32.950001	234.000000	1023.000000	1023.000000	2046.000000
24.320000	-0.047942	-28.333706	-7.405392	-6.919899	-8.801123	-5.207292	0.000000	-10.000000	0.775000	-32.450001	223.000000	1023.000000	1023.000000	2046.000000
24.340000	-0.049279	-29.124020	-7.697347	-6.981550	-8.964075	-5.481047	0.000000	-10.000000	0.766667	-32.083336	212.166672	1023.000000	1023.000000	2046.000000
24.360001	-0.050239	-29.691107	-7.923305	-7.069826	-9.108001	-5.589974	0.000000	-10.000000	0.758333	-31.700001	201.333328	1023.000000	1023.000000	2046.000000
24.379999	-0.049950	-29.520348	-8.030425	-6.740164	-9.224656	-5.525104	0.000000	-10.000000	0.758333	-31.500000	190.833328	1023.000000	1023.000000	2046.000000
24.400000	-0.049866	-29.470995	-8.291414	-6.422687	-9.308742	-5.448152	0.000000	-10.000000	0.750000	-31.300001	180.166672	1023.000000	1023.000000	2046.000000
24.420000	-0.050825	-30.037312	-8.625952	-6.361483	-9.579197	-5.470681	0.000000	-10.000000	0.733333	-30.966667	169.833328	1023.000000	1023.000000	2046.000000
24.440001	-0.053329	-31.517603	-9.036550	-6.634240	-10.014776	-5.832036	0.000000	-10.000000	0.683333	-30.216667	159.500000	1023.000000	1023.000000	2046.000000
24.459999	-0.056337	-33.295036	-9.456134	-7.098623	-10.455600	-6.284681	0.000000	-10.000000	0.633333	-29.183334	149.500000	1023.000000	1023.000000	2046.000000
24.480000	-0.059902	-35.401848	-10.111400	-7.547933	-10.892650	-6.849866	0.000000	-10.000000	0.566667	-27.900000	139.666672	1023.000000	1023.000000	2046.000000
24.500000	-0.063345	-37.436974	-10.821221	-7.882828	-11.301157	-7.431767	0.000000	-10.000000	0.533333	-26.750000	130.166672	1023.000000	1023.000000	2046.000000
24.520000	-0.066341	-39.207378	-11.406873	-8.225754	-11.679610	-7.895143	0.000000	-10.000000	0.491667	-25.866667	121.333336	1023.000000	1023.000000	2046.000000
24.540001	-0.068788	-40.653763	-11.978025	-8.528348	-11.901840	-8.245548	0.000000	-10.000000	0.491667	-25.450001	112.666664	1023.000000	1023.000000	2046.000000
24.559999	-0.071053	-41.992432	-12.506691	-8.757169	-12.155889	-8.572685	0.000000	-10.000000	0.491667	-25.383333	104.333336	1023.000000	1023.000000	2046.000000
24.580000	-0.073091	-43.196781	-13.035208	-8.983978	-12.384598	-8.792997	0.000000	-10.000000	0.500000	-25.666668	95.666664	1023.000000	1023.000000	2046.000000
24.600000	-0.074769	-44.188438	-13.479897	-9.195992	-12.592242	-8.920306	0.000000	-10.000000	0.500000	-25.633333	87.166664	1023.000000	1023.000000	2046.000000
24.620001	-0.076284	-45.083637	-13.697967	-9.504090	-12.904144	-8.977435	0.000000	-10.000000	0.500000	-25.433334	78.500000	1023.000000	1023.000000	2046.000000
24.639999	-0.077350	-45.713596	-13.859482	-9.705906	-13.096054	-9.052155	0.000000	-10.000000	0.483333	-24.916666	70.166664	1023.000000	1023.000000	2046.000000
24.660000	-0.078135	-46.177868	-13.960696	-9.823365	-13.238218	-9.155586	0.000000	-10.000000	0.466667	-24.533333	62.000000	1023.000000	1023.000000	2046.000000
24.680000	-0.078613	-46.460194	-13.943543	-10.005123	-13.324093	-9.187433	0.000000	-10.000000	0.433333	-24.016666	53.833332	1023.000000	1023.000000	2046.000000
24.700001	-0.079050	-46.718349	-13.895680	-10.295918	-13.365261	-9.161490	0.000000	-10.000000	0.400000	-23.266666	45.833332	1023.000000	1023.000000	2046.000000
24.719999	-0.079299	-46.865967	-13.892340	-10.578328	-13.289843	-9.105456	0.000000	-10.000000	0.358333	-22.516666	37.833332	1023.000000	1023.000000	2046.000000
24.740000	-0.079424	-46.939587	-13.885734	-10.800799	-13.180381	-9.072674	0.000000	-10.000000	0.333333	-21.783333	28.000000	1023.000000	1023.000000	2046.000000
24.760000	-0.079264	-46.845085	-13.766808	-10.956258	-13.134152	-8.987867	0.000000	-10.000000	0.325000	-21.416666	20.666666	1023.000000	1023.000000	2046.000000
24.780001	-0.078916	-46.639488	-13.582761	-11.110253	-13.081228	-8.865244	0.000000	-10.000000	0.316667	-20.799999	13.500000	1023.000000	1023.000000	2046.000000
24.799999	-0.079095	-46.745125	-13.530118	-11.283280	-13.138025	-8.793702	0.000000	-10.000000	0.308333	-20.266666	8.833333	1023.000000	1023.000000	2046.000000
24.820000	-0.079695	-47.099884	-13.638355	-11.498404	-13.152199	-8.810926	0.000000	-10.000000	0.291667	-19.650002	2.333333	1023.000000	1023.000000	2046.000000
24.840000	-0.080352	-47.487923	-13.699000	-11.707792	-13.193914	-8.887217	0.000000	-10.000000	0.275000	-19.200001	-3.833333	1023.000000	1023.000000	2046.000000
24.860001	-0.080694	-47.690163	-13.744478	-11.813731	-13.159176	-8.972776	0.000000	-10.000000	0.250000	-18.900000	-10.000000	1023.000000	1023.000000	2046.000000
24.879999	-0.081117	-47.939949	-13.854933	-11.793660	-13.128581	-9.162775	0.000000	-10.000000	0.225000	-18.416666	-16.333334	1023.000000	1023.000000	2046.000000
24.900000	-0.081549	-48.195446	-13.783707	-11.909953	-13.239096	-9.262693	0.000000	-10.000000	0.208333	-18.066668	-22.500000	1023.000000	1023.000000	2046.000000
24.920000	-0.081867	-48.383133	-13.638027	-11.943320	-13.391284	-9.410500	0.000000	-10.000000	0.191667	-17.416668	-28.500000	1023.000000	1023.000000	2046.000000
24.940001	-0.082112	-48.528275	-13.422480	-11.930612	-13.656471	-9.518714	0.000000	-10.000000	0.175000	-16.783333	-34.333332	1023.000000	1023.000000	2046.000000
24.959999	-0.082046	-48.489357	-13.293488	-11.938647	-13.752642	-9.504580	0.000000	-10.000000	0.158333	-15.950000	-40.000000	1023.000000	1023.000000	2046.000000
24.980000	-0.081783	-48.333603	-13.200130	-11.855849	-13.710138	-9.567483	0.000000	-10.000000	0.150000	-15.283333	-45.333332	1023.000000	1023.000000	2046.000000
25.000000	-0.081534	-48.186417	-13.172705	-11.778201	-13.656878	-9.578632	0.000000	-10.000000	0.150000	-14.683333	-50.333332	1023.000000	1023.000000	2046.000000
25.020000	-0.081162	-47.966820	-12.999716	-11.727095	-13.691111	-9.548899	0.000000	-10.000000	0.133333	-14.100000	-55.166668	1023.000000	1023.000000	2046.000000
25.040001	-0.080951	-47.841793	-12.858477	-11.682551	-13.753619	-9.547146	0.000000	-10.000000	0.100000	-13.466667	-59.833332	1023.000000	1023.000000	2046.000000
25.059999	-0.080695	-47.691006	-12.765359	-11.653773	-13.770977	-9.500896	0.000000	-10.000000	0.066667	-12.733334	-64.500000	1023.000000	1023.000000	2046.000000
25.080000	-0.080482	-47.564941	-12.605150	-11.679183	-13.858452	-9.422157	0.000000	-10.000000	0.050000	-12.016666	-68.833336	1023.000000	1023.000000	2046.000000
25.100000	-0.080192	-47.393288	-12.571740	-11.676491	-13.774662	-9.370396	0.000000	-10.000000	0.050000	-11.350000	-72.833336	1023.000000	1023.000000	2046.000000
25.120001	-0.079995	-47.276947	-12.588526	-11.606025	-13.703722	-9.378674	0.000000	-10.000000	0.050000	-10.766666	-76.500000	1023.000000	1023.000000	2046.000000
25.139999	-0.079559	-47.019234	-12.540626	-11.546142	-13.635169	-9.297297	0.000000	-10.000000	0.050000	-10.233334	-80.000000	1023.000000	1023.000000	2046.000000
25.160000	-0.079265	-46.845497	-12.424032	-11.401953	-13.682896	-9.336615	0.000000	-10.000000	0.041667	-9.650000	-83.500000	1023.000000	1023.000000	2046.000000
25.180000	-0.079054	-46.721008	-12.273395	-11.385859	-13.790912	-9.270842	0.000000	-10.000000	0.033333	-9.100000	-86.833336	1023.000000	1023.000000	2046.000000
25.200001	-0.078830	-46.588467	-12.245066	-11.408622	-13.750807	-9.183972	0.000000	-10.000000	0.025000	-8.733334	-89.833336	1023.000000	1023.000000	2046.000000
25.219999	-0.078484	-46.383999	-12.312916	-11.294224	-13.605627	-9.171233	0.000000	-10.000000	0.033333	-8.466667	-92.666664	1023.000000	1023.000000	2046.000000
25.240000	-0.078014	-46.106247	-12.204638	-11.183199	-13.573966	-9.144444	0.000000	-10.000000	0.033333	-8.200000	-95.500000	1023.000000	1023.000000	2046.000000
25.260000	-0.077759	-45.955276	-12.126050	-11.074077	-13.612631	-9.142519	0.000000	-10.000000	0.025000	-7.816667	-98.333336	1023.000000	1023.000000	2046.000000
25.280001	-0.077528	-45.819286	-11.958956	-11.048194	-13.728381	-9.083754	0.000000	-10.000000	0.025000	-7.400000	-101.000000	1023.000000	1023.000000	2046.000000
25.299999	-0.077343	-45.709488	-11.937165	-11.032726	-13.679214	-9.060380	0.000000	-10.000000	0.016667	-7.100000	-103.333336	1023.000000	1023.000000	2046.000000
25.320000	-0.077051	-45.537376	-11.971815	-10.964045	-13.569469	-9.032047	0.000000	-10.000000	0.016667	-6.716667	-105.833336	1023.000000	1023.000000	2046.000000
25.340000	-0.076671	-45.312519	-11.877824	-10.891617	-13.536262	-9.006820	0.000000	-10.000000	0.000000	-6.266667	-108.166664	1023.000000	1023.000000	2046.000000
25.360001	-0.076369	-45.134296	-11.783689	-10.789420	-13.522740	-9.038447	0.000000	-10.000000	0.000000	-5.816667	-110.500000	1023.000000	1023.000000	2046.000000
25.379999	-0.076080	-44.963142	-11.690031	-10.739422	-13.529899	-9.003791	0.000000	-10.000000	0.000000	-5.450000	-112.166664	1023.000000	1023.000000	2046.000000
25.400000	-0.075819	-44.808880	-11.550186	-10.738297	-13.579833	-8.940565	0.000000	-10.000000	0.000000	-5.216667	-113.833336	1023.000000	1023.000000	2046.000000
25.420000	-0.075618	-44.690323	-11.511456	-10.737229	-13.535902	-8.905735	0.000000	-10.000000	0.000000	-4.916667	-115.500000	1023.000000	1023.000000	2046.000000
25.440001	-0.075386	-44.553265	-11.525954	-10.664985	-13.468111	-8.894216	0.000000	-10.000000	0.000000	-4.516667	-117.333336	1023.000000	1023.000000	2046.000000
25.459999	-0.074980	-44.313236	-11.511399	-10.576089	-13.363566	-8.862184	0.000000	-10.000000	0.000000	-4.133333	-119.000000	1023.000000	1023.000000	2046.000000
25.480000	-0.074763	-44.184811	-11.456869	-10.534710	-13.367043	-8.826188	0.000000	-10.000000	-0.008333	-3.916667	-120.333336	1023.000000	1023.000000	2046.000000
25.500000	-0.074416	-43.979744	-11.376449	-10.451497	-13.361282	-8.790515	0.000000	-10.000000	-0.008333	-3.933333	-121.666664	1023.000000	1023.000000	2046.000000
25.520000	-0.074272	-43.894455	-11.281713	-10.419622	-13.399329	-8.793793	0.000000	-10.000000	-0.016667	-4.033333	-123.000000	1023.000000	1023.000000	2046.000000
25.540001	-0.074075	-43.778118	-11.175557	-10.453668	-13.449760	-8.699131	0.000000	-10.000000	-0.008333	-3.966667	-124.333336	1023.000000	1023.000000	2046.000000
25.559999	-0.074005	-43.736736	-11.135694	-10.394194	-13.492565	-8.714283	0.000000	-10.000000	-0.008333	-3.866667	-125.166664	1023.000000	1023.000000	2046.000000
25.580000	-0.074143	-43.818520	-11.180835	-10.342200	-13.493845	-8.801640	0.000000	-10.000000	0.000000	-3.383333	-126.333336	1023.000000	1023.000000	2046.000000
25.600000	-0.074983	-44.314888	-11.209897	-10.411139	-13.672507	-9.021346	0.000000	-10.000000	0.000000	-2.800000	-127.500000	1023.000000	1023.000000	2046.000000
25.620001	-0.076290	-45.087620	-11.277720	-10.566461	-13.959557	-9.283883	0.000000	-10.000000	0.000000	-2.300000	-128.666672	1023.000000	1023.000000	2046.000000
25.639999	-0.077785	-45.970707	-11.363064	-10.738729	-14.241130	-9.627784	0.000000	-10.000000	0.000000	-2.233333	-129.333328	1023.000000	1023.000000	2046.000000
25.660000	-0.078874	-46.614738	-11.390496	-10.821619	-14.463449	-9.939172	0.000000	-10.000000	0.000000	-2.466667	-130.000000	1023.000000	1023.000000	2046.000000
25.680000	-0.080072	-47.322762	-11.807052	-11.098462	-14.430180	-9.987070	0.000000	-10.000000	0.000000	-2.883333	-130.833328	1023.000000	1023.000000	2046.000000
25.700001	-0.079977	-47.266575	-11.840668	-10.803237	-14.481364	-10.141305	0.000000	-10.000000	0.000000	-3.416667	-131.833328	1023.000000	1023.000000	2046.000000
25.719999	-0.079176	-46.793041	-11.947240	-10.334049	-14.412407	-10.099344	0.000000	-10.000000	0.000000	-3.766667	-133.000000	1023.000000	1023.000000	2046.000000
25.740000	-0.078408	-46.339348	-12.054753	-9.954062	-14.371527	-9.959004	0.000000	-10.000000	0.000000	-3.900000	-134.333328	1023.000000	1023.000000	2046.000000
25.760000	-0.078352	-46.305767	-12.207049	-9.745454	-14.420735	-9.932528	0.000000	-10.000000	-0.016667	-3.333333	-135.500000	1023.000000	1023.000000	2046.000000
25.780001	-0.079799	-47.161201	-12.619803	-9.834850	-14.626053	-10.080497	0.000000	-10.000000	-0.033333	-1.483333	-136.333328	1023.000000	1023.000000	2046.000000
25.799999	-0.082260	-48.615475	-13.358600	-10.132277	-14.777354	-10.347244	0.000000	-10.000000	-0.050000	0.816667	-136.833328	1023.000000	1023.000000	2046.000000
25.820000	-0.085466	-50.510132	-14.036419	-10.600226	-15.100867	-10.772619	0.000000	-10.000000	-0.050000	3.100000	-137.000000	1023.000000	1023.000000	2046.000000
25.840000	-0.088506	-52.307091	-14.672960	-10.987702	-15.341165	-11.305262	0.000000	-10.000000	-0.041667	4.150000	-137.000000	1023.000000	1023.000000	2046.000000
25.860001	-0.090680	-53.592041	-15.059351	-11.286168	-15.588001	-11.658521	0.000000	-10.000000	-0.033333	4.250000	-137.000000	1023.000000	1023.000000	2046.000000
25.879999	-0.092315	-54.557926	-15.432600	-11.469957	-15.746812	-11.908559	0.000000	-10.000000	-0.016667	2.933333	-137.000000	1023.000000	1023.000000	2046.000000
25.900000	-0.093621	-55.330307	-15.826823	-11.628208	-15.875540	-11.999735	0.000000	-10.000000	-0.008333	1.000000	-137.000000	1023.000000	1023.000000	2046.000000
25.920000	-0.094612	-55.915985	-16.208754	-11.755417	-15.938773	-12.013041	0.000000	-10.000000	-0.008333	-0.616667	-137.000000	1023.000000	1023.000000	2046.000000
25.940001	-0.095072	-56.187744	-16.400370	-11.853295	-15.953690	-11.980391	0.000000	-10.000000	-0.016667	-0.800000	-137.000000	1023.000000	1023.000000	2046.000000
25.959999	-0.095640	-56.523479	-16.557209	-11.937470	-16.019270	-12.009529	0.000000	-10.000000	-0.016667	-0.516667	-137.000000	1023.000000	1023.000000	2046.000000
25.980000	-0.095997	-56.734268	-16.594183	-12.053090	-16.071634	-12.015361	0.000000	-10.000000	-0.025000	0.000000	-137.000000	1023.000000	1023.000000	2046.000000
26.000000	-0.096188	-56.846851	-16.557255	-12.172241	-16.155634	-11.961720	0.000000	-10.000000	-0.016667	0.266667	-137.000000	1023.000000	1023.000000	2046.000000
26.020000	-0.096042	-56.760895	-16.482700	-12.326983	-16.116615	-11.834595	0.000000	-10.000000	-0.025000	1.033333	-137.000000	1023.000000	1023.000000	2046.000000
26.040001	-0.095725	-56.573730	-16.384872	-12.498838	-15.985631	-11.704388	0.000000	-10.000000	-0.008333	1.900000	-137.000000	1023.000000	1023.000000	2046.000000
26.059999	-0.095145	-56.230400	-16.204525	-12.605265	-15.882305	-11.538306	0.000000	-10.000000	-0.008333	2.250000	-137.000000	1023.000000	1023.000000	2046.000000
26.080000	-0.094454	-55.822426	-16.000437	-12.674023	-15.750112	-11.397857	0.000000	-10.000000	0.000000	2.350000	-137.000000	1023.000000	1023.000000	2046.000000
26.100000	-0.093826	-55.450920	-15.744155	-12.766341	-15.645942	-11.294483	0.000000	-10.000000	-0.008333	2.700000	-137.000000	1023.000000	1023.000000	2046.000000
26.120001	-0.092875	-54.889008	-15.503700	-12.879051	-15.444292	-11.061964	0.000000	-10.000000	-0.016667	3.500000	-137.000000	1023.000000	1023.000000	2046.000000
26.139999	-0.092265	-54.528526	-15.406609	-13.051700	-15.232842	-10.837378	0.000000	-10.000000	-0.025000	4.166667	-137.000000	1023.000000	1023.000000	2046.000000
26.160000	-0.091756	-54.227943	-15.361217	-13.188480	-15.031524	-10.646721	0.000000	-10.000000	-0.033333	4.450000	-137.000000	1023.000000	1023.000000	2046.000000
26.180000	-0.091282	-53.947456	-15.254517	-13.215486	-14.877724	-10.599730	0.000000	-10.000000	-0.033333	4.600000	-137.000000	1023.000000	1023.000000	2046.000000
26.200001	-0.090752	-53.634159	-15.160620	-13.156843	-14.756657	-10.560040	0.000000	-10.000000	-0.041667	4.666667	-137.000000	1023.000000	1023.000000	2046.000000
26.219999	-0.090522	-53.498711	-15.006494	-13.120817	-14.755745	-10.615654	0.000000	-10.000000	-0.033333	4.650000	-137.000000	1023.000000	1023.000000	2046.000000
26.240000	-0.090360	-53.403042	-14.810094	-13.135350	-14.766367	-10.691231	0.000000	-10.000000	-0.041667	4.683333	-137.000000	1023.000000	1023.000000	2046.000000
26.260000	-0.090034	-53.210011	-14.557918	-13.163528	-14.794127	-10.694436	0.000000	-10.000000	-0.041667	5.000000	-137.000000	1023.000000	1023.000000	2046.000000
26.280001	-0.089364	-52.814301	-14.398428	-13.102907	-14.672462	-10.640503	0.000000	-10.000000	-0.058333	5.833333	-137.000000	1023.000000	1023.000000	2046.000000
26.299999	-0.088344	-52.211308	-14.132888	-12.874048	-14.618344	-10.586027	0.000000	-10.000000	-0.058333	6.866667	-137.000000	1023.000000	1023.000000	2046.000000
26.320000	-0.087148	-51.504707	-13.928189	-12.675452	-14.455159	-10.445907	0.000000	-10.000000	-0.075000	7.800000	-137.000000	1023.000000	1023.000000	2046.000000
26.340000	-0.086389	-51.056023	-13.698416	-12.545071	-14.434142	-10.378396	0.000000	-10.000000	-0.075000	8.566667	-84.000000	1023.000000	1023.000000	2046.000000
26.360001	-0.085461	-50.507282	-13.527538	-12.455265	-14.335474	-10.189004	0.000000	-10.000000	-0.083333	9.400001	-30.333334	1023.000000	1023.000000	2046.000000
26.379999	-0.084531	-49.957672	-13.367752	-12.359148	-14.224943	-10.005826	0.000000	-10.000000	-0.083333	10.516667	24.333334	1023.000000	1023.000000	2046.000000
26.400000	-0.083245	-49.198044	-13.115774	-12.211506	-14.063977	-9.806788	0.000000	-10.000000	-0.108333	11.700001	27.333334	1023.000000	1023.000000	2046.000000
26.420000	-0.081829	-48.360851	-12.891619	-12.011277	-13.850523	-9.607433	0.000000	-10.000000	-0.133333	12.983334	31.000000	1023.000000	1023.000000	2046.000000
26.440001	-0.080427	-47.532368	-12.637461	-11.818701	-13.684009	-9.392196	0.000000	-10.000000	-0.166667	13.916667	35.166668	1023.000000	1023.000000	2046.000000
26.459999	-0.079249	-46.836285	-12.439511	-11.634404	-13.523268	-9.239101	0.000000	-10.000000	-0.191667	14.866667	39.666668	1023.000000	1023.000000	2046.000000
26.480000	-0.078023	-46.111843	-12.216383	-11.481623	-13.380751	-9.033090	0.000000	-10.000000	-0.216667	15.616667	44.500000	1023.000000	1023.000000	2046.000000
26.500000	-0.076917	-45.457901	-12.087375	-11.366687	-13.211311	-8.792529	0.000000	-10.000000	-0.233333	16.566668	49.500000	1023.000000	1023.000000	2046.000000
26.520000	-0.075509	-44.625526	-11.805745	-11.163373	-13.069997	-8.586411	0.000000	-10.000000	-0.241667	17.650000	54.833332	1023.000000	1023.000000	2046.000000
26.540001	-0.073931	-43.693199	-11.553241	-10.945384	-12.861467	-8.333107	0.000000	-10.000000	-0.258333	18.783333	60.500000	1023.000000	1023.000000	2046.000000
26.559999	-0.072309	-42.734653	-11.345396	-10.747230	-12.570247	-8.071779	0.000000	-10.000000	-0.300000	20.033333	66.666664	1023.000000	1023.000000	2046.000000
26.580000	-0.070983	-41.950741	-11.090998	-10.580631	-12.429952	-7.849161	0.000000	-10.000000	-0.350000	21.550001	73.166664	1023.000000	1023.000000	2046.000000
26.600000	-0.069600	-41.133396	-10.856167	-10.373882	-12.235724	-7.667622	0.000000	-10.000000	-0.400000	22.883333	80.000000	1023.000000	1023.000000	2046.000000
26.620001	-0.068343	-40.390862	-10.669839	-10.243503	-12.044339	-7.433183	0.000000	-10.000000	-0.433333	24.266666	87.333336	1023.000000	1023.000000	2046.000000
26.639999	-0.066920	-39.549828	-10.342462	-10.071642	-11.910149	-7.225574	0.000000	-10.000000	-0.450000	24.783333	95.166664	1023.000000	1023.000000	2046.000000
26.660000	-0.065202	-38.534313	-9.960305	-9.917810	-11.682364	-6.973833	0.000000	-10.000000	-0.475000	25.300001	103.500000	1023.000000	1023.000000	2046.000000
26.680000	-0.063505	-37.531673	-9.567313	-9.645021	-11.485995	-6.833341	0.000000	-10.000000	-0.483333	25.600000	111.833336	1023.000000	1023.000000	2046.000000
26.700001	-0.062349	-36.848232	-9.243851	-9.522348	-11.341604	-6.740430	0.000000	-10.000000	-0.516667	26.200001	120.333336	1023.000000	1023.000000	2046.000000
26.719999	-0.061928	-36.599426	-9.088560	-9.427461	-11.332312	-6.751093	0.000000	-10.000000	-0.533333	26.916668	129.000000	1023.000000	1023.000000	2046.000000
26.740000	-0.061679	-36.452209	-8.980916	-9.309900	-11.267986	-6.893409	0.000000	-10.000000	-0.550000	27.633333	138.000000	1023.000000	1023.000000	2046.000000
26.760000	-0.061360	-36.263824	-8.789869	-9.268470	-11.260538	-6.944948	0.000000	-10.000000	-0.550000	28.166666	147.166672	1023.000000	1023.000000	2046.000000
26.780001	-0.060416	-35.705734	-8.701619	-9.272248	-11.040956	-6.690907	0.000000	-10.000000	-0.550000	28.383333	156.333328	1023.000000	1023.000000	2046.000000
26.799999	-0.058978	-34.855927	-8.505939	-8.906820	-10.875739	-6.567428	0.000000	-10.000000	-0.541667	28.383333	165.833328	1023.000000	1023.000000	2046.000000
26.820000	-0.056419	-33.343384	-8.262785	-8.193684	-10.646817	-6.240098	0.000000	-10.000000	-0.541667	28.483334	175.166672	1023.000000	1023.000000	2046.000000
26.840000	-0.054350	-32.121029	-8.152428	-7.596642	-10.430942	-5.941019	0.000000	-10.000000	-0.541667	28.716667	184.833328	1023.000000	1023.000000	2046.000000
26.860001	-0.052934	-31.283953	-8.031628	-7.213968	-10.369472	-5.668886	0.000000	-10.000000	-0.591667	29.200001	194.166672	1023.000000	1023.000000	2046.000000
26.879999	-0.053396	-31.556860	-8.264707	-7.133784	-10.399779	-5.758592	0.000000	-10.000000	-0.633333	30.033335	203.833328	1023.000000	1023.000000	2046.000000
26.900000	-0.055506	-32.804085	-8.877886	-7.497981	-10.489048	-5.939169	0.000000	-10.000000	-0.666667	30.766666	213.666672	1023.000000	1023.000000	2046.000000
26.920000	-0.058379	-34.501759	-9.586012	-7.999863	-10.608933	-6.306952	0.000000	-10.000000	-0.675000	31.366667	224.000000	1023.000000	1023.000000	2046.000000
26.940001	-0.060598	-35.813171	-9.987650	-8.390173	-10.771636	-6.663714	0.000000	-10.000000	-0.691667	31.766666	234.333328	1023.000000	1023.000000	2046.000000
26.959999	-0.061565	-36.385048	-10.183616	-8.543904	-10.811220	-6.846307	0.000000	-10.000000	-0.725000	32.333336	244.833328	1023.000000	1023.000000	2046.000000
26.980000	-0.061818	-36.534443	-10.303666	-8.531624	-10.790351	-6.908803	0.000000	-10.000000	-0.733333	32.583336	255.500000	1023.000000	1023.000000	2046.000000
27.000000	-0.061841	-36.548214	-10.440795	-8.454263	-10.745688	-6.907469	0.000000	-10.000000	-0.758333	32.750000	266.500000	1023.000000	1023.000000	2046.000000
27.020000	-0.061695	-36.462025	-10.498287	-8.345015	-10.720922	-6.897802	0.000000	-10.000000	-0.766667	32.683334	277.333344	1023.000000	1023.000000	2046.000000
27.040001	-0.061081	-36.098892	-10.521476	-8.286435	-10.573542	-6.717440	0.000000	-10.000000	-0.775000	33.083336	288.166656	1023.000000	1023.000000	2046.000000
27.059999	-0.060181	-35.566795	-10.408271	-8.182140	-10.472703	-6.503683	0.000000	-10.000000	-0.766667	33.066669	299.000000	1023.000000	1023.000000	2046.000000
27.080000	-0.059244	-35.012962	-10.270141	-8.076936	-10.344446	-6.321439	0.000000	-10.000000	-0.775000	33.300003	310.166656	1023.000000	1023.000000	2046.000000
27.100000	-0.058161	-34.373413	-10.094233	-7.967297	-10.186315	-6.125569	0.000000	-10.000000	-0.791667	33.416668	321.333344	1023.000000	1023.000000	2046.000000
27.120001	-0.056907	-33.632275	-9.788424	-7.868648	-10.072937	-5.902265	0.000000	-10.000000	-0.783333	33.666668	332.500000	1023.000000	1023.000000	2046.000000
27.139999	-0.055488	-32.793262	-9.499284	-7.768997	-9.833947	-5.691034	0.000000	-10.000000	-0.800000	33.850002	343.666656	1023.000000	1023.000000	2046.000000
27.160000	-0.054067	-31.953344	-9.375782	-7.695593	-9.496860	-5.385110	0.000000	-10.000000	-0.800000	33.750000	354.833344	1023.000000	1023.000000	2046.000000
27.180000	-0.052319	-30.920366	-9.080684	-7.538045	-9.214160	-5.087477	0.000000	-10.000000	-0.816667	33.733334	366.166656	1023.000000	1023.000000	2046.000000
27.200001	-0.050666	-29.943754	-8.777113	-7.506526	-8.918621	-4.741495	0.000000	-10.000000	-0.775000	33.883335	377.500000	1023.000000	1023.000000	2046.000000
27.219999	-0.048772	-28.824408	-8.457736	-7.471150	-8.526714	-4.368808	0.000000	-10.000000	-0.741667	33.450001	388.833344	1023.000000	1023.000000	2046.000000
27.240000	-0.046884	-27.708172	-8.134511	-7.424351	-8.140711	-4.008599	0.000000	-10.000000	-0.716667	33.216667	400.166656	1023.000000	1023.000000	2046.000000
27.260000	-0.044864	-26.514669	-7.872538	-7.372561	-7.657778	-3.611793	0.000000	-10.000000	-0.725000	32.516666	411.166656	1023.000000	1023.000000	2046.000000
27.280001	-0.043149	-25.501324	-7.630077	-7.220325	-7.262897	-3.388025	0.000000	-10.000000	-0.716667	32.150002	422.166656	1023.000000	1023.000000	2046.000000
27.299999	-0.041579	-24.573154	-7.379553	-7.049134	-6.977931	-3.166536	0.000000	-10.000000	-0.700000	31.633333	432.833344	1023.000000	1023.000000	2046.000000
27.320000	-0.040188	-23.751282	-7.090759	-6.866393	-6.794080	-3.000048	0.000000	-10.000000	-0.658333	31.250000	443.500000	1023.000000	1023.000000	2046.000000
27.340000	-0.038959	-23.024750	-6.745155	-6.696303	-6.621123	-2.962168	0.000000	-10.000000	-0.641667	31.066668	454.000000	1023.000000	1023.000000	2046.000000
27.360001	-0.037660	-22.257105	-6.346803	-6.573761	-6.436707	-2.899834	0.000000	-10.000000	-0.633333	30.816668	464.333344	1023.000000	1023.000000	2046.000000
27.379999	-0.036224	-21.408289	-6.003816	-6.321798	-6.251621	-2.831053	0.000000	-10.000000	-0.641667	30.616667	474.666656	1023.000000	1023.000000	2046.000000
27.400000	-0.034357	-20.305082	-5.656770	-5.954004	-6.008846	-2.685462	0.000000	-10.000000	-0.650000	30.700001	485.000000	1023.000000	1023.000000	2046.000000
27.420000	-0.032453	-19.179625	-5.328825	-5.596601	-5.779359	-2.474839	0.000000	-10.000000	-0.675000	30.766666	495.333344	1023.000000	1023.000000	2046.000000
27.440001	-0.030285	-17.898521	-4.938786	-5.228901	-5.536399	-2.194436	0.000000	-10.000000	-0.691667	31.166668	505.500000	1023.000000	1023.000000	2046.000000
27.459999	-0.028401	-16.784729	-4.552764	-4.966417	-5.355334	-1.910214	0.000000	-10.000000	-0.708333	31.333334	515.833313	1023.000000	1023.000000	2046.000000
27.480000	-0.026331	-15.561781	-4.205675	-4.662849	-5.063717	-1.629540	0.000000	-10.000000	-0.683333	31.416668	526.166687	1023.000000	1023.000000	2046.000000
27.500000	-0.024293	-14.357302	-3.902506	-4.360795	-4.767397	-1.326603	0.000000	-10.000000	-0.675000	31.350000	536.833313	1023.000000	1023.000000	2046.000000
27.520000	-0.021988	-12.994775	-3.445466	-3.956061	-4.482159	-1.111090	0.000000	-10.000000	-0.675000	31.183334	547.166687	1023.000000	1023.000000	2046.000000
27.540001	-0.019221	-11.359442	-2.823573	-3.526264	-4.128083	-0.881522	0.000000	-10.000000	-0.675000	31.366667	557.666687	1023.000000	1023.000000	2046.000000
27.559999	-0.016123	-9.528846	-2.126076	-3.073108	-3.708138	-0.621524	0.000000	-10.000000	-0.666667	31.200001	568.000000	1023.000000	1023.000000	2046.000000
27.580000	-0.013531	-7.996539	-1.575384	-2.637337	-3.402792	-0.381025	0.000000	-10.000000	-0.658333	31.216667	578.333313	1023.000000	1023.000000	2046.000000
27.600000	-0.011816	-6.983065	-1.247452	-2.279627	-3.199841	-0.256146	0.000000	-10.000000	-0.675000	31.083334	588.833313	1023.000000	1023.000000	2046.000000
27.620001	-0.010497	-6.204016	-1.019487	-1.984397	-3.003482	-0.196650	0.000000	-10.000000	-0.675000	31.116667	599.166687	1023.000000	1023.000000	2046.000000
27.639999	-0.009198	-5.436033	-0.764866	-1.753653	-2.769135	-0.148379	0.000000	-10.000000	-0.658333	30.950001	609.666687	1023.000000	1023.000000	2046.000000
27.660000	-0.007425	-4.388023	-0.490731	-1.522543	-2.488245	0.113495	0.000000	-10.000000	-0.625000	30.516666	620.000000	1023.000000	1023.000000	2046.000000
27.680000	-0.005695	-3.365979	-0.290267	-1.084758	-2.319563	0.328610	0.000000	-10.000000	-0.608333	29.850000	630.333313	1023.000000	1023.000000	2046.000000
27.700001	-0.003655	-2.160024	-0.232792	-0.386898	-2.154602	0.614268	0.000000	-10.000000	-0.591667	29.483334	640.500000	1023.000000	1023.000000	2046.000000
27.719999	-0.002565	-1.516138	-0.324178	0.112214	-2.031385	0.727211	0.000000	-10.000000	-0.583333	29.083334	650.500000	1023.000000	1023.000000	2046.000000
27.740000	-0.002240	-1.323685	-0.289204	0.287288	-2.009149	0.687380	0.000000	-10.000000	-0.558333	28.850000	660.166687	1023.000000	1023.000000	2046.000000
27.760000	-0.003574	-2.112149	-0.541092	0.094780	-2.078147	0.412310	0.000000	-10.000000	-0.550000	28.333334	669.833313	1023.000000	1023.000000	2046.000000
27.780001	-0.006342	-3.747916	-1.195234	-0.331546	-2.211710	-0.009426	0.000000	-10.000000	-0.525000	27.983334	679.166687	1023.000000	1023.000000	2046.000000
27.799999	-0.009406	-5.558960	-1.845832	-0.787779	-2.456271	-0.469079	0.000000	-10.000000	-0.508333	27.666668	688.666687	1023.000000	1023.000000	2046.000000
27.820000	-0.011598	-6.854306	-2.324431	-1.100194	-2.602542	-0.827140	0.000000	-10.000000	-0.475000	27.200001	697.833313	1023.000000	1023.000000	2046.000000
27.840000	-0.012700	-7.505962	-2.565487	-1.209761	-2.654166	-1.076550	0.000000	-10.000000	-0.475000	26.716667	707.000000	1023.000000	1023.000000	2046.000000
27.860001	-0.013161	-7.778409	-2.784184	-1.238596	-2.558348	-1.197280	0.000000	-10.000000	-0.483333	26.200001	716.000000	1023.000000	1023.000000	2046.000000
27.879999	-0.013619	-8.048741	-2.962150	-1.281785	-2.549598	-1.255209	0.000000	-10.000000	-0.475000	25.600000	725.000000	1023.000000	1023.000000	2046.000000
27.900000	-0.013810	-8.161540	-3.032336	-1.305001	-2.547646	-1.276558	0.000000	-10.000000	-0.433333	25.049999	733.666687	1023.000000	1023.000000	2046.000000
27.920000	-0.013708	-8.101575	-3.014776	-1.316682	-2.520391	-1.249725	0.000000	-10.000000	-0.383333	23.916666	742.000000	1023.000000	1023.000000	2046.000000
27.940001	-0.013291	-7.855072	-3.021436	-1.262530	-2.397596	-1.173509	0.000000	-10.000000	-0.341667	23.033333	750.000000	1023.000000	1023.000000	2046.000000
27.959999	-0.012933	-7.643690	-2.932276	-1.125202	-2.359991	-1.226221	0.000000	-10.000000	-0.333333	21.966667	758.000000	1023.000000	1023.000000	2046.000000
27.980000	-0.012125	-7.165908	-2.828340	-1.053102	-2.204165	-1.080302	0.000000	-10.000000	-0.333333	21.483334	765.666687	1023.000000	1023.000000	2046.000000
28.000000	-0.011294	-6.674856	-2.732044	-0.952315	-2.036032	-0.954466	0.000000	-10.000000	-0.358333	21.366667	773.000000	1023.000000	1023.000000	2046.000000
28.020000	-0.010377	-6.132779	-2.576511	-0.862851	-1.873942	-0.819475	0.000000	-10.000000	-0.358333	21.633333	780.000000	1023.000000	1023.000000	2046.000000
28.040001	-0.009509	-5.619528	-2.499755	-0.866052	-1.670353	-0.583368	0.000000	-10.000000	-0.366667	21.883333	787.166687	1023.000000	1023.000000	2046.000000
28.059999	-0.008425	-4.979327	-2.434827	-0.824032	-1.352822	-0.367647	0.000000	-10.000000	-0.366667	22.016666	794.500000	1023.000000	1023.000000	2046.000000
28.080000	-0.007163	-4.233500	-2.246448	-0.777145	-1.074284	-0.135623	0.000000	-10.000000	-0.375000	22.033333	801.833313	1023.000000	1023.000000	2046.000000
28.100000	-0.005568	-3.290975	-2.057061	-0.750542	-0.649984	0.166612	0.000000	-10.000000	-0.375000	21.966667	809.166687	1023.000000	1023.000000	2046.000000
28.120001	-0.003857	-2.279723	-1.819883	-0.722655	-0.269344	0.532159	0.000000	-10.000000	-0.375000	21.816668	816.500000	1023.000000	1023.000000	2046.000000
28.139999	-0.002087	-1.233705	-1.576474	-0.644842	0.153660	0.833952	0.000000	-10.000000	-0.383333	22.016666	823.833313	1023.000000	1023.000000	2046.000000
28.160000	-0.000728	-0.429996	-1.302528	-0.611192	0.423305	1.060419	0.000000	-10.000000	-0.358333	22.366667	831.166687	1023.000000	1023.000000	2046.000000
28.180000	0.000213	0.125936	-1.236839	-0.581528	0.726113	1.218189	0.000000	-10.000000	-0.333333	22.483334	838.500000	1023.000000	1023.000000	2046.000000
28.200001	0.000896	0.529826	-1.073739	-0.540356	0.891769	1.252152	0.000000	-10.000000	-0.308333	22.000000	846.000000	1023.000000	1023.000000	2046.000000
28.219999	0.001772	1.047462	-0.721333	-0.474210	0.980489	1.262515	0.000000	-10.000000	-0.308333	21.300001	853.500000	1023.000000	1023.000000	2046.000000
28.240000	0.003112	1.838913	-0.349662	-0.256823	1.180377	1.265021	0.000000	-10.000000	-0.316667	20.750000	860.666687	1023.000000	1023.000000	2046.000000
28.260000	0.004417	2.610164	0.030695	-0.018574	1.318560	1.279483	0.000000	-10.000000	-0.308333	20.533333	867.666687	1023.000000	1023.000000	2046.000000
28.280001	0.005856	3.460697	0.375843	0.202303	1.454675	1.427876	0.000000	-10.000000	-0.308333	20.316666	874.500000	1023.000000	1023.000000	2046.000000
28.299999	0.007426	4.388657	0.631018	0.422742	1.675465	1.659432	0.000000	-10.000000	-0.291667	20.116667	881.500000	1023.000000	1023.000000	2046.000000
28.320000	0.009126	5.393488	1.005766	0.640176	1.812660	1.934886	0.000000	-10.000000	-0.275000	19.450001	888.333313	1023.000000	1023.000000	2046.000000
28.340000	0.011651	6.885775	1.549009	0.984787	2.156058	2.195921	0.000000	-10.000000	-0.258333	18.850000	895.000000	1023.000000	1023.000000	2046.000000
28.360001	0.014694	8.684034	2.332898	1.465348	2.420749	2.465040	0.000000	-10.000000	-0.250000	18.183334	901.333313	1023.000000	1023.000000	2046.000000
28.379999	0.017578	10.388892	2.940789	1.955478	2.750439	2.742186	0.000000	-10.000000	-0.258333	18.133333	907.500000	1023.000000	1023.000000	2046.000000
28.400000	0.019715	11.651278	3.281556	2.382119	3.087489	2.900113	0.000000	-10.000000	-0.258333	18.566668	913.500000	1023.000000	1023.000000	2046.000000
28.420000	0.021245	12.555893	3.512694	2.614566	3.328566	3.100067	0.000000	-10.000000	-0.250000	18.833334	919.500000	1023.000000	1023.000000	2046.000000
28.440001	0.022466	13.277663	3.719683	2.865117	3.543854	3.149009	0.000000	-10.000000	-0.225000	18.566668	925.833313	1023.000000	1023.000000	2046.000000
28.459999	0.023993	14.180105	3.898014	2.967962	3.729472	3.584657	0.000000	-10.000000	-0.208333	17.750000	932.166687	1023.000000	1023.000000	2046.000000
28.480000	0.025154	14.866108	3.906975	3.387112	3.785611	3.786409	0.000000	-10.000000	-0.191667	17.033335	938.333313	1023.000000	1023.000000	2046.000000
28.500000	0.026286	15.534815	3.868467	3.947045	3.797509	3.921794	0.000000	-10.000000	-0.166667	16.500000	944.000000	1023.000000	1023.000000	2046.000000
28.520000	0.026487	15.653543	3.766155	4.255673	3.755225	3.876490	0.000000	-10.000000	-0.158333	15.850000	949.500000	1023.000000	1023.000000	2046.000000
28.540001	0.026157	15.458704	3.700334	4.302001	3.746797	3.709571	0.000000	-10.000000	-0.150000	15.233334	955.000000	1023.000000	1023.000000	2046.000000
28.559999	0.024205	14.305183	3.321591	3.969218	3.624473	3.389901	0.000000	-10.000000	-0.158333	14.733334	958.666687	1023.000000	1023.000000	2046.000000
28.580000	0.020953	12.383386	2.617247	3.438303	3.376889	2.950947	0.000000	-10.000000	-0.108333	12.500000	963.666687	1023.000000	1023.000000	2046.000000
28.600000	0.017497	10.340914	1.954583	2.876803	2.996411	2.513117	0.000000	-10.000000	-0.075000	10.100000	967.833313	1023.000000	1023.000000	2046.000000
28.620001	0.014913	8.813654	1.482776	2.570230	2.687619	2.073028	0.000000	-10.000000	-0.041667	7.766667	972.833313	1023.000000	1023.000000	2046.000000
28.639999	0.013391	7.914205	1.235613	2.423231	2.506637	1.748724	0.000000	-10.000000	-0.050000	8.116667	975.666687	1023.000000	1023.000000	2046.000000
28.660000	0.012514	7.395484	0.971727	2.323799	2.513429	1.586529	0.000000	-10.000000	-0.050000	9.133333	978.333313	1023.000000	1023.000000	2046.000000
28.680000	0.011663	6.892849	0.708618	2.283287	2.478590	1.422355	0.000000	-10.000000	-0.050000	9.900001	981.333313	1023.000000	1023.000000	2046.000000
28.700001	0.011004	6.503467	0.540892	2.198133	2.411129	1.353312	0.000000	-10.000000	-0.050000	9.883333	984.500000	1023.000000	1023.000000	2046.000000
28.719999	0.010658	6.299003	0.485533	2.139758	2.314146	1.359566	0.000000	-10.000000	-0.041667	8.800000	987.833313	1023.000000	1023.000000	2046.000000
28.740000	0.010467	6.186165	0.473868	2.091958	2.220752	1.399588	0.000000	-10.000000	-0.025000	7.400000	990.833313	1023.000000	1023.000000	2046.000000
28.760000	0.010461	6.182694	0.481856	2.126476	2.206856	1.367507	0.000000	-10.000000	-0.016667	5.616667	993.333313	1023.000000	1023.000000	2046.000000
28.780001	0.010442	6.171060	0.464682	2.154628	2.187487	1.364262	0.000000	-10.000000	-0.016667	4.533333	994.833313	1023.000000	1023.000000	2046.000000
28.799999	0.010612	6.271809	0.460904	2.171142	2.220826	1.418936	0.000000	-10.000000	-0.016667	2.333333	996.333313	1023.000000	1023.000000	2046.000000
28.820000	0.010916	6.451218	0.390093	2.154309	2.396981	1.509834	0.000000	-10.000000	-0.008333	0.333333	997.166687	1023.000000	1023.000000	2046.000000
28.840000	0.011093	6.556139	0.358380	2.098227	2.469963	1.629569	0.000000	-10.000000	0.000000	-2.050000	998.000000	1023.000000	1023.000000	2046.000000
28.860001	0.011404	6.739745	0.407347	2.021234	2.507098	1.804066	0.000000	-10.000000	0.000000	-3.400000	998.000000	1023.000000	1023.000000	2046.000000
28.879999	0.011782	6.962875	0.490241	1.907720	2.588161	1.976753	0.000000	-10.000000	0.000000	-4.366667	998.000000	1023.000000	1023.000000	2046.000000
28.900000	0.012172	7.193563	0.544843	1.761530	2.709983	2.177207	0.000000	-10.000000	0.008333	-5.316667	998.000000	1023.000000	1023.000000	2046.000000
28.920000	0.012876	7.609965	0.537748	1.608664	3.015693	2.447860	0.000000	-10.000000	0.016667	-6.183333	998.000000	1023.000000	1023.000000	2046.000000
28.940001	0.013298	7.859269	0.486727	1.526844	3.279759	2.565939	0.000000	-10.000000	0.025000	-6.883334	998.000000	1023.000000	1023.000000	2046.000000
28.959999	0.013511	7.985293	0.480373	1.391395	3.409451	2.704073	0.000000	-10.000000	0.033333	-7.100000	998.000000	1023.000000	1023.000000	2046.000000
28.980000	0.013270	7.842522	0.437789	1.310288	3.426347	2.668097	0.000000	-10.000000	0.041667	-7.033333	998.000000	1023.000000	1023.000000	2046.000000
29.000000	0.012973	7.667247	0.566315	1.173870	3.319737	2.607326	0.000000	-10.000000	0.050000	-7.500000	998.000000	1023.000000	1023.000000	2046.000000
29.020000	0.012809	7.570374	0.735841	1.076447	3.260774	2.497313	0.000000	-10.000000	0.050000	-8.083333	998.000000	1023.000000	1023.000000	2046.000000
29.040001	0.013004	7.685563	0.892383	1.128488	3.306578	2.358114	0.000000	-10.000000	0.041667	-8.616667	990.333313	1023.000000	1023.000000	2046.000000
29.059999	0.013586	8.029512	1.020489	1.318152	3.406628	2.284243	0.000000	-10.000000	0.041667	-8.766666	981.666687	1023.000000	1023.000000	2046.000000
29.080000	0.014480	8.557770	1.285146	1.485805	3.432585	2.354233	0.000000	-10.000000	0.025000	-8.950000	972.000000	1023.000000	1023.000000	2046.000000
29.100000	0.015770	9.319990	1.754348	1.710351	3.445640	2.409651	0.000000	-10.000000	0.016667	-8.966667	970.000000	1023.000000	1023.000000	2046.000000
29.120001	0.017514	10.351007	2.408253	1.939109	3.470196	2.533449	0.000000	-10.000000	0.016667	-8.600000	967.166687	1023.000000	1023.000000	2046.000000
29.139999	0.019501	11.524835	2.918539	2.234078	3.626645	2.745574	0.000000	-10.000000	0.033333	-8.200000	965.333313	1023.000000	1023.000000	2046.000000
29.160000	0.021309	12.593582	3.285980	2.571158	3.807842	2.928602	0.000000	-10.000000	0.033333	-7.133334	962.500000	1023.000000	1023.000000	2046.000000
29.180000	0.022713	13.423529	3.449445	2.907127	4.008070	3.058886	0.000000	-10.000000	0.025000	-6.666667	960.166687	1023.000000	1023.000000	2046.000000
29.200001	0.023622	13.960352	3.550777	3.089503	4.135255	3.184817	0.000000	-10.000000	0.025000	-6.616667	957.166687	1023.000000	1023.000000	2046.000000
29.219999	0.024116	14.252504	3.555438	3.294779	4.198689	3.203599	0.000000	-10.000000	0.041667	-7.233334	955.166687	1023.000000	1023.000000	2046.000000
29.240000	0.024188	14.295196	3.399673	3.315939	4.078446	3.501137	0.000000	-10.000000	0.050000	-8.283334	953.666687	1023.000000	1023.000000	2046.000000
29.260000	0.023965	14.163358	3.225515	3.544120	3.807238	3.586485	0.000000	-10.000000	0.066667	-10.116667	950.500000	1023.000000	1023.000000	2046.000000
29.280001	0.023328	13.786801	2.939231	3.770757	3.607783	3.469029	0.000000	-10.000000	0.091667	-12.350000	945.833313	1023.000000	1023.000000	2046.000000
29.299999	0.022061	13.038134	2.737669	3.741877	3.343186	3.215401	0.000000	-10.000000	0.125000	-14.333334	940.500000	1023.000000	1023.000000	2046.000000
29.320000	0.019947	11.788670	2.373806	3.505344	3.105090	2.804429	0.000000	-10.000000	0.158333	-15.333333	935.666687	1023.000000	1023.000000	2046.000000
29.340000	0.016819	9.940274	1.795613	3.058319	2.769000	2.317342	0.000000	-10.000000	0.183333	-15.933333	932.333313	1023.000000	1023.000000	2046.000000
29.360001	0.012753	7.537008	1.052155	2.462544	2.291036	1.731273	0.000000	-10.000000	0.200000	-16.500000	928.833313	1023.000000	1023.000000	2046.000000
29.379999	0.008880	5.247882	0.355157	1.819914	1.788909	1.283903	0.000000	-10.000000	0.216667	-17.300001	923.166687	1023.000000	1023.000000	2046.000000
29.400000	0.005816	3.437413	-0.150473	1.400256	1.381750	0.805880	0.000000	-10.000000	0.233333	-18.216667	915.500000	1023.000000	1023.000000	2046.000000
29.420000	0.003423	2.023257	-0.690394	1.168141	1.144020	0.401489	0.000000	-10.000000	0.250000	-19.083334	907.333313	1023.000000	1023.000000	2046.000000
29.440001	0.001590	0.939745	-1.109744	0.948572	0.921377	0.179540	0.000000	-10.000000	0.250000	-19.500000	903.166687	1023.000000	1023.000000	2046.000000
29.459999	-0.000345	-0.203718	-1.527817	0.780753	0.632192	-0.088845	0.000000	-10.000000	0.275000	-20.250000	898.833313	1023.000000	1023.000000	2046.000000
29.480000	-0.002117	-1.251223	-1.803050	0.535529	0.253074	-0.236776	0.000000	-10.000000	0.333333	-21.783333	891.833313	1023.000000	1023.000000	2046.000000
29.500000	-0.003637	-2.149254	-2.066906	0.255940	-0.017424	-0.320865	0.000000	-10.000000	0.391667	-23.316666	884.833313	1023.000000	1023.000000	2046.000000
29.520000	-0.004914	-2.904170	-2.370617	0.113946	-0.180148	-0.467352	0.000000	-10.000000	0.450000	-24.650000	877.333313	1023.000000	1023.000000	2046.000000
29.540001	-0.005881	-3.475726	-2.586926	-0.028291	-0.308543	-0.551966	0.000000	-10.000000	0.475000	-25.183332	871.666687	1023.000000	1023.000000	2046.000000
29.559999	-0.006924	-4.091797	-2.711330	-0.210389	-0.536147	-0.633931	0.000000	-10.000000	0.500000	-25.766666	863.333313	1023.000000	1023.000000	2046.000000
29.580000	-0.007767	-4.590209	-2.834993	-0.483715	-0.661742	-0.609759	0.000000	-10.000000	0.516667	-26.433332	851.666687	1023.000000	1023.000000	2046.000000
29.600000	-0.008795	-5.197658	-3.075086	-0.762421	-0.715197	-0.644953	0.000000	-10.000000	0.533333	-26.816666	843.000000	1023.000000	1023.000000	2046.000000
29.620001	-0.009381	-5.544096	-3.239141	-1.002054	-0.737797	-0.565104	0.000000	-10.000000	0.550000	-27.133333	834.000000	1023.000000	1023.000000	2046.000000
29.639999	-0.009883	-5.840589	-3.287753	-1.249802	-0.789480	-0.513553	0.000000	-10.000000	0.550000	-27.400000	828.000000	1023.000000	1023.000000	2046.000000
29.660000	-0.010358	-6.121793	-3.381592	-1.612206	-0.774635	-0.353360	0.000000	-10.000000	0.566667	-27.650000	818.833313	1023.000000	1023.000000	2046.000000
29.680000	-0.010705	-6.326570	-3.456432	-1.938074	-0.750096	-0.181968	0.000000	-10.000000	0.600000	-28.266666	809.666687	1023.000000	1023.000000	2046.000000
29.700001	-0.011353	-6.709794	-3.598549	-2.224727	-0.753406	-0.133111	0.000000	-10.000000	0.633333	-28.533333	800.166687	1023.000000	1023.000000	2046.000000
29.719999	-0.011983	-7.081889	-3.792855	-2.457480	-0.713698	-0.117856	0.000000	-10.000000	0.650000	-28.883333	787.500000	1023.000000	1023.000000	2046.000000
29.740000	-0.012794	-7.561375	-3.912079	-2.598107	-0.774200	-0.276989	0.000000	-10.000000	0.650000	-28.883333	777.833313	1023.000000	1023.000000	2046.000000
29.760000	-0.013697	-8.095181	-3.970595	-2.756762	-0.889533	-0.478292	0.000000	-10.000000	0.650000	-29.283335	768.166687	1023.000000	1023.000000	2046.000000
29.780001	-0.014624	-8.642995	-3.911979	-3.037855	-1.074816	-0.618346	0.000000	-10.000000	0.641667	-29.483334	761.500000	1023.000000	1023.000000	2046.000000
29.799999	-0.015645	-9.246019	-3.904417	-3.232115	-1.257838	-0.851650	0.000000	-10.000000	0.641667	-29.800001	751.500000	1023.000000	1023.000000	2046.000000
29.820000	-0.016171	-9.557303	-3.911158	-3.245944	-1.383510	-1.016691	0.000000	-10.000000	0.641667	-29.750000	738.166687	1023.000000	1023.000000	2046.000000
29.840000	-0.016402	-9.693291	-3.868745	-3.169944	-1.464740	-1.189862	0.000000	-10.000000	0.650000	-29.833334	728.166687	1023.000000	1023.000000	2046.000000
29.860001	-0.016491	-9.746221	-3.720129	-3.099562	-1.587568	-1.338961	0.000000	-10.000000	0.641667	-29.650002	715.166687	1023.000000	1023.000000	2046.000000
29.879999	-0.016335	-9.654220	-3.506420	-3.182023	-1.660562	-1.305215	0.000000	-10.000000	0.633333	-29.500000	708.833313	1023.000000	1023.000000	2046.000000
29.900000	-0.015909	-9.402201	-3.139270	-3.138812	-1.724807	-1.399312	0.000000	-10.000000	0.616667	-29.233334	699.166687	1023.000000	1023.000000	2046.000000
29.920000	-0.014664	-8.666533	-2.713353	-2.973958	-1.679904	-1.299319	0.000000	-10.000000	0.608333	-28.950001	692.500000	1023.000000	1023.000000	2046.000000
29.940001	-0.013589	-8.030914	-2.357297	-2.661354	-1.690725	-1.321539	0.000000	-10.000000	0.600000	-28.716667	682.666687	1023.000000	1023.000000	2046.000000
29.959999	-0.013071	-7.725145	-2.190471	-2.507554	-1.761682	-1.265439	0.000000	-10.000000	0.616667	-28.733334	673.000000	1023.000000	1023.000000	2046.000000
29.980000	-0.013154	-7.774086	-2.263904	-2.487004	-1.779741	-1.243437	0.000000	-10.000000	0.633333	-29.016666	663.333313	1023.000000	1023.000000	2046.000000
30.000000	-0.013307	-7.864152	-2.483844	-2.498147	-1.698850	-1.183311	0.000000	-10.000000	0.666667	-29.700001	650.333313	1023.000000	1023.000000	2046.000000
30.020000	-0.014138	-8.355435	-2.670031	-2.577549	-1.909110	-1.198745	0.000000	-10.000000	0.683333	-30.250000	640.500000	1023.000000	1023.000000	2046.000000
30.040001	-0.014850	-8.776071	-3.013908	-2.377718	-2.106015	-1.278429	0.000000	-10.000000	0.716667	-30.833334	630.500000	1023.000000	1023.000000	2046.000000
30.059999	-0.015546	-9.187549	-3.435558	-2.071372	-2.417691	-1.262928	0.000000	-10.000000	0.741667	-31.033335	623.666687	1023.000000	1023.000000	2046.000000
30.080000	-0.017070	-10.088629	-3.891905	-2.053052	-2.804473	-1.339198	0.000000	-10.000000	0.758333	-31.233334	613.333313	1023.000000	1023.000000	2046.000000
30.100000	-0.019213	-11.354867	-4.217072	-2.248694	-3.202841	-1.686260	0.000000	-10.000000	0.758333	-31.433334	603.000000	1023.000000	1023.000000	2046.000000
30.120001	-0.022283	-13.169354	-4.537259	-2.520083	-3.702448	-2.409564	0.000000	-10.000000	0.750000	-31.283335	592.500000	1023.000000	1023.000000	2046.000000
30.139999	-0.025945	-15.333361	-5.093779	-3.033174	-4.176433	-3.029975	0.000000	-10.000000	0.733333	-31.200001	582.000000	1023.000000	1023.000000	2046.000000
30.160000	-0.029592	-17.488777	-5.977783	-3.535103	-4.523279	-3.452611	0.000000	-10.000000	0.716667	-30.683334	571.666687	1023.000000	1023.000000	2046.000000
30.180000	-0.032935	-19.464359	-6.666400	-3.906993	-4.945961	-3.945004	0.000000	-10.000000	0.683333	-30.500000	561.500000	1023.000000	1023.000000	2046.000000
30.200001	-0.036204	-21.396383	-7.255756	-4.245707	-5.430244	-4.464676	0.000000	-10.000000	0.666667	-30.133333	551.500000	1023.000000	1023.000000	2046.000000
30.219999	-0.038828	-22.947184	-7.853886	-4.610441	-5.725599	-4.757258	0.000000	-10.000000	0.658333	-30.100000	541.500000	1023.000000	1023.000000	2046.000000
30.240000	-0.041027	-24.246727	-8.364438	-4.808764	-6.065199	-5.008327	0.000000	-10.000000	0.683333	-30.266668	531.333313	1023.000000	1023.000000	2046.000000
30.260000	-0.043098	-25.470753	-8.860717	-4.918485	-6.391722	-5.299829	0.000000	-10.000000	0.691667	-30.383335	521.000000	1023.000000	1023.000000	2046.000000
30.280001	-0.045203	-26.715134	-9.244023	-5.152613	-6.778755	-5.539742	0.000000	-10.000000	0.716667	-30.750000	510.666656	1023.000000	1023.000000	2046.000000
30.299999	-0.046791	-27.653608	-9.586012	-5.483809	-7.027688	-5.556101	0.000000	-10.000000	0.725000	-31.016666	500.500000	1023.000000	1023.000000	2046.000000
30.320000	-0.048065	-28.406206	-9.799526	-5.656851	-7.255006	-5.694823	0.000000	-10.000000	0.750000	-31.200001	490.166656	1023.000000	1023.000000	2046.000000
30.340000	-0.049315	-29.145052	-9.993364	-5.909733	-7.460405	-5.781549	0.000000	-10.000000	0.750000	-31.333334	479.833344	1023.000000	1023.000000	2046.000000
30.360001	-0.050520	-29.857351	-10.181033	-6.173509	-7.613669	-5.889139	0.000000	-10.000000	0.750000	-31.116667	469.333344	1023.000000	1023.000000	2046.000000
30.379999	-0.051284	-30.308689	-10.256642	-6.536732	-7.712531	-5.802784	0.000000	-10.000000	0.750000	-30.950001	459.000000	1023.000000	1023.000000	2046.000000
30.400000	-0.051792	-30.609016	-10.307830	-6.861895	-7.710891	-5.728402	0.000000	-10.000000	0.716667	-30.516666	448.666656	1023.000000	1023.000000	2046.000000
30.420000	-0.052225	-30.864738	-10.277209	-7.085311	-7.793796	-5.708422	0.000000	-10.000000	0.700000	-30.366667	438.500000	1023.000000	1023.000000	2046.000000
30.440001	-0.052575	-31.072046	-10.259598	-7.340541	-7.803251	-5.668657	0.000000	-10.000000	0.666667	-30.299999	428.500000	1023.000000	1023.000000	2046.000000
30.459999	-0.052719	-31.156744	-10.238662	-7.589437	-7.808094	-5.520552	0.000000	-10.000000	0.666667	-29.933332	418.500000	1023.000000	1023.000000	2046.000000
30.480000	-0.052903	-31.265800	-10.241996	-7.759075	-7.817700	-5.447031	0.000000	-10.000000	0.650000	-29.466667	408.500000	1023.000000	1023.000000	2046.000000
30.500000	-0.053764	-31.774799	-10.443354	-7.981150	-7.848659	-5.501637	0.000000	-10.000000	0.633333	-29.000000	398.500000	1023.000000	1023.000000	2046.000000
30.520000	-0.055017	-32.514774	-10.565121	-8.258345	-8.035621	-5.655689	0.000000	-10.000000	0.616667	-28.600000	388.666656	1023.000000	1023.000000	2046.000000
30.540001	-0.056058	-33.130215	-10.676985	-8.432220	-8.216286	-5.804725	0.000000	-10.000000	0.583333	-28.316668	379.000000	1023.000000	1023.000000	2046.000000
30.559999	-0.056508	-33.396282	-10.659933	-8.520415	-8.320288	-5.895648	0.000000	-10.000000	0.583333	-28.233334	369.666656	1023.000000	1023.000000	2046.000000
30.580000	-0.057053	-33.718426	-10.632385	-8.597185	-8.409881	-6.078974	0.000000	-10.000000	0.583333	-28.283333	360.166656	1023.000000	1023.000000	2046.000000
30.600000	-0.057796	-34.157509	-10.531780	-8.705938	-8.684746	-6.235043	0.000000	-10.000000	0.600000	-28.066668	350.833344	1023.000000	1023.000000	2046.000000
30.620001	-0.058309	-34.460896	-10.518675	-8.709812	-8.841649	-6.390759	0.000000	-10.000000	0.566667	-27.500000	341.333344	1023.000000	1023.000000	2046.000000
30.639999	-0.058801	-34.751308	-10.505050	-8.652613	-9.059947	-6.533700	0.000000	-10.000000	0.533333	-26.933334	332.166656	1023.000000	1023.000000	2046.000000
30.660000	-0.058720	-34.703495	-10.350971	-8.655489	-9.213752	-6.483282	0.000000	-10.000000	0.500000	-26.683334	323.166656	1023.000000	1023.000000	2046.000000
30.680000	-0.058717	-34.701954	-10.329402	-8.572891	-9.269344	-6.530317	0.000000	-10.000000	0.500000	-26.433334	314.333344	1023.000000	1023.000000	2046.000000
30.700001	-0.058865	-34.788921	-10.301701	-8.598604	-9.362484	-6.526132	0.000000	-10.000000	0.491667	-26.000000	305.666656	1023.000000	1023.000000	2046.000000
30.719999	-0.059271	-35.029408	-10.333413	-8.639799	-9.471030	-6.585165	0.000000	-10.000000	0.483333	-25.450001	296.833344	1023.000000	1023.000000	2046.000000
30.740000	-0.059727	-35.298599	-10.396323	-8.668013	-9.605039	-6.629225	0.000000	-10.000000	0.466667	-24.916668	285.666656	1023.000000	1023.000000	2046.000000
30.760000	-0.059844	-35.367924	-10.322128	-8.741985	-9.742041	-6.561768	0.000000	-10.000000	0.466667	-24.650002	274.333344	1023.000000	1023.000000	2046.000000
30.780001	-0.059601	-35.224426	-10.188706	-8.715757	-9.784024	-6.535939	0.000000	-10.000000	0.466667	-24.350000	266.000000	1023.000000	1023.000000	2046.000000
30.799999	-0.059224	-35.001438	-9.984141	-8.689901	-9.784326	-6.543071	0.000000	-10.000000	0.466667	-24.500000	260.333344	1023.000000	1023.000000	2046.000000
30.820000	-0.058527	-34.589569	-9.596697	-8.538961	-9.830900	-6.623010	0.000000	-10.000000	0.458333	-24.683334	255.000000	1023.000000	1023.000000	2046.000000
30.840000	-0.057334	-33.884388	-9.193472	-8.389511	-9.820271	-6.481135	0.000000	-10.000000	0.450000	-24.650000	247.000000	1023.000000	1023.000000	2046.000000
30.860001	-0.056737	-33.531643	-8.960258	-8.185666	-9.901754	-6.483964	0.000000	-10.000000	0.433333	-24.200001	239.000000	1023.000000	1023.000000	2046.000000
30.879999	-0.057047	-33.714664	-8.939213	-8.068448	-10.073408	-6.633595	0.000000	-10.000000	0.416667	-23.616667	231.000000	1023.000000	1023.000000	2046.000000
30.900000	-0.057780	-34.147934	-9.062250	-8.108825	-10.213614	-6.763248	0.000000	-10.000000	0.400000	-23.250000	223.000000	1023.000000	1023.000000	2046.000000
30.920000	-0.059314	-35.054630	-9.351127	-8.262971	-10.396548	-7.043986	0.000000	-10.000000	0.391667	-23.016666	215.000000	1023.000000	1023.000000	2046.000000
30.940001	-0.060327	-35.653294	-9.608340	-8.389174	-10.541425	-7.114357	0.000000	-10.000000	0.391667	-23.050001	207.333328	1023.000000	1023.000000	2046.000000
30.959999	-0.059656	-35.256737	-9.691033	-8.029197	-10.546337	-6.990168	0.000000	-10.000000	0.375000	-22.900000	199.666672	1023.000000	1023.000000	2046.000000
30.980000	-0.059362	-35.082863	-9.908665	-7.663217	-10.604017	-6.906964	0.000000	-10.000000	0.366667	-22.800001	192.166672	1023.000000	1023.000000	2046.000000
31.000000	-0.059682	-35.272213	-10.186391	-7.428048	-10.740814	-6.916960	0.000000	-10.000000	0.350000	-22.533333	184.500000	1023.000000	1023.000000	2046.000000
31.020000	-0.061641	-36.429741	-10.495105	-7.620088	-11.103926	-7.210623	0.000000	-10.000000	0.333333	-22.200001	177.000000	1023.000000	1023.000000	2046.000000
31.040001	-0.064636	-38.199894	-11.004930	-8.012934	-11.464458	-7.717573	0.000000	-10.000000	0.308333	-21.250000	169.500000	1023.000000	1023.000000	2046.000000
31.059999	-0.068140	-40.270588	-11.747059	-8.495256	-11.802949	-8.225325	0.000000	-10.000000	0.258333	-19.766666	162.333328	1023.000000	1023.000000	2046.000000
31.080000	-0.071481	-42.245434	-12.458740	-8.970971	-12.168855	-8.646870	0.000000	-10.000000	0.216667	-17.816668	153.833328	1023.000000	1023.000000	2046.000000
31.100000	-0.074327	-43.927326	-12.974935	-9.288078	-12.530963	-9.133350	0.000000	-10.000000	0.183333	-16.516666	147.833328	1023.000000	1023.000000	2046.000000
31.120001	-0.076476	-45.197197	-13.437726	-9.530071	-12.765603	-9.463797	0.000000	-10.000000	0.175000	-15.933333	142.166672	1023.000000	1023.000000	2046.000000
31.139999	-0.078405	-46.337200	-13.891993	-9.784415	-12.967061	-9.693732	0.000000	-10.000000	0.183333	-16.133333	138.666672	1023.000000	1023.000000	2046.000000
31.160000	-0.079971	-47.263123	-14.291998	-9.892280	-13.149864	-9.928981	0.000000	-10.000000	0.183333	-16.483334	133.166672	1023.000000	1023.000000	2046.000000
31.180000	-0.081470	-48.148888	-14.690033	-10.018681	-13.328142	-10.112033	0.000000	-10.000000	0.183333	-16.616667	127.833336	1023.000000	1023.000000	2046.000000
31.200001	-0.082382	-48.687515	-14.833325	-10.201246	-13.526396	-10.126548	0.000000	-10.000000	0.175000	-16.416668	122.166664	1023.000000	1023.000000	2046.000000
31.219999	-0.083180	-49.159203	-15.019925	-10.300142	-13.605378	-10.233756	0.000000	-10.000000	0.175000	-15.950000	116.833336	1023.000000	1023.000000	2046.000000
31.240000	-0.083725	-49.481346	-15.056121	-10.475112	-13.729555	-10.220557	0.000000	-10.000000	0.166667	-15.383333	111.500000	1023.000000	1023.000000	2046.000000
31.260000	-0.084091	-49.697758	-15.054182	-10.674071	-13.798486	-10.171020	0.000000	-10.000000	0.158333	-14.900001	106.500000	1023.000000	1023.000000	2046.000000
31.280001	-0.084347	-49.849312	-15.037864	-10.843611	-13.750760	-10.217076	0.000000	-10.000000	0.150000	-14.350000	101.500000	1023.000000	1023.000000	2046.000000
31.299999	-0.084282	-49.810810	-14.983284	-11.076452	-13.678708	-10.072368	0.000000	-10.000000	0.150000	-13.750000	96.666664	1023.000000	1023.000000	2046.000000
31.320000	-0.083923	-49.598259	-14.759584	-11.280996	-13.631280	-9.926400	0.000000	-10.000000	0.150000	-13.350000	92.000000	1023.000000	1023.000000	2046.000000
31.340000	-0.083465	-49.327953	-14.548718	-11.313603	-13.569880	-9.895754	0.000000	-10.000000	0.133333	-12.966667	87.500000	1023.000000	1023.000000	2046.000000
31.360001	-0.082821	-48.947472	-14.309666	-11.380786	-13.475378	-9.781640	0.000000	-10.000000	0.108333	-12.483334	83.166664	1023.000000	1023.000000	2046.000000
31.379999	-0.082617	-48.826515	-14.242022	-11.584773	-13.388607	-9.611113	0.000000	-10.000000	0.075000	-11.833334	79.000000	1023.000000	1023.000000	2046.000000
31.400000	-0.082795	-48.931725	-14.305055	-11.776015	-13.279612	-9.571040	0.000000	-10.000000	0.058333	-11.150001	75.000000	1023.000000	1023.000000	2046.000000
31.420000	-0.083259	-49.206360	-14.437592	-11.929277	-13.196131	-9.643362	0.000000	-10.000000	0.050000	-10.816667	71.333336	1023.000000	1023.000000	2046.000000
31.440001	-0.083342	-49.255199	-14.409594	-12.009623	-13.195868	-9.640115	0.000000	-10.000000	0.050000	-10.500000	67.666664	1023.000000	1023.000000	2046.000000
31.459999	-0.083385	-49.280529	-14.356381	-11.933198	-13.234028	-9.756920	0.000000	-10.000000	0.058333	-10.283334	64.333336	1023.000000	1023.000000	2046.000000
31.480000	-0.083538	-49.370708	-14.244869	-11.950764	-13.314305	-9.860772	0.000000	-10.000000	0.058333	-9.950000	60.833332	1023.000000	1023.000000	2046.000000
31.500000	-0.083628	-49.423882	-14.098833	-11.968625	-13.387725	-9.968699	0.000000	-10.000000	0.050000	-9.683333	57.500000	1023.000000	1023.000000	2046.000000
31.520000	-0.083617	-49.417744	-13.907614	-12.022090	-13.478742	-10.009298	0.000000	-10.000000	0.025000	-9.183333	54.166668	1023.000000	1023.000000	2046.000000
31.540001	-0.083484	-49.338997	-13.762164	-12.000641	-13.548907	-10.027286	0.000000	-10.000000	0.016667	-8.600000	51.000000	1023.000000	1023.000000	2046.000000
31.559999	-0.083180	-49.159081	-13.631463	-11.895884	-13.567254	-10.064480	0.000000	-10.000000	0.025000	-7.933333	48.166668	1023.000000	1023.000000	2046.000000
31.580000	-0.082631	-48.834743	-13.508924	-11.797169	-13.536303	-9.992351	0.000000	-10.000000	0.041667	-7.583333	45.500000	1023.000000	1023.000000	2046.000000
31.600000	-0.082029	-48.479137	-13.338916	-11.675735	-13.519031	-9.945457	0.000000	-10.000000	0.041667	-7.133334	43.000000	1023.000000	1023.000000	2046.000000
31.620001	-0.081516	-48.175804	-13.190035	-11.557178	-13.494652	-9.933940	0.000000	-10.000000	0.025000	-6.600000	40.666668	1023.000000	1023.000000	2046.000000
31.639999	-0.081190	-47.982998	-13.027558	-11.622440	-13.555698	-9.777302	0.000000	-10.000000	0.008333	-5.983334	38.500000	1023.000000	1023.000000	2046.000000
31.660000	-0.080860	-47.788048	-12.978624	-11.612967	-13.475949	-9.720505	0.000000	-10.000000	0.000000	-5.500000	36.500000	1023.000000	1023.000000	2046.000000
31.680000	-0.080346	-47.484375	-12.893331	-11.543221	-13.388858	-9.658964	0.000000	-10.000000	0.000000	-5.116667	34.500000	1023.000000	1023.000000	2046.000000
31.700001	-0.079701	-47.103527	-12.741265	-11.457510	-13.350874	-9.553877	0.000000	-10.000000	0.000000	-4.866667	32.833332	1023.000000	1023.000000	2046.000000
31.719999	-0.079156	-46.781204	-12.633192	-11.295440	-13.318010	-9.534562	0.000000	-10.000000	0.000000	-4.783333	31.166666	1023.000000	1023.000000	2046.000000
31.740000	-0.078683	-46.501469	-12.504907	-11.275937	-13.315720	-9.404905	0.000000	-10.000000	0.000000	-4.733334	29.666666	1023.000000	1023.000000	2046.000000
31.760000	-0.078289	-46.269039	-12.460426	-11.199918	-13.252352	-9.356343	0.000000	-10.000000	0.000000	-4.550000	28.000000	1023.000000	1023.000000	2046.000000
31.780001	-0.077874	-46.023552	-12.385715	-11.118893	-13.215155	-9.303789	0.000000	-10.000000	0.000000	-4.300000	26.500000	1023.000000	1023.000000	2046.000000
31.799999	-0.077308	-45.689110	-12.276681	-11.024040	-13.173534	-9.214851	0.000000	-10.000000	0.000000	-4.100000	25.000000	1023.000000	1023.000000	2046.000000
31.820000	-0.076788	-45.381500	-12.186438	-10.787965	-13.132692	-9.274405	0.000000	-10.000000	0.000000	-3.966667	23.666666	1023.000000	1023.000000	2046.000000
31.840000	-0.076314	-45.101688	-12.067132	-10.755194	-13.130013	-9.149349	0.000000	-10.000000	0.000000	-3.716667	22.333334	1023.000000	1023.000000	2046.000000
31.860001	-0.076033	-44.935551	-12.019249	-10.724551	-13.098428	-9.093324	0.000000	-10.000000	0.000000	-3.433333	21.166666	1023.000000	1023.000000	2046.000000
31.879999	-0.075712	-44.746075	-11.987200	-10.680563	-13.044737	-9.033575	0.000000	-10.000000	0.000000	-3.100000	20.000000	1023.000000	1023.000000	2046.000000
31.900000	-0.075231	-44.461357	-11.864237	-10.604318	-13.033873	-8.958931	0.000000	-10.000000	0.000000	-2.750000	19.000000	1023.000000	1023.000000	2046.000000
31.920000	-0.074703	-44.149559	-11.735696	-10.434885	-13.001155	-8.977821	0.000000	-10.000000	0.000000	-2.233333	18.000000	1023.000000	1023.000000	2046.000000
31.940001	-0.074312	-43.918617	-11.677764	-10.437043	-12.929399	-8.874412	0.000000	-10.000000	-0.016667	-1.466667	17.333334	1023.000000	1023.000000	2046.000000
31.959999	-0.073996	-43.731525	-11.604681	-10.386394	-12.873801	-8.866649	0.000000	-10.000000	-0.025000	-0.700000	17.000000	1023.000000	1023.000000	2046.000000
31.980000	-0.073427	-43.395313	-11.526277	-10.337044	-12.793332	-8.738660	0.000000	-10.000000	-0.025000	-0.183333	17.000000	1023.000000	1023.000000	2046.000000
32.000000	-0.072930	-43.101887	-11.372342	-10.220185	-12.787842	-8.721517	0.000000	-10.000000	-0.008333	0.633333	17.000000	1023.000000	1023.000000	2046.000000
32.020000	-0.072398	-42.787270	-11.266704	-10.136284	-12.717473	-8.666807	0.000000	-10.000000	-0.008333	1.450000	17.000000	1023.000000	1023.000000	2046.000000
32.040001	-0.071937	-42.514614	-11.162108	-10.092402	-12.681278	-8.578827	0.000000	-10.000000	-0.025000	2.416667	17.000000	1023.000000	1023.000000	2046.000000
32.060001	-0.071603	-42.317631	-11.132461	-10.026161	-12.592917	-8.566091	0.000000	-10.000000	-0.033333	3.033333	17.000000	1023.000000	1023.000000	2046.000000
32.080002	-0.070961	-41.937935	-10.994936	-9.959109	-12.546044	-8.437846	0.000000	-10.000000	-0.041667	3.800000	17.000000	1023.000000	1023.000000	2046.000000
32.099998	-0.070446	-41.633312	-10.913665	-9.849746	-12.480253	-8.389648	0.000000	-10.000000	-0.041667	4.616667	17.000000	1023.000000	1023.000000	2046.000000
32.119999	-0.069817	-41.261761	-10.781970	-9.736148	-12.405584	-8.338059	0.000000	-10.000000	-0.050000	5.333333	17.000000	1023.000000	1023.000000	2046.000000
32.139999	-0.069252	-40.927837	-10.630734	-9.685855	-12.364096	-8.247151	0.000000	-10.000000	-0.058333	5.900000	17.000000	1023.000000	1023.000000	2046.000000
32.160000	-0.068996	-40.776379	-10.556848	-9.623128	-12.361223	-8.235180	0.000000	-10.000000	-0.075000	6.550000	17.000000	1023.000000	1023.000000	2046.000000
32.180000	-0.069141	-40.862545	-10.486722	-9.634247	-12.420672	-8.320904	0.000000	-10.000000	-0.083333	7.483334	17.000000	1023.000000	1023.000000	2046.000000
32.200001	-0.069849	-41.280548	-10.444359	-9.676225	-12.633163	-8.526802	0.000000	-10.000000	-0.091667	8.650000	17.000000	1023.000000	1023.000000	2046.000000
32.220001	-0.070623	-41.738403	-10.477405	-9.734036	-12.756353	-8.770608	0.000000	-10.000000	-0.091667	9.850000	17.000000	1023.000000	1023.000000	2046.000000
32.240002	-0.071251	-42.109200	-10.468448	-9.775437	-12.858953	-9.006361	0.000000	-10.000000	-0.100000	10.683333	18.666666	1023.000000	1023.000000	2046.000000
32.259998	-0.071737	-42.396633	-10.565366	-9.826655	-12.831614	-9.172998	0.000000	-10.000000	-0.100000	11.383333	21.333334	1023.000000	1023.000000	2046.000000
32.279999	-0.071536	-42.277802	-10.624824	-9.806752	-12.751423	-9.094801	0.000000	-10.000000	-0.100000	11.850000	25.333334	1023.000000	1023.000000	2046.000000
32.299999	-0.069988	-41.363205	-10.501727	-9.249907	-12.681240	-8.930330	0.000000	-10.000000	-0.116667	12.500000	29.000000	1023.000000	1023.000000	2046.000000
32.320000	-0.068499	-40.483002	-10.494140	-8.729679	-12.505659	-8.753525	0.000000	-10.000000	-0.141667	13.200001	33.000000	1023.000000	1023.000000	2046.000000
32.340000	-0.067357	-39.807762	-10.518893	-8.402250	-12.399811	-8.486807	0.000000	-10.000000	-0.175000	14.183333	37.166668	1023.000000	1023.000000	2046.000000
32.360001	-0.067813	-40.077770	-10.773653	-8.283946	-12.470854	-8.549316	0.000000	-10.000000	-0.216667	15.216667	41.666668	1023.000000	1023.000000	2046.000000
32.380001	-0.069367	-40.995716	-11.279708	-8.541174	-12.580107	-8.594727	0.000000	-10.000000	-0.266667	16.650000	46.500000	1023.000000	1023.000000	2046.000000
32.400002	-0.071921	-42.505478	-11.940195	-8.927999	-12.729445	-8.907840	0.000000	-10.000000	-0.316667	18.416668	51.833332	1023.000000	1023.000000	2046.000000
32.419998	-0.074531	-44.047962	-12.460729	-9.410080	-12.882164	-9.294990	0.000000	-10.000000	-0.358333	20.316668	57.666668	1023.000000	1023.000000	2046.000000
32.439999	-0.076384	-45.142952	-12.839988	-9.756419	-12.971058	-9.575488	0.000000	-10.000000	-0.383333	21.866667	64.166664	1023.000000	1023.000000	2046.000000
32.459999	-0.077620	-45.873478	-13.182414	-9.907032	-13.019697	-9.764336	0.000000	-10.000000	-0.375000	22.616667	71.333336	1023.000000	1023.000000	2046.000000
32.480000	-0.078047	-46.125591	-13.424984	-9.935136	-13.024673	-9.740799	0.000000	-10.000000	-0.358333	22.916668	78.666664	1023.000000	1023.000000	2046.000000
32.500000	-0.078172	-46.199951	-13.563065	-9.851627	-13.078743	-9.706517	0.000000	-10.000000	-0.341667	22.883333	86.333336	1023.000000	1023.000000	2046.000000
32.520000	-0.077851	-46.010094	-13.636640	-9.768618	-12.981050	-9.623785	0.000000	-10.000000	-0.350000	22.833334	94.000000	1023.000000	1023.000000	2046.000000
32.540001	-0.077424	-45.757633	-13.614014	-9.816967	-12.901502	-9.425153	0.000000	-10.000000	-0.350000	22.833334	101.666664	1023.000000	1023.000000	2046.000000
32.560001	-0.077093	-45.562050	-13.556894	-9.870195	-12.872364	-9.262596	0.000000	-10.000000	-0.383333	22.900000	109.333336	1023.000000	1023.000000	2046.000000
32.580002	-0.076386	-45.143879	-13.417583	-9.863258	-12.802305	-9.060734	0.000000	-10.000000	-0.400000	23.233334	116.833336	1023.000000	1023.000000	2046.000000
32.599998	-0.075166	-44.423050	-13.126837	-9.795841	-12.691298	-8.809074	0.000000	-10.000000	-0.425000	23.900000	124.500000	1023.000000	1023.000000	2046.000000
32.619999	-0.073798	-43.614719	-12.858872	-9.682159	-12.431850	-8.641836	0.000000	-10.000000	-0.425000	24.400000	132.333328	1023.000000	1023.000000	2046.000000
32.639999	-0.072436	-42.809387	-12.570434	-9.730235	-12.177852	-8.330868	0.000000	-10.000000	-0.433333	24.633333	140.500000	1023.000000	1023.000000	2046.000000
32.660000	-0.071053	-41.992092	-12.284977	-9.738427	-11.897203	-8.071483	0.000000	-10.000000	-0.441667	24.683334	148.833328	1023.000000	1023.000000	2046.000000
32.680000	-0.069573	-41.117821	-11.972558	-9.804044	-11.619646	-7.721573	0.000000	-10.000000	-0.450000	25.216667	157.000000	1023.000000	1023.000000	2046.000000
32.700001	-0.067628	-39.968067	-11.552094	-9.835562	-11.304214	-7.276196	0.000000	-10.000000	-0.458333	25.400000	165.333328	1023.000000	1023.000000	2046.000000
32.720001	-0.065823	-38.901554	-11.226480	-9.764296	-10.938169	-6.972611	0.000000	-10.000000	-0.466667	25.616667	173.666672	1023.000000	1023.000000	2046.000000
32.740002	-0.064289	-37.994701	-10.986424	-9.760642	-10.569207	-6.678427	0.000000	-10.000000	-0.458333	25.533333	182.333328	1023.000000	1023.000000	2046.000000
32.759998	-0.062996	-37.230694	-10.799291	-9.771912	-10.190499	-6.468992	0.000000	-10.000000	-0.458333	25.683334	190.833328	1023.000000	1023.000000	2046.000000
32.779999	-0.061990	-36.635933	-10.632414	-9.725261	-9.961287	-6.316973	0.000000	-10.000000	-0.450000	25.666668	199.500000	1023.000000	1023.000000	2046.000000
32.799999	-0.060684	-35.864254	-10.353877	-9.651849	-9.758804	-6.099724	0.000000	-10.000000	-0.433333	25.316668	208.000000	1023.000000	1023.000000	2046.000000
32.820000	-0.059479	-35.152031	-9.913798	-9.496053	-9.709086	-6.033095	0.000000	-10.000000	-0.425000	25.100000	216.500000	1023.000000	1023.000000	2046.000000
32.840000	-0.058018	-34.288467	-9.504261	-9.300862	-9.522402	-5.960943	0.000000	-10.000000	-0.425000	24.716667	224.833328	1023.000000	1023.000000	2046.000000
32.860001	-0.056592	-33.445591	-9.118072	-9.067533	-9.309122	-5.950863	0.000000	-10.000000	-0.466667	25.033335	233.000000	1023.000000	1023.000000	2046.000000
32.880001	-0.055075	-32.549408	-8.822432	-8.817123	-9.083352	-5.826501	0.000000	-10.000000	-0.508333	25.783335	241.333328	1023.000000	1023.000000	2046.000000
32.900002	-0.053464	-31.597347	-8.567996	-8.566494	-8.846149	-5.616709	0.000000	-10.000000	-0.533333	26.816668	249.833328	1023.000000	1023.000000	2046.000000
32.919998	-0.051438	-30.399836	-8.107853	-8.298910	-8.699303	-5.293770	0.000000	-10.000000	-0.525000	27.550001	258.666656	1023.000000	1023.000000	2046.000000
32.939999	-0.049281	-29.124943	-7.644719	-7.972969	-8.509403	-4.997851	0.000000	-10.000000	-0.525000	27.883333	267.666656	1023.000000	1023.000000	2046.000000
32.959999	-0.047110	-27.841764	-7.305394	-7.682425	-8.129824	-4.724122	0.000000	-10.000000	-0.550000	28.466667	277.000000	1023.000000	1023.000000	2046.000000
32.980000	-0.045098	-26.652630	-7.035335	-7.416171	-7.757119	-4.444005	0.000000	-10.000000	-0.591667	28.866667	286.333344	1023.000000	1023.000000	2046.000000
33.000000	-0.043135	-25.492561	-6.717550	-7.136253	-7.493748	-4.145011	0.000000	-10.000000	-0.616667	29.566668	295.833344	1023.000000	1023.000000	2046.000000
33.020000	-0.041021	-24.243240	-6.245587	-6.877754	-7.330550	-3.789351	0.000000	-10.000000	-0.641667	29.950001	305.500000	1023.000000	1023.000000	2046.000000
33.040001	-0.038832	-22.949421	-5.890123	-6.535953	-7.046628	-3.476717	0.000000	-10.000000	-0.658333	30.800001	315.500000	1023.000000	1023.000000	2046.000000
33.060001	-0.036785	-21.739723	-5.514028	-6.246839	-6.774464	-3.204393	0.000000	-10.000000	-0.666667	31.233334	325.666656	1023.000000	1023.000000	2046.000000
33.080002	-0.034655	-20.481115	-5.221434	-5.967336	-6.380790	-2.911556	0.000000	-10.000000	-0.666667	31.700001	336.000000	1023.000000	1023.000000	2046.000000
33.099998	-0.032739	-19.348780	-5.020915	-5.622939	-6.000252	-2.704675	0.000000	-10.000000	-0.650000	31.500000	346.666656	1023.000000	1023.000000	2046.000000
33.119999	-0.030770	-18.185308	-4.737044	-5.321846	-5.719751	-2.406667	0.000000	-10.000000	-0.641667	31.566668	357.166656	1023.000000	1023.000000	2046.000000
33.139999	-0.028856	-17.053717	-4.319169	-5.054775	-5.575113	-2.104659	0.000000	-10.000000	-0.641667	31.566668	367.833344	1023.000000	1023.000000	2046.000000
33.160000	-0.026894	-15.894551	-3.914190	-4.767803	-5.388557	-1.824001	0.000000	-10.000000	-0.650000	31.550001	378.166656	1023.000000	1023.000000	2046.000000
33.180000	-0.024819	-14.668170	-3.512714	-4.490942	-5.111977	-1.552537	0.000000	-10.000000	-0.650000	31.433334	388.833344	1023.000000	1023.000000	2046.000000
33.200001	-0.022568	-13.337881	-3.077406	-4.169652	-4.785281	-1.305543	0.000000	-10.000000	-0.633333	31.300001	399.166656	1023.000000	1023.000000	2046.000000
33.220001	-0.020872	-12.335412	-2.751864	-3.856346	-4.536385	-1.190817	0.000000	-10.000000	-0.625000	31.100000	409.833344	1023.000000	1023.000000	2046.000000
33.240002	-0.019912	-11.768222	-2.533308	-3.655882	-4.424868	-1.154164	0.000000	-10.000000	-0.641667	31.333334	420.166656	1023.000000	1023.000000	2046.000000
33.259998	-0.019456	-11.498513	-2.367775	-3.512416	-4.433979	-1.184343	0.000000	-10.000000	-0.658333	31.500000	430.666656	1023.000000	1023.000000	2046.000000
33.279999	-0.018810	-11.116897	-2.173021	-3.289471	-4.402289	-1.252116	0.000000	-10.000000	-0.683333	32.000000	441.000000	1023.000000	1023.000000	2046.000000
33.299999	-0.017638	-10.424232	-1.840759	-3.076432	-4.293048	-1.213993	0.000000	-10.000000	-0.666667	31.783335	451.666656	1023.000000	1023.000000	2046.000000
33.320000	-0.016202	-9.575457	-1.619259	-2.972722	-4.088800	-0.894676	0.000000	-10.000000	-0.625000	31.300001	462.333344	1023.000000	1023.000000	2046.000000
33.340000	-0.013608	-8.042427	-1.356008	-2.263908	-3.744283	-0.678227	0.000000	-10.000000	-0.575000	30.333334	473.000000	1023.000000	1023.000000	2046.000000
33.360001	-0.011030	-6.518896	-1.317711	-1.450492	-3.384593	-0.366100	0.000000	-10.000000	-0.550000	29.333334	483.333344	1023.000000	1023.000000	2046.000000
33.380001	-0.009379	-5.542911	-1.199293	-0.945748	-3.280588	-0.117282	0.000000	-10.000000	-0.533333	28.466667	493.333344	1023.000000	1023.000000	2046.000000
33.400002	-0.009786	-5.783296	-1.335344	-0.831050	-3.393017	-0.223885	0.000000	-10.000000	-0.516667	27.716667	503.000000	1023.000000	1023.000000	2046.000000
33.419998	-0.012434	-7.348552	-1.949019	-1.243049	-3.615375	-0.541110	0.000000	-10.000000	-0.491667	27.299999	512.333313	1023.000000	1023.000000	2046.000000
33.439999	-0.016095	-9.512117	-2.763779	-1.758856	-3.839231	-1.150252	0.000000	-10.000000	-0.475000	26.799999	521.500000	1023.000000	1023.000000	2046.000000
33.459999	-0.018933	-11.189334	-3.410666	-2.156106	-3.984212	-1.638349	0.000000	-10.000000	-0.458333	26.350000	530.500000	1023.000000	1023.000000	2046.000000
33.480000	-0.020391	-12.050804	-3.701560	-2.398236	-4.066689	-1.884318	0.000000	-10.000000	-0.450000	25.666666	539.333313	1023.000000	1023.000000	2046.000000
33.500000	-0.021109	-12.475513	-3.846991	-2.458271	-4.119961	-2.050290	0.000000	-10.000000	-0.441667	25.066668	548.000000	1023.000000	1023.000000	2046.000000
33.520000	-0.021612	-12.772428	-3.987563	-2.502193	-4.160152	-2.122519	0.000000	-10.000000	-0.425000	24.483334	556.500000	1023.000000	1023.000000	2046.000000
33.540001	-0.021898	-12.941909	-4.134138	-2.522868	-4.118248	-2.166654	0.000000	-10.000000	-0.375000	23.416666	564.833313	1023.000000	1023.000000	2046.000000
33.560001	-0.021899	-12.942059	-4.247964	-2.480727	-4.012783	-2.200584	0.000000	-10.000000	-0.325000	22.250000	572.833313	1023.000000	1023.000000	2046.000000
33.580002	-0.021483	-12.696473	-4.229771	-2.408870	-3.901854	-2.155979	0.000000	-10.000000	-0.283333	20.983334	580.333313	1023.000000	1023.000000	2046.000000
33.599998	-0.020982	-12.400299	-4.126530	-2.270646	-3.860485	-2.142637	0.000000	-10.000000	-0.283333	20.250000	587.500000	1023.000000	1023.000000	2046.000000
33.619999	-0.020387	-12.048755	-4.029624	-2.242986	-3.771405	-2.004740	0.000000	-10.000000	-0.300000	20.116667	594.333313	1023.000000	1023.000000	2046.000000
33.639999	-0.019670	-11.624882	-3.981470	-2.153516	-3.563111	-1.926786	0.000000	-10.000000	-0.325000	20.483334	601.166687	1023.000000	1023.000000	2046.000000
33.660000	-0.018510	-10.939383	-3.857364	-1.996249	-3.301266	-1.784504	0.000000	-10.000000	-0.341667	21.366667	608.000000	1023.000000	1023.000000	2046.000000
33.680000	-0.017452	-10.313982	-3.710804	-1.931260	-3.071672	-1.600247	0.000000	-10.000000	-0.350000	21.933334	615.000000	1023.000000	1023.000000	2046.000000
33.700001	-0.016324	-9.647371	-3.557158	-1.847475	-2.841884	-1.400854	0.000000	-10.000000	-0.333333	22.233334	622.166687	1023.000000	1023.000000	2046.000000
33.720001	-0.015208	-8.988020	-3.305777	-1.892578	-2.658910	-1.130756	0.000000	-10.000000	-0.316667	22.100000	629.500000	1023.000000	1023.000000	2046.000000
33.740002	-0.014067	-8.313675	-3.235440	-1.950204	-2.247946	-0.880086	0.000000	-10.000000	-0.300000	21.983334	636.833313	1023.000000	1023.000000	2046.000000
33.759998	-0.012478	-7.374499	-3.064250	-1.949377	-1.797207	-0.563666	0.000000	-10.000000	-0.316667	21.733334	644.166687	1023.000000	1023.000000	2046.000000
33.779999	-0.010742	-6.348225	-2.822731	-1.913340	-1.351331	-0.260822	0.000000	-10.000000	-0.333333	21.566668	651.500000	1023.000000	1023.000000	2046.000000
33.799999	-0.009176	-5.422760	-2.527467	-1.899280	-1.043228	0.047215	0.000000	-10.000000	-0.350000	21.416668	658.833313	1023.000000	1023.000000	2046.000000
33.820000	-0.007990	-4.722051	-2.275926	-1.865664	-0.787146	0.206685	0.000000	-10.000000	-0.350000	21.283335	666.000000	1023.000000	1023.000000	2046.000000
33.840000	-0.007101	-4.196490	-2.170354	-1.822125	-0.544169	0.340158	0.000000	-10.000000	-0.350000	21.383333	673.000000	1023.000000	1023.000000	2046.000000
33.860001	-0.006147	-3.632716	-1.959994	-1.683235	-0.291736	0.302248	0.000000	-10.000000	-0.341667	21.150000	680.166687	1023.000000	1023.000000	2046.000000
33.880001	-0.005105	-3.017224	-1.599621	-1.554616	-0.145734	0.282747	0.000000	-10.000000	-0.341667	21.250000	687.333313	1023.000000	1023.000000	2046.000000
33.900002	-0.003963	-2.342150	-1.201112	-1.446015	-0.024368	0.329345	0.000000	-10.000000	-0.325000	21.033333	694.500000	1023.000000	1023.000000	2046.000000
33.919998	-0.002505	-1.480431	-0.812066	-1.287533	0.144192	0.474976	0.000000	-10.000000	-0.333333	21.000000	701.500000	1023.000000	1023.000000	2046.000000
33.939999	-0.001068	-0.631292	-0.574229	-0.999981	0.340546	0.602372	0.000000	-10.000000	-0.316667	20.716667	708.500000	1023.000000	1023.000000	2046.000000
33.959999	0.000780	0.461036	-0.282163	-0.697505	0.606499	0.834204	0.000000	-10.000000	-0.325000	20.633333	715.500000	1023.000000	1023.000000	2046.000000
33.980000	0.002734	1.616019	0.054499	-0.337801	0.846036	1.053285	0.000000	-10.000000	-0.333333	20.883333	722.333313	1023.000000	1023.000000	2046.000000
34.000000	0.004792	2.832069	0.507653	-0.080443	1.055329	1.349530	0.000000	-10.000000	-0.366667	21.733334	729.166687	1023.000000	1023.000000	2046.000000
34.020000	0.007350	4.343959	1.087131	0.194540	1.383688	1.678599	0.000000	-10.000000	-0.408333	22.700001	736.333313	1023.000000	1023.000000	2046.000000
34.040001	0.010294	6.083920	1.733649	0.582042	1.769505	1.998724	0.000000	-10.000000	-0.433333	23.733334	743.833313	1023.000000	1023.000000	2046.000000
34.060001	0.013039	7.705966	2.329670	1.043532	2.116099	2.216665	0.000000	-10.000000	-0.458333	24.633333	751.666687	1023.000000	1023.000000	2046.000000
34.080002	0.014892	8.801085	2.647907	1.448898	2.382773	2.321508	0.000000	-10.000000	-0.466667	25.166666	759.666687	1023.000000	1023.000000	2046.000000
34.099998	0.016093	9.511083	2.876940	1.608275	2.537350	2.488518	0.000000	-10.000000	-0.458333	25.066668	768.000000	1023.000000	1023.000000	2046.000000
34.119999	0.017208	10.169930	3.128521	1.769659	2.685264	2.586486	0.000000	-10.000000	-0.416667	24.416668	776.500000	1023.000000	1023.000000	2046.000000
34.139999	0.018697	11.050100	3.409587	2.074125	2.883543	2.682845	0.000000	-10.000000	-0.366667	23.200001	784.833313	1023.000000	1023.000000	2046.000000
34.160000	0.019990	11.814279	3.418468	2.317390	3.116970	2.961452	0.000000	-10.000000	-0.325000	21.983334	792.666687	1023.000000	1023.000000	2046.000000
34.180000	0.021399	12.646807	3.506242	2.867400	3.082840	3.190325	0.000000	-10.000000	-0.316667	20.866667	800.166687	1023.000000	1023.000000	2046.000000
34.200001	0.022335	13.200000	3.427337	3.320609	3.118380	3.333674	0.000000	-10.000000	-0.300000	20.583334	807.166687	1023.000000	1023.000000	2046.000000
34.220001	0.022556	13.330875	3.316354	3.475495	3.149223	3.389803	0.000000	-10.000000	-0.300000	20.250000	814.166687	1023.000000	1023.000000	2046.000000
34.240002	0.021375	12.632629	3.104950	3.310828	3.045387	3.171464	0.000000	-10.000000	-0.291667	20.116667	820.833313	1023.000000	1023.000000	2046.000000
34.259998	0.018722	11.064475	2.486238	2.999550	2.905116	2.673571	0.000000	-10.000000	-0.275000	19.616667	827.666687	1023.000000	1023.000000	2046.000000
34.279999	0.015226	8.998674	1.847526	2.493805	2.537764	2.119579	0.000000	-10.000000	-0.241667	18.916668	834.333313	1023.000000	1023.000000	2046.000000
34.299999	0.012443	7.354020	1.330344	2.051800	2.262657	1.709219	0.000000	-10.000000	-0.225000	18.233334	841.000000	1023.000000	1023.000000	2046.000000
34.320000	0.010842	6.407798	0.944209	1.812416	2.169135	1.482038	0.000000	-10.000000	-0.225000	17.566668	847.000000	1023.000000	1023.000000	2046.000000
34.340000	0.010179	6.015991	0.779436	1.744950	2.127728	1.363877	0.000000	-10.000000	-0.233333	17.666666	852.833313	1023.000000	1023.000000	2046.000000
34.360001	0.009679	5.720499	0.637295	1.764466	2.076313	1.242424	0.000000	-10.000000	-0.216667	17.683334	858.500000	1023.000000	1023.000000	2046.000000
34.380001	0.009007	5.323121	0.542747	1.715262	1.938964	1.126148	0.000000	-10.000000	-0.191667	17.300001	864.500000	1023.000000	1023.000000	2046.000000
34.400002	0.008757	5.175169	0.507329	1.627965	1.879264	1.160610	0.000000	-10.000000	-0.175000	16.333334	870.500000	1023.000000	1023.000000	2046.000000
34.419998	0.008664	5.120261	0.428740	1.609707	1.891119	1.190696	0.000000	-10.000000	-0.150000	14.750000	876.166687	1023.000000	1023.000000	2046.000000
34.439999	0.008911	5.266366	0.441038	1.658752	1.883047	1.283529	0.000000	-10.000000	-0.133333	13.100000	881.333313	1023.000000	1023.000000	2046.000000
34.459999	0.009215	5.445978	0.427606	1.786764	1.916310	1.315299	0.000000	-10.000000	-0.091667	11.416667	885.833313	1023.000000	1023.000000	2046.000000
34.480000	0.009482	5.603960	0.459796	1.870302	1.915811	1.358051	0.000000	-10.000000	-0.058333	9.600000	890.000000	1023.000000	1023.000000	2046.000000
34.500000	0.009731	5.751276	0.533795	1.902361	1.904082	1.411038	0.000000	-10.000000	-0.025000	7.783333	893.666687	1023.000000	1023.000000	2046.000000
34.520000	0.009978	5.896910	0.479363	1.788004	2.021981	1.607562	0.000000	-10.000000	-0.016667	5.683333	896.833313	1023.000000	1023.000000	2046.000000
34.540001	0.010399	6.145795	0.509208	1.688372	2.110110	1.838105	0.000000	-10.000000	-0.008333	2.683333	899.000000	1023.000000	1023.000000	2046.000000
34.560001	0.010941	6.465902	0.550339	1.667095	2.261351	1.987116	0.000000	-10.000000	-0.008333	-0.100000	900.333313	1023.000000	1023.000000	2046.000000
34.580002	0.011346	6.705603	0.550402	1.567361	2.451639	2.136200	0.000000	-10.000000	0.000000	-2.516667	900.833313	1023.000000	1023.000000	2046.000000
34.599998	0.011733	6.934265	0.575528	1.400079	2.627150	2.331508	0.000000	-10.000000	0.000000	-4.133333	901.000000	1023.000000	1023.000000	2046.000000
34.619999	0.012054	7.123765	0.544204	1.171210	2.837399	2.570952	0.000000	-10.000000	0.008333	-5.500000	901.000000	1023.000000	1023.000000	2046.000000
34.639999	0.012488	7.380375	0.634113	1.068158	2.963218	2.714887	0.000000	-10.000000	0.008333	-6.650000	901.000000	1023.000000	1023.000000	2046.000000
34.660000	0.012663	7.483554	0.602267	1.012435	3.136253	2.732599	0.000000	-10.000000	0.008333	-7.050000	901.000000	1023.000000	1023.000000	2046.000000
34.680000	0.012262	7.246915	0.568305	0.962296	3.144277	2.572038	0.000000	-10.000000	0.000000	-7.350000	901.000000	1023.000000	1023.000000	2046.000000
34.700001	0.011661	6.891529	0.663862	0.770709	3.045599	2.411359	0.000000	-10.000000	0.016667	-7.983334	901.000000	1023.000000	1023.000000	2046.000000
34.720001	0.011588	6.848408	0.790353	0.693140	3.011731	2.353184	0.000000	-10.000000	0.033333	-8.766666	901.000000	1023.000000	1023.000000	2046.000000
34.740002	0.012150	7.180750	1.018273	0.834840	3.037432	2.290204	0.000000	-10.000000	0.041667	-9.383333	897.500000	1023.000000	1023.000000	2046.000000
34.759998	0.012891	7.618497	1.209778	1.002334	3.072103	2.334282	0.000000	-10.000000	0.033333	-9.583334	889.500000	1023.000000	1023.000000	2046.000000
34.779999	0.013448	7.947768	1.424096	1.128667	3.038213	2.356792	0.000000	-10.000000	0.033333	-9.650001	880.500000	1023.000000	1023.000000	2046.000000
34.799999	0.014337	8.472979	1.720991	1.245070	3.067219	2.439698	0.000000	-10.000000	0.041667	-9.850000	874.000000	1023.000000	1023.000000	2046.000000
34.820000	0.016292	9.628536	2.326990	1.518996	3.192883	2.589667	0.000000	-10.000000	0.058333	-9.816667	870.833313	1023.000000	1023.000000	2046.000000
34.840000	0.018550	10.962818	2.834368	1.887120	3.424903	2.816428	0.000000	-10.000000	0.050000	-9.183333	867.666687	1023.000000	1023.000000	2046.000000
34.860001	0.020415	12.065348	3.198005	2.268601	3.624235	2.974506	0.000000	-10.000000	0.033333	-7.983334	864.500000	1023.000000	1023.000000	2046.000000
34.880001	0.021609	12.770705	3.413612	2.577194	3.735549	3.044351	0.000000	-10.000000	0.008333	-6.800000	861.833313	1023.000000	1023.000000	2046.000000
34.900002	0.022103	13.062962	3.530123	2.670053	3.738143	3.124642	0.000000	-10.000000	0.008333	-6.216667	859.500000	1023.000000	1023.000000	2046.000000
34.919998	0.022723	13.429205	3.773919	2.828206	3.659249	3.167831	0.000000	-10.000000	0.025000	-6.366667	857.500000	1023.000000	1023.000000	2046.000000
34.939999	0.023182	13.700741	3.491332	2.840938	3.872675	3.495797	0.000000	-10.000000	0.033333	-7.183333	855.333313	1023.000000	1023.000000	2046.000000
34.959999	0.023278	13.757064	3.305591	3.184644	3.712837	3.553993	0.000000	-10.000000	0.041667	-8.383333	852.833313	1023.000000	1023.000000	2046.000000
34.980000	0.022471	13.280555	2.887748	3.424526	3.561339	3.406941	0.000000	-10.000000	0.058333	-9.916667	850.000000	1023.000000	1023.000000	2046.000000
35.000000	0.021049	12.440029	2.628051	3.349487	3.227935	3.234556	0.000000	-10.000000	0.075000	-11.650001	846.666687	1023.000000	1023.000000	2046.000000
35.020000	0.018790	11.104880	2.361225	3.002533	2.863266	2.877856	0.000000	-10.000000	0.108333	-13.266667	842.833313	1023.000000	1023.000000	2046.000000
35.040001	0.015528	9.176864	1.764064	2.564872	2.541667	2.306261	0.000000	-10.000000	0.141667	-14.633333	838.333313	1023.000000	1023.000000	2046.000000
35.060001	0.011419	6.748415	0.937239	1.939864	2.159721	1.711591	0.000000	-10.000000	0.183333	-15.716667	833.500000	1023.000000	1023.000000	2046.000000
35.080002	0.007441	4.397560	0.216008	1.411942	1.665401	1.104209	0.000000	-10.000000	0.208333	-16.683334	828.166687	1023.000000	1023.000000	2046.000000
35.099998	0.004299	2.540751	-0.421339	0.957505	1.322578	0.682008	0.000000	-10.000000	0.216667	-17.650002	822.500000	1023.000000	1023.000000	2046.000000
35.119999	0.002113	1.248601	-0.756573	0.707214	0.957149	0.340810	0.000000	-10.000000	0.233333	-18.416668	816.500000	1023.000000	1023.000000	2046.000000
35.139999	0.000292	0.172823	-1.129959	0.498189	0.729282	0.075311	0.000000	-10.000000	0.275000	-19.433334	810.500000	1023.000000	1023.000000	2046.000000
35.160000	-0.001559	-0.921136	-1.507227	0.318411	0.468417	-0.200736	0.000000	-10.000000	0.316667	-20.350000	804.166687	1023.000000	1023.000000	2046.000000
35.180000	-0.003470	-2.051068	-1.895577	0.067303	0.172389	-0.395183	0.000000	-10.000000	0.358333	-21.400000	797.333313	1023.000000	1023.000000	2046.000000
35.200001	-0.005003	-2.956503	-2.215201	-0.168339	-0.075344	-0.497620	0.000000	-10.000000	0.375000	-22.316668	790.166687	1023.000000	1023.000000	2046.000000
35.220001	-0.006211	-3.670741	-2.384531	-0.410603	-0.312078	-0.563529	0.000000	-10.000000	0.400000	-23.250000	782.666687	1023.000000	1023.000000	2046.000000
35.240002	-0.007255	-4.287762	-2.555232	-0.556643	-0.453999	-0.721887	0.000000	-10.000000	0.433333	-24.100000	775.000000	1023.000000	1023.000000	2046.000000
35.259998	-0.008280	-4.893323	-2.741136	-0.718411	-0.587661	-0.846116	0.000000	-10.000000	0.466667	-25.050001	766.833313	1023.000000	1023.000000	2046.000000
35.279999	-0.009170	-5.419226	-2.976551	-0.901342	-0.616621	-0.924712	0.000000	-10.000000	0.500000	-25.950001	758.500000	1023.000000	1023.000000	2046.000000
35.299999	-0.009966	-5.889822	-3.058116	-1.184617	-0.768411	-0.878679	0.000000	-10.000000	0.525000	-26.983334	749.833313	1023.000000	1023.000000	2046.000000
35.320000	-0.010618	-6.274961	-3.208901	-1.466359	-0.779338	-0.820362	0.000000	-10.000000	0.566667	-27.816668	740.833313	1023.000000	1023.000000	2046.000000
35.340000	-0.011393	-6.733014	-3.277417	-1.799175	-0.877188	-0.779234	0.000000	-10.000000	0.591667	-28.333334	731.500000	1023.000000	1023.000000	2046.000000
35.360001	-0.011888	-7.025826	-3.450767	-2.104807	-0.749733	-0.720519	0.000000	-10.000000	0.625000	-28.650000	722.000000	1023.000000	1023.000000	2046.000000
35.380001	-0.012354	-7.301273	-3.579753	-2.379481	-0.738412	-0.603628	0.000000	-10.000000	0.633333	-28.700001	712.500000	1023.000000	1023.000000	2046.000000
35.400002	-0.012850	-7.594198	-3.650894	-2.685402	-0.763206	-0.494696	0.000000	-10.000000	0.658333	-29.050001	703.000000	1023.000000	1023.000000	2046.000000
35.419998	-0.013727	-8.112937	-3.785877	-2.959121	-0.835045	-0.532894	0.000000	-10.000000	0.650000	-29.200001	693.333313	1023.000000	1023.000000	2046.000000
35.439999	-0.014861	-8.782569	-4.014093	-3.206465	-0.875241	-0.686769	0.000000	-10.000000	0.650000	-29.316668	683.500000	1023.000000	1023.000000	2046.000000
35.459999	-0.015831	-9.356334	-4.137464	-3.409618	-1.012055	-0.797198	0.000000	-10.000000	0.641667	-29.516668	673.500000	1023.000000	1023.000000	2046.000000
35.480000	-0.016931	-10.006158	-4.141360	-3.646869	-1.228914	-0.989016	0.000000	-10.000000	0.666667	-29.950001	663.500000	1023.000000	1023.000000	2046.000000
35.500000	-0.018055	-10.670551	-4.095584	-3.809034	-1.488211	-1.277722	0.000000	-10.000000	0.683333	-30.416668	653.500000	1023.000000	1023.000000	2046.000000
35.520000	-0.018834	-11.131139	-4.214859	-3.908436	-1.559171	-1.448673	0.000000	-10.000000	0.708333	-30.783333	643.500000	1023.000000	1023.000000	2046.000000
35.540001	-0.019274	-11.390771	-4.196641	-3.835330	-1.756953	-1.601847	0.000000	-10.000000	0.741667	-31.150000	633.333313	1023.000000	1023.000000	2046.000000
35.560001	-0.019508	-11.528964	-4.141005	-3.855666	-1.908608	-1.623685	0.000000	-10.000000	0.775000	-31.616667	623.000000	1023.000000	1023.000000	2046.000000
35.580002	-0.019996	-11.817418	-4.047925	-3.938072	-2.096864	-1.734557	0.000000	-10.000000	0.808333	-32.200001	612.500000	1023.000000	1023.000000	2046.000000
35.599998	-0.019656	-11.616825	-3.839219	-3.839700	-2.102718	-1.835187	0.000000	-10.000000	0.816667	-32.766666	601.833313	1023.000000	1023.000000	2046.000000
35.619999	-0.018642	-11.017495	-3.360761	-3.720696	-2.178884	-1.757155	0.000000	-10.000000	0.816667	-33.100002	590.833313	1023.000000	1023.000000	2046.000000
35.639999	-0.017739	-10.483647	-3.006180	-3.484439	-2.247002	-1.746027	0.000000	-10.000000	0.816667	-33.000000	579.666687	1023.000000	1023.000000	2046.000000
35.660000	-0.017405	-10.286245	-2.878203	-3.358461	-2.323809	-1.725773	0.000000	-10.000000	0.816667	-32.950001	568.666687	1023.000000	1023.000000	2046.000000
35.680000	-0.017651	-10.431623	-2.982173	-3.303519	-2.405449	-1.740481	0.000000	-10.000000	0.825000	-33.200001	557.833313	1023.000000	1023.000000	2046.000000
35.700001	-0.018255	-10.788584	-3.116248	-3.273125	-2.550201	-1.849010	0.000000	-10.000000	0.875000	-34.049999	546.833313	1023.000000	1023.000000	2046.000000
35.720001	-0.018950	-11.199430	-3.344362	-3.480676	-2.706123	-1.668268	0.000000	-10.000000	0.933333	-34.983334	535.500000	1023.000000	1023.000000	2046.000000
35.740002	-0.020394	-12.053047	-3.807094	-3.451362	-2.985879	-1.808711	0.000000	-10.000000	1.008333	-36.166668	523.833313	1023.000000	1023.000000	2046.000000
35.759998	-0.021312	-12.595381	-4.368257	-3.151848	-3.306101	-1.769175	0.000000	-10.000000	1.033333	-36.983334	511.666656	1023.000000	1023.000000	2046.000000
35.779999	-0.022922	-13.546752	-4.779234	-3.011453	-3.812910	-1.943154	0.000000	-10.000000	1.066667	-37.900002	499.166656	1023.000000	1023.000000	2046.000000
35.799999	-0.025845	-15.274482	-5.092585	-3.276252	-4.450538	-2.455107	0.000000	-10.000000	1.075000	-38.299999	486.500000	1023.000000	1023.000000	2046.000000
35.820000	-0.029075	-17.183283	-5.536561	-3.712871	-4.919425	-3.014426	0.000000	-10.000000	1.075000	-38.349998	473.833344	1023.000000	1023.000000	2046.000000
35.840000	-0.032590	-19.260910	-6.040122	-4.079181	-5.430470	-3.711136	0.000000	-10.000000	1.058333	-37.833332	461.000000	1023.000000	1023.000000	2046.000000
35.860001	-0.036252	-21.424698	-6.787848	-4.528555	-5.914779	-4.193517	0.000000	-10.000000	1.050000	-37.683334	448.333344	1023.000000	1023.000000	2046.000000
35.880001	-0.040230	-23.775696	-7.528709	-4.992576	-6.492120	-4.762291	0.000000	-10.000000	1.066667	-37.799999	435.666656	1023.000000	1023.000000	2046.000000
35.900002	-0.043614	-25.775679	-8.262518	-5.408123	-6.886847	-5.218192	0.000000	-10.000000	1.083333	-38.166668	423.166656	1023.000000	1023.000000	2046.000000
35.919998	-0.046321	-27.375986	-8.737657	-5.646998	-7.320043	-5.671289	0.000000	-10.000000	1.100000	-38.266670	410.333344	1023.000000	1023.000000	2046.000000
35.939999	-0.048771	-28.823563	-9.276258	-5.884433	-7.676647	-5.986224	0.000000	-10.000000	1.091667	-38.416668	397.666656	1023.000000	1023.000000	2046.000000
35.959999	-0.051273	-30.302097	-9.849697	-6.204739	-8.046049	-6.201611	0.000000	-10.000000	1.108333	-38.266666	384.833344	1023.000000	1023.000000	2046.000000
35.980000	-0.053479	-31.605946	-10.452723	-6.462517	-8.310878	-6.379827	0.000000	-10.000000	1.125000	-38.166668	372.000000	1023.000000	1023.000000	2046.000000
36.000000	-0.055063	-32.542183	-10.759609	-6.640030	-8.611323	-6.531222	0.000000	-10.000000	1.141667	-37.833332	359.166656	1023.000000	1023.000000	2046.000000
36.020000	-0.056779	-33.556133	-11.048026	-6.953828	-8.888561	-6.665716	0.000000	-10.000000	1.116667	-37.483334	346.500000	1023.000000	1023.000000	2046.000000
36.040001	-0.058392	-34.509907	-11.392279	-7.305560	-9.054892	-6.757178	0.000000	-10.000000	1.083333	-37.100002	334.166656	1023.000000	1023.000000	2046.000000
36.060001	-0.059504	-35.166748	-11.518806	-7.506306	-9.265097	-6.876537	0.000000	-10.000000	1.016667	-36.350002	322.000000	1023.000000	1023.000000	2046.000000
36.080002	-0.060261	-35.614342	-11.555707	-7.801715	-9.389992	-6.866930	0.000000	-10.000000	0.958333	-35.483334	310.000000	1023.000000	1023.000000	2046.000000
36.099998	-0.061240	-36.192837	-11.590428	-8.278316	-9.504092	-6.820000	0.000000	-10.000000	0.908333	-34.366665	298.000000	1023.000000	1023.000000	2046.000000
36.119999	-0.061907	-36.587090	-11.673329	-8.624945	-9.521738	-6.767080	0.000000	-10.000000	0.916667	-33.933334	286.333344	1023.000000	1023.000000	2046.000000
36.139999	-0.062204	-36.762665	-11.603107	-8.840027	-9.572327	-6.747203	0.000000	-10.000000	0.916667	-33.983334	275.000000	1023.000000	1023.000000	2046.000000
36.160000	-0.062185	-36.751362	-11.543907	-8.988778	-9.551599	-6.667079	0.000000	-10.000000	0.916667	-34.216667	263.666656	1023.000000	1023.000000	2046.000000
36.180000	-0.062866	-37.153645	-11.609667	-9.233828	-9.654098	-6.656052	0.000000	-10.000000	0.866667	-33.850002	252.333328	1023.000000	1023.000000	2046.000000
36.200001	-0.063902	-37.766251	-11.829002	-9.546601	-9.749766	-6.640881	0.000000	-10.000000	0.825000	-33.266666	241.000000	1023.000000	1023.000000	2046.000000
36.220001	-0.064998	-38.413769	-11.984254	-9.701671	-9.888567	-6.839279	0.000000	-10.000000	0.783333	-32.316666	230.000000	1023.000000	1023.000000	2046.000000
36.240002	-0.065699	-38.828350	-12.015718	-9.835158	-10.038467	-6.939005	0.000000	-10.000000	0.766667	-31.800001	219.166672	1023.000000	1023.000000	2046.000000
36.259998	-0.066755	-39.452366	-12.099142	-10.019834	-10.219369	-7.114022	0.000000	-10.000000	0.766667	-31.433334	208.500000	1023.000000	1023.000000	2046.000000
36.279999	-0.067734	-40.030758	-12.135113	-10.148824	-10.414363	-7.332460	0.000000	-10.000000	0.758333	-31.550001	198.000000	1023.000000	1023.000000	2046.000000
36.299999	-0.068286	-40.356743	-11.993243	-10.202733	-10.671496	-7.489271	0.000000	-10.000000	0.766667	-31.500000	187.333328	1023.000000	1023.000000	2046.000000
36.320000	-0.068860	-40.695969	-11.961768	-10.239993	-10.851927	-7.642281	0.000000	-10.000000	0.725000	-31.116667	176.833328	1023.000000	1023.000000	2046.000000
36.340000	-0.069280	-40.944191	-11.993944	-10.244910	-10.990487	-7.714849	0.000000	-10.000000	0.683333	-30.300001	166.500000	1023.000000	1023.000000	2046.000000
36.360001	-0.069342	-40.980831	-11.862288	-10.154868	-11.171722	-7.791954	0.000000	-10.000000	0.633333	-29.416668	156.500000	1023.000000	1023.000000	2046.000000
36.380001	-0.069462	-41.051865	-11.768517	-10.172293	-11.311560	-7.799493	0.000000	-10.000000	0.591667	-28.650002	146.666672	1023.000000	1023.000000	2046.000000
36.400002	-0.069850	-41.281548	-11.821923	-10.208620	-11.410438	-7.840568	0.000000	-10.000000	0.550000	-27.900002	137.000000	1023.000000	1023.000000	2046.000000
36.419998	-0.070029	-41.387360	-11.741373	-10.186927	-11.552284	-7.906774	0.000000	-10.000000	0.508333	-27.250000	127.666664	1023.000000	1023.000000	2046.000000
36.439999	-0.070015	-41.379158	-11.701115	-10.202009	-11.606935	-7.869099	0.000000	-10.000000	0.500000	-26.683334	118.500000	1023.000000	1023.000000	2046.000000
36.459999	-0.070293	-41.543400	-11.666649	-10.258649	-11.700696	-7.917406	0.000000	-10.000000	0.491667	-26.233334	109.666664	1023.000000	1023.000000	2046.000000
36.480000	-0.070382	-41.596039	-11.636533	-10.304260	-11.779642	-7.875603	0.000000	-10.000000	0.475000	-25.583334	100.833336	1023.000000	1023.000000	2046.000000
36.500000	-0.069944	-41.336891	-11.400077	-10.197085	-11.814342	-7.925386	0.000000	-10.000000	0.458333	-24.816668	92.333336	1023.000000	1023.000000	2046.000000
36.520000	-0.069483	-41.064342	-11.101378	-10.155911	-11.851255	-7.955798	0.000000	-10.000000	0.433333	-24.083334	84.000000	1023.000000	1023.000000	2046.000000
36.540001	-0.068438	-40.447140	-10.770044	-10.010406	-11.777075	-7.889615	0.000000	-10.000000	0.400000	-23.483334	76.000000	1023.000000	1023.000000	2046.000000
36.560001	-0.067430	-39.851227	-10.376345	-9.726198	-11.826592	-7.922093	0.000000	-10.000000	0.358333	-22.850000	68.166664	1023.000000	1023.000000	2046.000000
36.580002	-0.067319	-39.785606	-10.261019	-9.638312	-11.940735	-7.945542	0.000000	-10.000000	0.325000	-22.150000	60.500000	1023.000000	1023.000000	2046.000000
36.599998	-0.068435	-40.444988	-10.421834	-9.694765	-12.149117	-8.179272	0.000000	-10.000000	0.316667	-21.516666	53.166668	1023.000000	1023.000000	2046.000000
36.619999	-0.070107	-41.433067	-10.704373	-9.818653	-12.384353	-8.525690	0.000000	-10.000000	0.316667	-21.000000	46.000000	1023.000000	1023.000000	2046.000000
36.639999	-0.070651	-41.754906	-10.886104	-10.104652	-12.459973	-8.304177	0.000000	-10.000000	0.325000	-20.800001	39.000000	1023.000000	1023.000000	2046.000000
36.660000	-0.070769	-41.824608	-10.932179	-9.782012	-12.532327	-8.578090	0.000000	-10.000000	0.316667	-20.633333	32.000000	1023.000000	1023.000000	2046.000000
36.680000	-0.070383	-41.596485	-11.157741	-9.482683	-12.466039	-8.490022	0.000000	-10.000000	0.316667	-20.383333	25.166666	1023.000000	1023.000000	2046.000000
36.700001	-0.070309	-41.552444	-11.340505	-9.220238	-12.605887	-8.385817	0.000000	-10.000000	0.308333	-20.016666	18.333334	1023.000000	1023.000000	2046.000000
36.720001	-0.070999	-41.960678	-11.525336	-9.143460	-12.835084	-8.456798	0.000000	-10.000000	0.283333	-19.533333	11.666667	1023.000000	1023.000000	2046.000000
36.740002	-0.073242	-43.286171	-11.937280	-9.320596	-13.103482	-8.924813	0.000000	-10.000000	0.233333	-18.100000	3.500000	1023.000000	1023.000000	2046.000000
36.759998	-0.076400	-45.152367	-12.557678	-9.835710	-13.452542	-9.306436	0.000000	-10.000000	0.183333	-16.250000	-4.166667	1023.000000	1023.000000	2046.000000
36.779999	-0.079416	-46.934628	-13.152595	-10.196221	-13.819088	-9.766724	0.000000	-10.000000	0.158333	-14.633334	-9.666667	1023.000000	1023.000000	2046.000000
36.799999	-0.082632	-48.835358	-13.856050	-10.557133	-14.079736	-10.342441	0.000000	-10.000000	0.150000	-13.883334	-13.000000	1023.000000	1023.000000	2046.000000
36.820000	-0.085397	-50.469555	-14.452794	-10.967717	-14.386386	-10.662658	0.000000	-10.000000	0.150000	-13.650001	-16.000000	1023.000000	1023.000000	2046.000000
36.840000	-0.087285	-51.585396	-14.799089	-11.154516	-14.665764	-10.966028	0.000000	-10.000000	0.150000	-13.500000	-20.500000	1023.000000	1023.000000	2046.000000
36.860001	-0.088829	-52.498188	-15.190988	-11.260384	-14.807172	-11.239645	0.000000	-10.000000	0.150000	-13.716666	-25.000000	1023.000000	1023.000000	2046.000000
36.880001	-0.090275	-53.352798	-15.605118	-11.454461	-14.960785	-11.332435	0.000000	-10.000000	0.158333	-13.933333	-29.666666	1023.000000	1023.000000	2046.000000
36.900002	-0.091255	-53.931854	-15.814902	-11.654696	-15.155370	-11.306889	0.000000	-10.000000	0.141667	-13.933333	-34.333332	1023.000000	1023.000000	2046.000000
36.919998	-0.091876	-54.298557	-15.964663	-11.714551	-15.220325	-11.399019	0.000000	-10.000000	0.116667	-13.516666	-39.166668	1023.000000	1023.000000	2046.000000
36.939999	-0.092596	-54.723999	-16.123770	-11.941301	-15.259371	-11.399559	0.000000	-10.000000	0.091667	-12.916667	-43.666668	1023.000000	1023.000000	2046.000000
36.959999	-0.093019	-54.973995	-16.106056	-12.101992	-15.415792	-11.350158	0.000000	-10.000000	0.083333	-12.216667	-48.000000	1023.000000	1023.000000	2046.000000
36.980000	-0.092948	-54.932503	-15.951071	-12.137046	-15.475986	-11.368399	0.000000	-10.000000	0.075000	-11.583334	-52.000000	1023.000000	1023.000000	2046.000000
37.000000	-0.092994	-54.959679	-15.924713	-12.339564	-15.331516	-11.363886	0.000000	-10.000000	0.058333	-10.916667	-55.833332	1023.000000	1023.000000	2046.000000
37.020000	-0.092939	-54.927185	-15.869201	-12.598990	-15.255540	-11.203454	0.000000	-10.000000	0.050000	-10.483334	-59.500000	1023.000000	1023.000000	2046.000000
37.040001	-0.092371	-54.591106	-15.542907	-12.695340	-15.291791	-11.061069	0.000000	-10.000000	0.050000	-10.350000	-63.000000	1023.000000	1023.000000	2046.000000
37.060001	-0.091558	-54.111023	-15.330800	-12.672985	-15.082413	-11.024824	0.000000	-10.000000	0.050000	-10.300000	-66.500000	1023.000000	1023.000000	2046.000000
37.080002	-0.091200	-53.899319	-15.310248	-12.812845	-14.904004	-10.872221	0.000000	-10.000000	0.050000	-10.033334	-69.833336	1023.000000	1023.000000	2046.000000
37.099998	-0.091177	-53.885616	-15.196050	-13.006356	-14.976711	-10.706501	0.000000	-10.000000	0.050000	-9.600000	-73.166664	1023.000000	1023.000000	2046.000000
37.119999	-0.091370	-53.999683	-15.232959	-13.169025	-14.880342	-10.717358	0.000000	-10.000000	0.050000	-9.383333	-76.333336	1023.000000	1023.000000	2046.000000
37.139999	-0.091688	-54.187542	-15.329940	-13.259440	-14.749763	-10.848398	0.000000	-10.000000	0.041667	-9.283334	-79.666664	1023.000000	1023.000000	2046.000000
37.160000	-0.091859	-54.288918	-15.315949	-13.292453	-14.783881	-10.896632	0.000000	-10.000000	0.033333	-9.266666	-82.833336	1023.000000	1023.000000	2046.000000
37.180000	-0.091891	-54.307514	-15.145078	-13.331469	-14.905528	-10.925440	0.000000	-10.000000	0.025000	-9.200000	-86.000000	1023.000000	1023.000000	2046.000000
37.200001	-0.092022	-54.384899	-15.062408	-13.307876	-14.891072	-11.123546	0.000000	-10.000000	0.025000	-9.200000	-89.000000	1023.000000	1023.000000	2046.000000
37.220001	-0.092250	-54.519772	-15.038812	-13.299340	-14.892331	-11.289288	0.000000	-10.000000	0.025000	-9.033334	-92.000000	1023.000000	1023.000000	2046.000000
37.240002	-0.092134	-54.451069	-14.785133	-13.315642	-15.111747	-11.238546	0.000000	-10.000000	0.025000	-8.616667	-95.000000	1023.000000	1023.000000	2046.000000
37.259998	-0.091718	-54.205242	-14.573054	-13.196045	-15.150799	-11.285344	0.000000	-10.000000	0.025000	-8.150001	-97.833336	1023.000000	1023.000000	2046.000000
37.279999	-0.091312	-53.965340	-14.581944	-13.119983	-14.980268	-11.283144	0.000000	-10.000000	0.025000	-7.733334	-100.666664	1023.000000	1023.000000	2046.000000
37.299999	-0.090927	-53.737587	-14.383166	-13.093703	-15.068489	-11.192229	0.000000	-10.000000	0.016667	-7.316667	-103.166664	1023.000000	1023.000000	2046.000000
37.320000	-0.090528	-53.502228	-14.203099	-13.036459	-15.140164	-11.122506	0.000000	-10.000000	0.008333	-6.883333	-105.666664	1023.000000	1023.000000	2046.000000
37.340000	-0.090186	-53.300011	-14.123566	-12.978993	-15.098230	-11.099220	0.000000	-10.000000	0.000000	-6.400000	-108.000000	1023.000000	1023.000000	2046.000000
37.360001	-0.089727	-53.028816	-14.131004	-12.915317	-14.945838	-11.036655	0.000000	-10.000000	-0.008333	-5.900000	-110.333336	1023.000000	1023.000000	2046.000000
37.380001	-0.089225	-52.732094	-13.975817	-12.854629	-14.953483	-10.948166	0.000000	-10.000000	-0.008333	-5.466667	-112.333336	1023.000000	1023.000000	2046.000000
37.400002	-0.088760	-52.457325	-13.792287	-12.801176	-15.002615	-10.861248	0.000000	-10.000000	-0.008333	-5.150000	-114.000000	1023.000000	1023.000000	2046.000000
37.419998	-0.088259	-52.161114	-13.685963	-12.790942	-14.931654	-10.752556	0.000000	-10.000000	0.000000	-5.050000	-115.666664	1023.000000	1023.000000	2046.000000
37.439999	-0.087739	-51.853752	-13.707572	-12.647802	-14.770773	-10.727606	0.000000	-10.000000	0.000000	-4.966667	-117.333336	1023.000000	1023.000000	2046.000000
37.459999	-0.087364	-51.632401	-13.561432	-12.523595	-14.824313	-10.723061	0.000000	-10.000000	0.000000	-4.933333	-119.000000	1023.000000	1023.000000	2046.000000
37.480000	-0.086970	-51.399017	-13.410503	-12.508631	-14.886144	-10.593740	0.000000	-10.000000	0.000000	-4.833333	-120.666664	1023.000000	1023.000000	2046.000000
37.500000	-0.086460	-51.097748	-13.448676	-12.376984	-14.677536	-10.594553	0.000000	-10.000000	0.000000	-4.650000	-122.333336	1023.000000	1023.000000	2046.000000
37.520000	-0.085915	-50.776054	-13.357608	-12.253866	-14.656911	-10.507668	0.000000	-10.000000	-0.008333	-4.400000	-124.000000	1023.000000	1023.000000	2046.000000
37.540001	-0.085535	-50.551014	-13.157665	-12.156732	-14.774054	-10.462564	0.000000	-10.000000	-0.016667	-4.150000	-125.333336	1023.000000	1023.000000	2046.000000
37.560001	-0.085160	-50.329571	-13.128988	-12.106212	-14.692495	-10.401875	0.000000	-10.000000	-0.016667	-4.033333	-126.666664	1023.000000	1023.000000	2046.000000
37.580002	-0.084720	-50.069439	-13.164063	-12.011298	-14.529276	-10.364801	0.000000	-10.000000	-0.008333	-3.933333	-128.000000	1023.000000	1023.000000	2046.000000
37.599998	-0.084448	-49.908909	-13.005715	-11.947841	-14.629392	-10.325962	0.000000	-10.000000	-0.008333	-3.750000	-129.333328	1023.000000	1023.000000	2046.000000
37.619999	-0.084197	-49.760429	-12.900660	-11.946871	-14.640229	-10.272669	0.000000	-10.000000	-0.016667	-3.466667	-130.666672	1023.000000	1023.000000	2046.000000
37.639999	-0.083781	-49.514381	-12.968699	-11.834593	-14.454214	-10.256877	0.000000	-10.000000	-0.016667	-3.200000	-131.833328	1023.000000	1023.000000	2046.000000
37.660000	-0.083349	-49.259071	-12.845340	-11.731641	-14.446541	-10.235550	0.000000	-10.000000	-0.008333	-3.016667	-133.000000	1023.000000	1023.000000	2046.000000
37.680000	-0.083133	-49.131443	-12.703457	-11.721872	-14.526028	-10.180086	0.000000	-10.000000	0.000000	-2.800000	-134.000000	1023.000000	1023.000000	2046.000000
37.700001	-0.082839	-48.957863	-12.703643	-11.725907	-14.419948	-10.108366	0.000000	-10.000000	0.000000	-2.583333	-135.000000	1023.000000	1023.000000	2046.000000
37.720001	-0.082300	-48.639126	-12.693513	-11.585115	-14.280135	-10.080364	0.000000	-10.000000	0.000000	-2.233333	-135.666672	1023.000000	1023.000000	2046.000000
37.740002	-0.082033	-48.481625	-12.503717	-11.530817	-14.391156	-10.055935	0.000000	-10.000000	0.000000	-1.816667	-136.000000	1023.000000	1023.000000	2046.000000
37.759998	-0.081913	-48.410526	-12.511780	-11.527995	-14.352012	-10.018739	0.000000	-10.000000	-0.016667	-1.433333	-136.000000	1023.000000	1023.000000	2046.000000
37.779999	-0.081327	-48.064240	-12.493748	-11.403851	-14.197371	-9.969271	0.000000	-10.000000	-0.025000	-1.183333	-136.000000	1023.000000	1023.000000	2046.000000
37.799999	-0.081072	-47.913628	-12.348462	-11.333711	-14.284364	-9.947089	0.000000	-10.000000	-0.033333	-1.183333	-136.000000	1023.000000	1023.000000	2046.000000
37.820000	-0.080926	-47.827496	-12.283869	-11.358581	-14.283974	-9.901073	0.000000	-10.000000	-0.016667	-1.016667	-136.000000	1023.000000	1023.000000	2046.000000
37.840000	-0.080423	-47.530159	-12.247794	-11.236187	-14.189907	-9.856271	0.000000	-10.000000	-0.025000	-0.666667	-136.000000	1023.000000	1023.000000	2046.000000
37.860001	-0.080468	-47.556450	-12.121454	-11.175177	-14.335244	-9.924576	0.000000	-10.000000	-0.025000	-0.233333	-136.000000	1023.000000	1023.000000	2046.000000
37.880001	-0.081496	-48.164013	-12.105970	-11.369390	-14.570122	-10.118532	0.000000	-10.000000	-0.033333	0.000000	-136.000000	1023.000000	1023.000000	2046.000000
37.900002	-0.082486	-48.749184	-12.254889	-11.424479	-14.683774	-10.386040	0.000000	-10.000000	-0.033333	0.000000	-136.000000	1023.000000	1023.000000	2046.000000
37.919998	-0.083686	-49.458549	-12.228580	-11.502938	-14.972219	-10.754813	0.000000	-10.000000	-0.041667	0.883333	-136.000000	1023.000000	1023.000000	2046.000000
37.939999	-0.084501	-49.940136	-12.358418	-11.590396	-14.968114	-11.023209	0.000000	-10.000000	-0.041667	2.083333	-136.000000	1023.000000	1023.000000	2046.000000
37.959999	-0.085028	-50.251255	-12.541670	-11.693284	-14.991194	-11.025106	0.000000	-10.000000	-0.041667	3.383333	-136.000000	1023.000000	1023.000000	2046.000000
37.980000	-0.084700	-50.057838	-12.447662	-11.378543	-15.113165	-11.118468	0.000000	-10.000000	-0.041667	3.783334	-136.000000	1023.000000	1023.000000	2046.000000
38.000000	-0.083871	-49.567837	-12.609738	-11.002620	-14.961156	-10.994323	0.000000	-10.000000	-0.050000	4.000000	-136.000000	1023.000000	1023.000000	2046.000000
38.020000	-0.082599	-48.816242	-12.700840	-10.500935	-14.793758	-10.820709	0.000000	-10.000000	-0.066667	4.283333	-136.000000	1023.000000	1023.000000	2046.000000
38.040001	-0.082570	-48.798859	-12.780650	-10.334291	-14.914371	-10.769547	0.000000	-10.000000	-0.083333	5.116667	-136.000000	1023.000000	1023.000000	2046.000000
38.060001	-0.084133	-49.722725	-13.264900	-10.434460	-15.045248	-10.978116	0.000000	-10.000000	-0.108333	6.766666	-136.000000	1023.000000	1023.000000	2046.000000
38.080002	-0.086500	-51.121418	-13.924783	-10.709635	-15.219781	-11.267221	0.000000	-10.000000	-0.125000	9.183333	-136.000000	1023.000000	1023.000000	2046.000000
38.099998	-0.089618	-52.964245	-14.566483	-11.256491	-15.500977	-11.640294	0.000000	-10.000000	-0.150000	11.550000	-136.000000	1023.000000	1023.000000	2046.000000
38.119999	-0.092244	-54.516224	-15.197371	-11.675751	-15.631401	-12.011702	0.000000	-10.000000	-0.166667	13.116667	-109.666664	1023.000000	1023.000000	2046.000000
38.139999	-0.093835	-55.456314	-15.425887	-11.878022	-15.841592	-12.310813	0.000000	-10.000000	-0.166667	13.850000	-56.666668	1023.000000	1023.000000	2046.000000
38.160000	-0.095088	-56.196815	-15.806789	-11.999142	-15.900126	-12.490756	0.000000	-10.000000	-0.158333	13.933333	-2.000000	1023.000000	1023.000000	2046.000000
38.180000	-0.095702	-56.559608	-16.204548	-11.980461	-15.858467	-12.516134	0.000000	-10.000000	-0.150000	13.683333	27.833334	1023.000000	1023.000000	2046.000000
38.200001	-0.095981	-56.724888	-16.343731	-11.993720	-15.925918	-12.461519	0.000000	-10.000000	-0.150000	13.433333	32.500000	1023.000000	1023.000000	2046.000000
38.220001	-0.096328	-56.929745	-16.502930	-12.104690	-15.941180	-12.380945	0.000000	-10.000000	-0.150000	13.366667	37.000000	1023.000000	1023.000000	2046.000000
38.240002	-0.096093	-56.790932	-16.525425	-12.102262	-15.886892	-12.276355	0.000000	-10.000000	-0.150000	13.416667	41.500000	1023.000000	1023.000000	2046.000000
38.259998	-0.095854	-56.649704	-16.447086	-12.222414	-15.894143	-12.086060	0.000000	-10.000000	-0.150000	13.550000	46.000000	1023.000000	1023.000000	2046.000000
38.279999	-0.095524	-56.454891	-16.420525	-12.270099	-15.813089	-11.951179	0.000000	-10.000000	-0.166667	13.900001	50.500000	1023.000000	1023.000000	2046.000000
38.299999	-0.094654	-55.940529	-16.212673	-12.189444	-15.688611	-11.849803	0.000000	-10.000000	-0.175000	14.366667	55.166668	1023.000000	1023.000000	2046.000000
38.320000	-0.093863	-55.473057	-15.979750	-12.329099	-15.530416	-11.633791	0.000000	-10.000000	-0.191667	14.916667	59.833332	1023.000000	1023.000000	2046.000000
38.340000	-0.092834	-54.865063	-15.784197	-12.414488	-15.315524	-11.350855	0.000000	-10.000000	-0.191667	14.983334	64.666664	1023.000000	1023.000000	2046.000000
38.360001	-0.091643	-54.161022	-15.435395	-12.392230	-15.147479	-11.185920	0.000000	-10.000000	-0.208333	15.416667	69.666664	1023.000000	1023.000000	2046.000000
38.380001	-0.090301	-53.367714	-15.124166	-12.500368	-14.873719	-10.869458	0.000000	-10.000000	-0.225000	15.866667	74.833336	1023.000000	1023.000000	2046.000000
38.400002	-0.088884	-52.530571	-14.907725	-12.578444	-14.552647	-10.491755	0.000000	-10.000000	-0.250000	16.716667	80.166664	1023.000000	1023.000000	2046.000000
38.419998	-0.087529	-51.729584	-14.603590	-12.523467	-14.327825	-10.274702	0.000000	-10.000000	-0.258333	17.416668	85.666664	1023.000000	1023.000000	2046.000000
38.439999	-0.086617	-51.190666	-14.463069	-12.610319	-14.038066	-10.079211	0.000000	-10.000000	-0.250000	18.100000	91.500000	1023.000000	1023.000000	2046.000000
38.459999	-0.085701	-50.649345	-14.359583	-12.679174	-13.792945	-9.817645	0.000000	-10.000000	-0.241667	18.333334	97.500000	1023.000000	1023.000000	2046.000000
38.480000	-0.084818	-50.127331	-14.119575	-12.463377	-13.696744	-9.847637	0.000000	-10.000000	-0.241667	18.616667	103.500000	1023.000000	1023.000000	2046.000000
38.500000	-0.083920	-49.596954	-13.920674	-12.454643	-13.527157	-9.694481	0.000000	-10.000000	-0.258333	18.716667	109.500000	1023.000000	1023.000000	2046.000000
38.520000	-0.082980	-49.041336	-13.661696	-12.430653	-13.383534	-9.565453	0.000000	-10.000000	-0.283333	19.516666	115.666664	1023.000000	1023.000000	2046.000000
38.540001	-0.081677	-48.271297	-13.270072	-12.240265	-13.268395	-9.492565	0.000000	-10.000000	-0.325000	20.483334	122.000000	1023.000000	1023.000000	2046.000000
38.560001	-0.080453	-47.547619	-12.910059	-12.011132	-13.166717	-9.459713	0.000000	-10.000000	-0.375000	21.816668	128.666672	1023.000000	1023.000000	2046.000000
38.580002	-0.079021	-46.701561	-12.582575	-11.850838	-13.012758	-9.255389	0.000000	-10.000000	-0.400000	23.100000	135.666672	1023.000000	1023.000000	2046.000000
38.599998	-0.077220	-45.637081	-12.307450	-11.571227	-12.768726	-8.989677	0.000000	-10.000000	-0.416667	24.000000	143.166672	1023.000000	1023.000000	2046.000000
38.619999	-0.075417	-44.571632	-11.907836	-11.245850	-12.588706	-8.829239	0.000000	-10.000000	-0.450000	24.866667	151.000000	1023.000000	1023.000000	2046.000000
38.639999	-0.073737	-43.578304	-11.593701	-11.066382	-12.340054	-8.578169	0.000000	-10.000000	-0.516667	26.016668	159.166672	1023.000000	1023.000000	2046.000000
38.660000	-0.071573	-42.299683	-11.242774	-10.848509	-12.035165	-8.173235	0.000000	-10.000000	-0.583333	27.666668	167.666672	1023.000000	1023.000000	2046.000000
38.680000	-0.069603	-41.135365	-10.866946	-10.530536	-11.798743	-7.939141	0.000000	-10.000000	-0.625000	29.150000	176.833328	1023.000000	1023.000000	2046.000000
38.700001	-0.067818	-40.080608	-10.524658	-10.322074	-11.561150	-7.672727	0.000000	-10.000000	-0.641667	30.133333	186.500000	1023.000000	1023.000000	2046.000000
38.720001	-0.065535	-38.731049	-10.131507	-10.103506	-11.271470	-7.224563	0.000000	-10.000000	-0.658333	30.583334	196.500000	1023.000000	1023.000000	2046.000000
38.740002	-0.063299	-37.409412	-9.762390	-9.701422	-10.959059	-6.986543	0.000000	-10.000000	-0.691667	30.966667	206.500000	1023.000000	1023.000000	2046.000000
38.759998	-0.061478	-36.333668	-9.424764	-9.407771	-10.711529	-6.789606	0.000000	-10.000000	-0.733333	31.350000	216.666672	1023.000000	1023.000000	2046.000000
38.779999	-0.059286	-35.038277	-9.106519	-9.184196	-10.393329	-6.354232	0.000000	-10.000000	-0.775000	31.983334	227.000000	1023.000000	1023.000000	2046.000000
38.799999	-0.057192	-33.800632	-8.744810	-8.796525	-10.112810	-6.146487	0.000000	-10.000000	-0.791667	32.333336	237.500000	1023.000000	1023.000000	2046.000000
38.820000	-0.055379	-32.728897	-8.440675	-8.573852	-9.833293	-5.881077	0.000000	-10.000000	-0.808333	32.799999	248.166672	1023.000000	1023.000000	2046.000000
38.840000	-0.053292	-31.495764	-8.093756	-8.319010	-9.554684	-5.528315	0.000000	-10.000000	-0.816667	33.450001	259.000000	1023.000000	1023.000000	2046.000000
38.860001	-0.051132	-30.219301	-7.691116	-7.953669	-9.258206	-5.316309	0.000000	-10.000000	-0.833333	33.950001	270.000000	1023.000000	1023.000000	2046.000000
38.880001	-0.049272	-29.119541	-7.286040	-7.727284	-8.997668	-5.108549	0.000000	-10.000000	-0.841667	34.466667	281.333344	1023.000000	1023.000000	2046.000000
38.900002	-0.046938	-27.740108	-6.781519	-7.487117	-8.720049	-4.751423	0.000000	-10.000000	-0.866667	34.666668	292.666656	1023.000000	1023.000000	2046.000000
38.919998	-0.045480	-26.878700	-6.402267	-7.230456	-8.549699	-4.696278	0.000000	-10.000000	-0.883333	35.383335	304.333344	1023.000000	1023.000000	2046.000000
38.939999	-0.044936	-26.557346	-6.239347	-7.151313	-8.484828	-4.681858	0.000000	-10.000000	-0.916667	36.083336	316.000000	1023.000000	1023.000000	2046.000000
38.959999	-0.043728	-25.843029	-5.988430	-6.931328	-8.279130	-4.644142	0.000000	-10.000000	-0.941667	36.533337	328.000000	1023.000000	1023.000000	2046.000000
38.980000	-0.042271	-24.982431	-5.696048	-6.679793	-8.019032	-4.587560	0.000000	-10.000000	-0.941667	36.850002	340.000000	1023.000000	1023.000000	2046.000000
39.000000	-0.041108	-24.294909	-5.428203	-6.545957	-7.909557	-4.411192	0.000000	-10.000000	-0.916667	36.883335	352.333344	1023.000000	1023.000000	2046.000000
39.020000	-0.038463	-22.731375	-5.064821	-5.949198	-7.556559	-4.160796	0.000000	-10.000000	-0.875000	36.849998	364.666656	1023.000000	1023.000000	2046.000000
39.040001	-0.035701	-21.099319	-4.887351	-5.163430	-7.245120	-3.803419	0.000000	-10.000000	-0.850000	36.716667	377.000000	1023.000000	1023.000000	2046.000000
39.060001	-0.033478	-19.785240	-4.796627	-4.580867	-7.018753	-3.388994	0.000000	-10.000000	-0.841667	36.216667	389.166656	1023.000000	1023.000000	2046.000000
39.080002	-0.032058	-18.946531	-4.701753	-4.146559	-6.866025	-3.232193	0.000000	-10.000000	-0.841667	35.850002	401.500000	1023.000000	1023.000000	2046.000000
39.099998	-0.033541	-19.822470	-5.194056	-4.280430	-6.939970	-3.408014	0.000000	-10.000000	-0.850000	35.383335	413.500000	1023.000000	1023.000000	2046.000000
39.119999	-0.036689	-21.682917	-5.959991	-4.812617	-7.176979	-3.733330	0.000000	-10.000000	-0.833333	35.049999	425.333344	1023.000000	1023.000000	2046.000000
39.139999	-0.039408	-23.290127	-6.594255	-5.224818	-7.277381	-4.193673	0.000000	-10.000000	-0.800000	34.516666	437.000000	1023.000000	1023.000000	2046.000000
39.160000	-0.041444	-24.493147	-6.970055	-5.569884	-7.446320	-4.506888	0.000000	-10.000000	-0.783333	34.016666	448.666656	1023.000000	1023.000000	2046.000000
39.180000	-0.042090	-24.874907	-7.174031	-5.767550	-7.439682	-4.493643	0.000000	-10.000000	-0.766667	33.716667	460.166656	1023.000000	1023.000000	2046.000000
39.200001	-0.041907	-24.766935	-7.288346	-5.619912	-7.332279	-4.526399	0.000000	-10.000000	-0.775000	33.599998	471.500000	1023.000000	1023.000000	2046.000000
39.220001	-0.041921	-24.775408	-7.396889	-5.545031	-7.311966	-4.521521	0.000000	-10.000000	-0.750000	33.366665	482.833344	1023.000000	1023.000000	2046.000000
39.240002	-0.041721	-24.657103	-7.447896	-5.467314	-7.259703	-4.482189	0.000000	-10.000000	-0.750000	32.950001	494.000000	1023.000000	1023.000000	2046.000000
39.259998	-0.040864	-24.150713	-7.310775	-5.299160	-7.158158	-4.382621	0.000000	-10.000000	-0.725000	32.500000	505.000000	1023.000000	1023.000000	2046.000000
39.279999	-0.040196	-23.755976	-7.250455	-5.160923	-7.047208	-4.297390	0.000000	-10.000000	-0.716667	32.150002	515.833313	1023.000000	1023.000000	2046.000000
39.299999	-0.039673	-23.446520	-7.146670	-5.112032	-7.031264	-4.156553	0.000000	-10.000000	-0.700000	31.883333	526.666687	1023.000000	1023.000000	2046.000000
39.320000	-0.038383	-22.684528	-6.898566	-4.963664	-6.892121	-3.930177	0.000000	-10.000000	-0.691667	31.650000	537.333313	1023.000000	1023.000000	2046.000000
39.340000	-0.036872	-21.791649	-6.700171	-4.763748	-6.613982	-3.713748	0.000000	-10.000000	-0.683333	31.083334	548.000000	1023.000000	1023.000000	2046.000000
39.360001	-0.035843	-21.182928	-6.570821	-4.689222	-6.404403	-3.518481	0.000000	-10.000000	-0.683333	30.866667	558.333313	1023.000000	1023.000000	2046.000000
39.380001	-0.034262	-20.249111	-6.250803	-4.551599	-6.220893	-3.225817	0.000000	-10.000000	-0.675000	30.666668	568.666687	1023.000000	1023.000000	2046.000000
39.400002	-0.032527	-19.223269	-5.992805	-4.412072	-5.863847	-2.954545	0.000000	-10.000000	-0.666667	30.800001	579.000000	1023.000000	1023.000000	2046.000000
39.419998	-0.031185	-18.430336	-5.827487	-4.349951	-5.514015	-2.738883	0.000000	-10.000000	-0.658333	30.700001	589.333313	1023.000000	1023.000000	2046.000000
39.439999	-0.029394	-17.372042	-5.502025	-4.433565	-5.194719	-2.241733	0.000000	-10.000000	-0.650000	30.266668	599.500000	1023.000000	1023.000000	2046.000000
39.459999	-0.027135	-16.037067	-5.151657	-4.330372	-4.691521	-1.863517	0.000000	-10.000000	-0.633333	29.883335	609.500000	1023.000000	1023.000000	2046.000000
39.480000	-0.025469	-15.052261	-4.933030	-4.241553	-4.262713	-1.614966	0.000000	-10.000000	-0.591667	29.450001	619.500000	1023.000000	1023.000000	2046.000000
39.500000	-0.023709	-14.012153	-4.588847	-4.150897	-3.962270	-1.310140	0.000000	-10.000000	-0.550000	28.700001	629.500000	1023.000000	1023.000000	2046.000000
39.520000	-0.022224	-13.134674	-4.359641	-3.973675	-3.635276	-1.166082	0.000000	-10.000000	-0.508333	27.666668	639.333313	1023.000000	1023.000000	2046.000000
39.540001	-0.021394	-12.643705	-4.234344	-3.825148	-3.412016	-1.172198	0.000000	-10.000000	-0.491667	26.433334	648.833313	1023.000000	1023.000000	2046.000000
39.560001	-0.020185	-11.929387	-3.780768	-3.739897	-3.322043	-1.086680	0.000000	-10.000000	-0.500000	26.283335	657.833313	1023.000000	1023.000000	2046.000000
39.580002	-0.018749	-11.080834	-3.382304	-3.540128	-3.094203	-1.064199	0.000000	-10.000000	-0.516667	26.416668	663.666687	1023.000000	1023.000000	2046.000000
39.599998	-0.017452	-10.314255	-3.120932	-3.309335	-2.845790	-1.038198	0.000000	-10.000000	-0.533333	26.916668	672.500000	1023.000000	1023.000000	2046.000000
39.619999	-0.015661	-9.255424	-2.694023	-3.053484	-2.698255	-0.809662	0.000000	-10.000000	-0.533333	27.050001	681.500000	1023.000000	1023.000000	2046.000000
39.639999	-0.013621	-8.049881	-2.344671	-2.770336	-2.425117	-0.509758	0.000000	-10.000000	-0.508333	26.883333	693.500000	1023.000000	1023.000000	2046.000000
39.660000	-0.011748	-6.943129	-2.128142	-2.386059	-2.102697	-0.326230	0.000000	-10.000000	-0.508333	26.783333	702.333313	1023.000000	1023.000000	2046.000000
39.680000	-0.009482	-5.603910	-1.590596	-2.084443	-1.921136	-0.007735	0.000000	-10.000000	-0.516667	26.750000	711.166687	1023.000000	1023.000000	2046.000000
39.700001	-0.006739	-3.983000	-1.045535	-1.758573	-1.494302	0.315410	0.000000	-10.000000	-0.558333	27.033333	720.000000	1023.000000	1023.000000	2046.000000
39.720001	-0.003649	-2.156486	-0.338579	-1.297238	-1.111190	0.590520	0.000000	-10.000000	-0.550000	27.333334	729.000000	1023.000000	1023.000000	2046.000000
39.740002	-0.000441	-0.260649	0.401854	-0.788712	-0.778364	0.904573	0.000000	-10.000000	-0.525000	27.483334	738.166687	1023.000000	1023.000000	2046.000000
39.759998	0.001767	1.044159	0.660789	-0.387326	-0.351488	1.122184	0.000000	-10.000000	-0.500000	27.483334	747.333313	1023.000000	1023.000000	2046.000000
39.779999	0.003470	2.050599	0.925245	-0.087115	-0.150864	1.363333	0.000000	-10.000000	-0.483333	26.950001	756.500000	1023.000000	1023.000000	2046.000000
39.799999	0.005273	3.116063	1.345976	0.198750	0.053066	1.518271	0.000000	-10.000000	-0.491667	26.250000	765.500000	1023.000000	1023.000000	2046.000000
39.820000	0.006740	3.983589	1.497820	0.513865	0.359484	1.612420	0.000000	-10.000000	-0.483333	25.716667	774.333313	1023.000000	1023.000000	2046.000000
39.840000	0.008185	4.837191	1.675779	0.836578	0.460131	1.864702	0.000000	-10.000000	-0.466667	25.016666	783.166687	1023.000000	1023.000000	2046.000000
39.860001	0.009915	5.859549	1.635159	1.397858	0.649497	2.177036	0.000000	-10.000000	-0.433333	24.583334	791.666687	1023.000000	1023.000000	2046.000000
39.880001	0.010693	6.319420	1.533664	1.829438	0.661546	2.294772	0.000000	-10.000000	-0.400000	23.883333	800.000000	1023.000000	1023.000000	2046.000000
39.900002	0.011199	6.618404	1.613704	2.081632	0.686337	2.236732	0.000000	-10.000000	-0.383333	23.433334	808.000000	1023.000000	1023.000000	2046.000000
39.919998	0.010049	5.938971	1.349437	1.862104	0.732807	1.994622	0.000000	-10.000000	-0.366667	23.066668	816.000000	1023.000000	1023.000000	2046.000000
39.939999	0.007725	4.565321	0.886711	1.477813	0.545653	1.655144	0.000000	-10.000000	-0.358333	22.816668	823.666687	1023.000000	1023.000000	2046.000000
39.959999	0.004662	2.754954	0.263714	0.974226	0.350491	1.166523	0.000000	-10.000000	-0.341667	22.766666	831.333313	1023.000000	1023.000000	2046.000000
39.980000	0.002023	1.195465	-0.361056	0.632139	0.211946	0.712435	0.000000	-10.000000	-0.325000	22.116667	838.833313	1023.000000	1023.000000	2046.000000
40.000000	0.000839	0.496053	-0.552751	0.472573	0.054469	0.521763	0.000000	-10.000000	-0.325000	21.616667	846.500000	1023.000000	1023.000000	2046.000000
40.020000	0.000158	0.093362	-0.718911	0.354193	0.069482	0.388598	0.000000	-10.000000	-0.316667	21.100000	853.833313	1023.000000	1023.000000	2046.000000
40.040001	-0.000081	-0.047845	-0.922640	0.378908	0.162943	0.332944	0.000000	-10.000000	-0.308333	20.650000	861.000000	1023.000000	1023.000000	2046.000000
40.060001	-0.000307	-0.181629	-0.909478	0.362858	0.107165	0.257825	0.000000	-10.000000	-0.275000	20.016666	867.833313	1023.000000	1023.000000	2046.000000
40.080002	-0.000671	-0.396607	-1.045359	0.304731	0.174337	0.169684	0.000000	-10.000000	-0.241667	19.183334	874.666687	1023.000000	1023.000000	2046.000000
40.099998	-0.000332	-0.196307	-0.917356	0.389962	0.141786	0.189301	0.000000	-10.000000	-0.225000	18.583334	881.166687	1023.000000	1023.000000	2046.000000
40.119999	-0.000126	-0.074439	-0.891630	0.385005	0.177743	0.254443	0.000000	-10.000000	-0.208333	17.866667	887.500000	1023.000000	1023.000000	2046.000000
40.139999	0.000531	0.313539	-0.837713	0.505835	0.285935	0.359482	0.000000	-10.000000	-0.208333	17.366667	893.500000	1023.000000	1023.000000	2046.000000
40.160000	0.001355	0.800913	-0.656383	0.639983	0.379781	0.437532	0.000000	-10.000000	-0.183333	16.883333	899.500000	1023.000000	1023.000000	2046.000000
40.180000	0.001941	1.147208	-0.652398	0.679773	0.567519	0.552314	0.000000	-10.000000	-0.183333	16.716667	905.166687	1023.000000	1023.000000	2046.000000
40.200001	0.003108	1.836910	-0.425902	0.805970	0.712349	0.744492	0.000000	-10.000000	-0.166667	16.433334	910.833313	1023.000000	1023.000000	2046.000000
40.220001	0.003778	2.233001	-0.467289	0.798766	0.948699	0.952825	0.000000	-10.000000	-0.183333	15.983334	916.333313	1023.000000	1023.000000	2046.000000
40.240002	0.005019	2.966481	-0.257219	0.837536	1.200862	1.185303	0.000000	-10.000000	-0.166667	15.166667	921.833313	1023.000000	1023.000000	2046.000000
40.259998	0.005984	3.536393	-0.154634	0.751458	1.485680	1.453889	0.000000	-10.000000	-0.150000	14.100000	927.000000	1023.000000	1023.000000	2046.000000
40.279999	0.007189	4.248804	-0.055893	0.665289	1.840060	1.799348	0.000000	-10.000000	-0.125000	12.916667	932.000000	1023.000000	1023.000000	2046.000000
40.299999	0.008456	4.997476	0.177079	0.601473	2.145366	2.073557	0.000000	-10.000000	-0.100000	12.000000	936.666687	1023.000000	1023.000000	2046.000000
40.320000	0.009207	5.441534	0.159379	0.608393	2.477139	2.196622	0.000000	-10.000000	-0.091667	11.116667	941.000000	1023.000000	1023.000000	2046.000000
40.340000	0.010029	5.927116	0.415212	0.651195	2.588487	2.272221	0.000000	-10.000000	-0.066667	10.416667	944.666687	1023.000000	1023.000000	2046.000000
40.360001	0.010055	5.942338	0.347002	0.589266	2.780099	2.225971	0.000000	-10.000000	-0.058333	9.716667	948.166687	1023.000000	1023.000000	2046.000000
40.380001	0.010707	6.327826	0.722313	0.691212	2.780931	2.133372	0.000000	-10.000000	-0.050000	9.266667	951.333313	1023.000000	1023.000000	2046.000000
40.400002	0.010997	6.499256	0.844152	0.693974	2.883081	2.078049	0.000000	-10.000000	-0.041667	8.833334	954.500000	1023.000000	1023.000000	2046.000000
40.419998	0.012109	7.156571	1.200487	0.907151	2.939857	2.109076	0.000000	-10.000000	-0.041667	7.633334	957.500000	1023.000000	1023.000000	2046.000000
40.439999	0.013068	7.723358	1.417274	1.067564	3.017930	2.220590	0.000000	-10.000000	-0.041667	6.166667	960.166687	1023.000000	1023.000000	2046.000000
40.459999	0.014464	8.548194	1.750701	1.304736	3.089262	2.403495	0.000000	-10.000000	-0.050000	4.500000	962.500000	1023.000000	1023.000000	2046.000000
40.480000	0.016589	9.804023	2.317602	1.610544	3.283612	2.592265	0.000000	-10.000000	-0.050000	3.766667	964.333313	1023.000000	1023.000000	2046.000000
40.500000	0.019110	11.293865	2.914088	1.942241	3.541700	2.895837	0.000000	-10.000000	-0.058333	4.100000	965.833313	1023.000000	1023.000000	2046.000000
40.520000	0.021837	12.905441	3.531027	2.444761	3.765318	3.164336	0.000000	-10.000000	-0.075000	5.566667	967.166687	1023.000000	1023.000000	2046.000000
40.540001	0.023465	13.868063	3.749032	2.727733	3.968684	3.422615	0.000000	-10.000000	-0.091667	7.050000	968.666687	1023.000000	1023.000000	2046.000000
40.560001	0.025069	14.815649	4.099168	3.073873	4.067027	3.575582	0.000000	-10.000000	-0.066667	7.383334	970.833313	1023.000000	1023.000000	2046.000000
40.580002	0.026153	15.456163	4.122852	3.270043	4.328379	3.734890	0.000000	-10.000000	-0.033333	6.300000	973.166687	1023.000000	1023.000000	2046.000000
40.599998	0.026810	15.844500	4.153691	3.483892	4.333115	3.873801	0.000000	-10.000000	0.000000	3.600000	975.500000	1023.000000	1023.000000	2046.000000
40.619999	0.027133	16.035688	4.001937	3.639870	4.249096	4.144785	0.000000	-10.000000	0.000000	0.550000	977.000000	1023.000000	1023.000000	2046.000000
40.639999	0.027456	16.226355	3.820513	3.988606	4.118636	4.298600	0.000000	-10.000000	0.008333	-2.333333	977.833313	1023.000000	1023.000000	2046.000000
40.660000	0.027039	15.979897	3.671067	4.235471	3.921601	4.151758	0.000000	-10.000000	0.016667	-4.800000	978.000000	1023.000000	1023.000000	2046.000000
40.680000	0.025377	14.997596	3.409127	4.027266	3.703197	3.858007	0.000000	-10.000000	0.033333	-6.633333	978.000000	1023.000000	1023.000000	2046.000000
40.700001	0.022825	13.489718	3.061538	3.643871	3.375132	3.409178	0.000000	-10.000000	0.041667	-8.066667	978.000000	1023.000000	1023.000000	2046.000000
40.720001	0.019090	11.282461	2.286627	3.013785	3.071534	2.910515	0.000000	-10.000000	0.050000	-8.833333	978.000000	1023.000000	1023.000000	2046.000000
40.740002	0.015086	8.915724	1.460264	2.440897	2.661088	2.353474	0.000000	-10.000000	0.058333	-9.450000	978.000000	1023.000000	1023.000000	2046.000000
40.759998	0.012191	7.204596	0.985313	2.076765	2.226456	1.916062	0.000000	-10.000000	0.058333	-10.133333	978.000000	1023.000000	1023.000000	2046.000000
40.779999	0.009815	5.800406	0.509979	1.799324	1.970064	1.521040	0.000000	-10.000000	0.058333	-10.316667	974.500000	1023.000000	1023.000000	2046.000000
40.799999	0.008263	4.883158	0.225083	1.602311	1.704673	1.351092	0.000000	-10.000000	0.050000	-10.816667	966.500000	1023.000000	1023.000000	2046.000000
40.820000	0.006756	3.993019	-0.062623	1.458355	1.477508	1.119779	0.000000	-10.000000	0.075000	-11.800000	957.166687	1023.000000	1023.000000	2046.000000
40.840000	0.004816	2.846423	-0.507028	1.239194	1.225954	0.888304	0.000000	-10.000000	0.125000	-13.700000	949.833313	1023.000000	1023.000000	2046.000000
40.860001	0.003739	2.209513	-0.637141	1.148191	0.998748	0.699715	0.000000	-10.000000	0.191667	-15.883333	945.333313	1023.000000	1023.000000	2046.000000
40.880001	0.002199	1.299737	-0.980633	0.913460	0.828952	0.537958	0.000000	-10.000000	0.266667	-18.050001	940.000000	1023.000000	1023.000000	2046.000000
40.900002	0.001176	0.694761	-1.145270	0.749665	0.629645	0.460721	0.000000	-10.000000	0.325000	-20.066668	934.000000	1023.000000	1023.000000	2046.000000
40.919998	0.000202	0.119378	-1.290077	0.606975	0.440865	0.361615	0.000000	-10.000000	0.383333	-21.900002	927.166687	1023.000000	1023.000000	2046.000000
40.939999	-0.000933	-0.551233	-1.561431	0.409967	0.328193	0.272038	0.000000	-10.000000	0.441667	-23.766666	919.833313	1023.000000	1023.000000	2046.000000
40.959999	-0.001518	-0.897237	-1.565429	0.279137	0.182639	0.206416	0.000000	-10.000000	0.491667	-24.966667	914.666687	1023.000000	1023.000000	2046.000000
40.980000	-0.002637	-1.558247	-1.888769	-0.074542	0.177397	0.227666	0.000000	-10.000000	0.575000	-26.683332	906.166687	1023.000000	1023.000000	2046.000000
41.000000	-0.003402	-2.010858	-1.991136	-0.389192	0.056159	0.313312	0.000000	-10.000000	0.641667	-28.533333	897.000000	1023.000000	1023.000000	2046.000000
41.020000	-0.004153	-2.454425	-2.092747	-0.696858	0.045437	0.289743	0.000000	-10.000000	0.733333	-30.483334	884.500000	1023.000000	1023.000000	2046.000000
41.040001	-0.005023	-2.968639	-2.320024	-1.069565	0.029819	0.391131	0.000000	-10.000000	0.783333	-31.800001	874.166687	1023.000000	1023.000000	2046.000000
41.060001	-0.005391	-3.185930	-2.339886	-1.303113	0.014229	0.442840	0.000000	-10.000000	0.808333	-32.316666	863.666687	1023.000000	1023.000000	2046.000000
41.080002	-0.006584	-3.890957	-2.659638	-1.660281	0.023572	0.405390	0.000000	-10.000000	0.791667	-32.533333	852.833313	1023.000000	1023.000000	2046.000000
41.099998	-0.007367	-4.353930	-2.709172	-1.933532	-0.090977	0.379750	0.000000	-10.000000	0.783333	-32.333336	842.166687	1023.000000	1023.000000	2046.000000
41.119999	-0.008480	-5.011431	-2.857508	-2.161767	-0.207290	0.215134	0.000000	-10.000000	0.783333	-32.050003	831.333313	1023.000000	1023.000000	2046.000000
41.139999	-0.009685	-5.723565	-2.934718	-2.448213	-0.400357	0.059723	0.000000	-10.000000	0.800000	-32.099998	820.666687	1023.000000	1023.000000	2046.000000
41.160000	-0.010589	-6.257834	-2.848119	-2.596900	-0.573025	-0.239791	0.000000	-10.000000	0.791667	-32.200001	809.833313	1023.000000	1023.000000	2046.000000
41.180000	-0.011801	-6.974229	-2.952265	-2.774640	-0.769430	-0.477893	0.000000	-10.000000	0.775000	-32.283333	799.166687	1023.000000	1023.000000	2046.000000
41.200001	-0.012110	-7.157170	-2.851642	-2.793517	-0.933534	-0.578478	0.000000	-10.000000	0.775000	-32.350002	788.333313	1023.000000	1023.000000	2046.000000
41.220001	-0.012486	-7.379360	-2.852379	-2.769788	-1.020560	-0.736633	0.000000	-10.000000	0.783333	-32.383335	777.500000	1023.000000	1023.000000	2046.000000
41.240002	-0.013137	-7.763765	-2.890406	-2.885240	-1.231255	-0.756863	0.000000	-10.000000	0.791667	-32.433334	766.666687	1023.000000	1023.000000	2046.000000
41.259998	-0.012980	-7.671018	-2.663260	-2.825724	-1.348519	-0.833516	0.000000	-10.000000	0.791667	-32.716667	755.833313	1023.000000	1023.000000	2046.000000
41.279999	-0.012854	-7.596920	-2.472690	-2.852705	-1.359760	-0.911765	0.000000	-10.000000	0.800000	-32.900002	745.000000	1023.000000	1023.000000	2046.000000
41.299999	-0.011747	-6.942379	-1.978324	-2.737934	-1.438834	-0.787287	0.000000	-10.000000	0.808333	-33.133335	734.000000	1023.000000	1023.000000	2046.000000
41.320000	-0.010651	-6.294995	-1.681733	-2.424019	-1.379042	-0.810201	0.000000	-10.000000	0.808333	-32.950001	723.000000	1023.000000	1023.000000	2046.000000
41.340000	-0.010688	-6.316838	-1.690474	-2.355209	-1.472141	-0.799014	0.000000	-10.000000	0.808333	-33.183334	712.000000	1023.000000	1023.000000	2046.000000
41.360001	-0.010856	-6.415653	-1.643158	-2.333044	-1.672436	-0.767016	0.000000	-10.000000	0.833333	-33.533333	700.833313	1023.000000	1023.000000	2046.000000
41.380001	-0.011302	-6.679350	-1.904414	-2.261189	-1.587356	-0.926391	0.000000	-10.000000	0.875000	-34.133335	689.500000	1023.000000	1023.000000	2046.000000
41.400002	-0.012838	-7.587139	-2.246208	-2.550049	-1.898199	-0.892683	0.000000	-10.000000	0.925000	-34.700001	678.166687	1023.000000	1023.000000	2046.000000
41.419998	-0.013460	-7.955082	-2.522363	-2.407150	-2.110246	-0.915323	0.000000	-10.000000	0.983333	-35.433334	666.666687	1023.000000	1023.000000	2046.000000
41.439999	-0.014438	-8.533125	-3.112952	-2.105381	-2.344200	-0.970591	0.000000	-10.000000	1.033333	-36.016666	655.000000	1023.000000	1023.000000	2046.000000
41.459999	-0.016134	-9.535309	-3.448771	-2.147057	-2.947797	-0.991685	0.000000	-10.000000	1.075000	-36.650002	643.000000	1023.000000	1023.000000	2046.000000
41.480000	-0.018747	-11.079553	-3.811774	-2.317360	-3.374304	-1.576114	0.000000	-10.000000	1.091667	-37.100002	630.666687	1023.000000	1023.000000	2046.000000
41.500000	-0.022369	-13.219934	-4.241621	-2.878734	-3.946592	-2.152986	0.000000	-10.000000	1.100000	-37.450001	618.333313	1023.000000	1023.000000	2046.000000
41.520000	-0.025827	-15.264008	-4.753618	-3.292780	-4.416111	-2.801498	0.000000	-10.000000	1.075000	-37.150002	605.666687	1023.000000	1023.000000	2046.000000
41.540001	-0.029954	-17.702877	-5.717273	-3.759925	-4.763265	-3.462414	0.000000	-10.000000	1.041667	-36.549999	593.333313	1023.000000	1023.000000	2046.000000
41.560001	-0.033474	-19.783293	-6.305513	-4.257753	-5.381351	-3.838676	0.000000	-10.000000	0.991667	-35.616669	581.000000	1023.000000	1023.000000	2046.000000
41.580002	-0.036429	-21.529270	-6.937337	-4.540624	-5.684398	-4.366911	0.000000	-10.000000	0.966667	-35.000000	573.000000	1023.000000	1023.000000	2046.000000
41.599998	-0.039238	-23.189569	-7.519380	-4.879467	-6.097897	-4.692825	0.000000	-10.000000	0.941667	-34.733334	561.333313	1023.000000	1023.000000	2046.000000
41.619999	-0.041629	-24.602589	-8.008889	-5.068762	-6.489560	-5.035378	0.000000	-10.000000	0.933333	-34.983334	549.666687	1023.000000	1023.000000	2046.000000
41.639999	-0.044017	-26.013773	-8.697768	-5.213199	-6.696646	-5.406162	0.000000	-10.000000	0.925000	-35.250000	534.000000	1023.000000	1023.000000	2046.000000
41.660000	-0.046136	-27.266655	-9.009696	-5.545197	-7.219269	-5.492492	0.000000	-10.000000	0.925000	-35.400002	522.333313	1023.000000	1023.000000	2046.000000
41.680000	-0.047733	-28.210062	-9.424536	-5.786752	-7.327402	-5.671372	0.000000	-10.000000	0.908333	-35.200001	510.666656	1023.000000	1023.000000	2046.000000
41.700001	-0.049495	-29.251551	-9.688165	-6.115477	-7.681463	-5.766445	0.000000	-10.000000	0.900000	-35.000000	499.000000	1023.000000	1023.000000	2046.000000
41.720001	-0.050767	-30.003101	-9.853639	-6.397546	-7.894968	-5.856949	0.000000	-10.000000	0.891667	-34.633335	487.166656	1023.000000	1023.000000	2046.000000
41.740002	-0.052034	-30.752304	-10.135900	-6.626886	-8.002872	-5.986646	0.000000	-10.000000	0.900000	-34.533333	475.500000	1023.000000	1023.000000	2046.000000
41.759998	-0.052881	-31.252592	-10.063245	-6.989720	-8.263329	-5.936297	0.000000	-10.000000	0.900000	-34.333336	464.000000	1023.000000	1023.000000	2046.000000
41.779999	-0.053778	-31.782921	-10.242105	-7.301480	-8.194107	-6.045229	0.000000	-10.000000	0.900000	-34.233334	452.500000	1023.000000	1023.000000	2046.000000
41.799999	-0.054238	-32.054886	-10.157818	-7.600402	-8.352411	-5.944257	0.000000	-10.000000	0.900000	-34.099998	441.166656	1023.000000	1023.000000	2046.000000
41.820000	-0.054313	-32.099270	-10.128262	-7.851759	-8.271814	-5.847434	0.000000	-10.000000	0.891667	-33.916668	429.833344	1023.000000	1023.000000	2046.000000
41.840000	-0.054680	-32.316006	-10.148582	-8.003860	-8.297970	-5.865593	0.000000	-10.000000	0.875000	-33.833332	418.500000	1023.000000	1023.000000	2046.000000
41.860001	-0.055272	-32.665653	-10.151155	-8.295084	-8.455338	-5.764074	0.000000	-10.000000	0.850000	-33.333332	407.166656	1023.000000	1023.000000	2046.000000
41.880001	-0.056421	-33.344688	-10.561295	-8.535814	-8.357022	-5.890556	0.000000	-10.000000	0.825000	-33.000000	396.000000	1023.000000	1023.000000	2046.000000
41.900002	-0.057843	-34.185024	-10.633701	-8.791076	-8.704126	-6.056121	0.000000	-10.000000	0.816667	-32.683334	385.000000	1023.000000	1023.000000	2046.000000
41.919998	-0.058869	-34.791294	-10.705602	-9.035748	-8.893104	-6.156843	0.000000	-10.000000	0.808333	-32.916668	374.000000	1023.000000	1023.000000	2046.000000
41.939999	-0.059846	-35.368832	-10.911291	-9.110236	-8.930890	-6.416414	0.000000	-10.000000	0.808333	-32.783333	363.000000	1023.000000	1023.000000	2046.000000
41.959999	-0.060917	-36.001690	-10.759206	-9.281720	-9.337746	-6.623018	0.000000	-10.000000	0.800000	-32.616669	352.166656	1023.000000	1023.000000	2046.000000
41.980000	-0.061699	-36.463982	-10.839034	-9.392363	-9.398134	-6.834450	0.000000	-10.000000	0.791667	-32.133335	341.333344	1023.000000	1023.000000	2046.000000
42.000000	-0.062331	-36.837368	-10.757170	-9.375325	-9.700925	-7.003948	0.000000	-10.000000	0.783333	-31.983335	334.166656	1023.000000	1023.000000	2046.000000
42.020000	-0.062816	-37.124069	-10.679667	-9.469835	-9.970324	-7.004244	0.000000	-10.000000	0.750000	-31.483334	323.500000	1023.000000	1023.000000	2046.000000
42.040001	-0.063109	-37.297169	-10.797634	-9.364915	-9.966267	-7.168354	0.000000	-10.000000	0.708333	-31.016666	313.166656	1023.000000	1023.000000	2046.000000
42.060001	-0.063368	-37.450756	-10.628018	-9.375271	-10.281747	-7.165718	0.000000	-10.000000	0.666667	-30.400000	299.500000	1023.000000	1023.000000	2046.000000
42.080002	-0.063753	-37.678059	-10.703177	-9.448553	-10.337240	-7.189086	0.000000	-10.000000	0.650000	-29.983334	289.500000	1023.000000	1023.000000	2046.000000
42.099998	-0.063958	-37.798889	-10.696739	-9.464131	-10.448406	-7.189614	0.000000	-10.000000	0.641667	-29.566668	279.500000	1023.000000	1023.000000	2046.000000
42.119999	-0.064353	-38.032639	-10.580156	-9.507778	-10.720658	-7.224045	0.000000	-10.000000	0.641667	-29.266666	269.500000	1023.000000	1023.000000	2046.000000
42.139999	-0.064669	-38.219177	-10.720014	-9.539608	-10.683189	-7.276365	0.000000	-10.000000	0.633333	-29.033333	259.500000	1023.000000	1023.000000	2046.000000
42.160000	-0.064810	-38.302784	-10.634137	-9.499661	-10.841943	-7.327041	0.000000	-10.000000	0.608333	-28.633333	249.666672	1023.000000	1023.000000	2046.000000
42.180000	-0.065105	-38.476875	-10.630793	-9.613766	-10.959669	-7.272648	0.000000	-10.000000	0.575000	-28.283333	240.000000	1023.000000	1023.000000	2046.000000
42.200001	-0.065239	-38.555977	-10.738908	-9.565185	-10.948704	-7.303181	0.000000	-10.000000	0.550000	-27.883333	230.666672	1023.000000	1023.000000	2046.000000
42.220001	-0.065583	-38.759266	-10.612788	-9.584065	-11.219475	-7.342937	0.000000	-10.000000	0.541667	-27.550001	221.333328	1023.000000	1023.000000	2046.000000
42.240002	-0.065895	-38.943733	-10.761582	-9.639648	-11.175651	-7.366852	0.000000	-10.000000	0.525000	-27.200001	212.166672	1023.000000	1023.000000	2046.000000
42.259998	-0.065947	-38.974464	-10.682047	-9.520927	-11.312756	-7.458735	0.000000	-10.000000	0.508333	-26.800001	203.000000	1023.000000	1023.000000	2046.000000
42.279999	-0.066263	-39.161694	-10.629156	-9.607955	-11.506266	-7.418318	0.000000	-10.000000	0.491667	-26.350000	194.166672	1023.000000	1023.000000	2046.000000
42.299999	-0.066495	-39.298336	-10.814692	-9.608434	-11.408934	-7.466278	0.000000	-10.000000	0.483333	-25.683334	185.500000	1023.000000	1023.000000	2046.000000
42.320000	-0.066621	-39.372898	-10.716085	-9.510291	-11.560102	-7.586421	0.000000	-10.000000	0.466667	-25.033335	176.833328	1023.000000	1023.000000	2046.000000
42.340000	-0.066963	-39.575268	-10.680749	-9.620942	-11.732240	-7.541336	0.000000	-10.000000	0.466667	-24.533335	168.333328	1023.000000	1023.000000	2046.000000
42.360001	-0.067094	-39.652508	-10.786422	-9.635891	-11.676731	-7.553465	0.000000	-10.000000	0.458333	-24.016666	160.000000	1023.000000	1023.000000	2046.000000
42.380001	-0.067237	-39.737347	-10.689738	-9.572054	-11.846993	-7.628562	0.000000	-10.000000	0.458333	-23.633333	154.666672	1023.000000	1023.000000	2046.000000
42.400002	-0.067552	-39.923244	-10.757999	-9.685201	-11.845587	-7.634456	0.000000	-10.000000	0.416667	-23.133333	147.000000	1023.000000	1023.000000	2046.000000
42.419998	-0.067603	-39.953175	-10.745988	-9.613142	-11.886120	-7.707924	0.000000	-10.000000	0.383333	-22.616667	139.333328	1023.000000	1023.000000	2046.000000
42.439999	-0.067824	-40.083958	-10.652924	-9.666536	-12.056380	-7.708118	0.000000	-10.000000	0.350000	-21.983334	129.333328	1023.000000	1023.000000	2046.000000
42.459999	-0.068136	-40.268429	-10.825146	-9.690496	-11.988607	-7.764177	0.000000	-10.000000	0.350000	-21.616667	124.333336	1023.000000	1023.000000	2046.000000
42.480000	-0.068014	-40.196514	-10.671994	-9.594079	-12.095686	-7.834756	0.000000	-10.000000	0.350000	-21.166666	117.166664	1023.000000	1023.000000	2046.000000
42.500000	-0.068522	-40.496510	-10.748256	-9.715931	-12.176853	-7.855470	0.000000	-10.000000	0.350000	-20.833334	112.333336	1023.000000	1023.000000	2046.000000
42.520000	-0.068431	-40.442917	-10.736580	-9.631667	-12.149436	-7.925234	0.000000	-10.000000	0.325000	-20.116667	103.166664	1023.000000	1023.000000	2046.000000
42.540001	-0.068689	-40.595188	-10.622993	-9.717837	-12.348111	-7.906245	0.000000	-10.000000	0.275000	-19.433334	96.500000	1023.000000	1023.000000	2046.000000
42.560001	-0.068845	-40.687454	-10.814365	-9.716632	-12.225513	-7.930943	0.000000	-10.000000	0.225000	-18.583334	87.833336	1023.000000	1023.000000	2046.000000
42.580002	-0.068865	-40.698975	-10.644664	-9.642754	-12.404922	-8.006636	0.000000	-10.000000	0.200000	-18.116667	83.500000	1023.000000	1023.000000	2046.000000
42.599998	-0.069278	-40.943195	-10.801656	-9.695093	-12.372599	-8.073850	0.000000	-10.000000	0.200000	-17.633333	77.500000	1023.000000	1023.000000	2046.000000
42.619999	-0.069214	-40.905262	-10.717054	-9.577088	-12.439361	-8.171758	0.000000	-10.000000	0.200000	-17.316668	73.500000	1023.000000	1023.000000	2046.000000
42.639999	-0.069589	-41.126923	-10.692954	-9.748084	-12.584437	-8.101447	0.000000	-10.000000	0.191667	-16.883333	67.666664	1023.000000	1023.000000	2046.000000
42.660000	-0.069840	-41.275581	-10.704376	-9.667442	-12.665901	-8.237861	0.000000	-10.000000	0.191667	-16.600000	64.000000	1023.000000	1023.000000	2046.000000
42.680000	-0.070953	-41.933086	-10.757116	-9.837845	-12.963021	-8.375105	0.000000	-10.000000	0.175000	-16.150000	58.500000	1023.000000	1023.000000	2046.000000
42.700001	-0.072536	-42.868839	-10.969264	-9.947555	-13.183034	-8.768987	0.000000	-10.000000	0.166667	-15.416667	51.500000	1023.000000	1023.000000	2046.000000
42.720001	-0.074552	-44.060345	-11.104033	-10.205297	-13.586945	-9.164068	0.000000	-10.000000	0.133333	-14.600000	44.666668	1023.000000	1023.000000	2046.000000
42.740002	-0.076743	-45.355141	-11.394316	-10.467926	-13.892147	-9.600753	0.000000	-10.000000	0.108333	-13.400000	36.666668	1023.000000	1023.000000	2046.000000
42.759998	-0.078073	-46.140984	-11.520685	-10.437509	-14.097732	-10.085055	0.000000	-10.000000	0.083333	-12.600000	32.000000	1023.000000	1023.000000	2046.000000
42.779999	-0.079823	-47.175549	-11.942304	-10.880650	-14.197327	-10.155269	0.000000	-10.000000	0.066667	-12.100000	27.666666	1023.000000	1023.000000	2046.000000
42.799999	-0.079943	-47.246445	-12.129341	-10.609660	-14.238951	-10.268492	0.000000	-10.000000	0.058333	-12.033334	25.000000	1023.000000	1023.000000	2046.000000
42.820000	-0.079368	-46.906517	-12.162571	-10.310250	-14.218840	-10.214856	0.000000	-10.000000	0.050000	-11.866667	21.000000	1023.000000	1023.000000	2046.000000
42.840000	-0.078812	-46.578041	-12.396790	-10.016786	-14.121792	-10.042675	0.000000	-10.000000	0.050000	-11.650001	18.333334	1023.000000	1023.000000	2046.000000
42.860001	-0.079052	-46.719700	-12.532948	-9.698133	-14.273800	-10.214818	0.000000	-10.000000	0.033333	-10.750000	14.500000	1023.000000	1023.000000	2046.000000
42.880001	-0.080726	-47.708931	-12.934719	-9.921436	-14.517205	-10.335571	0.000000	-10.000000	0.016667	-9.950001	12.000000	1023.000000	1023.000000	2046.000000
42.900002	-0.083422	-49.302460	-13.636290	-10.280344	-14.727773	-10.658053	0.000000	-10.000000	0.000000	-8.100000	8.500000	1023.000000	1023.000000	2046.000000
42.919998	-0.086762	-51.276291	-14.294215	-10.760768	-15.117784	-11.103525	0.000000	-10.000000	-0.016667	-5.683333	6.333333	1023.000000	1023.000000	2046.000000
42.939999	-0.089882	-53.120552	-15.051850	-11.260350	-15.313457	-11.494895	0.000000	-10.000000	-0.033333	-3.266667	4.166667	1023.000000	1023.000000	2046.000000
42.959999	-0.092007	-54.376274	-15.375996	-11.448526	-15.623201	-11.928551	0.000000	-10.000000	-0.033333	-2.100000	3.000000	1023.000000	1023.000000	2046.000000
42.980000	-0.093862	-55.472279	-15.864311	-11.730418	-15.754184	-12.123363	0.000000	-10.000000	-0.016667	-2.733333	2.666667	1023.000000	1023.000000	2046.000000
43.000000	-0.095054	-56.177135	-16.220339	-11.798059	-15.888127	-12.270612	0.000000	-10.000000	0.000000	-3.883333	1.833333	1023.000000	1023.000000	2046.000000
43.020000	-0.096180	-56.842403	-16.475908	-11.955348	-16.074186	-12.336957	0.000000	-10.000000	0.008333	-5.500000	0.000000	1023.000000	1023.000000	2046.000000
43.040001	-0.096893	-57.264004	-16.793695	-12.158996	-16.046909	-12.264404	0.000000	-10.000000	0.008333	-6.466667	-2.166667	1023.000000	1023.000000	2046.000000
43.060001	-0.097448	-57.591984	-16.835449	-12.244228	-16.167667	-12.344641	0.000000	-10.000000	0.008333	-6.916667	-3.833333	1023.000000	1023.000000	2046.000000
43.080002	-0.097778	-57.786938	-16.958818	-12.429885	-16.145794	-12.252443	0.000000	-10.000000	0.000000	-6.400000	-5.500000	1023.000000	1023.000000	2046.000000
43.099998	-0.097737	-57.762856	-16.878902	-12.420424	-16.182308	-12.281221	0.000000	-10.000000	0.000000	-5.850000	-7.000000	1023.000000	1023.000000	2046.000000
43.119999	-0.097704	-57.742882	-16.743164	-12.593751	-16.213058	-12.192909	0.000000	-10.000000	0.000000	-5.033333	-9.666667	1023.000000	1023.000000	2046.000000
43.139999	-0.097329	-57.521500	-16.626720	-12.778167	-16.091211	-12.025400	0.000000	-10.000000	0.000000	-4.516667	-11.333333	1023.000000	1023.000000	2046.000000
43.160000	-0.097027	-57.342678	-16.418964	-12.867309	-16.062439	-11.993964	0.000000	-10.000000	0.000000	-4.300000	-12.833333	1023.000000	1023.000000	2046.000000
43.180000	-0.096389	-56.966179	-16.292284	-13.071023	-15.851588	-11.751283	0.000000	-10.000000	0.000000	-4.516667	-14.166667	1023.000000	1023.000000	2046.000000
43.200001	-0.095447	-56.409382	-15.989573	-13.042217	-15.715208	-11.662381	0.000000	-10.000000	0.000000	-4.733334	-15.500000	1023.000000	1023.000000	2046.000000
43.220001	-0.095021	-56.157555	-15.809868	-13.221993	-15.647213	-11.478478	0.000000	-10.000000	0.000000	-4.633333	-17.166666	1023.000000	1023.000000	2046.000000
43.240002	-0.094918	-56.096439	-15.838646	-13.467238	-15.482426	-11.308130	0.000000	-10.000000	0.000000	-4.000000	-18.333334	1023.000000	1023.000000	2046.000000
43.259998	-0.095252	-56.293880	-15.875705	-13.591250	-15.427193	-11.399733	0.000000	-10.000000	0.000000	-3.416667	-19.833334	1023.000000	1023.000000	2046.000000
43.279999	-0.095572	-56.482788	-15.933841	-13.791702	-15.335413	-11.421834	0.000000	-10.000000	0.008333	-3.366667	-21.500000	1023.000000	1023.000000	2046.000000
43.299999	-0.095251	-56.293236	-15.790018	-13.754892	-15.311965	-11.436360	0.000000	-10.000000	0.016667	-3.683333	-22.666666	1023.000000	1023.000000	2046.000000
43.320000	-0.095363	-56.359634	-15.677678	-13.725127	-15.377880	-11.578951	0.000000	-10.000000	0.016667	-4.000000	-23.833334	1023.000000	1023.000000	2046.000000
43.340000	-0.095372	-56.364628	-15.560222	-13.846090	-15.396454	-11.561861	0.000000	-10.000000	0.000000	-3.966667	-24.666666	1023.000000	1023.000000	2046.000000
43.360001	-0.094995	-56.141953	-15.379787	-13.745183	-15.357306	-11.659676	0.000000	-10.000000	-0.016667	-3.416667	-26.000000	1023.000000	1023.000000	2046.000000
43.380001	-0.094932	-56.104771	-15.167916	-13.697355	-15.478840	-11.760660	0.000000	-10.000000	-0.025000	-1.783333	-27.166666	1023.000000	1023.000000	2046.000000
43.400002	-0.094390	-55.784462	-15.047883	-13.681099	-15.414256	-11.641223	0.000000	-10.000000	-0.033333	0.066667	-27.833334	1023.000000	1023.000000	2046.000000
43.419998	-0.093297	-55.138271	-14.789667	-13.451651	-15.313717	-11.583238	0.000000	-10.000000	-0.041667	1.650000	-28.000000	1023.000000	1023.000000	2046.000000
43.439999	-0.092655	-54.759163	-14.575595	-13.326570	-15.312945	-11.544052	0.000000	-10.000000	-0.050000	2.700000	-28.000000	1023.000000	1023.000000	2046.000000
43.459999	-0.091873	-54.297047	-14.470281	-13.320165	-15.168034	-11.338570	0.000000	-10.000000	-0.058333	3.900000	-28.000000	1023.000000	1023.000000	2046.000000
43.480000	-0.090704	-53.606186	-14.260029	-13.114111	-14.998227	-11.233820	0.000000	-10.000000	-0.075000	5.200000	-28.000000	1023.000000	1023.000000	2046.000000
43.500000	-0.089979	-53.177792	-14.019876	-13.027583	-15.004320	-11.126011	0.000000	-10.000000	-0.066667	6.266667	-28.000000	1023.000000	1023.000000	2046.000000
43.520000	-0.089218	-52.727821	-13.935667	-12.989477	-14.862565	-10.940111	0.000000	-10.000000	-0.075000	7.100000	-28.000000	1023.000000	1023.000000	2046.000000
43.540001	-0.087965	-51.987316	-13.722795	-12.781535	-14.667443	-10.815543	0.000000	-10.000000	-0.083333	7.916667	-28.000000	1023.000000	1023.000000	2046.000000
43.560001	-0.087151	-51.506210	-13.509816	-12.651081	-14.616508	-10.728806	0.000000	-10.000000	-0.100000	8.800000	-28.000000	1023.000000	1023.000000	2046.000000
43.580002	-0.086449	-51.091137	-13.380819	-12.586222	-14.544480	-10.579616	0.000000	-10.000000	-0.100000	9.416667	-28.000000	1023.000000	1023.000000	2046.000000
43.599998	-0.084979	-50.222839	-13.203494	-12.392712	-14.277932	-10.348701	0.000000	-10.000000	-0.091667	9.950001	-28.000000	1023.000000	1023.000000	2046.000000
43.619999	-0.084026	-49.659306	-13.021791	-12.183571	-14.185303	-10.268640	0.000000	-10.000000	-0.108333	10.883334	-10.000000	1023.000000	1023.000000	2046.000000
43.639999	-0.083155	-49.144863	-12.878009	-12.093797	-14.089989	-10.083067	0.000000	-10.000000	-0.116667	11.866667	8.000000	1023.000000	1023.000000	2046.000000
43.660000	-0.081724	-48.298641	-12.638779	-11.937133	-13.910795	-9.811935	0.000000	-10.000000	-0.141667	12.950001	27.166666	1023.000000	1023.000000	2046.000000
43.680000	-0.080348	-47.485699	-12.430208	-11.674576	-13.718118	-9.662797	0.000000	-10.000000	-0.175000	13.700001	29.833334	1023.000000	1023.000000	2046.000000
43.700001	-0.079348	-46.894806	-12.242813	-11.523394	-13.605062	-9.523538	0.000000	-10.000000	-0.216667	15.566668	36.000000	1023.000000	1023.000000	2046.000000
43.720001	-0.078057	-46.131470	-12.013418	-11.427917	-13.468154	-9.221981	0.000000	-10.000000	-0.241667	17.083334	41.000000	1023.000000	1023.000000	2046.000000
43.740002	-0.076549	-45.240295	-11.829949	-11.145171	-13.183403	-9.081771	0.000000	-10.000000	-0.250000	18.266666	46.333332	1023.000000	1023.000000	2046.000000
43.759998	-0.075488	-44.613262	-11.641281	-11.050898	-13.041637	-8.879447	0.000000	-10.000000	-0.258333	18.466667	50.333332	1023.000000	1023.000000	2046.000000
43.779999	-0.074384	-43.960918	-11.431477	-10.966549	-12.924078	-8.638815	0.000000	-10.000000	-0.266667	18.800001	56.333332	1023.000000	1023.000000	2046.000000
43.799999	-0.072680	-42.953671	-11.138155	-10.680035	-12.646705	-8.488776	0.000000	-10.000000	-0.300000	19.633333	64.833336	1023.000000	1023.000000	2046.000000
43.820000	-0.071473	-42.240501	-10.870496	-10.495210	-12.510384	-8.364411	0.000000	-10.000000	-0.325000	20.333334	71.166664	1023.000000	1023.000000	2046.000000
43.840000	-0.070487	-41.657730	-10.604526	-10.431642	-12.438769	-8.182792	0.000000	-10.000000	-0.366667	21.450001	77.666664	1023.000000	1023.000000	2046.000000
43.860001	-0.069487	-41.066532	-10.328327	-10.272790	-12.339063	-8.126352	0.000000	-10.000000	-0.400000	22.750000	84.833336	1023.000000	1023.000000	2046.000000
43.880001	-0.069541	-41.098476	-10.245620	-10.236502	-12.368732	-8.247622	0.000000	-10.000000	-0.441667	24.300001	94.666664	1023.000000	1023.000000	2046.000000
43.900002	-0.069545	-41.100929	-10.108959	-10.283739	-12.435187	-8.273044	0.000000	-10.000000	-0.466667	25.300001	102.333336	1023.000000	1023.000000	2046.000000
43.919998	-0.068972	-40.762447	-9.851379	-10.020640	-12.405380	-8.485047	0.000000	-10.000000	-0.483333	25.500000	108.000000	1023.000000	1023.000000	2046.000000
43.939999	-0.068635	-40.563366	-9.995634	-10.211923	-12.184235	-8.171574	0.000000	-10.000000	-0.491667	25.733334	113.666664	1023.000000	1023.000000	2046.000000
43.959999	-0.067347	-39.802132	-9.800273	-9.824522	-12.089295	-8.088040	0.000000	-10.000000	-0.500000	25.850000	122.333336	1023.000000	1023.000000	2046.000000
43.980000	-0.064892	-38.350918	-9.665958	-9.085996	-11.741969	-7.856994	0.000000	-10.000000	-0.516667	26.133333	130.833328	1023.000000	1023.000000	2046.000000
44.000000	-0.063325	-37.425148	-9.647997	-8.675529	-11.561247	-7.540375	0.000000	-10.000000	-0.550000	26.666666	139.500000	1023.000000	1023.000000	2046.000000
44.020000	-0.061825	-36.538330	-9.455431	-8.307557	-11.533719	-7.241623	0.000000	-10.000000	-0.608333	27.650000	151.333328	1023.000000	1023.000000	2046.000000
44.040001	-0.062198	-36.758827	-9.712487	-8.246536	-11.496771	-7.303032	0.000000	-10.000000	-0.650000	28.516666	160.333328	1023.000000	1023.000000	2046.000000
44.060001	-0.064448	-38.088760	-10.338552	-8.693447	-11.627771	-7.428990	0.000000	-10.000000	-0.675000	29.250000	169.500000	1023.000000	1023.000000	2046.000000
44.080002	-0.066529	-39.318810	-10.867663	-9.123170	-11.644643	-7.683331	0.000000	-10.000000	-0.708333	30.150002	175.833328	1023.000000	1023.000000	2046.000000
44.099998	-0.068848	-40.688923	-11.334102	-9.473072	-11.778018	-8.103730	0.000000	-10.000000	-0.741667	31.333334	185.666672	1023.000000	1023.000000	2046.000000
44.119999	-0.069509	-41.079578	-11.422727	-9.635944	-11.836289	-8.184617	0.000000	-10.000000	-0.808333	32.516670	196.000000	1023.000000	1023.000000	2046.000000
44.139999	-0.069527	-41.090580	-11.594915	-9.538505	-11.671397	-8.285764	0.000000	-10.000000	-0.825000	33.566669	206.666672	1023.000000	1023.000000	2046.000000
44.160000	-0.069676	-41.178707	-11.757159	-9.535643	-11.665909	-8.219996	0.000000	-10.000000	-0.858333	34.633335	217.666672	1023.000000	1023.000000	2046.000000
44.180000	-0.068943	-40.745483	-11.676190	-9.431298	-11.584594	-8.053399	0.000000	-10.000000	-0.850000	35.283333	229.166672	1023.000000	1023.000000	2046.000000
44.200001	-0.068217	-40.316463	-11.643056	-9.311605	-11.406579	-7.955224	0.000000	-10.000000	-0.866667	35.633335	241.000000	1023.000000	1023.000000	2046.000000
44.220001	-0.067404	-39.835777	-11.525429	-9.291838	-11.339632	-7.678877	0.000000	-10.000000	-0.875000	35.849998	252.833328	1023.000000	1023.000000	2046.000000
44.240002	-0.066105	-39.068043	-11.336571	-9.134603	-11.115469	-7.481398	0.000000	-10.000000	-0.900000	36.016666	268.666656	1023.000000	1023.000000	2046.000000
44.259998	-0.065166	-38.513054	-11.220702	-9.022135	-10.938350	-7.331868	0.000000	-10.000000	-0.916667	36.116665	280.500000	1023.000000	1023.000000	2046.000000
44.279999	-0.063603	-37.589355	-10.895275	-8.866291	-10.777233	-7.050555	0.000000	-10.000000	-0.908333	36.299999	292.333344	1023.000000	1023.000000	2046.000000
44.299999	-0.061801	-36.524490	-10.572683	-8.712398	-10.457155	-6.782256	0.000000	-10.000000	-0.916667	36.483334	300.333344	1023.000000	1023.000000	2046.000000
44.320000	-0.060298	-35.635872	-10.427071	-8.670261	-10.125932	-6.412607	0.000000	-10.000000	-0.900000	36.816666	312.500000	1023.000000	1023.000000	2046.000000
44.340000	-0.058215	-34.405266	-9.985665	-8.492651	-9.858118	-6.068833	0.000000	-10.000000	-0.891667	36.733334	324.833344	1023.000000	1023.000000	2046.000000
44.360001	-0.056353	-33.304661	-9.659123	-8.387796	-9.468798	-5.788942	0.000000	-10.000000	-0.866667	36.700001	337.000000	1023.000000	1023.000000	2046.000000
44.380001	-0.054265	-32.070572	-9.384453	-8.376929	-9.031546	-5.277644	0.000000	-10.000000	-0.850000	36.250000	349.333344	1023.000000	1023.000000	2046.000000
44.400002	-0.051939	-30.695772	-8.911338	-8.271021	-8.669075	-4.844338	0.000000	-10.000000	-0.850000	35.549999	361.666656	1023.000000	1023.000000	2046.000000
44.419998	-0.050272	-29.710745	-8.728138	-8.196327	-8.219557	-4.566722	0.000000	-10.000000	-0.841667	35.000000	373.666656	1023.000000	1023.000000	2046.000000
44.439999	-0.048865	-28.879364	-8.479706	-8.164827	-7.962273	-4.272556	0.000000	-10.000000	-0.841667	34.783333	385.333344	1023.000000	1023.000000	2046.000000
44.459999	-0.047300	-27.954296	-8.219265	-8.031923	-7.658803	-4.044304	0.000000	-10.000000	-0.833333	34.916668	396.833344	1023.000000	1023.000000	2046.000000
44.480000	-0.046067	-27.225670	-8.096003	-7.847011	-7.349879	-3.932777	0.000000	-10.000000	-0.791667	34.433334	408.500000	1023.000000	1023.000000	2046.000000
44.500000	-0.044601	-26.359112	-7.626149	-7.642683	-7.268204	-3.822076	0.000000	-10.000000	-0.758333	33.583336	420.000000	1023.000000	1023.000000	2046.000000
44.520000	-0.043254	-25.563379	-7.269824	-7.438200	-7.043961	-3.811394	0.000000	-10.000000	-0.733333	32.750000	431.333344	1023.000000	1023.000000	2046.000000
44.540001	-0.041792	-24.699137	-7.044261	-7.235581	-6.750012	-3.669281	0.000000	-10.000000	-0.741667	32.366669	442.500000	1023.000000	1023.000000	2046.000000
44.560001	-0.039685	-23.453711	-6.511464	-6.894891	-6.589051	-3.458303	0.000000	-10.000000	-0.750000	32.733334	453.333344	1023.000000	1023.000000	2046.000000
44.580002	-0.037737	-22.302649	-6.187676	-6.549284	-6.309785	-3.255903	0.000000	-10.000000	-0.766667	32.883335	464.166656	1023.000000	1023.000000	2046.000000
44.599998	-0.035331	-20.880690	-5.709380	-6.202475	-6.074515	-2.894320	0.000000	-10.000000	-0.783333	33.366669	475.000000	1023.000000	1023.000000	2046.000000
44.619999	-0.033114	-19.570616	-5.339720	-5.858495	-5.760099	-2.612303	0.000000	-10.000000	-0.800000	33.333332	486.000000	1023.000000	1023.000000	2046.000000
44.639999	-0.030930	-18.279408	-5.045336	-5.534704	-5.419748	-2.279619	0.000000	-10.000000	-0.800000	33.600002	497.166656	1023.000000	1023.000000	2046.000000
44.660000	-0.028553	-16.874762	-4.557410	-5.223049	-5.175365	-1.918938	0.000000	-10.000000	-0.800000	33.533333	508.500000	1023.000000	1023.000000	2046.000000
44.680000	-0.026248	-15.512322	-4.027557	-4.908635	-4.912382	-1.663748	0.000000	-10.000000	-0.791667	33.466667	519.833313	1023.000000	1023.000000	2046.000000
44.700001	-0.023209	-13.716366	-3.421393	-4.499391	-4.477734	-1.317848	0.000000	-10.000000	-0.783333	33.316666	531.000000	1023.000000	1023.000000	2046.000000
44.720001	-0.019960	-11.796567	-2.626376	-4.058012	-4.127426	-0.984752	0.000000	-10.000000	-0.766667	33.216667	542.000000	1023.000000	1023.000000	2046.000000
44.740002	-0.017869	-10.560366	-2.277345	-3.688458	-3.803957	-0.790605	0.000000	-10.000000	-0.758333	33.083336	553.000000	1023.000000	1023.000000	2046.000000
44.759998	-0.016054	-9.487771	-2.019599	-3.303874	-3.560851	-0.603446	0.000000	-10.000000	-0.733333	32.633335	564.166687	1023.000000	1023.000000	2046.000000
44.779999	-0.014677	-8.674282	-1.660328	-3.051787	-3.460466	-0.501702	0.000000	-10.000000	-0.708333	32.166668	575.166687	1023.000000	1023.000000	2046.000000
44.799999	-0.013385	-7.910769	-1.482208	-2.753007	-3.163028	-0.512525	0.000000	-10.000000	-0.658333	31.400002	586.000000	1023.000000	1023.000000	2046.000000
44.820000	-0.011195	-6.616450	-1.136099	-2.556452	-2.936179	0.012280	0.000000	-10.000000	-0.616667	30.566668	596.666687	1023.000000	1023.000000	2046.000000
44.840000	-0.009350	-5.525984	-0.942652	-1.929950	-2.783537	0.130155	0.000000	-10.000000	-0.608333	29.816668	607.166687	1023.000000	1023.000000	2046.000000
44.860001	-0.007390	-4.367619	-1.017370	-1.220092	-2.545834	0.415678	0.000000	-10.000000	-0.608333	29.600000	617.166687	1023.000000	1023.000000	2046.000000
44.880001	-0.006126	-3.620689	-0.917146	-0.730465	-2.512430	0.539352	0.000000	-10.000000	-0.600000	29.583334	626.833313	1023.000000	1023.000000	2046.000000
44.900002	-0.006321	-3.735454	-0.973471	-0.711591	-2.522188	0.471795	0.000000	-10.000000	-0.583333	29.366667	636.500000	1023.000000	1023.000000	2046.000000
44.919998	-0.007784	-4.600354	-1.327137	-0.885218	-2.589264	0.201266	0.000000	-10.000000	-0.575000	29.133333	646.500000	1023.000000	1023.000000	2046.000000
44.939999	-0.010653	-6.296113	-1.917067	-1.351503	-2.807184	-0.220358	0.000000	-10.000000	-0.558333	28.766666	656.500000	1023.000000	1023.000000	2046.000000
44.959999	-0.013570	-8.020136	-2.674007	-1.770028	-2.915787	-0.660314	0.000000	-10.000000	-0.508333	28.266666	666.166687	1023.000000	1023.000000	2046.000000
44.980000	-0.015125	-8.939054	-2.958587	-1.971006	-3.085567	-0.923893	0.000000	-10.000000	-0.483333	27.000000	675.666687	1023.000000	1023.000000	2046.000000
45.000000	-0.016345	-9.659743	-3.255285	-2.141750	-3.119258	-1.143451	0.000000	-10.000000	-0.483333	26.300001	684.833313	1023.000000	1023.000000	2046.000000
45.020000	-0.016311	-9.639714	-3.308517	-2.042721	-3.069038	-1.219438	0.000000	-10.000000	-0.483333	25.600000	693.833313	1023.000000	1023.000000	2046.000000
45.040001	-0.016727	-9.885865	-3.517151	-2.085794	-3.028504	-1.254416	0.000000	-10.000000	-0.458333	25.300001	702.500000	1023.000000	1023.000000	2046.000000
45.060001	-0.016576	-9.796461	-3.534654	-2.014875	-3.013108	-1.233823	0.000000	-10.000000	-0.425000	24.683334	710.833313	1023.000000	1023.000000	2046.000000
45.080002	-0.015968	-9.436999	-3.401129	-1.952526	-2.972361	-1.110982	0.000000	-10.000000	-0.391667	24.033335	719.000000	1023.000000	1023.000000	2046.000000
45.099998	-0.015765	-9.316866	-3.479609	-1.937129	-2.873518	-1.026610	0.000000	-10.000000	-0.358333	23.450001	727.000000	1023.000000	1023.000000	2046.000000
45.119999	-0.014899	-8.805445	-3.300700	-1.739927	-2.809752	-0.955065	0.000000	-10.000000	-0.358333	22.866667	735.000000	1023.000000	1023.000000	2046.000000
45.139999	-0.014156	-8.366488	-3.184890	-1.646639	-2.690700	-0.844259	0.000000	-10.000000	-0.383333	22.616667	742.833313	1023.000000	1023.000000	2046.000000
45.160000	-0.013254	-7.832902	-3.148538	-1.532066	-2.478802	-0.673497	0.000000	-10.000000	-0.425000	22.650000	750.500000	1023.000000	1023.000000	2046.000000
45.180000	-0.011956	-7.066257	-2.919219	-1.359774	-2.292691	-0.494572	0.000000	-10.000000	-0.425000	23.250000	758.166687	1023.000000	1023.000000	2046.000000
45.200001	-0.010892	-6.437071	-2.765912	-1.320421	-2.083490	-0.267249	0.000000	-10.000000	-0.416667	23.716667	766.000000	1023.000000	1023.000000	2046.000000
45.220001	-0.009773	-5.776130	-2.711021	-1.281440	-1.754826	-0.028843	0.000000	-10.000000	-0.383333	23.883333	774.000000	1023.000000	1023.000000	2046.000000
45.240002	-0.008158	-4.821199	-2.426270	-1.190241	-1.402725	0.198037	0.000000	-10.000000	-0.366667	23.500000	782.000000	1023.000000	1023.000000	2046.000000
45.259998	-0.006733	-3.979245	-2.161271	-1.248423	-1.082079	0.512528	0.000000	-10.000000	-0.350000	22.900000	789.666687	1023.000000	1023.000000	2046.000000
45.279999	-0.005375	-3.176623	-2.090772	-1.332422	-0.600996	0.847567	0.000000	-10.000000	-0.333333	22.533335	797.333313	1023.000000	1023.000000	2046.000000
45.299999	-0.003574	-2.112149	-1.737093	-1.190274	-0.233975	1.049193	0.000000	-10.000000	-0.316667	21.850000	804.833313	1023.000000	1023.000000	2046.000000
45.320000	-0.002423	-1.432042	-1.530947	-1.196358	0.038112	1.257151	0.000000	-10.000000	-0.300000	21.216667	812.333313	1023.000000	1023.000000	2046.000000
45.340000	-0.001633	-0.965317	-1.428465	-1.175439	0.276205	1.362382	0.000000	-10.000000	-0.300000	20.683334	819.500000	1023.000000	1023.000000	2046.000000
45.360001	-0.000591	-0.349354	-1.104718	-1.030938	0.459069	1.327234	0.000000	-10.000000	-0.291667	20.300001	826.500000	1023.000000	1023.000000	2046.000000
45.380001	0.000215	0.127264	-0.765319	-0.958747	0.580725	1.270605	0.000000	-10.000000	-0.291667	20.233334	833.500000	1023.000000	1023.000000	2046.000000
45.400002	0.001318	0.778707	-0.506890	-0.828667	0.811944	1.302320	0.000000	-10.000000	-0.283333	19.766666	840.333313	1023.000000	1023.000000	2046.000000
45.419998	0.003128	1.848871	-0.051900	-0.480160	1.019087	1.361843	0.000000	-10.000000	-0.283333	19.650002	847.000000	1023.000000	1023.000000	2046.000000
45.439999	0.004695	2.774734	0.269604	-0.199973	1.230332	1.474772	0.000000	-10.000000	-0.283333	19.533335	853.500000	1023.000000	1023.000000	2046.000000
45.459999	0.006458	3.816914	0.596153	0.026743	1.447732	1.746287	0.000000	-10.000000	-0.283333	19.666668	860.000000	1023.000000	1023.000000	2046.000000
45.480000	0.009058	5.353063	1.241632	0.410335	1.706048	1.995048	0.000000	-10.000000	-0.275000	19.533333	866.500000	1023.000000	1023.000000	2046.000000
45.500000	0.011768	6.954737	1.889868	0.753831	2.036608	2.274429	0.000000	-10.000000	-0.258333	19.100000	873.000000	1023.000000	1023.000000	2046.000000
45.520000	0.014497	8.567848	2.511812	1.175872	2.308803	2.571360	0.000000	-10.000000	-0.233333	18.500000	879.333313	1023.000000	1023.000000	2046.000000
45.540001	0.016841	9.953197	2.931957	1.626042	2.602157	2.793041	0.000000	-10.000000	-0.216667	17.800001	885.500000	1023.000000	1023.000000	2046.000000
45.560001	0.018278	10.802420	3.101117	1.896029	2.833724	2.971549	0.000000	-10.000000	-0.183333	17.133333	891.500000	1023.000000	1023.000000	2046.000000
45.580002	0.019780	11.690152	3.410201	2.172746	3.048944	3.058262	0.000000	-10.000000	-0.183333	16.233334	897.500000	1023.000000	1023.000000	2046.000000
45.599998	0.020984	12.401557	3.576092	2.420534	3.238244	3.166687	0.000000	-10.000000	-0.166667	15.416667	903.166687	1023.000000	1023.000000	2046.000000
45.619999	0.021986	12.993971	3.545415	2.589614	3.322351	3.536591	0.000000	-10.000000	-0.166667	14.533334	908.500000	1023.000000	1023.000000	2046.000000
45.639999	0.023312	13.777253	3.555406	3.191366	3.306197	3.724284	0.000000	-10.000000	-0.133333	13.800000	913.500000	1023.000000	1023.000000	2046.000000
45.660000	0.023496	13.885983	3.400715	3.514769	3.203881	3.766618	0.000000	-10.000000	-0.100000	12.550000	918.333313	1023.000000	1023.000000	2046.000000
45.680000	0.023209	13.716761	3.287783	3.626563	3.135425	3.666991	0.000000	-10.000000	-0.066667	10.883333	922.833313	1023.000000	1023.000000	2046.000000
45.700001	0.021811	12.890174	3.068618	3.416676	2.988239	3.416641	0.000000	-10.000000	-0.033333	9.133333	926.666687	1023.000000	1023.000000	2046.000000
45.720001	0.018694	11.048288	2.385494	2.945970	2.780008	2.936817	0.000000	-10.000000	-0.016667	7.900000	930.000000	1023.000000	1023.000000	2046.000000
45.740002	0.015226	8.998372	1.719022	2.461292	2.414684	2.403374	0.000000	-10.000000	0.000000	7.033333	932.833313	1023.000000	1023.000000	2046.000000
45.759998	0.012348	7.297464	1.142191	2.046898	2.132280	1.976096	0.000000	-10.000000	0.000000	6.233334	935.333313	1023.000000	1023.000000	2046.000000
45.779999	0.010320	6.099123	0.666557	1.760542	1.952772	1.719252	0.000000	-10.000000	-0.016667	5.250000	937.500000	1023.000000	1023.000000	2046.000000
45.799999	0.009133	5.397754	0.473848	1.712426	1.752578	1.458902	0.000000	-10.000000	-0.016667	4.400000	939.500000	1023.000000	1023.000000	2046.000000
45.820000	0.007980	4.716420	0.205556	1.591076	1.645004	1.274783	0.000000	-10.000000	-0.016667	3.000000	941.166687	1023.000000	1023.000000	2046.000000
45.840000	0.006849	4.047527	-0.064835	1.430205	1.484016	1.198141	0.000000	-10.000000	0.000000	0.966667	942.333313	1023.000000	1023.000000	2046.000000
45.860001	0.006458	3.816551	-0.112063	1.451214	1.381402	1.095999	0.000000	-10.000000	0.000000	-0.966667	942.833313	1023.000000	1023.000000	2046.000000
45.880001	0.005821	3.440284	-0.196284	1.343717	1.255302	1.037549	0.000000	-10.000000	0.000000	-2.400000	943.000000	1023.000000	1023.000000	2046.000000
45.900002	0.005467	3.231222	-0.341070	1.327562	1.222846	1.021884	0.000000	-10.000000	0.000000	-3.266667	943.000000	1023.000000	1023.000000	2046.000000
45.919998	0.005539	3.273656	-0.289765	1.426227	1.187073	0.950121	0.000000	-10.000000	0.000000	-4.200000	943.000000	1023.000000	1023.000000	2046.000000
45.939999	0.005108	3.019112	-0.438076	1.323358	1.135239	0.998591	0.000000	-10.000000	0.000000	-4.716667	943.000000	1023.000000	1023.000000	2046.000000
45.959999	0.005346	3.159381	-0.354291	1.369939	1.109115	1.034618	0.000000	-10.000000	0.000000	-4.883334	943.000000	1023.000000	1023.000000	2046.000000
45.980000	0.005324	3.146299	-0.392114	1.280022	1.166117	1.092274	0.000000	-10.000000	0.000000	-5.366667	943.000000	1023.000000	1023.000000	2046.000000
46.000000	0.005175	3.058432	-0.508454	1.111649	1.179737	1.275500	0.000000	-10.000000	0.016667	-6.766667	943.000000	1023.000000	1023.000000	2046.000000
46.020000	0.005588	3.302442	-0.368092	1.053048	1.273681	1.343804	0.000000	-10.000000	0.033333	-8.633333	943.000000	1023.000000	1023.000000	2046.000000
46.040001	0.005403	3.192964	-0.528006	0.777701	1.437978	1.505290	0.000000	-10.000000	0.050000	-10.133334	943.000000	1023.000000	1023.000000	2046.000000
46.060001	0.005833	3.447366	-0.441787	0.588378	1.548740	1.752037	0.000000	-10.000000	0.058333	-11.166667	939.500000	1023.000000	1023.000000	2046.000000
46.080002	0.005722	3.381943	-0.522801	0.337812	1.715200	1.851733	0.000000	-10.000000	0.066667	-11.650001	931.500000	1023.000000	1023.000000	2046.000000
46.099998	0.005564	3.288157	-0.558521	0.164607	1.761153	1.920918	0.000000	-10.000000	0.083333	-12.233334	922.166687	1023.000000	1023.000000	2046.000000
46.119999	0.005305	3.135222	-0.572984	0.118827	1.790176	1.799204	0.000000	-10.000000	0.083333	-12.616667	915.000000	1023.000000	1023.000000	2046.000000
46.139999	0.004465	2.638610	-0.735448	-0.124633	1.784039	1.714652	0.000000	-10.000000	0.100000	-13.500000	910.666687	1023.000000	1023.000000	2046.000000
46.160000	0.004318	2.551969	-0.511195	-0.187275	1.677208	1.573232	0.000000	-10.000000	0.125000	-14.483334	906.166687	1023.000000	1023.000000	2046.000000
46.180000	0.003975	2.349099	-0.415279	-0.201527	1.628238	1.337667	0.000000	-10.000000	0.158333	-15.566667	901.166687	1023.000000	1023.000000	2046.000000
46.200001	0.003900	2.304637	-0.274660	-0.214802	1.490225	1.303874	0.000000	-10.000000	0.166667	-15.900000	896.000000	1023.000000	1023.000000	2046.000000
46.220001	0.004553	2.690986	0.001529	-0.017432	1.470839	1.236050	0.000000	-10.000000	0.166667	-16.033333	890.666687	1023.000000	1023.000000	2046.000000
46.240002	0.005018	2.965794	0.187858	0.046757	1.505902	1.225277	0.000000	-10.000000	0.175000	-15.966667	885.333313	1023.000000	1023.000000	2046.000000
46.259998	0.006438	3.804677	0.709709	0.257020	1.532935	1.305014	0.000000	-10.000000	0.191667	-16.049999	880.000000	1023.000000	1023.000000	2046.000000
46.279999	0.008132	4.806165	1.222054	0.532230	1.684032	1.367848	0.000000	-10.000000	0.191667	-16.016666	874.666687	1023.000000	1023.000000	2046.000000
46.299999	0.009410	5.561046	1.569734	0.745245	1.738045	1.508022	0.000000	-10.000000	0.191667	-16.100000	869.333313	1023.000000	1023.000000	2046.000000
46.320000	0.010653	6.295721	1.813543	1.019103	1.858617	1.604458	0.000000	-10.000000	0.191667	-16.566668	864.000000	1023.000000	1023.000000	2046.000000
46.340000	0.010801	6.383168	1.775551	1.078933	1.875937	1.652748	0.000000	-10.000000	0.216667	-17.483334	858.333313	1023.000000	1023.000000	2046.000000
46.360001	0.011036	6.522399	1.868659	1.168206	1.845059	1.640475	0.000000	-10.000000	0.250000	-18.799999	852.500000	1023.000000	1023.000000	2046.000000
46.380001	0.010558	6.239833	1.477709	1.001328	1.888369	1.872427	0.000000	-10.000000	0.300000	-20.266666	846.166687	1023.000000	1023.000000	2046.000000
46.400002	0.009799	5.791205	1.282336	1.115544	1.517748	1.875578	0.000000	-10.000000	0.350000	-21.733334	839.500000	1023.000000	1023.000000	2046.000000
46.419998	0.008863	5.238059	0.798496	1.406220	1.347520	1.685822	0.000000	-10.000000	0.408333	-23.200001	832.333313	1023.000000	1023.000000	2046.000000
46.439999	0.007123	4.209771	0.508463	1.303243	0.875999	1.522066	0.000000	-10.000000	0.450000	-24.400002	824.666687	1023.000000	1023.000000	2046.000000
46.459999	0.005013	2.962894	0.259154	1.151049	0.542786	1.009905	0.000000	-10.000000	0.483333	-25.550001	816.500000	1023.000000	1023.000000	2046.000000
46.480000	0.001741	1.028836	-0.291201	0.623362	0.172904	0.523771	0.000000	-10.000000	0.500000	-26.116667	807.833313	1023.000000	1023.000000	2046.000000
46.500000	-0.002080	-1.229170	-0.882980	0.029703	-0.387181	0.011289	0.000000	-10.000000	0.533333	-27.083334	799.166687	1023.000000	1023.000000	2046.000000
46.520000	-0.006216	-3.673896	-1.779841	-0.500775	-0.729009	-0.664271	0.000000	-10.000000	0.566667	-27.766666	790.000000	1023.000000	1023.000000	2046.000000
46.540001	-0.010158	-6.003301	-2.496525	-1.123139	-1.260621	-1.123016	0.000000	-10.000000	0.608333	-28.666668	780.833313	1023.000000	1023.000000	2046.000000
46.560001	-0.012836	-7.585953	-2.840535	-1.469221	-1.706811	-1.569386	0.000000	-10.000000	0.633333	-28.933334	771.166687	1023.000000	1023.000000	2046.000000
46.580002	-0.015470	-9.142999	-3.486464	-1.757693	-1.921668	-1.977175	0.000000	-10.000000	0.650000	-29.283335	761.500000	1023.000000	1023.000000	2046.000000
46.599998	-0.017896	-10.576771	-3.895733	-2.064258	-2.388960	-2.227820	0.000000	-10.000000	0.658333	-29.550001	751.833313	1023.000000	1023.000000	2046.000000
46.619999	-0.020078	-11.865900	-4.428037	-2.307938	-2.609490	-2.520435	0.000000	-10.000000	0.683333	-30.200001	742.000000	1023.000000	1023.000000	2046.000000
46.639999	-0.022180	-13.108506	-4.865388	-2.619799	-2.947061	-2.676258	0.000000	-10.000000	0.725000	-31.133333	732.000000	1023.000000	1023.000000	2046.000000
46.660000	-0.023911	-14.131288	-5.130540	-2.913728	-3.246815	-2.840204	0.000000	-10.000000	0.775000	-32.366669	721.500000	1023.000000	1023.000000	2046.000000
46.680000	-0.025617	-15.139431	-5.562123	-3.157147	-3.369082	-3.051079	0.000000	-10.000000	0.833333	-33.616669	710.666687	1023.000000	1023.000000	2046.000000
46.700001	-0.026981	-15.945842	-5.634418	-3.446175	-3.734274	-3.130975	0.000000	-10.000000	0.875000	-34.383335	699.500000	1023.000000	1023.000000	2046.000000
46.720001	-0.028067	-16.587507	-5.869537	-3.632263	-3.790220	-3.295487	0.000000	-10.000000	0.900000	-34.900002	687.833313	1023.000000	1023.000000	2046.000000
46.740002	-0.029277	-17.302715	-6.055661	-3.951062	-3.990970	-3.305022	0.000000	-10.000000	0.916667	-35.016666	676.333313	1023.000000	1023.000000	2046.000000
46.759998	-0.030262	-17.884764	-6.090224	-4.315700	-4.193890	-3.284949	0.000000	-10.000000	0.933333	-35.383335	664.666687	1023.000000	1023.000000	2046.000000
46.779999	-0.031203	-18.441219	-6.372764	-4.585449	-4.137138	-3.345868	0.000000	-10.000000	0.950000	-35.516666	653.000000	1023.000000	1023.000000	2046.000000
46.799999	-0.031987	-18.904291	-6.402689	-4.922721	-4.266125	-3.312756	0.000000	-10.000000	0.966667	-35.833332	641.000000	1023.000000	1023.000000	2046.000000
46.820000	-0.032658	-19.301052	-6.445178	-5.254526	-4.394558	-3.206790	0.000000	-10.000000	0.958333	-35.900002	629.000000	1023.000000	1023.000000	2046.000000
46.840000	-0.033372	-19.722572	-6.671296	-5.520698	-4.320072	-3.210507	0.000000	-10.000000	0.958333	-35.983334	617.000000	1023.000000	1023.000000	2046.000000
46.860001	-0.034574	-20.433504	-6.985651	-5.747820	-4.389324	-3.310708	0.000000	-10.000000	0.950000	-35.950001	605.000000	1023.000000	1023.000000	2046.000000
46.880001	-0.035953	-21.247976	-7.061190	-6.073174	-4.710933	-3.402678	0.000000	-10.000000	0.975000	-35.850002	593.000000	1023.000000	1023.000000	2046.000000
46.900002	-0.037169	-21.966631	-7.381329	-6.215278	-4.693940	-3.676084	0.000000	-10.000000	0.983333	-35.850002	581.000000	1023.000000	1023.000000	2046.000000
46.919998	-0.038319	-22.646580	-7.340491	-6.329709	-5.039553	-3.936825	0.000000	-10.000000	1.008333	-36.133335	569.000000	1023.000000	1023.000000	2046.000000
46.939999	-0.039520	-23.356314	-7.301013	-6.596076	-5.318293	-4.140933	0.000000	-10.000000	1.025000	-36.316666	557.000000	1023.000000	1023.000000	2046.000000
46.959999	-0.040283	-23.807129	-7.379375	-6.599949	-5.401963	-4.425842	0.000000	-10.000000	1.033333	-36.450001	545.000000	1023.000000	1023.000000	2046.000000
46.980000	-0.041040	-24.254803	-7.192851	-6.597987	-5.844654	-4.619311	0.000000	-10.000000	1.000000	-36.299999	533.000000	1023.000000	1023.000000	2046.000000
47.000000	-0.041514	-24.535053	-7.306035	-6.571402	-5.904798	-4.752818	0.000000	-10.000000	0.983333	-36.200001	521.000000	1023.000000	1023.000000	2046.000000
47.020000	-0.042020	-24.833824	-7.264164	-6.469764	-6.182615	-4.917281	0.000000	-10.000000	0.983333	-36.200001	509.000000	1023.000000	1023.000000	2046.000000
47.040001	-0.042796	-25.292204	-7.346108	-6.604450	-6.404597	-4.937049	0.000000	-10.000000	0.983333	-35.933334	496.666656	1023.000000	1023.000000	2046.000000
47.060001	-0.043344	-25.616419	-7.491438	-6.593137	-6.504343	-5.027501	0.000000	-10.000000	0.975000	-35.849998	484.666656	1023.000000	1023.000000	2046.000000
47.080002	-0.044086	-26.054726	-7.434045	-6.716504	-6.875602	-5.028575	0.000000	-10.000000	0.950000	-35.500000	472.666656	1023.000000	1023.000000	2046.000000
47.099998	-0.044401	-26.241024	-7.515129	-6.715148	-6.906855	-5.103893	0.000000	-10.000000	0.950000	-35.299999	461.000000	1023.000000	1023.000000	2046.000000
47.119999	-0.044090	-26.056976	-7.152383	-6.625309	-7.118591	-5.160692	0.000000	-10.000000	0.933333	-35.116669	449.000000	1023.000000	1023.000000	2046.000000
47.139999	-0.043304	-25.592812	-6.721347	-6.545123	-7.202200	-5.124141	0.000000	-10.000000	0.925000	-35.166668	437.166656	1023.000000	1023.000000	2046.000000
47.160000	-0.042261	-24.976110	-6.466509	-6.252433	-7.146095	-5.111073	0.000000	-10.000000	0.900000	-35.016666	425.500000	1023.000000	1023.000000	2046.000000
47.180000	-0.042285	-24.990410	-6.280529	-6.206435	-7.424616	-5.078830	0.000000	-10.000000	0.891667	-34.750000	413.833344	1023.000000	1023.000000	2046.000000
47.200001	-0.043187	-25.523643	-6.596267	-6.177111	-7.513758	-5.236508	0.000000	-10.000000	0.891667	-34.333336	402.333344	1023.000000	1023.000000	2046.000000
47.220001	-0.044792	-26.472111	-6.686453	-6.330730	-7.997602	-5.457325	0.000000	-10.000000	0.900000	-34.133335	390.666656	1023.000000	1023.000000	2046.000000
47.240002	-0.046021	-27.198471	-7.192338	-6.484891	-7.996970	-5.524271	0.000000	-10.000000	0.908333	-34.183334	379.333344	1023.000000	1023.000000	2046.000000
47.259998	-0.047009	-27.782591	-7.226964	-6.431929	-8.393189	-5.730509	0.000000	-10.000000	0.916667	-34.483334	367.833344	1023.000000	1023.000000	2046.000000
47.279999	-0.047009	-27.782604	-7.597288	-6.101577	-8.388852	-5.694887	0.000000	-10.000000	0.916667	-34.733334	356.500000	1023.000000	1023.000000	2046.000000
47.299999	-0.047292	-27.949320	-7.812415	-5.787748	-8.722953	-5.626204	0.000000	-10.000000	0.908333	-34.716667	344.833344	1023.000000	1023.000000	2046.000000
47.320000	-0.049072	-29.001299	-8.219544	-5.868378	-9.121723	-5.791652	0.000000	-10.000000	0.891667	-34.350002	333.333344	1023.000000	1023.000000	2046.000000
47.340000	-0.051637	-30.517666	-8.542458	-6.101365	-9.575770	-6.298072	0.000000	-10.000000	0.866667	-33.966667	321.833344	1023.000000	1023.000000	2046.000000
47.360001	-0.055417	-32.751198	-9.081161	-6.703743	-10.079596	-6.886698	0.000000	-10.000000	0.825000	-33.200001	310.666656	1023.000000	1023.000000	2046.000000
47.380001	-0.058902	-34.810806	-9.827271	-7.105234	-10.398603	-7.479697	0.000000	-10.000000	0.800000	-32.366669	299.500000	1023.000000	1023.000000	2046.000000
47.400002	-0.062535	-36.958447	-10.481846	-7.599308	-10.944599	-7.932695	0.000000	-10.000000	0.775000	-31.533335	288.666656	1023.000000	1023.000000	2046.000000
47.419998	-0.065534	-38.730698	-11.260404	-7.892273	-11.182614	-8.395407	0.000000	-10.000000	0.783333	-31.233334	278.000000	1023.000000	1023.000000	2046.000000
47.439999	-0.068097	-40.245407	-11.643486	-8.210311	-11.657015	-8.734595	0.000000	-10.000000	0.766667	-31.266666	267.666656	1023.000000	1023.000000	2046.000000
47.459999	-0.070575	-41.709885	-12.331024	-8.497817	-11.830495	-9.050550	0.000000	-10.000000	0.766667	-31.316668	257.166656	1023.000000	1023.000000	2046.000000
47.480000	-0.072228	-42.686764	-12.697855	-8.611538	-12.130176	-9.247195	0.000000	-10.000000	0.750000	-31.333334	246.833328	1023.000000	1023.000000	2046.000000
47.500000	-0.074039	-43.756802	-13.078982	-8.953285	-12.429607	-9.294926	0.000000	-10.000000	0.750000	-31.000000	236.166672	1023.000000	1023.000000	2046.000000
47.520000	-0.075478	-44.607361	-13.535696	-9.117508	-12.495289	-9.458867	0.000000	-10.000000	0.733333	-30.866667	225.833328	1023.000000	1023.000000	2046.000000
47.540001	-0.076526	-45.226959	-13.596114	-9.302151	-12.761743	-9.566954	0.000000	-10.000000	0.700000	-30.433334	215.500000	1023.000000	1023.000000	2046.000000
47.560001	-0.077699	-45.920017	-13.793832	-9.574816	-12.919448	-9.631924	0.000000	-10.000000	0.650000	-30.166666	205.500000	1023.000000	1023.000000	2046.000000
47.580002	-0.078150	-46.186760	-13.782658	-9.687549	-13.041866	-9.674688	0.000000	-10.000000	0.616667	-29.350000	195.500000	1023.000000	1023.000000	2046.000000
47.599998	-0.078871	-46.612659	-13.754445	-10.111802	-13.146695	-9.599715	0.000000	-10.000000	0.600000	-28.600000	185.666672	1023.000000	1023.000000	2046.000000
47.619999	-0.079128	-46.764942	-13.761206	-10.365905	-13.078361	-9.559469	0.000000	-10.000000	0.566667	-27.733334	176.000000	1023.000000	1023.000000	2046.000000
47.639999	-0.079141	-46.772346	-13.552485	-10.535373	-13.148691	-9.535795	0.000000	-10.000000	0.541667	-27.433332	166.666672	1023.000000	1023.000000	2046.000000
47.660000	-0.079124	-46.762222	-13.536659	-10.721330	-13.037195	-9.467038	0.000000	-10.000000	0.508333	-27.000000	157.500000	1023.000000	1023.000000	2046.000000
47.680000	-0.078670	-46.493820	-13.287117	-10.764727	-13.031478	-9.410497	0.000000	-10.000000	0.500000	-26.650000	148.500000	1023.000000	1023.000000	2046.000000
47.700001	-0.079304	-46.868881	-13.358464	-11.060925	-13.092449	-9.357043	0.000000	-10.000000	0.475000	-25.850000	139.666672	1023.000000	1023.000000	2046.000000
47.720001	-0.080057	-47.313854	-13.570309	-11.276731	-13.057798	-9.409016	0.000000	-10.000000	0.458333	-25.083334	131.166672	1023.000000	1023.000000	2046.000000
47.740002	-0.081047	-47.898521	-13.650439	-11.552599	-13.180802	-9.514681	0.000000	-10.000000	0.433333	-24.400000	122.833336	1023.000000	1023.000000	2046.000000
47.759998	-0.081777	-48.330067	-13.792888	-11.658285	-13.228950	-9.649943	0.000000	-10.000000	0.400000	-23.833334	114.666664	1023.000000	1023.000000	2046.000000
47.779999	-0.082089	-48.514805	-13.670300	-11.677961	-13.351899	-9.814646	0.000000	-10.000000	0.383333	-23.416668	106.666664	1023.000000	1023.000000	2046.000000
47.799999	-0.082832	-48.953640	-13.683792	-11.821646	-13.487661	-9.960540	0.000000	-10.000000	0.358333	-22.766666	98.833336	1023.000000	1023.000000	2046.000000
47.820000	-0.083130	-49.129845	-13.511687	-11.790862	-13.655325	-10.171970	0.000000	-10.000000	0.358333	-22.166666	91.166664	1023.000000	1023.000000	2046.000000
47.840000	-0.083640	-49.431492	-13.438169	-11.947140	-13.845127	-10.201056	0.000000	-10.000000	0.333333	-21.366667	83.666664	1023.000000	1023.000000	2046.000000
47.860001	-0.083574	-49.392376	-13.324064	-11.764158	-13.943376	-10.360776	0.000000	-10.000000	0.325000	-20.583334	76.500000	1023.000000	1023.000000	2046.000000
47.880001	-0.083696	-49.464344	-13.245030	-11.826859	-14.049370	-10.343081	0.000000	-10.000000	0.308333	-20.049999	69.666664	1023.000000	1023.000000	2046.000000
47.900002	-0.083430	-49.307079	-13.139038	-11.700081	-14.086025	-10.381935	0.000000	-10.000000	0.291667	-19.650000	63.000000	1023.000000	1023.000000	2046.000000
47.919998	-0.083356	-49.263500	-13.030593	-11.715373	-14.162628	-10.354907	0.000000	-10.000000	0.275000	-19.366667	56.500000	1023.000000	1023.000000	2046.000000
47.939999	-0.083358	-49.264858	-13.028717	-11.746433	-14.173385	-10.316322	0.000000	-10.000000	0.250000	-18.900000	50.000000	1023.000000	1023.000000	2046.000000
47.959999	-0.083187	-49.163364	-12.865740	-11.700835	-14.261535	-10.335254	0.000000	-10.000000	0.241667	-18.350000	43.666668	1023.000000	1023.000000	2046.000000
47.980000	-0.083200	-49.170944	-12.934180	-11.766697	-14.199440	-10.270629	0.000000	-10.000000	0.225000	-17.650000	37.500000	1023.000000	1023.000000	2046.000000
48.000000	-0.082987	-49.045502	-12.738454	-11.659017	-14.294191	-10.353842	0.000000	-10.000000	0.216667	-16.966667	31.666666	1023.000000	1023.000000	2046.000000
48.020000	-0.082982	-49.042564	-12.801164	-11.730039	-14.224990	-10.286371	0.000000	-10.000000	0.200000	-16.433334	26.000000	1023.000000	1023.000000	2046.000000
48.040001	-0.082653	-48.847687	-12.671721	-11.546339	-14.269249	-10.360374	0.000000	-10.000000	0.191667	-16.000000	20.500000	1023.000000	1023.000000	2046.000000
48.060001	-0.082491	-48.752071	-12.602424	-11.603349	-14.269006	-10.277292	0.000000	-10.000000	0.175000	-15.400001	15.166667	1023.000000	1023.000000	2046.000000
48.080002	-0.082096	-48.518665	-12.588432	-11.526389	-14.193199	-10.210646	0.000000	-10.000000	0.158333	-14.583334	10.000000	1023.000000	1023.000000	2046.000000
48.099998	-0.081905	-48.405647	-12.446012	-11.392326	-14.268991	-10.298315	0.000000	-10.000000	0.125000	-13.633334	5.333333	1023.000000	1023.000000	2046.000000
48.119999	-0.081680	-48.273113	-12.486795	-11.422985	-14.170471	-10.192863	0.000000	-10.000000	0.108333	-12.633334	1.000000	1023.000000	1023.000000	2046.000000
48.139999	-0.081369	-48.088860	-12.330880	-11.245001	-14.236138	-10.276841	0.000000	-10.000000	0.083333	-11.800000	-3.000000	1023.000000	1023.000000	2046.000000
48.160000	-0.081356	-48.081394	-12.277410	-11.294372	-14.297744	-10.211869	0.000000	-10.000000	0.075000	-11.066667	-6.833333	1023.000000	1023.000000	2046.000000
48.180000	-0.080869	-47.793766	-12.234887	-11.177066	-14.216784	-10.165030	0.000000	-10.000000	0.058333	-10.416667	-10.500000	1023.000000	1023.000000	2046.000000
48.200001	-0.080791	-47.747417	-12.144258	-11.120736	-14.274208	-10.208215	0.000000	-10.000000	0.050000	-9.733334	-13.833333	1023.000000	1023.000000	2046.000000
48.220001	-0.080520	-47.587231	-12.146167	-11.146404	-14.206632	-10.088029	0.000000	-10.000000	0.041667	-8.933333	-17.000000	1023.000000	1023.000000	2046.000000
48.240002	-0.080209	-47.403446	-12.024238	-10.984482	-14.229197	-10.165532	0.000000	-10.000000	0.025000	-8.100000	-20.000000	1023.000000	1023.000000	2046.000000
48.259998	-0.080087	-47.331432	-11.970907	-11.038923	-14.219769	-10.101832	0.000000	-10.000000	0.008333	-7.166667	-22.833334	1023.000000	1023.000000	2046.000000
48.279999	-0.079659	-47.078659	-11.924265	-10.984619	-14.155608	-10.014168	0.000000	-10.000000	0.000000	-6.450000	-25.333334	1023.000000	1023.000000	2046.000000
48.299999	-0.079458	-46.959690	-11.823130	-10.918646	-14.172151	-10.045763	0.000000	-10.000000	0.000000	-5.783333	-27.500000	1023.000000	1023.000000	2046.000000
48.320000	-0.079205	-46.810429	-11.839387	-10.924973	-14.080638	-9.965428	0.000000	-10.000000	0.000000	-5.183333	-29.500000	1023.000000	1023.000000	2046.000000
48.340000	-0.078839	-46.594032	-11.713463	-10.755223	-14.106857	-10.018487	0.000000	-10.000000	-0.008333	-4.283334	-31.166666	1023.000000	1023.000000	2046.000000
48.360001	-0.078791	-46.565506	-11.684794	-10.791546	-14.093523	-9.995642	0.000000	-10.000000	-0.008333	-3.416667	-32.500000	1023.000000	1023.000000	2046.000000
48.380001	-0.078274	-46.259792	-11.641059	-10.723228	-14.019608	-9.875899	0.000000	-10.000000	-0.008333	-2.683333	-33.500000	1023.000000	1023.000000	2046.000000
48.400002	-0.078105	-46.160336	-11.567708	-10.634399	-14.050662	-9.907567	0.000000	-10.000000	0.000000	-1.900000	-34.333332	1023.000000	1023.000000	2046.000000
48.419998	-0.077884	-46.029556	-11.566715	-10.642860	-13.992126	-9.827853	0.000000	-10.000000	0.000000	-1.033333	-34.833332	1023.000000	1023.000000	2046.000000
48.439999	-0.077419	-45.754742	-11.476611	-10.481662	-13.958501	-9.837968	0.000000	-10.000000	-0.008333	-0.283333	-35.000000	1023.000000	1023.000000	2046.000000
48.459999	-0.077352	-45.715179	-11.424903	-10.499227	-13.959754	-9.831296	0.000000	-10.000000	-0.008333	0.000000	-35.000000	1023.000000	1023.000000	2046.000000
48.480000	-0.076876	-45.434002	-11.325672	-10.413645	-13.965297	-9.729389	0.000000	-10.000000	-0.008333	0.000000	-35.000000	1023.000000	1023.000000	2046.000000
48.500000	-0.077455	-45.775703	-11.325602	-10.423927	-14.136125	-9.890051	0.000000	-10.000000	0.000000	0.000000	-35.000000	1023.000000	1023.000000	2046.000000
48.520000	-0.078477	-46.380161	-11.471026	-10.621055	-14.268107	-10.019975	0.000000	-10.000000	-0.008333	0.633333	-35.000000	1023.000000	1023.000000	2046.000000
48.540001	-0.079613	-47.051075	-11.482837	-10.692359	-14.514036	-10.361843	0.000000	-10.000000	-0.008333	1.466667	-35.000000	1023.000000	1023.000000	2046.000000
48.560001	-0.081238	-48.011478	-11.631989	-10.880347	-14.746655	-10.752488	0.000000	-10.000000	-0.025000	2.583333	-35.000000	1023.000000	1023.000000	2046.000000
48.580002	-0.081674	-48.269524	-11.652593	-10.890317	-14.789678	-10.936936	0.000000	-10.000000	-0.033333	3.316667	-35.000000	1023.000000	1023.000000	2046.000000
48.599998	-0.082918	-49.004585	-11.840718	-11.036423	-14.977815	-11.149630	0.000000	-10.000000	-0.033333	3.883333	-35.000000	1023.000000	1023.000000	2046.000000
48.619999	-0.082560	-48.792973	-11.941694	-10.836331	-14.907310	-11.107637	0.000000	-10.000000	-0.033333	4.183333	-35.000000	1023.000000	1023.000000	2046.000000
48.639999	-0.081059	-47.906090	-11.930585	-10.313136	-14.713508	-10.948862	0.000000	-10.000000	-0.033333	4.633334	-35.000000	1023.000000	1023.000000	2046.000000
48.660000	-0.080053	-47.311138	-11.955915	-9.908141	-14.643954	-10.803126	0.000000	-10.000000	-0.066667	5.416667	-35.000000	1023.000000	1023.000000	2046.000000
48.680000	-0.079634	-47.063770	-12.110914	-9.687586	-14.609382	-10.655888	0.000000	-10.000000	-0.083333	6.916667	-35.000000	1023.000000	1023.000000	2046.000000
48.700001	-0.080319	-47.468502	-12.427834	-9.612215	-14.656416	-10.772038	0.000000	-10.000000	-0.116667	9.033334	-35.000000	1023.000000	1023.000000	2046.000000
48.720001	-0.083040	-49.076599	-13.135208	-10.031157	-14.877474	-11.032762	0.000000	-10.000000	-0.150000	11.666667	-35.000000	1023.000000	1023.000000	2046.000000
48.740002	-0.085484	-50.521084	-13.791533	-10.485300	-14.999006	-11.245245	0.000000	-10.000000	-0.116667	8.750000	-23.333334	1023.000000	1023.000000	2046.000000
48.759998	-0.088019	-52.019413	-14.334836	-10.871553	-15.183319	-11.629703	0.000000	-10.000000	-0.066667	4.816667	-11.666667	1023.000000	1023.000000	2046.000000
48.779999	-0.089700	-53.012875	-14.716222	-11.228355	-15.314259	-11.754040	0.000000	-10.000000	0.000000	0.000000	0.000000	1023.000000	1023.000000	2046.000000
48.799999	-0.090390	-53.420475	-15.035270	-11.202791	-15.258224	-11.924191	0.000000	-10.000000	0.000000	0.000000	0.000000	1023.000000	1023.000000	2046.000000
48.820000	-0.091408	-54.022373	-15.387119	-11.338456	-15.370240	-11.926558	0.000000	-10.000000	0.000000	0.000000	0.000000	1023.000000	1023.000000	2046.000000
48.840000	-0.091404	-54.019642	-15.524193	-11.289058	-15.344739	-11.861652	0.000000	-10.000000	0.000000	0.000000	0.000000	1023.000000	1023.000000	2046.000000
48.860001	-0.091389	-54.010860	-15.591372	-11.314797	-15.315095	-11.789598	0.000000	-10.000000	0.000000	0.000000	0.000000	1023.000000	1023.000000	2046.000000
48.880001	-0.091129	-53.857090	-15.569176	-11.382398	-15.302820	-11.602695	0.000000	-10.000000	0.000000	0.000000	0.000000	1023.000000	1023.000000	2046.000000
48.900002	-0.090373	-53.410400	-15.468784	-11.311584	-15.158947	-11.471084	0.000000	-10.000000	0.000000	0.000000	0.000000	1023.000000	1023.000000	2046.000000
48.919998	-0.089892	-53.126026	-15.365393	-11.334220	-15.103795	-11.322618	0.000000	-10.000000	0.000000	0.000000	0.000000	1023.000000	1023.000000	2046.000000
48.939999	-0.088595	-52.359406	-15.055651	-11.337002	-14.949239	-11.017514	0.000000	-10.000000	0.000000	0.000000	0.000000	1023.000000	1023.000000	2046.000000
48.959999	-0.087480	-51.700966	-14.820352	-11.350366	-14.718813	-10.811435	0.000000	-10.000000	0.000000	0.000000	0.000000	1023.000000	1023.000000	2046.000000
48.980000	-0.086518	-51.132401	-14.620002	-11.461508	-14.523999	-10.526892	0.000000	-10.000000	0.000000	0.000000	0.000000	1023.000000	1023.000000	2046.000000
49.000000	-0.084660	-50.034149	-14.243203	-11.430064	-14.177728	-10.183154	0.000000	-10.000000	0.000000	0.000000	0.000000	1023.000000	1023.000000	2046.000000
49.020000	-0.083392	-49.284595	-13.955524	-11.441199	-13.899520	-9.988354	0.000000	-10.000000	0.000000	0.000000	0.000000	1023.000000	1023.000000	2046.000000
49.040001	-0.081711	-48.291424	-13.559161	-11.538280	-13.636620	-9.557364	0.000000	-10.000000	0.000000	0.000000	0.000000	1023.000000	1023.000000	2046.000000
49.060001	-0.080080	-47.327511	-13.369039	-11.536780	-13.186154	-9.235538	0.000000	-10.000000	0.000000	0.000000	0.000000	1023.000000	1023.000000	2046.000000
49.080002	-0.079474	-46.969055	-13.287983	-11.737152	-12.999649	-8.944270	0.000000	-10.000000	0.000000	0.000000	0.000000	1023.000000	1023.000000	2046.000000
49.099998	-0.078150	-46.186752	-13.080702	-11.624066	-12.628531	-8.853453	0.000000	-10.000000	0.000000	0.000000	0.000000	1023.000000	1023.000000	2046.000000
49.119999	-0.077488	-45.795677	-12.912671	-11.594514	-12.535525	-8.752967	0.000000	-10.000000	0.000000	0.000000	0.000000	1023.000000	1023.000000	2046.000000
49.139999	-0.075883	-44.847118	-12.520390	-11.372639	-12.303493	-8.650596	0.000000	-10.000000	0.000000	0.000000	0.000000	1023.000000	1023.000000	2046.000000
49.160000	-0.074882	-44.255207	-12.207607	-11.229196	-12.168738	-8.649667	0.000000	-10.000000	0.000000	0.000000	0.000000	1023.000000	1023.000000	2046.000000
49.180000	-0.073375	-43.364834	-11.738820	-11.081416	-12.072139	-8.472460	0.000000	-10.000000	0.000000	0.000000	0.000000	1023.000000	1023.000000	2046.000000
49.200001	-0.071665	-42.353916	-11.428094	-10.819438	-11.775833	-8.330551	0.000000	-10.000000	0.000000	0.000000	0.000000	1023.000000	1023.000000	2046.000000
49.220001	-0.070282	-41.536583	-11.085607	-10.603737	-11.706826	-8.140414	0.000000	-10.000000	0.000000	0.000000	0.000000	1023.000000	1023.000000	2046.000000
49.240002	-0.068134	-40.267384	-10.633605	-10.246332	-11.481620	-7.905828	0.000000	-10.000000	0.000000	0.000000	0.000000	1023.000000	1023.000000	2046.000000
49.259998	-0.066278	-39.170456	-10.351435	-9.930659	-11.182225	-7.706136	0.000000	-10.000000	0.000000	0.000000	0.000000	1023.000000	1023.000000	2046.000000
49.279999	-0.064180	-37.930202	-9.917350	-9.723415	-10.974372	-7.315065	0.000000	-10.000000	0.000000	0.000000	0.000000	1023.000000	1023.000000	2046.000000
49.299999	-0.061738	-36.486996	-9.470831	-9.356063	-10.609338	-7.050765	0.000000	-10.000000	0.000000	0.000000	0.000000	1023.000000	1023.000000	2046.000000
49.320000	-0.059772	-35.325294	-9.147004	-9.074744	-10.271055	-6.832492	0.000000	-10.000000	0.000000	0.000000	0.000000	1023.000000	1023.000000	2046.000000
49.340000	-0.057624	-34.055614	-8.753245	-8.877590	-10.019757	-6.405021	0.000000	-10.000000	0.000000	0.000000	0.000000	1023.000000	1023.000000	2046.000000
49.360001	-0.055211	-32.629498	-8.304925	-8.542519	-9.682195	-6.099859	0.000000	-10.000000	0.000000	0.000000	0.000000	1023.000000	1023.000000	2046.000000
49.380001	-0.053265	-31.479889	-8.075706	-8.213737	-9.346055	-5.844390	0.000000	-10.000000	0.000000	0.000000	0.000000	1023.000000	1023.000000	2046.000000
49.400002	-0.050898	-30.080826	-7.615421	-7.889783	-9.091640	-5.483982	0.000000	-10.000000	0.000000	0.000000	0.000000	1023.000000	1023.000000	2046.000000
49.419998	-0.048587	-28.714867	-7.312163	-7.529710	-8.683938	-5.189055	0.000000	-10.000000	0.000000	0.000000	0.000000	1023.000000	1023.000000	2046.000000
49.439999	-0.046501	-27.482052	-6.991644	-7.246754	-8.427061	-4.816592	0.000000	-10.000000	0.000000	0.000000	0.000000	1023.000000	1023.000000	2046.000000
49.459999	-0.044113	-26.071016	-6.572340	-6.888532	-8.076398	-4.533747	0.000000	-10.000000	0.000000	0.000000	0.000000	1023.000000	1023.000000	2046.000000
49.480000	-0.042282	-24.988939	-6.355011	-6.574464	-7.774144	-4.285321	0.000000	-10.000000	0.000000	0.000000	0.000000	1023.000000	1023.000000	2046.000000
49.500000	-0.040137	-23.721062	-5.877033	-6.249665	-7.593379	-4.000985	0.000000	-10.000000	0.000000	0.000000	0.000000	1023.000000	1023.000000	2046.000000
49.520000	-0.038177	-22.562792	-5.663692	-5.914475	-7.191397	-3.793229	0.000000	-10.000000	0.000000	0.000000	0.000000	1023.000000	1023.000000	2046.000000
49.540001	-0.036299	-21.452787	-5.290642	-5.685550	-7.047615	-3.428981	0.000000	-10.000000	0.000000	0.000000	0.000000	1023.000000	1023.000000	2046.000000
49.560001	-0.034106	-20.156752	-4.887806	-5.425311	-6.689390	-3.154244	0.000000	-10.000000	0.000000	0.000000	0.000000	1023.000000	1023.000000	2046.000000
49.580002	-0.032307	-19.093307	-4.598841	-5.100916	-6.447253	-2.946297	0.000000	-10.000000	0.000000	0.000000	0.000000	1023.000000	1023.000000	2046.000000
49.599998	-0.030722	-18.156767	-4.120966	-4.871014	-6.380760	-2.784028	0.000000	-10.000000	0.000000	0.000000	0.000000	1023.000000	1023.000000	2046.000000
49.619999	-0.030085	-17.780222	-4.001965	-4.730648	-6.229437	-2.818172	0.000000	-10.000000	0.000000	0.000000	0.000000	1023.000000	1023.000000	2046.000000
49.639999	-0.029652	-17.524117	-3.834354	-4.593784	-6.247502	-2.848477	0.000000	-10.000000	0.000000	0.000000	0.000000	1023.000000	1023.000000	2046.000000
49.660000	-0.028892	-17.075125	-3.669238	-4.476293	-6.084225	-2.845368	0.000000	-10.000000	0.000000	0.000000	0.000000	1023.000000	1023.000000	2046.000000
49.680000	-0.027555	-16.284786	-3.386322	-4.165742	-5.913438	-2.819283	0.000000	-10.000000	0.000000	0.000000	0.000000	1023.000000	1023.000000	2046.000000
49.700001	-0.026209	-15.489565	-3.087100	-3.986037	-5.756702	-2.659726	0.000000	-10.000000	0.000000	0.000000	0.000000	1023.000000	1023.000000	2046.000000
49.720001	-0.023639	-13.970693	-2.856937	-3.379311	-5.410373	-2.324071	0.000000	-10.000000	0.000000	0.000000	0.000000	1023.000000	1023.000000	2046.000000
49.740002	-0.020482	-12.105116	-2.448128	-2.588822	-5.196838	-1.871328	0.000000	-10.000000	0.000000	0.000000	0.000000	1023.000000	1023.000000	2046.000000
49.759998	-0.018439	-10.897470	-2.444313	-2.003303	-4.876698	-1.573155	0.000000	-10.000000	0.000000	0.000000	0.000000	1023.000000	1023.000000	2046.000000
49.779999	-0.017919	-10.589903	-2.386223	-1.766634	-4.930448	-1.506598	0.000000	-10.000000	0.000000	0.000000	0.000000	1023.000000	1023.000000	2046.000000
49.799999	-0.019932	-11.779627	-3.078969	-1.995971	-4.953458	-1.751229	0.000000	-10.000000	0.000000	0.000000	0.000000	1023.000000	1023.000000	2046.000000
49.820000	-0.023236	-13.732507	-3.789933	-2.453296	-5.253967	-2.235311	0.000000	-10.000000	0.000000	0.000000	0.000000	1023.000000	1023.000000	2046.000000
49.840000	-0.026255	-15.516895	-4.462613	-3.046501	-5.421334	-2.586447	0.000000	-10.000000	0.000000	0.000000	0.000000	1023.000000	1023.000000	2046.000000
49.860001	-0.027675	-16.355875	-4.735054	-3.259420	-5.529597	-2.831804	0.000000	-10.000000	0.000000	0.000000	0.000000	1023.000000	1023.000000	2046.000000
49.880001	-0.028206	-16.669947	-4.909727	-3.342942	-5.516336	-2.900943	0.000000	-10.000000	0.000000	0.000000	0.000000	1023.000000	1023.000000	2046.000000
49.900002	-0.028263	-16.703550	-5.035370	-3.235787	-5.488557	-2.943837	0.000000	-10.000000	0.000000	0.000000	0.000000	1023.000000	1023.000000	2046.000000
49.919998	-0.028103	-16.608969	-5.058474	-3.188712	-5.436272	-2.925510	0.000000	-10.000000	0.000000	0.000000	0.000000	1023.000000	1023.000000	2046.000000
49.939999	-0.027831	-16.448231	-5.111533	-3.073510	-5.353042	-2.910146	0.000000	-10.000000	0.000000	0.000000	0.000000	1023.000000	1023.000000	2046.000000
49.959999	-0.027112	-16.023207	-4.891601	-2.981568	-5.321046	-2.828993	0.000000	-10.000000	0.000000	0.000000	0.000000	1023.000000	1023.000000	2046.000000
49.980000	-0.026592	-15.715585	-4.944441	-2.920275	-5.158932	-2.691937	0.000000	-10.000000	0.000000	0.000000	0.000000	1023.000000	1023.000000	2046.000000
50.000000	-0.025601	-15.129998	-4.659097	-2.796502	-5.118962	-2.555437	0.000000	-10.000000	0.000000	0.000000	0.000000	1023.000000	1023.000000	2046.000000
50.020000	-0.024492	-14.475049	-4.587895	-2.672361	-4.850011	-2.364782	0.000000	-10.000000	0.000000	0.000000	0.000000	1023.000000	1023.000000	2046.000000
50.040001	-0.022872	-13.517641	-4.205440	-2.435032	-4.671514	-2.205656	0.000000	-10.000000	0.000000	0.000000	0.000000	1023.000000	1023.000000	2046.000000
50.060001	-0.021606	-12.769275	-4.110496	-2.344690	-4.328814	-1.985275	0.000000	-10.000000	0.000000	0.000000	0.000000	1023.000000	1023.000000	2046.000000
50.080002	-0.019764	-11.680282	-3.756946	-2.137573	-4.086427	-1.699335	0.000000	-10.000000	0.000000	0.000000	0.000000	1023.000000	1023.000000	2046.000000
50.099998	-0.018431	-10.892728	-3.668861	-2.084597	-3.654535	-1.484735	0.000000	-10.000000	0.000000	0.000000	0.000000	1023.000000	1023.000000	2046.000000
50.119999	-0.016484	-9.742213	-3.238165	-1.968860	-3.353172	-1.182016	0.000000	-10.000000	0.000000	0.000000	0.000000	1023.000000	1023.000000	2046.000000
50.139999	-0.014986	-8.856826	-3.139621	-2.100710	-2.853720	-0.762775	0.000000	-10.000000	0.000000	0.000000	0.000000	1023.000000	1023.000000	2046.000000
50.160000	-0.012846	-7.592166	-2.709486	-1.989142	-2.437148	-0.456390	0.000000	-10.000000	0.000000	0.000000	0.000000	1023.000000	1023.000000	2046.000000
50.180000	-0.011382	-6.726955	-2.574451	-2.067757	-1.924374	-0.160373	0.000000	-10.000000	0.000000	0.000000	0.000000	1023.000000	1023.000000	2046.000000
50.200001	-0.009503	-5.616061	-2.184045	-1.849126	-1.569809	-0.013081	0.000000	-10.000000	0.000000	0.000000	0.000000	1023.000000	1023.000000	2046.000000
50.220001	-0.008496	-5.021348	-2.095376	-1.829498	-1.224010	0.127538	0.000000	-10.000000	0.000000	0.000000	0.000000	1023.000000	1023.000000	2046.000000
50.240002	-0.007052	-4.167628	-1.693535	-1.637191	-1.001610	0.164708	0.000000	-10.000000	0.000000	0.000000	0.000000	1023.000000	1023.000000	2046.000000
50.259998	-0.005879	-3.474714	-1.351341	-1.561429	-0.726628	0.164684	0.000000	-10.000000	0.000000	0.000000	0.000000	1023.000000	1023.000000	2046.000000
50.279999	-0.004189	-2.475528	-0.877876	-1.304029	-0.495298	0.201675	0.000000	-10.000000	0.000000	0.000000	0.000000	1023.000000	1023.000000	2046.000000
50.299999	-0.002285	-1.350514	-0.479678	-1.022972	-0.191765	0.343901	0.000000	-10.000000	0.000000	0.000000	0.000000	1023.000000	1023.000000	2046.000000
50.320000	-0.000081	-0.048091	-0.029038	-0.628301	0.079460	0.529788	0.000000	-10.000000	0.000000	0.000000	0.000000	1023.000000	1023.000000	2046.000000
50.340000	0.002182	1.289779	0.351478	-0.294202	0.397223	0.835279	0.000000	-10.000000	0.000000	0.000000	0.000000	1023.000000	1023.000000	2046.000000
50.360001	0.004562	2.695974	0.776308	0.042695	0.728897	1.148073	0.000000	-10.000000	0.000000	0.000000	0.000000	1023.000000	1023.000000	2046.000000
50.380001	0.006930	4.095415	1.189922	0.398660	1.053196	1.453637	0.000000	-10.000000	0.000000	0.000000	0.000000	1023.000000	1023.000000	2046.000000
50.400002	0.009435	5.576367	1.704068	0.710015	1.363804	1.798480	0.000000	-10.000000	0.000000	0.000000	0.000000	1023.000000	1023.000000	2046.000000
50.419998	0.012595	7.443793	2.391675	1.128705	1.803942	2.119470	0.000000	-10.000000	0.000000	0.000000	0.000000	1023.000000	1023.000000	2046.000000
50.439999	0.015698	9.277254	3.075757	1.617656	2.242232	2.341609	0.000000	-10.000000	0.000000	0.000000	0.000000	1023.000000	1023.000000	2046.000000
50.459999	0.018111	10.703304	3.514464	2.028527	2.580344	2.579969	0.000000	-10.000000	0.000000	0.000000	0.000000	1023.000000	1023.000000	2046.000000
50.480000	0.019758	11.677025	3.790242	2.403406	2.816494	2.666883	0.000000	-10.000000	0.000000	0.000000	0.000000	1023.000000	1023.000000	2046.000000
50.500000	0.020986	12.402563	3.972231	2.603316	3.029487	2.797529	0.000000	-10.000000	0.000000	0.000000	0.000000	1023.000000	1023.000000	2046.000000
50.520000	0.022727	13.431677	4.373714	2.926959	3.250308	2.880696	0.000000	-10.000000	0.000000	0.000000	0.000000	1023.000000	1023.000000	2046.000000
50.540001	0.024260	14.337733	4.492136	3.179550	3.584137	3.081910	0.000000	-10.000000	0.000000	0.000000	0.000000	1023.000000	1023.000000	2046.000000
50.560001	0.026323	15.556734	4.729757	3.668756	3.746758	3.411462	0.000000	-10.000000	0.000000	0.000000	0.000000	1023.000000	1023.000000	2046.000000
50.580002	0.028064	16.585726	4.668984	4.239611	3.897328	3.779803	0.000000	-10.000000	0.000000	0.000000	0.000000	1023.000000	1023.000000	2046.000000
50.599998	0.029124	17.212389	4.761259	4.756586	3.844686	3.849859	0.000000	-10.000000	0.000000	0.000000	0.000000	1023.000000	1023.000000	2046.000000
50.619999	0.028705	16.964886	4.523606	4.740502	3.899424	3.801355	0.000000	-10.000000	0.000000	0.000000	0.000000	1023.000000	1023.000000	2046.000000
50.639999	0.026829	15.855958	4.233752	4.482985	3.699086	3.440135	0.000000	-10.000000	0.000000	0.000000	0.000000	1023.000000	1023.000000	2046.000000
50.660000	0.023443	13.854712	3.404329	3.947185	3.539043	2.964157	0.000000	-10.000000	0.000000	0.000000	0.000000	1023.000000	1023.000000	2046.000000
50.680000	0.020551	12.145455	2.915994	3.538897	3.190344	2.500221	0.000000	-10.000000	0.000000	0.000000	0.000000	1023.000000	1023.000000	2046.000000
50.700001	0.018230	10.773845	2.339223	3.211462	3.059912	2.163248	0.000000	-10.000000	0.000000	0.000000	0.000000	1023.000000	1023.000000	2046.000000
50.720001	0.017449	10.312119	2.260417	3.120259	2.912914	2.018529	0.000000	-10.000000	0.000000	0.000000	0.000000	1023.000000	1023.000000	2046.000000
50.740002	0.016415	9.701167	1.897207	2.984980	2.909564	1.909417	0.000000	-10.000000	0.000000	0.000000	0.000000	1023.000000	1023.000000	2046.000000
50.759998	0.016198	9.573239	1.893542	2.954843	2.846312	1.878542	0.000000	-10.000000	0.000000	0.000000	0.000000	1023.000000	1023.000000	2046.000000
50.779999	0.015210	8.988944	1.637027	2.820814	2.709438	1.821665	0.000000	-10.000000	0.000000	0.000000	0.000000	1023.000000	1023.000000	2046.000000
50.799999	0.015008	8.869586	1.657053	2.850326	2.622129	1.740078	0.000000	-10.000000	0.000000	0.000000	0.000000	1023.000000	1023.000000	2046.000000
50.820000	0.014413	8.517989	1.486226	2.723420	2.542116	1.766227	0.000000	-10.000000	0.000000	0.000000	0.000000	1023.000000	1023.000000	2046.000000
50.840000	0.014615	8.637580	1.578099	2.819593	2.520820	1.719069	0.000000	-10.000000	0.016667	0.300000	0.000000	1023.000000	1023.000000	2046.000000
50.860001	0.014400	8.510163	1.424254	2.824072	2.518811	1.743025	0.000000	-10.000000	0.025000	0.300000	0.000000	1023.000000	1023.000000	2046.000000
50.880001	0.014882	8.794978	1.591182	2.910670	2.486567	1.806559	0.000000	-10.000000	0.041667	0.300000	0.000000	1023.000000	1023.000000	2046.000000
50.900002	0.014805	8.749980	1.460040	2.813523	2.551763	1.924654	0.000000	-10.000000	0.041667	0.000000	0.000000	1023.000000	1023.000000	2046.000000
50.919998	0.015225	8.998075	1.542952	2.774302	2.599106	2.081715	0.000000	-10.000000	0.050000	-0.800000	0.000000	1023.000000	1023.000000	2046.000000
50.939999	0.014952	8.836553	1.380046	2.622641	2.631783	2.202083	0.000000	-10.000000	0.058333	-2.483333	0.000000	1023.000000	1023.000000	2046.000000
50.959999	0.015430	9.119115	1.488790	2.539799	2.746908	2.343619	0.000000	-10.000000	0.083333	-5.283334	0.000000	1023.000000	1023.000000	2046.000000
50.980000	0.015297	9.040555	1.280969	2.290350	2.922500	2.546736	0.000000	-10.000000	0.116667	-8.183333	0.000000	1023.000000	1023.000000	2046.000000
51.000000	0.016005	9.458658	1.371701	2.161849	3.161004	2.764103	0.000000	-10.000000	0.141667	-10.516667	0.000000	1023.000000	1023.000000	2046.000000
51.020000	0.015769	9.319674	1.247152	1.934001	3.293845	2.844676	0.000000	-10.000000	0.133333	-11.466667	0.000000	1023.000000	1023.000000	2046.000000
[truncated: 1,112,314 more chars]
