# Supplementary material for: Effect of Electrode Belt and Body Positions on Regional Pulmonary Ventilation- and Perfusion-Related Impedance Changes Measured by Electric Impedance Tomography
Source: PLoS One. 2016 Jun 2;11(6):e0155913. doi: 10.1371/journal.pone.0155913 (PMC4890811; doi:10.1371/journal.pone.0155913)
Supplement: S1 Dataset — (ZIP) [file pone.0155913.s001.zip › Dataset/Fp08-mage-6i.txt]

Patient Name:	Fp8
Registry:	Fp8
Investigator:	 
Diagnosys:	 
Notes:	mage6i              
Sample Rate [Hz]:	50.08
Time Base 	Pixels Mean 	Pixels Sum 	UPPER RIGHT		UPPER LEFT		LOWER RIGHT		LOWER LEFT		QRS	ETCO2	Paw	Flow (L/min)	Volume	Analog1	Analog2	AnalogSum
0.000000	-0.045455	-26.864025	-5.768435	-1.064554	-12.248020	-7.783015	0.000000	-10.000000	-0.366667	22.116667	102.333336	1023.000000	1023.000000	2046.000000
0.020000	-0.043472	-25.691826	-5.297416	-0.873005	-11.978580	-7.542824	0.000000	-10.000000	-0.383333	22.900000	109.666664	1023.000000	1023.000000	2046.000000
0.040000	-0.041482	-24.516081	-5.028331	-0.765671	-11.595222	-7.126857	0.000000	-10.000000	-0.383333	23.633333	117.166664	1023.000000	1023.000000	2046.000000
0.060000	-0.039908	-23.585417	-4.644073	-0.588692	-11.459387	-6.893265	0.000000	-10.000000	-0.383333	24.016666	125.000000	1023.000000	1023.000000	2046.000000
0.080000	-0.038671	-22.854811	-4.479010	-0.539170	-11.187359	-6.649271	0.000000	-10.000000	-0.408333	24.350000	133.000000	1023.000000	1023.000000	2046.000000
0.100000	-0.037663	-22.259031	-4.266917	-0.575800	-11.059443	-6.356871	0.000000	-10.000000	-0.425000	24.566668	141.000000	1023.000000	1023.000000	2046.000000
0.120000	-0.036714	-21.698046	-3.992957	-0.514027	-10.925977	-6.265086	0.000000	-10.000000	-0.475000	25.200001	149.000000	1023.000000	1023.000000	2046.000000
0.140000	-0.035721	-21.110857	-3.750923	-0.474681	-10.734182	-6.151070	0.000000	-10.000000	-0.500000	25.966667	157.333328	1023.000000	1023.000000	2046.000000
0.160000	-0.034652	-20.479086	-3.428133	-0.495241	-10.583102	-5.972609	0.000000	-10.000000	-0.525000	26.683334	165.833328	1023.000000	1023.000000	2046.000000
0.180000	-0.033355	-19.712679	-2.992996	-0.408463	-10.468712	-5.842509	0.000000	-10.000000	-0.533333	27.533335	174.666672	1023.000000	1023.000000	2046.000000
0.200000	-0.031529	-18.633930	-2.612294	-0.168613	-10.183584	-5.669437	0.000000	-10.000000	-0.550000	28.416668	183.666672	1023.000000	1023.000000	2046.000000
0.220000	-0.029712	-17.559864	-2.223440	0.010406	-9.970837	-5.375994	0.000000	-10.000000	-0.591667	29.350000	193.000000	1023.000000	1023.000000	2046.000000
0.240000	-0.027676	-16.356407	-1.749654	0.273129	-9.758699	-5.121183	0.000000	-10.000000	-0.633333	30.216667	202.666672	1023.000000	1023.000000	2046.000000
0.260000	-0.025490	-15.064811	-1.412158	0.590805	-9.391198	-4.852260	0.000000	-10.000000	-0.675000	30.733334	212.500000	1023.000000	1023.000000	2046.000000
0.280000	-0.023493	-13.884441	-1.027445	0.738487	-9.173070	-4.422413	0.000000	-10.000000	-0.691667	31.216667	222.833328	1023.000000	1023.000000	2046.000000
0.300000	-0.021462	-12.684326	-0.584144	1.052278	-8.958088	-4.194372	0.000000	-10.000000	-0.691667	31.416668	233.166672	1023.000000	1023.000000	2046.000000
0.320000	-0.019244	-11.373339	-0.220946	1.313671	-8.630825	-3.835238	0.000000	-10.000000	-0.691667	31.783335	243.833328	1023.000000	1023.000000	2046.000000
0.340000	-0.017200	-10.165122	0.133957	1.536862	-8.333942	-3.501998	0.000000	-10.000000	-0.683333	31.866669	254.333328	1023.000000	1023.000000	2046.000000
0.360000	-0.015097	-8.922488	0.527109	1.835799	-8.046321	-3.239076	0.000000	-10.000000	-0.675000	31.750002	265.000000	1023.000000	1023.000000	2046.000000
0.380000	-0.013006	-7.686667	0.879588	2.076738	-7.739049	-2.903944	0.000000	-10.000000	-0.658333	31.550001	275.500000	1023.000000	1023.000000	2046.000000
0.400000	-0.010944	-6.468036	1.217107	2.323632	-7.454976	-2.553798	0.000000	-10.000000	-0.641667	31.350000	286.000000	1023.000000	1023.000000	2046.000000
0.420000	-0.009050	-5.348764	1.485071	2.570011	-7.118032	-2.285815	0.000000	-10.000000	-0.658333	31.183334	296.500000	1023.000000	1023.000000	2046.000000
0.440000	-0.007070	-4.178167	1.826197	2.814006	-6.859601	-1.958769	0.000000	-10.000000	-0.658333	31.200001	307.000000	1023.000000	1023.000000	2046.000000
0.460000	-0.005021	-2.967646	2.148445	3.059125	-6.543770	-1.631446	0.000000	-10.000000	-0.650000	31.116667	317.333344	1023.000000	1023.000000	2046.000000
0.480000	-0.003107	-1.836476	2.533062	3.309304	-6.346278	-1.332564	0.000000	-10.000000	-0.616667	30.900002	327.833344	1023.000000	1023.000000	2046.000000
0.500000	-0.001246	-0.736305	2.798800	3.554996	-6.059790	-1.030311	0.000000	-10.000000	-0.591667	30.433334	338.166656	1023.000000	1023.000000	2046.000000
0.520000	0.000518	0.306149	3.113544	3.865309	-5.847918	-0.824785	0.000000	-10.000000	-0.600000	30.083334	348.500000	1023.000000	1023.000000	2046.000000
0.540000	0.002343	1.384853	3.329693	4.082068	-5.482928	-0.543980	0.000000	-10.000000	-0.600000	30.083334	358.500000	1023.000000	1023.000000	2046.000000
0.560000	0.004116	2.432850	3.733568	4.293289	-5.317853	-0.276154	0.000000	-10.000000	-0.608333	29.983334	368.500000	1023.000000	1023.000000	2046.000000
0.580000	0.005747	3.396512	4.044035	4.491670	-5.142727	0.003533	0.000000	-10.000000	-0.600000	30.016666	378.500000	1023.000000	1023.000000	2046.000000
0.600000	0.007417	4.383404	4.257854	4.699536	-4.848361	0.274375	0.000000	-10.000000	-0.591667	29.683334	388.500000	1023.000000	1023.000000	2046.000000
0.620000	0.009030	5.336643	4.538215	4.945315	-4.612187	0.465299	0.000000	-10.000000	-0.575000	29.266666	398.500000	1023.000000	1023.000000	2046.000000
0.640000	0.010679	6.311395	4.805220	5.130072	-4.358161	0.734264	0.000000	-10.000000	-0.558333	28.866667	408.500000	1023.000000	1023.000000	2046.000000
0.660000	0.012293	7.265437	5.109856	5.397920	-4.200119	0.957781	0.000000	-10.000000	-0.533333	28.416668	418.166656	1023.000000	1023.000000	2046.000000
0.680000	0.013807	8.159832	5.299770	5.597877	-3.971031	1.233217	0.000000	-10.000000	-0.508333	28.216667	427.833344	1023.000000	1023.000000	2046.000000
0.700000	0.015412	9.108582	5.563869	5.812865	-3.725766	1.457613	0.000000	-10.000000	-0.483333	27.666668	437.166656	1023.000000	1023.000000	2046.000000
0.720000	0.016906	9.991188	5.863120	6.027103	-3.581867	1.682833	0.000000	-10.000000	-0.475000	27.700001	446.500000	1023.000000	1023.000000	2046.000000
0.740000	0.018026	10.653510	6.029339	6.212362	-3.461396	1.873205	0.000000	-10.000000	-0.475000	27.433334	455.666656	1023.000000	1023.000000	2046.000000
0.760000	0.018850	11.140401	6.221026	6.419917	-3.378443	1.877900	0.000000	-10.000000	-0.466667	27.333334	464.833344	1023.000000	1023.000000	2046.000000
0.780000	0.019387	11.457769	6.341451	6.445090	-3.253866	1.925094	0.000000	-10.000000	-0.458333	26.900000	471.000000	1023.000000	1023.000000	2046.000000
0.800000	0.019876	11.746966	6.549628	6.482656	-3.214958	1.929640	0.000000	-10.000000	-0.458333	26.416666	480.000000	1023.000000	1023.000000	2046.000000
0.820000	0.020737	12.255383	6.838349	6.523419	-3.133163	2.026778	0.000000	-10.000000	-0.450000	26.183334	489.000000	1023.000000	1023.000000	2046.000000
0.840000	0.021805	12.886877	7.068770	6.637972	-2.943722	2.123856	0.000000	-10.000000	-0.433333	25.900000	500.833344	1023.000000	1023.000000	2046.000000
0.860000	0.023405	13.832362	7.404319	6.844935	-2.742681	2.325789	0.000000	-10.000000	-0.416667	25.750000	509.500000	1023.000000	1023.000000	2046.000000
0.880000	0.025527	15.086385	7.661600	7.187901	-2.430658	2.667542	0.000000	-10.000000	-0.416667	25.466667	518.000000	1023.000000	1023.000000	2046.000000
0.900000	0.027200	16.075148	7.786792	7.490016	-2.174947	2.973286	0.000000	-10.000000	-0.408333	24.916668	526.500000	1023.000000	1023.000000	2046.000000
0.920000	0.028683	16.951382	7.921080	7.788318	-1.950239	3.192224	0.000000	-10.000000	-0.400000	24.516666	534.833313	1023.000000	1023.000000	2046.000000
0.940000	0.028757	16.995399	7.764673	7.771935	-1.775516	3.234308	0.000000	-10.000000	-0.391667	24.216667	543.000000	1023.000000	1023.000000	2046.000000
0.960000	0.027281	16.123085	7.328580	7.508861	-1.852105	3.137748	0.000000	-10.000000	-0.391667	24.133333	551.000000	1023.000000	1023.000000	2046.000000
0.980000	0.025209	14.898237	6.756629	7.207123	-1.938859	2.873344	0.000000	-10.000000	-0.366667	23.750000	559.333313	1023.000000	1023.000000	2046.000000
1.000000	0.023249	13.740195	6.368318	6.922738	-2.103678	2.552817	0.000000	-10.000000	-0.341667	22.933334	567.333313	1023.000000	1023.000000	2046.000000
1.020000	0.022326	13.194942	6.078412	6.859344	-2.069194	2.326380	0.000000	-10.000000	-0.316667	21.800001	575.333313	1023.000000	1023.000000	2046.000000
1.040000	0.022313	13.187185	5.912881	6.865696	-1.898756	2.307363	0.000000	-10.000000	-0.300000	20.966667	582.666687	1023.000000	1023.000000	2046.000000
1.060000	0.022617	13.366555	5.898705	6.922681	-1.765503	2.310672	0.000000	-10.000000	-0.266667	20.050001	589.833313	1023.000000	1023.000000	2046.000000
1.080000	0.022927	13.549850	5.784214	7.063121	-1.591955	2.294469	0.000000	-10.000000	-0.233333	19.200001	596.666687	1023.000000	1023.000000	2046.000000
1.100000	0.023276	13.756288	5.817721	7.179594	-1.495350	2.254324	0.000000	-10.000000	-0.191667	17.983334	603.166687	1023.000000	1023.000000	2046.000000
1.120000	0.023619	13.958858	5.877719	7.233603	-1.440207	2.287743	0.000000	-10.000000	-0.141667	16.616667	609.500000	1023.000000	1023.000000	2046.000000
1.140000	0.024098	14.242024	5.960059	7.348510	-1.351593	2.285049	0.000000	-10.000000	-0.108333	14.850000	615.333313	1023.000000	1023.000000	2046.000000
1.160000	0.024560	14.515004	6.060234	7.384599	-1.258080	2.328252	0.000000	-10.000000	-0.083333	13.150000	620.500000	1023.000000	1023.000000	2046.000000
1.180000	0.025219	14.904537	6.159036	7.510247	-1.123331	2.358585	0.000000	-10.000000	-0.075000	11.233334	625.166687	1023.000000	1023.000000	2046.000000
1.200000	0.025811	15.254481	6.194523	7.712339	-1.000012	2.347630	0.000000	-10.000000	-0.050000	9.766666	629.166687	1023.000000	1023.000000	2046.000000
1.220000	0.026365	15.581972	6.279329	7.787864	-0.876975	2.391754	0.000000	-10.000000	-0.025000	8.016666	632.833313	1023.000000	1023.000000	2046.000000
1.240000	0.026961	15.934015	6.371085	7.860667	-0.723956	2.426220	0.000000	-10.000000	-0.008333	6.016667	635.833313	1023.000000	1023.000000	2046.000000
1.260000	0.027539	16.275620	6.488585	7.865056	-0.615395	2.537373	0.000000	-10.000000	0.008333	2.383333	638.166687	1023.000000	1023.000000	2046.000000
1.280000	0.027844	16.455675	6.578315	7.756711	-0.500616	2.621266	0.000000	-10.000000	0.025000	-0.933333	639.500000	1023.000000	1023.000000	2046.000000
1.300000	0.028313	16.732695	6.763189	7.760146	-0.446108	2.655468	0.000000	-10.000000	0.041667	-4.266666	640.000000	1023.000000	1023.000000	2046.000000
1.320000	0.028763	16.999172	6.871238	7.676474	-0.320878	2.772337	0.000000	-10.000000	0.066667	-6.783333	640.000000	1023.000000	1023.000000	2046.000000
1.340000	0.029108	17.202652	7.000336	7.675606	-0.265330	2.792041	0.000000	-10.000000	0.083333	-9.683333	640.000000	1023.000000	1023.000000	2046.000000
1.360000	0.029221	17.269869	7.006274	7.655777	-0.231112	2.838930	0.000000	-10.000000	0.125000	-12.350000	640.000000	1023.000000	1023.000000	2046.000000
1.380000	0.028720	16.973772	6.877787	7.524175	-0.246507	2.818316	0.000000	-10.000000	0.175000	-14.600000	640.000000	1023.000000	1023.000000	2046.000000
1.400000	0.027633	16.331335	6.698903	7.288022	-0.372845	2.717254	0.000000	-10.000000	0.225000	-16.783333	632.500000	1023.000000	1023.000000	2046.000000
1.420000	0.026305	15.546367	6.415455	7.023635	-0.475699	2.582975	0.000000	-10.000000	0.283333	-18.800001	623.000000	1023.000000	1023.000000	2046.000000
1.440000	0.024682	14.586866	6.285872	6.661124	-0.702784	2.342654	0.000000	-10.000000	0.333333	-20.633333	611.166687	1023.000000	1023.000000	2046.000000
1.460000	0.023095	13.649346	6.143675	6.347611	-1.013306	2.171366	0.000000	-10.000000	0.383333	-22.166668	604.333313	1023.000000	1023.000000	2046.000000
1.480000	0.021808	12.888389	5.926385	6.205049	-1.215544	1.972498	0.000000	-10.000000	0.441667	-23.700001	596.833313	1023.000000	1023.000000	2046.000000
1.500000	0.020496	12.113088	5.744278	6.053402	-1.477198	1.792606	0.000000	-10.000000	0.491667	-25.000000	588.833313	1023.000000	1023.000000	2046.000000
1.520000	0.019245	11.373775	5.516941	5.911450	-1.769053	1.714438	0.000000	-10.000000	0.566667	-26.533333	580.500000	1023.000000	1023.000000	2046.000000
1.540000	0.018060	10.673573	5.153878	5.887936	-1.957062	1.588821	0.000000	-10.000000	0.608333	-27.683334	571.666687	1023.000000	1023.000000	2046.000000
1.560000	0.016652	9.841261	4.854467	5.754223	-2.269704	1.502275	0.000000	-10.000000	0.641667	-28.716667	562.333313	1023.000000	1023.000000	2046.000000
1.580000	0.015131	8.942515	4.485693	5.602515	-2.548719	1.403028	0.000000	-10.000000	0.675000	-29.566668	552.833313	1023.000000	1023.000000	2046.000000
1.600000	0.013657	8.071426	4.112669	5.502311	-2.785432	1.241879	0.000000	-10.000000	0.708333	-30.233334	543.000000	1023.000000	1023.000000	2046.000000
1.620000	0.012217	7.220459	3.771271	5.364758	-3.025832	1.110263	0.000000	-10.000000	0.741667	-30.683334	533.000000	1023.000000	1023.000000	2046.000000
1.640000	0.010619	6.275791	3.484149	5.216309	-3.382422	0.957756	0.000000	-10.000000	0.758333	-31.033335	522.666687	1023.000000	1023.000000	2046.000000
1.660000	0.009256	5.470431	3.181198	5.057152	-3.636364	0.868446	0.000000	-10.000000	0.766667	-31.216667	512.333313	1023.000000	1023.000000	2046.000000
1.680000	0.007754	4.582737	2.928312	4.982623	-3.976748	0.648551	0.000000	-10.000000	0.800000	-31.933334	502.000000	1023.000000	1023.000000	2046.000000
1.700000	0.006296	3.721073	2.622736	4.790514	-4.228444	0.536266	0.000000	-10.000000	0.808333	-32.383335	491.333344	1023.000000	1023.000000	2046.000000
1.720000	0.004971	2.937622	2.324620	4.698705	-4.462481	0.376778	0.000000	-10.000000	0.833333	-32.850002	480.500000	1023.000000	1023.000000	2046.000000
1.740000	0.003534	2.088415	2.068926	4.627101	-4.783001	0.175388	0.000000	-10.000000	0.816667	-32.766666	469.500000	1023.000000	1023.000000	2046.000000
1.760000	0.002148	1.269734	1.752807	4.501714	-5.025592	0.040805	0.000000	-10.000000	0.833333	-32.750000	458.500000	1023.000000	1023.000000	2046.000000
1.780000	0.000785	0.463800	1.525138	4.441071	-5.352663	-0.149746	0.000000	-10.000000	0.825000	-32.716667	447.500000	1023.000000	1023.000000	2046.000000
1.800000	-0.000558	-0.330063	1.243514	4.377707	-5.595346	-0.355937	0.000000	-10.000000	0.833333	-32.800003	436.500000	1023.000000	1023.000000	2046.000000
1.820000	-0.002050	-1.211734	0.957835	4.223531	-5.862191	-0.530909	0.000000	-10.000000	0.808333	-32.650002	425.666656	1023.000000	1023.000000	2046.000000
1.840000	-0.003230	-1.908952	0.764136	4.168535	-6.089221	-0.752402	0.000000	-10.000000	0.800000	-32.433334	414.833344	1023.000000	1023.000000	2046.000000
1.860000	-0.004409	-2.605746	0.623347	4.048354	-6.354990	-0.922456	0.000000	-10.000000	0.775000	-32.200001	404.166656	1023.000000	1023.000000	2046.000000
1.880000	-0.005313	-3.139876	0.606064	3.940832	-6.600456	-1.086316	0.000000	-10.000000	0.775000	-31.883333	393.333344	1023.000000	1023.000000	2046.000000
1.900000	-0.005939	-3.510073	0.628830	3.928678	-6.750792	-1.316789	0.000000	-10.000000	0.758333	-31.566668	382.666656	1023.000000	1023.000000	2046.000000
1.920000	-0.006502	-3.842808	0.690621	3.846532	-6.930425	-1.449535	0.000000	-10.000000	0.758333	-31.066668	372.000000	1023.000000	1023.000000	2046.000000
1.940000	-0.007149	-4.225131	0.617541	3.831445	-7.081135	-1.592981	0.000000	-10.000000	0.716667	-30.566668	361.666656	1023.000000	1023.000000	2046.000000
1.960000	-0.008175	-4.831422	0.515096	3.755840	-7.310084	-1.792274	0.000000	-10.000000	0.675000	-29.750000	351.500000	1023.000000	1023.000000	2046.000000
1.980000	-0.009503	-5.616269	0.331098	3.565873	-7.523139	-1.990101	0.000000	-10.000000	0.641667	-29.266666	341.500000	1023.000000	1023.000000	2046.000000
2.000000	-0.010984	-6.491523	0.101250	3.392957	-7.769939	-2.215791	0.000000	-10.000000	0.641667	-28.783333	331.833344	1023.000000	1023.000000	2046.000000
2.020000	-0.012255	-7.242591	-0.073551	3.226679	-7.938782	-2.456937	0.000000	-10.000000	0.641667	-28.916668	322.166656	1023.000000	1023.000000	2046.000000
2.040000	-0.012992	-7.678443	-0.215343	3.158617	-8.027753	-2.593964	0.000000	-10.000000	0.625000	-28.700001	312.500000	1023.000000	1023.000000	2046.000000
2.060000	-0.014033	-8.293441	-0.535344	3.159510	-8.178297	-2.739309	0.000000	-10.000000	0.608333	-28.350000	302.833344	1023.000000	1023.000000	2046.000000
2.080000	-0.015134	-8.944277	-0.862452	3.099419	-8.314293	-2.866950	0.000000	-10.000000	0.583333	-27.916668	293.500000	1023.000000	1023.000000	2046.000000
2.100000	-0.016787	-9.920861	-1.162435	2.885797	-8.528354	-3.115869	0.000000	-10.000000	0.550000	-27.066668	284.333344	1023.000000	1023.000000	2046.000000
2.120000	-0.019195	-11.344443	-1.655435	2.468385	-8.785050	-3.372344	0.000000	-10.000000	0.508333	-26.366667	275.166656	1023.000000	1023.000000	2046.000000
2.140000	-0.022361	-13.215223	-2.239613	2.081815	-9.210223	-3.847202	0.000000	-10.000000	0.475000	-25.250000	266.333344	1023.000000	1023.000000	2046.000000
2.160000	-0.025823	-15.261584	-3.016208	1.679627	-9.595078	-4.329925	0.000000	-10.000000	0.458333	-24.700001	258.000000	1023.000000	1023.000000	2046.000000
2.180000	-0.028812	-17.027857	-3.651903	1.360777	-9.926154	-4.810577	0.000000	-10.000000	0.450000	-23.983334	250.000000	1023.000000	1023.000000	2046.000000
2.200000	-0.031331	-18.516905	-4.237066	1.116823	-10.139700	-5.256961	0.000000	-10.000000	0.450000	-23.633333	242.000000	1023.000000	1023.000000	2046.000000
2.220000	-0.033295	-19.677597	-4.755661	0.867571	-10.309834	-5.479672	0.000000	-10.000000	0.425000	-23.183334	234.000000	1023.000000	1023.000000	2046.000000
2.240000	-0.035107	-20.748123	-5.193201	0.748054	-10.487291	-5.815685	0.000000	-10.000000	0.416667	-23.200001	226.000000	1023.000000	1023.000000	2046.000000
2.260000	-0.036758	-21.723728	-5.607094	0.581922	-10.705729	-5.992827	0.000000	-10.000000	0.400000	-23.066668	218.166672	1023.000000	1023.000000	2046.000000
2.280000	-0.038126	-22.532173	-6.008537	0.519509	-10.838058	-6.205089	0.000000	-10.000000	0.391667	-22.983334	210.500000	1023.000000	1023.000000	2046.000000
2.300000	-0.039380	-23.273621	-6.268178	0.415673	-11.028590	-6.392525	0.000000	-10.000000	0.383333	-22.583334	202.833328	1023.000000	1023.000000	2046.000000
2.320000	-0.040310	-23.823391	-6.512311	0.332563	-11.114409	-6.529234	0.000000	-10.000000	0.350000	-22.116667	195.333328	1023.000000	1023.000000	2046.000000
2.340000	-0.041139	-24.313061	-6.651648	0.231479	-11.237725	-6.655167	0.000000	-10.000000	0.341667	-21.616667	188.000000	1023.000000	1023.000000	2046.000000
2.360000	-0.041700	-24.644857	-6.711295	0.151059	-11.336489	-6.748134	0.000000	-10.000000	0.325000	-21.316668	180.833328	1023.000000	1023.000000	2046.000000
2.380000	-0.042023	-24.835482	-6.765456	0.138240	-11.385894	-6.822371	0.000000	-10.000000	0.325000	-20.916666	173.666672	1023.000000	1023.000000	2046.000000
2.400000	-0.042281	-24.988287	-6.714024	0.062445	-11.438111	-6.898596	0.000000	-10.000000	0.291667	-20.299999	166.500000	1023.000000	1023.000000	2046.000000
2.420000	-0.042183	-24.930307	-6.583387	0.000968	-11.455530	-6.892357	0.000000	-10.000000	0.250000	-19.416666	159.833328	1023.000000	1023.000000	2046.000000
2.440000	-0.042073	-24.865362	-6.454908	-0.075104	-11.432857	-6.902494	0.000000	-10.000000	0.225000	-18.533333	153.500000	1023.000000	1023.000000	2046.000000
2.460000	-0.042070	-24.863491	-6.262378	-0.155532	-11.478510	-6.967071	0.000000	-10.000000	0.233333	-18.050001	147.500000	1023.000000	1023.000000	2046.000000
2.480000	-0.041923	-24.776590	-6.083569	-0.113577	-11.541265	-7.038179	0.000000	-10.000000	0.241667	-18.083334	141.500000	1023.000000	1023.000000	2046.000000
2.500000	-0.041591	-24.580120	-5.926376	-0.050538	-11.552844	-7.050362	0.000000	-10.000000	0.241667	-18.433334	135.333328	1023.000000	1023.000000	2046.000000
2.520000	-0.041561	-24.562387	-5.919666	-0.027212	-11.529366	-7.086143	0.000000	-10.000000	0.241667	-18.666666	129.000000	1023.000000	1023.000000	2046.000000
2.540000	-0.041911	-24.769430	-5.995921	-0.090231	-11.565099	-7.118180	0.000000	-10.000000	0.241667	-18.616667	122.666664	1023.000000	1023.000000	2046.000000
2.560000	-0.042612	-25.183714	-6.072278	-0.261338	-11.663605	-7.186493	0.000000	-10.000000	0.241667	-18.466667	116.500000	1023.000000	1023.000000	2046.000000
2.580000	-0.043476	-25.694569	-6.098166	-0.417911	-11.833665	-7.344828	0.000000	-10.000000	0.225000	-18.066668	110.500000	1023.000000	1023.000000	2046.000000
2.600000	-0.044407	-26.244375	-6.155312	-0.620312	-11.994190	-7.474562	0.000000	-10.000000	0.208333	-17.533335	104.500000	1023.000000	1023.000000	2046.000000
2.620000	-0.045483	-26.880724	-6.184979	-0.893826	-12.178359	-7.623560	0.000000	-10.000000	0.200000	-16.766666	98.500000	1023.000000	1023.000000	2046.000000
2.640000	-0.046399	-27.422033	-6.114452	-1.095261	-12.402175	-7.810145	0.000000	-10.000000	0.183333	-16.000000	92.833336	1023.000000	1023.000000	2046.000000
2.660000	-0.046918	-27.728790	-6.112359	-1.150428	-12.513002	-7.953000	0.000000	-10.000000	0.166667	-15.100000	85.833336	1023.000000	1023.000000	2046.000000
2.680000	-0.047233	-27.914722	-6.041667	-1.203934	-12.572026	-8.097094	0.000000	-10.000000	0.150000	-14.483334	80.833336	1023.000000	1023.000000	2046.000000
2.700000	-0.047297	-27.952766	-5.953735	-1.218368	-12.629430	-8.151234	0.000000	-10.000000	0.150000	-14.133334	76.000000	1023.000000	1023.000000	2046.000000
2.720000	-0.047455	-28.045839	-5.902006	-1.209060	-12.712978	-8.221794	0.000000	-10.000000	0.133333	-13.850000	72.833336	1023.000000	1023.000000	2046.000000
2.740000	-0.047504	-28.074898	-5.830185	-1.204743	-12.760490	-8.279479	0.000000	-10.000000	0.133333	-13.350000	68.333336	1023.000000	1023.000000	2046.000000
2.760000	-0.047537	-28.094334	-5.787920	-1.205518	-12.832644	-8.268251	0.000000	-10.000000	0.100000	-12.600000	63.833332	1023.000000	1023.000000	2046.000000
2.780000	-0.047601	-28.132202	-5.786647	-1.218810	-12.855178	-8.271565	0.000000	-10.000000	0.083333	-12.116667	61.000000	1023.000000	1023.000000	2046.000000
2.800000	-0.047659	-28.166748	-5.788633	-1.160085	-12.856939	-8.361092	0.000000	-10.000000	0.050000	-11.450001	57.000000	1023.000000	1023.000000	2046.000000
2.820000	-0.047657	-28.165245	-5.762845	-1.183144	-12.901865	-8.317390	0.000000	-10.000000	0.050000	-10.783334	53.333332	1023.000000	1023.000000	2046.000000
2.840000	-0.047579	-28.118940	-5.718472	-1.154532	-12.900107	-8.345831	0.000000	-10.000000	0.050000	-10.050000	48.500000	1023.000000	1023.000000	2046.000000
2.860000	-0.047527	-28.088642	-5.627991	-1.131144	-13.014202	-8.315304	0.000000	-10.000000	0.050000	-9.533334	45.166668	1023.000000	1023.000000	2046.000000
2.880000	-0.047636	-28.153053	-5.634340	-1.136374	-13.054018	-8.328321	0.000000	-10.000000	0.041667	-9.183333	42.000000	1023.000000	1023.000000	2046.000000
2.900000	-0.047525	-28.087152	-5.617928	-1.095294	-13.021070	-8.352859	0.000000	-10.000000	0.041667	-8.716667	39.000000	1023.000000	1023.000000	2046.000000
2.920000	-0.047455	-28.045752	-5.588865	-1.011769	-13.049952	-8.395164	0.000000	-10.000000	0.033333	-8.316667	36.000000	1023.000000	1023.000000	2046.000000
2.940000	-0.047354	-27.986134	-5.589756	-0.995940	-13.005601	-8.394838	0.000000	-10.000000	0.033333	-7.850000	33.166668	1023.000000	1023.000000	2046.000000
2.960000	-0.047185	-27.886312	-5.482044	-0.991997	-13.046791	-8.365479	0.000000	-10.000000	0.025000	-7.516667	30.500000	1023.000000	1023.000000	2046.000000
2.980000	-0.047149	-27.864939	-5.474136	-0.961737	-13.057841	-8.371223	0.000000	-10.000000	0.016667	-7.033333	28.000000	1023.000000	1023.000000	2046.000000
3.000000	-0.047113	-27.843576	-5.426263	-0.978278	-13.041374	-8.397659	0.000000	-10.000000	0.016667	-6.583333	25.666666	1023.000000	1023.000000	2046.000000
3.020000	-0.046906	-27.721558	-5.370714	-0.928390	-13.066954	-8.355500	0.000000	-10.000000	0.008333	-5.950000	23.500000	1023.000000	1023.000000	2046.000000
3.040000	-0.046806	-27.662436	-5.328382	-0.926712	-13.052351	-8.354992	0.000000	-10.000000	0.008333	-5.316667	21.500000	1023.000000	1023.000000	2046.000000
3.060000	-0.046696	-27.597507	-5.279481	-0.897740	-13.015455	-8.404831	0.000000	-10.000000	0.000000	-4.533333	19.666666	1023.000000	1023.000000	2046.000000
3.080000	-0.046531	-27.499954	-5.208201	-0.839915	-13.049758	-8.402080	0.000000	-10.000000	0.000000	-3.833333	18.000000	1023.000000	1023.000000	2046.000000
3.100000	-0.046383	-27.412424	-5.213175	-0.794387	-12.997811	-8.407051	0.000000	-10.000000	0.000000	-3.150000	16.666666	1023.000000	1023.000000	2046.000000
3.120000	-0.046207	-27.308434	-5.160367	-0.743424	-12.958532	-8.446109	0.000000	-10.000000	0.000000	-2.583333	15.666667	1023.000000	1023.000000	2046.000000
3.140000	-0.046014	-27.194427	-5.130256	-0.746011	-12.954610	-8.363551	0.000000	-10.000000	0.000000	-1.966667	15.166667	1023.000000	1023.000000	2046.000000
3.160000	-0.045890	-27.121004	-5.099340	-0.692822	-12.930058	-8.398784	0.000000	-10.000000	0.000000	-1.316667	15.000000	1023.000000	1023.000000	2046.000000
3.180000	-0.045728	-27.025267	-5.044792	-0.674355	-12.937284	-8.368835	0.000000	-10.000000	-0.008333	-0.650000	15.000000	1023.000000	1023.000000	2046.000000
3.200000	-0.045598	-26.948526	-4.985422	-0.644646	-13.006432	-8.312028	0.000000	-10.000000	-0.008333	-0.183333	15.000000	1023.000000	1023.000000	2046.000000
3.220000	-0.045531	-26.908995	-4.984976	-0.634733	-12.954762	-8.334524	0.000000	-10.000000	-0.008333	0.000000	15.000000	1023.000000	1023.000000	2046.000000
3.240000	-0.045273	-26.756216	-4.983659	-0.532597	-12.913245	-8.326715	0.000000	-10.000000	0.000000	0.000000	15.000000	1023.000000	1023.000000	2046.000000
3.260000	-0.045183	-26.702940	-4.912570	-0.527774	-12.970105	-8.292490	0.000000	-10.000000	0.000000	0.000000	15.000000	1023.000000	1023.000000	2046.000000
3.280000	-0.044873	-26.519930	-4.875019	-0.505066	-12.857107	-8.282738	0.000000	-10.000000	0.000000	0.000000	15.000000	1023.000000	1023.000000	2046.000000
3.300000	-0.044650	-26.388054	-4.748189	-0.443101	-12.912848	-8.283916	0.000000	-10.000000	0.000000	0.000000	15.000000	1023.000000	1023.000000	2046.000000
3.320000	-0.044573	-26.342625	-4.698411	-0.417526	-12.954131	-8.272556	0.000000	-10.000000	0.000000	0.000000	15.000000	1023.000000	1023.000000	2046.000000
3.340000	-0.044830	-26.494328	-4.795374	-0.363579	-12.950886	-8.384488	0.000000	-10.000000	0.000000	0.000000	15.000000	1023.000000	1023.000000	2046.000000
3.360000	-0.045783	-27.057955	-4.828309	-0.512416	-13.218747	-8.498483	0.000000	-10.000000	0.000000	0.000000	15.000000	1023.000000	1023.000000	2046.000000
3.380000	-0.046681	-27.588213	-4.898406	-0.666078	-13.354215	-8.669515	0.000000	-10.000000	0.000000	0.000000	15.000000	1023.000000	1023.000000	2046.000000
3.400000	-0.047439	-28.036655	-4.914087	-0.835717	-13.513734	-8.773117	0.000000	-10.000000	0.000000	0.000000	15.000000	1023.000000	1023.000000	2046.000000
3.420000	-0.048280	-28.533749	-4.993183	-0.965392	-13.601002	-8.974172	0.000000	-10.000000	0.000000	-0.550000	15.000000	1023.000000	1023.000000	2046.000000
3.440000	-0.048401	-28.604868	-4.960321	-1.057342	-13.582204	-9.005001	0.000000	-10.000000	0.000000	-1.266667	15.000000	1023.000000	1023.000000	2046.000000
3.460000	-0.048395	-28.601730	-4.945147	-1.062492	-13.628129	-8.965963	0.000000	-10.000000	0.000000	-2.016667	14.666667	1023.000000	1023.000000	2046.000000
3.480000	-0.048392	-28.599930	-5.032914	-1.046989	-13.556435	-8.963593	0.000000	-10.000000	0.000000	-2.366667	14.000000	1023.000000	1023.000000	2046.000000
3.500000	-0.048313	-28.553040	-5.095193	-1.082253	-13.469584	-8.906009	0.000000	-10.000000	-0.008333	-2.450000	13.000000	1023.000000	1023.000000	2046.000000
3.520000	-0.048781	-28.829325	-5.221407	-1.184159	-13.512510	-8.911248	0.000000	-10.000000	-0.008333	-1.700000	12.000000	1023.000000	1023.000000	2046.000000
3.540000	-0.050279	-29.715122	-5.720109	-1.376418	-13.542559	-9.076038	0.000000	-10.000000	-0.025000	-0.066667	11.333333	1023.000000	1023.000000	2046.000000
3.560000	-0.052395	-30.965450	-6.325213	-1.618741	-13.830588	-9.190907	0.000000	-10.000000	-0.033333	2.250000	11.000000	1023.000000	1023.000000	2046.000000
3.580000	-0.054687	-32.319916	-7.004868	-1.843219	-13.994057	-9.477773	0.000000	-10.000000	-0.058333	4.650000	11.000000	1023.000000	1023.000000	2046.000000
3.600000	-0.056649	-33.479549	-7.512263	-2.156484	-14.127732	-9.683072	0.000000	-10.000000	-0.066667	6.866667	11.000000	1023.000000	1023.000000	2046.000000
3.620000	-0.057916	-34.228352	-7.844876	-2.339905	-14.240213	-9.803356	0.000000	-10.000000	-0.066667	8.483334	11.000000	1023.000000	1023.000000	2046.000000
3.640000	-0.058653	-34.663692	-8.094178	-2.398387	-14.251150	-9.919976	0.000000	-10.000000	-0.066667	9.283334	11.000000	1023.000000	1023.000000	2046.000000
3.660000	-0.059076	-34.914143	-8.388530	-2.411797	-14.172616	-9.941199	0.000000	-10.000000	-0.066667	9.566667	11.000000	1023.000000	1023.000000	2046.000000
3.680000	-0.059336	-35.067791	-8.515382	-2.347130	-14.234491	-9.970788	0.000000	-10.000000	-0.075000	9.783334	11.000000	1023.000000	1023.000000	2046.000000
3.700000	-0.059243	-35.012646	-8.618936	-2.311520	-14.161721	-9.920467	0.000000	-10.000000	-0.083333	10.550000	11.000000	1023.000000	1023.000000	2046.000000
3.720000	-0.058923	-34.823238	-8.667848	-2.248037	-14.061227	-9.846127	0.000000	-10.000000	-0.108333	11.766667	15.000000	1023.000000	1023.000000	2046.000000
3.740000	-0.058492	-34.568584	-8.588839	-2.155960	-14.034967	-9.788818	0.000000	-10.000000	-0.150000	13.800000	21.666666	1023.000000	1023.000000	2046.000000
3.760000	-0.057701	-34.101353	-8.541018	-2.060999	-13.826595	-9.672742	0.000000	-10.000000	-0.183333	15.216666	28.333334	1023.000000	1023.000000	2046.000000
3.780000	-0.056808	-33.573257	-8.476761	-1.912075	-13.650428	-9.533995	0.000000	-10.000000	-0.200000	16.150000	31.000000	1023.000000	1023.000000	2046.000000
3.800000	-0.055701	-32.919064	-8.206630	-1.807469	-13.537276	-9.367687	0.000000	-10.000000	-0.216667	16.516666	34.500000	1023.000000	1023.000000	2046.000000
3.820000	-0.054301	-32.091946	-7.944043	-1.678925	-13.336139	-9.132838	0.000000	-10.000000	-0.225000	17.066668	39.833332	1023.000000	1023.000000	2046.000000
3.840000	-0.052898	-31.262972	-7.623948	-1.520834	-13.176527	-8.941663	0.000000	-10.000000	-0.241667	17.916668	47.000000	1023.000000	1023.000000	2046.000000
3.860000	-0.051270	-30.300480	-7.282649	-1.429208	-12.860810	-8.727814	0.000000	-10.000000	-0.250000	18.666668	52.666668	1023.000000	1023.000000	2046.000000
3.880000	-0.049565	-29.292862	-6.905321	-1.316094	-12.617343	-8.454103	0.000000	-10.000000	-0.283333	19.733334	58.833332	1023.000000	1023.000000	2046.000000
3.900000	-0.047617	-28.141455	-6.394887	-1.171886	-12.403287	-8.171394	0.000000	-10.000000	-0.316667	20.583334	65.333336	1023.000000	1023.000000	2046.000000
3.920000	-0.045744	-27.034908	-6.034186	-0.969117	-12.147342	-7.884264	0.000000	-10.000000	-0.358333	21.549999	72.166664	1023.000000	1023.000000	2046.000000
3.940000	-0.043879	-25.932737	-5.650723	-0.782857	-11.910816	-7.588344	0.000000	-10.000000	-0.366667	22.266666	79.166664	1023.000000	1023.000000	2046.000000
3.960000	-0.042442	-25.083305	-5.468660	-0.704936	-11.576042	-7.333666	0.000000	-10.000000	-0.366667	23.016666	86.500000	1023.000000	1023.000000	2046.000000
3.980000	-0.041426	-24.482985	-5.252798	-0.687290	-11.468518	-7.074379	0.000000	-10.000000	-0.366667	23.616667	94.166664	1023.000000	1023.000000	2046.000000
4.000000	-0.040433	-23.895891	-5.032149	-0.640363	-11.286839	-6.936538	0.000000	-10.000000	-0.400000	24.416668	102.000000	1023.000000	1023.000000	2046.000000
4.020000	-0.039603	-23.405340	-4.820600	-0.644077	-11.093100	-6.847565	0.000000	-10.000000	-0.450000	25.316668	110.000000	1023.000000	1023.000000	2046.000000
4.040000	-0.038649	-22.841824	-4.438263	-0.655675	-11.002470	-6.745414	0.000000	-10.000000	-0.491667	26.133333	118.333336	1023.000000	1023.000000	2046.000000
4.060000	-0.037301	-22.044605	-4.063608	-0.558233	-10.788248	-6.634518	0.000000	-10.000000	-0.516667	26.833334	126.833336	1023.000000	1023.000000	2046.000000
4.080000	-0.036016	-21.285215	-3.607541	-0.447724	-10.740561	-6.489391	0.000000	-10.000000	-0.516667	27.333334	135.666672	1023.000000	1023.000000	2046.000000
4.100000	-0.034139	-20.176119	-3.270160	-0.208853	-10.423914	-6.273191	0.000000	-10.000000	-0.508333	27.666666	144.666672	1023.000000	1023.000000	2046.000000
4.120000	-0.032321	-19.101877	-2.867482	-0.016078	-10.200047	-6.018270	0.000000	-10.000000	-0.508333	27.766666	153.833328	1023.000000	1023.000000	2046.000000
4.140000	-0.030308	-17.911871	-2.442747	0.253074	-9.990894	-5.731303	0.000000	-10.000000	-0.516667	27.800001	163.166672	1023.000000	1023.000000	2046.000000
4.160000	-0.028508	-16.848392	-2.089062	0.454943	-9.765246	-5.449028	0.000000	-10.000000	-0.525000	27.966667	172.333328	1023.000000	1023.000000	2046.000000
4.180000	-0.026578	-15.707670	-1.766760	0.691025	-9.522395	-5.109540	0.000000	-10.000000	-0.533333	28.133333	181.666672	1023.000000	1023.000000	2046.000000
4.200000	-0.024634	-14.558478	-1.392852	0.884572	-9.235825	-4.814374	0.000000	-10.000000	-0.541667	28.266666	191.000000	1023.000000	1023.000000	2046.000000
4.220000	-0.022785	-13.466128	-1.015141	1.114452	-9.058232	-4.507206	0.000000	-10.000000	-0.550000	28.300001	200.500000	1023.000000	1023.000000	2046.000000
4.240000	-0.020763	-12.271164	-0.640586	1.339323	-8.787945	-4.181956	0.000000	-10.000000	-0.533333	28.083334	210.000000	1023.000000	1023.000000	2046.000000
4.260000	-0.018955	-11.202617	-0.330011	1.576593	-8.501694	-3.947505	0.000000	-10.000000	-0.516667	27.816668	219.333328	1023.000000	1023.000000	2046.000000
4.280000	-0.017112	-10.113236	0.005685	1.796363	-8.310484	-3.604801	0.000000	-10.000000	-0.500000	27.333334	228.666672	1023.000000	1023.000000	2046.000000
4.300000	-0.015378	-9.088110	0.293938	1.989891	-8.020457	-3.351482	0.000000	-10.000000	-0.491667	26.966667	237.833328	1023.000000	1023.000000	2046.000000
4.320000	-0.013654	-8.069688	0.548898	2.208974	-7.754357	-3.073203	0.000000	-10.000000	-0.466667	26.666668	247.000000	1023.000000	1023.000000	2046.000000
4.340000	-0.011767	-6.954567	0.892720	2.476285	-7.515057	-2.808516	0.000000	-10.000000	-0.450000	26.650000	256.000000	1023.000000	1023.000000	2046.000000
4.360000	-0.010084	-5.959929	1.138118	2.658269	-7.209245	-2.547071	0.000000	-10.000000	-0.433333	26.233334	264.833344	1023.000000	1023.000000	2046.000000
4.380000	-0.008302	-4.906384	1.484366	2.904543	-7.061074	-2.234219	0.000000	-10.000000	-0.441667	25.983334	273.666656	1023.000000	1023.000000	2046.000000
4.400000	-0.006809	-4.024303	1.683730	3.082149	-6.749167	-2.041016	0.000000	-10.000000	-0.441667	25.666668	282.333344	1023.000000	1023.000000	2046.000000
4.420000	-0.005273	-3.116143	1.922608	3.297170	-6.563803	-1.772117	0.000000	-10.000000	-0.450000	25.900000	291.000000	1023.000000	1023.000000	2046.000000
4.440000	-0.003596	-2.125161	2.176025	3.529329	-6.289779	-1.540736	0.000000	-10.000000	-0.450000	25.816668	299.500000	1023.000000	1023.000000	2046.000000
4.460000	-0.002070	-1.223579	2.459858	3.676586	-6.078324	-1.281698	0.000000	-10.000000	-0.450000	25.950001	308.166656	1023.000000	1023.000000	2046.000000
4.480000	-0.000540	-0.319167	2.765661	3.890254	-5.934504	-1.040578	0.000000	-10.000000	-0.466667	25.933334	316.833344	1023.000000	1023.000000	2046.000000
4.500000	0.000974	0.575865	2.964155	4.074266	-5.604506	-0.858050	0.000000	-10.000000	-0.483333	26.150000	325.500000	1023.000000	1023.000000	2046.000000
4.520000	0.002657	1.570080	3.254054	4.290227	-5.398397	-0.575804	0.000000	-10.000000	-0.500000	26.216667	334.166656	1023.000000	1023.000000	2046.000000
4.540000	0.004232	2.501009	3.606849	4.533784	-5.207152	-0.432471	0.000000	-10.000000	-0.483333	26.266666	343.000000	1023.000000	1023.000000	2046.000000
4.560000	0.005488	3.243583	3.781926	4.738360	-5.054988	-0.221714	0.000000	-10.000000	-0.483333	26.316668	351.833344	1023.000000	1023.000000	2046.000000
4.580000	0.006453	3.813440	4.029624	4.873339	-4.959137	-0.130385	0.000000	-10.000000	-0.483333	26.383333	360.500000	1023.000000	1023.000000	2046.000000
4.600000	0.007042	4.161841	4.183584	4.911633	-4.871565	-0.061810	0.000000	-10.000000	-0.500000	26.500000	366.166656	1023.000000	1023.000000	2046.000000
4.620000	0.007726	4.565844	4.438675	5.013945	-4.856985	-0.029791	0.000000	-10.000000	-0.500000	26.533333	375.000000	1023.000000	1023.000000	2046.000000
4.640000	0.008756	5.175009	4.646859	5.047508	-4.620319	0.100962	0.000000	-10.000000	-0.483333	26.616667	384.000000	1023.000000	1023.000000	2046.000000
4.660000	0.009958	5.885303	4.945127	5.201147	-4.491683	0.230712	0.000000	-10.000000	-0.466667	26.733334	395.833344	1023.000000	1023.000000	2046.000000
4.680000	0.011623	6.869221	5.234375	5.440654	-4.280468	0.474661	0.000000	-10.000000	-0.466667	26.933334	404.666656	1023.000000	1023.000000	2046.000000
4.700000	0.013571	8.020275	5.354692	5.728844	-3.956396	0.893136	0.000000	-10.000000	-0.466667	26.850000	413.500000	1023.000000	1023.000000	2046.000000
4.720000	0.015041	8.889181	5.423861	5.993120	-3.749772	1.221972	0.000000	-10.000000	-0.483333	26.633333	422.500000	1023.000000	1023.000000	2046.000000
4.740000	0.016291	9.627952	5.508639	6.216785	-3.540703	1.443231	0.000000	-10.000000	-0.483333	26.383333	431.500000	1023.000000	1023.000000	2046.000000
4.760000	0.016069	9.496733	5.273370	6.215844	-3.548952	1.556471	0.000000	-10.000000	-0.500000	26.266666	437.500000	1023.000000	1023.000000	2046.000000
4.780000	0.014662	8.665520	4.668338	6.042205	-3.493328	1.448305	0.000000	-10.000000	-0.483333	26.216667	443.333344	1023.000000	1023.000000	2046.000000
4.800000	0.012594	7.443067	4.108942	5.719491	-3.674378	1.289012	0.000000	-10.000000	-0.441667	25.700001	452.000000	1023.000000	1023.000000	2046.000000
4.820000	0.010888	6.434617	3.632593	5.603448	-3.799193	0.997769	0.000000	-10.000000	-0.391667	24.850000	463.500000	1023.000000	1023.000000	2046.000000
4.840000	0.010260	6.063620	3.383169	5.451674	-3.775811	1.004589	0.000000	-10.000000	-0.366667	23.966667	474.833344	1023.000000	1023.000000	2046.000000
4.860000	0.010243	6.053767	3.222463	5.542306	-3.694591	0.983590	0.000000	-10.000000	-0.358333	23.316668	483.000000	1023.000000	1023.000000	2046.000000
4.880000	0.010557	6.239324	3.108070	5.640422	-3.599103	1.089935	0.000000	-10.000000	-0.350000	23.000000	491.000000	1023.000000	1023.000000	2046.000000
4.900000	0.010969	6.482668	3.070018	5.818026	-3.572592	1.167216	0.000000	-10.000000	-0.325000	22.216667	498.666656	1023.000000	1023.000000	2046.000000
4.920000	0.011627	6.871845	3.081123	6.023361	-3.463423	1.230783	0.000000	-10.000000	-0.308333	21.766666	506.166656	1023.000000	1023.000000	2046.000000
4.940000	0.012429	7.345349	3.189376	6.164149	-3.372086	1.363910	0.000000	-10.000000	-0.291667	20.750000	513.333313	1023.000000	1023.000000	2046.000000
4.960000	0.013373	7.903189	3.277791	6.362889	-3.206957	1.469466	0.000000	-10.000000	-0.275000	20.266666	520.500000	1023.000000	1023.000000	2046.000000
4.980000	0.014481	8.558186	3.488268	6.535702	-3.066905	1.601121	0.000000	-10.000000	-0.266667	19.716667	527.333313	1023.000000	1023.000000	2046.000000
5.000000	0.015556	9.193854	3.697534	6.701227	-2.916929	1.712023	0.000000	-10.000000	-0.266667	19.800001	534.000000	1023.000000	1023.000000	2046.000000
5.020000	0.016814	9.937347	3.862293	6.972670	-2.760982	1.863367	0.000000	-10.000000	-0.266667	19.616667	540.666687	1023.000000	1023.000000	2046.000000
5.040000	0.018124	10.711286	4.120984	7.192902	-2.579552	1.976951	0.000000	-10.000000	-0.258333	19.216667	547.166687	1023.000000	1023.000000	2046.000000
5.060000	0.019543	11.549633	4.358470	7.282453	-2.369372	2.278082	0.000000	-10.000000	-0.225000	18.616667	553.833313	1023.000000	1023.000000	2046.000000
5.080000	0.020946	12.378794	4.622539	7.448845	-2.123475	2.430885	0.000000	-10.000000	-0.208333	17.883333	560.166687	1023.000000	1023.000000	2046.000000
5.100000	0.022486	13.288988	4.942914	7.513760	-1.801894	2.634208	0.000000	-10.000000	-0.191667	17.350000	564.500000	1023.000000	1023.000000	2046.000000
5.120000	0.024035	14.204613	5.363014	7.544261	-1.584549	2.881887	0.000000	-10.000000	-0.183333	16.833334	570.166687	1023.000000	1023.000000	2046.000000
5.140000	0.025851	15.278022	5.815559	7.742967	-1.329066	3.048562	0.000000	-10.000000	-0.150000	16.500000	575.833313	1023.000000	1023.000000	2046.000000
5.160000	0.027747	16.398640	6.197197	7.924649	-1.021448	3.298240	0.000000	-10.000000	-0.133333	15.900001	583.166687	1023.000000	1023.000000	2046.000000
5.180000	0.029328	17.332623	6.579364	8.005926	-0.726458	3.473789	0.000000	-10.000000	-0.108333	15.266666	588.666687	1023.000000	1023.000000	2046.000000
5.200000	0.030633	18.104376	6.919988	8.098663	-0.564570	3.650295	0.000000	-10.000000	-0.100000	14.850000	592.166687	1023.000000	1023.000000	2046.000000
5.220000	0.031443	18.583033	7.109605	8.073322	-0.325446	3.725551	0.000000	-10.000000	-0.083333	14.066667	597.166687	1023.000000	1023.000000	2046.000000
5.240000	0.031900	18.852982	7.355029	7.914208	-0.219458	3.803202	0.000000	-10.000000	-0.091667	13.166667	601.833313	1023.000000	1023.000000	2046.000000
5.260000	0.032305	19.092171	7.651428	7.800349	-0.101238	3.741631	0.000000	-10.000000	-0.100000	12.266666	606.500000	1023.000000	1023.000000	2046.000000
5.280000	0.033144	19.588202	8.049560	7.774161	-0.032504	3.796984	0.000000	-10.000000	-0.100000	12.116667	609.333313	1023.000000	1023.000000	2046.000000
5.300000	0.034140	20.176884	8.396082	7.855237	0.125970	3.799595	0.000000	-10.000000	-0.100000	12.116667	612.000000	1023.000000	1023.000000	2046.000000
5.320000	0.035295	20.859632	8.720082	8.056902	0.207005	3.875644	0.000000	-10.000000	-0.100000	12.016666	616.000000	1023.000000	1023.000000	2046.000000
5.340000	0.036424	21.526739	8.973401	8.239406	0.261862	4.052071	0.000000	-10.000000	-0.091667	11.633333	620.000000	1023.000000	1023.000000	2046.000000
5.360000	0.037621	22.233881	9.190961	8.501380	0.422757	4.118784	0.000000	-10.000000	-0.075000	11.150000	624.000000	1023.000000	1023.000000	2046.000000
5.380000	0.038867	22.970100	9.421666	8.671191	0.540200	4.337042	0.000000	-10.000000	-0.058333	10.483334	627.833313	1023.000000	1023.000000	2046.000000
5.400000	0.039986	23.631948	9.678572	8.843543	0.650546	4.459288	0.000000	-10.000000	-0.033333	9.566667	631.500000	1023.000000	1023.000000	2046.000000
5.420000	0.040777	24.099312	9.798920	9.030421	0.753736	4.516236	0.000000	-10.000000	-0.016667	7.816667	635.666687	1023.000000	1023.000000	2046.000000
5.440000	0.041625	24.600573	9.979564	9.080999	0.825277	4.714732	0.000000	-10.000000	0.000000	6.350000	638.666687	1023.000000	1023.000000	2046.000000
5.460000	0.042267	24.979961	10.075036	9.214166	0.938132	4.752627	0.000000	-10.000000	0.008333	4.283333	641.166687	1023.000000	1023.000000	2046.000000
5.480000	0.042650	25.206255	10.224758	9.238564	0.862613	4.880320	0.000000	-10.000000	0.016667	1.700000	642.333313	1023.000000	1023.000000	2046.000000
5.500000	0.043073	25.456043	10.246895	9.402484	0.976052	4.830614	0.000000	-10.000000	0.033333	-1.916667	643.500000	1023.000000	1023.000000	2046.000000
5.520000	0.043134	25.492439	10.271296	9.377479	0.963834	4.879831	0.000000	-10.000000	0.041667	-4.516667	644.000000	1023.000000	1023.000000	2046.000000
5.540000	0.043336	25.611725	10.312458	9.423745	1.009917	4.865605	0.000000	-10.000000	0.058333	-6.300000	644.000000	1023.000000	1023.000000	2046.000000
5.560000	0.043434	25.669250	10.335554	9.446410	1.025438	4.861850	0.000000	-10.000000	0.058333	-7.366667	644.000000	1023.000000	1023.000000	2046.000000
5.580000	0.043295	25.587124	10.415341	9.411636	0.876187	4.883959	0.000000	-10.000000	0.058333	-8.666667	644.000000	1023.000000	1023.000000	2046.000000
5.600000	0.043385	25.640755	10.422195	9.482439	0.953715	4.782404	0.000000	-10.000000	0.066667	-9.516666	644.000000	1023.000000	1023.000000	2046.000000
5.620000	0.043525	25.723246	10.541440	9.486862	0.983370	4.711574	0.000000	-10.000000	0.083333	-10.383333	644.000000	1023.000000	1023.000000	2046.000000
5.640000	0.043644	25.793396	10.612597	9.488632	0.929101	4.763065	0.000000	-10.000000	0.091667	-11.316667	640.500000	1023.000000	1023.000000	2046.000000
5.660000	0.043183	25.521275	10.508953	9.518242	0.853711	4.640369	0.000000	-10.000000	0.100000	-12.383333	632.500000	1023.000000	1023.000000	2046.000000
5.680000	0.042242	24.964794	10.318067	9.352346	0.667829	4.626554	0.000000	-10.000000	0.133333	-13.700000	623.000000	1023.000000	1023.000000	2046.000000
5.700000	0.040882	24.161112	10.017801	9.155908	0.447310	4.540092	0.000000	-10.000000	0.191667	-15.466667	615.333313	1023.000000	1023.000000	2046.000000
5.720000	0.039504	23.346651	9.679921	8.999110	0.310120	4.357500	0.000000	-10.000000	0.258333	-17.516666	610.166687	1023.000000	1023.000000	2046.000000
5.740000	0.037910	22.405001	9.224976	8.819646	0.041823	4.318555	0.000000	-10.000000	0.358333	-20.716667	601.666687	1023.000000	1023.000000	2046.000000
5.760000	0.036199	21.393744	8.591638	8.707849	-0.233979	4.328237	0.000000	-10.000000	0.441667	-23.166666	594.833313	1023.000000	1023.000000	2046.000000
5.780000	0.033701	19.917528	7.806686	8.540359	-0.530033	4.100515	0.000000	-10.000000	0.525000	-25.683332	587.333313	1023.000000	1023.000000	2046.000000
5.800000	0.031155	18.412861	7.219285	8.342505	-0.994318	3.845388	0.000000	-10.000000	0.583333	-27.166666	581.666687	1023.000000	1023.000000	2046.000000
5.820000	0.027862	16.466169	6.551768	7.871161	-1.336681	3.379923	0.000000	-10.000000	0.650000	-28.950001	572.833313	1023.000000	1023.000000	2046.000000
5.840000	0.024155	14.275642	5.794870	7.323127	-1.812997	2.970642	0.000000	-10.000000	0.725000	-30.266666	563.166687	1023.000000	1023.000000	2046.000000
5.860000	0.019851	11.732199	4.786699	6.857970	-2.273177	2.360706	0.000000	-10.000000	0.775000	-31.100000	553.000000	1023.000000	1023.000000	2046.000000
5.880000	0.015565	9.199189	3.809872	6.404723	-2.755935	1.740529	0.000000	-10.000000	0.825000	-32.000000	538.833313	1023.000000	1023.000000	2046.000000
5.900000	0.011807	6.977682	2.961659	6.012023	-3.301699	1.305699	0.000000	-10.000000	0.841667	-32.583336	528.166687	1023.000000	1023.000000	2046.000000
5.920000	0.008832	5.219902	2.236643	5.719620	-3.630173	0.893811	0.000000	-10.000000	0.841667	-33.183334	517.333313	1023.000000	1023.000000	2046.000000
5.940000	0.006106	3.608517	1.536877	5.470792	-3.925092	0.525939	0.000000	-10.000000	0.850000	-33.400002	510.000000	1023.000000	1023.000000	2046.000000
5.960000	0.003676	2.172509	0.906428	5.292389	-4.266912	0.240604	0.000000	-10.000000	0.850000	-33.583336	498.833344	1023.000000	1023.000000	2046.000000
5.980000	0.001568	0.926547	0.338164	5.193159	-4.529330	-0.075446	0.000000	-10.000000	0.883333	-33.683334	487.666656	1023.000000	1023.000000	2046.000000
6.000000	-0.000474	-0.280040	-0.180081	5.022208	-4.799464	-0.322704	0.000000	-10.000000	0.908333	-33.850002	476.333344	1023.000000	1023.000000	2046.000000
6.020000	-0.002405	-1.421213	-0.572032	4.849551	-5.145612	-0.553119	0.000000	-10.000000	0.925000	-34.166668	465.166656	1023.000000	1023.000000	2046.000000
6.040000	-0.003931	-2.323104	-0.935666	4.734542	-5.307618	-0.814362	0.000000	-10.000000	0.925000	-34.333336	453.666656	1023.000000	1023.000000	2046.000000
6.060000	-0.005381	-3.180288	-1.202303	4.601448	-5.540868	-1.038565	0.000000	-10.000000	0.908333	-34.299999	442.333344	1023.000000	1023.000000	2046.000000
6.080000	-0.006696	-3.957515	-1.432528	4.481982	-5.802313	-1.204655	0.000000	-10.000000	0.891667	-33.900002	430.833344	1023.000000	1023.000000	2046.000000
6.100000	-0.007682	-4.540341	-1.670458	4.383440	-5.859502	-1.393821	0.000000	-10.000000	0.850000	-33.549999	419.500000	1023.000000	1023.000000	2046.000000
6.120000	-0.008595	-5.079784	-1.730051	4.244854	-6.051766	-1.542823	0.000000	-10.000000	0.825000	-33.133335	408.166656	1023.000000	1023.000000	2046.000000
6.140000	-0.009395	-5.552250	-1.756085	4.014658	-6.189622	-1.621201	0.000000	-10.000000	0.825000	-32.966667	397.000000	1023.000000	1023.000000	2046.000000
6.160000	-0.010258	-6.062303	-1.801233	3.836317	-6.263151	-1.834236	0.000000	-10.000000	0.833333	-32.849998	386.000000	1023.000000	1023.000000	2046.000000
6.180000	-0.011019	-6.512061	-1.786620	3.643852	-6.428013	-1.941279	0.000000	-10.000000	0.841667	-32.833332	375.166656	1023.000000	1023.000000	2046.000000
6.200000	-0.011851	-7.004125	-1.910405	3.510421	-6.566440	-2.037702	0.000000	-10.000000	0.825000	-32.799999	364.333344	1023.000000	1023.000000	2046.000000
6.220000	-0.012583	-7.436568	-1.982922	3.463324	-6.721466	-2.195504	0.000000	-10.000000	0.816667	-32.300003	353.500000	1023.000000	1023.000000	2046.000000
6.240000	-0.013517	-7.988763	-2.122361	3.382444	-6.901859	-2.346988	0.000000	-10.000000	0.791667	-32.016666	342.666656	1023.000000	1023.000000	2046.000000
6.260000	-0.014552	-8.600102	-2.273367	3.249041	-7.087467	-2.488309	0.000000	-10.000000	0.783333	-31.516666	332.000000	1023.000000	1023.000000	2046.000000
6.280000	-0.015966	-9.435902	-2.473503	2.967352	-7.249417	-2.680333	0.000000	-10.000000	0.766667	-31.266666	321.333344	1023.000000	1023.000000	2046.000000
6.300000	-0.017433	-10.302996	-2.592702	2.709599	-7.523074	-2.896819	0.000000	-10.000000	0.741667	-30.750000	310.833344	1023.000000	1023.000000	2046.000000
6.320000	-0.018853	-11.142252	-2.636210	2.418402	-7.755210	-3.169233	0.000000	-10.000000	0.700000	-30.316668	300.500000	1023.000000	1023.000000	2046.000000
6.340000	-0.020094	-11.875574	-2.608785	2.219195	-8.015792	-3.470192	0.000000	-10.000000	0.666667	-30.016666	290.500000	1023.000000	1023.000000	2046.000000
6.360000	-0.021312	-12.595317	-2.605863	2.011645	-8.320412	-3.680687	0.000000	-10.000000	0.650000	-29.500000	280.500000	1023.000000	1023.000000	2046.000000
6.380000	-0.022194	-13.116562	-2.632092	1.915145	-8.507323	-3.892291	0.000000	-10.000000	0.633333	-28.966667	270.666656	1023.000000	1023.000000	2046.000000
6.400000	-0.023004	-13.595318	-2.647026	1.838704	-8.724052	-4.062944	0.000000	-10.000000	0.616667	-28.233334	261.000000	1023.000000	1023.000000	2046.000000
6.420000	-0.023852	-14.096413	-2.681482	1.709784	-8.986494	-4.138220	0.000000	-10.000000	0.591667	-27.766666	251.666672	1023.000000	1023.000000	2046.000000
6.440000	-0.024653	-14.570145	-2.738920	1.683090	-9.168447	-4.345868	0.000000	-10.000000	0.566667	-27.200001	242.333328	1023.000000	1023.000000	2046.000000
6.460000	-0.025371	-14.994323	-2.843914	1.615406	-9.322831	-4.442984	0.000000	-10.000000	0.525000	-26.700001	233.166672	1023.000000	1023.000000	2046.000000
6.480000	-0.026076	-15.411205	-2.868223	1.573012	-9.590750	-4.525246	0.000000	-10.000000	0.500000	-26.000000	224.166672	1023.000000	1023.000000	2046.000000
6.500000	-0.026694	-15.775950	-2.980805	1.522170	-9.666988	-4.650328	0.000000	-10.000000	0.483333	-25.233334	215.500000	1023.000000	1023.000000	2046.000000
6.520000	-0.027277	-16.120876	-3.132200	1.520104	-9.781754	-4.727027	0.000000	-10.000000	0.475000	-24.566668	207.166672	1023.000000	1023.000000	2046.000000
6.540000	-0.027857	-16.463705	-3.220723	1.458764	-9.903502	-4.798244	0.000000	-10.000000	0.458333	-23.983334	199.000000	1023.000000	1023.000000	2046.000000
6.560000	-0.028393	-16.780233	-3.256099	1.450542	-10.046096	-4.928581	0.000000	-10.000000	0.450000	-23.766666	191.000000	1023.000000	1023.000000	2046.000000
6.580000	-0.028897	-17.078108	-3.346539	1.421830	-10.169699	-4.983701	0.000000	-10.000000	0.433333	-23.433334	183.000000	1023.000000	1023.000000	2046.000000
6.600000	-0.029493	-17.430588	-3.370337	1.333050	-10.339617	-5.053683	0.000000	-10.000000	0.433333	-23.283335	175.000000	1023.000000	1023.000000	2046.000000
6.620000	-0.029885	-17.662107	-3.415352	1.357512	-10.425922	-5.178344	0.000000	-10.000000	0.400000	-22.916668	167.333328	1023.000000	1023.000000	2046.000000
6.640000	-0.030253	-17.879622	-3.453162	1.346079	-10.542488	-5.230051	0.000000	-10.000000	0.391667	-22.516666	159.666672	1023.000000	1023.000000	2046.000000
6.660000	-0.030702	-18.144770	-3.450249	1.323586	-10.684571	-5.333537	0.000000	-10.000000	0.358333	-21.933334	152.333328	1023.000000	1023.000000	2046.000000
6.680000	-0.030846	-18.229998	-3.535779	1.412150	-10.652948	-5.453420	0.000000	-10.000000	0.350000	-21.283335	145.000000	1023.000000	1023.000000	2046.000000
6.700000	-0.031308	-18.503157	-3.542051	1.349641	-10.780965	-5.529781	0.000000	-10.000000	0.325000	-20.516668	138.000000	1023.000000	1023.000000	2046.000000
6.720000	-0.031511	-18.622875	-3.561612	1.359674	-10.797639	-5.623299	0.000000	-10.000000	0.291667	-19.800001	131.166672	1023.000000	1023.000000	2046.000000
6.740000	-0.031730	-18.752388	-3.529144	1.351241	-10.893052	-5.681432	0.000000	-10.000000	0.266667	-19.033333	124.500000	1023.000000	1023.000000	2046.000000
6.760000	-0.032019	-18.923275	-3.526437	1.311350	-10.959960	-5.748227	0.000000	-10.000000	0.241667	-18.350000	118.000000	1023.000000	1023.000000	2046.000000
6.780000	-0.032133	-18.990452	-3.499658	1.302247	-11.028942	-5.764098	0.000000	-10.000000	0.241667	-17.683332	111.666664	1023.000000	1023.000000	2046.000000
6.800000	-0.032572	-19.249935	-3.530446	1.320918	-11.118677	-5.921730	0.000000	-10.000000	0.225000	-17.299999	105.833336	1023.000000	1023.000000	2046.000000
6.820000	-0.032940	-19.467661	-3.541043	1.261051	-11.240181	-5.947488	0.000000	-10.000000	0.216667	-16.966667	100.166664	1023.000000	1023.000000	2046.000000
6.840000	-0.033112	-19.569328	-3.606252	1.312213	-11.212182	-6.063107	0.000000	-10.000000	0.200000	-16.700001	94.666664	1023.000000	1023.000000	2046.000000
6.860000	-0.033427	-19.755362	-3.599275	1.278614	-11.326829	-6.107872	0.000000	-10.000000	0.200000	-16.299999	89.000000	1023.000000	1023.000000	2046.000000
6.880000	-0.033700	-19.916719	-3.660968	1.283756	-11.365812	-6.173696	0.000000	-10.000000	0.200000	-15.933333	83.500000	1023.000000	1023.000000	2046.000000
6.900000	-0.034015	-20.102621	-3.700180	1.240049	-11.433290	-6.209201	0.000000	-10.000000	0.200000	-15.633333	78.166664	1023.000000	1023.000000	2046.000000
6.920000	-0.034341	-20.295725	-3.666296	1.225953	-11.562789	-6.292593	0.000000	-10.000000	0.191667	-15.433333	72.833336	1023.000000	1023.000000	2046.000000
6.940000	-0.034517	-20.399752	-3.635963	1.201789	-11.643274	-6.322305	0.000000	-10.000000	0.175000	-15.150000	67.666664	1023.000000	1023.000000	2046.000000
6.960000	-0.034692	-20.502987	-3.642831	1.248229	-11.679016	-6.429368	0.000000	-10.000000	0.158333	-14.883333	62.666668	1023.000000	1023.000000	2046.000000
6.980000	-0.035367	-20.901754	-3.701926	1.242486	-11.861997	-6.580318	0.000000	-10.000000	0.150000	-14.533334	57.833332	1023.000000	1023.000000	2046.000000
7.000000	-0.036530	-21.589516	-3.862513	1.112168	-12.050926	-6.788245	0.000000	-10.000000	0.150000	-14.133333	53.000000	1023.000000	1023.000000	2046.000000
7.020000	-0.037932	-22.418058	-4.026615	0.842132	-12.295028	-6.938548	0.000000	-10.000000	0.150000	-13.683333	48.166668	1023.000000	1023.000000	2046.000000
7.040000	-0.039311	-23.232750	-4.099404	0.640302	-12.615993	-7.157656	0.000000	-10.000000	0.141667	-13.133333	43.500000	1023.000000	1023.000000	2046.000000
7.060000	-0.040486	-23.927353	-4.269464	0.482590	-12.712982	-7.427496	0.000000	-10.000000	0.116667	-12.700000	39.166668	1023.000000	1023.000000	2046.000000
7.080000	-0.041384	-24.457996	-4.340864	0.308940	-12.834208	-7.591866	0.000000	-10.000000	0.091667	-12.350000	35.000000	1023.000000	1023.000000	2046.000000
7.100000	-0.041686	-24.636475	-4.371271	0.250979	-12.895890	-7.620292	0.000000	-10.000000	0.083333	-12.200000	31.000000	1023.000000	1023.000000	2046.000000
7.120000	-0.041963	-24.799900	-4.537826	0.253727	-12.811710	-7.704092	0.000000	-10.000000	0.091667	-11.916667	27.000000	1023.000000	1023.000000	2046.000000
7.140000	-0.042274	-24.983860	-4.605978	0.140323	-12.806265	-7.711941	0.000000	-10.000000	0.091667	-11.650001	23.000000	1023.000000	1023.000000	2046.000000
7.160000	-0.042812	-25.302177	-4.729537	0.019370	-12.815120	-7.776891	0.000000	-10.000000	0.075000	-10.866667	19.000000	1023.000000	1023.000000	2046.000000
7.180000	-0.044532	-26.318699	-5.254815	-0.206167	-12.894617	-7.963101	0.000000	-10.000000	0.041667	-10.483334	15.333333	1023.000000	1023.000000	2046.000000
7.200000	-0.046850	-27.688417	-5.814434	-0.475105	-13.205773	-8.193105	0.000000	-10.000000	0.016667	-9.716667	11.833333	1023.000000	1023.000000	2046.000000
7.220000	-0.049488	-29.247351	-6.504975	-0.750735	-13.499663	-8.491977	0.000000	-10.000000	0.008333	-9.000000	8.666667	1023.000000	1023.000000	2046.000000
7.240000	-0.051780	-30.601768	-7.041883	-1.079415	-13.722407	-8.758062	0.000000	-10.000000	0.033333	-7.366667	5.500000	1023.000000	1023.000000	2046.000000
7.260000	-0.053747	-31.764479	-7.493571	-1.334893	-13.928132	-9.007882	0.000000	-10.000000	0.058333	-6.183333	3.000000	1023.000000	1023.000000	2046.000000
7.280000	-0.055156	-32.597183	-7.924272	-1.427167	-14.023763	-9.221981	0.000000	-10.000000	0.066667	-5.850000	1.166667	1023.000000	1023.000000	2046.000000
7.300000	-0.056421	-33.344906	-8.285158	-1.563801	-14.155779	-9.340169	0.000000	-10.000000	0.058333	-6.600000	-0.500000	1023.000000	1023.000000	2046.000000
7.320000	-0.057191	-33.799995	-8.546860	-1.549096	-14.237320	-9.466722	0.000000	-10.000000	0.066667	-7.266667	-2.333333	1023.000000	1023.000000	2046.000000
7.340000	-0.057913	-34.226414	-8.839014	-1.530955	-14.279319	-9.577125	0.000000	-10.000000	0.083333	-7.650000	-4.833333	1023.000000	1023.000000	2046.000000
7.360000	-0.058427	-34.530403	-8.987567	-1.597912	-14.309384	-9.635541	0.000000	-10.000000	0.083333	-7.650000	-7.166667	1023.000000	1023.000000	2046.000000
7.380000	-0.058674	-34.676319	-9.050659	-1.566611	-14.391553	-9.667494	0.000000	-10.000000	0.058333	-7.516667	-9.833333	1023.000000	1023.000000	2046.000000
7.400000	-0.058816	-34.760372	-9.093692	-1.576980	-14.359488	-9.730213	0.000000	-10.000000	0.025000	-7.233334	-12.166667	1023.000000	1023.000000	2046.000000
7.420000	-0.058827	-34.766754	-9.091265	-1.621516	-14.338318	-9.715656	0.000000	-10.000000	0.025000	-6.983334	-14.833333	1023.000000	1023.000000	2046.000000
7.440000	-0.058610	-34.638245	-8.983673	-1.558032	-14.353152	-9.743385	0.000000	-10.000000	0.016667	-6.766667	-17.166666	1023.000000	1023.000000	2046.000000
7.460000	-0.058308	-34.459915	-8.838214	-1.580332	-14.314610	-9.726759	0.000000	-10.000000	0.025000	-6.500000	-19.500000	1023.000000	1023.000000	2046.000000
7.480000	-0.057738	-34.122929	-8.617834	-1.588893	-14.265546	-9.650656	0.000000	-10.000000	0.008333	-6.216667	-21.500000	1023.000000	1023.000000	2046.000000
7.500000	-0.057360	-33.899738	-8.443900	-1.623449	-14.259478	-9.572913	0.000000	-10.000000	0.025000	-6.166667	-23.500000	1023.000000	1023.000000	2046.000000
7.520000	-0.056926	-33.643219	-8.195644	-1.689345	-14.197537	-9.560693	0.000000	-10.000000	0.016667	-6.250000	-25.500000	1023.000000	1023.000000	2046.000000
7.540000	-0.056185	-33.205040	-7.982819	-1.569755	-14.142206	-9.510261	0.000000	-10.000000	0.016667	-6.250000	-27.500000	1023.000000	1023.000000	2046.000000
7.560000	-0.055599	-32.858986	-7.830155	-1.468048	-14.041718	-9.519066	0.000000	-10.000000	0.008333	-5.966667	-29.500000	1023.000000	1023.000000	2046.000000
7.580000	-0.055277	-32.668690	-7.751742	-1.517890	-13.960560	-9.438498	0.000000	-10.000000	0.016667	-5.550000	-31.500000	1023.000000	1023.000000	2046.000000
7.600000	-0.055464	-32.779415	-7.795817	-1.583289	-13.995676	-9.404632	0.000000	-10.000000	0.016667	-5.316667	-33.500000	1023.000000	1023.000000	2046.000000
7.620000	-0.055969	-33.077633	-7.825539	-1.728464	-14.087137	-9.436493	0.000000	-10.000000	0.008333	-5.250000	-35.500000	1023.000000	1023.000000	2046.000000
7.640000	-0.056528	-33.407761	-7.908641	-1.866814	-14.107379	-9.524927	0.000000	-10.000000	0.000000	-5.133333	-37.500000	1023.000000	1023.000000	2046.000000
7.660000	-0.056996	-33.684906	-7.856077	-1.993264	-14.238964	-9.596601	0.000000	-10.000000	0.000000	-4.733334	-39.166668	1023.000000	1023.000000	2046.000000
7.680000	-0.057459	-33.958546	-7.756697	-2.169285	-14.309613	-9.722949	0.000000	-10.000000	0.000000	-3.866667	-40.666668	1023.000000	1023.000000	2046.000000
7.700000	-0.057683	-34.090469	-7.636175	-2.247731	-14.336607	-9.869958	0.000000	-10.000000	-0.016667	-2.533333	-41.833332	1023.000000	1023.000000	2046.000000
7.720000	-0.057585	-34.032570	-7.453724	-2.303258	-14.431123	-9.844463	0.000000	-10.000000	-0.025000	-0.850000	-42.666668	1023.000000	1023.000000	2046.000000
7.740000	-0.057212	-33.812004	-7.330992	-2.208358	-14.357859	-9.914797	0.000000	-10.000000	-0.041667	0.916667	-43.000000	1023.000000	1023.000000	2046.000000
7.760000	-0.056600	-33.450569	-7.173872	-2.176852	-14.274100	-9.825743	0.000000	-10.000000	-0.041667	2.666667	-43.000000	1023.000000	1023.000000	2046.000000
7.780000	-0.056065	-33.134193	-7.009201	-2.092598	-14.257020	-9.775373	0.000000	-10.000000	-0.050000	4.483334	-43.000000	1023.000000	1023.000000	2046.000000
7.800000	-0.055262	-32.659878	-6.870164	-1.965811	-14.103580	-9.720323	0.000000	-10.000000	-0.058333	6.516667	-43.000000	1023.000000	1023.000000	2046.000000
7.820000	-0.054574	-32.252972	-6.690514	-1.956080	-14.089420	-9.516959	0.000000	-10.000000	-0.066667	8.500000	-43.000000	1023.000000	1023.000000	2046.000000
7.840000	-0.053895	-31.851990	-6.508257	-1.843526	-14.049257	-9.450949	0.000000	-10.000000	-0.091667	10.416667	-43.000000	1023.000000	1023.000000	2046.000000
7.860000	-0.053004	-31.325203	-6.429310	-1.748698	-13.851248	-9.295946	0.000000	-10.000000	-0.116667	12.083334	-43.000000	1023.000000	1023.000000	2046.000000
7.880000	-0.052014	-30.740570	-6.172849	-1.614381	-13.786025	-9.167315	0.000000	-10.000000	-0.158333	13.533334	-43.000000	1023.000000	1023.000000	2046.000000
7.900000	-0.050737	-29.985279	-5.992891	-1.455252	-13.569847	-8.967288	0.000000	-10.000000	-0.200000	15.283334	-19.666666	1023.000000	1023.000000	2046.000000
7.920000	-0.049596	-29.311512	-5.868129	-1.333176	-13.326604	-8.783604	0.000000	-10.000000	-0.233333	16.550001	3.666667	1023.000000	1023.000000	2046.000000
7.940000	-0.048290	-28.539465	-5.541972	-1.179100	-13.229405	-8.588987	0.000000	-10.000000	-0.250000	17.700001	28.833334	1023.000000	1023.000000	2046.000000
7.960000	-0.046823	-27.672283	-5.343067	-0.977048	-12.986396	-8.365773	0.000000	-10.000000	-0.250000	18.183334	32.666668	1023.000000	1023.000000	2046.000000
7.980000	-0.045401	-26.832235	-5.078221	-0.891694	-12.835317	-8.027002	0.000000	-10.000000	-0.266667	19.133333	38.500000	1023.000000	1023.000000	2046.000000
8.000000	-0.044014	-26.012568	-4.881245	-0.634083	-12.633683	-7.863557	0.000000	-10.000000	-0.300000	20.216667	44.833332	1023.000000	1023.000000	2046.000000
8.020000	-0.042441	-25.082590	-4.718434	-0.482034	-12.330833	-7.551288	0.000000	-10.000000	-0.341667	21.250000	51.333332	1023.000000	1023.000000	2046.000000
8.040000	-0.041089	-24.283442	-4.427769	-0.272501	-12.224746	-7.358427	0.000000	-10.000000	-0.383333	22.100000	58.333332	1023.000000	1023.000000	2046.000000
8.060000	-0.039648	-23.431946	-4.265483	-0.111235	-11.988710	-7.066517	0.000000	-10.000000	-0.400000	22.916666	65.500000	1023.000000	1023.000000	2046.000000
8.080000	-0.038273	-22.619329	-4.011797	0.047355	-11.859035	-6.795853	0.000000	-10.000000	-0.408333	23.700001	73.166664	1023.000000	1023.000000	2046.000000
8.100000	-0.036857	-21.782633	-3.842280	0.256283	-11.605119	-6.591517	0.000000	-10.000000	-0.416667	24.400000	81.000000	1023.000000	1023.000000	2046.000000
8.120000	-0.035573	-21.023890	-3.556957	0.332195	-11.507186	-6.291941	0.000000	-10.000000	-0.433333	24.866667	89.000000	1023.000000	1023.000000	2046.000000
8.140000	-0.034248	-20.240738	-3.331076	0.555292	-11.333827	-6.131126	0.000000	-10.000000	-0.458333	25.066668	97.166664	1023.000000	1023.000000	2046.000000
8.160000	-0.032786	-19.376637	-3.134373	0.704157	-11.096527	-5.849893	0.000000	-10.000000	-0.450000	25.266668	105.500000	1023.000000	1023.000000	2046.000000
8.180000	-0.031453	-18.588982	-2.943698	0.850618	-10.886422	-5.609479	0.000000	-10.000000	-0.441667	25.300001	113.833336	1023.000000	1023.000000	2046.000000
8.200000	-0.030093	-17.784819	-2.712045	1.038290	-10.719019	-5.392044	0.000000	-10.000000	-0.425000	25.400000	122.333336	1023.000000	1023.000000	2046.000000
8.220000	-0.028695	-16.958740	-2.481105	1.170990	-10.555671	-5.092954	0.000000	-10.000000	-0.433333	25.433332	130.666672	1023.000000	1023.000000	2046.000000
8.240000	-0.027321	-16.146791	-2.207781	1.345282	-10.413110	-4.871182	0.000000	-10.000000	-0.458333	25.683332	139.333328	1023.000000	1023.000000	2046.000000
8.260000	-0.025922	-15.319941	-2.028641	1.593677	-10.205028	-4.679949	0.000000	-10.000000	-0.466667	25.783333	147.833328	1023.000000	1023.000000	2046.000000
8.280000	-0.024781	-14.645784	-1.816565	1.715677	-10.102767	-4.442131	0.000000	-10.000000	-0.466667	25.650000	156.500000	1023.000000	1023.000000	2046.000000
8.300000	-0.024064	-14.221980	-1.568169	1.850096	-10.092709	-4.411199	0.000000	-10.000000	-0.450000	25.500000	165.000000	1023.000000	1023.000000	2046.000000
8.320000	-0.023405	-13.832487	-1.429841	1.881756	-9.945139	-4.339263	0.000000	-10.000000	-0.441667	25.416668	173.500000	1023.000000	1023.000000	2046.000000
8.340000	-0.022873	-13.517942	-1.164769	1.850312	-9.943350	-4.260135	0.000000	-10.000000	-0.433333	25.350000	182.000000	1023.000000	1023.000000	2046.000000
8.360000	-0.022166	-13.099876	-0.895740	1.924559	-9.859498	-4.269197	0.000000	-10.000000	-0.433333	25.216667	190.500000	1023.000000	1023.000000	2046.000000
8.380000	-0.021116	-12.479456	-0.667113	1.991503	-9.706112	-4.097736	0.000000	-10.000000	-0.441667	25.183334	198.833328	1023.000000	1023.000000	2046.000000
8.400000	-0.019973	-11.804115	-0.358322	2.078941	-9.575866	-3.948869	0.000000	-10.000000	-0.450000	25.216667	207.333328	1023.000000	1023.000000	2046.000000
8.420000	-0.018392	-10.869399	-0.294843	2.305145	-9.233412	-3.646289	0.000000	-10.000000	-0.433333	25.000000	215.666672	1023.000000	1023.000000	2046.000000
8.440000	-0.017143	-10.131721	-0.202386	2.429173	-9.054563	-3.303944	0.000000	-10.000000	-0.416667	24.866667	224.166672	1023.000000	1023.000000	2046.000000
8.460000	-0.015744	-9.304972	0.028673	2.631576	-8.854176	-3.111045	0.000000	-10.000000	-0.391667	24.350000	232.500000	1023.000000	1023.000000	2046.000000
8.480000	-0.015078	-8.910823	-0.034582	2.678860	-8.664768	-2.890333	0.000000	-10.000000	-0.391667	24.333334	240.833328	1023.000000	1023.000000	2046.000000
8.500000	-0.015575	-9.205041	-0.367446	2.574347	-8.671626	-2.740316	0.000000	-10.000000	-0.391667	24.133333	249.000000	1023.000000	1023.000000	2046.000000
8.520000	-0.017104	-10.108687	-0.953258	2.430246	-8.695663	-2.890012	0.000000	-10.000000	-0.400000	24.566668	257.000000	1023.000000	1023.000000	2046.000000
8.540000	-0.018670	-11.033775	-1.495515	2.135991	-8.724092	-2.950158	0.000000	-10.000000	-0.391667	24.516666	265.000000	1023.000000	1023.000000	2046.000000
8.560000	-0.019890	-11.754827	-1.783248	1.949889	-8.805847	-3.115621	0.000000	-10.000000	-0.391667	24.333334	273.166656	1023.000000	1023.000000	2046.000000
8.580000	-0.020148	-11.907507	-1.944390	1.947145	-8.732071	-3.178191	0.000000	-10.000000	-0.391667	24.100000	281.333344	1023.000000	1023.000000	2046.000000
8.600000	-0.019831	-11.720347	-2.095448	2.006743	-8.611186	-3.020456	0.000000	-10.000000	-0.400000	23.800001	289.500000	1023.000000	1023.000000	2046.000000
8.620000	-0.019644	-11.609491	-2.156208	2.116863	-8.581986	-2.988159	0.000000	-10.000000	-0.383333	23.933334	297.333344	1023.000000	1023.000000	2046.000000
8.640000	-0.018995	-11.225899	-2.139566	2.297880	-8.479860	-2.904354	0.000000	-10.000000	-0.366667	23.600000	305.166656	1023.000000	1023.000000	2046.000000
8.660000	-0.018141	-10.721086	-2.116596	2.489075	-8.335671	-2.757892	0.000000	-10.000000	-0.341667	23.283335	315.666656	1023.000000	1023.000000	2046.000000
8.680000	-0.017283	-10.214502	-1.979926	2.623080	-8.246565	-2.611091	0.000000	-10.000000	-0.341667	22.900000	326.333344	1023.000000	1023.000000	2046.000000
8.700000	-0.016079	-9.502676	-1.856615	2.870001	-7.975362	-2.540700	0.000000	-10.000000	-0.341667	22.799999	334.333344	1023.000000	1023.000000	2046.000000
8.720000	-0.014800	-8.746714	-1.652274	3.003972	-7.826954	-2.271458	0.000000	-10.000000	-0.341667	22.850000	339.333344	1023.000000	1023.000000	2046.000000
8.740000	-0.013418	-7.929820	-1.346432	3.241413	-7.673574	-2.151227	0.000000	-10.000000	-0.358333	22.900000	344.333344	1023.000000	1023.000000	2046.000000
8.760000	-0.011937	-7.054807	-1.193790	3.540900	-7.373922	-2.027995	0.000000	-10.000000	-0.366667	23.166668	351.833344	1023.000000	1023.000000	2046.000000
8.780000	-0.010278	-6.074201	-0.972509	3.709781	-7.076398	-1.735075	0.000000	-10.000000	-0.391667	23.483334	359.500000	1023.000000	1023.000000	2046.000000
8.800000	-0.008452	-4.994895	-0.640922	3.861698	-6.816090	-1.399582	0.000000	-10.000000	-0.375000	23.700001	367.166656	1023.000000	1023.000000	2046.000000
8.820000	-0.006762	-3.996561	-0.176881	4.070682	-6.612987	-1.277375	0.000000	-10.000000	-0.375000	23.633333	375.000000	1023.000000	1023.000000	2046.000000
8.840000	-0.004776	-2.822527	0.282249	4.154509	-6.337311	-0.921974	0.000000	-10.000000	-0.366667	23.566668	383.000000	1023.000000	1023.000000	2046.000000
8.860000	-0.002574	-1.521451	0.801282	4.284417	-6.028911	-0.578240	0.000000	-10.000000	-0.383333	23.600000	391.000000	1023.000000	1023.000000	2046.000000
8.880000	-0.000457	-0.270053	1.261966	4.568640	-5.678780	-0.421878	0.000000	-10.000000	-0.391667	23.766666	399.000000	1023.000000	1023.000000	2046.000000
8.900000	0.001614	0.954093	1.633447	4.690070	-5.339037	-0.030386	0.000000	-10.000000	-0.400000	24.000000	407.000000	1023.000000	1023.000000	2046.000000
8.920000	0.003239	1.913955	2.016607	4.763826	-5.098287	0.231809	0.000000	-10.000000	-0.400000	24.000000	415.000000	1023.000000	1023.000000	2046.000000
8.940000	0.004543	2.684766	2.228753	4.844835	-4.851528	0.462705	0.000000	-10.000000	-0.383333	23.900002	423.000000	1023.000000	1023.000000	2046.000000
8.960000	0.005577	3.296161	2.394054	4.815982	-4.568875	0.654999	0.000000	-10.000000	-0.366667	23.350000	431.000000	1023.000000	1023.000000	2046.000000
8.980000	0.006433	3.801869	2.774073	4.793835	-4.485106	0.719067	0.000000	-10.000000	-0.333333	22.916668	438.833344	1023.000000	1023.000000	2046.000000
9.000000	0.007504	4.434876	3.112474	4.854374	-4.304578	0.772606	0.000000	-10.000000	-0.333333	22.616667	446.500000	1023.000000	1023.000000	2046.000000
9.020000	0.008869	5.241573	3.565010	4.949473	-4.162966	0.890056	0.000000	-10.000000	-0.333333	22.733334	454.000000	1023.000000	1023.000000	2046.000000
9.040000	0.010585	6.255455	3.953923	5.153121	-3.877352	1.025764	0.000000	-10.000000	-0.341667	22.866667	461.500000	1023.000000	1023.000000	2046.000000
9.060000	0.012389	7.322163	4.393254	5.391771	-3.725119	1.262256	0.000000	-10.000000	-0.341667	22.799999	469.166656	1023.000000	1023.000000	2046.000000
9.080000	0.014121	8.345532	4.775762	5.776816	-3.565307	1.358262	0.000000	-10.000000	-0.341667	22.650000	476.833344	1023.000000	1023.000000	2046.000000
9.100000	0.016090	9.509154	5.038757	5.984975	-3.237491	1.722912	0.000000	-10.000000	-0.358333	22.650000	484.500000	1023.000000	1023.000000	2046.000000
9.120000	0.017932	10.597557	5.480075	6.251414	-3.062579	1.928648	0.000000	-10.000000	-0.358333	22.966667	492.000000	1023.000000	1023.000000	2046.000000
9.140000	0.019923	11.774365	5.870742	6.515759	-2.809692	2.197557	0.000000	-10.000000	-0.375000	23.466667	499.500000	1023.000000	1023.000000	2046.000000
9.160000	0.021913	12.950680	6.309858	6.760882	-2.580558	2.460498	0.000000	-10.000000	-0.383333	23.850000	507.166656	1023.000000	1023.000000	2046.000000
9.180000	0.023858	14.100136	6.703953	7.058769	-2.254622	2.592036	0.000000	-10.000000	-0.391667	24.066668	515.000000	1023.000000	1023.000000	2046.000000
9.200000	0.025771	15.230681	7.038352	7.213229	-1.933133	2.912234	0.000000	-10.000000	-0.375000	23.583334	523.000000	1023.000000	1023.000000	2046.000000
9.220000	0.027451	16.223263	7.462966	7.492671	-1.773052	3.040677	0.000000	-10.000000	-0.341667	23.200001	531.000000	1023.000000	1023.000000	2046.000000
9.240000	0.029275	17.301636	7.804899	7.753472	-1.471942	3.215205	0.000000	-10.000000	-0.308333	22.200001	539.000000	1023.000000	1023.000000	2046.000000
9.260000	0.031016	18.330364	8.116059	7.945494	-1.183377	3.452189	0.000000	-10.000000	-0.291667	21.566668	546.666687	1023.000000	1023.000000	2046.000000
9.280000	0.032644	19.292747	8.409413	8.221765	-0.864898	3.526469	0.000000	-10.000000	-0.283333	20.800001	554.000000	1023.000000	1023.000000	2046.000000
9.300000	0.034324	20.285347	8.715233	8.396330	-0.613923	3.787707	0.000000	-10.000000	-0.283333	20.250000	561.000000	1023.000000	1023.000000	2046.000000
9.320000	0.035794	21.154230	9.043219	8.603091	-0.399399	3.907319	0.000000	-10.000000	-0.266667	19.750000	567.833313	1023.000000	1023.000000	2046.000000
9.340000	0.037290	22.038250	9.270765	8.827901	-0.129356	4.068940	0.000000	-10.000000	-0.250000	19.250000	574.500000	1023.000000	1023.000000	2046.000000
9.360000	0.038585	22.803585	9.531763	8.973103	0.068536	4.230184	0.000000	-10.000000	-0.233333	18.816668	581.000000	1023.000000	1023.000000	2046.000000
9.380000	0.040066	23.678791	9.918267	9.154390	0.281413	4.324719	0.000000	-10.000000	-0.216667	18.483334	587.333313	1023.000000	1023.000000	2046.000000
9.400000	0.041697	24.642988	10.291071	9.424051	0.548719	4.379148	0.000000	-10.000000	-0.208333	17.833334	593.500000	1023.000000	1023.000000	2046.000000
9.420000	0.043076	25.457670	10.676845	9.602848	0.694554	4.483423	0.000000	-10.000000	-0.191667	17.400000	599.500000	1023.000000	1023.000000	2046.000000
9.440000	0.043948	25.973396	10.915036	9.741803	0.874800	4.441756	0.000000	-10.000000	-0.200000	16.983334	605.500000	1023.000000	1023.000000	2046.000000
9.460000	0.044358	26.215530	11.007161	9.805712	0.985848	4.416809	0.000000	-10.000000	-0.183333	16.783335	611.333313	1023.000000	1023.000000	2046.000000
9.480000	0.044663	26.395815	11.164366	9.785438	1.029333	4.416679	0.000000	-10.000000	-0.166667	16.283333	617.000000	1023.000000	1023.000000	2046.000000
9.500000	0.045067	26.634344	11.372021	9.773259	1.070330	4.418734	0.000000	-10.000000	-0.133333	15.316667	622.500000	1023.000000	1023.000000	2046.000000
9.520000	0.045734	27.028563	11.499170	9.835280	1.235754	4.458358	0.000000	-10.000000	-0.116667	14.050000	627.833313	1023.000000	1023.000000	2046.000000
9.540000	0.046563	27.518827	11.639647	9.960395	1.358645	4.560142	0.000000	-10.000000	-0.091667	12.233334	632.666687	1023.000000	1023.000000	2046.000000
9.560000	0.047052	27.807873	11.522606	10.149373	1.433935	4.701959	0.000000	-10.000000	-0.058333	10.366667	637.000000	1023.000000	1023.000000	2046.000000
9.580000	0.046986	27.768454	11.300241	10.158919	1.479561	4.829731	0.000000	-10.000000	-0.025000	8.050000	640.833313	1023.000000	1023.000000	2046.000000
9.600000	0.046252	27.334940	11.056684	10.197604	1.348323	4.732328	0.000000	-10.000000	-0.008333	5.483334	644.000000	1023.000000	1023.000000	2046.000000
9.620000	0.044111	26.069788	10.507147	9.886261	1.119486	4.556893	0.000000	-10.000000	0.000000	2.350000	646.333313	1023.000000	1023.000000	2046.000000
9.640000	0.040941	24.195997	9.645720	9.429852	0.893974	4.226451	0.000000	-10.000000	0.016667	-0.916667	647.500000	1023.000000	1023.000000	2046.000000
9.660000	0.037203	21.986694	8.773351	8.970240	0.484212	3.758892	0.000000	-10.000000	0.033333	-4.266667	648.000000	1023.000000	1023.000000	2046.000000
9.680000	0.033839	19.998571	8.018933	8.492504	0.129889	3.357247	0.000000	-10.000000	0.058333	-7.483333	648.000000	1023.000000	1023.000000	2046.000000
9.700000	0.031244	18.465227	7.422603	8.203565	-0.211072	3.050132	0.000000	-10.000000	0.075000	-10.266666	648.000000	1023.000000	1023.000000	2046.000000
9.720000	0.029255	17.289948	6.858423	8.032228	-0.365612	2.764909	0.000000	-10.000000	0.100000	-12.250000	648.000000	1023.000000	1023.000000	2046.000000
9.740000	0.027471	16.235435	6.368614	7.806695	-0.561025	2.621151	0.000000	-10.000000	0.125000	-13.716667	648.000000	1023.000000	1023.000000	2046.000000
9.760000	0.025828	15.264252	5.925807	7.682493	-0.770529	2.426481	0.000000	-10.000000	0.166667	-15.216667	640.666687	1023.000000	1023.000000	2046.000000
9.780000	0.024297	14.359580	5.491241	7.533898	-0.966527	2.300967	0.000000	-10.000000	0.208333	-16.750000	631.500000	1023.000000	1023.000000	2046.000000
9.800000	0.022843	13.500136	5.145784	7.404571	-1.185200	2.134981	0.000000	-10.000000	0.266667	-18.416668	620.333313	1023.000000	1023.000000	2046.000000
9.820000	0.021477	12.692640	4.777969	7.265201	-1.356305	2.005776	0.000000	-10.000000	0.308333	-20.116667	614.166687	1023.000000	1023.000000	2046.000000
9.840000	0.020170	11.920395	4.422966	7.119382	-1.529193	1.907239	0.000000	-10.000000	0.366667	-21.883333	607.333313	1023.000000	1023.000000	2046.000000
9.860000	0.018919	11.181338	4.104624	7.010433	-1.724646	1.790927	0.000000	-10.000000	0.425000	-23.516666	599.833313	1023.000000	1023.000000	2046.000000
9.880000	0.017790	10.514151	3.739129	6.953774	-1.816551	1.637798	0.000000	-10.000000	0.483333	-24.783333	592.000000	1023.000000	1023.000000	2046.000000
9.900000	0.016714	9.878077	3.455031	6.829401	-1.944215	1.537859	0.000000	-10.000000	0.525000	-26.016666	583.833313	1023.000000	1023.000000	2046.000000
9.920000	0.015579	9.207330	3.238464	6.615600	-2.149963	1.503230	0.000000	-10.000000	0.575000	-27.083334	575.333313	1023.000000	1023.000000	2046.000000
9.940000	0.014598	8.627269	3.018486	6.471478	-2.257570	1.394876	0.000000	-10.000000	0.616667	-28.200001	566.333313	1023.000000	1023.000000	2046.000000
9.960000	0.013517	7.988766	2.827775	6.233696	-2.381913	1.309209	0.000000	-10.000000	0.650000	-29.033335	557.000000	1023.000000	1023.000000	2046.000000
9.980000	0.012615	7.455617	2.617281	6.114541	-2.522276	1.246071	0.000000	-10.000000	0.675000	-29.933334	547.333313	1023.000000	1023.000000	2046.000000
10.000000	0.011808	6.978331	2.392912	6.036645	-2.620223	1.168996	0.000000	-10.000000	0.708333	-30.700001	537.333313	1023.000000	1023.000000	2046.000000
10.020000	0.010757	6.357629	2.165059	5.880668	-2.832386	1.144288	0.000000	-10.000000	0.750000	-31.366667	527.000000	1023.000000	1023.000000	2046.000000
10.040000	0.009448	5.583809	1.809687	5.803631	-3.006918	0.977409	0.000000	-10.000000	0.775000	-31.700001	516.500000	1023.000000	1023.000000	2046.000000
10.060000	0.008042	4.752803	1.475420	5.620682	-3.228521	0.885222	0.000000	-10.000000	0.791667	-31.650000	506.000000	1023.000000	1023.000000	2046.000000
10.080000	0.006303	3.725366	1.244903	5.307981	-3.549994	0.722477	0.000000	-10.000000	0.791667	-31.816666	495.333344	1023.000000	1023.000000	2046.000000
10.100000	0.004513	2.667204	1.010906	4.989280	-3.808072	0.475089	0.000000	-10.000000	0.775000	-31.983334	484.666656	1023.000000	1023.000000	2046.000000
10.120000	0.002824	1.669131	0.868575	4.709730	-4.136448	0.227274	0.000000	-10.000000	0.766667	-32.200001	474.000000	1023.000000	1023.000000	2046.000000
10.140000	0.001336	0.789605	0.787294	4.500680	-4.429576	-0.068794	0.000000	-10.000000	0.766667	-32.000000	463.333344	1023.000000	1023.000000	2046.000000
10.160000	-0.000014	-0.008188	0.658959	4.311368	-4.709821	-0.268694	0.000000	-10.000000	0.766667	-31.816668	452.666656	1023.000000	1023.000000	2046.000000
10.180000	-0.001385	-0.818569	0.591008	4.199771	-5.101576	-0.507772	0.000000	-10.000000	0.766667	-31.800001	442.000000	1023.000000	1023.000000	2046.000000
10.200000	-0.002501	-1.478362	0.475990	4.084929	-5.390444	-0.648837	0.000000	-10.000000	0.766667	-31.800001	431.333344	1023.000000	1023.000000	2046.000000
10.220000	-0.003622	-2.140801	0.324042	4.069422	-5.698859	-0.835407	0.000000	-10.000000	0.775000	-31.766666	420.833344	1023.000000	1023.000000	2046.000000
10.240000	-0.004847	-2.864310	0.183393	3.906168	-6.024379	-0.929493	0.000000	-10.000000	0.766667	-31.666668	410.166656	1023.000000	1023.000000	2046.000000
10.260000	-0.005942	-3.511745	-0.050773	3.846860	-6.226649	-1.081182	0.000000	-10.000000	0.775000	-31.583334	399.666656	1023.000000	1023.000000	2046.000000
10.280000	-0.007066	-4.175984	-0.249504	3.814528	-6.468674	-1.272333	0.000000	-10.000000	0.783333	-31.550001	389.000000	1023.000000	1023.000000	2046.000000
10.300000	-0.007945	-4.695736	-0.354528	3.695040	-6.691011	-1.345237	0.000000	-10.000000	0.791667	-31.416666	378.500000	1023.000000	1023.000000	2046.000000
10.320000	-0.008904	-5.262241	-0.517004	3.659261	-6.888804	-1.515694	0.000000	-10.000000	0.775000	-31.299999	368.000000	1023.000000	1023.000000	2046.000000
10.340000	-0.009883	-5.841063	-0.692812	3.526994	-7.084248	-1.590998	0.000000	-10.000000	0.741667	-30.799999	357.666656	1023.000000	1023.000000	2046.000000
10.360000	-0.010877	-6.428158	-0.812225	3.483571	-7.325523	-1.773981	0.000000	-10.000000	0.700000	-30.583334	347.500000	1023.000000	1023.000000	2046.000000
10.380000	-0.011780	-6.961693	-0.961635	3.421678	-7.521482	-1.900254	0.000000	-10.000000	0.658333	-29.916666	337.166656	1023.000000	1023.000000	2046.000000
10.400000	-0.012562	-7.424205	-1.102747	3.302893	-7.642281	-1.982070	0.000000	-10.000000	0.641667	-29.683334	327.166656	1023.000000	1023.000000	2046.000000
10.420000	-0.013240	-7.824625	-1.116682	3.297493	-7.877486	-2.127950	0.000000	-10.000000	0.641667	-29.350000	317.166656	1023.000000	1023.000000	2046.000000
10.440000	-0.013804	-8.158114	-1.165234	3.243561	-7.997965	-2.238476	0.000000	-10.000000	0.650000	-29.383333	307.500000	1023.000000	1023.000000	2046.000000
10.460000	-0.014147	-8.361034	-1.100528	3.278563	-8.129799	-2.409271	0.000000	-10.000000	0.641667	-29.316668	297.500000	1023.000000	1023.000000	2046.000000
10.480000	-0.014264	-8.430075	-1.037246	3.362139	-8.204910	-2.550056	0.000000	-10.000000	0.625000	-29.100000	287.666656	1023.000000	1023.000000	2046.000000
10.500000	-0.014660	-8.664203	-0.931208	3.311645	-8.396357	-2.648283	0.000000	-10.000000	0.616667	-29.033333	278.000000	1023.000000	1023.000000	2046.000000
10.520000	-0.015324	-9.056429	-0.997586	3.253211	-8.576221	-2.735832	0.000000	-10.000000	0.591667	-28.683334	268.333344	1023.000000	1023.000000	2046.000000
10.540000	-0.016462	-9.729001	-1.164394	3.078624	-8.770802	-2.872430	0.000000	-10.000000	0.558333	-28.100000	258.833344	1023.000000	1023.000000	2046.000000
10.560000	-0.017596	-10.399033	-1.247258	2.958401	-9.030078	-3.080098	0.000000	-10.000000	0.516667	-27.283335	249.333328	1023.000000	1023.000000	2046.000000
10.580000	-0.018607	-10.996716	-1.446872	2.884665	-9.132963	-3.301545	0.000000	-10.000000	0.500000	-26.583334	240.333328	1023.000000	1023.000000	2046.000000
10.600000	-0.019231	-11.365371	-1.546994	2.816312	-9.207600	-3.427089	0.000000	-10.000000	0.500000	-26.133333	231.500000	1023.000000	1023.000000	2046.000000
10.620000	-0.019911	-11.767592	-1.702620	2.816907	-9.346466	-3.535413	0.000000	-10.000000	0.500000	-25.883333	222.833328	1023.000000	1023.000000	2046.000000
10.640000	-0.020746	-12.260757	-2.017084	2.747057	-9.399104	-3.591626	0.000000	-10.000000	0.491667	-25.683334	214.166672	1023.000000	1023.000000	2046.000000
10.660000	-0.022088	-13.053844	-2.226448	2.578481	-9.658862	-3.747016	0.000000	-10.000000	0.491667	-25.350000	205.500000	1023.000000	1023.000000	2046.000000
10.680000	-0.024206	-14.305754	-2.653217	2.262200	-9.925769	-3.988968	0.000000	-10.000000	0.475000	-25.016666	197.166672	1023.000000	1023.000000	2046.000000
10.700000	-0.027110	-16.021833	-3.260628	1.893274	-10.250317	-4.404163	0.000000	-10.000000	0.466667	-24.566668	188.666672	1023.000000	1023.000000	2046.000000
10.720000	-0.030196	-17.845884	-3.936353	1.548769	-10.621384	-4.836918	0.000000	-10.000000	0.433333	-24.066668	180.333328	1023.000000	1023.000000	2046.000000
10.740000	-0.033184	-19.611671	-4.601499	1.215651	-10.929306	-5.296517	0.000000	-10.000000	0.400000	-23.216667	172.333328	1023.000000	1023.000000	2046.000000
10.760000	-0.035774	-21.142427	-5.214205	0.971132	-11.187527	-5.711829	0.000000	-10.000000	0.366667	-22.466667	164.666672	1023.000000	1023.000000	2046.000000
10.780000	-0.037858	-22.374008	-5.744799	0.756713	-11.405798	-5.980124	0.000000	-10.000000	0.350000	-21.916666	157.333328	1023.000000	1023.000000	2046.000000
10.800000	-0.039635	-23.424133	-6.242708	0.662771	-11.535238	-6.308958	0.000000	-10.000000	0.350000	-21.683334	149.833328	1023.000000	1023.000000	2046.000000
10.820000	-0.041045	-24.257481	-6.633189	0.480322	-11.696025	-6.408589	0.000000	-10.000000	0.341667	-21.650002	142.666672	1023.000000	1023.000000	2046.000000
10.840000	-0.042420	-25.070009	-6.978361	0.447129	-11.868779	-6.669999	0.000000	-10.000000	0.341667	-21.650002	135.333328	1023.000000	1023.000000	2046.000000
10.860000	-0.043533	-25.728264	-7.196858	0.338917	-12.066493	-6.803831	0.000000	-10.000000	0.325000	-21.500000	128.166672	1023.000000	1023.000000	2046.000000
10.880000	-0.044438	-26.262812	-7.458751	0.272021	-12.132045	-6.944037	0.000000	-10.000000	0.325000	-21.166668	121.000000	1023.000000	1023.000000	2046.000000
10.900000	-0.045145	-26.680416	-7.566381	0.202785	-12.232311	-7.084510	0.000000	-10.000000	0.308333	-20.650002	114.000000	1023.000000	1023.000000	2046.000000
10.920000	-0.045636	-26.971123	-7.704371	0.151336	-12.235225	-7.182863	0.000000	-10.000000	0.308333	-20.100000	107.166664	1023.000000	1023.000000	2046.000000
10.940000	-0.045949	-27.155781	-7.719612	0.111377	-12.305515	-7.242031	0.000000	-10.000000	0.275000	-19.466667	100.333336	1023.000000	1023.000000	2046.000000
10.960000	-0.046092	-27.240417	-7.634654	0.015866	-12.353884	-7.267745	0.000000	-10.000000	0.241667	-18.816668	93.833336	1023.000000	1023.000000	2046.000000
10.980000	-0.045977	-27.172642	-7.470071	-0.011464	-12.405312	-7.285794	0.000000	-10.000000	0.208333	-18.216667	87.500000	1023.000000	1023.000000	2046.000000
11.000000	-0.046075	-27.230288	-7.340605	-0.116324	-12.409526	-7.363833	0.000000	-10.000000	0.216667	-17.733334	81.500000	1023.000000	1023.000000	2046.000000
11.020000	-0.045943	-27.152229	-7.195496	-0.199727	-12.375822	-7.381185	0.000000	-10.000000	0.216667	-17.466667	75.500000	1023.000000	1023.000000	2046.000000
11.040000	-0.045723	-27.022524	-6.978675	-0.176266	-12.419894	-7.447689	0.000000	-10.000000	0.208333	-17.050001	69.666664	1023.000000	1023.000000	2046.000000
11.060000	-0.045381	-26.820229	-6.789823	-0.143870	-12.433637	-7.452898	0.000000	-10.000000	0.183333	-16.600000	64.000000	1023.000000	1023.000000	2046.000000
11.080000	-0.045363	-26.809805	-6.711917	-0.122914	-12.522184	-7.452789	0.000000	-10.000000	0.175000	-15.966667	58.500000	1023.000000	1023.000000	2046.000000
11.100000	-0.045566	-26.929461	-6.791084	-0.145925	-12.490220	-7.502230	0.000000	-10.000000	0.166667	-15.450001	53.166668	1023.000000	1023.000000	2046.000000
11.120000	-0.046162	-27.281990	-6.884903	-0.308033	-12.567650	-7.521404	0.000000	-10.000000	0.141667	-14.916667	48.000000	1023.000000	1023.000000	2046.000000
11.140000	-0.047044	-27.803202	-6.945118	-0.432540	-12.722508	-7.703036	0.000000	-10.000000	0.133333	-14.516666	43.000000	1023.000000	1023.000000	2046.000000
11.160000	-0.047961	-28.345087	-7.052420	-0.640138	-12.829824	-7.822706	0.000000	-10.000000	0.133333	-14.116667	38.000000	1023.000000	1023.000000	2046.000000
11.180000	-0.048906	-28.903549	-7.000659	-0.823787	-13.062109	-8.016994	0.000000	-10.000000	0.150000	-13.683333	33.333332	1023.000000	1023.000000	2046.000000
11.200000	-0.049616	-29.322796	-6.989249	-0.964602	-13.143545	-8.225400	0.000000	-10.000000	0.141667	-13.150001	28.666666	1023.000000	1023.000000	2046.000000
11.220000	-0.050019	-29.560965	-6.870317	-1.054798	-13.283919	-8.351930	0.000000	-10.000000	0.116667	-12.533334	24.333334	1023.000000	1023.000000	2046.000000
11.240000	-0.050222	-29.680929	-6.815567	-1.104856	-13.336376	-8.424130	0.000000	-10.000000	0.083333	-11.900001	20.000000	1023.000000	1023.000000	2046.000000
11.260000	-0.050311	-29.733530	-6.673650	-1.136899	-13.435723	-8.487258	0.000000	-10.000000	0.058333	-11.333334	16.000000	1023.000000	1023.000000	2046.000000
11.280000	-0.050326	-29.742783	-6.662150	-1.111377	-13.448709	-8.520548	0.000000	-10.000000	0.050000	-10.883333	12.333333	1023.000000	1023.000000	2046.000000
11.300000	-0.050321	-29.739889	-6.606439	-1.170759	-13.491126	-8.471565	0.000000	-10.000000	0.050000	-10.466667	8.666667	1023.000000	1023.000000	2046.000000
11.320000	-0.050345	-29.754131	-6.554680	-1.122074	-13.537227	-8.540151	0.000000	-10.000000	0.050000	-10.083333	5.333333	1023.000000	1023.000000	2046.000000
11.340000	-0.050421	-29.798986	-6.544840	-1.122596	-13.594999	-8.536551	0.000000	-10.000000	0.050000	-9.716667	2.166667	1023.000000	1023.000000	2046.000000
11.360000	-0.050285	-29.718344	-6.490454	-1.134099	-13.634381	-8.459411	0.000000	-10.000000	0.041667	-9.333334	-0.666667	1023.000000	1023.000000	2046.000000
11.380000	-0.050233	-29.687834	-6.471800	-1.051902	-13.634346	-8.529787	0.000000	-10.000000	0.033333	-8.950001	-3.500000	1023.000000	1023.000000	2046.000000
11.400000	-0.050284	-29.717932	-6.483150	-1.104617	-13.655820	-8.474344	0.000000	-10.000000	0.025000	-8.533334	-6.500000	1023.000000	1023.000000	2046.000000
11.420000	-0.050146	-29.636349	-6.404122	-0.986948	-13.701820	-8.543458	0.000000	-10.000000	0.016667	-8.083334	-9.333333	1023.000000	1023.000000	2046.000000
11.440000	-0.049982	-29.539284	-6.417397	-0.935933	-13.662887	-8.523067	0.000000	-10.000000	0.016667	-7.633334	-12.000000	1023.000000	1023.000000	2046.000000
11.460000	-0.049881	-29.479717	-6.376071	-0.971218	-13.676161	-8.456268	0.000000	-10.000000	0.016667	-7.133333	-14.500000	1023.000000	1023.000000	2046.000000
11.480000	-0.049730	-29.390226	-6.328595	-0.885185	-13.660950	-8.515496	0.000000	-10.000000	0.025000	-6.750000	-17.000000	1023.000000	1023.000000	2046.000000
11.500000	-0.049593	-29.309395	-6.227392	-0.877064	-13.719294	-8.485644	0.000000	-10.000000	0.025000	-6.350000	-19.333334	1023.000000	1023.000000	2046.000000
11.520000	-0.049384	-29.185926	-6.138672	-0.877077	-13.727306	-8.442871	0.000000	-10.000000	0.025000	-6.033333	-21.500000	1023.000000	1023.000000	2046.000000
11.540000	-0.049141	-29.042099	-6.064008	-0.789698	-13.707668	-8.480724	0.000000	-10.000000	0.016667	-5.600000	-23.500000	1023.000000	1023.000000	2046.000000
11.560000	-0.048950	-28.929590	-6.048832	-0.771018	-13.669820	-8.439919	0.000000	-10.000000	0.016667	-5.133333	-25.333334	1023.000000	1023.000000	2046.000000
11.580000	-0.048744	-28.807459	-5.927216	-0.759871	-13.709915	-8.410458	0.000000	-10.000000	0.008333	-4.583333	-27.000000	1023.000000	1023.000000	2046.000000
11.600000	-0.048624	-28.736780	-5.876623	-0.706653	-13.689522	-8.463983	0.000000	-10.000000	0.016667	-4.116667	-28.500000	1023.000000	1023.000000	2046.000000
11.620000	-0.048423	-28.617981	-5.866402	-0.661690	-13.617942	-8.471948	0.000000	-10.000000	0.008333	-3.650000	-30.000000	1023.000000	1023.000000	2046.000000
11.640000	-0.048181	-28.474926	-5.785326	-0.595401	-13.599227	-8.494973	0.000000	-10.000000	0.008333	-3.350000	-31.333334	1023.000000	1023.000000	2046.000000
11.660000	-0.048002	-28.369022	-5.738781	-0.602025	-13.572746	-8.455470	0.000000	-10.000000	0.000000	-3.083333	-32.500000	1023.000000	1023.000000	2046.000000
11.680000	-0.047931	-28.327023	-5.694498	-0.642760	-13.613548	-8.376218	0.000000	-10.000000	0.000000	-2.883333	-33.500000	1023.000000	1023.000000	2046.000000
11.700000	-0.047894	-28.305456	-5.665887	-0.567695	-13.605397	-8.466477	0.000000	-10.000000	0.000000	-2.700000	-34.333332	1023.000000	1023.000000	2046.000000
11.720000	-0.047758	-28.224970	-5.634975	-0.530283	-13.637864	-8.421847	0.000000	-10.000000	0.000000	-2.550000	-35.166668	1023.000000	1023.000000	2046.000000
11.740000	-0.047721	-28.203209	-5.615227	-0.490035	-13.644684	-8.453262	0.000000	-10.000000	0.000000	-2.450000	-36.000000	1023.000000	1023.000000	2046.000000
11.760000	-0.047540	-28.095955	-5.637871	-0.457928	-13.564635	-8.435520	0.000000	-10.000000	0.000000	-2.383333	-37.000000	1023.000000	1023.000000	2046.000000
11.780000	-0.047405	-28.016317	-5.609617	-0.410081	-13.561971	-8.434649	0.000000	-10.000000	0.000000	-2.316667	-37.833332	1023.000000	1023.000000	2046.000000
11.800000	-0.047466	-28.052691	-5.613363	-0.462812	-13.541589	-8.434927	0.000000	-10.000000	0.000000	-2.316667	-38.666668	1023.000000	1023.000000	2046.000000
11.820000	-0.047161	-27.872061	-5.498121	-0.397484	-13.581481	-8.394976	0.000000	-10.000000	0.000000	-2.283333	-39.333332	1023.000000	1023.000000	2046.000000
11.840000	-0.047119	-27.847458	-5.472908	-0.399668	-13.563983	-8.410899	0.000000	-10.000000	0.000000	-2.266667	-40.166668	1023.000000	1023.000000	2046.000000
11.860000	-0.046963	-27.754902	-5.381127	-0.352630	-13.570443	-8.450702	0.000000	-10.000000	0.000000	-2.166667	-40.833332	1023.000000	1023.000000	2046.000000
11.880000	-0.046950	-27.747362	-5.399589	-0.249593	-13.601806	-8.496375	0.000000	-10.000000	0.000000	-2.000000	-41.500000	1023.000000	1023.000000	2046.000000
11.900000	-0.047410	-28.019377	-5.446079	-0.307905	-13.687827	-8.577566	0.000000	-10.000000	0.000000	-1.716667	-41.833332	1023.000000	1023.000000	2046.000000
11.920000	-0.048260	-28.521376	-5.522824	-0.473385	-13.854658	-8.670507	0.000000	-10.000000	-0.008333	-1.433333	-42.000000	1023.000000	1023.000000	2046.000000
11.940000	-0.049318	-29.147114	-5.577501	-0.639208	-14.080970	-8.849434	0.000000	-10.000000	-0.016667	-1.250000	-42.000000	1023.000000	1023.000000	2046.000000
11.960000	-0.050210	-29.674116	-5.664414	-0.789329	-14.167739	-9.052635	0.000000	-10.000000	-0.025000	-1.116667	-42.000000	1023.000000	1023.000000	2046.000000
11.980000	-0.050832	-30.041441	-5.650090	-0.937127	-14.274880	-9.179344	0.000000	-10.000000	-0.016667	-1.116667	-42.000000	1023.000000	1023.000000	2046.000000
12.000000	-0.051103	-30.201643	-5.678575	-1.032980	-14.247564	-9.242523	0.000000	-10.000000	-0.008333	-1.316667	-42.000000	1023.000000	1023.000000	2046.000000
12.020000	-0.050987	-30.133118	-5.694791	-1.018413	-14.208734	-9.211181	0.000000	-10.000000	0.000000	-1.633333	-42.000000	1023.000000	1023.000000	2046.000000
12.040000	-0.051068	-30.181458	-5.749030	-1.069734	-14.216661	-9.146032	0.000000	-10.000000	0.000000	-1.983333	-42.000000	1023.000000	1023.000000	2046.000000
12.060000	-0.051036	-30.162054	-5.818205	-1.048275	-14.103497	-9.192078	0.000000	-10.000000	0.000000	-2.166667	-42.333332	1023.000000	1023.000000	2046.000000
12.080000	-0.051716	-30.564264	-6.004178	-1.201753	-14.151901	-9.206432	0.000000	-10.000000	-0.008333	-1.766667	-42.666668	1023.000000	1023.000000	2046.000000
12.100000	-0.053368	-31.540283	-6.500203	-1.412649	-14.314214	-9.313218	0.000000	-10.000000	-0.016667	-0.750000	-43.000000	1023.000000	1023.000000	2046.000000
12.120000	-0.055457	-32.774906	-7.154115	-1.580509	-14.512918	-9.527364	0.000000	-10.000000	-0.025000	0.966667	-43.000000	1023.000000	1023.000000	2046.000000
12.140000	-0.057862	-34.196312	-7.859532	-1.891406	-14.727359	-9.718015	0.000000	-10.000000	-0.033333	2.583333	-43.000000	1023.000000	1023.000000	2046.000000
12.160000	-0.059813	-35.349213	-8.343485	-2.146837	-14.910843	-9.948049	0.000000	-10.000000	-0.033333	3.916667	-43.000000	1023.000000	1023.000000	2046.000000
12.180000	-0.061135	-36.130672	-8.706581	-2.304203	-14.979121	-10.140767	0.000000	-10.000000	-0.033333	4.450000	-43.000000	1023.000000	1023.000000	2046.000000
12.200000	-0.061937	-36.604561	-9.087235	-2.321674	-14.987600	-10.208053	0.000000	-10.000000	-0.016667	4.216667	-43.000000	1023.000000	1023.000000	2046.000000
12.220000	-0.062481	-36.926102	-9.324761	-2.340554	-15.030080	-10.230705	0.000000	-10.000000	-0.008333	3.516667	-43.000000	1023.000000	1023.000000	2046.000000
12.240000	-0.062911	-37.180187	-9.489728	-2.325418	-15.109358	-10.255684	0.000000	-10.000000	-0.008333	2.883333	-43.000000	1023.000000	1023.000000	2046.000000
12.260000	-0.063097	-37.290371	-9.690825	-2.244186	-15.132162	-10.223197	0.000000	-10.000000	-0.016667	2.683333	-43.000000	1023.000000	1023.000000	2046.000000
12.280000	-0.063198	-37.350098	-9.736848	-2.209780	-15.179049	-10.224421	0.000000	-10.000000	-0.025000	2.983333	-43.000000	1023.000000	1023.000000	2046.000000
12.300000	-0.063011	-37.239620	-9.744955	-2.201838	-15.156587	-10.136241	0.000000	-10.000000	-0.033333	3.550000	-43.000000	1023.000000	1023.000000	2046.000000
12.320000	-0.062673	-37.039555	-9.739527	-2.073177	-15.105976	-10.120876	0.000000	-10.000000	-0.033333	4.200000	-43.000000	1023.000000	1023.000000	2046.000000
12.340000	-0.062269	-36.800961	-9.677486	-1.979831	-15.076793	-10.066851	0.000000	-10.000000	-0.041667	4.800000	-43.000000	1023.000000	1023.000000	2046.000000
12.360000	-0.061665	-36.443798	-9.526011	-1.955240	-15.003201	-9.959346	0.000000	-10.000000	-0.041667	5.450000	-43.000000	1023.000000	1023.000000	2046.000000
12.380000	-0.060860	-35.968296	-9.347487	-1.922722	-14.925425	-9.772662	0.000000	-10.000000	-0.058333	6.083333	-43.000000	1023.000000	1023.000000	2046.000000
12.400000	-0.060026	-35.475609	-9.123245	-1.882326	-14.802448	-9.667589	0.000000	-10.000000	-0.058333	6.500000	-43.000000	1023.000000	1023.000000	2046.000000
12.420000	-0.059035	-34.889923	-8.842521	-1.842683	-14.677735	-9.526986	0.000000	-10.000000	-0.075000	6.766667	-21.666666	1023.000000	1023.000000	2046.000000
12.440000	-0.058147	-34.364967	-8.554251	-1.842974	-14.623115	-9.344627	0.000000	-10.000000	-0.066667	7.266667	0.166667	1023.000000	1023.000000	2046.000000
12.460000	-0.056931	-33.646378	-8.185392	-1.739541	-14.524865	-9.196577	0.000000	-10.000000	-0.066667	7.933333	23.000000	1023.000000	1023.000000	2046.000000
12.480000	-0.055712	-32.925987	-8.008807	-1.602463	-14.290023	-9.024694	0.000000	-10.000000	-0.050000	8.766666	25.333334	1023.000000	1023.000000	2046.000000
12.500000	-0.054813	-32.394226	-7.803588	-1.558174	-14.206064	-8.826400	0.000000	-10.000000	-0.050000	9.366667	28.166666	1023.000000	1023.000000	2046.000000
12.520000	-0.054173	-32.015953	-7.716823	-1.543880	-14.085806	-8.669443	0.000000	-10.000000	-0.058333	10.033334	31.166666	1023.000000	1023.000000	2046.000000
12.540000	-0.053963	-31.892206	-7.679040	-1.563539	-14.082043	-8.567583	0.000000	-10.000000	-0.075000	10.566667	34.500000	1023.000000	1023.000000	2046.000000
12.560000	-0.053860	-31.831367	-7.606649	-1.678324	-14.085189	-8.461205	0.000000	-10.000000	-0.091667	11.200001	38.000000	1023.000000	1023.000000	2046.000000
12.580000	-0.053657	-31.711382	-7.531562	-1.705977	-13.993275	-8.480569	0.000000	-10.000000	-0.116667	12.100000	41.500000	1023.000000	1023.000000	2046.000000
12.600000	-0.053580	-31.665607	-7.381679	-1.797192	-14.057033	-8.429705	0.000000	-10.000000	-0.133333	13.166667	45.333332	1023.000000	1023.000000	2046.000000
12.620000	-0.052967	-31.303556	-7.167908	-1.810146	-13.935392	-8.390109	0.000000	-10.000000	-0.158333	14.183333	49.500000	1023.000000	1023.000000	2046.000000
12.640000	-0.052149	-30.819775	-6.931028	-1.737920	-13.873955	-8.276872	0.000000	-10.000000	-0.175000	14.900000	54.166668	1023.000000	1023.000000	2046.000000
12.660000	-0.051118	-30.210602	-6.661361	-1.623661	-13.811662	-8.113917	0.000000	-10.000000	-0.191667	15.550000	59.000000	1023.000000	1023.000000	2046.000000
12.680000	-0.049853	-29.463215	-6.385046	-1.475319	-13.649632	-7.953219	0.000000	-10.000000	-0.200000	16.183334	64.166664	1023.000000	1023.000000	2046.000000
12.700000	-0.048655	-28.754969	-6.176691	-1.282816	-13.529310	-7.766152	0.000000	-10.000000	-0.216667	16.733334	69.500000	1023.000000	1023.000000	2046.000000
12.720000	-0.047279	-27.941687	-5.902724	-1.109340	-13.391120	-7.538503	0.000000	-10.000000	-0.233333	17.450001	75.000000	1023.000000	1023.000000	2046.000000
12.740000	-0.046010	-27.191957	-5.723168	-0.934850	-13.194301	-7.339639	0.000000	-10.000000	-0.250000	18.283333	80.666664	1023.000000	1023.000000	2046.000000
12.760000	-0.044808	-26.481306	-5.462043	-0.852418	-13.134667	-7.032177	0.000000	-10.000000	-0.258333	19.000000	86.500000	1023.000000	1023.000000	2046.000000
12.780000	-0.043383	-25.639639	-5.204322	-0.644634	-12.939390	-6.851293	0.000000	-10.000000	-0.275000	19.600000	92.833336	1023.000000	1023.000000	2046.000000
12.800000	-0.041981	-24.810591	-5.012715	-0.449505	-12.741136	-6.607235	0.000000	-10.000000	-0.291667	19.866667	97.166664	1023.000000	1023.000000	2046.000000
12.820000	-0.040513	-23.942902	-4.719959	-0.293835	-12.577709	-6.351398	0.000000	-10.000000	-0.316667	20.533333	103.833336	1023.000000	1023.000000	2046.000000
12.840000	-0.039137	-23.129801	-4.489664	-0.138065	-12.410365	-6.091707	0.000000	-10.000000	-0.316667	20.850000	110.500000	1023.000000	1023.000000	2046.000000
12.860000	-0.037809	-22.344873	-4.259156	0.046518	-12.248241	-5.883994	0.000000	-10.000000	-0.333333	21.133333	119.666664	1023.000000	1023.000000	2046.000000
12.880000	-0.036349	-21.482430	-4.052106	0.261979	-12.011690	-5.680612	0.000000	-10.000000	-0.333333	21.316668	126.833336	1023.000000	1023.000000	2046.000000
12.900000	-0.034972	-20.668671	-3.796074	0.442218	-11.881050	-5.433764	0.000000	-10.000000	-0.333333	21.416666	134.000000	1023.000000	1023.000000	2046.000000
12.920000	-0.033522	-19.811361	-3.517912	0.557306	-11.704283	-5.146473	0.000000	-10.000000	-0.333333	21.766666	141.000000	1023.000000	1023.000000	2046.000000
12.940000	-0.032214	-19.038589	-3.323657	0.751057	-11.545724	-4.920266	0.000000	-10.000000	-0.341667	21.900000	148.166672	1023.000000	1023.000000	2046.000000
12.960000	-0.030783	-18.192543	-3.106470	0.940881	-11.342020	-4.684935	0.000000	-10.000000	-0.358333	22.300001	155.500000	1023.000000	1023.000000	2046.000000
12.980000	-0.029304	-17.318939	-2.896489	1.109394	-11.092451	-4.439393	0.000000	-10.000000	-0.375000	22.600000	162.833328	1023.000000	1023.000000	2046.000000
13.000000	-0.028006	-16.551823	-2.603148	1.271351	-11.043702	-4.176323	0.000000	-10.000000	-0.391667	22.766666	170.333328	1023.000000	1023.000000	2046.000000
13.020000	-0.026613	-15.728406	-2.384845	1.455283	-10.818332	-3.980512	0.000000	-10.000000	-0.400000	23.100000	177.833328	1023.000000	1023.000000	2046.000000
13.040000	-0.025206	-14.896564	-2.202002	1.628182	-10.559673	-3.763071	0.000000	-10.000000	-0.400000	23.466667	185.500000	1023.000000	1023.000000	2046.000000
13.060000	-0.023864	-14.103382	-1.923535	1.788934	-10.472155	-3.496626	0.000000	-10.000000	-0.391667	24.000000	193.166672	1023.000000	1023.000000	2046.000000
13.080000	-0.022496	-13.294961	-1.705696	1.858084	-10.237061	-3.210289	0.000000	-10.000000	-0.400000	24.283335	201.000000	1023.000000	1023.000000	2046.000000
13.100000	-0.021326	-12.603649	-1.496001	2.065466	-10.127901	-3.045213	0.000000	-10.000000	-0.400000	24.466667	209.166672	1023.000000	1023.000000	2046.000000
13.120000	-0.019914	-11.769203	-1.298673	2.218724	-9.855093	-2.834161	0.000000	-10.000000	-0.408333	24.583334	217.500000	1023.000000	1023.000000	2046.000000
13.140000	-0.018670	-11.033857	-1.062115	2.356866	-9.729746	-2.598862	0.000000	-10.000000	-0.408333	24.566668	225.833328	1023.000000	1023.000000	2046.000000
13.160000	-0.017385	-10.274672	-0.761808	2.495447	-9.609799	-2.398511	0.000000	-10.000000	-0.408333	24.483334	234.000000	1023.000000	1023.000000	2046.000000
13.180000	-0.016244	-9.599945	-0.544019	2.658326	-9.487323	-2.226930	0.000000	-10.000000	-0.400000	24.350000	242.000000	1023.000000	1023.000000	2046.000000
13.200000	-0.015465	-9.139613	-0.357176	2.809248	-9.418539	-2.173146	0.000000	-10.000000	-0.408333	24.183334	250.000000	1023.000000	1023.000000	2046.000000
13.220000	-0.014768	-8.728011	-0.187591	2.851684	-9.223297	-2.168807	0.000000	-10.000000	-0.425000	24.283333	258.000000	1023.000000	1023.000000	2046.000000
13.240000	-0.014346	-8.478768	0.041416	2.768670	-9.213686	-2.075169	0.000000	-10.000000	-0.441667	24.533333	266.166656	1023.000000	1023.000000	2046.000000
13.260000	-0.013534	-7.998689	0.306351	2.863875	-9.107340	-2.061574	0.000000	-10.000000	-0.450000	24.916668	274.500000	1023.000000	1023.000000	2046.000000
13.280000	-0.012556	-7.420743	0.503066	2.920006	-8.859369	-1.984446	0.000000	-10.000000	-0.450000	24.966667	282.833344	1023.000000	1023.000000	2046.000000
13.300000	-0.011225	-6.633780	0.794923	3.077178	-8.685168	-1.820713	0.000000	-10.000000	-0.441667	24.616667	291.166656	1023.000000	1023.000000	2046.000000
13.320000	-0.009489	-5.608248	1.060500	3.295340	-8.447085	-1.517002	0.000000	-10.000000	-0.433333	24.450001	299.500000	1023.000000	1023.000000	2046.000000
13.340000	-0.008064	-4.766013	1.177061	3.452324	-8.219787	-1.175612	0.000000	-10.000000	-0.425000	24.416668	307.833344	1023.000000	1023.000000	2046.000000
13.360000	-0.006557	-3.875400	1.357315	3.759982	-8.046086	-0.946612	0.000000	-10.000000	-0.416667	24.416668	316.000000	1023.000000	1023.000000	2046.000000
13.380000	-0.005679	-3.356498	1.381867	3.858118	-7.816772	-0.779711	0.000000	-10.000000	-0.408333	24.300001	324.000000	1023.000000	1023.000000	2046.000000
13.400000	-0.006333	-3.742740	0.980746	3.762979	-7.815019	-0.671446	0.000000	-10.000000	-0.391667	23.933334	332.000000	1023.000000	1023.000000	2046.000000
13.420000	-0.008011	-4.734306	0.359525	3.596471	-7.816064	-0.874238	0.000000	-10.000000	-0.375000	23.733334	340.000000	1023.000000	1023.000000	2046.000000
13.440000	-0.010049	-5.939147	-0.163197	3.306180	-7.946229	-1.135901	0.000000	-10.000000	-0.366667	23.433334	348.000000	1023.000000	1023.000000	2046.000000
13.460000	-0.011192	-6.614334	-0.465103	3.131169	-8.039971	-1.240429	0.000000	-10.000000	-0.375000	23.216667	356.000000	1023.000000	1023.000000	2046.000000
13.480000	-0.011436	-6.758424	-0.641772	3.058043	-7.905639	-1.269056	0.000000	-10.000000	-0.375000	23.266668	363.833344	1023.000000	1023.000000	2046.000000
13.500000	-0.011177	-6.605601	-0.798817	3.178500	-7.755361	-1.229923	0.000000	-10.000000	-0.358333	22.966667	371.500000	1023.000000	1023.000000	2046.000000
13.520000	-0.010717	-6.333780	-0.851098	3.343823	-7.692223	-1.134281	0.000000	-10.000000	-0.341667	22.966667	379.166656	1023.000000	1023.000000	2046.000000
13.540000	-0.010202	-6.029593	-0.843868	3.456131	-7.615235	-1.026621	0.000000	-10.000000	-0.333333	22.666666	386.833344	1023.000000	1023.000000	2046.000000
13.560000	-0.009477	-5.600659	-0.798227	3.662924	-7.486674	-0.978682	0.000000	-10.000000	-0.333333	22.766666	394.500000	1023.000000	1023.000000	2046.000000
13.580000	-0.008647	-5.110465	-0.720731	3.865402	-7.376243	-0.878893	0.000000	-10.000000	-0.333333	22.483334	402.166656	1023.000000	1023.000000	2046.000000
13.600000	-0.007523	-4.445907	-0.552113	4.049235	-7.145846	-0.797182	0.000000	-10.000000	-0.350000	22.616667	409.666656	1023.000000	1023.000000	2046.000000
13.620000	-0.006380	-3.770396	-0.371545	4.201070	-6.983678	-0.616243	0.000000	-10.000000	-0.341667	22.683334	417.333344	1023.000000	1023.000000	2046.000000
13.640000	-0.005208	-3.077761	-0.161754	4.420358	-6.807010	-0.529355	0.000000	-10.000000	-0.341667	23.033333	424.833344	1023.000000	1023.000000	2046.000000
13.660000	-0.003941	-2.329236	0.034830	4.636059	-6.635561	-0.364564	0.000000	-10.000000	-0.325000	22.866667	432.500000	1023.000000	1023.000000	2046.000000
13.680000	-0.002384	-1.408885	0.250112	4.878644	-6.334524	-0.203118	0.000000	-10.000000	-0.341667	22.733334	440.166656	1023.000000	1023.000000	2046.000000
13.700000	-0.000843	-0.498357	0.536562	5.006612	-6.075080	0.033550	0.000000	-10.000000	-0.325000	22.333334	447.666656	1023.000000	1023.000000	2046.000000
13.720000	0.000789	0.466546	0.940881	5.111198	-5.843564	0.258031	0.000000	-10.000000	-0.316667	22.200001	455.333344	1023.000000	1023.000000	2046.000000
13.740000	0.002387	1.411014	1.324831	5.200130	-5.580207	0.466260	0.000000	-10.000000	-0.291667	21.933334	462.666656	1023.000000	1023.000000	2046.000000
13.760000	0.004215	2.490829	1.755977	5.336862	-5.272908	0.670898	0.000000	-10.000000	-0.291667	21.516666	470.166656	1023.000000	1023.000000	2046.000000
13.780000	0.006269	3.704889	2.239860	5.519987	-4.964099	0.909141	0.000000	-10.000000	-0.291667	20.966667	477.333344	1023.000000	1023.000000	2046.000000
13.800000	0.007957	4.702854	2.645839	5.586434	-4.665262	1.135842	0.000000	-10.000000	-0.300000	20.566668	482.166656	1023.000000	1023.000000	2046.000000
13.820000	0.009390	5.549418	2.921462	5.719329	-4.416350	1.324977	0.000000	-10.000000	-0.266667	19.883333	489.000000	1023.000000	1023.000000	2046.000000
13.840000	0.010377	6.132664	3.118314	5.754585	-4.200908	1.460672	0.000000	-10.000000	-0.225000	18.866667	495.666656	1023.000000	1023.000000	2046.000000
13.860000	0.010919	6.453328	3.318821	5.641294	-4.099944	1.593157	0.000000	-10.000000	-0.175000	17.466667	504.333344	1023.000000	1023.000000	2046.000000
13.880000	0.011495	6.793293	3.608337	5.554807	-3.945452	1.575601	0.000000	-10.000000	-0.158333	16.516666	510.333344	1023.000000	1023.000000	2046.000000
13.900000	0.012266	7.249492	3.959443	5.490780	-3.753211	1.552480	0.000000	-10.000000	-0.150000	15.850000	516.000000	1023.000000	1023.000000	2046.000000
13.920000	0.013179	7.788623	4.319835	5.498765	-3.622305	1.592328	0.000000	-10.000000	-0.133333	15.466667	521.333313	1023.000000	1023.000000	2046.000000
13.940000	0.014194	8.388556	4.699834	5.593263	-3.497175	1.592635	0.000000	-10.000000	-0.125000	15.116667	526.500000	1023.000000	1023.000000	2046.000000
13.960000	0.015564	9.198193	4.964588	5.826640	-3.293392	1.700357	0.000000	-10.000000	-0.125000	14.550000	531.666687	1023.000000	1023.000000	2046.000000
13.980000	0.016884	9.978710	5.267390	5.992875	-3.098809	1.817255	0.000000	-10.000000	-0.141667	14.233334	536.666687	1023.000000	1023.000000	2046.000000
14.000000	0.018115	10.706068	5.531713	6.201046	-3.006008	1.979316	0.000000	-10.000000	-0.141667	13.750000	541.500000	1023.000000	1023.000000	2046.000000
14.020000	0.019496	11.521884	5.768005	6.439043	-2.787491	2.102326	0.000000	-10.000000	-0.133333	13.566667	546.166687	1023.000000	1023.000000	2046.000000
14.040000	0.020777	12.278938	6.044272	6.561263	-2.646608	2.320011	0.000000	-10.000000	-0.116667	13.183333	550.666687	1023.000000	1023.000000	2046.000000
14.060000	0.021970	12.984133	6.291309	6.756407	-2.501733	2.438149	0.000000	-10.000000	-0.116667	12.650000	555.333313	1023.000000	1023.000000	2046.000000
14.080000	0.022989	13.586369	6.538958	6.864615	-2.386069	2.568865	0.000000	-10.000000	-0.100000	12.116667	559.666687	1023.000000	1023.000000	2046.000000
14.100000	0.024093	14.238976	6.734898	7.052917	-2.237971	2.689133	0.000000	-10.000000	-0.083333	11.266666	564.000000	1023.000000	1023.000000	2046.000000
14.120000	0.025097	14.832126	6.947938	7.225350	-2.080527	2.739363	0.000000	-10.000000	-0.058333	10.450000	567.666687	1023.000000	1023.000000	2046.000000
14.140000	0.026089	15.418797	7.118478	7.291294	-1.907569	2.916595	0.000000	-10.000000	-0.050000	9.300000	571.166687	1023.000000	1023.000000	2046.000000
14.160000	0.026981	15.945842	7.286968	7.442847	-1.751086	2.967113	0.000000	-10.000000	-0.033333	8.166667	574.333313	1023.000000	1023.000000	2046.000000
14.180000	0.027695	16.367466	7.474482	7.545348	-1.698376	3.046012	0.000000	-10.000000	-0.016667	7.183333	577.500000	1023.000000	1023.000000	2046.000000
14.200000	0.028429	16.801405	7.602078	7.638960	-1.596101	3.156468	0.000000	-10.000000	-0.008333	6.083333	580.166687	1023.000000	1023.000000	2046.000000
14.220000	0.029119	17.209328	7.757184	7.786591	-1.498209	3.163762	0.000000	-10.000000	-0.016667	4.916667	582.500000	1023.000000	1023.000000	2046.000000
14.240000	0.029762	17.589609	7.908563	7.858427	-1.376448	3.199068	0.000000	-10.000000	-0.025000	3.450000	584.166687	1023.000000	1023.000000	2046.000000
14.260000	0.030706	18.146973	8.195263	7.964539	-1.275318	3.262491	0.000000	-10.000000	-0.016667	1.833333	585.333313	1023.000000	1023.000000	2046.000000
14.280000	0.031484	18.606791	8.425858	8.100125	-1.187790	3.268599	0.000000	-10.000000	-0.008333	0.333333	585.833313	1023.000000	1023.000000	2046.000000
14.300000	0.031838	18.816221	8.548848	8.166427	-1.195965	3.296911	0.000000	-10.000000	0.000000	-1.083333	586.000000	1023.000000	1023.000000	2046.000000
14.320000	0.031817	18.803604	8.531286	8.152575	-1.205136	3.324879	0.000000	-10.000000	0.000000	-2.166667	586.000000	1023.000000	1023.000000	2046.000000
14.340000	0.031527	18.632481	8.455230	8.143504	-1.218115	3.251861	0.000000	-10.000000	0.000000	-3.450000	586.000000	1023.000000	1023.000000	2046.000000
14.360000	0.031181	18.428062	8.439470	8.003435	-1.280458	3.265615	0.000000	-10.000000	0.016667	-4.750000	586.000000	1023.000000	1023.000000	2046.000000
14.380000	0.030817	18.212887	8.337185	7.984748	-1.295183	3.186137	0.000000	-10.000000	0.033333	-6.200000	586.000000	1023.000000	1023.000000	2046.000000
14.400000	0.030636	18.106094	8.146984	8.033394	-1.324551	3.250267	0.000000	-10.000000	0.050000	-7.550000	586.000000	1023.000000	1023.000000	2046.000000
14.420000	0.029948	17.699245	7.795230	7.984821	-1.462735	3.381929	0.000000	-10.000000	0.058333	-8.866667	586.000000	1023.000000	1023.000000	2046.000000
14.440000	0.028686	16.953259	7.319494	7.980065	-1.581050	3.234750	0.000000	-10.000000	0.066667	-10.250000	586.000000	1023.000000	1023.000000	2046.000000
14.460000	0.026843	15.864446	6.907330	7.807604	-1.831058	2.980569	0.000000	-10.000000	0.083333	-11.450000	586.000000	1023.000000	1023.000000	2046.000000
14.480000	0.024242	14.326768	6.244840	7.421947	-2.069597	2.729578	0.000000	-10.000000	0.091667	-12.483334	578.666687	1023.000000	1023.000000	2046.000000
14.500000	0.020740	12.257112	5.460602	6.967985	-2.474983	2.303508	0.000000	-10.000000	0.125000	-13.683333	569.666687	1023.000000	1023.000000	2046.000000
14.520000	0.016851	9.959089	4.477532	6.493560	-2.826074	1.814072	0.000000	-10.000000	0.158333	-15.150001	559.000000	1023.000000	1023.000000	2046.000000
14.540000	0.013342	7.884906	3.646191	6.068170	-3.199665	1.370209	0.000000	-10.000000	0.208333	-16.650002	553.833313	1023.000000	1023.000000	2046.000000
14.560000	0.010483	6.195364	2.969866	5.779808	-3.506027	0.951717	0.000000	-10.000000	0.241667	-18.000000	548.333313	1023.000000	1023.000000	2046.000000
14.580000	0.008045	4.754683	2.353056	5.462554	-3.757997	0.697070	0.000000	-10.000000	0.291667	-19.266666	542.333313	1023.000000	1023.000000	2046.000000
14.600000	0.005892	3.481995	1.804743	5.232731	-4.070090	0.514610	0.000000	-10.000000	0.333333	-20.766666	535.833313	1023.000000	1023.000000	2046.000000
14.620000	0.003869	2.286596	1.270428	5.182877	-4.296558	0.129850	0.000000	-10.000000	0.383333	-22.216667	529.000000	1023.000000	1023.000000	2046.000000
14.640000	0.002160	1.276604	0.796501	5.050669	-4.511030	-0.059535	0.000000	-10.000000	0.433333	-23.700001	521.666687	1023.000000	1023.000000	2046.000000
14.660000	0.000697	0.411982	0.394985	4.956293	-4.645015	-0.294281	0.000000	-10.000000	0.475000	-24.816668	513.833313	1023.000000	1023.000000	2046.000000
14.680000	-0.000694	-0.410199	0.150526	4.850401	-4.940877	-0.470249	0.000000	-10.000000	0.500000	-25.450001	508.333344	1023.000000	1023.000000	2046.000000
14.700000	-0.001962	-1.159557	-0.195728	4.701805	-5.078888	-0.586746	0.000000	-10.000000	0.516667	-26.033333	499.666656	1023.000000	1023.000000	2046.000000
14.720000	-0.003188	-1.884215	-0.493935	4.608087	-5.227371	-0.770996	0.000000	-10.000000	0.525000	-26.516666	491.000000	1023.000000	1023.000000	2046.000000
14.740000	-0.004242	-2.506755	-0.735202	4.526539	-5.425978	-0.872114	0.000000	-10.000000	0.533333	-27.016666	479.333344	1023.000000	1023.000000	2046.000000
14.760000	-0.004964	-2.933542	-0.898299	4.455063	-5.496984	-0.993322	0.000000	-10.000000	0.525000	-27.250000	470.500000	1023.000000	1023.000000	2046.000000
14.780000	-0.005658	-3.343878	-1.028163	4.367723	-5.513352	-1.170085	0.000000	-10.000000	0.533333	-27.533333	461.333344	1023.000000	1023.000000	2046.000000
14.800000	-0.006309	-3.728823	-1.037838	4.207336	-5.721253	-1.177069	0.000000	-10.000000	0.541667	-27.800001	455.166656	1023.000000	1023.000000	2046.000000
14.820000	-0.006855	-4.051563	-1.124535	4.056651	-5.677062	-1.306618	0.000000	-10.000000	0.541667	-27.800001	445.833344	1023.000000	1023.000000	2046.000000
14.840000	-0.007465	-4.411787	-1.138473	3.955935	-5.834767	-1.394482	0.000000	-10.000000	0.533333	-27.616667	436.666656	1023.000000	1023.000000	2046.000000
14.860000	-0.008013	-4.735415	-1.212485	3.899899	-6.035220	-1.387609	0.000000	-10.000000	0.525000	-27.350000	424.333344	1023.000000	1023.000000	2046.000000
14.880000	-0.008626	-5.097857	-1.337179	3.843760	-6.127088	-1.477349	0.000000	-10.000000	0.533333	-27.299999	415.166656	1023.000000	1023.000000	2046.000000
14.900000	-0.009472	-5.598204	-1.484646	3.736363	-6.348495	-1.501426	0.000000	-10.000000	0.541667	-27.266666	406.000000	1023.000000	1023.000000	2046.000000
14.920000	-0.010598	-6.263353	-1.626070	3.608538	-6.579934	-1.665887	0.000000	-10.000000	0.533333	-27.116667	397.000000	1023.000000	1023.000000	2046.000000
14.940000	-0.011847	-7.001609	-1.824064	3.437009	-6.737489	-1.877066	0.000000	-10.000000	0.533333	-26.783335	388.000000	1023.000000	1023.000000	2046.000000
14.960000	-0.013257	-7.835007	-1.964561	3.127776	-6.989594	-2.008627	0.000000	-10.000000	0.516667	-26.550001	379.000000	1023.000000	1023.000000	2046.000000
14.980000	-0.014550	-8.599019	-2.031122	2.904637	-7.180634	-2.291900	0.000000	-10.000000	0.516667	-26.216667	370.000000	1023.000000	1023.000000	2046.000000
15.000000	-0.015603	-9.221350	-2.005878	2.711424	-7.444277	-2.482618	0.000000	-10.000000	0.500000	-25.950001	361.333344	1023.000000	1023.000000	2046.000000
15.020000	-0.016662	-9.847151	-1.990046	2.516393	-7.757590	-2.615907	0.000000	-10.000000	0.500000	-25.600000	352.666656	1023.000000	1023.000000	2046.000000
15.040000	-0.017541	-10.366572	-2.056075	2.478096	-7.914029	-2.874566	0.000000	-10.000000	0.483333	-25.500000	344.166656	1023.000000	1023.000000	2046.000000
15.060000	-0.018384	-10.864902	-2.118524	2.348043	-8.134863	-2.959559	0.000000	-10.000000	0.466667	-25.466667	335.500000	1023.000000	1023.000000	2046.000000
15.080000	-0.019176	-11.332918	-2.187559	2.283035	-8.327471	-3.100923	0.000000	-10.000000	0.450000	-25.283333	327.166656	1023.000000	1023.000000	2046.000000
15.100000	-0.019821	-11.714000	-2.298234	2.312788	-8.477626	-3.250927	0.000000	-10.000000	0.450000	-24.866667	318.666656	1023.000000	1023.000000	2046.000000
15.120000	-0.020481	-12.104493	-2.373991	2.229227	-8.673198	-3.286530	0.000000	-10.000000	0.450000	-24.416666	310.333344	1023.000000	1023.000000	2046.000000
15.140000	-0.021052	-12.441904	-2.487675	2.212601	-8.787359	-3.379471	0.000000	-10.000000	0.450000	-24.033333	302.000000	1023.000000	1023.000000	2046.000000
15.160000	-0.021640	-12.789043	-2.548204	2.177985	-8.914811	-3.504013	0.000000	-10.000000	0.450000	-24.000000	294.000000	1023.000000	1023.000000	2046.000000
15.180000	-0.022255	-13.152646	-2.686089	2.127346	-9.032382	-3.561521	0.000000	-10.000000	0.433333	-23.866667	286.000000	1023.000000	1023.000000	2046.000000
15.200000	-0.022846	-13.501825	-2.721246	2.086741	-9.233209	-3.634112	0.000000	-10.000000	0.416667	-23.666668	278.000000	1023.000000	1023.000000	2046.000000
15.220000	-0.023367	-13.810040	-2.811446	2.069556	-9.327725	-3.740424	0.000000	-10.000000	0.383333	-23.550001	270.000000	1023.000000	1023.000000	2046.000000
15.240000	-0.023962	-14.161453	-2.877444	1.978668	-9.516481	-3.746197	0.000000	-10.000000	0.366667	-23.216667	262.333344	1023.000000	1023.000000	2046.000000
15.260000	-0.024634	-14.558682	-2.961023	1.973020	-9.649020	-3.921659	0.000000	-10.000000	0.350000	-22.850000	254.666672	1023.000000	1023.000000	2046.000000
15.280000	-0.024914	-14.724448	-2.972559	2.011154	-9.740692	-4.022351	0.000000	-10.000000	0.350000	-22.333334	247.166672	1023.000000	1023.000000	2046.000000
15.300000	-0.025462	-15.047910	-3.063443	1.919495	-9.856806	-4.047156	0.000000	-10.000000	0.350000	-21.966667	239.500000	1023.000000	1023.000000	2046.000000
15.320000	-0.025781	-15.236665	-3.105481	1.951495	-9.885386	-4.197294	0.000000	-10.000000	0.350000	-21.783333	232.166672	1023.000000	1023.000000	2046.000000
15.340000	-0.026154	-15.457294	-3.129977	1.914292	-10.011674	-4.229934	0.000000	-10.000000	0.350000	-21.550001	225.000000	1023.000000	1023.000000	2046.000000
15.360000	-0.026620	-15.732447	-3.120687	1.842557	-10.159473	-4.294843	0.000000	-10.000000	0.333333	-21.266666	217.833328	1023.000000	1023.000000	2046.000000
15.380000	-0.027021	-15.969522	-3.158124	1.800045	-10.234219	-4.377223	0.000000	-10.000000	0.325000	-20.766666	210.666672	1023.000000	1023.000000	2046.000000
15.400000	-0.027454	-16.225277	-3.224991	1.804744	-10.306129	-4.498900	0.000000	-10.000000	0.308333	-20.183334	203.666672	1023.000000	1023.000000	2046.000000
15.420000	-0.027756	-16.403831	-3.222996	1.779838	-10.378597	-4.582076	0.000000	-10.000000	0.308333	-19.783335	197.000000	1023.000000	1023.000000	2046.000000
15.440000	-0.028076	-16.592972	-3.278019	1.745300	-10.405035	-4.655218	0.000000	-10.000000	0.283333	-19.450001	190.333328	1023.000000	1023.000000	2046.000000
15.460000	-0.028539	-16.866743	-3.263690	1.657254	-10.545405	-4.714901	0.000000	-10.000000	0.258333	-19.266666	183.833328	1023.000000	1023.000000	2046.000000
15.480000	-0.028804	-17.023149	-3.308751	1.678549	-10.551053	-4.841894	0.000000	-10.000000	0.225000	-18.900000	177.333328	1023.000000	1023.000000	2046.000000
15.500000	-0.029069	-17.179794	-3.281741	1.688055	-10.617926	-4.968183	0.000000	-10.000000	0.208333	-18.350000	171.000000	1023.000000	1023.000000	2046.000000
15.520000	-0.029123	-17.211966	-3.183420	1.701196	-10.696769	-5.032971	0.000000	-10.000000	0.200000	-17.700001	164.833328	1023.000000	1023.000000	2046.000000
15.540000	-0.029357	-17.350069	-3.172755	1.697246	-10.771794	-5.102767	0.000000	-10.000000	0.200000	-17.083334	159.000000	1023.000000	1023.000000	2046.000000
15.560000	-0.030159	-17.824213	-3.174930	1.628765	-10.978892	-5.299155	0.000000	-10.000000	0.183333	-16.666668	153.333328	1023.000000	1023.000000	2046.000000
15.580000	-0.031176	-18.425125	-3.375882	1.549153	-11.110388	-5.488008	0.000000	-10.000000	0.175000	-16.300001	147.833328	1023.000000	1023.000000	2046.000000
15.600000	-0.032480	-19.195490	-3.489373	1.323560	-11.366713	-5.662964	0.000000	-10.000000	0.166667	-16.083334	142.333328	1023.000000	1023.000000	2046.000000
15.620000	-0.033790	-19.970181	-3.591355	1.108650	-11.587664	-5.899811	0.000000	-10.000000	0.175000	-15.916667	137.000000	1023.000000	1023.000000	2046.000000
15.640000	-0.035132	-20.763126	-3.767010	0.928783	-11.765590	-6.159309	0.000000	-10.000000	0.166667	-15.700000	131.666672	1023.000000	1023.000000	2046.000000
15.660000	-0.035979	-21.263601	-3.828950	0.745625	-11.887728	-6.292548	0.000000	-10.000000	0.166667	-15.383333	126.333336	1023.000000	1023.000000	2046.000000
15.680000	-0.036259	-21.429213	-3.907998	0.748513	-11.906001	-6.363727	0.000000	-10.000000	0.158333	-15.016666	121.166664	1023.000000	1023.000000	2046.000000
15.700000	-0.036796	-21.746666	-4.031337	0.660379	-11.929996	-6.445712	0.000000	-10.000000	0.158333	-14.566667	116.166664	1023.000000	1023.000000	2046.000000
15.720000	-0.037137	-21.948029	-4.189155	0.643472	-11.901789	-6.500557	0.000000	-10.000000	0.150000	-14.200001	111.333336	1023.000000	1023.000000	2046.000000
15.740000	-0.038181	-22.564907	-4.421302	0.456970	-11.948138	-6.652436	0.000000	-10.000000	0.133333	-13.783334	106.666664	1023.000000	1023.000000	2046.000000
15.760000	-0.040222	-23.771175	-4.873638	0.135009	-12.213590	-6.818957	0.000000	-10.000000	0.100000	-13.233334	102.000000	1023.000000	1023.000000	2046.000000
15.780000	-0.042836	-25.316320	-5.514193	-0.120631	-12.555039	-7.126457	0.000000	-10.000000	0.075000	-12.400001	97.500000	1023.000000	1023.000000	2046.000000
15.800000	-0.045520	-26.902386	-6.170770	-0.479052	-12.845315	-7.407250	0.000000	-10.000000	0.058333	-11.500000	93.333336	1023.000000	1023.000000	2046.000000
15.820000	-0.048096	-28.424520	-6.756282	-0.765599	-13.118417	-7.784222	0.000000	-10.000000	0.058333	-10.883334	89.500000	1023.000000	1023.000000	2046.000000
15.840000	-0.049880	-29.479046	-7.224252	-0.966909	-13.220428	-8.067457	0.000000	-10.000000	0.050000	-10.566667	86.000000	1023.000000	1023.000000	2046.000000
15.860000	-0.051415	-30.386406	-7.654562	-1.120595	-13.360175	-8.251074	0.000000	-10.000000	0.050000	-10.566667	82.500000	1023.000000	1023.000000	2046.000000
15.880000	-0.052694	-31.142410	-7.953286	-1.248920	-13.547562	-8.392642	0.000000	-10.000000	0.050000	-10.683333	78.833336	1023.000000	1023.000000	2046.000000
15.900000	-0.053515	-31.627438	-8.268892	-1.271383	-13.556491	-8.530671	0.000000	-10.000000	0.050000	-10.816667	75.333336	1023.000000	1023.000000	2046.000000
15.920000	-0.054359	-32.126163	-8.438901	-1.320254	-13.773375	-8.593633	0.000000	-10.000000	0.050000	-10.800000	71.666664	1023.000000	1023.000000	2046.000000
15.940000	-0.054943	-32.471527	-8.613480	-1.344357	-13.806983	-8.706707	0.000000	-10.000000	0.050000	-10.583334	68.166664	1023.000000	1023.000000	2046.000000
15.960000	-0.055359	-32.717083	-8.755047	-1.348083	-13.824616	-8.789337	0.000000	-10.000000	0.050000	-10.316667	64.500000	1023.000000	1023.000000	2046.000000
15.980000	-0.055539	-32.823711	-8.717234	-1.432947	-13.919216	-8.754313	0.000000	-10.000000	0.050000	-9.950000	61.166668	1023.000000	1023.000000	2046.000000
16.000000	-0.055723	-32.932243	-8.755094	-1.420372	-13.948153	-8.808623	0.000000	-10.000000	0.050000	-9.566667	57.833332	1023.000000	1023.000000	2046.000000
16.020000	-0.055611	-32.865993	-8.698765	-1.441425	-13.947857	-8.777946	0.000000	-10.000000	0.050000	-9.083334	54.666668	1023.000000	1023.000000	2046.000000
16.040001	-0.055232	-32.641903	-8.558626	-1.384500	-13.858722	-8.840056	0.000000	-10.000000	0.041667	-8.783334	51.500000	1023.000000	1023.000000	2046.000000
16.059999	-0.054828	-32.403374	-8.454978	-1.374142	-13.727968	-8.846284	0.000000	-10.000000	0.041667	-8.650001	48.500000	1023.000000	1023.000000	2046.000000
16.080000	-0.054431	-32.168530	-8.187358	-1.504677	-13.715915	-8.760580	0.000000	-10.000000	0.041667	-8.616667	45.500000	1023.000000	1023.000000	2046.000000
16.100000	-0.053947	-31.882385	-7.940267	-1.439110	-13.714115	-8.788895	0.000000	-10.000000	0.050000	-8.433333	42.666668	1023.000000	1023.000000	2046.000000
16.120001	-0.053347	-31.528061	-7.780829	-1.357208	-13.626433	-8.763591	0.000000	-10.000000	0.050000	-8.100000	40.000000	1023.000000	1023.000000	2046.000000
16.139999	-0.052884	-31.254341	-7.539755	-1.350632	-13.647116	-8.716839	0.000000	-10.000000	0.050000	-7.850000	37.333332	1023.000000	1023.000000	2046.000000
16.160000	-0.052692	-31.141209	-7.479546	-1.357347	-13.672974	-8.631341	0.000000	-10.000000	0.041667	-7.733334	34.666668	1023.000000	1023.000000	2046.000000
16.180000	-0.052960	-31.299362	-7.543459	-1.472972	-13.648654	-8.634278	0.000000	-10.000000	0.033333	-7.733334	32.000000	1023.000000	1023.000000	2046.000000
16.200001	-0.053572	-31.661327	-7.601245	-1.570063	-13.756317	-8.733704	0.000000	-10.000000	0.025000	-7.666667	29.333334	1023.000000	1023.000000	2046.000000
16.219999	-0.054088	-31.965914	-7.685070	-1.662646	-13.766363	-8.851833	0.000000	-10.000000	0.025000	-7.450000	26.833334	1023.000000	1023.000000	2046.000000
16.240000	-0.054859	-32.421928	-7.696338	-1.899259	-13.856877	-8.969455	0.000000	-10.000000	0.025000	-7.116667	24.333334	1023.000000	1023.000000	2046.000000
16.260000	-0.055453	-32.773014	-7.626254	-1.977289	-13.996320	-9.173151	0.000000	-10.000000	0.025000	-6.733334	22.000000	1023.000000	1023.000000	2046.000000
16.280001	-0.055788	-32.970474	-7.604516	-2.093285	-14.008859	-9.263816	0.000000	-10.000000	0.016667	-6.250000	19.666666	1023.000000	1023.000000	2046.000000
16.299999	-0.055935	-33.057312	-7.462295	-2.179205	-14.098118	-9.317694	0.000000	-10.000000	0.008333	-5.733334	17.500000	1023.000000	1023.000000	2046.000000
16.320000	-0.055818	-32.988598	-7.325197	-2.156323	-14.182853	-9.324224	0.000000	-10.000000	0.000000	-5.250000	15.500000	1023.000000	1023.000000	2046.000000
16.340000	-0.055617	-32.869534	-7.212659	-2.121924	-14.176560	-9.358391	0.000000	-10.000000	0.000000	-4.900000	13.833333	1023.000000	1023.000000	2046.000000
16.360001	-0.055327	-32.698299	-7.113584	-2.073578	-14.190788	-9.320348	0.000000	-10.000000	0.000000	-4.516667	12.166667	1023.000000	1023.000000	2046.000000
16.379999	-0.055045	-32.531322	-7.084757	-1.981012	-14.103376	-9.362178	0.000000	-10.000000	0.000000	-4.066667	10.833333	1023.000000	1023.000000	2046.000000
16.400000	-0.054846	-32.413933	-6.982221	-2.019595	-14.127450	-9.284668	0.000000	-10.000000	0.000000	-3.633333	9.333333	1023.000000	1023.000000	2046.000000
16.420000	-0.054781	-32.375618	-6.912167	-2.003136	-14.221633	-9.238682	0.000000	-10.000000	0.000000	-3.333333	8.166667	1023.000000	1023.000000	2046.000000
16.440001	-0.054582	-32.258041	-6.950967	-1.982380	-14.096735	-9.227959	0.000000	-10.000000	0.000000	-3.100000	7.000000	1023.000000	1023.000000	2046.000000
16.459999	-0.054249	-32.061119	-6.821622	-1.858505	-14.148804	-9.232189	0.000000	-10.000000	0.000000	-2.933333	6.000000	1023.000000	1023.000000	2046.000000
16.480000	-0.054044	-31.939842	-6.781169	-1.836572	-14.106698	-9.215403	0.000000	-10.000000	0.000000	-2.733333	5.000000	1023.000000	1023.000000	2046.000000
16.500000	-0.053610	-31.683760	-6.692009	-1.819161	-14.051698	-9.120893	0.000000	-10.000000	0.000000	-2.616667	4.000000	1023.000000	1023.000000	2046.000000
16.520000	-0.053526	-31.633726	-6.604052	-1.782422	-14.142165	-9.105086	0.000000	-10.000000	-0.008333	-2.500000	3.000000	1023.000000	1023.000000	2046.000000
16.540001	-0.053181	-31.430164	-6.570426	-1.737481	-14.060727	-9.061532	0.000000	-10.000000	-0.008333	-2.416667	2.166667	1023.000000	1023.000000	2046.000000
16.559999	-0.052966	-31.302841	-6.468858	-1.687741	-14.100288	-9.045953	0.000000	-10.000000	-0.008333	-2.333333	1.333333	1023.000000	1023.000000	2046.000000
16.580000	-0.052553	-31.058762	-6.413184	-1.578002	-14.022744	-9.044831	0.000000	-10.000000	0.000000	-2.200000	0.666667	1023.000000	1023.000000	2046.000000
16.600000	-0.052262	-30.887054	-6.367271	-1.554850	-13.979015	-8.985918	0.000000	-10.000000	0.000000	-1.966667	0.166667	1023.000000	1023.000000	2046.000000
16.620001	-0.051920	-30.684761	-6.234826	-1.451095	-13.996652	-9.002189	0.000000	-10.000000	0.000000	-1.416667	0.000000	1023.000000	1023.000000	2046.000000
16.639999	-0.051690	-30.549036	-6.239475	-1.413695	-13.921866	-8.973999	0.000000	-10.000000	-0.008333	-0.750000	0.000000	1023.000000	1023.000000	2046.000000
16.660000	-0.051396	-30.375168	-6.095865	-1.413678	-13.971214	-8.894411	0.000000	-10.000000	-0.016667	-0.216667	0.000000	1023.000000	1023.000000	2046.000000
16.680000	-0.051063	-30.178129	-6.091096	-1.315088	-13.842040	-8.929904	0.000000	-10.000000	-0.016667	0.000000	0.000000	1023.000000	1023.000000	2046.000000
16.700001	-0.050855	-30.055229	-6.020057	-1.333966	-13.862584	-8.838622	0.000000	-10.000000	-0.008333	0.000000	0.000000	1023.000000	1023.000000	2046.000000
16.719999	-0.050599	-29.904188	-5.927827	-1.263835	-13.852460	-8.860065	0.000000	-10.000000	0.000000	0.000000	0.000000	1023.000000	1023.000000	2046.000000
16.740000	-0.050415	-29.795088	-5.975662	-1.209335	-13.762775	-8.847316	0.000000	-10.000000	-0.008333	0.333333	0.000000	1023.000000	1023.000000	2046.000000
16.760000	-0.050230	-29.685694	-5.881346	-1.160498	-13.812104	-8.831744	0.000000	-10.000000	-0.025000	1.216667	0.000000	1023.000000	1023.000000	2046.000000
16.780001	-0.049852	-29.462608	-5.882555	-1.060671	-13.694430	-8.824953	0.000000	-10.000000	-0.033333	2.400000	0.000000	1023.000000	1023.000000	2046.000000
16.799999	-0.049568	-29.294830	-5.799748	-1.115011	-13.698035	-8.682037	0.000000	-10.000000	-0.033333	3.250000	0.000000	1023.000000	1023.000000	2046.000000
16.820000	-0.049267	-29.116882	-5.735720	-1.041550	-13.674971	-8.664640	0.000000	-10.000000	-0.033333	4.066667	0.000000	1023.000000	1023.000000	2046.000000
16.840000	-0.048896	-28.897488	-5.694538	-1.003070	-13.597008	-8.602873	0.000000	-10.000000	-0.041667	4.866667	0.000000	1023.000000	1023.000000	2046.000000
16.860001	-0.048421	-28.616955	-5.537276	-0.891356	-13.568009	-8.620314	0.000000	-10.000000	-0.058333	5.983334	0.000000	1023.000000	1023.000000	2046.000000
16.879999	-0.048013	-28.375837	-5.420798	-0.797939	-13.552314	-8.604787	0.000000	-10.000000	-0.058333	6.966667	0.000000	1023.000000	1023.000000	2046.000000
16.900000	-0.048073	-28.411280	-5.369261	-0.857392	-13.624849	-8.559776	0.000000	-10.000000	-0.075000	7.950000	0.000000	1023.000000	1023.000000	2046.000000
16.920000	-0.048601	-28.723120	-5.357378	-0.914966	-13.736047	-8.714727	0.000000	-10.000000	-0.066667	8.850000	0.000000	1023.000000	1023.000000	2046.000000
16.940001	-0.048863	-28.877789	-5.379403	-1.022207	-13.739551	-8.736629	0.000000	-10.000000	-0.083333	9.783334	0.000000	1023.000000	1023.000000	2046.000000
16.959999	-0.049032	-28.977999	-5.300488	-1.121082	-13.748773	-8.807655	0.000000	-10.000000	-0.091667	10.800000	3.833333	1023.000000	1023.000000	2046.000000
16.980000	-0.049037	-28.980907	-5.267888	-1.075746	-13.698462	-8.938811	0.000000	-10.000000	-0.116667	11.850000	11.833333	1023.000000	1023.000000	2046.000000
17.000000	-0.048493	-28.659193	-5.084778	-1.149279	-13.689879	-8.735256	0.000000	-10.000000	-0.133333	12.666667	21.166666	1023.000000	1023.000000	2046.000000
17.020000	-0.047809	-28.255001	-4.973723	-0.987469	-13.615810	-8.677997	0.000000	-10.000000	-0.141667	13.333333	28.166666	1023.000000	1023.000000	2046.000000
17.040001	-0.047187	-27.887789	-5.073393	-0.977572	-13.359303	-8.477521	0.000000	-10.000000	-0.158333	13.800000	32.500000	1023.000000	1023.000000	2046.000000
17.059999	-0.046736	-27.620890	-5.022698	-0.960303	-13.349485	-8.288403	0.000000	-10.000000	-0.175000	14.633333	37.166668	1023.000000	1023.000000	2046.000000
17.080000	-0.047017	-27.787298	-5.224895	-1.046263	-13.327365	-8.188776	0.000000	-10.000000	-0.216667	15.483334	41.833332	1023.000000	1023.000000	2046.000000
17.100000	-0.048186	-28.478029	-5.753032	-1.194405	-13.353905	-8.176688	0.000000	-10.000000	-0.241667	17.116667	46.833332	1023.000000	1023.000000	2046.000000
17.120001	-0.049786	-29.423265	-6.284012	-1.331163	-13.524542	-8.283547	0.000000	-10.000000	-0.266667	18.433334	52.166668	1023.000000	1023.000000	2046.000000
17.139999	-0.051207	-30.263538	-6.802878	-1.566101	-13.575122	-8.319438	0.000000	-10.000000	-0.275000	19.750000	58.166668	1023.000000	1023.000000	2046.000000
17.160000	-0.052299	-30.908607	-7.101043	-1.716086	-13.665209	-8.426270	0.000000	-10.000000	-0.300000	20.216667	64.666664	1023.000000	1023.000000	2046.000000
17.180000	-0.052543	-31.053116	-7.441504	-1.785454	-13.480086	-8.346071	0.000000	-10.000000	-0.316667	20.683334	71.333336	1023.000000	1023.000000	2046.000000
17.200001	-0.052593	-31.082321	-7.510146	-1.805957	-13.555735	-8.210485	0.000000	-10.000000	-0.325000	20.766666	78.166664	1023.000000	1023.000000	2046.000000
17.219999	-0.052209	-30.855787	-7.630055	-1.650990	-13.407647	-8.167095	0.000000	-10.000000	-0.325000	21.150000	85.000000	1023.000000	1023.000000	2046.000000
17.240000	-0.051615	-30.504217	-7.657932	-1.573605	-13.315626	-7.957055	0.000000	-10.000000	-0.341667	21.516666	92.000000	1023.000000	1023.000000	2046.000000
17.260000	-0.050887	-30.073971	-7.630573	-1.355364	-13.187858	-7.900176	0.000000	-10.000000	-0.358333	22.266666	99.166664	1023.000000	1023.000000	2046.000000
17.280001	-0.049967	-29.530626	-7.567892	-1.275151	-13.020776	-7.666809	0.000000	-10.000000	-0.383333	22.700001	106.500000	1023.000000	1023.000000	2046.000000
17.299999	-0.048750	-28.811193	-7.347051	-1.046283	-12.905952	-7.511908	0.000000	-10.000000	-0.391667	23.066668	114.166664	1023.000000	1023.000000	2046.000000
17.320000	-0.047534	-28.092445	-7.229388	-0.941956	-12.702649	-7.218452	0.000000	-10.000000	-0.408333	23.333334	121.666664	1023.000000	1023.000000	2046.000000
17.340000	-0.046196	-27.302111	-6.999804	-0.661556	-12.530114	-7.110637	0.000000	-10.000000	-0.408333	23.700001	129.333328	1023.000000	1023.000000	2046.000000
17.360001	-0.044535	-26.320293	-6.756451	-0.482739	-12.242300	-6.838804	0.000000	-10.000000	-0.408333	23.950001	137.000000	1023.000000	1023.000000	2046.000000
17.379999	-0.042888	-25.347052	-6.316890	-0.370266	-12.125864	-6.534032	0.000000	-10.000000	-0.416667	24.133333	145.000000	1023.000000	1023.000000	2046.000000
17.400000	-0.041103	-24.292133	-5.984076	-0.139758	-11.830703	-6.337595	0.000000	-10.000000	-0.441667	24.466667	153.000000	1023.000000	1023.000000	2046.000000
17.420000	-0.039129	-23.125521	-5.503631	-0.048695	-11.589297	-5.983897	0.000000	-10.000000	-0.466667	24.900000	161.166672	1023.000000	1023.000000	2046.000000
17.440001	-0.037015	-21.876041	-4.990720	0.155545	-11.276555	-5.764312	0.000000	-10.000000	-0.466667	25.316668	169.500000	1023.000000	1023.000000	2046.000000
17.459999	-0.034847	-20.594315	-4.475657	0.261143	-11.047048	-5.332753	0.000000	-10.000000	-0.458333	25.233334	178.000000	1023.000000	1023.000000	2046.000000
17.480000	-0.032874	-19.428583	-4.039613	0.395008	-10.755625	-5.028353	0.000000	-10.000000	-0.458333	25.366667	186.500000	1023.000000	1023.000000	2046.000000
17.500000	-0.031119	-18.391209	-3.791426	0.605502	-10.392488	-4.812795	0.000000	-10.000000	-0.475000	25.366667	194.833328	1023.000000	1023.000000	2046.000000
17.520000	-0.029647	-17.521395	-3.534674	0.625622	-10.163966	-4.448377	0.000000	-10.000000	-0.483333	25.700001	203.333328	1023.000000	1023.000000	2046.000000
17.540001	-0.028657	-16.936176	-3.243529	0.736626	-10.070958	-4.358315	0.000000	-10.000000	-0.483333	25.783335	211.833328	1023.000000	1023.000000	2046.000000
17.559999	-0.027560	-16.287674	-3.102520	0.706036	-9.774430	-4.116759	0.000000	-10.000000	-0.491667	26.000000	220.500000	1023.000000	1023.000000	2046.000000
17.580000	-0.026598	-15.719500	-2.729742	0.745540	-9.668143	-4.067154	0.000000	-10.000000	-0.491667	26.300001	229.166672	1023.000000	1023.000000	2046.000000
17.600000	-0.025564	-15.108619	-2.460051	0.749300	-9.492244	-3.905624	0.000000	-10.000000	-0.500000	26.550001	237.833328	1023.000000	1023.000000	2046.000000
17.620001	-0.024250	-14.331738	-2.079385	0.868290	-9.333719	-3.786925	0.000000	-10.000000	-0.483333	26.900000	246.666672	1023.000000	1023.000000	2046.000000
17.639999	-0.022593	-13.352606	-1.683163	1.060323	-9.108242	-3.621524	0.000000	-10.000000	-0.508333	27.016666	255.500000	1023.000000	1023.000000	2046.000000
17.660000	-0.020662	-12.211022	-1.251902	1.269899	-8.905875	-3.323144	0.000000	-10.000000	-0.508333	27.133333	264.500000	1023.000000	1023.000000	2046.000000
17.680000	-0.018737	-11.073453	-0.813553	1.622952	-8.712316	-3.170537	0.000000	-10.000000	-0.525000	27.183332	273.500000	1023.000000	1023.000000	2046.000000
17.700001	-0.016695	-9.866679	-0.557291	1.858212	-8.310790	-2.856811	0.000000	-10.000000	-0.516667	27.549999	282.500000	1023.000000	1023.000000	2046.000000
17.719999	-0.014599	-8.628264	-0.034925	2.124187	-8.171267	-2.546260	0.000000	-10.000000	-0.525000	27.700001	291.666656	1023.000000	1023.000000	2046.000000
17.740000	-0.012497	-7.385459	0.264194	2.378836	-7.830726	-2.197763	0.000000	-10.000000	-0.533333	27.900000	301.000000	1023.000000	1023.000000	2046.000000
17.760000	-0.010322	-6.100321	0.675725	2.679291	-7.571655	-1.883682	0.000000	-10.000000	-0.541667	27.833334	310.333344	1023.000000	1023.000000	2046.000000
17.780001	-0.008308	-4.910280	1.032043	2.954775	-7.273746	-1.623352	0.000000	-10.000000	-0.558333	28.266666	319.666656	1023.000000	1023.000000	2046.000000
17.799999	-0.006336	-3.744419	1.387611	3.125022	-7.001245	-1.255807	0.000000	-10.000000	-0.566667	28.566666	325.833344	1023.000000	1023.000000	2046.000000
17.820000	-0.004366	-2.580069	1.748897	3.430752	-6.769645	-0.990073	0.000000	-10.000000	-0.558333	28.683332	335.333344	1023.000000	1023.000000	2046.000000
17.840000	-0.002277	-1.345960	2.021934	3.714468	-6.412417	-0.669944	0.000000	-10.000000	-0.541667	28.466667	341.666656	1023.000000	1023.000000	2046.000000
17.860001	-0.000334	-0.197170	2.400312	3.934280	-6.193150	-0.338613	0.000000	-10.000000	-0.516667	28.116667	354.166656	1023.000000	1023.000000	2046.000000
17.879999	0.001663	0.982962	2.725369	4.231767	-5.905859	-0.068315	0.000000	-10.000000	-0.516667	28.050001	363.500000	1023.000000	1023.000000	2046.000000
17.900000	0.003516	2.078013	3.023099	4.404696	-5.655060	0.305278	0.000000	-10.000000	-0.525000	27.966667	376.000000	1023.000000	1023.000000	2046.000000
17.920000	0.005355	3.164521	3.395507	4.657141	-5.445116	0.556990	0.000000	-10.000000	-0.533333	27.916668	385.333344	1023.000000	1023.000000	2046.000000
17.940001	0.007252	4.286108	3.656738	4.904054	-5.122958	0.848274	0.000000	-10.000000	-0.541667	28.100000	394.666656	1023.000000	1023.000000	2046.000000
17.959999	0.009099	5.377244	4.074438	5.136508	-4.936967	1.103266	0.000000	-10.000000	-0.541667	27.966667	404.000000	1023.000000	1023.000000	2046.000000
17.980000	0.011107	6.564210	4.419106	5.427376	-4.613304	1.331032	0.000000	-10.000000	-0.558333	28.400000	413.333344	1023.000000	1023.000000	2046.000000
18.000000	0.012918	7.634663	4.828745	5.626637	-4.426369	1.605650	0.000000	-10.000000	-0.600000	28.783333	422.833344	1023.000000	1023.000000	2046.000000
18.020000	0.014613	8.636170	5.187283	5.896172	-4.178992	1.731707	0.000000	-10.000000	-0.633333	29.783333	432.333344	1023.000000	1023.000000	2046.000000
18.040001	0.015867	9.377331	5.504009	6.029506	-4.023299	1.867115	0.000000	-10.000000	-0.666667	30.400000	442.333344	1023.000000	1023.000000	2046.000000
18.059999	0.016847	9.956692	5.858738	6.134299	-3.945965	1.909620	0.000000	-10.000000	-0.650000	30.750000	452.333344	1023.000000	1023.000000	2046.000000
18.080000	0.017949	10.608106	6.170423	6.228665	-3.806728	2.015746	0.000000	-10.000000	-0.633333	30.750000	462.500000	1023.000000	1023.000000	2046.000000
18.100000	0.019333	11.425834	6.453890	6.302783	-3.509865	2.179024	0.000000	-10.000000	-0.600000	30.566668	472.500000	1023.000000	1023.000000	2046.000000
18.120001	0.020902	12.353301	6.811906	6.567255	-3.284802	2.258941	0.000000	-10.000000	-0.583333	30.016666	482.833344	1023.000000	1023.000000	2046.000000
18.139999	0.022938	13.556629	7.166605	6.794227	-3.009273	2.605071	0.000000	-10.000000	-0.566667	29.400000	493.000000	1023.000000	1023.000000	2046.000000
18.160000	0.024987	14.767571	7.418036	7.099659	-2.782872	3.032750	0.000000	-10.000000	-0.558333	28.966667	503.000000	1023.000000	1023.000000	2046.000000
18.180000	0.026251	15.514076	7.453829	7.321298	-2.572266	3.311216	0.000000	-10.000000	-0.533333	28.500000	512.666687	1023.000000	1023.000000	2046.000000
18.200001	0.026793	15.834552	7.358060	7.466886	-2.390387	3.399993	0.000000	-10.000000	-0.516667	28.100000	522.166687	1023.000000	1023.000000	2046.000000
18.219999	0.025864	15.285381	7.051544	7.312439	-2.441504	3.362902	0.000000	-10.000000	-0.475000	27.100000	531.666687	1023.000000	1023.000000	2046.000000
18.240000	0.024000	14.183994	6.483474	7.057038	-2.453271	3.096753	0.000000	-10.000000	-0.458333	26.366667	540.833313	1023.000000	1023.000000	2046.000000
18.260000	0.022136	13.082265	5.988931	6.822855	-2.510620	2.781100	0.000000	-10.000000	-0.425000	25.433334	549.833313	1023.000000	1023.000000	2046.000000
18.280001	0.020913	12.359761	5.729093	6.705976	-2.587073	2.511765	0.000000	-10.000000	-0.408333	24.683334	558.500000	1023.000000	1023.000000	2046.000000
18.299999	0.020701	12.234571	5.573568	6.670561	-2.473161	2.463603	0.000000	-10.000000	-0.375000	24.183334	566.833313	1023.000000	1023.000000	2046.000000
18.320000	0.020948	12.380136	5.503679	6.764338	-2.326496	2.438614	0.000000	-10.000000	-0.350000	23.633333	575.000000	1023.000000	1023.000000	2046.000000
18.340000	0.021559	12.741179	5.574721	6.870229	-2.166107	2.462337	0.000000	-10.000000	-0.341667	23.066668	583.000000	1023.000000	1023.000000	2046.000000
18.360001	0.022301	13.179648	5.649069	7.041676	-1.961379	2.450283	0.000000	-10.000000	-0.333333	22.233334	590.833313	1023.000000	1023.000000	2046.000000
18.379999	0.023154	13.684247	5.828571	7.202590	-1.866185	2.519271	0.000000	-10.000000	-0.316667	21.350000	598.500000	1023.000000	1023.000000	2046.000000
18.400000	0.023956	14.158219	5.948914	7.313411	-1.660117	2.556012	0.000000	-10.000000	-0.283333	20.466667	605.666687	1023.000000	1023.000000	2046.000000
18.420000	0.024769	14.638410	6.130092	7.478195	-1.547814	2.577937	0.000000	-10.000000	-0.258333	19.650000	612.666687	1023.000000	1023.000000	2046.000000
18.440001	0.025822	15.260900	6.317922	7.612081	-1.325410	2.656308	0.000000	-10.000000	-0.250000	19.200001	617.166687	1023.000000	1023.000000	2046.000000
18.459999	0.026918	15.908369	6.436981	7.815555	-1.038059	2.693892	0.000000	-10.000000	-0.216667	18.316668	623.833313	1023.000000	1023.000000	2046.000000
18.480000	0.028035	16.568842	6.649433	7.994595	-0.865856	2.790669	0.000000	-10.000000	-0.166667	17.100000	629.833313	1023.000000	1023.000000	2046.000000
18.500000	0.029096	17.195995	6.890566	8.106136	-0.723522	2.922816	0.000000	-10.000000	-0.133333	15.516666	637.833313	1023.000000	1023.000000	2046.000000
18.520000	0.030236	17.869246	7.016713	8.255934	-0.441343	3.037942	0.000000	-10.000000	-0.133333	14.716667	641.500000	1023.000000	1023.000000	2046.000000
18.540001	0.031366	18.537460	7.288386	8.242110	-0.210706	3.217671	0.000000	-10.000000	-0.141667	13.766667	645.000000	1023.000000	1023.000000	2046.000000
18.559999	0.032441	19.172630	7.630102	8.286230	-0.057192	3.313491	0.000000	-10.000000	-0.108333	12.400001	649.500000	1023.000000	1023.000000	2046.000000
18.580000	0.033676	19.902424	7.942163	8.360642	0.178406	3.421212	0.000000	-10.000000	-0.066667	10.250000	655.166687	1023.000000	1023.000000	2046.000000
18.600000	0.035098	20.742720	8.280789	8.486452	0.423826	3.551652	0.000000	-10.000000	-0.033333	8.683333	659.333313	1023.000000	1023.000000	2046.000000
18.620001	0.036341	21.477636	8.591630	8.543732	0.634564	3.707712	0.000000	-10.000000	-0.016667	6.800000	662.333313	1023.000000	1023.000000	2046.000000
18.639999	0.037103	21.927599	8.821205	8.514062	0.799540	3.792791	0.000000	-10.000000	-0.008333	5.700000	664.166687	1023.000000	1023.000000	2046.000000
18.660000	0.037474	22.147299	8.915473	8.528316	0.909798	3.793711	0.000000	-10.000000	0.000000	3.866667	666.500000	1023.000000	1023.000000	2046.000000
18.680000	0.037340	22.068039	8.998268	8.337404	0.949586	3.782780	0.000000	-10.000000	0.000000	1.983333	667.500000	1023.000000	1023.000000	2046.000000
18.700001	0.036930	21.825718	9.086782	8.121927	0.946898	3.670112	0.000000	-10.000000	0.008333	-1.183333	668.500000	1023.000000	1023.000000	2046.000000
18.719999	0.036508	21.576130	9.137257	7.933772	0.947184	3.557918	0.000000	-10.000000	0.016667	-3.616667	669.000000	1023.000000	1023.000000	2046.000000
18.740000	0.036173	21.378475	9.269659	7.766454	0.879130	3.463233	0.000000	-10.000000	0.033333	-5.916667	669.000000	1023.000000	1023.000000	2046.000000
18.760000	0.036001	21.276550	9.329920	7.782351	0.786783	3.377496	0.000000	-10.000000	0.041667	-7.250000	669.000000	1023.000000	1023.000000	2046.000000
18.780001	0.036019	21.287069	9.322318	7.820062	0.784558	3.360131	0.000000	-10.000000	0.050000	-8.583334	669.000000	1023.000000	1023.000000	2046.000000
18.799999	0.035853	21.189222	9.249106	7.828075	0.728966	3.383074	0.000000	-10.000000	0.058333	-9.183333	669.000000	1023.000000	1023.000000	2046.000000
18.820000	0.035830	21.175783	9.214500	7.885781	0.642386	3.433115	0.000000	-10.000000	0.075000	-9.916667	669.000000	1023.000000	1023.000000	2046.000000
18.840000	0.035368	20.902275	9.138778	7.843269	0.461774	3.458454	0.000000	-10.000000	0.091667	-10.650001	669.000000	1023.000000	1023.000000	2046.000000
18.860001	0.034948	20.654482	8.944510	7.862741	0.402040	3.445189	0.000000	-10.000000	0.108333	-12.050000	660.333313	1023.000000	1023.000000	2046.000000
18.879999	0.034306	20.275126	8.710357	7.799042	0.329771	3.435957	0.000000	-10.000000	0.116667	-13.000000	651.666687	1023.000000	1023.000000	2046.000000
18.900000	0.033411	19.746080	8.447511	7.642449	0.208481	3.447640	0.000000	-10.000000	0.150000	-14.883333	639.833313	1023.000000	1023.000000	2046.000000
18.920000	0.032394	19.144836	8.158606	7.589821	0.062024	3.334385	0.000000	-10.000000	0.191667	-16.500000	634.833313	1023.000000	1023.000000	2046.000000
18.940001	0.031343	18.523705	7.917768	7.423472	-0.119743	3.302207	0.000000	-10.000000	0.233333	-18.116667	629.833313	1023.000000	1023.000000	2046.000000
18.959999	0.030457	18.000076	7.734006	7.383568	-0.262207	3.144708	0.000000	-10.000000	0.275000	-19.550001	625.833313	1023.000000	1023.000000	2046.000000
18.980000	0.029752	17.583542	7.586953	7.256401	-0.317851	3.058039	0.000000	-10.000000	0.308333	-20.650002	621.500000	1023.000000	1023.000000	2046.000000
19.000000	0.029469	17.415941	7.682052	7.246458	-0.495983	2.983414	0.000000	-10.000000	0.366667	-22.400002	612.166687	1023.000000	1023.000000	2046.000000
19.020000	0.029106	17.201822	7.668745	7.269807	-0.652167	2.915437	0.000000	-10.000000	0.408333	-23.633333	602.333313	1023.000000	1023.000000	2046.000000
19.040001	0.028780	17.008877	7.502820	7.225688	-0.666710	2.947078	0.000000	-10.000000	0.441667	-24.516666	594.666687	1023.000000	1023.000000	2046.000000
19.059999	0.028017	16.557751	7.367062	7.167926	-0.859244	2.882007	0.000000	-10.000000	0.450000	-24.850000	589.166687	1023.000000	1023.000000	2046.000000
19.080000	0.027157	16.049917	7.081947	7.043359	-0.952705	2.877317	0.000000	-10.000000	0.458333	-25.016666	583.500000	1023.000000	1023.000000	2046.000000
19.100000	0.025680	15.176725	6.720200	6.958104	-1.229523	2.727944	0.000000	-10.000000	0.475000	-25.133333	575.166687	1023.000000	1023.000000	2046.000000
19.120001	0.024278	14.348105	6.287456	6.912801	-1.511972	2.659821	0.000000	-10.000000	0.500000	-25.433334	566.666687	1023.000000	1023.000000	2046.000000
19.139999	0.022688	13.408700	5.715126	6.835378	-1.699977	2.558173	0.000000	-10.000000	0.508333	-25.483334	558.166687	1023.000000	1023.000000	2046.000000
19.160000	0.020726	12.249249	5.214441	6.743787	-1.999361	2.290381	0.000000	-10.000000	0.508333	-25.733334	549.500000	1023.000000	1023.000000	2046.000000
19.180000	0.018712	11.058764	4.888494	6.518704	-2.336118	1.987684	0.000000	-10.000000	0.500000	-25.716667	541.000000	1023.000000	1023.000000	2046.000000
19.200001	0.016090	9.509046	4.498243	6.074158	-2.703837	1.640482	0.000000	-10.000000	0.500000	-25.916666	529.666687	1023.000000	1023.000000	2046.000000
19.219999	0.013304	7.862578	3.905527	5.738089	-3.014051	1.233014	0.000000	-10.000000	0.500000	-25.966667	521.166687	1023.000000	1023.000000	2046.000000
19.240000	0.010142	5.994039	3.091796	5.422582	-3.287154	0.766814	0.000000	-10.000000	0.500000	-25.900000	512.666687	1023.000000	1023.000000	2046.000000
19.260000	0.006942	4.102485	2.327100	5.086089	-3.713650	0.402947	0.000000	-10.000000	0.483333	-25.866667	506.833344	1023.000000	1023.000000	2046.000000
19.280001	0.004021	2.376366	1.634583	4.821374	-4.053745	-0.025847	0.000000	-10.000000	0.483333	-25.783333	498.166656	1023.000000	1023.000000	2046.000000
19.299999	0.001454	0.859065	0.972153	4.572340	-4.334177	-0.351251	0.000000	-10.000000	0.483333	-25.583334	489.500000	1023.000000	1023.000000	2046.000000
19.320000	-0.000696	-0.411302	0.384114	4.427844	-4.555891	-0.667369	0.000000	-10.000000	0.500000	-25.633333	481.000000	1023.000000	1023.000000	2046.000000
19.340000	-0.002840	-1.678174	-0.172001	4.262363	-4.866959	-0.901578	0.000000	-10.000000	0.508333	-25.866667	472.500000	1023.000000	1023.000000	2046.000000
19.360001	-0.004659	-2.753335	-0.659892	4.134007	-5.141975	-1.085474	0.000000	-10.000000	0.525000	-26.600000	463.833344	1023.000000	1023.000000	2046.000000
19.379999	-0.006206	-3.667701	-1.078558	4.100705	-5.306221	-1.383627	0.000000	-10.000000	0.533333	-26.800001	455.000000	1023.000000	1023.000000	2046.000000
19.400000	-0.007530	-4.450246	-1.385512	3.931124	-5.482460	-1.513399	0.000000	-10.000000	0.533333	-27.000000	446.000000	1023.000000	1023.000000	2046.000000
19.420000	-0.008764	-5.179436	-1.581345	3.821621	-5.701587	-1.718125	0.000000	-10.000000	0.533333	-26.850000	437.000000	1023.000000	1023.000000	2046.000000
19.440001	-0.009942	-5.875806	-1.845168	3.707042	-5.830631	-1.907049	0.000000	-10.000000	0.533333	-26.950001	428.000000	1023.000000	1023.000000	2046.000000
19.459999	-0.010741	-6.348223	-2.076647	3.667440	-5.908526	-2.030490	0.000000	-10.000000	0.525000	-26.983334	419.000000	1023.000000	1023.000000	2046.000000
19.480000	-0.011380	-6.725306	-2.142520	3.616331	-6.018369	-2.180747	0.000000	-10.000000	0.508333	-26.766666	410.000000	1023.000000	1023.000000	2046.000000
19.500000	-0.011787	-6.966305	-2.110127	3.415603	-6.095298	-2.176483	0.000000	-10.000000	0.500000	-26.566668	401.000000	1023.000000	1023.000000	2046.000000
19.520000	-0.012227	-7.225903	-2.023404	3.300905	-6.231447	-2.271956	0.000000	-10.000000	0.483333	-26.250000	392.166656	1023.000000	1023.000000	2046.000000
19.540001	-0.012681	-7.494497	-2.038860	3.122456	-6.249477	-2.328616	0.000000	-10.000000	0.483333	-26.033335	383.500000	1023.000000	1023.000000	2046.000000
19.559999	-0.012931	-7.642162	-1.953183	3.073302	-6.347082	-2.415199	0.000000	-10.000000	0.475000	-25.633333	374.833344	1023.000000	1023.000000	2046.000000
19.580000	-0.013207	-7.805256	-1.935635	2.992872	-6.416183	-2.446311	0.000000	-10.000000	0.458333	-24.950001	366.333344	1023.000000	1023.000000	2046.000000
19.600000	-0.013581	-8.026549	-2.009744	3.027292	-6.553390	-2.490708	0.000000	-10.000000	0.441667	-24.466667	358.000000	1023.000000	1023.000000	2046.000000
19.620001	-0.014184	-8.382651	-2.155500	2.998237	-6.626896	-2.598492	0.000000	-10.000000	0.441667	-24.200001	350.000000	1023.000000	1023.000000	2046.000000
19.639999	-0.015048	-8.893145	-2.232829	2.827436	-6.831370	-2.656382	0.000000	-10.000000	0.466667	-24.450001	341.833344	1023.000000	1023.000000	2046.000000
19.660000	-0.016277	-9.619928	-2.355792	2.649183	-7.077538	-2.835782	0.000000	-10.000000	0.466667	-24.516666	333.500000	1023.000000	1023.000000	2046.000000
19.680000	-0.017642	-10.426311	-2.503520	2.371115	-7.300154	-2.993752	0.000000	-10.000000	0.458333	-24.300001	325.166656	1023.000000	1023.000000	2046.000000
19.700001	-0.018954	-11.201868	-2.573661	2.167922	-7.505455	-3.290674	0.000000	-10.000000	0.450000	-23.750000	317.000000	1023.000000	1023.000000	2046.000000
19.719999	-0.019993	-11.816097	-2.578861	1.970583	-7.716218	-3.491601	0.000000	-10.000000	0.416667	-23.300001	309.000000	1023.000000	1023.000000	2046.000000
19.740000	-0.021034	-12.431047	-2.576793	1.822150	-7.994239	-3.682164	0.000000	-10.000000	0.383333	-22.783333	301.333344	1023.000000	1023.000000	2046.000000
19.760000	-0.021797	-12.881884	-2.572585	1.717974	-8.209947	-3.817326	0.000000	-10.000000	0.350000	-22.150000	293.833344	1023.000000	1023.000000	2046.000000
19.780001	-0.022451	-13.268636	-2.617969	1.690560	-8.353948	-3.987279	0.000000	-10.000000	0.350000	-21.600000	286.500000	1023.000000	1023.000000	2046.000000
19.799999	-0.023032	-13.612083	-2.650583	1.635142	-8.546033	-4.050609	0.000000	-10.000000	0.350000	-21.133333	279.166656	1023.000000	1023.000000	2046.000000
19.820000	-0.023497	-13.886541	-2.677917	1.643898	-8.690492	-4.162032	0.000000	-10.000000	0.341667	-21.000000	272.000000	1023.000000	1023.000000	2046.000000
19.840000	-0.024027	-14.199736	-2.737239	1.601364	-8.816228	-4.247633	0.000000	-10.000000	0.325000	-20.783333	265.000000	1023.000000	1023.000000	2046.000000
19.860001	-0.024513	-14.487033	-2.785287	1.523630	-8.969427	-4.255948	0.000000	-10.000000	0.308333	-20.500000	258.166656	1023.000000	1023.000000	2046.000000
19.879999	-0.025071	-14.817072	-2.856832	1.491355	-9.093220	-4.358376	0.000000	-10.000000	0.300000	-20.083334	251.333328	1023.000000	1023.000000	2046.000000
19.900000	-0.025474	-15.054952	-2.910984	1.413529	-9.224425	-4.333072	0.000000	-10.000000	0.283333	-19.516666	244.666672	1023.000000	1023.000000	2046.000000
19.920000	-0.026020	-15.378090	-2.988831	1.446895	-9.351810	-4.484345	0.000000	-10.000000	0.258333	-19.133333	238.000000	1023.000000	1023.000000	2046.000000
19.940001	-0.026384	-15.592849	-3.047372	1.440586	-9.444835	-4.541228	0.000000	-10.000000	0.241667	-18.933334	231.666672	1023.000000	1023.000000	2046.000000
19.959999	-0.026773	-15.823069	-3.089295	1.388715	-9.572576	-4.549912	0.000000	-10.000000	0.233333	-18.833334	225.333328	1023.000000	1023.000000	2046.000000
19.980000	-0.027205	-16.078159	-3.099425	1.357875	-9.692443	-4.644166	0.000000	-10.000000	0.225000	-18.533333	219.000000	1023.000000	1023.000000	2046.000000
20.000000	-0.027607	-16.315659	-3.178666	1.364236	-9.775396	-4.725833	0.000000	-10.000000	0.208333	-18.100000	212.666672	1023.000000	1023.000000	2046.000000
20.020000	-0.027948	-16.517286	-3.244755	1.360652	-9.834216	-4.798966	0.000000	-10.000000	0.200000	-17.883333	206.500000	1023.000000	1023.000000	2046.000000
20.040001	-0.028152	-16.637627	-3.239115	1.354357	-9.921863	-4.831006	0.000000	-10.000000	0.200000	-17.733334	200.500000	1023.000000	1023.000000	2046.000000
20.059999	-0.028512	-16.850554	-3.254392	1.306379	-10.022779	-4.879760	0.000000	-10.000000	0.200000	-17.500000	194.833328	1023.000000	1023.000000	2046.000000
20.080000	-0.028776	-17.006334	-3.277038	1.314240	-10.098875	-4.944661	0.000000	-10.000000	0.208333	-17.150000	189.166672	1023.000000	1023.000000	2046.000000
20.100000	-0.029094	-17.194334	-3.311257	1.293433	-10.164858	-5.011652	0.000000	-10.000000	0.200000	-16.916668	183.500000	1023.000000	1023.000000	2046.000000
20.120001	-0.029394	-17.371590	-3.318604	1.306544	-10.220943	-5.138586	0.000000	-10.000000	0.191667	-16.483334	177.833328	1023.000000	1023.000000	2046.000000
20.139999	-0.029520	-17.446550	-3.319642	1.282198	-10.272669	-5.136436	0.000000	-10.000000	0.175000	-15.900001	172.333328	1023.000000	1023.000000	2046.000000
20.160000	-0.029909	-17.676250	-3.325157	1.252727	-10.363510	-5.240310	0.000000	-10.000000	0.166667	-15.216667	167.166672	1023.000000	1023.000000	2046.000000
20.180000	-0.030151	-17.819138	-3.315320	1.259212	-10.464525	-5.298504	0.000000	-10.000000	0.166667	-14.633333	162.000000	1023.000000	1023.000000	2046.000000
20.200001	-0.030353	-17.938761	-3.364066	1.223650	-10.503754	-5.294590	0.000000	-10.000000	0.175000	-14.333334	157.000000	1023.000000	1023.000000	2046.000000
20.219999	-0.030663	-18.121912	-3.371818	1.215387	-10.581489	-5.383992	0.000000	-10.000000	0.175000	-14.300000	152.166672	1023.000000	1023.000000	2046.000000
20.240000	-0.030969	-18.302595	-3.419429	1.206076	-10.653722	-5.435520	0.000000	-10.000000	0.175000	-14.350000	147.333328	1023.000000	1023.000000	2046.000000
20.260000	-0.031222	-18.452318	-3.468626	1.214011	-10.710782	-5.486921	0.000000	-10.000000	0.158333	-14.250000	142.666672	1023.000000	1023.000000	2046.000000
20.280001	-0.031521	-18.628870	-3.468431	1.202798	-10.802700	-5.560539	0.000000	-10.000000	0.158333	-13.950000	137.833328	1023.000000	1023.000000	2046.000000
20.299999	-0.031785	-18.785196	-3.497560	1.198411	-10.869447	-5.616599	0.000000	-10.000000	0.150000	-13.550000	133.166672	1023.000000	1023.000000	2046.000000
20.320000	-0.032037	-18.934137	-3.517964	1.183504	-10.960456	-5.639222	0.000000	-10.000000	0.133333	-13.116667	128.500000	1023.000000	1023.000000	2046.000000
20.340000	-0.032356	-19.122494	-3.587876	1.188140	-10.991471	-5.731287	0.000000	-10.000000	0.133333	-12.816667	124.166664	1023.000000	1023.000000	2046.000000
20.360001	-0.032681	-19.314386	-3.633468	1.131564	-11.052016	-5.760466	0.000000	-10.000000	0.125000	-12.683333	120.000000	1023.000000	1023.000000	2046.000000
20.379999	-0.032865	-19.423254	-3.628965	1.144206	-11.132401	-5.806093	0.000000	-10.000000	0.125000	-12.716667	115.833336	1023.000000	1023.000000	2046.000000
20.400000	-0.033211	-19.627899	-3.626912	1.102723	-11.221194	-5.882515	0.000000	-10.000000	0.108333	-12.600000	111.500000	1023.000000	1023.000000	2046.000000
20.420000	-0.033329	-19.697191	-3.630233	1.147721	-11.227101	-5.987577	0.000000	-10.000000	0.091667	-12.383333	107.166664	1023.000000	1023.000000	2046.000000
20.440001	-0.033658	-19.891804	-3.666107	1.118467	-11.325745	-6.018420	0.000000	-10.000000	0.091667	-11.916667	103.000000	1023.000000	1023.000000	2046.000000
20.459999	-0.034384	-20.321056	-3.728276	1.114663	-11.499156	-6.208287	0.000000	-10.000000	0.075000	-11.500000	99.000000	1023.000000	1023.000000	2046.000000
20.480000	-0.035561	-21.016493	-3.894592	0.957848	-11.694796	-6.384953	0.000000	-10.000000	0.066667	-11.116667	95.166664	1023.000000	1023.000000	2046.000000
20.500000	-0.037117	-21.935860	-4.082568	0.752764	-12.007332	-6.598723	0.000000	-10.000000	0.050000	-10.783334	91.500000	1023.000000	1023.000000	2046.000000
20.520000	-0.038571	-22.795294	-4.192788	0.479515	-12.254326	-6.827695	0.000000	-10.000000	0.050000	-10.516667	88.000000	1023.000000	1023.000000	2046.000000
20.540001	-0.039909	-23.586418	-4.371959	0.269546	-12.398735	-7.085269	0.000000	-10.000000	0.050000	-10.383334	84.500000	1023.000000	1023.000000	2046.000000
20.559999	-0.040911	-24.178492	-4.505448	0.093072	-12.493779	-7.272336	0.000000	-10.000000	0.058333	-10.333334	81.000000	1023.000000	1023.000000	2046.000000
20.580000	-0.041448	-24.495934	-4.499789	0.021415	-12.624372	-7.393186	0.000000	-10.000000	0.058333	-10.383333	77.500000	1023.000000	1023.000000	2046.000000
20.600000	-0.041763	-24.682133	-4.598401	0.005349	-12.649357	-7.439723	0.000000	-10.000000	0.058333	-10.383333	74.000000	1023.000000	1023.000000	2046.000000
20.620001	-0.042109	-24.886486	-4.731810	-0.106383	-12.594721	-7.453573	0.000000	-10.000000	0.050000	-10.533334	70.500000	1023.000000	1023.000000	2046.000000
20.639999	-0.042459	-25.093477	-4.782386	-0.235994	-12.581799	-7.493299	0.000000	-10.000000	0.050000	-10.566667	67.000000	1023.000000	1023.000000	2046.000000
20.660000	-0.043905	-25.947584	-5.230962	-0.449567	-12.661498	-7.605557	0.000000	-10.000000	0.050000	-10.350000	63.500000	1023.000000	1023.000000	2046.000000
20.680000	-0.046052	-27.216623	-5.793767	-0.690267	-12.901851	-7.830738	0.000000	-10.000000	0.041667	-9.383333	59.000000	1023.000000	1023.000000	2046.000000
20.700001	-0.048548	-28.691750	-6.443581	-0.923030	-13.211920	-8.113217	0.000000	-10.000000	0.033333	-8.450000	55.666668	1023.000000	1023.000000	2046.000000
20.719999	-0.051031	-30.159492	-7.090409	-1.242513	-13.441681	-8.384890	0.000000	-10.000000	0.025000	-7.666667	52.666668	1023.000000	1023.000000	2046.000000
20.740000	-0.053105	-31.385065	-7.542133	-1.499257	-13.638248	-8.705427	0.000000	-10.000000	0.033333	-7.450000	51.000000	1023.000000	1023.000000	2046.000000
20.760000	-0.054627	-32.284378	-7.987231	-1.672463	-13.767637	-8.857049	0.000000	-10.000000	0.041667	-7.383333	48.666668	1023.000000	1023.000000	2046.000000
20.780001	-0.055821	-32.990196	-8.337972	-1.739137	-13.858628	-9.054461	0.000000	-10.000000	0.050000	-7.633334	46.166668	1023.000000	1023.000000	2046.000000
20.799999	-0.056639	-33.473755	-8.602570	-1.787300	-13.916915	-9.166969	0.000000	-10.000000	0.050000	-8.016666	43.666668	1023.000000	1023.000000	2046.000000
20.820000	-0.057295	-33.861591	-8.877966	-1.785029	-13.980296	-9.218302	0.000000	-10.000000	0.050000	-8.316667	40.833332	1023.000000	1023.000000	2046.000000
20.840000	-0.057910	-34.224838	-8.970923	-1.802536	-14.121867	-9.329513	0.000000	-10.000000	0.050000	-8.433333	38.166668	1023.000000	1023.000000	2046.000000
20.860001	-0.058271	-34.438438	-9.098631	-1.865708	-14.148240	-9.325859	0.000000	-10.000000	0.050000	-8.433333	35.333332	1023.000000	1023.000000	2046.000000
20.879999	-0.058498	-34.572216	-9.156504	-1.858525	-14.156122	-9.401066	0.000000	-10.000000	0.050000	-8.283334	32.500000	1023.000000	1023.000000	2046.000000
20.900000	-0.058465	-34.552807	-9.134641	-1.866019	-14.134175	-9.417974	0.000000	-10.000000	0.050000	-7.933333	29.666666	1023.000000	1023.000000	2046.000000
20.920000	-0.058316	-34.464760	-9.062200	-1.819719	-14.192959	-9.389884	0.000000	-10.000000	0.041667	-7.450000	27.000000	1023.000000	1023.000000	2046.000000
20.940001	-0.058096	-34.334702	-8.917832	-1.827512	-14.172313	-9.417045	0.000000	-10.000000	0.041667	-6.933333	24.666666	1023.000000	1023.000000	2046.000000
20.959999	-0.057494	-33.978756	-8.806785	-1.788474	-14.009175	-9.374323	0.000000	-10.000000	0.041667	-6.616667	22.166666	1023.000000	1023.000000	2046.000000
20.980000	-0.057130	-33.763832	-8.510345	-1.876542	-14.063991	-9.312955	0.000000	-10.000000	0.050000	-6.666667	19.833334	1023.000000	1023.000000	2046.000000
21.000000	-0.056617	-33.460464	-8.306548	-1.903558	-13.942266	-9.308094	0.000000	-10.000000	0.033333	-6.750000	17.500000	1023.000000	1023.000000	2046.000000
21.020000	-0.055986	-33.087437	-8.122859	-1.851283	-13.886562	-9.226734	0.000000	-10.000000	0.016667	-6.650000	15.500000	1023.000000	1023.000000	2046.000000
21.040001	-0.055408	-32.746246	-7.865135	-1.782284	-13.879836	-9.218989	0.000000	-10.000000	0.008333	-6.200000	13.500000	1023.000000	1023.000000	2046.000000
21.059999	-0.054983	-32.495018	-7.804762	-1.759357	-13.764290	-9.166609	0.000000	-10.000000	0.008333	-5.650000	11.500000	1023.000000	1023.000000	2046.000000
21.080000	-0.055121	-32.576546	-7.843667	-1.824292	-13.771204	-9.137383	0.000000	-10.000000	0.008333	-5.166667	9.500000	1023.000000	1023.000000	2046.000000
21.100000	-0.055478	-32.787441	-7.833848	-1.887356	-13.863793	-9.202443	0.000000	-10.000000	0.000000	-4.733333	7.500000	1023.000000	1023.000000	2046.000000
21.120001	-0.055828	-32.994469	-7.904170	-2.035011	-13.827451	-9.227837	0.000000	-10.000000	0.000000	-4.200000	5.833333	1023.000000	1023.000000	2046.000000
21.139999	-0.056539	-33.414677	-7.917953	-2.214125	-13.967565	-9.315035	0.000000	-10.000000	0.000000	-3.183333	4.333333	1023.000000	1023.000000	2046.000000
21.160000	-0.057025	-33.702003	-7.881642	-2.378805	-14.010701	-9.430855	0.000000	-10.000000	-0.008333	-1.733333	3.500000	1023.000000	1023.000000	2046.000000
21.180000	-0.057252	-33.835709	-7.777688	-2.408313	-14.039390	-9.610319	0.000000	-10.000000	-0.016667	0.233333	3.000000	1023.000000	1023.000000	2046.000000
21.200001	-0.057119	-33.757313	-7.562444	-2.492923	-14.111938	-9.590006	0.000000	-10.000000	-0.025000	2.100000	3.000000	1023.000000	1023.000000	2046.000000
21.219999	-0.056608	-33.455444	-7.416399	-2.482473	-13.970875	-9.585696	0.000000	-10.000000	-0.033333	4.050000	3.000000	1023.000000	1023.000000	2046.000000
21.240000	-0.055983	-33.085758	-7.175349	-2.410759	-14.002021	-9.497629	0.000000	-10.000000	-0.050000	5.683333	3.000000	1023.000000	1023.000000	2046.000000
21.260000	-0.055272	-32.665836	-6.960807	-2.320359	-13.971267	-9.413404	0.000000	-10.000000	-0.075000	7.216667	3.000000	1023.000000	1023.000000	2046.000000
21.280001	-0.054426	-32.165863	-6.786538	-2.194751	-13.858255	-9.326319	0.000000	-10.000000	-0.091667	8.500000	3.000000	1023.000000	1023.000000	2046.000000
21.299999	-0.053586	-31.669239	-6.640877	-2.082836	-13.764110	-9.181417	0.000000	-10.000000	-0.108333	10.100000	3.000000	1023.000000	1023.000000	2046.000000
21.320000	-0.052554	-31.059603	-6.464049	-1.953415	-13.606675	-9.035462	0.000000	-10.000000	-0.125000	12.000000	3.000000	1023.000000	1023.000000	2046.000000
21.340000	-0.051503	-30.438457	-6.284584	-1.843509	-13.435002	-8.875362	0.000000	-10.000000	-0.166667	14.083333	6.166667	1023.000000	1023.000000	2046.000000
21.360001	-0.050389	-29.779984	-6.010816	-1.717686	-13.413909	-8.637573	0.000000	-10.000000	-0.233333	17.100000	21.333334	1023.000000	1023.000000	2046.000000
21.379999	-0.049213	-29.085161	-5.802010	-1.609656	-13.258636	-8.414860	0.000000	-10.000000	-0.291667	19.416666	36.500000	1023.000000	1023.000000	2046.000000
21.400000	-0.047939	-28.331984	-5.609787	-1.443955	-13.092708	-8.185534	0.000000	-10.000000	-0.325000	21.150000	48.500000	1023.000000	1023.000000	2046.000000
21.420000	-0.046689	-27.593464	-5.431050	-1.263199	-12.959826	-7.939388	0.000000	-10.000000	-0.325000	21.150000	48.500000	1023.000000	1023.000000	2046.000000
21.440001	-0.045264	-26.750982	-5.172111	-1.096177	-12.775066	-7.707629	0.000000	-10.000000	-0.325000	21.150000	48.500000	1023.000000	1023.000000	2046.000000
21.459999	-0.043872	-25.928347	-4.966507	-0.916022	-12.607036	-7.438783	0.000000	-10.000000	-0.341667	21.566666	50.666668	1023.000000	1023.000000	2046.000000
21.480000	-0.042430	-25.075924	-4.716929	-0.719424	-12.459398	-7.180173	0.000000	-10.000000	-0.366667	22.083334	55.333332	1023.000000	1023.000000	2046.000000
21.500000	-0.040938	-24.194328	-4.582273	-0.514533	-12.157902	-6.939620	0.000000	-10.000000	-0.400000	22.700001	62.500000	1023.000000	1023.000000	2046.000000
21.520000	-0.039581	-23.392279	-4.313470	-0.387796	-12.052666	-6.638346	0.000000	-10.000000	-0.408333	23.216667	70.166664	1023.000000	1023.000000	2046.000000
21.540001	-0.038181	-22.564821	-4.011648	-0.270773	-11.911224	-6.371177	0.000000	-10.000000	-0.408333	23.650000	77.666664	1023.000000	1023.000000	2046.000000
21.559999	-0.036703	-21.691252	-3.820653	-0.092749	-11.681750	-6.096098	0.000000	-10.000000	-0.416667	24.433334	85.333336	1023.000000	1023.000000	2046.000000
21.580000	-0.035430	-20.939232	-3.584162	0.084736	-11.565520	-5.874285	0.000000	-10.000000	-0.441667	24.883333	93.333336	1023.000000	1023.000000	2046.000000
21.600000	-0.033829	-19.992790	-3.417563	0.278820	-11.231285	-5.622763	0.000000	-10.000000	-0.475000	25.816668	101.666664	1023.000000	1023.000000	2046.000000
21.620001	-0.032477	-19.194071	-3.140645	0.421718	-11.119504	-5.355639	0.000000	-10.000000	-0.491667	26.166668	110.333336	1023.000000	1023.000000	2046.000000
21.639999	-0.031061	-18.357231	-2.872005	0.539947	-10.939640	-5.085532	0.000000	-10.000000	-0.500000	27.016666	119.000000	1023.000000	1023.000000	2046.000000
21.660000	-0.029563	-17.471571	-2.678364	0.705911	-10.711666	-4.787450	0.000000	-10.000000	-0.508333	27.266666	127.833336	1023.000000	1023.000000	2046.000000
21.680000	-0.028042	-16.572844	-2.367765	0.932113	-10.592457	-4.544734	0.000000	-10.000000	-0.533333	27.800001	136.833328	1023.000000	1023.000000	2046.000000
21.700001	-0.026299	-15.542985	-2.113628	1.140156	-10.264386	-4.305127	0.000000	-10.000000	-0.558333	28.133333	146.000000	1023.000000	1023.000000	2046.000000
21.719999	-0.024982	-14.764602	-1.788899	1.296834	-10.236100	-4.036437	0.000000	-10.000000	-0.591667	28.766666	155.333328	1023.000000	1023.000000	2046.000000
21.740000	-0.023879	-14.112250	-1.563560	1.445780	-10.071126	-3.923344	0.000000	-10.000000	-0.608333	29.400000	164.833328	1023.000000	1023.000000	2046.000000
21.760000	-0.023077	-13.638455	-1.339422	1.493054	-9.962459	-3.829628	0.000000	-10.000000	-0.633333	29.933334	174.500000	1023.000000	1023.000000	2046.000000
21.780001	-0.022062	-13.038725	-0.978059	1.533476	-9.882845	-3.711296	0.000000	-10.000000	-0.650000	30.033333	184.500000	1023.000000	1023.000000	2046.000000
21.799999	-0.021022	-12.424196	-0.718800	1.563104	-9.688677	-3.579823	0.000000	-10.000000	-0.683333	30.516666	194.500000	1023.000000	1023.000000	2046.000000
21.820000	-0.020062	-11.856921	-0.460333	1.642716	-9.593925	-3.445380	0.000000	-10.000000	-0.708333	31.083334	204.500000	1023.000000	1023.000000	2046.000000
21.840000	-0.018418	-10.885188	-0.177828	1.799476	-9.331830	-3.175006	0.000000	-10.000000	-0.716667	31.833334	214.833328	1023.000000	1023.000000	2046.000000
21.860001	-0.016559	-9.786348	0.062599	2.071670	-9.036750	-2.883867	0.000000	-10.000000	-0.716667	32.066666	225.333328	1023.000000	1023.000000	2046.000000
21.879999	-0.014833	-8.766334	0.220275	2.300730	-8.782619	-2.504719	0.000000	-10.000000	-0.708333	32.133335	236.000000	1023.000000	1023.000000	2046.000000
21.900000	-0.012987	-7.675415	0.400448	2.590650	-8.438231	-2.228280	0.000000	-10.000000	-0.708333	32.000000	246.666672	1023.000000	1023.000000	2046.000000
21.920000	-0.011741	-6.938710	0.565139	2.678356	-8.247873	-1.934332	0.000000	-10.000000	-0.708333	31.866667	257.500000	1023.000000	1023.000000	2046.000000
21.940001	-0.011573	-6.839789	0.356885	2.689466	-8.154789	-1.731351	0.000000	-10.000000	-0.716667	31.816668	268.166656	1023.000000	1023.000000	2046.000000
21.959999	-0.012409	-7.333909	-0.116686	2.553667	-8.060056	-1.710833	0.000000	-10.000000	-0.716667	32.016666	278.833344	1023.000000	1023.000000	2046.000000
21.980000	-0.013772	-8.139179	-0.530588	2.366060	-8.107871	-1.866781	0.000000	-10.000000	-0.725000	32.366669	289.333344	1023.000000	1023.000000	2046.000000
22.000000	-0.014405	-8.513280	-0.778182	2.216136	-8.090837	-1.860398	0.000000	-10.000000	-0.725000	32.350002	300.166656	1023.000000	1023.000000	2046.000000
22.020000	-0.014195	-8.389420	-0.889858	2.246384	-7.917411	-1.828534	0.000000	-10.000000	-0.741667	32.549999	311.000000	1023.000000	1023.000000	2046.000000
22.040001	-0.013519	-7.989721	-0.917121	2.419310	-7.765247	-1.726662	0.000000	-10.000000	-0.733333	32.516666	321.833344	1023.000000	1023.000000	2046.000000
22.059999	-0.012573	-7.430656	-0.889129	2.635415	-7.629210	-1.547732	0.000000	-10.000000	-0.741667	32.433334	332.666656	1023.000000	1023.000000	2046.000000
22.080000	-0.011359	-6.713384	-0.755369	2.852071	-7.479312	-1.330774	0.000000	-10.000000	-0.741667	32.366669	343.500000	1023.000000	1023.000000	2046.000000
22.100000	-0.010134	-5.989157	-0.660025	3.067297	-7.226928	-1.169502	0.000000	-10.000000	-0.733333	32.200001	354.333344	1023.000000	1023.000000	2046.000000
22.120001	-0.008824	-5.214984	-0.462853	3.297993	-7.107866	-0.942258	0.000000	-10.000000	-0.725000	32.133335	365.166656	1023.000000	1023.000000	2046.000000
22.139999	-0.007206	-4.258633	-0.259890	3.524549	-6.806798	-0.716494	0.000000	-10.000000	-0.716667	32.116669	375.833344	1023.000000	1023.000000	2046.000000
22.160000	-0.005510	-3.256540	0.047067	3.771227	-6.562987	-0.511847	0.000000	-10.000000	-0.708333	32.033333	386.666656	1023.000000	1023.000000	2046.000000
22.180000	-0.003516	-2.078070	0.378883	4.121772	-6.294106	-0.284619	0.000000	-10.000000	-0.708333	32.150002	397.333344	1023.000000	1023.000000	2046.000000
22.200001	-0.001392	-0.822459	0.825805	4.391858	-6.047032	0.006910	0.000000	-10.000000	-0.708333	31.966667	408.000000	1023.000000	1023.000000	2046.000000
22.219999	0.000819	0.484010	1.197196	4.665942	-5.639432	0.260304	0.000000	-10.000000	-0.741667	32.133335	418.666656	1023.000000	1023.000000	2046.000000
22.240000	0.003045	1.799817	1.673505	4.881938	-5.368807	0.613182	0.000000	-10.000000	-0.766667	32.533333	429.333344	1023.000000	1023.000000	2046.000000
22.260000	0.005273	3.116568	2.212667	5.062176	-5.053918	0.895644	0.000000	-10.000000	-0.783333	32.766666	440.166656	1023.000000	1023.000000	2046.000000
22.280001	0.007736	4.571831	2.705845	5.266007	-4.597383	1.197362	0.000000	-10.000000	-0.783333	32.966667	451.000000	1023.000000	1023.000000	2046.000000
22.299999	0.010474	6.190138	3.365513	5.482149	-4.199859	1.542335	0.000000	-10.000000	-0.758333	32.716667	462.000000	1023.000000	1023.000000	2046.000000
22.320000	0.013170	7.783514	3.951591	5.682655	-3.746854	1.896121	0.000000	-10.000000	-0.725000	32.366669	473.000000	1023.000000	1023.000000	2046.000000
22.340000	0.015717	9.288981	4.561213	5.875367	-3.406387	2.258788	0.000000	-10.000000	-0.700000	31.866667	483.833344	1023.000000	1023.000000	2046.000000
22.360001	0.017815	10.528938	4.972878	6.077162	-3.042117	2.521014	0.000000	-10.000000	-0.675000	31.383333	494.666656	1023.000000	1023.000000	2046.000000
22.379999	0.019392	11.460713	5.246083	6.162286	-2.707750	2.760094	0.000000	-10.000000	-0.666667	31.300001	505.166656	1023.000000	1023.000000	2046.000000
22.400000	0.020724	12.247974	5.616396	6.191826	-2.524232	2.963985	0.000000	-10.000000	-0.633333	30.866667	515.666687	1023.000000	1023.000000	2046.000000
22.420000	0.022025	13.016599	6.066669	6.166713	-2.279342	3.062559	0.000000	-10.000000	-0.641667	30.583334	526.000000	1023.000000	1023.000000	2046.000000
22.440001	0.023440	13.852909	6.591570	6.215145	-2.147353	3.193547	0.000000	-10.000000	-0.633333	30.250000	536.333313	1023.000000	1023.000000	2046.000000
22.459999	0.025156	14.867206	7.120854	6.381431	-1.951790	3.316710	0.000000	-10.000000	-0.633333	30.383333	546.500000	1023.000000	1023.000000	2046.000000
22.480000	0.027090	16.009918	7.621100	6.612299	-1.677433	3.453951	0.000000	-10.000000	-0.625000	30.483334	556.500000	1023.000000	1023.000000	2046.000000
22.500000	0.029288	17.309195	8.163819	6.916862	-1.510936	3.739450	0.000000	-10.000000	-0.641667	30.633333	566.500000	1023.000000	1023.000000	2046.000000
22.520000	0.031698	18.733507	8.668307	7.220270	-1.147552	3.992482	0.000000	-10.000000	-0.683333	30.866667	576.833313	1023.000000	1023.000000	2046.000000
22.540001	0.034212	20.219461	9.229044	7.511890	-0.931344	4.409870	0.000000	-10.000000	-0.700000	31.283333	587.166687	1023.000000	1023.000000	2046.000000
22.559999	0.036686	21.681417	9.727824	7.876536	-0.567065	4.644122	0.000000	-10.000000	-0.708333	31.900000	597.666687	1023.000000	1023.000000	2046.000000
22.580000	0.039330	23.243992	10.295484	8.201766	-0.188717	4.935460	0.000000	-10.000000	-0.708333	32.233334	608.000000	1023.000000	1023.000000	2046.000000
22.600000	0.042065	24.860199	10.806229	8.567389	0.235205	5.251377	0.000000	-10.000000	-0.725000	32.466667	618.666687	1023.000000	1023.000000	2046.000000
22.620001	0.044429	26.257647	11.313221	8.824959	0.619847	5.499621	0.000000	-10.000000	-0.733333	32.450001	629.500000	1023.000000	1023.000000	2046.000000
22.639999	0.046961	27.753918	11.826432	9.128597	0.952272	5.846617	0.000000	-10.000000	-0.725000	32.416668	640.333313	1023.000000	1023.000000	2046.000000
22.660000	0.049460	29.231070	12.350131	9.457717	1.276446	6.146776	0.000000	-10.000000	-0.708333	32.233334	651.166687	1023.000000	1023.000000	2046.000000
22.680000	0.051723	30.568470	12.723164	9.777864	1.718254	6.349189	0.000000	-10.000000	-0.683333	32.133335	661.833313	1023.000000	1023.000000	2046.000000
22.700001	0.054101	31.973440	13.118445	10.037894	2.112874	6.704226	0.000000	-10.000000	-0.658333	31.816668	672.666687	1023.000000	1023.000000	2046.000000
22.719999	0.056530	33.409340	13.579330	10.395623	2.564367	6.870019	0.000000	-10.000000	-0.625000	31.516668	683.333313	1023.000000	1023.000000	2046.000000
22.740000	0.059020	34.880936	14.144027	10.685816	2.911698	7.139397	0.000000	-10.000000	-0.608333	30.933334	694.000000	1023.000000	1023.000000	2046.000000
22.760000	0.061430	36.304916	14.653078	11.108262	3.233014	7.310562	0.000000	-10.000000	-0.600000	30.600000	704.333313	1023.000000	1023.000000	2046.000000
22.780001	0.063296	37.407726	15.097569	11.341513	3.523981	7.444663	0.000000	-10.000000	-0.616667	30.283335	714.500000	1023.000000	1023.000000	2046.000000
22.799999	0.064705	38.240871	15.403403	11.538814	3.747379	7.551274	0.000000	-10.000000	-0.616667	29.900002	724.500000	1023.000000	1023.000000	2046.000000
22.820000	0.065802	38.889214	15.653129	11.687830	3.935749	7.612507	0.000000	-10.000000	-0.600000	29.516668	734.500000	1023.000000	1023.000000	2046.000000
22.840000	0.066932	39.556793	16.005178	11.750211	4.126028	7.675375	0.000000	-10.000000	-0.550000	28.766668	744.500000	1023.000000	1023.000000	2046.000000
22.860001	0.068415	40.433319	16.340252	11.892649	4.390159	7.810258	0.000000	-10.000000	-0.491667	27.700001	754.333313	1023.000000	1023.000000	2046.000000
22.879999	0.070074	41.413738	16.662025	12.112398	4.733167	7.906150	0.000000	-10.000000	-0.458333	26.366667	763.833313	1023.000000	1023.000000	2046.000000
22.900000	0.071761	42.410892	16.801779	12.439162	4.985848	8.184102	0.000000	-10.000000	-0.416667	25.033335	773.000000	1023.000000	1023.000000	2046.000000
22.920000	0.072680	42.954098	16.628494	12.616031	5.248331	8.461244	0.000000	-10.000000	-0.383333	23.816668	781.666687	1023.000000	1023.000000	2046.000000
22.940001	0.072990	43.137123	16.441320	12.823243	5.456166	8.416395	0.000000	-10.000000	-0.325000	22.483334	789.833313	1023.000000	1023.000000	2046.000000
22.959999	0.071989	42.545589	16.146633	12.621727	5.375260	8.401968	0.000000	-10.000000	-0.291667	21.050001	797.500000	1023.000000	1023.000000	2046.000000
22.980000	0.070088	41.422279	15.634250	12.307091	5.354709	8.126229	0.000000	-10.000000	-0.250000	19.500000	804.666687	1023.000000	1023.000000	2046.000000
23.000000	0.067567	39.931969	15.000266	12.019931	5.182436	7.729336	0.000000	-10.000000	-0.191667	17.466667	811.333313	1023.000000	1023.000000	2046.000000
23.020000	0.065128	38.490707	14.410223	11.698200	4.944901	7.437383	0.000000	-10.000000	-0.125000	14.966667	817.500000	1023.000000	1023.000000	2046.000000
23.040001	0.063499	37.527817	13.963899	11.555655	4.874645	7.133618	0.000000	-10.000000	-0.066667	12.150000	823.000000	1023.000000	1023.000000	2046.000000
23.059999	0.062286	36.811134	13.578778	11.444821	4.824615	6.962921	0.000000	-10.000000	-0.033333	9.650000	827.666687	1023.000000	1023.000000	2046.000000
23.080000	0.061469	36.328236	13.391118	11.305383	4.693899	6.937834	0.000000	-10.000000	-0.008333	7.033333	831.333313	1023.000000	1023.000000	2046.000000
23.100000	0.060591	35.809391	13.013902	11.284959	4.748375	6.762157	0.000000	-10.000000	0.008333	3.350000	834.166687	1023.000000	1023.000000	2046.000000
23.120001	0.059735	35.303257	12.776502	11.181694	4.613209	6.731852	0.000000	-10.000000	0.025000	-0.616667	836.000000	1023.000000	1023.000000	2046.000000
23.139999	0.058950	34.839195	12.540745	11.169933	4.539995	6.588522	0.000000	-10.000000	0.041667	-4.716667	836.833313	1023.000000	1023.000000	2046.000000
23.160000	0.058291	34.450180	12.369652	11.150225	4.435834	6.494471	0.000000	-10.000000	0.058333	-7.816667	837.000000	1023.000000	1023.000000	2046.000000
23.180000	0.057564	34.020157	12.231338	11.084807	4.309112	6.394899	0.000000	-10.000000	0.075000	-10.283334	837.000000	1023.000000	1023.000000	2046.000000
23.200001	0.056964	33.665516	12.030859	11.064953	4.222090	6.347616	0.000000	-10.000000	0.091667	-11.916667	837.000000	1023.000000	1023.000000	2046.000000
23.219999	0.056370	33.314785	11.819877	11.098137	4.162609	6.234164	0.000000	-10.000000	0.100000	-12.916667	837.000000	1023.000000	1023.000000	2046.000000
23.240000	0.055880	33.025127	11.684205	11.037906	4.031429	6.271586	0.000000	-10.000000	0.116667	-13.883333	829.833313	1023.000000	1023.000000	2046.000000
23.260000	0.055566	32.839706	11.526523	11.011888	4.013906	6.287390	0.000000	-10.000000	0.150000	-14.683333	821.000000	1023.000000	1023.000000	2046.000000
23.280001	0.055049	32.533985	11.328617	10.946663	4.008676	6.250028	0.000000	-10.000000	0.191667	-15.700000	810.500000	1023.000000	1023.000000	2046.000000
23.299999	0.054366	32.130150	11.198936	10.738953	3.885271	6.306992	0.000000	-10.000000	0.225000	-16.766666	805.166687	1023.000000	1023.000000	2046.000000
23.320000	0.054012	31.920870	11.091982	10.683755	3.830423	6.314710	0.000000	-10.000000	0.241667	-18.000000	799.500000	1023.000000	1023.000000	2046.000000
23.340000	0.053711	31.743288	10.913560	10.660754	3.855717	6.313257	0.000000	-10.000000	0.283333	-19.183334	793.333313	1023.000000	1023.000000	2046.000000
23.360001	0.053380	31.547472	10.806242	10.682631	3.720153	6.338447	0.000000	-10.000000	0.316667	-20.433334	787.000000	1023.000000	1023.000000	2046.000000
23.379999	0.052918	31.274565	10.611067	10.614334	3.651489	6.397674	0.000000	-10.000000	0.350000	-21.650002	780.166687	1023.000000	1023.000000	2046.000000
23.400000	0.051975	30.716942	10.423045	10.516754	3.510880	6.266262	0.000000	-10.000000	0.366667	-22.733334	773.000000	1023.000000	1023.000000	2046.000000
23.420000	0.050623	29.918272	10.108646	10.206440	3.347012	6.256174	0.000000	-10.000000	0.416667	-23.733334	765.500000	1023.000000	1023.000000	2046.000000
23.440001	0.049092	29.013266	9.942042	9.837225	3.215774	6.018225	0.000000	-10.000000	0.466667	-24.616667	757.500000	1023.000000	1023.000000	2046.000000
23.459999	0.047463	28.050690	9.841595	9.474250	3.000403	5.734443	0.000000	-10.000000	0.500000	-25.616667	749.333313	1023.000000	1023.000000	2046.000000
23.480000	0.045958	27.161144	9.698877	9.140352	2.741085	5.580831	0.000000	-10.000000	0.516667	-26.483334	740.666687	1023.000000	1023.000000	2046.000000
23.500000	0.044744	26.443624	9.623554	8.948362	2.571592	5.300116	0.000000	-10.000000	0.533333	-27.283335	732.000000	1023.000000	1023.000000	2046.000000
23.520000	0.043654	25.799288	9.492189	8.769591	2.328960	5.208546	0.000000	-10.000000	0.566667	-27.733334	722.833313	1023.000000	1023.000000	2046.000000
23.540001	0.042476	25.103073	9.300309	8.636753	2.029467	5.136544	0.000000	-10.000000	0.583333	-28.366667	713.666687	1023.000000	1023.000000	2046.000000
23.559999	0.041247	24.377090	9.011954	8.558681	1.847233	4.959223	0.000000	-10.000000	0.616667	-28.883333	704.166687	1023.000000	1023.000000	2046.000000
23.580000	0.040096	23.696585	8.741166	8.420824	1.584346	4.950249	0.000000	-10.000000	0.633333	-29.333334	694.500000	1023.000000	1023.000000	2046.000000
23.600000	0.038910	22.995886	8.502173	8.280591	1.304309	4.908812	0.000000	-10.000000	0.650000	-29.516666	684.500000	1023.000000	1023.000000	2046.000000
23.620001	0.037743	22.306314	8.238741	8.204129	1.116902	4.746542	0.000000	-10.000000	0.641667	-29.616667	674.500000	1023.000000	1023.000000	2046.000000
23.639999	0.036704	21.692108	8.057922	8.089065	0.864739	4.680382	0.000000	-10.000000	0.641667	-29.683334	664.666687	1023.000000	1023.000000	2046.000000
23.660000	0.035797	21.156136	7.968073	7.952834	0.650135	4.585093	0.000000	-10.000000	0.641667	-29.716667	655.000000	1023.000000	1023.000000	2046.000000
23.680000	0.035362	20.898993	7.982540	7.999984	0.537594	4.378875	0.000000	-10.000000	0.658333	-29.666668	645.333313	1023.000000	1023.000000	2046.000000
23.700001	0.035165	20.782784	8.080849	7.979924	0.402047	4.319964	0.000000	-10.000000	0.666667	-29.766666	635.500000	1023.000000	1023.000000	2046.000000
23.719999	0.035065	20.723162	8.104804	7.996705	0.355126	4.266526	0.000000	-10.000000	0.675000	-29.766666	625.500000	1023.000000	1023.000000	2046.000000
23.740000	0.034572	20.431940	8.071781	8.036017	0.188767	4.135375	0.000000	-10.000000	0.675000	-30.000000	615.500000	1023.000000	1023.000000	2046.000000
23.760000	0.033695	19.913584	7.902759	7.871114	-0.008172	4.147883	0.000000	-10.000000	0.683333	-30.233334	605.500000	1023.000000	1023.000000	2046.000000
23.780001	0.032627	19.282417	7.668212	7.789766	-0.196764	4.021203	0.000000	-10.000000	0.683333	-30.433334	595.333313	1023.000000	1023.000000	2046.000000
23.799999	0.031503	18.618319	7.375713	7.702754	-0.391680	3.931530	0.000000	-10.000000	0.683333	-30.433334	585.000000	1023.000000	1023.000000	2046.000000
23.820000	0.030380	17.954502	6.953200	7.727522	-0.624615	3.898393	0.000000	-10.000000	0.658333	-30.133333	574.666687	1023.000000	1023.000000	2046.000000
23.840000	0.028855	17.053062	6.399770	7.748288	-0.881593	3.786597	0.000000	-10.000000	0.666667	-29.883333	564.500000	1023.000000	1023.000000	2046.000000
23.860001	0.026852	15.869634	5.905159	7.656259	-1.231071	3.539288	0.000000	-10.000000	0.700000	-30.200001	554.500000	1023.000000	1023.000000	2046.000000
23.879999	0.024241	14.326621	5.540646	7.312752	-1.699795	3.173019	0.000000	-10.000000	0.741667	-30.700001	544.500000	1023.000000	1023.000000	2046.000000
23.900000	0.021227	12.545358	4.997980	6.870481	-2.000041	2.676939	0.000000	-10.000000	0.741667	-31.033335	534.500000	1023.000000	1023.000000	2046.000000
23.920000	0.017921	10.591153	4.357307	6.492118	-2.410120	2.151847	0.000000	-10.000000	0.691667	-30.850000	524.166687	1023.000000	1023.000000	2046.000000
23.940001	0.014566	8.608621	3.515414	6.168336	-2.761034	1.685904	0.000000	-10.000000	0.658333	-30.266666	513.833313	1023.000000	1023.000000	2046.000000
23.959999	0.011245	6.645791	2.717977	5.870559	-3.144470	1.201726	0.000000	-10.000000	0.650000	-29.916666	503.500000	1023.000000	1023.000000	2046.000000
23.980000	0.008304	4.907877	2.014175	5.589716	-3.479958	0.783945	0.000000	-10.000000	0.666667	-29.683334	493.500000	1023.000000	1023.000000	2046.000000
24.000000	0.005827	3.443567	1.375380	5.370447	-3.797846	0.495586	0.000000	-10.000000	0.675000	-29.966667	483.500000	1023.000000	1023.000000	2046.000000
24.020000	0.003515	2.077207	0.823417	5.161166	-4.089742	0.182365	0.000000	-10.000000	0.675000	-30.066668	473.500000	1023.000000	1023.000000	2046.000000
24.040001	0.001473	0.870826	0.275159	5.077871	-4.350718	-0.131486	0.000000	-10.000000	0.675000	-30.183334	463.500000	1023.000000	1023.000000	2046.000000
24.059999	-0.000190	-0.112086	-0.110174	4.936574	-4.641085	-0.297400	0.000000	-10.000000	0.675000	-30.266668	453.500000	1023.000000	1023.000000	2046.000000
24.080000	-0.001686	-0.996443	-0.431622	4.804736	-4.780210	-0.589348	0.000000	-10.000000	0.675000	-30.416668	443.500000	1023.000000	1023.000000	2046.000000
24.100000	-0.003061	-1.808958	-0.712061	4.691154	-4.945073	-0.842977	0.000000	-10.000000	0.666667	-30.466667	433.500000	1023.000000	1023.000000	2046.000000
24.120001	-0.004186	-2.473696	-0.891379	4.557299	-5.129278	-1.010338	0.000000	-10.000000	0.666667	-30.266666	423.500000	1023.000000	1023.000000	2046.000000
24.139999	-0.005099	-3.013405	-1.034695	4.444325	-5.204149	-1.218886	0.000000	-10.000000	0.658333	-30.050001	413.500000	1023.000000	1023.000000	2046.000000
24.160000	-0.005839	-3.450925	-1.112216	4.358685	-5.326582	-1.370812	0.000000	-10.000000	0.658333	-29.433334	403.500000	1023.000000	1023.000000	2046.000000
24.180000	-0.006498	-3.840052	-1.095472	4.210868	-5.419516	-1.535932	0.000000	-10.000000	0.641667	-29.033333	393.500000	1023.000000	1023.000000	2046.000000
24.200001	-0.006812	-4.025810	-1.055326	4.016331	-5.389466	-1.597349	0.000000	-10.000000	0.625000	-28.500000	383.833344	1023.000000	1023.000000	2046.000000
24.219999	-0.007273	-4.298129	-0.957075	3.797253	-5.483452	-1.654855	0.000000	-10.000000	0.625000	-28.516666	374.166656	1023.000000	1023.000000	2046.000000
24.240000	-0.007612	-4.498851	-0.793387	3.605958	-5.585764	-1.725658	0.000000	-10.000000	0.616667	-28.433332	364.833344	1023.000000	1023.000000	2046.000000
24.260000	-0.007819	-4.620980	-0.732058	3.561420	-5.658444	-1.791898	0.000000	-10.000000	0.608333	-28.200001	355.166656	1023.000000	1023.000000	2046.000000
24.280001	-0.008180	-4.834543	-0.785788	3.515087	-5.702797	-1.861045	0.000000	-10.000000	0.566667	-27.650000	345.833344	1023.000000	1023.000000	2046.000000
24.299999	-0.008876	-5.245536	-0.901640	3.487702	-5.884942	-1.946657	0.000000	-10.000000	0.533333	-26.716667	336.500000	1023.000000	1023.000000	2046.000000
24.320000	-0.009747	-5.760199	-1.141717	3.418778	-5.967134	-2.070125	0.000000	-10.000000	0.500000	-26.166668	327.666656	1023.000000	1023.000000	2046.000000
24.340000	-0.010876	-6.427588	-1.346907	3.247885	-6.129245	-2.199320	0.000000	-10.000000	0.483333	-25.450001	318.833344	1023.000000	1023.000000	2046.000000
24.360001	-0.012105	-7.153802	-1.491230	3.062572	-6.356286	-2.368859	0.000000	-10.000000	0.466667	-25.000000	310.333344	1023.000000	1023.000000	2046.000000
24.379999	-0.013429	-7.936713	-1.578716	2.810362	-6.565049	-2.603311	0.000000	-10.000000	0.458333	-24.366667	302.000000	1023.000000	1023.000000	2046.000000
24.400000	-0.014814	-8.754820	-1.575351	2.523757	-6.918939	-2.784288	0.000000	-10.000000	0.458333	-24.100000	294.000000	1023.000000	1023.000000	2046.000000
24.420000	-0.015893	-9.392858	-1.663857	2.419085	-7.110918	-3.037167	0.000000	-10.000000	0.466667	-24.216667	286.000000	1023.000000	1023.000000	2046.000000
24.440001	-0.016925	-10.002632	-1.689779	2.261884	-7.399672	-3.175065	0.000000	-10.000000	0.466667	-24.433334	278.000000	1023.000000	1023.000000	2046.000000
24.459999	-0.017764	-10.498415	-1.786526	2.161494	-7.550034	-3.323349	0.000000	-10.000000	0.441667	-24.166668	269.666656	1023.000000	1023.000000	2046.000000
24.480000	-0.018343	-10.840799	-1.849554	2.159929	-7.715308	-3.435867	0.000000	-10.000000	0.416667	-23.566668	261.666656	1023.000000	1023.000000	2046.000000
24.500000	-0.019004	-11.231633	-1.849677	2.087780	-7.904456	-3.565280	0.000000	-10.000000	0.383333	-22.650000	253.666672	1023.000000	1023.000000	2046.000000
24.520000	-0.019500	-11.524686	-1.882625	2.035941	-8.079041	-3.598961	0.000000	-10.000000	0.358333	-22.116667	246.166672	1023.000000	1023.000000	2046.000000
24.540001	-0.020089	-11.872804	-1.932535	1.930906	-8.232891	-3.638283	0.000000	-10.000000	0.325000	-21.450001	238.666672	1023.000000	1023.000000	2046.000000
24.559999	-0.020561	-12.151278	-1.989846	1.947539	-8.384046	-3.724926	0.000000	-10.000000	0.308333	-20.883333	231.500000	1023.000000	1023.000000	2046.000000
24.580000	-0.021042	-12.435591	-2.107517	1.917515	-8.455268	-3.790322	0.000000	-10.000000	0.300000	-20.316668	224.500000	1023.000000	1023.000000	2046.000000
24.600000	-0.021511	-12.712704	-2.197132	1.901660	-8.554212	-3.863020	0.000000	-10.000000	0.300000	-20.033335	217.666672	1023.000000	1023.000000	2046.000000
24.620001	-0.022014	-13.010259	-2.248223	1.840726	-8.720535	-3.882226	0.000000	-10.000000	0.283333	-19.766668	211.000000	1023.000000	1023.000000	2046.000000
24.639999	-0.022490	-13.291332	-2.300264	1.799776	-8.858253	-3.932592	0.000000	-10.000000	0.258333	-19.450001	204.500000	1023.000000	1023.000000	2046.000000
24.660000	-0.022965	-13.572369	-2.398563	1.802056	-8.998964	-3.976898	0.000000	-10.000000	0.225000	-18.966667	198.000000	1023.000000	1023.000000	2046.000000
24.680000	-0.023413	-13.837342	-2.424887	1.769114	-9.119054	-4.062516	0.000000	-10.000000	0.208333	-18.433334	191.666672	1023.000000	1023.000000	2046.000000
24.700001	-0.023715	-14.015651	-2.531152	1.801579	-9.128324	-4.157753	0.000000	-10.000000	0.191667	-17.916668	185.500000	1023.000000	1023.000000	2046.000000
24.719999	-0.024058	-14.218145	-2.495642	1.736823	-9.299397	-4.159929	0.000000	-10.000000	0.191667	-17.350000	179.500000	1023.000000	1023.000000	2046.000000
24.740000	-0.024377	-14.406734	-2.550273	1.764606	-9.358781	-4.262285	0.000000	-10.000000	0.183333	-16.966667	173.666672	1023.000000	1023.000000	2046.000000
24.760000	-0.024787	-14.649242	-2.631536	1.725931	-9.436778	-4.306859	0.000000	-10.000000	0.191667	-16.483334	168.000000	1023.000000	1023.000000	2046.000000
24.780001	-0.025011	-14.781311	-2.558643	1.720471	-9.595816	-4.347324	0.000000	-10.000000	0.183333	-16.133333	162.500000	1023.000000	1023.000000	2046.000000
24.799999	-0.025252	-14.924001	-2.662851	1.726646	-9.541997	-4.445799	0.000000	-10.000000	0.175000	-15.766666	157.166672	1023.000000	1023.000000	2046.000000
24.820000	-0.025596	-15.127177	-2.634010	1.642657	-9.691998	-4.443828	0.000000	-10.000000	0.166667	-15.350000	151.833328	1023.000000	1023.000000	2046.000000
24.840000	-0.025879	-15.294764	-2.640110	1.677426	-9.786532	-4.545547	0.000000	-10.000000	0.158333	-14.866667	146.666672	1023.000000	1023.000000	2046.000000
24.860001	-0.026191	-15.478935	-2.679198	1.638670	-9.851989	-4.586419	0.000000	-10.000000	0.158333	-14.433333	141.666672	1023.000000	1023.000000	2046.000000
24.879999	-0.026427	-15.618426	-2.726588	1.668701	-9.889674	-4.670865	0.000000	-10.000000	0.150000	-14.116667	136.833328	1023.000000	1023.000000	2046.000000
24.900000	-0.026732	-15.798668	-2.766975	1.645998	-9.931432	-4.746260	0.000000	-10.000000	0.150000	-13.733334	132.166672	1023.000000	1023.000000	2046.000000
24.920000	-0.026998	-15.955847	-2.736099	1.594268	-10.076432	-4.737584	0.000000	-10.000000	0.133333	-13.433333	127.500000	1023.000000	1023.000000	2046.000000
24.940001	-0.027331	-16.152472	-2.844870	1.632457	-10.103602	-4.836455	0.000000	-10.000000	0.116667	-13.133333	123.166664	1023.000000	1023.000000	2046.000000
24.959999	-0.027587	-16.304140	-2.869177	1.589213	-10.187703	-4.836473	0.000000	-10.000000	0.091667	-12.850000	118.666664	1023.000000	1023.000000	2046.000000
24.980000	-0.027799	-16.429071	-2.912210	1.627829	-10.258993	-4.885698	0.000000	-10.000000	0.075000	-12.483334	114.333336	1023.000000	1023.000000	2046.000000
25.000000	-0.027969	-16.529856	-2.957160	1.636411	-10.282165	-4.926941	0.000000	-10.000000	0.066667	-12.066668	110.000000	1023.000000	1023.000000	2046.000000
25.020000	-0.028268	-16.706308	-2.971988	1.593813	-10.362029	-4.966104	0.000000	-10.000000	0.058333	-11.933333	106.000000	1023.000000	1023.000000	2046.000000
25.040001	-0.028502	-16.844612	-2.997902	1.620164	-10.439353	-5.027522	0.000000	-10.000000	0.058333	-11.733334	102.000000	1023.000000	1023.000000	2046.000000
25.059999	-0.028814	-17.029198	-3.024805	1.550058	-10.508286	-5.046165	0.000000	-10.000000	0.050000	-11.700000	98.000000	1023.000000	1023.000000	2046.000000
25.080000	-0.029073	-17.182171	-3.054969	1.549990	-10.554753	-5.122439	0.000000	-10.000000	0.041667	-11.516666	94.166664	1023.000000	1023.000000	2046.000000
25.100000	-0.029279	-17.304064	-3.038302	1.569762	-10.651290	-5.184232	0.000000	-10.000000	0.050000	-11.500000	90.500000	1023.000000	1023.000000	2046.000000
25.120001	-0.029501	-17.435078	-3.034258	1.516697	-10.676965	-5.240552	0.000000	-10.000000	0.050000	-11.500000	86.833336	1023.000000	1023.000000	2046.000000
25.139999	-0.029896	-17.668510	-3.040274	1.548542	-10.849711	-5.327067	0.000000	-10.000000	0.058333	-11.500000	83.000000	1023.000000	1023.000000	2046.000000
25.160000	-0.030865	-18.241055	-3.133841	1.521305	-11.064045	-5.564474	0.000000	-10.000000	0.050000	-11.366667	79.000000	1023.000000	1023.000000	2046.000000
25.180000	-0.032275	-19.074635	-3.378053	1.309049	-11.264090	-5.741540	0.000000	-10.000000	0.050000	-11.183333	75.166664	1023.000000	1023.000000	2046.000000
25.200001	-0.033949	-20.063965	-3.568310	1.111209	-11.595345	-6.011520	0.000000	-10.000000	0.050000	-10.966667	71.500000	1023.000000	1023.000000	2046.000000
25.219999	-0.035556	-21.013662	-3.785309	0.844659	-11.787329	-6.285683	0.000000	-10.000000	0.050000	-10.816667	67.833336	1023.000000	1023.000000	2046.000000
25.240000	-0.036966	-21.847084	-3.893380	0.573158	-12.042602	-6.484261	0.000000	-10.000000	0.050000	-10.750000	64.166664	1023.000000	1023.000000	2046.000000
25.260000	-0.038138	-22.539698	-4.024675	0.395152	-12.202544	-6.707630	0.000000	-10.000000	0.050000	-10.766667	60.500000	1023.000000	1023.000000	2046.000000
25.280001	-0.038571	-22.795652	-4.156425	0.373330	-12.192988	-6.819568	0.000000	-10.000000	0.050000	-10.833334	56.833332	1023.000000	1023.000000	2046.000000
25.299999	-0.038914	-22.997910	-4.292041	0.350850	-12.202471	-6.854247	0.000000	-10.000000	0.058333	-10.900001	53.333332	1023.000000	1023.000000	2046.000000
25.320000	-0.039067	-23.088627	-4.369446	0.342909	-12.125224	-6.936866	0.000000	-10.000000	0.075000	-11.266666	49.666668	1023.000000	1023.000000	2046.000000
25.340000	-0.039647	-23.431578	-4.501735	0.120801	-12.109602	-6.941042	0.000000	-10.000000	0.083333	-11.816667	46.000000	1023.000000	1023.000000	2046.000000
25.360001	-0.041286	-24.399971	-4.815841	-0.207107	-12.347233	-7.029790	0.000000	-10.000000	0.083333	-12.266666	42.000000	1023.000000	1023.000000	2046.000000
25.379999	-0.043546	-25.735395	-5.465710	-0.373239	-12.547040	-7.349408	0.000000	-10.000000	0.075000	-12.216667	38.000000	1023.000000	1023.000000	2046.000000
25.400000	-0.046322	-27.376251	-6.123574	-0.683378	-12.938732	-7.630568	0.000000	-10.000000	0.066667	-11.700000	34.000000	1023.000000	1023.000000	2046.000000
25.420000	-0.048659	-28.757429	-6.759597	-0.882370	-13.081395	-8.034066	0.000000	-10.000000	0.058333	-11.050000	30.000000	1023.000000	1023.000000	2046.000000
25.440001	-0.050791	-30.017281	-7.271584	-1.261612	-13.291926	-8.192159	0.000000	-10.000000	0.050000	-10.500000	26.166666	1023.000000	1023.000000	2046.000000
25.459999	-0.052549	-31.056187	-7.634390	-1.408916	-13.515438	-8.497441	0.000000	-10.000000	0.050000	-10.283334	22.500000	1023.000000	1023.000000	2046.000000
25.480000	-0.053773	-31.779953	-8.041576	-1.499128	-13.574245	-8.665004	0.000000	-10.000000	0.050000	-10.266667	19.166666	1023.000000	1023.000000	2046.000000
25.500000	-0.054776	-32.372494	-8.284463	-1.594049	-13.764832	-8.729150	0.000000	-10.000000	0.041667	-10.366667	15.666667	1023.000000	1023.000000	2046.000000
25.520000	-0.055434	-32.761562	-8.623718	-1.560615	-13.691945	-8.885283	0.000000	-10.000000	0.033333	-10.366667	12.333333	1023.000000	1023.000000	2046.000000
25.540001	-0.056016	-33.105316	-8.777253	-1.641059	-13.798663	-8.888341	0.000000	-10.000000	0.033333	-10.216667	8.833333	1023.000000	1023.000000	2046.000000
25.559999	-0.056441	-33.356697	-8.777776	-1.658363	-13.933165	-8.987394	0.000000	-10.000000	0.033333	-9.966667	5.500000	1023.000000	1023.000000	2046.000000
25.580000	-0.056623	-33.463978	-8.883615	-1.680033	-13.892637	-9.007690	0.000000	-10.000000	0.041667	-9.616667	2.333333	1023.000000	1023.000000	2046.000000
25.600000	-0.056794	-33.565094	-8.874654	-1.705248	-13.973054	-9.012137	0.000000	-10.000000	0.033333	-9.250000	-0.666667	1023.000000	1023.000000	2046.000000
25.620001	-0.056579	-33.438461	-8.757214	-1.633948	-13.983106	-9.064196	0.000000	-10.000000	0.033333	-8.750000	-3.500000	1023.000000	1023.000000	2046.000000
25.639999	-0.056239	-33.237240	-8.629057	-1.691916	-13.917499	-8.998771	0.000000	-10.000000	0.016667	-8.383333	-6.333333	1023.000000	1023.000000	2046.000000
25.660000	-0.055771	-32.960697	-8.408174	-1.725047	-13.823050	-9.004424	0.000000	-10.000000	0.016667	-8.100000	-9.000000	1023.000000	1023.000000	2046.000000
25.680000	-0.055293	-32.678032	-8.154554	-1.745049	-13.813563	-8.964867	0.000000	-10.000000	0.008333	-8.066668	-11.666667	1023.000000	1023.000000	2046.000000
25.700001	-0.054926	-32.461395	-7.946517	-1.847227	-13.788462	-8.879189	0.000000	-10.000000	0.016667	-7.900000	-14.333333	1023.000000	1023.000000	2046.000000
25.719999	-0.054381	-32.139370	-7.692494	-1.757189	-13.780339	-8.909346	0.000000	-10.000000	0.016667	-7.616667	-17.000000	1023.000000	1023.000000	2046.000000
25.740000	-0.053870	-31.837145	-7.567016	-1.706806	-13.717182	-8.846140	0.000000	-10.000000	0.016667	-7.183333	-19.500000	1023.000000	1023.000000	2046.000000
25.760000	-0.053650	-31.707348	-7.515626	-1.697573	-13.669817	-8.824331	0.000000	-10.000000	0.016667	-6.783333	-22.000000	1023.000000	1023.000000	2046.000000
25.780001	-0.053892	-31.850264	-7.537295	-1.748010	-13.694027	-8.870932	0.000000	-10.000000	0.008333	-6.583333	-24.333334	1023.000000	1023.000000	2046.000000
25.799999	-0.054310	-32.097366	-7.634574	-1.902071	-13.738070	-8.822653	0.000000	-10.000000	0.008333	-6.233334	-26.500000	1023.000000	1023.000000	2046.000000
25.820000	-0.055078	-32.551048	-7.676503	-2.031662	-13.852015	-8.990868	0.000000	-10.000000	-0.008333	-5.583333	-28.500000	1023.000000	1023.000000	2046.000000
25.840000	-0.055750	-32.948406	-7.707899	-2.199669	-13.923373	-9.117465	0.000000	-10.000000	-0.016667	-4.466667	-30.333334	1023.000000	1023.000000	2046.000000
25.860001	-0.056243	-33.239799	-7.645865	-2.381215	-14.024784	-9.187934	0.000000	-10.000000	-0.033333	-2.833333	-31.833334	1023.000000	1023.000000	2046.000000
25.879999	-0.056559	-33.426338	-7.507394	-2.420858	-14.107239	-9.390847	0.000000	-10.000000	-0.033333	-0.600000	-32.666668	1023.000000	1023.000000	2046.000000
25.900000	-0.056571	-33.433502	-7.433516	-2.494191	-14.062728	-9.443069	0.000000	-10.000000	-0.041667	1.600000	-33.000000	1023.000000	1023.000000	2046.000000
25.920000	-0.056078	-33.141872	-7.258053	-2.459728	-14.054835	-9.369255	0.000000	-10.000000	-0.050000	3.750000	-33.000000	1023.000000	1023.000000	2046.000000
25.940001	-0.055567	-32.839828	-7.018765	-2.338326	-14.045236	-9.437503	0.000000	-10.000000	-0.075000	5.500000	-33.000000	1023.000000	1023.000000	2046.000000
25.959999	-0.054761	-32.363686	-6.915881	-2.275760	-13.849533	-9.322514	0.000000	-10.000000	-0.083333	7.283333	-33.000000	1023.000000	1023.000000	2046.000000
25.980000	-0.054260	-32.067600	-6.648319	-2.285490	-13.948505	-9.185287	0.000000	-10.000000	-0.091667	8.733334	-33.000000	1023.000000	1023.000000	2046.000000
26.000000	-0.053524	-31.632608	-6.518862	-2.139145	-13.813464	-9.161137	0.000000	-10.000000	-0.091667	9.916667	-33.000000	1023.000000	1023.000000	2046.000000
26.020000	-0.052733	-31.165327	-6.417239	-2.071564	-13.733619	-8.942905	0.000000	-10.000000	-0.100000	10.883333	-33.000000	1023.000000	1023.000000	2046.000000
26.040001	-0.051982	-30.721407	-6.196158	-1.931683	-13.690619	-8.902949	0.000000	-10.000000	-0.116667	11.483334	-33.000000	1023.000000	1023.000000	2046.000000
26.059999	-0.051017	-30.151072	-6.153047	-1.818683	-13.423792	-8.755550	0.000000	-10.000000	-0.133333	12.050000	-14.333333	1023.000000	1023.000000	2046.000000
26.080000	-0.050276	-29.712910	-5.903312	-1.789948	-13.473073	-8.546575	0.000000	-10.000000	-0.150000	12.583333	6.666667	1023.000000	1023.000000	2046.000000
26.100000	-0.049350	-29.166092	-5.741410	-1.613927	-13.330695	-8.480060	0.000000	-10.000000	-0.150000	13.100000	27.666666	1023.000000	1023.000000	2046.000000
26.120001	-0.048359	-28.580431	-5.622058	-1.514560	-13.202748	-8.241065	0.000000	-10.000000	-0.150000	13.316667	31.500000	1023.000000	1023.000000	2046.000000
26.139999	-0.047392	-28.008900	-5.406142	-1.340671	-13.120214	-8.141873	0.000000	-10.000000	-0.166667	13.600000	34.500000	1023.000000	1023.000000	2046.000000
26.160000	-0.046294	-27.359934	-5.299948	-1.180458	-12.903066	-7.976462	0.000000	-10.000000	-0.183333	14.000000	39.000000	1023.000000	1023.000000	2046.000000
26.180000	-0.045284	-26.762754	-5.166545	-1.094183	-12.760762	-7.741264	0.000000	-10.000000	-0.200000	14.516667	43.500000	1023.000000	1023.000000	2046.000000
26.200001	-0.044177	-26.108883	-4.919059	-0.879730	-12.646327	-7.663767	0.000000	-10.000000	-0.208333	15.066667	48.166668	1023.000000	1023.000000	2046.000000
26.219999	-0.043031	-25.431070	-4.822435	-0.759159	-12.432640	-7.416835	0.000000	-10.000000	-0.216667	15.383333	53.166668	1023.000000	1023.000000	2046.000000
26.240000	-0.041964	-24.800819	-4.582932	-0.642503	-12.387520	-7.187863	0.000000	-10.000000	-0.233333	15.816667	58.333332	1023.000000	1023.000000	2046.000000
26.260000	-0.040876	-24.157600	-4.363966	-0.475461	-12.274654	-7.043518	0.000000	-10.000000	-0.241667	16.049999	63.500000	1023.000000	1023.000000	2046.000000
26.280001	-0.039808	-23.526482	-4.236359	-0.357488	-12.153576	-6.779058	0.000000	-10.000000	-0.258333	16.466667	68.833336	1023.000000	1023.000000	2046.000000
26.299999	-0.038742	-22.896439	-4.041510	-0.261441	-12.025049	-6.568439	0.000000	-10.000000	-0.275000	16.866667	74.166664	1023.000000	1023.000000	2046.000000
26.320000	-0.037757	-22.314625	-3.868375	-0.129930	-11.952429	-6.363892	0.000000	-10.000000	-0.275000	17.383333	79.833336	1023.000000	1023.000000	2046.000000
26.340000	-0.036618	-21.641096	-3.780882	0.049445	-11.730812	-6.178847	0.000000	-10.000000	-0.266667	18.033333	85.500000	1023.000000	1023.000000	2046.000000
26.360001	-0.035522	-20.993397	-3.617465	0.151773	-11.618447	-5.909257	0.000000	-10.000000	-0.266667	18.750000	91.500000	1023.000000	1023.000000	2046.000000
26.379999	-0.034437	-20.352549	-3.387191	0.357295	-11.560270	-5.762382	0.000000	-10.000000	-0.283333	19.533333	97.666664	1023.000000	1023.000000	2046.000000
26.400000	-0.033233	-19.640522	-3.281729	0.462271	-11.343819	-5.477245	0.000000	-10.000000	-0.300000	20.183334	104.000000	1023.000000	1023.000000	2046.000000
26.420000	-0.032068	-18.952211	-3.026346	0.586962	-11.271214	-5.241614	0.000000	-10.000000	-0.300000	20.466667	110.666664	1023.000000	1023.000000	2046.000000
26.440001	-0.031008	-18.325964	-2.775794	0.798345	-11.233212	-5.115303	0.000000	-10.000000	-0.316667	20.983334	117.500000	1023.000000	1023.000000	2046.000000
26.459999	-0.030021	-17.742674	-2.664825	0.939210	-11.050619	-4.966438	0.000000	-10.000000	-0.333333	21.450001	124.500000	1023.000000	1023.000000	2046.000000
26.480000	-0.029571	-17.476654	-2.461471	0.924807	-11.030071	-4.909920	0.000000	-10.000000	-0.366667	22.150000	131.666672	1023.000000	1023.000000	2046.000000
26.500000	-0.029104	-17.200760	-2.263659	1.013445	-10.995198	-4.955349	0.000000	-10.000000	-0.366667	22.466667	138.833328	1023.000000	1023.000000	2046.000000
26.520000	-0.028617	-16.912861	-2.184190	0.940027	-10.858501	-4.810197	0.000000	-10.000000	-0.383333	22.799999	146.333328	1023.000000	1023.000000	2046.000000
26.540001	-0.028045	-16.574543	-1.900137	0.979193	-10.851238	-4.802361	0.000000	-10.000000	-0.383333	23.116667	153.666672	1023.000000	1023.000000	2046.000000
26.559999	-0.027221	-16.087605	-1.732981	1.081008	-10.718450	-4.717182	0.000000	-10.000000	-0.391667	23.333334	161.333328	1023.000000	1023.000000	2046.000000
26.580000	-0.025954	-15.338804	-1.621110	1.208341	-10.513040	-4.412997	0.000000	-10.000000	-0.383333	23.450001	169.000000	1023.000000	1023.000000	2046.000000
26.600000	-0.024795	-14.653861	-1.472081	1.390276	-10.420942	-4.151113	0.000000	-10.000000	-0.375000	23.500000	177.000000	1023.000000	1023.000000	2046.000000
26.620001	-0.023586	-13.939417	-1.378161	1.566641	-10.184647	-3.943251	0.000000	-10.000000	-0.383333	23.233334	185.000000	1023.000000	1023.000000	2046.000000
26.639999	-0.022388	-13.231582	-1.300277	1.682245	-9.983178	-3.630371	0.000000	-10.000000	-0.408333	23.166666	192.666672	1023.000000	1023.000000	2046.000000
26.660000	-0.022414	-13.246582	-1.402275	1.657917	-9.978971	-3.523252	0.000000	-10.000000	-0.416667	23.299999	203.000000	1023.000000	1023.000000	2046.000000
26.680000	-0.023208	-13.715878	-1.872068	1.551642	-9.929969	-3.465484	0.000000	-10.000000	-0.416667	23.716667	210.666672	1023.000000	1023.000000	2046.000000
26.700001	-0.024880	-14.704256	-2.454028	1.302478	-9.990809	-3.561896	0.000000	-10.000000	-0.400000	24.116667	218.666672	1023.000000	1023.000000	2046.000000
26.719999	-0.026264	-15.522058	-2.802782	1.086040	-10.099449	-3.705868	0.000000	-10.000000	-0.391667	23.983334	224.000000	1023.000000	1023.000000	2046.000000
26.740000	-0.026800	-15.838594	-3.037354	1.013077	-10.065663	-3.748653	0.000000	-10.000000	-0.391667	23.950001	232.000000	1023.000000	1023.000000	2046.000000
26.760000	-0.026670	-15.761947	-3.194223	1.032758	-9.929208	-3.671275	0.000000	-10.000000	-0.375000	23.750000	240.000000	1023.000000	1023.000000	2046.000000
26.780001	-0.026228	-15.500845	-3.304510	1.194489	-9.782959	-3.607865	0.000000	-10.000000	-0.375000	23.650000	248.000000	1023.000000	1023.000000	2046.000000
26.799999	-0.025634	-15.149940	-3.287987	1.344002	-9.732353	-3.473603	0.000000	-10.000000	-0.366667	23.516666	256.000000	1023.000000	1023.000000	2046.000000
26.820000	-0.024876	-14.701814	-3.299596	1.493544	-9.585882	-3.309880	0.000000	-10.000000	-0.391667	23.583334	263.833344	1023.000000	1023.000000	2046.000000
26.840000	-0.023894	-14.121428	-3.200748	1.744029	-9.418291	-3.246418	0.000000	-10.000000	-0.400000	23.933334	271.500000	1023.000000	1023.000000	2046.000000
26.860001	-0.022748	-13.443933	-3.019507	1.875789	-9.281865	-3.018351	0.000000	-10.000000	-0.416667	24.050001	279.166656	1023.000000	1023.000000	2046.000000
26.879999	-0.021522	-12.719765	-2.798356	2.064604	-9.152801	-2.833212	0.000000	-10.000000	-0.408333	24.216667	287.166656	1023.000000	1023.000000	2046.000000
26.900000	-0.020154	-11.911114	-2.590618	2.304092	-8.957496	-2.667092	0.000000	-10.000000	-0.425000	24.350000	295.333344	1023.000000	1023.000000	2046.000000
26.920000	-0.018647	-11.020112	-2.379310	2.515758	-8.753980	-2.402582	0.000000	-10.000000	-0.433333	24.616667	303.666656	1023.000000	1023.000000	2046.000000
26.940001	-0.017020	-10.058959	-2.127607	2.763744	-8.477397	-2.217699	0.000000	-10.000000	-0.450000	24.866667	311.833344	1023.000000	1023.000000	2046.000000
26.959999	-0.015152	-8.954565	-1.732642	2.951218	-8.279368	-1.893773	0.000000	-10.000000	-0.450000	24.783333	320.000000	1023.000000	1023.000000	2046.000000
26.980000	-0.013387	-7.911668	-1.398481	3.065939	-7.969060	-1.610066	0.000000	-10.000000	-0.433333	24.833334	328.333344	1023.000000	1023.000000	2046.000000
27.000000	-0.011438	-6.759739	-0.936365	3.256601	-7.690495	-1.389479	0.000000	-10.000000	-0.416667	24.533335	336.666656	1023.000000	1023.000000	2046.000000
27.020000	-0.009337	-5.518220	-0.477925	3.410151	-7.384244	-1.066201	0.000000	-10.000000	-0.400000	24.466667	345.000000	1023.000000	1023.000000	2046.000000
27.040001	-0.007102	-4.197102	-0.000082	3.563323	-7.029634	-0.730708	0.000000	-10.000000	-0.400000	24.150002	353.000000	1023.000000	1023.000000	2046.000000
27.059999	-0.005060	-2.990506	0.427832	3.745640	-6.712375	-0.451604	0.000000	-10.000000	-0.400000	24.000000	361.000000	1023.000000	1023.000000	2046.000000
27.080000	-0.003454	-2.041169	0.697958	3.857417	-6.407458	-0.189086	0.000000	-10.000000	-0.400000	24.050001	369.000000	1023.000000	1023.000000	2046.000000
27.100000	-0.002071	-1.223807	0.969908	3.887411	-6.169489	0.088363	0.000000	-10.000000	-0.391667	23.950001	377.000000	1023.000000	1023.000000	2046.000000
27.120001	-0.001196	-0.706901	1.178101	3.916025	-6.020866	0.219839	0.000000	-10.000000	-0.383333	23.700001	385.000000	1023.000000	1023.000000	2046.000000
27.139999	-0.000233	-0.137947	1.409850	3.879951	-5.788209	0.360461	0.000000	-10.000000	-0.383333	23.183334	393.000000	1023.000000	1023.000000	2046.000000
27.160000	0.000705	0.416898	1.739433	3.890107	-5.614344	0.401703	0.000000	-10.000000	-0.391667	22.916666	401.000000	1023.000000	1023.000000	2046.000000
27.180000	0.001817	1.073833	2.118814	3.987820	-5.484615	0.451814	0.000000	-10.000000	-0.383333	22.950001	408.666656	1023.000000	1023.000000	2046.000000
27.200001	0.003371	1.992341	2.499207	4.148509	-5.254558	0.599183	0.000000	-10.000000	-0.400000	23.216667	416.333344	1023.000000	1023.000000	2046.000000
27.219999	0.005183	3.063289	2.911183	4.347081	-5.031787	0.836813	0.000000	-10.000000	-0.400000	23.516666	424.000000	1023.000000	1023.000000	2046.000000
27.240000	0.006943	4.103088	3.293246	4.603577	-4.869169	1.075434	0.000000	-10.000000	-0.425000	23.900000	432.000000	1023.000000	1023.000000	2046.000000
27.260000	0.008985	5.310191	3.641861	4.911006	-4.594873	1.352197	0.000000	-10.000000	-0.425000	24.183334	440.000000	1023.000000	1023.000000	2046.000000
27.280001	0.010960	6.477652	4.048741	5.171752	-4.395203	1.652361	0.000000	-10.000000	-0.433333	24.533335	448.000000	1023.000000	1023.000000	2046.000000
27.299999	0.012834	7.584891	4.410120	5.445074	-4.194137	1.923833	0.000000	-10.000000	-0.425000	24.450001	456.000000	1023.000000	1023.000000	2046.000000
27.320000	0.014880	8.794333	4.793299	5.704366	-3.960128	2.256796	0.000000	-10.000000	-0.408333	24.283335	464.000000	1023.000000	1023.000000	2046.000000
27.340000	0.016776	9.914417	5.156325	5.948969	-3.690272	2.499396	0.000000	-10.000000	-0.400000	24.033335	472.000000	1023.000000	1023.000000	2046.000000
27.360001	0.018641	11.016922	5.550620	6.218377	-3.483536	2.731460	0.000000	-10.000000	-0.400000	23.850000	480.000000	1023.000000	1023.000000	2046.000000
27.379999	0.020695	12.230458	5.887297	6.532815	-3.162764	2.973109	0.000000	-10.000000	-0.400000	23.700001	488.000000	1023.000000	1023.000000	2046.000000
27.400000	0.022561	13.333783	6.273377	6.762257	-2.919895	3.218044	0.000000	-10.000000	-0.408333	23.683334	496.000000	1023.000000	1023.000000	2046.000000
27.420000	0.024406	14.424148	6.627457	7.048417	-2.682177	3.430451	0.000000	-10.000000	-0.408333	23.900000	504.000000	1023.000000	1023.000000	2046.000000
27.440001	0.026347	15.571280	6.996197	7.338206	-2.402762	3.639638	0.000000	-10.000000	-0.400000	24.083334	512.000000	1023.000000	1023.000000	2046.000000
27.459999	0.028176	16.652180	7.358174	7.580618	-2.137595	3.850983	0.000000	-10.000000	-0.383333	24.016666	520.000000	1023.000000	1023.000000	2046.000000
27.480000	0.029953	17.702429	7.717222	7.820401	-1.910681	4.075486	0.000000	-10.000000	-0.375000	23.500000	528.000000	1023.000000	1023.000000	2046.000000
27.500000	0.031714	18.743229	8.065203	8.074309	-1.641247	4.244965	0.000000	-10.000000	-0.383333	23.100000	536.000000	1023.000000	1023.000000	2046.000000
27.520000	0.033384	19.730013	8.431126	8.345017	-1.412577	4.366445	0.000000	-10.000000	-0.375000	22.783333	543.833313	1023.000000	1023.000000	2046.000000
27.540001	0.035062	20.721472	8.796418	8.505487	-1.196863	4.616428	0.000000	-10.000000	-0.391667	22.683334	551.500000	1023.000000	1023.000000	2046.000000
27.559999	0.036706	21.693331	9.120050	8.738132	-0.930815	4.765965	0.000000	-10.000000	-0.391667	22.800001	559.000000	1023.000000	1023.000000	2046.000000
27.580000	0.038229	22.593176	9.454208	8.948516	-0.713603	4.904055	0.000000	-10.000000	-0.391667	22.833334	566.500000	1023.000000	1023.000000	2046.000000
27.600000	0.039878	23.567959	9.818941	9.112516	-0.494510	5.131011	0.000000	-10.000000	-0.366667	23.150002	574.166687	1023.000000	1023.000000	2046.000000
27.620001	0.041529	24.543821	10.209164	9.393065	-0.288773	5.230365	0.000000	-10.000000	-0.333333	22.666668	582.000000	1023.000000	1023.000000	2046.000000
27.639999	0.042858	25.328808	10.492784	9.593044	-0.087560	5.330541	0.000000	-10.000000	-0.316667	22.133333	589.666687	1023.000000	1023.000000	2046.000000
27.660000	0.043902	25.946058	10.790253	9.693205	0.032683	5.429918	0.000000	-10.000000	-0.291667	21.433334	597.166687	1023.000000	1023.000000	2046.000000
27.680000	0.044349	26.210215	11.012203	9.803376	0.067546	5.327090	0.000000	-10.000000	-0.291667	21.016666	604.333313	1023.000000	1023.000000	2046.000000
27.700001	0.044484	26.290155	11.101832	9.755109	0.162640	5.270575	0.000000	-10.000000	-0.291667	20.500000	611.500000	1023.000000	1023.000000	2046.000000
27.719999	0.044949	26.565081	11.321629	9.756075	0.286837	5.200541	0.000000	-10.000000	-0.283333	19.916668	618.500000	1023.000000	1023.000000	2046.000000
27.740000	0.045914	27.135269	11.626969	9.834842	0.469462	5.203994	0.000000	-10.000000	-0.258333	19.350000	625.166687	1023.000000	1023.000000	2046.000000
27.760000	0.047086	27.827564	11.886366	9.928994	0.699492	5.312712	0.000000	-10.000000	-0.225000	18.433334	631.833313	1023.000000	1023.000000	2046.000000
27.780001	0.048526	28.678757	12.068657	10.162361	0.903625	5.544113	0.000000	-10.000000	-0.208333	17.500000	638.166687	1023.000000	1023.000000	2046.000000
27.799999	0.049585	29.304459	12.027104	10.424902	1.090530	5.761922	0.000000	-10.000000	-0.183333	16.266666	644.166687	1023.000000	1023.000000	2046.000000
27.820000	0.050034	29.569868	11.899232	10.557834	1.238744	5.874059	0.000000	-10.000000	-0.166667	15.683333	647.833313	1023.000000	1023.000000	2046.000000
27.840000	0.049245	29.103537	11.627107	10.459595	1.221307	5.795529	0.000000	-10.000000	-0.133333	14.250000	653.000000	1023.000000	1023.000000	2046.000000
27.860001	0.047107	27.840342	10.992725	10.209238	1.094634	5.543744	0.000000	-10.000000	-0.108333	12.900001	658.166687	1023.000000	1023.000000	2046.000000
27.879999	0.044058	26.038294	10.151138	9.783755	0.926161	5.177238	0.000000	-10.000000	-0.083333	11.100000	664.500000	1023.000000	1023.000000	2046.000000
27.900000	0.041306	24.412075	9.569002	9.405778	0.668113	4.769181	0.000000	-10.000000	-0.050000	9.783334	668.500000	1023.000000	1023.000000	2046.000000
27.920000	0.039526	23.359705	9.151217	9.223953	0.499860	4.484675	0.000000	-10.000000	-0.025000	8.383333	671.833313	1023.000000	1023.000000	2046.000000
27.940001	0.038584	22.803066	8.814035	9.104980	0.565986	4.318063	0.000000	-10.000000	-0.016667	7.450000	674.833313	1023.000000	1023.000000	2046.000000
27.959999	0.037893	22.394510	8.641906	9.017149	0.510148	4.225307	0.000000	-10.000000	-0.016667	6.766667	677.333313	1023.000000	1023.000000	2046.000000
27.980000	0.037611	22.228285	8.478388	9.072927	0.514742	4.162228	0.000000	-10.000000	-0.016667	6.333333	679.833313	1023.000000	1023.000000	2046.000000
28.000000	0.037314	22.052582	8.293301	9.054193	0.546890	4.158197	0.000000	-10.000000	-0.008333	5.516667	682.166687	1023.000000	1023.000000	2046.000000
28.020000	0.036992	21.862253	8.242762	9.066209	0.459666	4.093618	0.000000	-10.000000	-0.008333	4.300000	684.166687	1023.000000	1023.000000	2046.000000
28.040001	0.037092	21.921463	8.226166	9.099964	0.458578	4.136755	0.000000	-10.000000	-0.008333	2.416667	685.666687	1023.000000	1023.000000	2046.000000
28.059999	0.036946	21.835005	8.153609	9.137615	0.467312	4.076468	0.000000	-10.000000	0.008333	0.100000	686.500000	1023.000000	1023.000000	2046.000000
28.080000	0.036896	21.805567	8.106830	9.159040	0.457661	4.082036	0.000000	-10.000000	0.016667	-1.950000	687.000000	1023.000000	1023.000000	2046.000000
28.100000	0.036940	21.831718	8.054954	9.261930	0.453023	4.061812	0.000000	-10.000000	0.016667	-3.700000	687.000000	1023.000000	1023.000000	2046.000000
28.120001	0.036919	21.818962	8.056666	9.308657	0.403314	4.050324	0.000000	-10.000000	0.025000	-5.050000	687.000000	1023.000000	1023.000000	2046.000000
28.139999	0.036942	21.832766	8.007689	9.290346	0.420077	4.114654	0.000000	-10.000000	0.033333	-6.383334	687.000000	1023.000000	1023.000000	2046.000000
28.160000	0.036976	21.853052	7.934441	9.220172	0.454402	4.244036	0.000000	-10.000000	0.050000	-7.616667	687.000000	1023.000000	1023.000000	2046.000000
28.180000	0.036961	21.844149	7.964186	9.141004	0.441128	4.297832	0.000000	-10.000000	0.050000	-8.833334	687.000000	1023.000000	1023.000000	2046.000000
28.200001	0.036979	21.854713	7.915561	9.092079	0.509270	4.337805	0.000000	-10.000000	0.050000	-10.033334	687.000000	1023.000000	1023.000000	2046.000000
28.219999	0.037272	22.027628	7.971210	9.124684	0.506339	4.425393	0.000000	-10.000000	0.058333	-11.116667	687.000000	1023.000000	1023.000000	2046.000000
28.240000	0.037556	22.195541	7.970899	9.131075	0.591555	4.502014	0.000000	-10.000000	0.075000	-12.050000	679.666687	1023.000000	1023.000000	2046.000000
28.260000	0.037591	22.216381	7.919317	9.086767	0.640691	4.569606	0.000000	-10.000000	0.091667	-12.933333	670.833313	1023.000000	1023.000000	2046.000000
28.280001	0.037301	22.044956	7.803776	9.029678	0.590832	4.620670	0.000000	-10.000000	0.116667	-13.800000	660.500000	1023.000000	1023.000000	2046.000000
28.299999	0.036431	21.530544	7.626580	8.751966	0.533354	4.618645	0.000000	-10.000000	0.133333	-14.533334	655.833313	1023.000000	1023.000000	2046.000000
28.320000	0.035416	20.931025	7.522749	8.463001	0.379675	4.565598	0.000000	-10.000000	0.166667	-15.150001	651.000000	1023.000000	1023.000000	2046.000000
28.340000	0.034126	20.168262	7.412270	8.154634	0.206253	4.395105	0.000000	-10.000000	0.175000	-15.466667	645.833313	1023.000000	1023.000000	2046.000000
28.360001	0.033097	19.560616	7.268107	7.957246	0.098373	4.236889	0.000000	-10.000000	0.191667	-15.966667	640.666687	1023.000000	1023.000000	2046.000000
28.379999	0.032383	19.138521	7.288410	7.831809	-0.113770	4.132074	0.000000	-10.000000	0.191667	-16.366667	635.166687	1023.000000	1023.000000	2046.000000
28.400000	0.031682	18.723942	7.195023	7.753637	-0.291721	4.067004	0.000000	-10.000000	0.208333	-16.916666	629.833313	1023.000000	1023.000000	2046.000000
28.420000	0.031153	18.411697	7.041891	7.754248	-0.403952	4.019510	0.000000	-10.000000	0.216667	-17.533333	624.166687	1023.000000	1023.000000	2046.000000
28.440001	0.030467	18.006086	6.859621	7.763139	-0.613801	3.997127	0.000000	-10.000000	0.233333	-18.150000	618.500000	1023.000000	1023.000000	2046.000000
28.459999	0.029865	17.650244	6.683354	7.726300	-0.783953	4.024542	0.000000	-10.000000	0.275000	-18.983334	612.333313	1023.000000	1023.000000	2046.000000
28.480000	0.029042	17.163692	6.500041	7.658658	-1.008237	4.013232	0.000000	-10.000000	0.283333	-19.533333	606.000000	1023.000000	1023.000000	2046.000000
28.500000	0.028259	16.701080	6.283065	7.595626	-1.184645	4.007035	0.000000	-10.000000	0.283333	-20.183334	599.333313	1023.000000	1023.000000	2046.000000
28.520000	0.027485	16.243528	6.058588	7.486394	-1.335334	4.033879	0.000000	-10.000000	0.275000	-20.500000	592.666687	1023.000000	1023.000000	2046.000000
28.540001	0.026418	15.613004	5.857721	7.371783	-1.614658	3.998158	0.000000	-10.000000	0.300000	-20.733334	585.833313	1023.000000	1023.000000	2046.000000
28.559999	0.025453	15.042667	5.634625	7.283657	-1.809791	3.934177	0.000000	-10.000000	0.333333	-21.000000	579.000000	1023.000000	1023.000000	2046.000000
28.580000	0.024520	14.491546	5.459666	7.150897	-1.994553	3.875537	0.000000	-10.000000	0.341667	-21.316668	572.000000	1023.000000	1023.000000	2046.000000
28.600000	0.023590	13.941527	5.257172	7.101044	-2.178221	3.761532	0.000000	-10.000000	0.358333	-21.983334	564.833313	1023.000000	1023.000000	2046.000000
28.620001	0.022825	13.489573	5.103343	6.982086	-2.323698	3.727842	0.000000	-10.000000	0.375000	-22.833334	557.500000	1023.000000	1023.000000	2046.000000
28.639999	0.021923	12.956459	4.917276	6.922856	-2.458129	3.574456	0.000000	-10.000000	0.408333	-23.566668	549.833313	1023.000000	1023.000000	2046.000000
28.660000	0.021037	12.432776	4.712822	6.871757	-2.654156	3.502354	0.000000	-10.000000	0.400000	-23.799999	542.000000	1023.000000	1023.000000	2046.000000
28.680000	0.020201	11.938889	4.530603	6.823920	-2.808676	3.393041	0.000000	-10.000000	0.408333	-23.483334	534.000000	1023.000000	1023.000000	2046.000000
28.700001	0.019281	11.394861	4.352166	6.718315	-2.961435	3.285815	0.000000	-10.000000	0.375000	-23.050001	526.166687	1023.000000	1023.000000	2046.000000
28.719999	0.018413	10.882355	4.171994	6.606234	-3.102744	3.206871	0.000000	-10.000000	0.391667	-22.850000	518.500000	1023.000000	1023.000000	2046.000000
28.740000	0.017625	10.416646	4.036149	6.568304	-3.272971	3.085163	0.000000	-10.000000	0.366667	-22.766666	510.833344	1023.000000	1023.000000	2046.000000
28.760000	0.017055	10.079355	3.983896	6.506439	-3.351511	2.940531	0.000000	-10.000000	0.391667	-23.183334	503.166656	1023.000000	1023.000000	2046.000000
28.780001	0.016620	9.822624	3.997644	6.442682	-3.477049	2.859348	0.000000	-10.000000	0.408333	-23.450001	495.500000	1023.000000	1023.000000	2046.000000
28.799999	0.016470	9.733845	4.112974	6.481855	-3.564476	2.703492	0.000000	-10.000000	0.441667	-23.983334	487.833344	1023.000000	1023.000000	2046.000000
28.820000	0.016167	9.554691	4.137129	6.492630	-3.697261	2.622193	0.000000	-10.000000	0.433333	-23.866667	480.000000	1023.000000	1023.000000	2046.000000
28.840000	0.015382	9.090775	3.983593	6.407197	-3.874035	2.574020	0.000000	-10.000000	0.400000	-23.583334	472.000000	1023.000000	1023.000000	2046.000000
28.860001	0.014328	8.467721	3.835357	6.327996	-4.106859	2.411227	0.000000	-10.000000	0.375000	-22.933334	464.000000	1023.000000	1023.000000	2046.000000
28.879999	0.012970	7.665229	3.637718	6.130486	-4.308121	2.205146	0.000000	-10.000000	0.358333	-22.516666	456.166656	1023.000000	1023.000000	2046.000000
28.900000	0.011720	6.926321	3.423740	6.005664	-4.483561	1.980477	0.000000	-10.000000	0.366667	-22.433334	448.500000	1023.000000	1023.000000	2046.000000
28.920000	0.010843	6.408079	3.252207	5.944846	-4.616348	1.827374	0.000000	-10.000000	0.375000	-22.666668	441.000000	1023.000000	1023.000000	2046.000000
28.940001	0.009996	5.907384	2.980628	5.992453	-4.733030	1.667333	0.000000	-10.000000	0.391667	-23.116667	433.500000	1023.000000	1023.000000	2046.000000
28.959999	0.009183	5.426960	2.684511	5.940126	-4.834915	1.637238	0.000000	-10.000000	0.400000	-23.550001	425.833344	1023.000000	1023.000000	2046.000000
28.980000	0.007955	4.701358	2.376494	5.902611	-5.031156	1.453410	0.000000	-10.000000	0.400000	-23.466667	418.000000	1023.000000	1023.000000	2046.000000
29.000000	0.005633	3.328990	1.938873	5.518694	-5.350600	1.222022	0.000000	-10.000000	0.400000	-23.266666	410.000000	1023.000000	1023.000000	2046.000000
29.020000	0.002601	1.537274	1.266673	5.161592	-5.643778	0.752786	0.000000	-10.000000	0.383333	-22.850000	402.333344	1023.000000	1023.000000	2046.000000
29.040001	-0.000990	-0.585360	0.519138	4.737279	-6.088830	0.247053	0.000000	-10.000000	0.366667	-22.700001	394.666656	1023.000000	1023.000000	2046.000000
29.059999	-0.004341	-2.565516	-0.248972	4.382311	-6.408938	-0.289917	0.000000	-10.000000	0.350000	-22.466667	387.333344	1023.000000	1023.000000	2046.000000
29.080000	-0.007204	-4.257653	-0.875334	4.087182	-6.745321	-0.724179	0.000000	-10.000000	0.358333	-22.600000	379.666656	1023.000000	1023.000000	2046.000000
29.100000	-0.009838	-5.814236	-1.489194	3.807672	-7.011734	-1.120981	0.000000	-10.000000	0.375000	-22.933334	372.166656	1023.000000	1023.000000	2046.000000
29.120001	-0.011926	-7.048203	-2.014885	3.647656	-7.210905	-1.470070	0.000000	-10.000000	0.383333	-23.483334	364.500000	1023.000000	1023.000000	2046.000000
29.139999	-0.013709	-8.102073	-2.463569	3.543463	-7.482451	-1.699516	0.000000	-10.000000	0.375000	-23.500000	356.833344	1023.000000	1023.000000	2046.000000
29.160000	-0.015505	-9.163733	-2.901903	3.397154	-7.729853	-1.929131	0.000000	-10.000000	0.358333	-23.316668	349.000000	1023.000000	1023.000000	2046.000000
29.180000	-0.016922	-10.000940	-3.218960	3.344936	-7.939325	-2.187591	0.000000	-10.000000	0.358333	-23.033335	341.000000	1023.000000	1023.000000	2046.000000
29.200001	-0.018127	-10.713079	-3.493303	3.261624	-8.120578	-2.360822	0.000000	-10.000000	0.358333	-23.216667	333.333344	1023.000000	1023.000000	2046.000000
29.219999	-0.019142	-11.312943	-3.731159	3.144608	-8.210654	-2.515738	0.000000	-10.000000	0.375000	-23.383333	325.666656	1023.000000	1023.000000	2046.000000
29.240000	-0.019905	-11.763856	-3.861949	3.101622	-8.313822	-2.689707	0.000000	-10.000000	0.366667	-23.416668	318.000000	1023.000000	1023.000000	2046.000000
29.260000	-0.020644	-12.200746	-3.990872	3.044966	-8.423384	-2.831455	0.000000	-10.000000	0.375000	-23.283335	310.000000	1023.000000	1023.000000	2046.000000
29.280001	-0.021046	-12.438330	-3.982275	2.941168	-8.501134	-2.896090	0.000000	-10.000000	0.366667	-23.200001	302.000000	1023.000000	1023.000000	2046.000000
29.299999	-0.021236	-12.550607	-3.890402	2.802632	-8.527871	-2.934966	0.000000	-10.000000	0.383333	-23.216667	294.333344	1023.000000	1023.000000	2046.000000
29.320000	-0.021423	-12.660973	-3.830745	2.722725	-8.571451	-2.981502	0.000000	-10.000000	0.375000	-23.183334	286.666656	1023.000000	1023.000000	2046.000000
29.340000	-0.021567	-12.745928	-3.637984	2.556084	-8.635259	-3.028770	0.000000	-10.000000	0.366667	-22.983334	279.000000	1023.000000	1023.000000	2046.000000
29.360001	-0.021624	-12.779649	-3.532455	2.485530	-8.626485	-3.106238	0.000000	-10.000000	0.350000	-22.566668	271.166656	1023.000000	1023.000000	2046.000000
29.379999	-0.021568	-12.746810	-3.468731	2.489883	-8.646857	-3.121104	0.000000	-10.000000	0.333333	-22.200001	263.500000	1023.000000	1023.000000	2046.000000
29.400000	-0.021739	-12.847589	-3.447020	2.465984	-8.697919	-3.168634	0.000000	-10.000000	0.325000	-21.700001	256.166656	1023.000000	1023.000000	2046.000000
29.420000	-0.022064	-13.039827	-3.506850	2.406511	-8.736825	-3.202665	0.000000	-10.000000	0.316667	-21.416668	249.000000	1023.000000	1023.000000	2046.000000
29.440001	-0.022895	-13.531144	-3.622441	2.255861	-8.863826	-3.300738	0.000000	-10.000000	0.325000	-21.066668	242.000000	1023.000000	1023.000000	2046.000000
29.459999	-0.023919	-14.136288	-3.713162	2.051214	-9.012122	-3.462219	0.000000	-10.000000	0.316667	-20.983334	235.000000	1023.000000	1023.000000	2046.000000
29.480000	-0.025057	-14.808953	-3.795582	1.827636	-9.208298	-3.632710	0.000000	-10.000000	0.308333	-20.650000	228.000000	1023.000000	1023.000000	2046.000000
29.500000	-0.026270	-15.525296	-3.862388	1.600902	-9.405277	-3.858532	0.000000	-10.000000	0.300000	-20.133333	221.000000	1023.000000	1023.000000	2046.000000
29.520000	-0.027279	-16.122046	-3.862831	1.427055	-9.559460	-4.126810	0.000000	-10.000000	0.283333	-19.616667	214.166672	1023.000000	1023.000000	2046.000000
29.540001	-0.028012	-16.554903	-3.857866	1.258258	-9.719272	-4.236024	0.000000	-10.000000	0.250000	-19.033333	207.666672	1023.000000	1023.000000	2046.000000
29.559999	-0.028702	-16.962711	-3.810019	1.159182	-9.895636	-4.416239	0.000000	-10.000000	0.216667	-18.650000	201.333328	1023.000000	1023.000000	2046.000000
29.580000	-0.029156	-17.231310	-3.809649	1.125457	-10.005147	-4.541969	0.000000	-10.000000	0.208333	-18.266666	195.000000	1023.000000	1023.000000	2046.000000
29.600000	-0.029627	-17.509302	-3.835227	1.058868	-10.120105	-4.612838	0.000000	-10.000000	0.225000	-18.050001	188.666672	1023.000000	1023.000000	2046.000000
29.620001	-0.029998	-17.729113	-3.829162	1.052328	-10.207844	-4.744434	0.000000	-10.000000	0.225000	-17.783333	182.500000	1023.000000	1023.000000	2046.000000
29.639999	-0.030346	-17.934212	-3.924368	1.021523	-10.257751	-4.773616	0.000000	-10.000000	0.216667	-17.500000	176.833328	1023.000000	1023.000000	2046.000000
29.660000	-0.030692	-18.139120	-3.887109	1.004688	-10.405783	-4.850917	0.000000	-10.000000	0.200000	-17.166666	171.166672	1023.000000	1023.000000	2046.000000
29.680000	-0.030912	-18.269127	-3.925757	0.965015	-10.412889	-4.895494	0.000000	-10.000000	0.200000	-16.799999	165.500000	1023.000000	1023.000000	2046.000000
29.700001	-0.031265	-18.477379	-3.874540	0.899271	-10.596420	-4.905691	0.000000	-10.000000	0.191667	-16.383333	159.833328	1023.000000	1023.000000	2046.000000
29.719999	-0.031658	-18.709953	-3.939297	0.885948	-10.631414	-5.025190	0.000000	-10.000000	0.175000	-15.900001	154.333328	1023.000000	1023.000000	2046.000000
29.740000	-0.031865	-18.832397	-3.957414	0.915981	-10.701473	-5.089490	0.000000	-10.000000	0.166667	-15.450001	149.166672	1023.000000	1023.000000	2046.000000
29.760000	-0.032242	-19.054863	-4.002843	0.869582	-10.799070	-5.122531	0.000000	-10.000000	0.166667	-15.166667	144.000000	1023.000000	1023.000000	2046.000000
29.780001	-0.032479	-19.195383	-4.011822	0.886873	-10.845505	-5.224929	0.000000	-10.000000	0.166667	-15.133333	138.833328	1023.000000	1023.000000	2046.000000
29.799999	-0.032642	-19.291674	-4.067927	0.897173	-10.857431	-5.263488	0.000000	-10.000000	0.158333	-15.083334	133.666672	1023.000000	1023.000000	2046.000000
29.820000	-0.032857	-19.418303	-4.056919	0.883631	-10.947927	-5.297088	0.000000	-10.000000	0.150000	-15.033334	130.166672	1023.000000	1023.000000	2046.000000
29.840000	-0.032983	-19.493025	-4.050882	0.900632	-10.984013	-5.358762	0.000000	-10.000000	0.150000	-14.583334	125.333336	1023.000000	1023.000000	2046.000000
29.860001	-0.033298	-19.678951	-4.059886	0.859282	-11.067324	-5.411024	0.000000	-10.000000	0.150000	-14.266666	120.500000	1023.000000	1023.000000	2046.000000
29.879999	-0.033536	-19.820038	-4.062720	0.835995	-11.141415	-5.451898	0.000000	-10.000000	0.150000	-13.883333	114.166664	1023.000000	1023.000000	2046.000000
29.900000	-0.033716	-19.926340	-4.124979	0.861212	-11.102362	-5.560212	0.000000	-10.000000	0.150000	-13.700000	109.500000	1023.000000	1023.000000	2046.000000
29.920000	-0.033798	-19.974724	-4.032337	0.883123	-11.218384	-5.607126	0.000000	-10.000000	0.133333	-13.383333	105.000000	1023.000000	1023.000000	2046.000000
29.940001	-0.033831	-19.994329	-3.933007	0.817462	-11.246786	-5.631998	0.000000	-10.000000	0.100000	-13.000000	100.500000	1023.000000	1023.000000	2046.000000
29.959999	-0.034130	-20.170649	-3.938686	0.800821	-11.324986	-5.707796	0.000000	-10.000000	0.083333	-12.583334	96.166664	1023.000000	1023.000000	2046.000000
29.980000	-0.034316	-20.280979	-3.987106	0.810240	-11.303614	-5.800499	0.000000	-10.000000	0.075000	-12.333334	92.000000	1023.000000	1023.000000	2046.000000
30.000000	-0.034373	-20.314493	-3.990370	0.818022	-11.271126	-5.871019	0.000000	-10.000000	0.083333	-12.100000	88.000000	1023.000000	1023.000000	2046.000000
30.020000	-0.034477	-20.375982	-3.963452	0.837417	-11.367628	-5.882319	0.000000	-10.000000	0.066667	-11.866667	84.000000	1023.000000	1023.000000	2046.000000
30.040001	-0.034636	-20.469931	-3.933298	0.792205	-11.406162	-5.922675	0.000000	-10.000000	0.058333	-11.500000	80.000000	1023.000000	1023.000000	2046.000000
30.059999	-0.034912	-20.632896	-3.978322	0.781721	-11.435160	-6.001135	0.000000	-10.000000	0.050000	-11.200000	76.000000	1023.000000	1023.000000	2046.000000
30.080000	-0.035041	-20.709213	-4.010517	0.816541	-11.495564	-6.019673	0.000000	-10.000000	0.050000	-10.966667	72.166664	1023.000000	1023.000000	2046.000000
30.100000	-0.035171	-20.785917	-3.989814	0.802724	-11.538677	-6.060152	0.000000	-10.000000	0.050000	-10.833333	68.500000	1023.000000	1023.000000	2046.000000
30.120001	-0.035247	-20.830908	-3.948017	0.777192	-11.591623	-6.068461	0.000000	-10.000000	0.050000	-10.533334	64.833336	1023.000000	1023.000000	2046.000000
30.139999	-0.035513	-20.988441	-3.925307	0.816543	-11.694040	-6.185637	0.000000	-10.000000	0.041667	-10.316667	61.333332	1023.000000	1023.000000	2046.000000
30.160000	-0.035667	-21.079302	-3.901679	0.843810	-11.784094	-6.237339	0.000000	-10.000000	0.041667	-9.966667	57.833332	1023.000000	1023.000000	2046.000000
30.180000	-0.036387	-21.504543	-4.060730	0.796522	-11.906491	-6.333844	0.000000	-10.000000	0.033333	-9.700000	54.666668	1023.000000	1023.000000	2046.000000
30.200001	-0.037642	-22.246367	-4.192598	0.696702	-12.194540	-6.555930	0.000000	-10.000000	0.041667	-9.416667	51.333332	1023.000000	1023.000000	2046.000000
30.219999	-0.038789	-22.924110	-4.332494	0.486678	-12.368861	-6.709433	0.000000	-10.000000	0.041667	-9.283334	48.166668	1023.000000	1023.000000	2046.000000
30.240000	-0.039941	-23.605103	-4.468246	0.290134	-12.541037	-6.885953	0.000000	-10.000000	0.050000	-9.166667	45.000000	1023.000000	1023.000000	2046.000000
30.260000	-0.041041	-24.255312	-4.502512	0.145847	-12.746614	-7.152032	0.000000	-10.000000	0.050000	-8.983334	42.000000	1023.000000	1023.000000	2046.000000
30.280001	-0.041499	-24.525934	-4.602638	-0.031748	-12.725949	-7.165598	0.000000	-10.000000	0.041667	-8.700000	39.000000	1023.000000	1023.000000	2046.000000
30.299999	-0.041684	-24.635279	-4.598609	0.015902	-12.824914	-7.227658	0.000000	-10.000000	0.025000	-8.500000	36.166668	1023.000000	1023.000000	2046.000000
30.320000	-0.041807	-24.708233	-4.718284	-0.024786	-12.741401	-7.223762	0.000000	-10.000000	0.025000	-8.366667	33.333332	1023.000000	1023.000000	2046.000000
30.340000	-0.041927	-24.778641	-4.828944	-0.071286	-12.653498	-7.224915	0.000000	-10.000000	0.016667	-8.250000	30.500000	1023.000000	1023.000000	2046.000000
30.360001	-0.042699	-25.235380	-4.968187	-0.239912	-12.765539	-7.261742	0.000000	-10.000000	0.016667	-7.916667	27.666666	1023.000000	1023.000000	2046.000000
30.379999	-0.044384	-26.230911	-5.436109	-0.499429	-12.867123	-7.428251	0.000000	-10.000000	0.000000	-7.283333	25.000000	1023.000000	1023.000000	2046.000000
30.400000	-0.046751	-27.629992	-6.043347	-0.732689	-13.164967	-7.688990	0.000000	-10.000000	0.000000	-6.333333	22.666666	1023.000000	1023.000000	2046.000000
30.420000	-0.049314	-29.144781	-6.689217	-0.977126	-13.457823	-8.020616	0.000000	-10.000000	0.000000	-5.466667	20.500000	1023.000000	1023.000000	2046.000000
30.440001	-0.051438	-30.399954	-7.255223	-1.262479	-13.550266	-8.331985	0.000000	-10.000000	0.000000	-4.800000	18.666666	1023.000000	1023.000000	2046.000000
30.459999	-0.053234	-31.461199	-7.648919	-1.483661	-13.802154	-8.526465	0.000000	-10.000000	0.000000	-4.733334	17.000000	1023.000000	1023.000000	2046.000000
30.480000	-0.054408	-32.155067	-8.041828	-1.594976	-13.855225	-8.663037	0.000000	-10.000000	0.000000	-5.050000	15.333333	1023.000000	1023.000000	2046.000000
30.500000	-0.055539	-32.823406	-8.393801	-1.650117	-13.942365	-8.837123	0.000000	-10.000000	0.000000	-5.666667	13.500000	1023.000000	1023.000000	2046.000000
30.520000	-0.056232	-33.233059	-8.617860	-1.751295	-14.058871	-8.805032	0.000000	-10.000000	0.000000	-6.150000	11.500000	1023.000000	1023.000000	2046.000000
30.540001	-0.056927	-33.643993	-8.829817	-1.734218	-14.138642	-8.941315	0.000000	-10.000000	0.008333	-6.333333	9.500000	1023.000000	1023.000000	2046.000000
30.559999	-0.057512	-33.989300	-8.972754	-1.771726	-14.263824	-8.980995	0.000000	-10.000000	0.008333	-6.233334	7.500000	1023.000000	1023.000000	2046.000000
30.580000	-0.057685	-34.091763	-9.038574	-1.761277	-14.295325	-8.996586	0.000000	-10.000000	0.008333	-5.733334	5.500000	1023.000000	1023.000000	2046.000000
30.600000	-0.057735	-34.121227	-9.028860	-1.793509	-14.280207	-9.018651	0.000000	-10.000000	-0.008333	-4.950000	3.500000	1023.000000	1023.000000	2046.000000
30.620001	-0.057668	-34.081856	-9.027670	-1.741163	-14.282211	-9.030810	0.000000	-10.000000	-0.008333	-3.833333	1.833333	1023.000000	1023.000000	2046.000000
30.639999	-0.057295	-33.861210	-8.926568	-1.662841	-14.229652	-9.042148	0.000000	-10.000000	-0.008333	-2.416667	0.666667	1023.000000	1023.000000	2046.000000
30.660000	-0.056625	-33.465286	-8.719679	-1.660541	-14.097735	-8.987332	0.000000	-10.000000	0.000000	-1.116667	0.166667	1023.000000	1023.000000	2046.000000
30.680000	-0.056007	-33.099987	-8.537938	-1.621999	-13.999611	-8.940440	0.000000	-10.000000	-0.016667	-0.250000	0.000000	1023.000000	1023.000000	2046.000000
30.700001	-0.055295	-32.679344	-8.322646	-1.643432	-13.871009	-8.842256	0.000000	-10.000000	-0.033333	0.816667	0.000000	1023.000000	1023.000000	2046.000000
30.719999	-0.054577	-32.254906	-8.038329	-1.665779	-13.750909	-8.799889	0.000000	-10.000000	-0.058333	2.250000	0.000000	1023.000000	1023.000000	2046.000000
30.740000	-0.053532	-31.637358	-7.736061	-1.532055	-13.688323	-8.680919	0.000000	-10.000000	-0.066667	4.266667	0.000000	1023.000000	1023.000000	2046.000000
30.760000	-0.052504	-31.030035	-7.486918	-1.434769	-13.559535	-8.548814	0.000000	-10.000000	-0.083333	5.933333	0.000000	1023.000000	1023.000000	2046.000000
30.780001	-0.051896	-30.670570	-7.384259	-1.410598	-13.431705	-8.444007	0.000000	-10.000000	-0.091667	7.250000	0.000000	1023.000000	1023.000000	2046.000000
30.799999	-0.051431	-30.395542	-7.273935	-1.426863	-13.418179	-8.276564	0.000000	-10.000000	-0.100000	8.283334	0.000000	1023.000000	1023.000000	2046.000000
30.820000	-0.051280	-30.306202	-7.239426	-1.466350	-13.340345	-8.260080	0.000000	-10.000000	-0.100000	9.233334	0.000000	1023.000000	1023.000000	2046.000000
30.840000	-0.051395	-30.374313	-7.204961	-1.575603	-13.356051	-8.237698	0.000000	-10.000000	-0.108333	10.016667	0.000000	1023.000000	1023.000000	2046.000000
30.860001	-0.051359	-30.353201	-7.088626	-1.606500	-13.380595	-8.277481	0.000000	-10.000000	-0.125000	11.016667	0.000000	1023.000000	1023.000000	2046.000000
30.879999	-0.051304	-30.320461	-6.978116	-1.712048	-13.317091	-8.313207	0.000000	-10.000000	-0.150000	11.983334	7.333333	1023.000000	1023.000000	2046.000000
30.900000	-0.050782	-30.011976	-6.768243	-1.712071	-13.261518	-8.270144	0.000000	-10.000000	-0.175000	13.233334	15.666667	1023.000000	1023.000000	2046.000000
30.920000	-0.050003	-29.551571	-6.487395	-1.697807	-13.233875	-8.132494	0.000000	-10.000000	-0.200000	14.266666	25.666666	1023.000000	1023.000000	2046.000000
30.940001	-0.049079	-29.005537	-6.219255	-1.621264	-13.162765	-8.002254	0.000000	-10.000000	-0.216667	15.050000	30.000000	1023.000000	1023.000000	2046.000000
30.959999	-0.047859	-28.284590	-5.937874	-1.405023	-13.024372	-7.917320	0.000000	-10.000000	-0.233333	15.700001	35.000000	1023.000000	1023.000000	2046.000000
30.980000	-0.046459	-27.457335	-5.663482	-1.211762	-12.853915	-7.728176	0.000000	-10.000000	-0.250000	16.400002	40.166668	1023.000000	1023.000000	2046.000000
31.000000	-0.045120	-26.665789	-5.426498	-1.061199	-12.671667	-7.506425	0.000000	-10.000000	-0.258333	17.233334	45.500000	1023.000000	1023.000000	2046.000000
31.020000	-0.043678	-25.813719	-5.142593	-0.885362	-12.564497	-7.221267	0.000000	-10.000000	-0.266667	18.033335	51.000000	1023.000000	1023.000000	2046.000000
31.040001	-0.042430	-25.076107	-4.931365	-0.752204	-12.367609	-7.024929	0.000000	-10.000000	-0.275000	18.800001	57.000000	1023.000000	1023.000000	2046.000000
31.059999	-0.040978	-24.217920	-4.674636	-0.603141	-12.239007	-6.701135	0.000000	-10.000000	-0.291667	19.350000	63.166668	1023.000000	1023.000000	2046.000000
31.080000	-0.039608	-23.408199	-4.409256	-0.400682	-12.066959	-6.531302	0.000000	-10.000000	-0.300000	19.850000	69.666664	1023.000000	1023.000000	2046.000000
31.100000	-0.038169	-22.558025	-4.170547	-0.223355	-11.869425	-6.294701	0.000000	-10.000000	-0.316667	20.400002	76.000000	1023.000000	1023.000000	2046.000000
31.120001	-0.036595	-21.627531	-3.944137	-0.038297	-11.659723	-5.985373	0.000000	-10.000000	-0.333333	20.983334	82.666664	1023.000000	1023.000000	2046.000000
31.139999	-0.035195	-20.800465	-3.706691	0.126930	-11.468341	-5.752362	0.000000	-10.000000	-0.350000	21.433334	89.666664	1023.000000	1023.000000	2046.000000
31.160000	-0.033706	-19.920424	-3.450957	0.279698	-11.307921	-5.441243	0.000000	-10.000000	-0.358333	21.466667	96.833336	1023.000000	1023.000000	2046.000000
31.180000	-0.032228	-19.046995	-3.228030	0.541594	-11.094456	-5.266104	0.000000	-10.000000	-0.366667	21.666668	104.000000	1023.000000	1023.000000	2046.000000
31.200001	-0.030699	-18.143003	-3.024614	0.703381	-10.861420	-4.960352	0.000000	-10.000000	-0.383333	21.916668	111.166664	1023.000000	1023.000000	2046.000000
31.219999	-0.029236	-17.278446	-2.741960	0.882128	-10.725882	-4.692731	0.000000	-10.000000	-0.400000	22.350000	118.500000	1023.000000	1023.000000	2046.000000
31.240000	-0.027928	-16.505539	-2.512685	1.084931	-10.582128	-4.495658	0.000000	-10.000000	-0.391667	22.750000	126.000000	1023.000000	1023.000000	2046.000000
31.260000	-0.026403	-15.604342	-2.309836	1.264697	-10.350639	-4.208562	0.000000	-10.000000	-0.400000	23.166668	133.500000	1023.000000	1023.000000	2046.000000
31.280001	-0.025117	-14.844088	-2.064292	1.446263	-10.216031	-4.010028	0.000000	-10.000000	-0.391667	23.616667	141.166672	1023.000000	1023.000000	2046.000000
31.299999	-0.023631	-13.965799	-1.811866	1.526242	-10.034588	-3.645587	0.000000	-10.000000	-0.408333	23.866667	149.000000	1023.000000	1023.000000	2046.000000
31.320000	-0.022214	-13.128747	-1.577310	1.795490	-9.812062	-3.534865	0.000000	-10.000000	-0.416667	24.266666	157.000000	1023.000000	1023.000000	2046.000000
31.340000	-0.020733	-12.253072	-1.336222	1.925294	-9.623329	-3.218814	0.000000	-10.000000	-0.433333	24.566668	165.000000	1023.000000	1023.000000	2046.000000
31.360001	-0.019353	-11.437884	-1.098046	2.061452	-9.458118	-2.943173	0.000000	-10.000000	-0.450000	25.100000	173.000000	1023.000000	1023.000000	2046.000000
31.379999	-0.017976	-10.623820	-0.847430	2.233963	-9.313486	-2.696867	0.000000	-10.000000	-0.458333	25.516666	181.333328	1023.000000	1023.000000	2046.000000
31.400000	-0.016519	-9.762834	-0.611840	2.484320	-9.113158	-2.522156	0.000000	-10.000000	-0.475000	25.783333	189.833328	1023.000000	1023.000000	2046.000000
31.420000	-0.015195	-8.980195	-0.357871	2.671363	-8.986978	-2.306710	0.000000	-10.000000	-0.491667	25.850000	198.500000	1023.000000	1023.000000	2046.000000
31.440001	-0.014220	-8.403868	-0.089615	2.780440	-8.958411	-2.136282	0.000000	-10.000000	-0.516667	26.166668	207.000000	1023.000000	1023.000000	2046.000000
31.459999	-0.013518	-7.988889	0.067732	2.881783	-8.822841	-2.115564	0.000000	-10.000000	-0.525000	26.233334	215.666672	1023.000000	1023.000000	2046.000000
31.480000	-0.012850	-7.594324	0.248254	2.930780	-8.722838	-2.050519	0.000000	-10.000000	-0.525000	26.900002	224.333328	1023.000000	1023.000000	2046.000000
31.500000	-0.012070	-7.133625	0.491968	2.901509	-8.584061	-1.943040	0.000000	-10.000000	-0.508333	26.983334	233.333328	1023.000000	1023.000000	2046.000000
31.520000	-0.011210	-6.625083	0.726344	2.998672	-8.480384	-1.869715	0.000000	-10.000000	-0.500000	27.383333	242.333328	1023.000000	1023.000000	2046.000000
31.540001	-0.009796	-5.789377	0.969104	3.121826	-8.236715	-1.643592	0.000000	-10.000000	-0.491667	27.283333	251.500000	1023.000000	1023.000000	2046.000000
31.559999	-0.007929	-4.686084	1.224218	3.431889	-7.957551	-1.384640	0.000000	-10.000000	-0.491667	27.250000	260.500000	1023.000000	1023.000000	2046.000000
31.580000	-0.006400	-3.782472	1.383493	3.583049	-7.779775	-0.969240	0.000000	-10.000000	-0.483333	27.400000	269.500000	1023.000000	1023.000000	2046.000000
31.600000	-0.004871	-2.879040	1.548351	3.803609	-7.544098	-0.686903	0.000000	-10.000000	-0.491667	27.233334	278.666656	1023.000000	1023.000000	2046.000000
31.620001	-0.003924	-2.318912	1.623894	3.948645	-7.383413	-0.508037	0.000000	-10.000000	-0.491667	27.250000	287.833344	1023.000000	1023.000000	2046.000000
31.639999	-0.004163	-2.460359	1.316278	3.903949	-7.301949	-0.378636	0.000000	-10.000000	-0.491667	27.000000	297.000000	1023.000000	1023.000000	2046.000000
31.660000	-0.005451	-3.221393	0.756889	3.760928	-7.287170	-0.452040	0.000000	-10.000000	-0.491667	26.583334	306.000000	1023.000000	1023.000000	2046.000000
31.680000	-0.007263	-4.292537	0.183071	3.525235	-7.327752	-0.673091	0.000000	-10.000000	-0.491667	26.116667	312.000000	1023.000000	1023.000000	2046.000000
31.700001	-0.008332	-4.923945	-0.122345	3.356059	-7.371562	-0.786097	0.000000	-10.000000	-0.500000	25.900000	320.833344	1023.000000	1023.000000	2046.000000
31.719999	-0.008441	-4.988488	-0.313982	3.317158	-7.194107	-0.797558	0.000000	-10.000000	-0.500000	26.033333	329.500000	1023.000000	1023.000000	2046.000000
31.740000	-0.008192	-4.841524	-0.444669	3.393294	-7.025578	-0.764570	0.000000	-10.000000	-0.508333	26.266666	341.166656	1023.000000	1023.000000	2046.000000
31.760000	-0.007631	-4.510013	-0.468691	3.530340	-6.983108	-0.588553	0.000000	-10.000000	-0.508333	26.550001	350.000000	1023.000000	1023.000000	2046.000000
31.780001	-0.006951	-4.107841	-0.435726	3.729584	-6.864345	-0.537354	0.000000	-10.000000	-0.500000	26.600000	358.833344	1023.000000	1023.000000	2046.000000
31.799999	-0.006082	-3.594183	-0.389571	3.873711	-6.729007	-0.349316	0.000000	-10.000000	-0.475000	26.466667	367.666656	1023.000000	1023.000000	2046.000000
31.820000	-0.005070	-2.996321	-0.261583	4.064443	-6.631382	-0.167799	0.000000	-10.000000	-0.458333	26.133335	373.500000	1023.000000	1023.000000	2046.000000
31.840000	-0.003961	-2.340752	-0.088164	4.248154	-6.423862	-0.076879	0.000000	-10.000000	-0.450000	25.916668	379.333344	1023.000000	1023.000000	2046.000000
31.860001	-0.002544	-1.503784	0.130689	4.500886	-6.251083	0.115724	0.000000	-10.000000	-0.458333	25.616667	385.166656	1023.000000	1023.000000	2046.000000
31.879999	-0.000969	-0.572754	0.415946	4.714575	-6.080074	0.376798	0.000000	-10.000000	-0.475000	25.500000	396.666656	1023.000000	1023.000000	2046.000000
31.900000	0.000530	0.313370	0.642358	5.012065	-5.817490	0.476435	0.000000	-10.000000	-0.483333	25.483334	408.333344	1023.000000	1023.000000	2046.000000
31.920000	0.002245	1.326504	0.894063	5.255858	-5.569605	0.746188	0.000000	-10.000000	-0.491667	25.766666	419.833344	1023.000000	1023.000000	2046.000000
31.940001	0.004064	2.402023	1.256232	5.442541	-5.246367	0.949616	0.000000	-10.000000	-0.491667	25.866667	425.666656	1023.000000	1023.000000	2046.000000
31.959999	0.005904	3.489458	1.676067	5.552276	-4.955912	1.217028	0.000000	-10.000000	-0.500000	26.150000	434.166656	1023.000000	1023.000000	2046.000000
31.980000	0.007924	4.683136	2.192560	5.638361	-4.709341	1.561554	0.000000	-10.000000	-0.500000	26.066668	442.833344	1023.000000	1023.000000	2046.000000
32.000000	0.010183	6.017962	2.722176	5.878763	-4.331625	1.748648	0.000000	-10.000000	-0.500000	25.983334	451.500000	1023.000000	1023.000000	2046.000000
32.020000	0.012617	7.456718	3.288279	6.030505	-3.966122	2.104056	0.000000	-10.000000	-0.491667	25.833334	457.333344	1023.000000	1023.000000	2046.000000
32.040001	0.014603	8.630166	3.770565	6.143531	-3.696135	2.412205	0.000000	-10.000000	-0.458333	25.400000	465.833344	1023.000000	1023.000000	2046.000000
32.060001	0.016412	9.699199	4.172680	6.301153	-3.365177	2.590543	0.000000	-10.000000	-0.425000	24.766666	477.166656	1023.000000	1023.000000	2046.000000
32.080002	0.017891	10.573400	4.446606	6.386448	-3.103393	2.843738	0.000000	-10.000000	-0.391667	23.833334	488.500000	1023.000000	1023.000000	2046.000000
32.099998	0.018788	11.103506	4.745559	6.330807	-2.984069	3.011209	0.000000	-10.000000	-0.383333	23.416668	494.166656	1023.000000	1023.000000	2046.000000
32.119999	0.019733	11.662271	5.087887	6.314973	-2.796576	3.055988	0.000000	-10.000000	-0.375000	23.266666	499.500000	1023.000000	1023.000000	2046.000000
32.139999	0.020956	12.385246	5.564610	6.331695	-2.611691	3.100634	0.000000	-10.000000	-0.391667	23.616667	507.166656	1023.000000	1023.000000	2046.000000
32.160000	0.022491	13.292330	6.106791	6.413355	-2.454157	3.226341	0.000000	-10.000000	-0.408333	24.133333	517.500000	1023.000000	1023.000000	2046.000000
32.180000	0.024253	14.333431	6.550343	6.693337	-2.153114	3.242865	0.000000	-10.000000	-0.416667	24.299999	528.000000	1023.000000	1023.000000	2046.000000
32.200001	0.026148	15.453547	7.066611	6.923344	-2.000709	3.464301	0.000000	-10.000000	-0.408333	24.233334	536.000000	1023.000000	1023.000000	2046.000000
32.220001	0.028220	16.677807	7.534058	7.194333	-1.751648	3.701064	0.000000	-10.000000	-0.400000	24.000000	541.333313	1023.000000	1023.000000	2046.000000
32.240002	0.030374	17.951115	7.931422	7.532421	-1.412146	3.899418	0.000000	-10.000000	-0.400000	24.066668	546.666687	1023.000000	1023.000000	2046.000000
32.259998	0.032378	19.135170	8.371535	7.816251	-1.145480	4.092864	0.000000	-10.000000	-0.408333	24.116667	552.166687	1023.000000	1023.000000	2046.000000
32.279999	0.034348	20.299461	8.800955	8.035103	-0.885726	4.349131	0.000000	-10.000000	-0.408333	24.200001	563.166687	1023.000000	1023.000000	2046.000000
32.299999	0.036395	21.509291	9.260304	8.265197	-0.620854	4.604644	0.000000	-10.000000	-0.408333	24.266668	571.500000	1023.000000	1023.000000	2046.000000
32.320000	0.038297	22.633766	9.623984	8.526685	-0.298118	4.781216	0.000000	-10.000000	-0.383333	24.033335	579.666687	1023.000000	1023.000000	2046.000000
32.340000	0.040251	23.788502	10.048463	8.744498	-0.035092	5.030632	0.000000	-10.000000	-0.366667	23.533335	585.000000	1023.000000	1023.000000	2046.000000
32.360001	0.042155	24.913576	10.427008	9.016806	0.264367	5.205395	0.000000	-10.000000	-0.350000	22.900000	592.833313	1023.000000	1023.000000	2046.000000
32.380001	0.044070	26.045286	10.848903	9.250030	0.551031	5.395324	0.000000	-10.000000	-0.350000	22.550001	600.500000	1023.000000	1023.000000	2046.000000
32.400002	0.046019	27.197258	11.216133	9.489840	0.902227	5.589058	0.000000	-10.000000	-0.366667	22.466667	608.000000	1023.000000	1023.000000	2046.000000
32.419998	0.047899	28.308048	11.581752	9.753488	1.211818	5.760990	0.000000	-10.000000	-0.383333	22.433334	615.500000	1023.000000	1023.000000	2046.000000
32.439999	0.049838	29.454281	11.901921	9.993702	1.600356	5.958303	0.000000	-10.000000	-0.383333	22.283335	625.500000	1023.000000	1023.000000	2046.000000
32.459999	0.051525	30.451487	12.254976	10.188969	1.829565	6.177977	0.000000	-10.000000	-0.350000	22.200001	635.500000	1023.000000	1023.000000	2046.000000
32.480000	0.053362	31.536949	12.634993	10.411334	2.120455	6.370169	0.000000	-10.000000	-0.316667	22.200001	643.000000	1023.000000	1023.000000	2046.000000
32.500000	0.055179	32.610531	13.022361	10.631079	2.391401	6.565689	0.000000	-10.000000	-0.300000	22.300001	648.000000	1023.000000	1023.000000	2046.000000
32.520000	0.056897	33.626106	13.459189	10.867703	2.582261	6.716952	0.000000	-10.000000	-0.300000	22.216667	655.500000	1023.000000	1023.000000	2046.000000
32.540001	0.058338	34.477921	13.812651	11.103564	2.792595	6.769109	0.000000	-10.000000	-0.316667	22.200001	665.333313	1023.000000	1023.000000	2046.000000
32.560001	0.059129	34.945366	13.995957	11.212114	2.883824	6.853467	0.000000	-10.000000	-0.333333	22.183334	672.666687	1023.000000	1023.000000	2046.000000
32.580002	0.059625	35.238445	14.165182	11.269116	2.968510	6.835638	0.000000	-10.000000	-0.341667	22.116667	677.500000	1023.000000	1023.000000	2046.000000
32.599998	0.060439	35.719448	14.359451	11.323574	3.147795	6.888627	0.000000	-10.000000	-0.325000	21.816668	682.500000	1023.000000	1023.000000	2046.000000
32.619999	0.061237	36.191193	14.590652	11.371726	3.300462	6.928353	0.000000	-10.000000	-0.291667	20.650000	692.166687	1023.000000	1023.000000	2046.000000
32.639999	0.062691	37.050636	14.874757	11.560732	3.496697	7.118452	0.000000	-10.000000	-0.266667	19.616667	699.333313	1023.000000	1023.000000	2046.000000
32.660000	0.064011	37.830326	14.942779	11.810390	3.702874	7.374284	0.000000	-10.000000	-0.225000	18.250000	708.166687	1023.000000	1023.000000	2046.000000
32.680000	0.064658	38.213085	14.754352	12.011497	3.864318	7.582919	0.000000	-10.000000	-0.191667	17.033333	714.333313	1023.000000	1023.000000	2046.000000
32.700001	0.064938	38.378296	14.599365	12.157298	3.950364	7.671268	0.000000	-10.000000	-0.158333	15.816667	720.500000	1023.000000	1023.000000	2046.000000
32.720001	0.063677	37.633095	14.290700	11.913764	3.823256	7.605374	0.000000	-10.000000	-0.166667	15.283334	724.333313	1023.000000	1023.000000	2046.000000
32.740002	0.061492	36.341930	13.627836	11.601591	3.791277	7.321226	0.000000	-10.000000	-0.166667	15.266667	727.833313	1023.000000	1023.000000	2046.000000
32.759998	0.058840	34.774601	12.896058	11.286344	3.663501	6.928700	0.000000	-10.000000	-0.158333	14.733334	733.166687	1023.000000	1023.000000	2046.000000
32.779999	0.056334	33.293232	12.335362	10.973901	3.415316	6.568654	0.000000	-10.000000	-0.125000	13.566667	738.166687	1023.000000	1023.000000	2046.000000
32.799999	0.054766	32.366924	11.877887	10.807858	3.377385	6.303794	0.000000	-10.000000	-0.091667	12.183333	742.833313	1023.000000	1023.000000	2046.000000
32.820000	0.054035	31.934391	11.648613	10.668272	3.376719	6.240787	0.000000	-10.000000	-0.075000	11.083334	747.000000	1023.000000	1023.000000	2046.000000
32.840000	0.053781	31.784325	11.495592	10.639574	3.449824	6.199335	0.000000	-10.000000	-0.058333	10.366667	751.000000	1023.000000	1023.000000	2046.000000
32.860001	0.053402	31.560539	11.368962	10.577734	3.417877	6.195967	0.000000	-10.000000	-0.058333	9.616667	754.666687	1023.000000	1023.000000	2046.000000
32.880001	0.053237	31.463202	11.293722	10.596586	3.393984	6.178910	0.000000	-10.000000	-0.033333	8.833334	758.166687	1023.000000	1023.000000	2046.000000
32.900002	0.053080	31.370239	11.222746	10.654314	3.389278	6.103902	0.000000	-10.000000	-0.016667	7.650000	761.166687	1023.000000	1023.000000	2046.000000
32.919998	0.053001	31.323410	11.144034	10.715336	3.412842	6.051199	0.000000	-10.000000	0.000000	6.366667	764.000000	1023.000000	1023.000000	2046.000000
32.939999	0.053041	31.347284	11.120279	10.762424	3.382749	6.081832	0.000000	-10.000000	0.000000	4.433333	766.333313	1023.000000	1023.000000	2046.000000
32.959999	0.052999	31.322222	11.086611	10.804733	3.349675	6.081203	0.000000	-10.000000	0.000000	2.016667	768.000000	1023.000000	1023.000000	2046.000000
32.980000	0.053064	31.360628	11.010399	10.891118	3.355920	6.103190	0.000000	-10.000000	0.000000	-0.316667	768.833313	1023.000000	1023.000000	2046.000000
33.000000	0.053334	31.520344	11.071953	10.984792	3.324462	6.139137	0.000000	-10.000000	0.000000	-1.850000	769.000000	1023.000000	1023.000000	2046.000000
33.020000	0.053677	31.723223	11.017313	11.036457	3.504751	6.164702	0.000000	-10.000000	0.000000	-2.633333	769.000000	1023.000000	1023.000000	2046.000000
33.040001	0.054077	31.959471	11.114760	10.981078	3.534679	6.328954	0.000000	-10.000000	0.000000	-3.250000	769.000000	1023.000000	1023.000000	2046.000000
33.060001	0.054227	32.048233	11.210013	10.958141	3.526042	6.354036	0.000000	-10.000000	0.000000	-4.066667	769.000000	1023.000000	1023.000000	2046.000000
33.080002	0.054644	32.294643	11.308105	10.923565	3.573098	6.489875	0.000000	-10.000000	0.000000	-4.883333	769.000000	1023.000000	1023.000000	2046.000000
33.099998	0.055125	32.578915	11.355873	10.981854	3.642685	6.598503	0.000000	-10.000000	0.008333	-5.883333	769.000000	1023.000000	1023.000000	2046.000000
33.119999	0.055773	32.961685	11.461158	11.093367	3.735806	6.671357	0.000000	-10.000000	0.025000	-7.016667	769.000000	1023.000000	1023.000000	2046.000000
33.139999	0.056115	33.163845	11.542015	11.042280	3.770327	6.809223	0.000000	-10.000000	0.041667	-8.150001	769.000000	1023.000000	1023.000000	2046.000000
33.160000	0.056035	33.116631	11.497701	11.019930	3.777136	6.821863	0.000000	-10.000000	0.050000	-8.933333	769.000000	1023.000000	1023.000000	2046.000000
33.180000	0.055497	32.798584	11.476248	10.766334	3.746981	6.809022	0.000000	-10.000000	0.050000	-9.383333	769.000000	1023.000000	1023.000000	2046.000000
33.200001	0.054913	32.453342	11.461738	10.599060	3.755684	6.636862	0.000000	-10.000000	0.050000	-9.733334	761.666687	1023.000000	1023.000000	2046.000000
33.220001	0.054172	32.015717	11.557381	10.325004	3.619341	6.513992	0.000000	-10.000000	0.058333	-10.100000	753.333313	1023.000000	1023.000000	2046.000000
33.240002	0.053730	31.754719	11.680794	10.144139	3.507439	6.422346	0.000000	-10.000000	0.066667	-10.483334	743.666687	1023.000000	1023.000000	2046.000000
33.259998	0.053366	31.539202	11.715068	10.130284	3.412931	6.280918	0.000000	-10.000000	0.075000	-10.950000	740.166687	1023.000000	1023.000000	2046.000000
33.279999	0.053086	31.373972	11.714147	10.089327	3.358134	6.212364	0.000000	-10.000000	0.075000	-11.400001	736.500000	1023.000000	1023.000000	2046.000000
33.299999	0.053059	31.357763	11.724522	10.175629	3.213387	6.244226	0.000000	-10.000000	0.083333	-11.916667	732.833313	1023.000000	1023.000000	2046.000000
33.320000	0.052858	31.239153	11.617711	10.232599	3.130132	6.258709	0.000000	-10.000000	0.091667	-12.483334	728.833313	1023.000000	1023.000000	2046.000000
33.340000	0.052450	30.997807	11.533970	10.162081	2.999918	6.301837	0.000000	-10.000000	0.100000	-13.116667	724.500000	1023.000000	1023.000000	2046.000000
33.360001	0.052065	30.770685	11.427382	10.160997	2.821099	6.361207	0.000000	-10.000000	0.108333	-13.816667	720.000000	1023.000000	1023.000000	2046.000000
33.380001	0.051425	30.392080	11.247517	10.077753	2.691338	6.375472	0.000000	-10.000000	0.141667	-14.600000	715.333313	1023.000000	1023.000000	2046.000000
33.400002	0.050832	30.041706	11.146162	10.028256	2.481135	6.386152	0.000000	-10.000000	0.175000	-15.450001	710.500000	1023.000000	1023.000000	2046.000000
33.419998	0.050134	29.629126	10.926373	9.980735	2.383318	6.338700	0.000000	-10.000000	0.200000	-16.333334	705.333313	1023.000000	1023.000000	2046.000000
33.439999	0.049299	29.135593	10.702917	9.911854	2.276707	6.244115	0.000000	-10.000000	0.216667	-17.333334	700.000000	1023.000000	1023.000000	2046.000000
33.459999	0.048441	28.628700	10.537902	9.824886	2.077773	6.188139	0.000000	-10.000000	0.250000	-18.416668	694.333313	1023.000000	1023.000000	2046.000000
33.480000	0.047669	28.172539	10.378656	9.685009	1.935078	6.173795	0.000000	-10.000000	0.283333	-19.600000	688.166687	1023.000000	1023.000000	2046.000000
33.500000	0.047164	27.873770	10.318849	9.609844	1.823372	6.121706	0.000000	-10.000000	0.316667	-20.616667	681.500000	1023.000000	1023.000000	2046.000000
33.520000	0.046652	27.571177	10.377035	9.551727	1.588103	6.054311	0.000000	-10.000000	0.341667	-21.566668	674.500000	1023.000000	1023.000000	2046.000000
33.540001	0.046380	27.410730	10.309498	9.558883	1.546778	5.995573	0.000000	-10.000000	0.375000	-22.433334	667.333313	1023.000000	1023.000000	2046.000000
33.560001	0.045777	27.054415	10.188463	9.485993	1.370484	6.009473	0.000000	-10.000000	0.391667	-23.150000	659.833313	1023.000000	1023.000000	2046.000000
33.580002	0.045083	26.644302	9.978376	9.437866	1.257648	5.970413	0.000000	-10.000000	0.416667	-23.750000	652.000000	1023.000000	1023.000000	2046.000000
33.599998	0.044180	26.110495	9.740011	9.238014	1.136127	5.996343	0.000000	-10.000000	0.450000	-24.150002	644.000000	1023.000000	1023.000000	2046.000000
33.619999	0.042739	25.258602	9.448608	9.048879	0.888406	5.872709	0.000000	-10.000000	0.466667	-24.416668	636.000000	1023.000000	1023.000000	2046.000000
33.639999	0.041549	24.555479	9.121957	8.957140	0.708578	5.767805	0.000000	-10.000000	0.483333	-24.833334	628.000000	1023.000000	1023.000000	2046.000000
33.660000	0.040416	23.886026	8.729887	8.920972	0.445516	5.789653	0.000000	-10.000000	0.483333	-25.283333	619.666687	1023.000000	1023.000000	2046.000000
33.680000	0.038572	22.796097	8.030365	8.895049	0.303268	5.567414	0.000000	-10.000000	0.500000	-25.850000	611.166687	1023.000000	1023.000000	2046.000000
33.700001	0.036402	21.513391	7.564731	8.667666	-0.123386	5.404379	0.000000	-10.000000	0.508333	-26.233334	602.500000	1023.000000	1023.000000	2046.000000
33.720001	0.033695	19.913719	7.193978	8.323271	-0.532197	4.928668	0.000000	-10.000000	0.508333	-26.166668	593.833313	1023.000000	1023.000000	2046.000000
33.740002	0.030741	18.167898	6.548062	7.963617	-0.768183	4.424401	0.000000	-10.000000	0.508333	-26.116667	585.166687	1023.000000	1023.000000	2046.000000
33.759998	0.027439	16.216484	5.839528	7.543040	-1.168248	4.002164	0.000000	-10.000000	0.500000	-26.083334	576.500000	1023.000000	1023.000000	2046.000000
33.779999	0.024069	14.224792	4.988559	7.260673	-1.480989	3.456550	0.000000	-10.000000	0.500000	-26.366667	567.833313	1023.000000	1023.000000	2046.000000
33.799999	0.020686	12.225243	4.266657	6.825409	-1.963740	3.096916	0.000000	-10.000000	0.500000	-26.350000	559.000000	1023.000000	1023.000000	2046.000000
33.820000	0.017867	10.559385	3.594249	6.531384	-2.236491	2.670244	0.000000	-10.000000	0.500000	-26.116667	550.166687	1023.000000	1023.000000	2046.000000
33.840000	0.015408	9.106177	2.893189	6.333613	-2.412593	2.291968	0.000000	-10.000000	0.500000	-25.766666	541.500000	1023.000000	1023.000000	2046.000000
33.860001	0.013189	7.794810	2.367092	6.164891	-2.729410	1.992238	0.000000	-10.000000	0.500000	-25.683334	532.833313	1023.000000	1023.000000	2046.000000
33.880001	0.011201	6.619775	1.834295	6.072190	-2.970972	1.684262	0.000000	-10.000000	0.508333	-25.799999	524.333313	1023.000000	1023.000000	2046.000000
33.900002	0.009500	5.614599	1.419965	5.850853	-3.212439	1.556220	0.000000	-10.000000	0.508333	-26.266666	515.666687	1023.000000	1023.000000	2046.000000
33.919998	0.007864	4.647836	1.111611	5.729796	-3.490004	1.296432	0.000000	-10.000000	0.525000	-26.666666	507.000000	1023.000000	1023.000000	2046.000000
33.939999	0.006398	3.781489	0.717549	5.596127	-3.614848	1.082661	0.000000	-10.000000	0.533333	-26.983334	498.000000	1023.000000	1023.000000	2046.000000
33.959999	0.005406	3.195008	0.522500	5.488971	-3.765857	0.949395	0.000000	-10.000000	0.550000	-27.266666	489.000000	1023.000000	1023.000000	2046.000000
33.980000	0.004357	2.574818	0.303459	5.455536	-3.894727	0.710550	0.000000	-10.000000	0.541667	-27.333334	479.833344	1023.000000	1023.000000	2046.000000
34.000000	0.003677	2.173004	0.166889	5.349527	-3.994555	0.651144	0.000000	-10.000000	0.525000	-27.200001	470.666656	1023.000000	1023.000000	2046.000000
34.020000	0.003084	1.822352	0.176927	5.260787	-4.132544	0.517182	0.000000	-10.000000	0.508333	-26.616667	461.500000	1023.000000	1023.000000	2046.000000
34.040001	0.002750	1.624974	0.138494	5.132738	-4.122577	0.476319	0.000000	-10.000000	0.500000	-25.966667	452.666656	1023.000000	1023.000000	2046.000000
34.060001	0.002370	1.400934	0.187612	4.921764	-4.178609	0.470167	0.000000	-10.000000	0.500000	-25.816668	444.000000	1023.000000	1023.000000	2046.000000
34.080002	0.001903	1.124796	0.263616	4.843894	-4.264599	0.281886	0.000000	-10.000000	0.508333	-25.850000	435.500000	1023.000000	1023.000000	2046.000000
34.099998	0.001558	0.920689	0.167101	4.696294	-4.269386	0.326680	0.000000	-10.000000	0.516667	-26.516666	426.833344	1023.000000	1023.000000	2046.000000
34.119999	0.001121	0.662635	0.133597	4.660644	-4.404754	0.273147	0.000000	-10.000000	0.516667	-26.633333	418.000000	1023.000000	1023.000000	2046.000000
34.139999	0.000361	0.213132	-0.009731	4.654366	-4.554830	0.123327	0.000000	-10.000000	0.508333	-26.616667	409.000000	1023.000000	1023.000000	2046.000000
34.160000	-0.000704	-0.416068	-0.294107	4.494284	-4.669318	0.053074	0.000000	-10.000000	0.500000	-26.150002	400.166656	1023.000000	1023.000000	2046.000000
34.180000	-0.001965	-1.161442	-0.382229	4.341166	-4.987145	-0.133235	0.000000	-10.000000	0.500000	-25.833334	391.500000	1023.000000	1023.000000	2046.000000
34.200001	-0.003221	-1.903441	-0.552959	4.124795	-5.182700	-0.292577	0.000000	-10.000000	0.491667	-25.583334	382.833344	1023.000000	1023.000000	2046.000000
34.220001	-0.004678	-2.764496	-0.710511	3.810125	-5.425872	-0.438239	0.000000	-10.000000	0.475000	-25.350000	374.333344	1023.000000	1023.000000	2046.000000
34.240002	-0.006132	-3.624222	-0.696206	3.572033	-5.763868	-0.736181	0.000000	-10.000000	0.458333	-25.216667	365.833344	1023.000000	1023.000000	2046.000000
34.259998	-0.007283	-4.304521	-0.829790	3.481455	-5.948240	-1.007946	0.000000	-10.000000	0.450000	-25.233334	357.500000	1023.000000	1023.000000	2046.000000
34.279999	-0.008330	-4.923280	-0.923306	3.314213	-6.193958	-1.120228	0.000000	-10.000000	0.458333	-25.250000	349.000000	1023.000000	1023.000000	2046.000000
34.299999	-0.009186	-5.429099	-0.871321	3.278189	-6.462509	-1.373459	0.000000	-10.000000	0.458333	-24.983334	340.500000	1023.000000	1023.000000	2046.000000
34.320000	-0.009872	-5.834607	-0.984887	3.187514	-6.549104	-1.488131	0.000000	-10.000000	0.458333	-24.600000	332.166656	1023.000000	1023.000000	2046.000000
34.340000	-0.010550	-6.235059	-1.009962	3.126661	-6.792918	-1.558840	0.000000	-10.000000	0.450000	-24.133333	324.000000	1023.000000	1023.000000	2046.000000
34.360001	-0.011267	-6.658812	-1.036652	3.106557	-6.996648	-1.732068	0.000000	-10.000000	0.433333	-23.750000	316.000000	1023.000000	1023.000000	2046.000000
34.380001	-0.011789	-6.967306	-1.182386	3.058356	-7.065373	-1.777902	0.000000	-10.000000	0.416667	-23.466667	308.000000	1023.000000	1023.000000	2046.000000
34.400002	-0.012386	-7.320127	-1.194814	2.964553	-7.275679	-1.814186	0.000000	-10.000000	0.391667	-23.000000	300.166656	1023.000000	1023.000000	2046.000000
34.419998	-0.013021	-7.695397	-1.240919	2.955799	-7.444409	-1.965869	0.000000	-10.000000	0.375000	-22.900000	292.500000	1023.000000	1023.000000	2046.000000
34.439999	-0.013563	-8.015668	-1.337895	2.907621	-7.557265	-2.028130	0.000000	-10.000000	0.375000	-22.683334	284.833344	1023.000000	1023.000000	2046.000000
34.459999	-0.014242	-8.417229	-1.456555	2.860528	-7.695352	-2.125851	0.000000	-10.000000	0.375000	-22.750000	277.333344	1023.000000	1023.000000	2046.000000
34.480000	-0.014683	-8.677667	-1.465582	2.845057	-7.841405	-2.215738	0.000000	-10.000000	0.375000	-22.516668	269.666656	1023.000000	1023.000000	2046.000000
34.500000	-0.015128	-8.940566	-1.531135	2.761272	-7.944013	-2.226691	0.000000	-10.000000	0.350000	-22.050001	262.333344	1023.000000	1023.000000	2046.000000
34.520000	-0.015651	-9.249614	-1.626917	2.729373	-8.051174	-2.300895	0.000000	-10.000000	0.333333	-21.566668	254.833328	1023.000000	1023.000000	2046.000000
34.540001	-0.016125	-9.529756	-1.572348	2.757337	-8.241864	-2.472880	0.000000	-10.000000	0.316667	-20.900002	247.666672	1023.000000	1023.000000	2046.000000
34.560001	-0.016453	-9.723434	-1.709917	2.703193	-8.258275	-2.458436	0.000000	-10.000000	0.316667	-20.450001	240.500000	1023.000000	1023.000000	2046.000000
34.580002	-0.016881	-9.976403	-1.718490	2.667099	-8.369224	-2.555789	0.000000	-10.000000	0.308333	-20.083334	233.666672	1023.000000	1023.000000	2046.000000
34.599998	-0.017415	-10.292039	-1.762839	2.682020	-8.516761	-2.694459	0.000000	-10.000000	0.308333	-19.900000	227.000000	1023.000000	1023.000000	2046.000000
34.619999	-0.017768	-10.500633	-1.892205	2.622934	-8.554049	-2.677313	0.000000	-10.000000	0.300000	-19.850000	220.333328	1023.000000	1023.000000	2046.000000
34.639999	-0.018185	-10.747458	-1.906172	2.570520	-8.643763	-2.768044	0.000000	-10.000000	0.275000	-19.483334	213.833328	1023.000000	1023.000000	2046.000000
34.660000	-0.018631	-11.010857	-1.897819	2.588785	-8.787365	-2.914458	0.000000	-10.000000	0.250000	-19.066668	207.166672	1023.000000	1023.000000	2046.000000
34.680000	-0.018910	-11.175564	-2.022217	2.512485	-8.777835	-2.887998	0.000000	-10.000000	0.216667	-18.233334	200.833328	1023.000000	1023.000000	2046.000000
34.700001	-0.019241	-11.371697	-1.996341	2.538105	-8.902153	-3.011308	0.000000	-10.000000	0.208333	-17.550001	194.500000	1023.000000	1023.000000	2046.000000
34.720001	-0.019603	-11.585537	-1.995900	2.561313	-9.012742	-3.138209	0.000000	-10.000000	0.200000	-16.983334	188.833328	1023.000000	1023.000000	2046.000000
34.740002	-0.019906	-11.764480	-2.119465	2.477299	-8.998891	-3.123423	0.000000	-10.000000	0.200000	-16.700001	183.166672	1023.000000	1023.000000	2046.000000
34.759998	-0.020326	-12.012481	-2.019928	2.444082	-9.215995	-3.220640	0.000000	-10.000000	0.191667	-16.716667	177.833328	1023.000000	1023.000000	2046.000000
34.779999	-0.020614	-12.182873	-2.143299	2.426292	-9.196562	-3.269303	0.000000	-10.000000	0.191667	-16.583334	172.166672	1023.000000	1023.000000	2046.000000
34.799999	-0.021032	-12.429634	-2.162791	2.353474	-9.339660	-3.280657	0.000000	-10.000000	0.183333	-16.450001	166.666672	1023.000000	1023.000000	2046.000000
34.820000	-0.021468	-12.687408	-2.199034	2.412258	-9.460664	-3.439969	0.000000	-10.000000	0.191667	-16.200001	161.000000	1023.000000	1023.000000	2046.000000
34.840000	-0.021833	-12.903326	-2.330053	2.330860	-9.479948	-3.424185	0.000000	-10.000000	0.191667	-16.049999	155.666672	1023.000000	1023.000000	2046.000000
34.860001	-0.022168	-13.101021	-2.324302	2.381170	-9.615937	-3.541951	0.000000	-10.000000	0.191667	-15.950000	150.333328	1023.000000	1023.000000	2046.000000
34.880001	-0.022454	-13.270567	-2.397676	2.337194	-9.631875	-3.578209	0.000000	-10.000000	0.183333	-15.750000	145.000000	1023.000000	1023.000000	2046.000000
34.900002	-0.022817	-13.484592	-2.414116	2.336760	-9.747671	-3.659566	0.000000	-10.000000	0.175000	-15.600000	139.666672	1023.000000	1023.000000	2046.000000
34.919998	-0.023234	-13.731070	-2.388127	2.316331	-9.896202	-3.763072	0.000000	-10.000000	0.166667	-15.466667	134.500000	1023.000000	1023.000000	2046.000000
34.939999	-0.023535	-13.909057	-2.410587	2.353468	-9.953362	-3.898576	0.000000	-10.000000	0.166667	-15.433333	129.333328	1023.000000	1023.000000	2046.000000
34.959999	-0.024321	-14.373968	-2.505997	2.280743	-10.149267	-3.999447	0.000000	-10.000000	0.175000	-15.466667	124.166664	1023.000000	1023.000000	2046.000000
34.980000	-0.025569	-15.111522	-2.705290	2.172690	-10.353248	-4.225675	0.000000	-10.000000	0.191667	-15.800000	118.833336	1023.000000	1023.000000	2046.000000
35.000000	-0.027265	-16.113640	-2.898044	1.920887	-10.708566	-4.427918	0.000000	-10.000000	0.191667	-16.000000	113.666664	1023.000000	1023.000000	2046.000000
35.020000	-0.029059	-17.174036	-3.108128	1.703423	-11.022973	-4.746359	0.000000	-10.000000	0.191667	-16.366667	108.333336	1023.000000	1023.000000	2046.000000
35.040001	-0.030823	-18.216257	-3.362018	1.402843	-11.239940	-5.017143	0.000000	-10.000000	0.191667	-17.016668	103.000000	1023.000000	1023.000000	2046.000000
35.060001	-0.032243	-19.055729	-3.553997	1.244977	-11.409138	-5.337572	0.000000	-10.000000	0.208333	-17.933334	97.333336	1023.000000	1023.000000	2046.000000
35.080002	-0.033097	-19.560127	-3.599340	1.074189	-11.573558	-5.461418	0.000000	-10.000000	0.225000	-18.833334	91.333336	1023.000000	1023.000000	2046.000000
35.099998	-0.033666	-19.896444	-3.792583	1.033075	-11.583840	-5.553094	0.000000	-10.000000	0.233333	-18.966667	85.000000	1023.000000	1023.000000	2046.000000
35.119999	-0.034162	-20.189569	-3.905173	0.953934	-11.591734	-5.646595	0.000000	-10.000000	0.233333	-18.900000	78.666664	1023.000000	1023.000000	2046.000000
35.139999	-0.034607	-20.452810	-3.987902	0.777262	-11.618645	-5.623525	0.000000	-10.000000	0.216667	-18.500000	72.500000	1023.000000	1023.000000	2046.000000
35.160000	-0.036122	-21.348351	-4.275174	0.505920	-11.778580	-5.800517	0.000000	-10.000000	0.208333	-18.066668	66.333336	1023.000000	1023.000000	2046.000000
35.180000	-0.038310	-22.641140	-4.854996	0.346142	-12.001122	-6.131166	0.000000	-10.000000	0.183333	-17.216667	60.333332	1023.000000	1023.000000	2046.000000
35.200001	-0.040832	-24.131889	-5.523242	0.019932	-12.245436	-6.383145	0.000000	-10.000000	0.166667	-15.816667	54.500000	1023.000000	1023.000000	2046.000000
35.220001	-0.043641	-25.791876	-6.154773	-0.249666	-12.605265	-6.782173	0.000000	-10.000000	0.116667	-14.350000	49.166668	1023.000000	1023.000000	2046.000000
35.240002	-0.045905	-27.129862	-6.716547	-0.549861	-12.771835	-7.091619	0.000000	-10.000000	0.100000	-13.133333	44.333332	1023.000000	1023.000000	2046.000000
35.259998	-0.047760	-28.226254	-7.139043	-0.703796	-12.948342	-7.435072	0.000000	-10.000000	0.075000	-12.466667	40.000000	1023.000000	1023.000000	2046.000000
35.279999	-0.049253	-29.108679	-7.552236	-0.926490	-13.092495	-7.537458	0.000000	-10.000000	0.075000	-12.200000	36.000000	1023.000000	1023.000000	2046.000000
35.299999	-0.050322	-29.740150	-7.890218	-0.925855	-13.184250	-7.739829	0.000000	-10.000000	0.066667	-12.133333	32.000000	1023.000000	1023.000000	2046.000000
35.320000	-0.051291	-30.312880	-8.118637	-1.032166	-13.324225	-7.837850	0.000000	-10.000000	0.066667	-12.216666	27.833334	1023.000000	1023.000000	2046.000000
35.340000	-0.052129	-30.808098	-8.351199	-1.054289	-13.473039	-7.929571	0.000000	-10.000000	0.066667	-12.133333	23.500000	1023.000000	1023.000000	2046.000000
35.360001	-0.052651	-31.116533	-8.473732	-1.115643	-13.530317	-7.996840	0.000000	-10.000000	0.066667	-11.833333	19.166666	1023.000000	1023.000000	2046.000000
35.380001	-0.053007	-31.326967	-8.599668	-1.111984	-13.512394	-8.102921	0.000000	-10.000000	0.058333	-11.333333	15.333333	1023.000000	1023.000000	2046.000000
35.400002	-0.053108	-31.386850	-8.540096	-1.128503	-13.613520	-8.104732	0.000000	-10.000000	0.050000	-10.633333	11.666667	1023.000000	1023.000000	2046.000000
35.419998	-0.053135	-31.402567	-8.556353	-1.154786	-13.580526	-8.110901	0.000000	-10.000000	0.041667	-10.066667	8.333333	1023.000000	1023.000000	2046.000000
35.439999	-0.052854	-31.236883	-8.436812	-1.102345	-13.565745	-8.131980	0.000000	-10.000000	0.025000	-9.483334	4.833333	1023.000000	1023.000000	2046.000000
35.459999	-0.052432	-30.987169	-8.250587	-1.133768	-13.473683	-8.129128	0.000000	-10.000000	0.033333	-9.216667	2.000000	1023.000000	1023.000000	2046.000000
35.480000	-0.052103	-30.792843	-8.014959	-1.194704	-13.509375	-8.073806	0.000000	-10.000000	0.025000	-9.116667	-0.833333	1023.000000	1023.000000	2046.000000
35.500000	-0.051816	-30.623358	-7.886142	-1.272628	-13.433025	-8.031562	0.000000	-10.000000	0.041667	-9.200000	-3.500000	1023.000000	1023.000000	2046.000000
35.520000	-0.051282	-30.307560	-7.599699	-1.259108	-13.454696	-7.994057	0.000000	-10.000000	0.033333	-9.100000	-6.666667	1023.000000	1023.000000	2046.000000
35.540001	-0.050678	-29.950830	-7.439192	-1.204251	-13.365181	-7.942207	0.000000	-10.000000	0.025000	-8.750000	-9.666667	1023.000000	1023.000000	2046.000000
35.560001	-0.050663	-29.941755	-7.342130	-1.211515	-13.426236	-7.961874	0.000000	-10.000000	0.016667	-8.316667	-12.666667	1023.000000	1023.000000	2046.000000
35.580002	-0.050619	-29.915543	-7.403484	-1.268375	-13.333996	-7.909688	0.000000	-10.000000	0.016667	-8.016666	-15.333333	1023.000000	1023.000000	2046.000000
35.599998	-0.050993	-30.137001	-7.400649	-1.353201	-13.415032	-7.968118	0.000000	-10.000000	0.016667	-7.916667	-18.000000	1023.000000	1023.000000	2046.000000
35.619999	-0.051714	-30.563114	-7.521576	-1.481761	-13.485892	-8.073884	0.000000	-10.000000	0.016667	-7.800000	-20.666666	1023.000000	1023.000000	2046.000000
35.639999	-0.052346	-30.936337	-7.510118	-1.619767	-13.586082	-8.220370	0.000000	-10.000000	0.008333	-7.550000	-23.333334	1023.000000	1023.000000	2046.000000
35.660000	-0.052880	-31.252361	-7.417497	-1.826331	-13.706006	-8.302526	0.000000	-10.000000	0.008333	-7.116667	-26.000000	1023.000000	1023.000000	2046.000000
35.680000	-0.053424	-31.573692	-7.381611	-1.919731	-13.799774	-8.472576	0.000000	-10.000000	0.000000	-6.450000	-28.333334	1023.000000	1023.000000	2046.000000
35.700001	-0.053729	-31.753962	-7.256557	-2.029384	-13.908938	-8.559084	0.000000	-10.000000	-0.008333	-5.583333	-30.500000	1023.000000	1023.000000	2046.000000
35.720001	-0.053625	-31.692553	-7.159737	-1.973962	-13.903132	-8.655722	0.000000	-10.000000	-0.008333	-4.633333	-32.333332	1023.000000	1023.000000	2046.000000
35.740002	-0.053408	-31.564322	-7.058411	-1.929171	-13.889824	-8.686915	0.000000	-10.000000	-0.008333	-3.816667	-34.000000	1023.000000	1023.000000	2046.000000
35.759998	-0.053151	-31.412014	-6.949240	-1.932836	-13.888073	-8.641865	0.000000	-10.000000	-0.016667	-2.983333	-35.333332	1023.000000	1023.000000	2046.000000
35.779999	-0.052990	-31.317356	-6.863013	-1.872619	-13.908541	-8.673183	0.000000	-10.000000	-0.033333	-1.716667	-36.333332	1023.000000	1023.000000	2046.000000
35.799999	-0.052725	-31.160370	-6.790324	-1.869227	-13.868446	-8.632373	0.000000	-10.000000	-0.041667	-0.066667	-36.833332	1023.000000	1023.000000	2046.000000
35.820000	-0.052427	-30.984381	-6.674455	-1.850546	-13.903750	-8.555630	0.000000	-10.000000	-0.041667	1.483333	-37.000000	1023.000000	1023.000000	2046.000000
35.840000	-0.051959	-30.707632	-6.574883	-1.797036	-13.838456	-8.497256	0.000000	-10.000000	-0.041667	2.833333	-37.000000	1023.000000	1023.000000	2046.000000
35.860001	-0.051463	-30.414457	-6.507232	-1.728617	-13.739260	-8.439348	0.000000	-10.000000	-0.058333	4.000000	-37.000000	1023.000000	1023.000000	2046.000000
35.880001	-0.050957	-30.115797	-6.338738	-1.697961	-13.737731	-8.341366	0.000000	-10.000000	-0.066667	5.233334	-37.000000	1023.000000	1023.000000	2046.000000
35.900002	-0.050349	-29.756260	-6.239409	-1.580997	-13.641538	-8.294316	0.000000	-10.000000	-0.083333	6.366667	-37.000000	1023.000000	1023.000000	2046.000000
35.919998	-0.049623	-29.327272	-6.146567	-1.536868	-13.480431	-8.163406	0.000000	-10.000000	-0.091667	7.383334	-37.000000	1023.000000	1023.000000	2046.000000
35.939999	-0.048954	-28.932070	-5.982693	-1.402328	-13.426691	-8.120358	0.000000	-10.000000	-0.100000	8.366667	-37.000000	1023.000000	1023.000000	2046.000000
35.959999	-0.048012	-28.375099	-5.839246	-1.279515	-13.272774	-7.983564	0.000000	-10.000000	-0.100000	9.266667	-37.000000	1023.000000	1023.000000	2046.000000
35.980000	-0.047180	-27.883366	-5.595056	-1.211632	-13.254253	-7.822424	0.000000	-10.000000	-0.108333	10.233334	-37.000000	1023.000000	1023.000000	2046.000000
36.000000	-0.046352	-27.393888	-5.424456	-1.084875	-13.180608	-7.703950	0.000000	-10.000000	-0.116667	11.000000	-27.166666	1023.000000	1023.000000	2046.000000
36.020000	-0.045355	-26.804651	-5.279960	-0.946411	-12.984312	-7.593969	0.000000	-10.000000	-0.083333	7.616667	-14.833333	1023.000000	1023.000000	2046.000000
36.040001	-0.044416	-26.249943	-5.109927	-0.785486	-12.883965	-7.470565	0.000000	-10.000000	-0.041667	3.866667	-2.500000	1023.000000	1023.000000	2046.000000
36.060001	-0.043351	-25.620241	-4.973386	-0.694183	-12.663371	-7.289299	0.000000	-10.000000	0.000000	0.000000	0.000000	1023.000000	1023.000000	2046.000000
36.080002	-0.042457	-25.092176	-4.721369	-0.583511	-12.659927	-7.127369	0.000000	-10.000000	0.000000	0.000000	0.000000	1023.000000	1023.000000	2046.000000
36.099998	-0.041465	-24.505693	-4.617993	-0.450166	-12.448575	-6.988959	0.000000	-10.000000	0.000000	0.000000	0.000000	1023.000000	1023.000000	2046.000000
36.119999	-0.040480	-23.923693	-4.420017	-0.335355	-12.354556	-6.813766	0.000000	-10.000000	0.000000	0.000000	0.000000	1023.000000	1023.000000	2046.000000
36.139999	-0.039535	-23.365128	-4.264451	-0.248307	-12.270359	-6.582011	0.000000	-10.000000	0.000000	0.000000	0.000000	1023.000000	1023.000000	2046.000000
36.160000	-0.038570	-22.794600	-4.080269	-0.118062	-12.160060	-6.436210	0.000000	-10.000000	0.000000	0.000000	0.000000	1023.000000	1023.000000	2046.000000
36.180000	-0.037527	-22.178560	-3.986738	0.028063	-11.977855	-6.242030	0.000000	-10.000000	0.000000	0.000000	0.000000	1023.000000	1023.000000	2046.000000
36.200001	-0.036477	-21.557844	-3.810998	0.150337	-11.867840	-6.029345	0.000000	-10.000000	0.000000	0.000000	0.000000	1023.000000	1023.000000	2046.000000
36.220001	-0.035476	-20.966597	-3.604597	0.255407	-11.798705	-5.818701	0.000000	-10.000000	0.000000	0.000000	0.000000	1023.000000	1023.000000	2046.000000
36.240002	-0.034537	-20.411503	-3.495574	0.451623	-11.683145	-5.684409	0.000000	-10.000000	0.000000	0.000000	0.000000	1023.000000	1023.000000	2046.000000
36.259998	-0.033737	-19.938528	-3.286717	0.530007	-11.642733	-5.539086	0.000000	-10.000000	0.000000	0.000000	0.000000	1023.000000	1023.000000	2046.000000
36.279999	-0.033423	-19.752939	-3.161972	0.526871	-11.642080	-5.475757	0.000000	-10.000000	0.000000	0.000000	0.000000	1023.000000	1023.000000	2046.000000
36.299999	-0.033077	-19.548632	-3.038141	0.514247	-11.567504	-5.457235	0.000000	-10.000000	0.000000	0.000000	0.000000	1023.000000	1023.000000	2046.000000
36.320000	-0.032641	-19.290768	-2.811172	0.469907	-11.579117	-5.370385	0.000000	-10.000000	0.000000	0.000000	0.000000	1023.000000	1023.000000	2046.000000
36.340000	-0.032129	-18.988411	-2.707127	0.516807	-11.440173	-5.357919	0.000000	-10.000000	0.000000	0.000000	0.000000	1023.000000	1023.000000	2046.000000
36.360001	-0.031273	-18.482304	-2.491925	0.518832	-11.314130	-5.195082	0.000000	-10.000000	0.000000	0.000000	0.000000	1023.000000	1023.000000	2046.000000
36.380001	-0.030049	-17.758757	-2.331020	0.719043	-11.199492	-4.947289	0.000000	-10.000000	0.000000	0.000000	0.000000	1023.000000	1023.000000	2046.000000
36.400002	-0.029036	-17.160343	-2.312207	0.838140	-10.964741	-4.721536	0.000000	-10.000000	0.000000	0.000000	0.000000	1023.000000	1023.000000	2046.000000
36.419998	-0.027997	-16.546141	-2.242258	0.917260	-10.798637	-4.422506	0.000000	-10.000000	0.000000	0.000000	0.000000	1023.000000	1023.000000	2046.000000
36.439999	-0.027406	-16.197161	-2.247211	0.953884	-10.689224	-4.214610	0.000000	-10.000000	0.000000	0.000000	0.000000	1023.000000	1023.000000	2046.000000
36.459999	-0.027630	-16.329428	-2.489703	0.893379	-10.661194	-4.071910	0.000000	-10.000000	0.000000	0.000000	0.000000	1023.000000	1023.000000	2046.000000
36.480000	-0.028815	-17.029821	-3.008599	0.751523	-10.694137	-4.078609	0.000000	-10.000000	0.000000	0.000000	0.000000	1023.000000	1023.000000	2046.000000
36.500000	-0.030121	-17.801405	-3.446390	0.539485	-10.774832	-4.119668	0.000000	-10.000000	0.000000	0.000000	0.000000	1023.000000	1023.000000	2046.000000
36.520000	-0.031130	-18.398039	-3.757161	0.338959	-10.784681	-4.195156	0.000000	-10.000000	0.000000	0.000000	0.000000	1023.000000	1023.000000	2046.000000
36.540001	-0.031270	-18.480843	-3.910158	0.287975	-10.679243	-4.179418	0.000000	-10.000000	0.000000	0.000000	0.000000	1023.000000	1023.000000	2046.000000
36.560001	-0.031062	-18.357594	-3.936532	0.288085	-10.650679	-4.058468	0.000000	-10.000000	0.000000	0.000000	0.000000	1023.000000	1023.000000	2046.000000
36.580002	-0.030522	-18.038427	-4.050112	0.421913	-10.480472	-3.929757	0.000000	-10.000000	0.000000	0.000000	0.000000	1023.000000	1023.000000	2046.000000
36.599998	-0.029698	-17.551369	-3.978221	0.592226	-10.368929	-3.796445	0.000000	-10.000000	0.000000	0.000000	0.000000	1023.000000	1023.000000	2046.000000
36.619999	-0.028936	-17.101345	-3.974385	0.748765	-10.266426	-3.609300	0.000000	-10.000000	0.000000	0.000000	0.000000	1023.000000	1023.000000	2046.000000
36.639999	-0.027553	-16.283726	-3.836678	0.998230	-10.021866	-3.423411	0.000000	-10.000000	0.000000	0.000000	0.000000	1023.000000	1023.000000	2046.000000
36.660000	-0.026349	-15.572185	-3.638704	1.173965	-9.872269	-3.235178	0.000000	-10.000000	0.000000	0.000000	0.000000	1023.000000	1023.000000	2046.000000
36.680000	-0.024757	-14.631182	-3.435018	1.432943	-9.608878	-3.020229	0.000000	-10.000000	0.000000	0.000000	0.000000	1023.000000	1023.000000	2046.000000
36.700001	-0.023138	-13.674402	-3.156872	1.633376	-9.396353	-2.754553	0.000000	-10.000000	0.000000	0.000000	0.000000	1023.000000	1023.000000	2046.000000
36.720001	-0.021471	-12.689449	-2.871346	1.906607	-9.222980	-2.501730	0.000000	-10.000000	0.000000	0.000000	0.000000	1023.000000	1023.000000	2046.000000
36.740002	-0.019366	-11.445256	-2.545792	2.183554	-8.841353	-2.241665	0.000000	-10.000000	0.000000	0.000000	0.000000	1023.000000	1023.000000	2046.000000
36.759998	-0.017358	-10.258774	-2.086419	2.365310	-8.644934	-1.892732	0.000000	-10.000000	0.000000	0.000000	0.000000	1023.000000	1023.000000	2046.000000
36.779999	-0.015243	-9.008741	-1.630821	2.586294	-8.323263	-1.640951	0.000000	-10.000000	0.000000	0.000000	0.000000	1023.000000	1023.000000	2046.000000
36.799999	-0.013023	-7.696578	-1.111386	2.718644	-8.005719	-1.298117	0.000000	-10.000000	0.000000	0.000000	0.000000	1023.000000	1023.000000	2046.000000
36.820000	-0.010569	-6.245992	-0.551706	2.908795	-7.679295	-0.923786	0.000000	-10.000000	0.000000	0.000000	0.000000	1023.000000	1023.000000	2046.000000
36.840000	-0.008109	-4.792710	-0.094723	3.129128	-7.272318	-0.554796	0.000000	-10.000000	0.000000	0.000000	0.000000	1023.000000	1023.000000	2046.000000
36.860001	-0.005925	-3.501894	0.378847	3.322939	-6.958878	-0.244802	0.000000	-10.000000	0.000000	0.000000	0.000000	1023.000000	1023.000000	2046.000000
36.880001	-0.004197	-2.480182	0.709620	3.375578	-6.737740	0.172360	0.000000	-10.000000	0.000000	0.000000	0.000000	1023.000000	1023.000000	2046.000000
36.900002	-0.002927	-1.730000	0.942218	3.517435	-6.484029	0.294376	0.000000	-10.000000	0.000000	0.000000	0.000000	1023.000000	1023.000000	2046.000000
36.919998	-0.001590	-0.939613	1.226535	3.534083	-6.232127	0.531896	0.000000	-10.000000	0.000000	0.000000	0.000000	1023.000000	1023.000000	2046.000000
36.939999	-0.000393	-0.232174	1.617723	3.529990	-6.078372	0.698486	0.000000	-10.000000	0.000000	0.000000	0.000000	1023.000000	1023.000000	2046.000000
36.959999	0.000963	0.569191	2.015227	3.622265	-5.845226	0.776925	0.000000	-10.000000	0.000000	0.000000	0.000000	1023.000000	1023.000000	2046.000000
36.980000	0.002574	1.521039	2.410012	3.741459	-5.605909	0.975477	0.000000	-10.000000	0.000000	0.000000	0.000000	1023.000000	1023.000000	2046.000000
37.000000	0.004298	2.540284	2.925261	3.924300	-5.423254	1.113978	0.000000	-10.000000	0.000000	0.000000	0.000000	1023.000000	1023.000000	2046.000000
37.020000	0.006380	3.770709	3.294315	4.217836	-5.150358	1.408916	0.000000	-10.000000	0.000000	0.000000	0.000000	1023.000000	1023.000000	2046.000000
37.040001	0.008662	5.119514	3.807122	4.508375	-4.856572	1.660589	0.000000	-10.000000	0.000000	0.000000	0.000000	1023.000000	1023.000000	2046.000000
37.060001	0.010776	6.368762	4.237077	4.808176	-4.636163	1.959673	0.000000	-10.000000	0.000000	0.000000	0.000000	1023.000000	1023.000000	2046.000000
37.080002	0.013067	7.722790	4.658304	5.112076	-4.285632	2.238042	0.000000	-10.000000	0.000000	0.000000	0.000000	1023.000000	1023.000000	2046.000000
37.099998	0.015245	9.009885	5.095769	5.362570	-4.009583	2.561128	0.000000	-10.000000	0.000000	0.000000	0.000000	1023.000000	1023.000000	2046.000000
37.119999	0.017173	10.149290	5.524463	5.558815	-3.811381	2.877394	0.000000	-10.000000	0.000000	0.000000	0.000000	1023.000000	1023.000000	2046.000000
37.139999	0.019435	11.485975	5.912370	5.874265	-3.439320	3.138660	0.000000	-10.000000	0.000000	0.000000	0.000000	1023.000000	1023.000000	2046.000000
37.160000	0.021471	12.689615	6.419991	6.088062	-3.275324	3.456886	0.000000	-10.000000	0.000000	0.000000	0.000000	1023.000000	1023.000000	2046.000000
37.180000	0.023810	14.071609	6.822202	6.465641	-2.895856	3.679621	0.000000	-10.000000	0.000000	0.000000	0.000000	1023.000000	1023.000000	2046.000000
37.200001	0.025836	15.269292	7.226794	6.694374	-2.627547	3.975670	0.000000	-10.000000	0.000000	0.000000	0.000000	1023.000000	1023.000000	2046.000000
37.220001	0.028004	16.550352	7.627792	7.067276	-2.302713	4.157997	0.000000	-10.000000	0.000000	0.000000	0.000000	1023.000000	1023.000000	2046.000000
37.240002	0.030108	17.793768	8.029180	7.328088	-1.995368	4.431868	0.000000	-10.000000	0.000000	0.000000	0.000000	1023.000000	1023.000000	2046.000000
37.259998	0.032037	18.933710	8.476730	7.576426	-1.784345	4.664898	0.000000	-10.000000	0.000000	0.000000	0.000000	1023.000000	1023.000000	2046.000000
37.279999	0.034037	20.115713	8.777716	7.887005	-1.441506	4.892498	0.000000	-10.000000	0.000000	0.000000	0.000000	1023.000000	1023.000000	2046.000000
37.299999	0.035920	21.228561	9.242736	8.080395	-1.212458	5.117888	0.000000	-10.000000	0.000000	0.000000	0.000000	1023.000000	1023.000000	2046.000000
37.320000	0.037807	22.343815	9.616677	8.371388	-0.932615	5.288363	0.000000	-10.000000	0.000000	0.000000	0.000000	1023.000000	1023.000000	2046.000000
37.340000	0.039857	23.555645	10.149293	8.601498	-0.644795	5.449650	0.000000	-10.000000	0.000000	0.000000	0.000000	1023.000000	1023.000000	2046.000000
37.360001	0.041704	24.646996	10.566770	8.921037	-0.436382	5.595571	0.000000	-10.000000	0.000000	0.000000	0.000000	1023.000000	1023.000000	2046.000000
37.380001	0.043205	25.534159	10.960972	9.093155	-0.201037	5.681070	0.000000	-10.000000	0.000000	0.000000	0.000000	1023.000000	1023.000000	2046.000000
37.400002	0.044055	26.036295	11.191307	9.199568	-0.106967	5.752388	0.000000	-10.000000	0.000000	0.000000	0.000000	1023.000000	1023.000000	2046.000000
37.419998	0.044913	26.543446	11.366589	9.295535	0.132048	5.749274	0.000000	-10.000000	0.000000	0.000000	0.000000	1023.000000	1023.000000	2046.000000
37.439999	0.045742	27.033236	11.683634	9.330470	0.217537	5.801593	0.000000	-10.000000	0.000000	0.000000	0.000000	1023.000000	1023.000000	2046.000000
37.459999	0.046859	27.693808	11.884285	9.458919	0.519088	5.831517	0.000000	-10.000000	0.000000	0.000000	0.000000	1023.000000	1023.000000	2046.000000
37.480000	0.048610	28.728289	12.221922	9.691146	0.783541	6.031679	0.000000	-10.000000	0.000000	0.000000	0.000000	1023.000000	1023.000000	2046.000000
37.500000	0.050449	29.815641	12.416386	9.944209	1.068132	6.386915	0.000000	-10.000000	0.000000	0.000000	0.000000	1023.000000	1023.000000	2046.000000
37.520000	0.051763	30.591707	12.379299	10.233176	1.312164	6.667068	0.000000	-10.000000	0.000000	0.000000	0.000000	1023.000000	1023.000000	2046.000000
37.540001	0.052475	31.013008	12.358718	10.385851	1.470217	6.798223	0.000000	-10.000000	0.000000	0.000000	0.000000	1023.000000	1023.000000	2046.000000
37.560001	0.052136	30.812134	12.069342	10.349873	1.611625	6.781294	0.000000	-10.000000	0.000000	0.000000	0.000000	1023.000000	1023.000000	2046.000000
37.580002	0.050633	29.924139	11.687505	10.087081	1.559527	6.590025	0.000000	-10.000000	0.000000	0.000000	0.000000	1023.000000	1023.000000	2046.000000
37.599998	0.048616	28.731768	11.104520	9.784445	1.532690	6.310113	0.000000	-10.000000	0.000000	0.000000	0.000000	1023.000000	1023.000000	2046.000000
37.619999	0.046780	27.647156	10.652279	9.592879	1.452630	5.949367	0.000000	-10.000000	0.000000	0.000000	0.000000	1023.000000	1023.000000	2046.000000
37.639999	0.045881	27.115746	10.367856	9.442317	1.501494	5.804078	0.000000	-10.000000	0.000000	0.000000	0.000000	1023.000000	1023.000000	2046.000000
37.660000	0.045774	27.052320	10.223777	9.379762	1.638645	5.810136	0.000000	-10.000000	0.000000	0.000000	0.000000	1023.000000	1023.000000	2046.000000
37.680000	0.045979	27.173691	10.160662	9.429111	1.820988	5.762930	0.000000	-10.000000	0.000000	0.000000	0.000000	1023.000000	1023.000000	2046.000000
37.700001	0.046273	27.347240	10.144243	9.534739	1.900349	5.767910	0.000000	-10.000000	0.000000	0.000000	0.000000	1023.000000	1023.000000	2046.000000
37.720001	0.046758	27.633982	10.152303	9.516675	2.074428	5.890575	0.000000	-10.000000	0.000000	0.000000	0.000000	1023.000000	1023.000000	2046.000000
37.740002	0.047333	27.974007	10.228923	9.658261	2.136296	5.950526	0.000000	-10.000000	0.000000	0.000000	0.000000	1023.000000	1023.000000	2046.000000
37.759998	0.048134	28.447361	10.319740	9.797736	2.362349	5.967535	0.000000	-10.000000	0.000000	0.000000	0.000000	1023.000000	1023.000000	2046.000000
37.779999	0.048832	28.859852	10.431402	9.949218	2.436168	6.043063	0.000000	-10.000000	0.000000	0.000000	0.000000	1023.000000	1023.000000	2046.000000
37.799999	0.049934	29.510813	10.545145	10.136868	2.690093	6.138706	0.000000	-10.000000	0.000000	0.000000	0.000000	1023.000000	1023.000000	2046.000000
37.820000	0.051052	30.171629	10.732866	10.305321	2.872849	6.260592	0.000000	-10.000000	0.000000	0.000000	0.000000	1023.000000	1023.000000	2046.000000
37.840000	0.052348	30.937500	10.863430	10.527044	3.168210	6.378817	0.000000	-10.000000	0.000000	0.000000	0.000000	1023.000000	1023.000000	2046.000000
37.860001	0.053670	31.719112	11.088229	10.601091	3.412438	6.617354	0.000000	-10.000000	0.000000	0.000000	0.000000	1023.000000	1023.000000	2046.000000
37.880001	0.054795	32.383774	11.328018	10.711175	3.595729	6.748853	0.000000	-10.000000	0.000000	0.000000	0.000000	1023.000000	1023.000000	2046.000000
37.900002	0.056169	33.196110	11.596549	10.756328	3.935374	6.907860	0.000000	-10.000000	0.000000	0.000000	0.000000	1023.000000	1023.000000	2046.000000
37.919998	0.057554	34.014702	11.920091	10.877641	4.144251	7.072721	0.000000	-10.000000	0.000000	0.000000	0.000000	1023.000000	1023.000000	2046.000000
37.939999	0.059300	35.046520	12.226748	11.032860	4.545125	7.241786	0.000000	-10.000000	0.000000	0.000000	0.000000	1023.000000	1023.000000	2046.000000
37.959999	0.060867	35.972317	12.595747	11.219791	4.718313	7.438464	0.000000	-10.000000	0.000000	0.000000	0.000000	1023.000000	1023.000000	2046.000000
37.980000	0.062402	36.879501	12.905945	11.328941	5.062133	7.582482	0.000000	-10.000000	0.000000	0.000000	0.000000	1023.000000	1023.000000	2046.000000
38.000000	0.063336	37.431522	13.171868	11.374269	5.196591	7.688793	0.000000	-10.000000	0.000000	0.000000	0.000000	1023.000000	1023.000000	2046.000000
38.020000	0.063890	37.758778	13.376439	11.276217	5.326859	7.779263	0.000000	-10.000000	0.000000	0.000000	0.000000	1023.000000	1023.000000	2046.000000
38.040001	0.064070	37.865189	13.513568	11.131502	5.455956	7.764162	0.000000	-10.000000	0.000000	0.000000	0.000000	1023.000000	1023.000000	2046.000000
38.060001	0.064175	37.927334	13.816519	10.924909	5.481448	7.704460	0.000000	-10.000000	0.000000	0.000000	0.000000	1023.000000	1023.000000	2046.000000
38.080002	0.064441	38.084560	14.020680	10.880651	5.527537	7.655694	0.000000	-10.000000	0.000000	0.000000	0.000000	1023.000000	1023.000000	2046.000000
38.099998	0.064960	38.391335	14.259645	10.938864	5.522340	7.670485	0.000000	-10.000000	0.008333	0.933333	0.000000	1023.000000	1023.000000	2046.000000
38.119999	0.065723	38.842197	14.416133	11.080795	5.624247	7.721023	0.000000	-10.000000	0.016667	1.216667	0.000000	1023.000000	1023.000000	2046.000000
38.139999	0.066317	39.193428	14.570331	11.214886	5.576855	7.831357	0.000000	-10.000000	0.025000	1.216667	0.000000	1023.000000	1023.000000	2046.000000
38.160000	0.066960	39.573395	14.639278	11.389776	5.572899	7.971440	0.000000	-10.000000	0.033333	0.283333	0.000000	1023.000000	1023.000000	2046.000000
38.180000	0.067575	39.937035	14.705659	11.532393	5.632929	8.066055	0.000000	-10.000000	0.033333	0.000000	0.000000	1023.000000	1023.000000	2046.000000
38.200001	0.068106	40.250748	14.831690	11.658702	5.580615	8.179742	0.000000	-10.000000	0.041667	-0.333333	0.000000	1023.000000	1023.000000	2046.000000
38.220001	0.068508	40.488285	14.906803	11.716145	5.600811	8.264524	0.000000	-10.000000	0.041667	-1.366667	0.000000	1023.000000	1023.000000	2046.000000
38.240002	0.068669	40.583542	14.979496	11.783671	5.481770	8.338606	0.000000	-10.000000	0.050000	-3.100000	0.000000	1023.000000	1023.000000	2046.000000
38.259998	0.068907	40.724243	14.937747	11.861484	5.611310	8.313702	0.000000	-10.000000	0.050000	-5.016667	0.000000	1023.000000	1023.000000	2046.000000
38.279999	0.069138	40.860302	15.114758	11.868810	5.502139	8.374596	0.000000	-10.000000	0.058333	-6.533333	0.000000	1023.000000	1023.000000	2046.000000
38.299999	0.069695	41.189964	15.323827	11.972143	5.510861	8.383132	0.000000	-10.000000	0.075000	-7.700000	0.000000	1023.000000	1023.000000	2046.000000
38.320000	0.070291	41.542198	15.530520	12.113105	5.589676	8.308895	0.000000	-10.000000	0.083333	-8.650000	0.000000	1023.000000	1023.000000	2046.000000
38.340000	0.070901	41.902416	15.783168	12.186497	5.513075	8.419675	0.000000	-10.000000	0.091667	-9.533334	0.000000	1023.000000	1023.000000	2046.000000
38.360001	0.070950	41.931362	15.754109	12.215786	5.514606	8.446859	0.000000	-10.000000	0.091667	-10.466667	0.000000	1023.000000	1023.000000	2046.000000
38.380001	0.070594	41.721157	15.665703	12.211199	5.378115	8.466141	0.000000	-10.000000	0.108333	-11.583333	0.000000	1023.000000	1023.000000	2046.000000
38.400002	0.069864	41.289440	15.541620	12.099281	5.238890	8.409647	0.000000	-10.000000	0.133333	-13.083333	0.000000	1023.000000	1023.000000	2046.000000
38.419998	0.068656	40.575951	15.163695	11.952282	5.064089	8.395885	0.000000	-10.000000	0.175000	-14.850000	0.000000	1023.000000	1023.000000	2046.000000
38.439999	0.067295	39.771557	14.729033	11.795249	4.893382	8.353892	0.000000	-10.000000	0.225000	-16.650002	0.000000	1023.000000	1023.000000	2046.000000
38.459999	0.065605	38.772831	14.158322	11.708544	4.544464	8.361500	0.000000	-10.000000	0.283333	-18.283335	0.000000	1023.000000	1023.000000	2046.000000
38.480000	0.063365	37.448673	13.575439	11.491622	4.205907	8.175705	0.000000	-10.000000	0.341667	-19.616667	0.000000	1023.000000	1023.000000	2046.000000
38.500000	0.061094	36.106483	13.080408	11.246042	3.821537	7.958495	0.000000	-10.000000	0.375000	-20.966667	0.000000	1023.000000	1023.000000	2046.000000
38.520000	0.058511	34.580299	12.592962	10.853605	3.522646	7.611085	0.000000	-10.000000	0.391667	-21.983334	0.000000	1023.000000	1023.000000	2046.000000
38.540001	0.055339	32.705330	11.878438	10.370799	3.181857	7.274235	0.000000	-10.000000	0.408333	-22.833334	0.000000	1023.000000	1023.000000	2046.000000
38.560001	0.051536	30.457569	10.921689	9.940365	2.767315	6.828199	0.000000	-10.000000	0.450000	-23.683334	0.000000	1023.000000	1023.000000	2046.000000
38.580002	0.047681	28.179647	9.985365	9.518500	2.342720	6.333063	0.000000	-10.000000	0.500000	-24.566668	0.000000	1023.000000	1023.000000	2046.000000
38.599998	0.044247	26.149796	9.203590	9.112285	1.866646	5.967275	0.000000	-10.000000	0.525000	-25.483334	0.000000	1023.000000	1023.000000	2046.000000
38.619999	0.041415	24.476084	8.500319	8.741380	1.602194	5.632189	0.000000	-10.000000	0.533333	-25.883333	0.000000	1023.000000	1023.000000	2046.000000
38.639999	0.038871	22.973040	7.930643	8.544589	1.186999	5.310807	0.000000	-10.000000	0.525000	-26.150000	0.000000	1023.000000	1023.000000	2046.000000
38.660000	0.036699	21.688976	7.288109	8.295795	1.038346	5.066726	0.000000	-10.000000	0.533333	-26.483334	0.000000	1023.000000	1023.000000	2046.000000
38.680000	0.034538	20.412121	6.798987	8.123008	0.648189	4.841936	0.000000	-10.000000	0.541667	-26.800001	0.000000	1023.000000	1023.000000	2046.000000
38.700001	0.032848	19.413170	6.302360	7.963797	0.525584	4.621428	0.000000	-10.000000	0.550000	-27.100000	0.000000	1023.000000	1023.000000	2046.000000
38.720001	0.031097	18.378523	5.957160	7.808852	0.192943	4.419569	0.000000	-10.000000	0.558333	-27.183334	0.000000	1023.000000	1023.000000	2046.000000
38.740002	0.029638	17.515816	5.552410	7.677164	0.091633	4.194610	0.000000	-10.000000	0.575000	-27.583334	0.000000	1023.000000	1023.000000	2046.000000
38.759998	0.028413	16.792295	5.367053	7.526892	-0.190643	4.088994	0.000000	-10.000000	0.575000	-27.966667	0.000000	1023.000000	1023.000000	2046.000000
38.779999	0.027252	16.105709	5.073630	7.428411	-0.335492	3.939160	0.000000	-10.000000	0.583333	-28.066668	0.000000	1023.000000	1023.000000	2046.000000
38.799999	0.026299	15.542742	4.811589	7.344804	-0.422058	3.808407	0.000000	-10.000000	0.583333	-27.966667	0.000000	1023.000000	1023.000000	2046.000000
38.820000	0.025695	15.185477	4.715483	7.237107	-0.528681	3.761568	0.000000	-10.000000	0.600000	-27.833334	0.000000	1023.000000	1023.000000	2046.000000
38.840000	0.025117	14.844048	4.679410	7.034921	-0.580493	3.710209	0.000000	-10.000000	0.600000	-27.900000	0.000000	1023.000000	1023.000000	2046.000000
38.860001	0.024426	14.435709	4.635519	6.886044	-0.724979	3.639126	0.000000	-10.000000	0.616667	-27.916668	0.000000	1023.000000	1023.000000	2046.000000
38.880001	0.023802	14.067033	4.553461	6.681404	-0.755271	3.587438	0.000000	-10.000000	0.625000	-28.066668	0.000000	1023.000000	1023.000000	2046.000000
38.900002	0.023380	13.817378	4.499660	6.591031	-0.867258	3.593946	0.000000	-10.000000	0.625000	-28.216667	0.000000	1023.000000	1023.000000	2046.000000
38.919998	0.022816	13.484371	4.364529	6.581858	-0.994073	3.532058	0.000000	-10.000000	0.600000	-27.950001	0.000000	1023.000000	1023.000000	2046.000000
38.939999	0.022167	13.100476	4.205999	6.520154	-1.103422	3.477744	0.000000	-10.000000	0.566667	-27.333334	0.000000	1023.000000	1023.000000	2046.000000
38.959999	0.021128	12.486457	4.011720	6.374203	-1.275556	3.376090	0.000000	-10.000000	0.550000	-26.683334	0.000000	1023.000000	1023.000000	2046.000000
38.980000	0.019771	11.684749	3.705098	6.129810	-1.384189	3.234030	0.000000	-10.000000	0.541667	-26.483334	0.000000	1023.000000	1023.000000	2046.000000
39.000000	0.018382	10.863997	3.590111	5.868323	-1.597639	3.003201	0.000000	-10.000000	0.550000	-26.700001	0.000000	1023.000000	1023.000000	2046.000000
39.020000	0.016812	9.936087	3.497908	5.590364	-1.860675	2.708491	0.000000	-10.000000	0.541667	-26.816668	0.000000	1023.000000	1023.000000	2046.000000
39.040001	0.015629	9.236529	3.384106	5.417782	-2.066295	2.500936	0.000000	-10.000000	0.541667	-26.783335	0.000000	1023.000000	1023.000000	2046.000000
39.060001	0.014468	8.550415	3.352213	5.254303	-2.316329	2.260227	0.000000	-10.000000	0.541667	-26.766668	0.000000	1023.000000	1023.000000	2046.000000
39.080002	0.013707	8.100708	3.301082	5.183830	-2.547717	2.163513	0.000000	-10.000000	0.541667	-26.516668	0.000000	1023.000000	1023.000000	2046.000000
39.099998	0.012845	7.591567	3.144011	5.186803	-2.649161	1.909914	0.000000	-10.000000	0.525000	-26.233334	0.000000	1023.000000	1023.000000	2046.000000
39.119999	0.012074	7.135644	3.101341	5.050946	-2.927639	1.910996	0.000000	-10.000000	0.508333	-25.650002	0.000000	1023.000000	1023.000000	2046.000000
39.139999	0.011194	6.615473	2.977071	5.020220	-3.127239	1.745421	0.000000	-10.000000	0.500000	-25.400002	0.000000	1023.000000	1023.000000	2046.000000
39.160000	0.010441	6.170615	2.825804	4.958196	-3.318531	1.705145	0.000000	-10.000000	0.500000	-25.000000	0.000000	1023.000000	1023.000000	2046.000000
39.180000	0.009638	5.696167	2.719672	4.821894	-3.498462	1.653064	0.000000	-10.000000	0.500000	-24.650000	0.000000	1023.000000	1023.000000	2046.000000
39.200001	0.008762	5.178088	2.569658	4.853437	-3.731177	1.486170	0.000000	-10.000000	0.500000	-24.299999	0.000000	1023.000000	1023.000000	2046.000000
39.220001	0.008038	4.750525	2.381509	4.772142	-3.861121	1.457996	0.000000	-10.000000	0.500000	-24.366667	0.000000	1023.000000	1023.000000	2046.000000
39.240002	0.007183	4.245339	2.234299	4.718296	-4.019924	1.312668	0.000000	-10.000000	0.491667	-24.566668	0.000000	1023.000000	1023.000000	2046.000000
39.259998	0.006305	3.726169	2.086887	4.691306	-4.270623	1.218599	0.000000	-10.000000	0.483333	-24.550001	0.000000	1023.000000	1023.000000	2046.000000
39.279999	0.005643	3.335073	1.933456	4.686240	-4.362412	1.077789	0.000000	-10.000000	0.466667	-24.333334	0.000000	1023.000000	1023.000000	2046.000000
39.299999	0.004759	2.812820	1.823001	4.590138	-4.618071	1.017751	0.000000	-10.000000	0.466667	-24.033335	0.000000	1023.000000	1023.000000	2046.000000
39.320000	0.004089	2.416844	1.719971	4.543602	-4.778307	0.931579	0.000000	-10.000000	0.458333	-24.000000	0.000000	1023.000000	1023.000000	2046.000000
39.340000	0.003342	1.974901	1.566623	4.555967	-4.958164	0.810475	0.000000	-10.000000	0.450000	-23.716667	0.000000	1023.000000	1023.000000	2046.000000
39.360001	0.002680	1.583677	1.404805	4.532340	-5.092706	0.739238	0.000000	-10.000000	0.425000	-23.450001	0.000000	1023.000000	1023.000000	2046.000000
39.380001	0.002022	1.194745	1.287298	4.559481	-5.232652	0.580618	0.000000	-10.000000	0.408333	-23.000000	0.000000	1023.000000	1023.000000	2046.000000
39.400002	0.001278	0.755536	1.208192	4.494460	-5.472998	0.525881	0.000000	-10.000000	0.400000	-22.983334	0.000000	1023.000000	1023.000000	2046.000000
39.419998	0.000575	0.339687	1.067948	4.487045	-5.619767	0.404461	0.000000	-10.000000	0.400000	-23.033333	0.000000	1023.000000	1023.000000	2046.000000
39.439999	-0.000196	-0.115846	0.929049	4.468717	-5.772550	0.258938	0.000000	-10.000000	0.400000	-23.233334	0.000000	1023.000000	1023.000000	2046.000000
39.459999	-0.000871	-0.514751	0.792324	4.397728	-5.926759	0.221956	0.000000	-10.000000	0.391667	-23.033335	0.000000	1023.000000	1023.000000	2046.000000
39.480000	-0.001429	-0.844644	0.695028	4.427353	-6.005176	0.038150	0.000000	-10.000000	0.383333	-22.666668	0.000000	1023.000000	1023.000000	2046.000000
39.500000	-0.002263	-1.337291	0.634222	4.345085	-6.273233	-0.043366	0.000000	-10.000000	0.375000	-22.266668	0.000000	1023.000000	1023.000000	2046.000000
39.520000	-0.002813	-1.662249	0.513529	4.297406	-6.375058	-0.098126	0.000000	-10.000000	0.366667	-21.900002	0.000000	1023.000000	1023.000000	2046.000000
39.540001	-0.003486	-2.060231	0.428869	4.322821	-6.508612	-0.303309	0.000000	-10.000000	0.358333	-21.383333	0.000000	1023.000000	1023.000000	2046.000000
39.560001	-0.003993	-2.360113	0.284881	4.279922	-6.584840	-0.340075	0.000000	-10.000000	0.350000	-20.966667	0.000000	1023.000000	1023.000000	2046.000000
39.580002	-0.004659	-2.753354	0.204814	4.233358	-6.686150	-0.505377	0.000000	-10.000000	0.350000	-20.650000	0.000000	1023.000000	1023.000000	2046.000000
39.599998	-0.005338	-3.154795	0.134276	4.179753	-6.935227	-0.533598	0.000000	-10.000000	0.358333	-20.716667	0.000000	1023.000000	1023.000000	2046.000000
39.619999	-0.005889	-3.480417	-0.005703	4.153058	-6.983661	-0.644110	0.000000	-10.000000	0.350000	-20.816668	0.000000	1023.000000	1023.000000	2046.000000
39.639999	-0.006506	-3.845115	-0.100092	4.123610	-7.090241	-0.778392	0.000000	-10.000000	0.350000	-21.050001	0.000000	1023.000000	1023.000000	2046.000000
39.660000	-0.006901	-4.078515	-0.090467	4.069943	-7.258933	-0.799058	0.000000	-10.000000	0.341667	-21.050001	0.000000	1023.000000	1023.000000	2046.000000
39.680000	-0.007243	-4.280791	-0.063100	4.110336	-7.310908	-1.017119	0.000000	-10.000000	0.341667	-20.883333	0.000000	1023.000000	1023.000000	2046.000000
39.700001	-0.007899	-4.668317	-0.089802	4.053212	-7.561561	-1.070167	0.000000	-10.000000	0.350000	-20.483334	0.000000	1023.000000	1023.000000	2046.000000
39.720001	-0.009145	-5.404786	-0.251730	3.943479	-7.819100	-1.277435	0.000000	-10.000000	0.341667	-20.216667	0.000000	1023.000000	1023.000000	2046.000000
39.740002	-0.010822	-6.395761	-0.556474	3.815443	-8.051853	-1.602878	0.000000	-10.000000	0.341667	-19.833334	0.000000	1023.000000	1023.000000	2046.000000
39.759998	-0.012745	-7.532484	-0.798935	3.469614	-8.450147	-1.753015	0.000000	-10.000000	0.300000	-19.566668	0.000000	1023.000000	1023.000000	2046.000000
39.779999	-0.014511	-8.575931	-1.036226	3.239930	-8.637985	-2.141650	0.000000	-10.000000	0.275000	-19.216667	0.000000	1023.000000	1023.000000	2046.000000
39.799999	-0.015997	-9.454251	-1.203960	3.012047	-8.884632	-2.377707	0.000000	-10.000000	0.250000	-19.083334	0.000000	1023.000000	1023.000000	2046.000000
39.820000	-0.016741	-9.894123	-1.349962	2.953103	-8.977954	-2.519309	0.000000	-10.000000	0.266667	-19.200001	0.000000	1023.000000	1023.000000	2046.000000
39.840000	-0.017335	-10.245067	-1.553631	2.955032	-8.968616	-2.677851	0.000000	-10.000000	0.283333	-19.500000	0.000000	1023.000000	1023.000000	2046.000000
39.860001	-0.017961	-10.615155	-1.669960	2.761708	-9.053635	-2.653269	0.000000	-10.000000	0.300000	-19.833334	0.000000	1023.000000	1023.000000	2046.000000
39.880001	-0.018514	-10.941886	-1.819769	2.653027	-9.002962	-2.772181	0.000000	-10.000000	0.283333	-19.950001	0.000000	1023.000000	1023.000000	2046.000000
39.900002	-0.020251	-11.968084	-2.128988	2.343068	-9.299060	-2.883104	0.000000	-10.000000	0.266667	-19.850000	0.000000	1023.000000	1023.000000	2046.000000
39.919998	-0.022786	-13.466756	-2.758888	2.062354	-9.551067	-3.219153	0.000000	-10.000000	0.266667	-19.833334	0.000000	1023.000000	1023.000000	2046.000000
39.939999	-0.025774	-15.232646	-3.471068	1.759971	-9.923625	-3.597924	0.000000	-10.000000	0.300000	-20.316668	0.000000	1023.000000	1023.000000	2046.000000
39.959999	-0.028665	-16.940725	-4.250079	1.443906	-10.111538	-4.023015	0.000000	-10.000000	0.333333	-20.966667	0.000000	1023.000000	1023.000000	2046.000000
39.980000	-0.031303	-18.500315	-4.778309	1.126580	-10.436180	-4.412406	0.000000	-10.000000	0.341667	-21.233334	0.000000	1023.000000	1023.000000	2046.000000
40.000000	-0.033555	-19.830900	-5.281973	0.841506	-10.692314	-4.698118	0.000000	-10.000000	0.341667	-20.950001	0.000000	1023.000000	1023.000000	2046.000000
40.020000	-0.035365	-20.900867	-5.787185	0.724277	-10.794785	-5.043175	0.000000	-10.000000	0.333333	-20.583334	0.000000	1023.000000	1023.000000	2046.000000
40.040001	-0.036820	-21.760696	-6.164062	0.592445	-10.993587	-5.195492	0.000000	-10.000000	0.341667	-20.483334	0.000000	1023.000000	1023.000000	2046.000000
40.060001	-0.038107	-22.521229	-6.548687	0.521372	-11.101784	-5.392131	0.000000	-10.000000	0.341667	-20.616667	0.000000	1023.000000	1023.000000	2046.000000
40.080002	-0.039163	-23.145430	-6.759250	0.434334	-11.252371	-5.568143	0.000000	-10.000000	0.350000	-20.566668	0.000000	1023.000000	1023.000000	2046.000000
40.099998	-0.040090	-23.692963	-6.965952	0.354848	-11.412494	-5.669365	0.000000	-10.000000	0.341667	-20.566668	0.000000	1023.000000	1023.000000	2046.000000
40.119999	-0.040746	-24.080893	-7.164173	0.281739	-11.390818	-5.807642	0.000000	-10.000000	0.316667	-20.050001	0.000000	1023.000000	1023.000000	2046.000000
40.139999	-0.041215	-24.358051	-7.182044	0.220263	-11.509305	-5.886967	0.000000	-10.000000	0.283333	-19.533333	0.000000	1023.000000	1023.000000	2046.000000
40.160000	-0.041480	-24.514656	-7.218152	0.157412	-11.536524	-5.917391	0.000000	-10.000000	0.258333	-18.533333	0.000000	1023.000000	1023.000000	2046.000000
40.180000	-0.041479	-24.514362	-7.063400	0.096860	-11.584720	-5.963102	0.000000	-10.000000	0.233333	-17.933334	0.000000	1023.000000	1023.000000	2046.000000
40.200001	-0.041463	-24.504473	-6.862161	-0.008780	-11.665977	-5.967554	0.000000	-10.000000	0.225000	-17.516666	0.000000	1023.000000	1023.000000	2046.000000
40.220001	-0.041353	-24.439772	-6.747940	-0.124805	-11.559135	-6.007892	0.000000	-10.000000	0.216667	-17.550001	0.000000	1023.000000	1023.000000	2046.000000
40.240002	-0.041219	-24.360138	-6.472725	-0.195564	-11.700579	-5.991271	0.000000	-10.000000	0.216667	-17.233334	0.000000	1023.000000	1023.000000	2046.000000
40.259998	-0.041114	-24.298471	-6.330597	-0.268819	-11.693072	-6.005983	0.000000	-10.000000	0.208333	-16.666668	0.000000	1023.000000	1023.000000	2046.000000
40.279999	-0.040864	-24.150713	-6.265576	-0.130032	-11.632900	-6.122204	0.000000	-10.000000	0.200000	-15.833334	0.000000	1023.000000	1023.000000	2046.000000
40.299999	-0.041047	-24.258938	-6.197225	-0.269992	-11.706881	-6.084842	0.000000	-10.000000	0.191667	-15.166667	0.000000	1023.000000	1023.000000	2046.000000
40.320000	-0.041530	-24.544285	-6.304634	-0.241015	-11.792788	-6.205848	0.000000	-10.000000	0.191667	-14.733334	0.000000	1023.000000	1023.000000	2046.000000
40.340000	-0.042152	-24.911736	-6.380004	-0.422797	-11.861078	-6.247855	0.000000	-10.000000	0.175000	-14.466667	0.000000	1023.000000	1023.000000	2046.000000
40.360001	-0.042834	-25.314817	-6.430221	-0.618887	-11.963073	-6.302637	0.000000	-10.000000	0.175000	-14.316667	0.000000	1023.000000	1023.000000	2046.000000
40.380001	-0.043856	-25.918604	-6.449728	-0.799511	-12.149001	-6.520364	0.000000	-10.000000	0.158333	-14.033334	0.000000	1023.000000	1023.000000	2046.000000
40.400002	-0.044586	-26.350090	-6.404301	-0.969870	-12.286745	-6.689175	0.000000	-10.000000	0.150000	-13.500000	0.000000	1023.000000	1023.000000	2046.000000
40.419998	-0.045234	-26.733128	-6.337531	-1.097818	-12.405862	-6.891916	0.000000	-10.000000	0.125000	-12.750000	0.000000	1023.000000	1023.000000	2046.000000
40.439999	-0.045743	-27.034292	-6.298337	-1.155649	-12.541972	-7.038334	0.000000	-10.000000	0.108333	-12.016666	0.000000	1023.000000	1023.000000	2046.000000
40.459999	-0.045927	-27.142845	-6.249335	-1.178584	-12.584630	-7.130296	0.000000	-10.000000	0.100000	-11.450000	0.000000	1023.000000	1023.000000	2046.000000
40.480000	-0.046007	-27.189966	-6.122366	-1.177037	-12.706805	-7.183758	0.000000	-10.000000	0.091667	-11.133333	0.000000	1023.000000	1023.000000	2046.000000
40.500000	-0.046131	-27.263180	-6.092832	-1.113093	-12.762496	-7.294761	0.000000	-10.000000	0.083333	-10.800000	0.000000	1023.000000	1023.000000	2046.000000
40.520000	-0.046270	-27.345535	-6.086341	-1.161650	-12.785062	-7.312484	0.000000	-10.000000	0.066667	-10.450000	0.000000	1023.000000	1023.000000	2046.000000
40.540001	-0.046221	-27.316874	-6.038328	-1.156441	-12.814241	-7.307863	0.000000	-10.000000	0.058333	-9.950000	0.000000	1023.000000	1023.000000	2046.000000
40.560001	-0.046264	-27.341915	-5.999054	-1.186119	-12.838685	-7.318057	0.000000	-10.000000	0.050000	-9.416667	0.000000	1023.000000	1023.000000	2046.000000
40.580002	-0.046385	-27.413538	-5.990243	-1.202817	-12.896878	-7.323600	0.000000	-10.000000	0.058333	-8.933333	0.000000	1023.000000	1023.000000	2046.000000
40.599998	-0.046344	-27.389013	-5.922029	-1.168699	-12.955471	-7.342815	0.000000	-10.000000	0.058333	-8.500000	0.000000	1023.000000	1023.000000	2046.000000
40.619999	-0.046260	-27.339537	-5.929599	-1.145481	-12.911094	-7.353363	0.000000	-10.000000	0.066667	-8.150001	0.000000	1023.000000	1023.000000	2046.000000
40.639999	-0.046211	-27.310558	-5.866682	-1.141205	-12.956876	-7.345797	0.000000	-10.000000	0.058333	-7.800000	0.000000	1023.000000	1023.000000	2046.000000
40.660000	-0.046110	-27.251202	-5.820911	-1.075823	-12.964776	-7.389691	0.000000	-10.000000	0.058333	-7.416667	0.000000	1023.000000	1023.000000	2046.000000
40.680000	-0.045978	-27.172941	-5.764937	-1.069157	-12.982922	-7.355926	0.000000	-10.000000	0.050000	-7.066667	0.000000	1023.000000	1023.000000	2046.000000
40.700001	-0.045729	-27.025785	-5.714775	-1.008085	-12.924216	-7.378710	0.000000	-10.000000	0.050000	-6.766667	0.000000	1023.000000	1023.000000	2046.000000
40.720001	-0.045713	-27.016653	-5.657712	-0.980164	-12.988054	-7.390724	0.000000	-10.000000	0.041667	-6.516667	0.000000	1023.000000	1023.000000	2046.000000
40.740002	-0.045557	-26.924360	-5.616417	-0.942889	-12.976545	-7.388510	0.000000	-10.000000	0.041667	-6.283333	0.000000	1023.000000	1023.000000	2046.000000
40.759998	-0.045327	-26.788002	-5.612905	-0.862417	-12.892003	-7.420677	0.000000	-10.000000	0.041667	-5.883333	0.000000	1023.000000	1023.000000	2046.000000
40.779999	-0.045324	-26.786255	-5.477139	-0.931212	-13.001297	-7.376607	0.000000	-10.000000	0.033333	-5.266667	0.000000	1023.000000	1023.000000	2046.000000
40.799999	-0.045138	-26.676521	-5.444929	-0.842165	-12.960262	-7.429164	0.000000	-10.000000	0.016667	-4.400000	0.000000	1023.000000	1023.000000	2046.000000
40.820000	-0.044954	-26.567753	-5.319870	-0.862061	-12.975302	-7.410520	0.000000	-10.000000	0.000000	-3.183333	0.000000	1023.000000	1023.000000	2046.000000
40.840000	-0.044710	-26.423645	-5.300662	-0.789034	-12.899730	-7.434220	0.000000	-10.000000	0.000000	-1.716667	0.000000	1023.000000	1023.000000	2046.000000
40.860001	-0.044571	-26.341597	-5.248764	-0.772378	-12.852510	-7.467945	0.000000	-10.000000	0.000000	0.183333	0.000000	1023.000000	1023.000000	2046.000000
40.880001	-0.044182	-26.111828	-5.187347	-0.692397	-12.775607	-7.456478	0.000000	-10.000000	0.000000	1.950000	0.000000	1023.000000	1023.000000	2046.000000
40.900002	-0.043787	-25.877926	-5.079512	-0.719118	-12.696998	-7.382298	0.000000	-10.000000	-0.016667	3.733333	0.000000	1023.000000	1023.000000	2046.000000
40.919998	-0.043317	-25.600584	-4.910672	-0.612465	-12.722414	-7.355034	0.000000	-10.000000	-0.025000	5.316667	0.000000	1023.000000	1023.000000	2046.000000
40.939999	-0.042827	-25.310747	-4.887054	-0.521352	-12.581341	-7.321001	0.000000	-10.000000	-0.058333	6.950000	0.000000	1023.000000	1023.000000	2046.000000
40.959999	-0.042261	-24.976070	-4.763585	-0.458980	-12.512698	-7.240808	0.000000	-10.000000	-0.050000	8.400000	0.000000	1023.000000	1023.000000	2046.000000
40.980000	-0.041637	-24.607410	-4.621708	-0.362929	-12.442264	-7.180510	0.000000	-10.000000	-0.066667	9.800000	0.000000	1023.000000	1023.000000	2046.000000
41.000000	-0.040953	-24.203157	-4.454953	-0.355980	-12.359839	-7.032385	0.000000	-10.000000	-0.066667	10.966666	0.000000	1023.000000	1023.000000	2046.000000
41.020000	-0.040403	-23.878351	-4.340828	-0.191946	-12.310099	-7.035479	0.000000	-10.000000	-0.091667	11.983334	0.000000	1023.000000	1023.000000	2046.000000
41.040001	-0.040070	-23.681286	-4.273576	-0.139832	-12.235304	-7.032573	0.000000	-10.000000	-0.116667	13.250000	8.666667	1023.000000	1023.000000	2046.000000
41.060001	-0.040186	-23.749704	-4.147672	-0.183953	-12.382799	-7.035279	0.000000	-10.000000	-0.133333	14.250000	17.333334	1023.000000	1023.000000	2046.000000
41.080002	-0.040422	-23.889416	-4.158128	-0.260410	-12.354151	-7.116727	0.000000	-10.000000	-0.166667	15.183333	27.666666	1023.000000	1023.000000	2046.000000
41.099998	-0.040499	-23.935112	-4.036140	-0.331027	-12.418745	-7.149200	0.000000	-10.000000	-0.183333	15.533334	31.000000	1023.000000	1023.000000	2046.000000
41.119999	-0.040418	-23.886827	-3.960099	-0.419815	-12.345280	-7.161633	0.000000	-10.000000	-0.200000	16.250000	36.166668	1023.000000	1023.000000	2046.000000
41.139999	-0.039920	-23.592634	-3.809615	-0.418685	-12.258054	-7.106280	0.000000	-10.000000	-0.200000	16.750000	41.500000	1023.000000	1023.000000	2046.000000
41.160000	-0.039025	-23.063705	-3.722931	-0.264558	-12.088407	-6.987809	0.000000	-10.000000	-0.200000	17.300001	47.000000	1023.000000	1023.000000	2046.000000
41.180000	-0.038223	-22.589920	-3.686118	-0.207309	-11.935588	-6.760906	0.000000	-10.000000	-0.200000	17.650002	52.666668	1023.000000	1023.000000	2046.000000
41.200001	-0.037512	-22.169876	-3.614719	-0.134173	-11.868153	-6.552831	0.000000	-10.000000	-0.216667	18.066668	58.500000	1023.000000	1023.000000	2046.000000
41.220001	-0.036955	-21.840515	-3.699634	-0.149319	-11.658660	-6.332901	0.000000	-10.000000	-0.241667	18.600000	64.500000	1023.000000	1023.000000	2046.000000
41.240002	-0.037680	-22.269102	-3.948269	-0.261068	-11.766029	-6.293736	0.000000	-10.000000	-0.275000	19.316668	70.500000	1023.000000	1023.000000	2046.000000
41.259998	-0.038851	-22.961210	-4.565703	-0.370327	-11.715017	-6.310163	0.000000	-10.000000	-0.308333	20.433334	76.833336	1023.000000	1023.000000	2046.000000
41.279999	-0.040319	-23.828501	-5.009541	-0.626728	-11.853927	-6.338305	0.000000	-10.000000	-0.341667	21.483334	83.500000	1023.000000	1023.000000	2046.000000
41.299999	-0.041379	-24.455145	-5.405412	-0.864748	-11.798054	-6.386931	0.000000	-10.000000	-0.358333	22.516666	90.666664	1023.000000	1023.000000	2046.000000
41.320000	-0.042040	-24.845869	-5.597996	-0.983829	-11.893630	-6.370415	0.000000	-10.000000	-0.358333	23.050001	98.166664	1023.000000	1023.000000	2046.000000
41.340000	-0.041988	-24.814762	-5.842534	-0.905663	-11.685380	-6.381186	0.000000	-10.000000	-0.350000	23.200001	105.666664	1023.000000	1023.000000	2046.000000
41.360001	-0.041756	-24.677864	-5.852525	-0.938242	-11.712221	-6.174875	0.000000	-10.000000	-0.350000	23.066668	113.333336	1023.000000	1023.000000	2046.000000
41.380001	-0.041241	-24.373455	-5.960134	-0.683813	-11.566725	-6.162784	0.000000	-10.000000	-0.350000	23.100000	121.000000	1023.000000	1023.000000	2046.000000
41.400002	-0.040523	-23.949091	-5.896574	-0.643662	-11.518372	-5.890482	0.000000	-10.000000	-0.358333	23.433334	128.833328	1023.000000	1023.000000	2046.000000
41.419998	-0.039555	-23.377146	-5.852479	-0.372420	-11.335216	-5.817029	0.000000	-10.000000	-0.358333	23.866667	136.500000	1023.000000	1023.000000	2046.000000
41.439999	-0.038549	-22.782459	-5.727664	-0.324716	-11.220711	-5.509368	0.000000	-10.000000	-0.375000	24.150000	144.166672	1023.000000	1023.000000	2046.000000
41.459999	-0.037293	-22.039913	-5.543161	-0.102108	-11.036040	-5.358604	0.000000	-10.000000	-0.383333	24.466667	152.166672	1023.000000	1023.000000	2046.000000
41.480000	-0.035931	-21.235483	-5.363585	0.052885	-10.828495	-5.096288	0.000000	-10.000000	-0.416667	24.683334	160.500000	1023.000000	1023.000000	2046.000000
41.500000	-0.034270	-20.253387	-5.027124	0.360777	-10.658521	-4.928520	0.000000	-10.000000	-0.441667	25.250000	168.833328	1023.000000	1023.000000	2046.000000
41.520000	-0.032447	-19.176102	-4.674612	0.456326	-10.405773	-4.552043	0.000000	-10.000000	-0.466667	25.883333	177.166672	1023.000000	1023.000000	2046.000000
41.540001	-0.030529	-18.042885	-4.264929	0.639311	-10.149539	-4.267726	0.000000	-10.000000	-0.466667	26.383333	185.666672	1023.000000	1023.000000	2046.000000
41.560001	-0.028609	-16.907684	-3.829429	0.808553	-9.885056	-4.001752	0.000000	-10.000000	-0.466667	26.816668	194.333328	1023.000000	1023.000000	2046.000000
41.580002	-0.026420	-15.613953	-3.263613	0.982851	-9.611921	-3.721269	0.000000	-10.000000	-0.466667	27.100000	203.166672	1023.000000	1023.000000	2046.000000
41.599998	-0.024224	-14.316400	-2.766123	1.153042	-9.347546	-3.355772	0.000000	-10.000000	-0.475000	27.400000	212.166672	1023.000000	1023.000000	2046.000000
41.619999	-0.021912	-12.950253	-2.312615	1.370538	-9.013547	-2.994629	0.000000	-10.000000	-0.475000	27.616667	221.333328	1023.000000	1023.000000	2046.000000
41.639999	-0.019863	-11.739072	-1.963993	1.547423	-8.661188	-2.661313	0.000000	-10.000000	-0.483333	27.750000	230.500000	1023.000000	1023.000000	2046.000000
41.660000	-0.018222	-10.769114	-1.721084	1.657250	-8.416327	-2.288954	0.000000	-10.000000	-0.491667	27.866667	239.666672	1023.000000	1023.000000	2046.000000
41.680000	-0.016835	-9.949589	-1.504613	1.757358	-8.090744	-2.111589	0.000000	-10.000000	-0.516667	28.100000	249.000000	1023.000000	1023.000000	2046.000000
41.700001	-0.015557	-9.194374	-1.230327	1.783051	-7.903158	-1.843939	0.000000	-10.000000	-0.533333	28.466667	258.333344	1023.000000	1023.000000	2046.000000
41.720001	-0.014379	-8.497926	-0.847440	1.857505	-7.725934	-1.782056	0.000000	-10.000000	-0.566667	29.033335	267.833344	1023.000000	1023.000000	2046.000000
41.740002	-0.012973	-7.667194	-0.446563	1.854696	-7.519204	-1.556124	0.000000	-10.000000	-0.583333	29.633333	277.500000	1023.000000	1023.000000	2046.000000
41.759998	-0.011681	-6.903303	-0.034001	1.986418	-7.358160	-1.497561	0.000000	-10.000000	-0.608333	29.983334	287.500000	1023.000000	1023.000000	2046.000000
41.779999	-0.009750	-5.762066	0.339288	2.168017	-7.040596	-1.228775	0.000000	-10.000000	-0.608333	30.383333	297.500000	1023.000000	1023.000000	2046.000000
41.799999	-0.007772	-4.593470	0.838718	2.541733	-6.863677	-1.110244	0.000000	-10.000000	-0.616667	30.666666	307.500000	1023.000000	1023.000000	2046.000000
41.820000	-0.005416	-3.200922	1.225564	2.762262	-6.542778	-0.645969	0.000000	-10.000000	-0.625000	31.216667	317.500000	1023.000000	1023.000000	2046.000000
41.840000	-0.003226	-1.906362	1.677739	3.122649	-6.287602	-0.419148	0.000000	-10.000000	-0.666667	31.850000	327.833344	1023.000000	1023.000000	2046.000000
41.860001	-0.000793	-0.468530	2.055516	3.403155	-5.940428	0.013226	0.000000	-10.000000	-0.700000	32.299999	338.333344	1023.000000	1023.000000	2046.000000
41.880001	0.001456	0.860334	2.588139	3.681706	-5.751419	0.341908	0.000000	-10.000000	-0.733333	32.849998	349.166656	1023.000000	1023.000000	2046.000000
41.900002	0.003972	2.347616	2.957670	3.996016	-5.379581	0.773511	0.000000	-10.000000	-0.750000	33.183334	360.000000	1023.000000	1023.000000	2046.000000
41.919998	0.006334	3.743608	3.463704	4.301782	-5.108402	1.086525	0.000000	-10.000000	-0.750000	33.766666	371.000000	1023.000000	1023.000000	2046.000000
41.939999	0.008661	5.118733	3.840683	4.544941	-4.777467	1.510576	0.000000	-10.000000	-0.733333	33.700001	382.000000	1023.000000	1023.000000	2046.000000
41.959999	0.010906	6.445384	4.336013	4.867457	-4.514031	1.755944	0.000000	-10.000000	-0.716667	33.716667	393.166656	1023.000000	1023.000000	2046.000000
41.980000	0.013192	7.796405	4.645661	5.152420	-4.123897	2.122221	0.000000	-10.000000	-0.725000	33.333336	404.500000	1023.000000	1023.000000	2046.000000
42.000000	0.015342	9.067174	5.102052	5.423818	-3.864676	2.405980	0.000000	-10.000000	-0.725000	33.300003	415.833344	1023.000000	1023.000000	2046.000000
42.020000	0.017580	10.390003	5.455678	5.683601	-3.542032	2.792756	0.000000	-10.000000	-0.700000	33.116669	427.000000	1023.000000	1023.000000	2046.000000
42.040001	0.019726	11.657985	5.849248	5.990006	-3.208503	3.027232	0.000000	-10.000000	-0.650000	32.933334	438.000000	1023.000000	1023.000000	2046.000000
42.060001	0.021864	12.921542	6.211963	6.231040	-2.934286	3.412826	0.000000	-10.000000	-0.641667	32.516666	449.000000	1023.000000	1023.000000	2046.000000
42.080002	0.023912	14.132070	6.575199	6.531521	-2.641449	3.666798	0.000000	-10.000000	-0.650000	32.233334	459.833344	1023.000000	1023.000000	2046.000000
42.099998	0.025876	15.292624	6.937585	6.818757	-2.356550	3.892832	0.000000	-10.000000	-0.666667	32.000000	470.666656	1023.000000	1023.000000	2046.000000
42.119999	0.027813	16.437439	7.343198	7.046947	-2.159795	4.207088	0.000000	-10.000000	-0.650000	31.983334	481.333344	1023.000000	1023.000000	2046.000000
42.139999	0.029805	17.614944	7.744823	7.345565	-1.872917	4.397473	0.000000	-10.000000	-0.625000	31.633333	492.000000	1023.000000	1023.000000	2046.000000
42.160000	0.031780	18.782173	8.131970	7.559048	-1.598032	4.689188	0.000000	-10.000000	-0.608333	31.316668	502.666656	1023.000000	1023.000000	2046.000000
42.180000	0.033382	19.728998	8.510459	7.883288	-1.439205	4.774457	0.000000	-10.000000	-0.591667	31.033333	513.166687	1023.000000	1023.000000	2046.000000
42.200001	0.034843	20.592037	8.820544	7.980749	-1.217586	5.008328	0.000000	-10.000000	-0.591667	30.666668	523.666687	1023.000000	1023.000000	2046.000000
42.220001	0.035615	21.048506	9.182301	8.165186	-1.213077	4.914097	0.000000	-10.000000	-0.591667	30.566668	534.000000	1023.000000	1023.000000	2046.000000
42.240002	0.036826	21.764055	9.439791	8.218445	-0.950483	5.056304	0.000000	-10.000000	-0.600000	30.433334	544.333313	1023.000000	1023.000000	2046.000000
42.259998	0.037858	22.374371	9.853295	8.341749	-0.842475	5.021801	0.000000	-10.000000	-0.600000	30.766666	554.500000	1023.000000	1023.000000	2046.000000
42.279999	0.039716	23.472013	10.274440	8.523411	-0.521348	5.195511	0.000000	-10.000000	-0.575000	30.700001	564.500000	1023.000000	1023.000000	2046.000000
42.299999	0.041712	24.652027	10.706890	8.733000	-0.205113	5.417250	0.000000	-10.000000	-0.550000	30.400002	574.833313	1023.000000	1023.000000	2046.000000
42.320000	0.044017	26.014156	10.964928	9.109353	0.125167	5.814709	0.000000	-10.000000	-0.533333	29.850000	585.166687	1023.000000	1023.000000	2046.000000
42.340000	0.045661	26.985529	11.049623	9.386820	0.415273	6.133814	0.000000	-10.000000	-0.516667	29.216667	595.166687	1023.000000	1023.000000	2046.000000
42.360001	0.046932	27.736929	11.081136	9.641343	0.712589	6.301862	0.000000	-10.000000	-0.516667	28.683334	604.833313	1023.000000	1023.000000	2046.000000
42.380001	0.046526	27.496906	10.900810	9.549278	0.753630	6.293187	0.000000	-10.000000	-0.508333	28.433334	614.333313	1023.000000	1023.000000	2046.000000
42.400002	0.045116	26.663591	10.363192	9.371198	0.875886	6.053317	0.000000	-10.000000	-0.516667	28.049999	624.000000	1023.000000	1023.000000	2046.000000
42.419998	0.043189	25.524664	9.927917	9.088859	0.742537	5.765352	0.000000	-10.000000	-0.491667	27.733334	633.500000	1023.000000	1023.000000	2046.000000
42.439999	0.041738	24.666893	9.487346	8.902406	0.818659	5.458482	0.000000	-10.000000	-0.458333	27.016666	642.833313	1023.000000	1023.000000	2046.000000
42.459999	0.041245	24.375839	9.323578	8.790902	0.858138	5.403222	0.000000	-10.000000	-0.425000	26.450001	652.000000	1023.000000	1023.000000	2046.000000
42.480000	0.041689	24.638128	9.264683	8.888186	1.130329	5.354929	0.000000	-10.000000	-0.408333	25.866667	661.000000	1023.000000	1023.000000	2046.000000
42.500000	0.042169	24.921932	9.297678	8.934863	1.283162	5.406229	0.000000	-10.000000	-0.391667	25.383333	669.666687	1023.000000	1023.000000	2046.000000
42.520000	0.042938	25.376463	9.353765	9.073333	1.497311	5.452055	0.000000	-10.000000	-0.375000	24.883333	678.333313	1023.000000	1023.000000	2046.000000
42.540001	0.043680	25.815157	9.480964	9.181187	1.582741	5.570267	0.000000	-10.000000	-0.358333	24.233334	686.666687	1023.000000	1023.000000	2046.000000
42.560001	0.044666	26.397512	9.638725	9.348217	1.806097	5.604473	0.000000	-10.000000	-0.341667	23.533335	695.000000	1023.000000	1023.000000	2046.000000
42.580002	0.045672	26.991919	9.773529	9.446465	2.024727	5.747197	0.000000	-10.000000	-0.325000	22.816668	702.833313	1023.000000	1023.000000	2046.000000
42.599998	0.046744	27.625496	9.976918	9.650477	2.216412	5.781688	0.000000	-10.000000	-0.300000	22.433334	710.500000	1023.000000	1023.000000	2046.000000
42.619999	0.048026	28.383604	10.192157	9.746478	2.482808	5.962162	0.000000	-10.000000	-0.275000	22.016668	718.000000	1023.000000	1023.000000	2046.000000
42.639999	0.049336	29.157331	10.444101	10.049077	2.671700	5.992454	0.000000	-10.000000	-0.258333	21.800001	725.500000	1023.000000	1023.000000	2046.000000
42.660000	0.050799	30.022249	10.650027	10.150942	3.008341	6.212939	0.000000	-10.000000	-0.266667	21.183334	732.833313	1023.000000	1023.000000	2046.000000
42.680000	0.052286	30.900948	10.885942	10.350433	3.294053	6.370520	0.000000	-10.000000	-0.266667	20.516666	740.000000	1023.000000	1023.000000	2046.000000
42.700001	0.053668	31.717737	11.179126	10.421456	3.579503	6.537652	0.000000	-10.000000	-0.266667	19.600000	746.833313	1023.000000	1023.000000	2046.000000
42.720001	0.055290	32.676281	11.522990	10.510023	3.894562	6.748707	0.000000	-10.000000	-0.241667	19.166666	753.666687	1023.000000	1023.000000	2046.000000
42.740002	0.057037	33.709045	11.921995	10.670013	4.233514	6.883522	0.000000	-10.000000	-0.208333	18.566666	760.166687	1023.000000	1023.000000	2046.000000
42.759998	0.059085	34.919056	12.285078	10.864560	4.625593	7.143826	0.000000	-10.000000	-0.166667	17.900000	766.500000	1023.000000	1023.000000	2046.000000
42.779999	0.060940	36.015343	12.725791	11.068594	4.917715	7.303244	0.000000	-10.000000	-0.125000	16.766666	772.500000	1023.000000	1023.000000	2046.000000
42.799999	0.062643	37.021988	13.086014	11.202726	5.226274	7.506975	0.000000	-10.000000	-0.108333	15.650000	778.333313	1023.000000	1023.000000	2046.000000
42.820000	0.063805	37.708637	13.408579	11.284008	5.399919	7.616132	0.000000	-10.000000	-0.091667	14.700000	783.833313	1023.000000	1023.000000	2046.000000
42.840000	0.064671	38.220707	13.631323	11.185975	5.686135	7.717273	0.000000	-10.000000	-0.083333	13.816667	788.833313	1023.000000	1023.000000	2046.000000
42.860001	0.065060	38.450672	13.882891	11.087867	5.789346	7.690568	0.000000	-10.000000	-0.075000	12.883333	793.500000	1023.000000	1023.000000	2046.000000
42.880001	0.065636	38.790630	14.173506	10.969272	5.979984	7.667869	0.000000	-10.000000	-0.066667	11.900001	797.833313	1023.000000	1023.000000	2046.000000
42.900002	0.066292	39.178444	14.539541	11.003754	6.059728	7.575422	0.000000	-10.000000	-0.050000	10.766666	802.000000	1023.000000	1023.000000	2046.000000
42.919998	0.067333	39.793598	14.877629	11.130706	6.181467	7.603798	0.000000	-10.000000	-0.025000	9.633333	805.833313	1023.000000	1023.000000	2046.000000
42.939999	0.068222	40.319256	15.059150	11.330035	6.236830	7.693243	0.000000	-10.000000	-0.008333	8.133333	809.333313	1023.000000	1023.000000	2046.000000
42.959999	0.069109	40.843643	15.192230	11.489596	6.328148	7.833670	0.000000	-10.000000	0.000000	6.700000	812.500000	1023.000000	1023.000000	2046.000000
42.980000	0.069974	41.354733	15.317455	11.699739	6.408036	7.929503	0.000000	-10.000000	0.000000	5.483334	815.000000	1023.000000	1023.000000	2046.000000
43.000000	0.070963	41.939114	15.504339	11.790052	6.500904	8.143817	0.000000	-10.000000	0.008333	4.616667	817.000000	1023.000000	1023.000000	2046.000000
43.020000	0.071626	42.331085	15.616197	11.912096	6.566625	8.236167	0.000000	-10.000000	0.008333	3.633333	818.500000	1023.000000	1023.000000	2046.000000
43.040001	0.072321	42.741455	15.799305	11.970004	6.625875	8.346272	0.000000	-10.000000	0.016667	2.066667	819.833313	1023.000000	1023.000000	2046.000000
43.060001	0.072907	43.088234	15.967334	12.099893	6.588158	8.432849	0.000000	-10.000000	0.025000	0.100000	820.666687	1023.000000	1023.000000	2046.000000
43.080002	0.073609	43.503014	16.105604	12.200137	6.705637	8.491637	0.000000	-10.000000	0.041667	-1.716667	821.000000	1023.000000	1023.000000	2046.000000
43.099998	0.074460	44.005917	16.465631	12.314181	6.673210	8.552895	0.000000	-10.000000	0.041667	-3.116667	821.000000	1023.000000	1023.000000	2046.000000
43.119999	0.075579	44.667419	16.792067	12.496816	6.768885	8.609653	0.000000	-10.000000	0.041667	-4.100000	821.000000	1023.000000	1023.000000	2046.000000
43.139999	0.076484	45.202171	17.055244	12.679278	6.825905	8.641743	0.000000	-10.000000	0.041667	-4.933333	821.000000	1023.000000	1023.000000	2046.000000
43.160000	0.077150	45.595402	17.145214	12.797452	6.906356	8.746379	0.000000	-10.000000	0.050000	-5.683333	821.000000	1023.000000	1023.000000	2046.000000
43.180000	0.077038	45.529694	17.128166	12.798808	6.834823	8.767895	0.000000	-10.000000	0.050000	-6.466667	821.000000	1023.000000	1023.000000	2046.000000
43.200001	0.076987	45.499161	17.139561	12.762780	6.792136	8.804686	0.000000	-10.000000	0.050000	-7.350000	821.000000	1023.000000	1023.000000	2046.000000
43.220001	0.076805	45.391594	17.106548	12.782498	6.708839	8.793706	0.000000	-10.000000	0.058333	-8.066668	821.000000	1023.000000	1023.000000	2046.000000
43.240002	0.076274	45.077824	16.863077	12.719548	6.625471	8.869728	0.000000	-10.000000	0.066667	-8.583334	821.000000	1023.000000	1023.000000	2046.000000
43.259998	0.075541	44.644993	16.555452	12.804002	6.399264	8.886274	0.000000	-10.000000	0.075000	-8.983334	817.666687	1023.000000	1023.000000	2046.000000
43.279999	0.074313	43.918949	16.106833	12.723624	6.267690	8.820804	0.000000	-10.000000	0.083333	-9.516666	810.166687	1023.000000	1023.000000	2046.000000
43.299999	0.073186	43.252892	15.865774	12.685748	6.085517	8.615851	0.000000	-10.000000	0.083333	-10.083333	801.500000	1023.000000	1023.000000	2046.000000
43.320000	0.070997	41.959301	15.478830	12.306285	5.812548	8.361639	0.000000	-10.000000	0.091667	-10.450000	795.000000	1023.000000	1023.000000	2046.000000
43.340000	0.068321	40.377979	14.878313	11.944895	5.511472	8.043299	0.000000	-10.000000	0.091667	-10.783333	791.500000	1023.000000	1023.000000	2046.000000
43.360001	0.065037	38.436577	13.945169	11.540679	5.303899	7.646831	0.000000	-10.000000	0.100000	-11.250000	787.833313	1023.000000	1023.000000	2046.000000
43.380001	0.061618	36.416199	13.231994	11.174497	4.855417	7.154293	0.000000	-10.000000	0.100000	-11.933333	784.000000	1023.000000	1023.000000	2046.000000
43.400002	0.058751	34.722076	12.506286	10.777595	4.592183	6.846015	0.000000	-10.000000	0.100000	-12.433333	780.000000	1023.000000	1023.000000	2046.000000
43.419998	0.056500	33.391319	12.066087	10.473602	4.303074	6.548555	0.000000	-10.000000	0.100000	-12.716666	776.000000	1023.000000	1023.000000	2046.000000
43.439999	0.054665	32.306824	11.577950	10.258348	4.123030	6.347497	0.000000	-10.000000	0.108333	-12.983334	771.666687	1023.000000	1023.000000	2046.000000
43.459999	0.053009	31.328455	11.249052	10.057031	3.879300	6.143072	0.000000	-10.000000	0.108333	-13.416667	767.333313	1023.000000	1023.000000	2046.000000
43.480000	0.051763	30.591713	10.939267	9.945310	3.697806	6.009329	0.000000	-10.000000	0.133333	-14.083333	762.666687	1023.000000	1023.000000	2046.000000
43.500000	0.050588	29.897612	10.739909	9.775016	3.525138	5.857549	0.000000	-10.000000	0.166667	-14.933333	758.166687	1023.000000	1023.000000	2046.000000
43.520000	0.049535	29.275368	10.512012	9.702530	3.354774	5.706051	0.000000	-10.000000	0.200000	-15.766666	753.166687	1023.000000	1023.000000	2046.000000
43.540001	0.048661	28.758617	10.322542	9.595003	3.278500	5.562571	0.000000	-10.000000	0.216667	-16.533333	748.000000	1023.000000	1023.000000	2046.000000
43.560001	0.047959	28.343630	10.176447	9.536676	3.106349	5.524158	0.000000	-10.000000	0.225000	-17.200001	742.333313	1023.000000	1023.000000	2046.000000
43.580002	0.047347	27.981808	9.961167	9.543461	3.068937	5.408242	0.000000	-10.000000	0.241667	-17.783333	736.500000	1023.000000	1023.000000	2046.000000
43.599998	0.046852	27.689665	9.848101	9.486319	2.968575	5.386670	0.000000	-10.000000	0.266667	-18.400000	730.500000	1023.000000	1023.000000	2046.000000
43.619999	0.046358	27.397652	9.733281	9.322186	2.923172	5.419013	0.000000	-10.000000	0.308333	-19.100000	724.500000	1023.000000	1023.000000	2046.000000
43.639999	0.045737	27.030771	9.619880	9.210235	2.833496	5.367161	0.000000	-10.000000	0.358333	-20.150000	718.166687	1023.000000	1023.000000	2046.000000
43.660000	0.045279	26.759607	9.540873	9.023244	2.824449	5.371043	0.000000	-10.000000	0.383333	-21.366667	711.500000	1023.000000	1023.000000	2046.000000
43.680000	0.044820	26.488483	9.488103	8.910269	2.733291	5.356821	0.000000	-10.000000	0.391667	-22.466667	704.333313	1023.000000	1023.000000	2046.000000
43.700001	0.044560	26.335228	9.357142	8.891211	2.745903	5.340971	0.000000	-10.000000	0.425000	-23.416666	696.833313	1023.000000	1023.000000	2046.000000
43.720001	0.044021	26.016150	9.219014	8.817008	2.627881	5.352246	0.000000	-10.000000	0.466667	-24.166666	689.000000	1023.000000	1023.000000	2046.000000
43.740002	0.043397	25.647354	9.057137	8.646168	2.573684	5.370365	0.000000	-10.000000	0.508333	-24.783333	681.000000	1023.000000	1023.000000	2046.000000
43.759998	0.042228	24.956879	8.762075	8.474407	2.441772	5.278625	0.000000	-10.000000	0.516667	-25.366667	672.666687	1023.000000	1023.000000	2046.000000
43.779999	0.040804	24.115168	8.484319	8.193376	2.302130	5.135343	0.000000	-10.000000	0.533333	-25.866667	664.166687	1023.000000	1023.000000	2046.000000
43.799999	0.038934	23.009861	8.324665	7.786296	1.988910	4.909990	0.000000	-10.000000	0.541667	-26.516666	655.500000	1023.000000	1023.000000	2046.000000
43.820000	0.037380	22.091568	8.137145	7.505432	1.782214	4.666778	0.000000	-10.000000	0.566667	-27.233334	646.666687	1023.000000	1023.000000	2046.000000
43.840000	0.035835	21.178280	7.971570	7.224355	1.576038	4.406317	0.000000	-10.000000	0.600000	-27.700001	637.666687	1023.000000	1023.000000	2046.000000
43.860001	0.034576	20.434662	7.862194	7.114582	1.272773	4.185114	0.000000	-10.000000	0.608333	-28.066666	628.333313	1023.000000	1023.000000	2046.000000
43.880001	0.033436	19.760923	7.614500	7.047491	1.130044	3.968889	0.000000	-10.000000	0.608333	-28.083334	619.000000	1023.000000	1023.000000	2046.000000
43.900002	0.032498	19.206106	7.408417	6.903438	0.941275	3.952976	0.000000	-10.000000	0.600000	-28.316668	609.666687	1023.000000	1023.000000	2046.000000
43.919998	0.031298	18.497404	7.192832	6.833051	0.670597	3.800925	0.000000	-10.000000	0.625000	-28.566668	600.166687	1023.000000	1023.000000	2046.000000
43.939999	0.030311	17.913540	6.893354	6.789532	0.541182	3.689474	0.000000	-10.000000	0.650000	-28.716667	590.666687	1023.000000	1023.000000	2046.000000
43.959999	0.029135	17.218870	6.677141	6.654765	0.279915	3.607049	0.000000	-10.000000	0.658333	-28.733334	581.000000	1023.000000	1023.000000	2046.000000
43.980000	0.028137	16.628815	6.518683	6.569721	0.057487	3.482925	0.000000	-10.000000	0.666667	-28.700001	571.500000	1023.000000	1023.000000	2046.000000
44.000000	0.027223	16.088528	6.356589	6.521877	-0.138770	3.348831	0.000000	-10.000000	0.658333	-28.766666	562.000000	1023.000000	1023.000000	2046.000000
44.020000	0.026523	15.675312	6.287234	6.451873	-0.282757	3.218960	0.000000	-10.000000	0.650000	-28.816668	552.333313	1023.000000	1023.000000	2046.000000
44.040001	0.026203	15.485903	6.393834	6.464687	-0.478750	3.106132	0.000000	-10.000000	0.633333	-28.550001	542.666687	1023.000000	1023.000000	2046.000000
44.060001	0.026175	15.469278	6.500512	6.455751	-0.569262	3.082277	0.000000	-10.000000	0.625000	-28.266666	533.000000	1023.000000	1023.000000	2046.000000
44.080002	0.025752	15.219505	6.509842	6.465904	-0.799968	3.043726	0.000000	-10.000000	0.616667	-27.983334	523.666687	1023.000000	1023.000000	2046.000000
44.099998	0.024956	14.749249	6.342139	6.379875	-0.911182	2.938418	0.000000	-10.000000	0.616667	-28.083334	514.333313	1023.000000	1023.000000	2046.000000
44.119999	0.023860	14.101062	6.139402	6.254153	-1.174221	2.881728	0.000000	-10.000000	0.625000	-28.233334	505.000000	1023.000000	1023.000000	2046.000000
44.139999	0.022607	13.360924	5.861006	6.154322	-1.332686	2.678282	0.000000	-10.000000	0.650000	-28.633333	495.500000	1023.000000	1023.000000	2046.000000
44.160000	0.021386	12.639174	5.556653	6.076748	-1.606378	2.612150	0.000000	-10.000000	0.666667	-28.916666	486.000000	1023.000000	1023.000000	2046.000000
44.180000	0.020342	12.021854	5.069512	6.198637	-1.787323	2.541028	0.000000	-10.000000	0.675000	-29.250000	476.333344	1023.000000	1023.000000	2046.000000
44.200001	0.018389	10.868094	4.445302	6.095749	-2.107425	2.434469	0.000000	-10.000000	0.666667	-29.483334	466.500000	1023.000000	1023.000000	2046.000000
44.220001	0.016095	9.512363	4.011512	5.934991	-2.540894	2.106755	0.000000	-10.000000	0.658333	-29.450001	456.500000	1023.000000	1023.000000	2046.000000
44.240002	0.013053	7.714230	3.538927	5.459893	-2.959039	1.674448	0.000000	-10.000000	0.650000	-29.433334	446.833344	1023.000000	1023.000000	2046.000000
44.259998	0.009938	5.873598	3.014014	4.942235	-3.324582	1.241931	0.000000	-10.000000	0.641667	-29.150000	437.166656	1023.000000	1023.000000	2046.000000
44.279999	0.006455	3.814852	2.346313	4.600279	-3.782781	0.651042	0.000000	-10.000000	0.641667	-28.983334	427.500000	1023.000000	1023.000000	2046.000000
44.299999	0.003081	1.820707	1.552604	4.326335	-4.205704	0.147471	0.000000	-10.000000	0.633333	-28.483334	417.666656	1023.000000	1023.000000	2046.000000
44.320000	0.000050	0.029662	0.878258	4.041635	-4.573079	-0.317152	0.000000	-10.000000	0.641667	-28.150000	408.000000	1023.000000	1023.000000	2046.000000
44.340000	-0.002645	-1.562936	0.233735	3.743958	-4.946305	-0.594324	0.000000	-10.000000	0.641667	-27.950001	398.666656	1023.000000	1023.000000	2046.000000
44.360001	-0.005132	-3.033091	-0.387753	3.578877	-5.259961	-0.964254	0.000000	-10.000000	0.650000	-28.166668	389.333344	1023.000000	1023.000000	2046.000000
44.380001	-0.007173	-4.239393	-0.930455	3.435128	-5.529232	-1.214834	0.000000	-10.000000	0.650000	-28.466667	380.000000	1023.000000	1023.000000	2046.000000
44.400002	-0.009394	-5.551791	-1.452918	3.255892	-5.867224	-1.487541	0.000000	-10.000000	0.641667	-28.716667	370.500000	1023.000000	1023.000000	2046.000000
44.419998	-0.011182	-6.608771	-1.863489	3.164572	-6.157248	-1.752606	0.000000	-10.000000	0.641667	-28.666666	361.000000	1023.000000	1023.000000	2046.000000
44.439999	-0.012690	-7.499810	-2.238989	3.041087	-6.370411	-1.931497	0.000000	-10.000000	0.641667	-28.516666	351.333344	1023.000000	1023.000000	2046.000000
44.459999	-0.014032	-8.293070	-2.519008	2.879836	-6.511175	-2.142723	0.000000	-10.000000	0.650000	-28.500000	341.833344	1023.000000	1023.000000	2046.000000
44.480000	-0.015177	-8.969518	-2.717821	2.773102	-6.783851	-2.240947	0.000000	-10.000000	0.641667	-28.616667	332.166656	1023.000000	1023.000000	2046.000000
44.500000	-0.016092	-9.510197	-2.919075	2.714332	-6.870994	-2.434459	0.000000	-10.000000	0.625000	-28.616667	322.833344	1023.000000	1023.000000	2046.000000
44.520000	-0.016673	-9.853675	-2.907606	2.652940	-7.048371	-2.550637	0.000000	-10.000000	0.616667	-28.350000	313.166656	1023.000000	1023.000000	2046.000000
44.540001	-0.017193	-10.161232	-2.881808	2.471241	-7.145963	-2.604702	0.000000	-10.000000	0.616667	-28.150000	303.833344	1023.000000	1023.000000	2046.000000
44.560001	-0.017433	-10.302777	-2.839645	2.359843	-7.190325	-2.632650	0.000000	-10.000000	0.616667	-28.033333	294.333344	1023.000000	1023.000000	2046.000000
44.580002	-0.017890	-10.572797	-2.752023	2.206168	-7.301143	-2.725799	0.000000	-10.000000	0.600000	-27.950001	285.000000	1023.000000	1023.000000	2046.000000
44.599998	-0.018201	-10.756644	-2.717285	2.132085	-7.394810	-2.776634	0.000000	-10.000000	0.566667	-27.516666	275.666656	1023.000000	1023.000000	2046.000000
44.619999	-0.018601	-10.993369	-2.729695	2.048449	-7.506517	-2.805606	0.000000	-10.000000	0.550000	-27.000000	266.500000	1023.000000	1023.000000	2046.000000
44.639999	-0.019012	-11.236146	-2.814494	2.107589	-7.632561	-2.896679	0.000000	-10.000000	0.525000	-26.633333	257.500000	1023.000000	1023.000000	2046.000000
44.660000	-0.019929	-11.778011	-3.005999	2.018570	-7.797375	-2.993207	0.000000	-10.000000	0.525000	-26.366667	248.666672	1023.000000	1023.000000	2046.000000
44.680000	-0.020891	-12.346841	-3.216749	1.910715	-7.910813	-3.129993	0.000000	-10.000000	0.516667	-26.133333	236.833328	1023.000000	1023.000000	2046.000000
44.700001	-0.021970	-12.984022	-3.306373	1.670933	-8.150255	-3.198327	0.000000	-10.000000	0.525000	-25.916668	228.000000	1023.000000	1023.000000	2046.000000
44.720001	-0.023167	-13.691663	-3.392669	1.532200	-8.383628	-3.447566	0.000000	-10.000000	0.516667	-25.900000	219.166672	1023.000000	1023.000000	2046.000000
44.740002	-0.024434	-14.440507	-3.466567	1.271906	-8.618884	-3.626961	0.000000	-10.000000	0.508333	-25.650000	213.500000	1023.000000	1023.000000	2046.000000
44.759998	-0.025585	-15.120937	-3.497809	1.127328	-8.847518	-3.902938	0.000000	-10.000000	0.491667	-25.216667	205.000000	1023.000000	1023.000000	2046.000000
44.779999	-0.026455	-15.634962	-3.520111	1.007920	-9.072013	-4.050757	0.000000	-10.000000	0.483333	-24.683334	196.500000	1023.000000	1023.000000	2046.000000
44.799999	-0.027258	-16.109400	-3.543950	0.862760	-9.234907	-4.193303	0.000000	-10.000000	0.466667	-24.333334	188.166672	1023.000000	1023.000000	2046.000000
44.820000	-0.027867	-16.469408	-3.543253	0.872567	-9.454453	-4.344269	0.000000	-10.000000	0.458333	-23.966667	180.000000	1023.000000	1023.000000	2046.000000
44.840000	-0.028313	-16.732756	-3.548518	0.777472	-9.572607	-4.389102	0.000000	-10.000000	0.450000	-23.650002	174.666672	1023.000000	1023.000000	2046.000000
44.860001	-0.028741	-16.986197	-3.620286	0.804310	-9.668715	-4.501504	0.000000	-10.000000	0.425000	-23.250000	166.833328	1023.000000	1023.000000	2046.000000
44.880001	-0.029161	-17.233915	-3.619625	0.751624	-9.806328	-4.559587	0.000000	-10.000000	0.400000	-22.850000	159.166672	1023.000000	1023.000000	2046.000000
44.900002	-0.029562	-17.471128	-3.618532	0.715352	-9.954776	-4.613173	0.000000	-10.000000	0.375000	-22.433334	149.000000	1023.000000	1023.000000	2046.000000
44.919998	-0.029940	-17.694393	-3.670378	0.678106	-10.033941	-4.668180	0.000000	-10.000000	0.366667	-22.000000	141.500000	1023.000000	1023.000000	2046.000000
44.939999	-0.030203	-17.849939	-3.698253	0.709146	-10.134637	-4.726195	0.000000	-10.000000	0.358333	-21.600000	134.166672	1023.000000	1023.000000	2046.000000
44.959999	-0.030722	-18.156654	-3.746752	0.597530	-10.273762	-4.733671	0.000000	-10.000000	0.350000	-21.100000	127.000000	1023.000000	1023.000000	2046.000000
44.980000	-0.031049	-18.350220	-3.823525	0.661295	-10.356325	-4.831665	0.000000	-10.000000	0.350000	-20.650002	120.000000	1023.000000	1023.000000	2046.000000
45.000000	-0.031443	-18.582708	-3.805945	0.616639	-10.495895	-4.897507	0.000000	-10.000000	0.341667	-20.283335	113.166664	1023.000000	1023.000000	2046.000000
45.020000	-0.031675	-18.720047	-3.883126	0.687084	-10.545334	-4.978672	0.000000	-10.000000	0.333333	-19.883333	106.333336	1023.000000	1023.000000	2046.000000
45.040001	-0.032082	-18.960331	-3.904979	0.660293	-10.655403	-5.060242	0.000000	-10.000000	0.316667	-19.566668	99.666664	1023.000000	1023.000000	2046.000000
45.060001	-0.032191	-19.024923	-3.865053	0.633189	-10.710729	-5.082329	0.000000	-10.000000	0.283333	-19.216667	93.000000	1023.000000	1023.000000	2046.000000
45.080002	-0.032629	-19.283644	-3.904284	0.662914	-10.839924	-5.202350	0.000000	-10.000000	0.258333	-18.700001	86.666664	1023.000000	1023.000000	2046.000000
45.099998	-0.032698	-19.324467	-3.922772	0.636485	-10.810489	-5.227691	0.000000	-10.000000	0.241667	-18.166666	80.500000	1023.000000	1023.000000	2046.000000
45.119999	-0.033010	-19.508835	-3.933907	0.619740	-10.921379	-5.273288	0.000000	-10.000000	0.233333	-17.533333	74.500000	1023.000000	1023.000000	2046.000000
45.139999	-0.033394	-19.736027	-3.881165	0.605450	-11.052393	-5.407919	0.000000	-10.000000	0.216667	-17.100000	68.500000	1023.000000	1023.000000	2046.000000
45.160000	-0.033494	-19.794758	-3.950714	0.639587	-11.000641	-5.482990	0.000000	-10.000000	0.200000	-16.683332	62.833332	1023.000000	1023.000000	2046.000000
45.180000	-0.033790	-19.969831	-3.915974	0.569026	-11.099108	-5.523776	0.000000	-10.000000	0.200000	-16.233334	57.166668	1023.000000	1023.000000	2046.000000
45.200001	-0.033877	-20.021477	-3.878973	0.588576	-11.130429	-5.600650	0.000000	-10.000000	0.200000	-15.866667	51.833332	1023.000000	1023.000000	2046.000000
45.220001	-0.034242	-20.236736	-3.913405	0.580743	-11.234284	-5.669790	0.000000	-10.000000	0.200000	-15.333334	46.500000	1023.000000	1023.000000	2046.000000
45.240002	-0.034364	-20.309069	-3.943929	0.550689	-11.196662	-5.719166	0.000000	-10.000000	0.183333	-14.950000	41.500000	1023.000000	1023.000000	2046.000000
45.259998	-0.034550	-20.419094	-3.907859	0.583601	-11.279306	-5.815531	0.000000	-10.000000	0.166667	-14.600000	38.166668	1023.000000	1023.000000	2046.000000
45.279999	-0.034760	-20.543070	-3.887863	0.571064	-11.380847	-5.845423	0.000000	-10.000000	0.150000	-14.150000	33.333332	1023.000000	1023.000000	2046.000000
45.299999	-0.034907	-20.629847	-3.911388	0.586519	-11.376128	-5.928848	0.000000	-10.000000	0.150000	-13.700000	28.500000	1023.000000	1023.000000	2046.000000
45.320000	-0.035227	-20.819351	-3.938304	0.585166	-11.476162	-5.990053	0.000000	-10.000000	0.141667	-13.133333	22.333334	1023.000000	1023.000000	2046.000000
45.340000	-0.035341	-20.886732	-3.964163	0.550064	-11.460402	-6.012232	0.000000	-10.000000	0.133333	-12.916667	19.333334	1023.000000	1023.000000	2046.000000
45.360001	-0.035635	-21.060148	-3.977494	0.577085	-11.587200	-6.072539	0.000000	-10.000000	0.108333	-12.583334	15.333333	1023.000000	1023.000000	2046.000000
45.380001	-0.035717	-21.108545	-3.965289	0.571439	-11.611433	-6.103262	0.000000	-10.000000	0.100000	-12.233334	11.333333	1023.000000	1023.000000	2046.000000
45.400002	-0.035955	-21.249235	-4.014033	0.556167	-11.636295	-6.155072	0.000000	-10.000000	0.075000	-11.816667	6.000000	1023.000000	1023.000000	2046.000000
45.419998	-0.036266	-21.433342	-3.980511	0.526135	-11.767350	-6.211616	0.000000	-10.000000	0.075000	-11.450000	2.333333	1023.000000	1023.000000	2046.000000
45.439999	-0.036414	-21.520834	-4.088580	0.593230	-11.663650	-6.361835	0.000000	-10.000000	0.066667	-11.216667	0.000000	1023.000000	1023.000000	2046.000000
45.459999	-0.036623	-21.644163	-4.011970	0.511292	-11.830903	-6.312582	0.000000	-10.000000	0.083333	-10.833334	-3.500000	1023.000000	1023.000000	2046.000000
45.480000	-0.036801	-21.749422	-3.989331	0.515217	-11.856207	-6.419102	0.000000	-10.000000	0.091667	-10.416667	-7.166667	1023.000000	1023.000000	2046.000000
45.500000	-0.037003	-21.868916	-4.015617	0.510809	-11.913780	-6.450327	0.000000	-10.000000	0.100000	-9.916667	-12.000000	1023.000000	1023.000000	2046.000000
45.520000	-0.037601	-22.222172	-4.056618	0.473952	-12.080818	-6.558687	0.000000	-10.000000	0.100000	-9.633333	-14.333333	1023.000000	1023.000000	2046.000000
45.540001	-0.038781	-22.919792	-4.220425	0.361957	-12.271810	-6.789515	0.000000	-10.000000	0.083333	-9.416667	-16.500000	1023.000000	1023.000000	2046.000000
45.560001	-0.040288	-23.810450	-4.390265	0.212762	-12.576180	-7.056767	0.000000	-10.000000	0.075000	-9.066667	-19.500000	1023.000000	1023.000000	2046.000000
45.580002	-0.041679	-24.632128	-4.534870	-0.059804	-12.750969	-7.286485	0.000000	-10.000000	0.066667	-8.550000	-23.500000	1023.000000	1023.000000	2046.000000
45.599998	-0.043211	-25.537701	-4.626647	-0.336313	-13.063828	-7.510914	0.000000	-10.000000	0.066667	-8.016666	-27.333334	1023.000000	1023.000000	2046.000000
45.619999	-0.044262	-26.158892	-4.810169	-0.453026	-13.087235	-7.808462	0.000000	-10.000000	0.058333	-7.766667	-30.000000	1023.000000	1023.000000	2046.000000
45.639999	-0.044821	-26.489016	-4.864225	-0.602668	-13.134851	-7.887269	0.000000	-10.000000	0.050000	-7.633333	-32.500000	1023.000000	1023.000000	2046.000000
45.660000	-0.044845	-26.503647	-4.807263	-0.555296	-13.243761	-7.897326	0.000000	-10.000000	0.050000	-7.633333	-35.000000	1023.000000	1023.000000	2046.000000
45.680000	-0.045064	-26.633028	-5.002657	-0.609915	-13.050004	-7.970452	0.000000	-10.000000	0.050000	-7.566667	-36.666668	1023.000000	1023.000000	2046.000000
45.700001	-0.045098	-26.652639	-5.034437	-0.752074	-12.991303	-7.874824	0.000000	-10.000000	0.050000	-7.600000	-38.333332	1023.000000	1023.000000	2046.000000
45.720001	-0.045965	-27.165358	-5.254220	-0.952308	-13.007370	-7.951459	0.000000	-10.000000	0.041667	-7.300000	-40.000000	1023.000000	1023.000000	2046.000000
45.740002	-0.047898	-28.307928	-5.707419	-1.154310	-13.268067	-8.178131	0.000000	-10.000000	0.033333	-6.083333	-43.000000	1023.000000	1023.000000	2046.000000
45.759998	-0.050041	-29.573959	-6.389219	-1.318146	-13.426364	-8.440229	0.000000	-10.000000	0.025000	-4.816667	-45.166668	1023.000000	1023.000000	2046.000000
45.779999	-0.052329	-30.926525	-7.009309	-1.594432	-13.633543	-8.689241	0.000000	-10.000000	0.016667	-3.483333	-47.000000	1023.000000	1023.000000	2046.000000
45.799999	-0.054289	-32.084522	-7.473999	-1.853215	-13.844028	-8.913278	0.000000	-10.000000	0.008333	-2.900000	-47.833332	1023.000000	1023.000000	2046.000000
45.820000	-0.056014	-33.104145	-7.891294	-2.114127	-13.950054	-9.148671	0.000000	-10.000000	0.000000	-2.316667	-48.666668	1023.000000	1023.000000	2046.000000
45.840000	-0.057253	-33.836342	-8.267808	-2.178658	-14.076459	-9.313416	0.000000	-10.000000	0.008333	-2.483333	-49.166668	1023.000000	1023.000000	2046.000000
45.860001	-0.058060	-34.313663	-8.553107	-2.245427	-14.095616	-9.419511	0.000000	-10.000000	0.008333	-3.433333	-50.166668	1023.000000	1023.000000	2046.000000
45.880001	-0.058778	-34.737976	-8.748449	-2.282570	-14.227185	-9.479770	0.000000	-10.000000	0.008333	-4.383333	-51.166668	1023.000000	1023.000000	2046.000000
45.900002	-0.059263	-35.024311	-8.973073	-2.247589	-14.261130	-9.542519	0.000000	-10.000000	0.008333	-4.983334	-52.500000	1023.000000	1023.000000	2046.000000
45.919998	-0.059551	-35.194817	-9.080905	-2.274672	-14.272154	-9.567086	0.000000	-10.000000	0.008333	-4.883334	-53.666668	1023.000000	1023.000000	2046.000000
45.939999	-0.059782	-35.331272	-9.103893	-2.282756	-14.367313	-9.577310	0.000000	-10.000000	0.008333	-4.633334	-55.166668	1023.000000	1023.000000	2046.000000
45.959999	-0.059780	-35.329922	-9.137756	-2.279413	-14.298475	-9.614278	0.000000	-10.000000	0.000000	-4.166667	-56.833332	1023.000000	1023.000000	2046.000000
45.980000	-0.059597	-35.221855	-9.082283	-2.276027	-14.320361	-9.543184	0.000000	-10.000000	0.000000	-3.516667	-58.166668	1023.000000	1023.000000	2046.000000
46.000000	-0.059198	-34.986130	-8.942871	-2.253950	-14.229131	-9.560179	0.000000	-10.000000	0.000000	-2.350000	-59.333332	1023.000000	1023.000000	2046.000000
46.020000	-0.058492	-34.568932	-8.751283	-2.238337	-14.126553	-9.452758	0.000000	-10.000000	0.000000	-0.883333	-59.833332	1023.000000	1023.000000	2046.000000
46.040001	-0.057747	-34.128258	-8.434574	-2.268838	-14.052478	-9.372368	0.000000	-10.000000	0.000000	0.850000	-60.000000	1023.000000	1023.000000	2046.000000
46.060001	-0.056969	-33.668823	-8.170212	-2.256425	-13.960955	-9.281229	0.000000	-10.000000	0.000000	1.916667	-60.000000	1023.000000	1023.000000	2046.000000
46.080002	-0.056059	-33.130611	-7.835715	-2.232717	-13.872040	-9.190141	0.000000	-10.000000	-0.008333	2.950000	-60.000000	1023.000000	1023.000000	2046.000000
46.099998	-0.055158	-32.598289	-7.637829	-2.149018	-13.705068	-9.106376	0.000000	-10.000000	-0.025000	3.933333	-60.000000	1023.000000	1023.000000	2046.000000
46.119999	-0.054197	-32.030449	-7.468759	-2.051517	-13.550058	-8.960113	0.000000	-10.000000	-0.025000	5.666667	-60.000000	1023.000000	1023.000000	2046.000000
46.139999	-0.053790	-31.789812	-7.356221	-2.063221	-13.502258	-8.868112	0.000000	-10.000000	-0.016667	6.900000	-60.000000	1023.000000	1023.000000	2046.000000
46.160000	-0.053486	-31.609928	-7.331379	-2.060592	-13.438233	-8.779725	0.000000	-10.000000	-0.025000	7.983334	-60.000000	1023.000000	1023.000000	2046.000000
46.180000	-0.053381	-31.547997	-7.331628	-2.139969	-13.314851	-8.761548	0.000000	-10.000000	-0.041667	8.866667	-60.000000	1023.000000	1023.000000	2046.000000
46.200001	-0.053317	-31.510410	-7.188548	-2.267652	-13.357710	-8.696500	0.000000	-10.000000	-0.075000	10.200001	-60.000000	1023.000000	1023.000000	2046.000000
46.220001	-0.053058	-31.357445	-6.993774	-2.335487	-13.358596	-8.669588	0.000000	-10.000000	-0.100000	11.850000	-60.000000	1023.000000	1023.000000	2046.000000
46.240002	-0.052611	-31.092995	-6.840555	-2.349941	-13.217135	-8.685364	0.000000	-10.000000	-0.166667	14.383333	-31.333334	1023.000000	1023.000000	2046.000000
46.259998	-0.051706	-30.558506	-6.592106	-2.294508	-13.107162	-8.564730	0.000000	-10.000000	-0.216667	16.466667	-2.666667	1023.000000	1023.000000	2046.000000
46.279999	-0.050600	-29.904591	-6.272038	-2.199041	-12.983376	-8.450136	0.000000	-10.000000	-0.258333	18.566666	27.833334	1023.000000	1023.000000	2046.000000
46.299999	-0.049022	-28.971828	-5.894331	-2.028691	-12.858986	-8.189820	0.000000	-10.000000	-0.275000	19.450001	31.833334	1023.000000	1023.000000	2046.000000
46.320000	-0.047348	-27.982813	-5.603152	-1.808367	-12.587934	-7.983361	0.000000	-10.000000	-0.316667	21.033333	38.000000	1023.000000	1023.000000	2046.000000
46.340000	-0.045563	-26.927608	-5.190444	-1.637186	-12.428988	-7.670991	0.000000	-10.000000	-0.366667	22.433334	44.833332	1023.000000	1023.000000	2046.000000
46.360001	-0.043758	-25.860863	-4.907314	-1.381142	-12.139167	-7.433239	0.000000	-10.000000	-0.433333	24.283333	52.166668	1023.000000	1023.000000	2046.000000
46.380001	-0.042036	-24.843369	-4.581775	-1.229255	-11.961221	-7.071119	0.000000	-10.000000	-0.466667	25.666668	60.000000	1023.000000	1023.000000	2046.000000
46.400002	-0.040244	-23.784233	-4.244225	-0.984166	-11.745436	-6.810408	0.000000	-10.000000	-0.516667	26.816668	68.333336	1023.000000	1023.000000	2046.000000
46.419998	-0.038412	-22.701403	-3.937362	-0.761981	-11.486673	-6.515388	0.000000	-10.000000	-0.533333	27.516668	77.000000	1023.000000	1023.000000	2046.000000
46.439999	-0.036486	-21.563128	-3.566998	-0.554988	-11.277222	-6.163920	0.000000	-10.000000	-0.558333	28.083334	86.166664	1023.000000	1023.000000	2046.000000
46.459999	-0.034763	-20.544861	-3.270319	-0.321393	-11.071558	-5.881592	0.000000	-10.000000	-0.541667	28.600000	95.333336	1023.000000	1023.000000	2046.000000
46.480000	-0.032788	-19.377880	-2.963064	-0.075930	-10.795453	-5.543432	0.000000	-10.000000	-0.541667	28.766666	104.833336	1023.000000	1023.000000	2046.000000
46.500000	-0.031005	-18.324167	-2.620795	0.143894	-10.560069	-5.287196	0.000000	-10.000000	-0.541667	28.716667	114.333336	1023.000000	1023.000000	2046.000000
46.520000	-0.029092	-17.193159	-2.326616	0.317253	-10.282041	-4.901755	0.000000	-10.000000	-0.550000	28.583334	124.000000	1023.000000	1023.000000	2046.000000
46.540001	-0.027310	-16.140217	-1.989997	0.551172	-10.098138	-4.603253	0.000000	-10.000000	-0.558333	28.716667	133.500000	1023.000000	1023.000000	2046.000000
46.560001	-0.025644	-15.155819	-1.703363	0.798196	-9.873464	-4.377189	0.000000	-10.000000	-0.575000	29.166668	143.000000	1023.000000	1023.000000	2046.000000
46.580002	-0.023747	-14.034251	-1.419610	0.995482	-9.556135	-4.053987	0.000000	-10.000000	-0.608333	29.583334	152.666672	1023.000000	1023.000000	2046.000000
46.599998	-0.021986	-12.993706	-1.131756	1.230638	-9.284009	-3.808578	0.000000	-10.000000	-0.616667	30.100000	162.500000	1023.000000	1023.000000	2046.000000
46.619999	-0.020158	-11.913671	-0.771463	1.409173	-9.082345	-3.469035	0.000000	-10.000000	-0.625000	30.216667	172.500000	1023.000000	1023.000000	2046.000000
46.639999	-0.018486	-10.924951	-0.468181	1.586559	-8.799702	-3.243628	0.000000	-10.000000	-0.641667	30.350000	182.500000	1023.000000	1023.000000	2046.000000
46.660000	-0.016673	-9.853454	-0.177571	1.819662	-8.531963	-2.963582	0.000000	-10.000000	-0.675000	30.333334	192.500000	1023.000000	1023.000000	2046.000000
46.680000	-0.014890	-8.799761	0.128990	2.016187	-8.254283	-2.690654	0.000000	-10.000000	-0.708333	30.783333	202.666672	1023.000000	1023.000000	2046.000000
46.700001	-0.013141	-7.766407	0.440709	2.276708	-8.015709	-2.468115	0.000000	-10.000000	-0.700000	31.233334	213.000000	1023.000000	1023.000000	2046.000000
46.720001	-0.011427	-6.753570	0.709742	2.420324	-7.760506	-2.123130	0.000000	-10.000000	-0.700000	31.799999	223.500000	1023.000000	1023.000000	2046.000000
46.740002	-0.009686	-5.724236	0.987070	2.678468	-7.500731	-1.889044	0.000000	-10.000000	-0.708333	31.983334	234.000000	1023.000000	1023.000000	2046.000000
46.759998	-0.007958	-4.703224	1.260749	2.904652	-7.290426	-1.578198	0.000000	-10.000000	-0.716667	32.066666	244.666672	1023.000000	1023.000000	2046.000000
46.779999	-0.006145	-3.631439	1.538277	3.103104	-6.982190	-1.290630	0.000000	-10.000000	-0.716667	32.000000	255.333328	1023.000000	1023.000000	2046.000000
46.799999	-0.004481	-2.648310	1.912568	3.325468	-6.838407	-1.047939	0.000000	-10.000000	-0.725000	32.150002	266.000000	1023.000000	1023.000000	2046.000000
46.820000	-0.002767	-1.635292	2.237618	3.558603	-6.646727	-0.784786	0.000000	-10.000000	-0.741667	32.650002	276.666656	1023.000000	1023.000000	2046.000000
46.840000	-0.001209	-0.714615	2.463867	3.815257	-6.345340	-0.648397	0.000000	-10.000000	-0.758333	32.783333	287.500000	1023.000000	1023.000000	2046.000000
46.860001	-0.000175	-0.103494	2.810462	3.911521	-6.263955	-0.561522	0.000000	-10.000000	-0.766667	33.083332	298.500000	1023.000000	1023.000000	2046.000000
46.880001	0.000945	0.558581	3.174544	3.972282	-6.151773	-0.436471	0.000000	-10.000000	-0.791667	33.200001	309.500000	1023.000000	1023.000000	2046.000000
46.900002	0.002053	1.213365	3.474298	4.105887	-5.968423	-0.398397	0.000000	-10.000000	-0.825000	33.966667	320.500000	1023.000000	1023.000000	2046.000000
46.919998	0.003321	1.962786	3.796667	4.115975	-5.784455	-0.165401	0.000000	-10.000000	-0.825000	34.483334	331.666656	1023.000000	1023.000000	2046.000000
46.939999	0.004968	2.936239	4.109794	4.352998	-5.500823	-0.025729	0.000000	-10.000000	-0.816667	34.716667	343.166656	1023.000000	1023.000000	2046.000000
46.959999	0.007134	4.216240	4.476784	4.650159	-5.179556	0.268853	0.000000	-10.000000	-0.783333	34.616669	354.666656	1023.000000	1023.000000	2046.000000
46.980000	0.009529	5.631598	4.778996	4.992708	-4.871668	0.731562	0.000000	-10.000000	-0.758333	34.266666	366.333344	1023.000000	1023.000000	2046.000000
47.000000	0.011514	6.804868	5.011508	5.270213	-4.550488	1.073634	0.000000	-10.000000	-0.733333	33.849998	377.666656	1023.000000	1023.000000	2046.000000
47.020000	0.013224	7.815343	5.228201	5.505660	-4.311685	1.393166	0.000000	-10.000000	-0.716667	33.333332	389.166656	1023.000000	1023.000000	2046.000000
47.040001	0.013526	7.993892	4.988939	5.554549	-4.073707	1.524112	0.000000	-10.000000	-0.725000	33.100002	400.333344	1023.000000	1023.000000	2046.000000
47.060001	0.012350	7.299007	4.412062	5.428447	-3.981128	1.439626	0.000000	-10.000000	-0.708333	33.183334	411.500000	1023.000000	1023.000000	2046.000000
47.080002	0.010581	6.253154	3.898474	5.210530	-4.095261	1.239411	0.000000	-10.000000	-0.691667	32.766666	422.500000	1023.000000	1023.000000	2046.000000
47.099998	0.009514	5.622611	3.588146	5.026607	-4.033375	1.041233	0.000000	-10.000000	-0.650000	32.266666	433.500000	1023.000000	1023.000000	2046.000000
47.119999	0.009439	5.578177	3.487983	5.010690	-3.913867	0.993372	0.000000	-10.000000	-0.633333	31.433334	444.333344	1023.000000	1023.000000	2046.000000
47.139999	0.009923	5.864709	3.486500	5.068697	-3.841052	1.150565	0.000000	-10.000000	-0.633333	31.216667	455.000000	1023.000000	1023.000000	2046.000000
47.160000	0.010813	6.390468	3.575750	5.230296	-3.671821	1.256244	0.000000	-10.000000	-0.625000	30.966667	465.333344	1023.000000	1023.000000	2046.000000
47.180000	0.011888	7.025523	3.670666	5.469768	-3.509030	1.394120	0.000000	-10.000000	-0.616667	30.833334	475.666656	1023.000000	1023.000000	2046.000000
47.200001	0.013104	7.744538	3.902189	5.630284	-3.330119	1.542184	0.000000	-10.000000	-0.591667	30.516666	486.000000	1023.000000	1023.000000	2046.000000
47.220001	0.014511	8.575980	4.126868	5.918627	-3.063691	1.594176	0.000000	-10.000000	-0.583333	30.400000	496.333344	1023.000000	1023.000000	2046.000000
47.240002	0.015961	9.432873	4.385761	6.161326	-2.869433	1.755218	0.000000	-10.000000	-0.575000	30.216667	506.500000	1023.000000	1023.000000	2046.000000
47.259998	0.017492	10.337661	4.653526	6.392509	-2.606478	1.898105	0.000000	-10.000000	-0.575000	29.933334	516.500000	1023.000000	1023.000000	2046.000000
47.279999	0.019224	11.361552	4.986716	6.671903	-2.364025	2.066958	0.000000	-10.000000	-0.583333	29.633333	526.500000	1023.000000	1023.000000	2046.000000
47.299999	0.020981	12.399507	5.321776	6.884850	-2.117007	2.309888	0.000000	-10.000000	-0.591667	29.466667	536.500000	1023.000000	1023.000000	2046.000000
47.320000	0.023063	13.630277	5.652171	7.229875	-1.681106	2.429336	0.000000	-10.000000	-0.600000	29.633333	546.500000	1023.000000	1023.000000	2046.000000
47.340000	0.025139	14.856953	6.099277	7.352270	-1.382252	2.787658	0.000000	-10.000000	-0.600000	29.633333	556.500000	1023.000000	1023.000000	2046.000000
47.360001	0.027256	16.108021	6.528589	7.537520	-0.970280	3.012191	0.000000	-10.000000	-0.591667	29.716667	566.333313	1023.000000	1023.000000	2046.000000
47.380001	0.029476	17.420574	7.047856	7.675230	-0.583664	3.281153	0.000000	-10.000000	-0.591667	29.516666	576.000000	1023.000000	1023.000000	2046.000000
47.400002	0.032206	19.033737	7.655668	7.900992	-0.153016	3.630091	0.000000	-10.000000	-0.591667	29.600000	585.666687	1023.000000	1023.000000	2046.000000
47.419998	0.034958	20.660336	8.242891	8.132274	0.387711	3.897460	0.000000	-10.000000	-0.591667	29.416666	595.500000	1023.000000	1023.000000	2046.000000
47.439999	0.037536	22.183903	8.927405	8.302154	0.743557	4.210788	0.000000	-10.000000	-0.575000	29.250000	605.500000	1023.000000	1023.000000	2046.000000
47.459999	0.039910	23.586887	9.400879	8.554481	1.206963	4.424564	0.000000	-10.000000	-0.558333	28.950001	615.500000	1023.000000	1023.000000	2046.000000
47.480000	0.041814	24.712292	9.801743	8.594666	1.575980	4.739904	0.000000	-10.000000	-0.550000	28.633333	625.166687	1023.000000	1023.000000	2046.000000
47.500000	0.042989	25.406599	10.075437	8.573619	1.940353	4.817190	0.000000	-10.000000	-0.541667	28.633333	634.833313	1023.000000	1023.000000	2046.000000
47.520000	0.044304	26.183565	10.523170	8.545763	2.215533	4.899098	0.000000	-10.000000	-0.525000	28.200001	644.166687	1023.000000	1023.000000	2046.000000
47.540001	0.045785	27.059187	11.110192	8.571128	2.411309	4.966558	0.000000	-10.000000	-0.516667	28.133333	653.833313	1023.000000	1023.000000	2046.000000
47.560001	0.047556	28.105402	11.574324	8.726460	2.745505	5.059114	0.000000	-10.000000	-0.516667	27.833334	663.166687	1023.000000	1023.000000	2046.000000
47.580002	0.049557	29.288221	12.141603	8.942287	2.960965	5.243366	0.000000	-10.000000	-0.525000	28.200001	672.500000	1023.000000	1023.000000	2046.000000
47.599998	0.051651	30.525681	12.515026	9.271275	3.314168	5.425213	0.000000	-10.000000	-0.525000	28.500000	681.833313	1023.000000	1023.000000	2046.000000
47.619999	0.053847	31.823866	12.937251	9.574399	3.604283	5.707933	0.000000	-10.000000	-0.516667	28.666666	691.166687	1023.000000	1023.000000	2046.000000
47.639999	0.056022	33.109283	13.390925	9.871031	3.865662	5.981667	0.000000	-10.000000	-0.516667	28.600000	700.833313	1023.000000	1023.000000	2046.000000
47.660000	0.058316	34.464851	13.830243	10.123285	4.218641	6.292682	0.000000	-10.000000	-0.500000	28.066668	710.333313	1023.000000	1023.000000	2046.000000
47.680000	0.060677	35.859936	14.354506	10.427408	4.534122	6.543900	0.000000	-10.000000	-0.483333	27.633333	720.000000	1023.000000	1023.000000	2046.000000
47.700001	0.062941	37.198410	14.854097	10.663999	4.846580	6.833733	0.000000	-10.000000	-0.458333	26.800001	729.333313	1023.000000	1023.000000	2046.000000
47.720001	0.065160	38.509827	15.324574	10.928824	5.188268	7.068160	0.000000	-10.000000	-0.458333	26.633333	738.333313	1023.000000	1023.000000	2046.000000
47.740002	0.067758	40.044685	15.810614	11.262701	5.640077	7.331292	0.000000	-10.000000	-0.491667	26.633333	747.166687	1023.000000	1023.000000	2046.000000
47.759998	0.069912	41.318020	16.329706	11.488106	5.902538	7.597670	0.000000	-10.000000	-0.500000	27.166666	756.000000	1023.000000	1023.000000	2046.000000
47.779999	0.072201	42.670940	16.739489	11.844601	6.313547	7.773305	0.000000	-10.000000	-0.500000	26.966667	765.000000	1023.000000	1023.000000	2046.000000
47.799999	0.074198	43.850746	17.178232	12.013148	6.597859	8.061507	0.000000	-10.000000	-0.466667	26.733334	774.000000	1023.000000	1023.000000	2046.000000
47.820000	0.076166	45.014324	17.501778	12.330153	6.954397	8.227996	0.000000	-10.000000	-0.450000	26.050001	783.000000	1023.000000	1023.000000	2046.000000
47.840000	0.077893	46.035015	17.905918	12.528727	7.168323	8.432047	0.000000	-10.000000	-0.425000	25.633333	791.833313	1023.000000	1023.000000	2046.000000
47.860001	0.079600	47.043461	18.270828	12.697049	7.431612	8.643970	0.000000	-10.000000	-0.400000	24.766666	800.500000	1023.000000	1023.000000	2046.000000
47.880001	0.081278	48.035564	18.640715	12.937662	7.686152	8.771035	0.000000	-10.000000	-0.366667	23.783333	808.833313	1023.000000	1023.000000	2046.000000
47.900002	0.083071	49.095085	19.105536	13.153517	7.900413	8.935621	0.000000	-10.000000	-0.316667	22.683332	817.000000	1023.000000	1023.000000	2046.000000
47.919998	0.084218	49.772861	19.428190	13.373364	8.013887	8.957419	0.000000	-10.000000	-0.266667	21.750000	824.666687	1023.000000	1023.000000	2046.000000
47.939999	0.084843	50.142342	19.543022	13.497738	8.098323	9.003260	0.000000	-10.000000	-0.241667	20.666666	832.166687	1023.000000	1023.000000	2046.000000
47.959999	0.085011	50.241558	19.606552	13.567707	8.089843	8.977454	0.000000	-10.000000	-0.216667	19.516666	839.166687	1023.000000	1023.000000	2046.000000
47.980000	0.085059	50.269676	19.677319	13.501173	8.089223	9.001961	0.000000	-10.000000	-0.183333	18.116667	846.000000	1023.000000	1023.000000	2046.000000
48.000000	0.085503	50.532539	19.735409	13.582608	8.219710	8.994811	0.000000	-10.000000	-0.125000	16.350000	852.333313	1023.000000	1023.000000	2046.000000
48.020000	0.086147	50.912830	19.815123	13.706482	8.322884	9.068340	0.000000	-10.000000	-0.083333	13.933333	858.166687	1023.000000	1023.000000	2046.000000
48.040001	0.086623	51.193977	19.768118	13.849330	8.291488	9.285043	0.000000	-10.000000	-0.050000	11.450000	863.333313	1023.000000	1023.000000	2046.000000
48.060001	0.086689	51.233410	19.404724	14.010143	8.378304	9.440236	0.000000	-10.000000	-0.025000	8.933333	867.500000	1023.000000	1023.000000	2046.000000
48.080002	0.086075	50.870586	19.157846	14.046956	8.206186	9.459595	0.000000	-10.000000	-0.008333	6.666667	870.833313	1023.000000	1023.000000	2046.000000
48.099998	0.084635	50.019573	18.724363	13.936163	8.115824	9.243224	0.000000	-10.000000	0.000000	4.116667	873.333313	1023.000000	1023.000000	2046.000000
48.119999	0.082015	48.470760	18.077513	13.517497	7.792261	9.083491	0.000000	-10.000000	0.008333	1.933333	875.000000	1023.000000	1023.000000	2046.000000
48.139999	0.078606	46.455963	17.179296	13.142149	7.491611	8.642908	0.000000	-10.000000	0.025000	-0.533333	875.833313	1023.000000	1023.000000	2046.000000
48.160000	0.075157	44.417870	16.321329	12.735418	7.135186	8.225937	0.000000	-10.000000	0.041667	-2.783334	876.000000	1023.000000	1023.000000	2046.000000
48.180000	0.072316	42.738808	15.671981	12.457403	6.774556	7.834867	0.000000	-10.000000	0.050000	-5.316667	876.000000	1023.000000	1023.000000	2046.000000
48.200001	0.070279	41.535049	15.190573	12.188681	6.542112	7.613681	0.000000	-10.000000	0.058333	-7.283333	876.000000	1023.000000	1023.000000	2046.000000
48.220001	0.068625	40.557411	14.785755	12.042581	6.321955	7.407121	0.000000	-10.000000	0.075000	-8.866667	876.000000	1023.000000	1023.000000	2046.000000
48.240002	0.067310	39.780487	14.351865	11.972009	6.220206	7.236407	0.000000	-10.000000	0.091667	-9.966667	876.000000	1023.000000	1023.000000	2046.000000
48.259998	0.066061	39.042091	14.095171	11.785817	5.949802	7.211301	0.000000	-10.000000	0.100000	-10.800000	876.000000	1023.000000	1023.000000	2046.000000
48.279999	0.065181	38.522141	13.872038	11.797341	5.813462	7.039299	0.000000	-10.000000	0.100000	-11.550000	872.666687	1023.000000	1023.000000	2046.000000
48.299999	0.064347	38.028824	13.708003	11.713502	5.658780	6.948541	0.000000	-10.000000	0.100000	-12.166667	863.666687	1023.000000	1023.000000	2046.000000
48.320000	0.063636	37.608818	13.521322	11.709896	5.540846	6.836755	0.000000	-10.000000	0.100000	-12.566667	854.666687	1023.000000	1023.000000	2046.000000
48.340000	0.063142	37.316681	13.405591	11.710037	5.484213	6.716842	0.000000	-10.000000	0.100000	-12.616667	847.500000	1023.000000	1023.000000	2046.000000
48.360001	0.062949	37.202988	13.250826	11.789264	5.502162	6.660736	0.000000	-10.000000	0.091667	-12.233334	844.500000	1023.000000	1023.000000	2046.000000
48.380001	0.062737	37.077377	13.222244	11.774669	5.419856	6.660607	0.000000	-10.000000	0.083333	-11.650001	840.333313	1023.000000	1023.000000	2046.000000
48.400002	0.062677	37.042004	13.194446	11.745544	5.423816	6.678195	0.000000	-10.000000	0.075000	-11.133333	836.500000	1023.000000	1023.000000	2046.000000
48.419998	0.062569	36.978077	13.170466	11.638283	5.433807	6.735522	0.000000	-10.000000	0.083333	-11.066667	832.833313	1023.000000	1023.000000	2046.000000
48.439999	0.062388	36.871323	13.234332	11.507246	5.397693	6.732052	0.000000	-10.000000	0.108333	-11.366667	829.000000	1023.000000	1023.000000	2046.000000
48.459999	0.062467	36.918163	13.208798	11.458344	5.500352	6.750668	0.000000	-10.000000	0.116667	-11.950001	825.000000	1023.000000	1023.000000	2046.000000
48.480000	0.062756	37.088856	13.310450	11.414446	5.524022	6.839940	0.000000	-10.000000	0.133333	-12.766667	821.000000	1023.000000	1023.000000	2046.000000
48.500000	0.062895	37.170860	13.328612	11.464348	5.548458	6.829442	0.000000	-10.000000	0.150000	-13.816667	816.833313	1023.000000	1023.000000	2046.000000
48.520000	0.063033	37.252224	13.390906	11.402369	5.559115	6.899833	0.000000	-10.000000	0.183333	-14.783334	812.333313	1023.000000	1023.000000	2046.000000
48.540001	0.062537	36.959446	13.300882	11.329585	5.502010	6.826968	0.000000	-10.000000	0.200000	-15.550000	807.500000	1023.000000	1023.000000	2046.000000
48.560001	0.061749	36.493931	13.195522	11.013215	5.470535	6.814659	0.000000	-10.000000	0.216667	-16.200001	802.166687	1023.000000	1023.000000	2046.000000
48.580002	0.060561	35.791374	13.219522	10.710993	5.252689	6.608170	0.000000	-10.000000	0.233333	-16.900000	796.833313	1023.000000	1023.000000	2046.000000
48.599998	0.059599	35.223080	13.174053	10.402392	5.209972	6.436660	0.000000	-10.000000	0.250000	-17.783335	791.166687	1023.000000	1023.000000	2046.000000
48.619999	0.058693	34.687798	13.261042	10.144474	5.021574	6.260710	0.000000	-10.000000	0.283333	-18.600000	785.333313	1023.000000	1023.000000	2046.000000
48.639999	0.058119	34.348606	13.222239	10.080361	4.969230	6.076777	0.000000	-10.000000	0.300000	-19.550001	779.000000	1023.000000	1023.000000	2046.000000
48.660000	0.057374	33.908012	13.260835	9.942937	4.688501	6.015741	0.000000	-10.000000	0.333333	-20.233334	772.333313	1023.000000	1023.000000	2046.000000
48.680000	0.056656	33.483711	13.032549	9.904028	4.610621	5.936514	0.000000	-10.000000	0.333333	-20.783333	765.666687	1023.000000	1023.000000	2046.000000
48.700001	0.055701	32.919109	12.891602	9.792779	4.288400	5.946330	0.000000	-10.000000	0.350000	-21.250000	758.833313	1023.000000	1023.000000	2046.000000
48.720001	0.054833	32.406269	12.595482	9.758034	4.143220	5.909533	0.000000	-10.000000	0.366667	-21.683334	751.833313	1023.000000	1023.000000	2046.000000
48.740002	0.053820	31.807486	12.398379	9.649783	3.858609	5.900715	0.000000	-10.000000	0.383333	-22.233334	744.500000	1023.000000	1023.000000	2046.000000
48.759998	0.052944	31.289862	12.114716	9.575917	3.730709	5.868518	0.000000	-10.000000	0.408333	-22.733334	737.000000	1023.000000	1023.000000	2046.000000
48.779999	0.051786	30.605680	11.883366	9.396221	3.445579	5.880514	0.000000	-10.000000	0.433333	-23.316668	729.500000	1023.000000	1023.000000	2046.000000
48.799999	0.050924	30.096165	11.670768	9.359278	3.308687	5.757432	0.000000	-10.000000	0.466667	-23.900000	721.833313	1023.000000	1023.000000	2046.000000
48.820000	0.050236	29.689610	11.551889	9.258521	3.150249	5.728950	0.000000	-10.000000	0.491667	-24.516666	713.833313	1023.000000	1023.000000	2046.000000
48.840000	0.049739	29.395479	11.619316	9.198542	2.908368	5.669253	0.000000	-10.000000	0.508333	-25.116667	705.500000	1023.000000	1023.000000	2046.000000
48.860001	0.049656	29.346449	11.610034	9.221313	2.846560	5.668543	0.000000	-10.000000	0.525000	-25.700001	697.000000	1023.000000	1023.000000	2046.000000
48.880001	0.049278	29.123453	11.564068	9.262444	2.674267	5.622674	0.000000	-10.000000	0.541667	-26.066668	688.500000	1023.000000	1023.000000	2046.000000
48.900002	0.048623	28.736118	11.270866	9.165712	2.611477	5.688063	0.000000	-10.000000	0.566667	-26.516666	679.833313	1023.000000	1023.000000	2046.000000
48.919998	0.047646	28.158852	11.022396	9.119565	2.423011	5.593878	0.000000	-10.000000	0.566667	-26.750000	671.000000	1023.000000	1023.000000	2046.000000
48.939999	0.046388	27.415319	10.648265	8.882089	2.225658	5.659308	0.000000	-10.000000	0.566667	-27.100000	662.000000	1023.000000	1023.000000	2046.000000
48.959999	0.045257	26.746662	10.322890	8.908669	2.024565	5.490539	0.000000	-10.000000	0.550000	-27.166668	653.000000	1023.000000	1023.000000	2046.000000
48.980000	0.044207	26.126518	9.846398	8.885488	1.832316	5.562316	0.000000	-10.000000	0.550000	-27.483334	643.833313	1023.000000	1023.000000	2046.000000
49.000000	0.042274	24.984093	9.166211	8.889832	1.584892	5.343158	0.000000	-10.000000	0.583333	-27.716667	634.666687	1023.000000	1023.000000	2046.000000
49.020000	0.039996	23.637556	8.717560	8.660791	1.109277	5.149929	0.000000	-10.000000	0.608333	-28.000000	625.333313	1023.000000	1023.000000	2046.000000
49.040001	0.037217	21.995251	8.151918	8.345896	0.828074	4.669362	0.000000	-10.000000	0.625000	-28.016666	616.000000	1023.000000	1023.000000	2046.000000
49.060001	0.034105	20.155874	7.683027	7.830132	0.355673	4.287042	0.000000	-10.000000	0.625000	-27.783335	606.666687	1023.000000	1023.000000	2046.000000
49.080002	0.030697	18.142029	6.900870	7.498744	-0.016348	3.758762	0.000000	-10.000000	0.600000	-27.616667	597.500000	1023.000000	1023.000000	2046.000000
49.099998	0.027315	16.142942	6.021175	7.126306	-0.356153	3.351615	0.000000	-10.000000	0.583333	-27.300001	588.333313	1023.000000	1023.000000	2046.000000
49.119999	0.024129	14.260030	5.371089	6.814329	-0.836723	2.911335	0.000000	-10.000000	0.541667	-27.216667	579.166687	1023.000000	1023.000000	2046.000000
49.139999	0.021374	12.631863	4.671426	6.475106	-1.128625	2.613955	0.000000	-10.000000	0.541667	-26.800001	570.000000	1023.000000	1023.000000	2046.000000
49.160000	0.018895	11.167013	4.135491	6.247173	-1.495217	2.279566	0.000000	-10.000000	0.541667	-26.733334	561.000000	1023.000000	1023.000000	2046.000000
49.180000	0.016703	9.871570	3.496589	6.087828	-1.701172	1.988324	0.000000	-10.000000	0.550000	-26.616667	552.166687	1023.000000	1023.000000	2046.000000
49.200001	0.014719	8.698977	3.092307	5.953327	-2.072464	1.725807	0.000000	-10.000000	0.550000	-26.733334	543.333313	1023.000000	1023.000000	2046.000000
49.220001	0.012800	7.564798	2.582474	5.797267	-2.315680	1.500736	0.000000	-10.000000	0.550000	-26.783335	534.500000	1023.000000	1023.000000	2046.000000
49.240002	0.011271	6.661298	2.267540	5.683831	-2.555661	1.265587	0.000000	-10.000000	0.550000	-26.683334	525.500000	1023.000000	1023.000000	2046.000000
49.259998	0.009820	5.803431	1.968736	5.522184	-2.779496	1.092007	0.000000	-10.000000	0.550000	-26.683334	516.500000	1023.000000	1023.000000	2046.000000
49.279999	0.008674	5.126126	1.673878	5.383703	-2.871748	0.940294	0.000000	-10.000000	0.550000	-26.566668	507.666656	1023.000000	1023.000000	2046.000000
49.299999	0.007613	4.499391	1.507277	5.341200	-3.074467	0.725382	0.000000	-10.000000	0.550000	-26.566668	498.833344	1023.000000	1023.000000	2046.000000
49.320000	0.006903	4.079391	1.364397	5.209347	-3.199693	0.705339	0.000000	-10.000000	0.550000	-26.533333	490.000000	1023.000000	1023.000000	2046.000000
49.340000	0.006272	3.706750	1.320717	5.188752	-3.270408	0.467688	0.000000	-10.000000	0.533333	-26.400000	481.000000	1023.000000	1023.000000	2046.000000
49.360001	0.005879	3.474325	1.329623	4.914296	-3.335267	0.565673	0.000000	-10.000000	0.533333	-26.283335	472.166656	1023.000000	1023.000000	2046.000000
49.380001	0.005387	3.183782	1.368641	4.815137	-3.429089	0.429093	0.000000	-10.000000	0.533333	-26.166668	463.500000	1023.000000	1023.000000	2046.000000
49.400002	0.004890	2.889703	1.381361	4.606966	-3.530264	0.431641	0.000000	-10.000000	0.541667	-26.116667	454.833344	1023.000000	1023.000000	2046.000000
49.419998	0.004533	2.678802	1.351185	4.604874	-3.617561	0.340304	0.000000	-10.000000	0.533333	-25.983334	446.000000	1023.000000	1023.000000	2046.000000
49.439999	0.004090	2.417001	1.208288	4.520206	-3.701177	0.389683	0.000000	-10.000000	0.525000	-25.683334	437.333344	1023.000000	1023.000000	2046.000000
49.459999	0.003170	1.873518	1.053369	4.522433	-3.898370	0.196085	0.000000	-10.000000	0.525000	-25.583334	428.666656	1023.000000	1023.000000	2046.000000
49.480000	0.002180	1.288418	0.744474	4.366142	-3.985332	0.163133	0.000000	-10.000000	0.516667	-25.416666	420.333344	1023.000000	1023.000000	2046.000000
49.500000	0.000839	0.496135	0.645263	4.239146	-4.322930	-0.065343	0.000000	-10.000000	0.508333	-25.400000	411.666656	1023.000000	1023.000000	2046.000000
49.520000	-0.000452	-0.267235	0.391637	4.030091	-4.461448	-0.227515	0.000000	-10.000000	0.500000	-25.150000	403.333344	1023.000000	1023.000000	2046.000000
49.540001	-0.002110	-1.246963	0.322939	3.723495	-4.845242	-0.448155	0.000000	-10.000000	0.500000	-25.166668	394.833344	1023.000000	1023.000000	2046.000000
49.560001	-0.003366	-1.989463	0.191925	3.626720	-5.030045	-0.778063	0.000000	-10.000000	0.500000	-25.033333	386.500000	1023.000000	1023.000000	2046.000000
49.580002	-0.004626	-2.733956	0.084565	3.389116	-5.305202	-0.902434	0.000000	-10.000000	0.500000	-24.933334	378.166656	1023.000000	1023.000000	2046.000000
49.599998	-0.005710	-3.374337	0.023969	3.405838	-5.563944	-1.240200	0.000000	-10.000000	0.491667	-24.700001	369.833344	1023.000000	1023.000000	2046.000000
49.619999	-0.006497	-3.839764	-0.081578	3.312325	-5.759141	-1.311370	0.000000	-10.000000	0.491667	-24.616667	361.500000	1023.000000	1023.000000	2046.000000
49.639999	-0.007389	-4.366693	-0.144672	3.301640	-6.028987	-1.494673	0.000000	-10.000000	0.491667	-24.299999	353.166656	1023.000000	1023.000000	2046.000000
49.660000	-0.008166	-4.826368	-0.325413	3.227406	-6.179831	-1.548532	0.000000	-10.000000	0.491667	-24.083334	345.000000	1023.000000	1023.000000	2046.000000
49.680000	-0.008865	-5.239076	-0.389744	3.180004	-6.374788	-1.654548	0.000000	-10.000000	0.483333	-23.666666	337.000000	1023.000000	1023.000000	2046.000000
49.700001	-0.009635	-5.694131	-0.540593	3.134499	-6.564617	-1.723421	0.000000	-10.000000	0.475000	-23.566668	329.000000	1023.000000	1023.000000	2046.000000
49.720001	-0.010417	-6.156438	-0.637670	3.144191	-6.742063	-1.920896	0.000000	-10.000000	0.475000	-23.466667	321.166656	1023.000000	1023.000000	2046.000000
49.740002	-0.011018	-6.511757	-0.770728	3.105914	-6.843187	-2.003756	0.000000	-10.000000	0.450000	-23.300001	313.500000	1023.000000	1023.000000	2046.000000
49.759998	-0.011653	-6.886876	-0.833721	3.020108	-7.067555	-2.005708	0.000000	-10.000000	0.425000	-23.066668	305.833344	1023.000000	1023.000000	2046.000000
49.779999	-0.012437	-7.350527	-0.895260	3.031284	-7.284220	-2.202331	0.000000	-10.000000	0.383333	-22.750000	298.166656	1023.000000	1023.000000	2046.000000
49.799999	-0.013073	-7.726205	-1.093686	2.954645	-7.332587	-2.254578	0.000000	-10.000000	0.383333	-22.483334	290.500000	1023.000000	1023.000000	2046.000000
49.820000	-0.013657	-8.071068	-1.127321	2.945670	-7.495407	-2.394011	0.000000	-10.000000	0.366667	-22.150000	283.000000	1023.000000	1023.000000	2046.000000
49.840000	-0.014183	-8.382078	-1.171357	2.949418	-7.635489	-2.524650	0.000000	-10.000000	0.366667	-21.716667	275.500000	1023.000000	1023.000000	2046.000000
49.860001	-0.014651	-8.658699	-1.223787	2.838006	-7.728786	-2.544133	0.000000	-10.000000	0.350000	-21.550001	268.166656	1023.000000	1023.000000	2046.000000
49.880001	-0.015333	-9.061918	-1.224125	2.831545	-7.971373	-2.697966	0.000000	-10.000000	0.350000	-21.483334	261.000000	1023.000000	1023.000000	2046.000000
49.900002	-0.015721	-9.291405	-1.406238	2.774297	-7.912845	-2.746619	0.000000	-10.000000	0.350000	-21.533335	254.000000	1023.000000	1023.000000	2046.000000
49.919998	-0.016192	-9.569667	-1.392728	2.811328	-8.078169	-2.910098	0.000000	-10.000000	0.350000	-21.150002	246.833328	1023.000000	1023.000000	2046.000000
49.939999	-0.016664	-9.848603	-1.466861	2.769794	-8.149967	-3.001570	0.000000	-10.000000	0.350000	-20.800001	239.666672	1023.000000	1023.000000	2046.000000
49.959999	-0.017196	-10.162787	-1.517016	2.666513	-8.293032	-3.019252	0.000000	-10.000000	0.350000	-20.333334	232.666672	1023.000000	1023.000000	2046.000000
49.980000	-0.017597	-10.399778	-1.530333	2.691599	-8.368654	-3.192389	0.000000	-10.000000	0.341667	-20.066668	226.000000	1023.000000	1023.000000	2046.000000
50.000000	-0.018037	-10.660135	-1.587916	2.613680	-8.432019	-3.253881	0.000000	-10.000000	0.316667	-19.650000	219.333328	1023.000000	1023.000000	2046.000000
50.020000	-0.018635	-11.013411	-1.620865	2.618568	-8.589670	-3.421443	0.000000	-10.000000	0.300000	-19.299999	212.833328	1023.000000	1023.000000	2046.000000
50.040001	-0.018982	-11.218325	-1.776417	2.560974	-8.536438	-3.466444	0.000000	-10.000000	0.275000	-19.000000	206.166672	1023.000000	1023.000000	2046.000000
50.060001	-0.019486	-11.516457	-1.743197	2.525119	-8.741110	-3.557269	0.000000	-10.000000	0.266667	-18.700001	199.833328	1023.000000	1023.000000	2046.000000
50.080002	-0.019908	-11.765336	-1.847365	2.494157	-8.777637	-3.634492	0.000000	-10.000000	0.250000	-18.383333	193.500000	1023.000000	1023.000000	2046.000000
50.099998	-0.020491	-12.110033	-1.905054	2.354441	-8.939858	-3.619561	0.000000	-10.000000	0.250000	-18.016666	187.500000	1023.000000	1023.000000	2046.000000
50.119999	-0.020876	-12.337954	-1.960260	2.468750	-8.968108	-3.878336	0.000000	-10.000000	0.250000	-17.683334	181.500000	1023.000000	1023.000000	2046.000000
50.139999	-0.021284	-12.579045	-2.039111	2.375362	-9.055762	-3.859534	0.000000	-10.000000	0.250000	-17.366667	175.500000	1023.000000	1023.000000	2046.000000
50.160000	-0.021860	-12.919183	-2.052642	2.311824	-9.220964	-3.957400	0.000000	-10.000000	0.250000	-17.216667	169.666672	1023.000000	1023.000000	2046.000000
50.180000	-0.022259	-13.154856	-2.170554	2.297628	-9.224859	-4.057070	0.000000	-10.000000	0.241667	-17.033335	164.000000	1023.000000	1023.000000	2046.000000
50.200001	-0.022616	-13.366117	-2.212317	2.288653	-9.320523	-4.121931	0.000000	-10.000000	0.225000	-16.866667	158.333328	1023.000000	1023.000000	2046.000000
50.220001	-0.023028	-13.609537	-2.241164	2.257068	-9.426702	-4.198740	0.000000	-10.000000	0.208333	-16.600000	152.666672	1023.000000	1023.000000	2046.000000
50.240002	-0.023498	-13.887033	-2.306000	2.171844	-9.514276	-4.238602	0.000000	-10.000000	0.200000	-16.350000	147.000000	1023.000000	1023.000000	2046.000000
50.259998	-0.023831	-14.083865	-2.326223	2.236945	-9.582322	-4.412265	0.000000	-10.000000	0.200000	-16.049999	141.666672	1023.000000	1023.000000	2046.000000
50.279999	-0.024196	-14.299796	-2.339642	2.173527	-9.703309	-4.430371	0.000000	-10.000000	0.200000	-15.683333	136.333328	1023.000000	1023.000000	2046.000000
50.299999	-0.025180	-14.881177	-2.430299	2.129778	-9.954964	-4.625692	0.000000	-10.000000	0.200000	-15.283334	131.166672	1023.000000	1023.000000	2046.000000
50.320000	-0.026509	-15.666752	-2.701811	2.008820	-10.137492	-4.836268	0.000000	-10.000000	0.200000	-14.900001	126.000000	1023.000000	1023.000000	2046.000000
50.340000	-0.028127	-16.622984	-2.934742	1.792323	-10.400000	-5.080567	0.000000	-10.000000	0.200000	-14.533334	121.000000	1023.000000	1023.000000	2046.000000
50.360001	-0.029844	-17.637564	-3.093158	1.552297	-10.743194	-5.353509	0.000000	-10.000000	0.200000	-14.283334	116.000000	1023.000000	1023.000000	2046.000000
50.380001	-0.031513	-18.624096	-3.300901	1.239324	-10.966438	-5.596080	0.000000	-10.000000	0.200000	-13.966667	111.166664	1023.000000	1023.000000	2046.000000
50.400002	-0.033021	-19.515350	-3.511327	1.083791	-11.171695	-5.916120	0.000000	-10.000000	0.200000	-13.783334	106.500000	1023.000000	1023.000000	2046.000000
50.419998	-0.033772	-19.959532	-3.634590	0.941891	-11.257771	-6.009061	0.000000	-10.000000	0.191667	-13.633334	102.000000	1023.000000	1023.000000	2046.000000
50.439999	-0.034024	-20.108215	-3.722352	0.972992	-11.302588	-6.056268	0.000000	-10.000000	0.183333	-13.450001	97.500000	1023.000000	1023.000000	2046.000000
50.459999	-0.034345	-20.297695	-3.847697	0.917678	-11.277814	-6.089863	0.000000	-10.000000	0.166667	-13.350000	93.000000	1023.000000	1023.000000	2046.000000
50.480000	-0.034605	-20.451460	-3.954636	0.749509	-11.200175	-6.046157	0.000000	-10.000000	0.166667	-13.100000	88.500000	1023.000000	1023.000000	2046.000000
50.500000	-0.035812	-21.165009	-4.245006	0.542751	-11.325986	-6.136766	0.000000	-10.000000	0.141667	-12.816667	84.166664	1023.000000	1023.000000	2046.000000
50.520000	-0.037832	-22.358589	-4.807108	0.311167	-11.481484	-6.381164	0.000000	-10.000000	0.116667	-12.033334	80.000000	1023.000000	1023.000000	2046.000000
50.540001	-0.040291	-23.811806	-5.439152	0.095703	-11.779975	-6.688382	0.000000	-10.000000	0.083333	-11.100000	76.000000	1023.000000	1023.000000	2046.000000
50.560001	-0.042783	-25.285048	-6.043257	-0.200628	-12.058262	-6.982901	0.000000	-10.000000	0.075000	-10.216667	72.166664	1023.000000	1023.000000	2046.000000
50.580002	-0.045002	-26.596081	-6.602624	-0.505688	-12.240158	-7.247611	0.000000	-10.000000	0.083333	-9.583334	68.666664	1023.000000	1023.000000	2046.000000
50.599998	-0.046922	-27.730795	-7.042762	-0.686849	-12.464353	-7.536831	0.000000	-10.000000	0.091667	-9.233334	65.500000	1023.000000	1023.000000	2046.000000
50.619999	-0.048376	-28.589949	-7.470771	-0.854919	-12.558258	-7.706001	0.000000	-10.000000	0.100000	-9.183333	62.500000	1023.000000	1023.000000	2046.000000
50.639999	-0.049431	-29.213598	-7.769665	-0.875434	-12.697680	-7.870818	0.000000	-10.000000	0.100000	-9.383333	59.333332	1023.000000	1023.000000	2046.000000
50.660000	-0.050233	-29.687773	-8.049994	-0.875951	-12.782545	-7.979282	0.000000	-10.000000	0.100000	-9.533334	55.166668	1023.000000	1023.000000	2046.000000
50.680000	-0.050959	-30.116734	-8.295118	-0.970482	-12.848131	-8.003002	0.000000	-10.000000	0.100000	-9.533334	50.833332	1023.000000	1023.000000	2046.000000
50.700001	-0.051461	-30.413275	-8.403563	-0.944283	-12.944445	-8.120986	0.000000	-10.000000	0.100000	-9.433333	47.666668	1023.000000	1023.000000	2046.000000
50.720001	-0.051695	-30.551783	-8.512991	-0.982298	-12.912701	-8.143793	0.000000	-10.000000	0.083333	-9.350000	45.500000	1023.000000	1023.000000	2046.000000
50.740002	-0.051846	-30.640882	-8.473773	-0.985827	-13.019248	-8.162035	0.000000	-10.000000	0.075000	-9.183333	43.500000	1023.000000	1023.000000	2046.000000
50.759998	-0.051799	-30.613110	-8.443658	-1.025169	-13.031234	-8.113048	0.000000	-10.000000	0.066667	-8.866667	40.500000	1023.000000	1023.000000	2046.000000
50.779999	-0.051584	-30.486044	-8.321385	-1.027091	-13.015678	-8.121891	0.000000	-10.000000	0.075000	-8.466667	37.500000	1023.000000	1023.000000	2046.000000
50.799999	-0.051132	-30.219025	-8.184082	-1.043309	-12.912760	-8.078875	0.000000	-10.000000	0.075000	-8.133333	34.500000	1023.000000	1023.000000	2046.000000
50.820000	-0.050720	-29.975288	-7.987848	-1.092597	-12.823811	-8.071033	0.000000	-10.000000	0.075000	-8.133333	31.666666	1023.000000	1023.000000	2046.000000
50.840000	-0.050269	-29.709089	-7.751526	-1.127565	-12.803395	-8.026603	0.000000	-10.000000	0.066667	-8.116667	29.000000	1023.000000	1023.000000	2046.000000
50.860001	-0.049594	-29.309923	-7.484362	-1.103834	-12.762569	-7.959157	0.000000	-10.000000	0.058333	-8.100000	26.333334	1023.000000	1023.000000	2046.000000
50.880001	-0.049141	-29.042574	-7.267526	-1.048192	-12.804175	-7.922680	0.000000	-10.000000	0.050000	-7.933333	23.666666	1023.000000	1023.000000	2046.000000
50.900002	-0.048946	-28.926815	-7.249202	-1.051332	-12.751942	-7.874340	0.000000	-10.000000	0.058333	-7.883333	21.000000	1023.000000	1023.000000	2046.000000
50.919998	-0.049125	-29.032927	-7.275074	-1.084954	-12.737063	-7.935835	0.000000	-10.000000	0.075000	-7.866667	18.333334	1023.000000	1023.000000	2046.000000
50.939999	-0.049389	-29.188681	-7.289114	-1.160185	-12.775816	-7.963564	0.000000	-10.000000	0.075000	-7.733334	15.666667	1023.000000	1023.000000	2046.000000
50.959999	-0.049900	-29.490810	-7.378855	-1.312840	-12.795182	-8.003933	0.000000	-10.000000	0.066667	-7.533333	13.000000	1023.000000	1023.000000	2046.000000
50.980000	-0.050557	-29.878975	-7.380486	-1.435952	-12.903488	-8.159049	0.000000	-10.000000	0.058333	-7.283333	10.666667	1023.000000	1023.000000	2046.000000
51.000000	-0.051230	-30.277103	-7.327268	-1.647974	-13.027575	-8.274286	0.000000	-10.000000	0.058333	-7.016667	8.166667	1023.000000	1023.000000	2046.000000
51.020000	-0.051666	-30.534451	-7.227550	-1.770435	-13.160250	-8.376215	0.000000	-10.000000	0.058333	-6.666667	5.833333	1023.000000	1023.000000	2046.000000
51.040001	-0.051978	-30.719212	-7.097826	-1.883964	-13.282981	-8.454439	0.000000	-10.000000	0.033333	-6.250000	3.500000	1023.000000	1023.000000	2046.000000
51.060001	-0.052044	-30.758135	-7.071628	-1.860485	-13.286732	-8.539290	0.000000	-10.000000	0.033333	-5.866667	1.666667	1023.000000	1023.000000	2046.000000
51.080002	-0.051909	-30.678490	-7.017674	-1.778469	-13.258204	-8.624142	0.000000	-10.000000	0.025000	-5.616667	0.000000	1023.000000	1023.000000	2046.000000
51.099998	-0.051521	-30.448734	-6.841643	-1.777390	-13.302249	-8.527452	0.000000	-10.000000	0.041667	-5.416667	-1.666667	1023.000000	1023.000000	2046.000000
51.119999	-0.051405	-30.380085	-6.820441	-1.710602	-13.310584	-8.538458	0.000000	-10.000000	0.025000	-5.100000	-3.166667	1023.000000	1023.000000	2046.000000
51.139999	-0.051313	-30.325884	-6.747207	-1.701581	-13.354837	-8.522260	0.000000	-10.000000	0.025000	-4.616667	-4.833333	1023.000000	1023.000000	2046.000000
51.160000	-0.051192	-30.254433	-6.708922	-1.696992	-13.364811	-8.483708	0.000000	-10.000000	0.008333	-4.116667	-6.333333	1023.000000	1023.000000	2046.000000
51.180000	-0.050981	-30.129543	-6.682742	-1.622817	-13.322253	-8.501731	0.000000	-10.000000	0.008333	-3.716667	-7.833333	1023.000000	1023.000000	2046.000000
51.200001	-0.050705	-29.966822	-6.561904	-1.658642	-13.358097	-8.388179	0.000000	-10.000000	0.008333	-3.450000	-9.166667	1023.000000	1023.000000	2046.000000
51.220001	-0.050508	-29.850092	-6.530570	-1.560994	-13.372779	-8.385751	0.000000	-10.000000	0.016667	-3.250000	-10.333333	1023.000000	1023.000000	2046.000000
51.240002	-0.050269	-29.708939	-6.529710	-1.531113	-13.275416	-8.372700	0.000000	-10.000000	0.016667	-3.083333	-11.500000	1023.000000	1023.000000	2046.000000
51.259998	-0.050064	-29.587561	-6.434025	-1.460381	-13.316146	-8.377009	0.000000	-10.000000	0.008333	-2.833333	-12.500000	1023.000000	1023.000000	2046.000000
51.279999	-0.049743	-29.398241	-6.334769	-1.457620	-13.341660	-8.264192	0.000000	-10.000000	0.000000	-2.466667	-13.333333	1023.000000	1023.000000	2046.000000
51.299999	-0.049440	-29.219011	-6.314720	-1.362338	-13.287430	-8.254524	0.000000	-10.000000	0.000000	-2.016667	-14.166667	1023.000000	1023.000000	2046.000000
51.320000	-0.049059	-28.993862	-6.234715	-1.277900	-13.231087	-8.250162	0.000000	-10.000000	0.000000	-1.616667	-14.666667	1023.000000	1023.000000	2046.000000
51.340000	-0.048793	-28.836662	-6.159357	-1.278088	-13.235564	-8.163653	0.000000	-10.000000	-0.008333	-0.950000	-15.000000	1023.000000	1023.000000	2046.000000
51.360001	-0.048442	-28.629206	-6.119702	-1.177913	-13.170289	-8.161302	0.000000	-10.000000	-0.008333	-0.416667	-15.000000	1023.000000	1023.000000	2046.000000
51.380001	-0.047960	-28.344336	-6.001470	-1.103673	-13.102302	-8.136889	0.000000	-10.000000	-0.008333	0.283333	-15.000000	1023.000000	1023.000000	2046.000000
51.400002	-0.047556	-28.105446	-5.905467	-1.053528	-13.097237	-8.049215	0.000000	-10.000000	-0.008333	1.083333	-15.000000	1023.000000	1023.000000	2046.000000
51.419998	-0.047231	-27.913414	-5.839404	-0.984353	-12.994352	-8.095304	0.000000	-10.000000	-0.016667	2.250000	-15.000000	1023.000000	1023.000000	2046.000000
51.439999	-0.046740	-27.623224	-5.704436	-0.964591	-12.974701	-7.979496	0.000000	-10.000000	-0.025000	3.466667	-15.000000	1023.000000	1023.000000	2046.000000
51.459999	-0.046387	-27.414906	-5.594347	-0.894939	-12.945666	-7.979954	0.000000	-10.000000	-0.033333	4.483334	-15.000000	1023.000000	1023.000000	2046.000000
51.480000	-0.045875	-27.112194	-5.547583	-0.807378	-12.833860	-7.923374	0.000000	-10.000000	-0.041667	5.383334	-15.000000	1023.000000	1023.000000	2046.000000
51.500000	-0.045371	-26.814331	-5.413702	-0.723384	-12.792104	-7.885142	0.000000	-10.000000	-0.066667	6.133334	-15.000000	1023.000000	1023.000000	2046.000000
51.520000	-0.044938	-26.558136	-5.340061	-0.692624	-12.731532	-7.793919	0.000000	-10.000000	-0.066667	6.750000	-15.000000	1023.000000	1023.000000	2046.000000
51.540001	-0.044404	-26.242516	-5.263426	-0.566648	-12.644972	-7.767471	0.000000	-10.000000	-0.066667	7.433333	-15.000000	1023.000000	1023.000000	2046.000000
51.560001	-0.043938	-25.967424	-5.148455	-0.579771	-12.611976	-7.627223	0.000000	-10.000000	-0.066667	8.100000	-15.000000	1023.000000	1023.000000	2046.000000
[truncated: 1,110,068 more chars]
