# Supplementary material for: Effect of Electrode Belt and Body Positions on Regional Pulmonary Ventilation- and Perfusion-Related Impedance Changes Measured by Electric Impedance Tomography
Source: PLoS One. 2016 Jun 2;11(6):e0155913. doi: 10.1371/journal.pone.0155913 (PMC4890811; doi:10.1371/journal.pone.0155913)
Supplement: S1 Dataset — (ZIP) [file pone.0155913.s001.zip › Dataset/Fp08-righ-2i.txt]

Patient Name:	Fp8
Registry:	Fp8
Investigator:	 
Diagnosys:	 
Notes:	h�ger2i             
Sample Rate [Hz]:	50.08
Time Base 	Pixels Mean 	Pixels Sum 	UPPER RIGHT		UPPER LEFT		LOWER RIGHT		LOWER LEFT		QRS	ETCO2	Paw	Flow (L/min)	Volume	Analog1	Analog2	AnalogSum
0.000000	-0.048200	-28.485991	-9.170815	-3.828072	-6.394879	-9.092224	0.000000	-10.000000	-0.025000	-6.250000	-73.666664	1023.000000	1023.000000	2046.000000
0.020000	-0.047325	-27.969316	-9.118128	-3.715522	-6.196630	-8.939035	0.000000	-10.000000	-0.033333	-6.266667	-76.000000	1023.000000	1023.000000	2046.000000
0.040000	-0.046500	-27.481615	-9.116747	-3.625992	-5.959820	-8.779058	0.000000	-10.000000	-0.033333	-5.983334	-78.333336	1023.000000	1023.000000	2046.000000
0.060000	-0.046035	-27.206816	-9.197317	-3.605576	-5.798350	-8.605572	0.000000	-10.000000	-0.050000	-5.366667	-80.333336	1023.000000	1023.000000	2046.000000
0.080000	-0.046378	-27.409267	-9.395187	-3.664918	-5.802371	-8.546791	0.000000	-10.000000	-0.050000	-4.783333	-82.000000	1023.000000	1023.000000	2046.000000
0.100000	-0.047003	-27.778706	-9.588345	-3.785396	-5.924944	-8.480021	0.000000	-10.000000	-0.050000	-4.350000	-83.500000	1023.000000	1023.000000	2046.000000
0.120000	-0.047608	-28.136040	-9.733790	-3.862007	-6.029574	-8.510669	0.000000	-10.000000	-0.050000	-4.183333	-85.000000	1023.000000	1023.000000	2046.000000
0.140000	-0.047924	-28.323118	-9.737598	-3.933521	-6.172856	-8.479141	0.000000	-10.000000	-0.050000	-3.983333	-86.333336	1023.000000	1023.000000	2046.000000
0.160000	-0.047985	-28.358877	-9.720632	-3.939835	-6.197297	-8.501114	0.000000	-10.000000	-0.041667	-3.600000	-87.666664	1023.000000	1023.000000	2046.000000
0.180000	-0.048051	-28.398045	-9.688909	-3.935918	-6.243495	-8.529723	0.000000	-10.000000	-0.041667	-2.850000	-88.833336	1023.000000	1023.000000	2046.000000
0.200000	-0.048080	-28.415304	-9.621149	-3.952897	-6.276129	-8.565127	0.000000	-10.000000	-0.041667	-1.650000	-89.666664	1023.000000	1023.000000	2046.000000
0.220000	-0.047909	-28.313957	-9.543201	-3.956884	-6.271564	-8.542308	0.000000	-10.000000	-0.058333	-0.616667	-90.000000	1023.000000	1023.000000	2046.000000
0.240000	-0.047583	-28.121328	-9.509516	-3.932854	-6.186527	-8.492432	0.000000	-10.000000	-0.058333	0.000000	-90.000000	1023.000000	1023.000000	2046.000000
0.260000	-0.047023	-27.790558	-9.439621	-3.837699	-6.094568	-8.418671	0.000000	-10.000000	-0.058333	0.000000	-90.000000	1023.000000	1023.000000	2046.000000
0.280000	-0.046442	-27.447113	-9.397861	-3.714777	-5.977085	-8.357389	0.000000	-10.000000	-0.058333	0.000000	-90.000000	1023.000000	1023.000000	2046.000000
0.300000	-0.045689	-27.002451	-9.269448	-3.622733	-5.853743	-8.256527	0.000000	-10.000000	-0.058333	0.000000	-90.000000	1023.000000	1023.000000	2046.000000
0.320000	-0.045082	-26.643436	-9.157557	-3.524214	-5.805139	-8.156527	0.000000	-10.000000	-0.058333	0.300000	-90.000000	1023.000000	1023.000000	2046.000000
0.340000	-0.044426	-26.255775	-9.082259	-3.402464	-5.715631	-8.055422	0.000000	-10.000000	-0.058333	0.916667	-90.000000	1023.000000	1023.000000	2046.000000
0.360000	-0.043799	-25.885292	-9.018091	-3.298121	-5.618001	-7.951079	0.000000	-10.000000	-0.058333	1.583333	-90.000000	1023.000000	1023.000000	2046.000000
0.380000	-0.043138	-25.494429	-8.946857	-3.255056	-5.522785	-7.769730	0.000000	-10.000000	-0.058333	1.833333	-90.000000	1023.000000	1023.000000	2046.000000
0.400000	-0.042576	-25.162479	-8.884129	-3.131691	-5.418340	-7.728320	0.000000	-10.000000	-0.050000	1.633333	-90.000000	1023.000000	1023.000000	2046.000000
0.420000	-0.042169	-24.921854	-8.837308	-3.073841	-5.341499	-7.669205	0.000000	-10.000000	-0.050000	0.966667	-90.000000	1023.000000	1023.000000	2046.000000
0.440000	-0.041620	-24.597681	-8.768168	-2.987598	-5.267005	-7.574909	0.000000	-10.000000	-0.050000	0.416667	-90.000000	1023.000000	1023.000000	2046.000000
0.460000	-0.041176	-24.335302	-8.713293	-2.901819	-5.230518	-7.489672	0.000000	-10.000000	-0.058333	0.000000	-90.000000	1023.000000	1023.000000	2046.000000
0.480000	-0.040699	-24.052999	-8.663000	-2.826530	-5.130427	-7.433043	0.000000	-10.000000	-0.066667	0.000000	-90.000000	1023.000000	1023.000000	2046.000000
0.500000	-0.040268	-23.798391	-8.597523	-2.782887	-5.053939	-7.364043	0.000000	-10.000000	-0.066667	0.000000	-90.000000	1023.000000	1023.000000	2046.000000
0.520000	-0.039908	-23.585829	-8.563711	-2.712543	-4.963426	-7.346149	0.000000	-10.000000	-0.058333	0.000000	-90.000000	1023.000000	1023.000000	2046.000000
0.540000	-0.039531	-23.363037	-8.456023	-2.614196	-4.972426	-7.320393	0.000000	-10.000000	-0.050000	0.000000	-90.000000	1023.000000	1023.000000	2046.000000
0.560000	-0.039257	-23.201040	-8.459257	-2.523922	-4.910239	-7.307620	0.000000	-10.000000	-0.050000	0.000000	-90.000000	1023.000000	1023.000000	2046.000000
0.580000	-0.038904	-22.992414	-8.413001	-2.467906	-4.858717	-7.252791	0.000000	-10.000000	-0.058333	0.000000	-90.000000	1023.000000	1023.000000	2046.000000
0.600000	-0.038459	-22.729279	-8.386646	-2.417735	-4.738634	-7.186263	0.000000	-10.000000	-0.066667	0.650000	-90.000000	1023.000000	1023.000000	2046.000000
0.620000	-0.038168	-22.557024	-8.326820	-2.322247	-4.711848	-7.196108	0.000000	-10.000000	-0.066667	1.633333	-90.000000	1023.000000	1023.000000	2046.000000
0.640000	-0.037745	-22.307085	-8.270509	-2.246169	-4.636804	-7.153604	0.000000	-10.000000	-0.066667	2.833333	-90.000000	1023.000000	1023.000000	2046.000000
0.660000	-0.037278	-22.031342	-8.224920	-2.217664	-4.547711	-7.041046	0.000000	-10.000000	-0.075000	3.500000	-90.000000	1023.000000	1023.000000	2046.000000
0.680000	-0.036749	-21.718592	-8.178961	-2.145940	-4.437461	-6.956231	0.000000	-10.000000	-0.083333	3.866667	-90.000000	1023.000000	1023.000000	2046.000000
0.700000	-0.036259	-21.429333	-8.084769	-2.082500	-4.363385	-6.898680	0.000000	-10.000000	-0.091667	4.016667	-90.000000	1023.000000	1023.000000	2046.000000
0.720000	-0.035667	-21.079189	-7.929572	-1.992897	-4.303502	-6.853219	0.000000	-10.000000	-0.091667	4.100000	-90.000000	1023.000000	1023.000000	2046.000000
0.740000	-0.035179	-20.791048	-7.854649	-1.896533	-4.250654	-6.789213	0.000000	-10.000000	-0.100000	4.316667	-90.000000	1023.000000	1023.000000	2046.000000
0.760000	-0.035222	-20.815968	-7.866351	-1.878435	-4.340525	-6.730657	0.000000	-10.000000	-0.100000	4.750000	-90.000000	1023.000000	1023.000000	2046.000000
0.780000	-0.035879	-21.204536	-7.986924	-1.990132	-4.465775	-6.761705	0.000000	-10.000000	-0.100000	5.200000	-90.000000	1023.000000	1023.000000	2046.000000
0.800000	-0.036525	-21.586435	-7.994515	-2.081220	-4.613403	-6.897296	0.000000	-10.000000	-0.108333	5.566667	-90.000000	1023.000000	1023.000000	2046.000000
0.820000	-0.037070	-21.908480	-7.999907	-2.191665	-4.673491	-7.043418	0.000000	-10.000000	-0.108333	5.800000	-90.000000	1023.000000	1023.000000	2046.000000
0.840000	-0.037263	-22.022257	-7.979023	-2.253161	-4.643823	-7.146250	0.000000	-10.000000	-0.108333	5.966667	-90.000000	1023.000000	1023.000000	2046.000000
0.860000	-0.036953	-21.839342	-7.877775	-2.178970	-4.568327	-7.214270	0.000000	-10.000000	-0.100000	6.233334	-90.000000	1023.000000	1023.000000	2046.000000
0.880000	-0.036055	-21.308676	-7.698253	-2.046681	-4.412608	-7.151133	0.000000	-10.000000	-0.116667	6.550000	-53.000000	1023.000000	1023.000000	2046.000000
0.900000	-0.035462	-20.957808	-7.597121	-1.895310	-4.335278	-7.130098	0.000000	-10.000000	-0.133333	7.200000	-15.500000	1023.000000	1023.000000	2046.000000
0.920000	-0.035104	-20.746420	-7.618652	-1.763248	-4.350222	-7.014297	0.000000	-10.000000	-0.141667	8.016666	22.833334	1023.000000	1023.000000	2046.000000
0.940000	-0.035868	-21.198181	-7.825633	-1.746906	-4.594707	-7.030935	0.000000	-10.000000	-0.141667	9.100000	25.166666	1023.000000	1023.000000	2046.000000
0.960000	-0.037835	-22.360521	-8.079435	-1.989305	-5.080254	-7.211528	0.000000	-10.000000	-0.141667	10.050000	28.000000	1023.000000	1023.000000	2046.000000
0.980000	-0.040432	-23.895056	-8.392639	-2.408003	-5.523053	-7.571361	0.000000	-10.000000	-0.158333	11.000000	31.333334	1023.000000	1023.000000	2046.000000
1.000000	-0.042743	-25.261122	-8.605196	-2.845609	-5.842217	-7.968100	0.000000	-10.000000	-0.158333	11.633334	34.666668	1023.000000	1023.000000	2046.000000
1.020000	-0.044289	-26.175085	-8.765082	-3.155390	-5.967889	-8.286722	0.000000	-10.000000	-0.150000	11.766667	38.333332	1023.000000	1023.000000	2046.000000
1.040000	-0.045149	-26.682993	-8.823957	-3.341966	-6.071496	-8.445575	0.000000	-10.000000	-0.125000	11.483334	42.000000	1023.000000	1023.000000	2046.000000
1.060000	-0.045643	-26.974936	-8.848946	-3.437939	-6.149583	-8.538466	0.000000	-10.000000	-0.125000	11.066667	46.000000	1023.000000	1023.000000	2046.000000
1.080000	-0.045894	-27.123175	-8.839069	-3.479934	-6.224188	-8.579984	0.000000	-10.000000	-0.133333	11.183333	50.000000	1023.000000	1023.000000	2046.000000
1.100000	-0.045983	-27.176037	-8.832417	-3.507778	-6.243391	-8.592452	0.000000	-10.000000	-0.150000	11.416667	53.833332	1023.000000	1023.000000	2046.000000
1.120000	-0.045917	-27.137108	-8.829958	-3.474862	-6.214166	-8.618121	0.000000	-10.000000	-0.150000	11.750000	57.500000	1023.000000	1023.000000	2046.000000
1.140000	-0.045711	-27.015404	-8.785854	-3.417068	-6.170027	-8.642454	0.000000	-10.000000	-0.158333	11.850000	61.166668	1023.000000	1023.000000	2046.000000
1.160000	-0.045570	-26.932158	-8.782769	-3.341304	-6.125092	-8.682993	0.000000	-10.000000	-0.175000	12.216667	65.000000	1023.000000	1023.000000	2046.000000
1.180000	-0.045217	-26.723156	-8.793730	-3.322363	-6.000335	-8.606729	0.000000	-10.000000	-0.191667	12.533334	67.666664	1023.000000	1023.000000	2046.000000
1.200000	-0.044798	-26.475594	-8.736483	-3.287937	-5.874996	-8.576179	0.000000	-10.000000	-0.208333	13.266667	72.000000	1023.000000	1023.000000	2046.000000
1.220000	-0.044189	-26.115570	-8.673719	-3.283445	-5.690406	-8.467999	0.000000	-10.000000	-0.208333	13.966667	76.500000	1023.000000	1023.000000	2046.000000
1.240000	-0.043574	-25.752125	-8.631480	-3.252725	-5.514030	-8.353890	0.000000	-10.000000	-0.216667	14.566667	82.666664	1023.000000	1023.000000	2046.000000
1.260000	-0.042650	-25.205904	-8.537642	-3.186617	-5.320083	-8.161562	0.000000	-10.000000	-0.225000	14.900001	87.500000	1023.000000	1023.000000	2046.000000
1.280000	-0.041587	-24.577951	-8.397943	-3.031681	-5.131261	-8.017066	0.000000	-10.000000	-0.250000	15.300000	92.500000	1023.000000	1023.000000	2046.000000
1.300000	-0.040317	-23.827530	-8.274033	-2.927494	-4.877032	-7.748971	0.000000	-10.000000	-0.266667	15.883333	97.500000	1023.000000	1023.000000	2046.000000
1.320000	-0.039083	-23.098269	-8.211890	-2.853068	-4.576286	-7.457024	0.000000	-10.000000	-0.283333	16.483334	102.666664	1023.000000	1023.000000	2046.000000
1.340000	-0.038421	-22.706718	-8.245126	-2.830403	-4.384444	-7.246745	0.000000	-10.000000	-0.275000	16.933332	108.000000	1023.000000	1023.000000	2046.000000
1.360000	-0.038230	-22.593857	-8.334050	-2.861052	-4.320686	-7.078068	0.000000	-10.000000	-0.283333	17.433332	113.666664	1023.000000	1023.000000	2046.000000
1.380000	-0.038374	-22.679190	-8.462453	-2.873145	-4.324585	-7.019007	0.000000	-10.000000	-0.291667	17.983334	119.500000	1023.000000	1023.000000	2046.000000
1.400000	-0.038230	-22.593639	-8.395802	-2.904606	-4.387692	-6.905540	0.000000	-10.000000	-0.316667	18.683334	125.500000	1023.000000	1023.000000	2046.000000
1.420000	-0.037940	-22.422462	-8.329347	-2.908630	-4.376171	-6.808316	0.000000	-10.000000	-0.333333	19.550001	131.500000	1023.000000	1023.000000	2046.000000
1.440000	-0.037514	-22.170691	-8.188787	-2.904041	-4.353170	-6.724692	0.000000	-10.000000	-0.358333	20.433334	137.833328	1023.000000	1023.000000	2046.000000
1.460000	-0.036973	-21.851280	-7.993817	-2.875105	-4.339588	-6.642771	0.000000	-10.000000	-0.375000	21.000000	144.500000	1023.000000	1023.000000	2046.000000
1.480000	-0.036312	-21.460304	-7.861300	-2.851883	-4.190127	-6.556994	0.000000	-10.000000	-0.408333	21.616667	151.500000	1023.000000	1023.000000	2046.000000
1.500000	-0.035370	-20.903448	-7.674862	-2.790602	-3.997243	-6.440741	0.000000	-10.000000	-0.408333	22.016666	158.666672	1023.000000	1023.000000	2046.000000
1.520000	-0.034351	-20.301413	-7.464390	-2.631105	-3.828201	-6.377716	0.000000	-10.000000	-0.416667	22.383333	163.500000	1023.000000	1023.000000	2046.000000
1.540000	-0.033138	-19.584820	-7.239291	-2.469898	-3.635137	-6.240494	0.000000	-10.000000	-0.416667	22.616667	171.000000	1023.000000	1023.000000	2046.000000
1.560000	-0.031861	-18.829571	-7.048590	-2.336783	-3.433492	-6.010706	0.000000	-10.000000	-0.433333	22.916668	178.500000	1023.000000	1023.000000	2046.000000
1.580000	-0.030590	-18.078686	-6.834787	-2.148096	-3.245672	-5.850132	0.000000	-10.000000	-0.450000	23.366667	188.500000	1023.000000	1023.000000	2046.000000
1.600000	-0.029320	-17.328104	-6.614275	-1.998072	-3.047565	-5.668190	0.000000	-10.000000	-0.450000	23.583334	196.166672	1023.000000	1023.000000	2046.000000
1.620000	-0.028089	-16.600719	-6.414860	-1.820104	-2.857523	-5.508232	0.000000	-10.000000	-0.458333	23.883333	204.000000	1023.000000	1023.000000	2046.000000
1.640000	-0.026776	-15.824397	-6.194293	-1.703180	-2.667024	-5.259900	0.000000	-10.000000	-0.475000	24.216667	212.000000	1023.000000	1023.000000	2046.000000
1.660000	-0.025511	-15.077083	-6.004579	-1.569750	-2.449080	-5.053674	0.000000	-10.000000	-0.491667	24.566668	217.333328	1023.000000	1023.000000	2046.000000
1.680000	-0.024307	-14.365221	-5.790452	-1.440444	-2.264889	-4.869437	0.000000	-10.000000	-0.500000	24.916666	225.500000	1023.000000	1023.000000	2046.000000
1.700000	-0.023224	-13.725231	-5.620538	-1.286426	-2.093204	-4.725063	0.000000	-10.000000	-0.500000	25.100000	233.833328	1023.000000	1023.000000	2046.000000
1.720000	-0.022106	-13.064718	-5.454414	-1.152497	-1.922980	-4.534827	0.000000	-10.000000	-0.500000	25.183334	244.833328	1023.000000	1023.000000	2046.000000
1.740000	-0.020863	-12.329927	-5.280719	-1.023703	-1.689121	-4.336383	0.000000	-10.000000	-0.500000	25.100000	250.333328	1023.000000	1023.000000	2046.000000
1.760000	-0.019899	-11.760235	-5.118498	-0.857458	-1.516081	-4.268198	0.000000	-10.000000	-0.516667	25.200001	258.666656	1023.000000	1023.000000	2046.000000
1.780000	-0.018887	-11.162027	-4.930509	-0.683224	-1.372288	-4.176006	0.000000	-10.000000	-0.525000	25.550001	267.166656	1023.000000	1023.000000	2046.000000
1.800000	-0.017889	-10.572556	-4.737735	-0.580554	-1.210535	-4.043733	0.000000	-10.000000	-0.541667	25.983334	278.500000	1023.000000	1023.000000	2046.000000
1.820000	-0.016872	-9.971088	-4.579751	-0.480368	-1.015163	-3.895806	0.000000	-10.000000	-0.541667	26.216667	284.166656	1023.000000	1023.000000	2046.000000
1.840000	-0.015755	-9.311295	-4.343934	-0.345142	-0.869601	-3.752618	0.000000	-10.000000	-0.550000	26.316668	290.000000	1023.000000	1023.000000	2046.000000
1.860000	-0.014381	-8.498914	-4.074019	-0.198654	-0.643161	-3.583081	0.000000	-10.000000	-0.550000	26.216667	298.833344	1023.000000	1023.000000	2046.000000
1.880000	-0.013187	-7.793643	-3.851439	-0.073834	-0.486525	-3.381845	0.000000	-10.000000	-0.550000	26.216667	310.500000	1023.000000	1023.000000	2046.000000
1.900000	-0.012518	-7.397993	-3.748960	0.046406	-0.411266	-3.284173	0.000000	-10.000000	-0.550000	26.466667	322.166656	1023.000000	1023.000000	2046.000000
1.920000	-0.012262	-7.247014	-3.641243	0.043728	-0.440875	-3.208623	0.000000	-10.000000	-0.550000	26.950001	331.000000	1023.000000	1023.000000	2046.000000
1.940000	-0.012012	-7.099261	-3.501395	0.065376	-0.446500	-3.216742	0.000000	-10.000000	-0.566667	27.216667	340.000000	1023.000000	1023.000000	2046.000000
1.960000	-0.011447	-6.765306	-3.299808	0.079416	-0.364103	-3.180812	0.000000	-10.000000	-0.591667	27.283335	349.000000	1023.000000	1023.000000	2046.000000
1.980000	-0.010272	-6.070705	-3.022428	0.152183	-0.149163	-3.051297	0.000000	-10.000000	-0.625000	27.450001	358.000000	1023.000000	1023.000000	2046.000000
2.000000	-0.008928	-5.276320	-2.674293	0.356769	0.002199	-2.960994	0.000000	-10.000000	-0.641667	27.766668	367.166656	1023.000000	1023.000000	2046.000000
2.020000	-0.007172	-4.238708	-2.301922	0.697606	0.181371	-2.815763	0.000000	-10.000000	-0.633333	28.150002	376.333344	1023.000000	1023.000000	2046.000000
2.040000	-0.005967	-3.526655	-2.117240	0.896464	0.324243	-2.630123	0.000000	-10.000000	-0.616667	28.316668	382.500000	1023.000000	1023.000000	2046.000000
2.060000	-0.005683	-3.358441	-2.063508	1.037154	0.251222	-2.583309	0.000000	-10.000000	-0.616667	28.650002	391.833344	1023.000000	1023.000000	2046.000000
2.080000	-0.007160	-4.231471	-2.324762	0.935552	-0.126686	-2.715574	0.000000	-10.000000	-0.608333	28.500000	401.500000	1023.000000	1023.000000	2046.000000
2.100000	-0.009593	-5.669242	-2.592172	0.648133	-0.714627	-3.010575	0.000000	-10.000000	-0.608333	28.300001	414.333344	1023.000000	1023.000000	2046.000000
2.120000	-0.011745	-6.941349	-2.776047	0.301792	-1.100910	-3.366183	0.000000	-10.000000	-0.566667	27.883333	423.833344	1023.000000	1023.000000	2046.000000
2.140000	-0.013064	-7.721052	-2.850468	-0.014589	-1.293181	-3.562813	0.000000	-10.000000	-0.558333	27.433334	433.166656	1023.000000	1023.000000	2046.000000
2.160000	-0.013823	-8.169280	-2.877324	-0.180402	-1.396608	-3.714946	0.000000	-10.000000	-0.541667	27.200001	442.333344	1023.000000	1023.000000	2046.000000
2.180000	-0.013985	-8.265240	-2.830104	-0.211714	-1.455673	-3.767749	0.000000	-10.000000	-0.558333	26.700001	451.500000	1023.000000	1023.000000	2046.000000
2.200000	-0.013843	-8.181383	-2.790469	-0.204527	-1.436965	-3.749422	0.000000	-10.000000	-0.566667	26.583334	457.500000	1023.000000	1023.000000	2046.000000
2.220000	-0.013593	-8.033582	-2.648934	-0.186065	-1.478581	-3.720001	0.000000	-10.000000	-0.558333	26.083334	466.333344	1023.000000	1023.000000	2046.000000
2.240000	-0.013323	-7.873878	-2.574805	-0.139686	-1.473312	-3.686075	0.000000	-10.000000	-0.541667	25.866667	472.166656	1023.000000	1023.000000	2046.000000
2.260000	-0.012734	-7.526043	-2.477525	-0.046362	-1.402514	-3.599642	0.000000	-10.000000	-0.516667	25.583334	483.666656	1023.000000	1023.000000	2046.000000
2.280000	-0.012076	-7.136796	-2.387719	-0.008437	-1.288193	-3.452447	0.000000	-10.000000	-0.500000	25.366667	492.333344	1023.000000	1023.000000	2046.000000
2.300000	-0.011444	-6.763568	-2.271368	0.094941	-1.172058	-3.415084	0.000000	-10.000000	-0.483333	25.150000	501.000000	1023.000000	1023.000000	2046.000000
2.320000	-0.010811	-6.389470	-2.162227	0.240522	-1.063165	-3.404600	0.000000	-10.000000	-0.458333	24.416666	509.666656	1023.000000	1023.000000	2046.000000
2.340000	-0.010021	-5.922417	-2.039479	0.334490	-0.916429	-3.300999	0.000000	-10.000000	-0.441667	23.883333	517.833313	1023.000000	1023.000000	2046.000000
2.360000	-0.009056	-5.352141	-1.900279	0.360512	-0.697379	-3.114996	0.000000	-10.000000	-0.433333	23.049999	531.166687	1023.000000	1023.000000	2046.000000
2.380000	-0.008167	-4.826570	-1.813552	0.410725	-0.471107	-2.952636	0.000000	-10.000000	-0.441667	22.799999	538.833313	1023.000000	1023.000000	2046.000000
2.400000	-0.007034	-4.157371	-1.639087	0.511629	-0.254836	-2.775076	0.000000	-10.000000	-0.450000	22.500000	544.000000	1023.000000	1023.000000	2046.000000
2.420000	-0.005625	-3.324181	-1.428766	0.659389	0.007418	-2.562223	0.000000	-10.000000	-0.466667	22.683334	549.000000	1023.000000	1023.000000	2046.000000
2.440000	-0.003994	-2.360207	-1.240166	0.811990	0.306220	-2.238251	0.000000	-10.000000	-0.483333	22.866667	554.000000	1023.000000	1023.000000	2046.000000
2.460000	-0.002607	-1.540961	-1.116052	0.940231	0.606686	-1.971827	0.000000	-10.000000	-0.483333	23.350000	561.666687	1023.000000	1023.000000	2046.000000
2.480000	-0.001733	-1.024465	-1.063557	0.973158	0.812846	-1.746912	0.000000	-10.000000	-0.450000	23.516668	569.666687	1023.000000	1023.000000	2046.000000
2.500000	-0.001476	-0.872110	-1.163296	1.019405	0.902503	-1.630723	0.000000	-10.000000	-0.416667	23.683334	577.666687	1023.000000	1023.000000	2046.000000
2.520000	-0.001298	-0.767410	-1.202253	0.953952	0.914114	-1.433223	0.000000	-10.000000	-0.416667	23.250000	585.666687	1023.000000	1023.000000	2046.000000
2.540000	-0.000965	-0.570177	-1.155528	0.964790	0.954949	-1.334388	0.000000	-10.000000	-0.425000	22.683334	590.666687	1023.000000	1023.000000	2046.000000
2.560000	-0.000598	-0.353284	-1.003797	0.966830	0.971941	-1.288257	0.000000	-10.000000	-0.425000	22.016666	600.666687	1023.000000	1023.000000	2046.000000
2.580000	-0.000096	-0.056876	-0.837772	0.991607	1.026464	-1.237175	0.000000	-10.000000	-0.408333	21.650002	608.000000	1023.000000	1023.000000	2046.000000
2.600000	0.000705	0.416936	-0.635211	1.003524	1.174324	-1.125701	0.000000	-10.000000	-0.400000	21.400002	615.333313	1023.000000	1023.000000	2046.000000
2.620000	0.001611	0.952273	-0.400280	1.092020	1.331924	-1.071392	0.000000	-10.000000	-0.383333	20.866667	622.500000	1023.000000	1023.000000	2046.000000
2.640000	0.002821	1.667175	-0.191523	1.206176	1.547527	-0.895005	0.000000	-10.000000	-0.366667	20.600000	631.833313	1023.000000	1023.000000	2046.000000
2.660000	0.004197	2.480248	0.075190	1.358258	1.726022	-0.679222	0.000000	-10.000000	-0.350000	20.483334	638.833313	1023.000000	1023.000000	2046.000000
2.680000	0.005541	3.274638	0.300115	1.528391	1.959676	-0.513543	0.000000	-10.000000	-0.350000	20.400000	643.333313	1023.000000	1023.000000	2046.000000
2.700000	0.006872	4.061361	0.518109	1.715810	2.155873	-0.328431	0.000000	-10.000000	-0.350000	20.033333	647.833313	1023.000000	1023.000000	2046.000000
2.720000	0.008179	4.833753	0.739784	1.906237	2.321998	-0.134267	0.000000	-10.000000	-0.333333	19.466667	654.666687	1023.000000	1023.000000	2046.000000
2.740000	0.009346	5.523648	0.923610	2.046837	2.476183	0.077018	0.000000	-10.000000	-0.308333	19.033333	661.166687	1023.000000	1023.000000	2046.000000
2.760000	0.010479	6.193304	1.107086	2.233474	2.622143	0.230601	0.000000	-10.000000	-0.275000	18.416668	667.500000	1023.000000	1023.000000	2046.000000
2.780000	0.011647	6.883533	1.262381	2.352735	2.849174	0.419242	0.000000	-10.000000	-0.275000	18.000000	673.666687	1023.000000	1023.000000	2046.000000
2.800000	0.012694	7.502310	1.449138	2.503213	3.019158	0.530801	0.000000	-10.000000	-0.266667	17.766668	679.666687	1023.000000	1023.000000	2046.000000
2.820000	0.013578	8.024302	1.576338	2.652034	3.183453	0.612477	0.000000	-10.000000	-0.266667	17.733334	685.666687	1023.000000	1023.000000	2046.000000
2.840000	0.014494	8.566119	1.718927	2.780479	3.322516	0.744197	0.000000	-10.000000	-0.258333	17.650002	691.500000	1023.000000	1023.000000	2046.000000
2.860000	0.015382	9.091019	1.837573	2.899167	3.523942	0.830336	0.000000	-10.000000	-0.291667	17.683334	697.500000	1023.000000	1023.000000	2046.000000
2.880000	0.016094	9.511462	1.997275	2.963461	3.620145	0.930581	0.000000	-10.000000	-0.308333	17.783335	703.500000	1023.000000	1023.000000	2046.000000
2.900000	0.016998	10.045815	2.148737	3.063900	3.793439	1.039739	0.000000	-10.000000	-0.300000	17.983334	709.500000	1023.000000	1023.000000	2046.000000
2.920000	0.018183	10.746190	2.409665	3.189794	3.986801	1.159930	0.000000	-10.000000	-0.283333	17.950001	715.500000	1023.000000	1023.000000	2046.000000
2.940000	0.019347	11.434242	2.645150	3.301588	4.187652	1.299853	0.000000	-10.000000	-0.300000	17.866667	721.500000	1023.000000	1023.000000	2046.000000
2.960000	0.020090	11.872928	2.711392	3.417790	4.325049	1.418696	0.000000	-10.000000	-0.325000	18.066668	727.500000	1023.000000	1023.000000	2046.000000
2.980000	0.020511	12.121834	2.795188	3.466794	4.360420	1.499432	0.000000	-10.000000	-0.325000	18.483334	733.500000	1023.000000	1023.000000	2046.000000
3.000000	0.020887	12.344172	2.887353	3.546451	4.419661	1.490707	0.000000	-10.000000	-0.300000	18.750000	739.500000	1023.000000	1023.000000	2046.000000
3.020000	0.021466	12.686296	3.052548	3.557792	4.500008	1.575948	0.000000	-10.000000	-0.291667	18.700001	745.833313	1023.000000	1023.000000	2046.000000
3.040000	0.022497	13.295935	3.262097	3.680778	4.684057	1.669003	0.000000	-10.000000	-0.291667	18.600000	752.166687	1023.000000	1023.000000	2046.000000
3.060000	0.023630	13.965590	3.521245	3.853812	4.809157	1.781375	0.000000	-10.000000	-0.308333	18.616667	758.500000	1023.000000	1023.000000	2046.000000
3.080000	0.024908	14.720890	3.760852	4.120307	4.928475	1.911255	0.000000	-10.000000	-0.316667	18.783333	764.500000	1023.000000	1023.000000	2046.000000
3.100000	0.025314	14.960529	3.839435	4.310711	4.878792	1.931592	0.000000	-10.000000	-0.325000	19.000000	770.666687	1023.000000	1023.000000	2046.000000
3.120000	0.024595	14.535502	3.707524	4.319740	4.652095	1.856143	0.000000	-10.000000	-0.325000	19.100000	777.000000	1023.000000	1023.000000	2046.000000
3.140000	0.022360	13.214785	3.314827	4.074122	4.173086	1.652751	0.000000	-10.000000	-0.325000	19.333334	783.333313	1023.000000	1023.000000	2046.000000
3.160000	0.019520	11.536113	2.918294	3.695078	3.636841	1.285900	0.000000	-10.000000	-0.300000	19.133333	789.833313	1023.000000	1023.000000	2046.000000
3.180000	0.017104	10.108679	2.666247	3.319334	3.218735	0.904364	0.000000	-10.000000	-0.283333	18.800001	796.166687	1023.000000	1023.000000	2046.000000
3.200000	0.015553	9.191984	2.530989	3.042480	2.984274	0.634240	0.000000	-10.000000	-0.258333	17.866667	802.500000	1023.000000	1023.000000	2046.000000
3.220000	0.014613	8.636220	2.416316	2.883550	2.873859	0.462494	0.000000	-10.000000	-0.258333	17.200001	808.500000	1023.000000	1023.000000	2046.000000
3.240000	0.014039	8.297289	2.411257	2.826455	2.743766	0.315812	0.000000	-10.000000	-0.250000	16.616667	814.500000	1023.000000	1023.000000	2046.000000
3.260000	0.013778	8.142772	2.380248	2.779039	2.721652	0.261834	0.000000	-10.000000	-0.250000	16.350000	820.166687	1023.000000	1023.000000	2046.000000
3.280000	0.013769	8.137201	2.465664	2.779656	2.649517	0.242365	0.000000	-10.000000	-0.250000	15.866667	825.833313	1023.000000	1023.000000	2046.000000
3.300000	0.013830	8.173639	2.494529	2.804880	2.673797	0.200432	0.000000	-10.000000	-0.233333	15.633333	831.166687	1023.000000	1023.000000	2046.000000
3.320000	0.014039	8.296755	2.512646	2.832524	2.773224	0.178361	0.000000	-10.000000	-0.216667	15.166667	836.500000	1023.000000	1023.000000	2046.000000
3.340000	0.014266	8.431235	2.632612	2.875854	2.781394	0.141376	0.000000	-10.000000	-0.200000	14.783334	841.500000	1023.000000	1023.000000	2046.000000
3.360000	0.014620	8.640565	2.695014	2.936061	2.890270	0.119220	0.000000	-10.000000	-0.191667	14.050000	846.500000	1023.000000	1023.000000	2046.000000
3.380000	0.015087	8.916136	2.776007	2.985262	3.033839	0.121028	0.000000	-10.000000	-0.175000	13.400001	851.333313	1023.000000	1023.000000	2046.000000
3.400000	0.015619	9.230879	2.853483	3.003972	3.171293	0.202130	0.000000	-10.000000	-0.158333	12.916667	856.000000	1023.000000	1023.000000	2046.000000
3.420000	0.016344	9.659318	2.979772	3.041261	3.335736	0.302549	0.000000	-10.000000	-0.158333	12.616667	860.500000	1023.000000	1023.000000	2046.000000
3.440000	0.016915	9.996821	2.976642	3.051122	3.558093	0.410965	0.000000	-10.000000	-0.158333	12.450001	864.833313	1023.000000	1023.000000	2046.000000
3.460000	0.017717	10.471039	3.116956	3.138997	3.693428	0.521657	0.000000	-10.000000	-0.158333	12.133333	869.000000	1023.000000	1023.000000	2046.000000
3.480000	0.018847	11.138646	3.260951	3.243147	3.924656	0.709892	0.000000	-10.000000	-0.150000	11.800000	873.000000	1023.000000	1023.000000	2046.000000
3.500000	0.020225	11.953029	3.433475	3.347114	4.223760	0.948680	0.000000	-10.000000	-0.141667	11.533334	877.000000	1023.000000	1023.000000	2046.000000
3.520000	0.021261	12.565381	3.514729	3.490109	4.468791	1.091752	0.000000	-10.000000	-0.141667	11.616667	881.000000	1023.000000	1023.000000	2046.000000
3.540000	0.021760	12.860332	3.428944	3.543639	4.646714	1.241036	0.000000	-10.000000	-0.141667	11.900000	885.000000	1023.000000	1023.000000	2046.000000
3.560000	0.021738	12.847422	3.236709	3.499300	4.722353	1.389059	0.000000	-10.000000	-0.150000	12.150000	889.000000	1023.000000	1023.000000	2046.000000
3.580000	0.021520	12.718061	3.179066	3.440428	4.668755	1.429812	0.000000	-10.000000	-0.141667	12.216667	893.000000	1023.000000	1023.000000	2046.000000
3.600000	0.021374	12.632284	3.108734	3.341516	4.659882	1.522152	0.000000	-10.000000	-0.125000	11.800000	897.000000	1023.000000	1023.000000	2046.000000
3.620000	0.021352	12.619185	3.182798	3.274767	4.639863	1.521757	0.000000	-10.000000	-0.108333	10.983334	901.000000	1023.000000	1023.000000	2046.000000
3.640000	0.021537	12.728230	3.270523	3.213821	4.709454	1.534432	0.000000	-10.000000	-0.083333	9.733334	904.666687	1023.000000	1023.000000	2046.000000
3.660000	0.021870	12.924929	3.376906	3.227942	4.795375	1.524706	0.000000	-10.000000	-0.066667	8.700001	908.166687	1023.000000	1023.000000	2046.000000
3.680000	0.022604	13.359134	3.556106	3.271392	4.914722	1.616914	0.000000	-10.000000	-0.058333	7.800000	911.166687	1023.000000	1023.000000	2046.000000
3.700000	0.023527	13.904657	3.708070	3.387569	5.085393	1.723625	0.000000	-10.000000	-0.075000	7.350000	914.000000	1023.000000	1023.000000	2046.000000
3.720000	0.024719	14.608769	3.900740	3.466859	5.287965	1.953205	0.000000	-10.000000	-0.100000	7.300000	916.333313	1023.000000	1023.000000	2046.000000
3.740000	0.025615	15.138494	4.036499	3.676819	5.408626	2.016550	0.000000	-10.000000	-0.125000	7.616667	918.833313	1023.000000	1023.000000	2046.000000
3.760000	0.026678	15.766642	4.173444	3.823060	5.566348	2.203789	0.000000	-10.000000	-0.133333	8.100000	921.333313	1023.000000	1023.000000	2046.000000
3.780000	0.027643	16.336939	4.298061	3.976189	5.703691	2.358997	0.000000	-10.000000	-0.116667	8.533334	924.000000	1023.000000	1023.000000	2046.000000
3.800000	0.028603	16.904650	4.476005	4.087096	5.812778	2.528770	0.000000	-10.000000	-0.083333	8.583333	926.666687	1023.000000	1023.000000	2046.000000
3.820000	0.029399	17.374992	4.586126	4.203370	5.939816	2.645680	0.000000	-10.000000	-0.066667	8.516666	929.500000	1023.000000	1023.000000	2046.000000
3.840000	0.030186	17.840216	4.701046	4.310624	6.063527	2.765019	0.000000	-10.000000	-0.058333	8.100000	932.500000	1023.000000	1023.000000	2046.000000
3.860000	0.031052	18.351606	4.836835	4.423404	6.214145	2.877223	0.000000	-10.000000	-0.066667	7.766667	935.333313	1023.000000	1023.000000	2046.000000
3.880000	0.032127	18.987047	5.062070	4.560999	6.433903	2.930075	0.000000	-10.000000	-0.075000	7.333333	938.000000	1023.000000	1023.000000	2046.000000
3.900000	0.033221	19.633642	5.263842	4.697570	6.671939	3.000292	0.000000	-10.000000	-0.091667	6.933333	940.500000	1023.000000	1023.000000	2046.000000
3.920000	0.034068	20.133951	5.417965	4.790183	6.825215	3.100588	0.000000	-10.000000	-0.100000	6.733334	943.000000	1023.000000	1023.000000	2046.000000
3.940000	0.034729	20.524914	5.502509	4.849782	7.000595	3.172028	0.000000	-10.000000	-0.100000	6.616667	945.333313	1023.000000	1023.000000	2046.000000
3.960000	0.035170	20.785498	5.607187	4.957818	7.073727	3.146766	0.000000	-10.000000	-0.100000	6.683333	947.500000	1023.000000	1023.000000	2046.000000
3.980000	0.035819	21.168999	5.733657	5.018486	7.190942	3.225915	0.000000	-10.000000	-0.100000	6.683333	949.666687	1023.000000	1023.000000	2046.000000
4.000000	0.036613	21.638449	5.842631	5.145848	7.346922	3.303047	0.000000	-10.000000	-0.100000	6.566667	952.000000	1023.000000	1023.000000	2046.000000
4.020000	0.037078	21.913010	5.931544	5.315718	7.310291	3.355457	0.000000	-10.000000	-0.066667	6.133334	954.333313	1023.000000	1023.000000	2046.000000
4.040000	0.037358	22.078320	5.929029	5.452517	7.243406	3.453369	0.000000	-10.000000	-0.050000	5.333333	956.500000	1023.000000	1023.000000	2046.000000
4.060000	0.036979	21.854387	5.831224	5.484125	7.094118	3.444921	0.000000	-10.000000	-0.033333	4.333333	958.333313	1023.000000	1023.000000	2046.000000
4.080000	0.035676	21.084763	5.643301	5.394418	6.766276	3.280766	0.000000	-10.000000	-0.050000	3.166667	960.000000	1023.000000	1023.000000	2046.000000
4.100000	0.033272	19.663519	5.265447	5.121616	6.314695	2.961761	0.000000	-10.000000	-0.050000	2.450000	961.166687	1023.000000	1023.000000	2046.000000
4.120000	0.030375	17.951790	4.874164	4.727837	5.795350	2.554440	0.000000	-10.000000	-0.050000	1.350000	962.000000	1023.000000	1023.000000	2046.000000
4.140000	0.027642	16.336670	4.552326	4.370234	5.325768	2.088341	0.000000	-10.000000	-0.050000	0.700000	962.500000	1023.000000	1023.000000	2046.000000
4.160000	0.025565	15.108735	4.285086	4.089404	4.958714	1.775531	0.000000	-10.000000	-0.050000	0.000000	962.833313	1023.000000	1023.000000	2046.000000
4.180000	0.024266	14.341425	4.158554	3.864007	4.734267	1.584598	0.000000	-10.000000	-0.050000	0.000000	963.000000	1023.000000	1023.000000	2046.000000
4.200000	0.023339	13.793463	4.030390	3.760752	4.594724	1.407596	0.000000	-10.000000	-0.050000	0.000000	963.000000	1023.000000	1023.000000	2046.000000
4.220000	0.022703	13.417620	3.998836	3.690602	4.440431	1.287752	0.000000	-10.000000	-0.050000	0.000000	963.000000	1023.000000	1023.000000	2046.000000
4.240000	0.022202	13.121083	4.037803	3.649616	4.274471	1.159193	0.000000	-10.000000	-0.050000	0.000000	963.000000	1023.000000	1023.000000	2046.000000
4.260000	0.021869	12.924734	4.003727	3.589827	4.252258	1.078922	0.000000	-10.000000	-0.041667	-0.783333	963.000000	1023.000000	1023.000000	2046.000000
4.280000	0.021473	12.690361	3.951109	3.621599	4.207208	0.910445	0.000000	-10.000000	-0.033333	-2.100000	963.000000	1023.000000	1023.000000	2046.000000
4.300000	0.021299	12.587868	3.965140	3.578932	4.153416	0.890380	0.000000	-10.000000	-0.025000	-3.933333	963.000000	1023.000000	1023.000000	2046.000000
4.320000	0.021279	12.575973	3.967781	3.575442	4.200827	0.831923	0.000000	-10.000000	-0.025000	-5.133333	963.000000	1023.000000	1023.000000	2046.000000
4.340000	0.021239	12.552088	3.997412	3.585251	4.186121	0.783304	0.000000	-10.000000	-0.016667	-5.950000	963.000000	1023.000000	1023.000000	2046.000000
4.360000	0.021196	12.527114	3.973383	3.571149	4.232204	0.750377	0.000000	-10.000000	-0.016667	-6.483334	963.000000	1023.000000	1023.000000	2046.000000
4.380000	0.021476	12.692141	4.017658	3.551191	4.323950	0.799341	0.000000	-10.000000	-0.008333	-7.183333	963.000000	1023.000000	1023.000000	2046.000000
4.400000	0.021607	12.769540	3.998393	3.507318	4.391367	0.872462	0.000000	-10.000000	0.000000	-8.133333	963.000000	1023.000000	1023.000000	2046.000000
4.420000	0.021970	12.984448	4.002231	3.550542	4.471368	0.960307	0.000000	-10.000000	0.033333	-9.383333	963.000000	1023.000000	1023.000000	2046.000000
4.440000	0.022724	13.430017	4.091095	3.615807	4.610691	1.112424	0.000000	-10.000000	0.041667	-10.450000	959.500000	1023.000000	1023.000000	2046.000000
4.460000	0.023410	13.835138	4.114670	3.675952	4.790272	1.254244	0.000000	-10.000000	0.050000	-11.350000	948.833313	1023.000000	1023.000000	2046.000000
4.480000	0.023686	13.998405	4.011162	3.723428	4.897890	1.365924	0.000000	-10.000000	0.041667	-11.716666	938.166687	1023.000000	1023.000000	2046.000000
4.500000	0.023489	13.881818	3.834487	3.688300	4.913155	1.445877	0.000000	-10.000000	0.050000	-11.950000	931.000000	1023.000000	1023.000000	2046.000000
4.520000	0.022752	13.446604	3.575150	3.600277	4.827538	1.443640	0.000000	-10.000000	0.050000	-12.150000	929.666687	1023.000000	1023.000000	2046.000000
4.540000	0.021825	12.898590	3.350157	3.530405	4.618146	1.399882	0.000000	-10.000000	0.050000	-12.600000	927.000000	1023.000000	1023.000000	2046.000000
4.560000	0.021061	12.446990	3.232691	3.356239	4.430656	1.427404	0.000000	-10.000000	0.066667	-13.433333	922.833313	1023.000000	1023.000000	2046.000000
4.580000	0.020449	12.085209	3.163228	3.221893	4.297722	1.402366	0.000000	-10.000000	0.100000	-14.483334	918.333313	1023.000000	1023.000000	2046.000000
4.600000	0.019989	11.813601	3.127836	3.116864	4.167859	1.401043	0.000000	-10.000000	0.133333	-15.550000	913.500000	1023.000000	1023.000000	2046.000000
4.620000	0.019729	11.659554	3.065763	3.053808	4.168633	1.371349	0.000000	-10.000000	0.166667	-16.483334	908.333313	1023.000000	1023.000000	2046.000000
4.640000	0.019705	11.645362	3.041392	3.104296	4.135291	1.364383	0.000000	-10.000000	0.175000	-17.333334	903.000000	1023.000000	1023.000000	2046.000000
4.660000	0.019942	11.785630	3.096642	3.129819	4.127217	1.431952	0.000000	-10.000000	0.191667	-18.100000	897.166687	1023.000000	1023.000000	2046.000000
4.680000	0.020147	11.906888	3.113486	3.221997	4.110349	1.461055	0.000000	-10.000000	0.200000	-18.800001	891.000000	1023.000000	1023.000000	2046.000000
4.700000	0.020419	12.067809	3.078331	3.332736	4.116790	1.539954	0.000000	-10.000000	0.225000	-19.400002	884.666687	1023.000000	1023.000000	2046.000000
4.720000	0.020749	12.262652	3.122472	3.366191	4.072655	1.701335	0.000000	-10.000000	0.233333	-19.966667	878.166687	1023.000000	1023.000000	2046.000000
4.740000	0.020850	12.322089	3.098823	3.473332	4.027416	1.722519	0.000000	-10.000000	0.225000	-20.400000	871.500000	1023.000000	1023.000000	2046.000000
4.760000	0.021048	12.439151	3.059534	3.551330	3.993088	1.835198	0.000000	-10.000000	0.241667	-20.549999	864.666687	1023.000000	1023.000000	2046.000000
4.780000	0.021123	12.483727	3.067600	3.597241	3.942641	1.876245	0.000000	-10.000000	0.266667	-20.683332	857.833313	1023.000000	1023.000000	2046.000000
4.800000	0.020988	12.404191	3.014463	3.636033	3.849243	1.904452	0.000000	-10.000000	0.300000	-20.900000	851.000000	1023.000000	1023.000000	2046.000000
4.820000	0.020957	12.385504	2.931702	3.687160	3.835205	1.931438	0.000000	-10.000000	0.300000	-21.300001	844.000000	1023.000000	1023.000000	2046.000000
4.840000	0.020924	12.365849	2.943241	3.699934	3.797158	1.925516	0.000000	-10.000000	0.308333	-21.783335	836.833313	1023.000000	1023.000000	2046.000000
4.860000	0.021140	12.493483	2.990082	3.716190	3.867783	1.919427	0.000000	-10.000000	0.316667	-22.283335	829.500000	1023.000000	1023.000000	2046.000000
4.880000	0.021508	12.711314	3.044034	3.822131	3.929819	1.915329	0.000000	-10.000000	0.333333	-22.750000	822.000000	1023.000000	1023.000000	2046.000000
4.900000	0.021644	12.791723	3.078686	3.860676	3.931237	1.921124	0.000000	-10.000000	0.341667	-23.050001	814.500000	1023.000000	1023.000000	2046.000000
4.920000	0.021652	12.796082	3.023887	3.871882	3.983951	1.916363	0.000000	-10.000000	0.350000	-23.316668	806.833313	1023.000000	1023.000000	2046.000000
4.940000	0.021342	12.612932	3.057269	3.873889	3.834163	1.847610	0.000000	-10.000000	0.350000	-23.616667	799.000000	1023.000000	1023.000000	2046.000000
4.960000	0.021322	12.601049	3.006474	3.894294	3.850459	1.849822	0.000000	-10.000000	0.383333	-24.083334	791.000000	1023.000000	1023.000000	2046.000000
4.980000	0.021125	12.484813	2.877788	3.956732	3.798294	1.851999	0.000000	-10.000000	0.416667	-24.566668	783.000000	1023.000000	1023.000000	2046.000000
5.000000	0.020913	12.359374	2.748175	4.082979	3.631773	1.896446	0.000000	-10.000000	0.450000	-25.116667	774.833313	1023.000000	1023.000000	2046.000000
5.020000	0.019823	11.715675	2.501508	4.173147	3.260896	1.780124	0.000000	-10.000000	0.450000	-25.583334	766.500000	1023.000000	1023.000000	2046.000000
5.040000	0.018283	10.805305	2.170996	4.063931	2.879446	1.690932	0.000000	-10.000000	0.458333	-26.266666	758.000000	1023.000000	1023.000000	2046.000000
5.060000	0.015964	9.434580	1.868640	3.843000	2.400435	1.322506	0.000000	-10.000000	0.475000	-26.600000	749.333313	1023.000000	1023.000000	2046.000000
5.080000	0.013374	7.903913	1.485345	3.507313	1.940508	0.970747	0.000000	-10.000000	0.491667	-26.766666	740.500000	1023.000000	1023.000000	2046.000000
5.100000	0.010418	6.157136	1.155505	3.152546	1.388960	0.460125	0.000000	-10.000000	0.500000	-26.850000	731.500000	1023.000000	1023.000000	2046.000000
5.120000	0.007582	4.480801	0.803707	2.785205	0.906265	-0.014377	0.000000	-10.000000	0.500000	-26.950001	722.500000	1023.000000	1023.000000	2046.000000
5.140000	0.005363	3.169688	0.550424	2.482162	0.500027	-0.362925	0.000000	-10.000000	0.500000	-27.183334	713.500000	1023.000000	1023.000000	2046.000000
5.160000	0.003594	2.124139	0.337800	2.272870	0.205392	-0.691923	0.000000	-10.000000	0.500000	-27.133333	704.500000	1023.000000	1023.000000	2046.000000
5.180000	0.002057	1.215941	0.194338	2.107059	-0.087876	-0.997581	0.000000	-10.000000	0.508333	-27.383333	695.333313	1023.000000	1023.000000	2046.000000
5.200000	0.000795	0.469680	0.042021	2.038581	-0.363356	-1.247566	0.000000	-10.000000	0.533333	-27.766666	686.166687	1023.000000	1023.000000	2046.000000
5.220000	-0.000346	-0.204656	-0.149532	1.954609	-0.519813	-1.489921	0.000000	-10.000000	0.566667	-28.500000	676.833313	1023.000000	1023.000000	2046.000000
5.240000	-0.001430	-0.844964	-0.317138	1.875369	-0.690392	-1.712804	0.000000	-10.000000	0.591667	-29.150000	667.333313	1023.000000	1023.000000	2046.000000
5.260000	-0.002193	-1.296224	-0.447445	1.788481	-0.805898	-1.831361	0.000000	-10.000000	0.608333	-29.700001	657.500000	1023.000000	1023.000000	2046.000000
5.280000	-0.003034	-1.792936	-0.617598	1.731467	-0.895820	-2.010984	0.000000	-10.000000	0.608333	-30.016666	647.500000	1023.000000	1023.000000	2046.000000
5.300000	-0.003650	-2.157399	-0.754568	1.644897	-0.966023	-2.081706	0.000000	-10.000000	0.608333	-30.116667	637.500000	1023.000000	1023.000000	2046.000000
5.320000	-0.004209	-2.487484	-0.888819	1.581680	-0.997292	-2.183052	0.000000	-10.000000	0.616667	-30.183334	627.500000	1023.000000	1023.000000	2046.000000
5.340000	-0.004877	-2.882514	-1.034466	1.532290	-1.055065	-2.325274	0.000000	-10.000000	0.633333	-30.383333	617.500000	1023.000000	1023.000000	2046.000000
5.360000	-0.005178	-3.060117	-1.130401	1.450745	-1.030582	-2.349878	0.000000	-10.000000	0.650000	-30.700001	607.500000	1023.000000	1023.000000	2046.000000
5.380000	-0.005316	-3.141492	-1.286885	1.443686	-0.954256	-2.344036	0.000000	-10.000000	0.641667	-31.050001	597.166687	1023.000000	1023.000000	2046.000000
5.400000	-0.005058	-2.989030	-1.271058	1.522600	-0.954111	-2.286461	0.000000	-10.000000	0.666667	-31.266666	586.833313	1023.000000	1023.000000	2046.000000
5.420000	-0.004596	-2.716206	-1.353076	1.660413	-0.824909	-2.198634	0.000000	-10.000000	0.658333	-31.216667	576.166687	1023.000000	1023.000000	2046.000000
5.440000	-0.004318	-2.551999	-1.406498	1.680509	-0.769202	-2.056808	0.000000	-10.000000	0.658333	-30.883333	565.833313	1023.000000	1023.000000	2046.000000
5.460000	-0.004682	-2.767074	-1.713417	1.669886	-0.709827	-2.013716	0.000000	-10.000000	0.616667	-30.366667	555.500000	1023.000000	1023.000000	2046.000000
5.480000	-0.005769	-3.409678	-2.049916	1.570509	-0.881662	-2.048609	0.000000	-10.000000	0.608333	-29.933334	545.500000	1023.000000	1023.000000	2046.000000
5.500000	-0.007034	-4.157196	-2.387156	1.434247	-1.072115	-2.132172	0.000000	-10.000000	0.600000	-29.616667	535.500000	1023.000000	1023.000000	2046.000000
5.520000	-0.008212	-4.853244	-2.666547	1.302973	-1.251779	-2.237891	0.000000	-10.000000	0.600000	-29.516666	525.500000	1023.000000	1023.000000	2046.000000
5.540000	-0.009127	-5.393850	-2.883811	1.159528	-1.391279	-2.278288	0.000000	-10.000000	0.591667	-29.400000	515.500000	1023.000000	1023.000000	2046.000000
5.560000	-0.010009	-5.915074	-3.024712	1.007469	-1.539162	-2.358668	0.000000	-10.000000	0.575000	-29.100000	505.833344	1023.000000	1023.000000	2046.000000
5.580000	-0.010751	-6.353769	-3.169250	0.923386	-1.633959	-2.473946	0.000000	-10.000000	0.541667	-28.550001	496.166656	1023.000000	1023.000000	2046.000000
5.600000	-0.011294	-6.674688	-3.273062	0.874387	-1.736007	-2.540006	0.000000	-10.000000	0.516667	-28.100000	486.833344	1023.000000	1023.000000	2046.000000
5.620000	-0.011478	-6.783339	-3.344885	0.848649	-1.739625	-2.547478	0.000000	-10.000000	0.500000	-27.783333	477.333344	1023.000000	1023.000000	2046.000000
5.640000	-0.011504	-6.798845	-3.366382	0.874871	-1.733419	-2.573915	0.000000	-10.000000	0.500000	-27.416666	468.166656	1023.000000	1023.000000	2046.000000
5.660000	-0.011628	-6.871888	-3.440593	0.909623	-1.741140	-2.599778	0.000000	-10.000000	0.491667	-27.150000	459.000000	1023.000000	1023.000000	2046.000000
5.680000	-0.011611	-6.862092	-3.476161	0.941173	-1.743042	-2.584063	0.000000	-10.000000	0.483333	-26.833334	450.000000	1023.000000	1023.000000	2046.000000
5.700000	-0.011554	-6.828547	-3.525810	0.951858	-1.716588	-2.538008	0.000000	-10.000000	0.475000	-26.716667	441.000000	1023.000000	1023.000000	2046.000000
5.720000	-0.011528	-6.813330	-3.554717	0.975297	-1.710398	-2.523513	0.000000	-10.000000	0.466667	-26.433334	432.000000	1023.000000	1023.000000	2046.000000
5.740000	-0.011497	-6.794668	-3.581861	1.045766	-1.698635	-2.559937	0.000000	-10.000000	0.458333	-26.200001	423.166656	1023.000000	1023.000000	2046.000000
5.760000	-0.011526	-6.811977	-3.622808	1.112579	-1.713924	-2.587824	0.000000	-10.000000	0.450000	-26.033333	414.500000	1023.000000	1023.000000	2046.000000
5.780000	-0.011549	-6.825478	-3.673968	1.130465	-1.717280	-2.564695	0.000000	-10.000000	0.450000	-25.900000	405.833344	1023.000000	1023.000000	2046.000000
5.800000	-0.011587	-6.848182	-3.732218	1.191438	-1.675040	-2.632363	0.000000	-10.000000	0.450000	-25.850000	397.166656	1023.000000	1023.000000	2046.000000
5.820000	-0.011714	-6.923111	-3.754202	1.235310	-1.722013	-2.682206	0.000000	-10.000000	0.433333	-25.666668	388.500000	1023.000000	1023.000000	2046.000000
5.840000	-0.011788	-6.966616	-3.835559	1.251937	-1.687677	-2.695317	0.000000	-10.000000	0.425000	-25.383333	379.833344	1023.000000	1023.000000	2046.000000
5.860000	-0.012080	-7.139333	-3.889171	1.247276	-1.735174	-2.762264	0.000000	-10.000000	0.408333	-25.083334	371.333344	1023.000000	1023.000000	2046.000000
5.880000	-0.012148	-7.179303	-3.959430	1.216904	-1.707641	-2.729137	0.000000	-10.000000	0.416667	-24.700001	363.000000	1023.000000	1023.000000	2046.000000
5.900000	-0.012258	-7.244452	-3.962876	1.240973	-1.730481	-2.792069	0.000000	-10.000000	0.408333	-24.550001	355.000000	1023.000000	1023.000000	2046.000000
5.920000	-0.012463	-7.365923	-4.034480	1.290824	-1.716876	-2.905391	0.000000	-10.000000	0.416667	-24.466667	346.666656	1023.000000	1023.000000	2046.000000
5.940000	-0.012657	-7.480471	-4.087654	1.319053	-1.730498	-2.981371	0.000000	-10.000000	0.408333	-24.416668	338.333344	1023.000000	1023.000000	2046.000000
5.960000	-0.012803	-7.566652	-4.122972	1.325296	-1.751048	-3.017927	0.000000	-10.000000	0.391667	-24.300001	330.000000	1023.000000	1023.000000	2046.000000
5.980000	-0.012934	-7.644196	-4.179504	1.345530	-1.717024	-3.093198	0.000000	-10.000000	0.358333	-24.216667	322.000000	1023.000000	1023.000000	2046.000000
6.000000	-0.013105	-7.744985	-4.238254	1.333793	-1.684806	-3.155718	0.000000	-10.000000	0.358333	-24.166668	314.000000	1023.000000	1023.000000	2046.000000
6.020000	-0.013292	-7.855867	-4.283346	1.386055	-1.722405	-3.236171	0.000000	-10.000000	0.358333	-24.100000	306.000000	1023.000000	1023.000000	2046.000000
6.040000	-0.013341	-7.884243	-4.319447	1.403213	-1.703294	-3.264715	0.000000	-10.000000	0.366667	-24.000000	298.000000	1023.000000	1023.000000	2046.000000
6.060000	-0.013483	-7.968253	-4.367937	1.420126	-1.672191	-3.348251	0.000000	-10.000000	0.350000	-23.883333	290.000000	1023.000000	1023.000000	2046.000000
6.080000	-0.013636	-8.059097	-4.430598	1.463024	-1.691710	-3.399814	0.000000	-10.000000	0.350000	-23.733334	282.000000	1023.000000	1023.000000	2046.000000
6.100000	-0.013762	-8.133094	-4.432828	1.400570	-1.725177	-3.375659	0.000000	-10.000000	0.350000	-23.483334	274.000000	1023.000000	1023.000000	2046.000000
6.120000	-0.013803	-8.157647	-4.467927	1.392992	-1.676115	-3.406597	0.000000	-10.000000	0.333333	-23.183332	266.000000	1023.000000	1023.000000	2046.000000
6.140000	-0.014075	-8.318586	-4.476860	1.410438	-1.726875	-3.525290	0.000000	-10.000000	0.316667	-22.916666	258.333344	1023.000000	1023.000000	2046.000000
6.160000	-0.014176	-8.377968	-4.543782	1.426415	-1.687732	-3.572870	0.000000	-10.000000	0.300000	-22.600000	250.666672	1023.000000	1023.000000	2046.000000
6.180000	-0.014327	-8.467490	-4.555628	1.406207	-1.693889	-3.624180	0.000000	-10.000000	0.291667	-22.266666	243.333328	1023.000000	1023.000000	2046.000000
6.200000	-0.014632	-8.647610	-4.622683	1.387085	-1.734081	-3.677931	0.000000	-10.000000	0.291667	-21.816668	235.833328	1023.000000	1023.000000	2046.000000
6.220000	-0.014806	-8.750278	-4.628706	1.399752	-1.768372	-3.752953	0.000000	-10.000000	0.275000	-21.283333	228.666672	1023.000000	1023.000000	2046.000000
6.240000	-0.014930	-8.823532	-4.658319	1.324458	-1.704792	-3.784880	0.000000	-10.000000	0.266667	-20.750000	221.500000	1023.000000	1023.000000	2046.000000
6.260000	-0.015425	-9.115944	-4.739068	1.273613	-1.748506	-3.901984	0.000000	-10.000000	0.233333	-20.366667	214.500000	1023.000000	1023.000000	2046.000000
6.280000	-0.016560	-9.786709	-4.921603	1.060649	-1.959472	-3.966283	0.000000	-10.000000	0.216667	-19.933334	207.666672	1023.000000	1023.000000	2046.000000
6.300000	-0.018434	-10.894656	-5.153771	0.803375	-2.330372	-4.213889	0.000000	-10.000000	0.191667	-19.483334	201.000000	1023.000000	1023.000000	2046.000000
6.320000	-0.020153	-11.910477	-5.376336	0.589590	-2.655636	-4.468095	0.000000	-10.000000	0.175000	-18.816668	194.666672	1023.000000	1023.000000	2046.000000
6.340000	-0.021667	-12.804963	-5.532807	0.337605	-2.883330	-4.726432	0.000000	-10.000000	0.158333	-18.216667	188.500000	1023.000000	1023.000000	2046.000000
6.360000	-0.022953	-13.565187	-5.629760	0.107865	-3.065231	-4.978061	0.000000	-10.000000	0.150000	-17.400000	182.500000	1023.000000	1023.000000	2046.000000
6.380000	-0.023646	-13.975073	-5.733494	0.064161	-3.089760	-5.215980	0.000000	-10.000000	0.150000	-16.916666	176.500000	1023.000000	1023.000000	2046.000000
6.400000	-0.023807	-14.069773	-5.694763	0.028805	-3.075812	-5.328002	0.000000	-10.000000	0.158333	-16.483334	170.833328	1023.000000	1023.000000	2046.000000
6.420000	-0.023964	-14.162800	-5.661569	0.005613	-3.074404	-5.432440	0.000000	-10.000000	0.150000	-16.416668	165.166672	1023.000000	1023.000000	2046.000000
6.440000	-0.023890	-14.118801	-5.750075	0.084820	-3.014977	-5.438568	0.000000	-10.000000	0.133333	-16.016666	159.833328	1023.000000	1023.000000	2046.000000
6.460000	-0.024258	-14.336232	-5.812373	0.083302	-3.218349	-5.388812	0.000000	-10.000000	0.108333	-15.700001	154.333328	1023.000000	1023.000000	2046.000000
6.480000	-0.025716	-15.198281	-6.014284	-0.016507	-3.581531	-5.585960	0.000000	-10.000000	0.083333	-15.033334	149.166672	1023.000000	1023.000000	2046.000000
6.500000	-0.028424	-16.798668	-6.348407	-0.358305	-4.094047	-5.997908	0.000000	-10.000000	0.066667	-14.400001	144.000000	1023.000000	1023.000000	2046.000000
6.520000	-0.031420	-18.569466	-6.700196	-0.874454	-4.573026	-6.421791	0.000000	-10.000000	0.050000	-13.433333	139.333328	1023.000000	1023.000000	2046.000000
6.540000	-0.033810	-19.981787	-6.952959	-1.317842	-4.875106	-6.835879	0.000000	-10.000000	0.050000	-12.800000	134.666672	1023.000000	1023.000000	2046.000000
6.560000	-0.035517	-20.990276	-7.103957	-1.643185	-5.087232	-7.155902	0.000000	-10.000000	0.050000	-12.483334	130.333328	1023.000000	1023.000000	2046.000000
6.580000	-0.036712	-21.697056	-7.228366	-1.784265	-5.253246	-7.431180	0.000000	-10.000000	0.050000	-12.633334	126.000000	1023.000000	1023.000000	2046.000000
6.600000	-0.037553	-22.194080	-7.338217	-1.895573	-5.385733	-7.574557	0.000000	-10.000000	0.050000	-12.950001	122.000000	1023.000000	1023.000000	2046.000000
6.620000	-0.038276	-22.620853	-7.450132	-1.950191	-5.504941	-7.715589	0.000000	-10.000000	0.050000	-13.216667	117.666664	1023.000000	1023.000000	2046.000000
6.640000	-0.038877	-22.976055	-7.491063	-2.018349	-5.617714	-7.848930	0.000000	-10.000000	0.050000	-13.383334	113.333336	1023.000000	1023.000000	2046.000000
6.660000	-0.039426	-23.300930	-7.597788	-2.115818	-5.680937	-7.906387	0.000000	-10.000000	0.033333	-13.350000	108.833336	1023.000000	1023.000000	2046.000000
6.680000	-0.039885	-23.571989	-7.714407	-2.126331	-5.699037	-8.032214	0.000000	-10.000000	0.041667	-13.166667	104.500000	1023.000000	1023.000000	2046.000000
6.700000	-0.040082	-23.688440	-7.790697	-2.205159	-5.651932	-8.040653	0.000000	-10.000000	0.041667	-12.983334	100.166664	1023.000000	1023.000000	2046.000000
6.720000	-0.040293	-23.813316	-7.798233	-2.266375	-5.647289	-8.101419	0.000000	-10.000000	0.058333	-12.750000	95.666664	1023.000000	1023.000000	2046.000000
6.740000	-0.040349	-23.846378	-7.848723	-2.333484	-5.572897	-8.091275	0.000000	-10.000000	0.050000	-12.533334	91.333336	1023.000000	1023.000000	2046.000000
6.760000	-0.040229	-23.775309	-7.875168	-2.377832	-5.456143	-8.066165	0.000000	-10.000000	0.050000	-12.266666	87.000000	1023.000000	1023.000000	2046.000000
6.780000	-0.040002	-23.641270	-7.907012	-2.373667	-5.336792	-8.023798	0.000000	-10.000000	0.050000	-12.250000	83.000000	1023.000000	1023.000000	2046.000000
6.800000	-0.039354	-23.258448	-7.867319	-2.276344	-5.214327	-7.900457	0.000000	-10.000000	0.050000	-12.383333	79.000000	1023.000000	1023.000000	2046.000000
6.820000	-0.038558	-22.787764	-7.806536	-2.186874	-5.060963	-7.733390	0.000000	-10.000000	0.050000	-12.350000	75.000000	1023.000000	1023.000000	2046.000000
6.840000	-0.038031	-22.476158	-7.858339	-2.105654	-4.877536	-7.634627	0.000000	-10.000000	0.033333	-12.083333	71.000000	1023.000000	1023.000000	2046.000000
6.860000	-0.038042	-22.482668	-8.046018	-2.132308	-4.800194	-7.504148	0.000000	-10.000000	0.025000	-11.533333	67.000000	1023.000000	1023.000000	2046.000000
6.880000	-0.038640	-22.836508	-8.296778	-2.272200	-4.846982	-7.420547	0.000000	-10.000000	0.008333	-11.083333	63.000000	1023.000000	1023.000000	2046.000000
6.900000	-0.039548	-23.373089	-8.544891	-2.370212	-4.982180	-7.475806	0.000000	-10.000000	0.008333	-10.650001	59.166668	1023.000000	1023.000000	2046.000000
6.920000	-0.040216	-23.767668	-8.662901	-2.502070	-5.142618	-7.460079	0.000000	-10.000000	0.000000	-10.383334	55.500000	1023.000000	1023.000000	2046.000000
6.940000	-0.040592	-23.989828	-8.722762	-2.562657	-5.197593	-7.506816	0.000000	-10.000000	0.000000	-10.000000	52.000000	1023.000000	1023.000000	2046.000000
6.960000	-0.041021	-24.243353	-8.751492	-2.626661	-5.325610	-7.539592	0.000000	-10.000000	0.000000	-9.483334	48.666668	1023.000000	1023.000000	2046.000000
6.980000	-0.041148	-24.318493	-8.753057	-2.655211	-5.356947	-7.553277	0.000000	-10.000000	0.000000	-8.816667	45.500000	1023.000000	1023.000000	2046.000000
7.000000	-0.041277	-24.394928	-8.747791	-2.681862	-5.357036	-7.608239	0.000000	-10.000000	0.000000	-8.083334	42.500000	1023.000000	1023.000000	2046.000000
7.020000	-0.041370	-24.449440	-8.743505	-2.703720	-5.374584	-7.627630	0.000000	-10.000000	-0.016667	-7.400000	39.833332	1023.000000	1023.000000	2046.000000
7.040000	-0.041255	-24.381594	-8.759632	-2.738033	-5.307764	-7.576165	0.000000	-10.000000	-0.033333	-6.850000	37.500000	1023.000000	1023.000000	2046.000000
7.060000	-0.040759	-24.088512	-8.650868	-2.670181	-5.259204	-7.508257	0.000000	-10.000000	-0.041667	-6.450000	35.166668	1023.000000	1023.000000	2046.000000
7.080000	-0.040401	-23.877052	-8.626328	-2.573633	-5.180159	-7.496931	0.000000	-10.000000	-0.041667	-6.100000	32.833332	1023.000000	1023.000000	2046.000000
7.100000	-0.039811	-23.528383	-8.515741	-2.502135	-5.137552	-7.372957	0.000000	-10.000000	-0.041667	-5.650000	30.500000	1023.000000	1023.000000	2046.000000
7.120000	-0.039178	-23.153988	-8.440721	-2.406221	-5.019870	-7.287177	0.000000	-10.000000	-0.041667	-5.200000	28.833334	1023.000000	1023.000000	2046.000000
7.140000	-0.038643	-22.837854	-8.366092	-2.330204	-4.923035	-7.218524	0.000000	-10.000000	-0.033333	-4.766667	27.166666	1023.000000	1023.000000	2046.000000
7.160000	-0.038144	-22.543169	-8.294304	-2.256298	-4.870607	-7.121961	0.000000	-10.000000	-0.033333	-4.450000	25.666666	1023.000000	1023.000000	2046.000000
7.180000	-0.037607	-22.225771	-8.181931	-2.134735	-4.848463	-7.060642	0.000000	-10.000000	-0.041667	-4.250000	24.000000	1023.000000	1023.000000	2046.000000
7.200000	-0.037047	-21.894840	-8.150590	-2.058414	-4.713706	-6.972130	0.000000	-10.000000	-0.050000	-4.083333	22.666666	1023.000000	1023.000000	2046.000000
7.220000	-0.036756	-21.722631	-8.148857	-1.965760	-4.654916	-6.953099	0.000000	-10.000000	-0.050000	-3.916667	21.333334	1023.000000	1023.000000	2046.000000
7.240000	-0.036390	-21.506668	-8.121032	-1.927797	-4.600569	-6.857271	0.000000	-10.000000	-0.050000	-3.716667	20.000000	1023.000000	1023.000000	2046.000000
7.260000	-0.035938	-21.239374	-8.062507	-1.844495	-4.510128	-6.822245	0.000000	-10.000000	-0.050000	-3.466667	18.666666	1023.000000	1023.000000	2046.000000
7.280000	-0.035664	-21.077303	-8.002677	-1.805332	-4.473584	-6.795710	0.000000	-10.000000	-0.050000	-3.100000	17.500000	1023.000000	1023.000000	2046.000000
7.300000	-0.035382	-20.910833	-7.973210	-1.731913	-4.437451	-6.768260	0.000000	-10.000000	-0.050000	-2.733333	16.500000	1023.000000	1023.000000	2046.000000
7.320000	-0.035028	-20.701513	-7.956207	-1.674337	-4.335091	-6.735879	0.000000	-10.000000	-0.050000	-2.383333	15.666667	1023.000000	1023.000000	2046.000000
7.340000	-0.034710	-20.513603	-7.914442	-1.640677	-4.305727	-6.652757	0.000000	-10.000000	-0.050000	-2.200000	14.833333	1023.000000	1023.000000	2046.000000
7.360000	-0.034384	-20.320787	-7.863053	-1.572362	-4.262922	-6.622452	0.000000	-10.000000	-0.050000	-2.033333	14.166667	1023.000000	1023.000000	2046.000000
7.380000	-0.034217	-20.222511	-7.871720	-1.513337	-4.182390	-6.655065	0.000000	-10.000000	-0.050000	-1.783333	13.500000	1023.000000	1023.000000	2046.000000
7.400000	-0.033998	-20.092966	-7.826513	-1.471850	-4.178418	-6.616184	0.000000	-10.000000	-0.050000	-1.483333	13.166667	1023.000000	1023.000000	2046.000000
7.420000	-0.033611	-19.863930	-7.736259	-1.398974	-4.108645	-6.620052	0.000000	-10.000000	-0.041667	-0.850000	13.000000	1023.000000	1023.000000	2046.000000
7.440000	-0.033340	-19.703936	-7.707993	-1.354792	-4.049429	-6.591722	0.000000	-10.000000	-0.041667	-0.383333	13.000000	1023.000000	1023.000000	2046.000000
7.460000	-0.032904	-19.446407	-7.617980	-1.290282	-4.023266	-6.514879	0.000000	-10.000000	-0.041667	0.000000	13.000000	1023.000000	1023.000000	2046.000000
7.480000	-0.032514	-19.215746	-7.584828	-1.285025	-3.913137	-6.432757	0.000000	-10.000000	-0.050000	0.000000	13.000000	1023.000000	1023.000000	2046.000000
7.500000	-0.032220	-19.042137	-7.565625	-1.209464	-3.836846	-6.430203	0.000000	-10.000000	-0.050000	0.000000	13.000000	1023.000000	1023.000000	2046.000000
7.520000	-0.031749	-18.763823	-7.458718	-1.158021	-3.796118	-6.350967	0.000000	-10.000000	-0.050000	0.000000	13.000000	1023.000000	1023.000000	2046.000000
7.540000	-0.031278	-18.485340	-7.353739	-1.107104	-3.733613	-6.290884	0.000000	-10.000000	-0.050000	0.000000	13.000000	1023.000000	1023.000000	2046.000000
7.560000	-0.030963	-18.299351	-7.281383	-0.984831	-3.701830	-6.331307	0.000000	-10.000000	-0.050000	0.000000	13.000000	1023.000000	1023.000000	2046.000000
7.580000	-0.031392	-18.552731	-7.425159	-1.065265	-3.773827	-6.288479	0.000000	-10.000000	-0.058333	0.000000	13.000000	1023.000000	1023.000000	2046.000000
7.600000	-0.032414	-19.156883	-7.564372	-1.184125	-4.015961	-6.392426	0.000000	-10.000000	-0.058333	0.000000	13.000000	1023.000000	1023.000000	2046.000000
7.620000	-0.033288	-19.673279	-7.643822	-1.323191	-4.171524	-6.534742	0.000000	-10.000000	-0.058333	0.000000	13.000000	1023.000000	1023.000000	2046.000000
7.640000	-0.034130	-20.170832	-7.672708	-1.451813	-4.300323	-6.745988	0.000000	-10.000000	-0.050000	0.000000	13.000000	1023.000000	1023.000000	2046.000000
7.660000	-0.034549	-20.418640	-7.651855	-1.534775	-4.329031	-6.902980	0.000000	-10.000000	-0.050000	0.000000	13.000000	1023.000000	1023.000000	2046.000000
7.680000	-0.034442	-20.355072	-7.604447	-1.523767	-4.261620	-6.965238	0.000000	-10.000000	-0.050000	0.000000	13.000000	1023.000000	1023.000000	2046.000000
7.700000	-0.033909	-20.040474	-7.461083	-1.433223	-4.189430	-6.956738	0.000000	-10.000000	-0.066667	0.000000	13.000000	1023.000000	1023.000000	2046.000000
7.720000	-0.033331	-19.698454	-7.411078	-1.298895	-4.038735	-6.949745	0.000000	-10.000000	-0.075000	0.000000	13.000000	1023.000000	1023.000000	2046.000000
7.740000	-0.033173	-19.605154	-7.470685	-1.159041	-4.085525	-6.889904	0.000000	-10.000000	-0.083333	0.000000	13.000000	1023.000000	1023.000000	2046.000000
7.760000	-0.033675	-19.901703	-7.607881	-1.161589	-4.327978	-6.804256	0.000000	-10.000000	-0.083333	1.050000	13.000000	1023.000000	1023.000000	2046.000000
7.780000	-0.035581	-21.028654	-7.893563	-1.353369	-4.753057	-7.028666	0.000000	-10.000000	-0.091667	2.633333	13.000000	1023.000000	1023.000000	2046.000000
7.800000	-0.038380	-22.682331	-8.233274	-1.772146	-5.274821	-7.402090	0.000000	-10.000000	-0.108333	4.966667	13.000000	1023.000000	1023.000000	2046.000000
7.820000	-0.040897	-24.169960	-8.538121	-2.215316	-5.602236	-7.814287	0.000000	-10.000000	-0.125000	6.616667	13.000000	1023.000000	1023.000000	2046.000000
7.840000	-0.042526	-25.132790	-8.668521	-2.569681	-5.791599	-8.102988	0.000000	-10.000000	-0.141667	7.633334	13.000000	1023.000000	1023.000000	2046.000000
7.860000	-0.043683	-25.816504	-8.743286	-2.783426	-5.973681	-8.316111	0.000000	-10.000000	-0.141667	7.900000	13.000000	1023.000000	1023.000000	2046.000000
7.880000	-0.044330	-26.199303	-8.817642	-2.850681	-6.069422	-8.461557	0.000000	-10.000000	-0.141667	7.666667	13.000000	1023.000000	1023.000000	2046.000000
7.900000	-0.044585	-26.349710	-8.821417	-2.907620	-6.126008	-8.494664	0.000000	-10.000000	-0.141667	7.566667	13.000000	1023.000000	1023.000000	2046.000000
7.920000	-0.044838	-26.499147	-8.835426	-2.893868	-6.176835	-8.593019	0.000000	-10.000000	-0.141667	7.666667	13.000000	1023.000000	1023.000000	2046.000000
7.940000	-0.044873	-26.519789	-8.823357	-2.893935	-6.209523	-8.592975	0.000000	-10.000000	-0.125000	8.200000	13.000000	1023.000000	1023.000000	2046.000000
7.960000	-0.044675	-26.403156	-8.764485	-2.895955	-6.194287	-8.548429	0.000000	-10.000000	-0.125000	9.200000	17.000000	1023.000000	1023.000000	2046.000000
7.980000	-0.044667	-26.398153	-8.798505	-2.890683	-6.148391	-8.560575	0.000000	-10.000000	-0.133333	10.000000	21.000000	1023.000000	1023.000000	2046.000000
8.000000	-0.044357	-26.215006	-8.755945	-2.891150	-6.068743	-8.499168	0.000000	-10.000000	-0.150000	10.633333	26.000000	1023.000000	1023.000000	2046.000000
8.020000	-0.044032	-26.023075	-8.710957	-2.863800	-5.970078	-8.478241	0.000000	-10.000000	-0.150000	10.966667	28.333334	1023.000000	1023.000000	2046.000000
8.040000	-0.043629	-25.784931	-8.702061	-2.855167	-5.821075	-8.406630	0.000000	-10.000000	-0.158333	11.500000	31.833334	1023.000000	1023.000000	2046.000000
8.060000	-0.043000	-25.412752	-8.646655	-2.882594	-5.608977	-8.274526	0.000000	-10.000000	-0.175000	12.333334	35.500000	1023.000000	1023.000000	2046.000000
8.080000	-0.042233	-24.959959	-8.576174	-2.802252	-5.456501	-8.125033	0.000000	-10.000000	-0.200000	13.066667	39.500000	1023.000000	1023.000000	2046.000000
8.100000	-0.041194	-24.345898	-8.444853	-2.676288	-5.272820	-7.951936	0.000000	-10.000000	-0.225000	14.133333	43.666668	1023.000000	1023.000000	2046.000000
8.120000	-0.039868	-23.561895	-8.319902	-2.593545	-5.011034	-7.637413	0.000000	-10.000000	-0.258333	15.266667	48.333332	1023.000000	1023.000000	2046.000000
8.140000	-0.038633	-22.832291	-8.198896	-2.470479	-4.762194	-7.400721	0.000000	-10.000000	-0.291667	16.333334	53.166668	1023.000000	1023.000000	2046.000000
8.160000	-0.037894	-22.395353	-8.192008	-2.376094	-4.610439	-7.216812	0.000000	-10.000000	-0.316667	17.433334	58.500000	1023.000000	1023.000000	2046.000000
8.180000	-0.037708	-22.285183	-8.349566	-2.410763	-4.482423	-7.042429	0.000000	-10.000000	-0.325000	18.266666	64.166664	1023.000000	1023.000000	2046.000000
8.200000	-0.037975	-22.443192	-8.468250	-2.526351	-4.550652	-6.897938	0.000000	-10.000000	-0.325000	19.133333	70.166664	1023.000000	1023.000000	2046.000000
8.220000	-0.037901	-22.399265	-8.483369	-2.570537	-4.590791	-6.754568	0.000000	-10.000000	-0.341667	19.800001	76.333336	1023.000000	1023.000000	2046.000000
8.240000	-0.037751	-22.311075	-8.369854	-2.586518	-4.659239	-6.695464	0.000000	-10.000000	-0.358333	20.366667	82.833336	1023.000000	1023.000000	2046.000000
8.260000	-0.037533	-22.182230	-8.313909	-2.558552	-4.643236	-6.666533	0.000000	-10.000000	-0.400000	21.066668	89.500000	1023.000000	1023.000000	2046.000000
8.280000	-0.037023	-21.880402	-8.158553	-2.562501	-4.572733	-6.586614	0.000000	-10.000000	-0.416667	21.550001	96.500000	1023.000000	1023.000000	2046.000000
8.300000	-0.036446	-21.539841	-8.035340	-2.526673	-4.449672	-6.528155	0.000000	-10.000000	-0.441667	22.216667	103.666664	1023.000000	1023.000000	2046.000000
8.320000	-0.035685	-21.090063	-7.827258	-2.477990	-4.390842	-6.393973	0.000000	-10.000000	-0.450000	22.583334	110.833336	1023.000000	1023.000000	2046.000000
8.340000	-0.034654	-20.480324	-7.657620	-2.370799	-4.211283	-6.240622	0.000000	-10.000000	-0.475000	23.116667	118.333336	1023.000000	1023.000000	2046.000000
8.360000	-0.033507	-19.802834	-7.483052	-2.292215	-4.006888	-6.020679	0.000000	-10.000000	-0.491667	23.566668	128.666672	1023.000000	1023.000000	2046.000000
8.380000	-0.032461	-19.184292	-7.297080	-2.123558	-3.876586	-5.887069	0.000000	-10.000000	-0.500000	24.116667	136.666672	1023.000000	1023.000000	2046.000000
8.400000	-0.031224	-18.453636	-7.068025	-1.992728	-3.726146	-5.666739	0.000000	-10.000000	-0.500000	24.450001	144.666672	1023.000000	1023.000000	2046.000000
8.420000	-0.029969	-17.711512	-6.889902	-1.823675	-3.524652	-5.473284	0.000000	-10.000000	-0.500000	24.549999	150.000000	1023.000000	1023.000000	2046.000000
8.440000	-0.028776	-17.006603	-6.692715	-1.729240	-3.342559	-5.242090	0.000000	-10.000000	-0.500000	24.833334	158.000000	1023.000000	1023.000000	2046.000000
8.460000	-0.027655	-16.343979	-6.506699	-1.610402	-3.203043	-5.023835	0.000000	-10.000000	-0.516667	25.200001	166.333328	1023.000000	1023.000000	2046.000000
8.480000	-0.026537	-15.683660	-6.356049	-1.483508	-3.003898	-4.840206	0.000000	-10.000000	-0.533333	25.550001	174.666672	1023.000000	1023.000000	2046.000000
8.500000	-0.025292	-14.947314	-6.156292	-1.382057	-2.808170	-4.600796	0.000000	-10.000000	-0.558333	25.833334	183.333328	1023.000000	1023.000000	2046.000000
8.520000	-0.024126	-14.258230	-5.976623	-1.224255	-2.607028	-4.450324	0.000000	-10.000000	-0.575000	26.066668	191.833328	1023.000000	1023.000000	2046.000000
8.540000	-0.022969	-13.574461	-5.808547	-1.056169	-2.416430	-4.293316	0.000000	-10.000000	-0.575000	26.416668	200.500000	1023.000000	1023.000000	2046.000000
8.560000	-0.021835	-12.904237	-5.654732	-0.953348	-2.190878	-4.105279	0.000000	-10.000000	-0.566667	26.450001	209.166672	1023.000000	1023.000000	2046.000000
8.580000	-0.020916	-12.361159	-5.492033	-0.830898	-2.049799	-3.988430	0.000000	-10.000000	-0.558333	26.400000	218.000000	1023.000000	1023.000000	2046.000000
8.600000	-0.019757	-11.676348	-5.291329	-0.726002	-1.871890	-3.787126	0.000000	-10.000000	-0.566667	26.233334	227.000000	1023.000000	1023.000000	2046.000000
8.620000	-0.018844	-11.136907	-5.130133	-0.585453	-1.707013	-3.714307	0.000000	-10.000000	-0.583333	26.400000	235.833328	1023.000000	1023.000000	2046.000000
8.640000	-0.017720	-10.472491	-4.913191	-0.493156	-1.554851	-3.511292	0.000000	-10.000000	-0.591667	26.916666	244.666672	1023.000000	1023.000000	2046.000000
8.660000	-0.016601	-9.811167	-4.710827	-0.354914	-1.334981	-3.410444	0.000000	-10.000000	-0.616667	27.400000	253.500000	1023.000000	1023.000000	2046.000000
8.680000	-0.015546	-9.187621	-4.506725	-0.236720	-1.182854	-3.261323	0.000000	-10.000000	-0.633333	27.816668	262.500000	1023.000000	1023.000000	2046.000000
8.700000	-0.014311	-8.457887	-4.257516	-0.099089	-0.977300	-3.123982	0.000000	-10.000000	-0.650000	27.866667	271.666656	1023.000000	1023.000000	2046.000000
8.720000	-0.013217	-7.811392	-3.983617	0.004097	-0.885014	-2.946859	0.000000	-10.000000	-0.650000	27.883333	281.000000	1023.000000	1023.000000	2046.000000
8.740000	-0.012360	-7.304888	-3.844734	0.153045	-0.775938	-2.837262	0.000000	-10.000000	-0.650000	27.883333	290.333344	1023.000000	1023.000000	2046.000000
8.760000	-0.011998	-7.090761	-3.791001	0.170301	-0.788484	-2.681577	0.000000	-10.000000	-0.658333	27.883333	299.666656	1023.000000	1023.000000	2046.000000
8.780000	-0.012219	-7.221189	-3.793099	0.192071	-0.863435	-2.756726	0.000000	-10.000000	-0.641667	27.983334	309.000000	1023.000000	1023.000000	2046.000000
8.800000	-0.012115	-7.160100	-3.665305	0.149089	-0.866612	-2.777271	0.000000	-10.000000	-0.641667	27.966667	318.333344	1023.000000	1023.000000	2046.000000
8.820000	-0.011774	-6.958328	-3.500239	0.115797	-0.789602	-2.784283	0.000000	-10.000000	-0.608333	27.883333	327.666656	1023.000000	1023.000000	2046.000000
8.840000	-0.010615	-6.273406	-3.250093	0.241481	-0.559375	-2.705419	0.000000	-10.000000	-0.608333	27.350000	337.000000	1023.000000	1023.000000	2046.000000
8.860000	-0.009219	-5.448335	-2.869481	0.445462	-0.405122	-2.619194	0.000000	-10.000000	-0.591667	27.250000	346.166656	1023.000000	1023.000000	2046.000000
8.880000	-0.007549	-4.461488	-2.545881	0.767376	-0.232865	-2.450117	0.000000	-10.000000	-0.608333	27.216667	355.333344	1023.000000	1023.000000	2046.000000
8.900000	-0.006220	-3.675890	-2.360043	0.996159	-0.069418	-2.242588	0.000000	-10.000000	-0.625000	27.600000	364.333344	1023.000000	1023.000000	2046.000000
8.920000	-0.005844	-3.453761	-2.298322	1.134291	-0.135904	-2.153826	0.000000	-10.000000	-0.633333	27.933334	373.500000	1023.000000	1023.000000	2046.000000
8.940000	-0.007325	-4.328946	-2.584051	0.978754	-0.504876	-2.218773	0.000000	-10.000000	-0.641667	27.833334	382.666656	1023.000000	1023.000000	2046.000000
8.960000	-0.009923	-5.864501	-2.838772	0.656699	-1.105251	-2.577177	0.000000	-10.000000	-0.633333	27.766666	392.000000	1023.000000	1023.000000	2046.000000
8.980000	-0.012237	-7.232210	-3.043267	0.337112	-1.528219	-2.997836	0.000000	-10.000000	-0.633333	27.250000	401.333344	1023.000000	1023.000000	2046.000000
9.000000	-0.013621	-8.049938	-3.124003	0.054717	-1.710188	-3.270463	0.000000	-10.000000	-0.600000	26.900000	410.500000	1023.000000	1023.000000	2046.000000
9.020000	-0.014394	-8.506841	-3.122080	-0.127573	-1.867820	-3.389368	0.000000	-10.000000	-0.583333	26.600000	419.500000	1023.000000	1023.000000	2046.000000
9.040000	-0.014509	-8.574998	-3.074324	-0.166467	-1.896650	-3.437557	0.000000	-10.000000	-0.550000	26.166668	428.500000	1023.000000	1023.000000	2046.000000
9.060000	-0.014481	-8.558009	-2.999079	-0.167740	-1.931662	-3.459528	0.000000	-10.000000	-0.541667	26.000000	437.333344	1023.000000	1023.000000	2046.000000
9.080000	-0.014202	-8.393586	-2.931307	-0.057459	-1.893302	-3.511518	0.000000	-10.000000	-0.525000	25.750000	446.000000	1023.000000	1023.000000	2046.000000
9.100000	-0.013809	-8.160939	-2.748862	-0.012823	-1.940413	-3.458841	0.000000	-10.000000	-0.516667	25.500000	454.500000	1023.000000	1023.000000	2046.000000
9.120000	-0.013438	-7.942079	-2.677275	0.064423	-1.865676	-3.463551	0.000000	-10.000000	-0.508333	25.216667	463.166656	1023.000000	1023.000000	2046.000000
9.140000	-0.012805	-7.567518	-2.546673	0.167652	-1.778103	-3.410394	0.000000	-10.000000	-0.500000	24.950001	471.666656	1023.000000	1023.000000	2046.000000
9.160000	-0.012346	-7.296247	-2.476033	0.235682	-1.695203	-3.360693	0.000000	-10.000000	-0.483333	24.733334	480.000000	1023.000000	1023.000000	2046.000000
9.180000	-0.011445	-6.764258	-2.319690	0.282723	-1.525550	-3.201741	0.000000	-10.000000	-0.458333	24.083334	488.333344	1023.000000	1023.000000	2046.000000
9.200000	-0.010752	-6.354220	-2.168458	0.386440	-1.419048	-3.153153	0.000000	-10.000000	-0.441667	23.666668	496.500000	1023.000000	1023.000000	2046.000000
9.220000	-0.009761	-5.768925	-1.995927	0.433348	-1.220178	-2.986168	0.000000	-10.000000	-0.433333	23.266666	504.500000	1023.000000	1023.000000	2046.000000
9.240000	-0.008905	-5.262822	-1.895249	0.492029	-1.013012	-2.846590	0.000000	-10.000000	-0.416667	23.283335	512.166687	1023.000000	1023.000000	2046.000000
9.260000	-0.007910	-4.674530	-1.786099	0.594763	-0.806541	-2.676652	0.000000	-10.000000	-0.416667	22.800001	520.000000	1023.000000	1023.000000	2046.000000
9.280000	-0.006571	-3.883527	-1.551030	0.725756	-0.590490	-2.467763	0.000000	-10.000000	-0.425000	22.666668	527.833313	1023.000000	1023.000000	2046.000000
9.300000	-0.005031	-2.973412	-1.329937	0.901119	-0.328201	-2.216392	0.000000	-10.000000	-0.458333	22.783333	535.500000	1023.000000	1023.000000	2046.000000
9.320000	-0.003557	-2.102131	-1.176055	0.992925	-0.028829	-1.890172	0.000000	-10.000000	-0.475000	23.083334	543.000000	1023.000000	1023.000000	2046.000000
9.340000	-0.002784	-1.645366	-1.181056	1.056885	0.162550	-1.683745	0.000000	-10.000000	-0.483333	23.416666	550.500000	1023.000000	1023.000000	2046.000000
9.360000	-0.002462	-1.455018	-1.261214	1.040508	0.270013	-1.504325	0.000000	-10.000000	-0.458333	23.216667	558.166687	1023.000000	1023.000000	2046.000000
9.380000	-0.002603	-1.538249	-1.370250	1.026987	0.236133	-1.431118	0.000000	-10.000000	-0.425000	23.016668	566.000000	1023.000000	1023.000000	2046.000000
9.400000	-0.002306	-1.363141	-1.280539	1.004872	0.233704	-1.321178	0.000000	-10.000000	-0.408333	22.383335	573.833313	1023.000000	1023.000000	2046.000000
9.420000	-0.002137	-1.263076	-1.190690	0.964654	0.214177	-1.251218	0.000000	-10.000000	-0.416667	22.100000	581.500000	1023.000000	1023.000000	2046.000000
9.440000	-0.001433	-0.847183	-0.971192	0.946921	0.303362	-1.126274	0.000000	-10.000000	-0.425000	21.916668	588.833313	1023.000000	1023.000000	2046.000000
9.460000	-0.000763	-0.450697	-0.788682	1.005996	0.404441	-1.072452	0.000000	-10.000000	-0.416667	21.866667	596.166687	1023.000000	1023.000000	2046.000000
9.480000	0.000317	0.187109	-0.530504	1.036531	0.586660	-0.905578	0.000000	-10.000000	-0.408333	21.766666	603.500000	1023.000000	1023.000000	2046.000000
9.500000	0.001465	0.865835	-0.273900	1.147831	0.739991	-0.748087	0.000000	-10.000000	-0.400000	21.549999	610.833313	1023.000000	1023.000000	2046.000000
9.520000	0.002947	1.741425	0.019846	1.342946	0.922496	-0.543864	0.000000	-10.000000	-0.400000	21.416666	618.000000	1023.000000	1023.000000	2046.000000
9.540000	0.004282	2.530666	0.245396	1.534830	1.123753	-0.373313	0.000000	-10.000000	-0.391667	21.350000	625.166687	1023.000000	1023.000000	2046.000000
9.560000	0.005801	3.428524	0.499685	1.679789	1.321707	-0.072658	0.000000	-10.000000	-0.391667	21.250000	632.333313	1023.000000	1023.000000	2046.000000
9.580000	0.007158	4.230380	0.723388	1.860559	1.499598	0.146835	0.000000	-10.000000	-0.391667	21.100000	639.500000	1023.000000	1023.000000	2046.000000
9.600000	0.008436	4.985713	0.954514	2.042241	1.648476	0.340481	0.000000	-10.000000	-0.400000	20.916668	646.500000	1023.000000	1023.000000	2046.000000
9.620000	0.009787	5.784221	1.143224	2.201303	1.862267	0.577428	0.000000	-10.000000	-0.400000	20.800001	653.500000	1023.000000	1023.000000	2046.000000
9.640000	0.011008	6.505619	1.357978	2.342092	2.045567	0.759982	0.000000	-10.000000	-0.400000	21.016666	660.500000	1023.000000	1023.000000	2046.000000
9.660000	0.012126	7.166747	1.522625	2.494555	2.216543	0.933023	0.000000	-10.000000	-0.400000	21.183334	667.500000	1023.000000	1023.000000	2046.000000
9.680000	0.013233	7.820791	1.717514	2.617713	2.403966	1.081598	0.000000	-10.000000	-0.391667	21.250000	674.500000	1023.000000	1023.000000	2046.000000
9.700000	0.014142	8.358161	1.852403	2.769059	2.555905	1.180794	0.000000	-10.000000	-0.366667	20.866667	681.500000	1023.000000	1023.000000	2046.000000
9.720000	0.015172	8.966643	2.032038	2.868325	2.718327	1.347952	0.000000	-10.000000	-0.341667	20.383333	688.500000	1023.000000	1023.000000	2046.000000
9.740000	0.016439	9.715403	2.331659	2.984667	2.920256	1.478821	0.000000	-10.000000	-0.333333	20.033335	695.500000	1023.000000	1023.000000	2046.000000
9.760000	0.017710	10.466418	2.574577	3.150661	3.159390	1.581791	0.000000	-10.000000	-0.325000	19.666668	702.333313	1023.000000	1023.000000	2046.000000
9.780000	0.018857	11.144235	2.771182	3.273724	3.357331	1.741998	0.000000	-10.000000	-0.316667	19.316668	709.000000	1023.000000	1023.000000	2046.000000
9.800000	0.019618	11.594345	2.868860	3.409446	3.495954	1.820085	0.000000	-10.000000	-0.300000	18.766666	715.333313	1023.000000	1023.000000	2046.000000
9.820000	0.020087	11.871458	2.995303	3.546775	3.504212	1.825168	0.000000	-10.000000	-0.291667	18.316668	721.833313	1023.000000	1023.000000	2046.000000
9.840000	0.020675	12.218710	3.119261	3.615032	3.632540	1.851876	0.000000	-10.000000	-0.283333	17.533335	728.166687	1023.000000	1023.000000	2046.000000
9.860000	0.021561	12.742591	3.271990	3.704604	3.839272	1.926725	0.000000	-10.000000	-0.275000	16.983334	732.500000	1023.000000	1023.000000	2046.000000
9.880000	0.022674	13.400562	3.490221	3.846006	3.995637	2.068698	0.000000	-10.000000	-0.258333	16.200001	738.166687	1023.000000	1023.000000	2046.000000
9.900000	0.023796	14.063499	3.700916	4.059206	4.117626	2.185750	0.000000	-10.000000	-0.258333	16.100000	743.666687	1023.000000	1023.000000	2046.000000
9.920000	0.024356	14.394173	3.775115	4.267437	4.138127	2.213493	0.000000	-10.000000	-0.233333	15.516666	750.833313	1023.000000	1023.000000	2046.000000
9.940000	0.024246	14.329497	3.742847	4.324913	3.994496	2.267241	0.000000	-10.000000	-0.225000	14.933333	756.166687	1023.000000	1023.000000	2046.000000
9.960000	0.022781	13.463623	3.474988	4.221065	3.658319	2.109251	0.000000	-10.000000	-0.200000	14.216667	761.166687	1023.000000	1023.000000	2046.000000
9.980000	0.020376	12.042135	3.123435	3.931793	3.148451	1.838456	0.000000	-10.000000	-0.183333	13.650001	766.166687	1023.000000	1023.000000	2046.000000
10.000000	0.017768	10.500785	2.832027	3.568501	2.672553	1.427703	0.000000	-10.000000	-0.166667	13.000000	770.666687	1023.000000	1023.000000	2046.000000
10.020000	0.015610	9.225739	2.597749	3.236661	2.330450	1.060878	0.000000	-10.000000	-0.141667	12.066667	775.000000	1023.000000	1023.000000	2046.000000
10.040000	0.014302	8.452204	2.427566	2.998017	2.138755	0.887866	0.000000	-10.000000	-0.141667	11.400001	779.000000	1023.000000	1023.000000	2046.000000
10.060000	0.013613	8.045571	2.396465	2.862283	2.011697	0.775126	0.000000	-10.000000	-0.141667	11.133333	783.000000	1023.000000	1023.000000	2046.000000
10.080000	0.013079	7.729469	2.343141	2.803229	1.942290	0.640808	0.000000	-10.000000	-0.141667	10.950000	787.000000	1023.000000	1023.000000	2046.000000
10.100000	0.012754	7.537705	2.366838	2.762204	1.853803	0.554860	0.000000	-10.000000	-0.133333	10.816667	790.833313	1023.000000	1023.000000	2046.000000
10.120000	0.012706	7.509233	2.442760	2.747219	1.805107	0.514148	0.000000	-10.000000	-0.116667	10.516666	794.500000	1023.000000	1023.000000	2046.000000
10.140000	0.012614	7.454670	2.451995	2.714799	1.791533	0.496343	0.000000	-10.000000	-0.108333	10.100000	798.000000	1023.000000	1023.000000	2046.000000
10.160000	0.012650	7.475929	2.517204	2.762733	1.793218	0.402775	0.000000	-10.000000	-0.100000	9.400001	801.500000	1023.000000	1023.000000	2046.000000
10.180000	0.012950	7.653438	2.581897	2.777979	1.836946	0.456615	0.000000	-10.000000	-0.083333	8.533334	804.833313	1023.000000	1023.000000	2046.000000
10.200000	0.013241	7.825320	2.634222	2.752566	1.934044	0.504488	0.000000	-10.000000	-0.083333	7.700000	807.833313	1023.000000	1023.000000	2046.000000
10.220000	0.013613	8.045476	2.686122	2.802117	2.059673	0.497565	0.000000	-10.000000	-0.083333	6.983334	810.500000	1023.000000	1023.000000	2046.000000
10.240000	0.014043	8.299315	2.802562	2.794716	2.118657	0.583381	0.000000	-10.000000	-0.100000	6.300000	813.000000	1023.000000	1023.000000	2046.000000
10.260000	0.014578	8.615873	2.831611	2.799539	2.318381	0.666342	0.000000	-10.000000	-0.091667	5.433333	815.333313	1023.000000	1023.000000	2046.000000
10.280000	0.014982	8.854146	2.835901	2.838305	2.456848	0.723091	0.000000	-10.000000	-0.075000	4.066667	817.166687	1023.000000	1023.000000	2046.000000
10.300000	0.015648	9.248117	2.917915	2.880672	2.617282	0.832248	0.000000	-10.000000	-0.058333	2.250000	818.666687	1023.000000	1023.000000	2046.000000
10.320000	0.016570	9.792821	3.032505	3.022183	2.790444	0.947689	0.000000	-10.000000	-0.050000	0.500000	819.500000	1023.000000	1023.000000	2046.000000
10.340000	0.017386	10.275238	3.048051	3.087248	2.995186	1.144753	0.000000	-10.000000	-0.041667	-0.950000	820.000000	1023.000000	1023.000000	2046.000000
10.360000	0.017901	10.579553	3.011353	3.107623	3.161620	1.298956	0.000000	-10.000000	-0.041667	-1.783333	820.000000	1023.000000	1023.000000	2046.000000
10.380000	0.017675	10.445777	2.788352	3.116103	3.186187	1.355136	0.000000	-10.000000	-0.041667	-2.683333	820.000000	1023.000000	1023.000000	2046.000000
10.400000	0.017207	10.169353	2.582183	3.049516	3.102106	1.435548	0.000000	-10.000000	-0.050000	-3.666667	820.000000	1023.000000	1023.000000	2046.000000
10.420000	0.016638	9.833207	2.431438	2.974296	3.008591	1.418882	0.000000	-10.000000	-0.050000	-4.883333	820.000000	1023.000000	1023.000000	2046.000000
10.440000	0.016221	9.586863	2.379683	2.876423	2.909253	1.421503	0.000000	-10.000000	-0.033333	-6.116667	820.000000	1023.000000	1023.000000	2046.000000
10.460000	0.015816	9.347195	2.342384	2.777539	2.821889	1.405382	0.000000	-10.000000	-0.016667	-7.266667	820.000000	1023.000000	1023.000000	2046.000000
10.480000	0.015704	9.280965	2.332195	2.696341	2.812257	1.440172	0.000000	-10.000000	0.000000	-8.300000	820.000000	1023.000000	1023.000000	2046.000000
10.500000	0.015807	9.341675	2.357013	2.662359	2.839909	1.482394	0.000000	-10.000000	0.000000	-9.116667	820.000000	1023.000000	1023.000000	2046.000000
10.520000	0.016176	9.560306	2.400271	2.682976	2.920637	1.556420	0.000000	-10.000000	0.008333	-9.683333	820.000000	1023.000000	1023.000000	2046.000000
10.540000	0.016637	9.832485	2.476520	2.813427	2.967788	1.574750	0.000000	-10.000000	0.008333	-10.100000	812.833313	1023.000000	1023.000000	2046.000000
10.560000	0.017103	10.108165	2.532048	2.942865	2.993672	1.639580	0.000000	-10.000000	0.016667	-10.416667	804.500000	1023.000000	1023.000000	2046.000000
10.580000	0.017607	10.405862	2.592831	3.042092	3.031910	1.739029	0.000000	-10.000000	0.016667	-10.733334	795.000000	1023.000000	1023.000000	2046.000000
10.600000	0.018088	10.690278	2.654501	3.152178	3.063339	1.820260	0.000000	-10.000000	0.025000	-11.033334	791.500000	1023.000000	1023.000000	2046.000000
10.620000	0.018467	10.914218	2.676786	3.238764	3.061142	1.937525	0.000000	-10.000000	0.033333	-11.416667	787.833313	1023.000000	1023.000000	2046.000000
10.640000	0.018821	11.123373	2.696027	3.315084	3.063679	2.048583	0.000000	-10.000000	0.041667	-11.900001	784.000000	1023.000000	1023.000000	2046.000000
10.660000	0.019087	11.280471	2.696217	3.385636	3.082072	2.116546	0.000000	-10.000000	0.050000	-12.466667	780.000000	1023.000000	1023.000000	2046.000000
10.680000	0.019211	11.353504	2.652977	3.441367	3.092466	2.166694	0.000000	-10.000000	0.058333	-13.166667	775.833313	1023.000000	1023.000000	2046.000000
10.700000	0.019378	11.452204	2.668768	3.482082	3.075670	2.225683	0.000000	-10.000000	0.058333	-13.866667	771.500000	1023.000000	1023.000000	2046.000000
10.720000	0.019525	11.539200	2.713909	3.491044	3.091861	2.242386	0.000000	-10.000000	0.091667	-14.366667	766.833313	1023.000000	1023.000000	2046.000000
10.740000	0.019873	11.744886	2.802842	3.594442	3.181045	2.166557	0.000000	-10.000000	0.100000	-14.816667	762.000000	1023.000000	1023.000000	2046.000000
10.760000	0.020390	12.050307	2.863225	3.616447	3.304197	2.266438	0.000000	-10.000000	0.133333	-15.183333	757.000000	1023.000000	1023.000000	2046.000000
10.780000	0.020708	12.238283	2.917889	3.666593	3.387166	2.266636	0.000000	-10.000000	0.133333	-15.716667	751.833313	1023.000000	1023.000000	2046.000000
10.800000	0.020623	12.188418	2.904888	3.707553	3.349523	2.226454	0.000000	-10.000000	0.158333	-16.350000	746.666687	1023.000000	1023.000000	2046.000000
10.820000	0.020530	12.133054	2.846450	3.730241	3.365705	2.190658	0.000000	-10.000000	0.166667	-17.150000	741.166687	1023.000000	1023.000000	2046.000000
10.840000	0.020607	12.178907	2.868559	3.774220	3.340987	2.195141	0.000000	-10.000000	0.183333	-18.016666	735.500000	1023.000000	1023.000000	2046.000000
10.860000	0.020457	12.090194	2.743260	3.883260	3.257295	2.206379	0.000000	-10.000000	0.191667	-18.566668	731.500000	1023.000000	1023.000000	2046.000000
10.880000	0.020277	11.983589	2.603668	3.988623	3.112095	2.279204	0.000000	-10.000000	0.208333	-19.283335	725.166687	1023.000000	1023.000000	2046.000000
10.900000	0.019381	11.453970	2.405631	4.042289	2.831237	2.174814	0.000000	-10.000000	0.241667	-20.000000	718.500000	1023.000000	1023.000000	2046.000000
10.920000	0.017890	10.572879	2.140052	3.978942	2.438506	2.015379	0.000000	-10.000000	0.275000	-20.883333	709.500000	1023.000000	1023.000000	2046.000000
10.940000	0.015825	9.352326	1.801946	3.762177	2.058974	1.729229	0.000000	-10.000000	0.300000	-21.416668	702.500000	1023.000000	1023.000000	2046.000000
10.960000	0.013184	7.791595	1.468452	3.434452	1.530522	1.358168	0.000000	-10.000000	0.300000	-21.766666	695.333313	1023.000000	1023.000000	2046.000000
10.980000	0.010206	6.031765	1.086447	3.082612	0.976260	0.886445	0.000000	-10.000000	0.300000	-22.300001	688.166687	1023.000000	1023.000000	2046.000000
11.000000	0.007490	4.426481	0.766463	2.721817	0.522748	0.415454	0.000000	-10.000000	0.316667	-22.716667	680.666687	1023.000000	1023.000000	2046.000000
11.020000	0.005340	3.156186	0.516620	2.430560	0.158244	0.050762	0.000000	-10.000000	0.333333	-23.266666	673.166687	1023.000000	1023.000000	2046.000000
11.040000	0.003704	2.189066	0.336446	2.250917	-0.120415	-0.277883	0.000000	-10.000000	0.350000	-23.566668	665.500000	1023.000000	1023.000000	2046.000000
11.060000	0.002221	1.312827	0.173005	2.110337	-0.394463	-0.576054	0.000000	-10.000000	0.350000	-23.916666	657.833313	1023.000000	1023.000000	2046.000000
11.080000	0.001070	0.632599	0.024044	2.012112	-0.586092	-0.817465	0.000000	-10.000000	0.350000	-24.133333	650.000000	1023.000000	1023.000000	2046.000000
11.100000	-0.000076	-0.044697	-0.191023	1.886539	-0.773113	-0.967100	0.000000	-10.000000	0.366667	-24.450001	641.666687	1023.000000	1023.000000	2046.000000
11.120000	-0.000942	-0.556879	-0.261574	1.809777	-0.972031	-1.133052	0.000000	-10.000000	0.400000	-24.800001	633.333313	1023.000000	1023.000000	2046.000000
11.140000	-0.001688	-0.997643	-0.404661	1.768655	-1.036996	-1.324640	0.000000	-10.000000	0.433333	-25.350000	625.000000	1023.000000	1023.000000	2046.000000
11.160000	-0.002386	-1.409857	-0.554099	1.672620	-1.111043	-1.417335	0.000000	-10.000000	0.441667	-25.683334	616.666687	1023.000000	1023.000000	2046.000000
11.180000	-0.002972	-1.756733	-0.661907	1.659398	-1.170578	-1.583646	0.000000	-10.000000	0.441667	-26.033333	608.166687	1023.000000	1023.000000	2046.000000
11.200000	-0.003582	-2.116743	-0.829511	1.642252	-1.196054	-1.733430	0.000000	-10.000000	0.441667	-26.216667	599.333313	1023.000000	1023.000000	2046.000000
11.220000	-0.003894	-2.301495	-0.902109	1.574433	-1.205173	-1.768646	0.000000	-10.000000	0.450000	-26.416666	590.666687	1023.000000	1023.000000	2046.000000
11.240000	-0.004250	-2.511677	-1.010787	1.518978	-1.182800	-1.837069	0.000000	-10.000000	0.450000	-26.533333	581.833313	1023.000000	1023.000000	2046.000000
11.260000	-0.004483	-2.649592	-1.127454	1.507099	-1.222148	-1.807088	0.000000	-10.000000	0.466667	-26.683334	573.000000	1023.000000	1023.000000	2046.000000
11.280000	-0.004169	-2.463596	-1.157191	1.549600	-1.137440	-1.718564	0.000000	-10.000000	0.483333	-26.883333	564.000000	1023.000000	1023.000000	2046.000000
11.300000	-0.003744	-2.212857	-1.184950	1.651795	-1.047339	-1.632363	0.000000	-10.000000	0.500000	-26.916668	555.000000	1023.000000	1023.000000	2046.000000
11.320000	-0.003487	-2.060599	-1.294018	1.737626	-0.958615	-1.545592	0.000000	-10.000000	0.483333	-26.850000	546.000000	1023.000000	1023.000000	2046.000000
11.340000	-0.003540	-2.092060	-1.461923	1.747074	-0.912489	-1.464721	0.000000	-10.000000	0.466667	-26.683334	537.000000	1023.000000	1023.000000	2046.000000
11.360000	-0.004285	-2.532711	-1.786333	1.703260	-0.951170	-1.498468	0.000000	-10.000000	0.450000	-26.416666	528.000000	1023.000000	1023.000000	2046.000000
11.380000	-0.005385	-3.182486	-2.146427	1.591880	-1.095624	-1.532315	0.000000	-10.000000	0.450000	-26.049999	519.166687	1023.000000	1023.000000	2046.000000
11.400000	-0.006555	-3.873752	-2.433363	1.455789	-1.299863	-1.596315	0.000000	-10.000000	0.450000	-25.866667	510.500000	1023.000000	1023.000000	2046.000000
11.420000	-0.007554	-4.464484	-2.647218	1.371316	-1.461424	-1.727159	0.000000	-10.000000	0.450000	-25.833334	502.000000	1023.000000	1023.000000	2046.000000
11.440000	-0.008285	-4.896246	-2.792217	1.284151	-1.605129	-1.783051	0.000000	-10.000000	0.450000	-25.933334	493.500000	1023.000000	1023.000000	2046.000000
11.460000	-0.008865	-5.239357	-2.890857	1.204279	-1.677023	-1.875756	0.000000	-10.000000	0.441667	-25.783335	484.833344	1023.000000	1023.000000	2046.000000
11.480000	-0.009377	-5.541592	-2.990463	1.146092	-1.759213	-1.938008	0.000000	-10.000000	0.433333	-25.683334	476.166656	1023.000000	1023.000000	2046.000000
11.500000	-0.009429	-5.572512	-3.094324	1.165501	-1.690206	-1.953483	0.000000	-10.000000	0.425000	-25.600000	467.500000	1023.000000	1023.000000	2046.000000
11.520000	-0.009498	-5.613246	-3.123589	1.195611	-1.686503	-1.998765	0.000000	-10.000000	0.433333	-25.500000	459.000000	1023.000000	1023.000000	2046.000000
11.540000	-0.009488	-5.607546	-3.111915	1.265968	-1.732625	-2.028973	0.000000	-10.000000	0.433333	-25.433334	450.500000	1023.000000	1023.000000	2046.000000
11.560000	-0.009388	-5.548175	-3.180331	1.319450	-1.685874	-2.001422	0.000000	-10.000000	0.433333	-25.300001	442.000000	1023.000000	1023.000000	2046.000000
11.580000	-0.009394	-5.551881	-3.219210	1.372291	-1.682396	-2.022565	0.000000	-10.000000	0.416667	-25.383335	433.500000	1023.000000	1023.000000	2046.000000
11.600000	-0.009286	-5.488034	-3.243180	1.438211	-1.688021	-1.995045	0.000000	-10.000000	0.425000	-25.466667	425.000000	1023.000000	1023.000000	2046.000000
11.620000	-0.009361	-5.532531	-3.285775	1.479692	-1.688390	-2.038059	0.000000	-10.000000	0.425000	-25.766668	416.500000	1023.000000	1023.000000	2046.000000
11.640000	-0.009475	-5.599442	-3.381044	1.501554	-1.666735	-2.053218	0.000000	-10.000000	0.450000	-25.950001	408.000000	1023.000000	1023.000000	2046.000000
11.660000	-0.009502	-5.615609	-3.425222	1.540977	-1.659570	-2.071794	0.000000	-10.000000	0.450000	-26.300001	399.333344	1023.000000	1023.000000	2046.000000
11.680000	-0.009548	-5.642640	-3.479158	1.582104	-1.628717	-2.116869	0.000000	-10.000000	0.458333	-26.500000	390.500000	1023.000000	1023.000000	2046.000000
11.700000	-0.009754	-5.764706	-3.501107	1.599454	-1.708269	-2.154784	0.000000	-10.000000	0.466667	-26.833334	381.500000	1023.000000	1023.000000	2046.000000
11.720000	-0.009881	-5.839835	-3.576746	1.656486	-1.671056	-2.248518	0.000000	-10.000000	0.466667	-27.066668	372.500000	1023.000000	1023.000000	2046.000000
11.740000	-0.010089	-5.962583	-3.636123	1.690996	-1.702191	-2.315265	0.000000	-10.000000	0.466667	-27.100000	363.500000	1023.000000	1023.000000	2046.000000
11.760000	-0.010249	-6.056998	-3.720278	1.698266	-1.664726	-2.370260	0.000000	-10.000000	0.458333	-27.083334	354.500000	1023.000000	1023.000000	2046.000000
11.780000	-0.010595	-6.261677	-3.798005	1.721297	-1.682628	-2.502341	0.000000	-10.000000	0.458333	-26.950001	345.500000	1023.000000	1023.000000	2046.000000
11.800000	-0.010777	-6.369255	-3.891610	1.735466	-1.655652	-2.557459	0.000000	-10.000000	0.458333	-26.883333	336.500000	1023.000000	1023.000000	2046.000000
11.820000	-0.011006	-6.504637	-3.911638	1.732772	-1.667585	-2.658187	0.000000	-10.000000	0.458333	-26.866667	327.500000	1023.000000	1023.000000	2046.000000
11.840000	-0.011340	-6.702197	-4.012530	1.841652	-1.658218	-2.873100	0.000000	-10.000000	0.458333	-26.900000	318.500000	1023.000000	1023.000000	2046.000000
11.860000	-0.011542	-6.821538	-4.075455	1.797181	-1.662019	-2.881245	0.000000	-10.000000	0.458333	-27.000000	312.500000	1023.000000	1023.000000	2046.000000
11.880000	-0.011853	-7.004908	-4.124782	1.826775	-1.706181	-3.000720	0.000000	-10.000000	0.450000	-26.816668	303.500000	1023.000000	1023.000000	2046.000000
11.900000	-0.011988	-7.084633	-4.163107	1.853454	-1.695144	-3.079837	0.000000	-10.000000	0.450000	-26.666668	294.666656	1023.000000	1023.000000	2046.000000
11.920000	-0.012333	-7.288815	-4.276079	1.866799	-1.652342	-3.227193	0.000000	-10.000000	0.433333	-26.366667	282.833344	1023.000000	1023.000000	2046.000000
11.940000	-0.012522	-7.400597	-4.329606	1.840336	-1.670457	-3.240871	0.000000	-10.000000	0.425000	-26.150002	274.000000	1023.000000	1023.000000	2046.000000
11.960000	-0.012708	-7.510365	-4.368963	1.874723	-1.635928	-3.380197	0.000000	-10.000000	0.416667	-25.950001	265.333344	1023.000000	1023.000000	2046.000000
11.980000	-0.013025	-7.697636	-4.424444	1.906914	-1.676658	-3.503447	0.000000	-10.000000	0.416667	-25.650002	256.666656	1023.000000	1023.000000	2046.000000
12.000000	-0.013246	-7.828453	-4.474045	1.864942	-1.680301	-3.539048	0.000000	-10.000000	0.408333	-25.416668	248.333328	1023.000000	1023.000000	2046.000000
12.020000	-0.013460	-7.954745	-4.500410	1.879564	-1.716790	-3.617110	0.000000	-10.000000	0.400000	-24.933334	239.666672	1023.000000	1023.000000	2046.000000
12.040000	-0.013665	-8.076035	-4.516316	1.854631	-1.720071	-3.694278	0.000000	-10.000000	0.400000	-24.683334	231.333328	1023.000000	1023.000000	2046.000000
12.060000	-0.013842	-8.180698	-4.562785	1.815680	-1.683210	-3.750384	0.000000	-10.000000	0.375000	-24.200001	223.000000	1023.000000	1023.000000	2046.000000
12.080000	-0.014436	-8.531571	-4.649514	1.732803	-1.748059	-3.866802	0.000000	-10.000000	0.350000	-23.816668	215.000000	1023.000000	1023.000000	2046.000000
12.100000	-0.015923	-9.410472	-4.905211	1.529890	-1.990948	-4.044202	0.000000	-10.000000	0.316667	-23.200001	207.000000	1023.000000	1023.000000	2046.000000
12.120000	-0.017591	-10.396250	-5.076096	1.309564	-2.338296	-4.291423	0.000000	-10.000000	0.308333	-22.716667	199.333328	1023.000000	1023.000000	2046.000000
12.140000	-0.019236	-11.368649	-5.304233	1.082190	-2.604151	-4.542456	0.000000	-10.000000	0.300000	-22.266666	191.666672	1023.000000	1023.000000	2046.000000
12.160000	-0.020534	-12.135861	-5.467809	0.885961	-2.756241	-4.797772	0.000000	-10.000000	0.291667	-21.783333	184.333328	1023.000000	1023.000000	2046.000000
12.180000	-0.021241	-12.553714	-5.528789	0.743353	-2.814053	-4.954224	0.000000	-10.000000	0.291667	-21.500000	177.000000	1023.000000	1023.000000	2046.000000
12.200000	-0.021653	-12.796862	-5.492893	0.676745	-2.892640	-5.088074	0.000000	-10.000000	0.283333	-21.166666	169.833328	1023.000000	1023.000000	2046.000000
12.220000	-0.021825	-12.898626	-5.495864	0.671766	-2.841763	-5.232765	0.000000	-10.000000	0.258333	-20.900000	162.666672	1023.000000	1023.000000	2046.000000
12.240000	-0.021972	-12.985748	-5.559027	0.715757	-2.853160	-5.289319	0.000000	-10.000000	0.225000	-20.600000	155.666672	1023.000000	1023.000000	2046.000000
12.260000	-0.022556	-13.330306	-5.698230	0.691253	-3.047464	-5.275865	0.000000	-10.000000	0.183333	-20.116667	148.833328	1023.000000	1023.000000	2046.000000
12.280000	-0.024086	-14.235073	-5.916998	0.584832	-3.417332	-5.485575	0.000000	-10.000000	0.175000	-19.566668	142.166672	1023.000000	1023.000000	2046.000000
12.300000	-0.026850	-15.868278	-6.321720	0.191135	-3.946599	-5.791093	0.000000	-10.000000	0.150000	-18.500000	135.666672	1023.000000	1023.000000	2046.000000
12.320000	-0.030008	-17.734478	-6.672567	-0.307021	-4.477267	-6.277622	0.000000	-10.000000	0.150000	-17.266666	129.500000	1023.000000	1023.000000	2046.000000
12.340000	-0.032721	-19.338097	-6.968861	-0.772413	-4.831488	-6.765336	0.000000	-10.000000	0.133333	-16.400000	123.833336	1023.000000	1023.000000	2046.000000
12.360000	-0.034445	-20.356724	-7.130933	-1.159809	-5.019882	-7.046100	0.000000	-10.000000	0.133333	-16.066668	118.333336	1023.000000	1023.000000	2046.000000
12.380000	-0.035794	-21.154213	-7.260467	-1.351187	-5.205661	-7.336898	0.000000	-10.000000	0.133333	-16.400000	113.000000	1023.000000	1023.000000	2046.000000
12.400000	-0.036765	-21.728054	-7.342205	-1.466449	-5.402750	-7.516649	0.000000	-10.000000	0.141667	-16.816668	107.333336	1023.000000	1023.000000	2046.000000
12.420000	-0.037545	-22.189381	-7.428921	-1.553740	-5.517243	-7.689476	0.000000	-10.000000	0.150000	-17.116667	101.666664	1023.000000	1023.000000	2046.000000
12.440000	-0.038276	-22.621212	-7.560399	-1.618257	-5.631077	-7.811479	0.000000	-10.000000	0.141667	-16.983334	96.000000	1023.000000	1023.000000	2046.000000
12.460000	-0.038691	-22.866659	-7.595870	-1.702156	-5.676661	-7.891972	0.000000	-10.000000	0.133333	-16.583334	90.333336	1023.000000	1023.000000	2046.000000
12.480000	-0.039259	-23.201986	-7.696351	-1.744293	-5.724704	-8.036639	0.000000	-10.000000	0.125000	-16.233334	84.833336	1023.000000	1023.000000	2046.000000
12.500000	-0.039549	-23.373714	-7.785006	-1.805520	-5.695785	-8.087404	0.000000	-10.000000	0.125000	-16.016666	79.333336	1023.000000	1023.000000	2046.000000
12.520000	-0.039776	-23.507513	-7.871607	-1.885955	-5.646672	-8.103279	0.000000	-10.000000	0.116667	-15.783334	74.000000	1023.000000	1023.000000	2046.000000
12.540000	-0.039976	-23.625986	-7.945552	-1.910675	-5.586333	-8.183425	0.000000	-10.000000	0.108333	-15.466667	68.666664	1023.000000	1023.000000	2046.000000
12.560000	-0.039922	-23.593861	-7.964129	-2.005198	-5.479365	-8.145168	0.000000	-10.000000	0.108333	-15.050000	63.500000	1023.000000	1023.000000	2046.000000
12.580000	-0.039865	-23.560207	-8.018726	-2.033824	-5.385935	-8.121722	0.000000	-10.000000	0.091667	-14.783334	58.500000	1023.000000	1023.000000	2046.000000
12.600000	-0.039332	-23.245333	-7.955587	-1.972103	-5.314157	-8.003486	0.000000	-10.000000	0.075000	-14.550000	53.666668	1023.000000	1023.000000	2046.000000
12.620000	-0.038642	-22.837715	-7.931131	-1.883314	-5.138068	-7.885201	0.000000	-10.000000	0.050000	-14.200000	48.833332	1023.000000	1023.000000	2046.000000
12.640000	-0.038131	-22.535213	-8.015310	-1.801461	-4.954811	-7.763632	0.000000	-10.000000	0.050000	-13.700000	44.166668	1023.000000	1023.000000	2046.000000
12.660000	-0.037872	-22.382235	-8.083438	-1.805596	-4.849627	-7.643573	0.000000	-10.000000	0.033333	-12.916667	39.500000	1023.000000	1023.000000	2046.000000
12.680000	-0.038501	-22.754171	-8.376760	-1.911734	-4.876094	-7.589582	0.000000	-10.000000	0.025000	-12.316667	35.166668	1023.000000	1023.000000	2046.000000
12.700000	-0.039324	-23.240467	-8.562327	-2.066699	-5.038206	-7.573235	0.000000	-10.000000	0.008333	-11.816667	31.000000	1023.000000	1023.000000	2046.000000
12.720000	-0.040021	-23.652376	-8.739268	-2.149528	-5.143384	-7.620196	0.000000	-10.000000	0.008333	-11.583334	27.000000	1023.000000	1023.000000	2046.000000
12.740000	-0.040496	-23.933100	-8.813192	-2.259131	-5.238081	-7.622696	0.000000	-10.000000	0.000000	-11.233334	23.000000	1023.000000	1023.000000	2046.000000
12.760000	-0.040850	-24.142380	-8.833036	-2.287279	-5.309402	-7.712662	0.000000	-10.000000	0.000000	-10.716667	19.333334	1023.000000	1023.000000	2046.000000
12.780000	-0.041148	-24.318644	-8.838606	-2.329613	-5.385986	-7.764440	0.000000	-10.000000	0.000000	-9.983334	15.833333	1023.000000	1023.000000	2046.000000
12.800000	-0.041387	-24.459686	-8.839521	-2.396538	-5.401768	-7.821858	0.000000	-10.000000	0.000000	-9.266666	12.666667	1023.000000	1023.000000	2046.000000
12.820000	-0.041433	-24.486654	-8.799918	-2.427217	-5.445094	-7.814425	0.000000	-10.000000	0.000000	-8.600000	9.500000	1023.000000	1023.000000	2046.000000
12.840000	-0.041271	-24.391045	-8.772383	-2.459978	-5.386740	-7.771945	0.000000	-10.000000	0.000000	-8.150000	6.500000	1023.000000	1023.000000	2046.000000
12.860000	-0.041011	-24.237761	-8.761807	-2.396833	-5.317201	-7.761919	0.000000	-10.000000	-0.008333	-7.716667	3.833333	1023.000000	1023.000000	2046.000000
12.880000	-0.040562	-23.972368	-8.674264	-2.338665	-5.286115	-7.673325	0.000000	-10.000000	-0.025000	-7.216667	1.500000	1023.000000	1023.000000	2046.000000
12.900000	-0.039995	-23.636871	-8.613291	-2.278275	-5.167252	-7.578052	0.000000	-10.000000	-0.041667	-6.666667	-0.500000	1023.000000	1023.000000	2046.000000
12.920000	-0.039545	-23.370861	-8.526097	-2.195359	-5.111136	-7.538270	0.000000	-10.000000	-0.050000	-6.083333	-2.500000	1023.000000	1023.000000	2046.000000
12.940000	-0.039091	-23.102610	-8.492711	-2.112650	-5.039324	-7.457923	0.000000	-10.000000	-0.050000	-5.550000	-4.500000	1023.000000	1023.000000	2046.000000
12.960000	-0.038519	-22.764709	-8.414569	-2.075826	-4.953883	-7.320432	0.000000	-10.000000	-0.050000	-5.100000	-6.500000	1023.000000	1023.000000	2046.000000
12.980000	-0.038030	-22.475737	-8.325124	-1.976904	-4.901406	-7.272304	0.000000	-10.000000	-0.050000	-4.766667	-8.166667	1023.000000	1023.000000	2046.000000
13.000000	-0.037692	-22.276028	-8.276646	-1.881556	-4.881747	-7.236078	0.000000	-10.000000	-0.050000	-4.516667	-9.833333	1023.000000	1023.000000	2046.000000
13.020000	-0.037158	-21.960102	-8.235064	-1.825371	-4.764970	-7.134697	0.000000	-10.000000	-0.050000	-4.283333	-11.166667	1023.000000	1023.000000	2046.000000
13.040000	-0.036798	-21.747675	-8.165269	-1.757415	-4.717149	-7.107842	0.000000	-10.000000	-0.058333	-4.066667	-12.666667	1023.000000	1023.000000	2046.000000
13.060000	-0.036467	-21.552198	-8.145763	-1.721555	-4.654981	-7.029899	0.000000	-10.000000	-0.058333	-3.766667	-14.000000	1023.000000	1023.000000	2046.000000
13.080000	-0.036076	-21.320913	-8.072798	-1.643454	-4.583542	-7.021119	0.000000	-10.000000	-0.058333	-3.516667	-15.333333	1023.000000	1023.000000	2046.000000
13.100000	-0.035838	-21.180443	-8.108560	-1.608585	-4.488208	-6.975090	0.000000	-10.000000	-0.050000	-3.316667	-16.500000	1023.000000	1023.000000	2046.000000
13.120000	-0.035540	-21.003935	-8.012089	-1.545998	-4.496982	-6.948867	0.000000	-10.000000	-0.050000	-3.250000	-17.500000	1023.000000	1023.000000	2046.000000
13.140000	-0.035329	-20.879690	-8.006426	-1.461714	-4.452416	-6.959134	0.000000	-10.000000	-0.058333	-3.083333	-18.500000	1023.000000	1023.000000	2046.000000
13.160000	-0.035106	-20.747484	-7.968705	-1.466256	-4.428317	-6.884207	0.000000	-10.000000	-0.050000	-2.966667	-19.666666	1023.000000	1023.000000	2046.000000
13.180000	-0.034825	-20.581572	-7.964371	-1.421445	-4.321407	-6.874348	0.000000	-10.000000	-0.050000	-2.833333	-20.666666	1023.000000	1023.000000	2046.000000
13.200000	-0.034515	-20.398626	-7.889245	-1.334607	-4.300677	-6.874099	0.000000	-10.000000	-0.041667	-2.833333	-21.666666	1023.000000	1023.000000	2046.000000
13.220000	-0.034294	-20.267841	-7.840121	-1.325969	-4.259375	-6.842377	0.000000	-10.000000	-0.058333	-2.750000	-22.500000	1023.000000	1023.000000	2046.000000
13.240000	-0.033982	-20.083498	-7.828214	-1.258057	-4.174053	-6.823175	0.000000	-10.000000	-0.058333	-2.616667	-23.500000	1023.000000	1023.000000	2046.000000
13.260000	-0.033645	-19.883911	-7.756738	-1.244649	-4.130134	-6.752389	0.000000	-10.000000	-0.058333	-2.383333	-24.333334	1023.000000	1023.000000	2046.000000
13.280000	-0.033402	-19.740381	-7.693607	-1.183764	-4.121300	-6.741711	0.000000	-10.000000	-0.050000	-2.266667	-25.166666	1023.000000	1023.000000	2046.000000
13.300000	-0.033041	-19.527319	-7.682265	-1.155239	-4.034824	-6.654991	0.000000	-10.000000	-0.050000	-2.200000	-26.000000	1023.000000	1023.000000	2046.000000
13.320000	-0.032691	-19.320356	-7.603046	-1.062118	-3.973961	-6.681231	0.000000	-10.000000	-0.050000	-2.166667	-26.833334	1023.000000	1023.000000	2046.000000
13.340000	-0.032088	-18.964045	-7.456691	-1.005985	-3.903768	-6.597602	0.000000	-10.000000	-0.058333	-2.033333	-27.500000	1023.000000	1023.000000	2046.000000
13.360000	-0.031938	-18.875515	-7.470966	-0.950165	-3.855585	-6.598798	0.000000	-10.000000	-0.058333	-1.816667	-27.833334	1023.000000	1023.000000	2046.000000
13.380000	-0.032491	-19.202318	-7.593480	-0.994632	-4.021621	-6.592584	0.000000	-10.000000	-0.058333	-1.116667	-28.000000	1023.000000	1023.000000	2046.000000
13.400000	-0.033400	-19.739313	-7.642854	-1.126708	-4.273613	-6.696139	0.000000	-10.000000	-0.058333	-0.500000	-28.000000	1023.000000	1023.000000	2046.000000
13.420000	-0.034376	-20.316504	-7.750891	-1.245399	-4.456866	-6.863347	0.000000	-10.000000	-0.075000	0.000000	-28.000000	1023.000000	1023.000000	2046.000000
13.440000	-0.035003	-20.686790	-7.772332	-1.393891	-4.503443	-7.017125	0.000000	-10.000000	-0.083333	0.000000	-28.000000	1023.000000	1023.000000	2046.000000
13.460000	-0.035075	-20.729542	-7.720425	-1.448669	-4.495943	-7.064506	0.000000	-10.000000	-0.083333	-0.283333	-28.000000	1023.000000	1023.000000	2046.000000
13.480000	-0.034839	-20.589991	-7.569726	-1.421916	-4.433340	-7.165008	0.000000	-10.000000	-0.066667	-0.883333	-28.000000	1023.000000	1023.000000	2046.000000
13.500000	-0.034465	-20.368912	-7.531481	-1.282228	-4.318863	-7.236338	0.000000	-10.000000	-0.058333	-1.433333	-28.000000	1023.000000	1023.000000	2046.000000
13.520000	-0.034021	-20.106607	-7.477238	-1.184354	-4.294506	-7.150508	0.000000	-10.000000	-0.050000	-1.750000	-28.000000	1023.000000	1023.000000	2046.000000
13.540000	-0.034060	-20.129332	-7.565286	-1.073017	-4.383496	-7.107533	0.000000	-10.000000	-0.066667	-1.366667	-28.000000	1023.000000	1023.000000	2046.000000
13.560000	-0.035423	-20.935242	-7.825264	-1.138359	-4.784642	-7.186976	0.000000	-10.000000	-0.075000	-0.816667	-28.000000	1023.000000	1023.000000	2046.000000
13.580000	-0.037853	-22.371410	-8.210828	-1.411191	-5.235019	-7.514373	0.000000	-10.000000	-0.083333	0.533333	-28.000000	1023.000000	1023.000000	2046.000000
13.600000	-0.040850	-24.142149	-8.542488	-1.906934	-5.772244	-7.920482	0.000000	-10.000000	-0.083333	1.850000	-28.000000	1023.000000	1023.000000	2046.000000
13.620000	-0.043091	-25.466841	-8.772919	-2.313965	-6.025198	-8.354758	0.000000	-10.000000	-0.083333	2.933333	-28.000000	1023.000000	1023.000000	2046.000000
13.640000	-0.044747	-26.445539	-8.947443	-2.598205	-6.211443	-8.688448	0.000000	-10.000000	-0.083333	2.833333	-28.000000	1023.000000	1023.000000	2046.000000
13.660000	-0.045695	-27.005962	-9.059727	-2.832159	-6.309858	-8.804217	0.000000	-10.000000	-0.075000	1.733333	-28.000000	1023.000000	1023.000000	2046.000000
13.680000	-0.046324	-27.377775	-9.077880	-2.906741	-6.449207	-8.943946	0.000000	-10.000000	-0.066667	0.650000	-28.000000	1023.000000	1023.000000	2046.000000
13.700000	-0.046814	-27.666994	-9.166817	-2.905927	-6.511291	-9.082960	0.000000	-10.000000	-0.058333	0.000000	-28.000000	1023.000000	1023.000000	2046.000000
13.720000	-0.047206	-27.898811	-9.162791	-2.932379	-6.618962	-9.184679	0.000000	-10.000000	-0.050000	0.000000	-28.000000	1023.000000	1023.000000	2046.000000
13.740000	-0.047404	-28.015509	-9.232131	-2.941555	-6.610387	-9.231435	0.000000	-10.000000	-0.058333	0.000000	-28.000000	1023.000000	1023.000000	2046.000000
13.760000	-0.047462	-28.050013	-9.241355	-2.944590	-6.585717	-9.278352	0.000000	-10.000000	-0.058333	0.000000	-28.000000	1023.000000	1023.000000	2046.000000
13.780000	-0.047372	-27.996597	-9.268618	-2.950024	-6.523849	-9.254107	0.000000	-10.000000	-0.058333	0.000000	-28.000000	1023.000000	1023.000000	2046.000000
13.800000	-0.047377	-28.000057	-9.289667	-2.958110	-6.481925	-9.270355	0.000000	-10.000000	-0.066667	0.550000	-28.000000	1023.000000	1023.000000	2046.000000
13.820000	-0.047148	-27.864548	-9.249115	-2.966644	-6.410445	-9.238343	0.000000	-10.000000	-0.083333	1.316667	-28.000000	1023.000000	1023.000000	2046.000000
13.840000	-0.046952	-27.748417	-9.288965	-2.975649	-6.260072	-9.223730	0.000000	-10.000000	-0.091667	2.316667	-28.000000	1023.000000	1023.000000	2046.000000
13.860000	-0.046536	-27.502550	-9.282332	-2.994981	-6.119004	-9.106233	0.000000	-10.000000	-0.083333	2.766667	-28.000000	1023.000000	1023.000000	2046.000000
13.880000	-0.045895	-27.124142	-9.239125	-2.913275	-5.946400	-9.025342	0.000000	-10.000000	-0.083333	3.300000	-28.000000	1023.000000	1023.000000	2046.000000
13.900000	-0.044866	-26.515612	-9.132706	-2.819381	-5.784992	-8.778533	0.000000	-10.000000	-0.091667	4.233334	-28.000000	1023.000000	1023.000000	2046.000000
13.920000	-0.043737	-25.848577	-9.067596	-2.675136	-5.514472	-8.591372	0.000000	-10.000000	-0.116667	5.700000	-28.000000	1023.000000	1023.000000	2046.000000
13.940000	-0.042874	-25.338535	-9.022280	-2.600750	-5.360979	-8.354527	0.000000	-10.000000	-0.141667	7.333333	-28.000000	1023.000000	1023.000000	2046.000000
13.960000	-0.042556	-25.150892	-9.144711	-2.581988	-5.209755	-8.214437	0.000000	-10.000000	-0.175000	8.650000	-28.000000	1023.000000	1023.000000	2046.000000
13.980000	-0.042701	-25.236498	-9.332836	-2.621314	-5.159340	-8.123008	0.000000	-10.000000	-0.175000	9.750000	-28.000000	1023.000000	1023.000000	2046.000000
14.000000	-0.043037	-25.435068	-9.478971	-2.683473	-5.225927	-8.046699	0.000000	-10.000000	-0.175000	10.683333	-28.000000	1023.000000	1023.000000	2046.000000
14.020000	-0.042916	-25.363066	-9.445437	-2.746265	-5.262554	-7.908810	0.000000	-10.000000	-0.175000	11.666667	-19.500000	1023.000000	1023.000000	2046.000000
14.040000	-0.042835	-25.315777	-9.371529	-2.713115	-5.326400	-7.904733	0.000000	-10.000000	-0.208333	12.550000	-2.166667	1023.000000	1023.000000	2046.000000
14.060000	-0.042561	-25.153517	-9.272235	-2.713203	-5.320855	-7.847224	0.000000	-10.000000	-0.225000	13.316667	16.500000	1023.000000	1023.000000	2046.000000
14.080000	-0.042323	-25.012606	-9.192021	-2.712052	-5.299104	-7.809428	0.000000	-10.000000	-0.241667	14.000000	28.333334	1023.000000	1023.000000	2046.000000
14.100000	-0.041722	-24.657591	-9.087314	-2.705503	-5.144305	-7.720471	0.000000	-10.000000	-0.250000	14.550000	32.833332	1023.000000	1023.000000	2046.000000
14.120000	-0.041057	-24.264870	-8.924233	-2.643070	-5.070285	-7.627282	0.000000	-10.000000	-0.275000	15.066667	37.666668	1023.000000	1023.000000	2046.000000
14.140000	-0.040090	-23.693043	-8.799790	-2.520102	-4.878004	-7.495148	0.000000	-10.000000	-0.291667	15.666667	42.500000	1023.000000	1023.000000	2046.000000
14.160000	-0.039046	-23.076302	-8.655941	-2.401460	-4.708660	-7.310241	0.000000	-10.000000	-0.308333	16.450001	47.666668	1023.000000	1023.000000	2046.000000
14.180000	-0.037980	-22.446102	-8.449150	-2.256968	-4.574533	-7.165453	0.000000	-10.000000	-0.316667	17.400002	53.000000	1023.000000	1023.000000	2046.000000
14.200000	-0.036868	-21.788851	-8.299007	-2.123506	-4.399516	-6.966820	0.000000	-10.000000	-0.325000	18.250000	58.666668	1023.000000	1023.000000	2046.000000
14.220000	-0.035728	-21.115162	-8.129083	-1.981294	-4.191258	-6.813528	0.000000	-10.000000	-0.333333	18.883333	64.666664	1023.000000	1023.000000	2046.000000
14.240000	-0.034478	-20.376713	-7.925798	-1.881532	-4.017938	-6.551444	0.000000	-10.000000	-0.366667	19.450001	71.000000	1023.000000	1023.000000	2046.000000
14.260000	-0.033265	-19.659437	-7.727332	-1.737368	-3.829282	-6.365455	0.000000	-10.000000	-0.400000	20.100000	77.500000	1023.000000	1023.000000	2046.000000
14.280000	-0.032219	-19.041721	-7.594796	-1.589033	-3.637852	-6.220041	0.000000	-10.000000	-0.416667	20.750000	84.166664	1023.000000	1023.000000	2046.000000
14.300000	-0.031139	-18.403410	-7.421179	-1.453022	-3.462058	-6.067151	0.000000	-10.000000	-0.433333	21.500000	91.000000	1023.000000	1023.000000	2046.000000
14.320000	-0.029977	-17.716158	-7.225841	-1.308842	-3.285191	-5.896286	0.000000	-10.000000	-0.441667	22.266666	98.000000	1023.000000	1023.000000	2046.000000
14.340000	-0.028916	-17.089388	-7.038517	-1.201155	-3.111890	-5.737827	0.000000	-10.000000	-0.466667	23.000000	105.333336	1023.000000	1023.000000	2046.000000
14.360000	-0.027939	-16.512213	-6.920985	-1.083249	-2.923374	-5.584604	0.000000	-10.000000	-0.475000	23.766666	115.333336	1023.000000	1023.000000	2046.000000
14.380000	-0.026755	-15.812389	-6.740417	-0.982675	-2.695063	-5.394234	0.000000	-10.000000	-0.491667	24.316668	126.000000	1023.000000	1023.000000	2046.000000
14.400000	-0.025838	-15.270178	-6.555750	-0.823856	-2.572812	-5.317760	0.000000	-10.000000	-0.500000	24.850000	134.000000	1023.000000	1023.000000	2046.000000
14.420000	-0.024836	-14.677863	-6.399499	-0.751566	-2.399869	-5.126929	0.000000	-10.000000	-0.508333	25.000000	139.666672	1023.000000	1023.000000	2046.000000
14.440000	-0.023822	-14.078781	-6.232369	-0.583986	-2.191240	-5.071187	0.000000	-10.000000	-0.516667	25.266666	145.000000	1023.000000	1023.000000	2046.000000
14.460000	-0.022877	-13.520593	-6.069459	-0.488460	-2.057910	-4.904764	0.000000	-10.000000	-0.525000	25.383333	153.333328	1023.000000	1023.000000	2046.000000
14.480000	-0.021735	-12.845245	-5.824938	-0.373396	-1.875860	-4.771052	0.000000	-10.000000	-0.541667	25.866667	161.666672	1023.000000	1023.000000	2046.000000
14.500000	-0.020740	-12.257474	-5.646259	-0.252356	-1.705466	-4.653394	0.000000	-10.000000	-0.550000	26.183334	170.333328	1023.000000	1023.000000	2046.000000
14.520000	-0.019453	-11.496828	-5.388403	-0.162435	-1.492043	-4.453947	0.000000	-10.000000	-0.566667	26.550001	179.000000	1023.000000	1023.000000	2046.000000
14.540000	-0.018551	-10.963586	-5.193166	-0.001506	-1.432881	-4.336033	0.000000	-10.000000	-0.583333	26.766666	187.833328	1023.000000	1023.000000	2046.000000
14.560000	-0.018222	-10.769224	-5.161959	0.016452	-1.414245	-4.209472	0.000000	-10.000000	-0.608333	27.300001	196.666672	1023.000000	1023.000000	2046.000000
14.580000	-0.018399	-10.873772	-5.115447	-0.025923	-1.502596	-4.229806	0.000000	-10.000000	-0.625000	27.900000	205.500000	1023.000000	1023.000000	2046.000000
14.600000	-0.018338	-10.837543	-5.024987	-0.048660	-1.491069	-4.272828	0.000000	-10.000000	-0.625000	28.566668	214.833328	1023.000000	1023.000000	2046.000000
14.620000	-0.017933	-10.598505	-4.823328	-0.081389	-1.388812	-4.304976	0.000000	-10.000000	-0.616667	28.716667	224.166672	1023.000000	1023.000000	2046.000000
14.640000	-0.016826	-9.944208	-4.577045	-0.025393	-1.166889	-4.174881	0.000000	-10.000000	-0.625000	29.000000	233.833328	1023.000000	1023.000000	2046.000000
14.660000	-0.015297	-9.040574	-4.190848	0.125277	-0.954708	-4.020294	0.000000	-10.000000	-0.641667	29.166668	243.500000	1023.000000	1023.000000	2046.000000
14.680000	-0.013723	-8.110447	-3.873363	0.468869	-0.776218	-3.929734	0.000000	-10.000000	-0.683333	29.483334	253.166672	1023.000000	1023.000000	2046.000000
14.700000	-0.012356	-7.302431	-3.633783	0.659933	-0.644211	-3.684371	0.000000	-10.000000	-0.700000	30.200001	262.833344	1023.000000	1023.000000	2046.000000
14.720000	-0.012001	-7.092410	-3.617243	0.828588	-0.666647	-3.637109	0.000000	-10.000000	-0.716667	30.750000	272.666656	1023.000000	1023.000000	2046.000000
14.740000	-0.013340	-7.884160	-3.858318	0.721468	-1.017134	-3.730176	0.000000	-10.000000	-0.716667	31.250000	279.500000	1023.000000	1023.000000	2046.000000
14.760000	-0.015875	-9.382401	-4.190180	0.395071	-1.566133	-4.021159	0.000000	-10.000000	-0.725000	31.416666	290.000000	1023.000000	1023.000000	2046.000000
14.780000	-0.018107	-10.700973	-4.352535	-0.014188	-1.979856	-4.354394	0.000000	-10.000000	-0.716667	31.533333	300.500000	1023.000000	1023.000000	2046.000000
14.800000	-0.019394	-11.461745	-4.419615	-0.312777	-2.112537	-4.616817	0.000000	-10.000000	-0.716667	31.683334	314.500000	1023.000000	1023.000000	2046.000000
14.820000	-0.019965	-11.799068	-4.405941	-0.460685	-2.200054	-4.732388	0.000000	-10.000000	-0.700000	31.583334	325.000000	1023.000000	1023.000000	2046.000000
14.840000	-0.020055	-11.852736	-4.361433	-0.509917	-2.213450	-4.767937	0.000000	-10.000000	-0.700000	31.533335	335.500000	1023.000000	1023.000000	2046.000000
14.860000	-0.019989	-11.813509	-4.306989	-0.485834	-2.210241	-4.810445	0.000000	-10.000000	-0.691667	31.450001	342.500000	1023.000000	1023.000000	2046.000000
14.880000	-0.019658	-11.617674	-4.203605	-0.464262	-2.217784	-4.732023	0.000000	-10.000000	-0.700000	31.466667	353.000000	1023.000000	1023.000000	2046.000000
14.900000	-0.019225	-11.362215	-4.046402	-0.337774	-2.204927	-4.773112	0.000000	-10.000000	-0.700000	31.216667	363.500000	1023.000000	1023.000000	2046.000000
14.920000	-0.018530	-10.951273	-3.941399	-0.297115	-2.094586	-4.618173	0.000000	-10.000000	-0.700000	31.100000	377.500000	1023.000000	1023.000000	2046.000000
14.940000	-0.017780	-10.507935	-3.759569	-0.154595	-2.014896	-4.578876	0.000000	-10.000000	-0.716667	30.916668	388.000000	1023.000000	1023.000000	2046.000000
14.960000	-0.017072	-10.089561	-3.655335	-0.066073	-1.888098	-4.480054	0.000000	-10.000000	-0.741667	31.033335	398.333344	1023.000000	1023.000000	2046.000000
14.980000	-0.016149	-9.544086	-3.477880	-0.056125	-1.711700	-4.298381	0.000000	-10.000000	-0.766667	31.283335	408.666656	1023.000000	1023.000000	2046.000000
15.000000	-0.015242	-9.008199	-3.348223	0.078906	-1.521917	-4.216965	0.000000	-10.000000	-0.758333	31.450001	419.000000	1023.000000	1023.000000	2046.000000
15.020000	-0.013979	-8.261425	-3.100481	0.147859	-1.295914	-4.012890	0.000000	-10.000000	-0.750000	31.650000	429.500000	1023.000000	1023.000000	2046.000000
15.040000	-0.012975	-7.667973	-3.023343	0.221650	-1.033905	-3.832375	0.000000	-10.000000	-0.741667	31.533333	440.000000	1023.000000	1023.000000	2046.000000
15.060000	-0.011661	-6.891736	-2.787038	0.286020	-0.815575	-3.575142	0.000000	-10.000000	-0.750000	31.833334	450.500000	1023.000000	1023.000000	2046.000000
15.080000	-0.010177	-6.014776	-2.564465	0.471725	-0.569240	-3.352796	0.000000	-10.000000	-0.750000	31.983335	461.000000	1023.000000	1023.000000	2046.000000
15.100000	-0.008360	-4.940913	-2.306654	0.617223	-0.267867	-2.983616	0.000000	-10.000000	-0.750000	32.183334	471.666656	1023.000000	1023.000000	2046.000000
15.120000	-0.006829	-4.036032	-2.144880	0.769405	0.073539	-2.734095	0.000000	-10.000000	-0.750000	31.850002	482.500000	1023.000000	1023.000000	2046.000000
15.140000	-0.005689	-3.362209	-2.061762	0.809761	0.291502	-2.401710	0.000000	-10.000000	-0.725000	31.533335	493.166656	1023.000000	1023.000000	2046.000000
15.160000	-0.005140	-3.037632	-2.101244	0.882626	0.442710	-2.261724	0.000000	-10.000000	-0.725000	31.049999	503.833344	1023.000000	1023.000000	2046.000000
15.180000	-0.004809	-2.842118	-2.104642	0.863565	0.451412	-2.052452	0.000000	-10.000000	-0.700000	30.833334	514.166687	1023.000000	1023.000000	2046.000000
15.200000	-0.004285	-2.532614	-1.973900	0.893168	0.488412	-1.940293	0.000000	-10.000000	-0.700000	30.250000	524.500000	1023.000000	1023.000000	2046.000000
15.220000	-0.003684	-2.177236	-1.791202	0.864239	0.533142	-1.783415	0.000000	-10.000000	-0.666667	29.716667	534.500000	1023.000000	1023.000000	2046.000000
15.240000	-0.002983	-1.762869	-1.574173	0.916705	0.644220	-1.749622	0.000000	-10.000000	-0.658333	29.100000	544.500000	1023.000000	1023.000000	2046.000000
15.260000	-0.002161	-1.277087	-1.381959	0.939748	0.791405	-1.626281	0.000000	-10.000000	-0.616667	28.616667	554.500000	1023.000000	1023.000000	2046.000000
15.280000	-0.000905	-0.534892	-1.047188	1.035943	0.970333	-1.493979	0.000000	-10.000000	-0.591667	27.950001	564.166687	1023.000000	1023.000000	2046.000000
15.300000	0.000564	0.333152	-0.782314	1.197714	1.223519	-1.305768	0.000000	-10.000000	-0.583333	27.333334	573.666687	1023.000000	1023.000000	2046.000000
15.320000	0.002250	1.329918	-0.462303	1.392419	1.501242	-1.101439	0.000000	-10.000000	-0.600000	27.150000	582.833313	1023.000000	1023.000000	2046.000000
15.340000	0.003773	2.229850	-0.205865	1.606755	1.764712	-0.935753	0.000000	-10.000000	-0.591667	27.416666	592.000000	1023.000000	1023.000000	2046.000000
15.360000	0.005417	3.201549	0.141003	1.793128	1.950680	-0.683263	0.000000	-10.000000	-0.575000	27.316668	601.166687	1023.000000	1023.000000	2046.000000
15.380000	0.006839	4.042100	0.348160	1.997371	2.205482	-0.508913	0.000000	-10.000000	-0.566667	27.083334	610.333313	1023.000000	1023.000000	2046.000000
15.400000	0.008364	4.943066	0.600438	2.197775	2.435756	-0.290904	0.000000	-10.000000	-0.566667	26.483334	619.333313	1023.000000	1023.000000	2046.000000
15.420000	0.009742	5.757230	0.850184	2.377083	2.647623	-0.117661	0.000000	-10.000000	-0.558333	26.266668	628.166687	1023.000000	1023.000000	2046.000000
15.440000	0.010994	6.497751	1.013433	2.562086	2.882105	0.040127	0.000000	-10.000000	-0.533333	25.600000	637.000000	1023.000000	1023.000000	2046.000000
15.460000	0.012419	7.339418	1.253302	2.715305	3.112988	0.257822	0.000000	-10.000000	-0.516667	25.150002	643.000000	1023.000000	1023.000000	2046.000000
15.480000	0.013523	7.992197	1.459932	2.855442	3.280708	0.396115	0.000000	-10.000000	-0.483333	24.583334	648.666687	1023.000000	1023.000000	2046.000000
15.500000	0.014719	8.698908	1.632177	2.998383	3.527063	0.541285	0.000000	-10.000000	-0.475000	24.083334	656.666687	1023.000000	1023.000000	2046.000000
15.520000	0.015707	9.282720	1.804791	3.153574	3.689559	0.634797	0.000000	-10.000000	-0.458333	23.483334	667.333313	1023.000000	1023.000000	2046.000000
15.540000	0.016827	9.944896	2.020045	3.263282	3.868032	0.793537	0.000000	-10.000000	-0.458333	23.000000	675.333313	1023.000000	1023.000000	2046.000000
15.560000	0.017807	10.523874	2.176551	3.405038	4.065897	0.876389	0.000000	-10.000000	-0.450000	22.700001	680.666687	1023.000000	1023.000000	2046.000000
15.580000	0.019083	11.278016	2.474125	3.529194	4.252944	1.021752	0.000000	-10.000000	-0.441667	22.416668	688.333313	1023.000000	1023.000000	2046.000000
15.600000	0.020285	11.988478	2.708950	3.660503	4.506339	1.112687	0.000000	-10.000000	-0.433333	22.183334	698.333313	1023.000000	1023.000000	2046.000000
15.620000	0.021415	12.656112	2.898877	3.794307	4.708541	1.254387	0.000000	-10.000000	-0.425000	22.150002	705.666687	1023.000000	1023.000000	2046.000000
15.640000	0.021933	12.962452	2.962249	3.909901	4.790704	1.299597	0.000000	-10.000000	-0.408333	22.033335	713.000000	1023.000000	1023.000000	2046.000000
15.660000	0.022372	13.222102	3.054325	3.996443	4.850050	1.321283	0.000000	-10.000000	-0.383333	21.483334	720.500000	1023.000000	1023.000000	2046.000000
15.680000	0.022714	13.423906	3.186626	4.035635	4.889888	1.311757	0.000000	-10.000000	-0.358333	20.933334	728.000000	1023.000000	1023.000000	2046.000000
15.700000	0.023675	13.991979	3.416190	4.087177	5.081502	1.407110	0.000000	-10.000000	-0.325000	19.933334	735.166687	1023.000000	1023.000000	2046.000000
15.720000	0.024720	14.609342	3.618267	4.271718	5.262760	1.456597	0.000000	-10.000000	-0.300000	19.016668	741.833313	1023.000000	1023.000000	2046.000000
15.740000	0.026056	15.399133	3.898238	4.485265	5.429295	1.586334	0.000000	-10.000000	-0.275000	18.100000	748.500000	1023.000000	1023.000000	2046.000000
15.760000	0.026807	15.842824	4.031803	4.713633	5.468483	1.628904	0.000000	-10.000000	-0.266667	17.733334	752.500000	1023.000000	1023.000000	2046.000000
15.780000	0.026885	15.888786	4.047349	4.824044	5.359910	1.657483	0.000000	-10.000000	-0.258333	17.350000	756.500000	1023.000000	1023.000000	2046.000000
15.800000	0.025348	14.980835	3.739265	4.708875	5.049537	1.483157	0.000000	-10.000000	-0.250000	16.750000	762.500000	1023.000000	1023.000000	2046.000000
15.820000	0.022502	13.298439	3.293731	4.379415	4.462727	1.162567	0.000000	-10.000000	-0.258333	16.266666	768.166687	1023.000000	1023.000000	2046.000000
15.840000	0.019778	11.688868	2.988814	3.974200	3.985106	0.740748	0.000000	-10.000000	-0.258333	15.750000	773.666687	1023.000000	1023.000000	2046.000000
15.860000	0.017749	10.489402	2.789215	3.678475	3.670619	0.351093	0.000000	-10.000000	-0.258333	15.383333	779.000000	1023.000000	1023.000000	2046.000000
15.880000	0.016479	9.738927	2.645768	3.473194	3.502324	0.117640	0.000000	-10.000000	-0.233333	14.833334	785.833313	1023.000000	1023.000000	2046.000000
15.900000	0.015760	9.314143	2.598700	3.390245	3.398478	-0.073280	0.000000	-10.000000	-0.216667	14.633333	790.833313	1023.000000	1023.000000	2046.000000
15.920000	0.015321	9.054625	2.623949	3.318382	3.281302	-0.169008	0.000000	-10.000000	-0.208333	14.416667	795.666687	1023.000000	1023.000000	2046.000000
15.940000	0.015196	8.980783	2.649257	3.318094	3.258313	-0.244880	0.000000	-10.000000	-0.216667	14.216667	799.000000	1023.000000	1023.000000	2046.000000
15.960000	0.015236	9.004410	2.728161	3.346022	3.250080	-0.319854	0.000000	-10.000000	-0.216667	13.916667	805.333313	1023.000000	1023.000000	2046.000000
15.980000	0.015351	9.072227	2.782760	3.365961	3.279082	-0.355576	0.000000	-10.000000	-0.208333	13.400001	811.500000	1023.000000	1023.000000	2046.000000
16.000000	0.015609	9.224647	2.884917	3.419375	3.313227	-0.392873	0.000000	-10.000000	-0.200000	13.000000	816.000000	1023.000000	1023.000000	2046.000000
16.020000	0.015861	9.373967	2.927989	3.459673	3.427329	-0.441023	0.000000	-10.000000	-0.191667	12.650000	819.000000	1023.000000	1023.000000	2046.000000
16.040001	0.016227	9.590175	3.048206	3.492033	3.474214	-0.424278	0.000000	-10.000000	-0.175000	12.166667	821.833313	1023.000000	1023.000000	2046.000000
16.059999	0.016581	9.799150	3.156128	3.505337	3.555408	-0.417724	0.000000	-10.000000	-0.150000	11.583333	826.000000	1023.000000	1023.000000	2046.000000
16.080000	0.017210	10.171089	3.253117	3.545171	3.733871	-0.361070	0.000000	-10.000000	-0.133333	10.700000	830.000000	1023.000000	1023.000000	2046.000000
16.100000	0.017825	10.534348	3.321248	3.608239	3.947168	-0.342307	0.000000	-10.000000	-0.116667	10.083334	833.833313	1023.000000	1023.000000	2046.000000
16.120001	0.018365	10.853920	3.361500	3.604551	4.083889	-0.196020	0.000000	-10.000000	-0.108333	9.400001	837.333313	1023.000000	1023.000000	2046.000000
16.139999	0.019152	11.318816	3.484071	3.676217	4.272794	-0.114266	0.000000	-10.000000	-0.100000	8.616667	841.500000	1023.000000	1023.000000	2046.000000
16.160000	0.020161	11.915417	3.576917	3.786953	4.478703	0.072844	0.000000	-10.000000	-0.100000	8.000000	844.500000	1023.000000	1023.000000	2046.000000
16.180000	0.021189	12.522560	3.652915	3.867229	4.754215	0.248201	0.000000	-10.000000	-0.116667	7.300000	847.333313	1023.000000	1023.000000	2046.000000
16.200001	0.021899	12.942148	3.651472	3.938359	4.924818	0.427501	0.000000	-10.000000	-0.116667	6.883334	849.000000	1023.000000	1023.000000	2046.000000
16.219999	0.022166	13.099906	3.546847	3.927216	5.060790	0.565053	0.000000	-10.000000	-0.116667	6.033333	852.000000	1023.000000	1023.000000	2046.000000
16.240000	0.021849	12.912506	3.394313	3.916272	5.001615	0.600306	0.000000	-10.000000	-0.100000	5.433333	854.166687	1023.000000	1023.000000	2046.000000
16.260000	0.021520	12.718147	3.233343	3.765238	5.002471	0.717095	0.000000	-10.000000	-0.100000	4.750000	856.166687	1023.000000	1023.000000	2046.000000
16.280001	0.021164	12.507736	3.235310	3.737819	4.917894	0.616713	0.000000	-10.000000	-0.100000	4.116667	857.333313	1023.000000	1023.000000	2046.000000
16.299999	0.021070	12.452468	3.236866	3.633432	4.935004	0.647165	0.000000	-10.000000	-0.091667	3.016667	859.000000	1023.000000	1023.000000	2046.000000
16.320000	0.021149	12.499357	3.314434	3.597803	4.985061	0.602060	0.000000	-10.000000	-0.083333	1.600000	860.166687	1023.000000	1023.000000	2046.000000
16.340000	0.021534	12.726592	3.466663	3.566543	5.009299	0.684088	0.000000	-10.000000	-0.075000	0.566667	860.833313	1023.000000	1023.000000	2046.000000
16.360001	0.022217	13.130527	3.598449	3.618692	5.156151	0.757235	0.000000	-10.000000	-0.083333	0.000000	861.000000	1023.000000	1023.000000	2046.000000
16.379999	0.023077	13.638406	3.709364	3.732970	5.353585	0.842486	0.000000	-10.000000	-0.091667	0.316667	861.000000	1023.000000	1023.000000	2046.000000
16.400000	0.024007	14.188126	3.838051	3.890461	5.489469	0.970145	0.000000	-10.000000	-0.091667	1.233333	861.000000	1023.000000	1023.000000	2046.000000
16.420000	0.025067	14.814734	3.994351	3.981875	5.632311	1.206196	0.000000	-10.000000	-0.091667	2.516667	861.166687	1023.000000	1023.000000	2046.000000
16.440001	0.025982	15.355189	4.137482	4.146579	5.738719	1.332410	0.000000	-10.000000	-0.091667	3.716667	861.666687	1023.000000	1023.000000	2046.000000
16.459999	0.026670	15.762206	4.217590	4.292370	5.826040	1.426206	0.000000	-10.000000	-0.100000	4.333333	862.666687	1023.000000	1023.000000	2046.000000
16.480000	0.027517	16.262564	4.322078	4.388706	5.972373	1.579406	0.000000	-10.000000	-0.091667	4.450000	864.000000	1023.000000	1023.000000	2046.000000
16.500000	0.028202	16.667608	4.473123	4.535380	5.998824	1.660280	0.000000	-10.000000	-0.091667	4.133333	865.666687	1023.000000	1023.000000	2046.000000
16.520000	0.028923	17.093752	4.546551	4.614746	6.140826	1.791630	0.000000	-10.000000	-0.091667	3.633333	867.166687	1023.000000	1023.000000	2046.000000
16.540001	0.029635	17.514294	4.659258	4.706297	6.313352	1.835387	0.000000	-10.000000	-0.100000	3.033334	868.500000	1023.000000	1023.000000	2046.000000
16.559999	0.030602	18.085541	4.861928	4.805671	6.461058	1.956884	0.000000	-10.000000	-0.091667	2.516667	869.500000	1023.000000	1023.000000	2046.000000
16.580000	0.031632	18.694403	5.028656	4.940028	6.719532	2.006187	0.000000	-10.000000	-0.083333	2.033333	870.333313	1023.000000	1023.000000	2046.000000
16.600000	0.032291	19.084019	5.134562	5.033986	6.853293	2.062178	0.000000	-10.000000	-0.075000	1.766667	870.833313	1023.000000	1023.000000	2046.000000
16.620001	0.032644	19.292395	5.208753	5.066256	6.928225	2.089161	0.000000	-10.000000	-0.075000	1.283333	871.000000	1023.000000	1023.000000	2046.000000
16.639999	0.032863	19.422014	5.244379	5.169458	6.977952	2.030224	0.000000	-10.000000	-0.075000	0.733333	871.000000	1023.000000	1023.000000	2046.000000
16.660000	0.033527	19.814514	5.358531	5.225634	7.081967	2.148384	0.000000	-10.000000	-0.066667	-0.083333	871.000000	1023.000000	1023.000000	2046.000000
16.680000	0.034040	20.117855	5.437522	5.304840	7.116454	2.259040	0.000000	-10.000000	-0.066667	-1.100000	871.000000	1023.000000	1023.000000	2046.000000
16.700001	0.034054	20.125988	5.394403	5.474075	7.007224	2.250286	0.000000	-10.000000	-0.058333	-2.350000	871.000000	1023.000000	1023.000000	2046.000000
16.719999	0.033935	20.055426	5.317437	5.571982	6.898813	2.267192	0.000000	-10.000000	-0.058333	-3.700000	871.000000	1023.000000	1023.000000	2046.000000
16.740000	0.033098	19.560623	5.167670	5.546142	6.658126	2.188687	0.000000	-10.000000	-0.041667	-4.850000	871.000000	1023.000000	1023.000000	2046.000000
16.760000	0.031286	18.490139	4.860032	5.411568	6.269973	1.948566	0.000000	-10.000000	-0.041667	-5.883333	871.000000	1023.000000	1023.000000	2046.000000
16.780001	0.028616	16.911919	4.490994	5.030722	5.755774	1.634430	0.000000	-10.000000	-0.041667	-6.583333	871.000000	1023.000000	1023.000000	2046.000000
16.799999	0.025437	15.033138	4.104779	4.608904	5.164618	1.154837	0.000000	-10.000000	-0.033333	-7.533333	871.000000	1023.000000	1023.000000	2046.000000
16.820000	0.022542	13.322065	3.694891	4.223031	4.668705	0.735439	0.000000	-10.000000	-0.016667	-8.583333	871.000000	1023.000000	1023.000000	2046.000000
16.840000	0.020362	12.034004	3.402659	3.883283	4.332606	0.415456	0.000000	-10.000000	0.016667	-10.100000	871.000000	1023.000000	1023.000000	2046.000000
16.860001	0.018709	11.057149	3.184170	3.698630	4.044764	0.129584	0.000000	-10.000000	0.025000	-11.550000	867.500000	1023.000000	1023.000000	2046.000000
16.879999	0.017528	10.358873	3.090730	3.528839	3.786620	-0.047315	0.000000	-10.000000	0.050000	-13.050000	859.333313	1023.000000	1023.000000	2046.000000
16.900000	0.016365	9.671961	2.930589	3.431201	3.564895	-0.254724	0.000000	-10.000000	0.083333	-14.600000	849.500000	1023.000000	1023.000000	2046.000000
16.920000	0.015474	9.145361	2.847963	3.321846	3.358932	-0.383381	0.000000	-10.000000	0.133333	-16.100000	841.500000	1023.000000	1023.000000	2046.000000
16.940001	0.014666	8.667782	2.765196	3.252796	3.200062	-0.550272	0.000000	-10.000000	0.175000	-17.733334	836.166687	1023.000000	1023.000000	2046.000000
16.959999	0.013967	8.254722	2.680433	3.217078	3.051571	-0.694360	0.000000	-10.000000	0.225000	-19.450001	830.166687	1023.000000	1023.000000	2046.000000
16.980000	0.013302	7.861255	2.571708	3.126408	2.940761	-0.777622	0.000000	-10.000000	0.283333	-21.266666	823.666687	1023.000000	1023.000000	2046.000000
17.000000	0.012789	7.558133	2.438730	3.074360	2.878731	-0.833688	0.000000	-10.000000	0.350000	-23.100000	816.500000	1023.000000	1023.000000	2046.000000
17.020000	0.012138	7.173810	2.354439	3.052131	2.735287	-0.968047	0.000000	-10.000000	0.391667	-24.600000	809.000000	1023.000000	1023.000000	2046.000000
17.040001	0.011618	6.866173	2.220596	2.977664	2.680387	-1.012475	0.000000	-10.000000	0.425000	-25.883333	800.666687	1023.000000	1023.000000	2046.000000
17.059999	0.011308	6.683072	2.153208	2.941947	2.635954	-1.048037	0.000000	-10.000000	0.458333	-26.900000	792.000000	1023.000000	1023.000000	2046.000000
17.080000	0.011009	6.506277	1.978376	2.892065	2.642562	-1.006727	0.000000	-10.000000	0.516667	-27.766666	782.833313	1023.000000	1023.000000	2046.000000
17.100000	0.010893	6.437602	1.943107	2.919474	2.588975	-1.013954	0.000000	-10.000000	0.566667	-28.800001	773.666687	1023.000000	1023.000000	2046.000000
17.120001	0.011172	6.602903	1.872401	2.981996	2.620994	-0.872488	0.000000	-10.000000	0.608333	-29.550001	764.166687	1023.000000	1023.000000	2046.000000
17.139999	0.011450	6.766742	1.781060	2.998147	2.673917	-0.686381	0.000000	-10.000000	0.625000	-30.250000	754.500000	1023.000000	1023.000000	2046.000000
17.160000	0.011230	6.636932	1.588456	3.067508	2.637433	-0.656465	0.000000	-10.000000	0.625000	-30.500000	744.333313	1023.000000	1023.000000	2046.000000
17.180000	0.010511	6.211938	1.301500	3.015648	2.507981	-0.613191	0.000000	-10.000000	0.625000	-30.883333	734.000000	1023.000000	1023.000000	2046.000000
17.200001	0.009339	5.519627	0.968643	2.933209	2.310535	-0.692761	0.000000	-10.000000	0.641667	-31.216667	723.666687	1023.000000	1023.000000	2046.000000
17.219999	0.008094	4.783784	0.654335	2.793643	2.043928	-0.708122	0.000000	-10.000000	0.675000	-31.566668	713.166687	1023.000000	1023.000000	2046.000000
17.240000	0.007090	4.190364	0.443563	2.680555	1.833648	-0.767402	0.000000	-10.000000	0.708333	-31.800001	702.666687	1023.000000	1023.000000	2046.000000
17.260000	0.006059	3.580789	0.238531	2.553190	1.628385	-0.839317	0.000000	-10.000000	0.725000	-32.083336	692.000000	1023.000000	1023.000000	2046.000000
17.280001	0.005218	3.083910	0.112702	2.386703	1.410654	-0.826149	0.000000	-10.000000	0.733333	-32.466667	681.333313	1023.000000	1023.000000	2046.000000
17.299999	0.004506	2.663074	-0.034863	2.387077	1.276662	-0.965803	0.000000	-10.000000	0.733333	-32.783333	670.500000	1023.000000	1023.000000	2046.000000
17.320000	0.004135	2.443728	-0.122552	2.380847	1.154268	-0.968835	0.000000	-10.000000	0.733333	-33.033333	659.500000	1023.000000	1023.000000	2046.000000
17.340000	0.003884	2.295477	-0.222553	2.390894	1.068175	-0.941038	0.000000	-10.000000	0.741667	-33.183334	648.500000	1023.000000	1023.000000	2046.000000
17.360001	0.003789	2.239538	-0.304343	2.447118	1.024364	-0.927601	0.000000	-10.000000	0.758333	-33.400002	637.500000	1023.000000	1023.000000	2046.000000
17.379999	0.003550	2.097868	-0.362709	2.484464	0.904869	-0.928756	0.000000	-10.000000	0.766667	-33.633335	626.333313	1023.000000	1023.000000	2046.000000
17.400000	0.003413	2.017092	-0.450970	2.541387	0.827290	-0.900616	0.000000	-10.000000	0.791667	-33.850002	615.166687	1023.000000	1023.000000	2046.000000
17.420000	0.003315	1.959153	-0.508549	2.551191	0.768331	-0.851820	0.000000	-10.000000	0.800000	-34.133335	603.833313	1023.000000	1023.000000	2046.000000
17.440001	0.002934	1.733887	-0.641786	2.642004	0.662744	-0.929074	0.000000	-10.000000	0.825000	-34.250000	592.500000	1023.000000	1023.000000	2046.000000
17.459999	0.002708	1.600301	-0.742595	2.618562	0.582386	-0.858052	0.000000	-10.000000	0.833333	-34.450001	581.000000	1023.000000	1023.000000	2046.000000
17.480000	0.002364	1.397254	-0.833452	2.666430	0.466609	-0.902332	0.000000	-10.000000	0.850000	-34.566669	569.500000	1023.000000	1023.000000	2046.000000
17.500000	0.002141	1.265234	-0.927852	2.702856	0.407869	-0.917639	0.000000	-10.000000	0.850000	-34.666668	557.833313	1023.000000	1023.000000	2046.000000
17.520000	0.001665	0.984302	-1.067091	2.722255	0.326497	-0.997359	0.000000	-10.000000	0.850000	-34.716667	546.333313	1023.000000	1023.000000	2046.000000
17.540001	0.001295	0.765076	-1.174523	2.698671	0.272066	-1.031138	0.000000	-10.000000	0.850000	-34.616665	534.666687	1023.000000	1023.000000	2046.000000
17.559999	0.000788	0.465590	-1.307699	2.702851	0.174247	-1.103809	0.000000	-10.000000	0.850000	-34.700001	523.333313	1023.000000	1023.000000	2046.000000
17.580000	0.000363	0.214461	-1.413745	2.710001	0.103083	-1.184879	0.000000	-10.000000	0.850000	-34.783333	511.666656	1023.000000	1023.000000	2046.000000
17.600000	-0.000109	-0.064404	-1.546174	2.690929	0.009442	-1.218602	0.000000	-10.000000	0.850000	-34.900002	500.166656	1023.000000	1023.000000	2046.000000
17.620001	-0.000509	-0.300979	-1.634733	2.652188	-0.046670	-1.271764	0.000000	-10.000000	0.816667	-34.700001	488.500000	1023.000000	1023.000000	2046.000000
17.639999	-0.000882	-0.521130	-1.699277	2.649338	-0.096909	-1.374281	0.000000	-10.000000	0.808333	-34.416668	477.000000	1023.000000	1023.000000	2046.000000
17.660000	-0.000834	-0.493065	-1.671762	2.604092	-0.045380	-1.380015	0.000000	-10.000000	0.800000	-34.183334	465.500000	1023.000000	1023.000000	2046.000000
17.680000	-0.000997	-0.588956	-1.724150	2.652141	-0.057438	-1.459509	0.000000	-10.000000	0.800000	-34.200001	454.000000	1023.000000	1023.000000	2046.000000
17.700001	-0.001513	-0.894340	-1.836065	2.577347	-0.132135	-1.503486	0.000000	-10.000000	0.791667	-34.100002	442.500000	1023.000000	1023.000000	2046.000000
17.719999	-0.002443	-1.443694	-2.066019	2.516207	-0.254086	-1.639796	0.000000	-10.000000	0.766667	-33.983334	431.166656	1023.000000	1023.000000	2046.000000
17.740000	-0.003440	-2.033037	-2.184007	2.406736	-0.458151	-1.797614	0.000000	-10.000000	0.766667	-33.716667	419.833344	1023.000000	1023.000000	2046.000000
17.760000	-0.004191	-2.476658	-2.324288	2.320291	-0.552962	-1.919698	0.000000	-10.000000	0.750000	-33.416668	408.666656	1023.000000	1023.000000	2046.000000
17.780001	-0.004563	-2.696774	-2.337317	2.289694	-0.591620	-2.057532	0.000000	-10.000000	0.750000	-33.166668	397.500000	1023.000000	1023.000000	2046.000000
17.799999	-0.004936	-2.917094	-2.421741	2.345768	-0.646399	-2.194722	0.000000	-10.000000	0.741667	-33.200001	386.500000	1023.000000	1023.000000	2046.000000
17.820000	-0.005349	-3.161143	-2.601968	2.379368	-0.681868	-2.256675	0.000000	-10.000000	0.741667	-33.133335	375.333344	1023.000000	1023.000000	2046.000000
17.840000	-0.006393	-3.778144	-2.859557	2.384255	-1.023406	-2.279436	0.000000	-10.000000	0.725000	-33.200001	364.166656	1023.000000	1023.000000	2046.000000
17.860001	-0.008280	-4.893284	-3.210665	2.281377	-1.459527	-2.504468	0.000000	-10.000000	0.716667	-32.849998	353.000000	1023.000000	1023.000000	2046.000000
17.879999	-0.010817	-6.392996	-3.561370	1.972554	-1.982448	-2.821733	0.000000	-10.000000	0.700000	-32.650002	342.166656	1023.000000	1023.000000	2046.000000
17.900000	-0.013978	-8.261182	-3.905828	1.570771	-2.539188	-3.386936	0.000000	-10.000000	0.683333	-32.016666	331.333344	1023.000000	1023.000000	2046.000000
17.920000	-0.016917	-9.997825	-4.208697	1.114522	-2.998344	-3.905305	0.000000	-10.000000	0.658333	-31.250000	320.666656	1023.000000	1023.000000	2046.000000
17.940001	-0.019392	-11.460444	-4.508420	0.755908	-3.303491	-4.404441	0.000000	-10.000000	0.625000	-30.516666	310.000000	1023.000000	1023.000000	2046.000000
17.959999	-0.021254	-12.561122	-4.717349	0.485982	-3.555911	-4.773845	0.000000	-10.000000	0.608333	-30.150000	299.666656	1023.000000	1023.000000	2046.000000
17.980000	-0.022777	-13.461157	-4.882670	0.278007	-3.781206	-5.075288	0.000000	-10.000000	0.608333	-30.400000	289.500000	1023.000000	1023.000000	2046.000000
18.000000	-0.024051	-14.214205	-5.047281	0.130222	-3.984559	-5.312587	0.000000	-10.000000	0.608333	-30.716667	279.500000	1023.000000	1023.000000	2046.000000
18.020000	-0.025127	-14.850304	-5.174819	0.039316	-4.140112	-5.574687	0.000000	-10.000000	0.616667	-31.033333	269.500000	1023.000000	1023.000000	2046.000000
18.040001	-0.026117	-15.435190	-5.354605	-0.040048	-4.270913	-5.769625	0.000000	-10.000000	0.608333	-31.033333	259.166656	1023.000000	1023.000000	2046.000000
18.059999	-0.026912	-15.904992	-5.468296	-0.141865	-4.355587	-5.939243	0.000000	-10.000000	0.600000	-30.783333	248.833328	1023.000000	1023.000000	2046.000000
18.080000	-0.027646	-16.338514	-5.625910	-0.207775	-4.395741	-6.109087	0.000000	-10.000000	0.591667	-30.466667	238.500000	1023.000000	1023.000000	2046.000000
18.100000	-0.028262	-16.703039	-5.785506	-0.313839	-4.392169	-6.211524	0.000000	-10.000000	0.591667	-30.200001	228.500000	1023.000000	1023.000000	2046.000000
18.120001	-0.029013	-17.146976	-5.942866	-0.418593	-4.433950	-6.351568	0.000000	-10.000000	0.591667	-30.050001	218.500000	1023.000000	1023.000000	2046.000000
18.139999	-0.029282	-17.305382	-5.999433	-0.546050	-4.365747	-6.394152	0.000000	-10.000000	0.591667	-29.816668	208.500000	1023.000000	1023.000000	2046.000000
18.160000	-0.029633	-17.513050	-6.076912	-0.584960	-4.354660	-6.496518	0.000000	-10.000000	0.583333	-29.550001	198.500000	1023.000000	1023.000000	2046.000000
18.180000	-0.029598	-17.492390	-6.173710	-0.564323	-4.282367	-6.471990	0.000000	-10.000000	0.591667	-29.266666	188.500000	1023.000000	1023.000000	2046.000000
18.200001	-0.029138	-17.220745	-6.145804	-0.485116	-4.169216	-6.420609	0.000000	-10.000000	0.575000	-28.983334	178.666672	1023.000000	1023.000000	2046.000000
18.219999	-0.028820	-17.032623	-6.192847	-0.434634	-4.054098	-6.351045	0.000000	-10.000000	0.550000	-28.516666	169.000000	1023.000000	1023.000000	2046.000000
18.240000	-0.028582	-16.892252	-6.324728	-0.462871	-3.897871	-6.206780	0.000000	-10.000000	0.508333	-28.100000	159.500000	1023.000000	1023.000000	2046.000000
18.260000	-0.029065	-17.177267	-6.535560	-0.523079	-3.897343	-6.221285	0.000000	-10.000000	0.475000	-27.516666	150.166672	1023.000000	1023.000000	2046.000000
18.280001	-0.030265	-17.886362	-6.912212	-0.672132	-4.027776	-6.274242	0.000000	-10.000000	0.450000	-27.150000	141.000000	1023.000000	1023.000000	2046.000000
18.299999	-0.031471	-18.599312	-7.171203	-0.877448	-4.198710	-6.351951	0.000000	-10.000000	0.441667	-26.516666	132.000000	1023.000000	1023.000000	2046.000000
18.320000	-0.032513	-19.215475	-7.359479	-1.028176	-4.394962	-6.432858	0.000000	-10.000000	0.425000	-26.150000	123.000000	1023.000000	1023.000000	2046.000000
18.340000	-0.033236	-19.642414	-7.453336	-1.147182	-4.545262	-6.496634	0.000000	-10.000000	0.425000	-25.516666	114.333336	1023.000000	1023.000000	2046.000000
18.360001	-0.034000	-20.094259	-7.512289	-1.248738	-4.707834	-6.625399	0.000000	-10.000000	0.400000	-24.950001	105.666664	1023.000000	1023.000000	2046.000000
18.379999	-0.034683	-20.497419	-7.629043	-1.401663	-4.801952	-6.664761	0.000000	-10.000000	0.375000	-24.066668	97.333336	1023.000000	1023.000000	2046.000000
18.400000	-0.035178	-20.790106	-7.661544	-1.471169	-4.852198	-6.805195	0.000000	-10.000000	0.325000	-23.233334	89.166664	1023.000000	1023.000000	2046.000000
18.420000	-0.035590	-21.033684	-7.723803	-1.552128	-4.895536	-6.862216	0.000000	-10.000000	0.291667	-22.416666	81.500000	1023.000000	1023.000000	2046.000000
18.440001	-0.035710	-21.104542	-7.758636	-1.615159	-4.868132	-6.862614	0.000000	-10.000000	0.275000	-21.799999	74.166664	1023.000000	1023.000000	2046.000000
18.459999	-0.035627	-21.055399	-7.727437	-1.570110	-4.857560	-6.900292	0.000000	-10.000000	0.283333	-21.400000	66.833336	1023.000000	1023.000000	2046.000000
18.480000	-0.035497	-20.978891	-7.751694	-1.567067	-4.799718	-6.860412	0.000000	-10.000000	0.275000	-21.116667	59.666668	1023.000000	1023.000000	2046.000000
18.500000	-0.035441	-20.945614	-7.725594	-1.599733	-4.840405	-6.779882	0.000000	-10.000000	0.258333	-20.750000	52.500000	1023.000000	1023.000000	2046.000000
18.520000	-0.035235	-20.824120	-7.699255	-1.578784	-4.800957	-6.745123	0.000000	-10.000000	0.216667	-20.016666	45.666668	1023.000000	1023.000000	2046.000000
18.540001	-0.035163	-20.781067	-7.679595	-1.520132	-4.805649	-6.775692	0.000000	-10.000000	0.183333	-19.383333	39.000000	1023.000000	1023.000000	2046.000000
18.559999	-0.034912	-20.633055	-7.595313	-1.504533	-4.807627	-6.725582	0.000000	-10.000000	0.158333	-18.650000	32.666668	1023.000000	1023.000000	2046.000000
18.580000	-0.034802	-20.567951	-7.640884	-1.476276	-4.729290	-6.721501	0.000000	-10.000000	0.150000	-18.166668	26.500000	1023.000000	1023.000000	2046.000000
18.600000	-0.034589	-20.442362	-7.628152	-1.419488	-4.698471	-6.696250	0.000000	-10.000000	0.150000	-17.583334	20.500000	1023.000000	1023.000000	2046.000000
18.620001	-0.034480	-20.377790	-7.626843	-1.395816	-4.672400	-6.682732	0.000000	-10.000000	0.141667	-17.100000	14.500000	1023.000000	1023.000000	2046.000000
18.639999	-0.034509	-20.394909	-7.636353	-1.387648	-4.660843	-6.710065	0.000000	-10.000000	0.141667	-16.566666	8.666667	1023.000000	1023.000000	2046.000000
18.660000	-0.034531	-20.407835	-7.668725	-1.356962	-4.640909	-6.741240	0.000000	-10.000000	0.125000	-16.100000	3.333333	1023.000000	1023.000000	2046.000000
18.680000	-0.034484	-20.380323	-7.659780	-1.379992	-4.620663	-6.719889	0.000000	-10.000000	0.116667	-15.766666	-1.666667	1023.000000	1023.000000	2046.000000
18.700001	-0.034452	-20.361221	-7.661335	-1.394558	-4.600603	-6.704724	0.000000	-10.000000	0.100000	-15.483334	-6.500000	1023.000000	1023.000000	2046.000000
18.719999	-0.034456	-20.363550	-7.623490	-1.382159	-4.625094	-6.732805	0.000000	-10.000000	0.091667	-15.100000	-11.666667	1023.000000	1023.000000	2046.000000
18.740000	-0.034511	-20.395824	-7.659921	-1.359641	-4.595018	-6.781244	0.000000	-10.000000	0.075000	-14.616667	-16.666666	1023.000000	1023.000000	2046.000000
18.760000	-0.034464	-20.368389	-7.653478	-1.359187	-4.576903	-6.778821	0.000000	-10.000000	0.050000	-14.083333	-21.666666	1023.000000	1023.000000	2046.000000
18.780001	-0.034515	-20.398426	-7.663464	-1.377703	-4.533674	-6.823585	0.000000	-10.000000	0.041667	-13.666667	-26.333334	1023.000000	1023.000000	2046.000000
18.799999	-0.034552	-20.420334	-7.672066	-1.313232	-4.524179	-6.910857	0.000000	-10.000000	0.041667	-13.450000	-31.000000	1023.000000	1023.000000	2046.000000
18.820000	-0.034563	-20.426674	-7.688041	-1.310206	-4.502636	-6.925790	0.000000	-10.000000	0.050000	-13.550000	-35.500000	1023.000000	1023.000000	2046.000000
18.840000	-0.034513	-20.397247	-7.663330	-1.315564	-4.446981	-6.971372	0.000000	-10.000000	0.050000	-13.783334	-40.000000	1023.000000	1023.000000	2046.000000
18.860001	-0.034568	-20.429560	-7.641455	-1.292618	-4.479805	-7.015682	0.000000	-10.000000	0.050000	-13.933333	-44.500000	1023.000000	1023.000000	2046.000000
18.879999	-0.034485	-20.380527	-7.671348	-1.258639	-4.426579	-7.023962	0.000000	-10.000000	0.050000	-14.033334	-49.166668	1023.000000	1023.000000	2046.000000
18.900000	-0.034472	-20.372835	-7.626652	-1.290598	-4.441174	-7.014412	0.000000	-10.000000	0.041667	-13.966667	-53.833332	1023.000000	1023.000000	2046.000000
18.920000	-0.034487	-20.381968	-7.595406	-1.271339	-4.440232	-7.074991	0.000000	-10.000000	0.033333	-13.766667	-58.500000	1023.000000	1023.000000	2046.000000
18.940001	-0.034561	-20.425558	-7.629027	-1.226143	-4.431336	-7.139053	0.000000	-10.000000	0.016667	-13.433333	-63.166668	1023.000000	1023.000000	2046.000000
18.959999	-0.034582	-20.438086	-7.602962	-1.244716	-4.445302	-7.145105	0.000000	-10.000000	0.025000	-13.100000	-67.666664	1023.000000	1023.000000	2046.000000
18.980000	-0.034503	-20.391209	-7.587998	-1.240693	-4.424028	-7.138489	0.000000	-10.000000	0.025000	-12.766667	-72.000000	1023.000000	1023.000000	2046.000000
19.000000	-0.034482	-20.378838	-7.598777	-1.202640	-4.391376	-7.186044	0.000000	-10.000000	0.041667	-12.466667	-76.166664	1023.000000	1023.000000	2046.000000
19.020000	-0.034475	-20.374746	-7.619830	-1.201611	-4.358226	-7.195079	0.000000	-10.000000	0.025000	-12.000000	-80.500000	1023.000000	1023.000000	2046.000000
19.040001	-0.034417	-20.340481	-7.578813	-1.229979	-4.357021	-7.174669	0.000000	-10.000000	0.016667	-11.483334	-84.500000	1023.000000	1023.000000	2046.000000
19.059999	-0.034468	-20.370388	-7.564068	-1.232298	-4.349782	-7.224239	0.000000	-10.000000	0.000000	-10.900001	-88.333336	1023.000000	1023.000000	2046.000000
19.080000	-0.034401	-20.331285	-7.515960	-1.218458	-4.354366	-7.242502	0.000000	-10.000000	0.000000	-10.433333	-91.833336	1023.000000	1023.000000	2046.000000
19.100000	-0.034788	-20.559572	-7.590240	-1.241706	-4.453147	-7.274479	0.000000	-10.000000	0.000000	-9.966666	-95.500000	1023.000000	1023.000000	2046.000000
19.120001	-0.035904	-21.219351	-7.758995	-1.433044	-4.696516	-7.330795	0.000000	-10.000000	0.000000	-9.450000	-98.833336	1023.000000	1023.000000	2046.000000
19.139999	-0.037702	-22.281601	-7.975532	-1.669262	-5.055474	-7.581333	0.000000	-10.000000	-0.016667	-8.816667	-102.000000	1023.000000	1023.000000	2046.000000
19.160000	-0.039200	-23.167366	-8.105255	-1.848812	-5.344741	-7.868558	0.000000	-10.000000	-0.016667	-8.250000	-104.833336	1023.000000	1023.000000	2046.000000
19.180000	-0.040361	-23.853271	-8.186920	-2.087410	-5.501644	-8.077298	0.000000	-10.000000	-0.016667	-7.833333	-107.666664	1023.000000	1023.000000	2046.000000
19.200001	-0.040940	-24.195415	-8.211395	-2.238008	-5.509504	-8.236507	0.000000	-10.000000	0.000000	-7.583333	-110.166664	1023.000000	1023.000000	2046.000000
19.219999	-0.041100	-24.289997	-8.188939	-2.270447	-5.457591	-8.373021	0.000000	-10.000000	0.000000	-7.433333	-112.833336	1023.000000	1023.000000	2046.000000
19.240000	-0.040845	-24.139107	-8.090842	-2.177362	-5.408155	-8.462748	0.000000	-10.000000	0.000000	-7.366667	-115.166664	1023.000000	1023.000000	2046.000000
19.260000	-0.040550	-23.964828	-8.048844	-2.130891	-5.338719	-8.446374	0.000000	-10.000000	-0.016667	-7.216667	-117.833336	1023.000000	1023.000000	2046.000000
19.280001	-0.040416	-23.885988	-8.074859	-2.016289	-5.361408	-8.433433	0.000000	-10.000000	-0.033333	-6.983334	-120.166664	1023.000000	1023.000000	2046.000000
19.299999	-0.041143	-24.315351	-8.253661	-1.980324	-5.570686	-8.510680	0.000000	-10.000000	-0.050000	-6.450000	-122.500000	1023.000000	1023.000000	2046.000000
19.320000	-0.043180	-25.519552	-8.580420	-2.216976	-6.015075	-8.707081	0.000000	-10.000000	-0.050000	-5.816667	-124.500000	1023.000000	1023.000000	2046.000000
19.340000	-0.045983	-27.176027	-8.898149	-2.666510	-6.530260	-9.081109	0.000000	-10.000000	-0.058333	-4.716667	-126.500000	1023.000000	1023.000000	2046.000000
19.360001	-0.048692	-28.776867	-9.162183	-3.128133	-6.936274	-9.550278	0.000000	-10.000000	-0.058333	-3.416667	-128.166672	1023.000000	1023.000000	2046.000000
19.379999	-0.050595	-29.901611	-9.401985	-3.473338	-7.110143	-9.916146	0.000000	-10.000000	-0.066667	-2.533333	-129.333328	1023.000000	1023.000000	2046.000000
19.400000	-0.051938	-30.695246	-9.549627	-3.718953	-7.242825	-10.183842	0.000000	-10.000000	-0.058333	-2.400000	-130.166672	1023.000000	1023.000000	2046.000000
19.420000	-0.052786	-31.196529	-9.646516	-3.873655	-7.375652	-10.300707	0.000000	-10.000000	-0.058333	-3.183333	-130.833328	1023.000000	1023.000000	2046.000000
19.440001	-0.053410	-31.565132	-9.748830	-3.908196	-7.440065	-10.468041	0.000000	-10.000000	-0.050000	-4.216667	-132.000000	1023.000000	1023.000000	2046.000000
19.459999	-0.054046	-31.941456	-9.800316	-3.952602	-7.566520	-10.622017	0.000000	-10.000000	-0.050000	-5.216667	-133.333328	1023.000000	1023.000000	2046.000000
19.480000	-0.054392	-32.145679	-9.838941	-4.015472	-7.653989	-10.637279	0.000000	-10.000000	-0.050000	-5.733334	-135.000000	1023.000000	1023.000000	2046.000000
19.500000	-0.054534	-32.229427	-9.875720	-4.067976	-7.655403	-10.630330	0.000000	-10.000000	-0.050000	-5.866667	-136.666672	1023.000000	1023.000000	2046.000000
19.520000	-0.054598	-32.267391	-9.912100	-4.068215	-7.623482	-10.663592	0.000000	-10.000000	-0.041667	-5.833333	-138.500000	1023.000000	1023.000000	2046.000000
19.540001	-0.054739	-32.350975	-9.965240	-4.050939	-7.589996	-10.744802	0.000000	-10.000000	-0.041667	-5.800000	-140.500000	1023.000000	1023.000000	2046.000000
19.559999	-0.054876	-32.431774	-10.019182	-4.095826	-7.567246	-10.749521	0.000000	-10.000000	-0.041667	-5.700000	-142.500000	1023.000000	1023.000000	2046.000000
19.580000	-0.054718	-32.338570	-10.009270	-4.129186	-7.460309	-10.739807	0.000000	-10.000000	-0.050000	-5.516667	-144.500000	1023.000000	1023.000000	2046.000000
19.600000	-0.054451	-32.180603	-10.017744	-4.192321	-7.307277	-10.663261	0.000000	-10.000000	-0.050000	-5.283333	-146.500000	1023.000000	1023.000000	2046.000000
19.620001	-0.054044	-31.940161	-9.996275	-4.126322	-7.217023	-10.600540	0.000000	-10.000000	-0.050000	-5.316667	-148.500000	1023.000000	1023.000000	2046.000000
19.639999	-0.053371	-31.542517	-9.947717	-4.020418	-7.091262	-10.483119	0.000000	-10.000000	-0.050000	-5.533333	-150.500000	1023.000000	1023.000000	2046.000000
19.660000	-0.052566	-31.066542	-9.924648	-3.918306	-6.906484	-10.317103	0.000000	-10.000000	-0.050000	-5.650000	-152.333328	1023.000000	1023.000000	2046.000000
19.680000	-0.051808	-30.618713	-9.928769	-3.849417	-6.690336	-10.150191	0.000000	-10.000000	-0.050000	-5.366667	-154.000000	1023.000000	1023.000000	2046.000000
19.700001	-0.051673	-30.538815	-10.046904	-3.839906	-6.625433	-10.026571	0.000000	-10.000000	-0.058333	-4.750000	-155.666672	1023.000000	1023.000000	2046.000000
19.719999	-0.051875	-30.658228	-10.201706	-3.945432	-6.635638	-9.875452	0.000000	-10.000000	-0.058333	-4.233334	-157.166672	1023.000000	1023.000000	2046.000000
19.740000	-0.052559	-31.062283	-10.413028	-3.994848	-6.734836	-9.919572	0.000000	-10.000000	-0.066667	-3.950000	-158.666672	1023.000000	1023.000000	2046.000000
19.760000	-0.052945	-31.290598	-10.479185	-4.059916	-6.832030	-9.919466	0.000000	-10.000000	-0.058333	-3.816667	-160.000000	1023.000000	1023.000000	2046.000000
19.780001	-0.053222	-31.454208	-10.509055	-4.092981	-6.893398	-9.958776	0.000000	-10.000000	-0.066667	-3.566667	-161.333328	1023.000000	1023.000000	2046.000000
19.799999	-0.053286	-31.491833	-10.469940	-4.071066	-6.976569	-9.974258	0.000000	-10.000000	-0.058333	-3.050000	-162.500000	1023.000000	1023.000000	2046.000000
19.820000	-0.053342	-31.524849	-10.423619	-4.098674	-7.012996	-9.989560	0.000000	-10.000000	-0.058333	-2.400000	-163.500000	1023.000000	1023.000000	2046.000000
19.840000	-0.053282	-31.489775	-10.402452	-4.129640	-6.975207	-9.982476	0.000000	-10.000000	-0.058333	-1.566667	-164.333328	1023.000000	1023.000000	2046.000000
19.860001	-0.053041	-31.347218	-10.334985	-4.079127	-6.929537	-10.003568	0.000000	-10.000000	-0.066667	-0.766667	-164.833328	1023.000000	1023.000000	2046.000000
19.879999	-0.052679	-31.133537	-10.270762	-4.068190	-6.873086	-9.921499	0.000000	-10.000000	-0.075000	-0.200000	-165.000000	1023.000000	1023.000000	2046.000000
19.900000	-0.052081	-30.779573	-10.188972	-3.985363	-6.764954	-9.840284	0.000000	-10.000000	-0.066667	0.000000	-165.000000	1023.000000	1023.000000	2046.000000
19.920000	-0.051410	-30.383280	-10.078415	-3.886400	-6.671178	-9.747288	0.000000	-10.000000	-0.066667	0.000000	-165.000000	1023.000000	1023.000000	2046.000000
19.940001	-0.050795	-30.019705	-9.976274	-3.744888	-6.623947	-9.674596	0.000000	-10.000000	-0.058333	0.000000	-165.000000	1023.000000	1023.000000	2046.000000
19.959999	-0.050137	-29.630951	-9.917151	-3.668080	-6.514565	-9.531155	0.000000	-10.000000	-0.058333	0.000000	-165.000000	1023.000000	1023.000000	2046.000000
19.980000	-0.049487	-29.247011	-9.807075	-3.589253	-6.409187	-9.441498	0.000000	-10.000000	-0.058333	0.283333	-165.000000	1023.000000	1023.000000	2046.000000
20.000000	-0.048933	-28.919228	-9.784258	-3.470029	-6.285472	-9.379468	0.000000	-10.000000	-0.066667	0.866667	-165.000000	1023.000000	1023.000000	2046.000000
20.020000	-0.048333	-28.564819	-9.698642	-3.401905	-6.216458	-9.247815	0.000000	-10.000000	-0.075000	1.450000	-165.000000	1023.000000	1023.000000	2046.000000
20.040001	-0.047669	-28.172350	-9.608304	-3.289668	-6.103055	-9.171324	0.000000	-10.000000	-0.075000	1.783333	-165.000000	1023.000000	1023.000000	2046.000000
20.059999	-0.047191	-27.889956	-9.533549	-3.191563	-6.056950	-9.107893	0.000000	-10.000000	-0.083333	1.933333	-165.000000	1023.000000	1023.000000	2046.000000
20.080000	-0.046557	-27.515163	-9.466489	-3.112242	-5.956493	-8.979940	0.000000	-10.000000	-0.091667	2.266667	-165.000000	1023.000000	1023.000000	2046.000000
20.100000	-0.046000	-27.186281	-9.424969	-3.025945	-5.842352	-8.893016	0.000000	-10.000000	-0.100000	2.750000	-165.000000	1023.000000	1023.000000	2046.000000
20.120001	-0.045580	-26.937651	-9.362839	-2.925338	-5.764776	-8.884697	0.000000	-10.000000	-0.100000	3.216667	-165.000000	1023.000000	1023.000000	2046.000000
20.139999	-0.045179	-26.700712	-9.361494	-2.849948	-5.676153	-8.813116	0.000000	-10.000000	-0.100000	3.600000	-165.000000	1023.000000	1023.000000	2046.000000
20.160000	-0.044641	-26.382978	-9.255929	-2.787840	-5.604684	-8.734525	0.000000	-10.000000	-0.100000	3.933333	-165.000000	1023.000000	1023.000000	2046.000000
20.180000	-0.044293	-26.177349	-9.222292	-2.705120	-5.527748	-8.722190	0.000000	-10.000000	-0.100000	4.300000	-165.000000	1023.000000	1023.000000	2046.000000
20.200001	-0.043929	-25.961891	-9.172305	-2.617930	-5.480737	-8.690920	0.000000	-10.000000	-0.100000	4.666667	-165.000000	1023.000000	1023.000000	2046.000000
20.219999	-0.043519	-25.719757	-9.112828	-2.551163	-5.438034	-8.617732	0.000000	-10.000000	-0.100000	4.950000	-165.000000	1023.000000	1023.000000	2046.000000
20.240000	-0.043047	-25.440676	-9.051685	-2.501302	-5.339536	-8.548152	0.000000	-10.000000	-0.108333	5.183333	-165.000000	1023.000000	1023.000000	2046.000000
20.260000	-0.042559	-25.152239	-8.974851	-2.435787	-5.234868	-8.506733	0.000000	-10.000000	-0.108333	5.450000	-165.000000	1023.000000	1023.000000	2046.000000
20.280001	-0.041993	-24.818077	-8.898671	-2.385664	-5.112463	-8.421280	0.000000	-10.000000	-0.116667	5.900000	-165.000000	1023.000000	1023.000000	2046.000000
20.299999	-0.041522	-24.539219	-8.808264	-2.285217	-5.046345	-8.399393	0.000000	-10.000000	-0.125000	6.416667	-165.000000	1023.000000	1023.000000	2046.000000
20.320000	-0.040956	-24.204708	-8.741173	-2.179269	-4.942775	-8.341490	0.000000	-10.000000	-0.141667	7.016667	-165.000000	1023.000000	1023.000000	2046.000000
20.340000	-0.040337	-23.839117	-8.644638	-2.198933	-4.846118	-8.149429	0.000000	-10.000000	-0.150000	7.650000	-102.000000	1023.000000	1023.000000	2046.000000
20.360001	-0.039758	-23.496973	-8.506220	-2.123598	-4.790295	-8.076860	0.000000	-10.000000	-0.150000	8.433333	-38.166668	1023.000000	1023.000000	2046.000000
20.379999	-0.039044	-23.075264	-8.369693	-2.015825	-4.662924	-8.026822	0.000000	-10.000000	-0.150000	9.183333	26.666666	1023.000000	1023.000000	2046.000000
20.400000	-0.038411	-22.701078	-8.287268	-1.894069	-4.581357	-7.938384	0.000000	-10.000000	-0.150000	9.666667	28.500000	1023.000000	1023.000000	2046.000000
20.420000	-0.038462	-22.731052	-8.337849	-1.847586	-4.626750	-7.918869	0.000000	-10.000000	-0.158333	10.000000	30.666666	1023.000000	1023.000000	2046.000000
20.440001	-0.039121	-23.120247	-8.404080	-1.922948	-4.821515	-7.971704	0.000000	-10.000000	-0.158333	10.516667	32.833332	1023.000000	1023.000000	2046.000000
20.459999	-0.039782	-23.511126	-8.439775	-2.086203	-4.929628	-8.055520	0.000000	-10.000000	-0.166667	11.166667	36.333332	1023.000000	1023.000000	2046.000000
20.480000	-0.040221	-23.770412	-8.425971	-2.169324	-4.948910	-8.226209	0.000000	-10.000000	-0.166667	11.700001	40.000000	1023.000000	1023.000000	2046.000000
20.500000	-0.040292	-23.812551	-8.356837	-2.212915	-4.938777	-8.304023	0.000000	-10.000000	-0.175000	12.016667	44.000000	1023.000000	1023.000000	2046.000000
20.520000	-0.039639	-23.426805	-8.176762	-2.177609	-4.808498	-8.263935	0.000000	-10.000000	-0.175000	12.233334	48.000000	1023.000000	1023.000000	2046.000000
20.540001	-0.038893	-22.985516	-7.970517	-2.080324	-4.712118	-8.222557	0.000000	-10.000000	-0.175000	12.433333	52.000000	1023.000000	1023.000000	2046.000000
20.559999	-0.038057	-22.491579	-7.815733	-1.845622	-4.602849	-8.227377	0.000000	-10.000000	-0.183333	12.600000	56.000000	1023.000000	1023.000000	2046.000000
20.580000	-0.037302	-22.045368	-7.775772	-1.689741	-4.507224	-8.072633	0.000000	-10.000000	-0.200000	12.950000	60.000000	1023.000000	1023.000000	2046.000000
20.600000	-0.037713	-22.288637	-7.902921	-1.693076	-4.708643	-7.983997	0.000000	-10.000000	-0.225000	13.466667	64.333336	1023.000000	1023.000000	2046.000000
20.620001	-0.039477	-23.331049	-8.189110	-1.903532	-5.130202	-8.108205	0.000000	-10.000000	-0.241667	14.216667	68.666664	1023.000000	1023.000000	2046.000000
20.639999	-0.042086	-24.872646	-8.539072	-2.299438	-5.562593	-8.471542	0.000000	-10.000000	-0.266667	15.283334	73.333336	1023.000000	1023.000000	2046.000000
20.660000	-0.044434	-26.260395	-8.764730	-2.710257	-5.890750	-8.894657	0.000000	-10.000000	-0.266667	16.566668	78.166664	1023.000000	1023.000000	2046.000000
20.680000	-0.046009	-27.191319	-8.895269	-3.048650	-6.080308	-9.167091	0.000000	-10.000000	-0.266667	17.250000	83.666664	1023.000000	1023.000000	2046.000000
20.700001	-0.046698	-27.598501	-8.956773	-3.257203	-6.106959	-9.277567	0.000000	-10.000000	-0.250000	17.616667	89.500000	1023.000000	1023.000000	2046.000000
20.719999	-0.047044	-27.803249	-8.940208	-3.367951	-6.139782	-9.355308	0.000000	-10.000000	-0.266667	17.566668	95.166664	1023.000000	1023.000000	2046.000000
20.740000	-0.047024	-27.791458	-8.897193	-3.374771	-6.139695	-9.379799	0.000000	-10.000000	-0.291667	18.016666	100.833336	1023.000000	1023.000000	2046.000000
20.760000	-0.046983	-27.766703	-8.864827	-3.340395	-6.123598	-9.437881	0.000000	-10.000000	-0.316667	18.683334	106.500000	1023.000000	1023.000000	2046.000000
20.780001	-0.046837	-27.680702	-8.798740	-3.324238	-6.132782	-9.424941	0.000000	-10.000000	-0.333333	19.416668	112.833336	1023.000000	1023.000000	2046.000000
20.799999	-0.046423	-27.436001	-8.721165	-3.276246	-6.073991	-9.364599	0.000000	-10.000000	-0.333333	19.850000	119.333336	1023.000000	1023.000000	2046.000000
20.820000	-0.046017	-27.196043	-8.658604	-3.238513	-5.977623	-9.321303	0.000000	-10.000000	-0.341667	19.883333	126.000000	1023.000000	1023.000000	2046.000000
20.840000	-0.045450	-26.860882	-8.592151	-3.203478	-5.835381	-9.229872	0.000000	-10.000000	-0.350000	20.066668	132.666672	1023.000000	1023.000000	2046.000000
20.860001	-0.044927	-26.551632	-8.527122	-3.117108	-5.710804	-9.196596	0.000000	-10.000000	-0.375000	20.400000	139.333328	1023.000000	1023.000000	2046.000000
20.879999	-0.044057	-26.037846	-8.387301	-3.127139	-5.518662	-9.004743	0.000000	-10.000000	-0.400000	21.316668	146.166672	1023.000000	1023.000000	2046.000000
20.900000	-0.043178	-25.518023	-8.306967	-3.092672	-5.245339	-8.873044	0.000000	-10.000000	-0.425000	22.066668	153.000000	1023.000000	1023.000000	2046.000000
20.920000	-0.042324	-25.013475	-8.231758	-2.984215	-5.035927	-8.761576	0.000000	-10.000000	-0.441667	22.733334	160.333328	1023.000000	1023.000000	2046.000000
20.940001	-0.041133	-24.309799	-8.088725	-2.859631	-4.819557	-8.541886	0.000000	-10.000000	-0.466667	23.033335	167.666672	1023.000000	1023.000000	2046.000000
20.959999	-0.039645	-23.430031	-7.864038	-2.755868	-4.549927	-8.260196	0.000000	-10.000000	-0.475000	23.650002	175.333328	1023.000000	1023.000000	2046.000000
20.980000	-0.038162	-22.553593	-7.678044	-2.620039	-4.243740	-8.011770	0.000000	-10.000000	-0.491667	24.116667	183.000000	1023.000000	1023.000000	2046.000000
21.000000	-0.037051	-21.897011	-7.628021	-2.500095	-3.966480	-7.802415	0.000000	-10.000000	-0.508333	25.050001	191.000000	1023.000000	1023.000000	2046.000000
21.020000	-0.036446	-21.539474	-7.638034	-2.511545	-3.844964	-7.544932	0.000000	-10.000000	-0.541667	25.383333	199.333328	1023.000000	1023.000000	2046.000000
21.040001	-0.036297	-21.451635	-7.710142	-2.571331	-3.807105	-7.363058	0.000000	-10.000000	-0.566667	26.400000	207.833328	1023.000000	1023.000000	2046.000000
21.059999	-0.036114	-21.343636	-7.713939	-2.563865	-3.786417	-7.279413	0.000000	-10.000000	-0.600000	26.900000	216.500000	1023.000000	1023.000000	2046.000000
21.080000	-0.035797	-21.155928	-7.594561	-2.600034	-3.811380	-7.149953	0.000000	-10.000000	-0.616667	27.933334	225.333328	1023.000000	1023.000000	2046.000000
21.100000	-0.035129	-20.761341	-7.407349	-2.620533	-3.731891	-7.001568	0.000000	-10.000000	-0.641667	28.683334	234.333328	1023.000000	1023.000000	2046.000000
21.120001	-0.034364	-20.309305	-7.132412	-2.565136	-3.667687	-6.944070	0.000000	-10.000000	-0.641667	29.133333	243.833328	1023.000000	1023.000000	2046.000000
21.139999	-0.033516	-19.808020	-6.949353	-2.515225	-3.505766	-6.837676	0.000000	-10.000000	-0.658333	29.666668	253.500000	1023.000000	1023.000000	2046.000000
21.160000	-0.032475	-19.192551	-6.650636	-2.457701	-3.375118	-6.709097	0.000000	-10.000000	-0.658333	29.733334	263.500000	1023.000000	1023.000000	2046.000000
21.180000	-0.031058	-18.354996	-6.385056	-2.341390	-3.121337	-6.507212	0.000000	-10.000000	-0.666667	29.866667	273.500000	1023.000000	1023.000000	2046.000000
21.200001	-0.029628	-17.510311	-6.108780	-2.144695	-2.907669	-6.349168	0.000000	-10.000000	-0.675000	29.550001	283.500000	1023.000000	1023.000000	2046.000000
21.219999	-0.028092	-16.602306	-5.817498	-1.965289	-2.696644	-6.122876	0.000000	-10.000000	-0.708333	29.966667	293.333344	1023.000000	1023.000000	2046.000000
21.240000	-0.026545	-15.688167	-5.548416	-1.806930	-2.467441	-5.865379	0.000000	-10.000000	-0.733333	30.433334	303.166656	1023.000000	1023.000000	2046.000000
21.260000	-0.024958	-14.750358	-5.247389	-1.616988	-2.246935	-5.639046	0.000000	-10.000000	-0.758333	31.050001	313.166656	1023.000000	1023.000000	2046.000000
21.280001	-0.023437	-13.851104	-4.964333	-1.433800	-2.037922	-5.415050	0.000000	-10.000000	-0.766667	31.450001	323.333344	1023.000000	1023.000000	2046.000000
21.299999	-0.021895	-12.939901	-4.683007	-1.240104	-1.835507	-5.181283	0.000000	-10.000000	-0.758333	31.816668	333.833344	1023.000000	1023.000000	2046.000000
21.320000	-0.020219	-11.949494	-4.415626	-1.090227	-1.545695	-4.897946	0.000000	-10.000000	-0.741667	32.016670	344.333344	1023.000000	1023.000000	2046.000000
21.340000	-0.018702	-11.052668	-4.129726	-0.856851	-1.322308	-4.743783	0.000000	-10.000000	-0.733333	31.933334	355.000000	1023.000000	1023.000000	2046.000000
21.360001	-0.017326	-10.239544	-3.902812	-0.715495	-1.111451	-4.509785	0.000000	-10.000000	-0.750000	31.966667	365.666656	1023.000000	1023.000000	2046.000000
21.379999	-0.015993	-9.451791	-3.703134	-0.513738	-0.850705	-4.384214	0.000000	-10.000000	-0.758333	32.066666	376.333344	1023.000000	1023.000000	2046.000000
21.400000	-0.014684	-8.678226	-3.456179	-0.360057	-0.705402	-4.156589	0.000000	-10.000000	-0.750000	32.216667	387.000000	1023.000000	1023.000000	2046.000000
21.420000	-0.013396	-7.917202	-3.195457	-0.214489	-0.499517	-4.007740	0.000000	-10.000000	-0.741667	32.016670	397.666656	1023.000000	1023.000000	2046.000000
21.440001	-0.012203	-7.212030	-2.984957	-0.078453	-0.350443	-3.798177	0.000000	-10.000000	-0.725000	31.983334	408.500000	1023.000000	1023.000000	2046.000000
21.459999	-0.010894	-6.438080	-2.730065	0.041292	-0.131441	-3.617867	0.000000	-10.000000	-0.733333	31.783333	419.333344	1023.000000	1023.000000	2046.000000
21.480000	-0.009717	-5.742769	-2.521505	0.201218	0.056103	-3.478585	0.000000	-10.000000	-0.733333	31.916666	430.000000	1023.000000	1023.000000	2046.000000
21.500000	-0.008505	-5.026621	-2.279476	0.374953	0.232833	-3.354932	0.000000	-10.000000	-0.750000	31.850000	440.500000	1023.000000	1023.000000	2046.000000
21.520000	-0.007428	-4.389808	-2.045230	0.520413	0.354523	-3.219514	0.000000	-10.000000	-0.733333	31.833334	451.000000	1023.000000	1023.000000	2046.000000
21.540001	-0.006262	-3.700795	-1.817172	0.618231	0.530232	-3.032086	0.000000	-10.000000	-0.716667	31.600000	461.666656	1023.000000	1023.000000	2046.000000
21.559999	-0.005054	-2.987030	-1.559649	0.732019	0.703945	-2.863345	0.000000	-10.000000	-0.716667	31.150002	472.333344	1023.000000	1023.000000	2046.000000
21.580000	-0.003684	-2.177084	-1.296072	0.830162	0.904819	-2.615993	0.000000	-10.000000	-0.725000	30.650002	483.000000	1023.000000	1023.000000	2046.000000
21.600000	-0.002640	-1.560523	-1.098831	1.014390	1.012725	-2.488808	0.000000	-10.000000	-0.741667	30.550001	493.333344	1023.000000	1023.000000	2046.000000
21.620001	-0.002243	-1.325353	-1.057160	1.133958	0.991866	-2.394018	0.000000	-10.000000	-0.758333	30.800001	503.500000	1023.000000	1023.000000	2046.000000
21.639999	-0.002327	-1.374979	-1.007581	1.083374	0.857358	-2.308131	0.000000	-10.000000	-0.750000	31.233334	513.500000	1023.000000	1023.000000	2046.000000
21.660000	-0.002221	-1.312669	-0.911952	1.057690	0.856525	-2.314932	0.000000	-10.000000	-0.733333	31.333334	523.833313	1023.000000	1023.000000	2046.000000
21.680000	-0.001911	-1.129253	-0.721193	1.080130	0.862016	-2.350205	0.000000	-10.000000	-0.716667	31.316668	534.166687	1023.000000	1023.000000	2046.000000
21.700001	-0.000827	-0.488802	-0.465176	1.135029	1.075648	-2.234302	0.000000	-10.000000	-0.741667	31.150000	544.833313	1023.000000	1023.000000	2046.000000
21.719999	0.000713	0.421642	-0.085606	1.333063	1.287595	-2.113410	0.000000	-10.000000	-0.733333	31.133333	555.166687	1023.000000	1023.000000	2046.000000
21.740000	0.002602	1.537827	0.289125	1.672969	1.487192	-1.911458	0.000000	-10.000000	-0.716667	30.833334	565.666687	1023.000000	1023.000000	2046.000000
21.760000	0.004271	2.524446	0.585325	1.958579	1.687024	-1.706483	0.000000	-10.000000	-0.691667	30.583334	576.000000	1023.000000	1023.000000	2046.000000
21.780001	0.004808	2.841518	0.635867	2.190710	1.663463	-1.648522	0.000000	-10.000000	-0.700000	30.116667	586.333313	1023.000000	1023.000000	2046.000000
21.799999	0.003581	2.116256	0.442720	2.062729	1.280187	-1.669380	0.000000	-10.000000	-0.683333	29.916666	596.500000	1023.000000	1023.000000	2046.000000
21.820000	0.001023	0.604609	0.077233	1.803711	0.709101	-1.985437	0.000000	-10.000000	-0.658333	29.533333	606.500000	1023.000000	1023.000000	2046.000000
21.840000	-0.001454	-0.859574	-0.162770	1.464621	0.185915	-2.347341	0.000000	-10.000000	-0.616667	29.066668	616.500000	1023.000000	1023.000000	2046.000000
21.860001	-0.003012	-1.780196	-0.254437	1.199465	-0.047881	-2.677343	0.000000	-10.000000	-0.591667	28.183334	626.166687	1023.000000	1023.000000	2046.000000
21.879999	-0.003805	-2.248492	-0.324391	1.007890	-0.157045	-2.774945	0.000000	-10.000000	-0.591667	27.683334	635.666687	1023.000000	1023.000000	2046.000000
21.900000	-0.004035	-2.384693	-0.280120	0.905673	-0.202257	-2.807989	0.000000	-10.000000	-0.625000	27.816668	644.833313	1023.000000	1023.000000	2046.000000
21.920000	-0.004076	-2.409051	-0.246569	0.928080	-0.246810	-2.843751	0.000000	-10.000000	-0.650000	28.450001	654.166687	1023.000000	1023.000000	2046.000000
21.940001	-0.003839	-2.268987	-0.133974	0.931464	-0.258696	-2.807781	0.000000	-10.000000	-0.658333	29.000000	663.666687	1023.000000	1023.000000	2046.000000
21.959999	-0.003651	-2.157987	-0.060979	0.993820	-0.243885	-2.846942	0.000000	-10.000000	-0.650000	29.083334	673.166687	1023.000000	1023.000000	2046.000000
21.980000	-0.003090	-1.825921	0.101242	1.045006	-0.220868	-2.751300	0.000000	-10.000000	-0.650000	29.133333	682.833313	1023.000000	1023.000000	2046.000000
22.000000	-0.002442	-1.442935	0.234499	1.121429	-0.121118	-2.677745	0.000000	-10.000000	-0.641667	28.950001	692.500000	1023.000000	1023.000000	2046.000000
22.020000	-0.001681	-0.993719	0.388562	1.199107	0.001377	-2.582765	0.000000	-10.000000	-0.625000	28.683334	702.333313	1023.000000	1023.000000	2046.000000
22.040001	-0.001008	-0.595976	0.545634	1.252389	0.088960	-2.482959	0.000000	-10.000000	-0.591667	28.183334	712.000000	1023.000000	1023.000000	2046.000000
22.059999	-0.000273	-0.161272	0.628825	1.328326	0.267879	-2.386302	0.000000	-10.000000	-0.566667	27.833334	721.500000	1023.000000	1023.000000	2046.000000
22.080000	0.000733	0.433090	0.813286	1.414217	0.480154	-2.274566	0.000000	-10.000000	-0.575000	27.533333	730.833313	1023.000000	1023.000000	2046.000000
22.100000	0.001631	0.963968	0.880461	1.468061	0.707483	-2.092037	0.000000	-10.000000	-0.583333	27.533333	740.166687	1023.000000	1023.000000	2046.000000
22.120001	0.002536	1.498713	0.972361	1.559276	0.910283	-1.943207	0.000000	-10.000000	-0.591667	27.066668	749.333313	1023.000000	1023.000000	2046.000000
22.139999	0.003654	2.159457	1.091878	1.676452	1.123038	-1.731912	0.000000	-10.000000	-0.550000	27.016666	758.500000	1023.000000	1023.000000	2046.000000
22.160000	0.005225	3.088234	1.299680	1.819249	1.417358	-1.448053	0.000000	-10.000000	-0.525000	26.283333	767.500000	1023.000000	1023.000000	2046.000000
22.180000	0.006565	3.879696	1.459485	1.995422	1.648809	-1.224020	0.000000	-10.000000	-0.516667	26.200001	776.333313	1023.000000	1023.000000	2046.000000
22.200001	0.007689	4.543931	1.448094	2.059761	1.998330	-0.962254	0.000000	-10.000000	-0.516667	25.483334	785.166687	1023.000000	1023.000000	2046.000000
22.219999	0.008301	4.905922	1.419857	2.102432	2.170058	-0.786425	0.000000	-10.000000	-0.525000	25.666666	793.666687	1023.000000	1023.000000	2046.000000
22.240000	0.008423	4.978223	1.315421	2.165769	2.173805	-0.676771	0.000000	-10.000000	-0.508333	25.483334	802.333313	1023.000000	1023.000000	2046.000000
22.260000	0.008597	5.081100	1.267155	2.107408	2.204657	-0.498120	0.000000	-10.000000	-0.500000	25.450001	810.833313	1023.000000	1023.000000	2046.000000
22.280001	0.008835	5.221754	1.332460	2.106112	2.247505	-0.464322	0.000000	-10.000000	-0.466667	24.900000	819.500000	1023.000000	1023.000000	2046.000000
22.299999	0.009305	5.499402	1.486722	2.090163	2.294294	-0.371776	0.000000	-10.000000	-0.441667	24.299999	827.833313	1023.000000	1023.000000	2046.000000
22.320000	0.009960	5.886399	1.655485	2.065606	2.454330	-0.289022	0.000000	-10.000000	-0.416667	23.816668	836.000000	1023.000000	1023.000000	2046.000000
22.340000	0.010902	6.442917	1.881255	2.136104	2.631086	-0.205527	0.000000	-10.000000	-0.425000	23.383333	844.000000	1023.000000	1023.000000	2046.000000
22.360001	0.011923	7.046221	2.144552	2.220500	2.755120	-0.073952	0.000000	-10.000000	-0.433333	23.083334	852.000000	1023.000000	1023.000000	2046.000000
22.379999	0.013290	7.854387	2.375564	2.377833	3.019534	0.081456	0.000000	-10.000000	-0.450000	22.816668	859.666687	1023.000000	1023.000000	2046.000000
22.400000	0.014735	8.708572	2.624852	2.557241	3.204150	0.322329	0.000000	-10.000000	-0.425000	22.633333	867.333313	1023.000000	1023.000000	2046.000000
22.420000	0.016147	9.543079	2.852319	2.787339	3.440788	0.462633	0.000000	-10.000000	-0.416667	22.566668	874.833313	1023.000000	1023.000000	2046.000000
22.440001	0.017660	10.437054	3.071519	2.944979	3.686804	0.733751	0.000000	-10.000000	-0.408333	22.600000	882.500000	1023.000000	1023.000000	2046.000000
22.459999	0.018995	11.225957	3.323713	3.125268	3.874415	0.902561	0.000000	-10.000000	-0.425000	22.566668	890.000000	1023.000000	1023.000000	2046.000000
22.480000	0.020199	11.937675	3.524287	3.241000	4.056242	1.116144	0.000000	-10.000000	-0.433333	22.533335	897.500000	1023.000000	1023.000000	2046.000000
22.500000	0.021360	12.623802	3.714336	3.419811	4.263423	1.226232	0.000000	-10.000000	-0.433333	22.533335	905.000000	1023.000000	1023.000000	2046.000000
22.520000	0.022421	13.250521	3.885375	3.574568	4.407333	1.383244	0.000000	-10.000000	-0.433333	22.633333	912.500000	1023.000000	1023.000000	2046.000000
22.540001	0.023632	13.966436	4.075661	3.704676	4.625528	1.560571	0.000000	-10.000000	-0.416667	22.216667	920.166687	1023.000000	1023.000000	2046.000000
22.559999	0.024618	14.548940	4.212372	3.850349	4.827131	1.659088	0.000000	-10.000000	-0.400000	21.683334	927.666687	1023.000000	1023.000000	2046.000000
22.580000	0.025876	15.292655	4.464242	3.946612	5.060465	1.821336	0.000000	-10.000000	-0.375000	20.850000	935.000000	1023.000000	1023.000000	2046.000000
22.600000	0.027106	16.019737	4.746145	4.108799	5.264387	1.900405	0.000000	-10.000000	-0.358333	20.566668	942.000000	1023.000000	1023.000000	2046.000000
22.620001	0.028220	16.678246	4.907030	4.202279	5.510418	2.058518	0.000000	-10.000000	-0.341667	20.200001	948.833313	1023.000000	1023.000000	2046.000000
22.639999	0.029011	17.145353	5.055004	4.319390	5.644008	2.126953	0.000000	-10.000000	-0.325000	19.966667	955.666687	1023.000000	1023.000000	2046.000000
22.660000	0.029533	17.453941	5.160871	4.422971	5.683935	2.186164	0.000000	-10.000000	-0.308333	19.516666	962.500000	1023.000000	1023.000000	2046.000000
22.680000	0.030131	17.807419	5.298171	4.525313	5.792183	2.191753	0.000000	-10.000000	-0.291667	18.983334	969.166687	1023.000000	1023.000000	2046.000000
22.700001	0.031174	18.423630	5.497742	4.628742	5.993637	2.303509	0.000000	-10.000000	-0.275000	18.600000	975.500000	1023.000000	1023.000000	2046.000000
22.719999	0.032113	18.978901	5.665720	4.760043	6.125829	2.427310	0.000000	-10.000000	-0.258333	18.233334	981.666687	1023.000000	1023.000000	2046.000000
22.740000	0.032918	19.454720	5.783480	4.928950	6.211093	2.531196	0.000000	-10.000000	-0.258333	17.633333	988.000000	1023.000000	1023.000000	2046.000000
22.760000	0.033413	19.747105	5.897817	5.136661	6.193674	2.518953	0.000000	-10.000000	-0.258333	16.933332	994.000000	1023.000000	1023.000000	2046.000000
22.780001	0.033110	19.568245	5.857986	5.196609	6.004801	2.508848	0.000000	-10.000000	-0.258333	16.216667	999.833313	1023.000000	1023.000000	2046.000000
22.799999	0.031763	18.772089	5.590315	5.121948	5.702034	2.357792	0.000000	-10.000000	-0.250000	15.850000	1005.166687	1023.000000	1023.000000	2046.000000
22.820000	0.029241	17.281347	5.207949	4.811595	5.191597	2.070206	0.000000	-10.000000	-0.233333	15.350000	1010.666687	1023.000000	1023.000000	2046.000000
22.840000	0.026492	15.656912	4.898261	4.454906	4.679706	1.624040	0.000000	-10.000000	-0.216667	14.866667	1015.833313	1023.000000	1023.000000	2046.000000
22.860001	0.024310	14.367131	4.639239	4.124447	4.305929	1.297517	0.000000	-10.000000	-0.183333	14.050000	1021.000000	1023.000000	1023.000000	2046.000000
22.879999	0.022931	13.552048	4.489494	3.905587	4.094823	1.062143	0.000000	-10.000000	-0.175000	13.466667	1025.666626	1023.000000	1023.000000	2046.000000
22.900000	0.021904	12.945333	4.372977	3.787891	3.929682	0.854781	0.000000	-10.000000	-0.158333	13.000000	1030.333374	1023.000000	1023.000000	2046.000000
22.920000	0.021445	12.673798	4.376664	3.696180	3.850101	0.750853	0.000000	-10.000000	-0.158333	12.783334	1034.666626	1023.000000	1023.000000	2046.000000
22.940001	0.021168	12.510089	4.355351	3.682052	3.802179	0.670507	0.000000	-10.000000	-0.150000	12.583334	1039.000000	1023.000000	1023.000000	2046.000000
22.959999	0.021040	12.434401	4.402881	3.661062	3.775129	0.595329	0.000000	-10.000000	-0.150000	12.150001	1043.000000	1023.000000	1023.000000	2046.000000
22.980000	0.021105	12.472958	4.492739	3.666137	3.736127	0.577954	0.000000	-10.000000	-0.133333	11.666667	1047.000000	1023.000000	1023.000000	2046.000000
23.000000	0.021265	12.567715	4.536643	3.685224	3.805756	0.540092	0.000000	-10.000000	-0.108333	10.916667	1051.000000	1023.000000	1023.000000	2046.000000
23.020000	0.021425	12.662100	4.596006	3.765386	3.852409	0.448298	0.000000	-10.000000	-0.083333	9.850000	1055.000000	1023.000000	1023.000000	2046.000000
23.040001	0.021612	12.772935	4.662769	3.791121	3.876158	0.442887	0.000000	-10.000000	-0.083333	8.683333	1058.666626	1023.000000	1023.000000	2046.000000
23.059999	0.021939	12.965744	4.737324	3.783328	3.971466	0.473625	0.000000	-10.000000	-0.083333	7.816667	1061.833374	1023.000000	1023.000000	2046.000000
23.080000	0.022295	13.176314	4.833085	3.833282	4.076386	0.433561	0.000000	-10.000000	-0.075000	7.550000	1064.500000	1023.000000	1023.000000	2046.000000
23.100000	0.022895	13.531238	4.899480	3.871505	4.223534	0.536718	0.000000	-10.000000	-0.075000	7.416667	1067.000000	1023.000000	1023.000000	2046.000000
23.120001	0.023409	13.834426	4.926967	3.895971	4.364730	0.646758	0.000000	-10.000000	-0.083333	7.150000	1069.500000	1023.000000	1023.000000	2046.000000
23.139999	0.024141	14.267199	5.015081	3.954964	4.540876	0.756278	0.000000	-10.000000	-0.100000	6.650000	1072.000000	1023.000000	1023.000000	2046.000000
23.160000	0.025252	14.924050	5.185556	4.087227	4.747887	0.903380	0.000000	-10.000000	-0.100000	6.583333	1074.333374	1023.000000	1023.000000	2046.000000
23.180000	0.026398	15.601221	5.288829	4.204665	5.009680	1.098047	0.000000	-10.000000	-0.100000	6.700000	1076.500000	1023.000000	1023.000000	2046.000000
23.200001	0.027286	16.126162	5.321467	4.198788	5.250619	1.355287	0.000000	-10.000000	-0.100000	7.016667	1078.666626	1023.000000	1023.000000	2046.000000
23.219999	0.027400	16.193563	5.208800	4.249478	5.338410	1.396876	0.000000	-10.000000	-0.100000	7.016667	1081.000000	1023.000000	1023.000000	2046.000000
23.240000	0.027040	15.980877	5.042842	4.194865	5.258932	1.484238	0.000000	-10.000000	-0.066667	6.650000	1083.333374	1023.000000	1023.000000	2046.000000
23.260000	0.026579	15.708456	4.894856	4.086131	5.202269	1.525200	0.000000	-10.000000	-0.066667	5.733334	1085.666626	1023.000000	1023.000000	2046.000000
23.280001	0.026208	15.488743	4.850858	4.025550	5.142107	1.470228	0.000000	-10.000000	-0.050000	4.000000	1087.666626	1023.000000	1023.000000	2046.000000
23.299999	0.026065	15.404610	4.910638	3.917451	5.077570	1.498950	0.000000	-10.000000	-0.066667	2.033333	1089.500000	1023.000000	1023.000000	2046.000000
23.320000	0.026055	15.398316	4.914031	3.861586	5.171323	1.451376	0.000000	-10.000000	-0.050000	-0.083333	1090.500000	1023.000000	1023.000000	2046.000000
23.340000	0.026342	15.567860	4.997513	3.822978	5.234068	1.513300	0.000000	-10.000000	-0.041667	-1.616667	1091.000000	1023.000000	1023.000000	2046.000000
23.360001	0.026866	15.878052	5.130388	3.846686	5.339355	1.561623	0.000000	-10.000000	-0.041667	-3.016667	1091.000000	1023.000000	1023.000000	2046.000000
23.379999	0.027461	16.229532	5.231574	3.968683	5.406811	1.622464	0.000000	-10.000000	-0.041667	-4.100000	1091.000000	1023.000000	1023.000000	2046.000000
23.400000	0.028273	16.709387	5.330430	4.093431	5.564150	1.721376	0.000000	-10.000000	-0.050000	-4.916667	1091.000000	1023.000000	1023.000000	2046.000000
23.420000	0.029112	17.204914	5.461920	4.258345	5.626333	1.858317	0.000000	-10.000000	-0.050000	-5.283333	1091.000000	1023.000000	1023.000000	2046.000000
23.440001	0.029763	17.590145	5.530370	4.375616	5.721741	1.962419	0.000000	-10.000000	-0.041667	-5.400000	1091.000000	1023.000000	1023.000000	2046.000000
23.459999	0.030451	17.996496	5.592962	4.465167	5.816248	2.122119	0.000000	-10.000000	-0.033333	-5.733334	1091.000000	1023.000000	1023.000000	2046.000000
23.480000	0.031036	18.342203	5.738978	4.589701	5.826262	2.187263	0.000000	-10.000000	-0.016667	-6.333333	1091.000000	1023.000000	1023.000000	2046.000000
23.500000	0.031700	18.734791	5.831906	4.711482	5.947633	2.243769	0.000000	-10.000000	-0.008333	-7.200000	1091.000000	1023.000000	1023.000000	2046.000000
23.520000	0.032635	19.287579	6.069990	4.822652	6.087217	2.307719	0.000000	-10.000000	0.000000	-8.233334	1091.000000	1023.000000	1023.000000	2046.000000
23.540001	0.033241	19.645384	6.167295	4.912463	6.228893	2.336734	0.000000	-10.000000	0.008333	-9.250000	1087.333374	1023.000000	1023.000000	2046.000000
23.559999	0.033713	19.924646	6.210586	4.989243	6.386182	2.338635	0.000000	-10.000000	0.050000	-11.466667	1076.333374	1023.000000	1023.000000	2046.000000
23.580000	0.033865	20.014227	6.214078	5.049500	6.423425	2.327224	0.000000	-10.000000	0.091667	-13.316668	1065.333374	1023.000000	1023.000000	2046.000000
23.600000	0.034029	20.111290	6.227807	5.077577	6.427701	2.378204	0.000000	-10.000000	0.125000	-14.900001	1058.000000	1023.000000	1023.000000	2046.000000
23.620001	0.034060	20.129654	6.173799	5.199985	6.338056	2.417814	0.000000	-10.000000	0.141667	-15.416667	1056.333374	1023.000000	1023.000000	2046.000000
23.639999	0.033534	19.818747	6.059052	5.255201	6.050074	2.454420	0.000000	-10.000000	0.158333	-16.466667	1052.833374	1023.000000	1023.000000	2046.000000
23.660000	0.032765	19.364256	5.847485	5.322947	5.792258	2.401566	0.000000	-10.000000	0.191667	-18.083334	1047.333374	1023.000000	1023.000000	2046.000000
23.680000	0.031541	18.640522	5.594471	5.291071	5.489628	2.265352	0.000000	-10.000000	0.241667	-19.766666	1041.333374	1023.000000	1023.000000	2046.000000
23.700001	0.029993	17.725929	5.386511	5.136875	5.151545	2.050998	0.000000	-10.000000	0.300000	-21.466667	1034.833374	1023.000000	1023.000000	2046.000000
23.719999	0.027818	16.440216	5.065168	4.908246	4.725842	1.740960	0.000000	-10.000000	0.358333	-22.933332	1027.666626	1023.000000	1023.000000	2046.000000
23.740000	0.024851	14.687205	4.647691	4.576825	4.180796	1.281893	0.000000	-10.000000	0.400000	-24.433332	1020.000000	1023.000000	1023.000000	2046.000000
23.760000	0.021853	12.915358	4.250148	4.225153	3.613937	0.826119	0.000000	-10.000000	0.441667	-25.566668	1011.833313	1023.000000	1023.000000	2046.000000
23.780001	0.019131	11.306290	3.915618	3.921867	3.073850	0.394954	0.000000	-10.000000	0.466667	-26.600000	1003.333313	1023.000000	1023.000000	2046.000000
23.799999	0.017160	10.141707	3.653051	3.672565	2.717047	0.099045	0.000000	-10.000000	0.483333	-27.133333	994.500000	1023.000000	1023.000000	2046.000000
23.820000	0.015499	9.160115	3.456719	3.505116	2.398186	-0.199906	0.000000	-10.000000	0.491667	-27.516666	985.500000	1023.000000	1023.000000	2046.000000
23.840000	0.014020	8.286080	3.252011	3.314880	2.111547	-0.392357	0.000000	-10.000000	0.500000	-27.983334	976.333313	1023.000000	1023.000000	2046.000000
23.860001	0.012832	7.583523	3.111320	3.225493	1.859255	-0.612545	0.000000	-10.000000	0.500000	-28.316668	967.000000	1023.000000	1023.000000	2046.000000
23.879999	0.011856	7.006657	2.982484	3.116248	1.649325	-0.741400	0.000000	-10.000000	0.500000	-28.616667	960.666687	1023.000000	1023.000000	2046.000000
23.900000	0.011038	6.523349	2.862485	3.079858	1.495706	-0.914699	0.000000	-10.000000	0.533333	-28.816668	951.166687	1023.000000	1023.000000	2046.000000
23.920000	0.010386	6.138098	2.715756	2.983721	1.405330	-0.966710	0.000000	-10.000000	0.566667	-29.333334	941.500000	1023.000000	1023.000000	2046.000000
23.940001	0.009697	5.730795	2.620766	2.932570	1.295341	-1.117882	0.000000	-10.000000	0.608333	-30.083334	928.500000	1023.000000	1023.000000	2046.000000
23.959999	0.008983	5.308782	2.487124	2.831552	1.146846	-1.156740	0.000000	-10.000000	0.616667	-30.783333	918.333313	1023.000000	1023.000000	2046.000000
23.980000	0.008499	5.022655	2.398277	2.742027	1.091518	-1.209167	0.000000	-10.000000	0.625000	-31.066668	908.000000	1023.000000	1023.000000	2046.000000
24.000000	0.007968	4.708822	2.299145	2.692705	1.031225	-1.314253	0.000000	-10.000000	0.625000	-31.166666	897.666687	1023.000000	1023.000000	2046.000000
24.020000	0.007668	4.531524	2.149711	2.643390	1.067407	-1.328985	0.000000	-10.000000	0.633333	-31.100000	887.166687	1023.000000	1023.000000	2046.000000
24.040001	0.007490	4.426870	2.019037	2.649620	1.053394	-1.295182	0.000000	-10.000000	0.666667	-31.416666	876.833313	1023.000000	1023.000000	2046.000000
24.059999	0.007759	4.585558	1.997349	2.724626	1.095944	-1.232361	0.000000	-10.000000	0.708333	-31.816668	866.333313	1023.000000	1023.000000	2046.000000
24.080000	0.008011	4.734732	1.920903	2.792628	1.117555	-1.096353	0.000000	-10.000000	0.741667	-32.316669	855.833313	1023.000000	1023.000000	2046.000000
24.100000	0.008137	4.808926	1.803605	2.817337	1.199297	-1.011313	0.000000	-10.000000	0.750000	-32.650002	845.000000	1023.000000	1023.000000	2046.000000
24.120001	0.007557	4.466317	1.567274	2.863806	1.081242	-1.046006	0.000000	-10.000000	0.750000	-32.833336	834.000000	1023.000000	1023.000000	2046.000000
24.139999	0.006662	3.937289	1.199526	2.751937	0.997135	-1.011309	0.000000	-10.000000	0.741667	-32.883335	823.000000	1023.000000	1023.000000	2046.000000
24.160000	0.005282	3.121546	0.835378	2.660800	0.760576	-1.135208	0.000000	-10.000000	0.741667	-32.883335	812.000000	1023.000000	1023.000000	2046.000000
24.180000	0.004179	2.469804	0.557250	2.493937	0.590886	-1.172268	0.000000	-10.000000	0.741667	-32.966667	801.000000	1023.000000	1023.000000	2046.000000
24.200001	0.002951	1.744018	0.298211	2.372781	0.354061	-1.281034	0.000000	-10.000000	0.758333	-33.083336	790.000000	1023.000000	1023.000000	2046.000000
24.219999	0.002042	1.206586	0.121304	2.195330	0.191718	-1.301767	0.000000	-10.000000	0.775000	-33.350002	779.000000	1023.000000	1023.000000	2046.000000
24.240000	0.001203	0.711247	-0.025657	2.152707	0.039364	-1.455166	0.000000	-10.000000	0.808333	-33.799999	768.000000	1023.000000	1023.000000	2046.000000
24.260000	0.000676	0.399775	-0.149082	2.085043	-0.078087	-1.458099	0.000000	-10.000000	0.833333	-34.183334	756.666687	1023.000000	1023.000000	2046.000000
24.280001	0.000453	0.267856	-0.257697	2.141134	-0.088771	-1.526810	0.000000	-10.000000	0.850000	-34.500000	745.333313	1023.000000	1023.000000	2046.000000
24.299999	0.000196	0.116071	-0.346884	2.147542	-0.175362	-1.509224	0.000000	-10.000000	0.833333	-34.333332	733.666687	1023.000000	1023.000000	2046.000000
24.320000	0.000165	0.097579	-0.421869	2.190555	-0.174072	-1.497035	0.000000	-10.000000	0.816667	-34.250000	722.333313	1023.000000	1023.000000	2046.000000
24.340000	-0.000069	-0.040792	-0.537143	2.271894	-0.229311	-1.546232	0.000000	-10.000000	0.783333	-33.833332	710.833313	1023.000000	1023.000000	2046.000000
24.360001	-0.000221	-0.130648	-0.577262	2.229031	-0.333864	-1.448552	0.000000	-10.000000	0.766667	-33.816666	699.666687	1023.000000	1023.000000	2046.000000
24.379999	-0.000369	-0.218197	-0.629834	2.260305	-0.391004	-1.457665	0.000000	-10.000000	0.750000	-33.733334	688.333313	1023.000000	1023.000000	2046.000000
24.400000	-0.000636	-0.375856	-0.719168	2.332857	-0.462007	-1.527539	0.000000	-10.000000	0.750000	-33.816666	677.166687	1023.000000	1023.000000	2046.000000
24.420000	-0.000693	-0.409575	-0.767886	2.355322	-0.498387	-1.498623	0.000000	-10.000000	0.750000	-33.566666	665.833313	1023.000000	1023.000000	2046.000000
24.440001	-0.000911	-0.538290	-0.904511	2.427060	-0.519293	-1.541546	0.000000	-10.000000	0.758333	-33.283333	654.666687	1023.000000	1023.000000	2046.000000
24.459999	-0.001162	-0.686700	-0.979620	2.404319	-0.575138	-1.536262	0.000000	-10.000000	0.758333	-33.083336	643.500000	1023.000000	1023.000000	2046.000000
24.480000	-0.001483	-0.876657	-1.076931	2.451683	-0.616925	-1.634484	0.000000	-10.000000	0.750000	-32.766666	632.500000	1023.000000	1023.000000	2046.000000
24.500000	-0.001703	-1.006308	-1.164206	2.410343	-0.654888	-1.597557	0.000000	-10.000000	0.725000	-32.500000	621.500000	1023.000000	1023.000000	2046.000000
24.520000	-0.002170	-1.282342	-1.232876	2.411995	-0.749538	-1.711923	0.000000	-10.000000	0.708333	-32.133335	610.666687	1023.000000	1023.000000	2046.000000
24.540001	-0.002575	-1.522123	-1.325211	2.414177	-0.817469	-1.793621	0.000000	-10.000000	0.700000	-32.200001	600.000000	1023.000000	1023.000000	2046.000000
24.559999	-0.002847	-1.682455	-1.432790	2.430245	-0.797392	-1.882518	0.000000	-10.000000	0.700000	-32.166668	589.333313	1023.000000	1023.000000	2046.000000
24.580000	-0.003226	-1.906431	-1.536893	2.461507	-0.851058	-1.979987	0.000000	-10.000000	0.683333	-32.166668	578.500000	1023.000000	1023.000000	2046.000000
24.600000	-0.003480	-2.056462	-1.603772	2.433213	-0.868098	-2.017805	0.000000	-10.000000	0.650000	-31.883333	567.666687	1023.000000	1023.000000	2046.000000
24.620001	-0.003869	-2.286848	-1.745035	2.516119	-0.881024	-2.176908	0.000000	-10.000000	0.650000	-31.516666	557.000000	1023.000000	1023.000000	2046.000000
24.639999	-0.004168	-2.463490	-1.781045	2.443311	-0.975906	-2.149850	0.000000	-10.000000	0.666667	-31.266666	546.666687	1023.000000	1023.000000	2046.000000
24.660000	-0.004517	-2.669470	-1.848732	2.479273	-1.008519	-2.291492	0.000000	-10.000000	0.666667	-30.950001	536.166687	1023.000000	1023.000000	2046.000000
24.680000	-0.004929	-2.912886	-1.982787	2.472239	-1.029275	-2.373063	0.000000	-10.000000	0.641667	-31.083334	525.833313	1023.000000	1023.000000	2046.000000
24.700001	-0.005239	-3.096077	-2.045856	2.455202	-1.068118	-2.437305	0.000000	-10.000000	0.616667	-31.016666	515.333313	1023.000000	1023.000000	2046.000000
24.719999	-0.005508	-3.255193	-2.091288	2.514474	-1.137763	-2.540616	0.000000	-10.000000	0.633333	-31.316668	505.000000	1023.000000	1023.000000	2046.000000
24.740000	-0.005807	-3.431695	-2.229714	2.501740	-1.134507	-2.569214	0.000000	-10.000000	0.625000	-31.116667	494.666656	1023.000000	1023.000000	2046.000000
24.760000	-0.006123	-3.618651	-2.290011	2.468103	-1.174212	-2.622531	0.000000	-10.000000	0.625000	-30.983334	484.166656	1023.000000	1023.000000	2046.000000
24.780001	-0.006493	-3.837588	-2.384735	2.484326	-1.222294	-2.714885	0.000000	-10.000000	0.608333	-30.616667	473.833344	1023.000000	1023.000000	2046.000000
24.799999	-0.006804	-4.021451	-2.468408	2.425215	-1.250617	-2.727641	0.000000	-10.000000	0.608333	-30.316668	463.500000	1023.000000	1023.000000	2046.000000
24.820000	-0.007198	-4.253875	-2.533694	2.432352	-1.320243	-2.832289	0.000000	-10.000000	0.591667	-29.933334	453.500000	1023.000000	1023.000000	2046.000000
24.840000	-0.007447	-4.401102	-2.619138	2.427766	-1.307124	-2.902606	0.000000	-10.000000	0.591667	-29.500000	443.500000	1023.000000	1023.000000	2046.000000
24.860001	-0.007869	-4.650350	-2.726440	2.387536	-1.343205	-2.968241	0.000000	-10.000000	0.583333	-29.299999	433.500000	1023.000000	1023.000000	2046.000000
24.879999	-0.008290	-4.899483	-2.841582	2.370177	-1.360986	-3.067093	0.000000	-10.000000	0.583333	-29.216667	426.833344	1023.000000	1023.000000	2046.000000
24.900000	-0.008563	-5.060958	-2.860976	2.283401	-1.419304	-3.064079	0.000000	-10.000000	0.566667	-29.166666	417.166656	1023.000000	1023.000000	2046.000000
24.920000	-0.009104	-5.380497	-2.950487	2.286515	-1.472616	-3.243909	0.000000	-10.000000	0.541667	-28.733334	407.666656	1023.000000	1023.000000	2046.000000
24.940001	-0.009382	-5.545039	-3.029368	2.232064	-1.443273	-3.304462	0.000000	-10.000000	0.508333	-28.233334	395.000000	1023.000000	1023.000000	2046.000000
24.959999	-0.009736	-5.753966	-3.093020	2.171171	-1.491476	-3.340642	0.000000	-10.000000	0.475000	-27.433334	385.666656	1023.000000	1023.000000	2046.000000
24.980000	-0.010225	-6.043152	-3.195713	2.121301	-1.473751	-3.494989	0.000000	-10.000000	0.450000	-26.816668	376.500000	1023.000000	1023.000000	2046.000000
25.000000	-0.011104	-6.562445	-3.353751	1.960537	-1.601139	-3.568091	0.000000	-10.000000	0.433333	-26.250000	367.666656	1023.000000	1023.000000	2046.000000
25.020000	-0.012829	-7.581868	-3.637825	1.779716	-1.910720	-3.813040	0.000000	-10.000000	0.425000	-25.800001	358.833344	1023.000000	1023.000000	2046.000000
25.040001	-0.015015	-8.873935	-3.966646	1.481814	-2.310288	-4.078814	0.000000	-10.000000	0.416667	-25.383333	350.166656	1023.000000	1023.000000	2046.000000
25.059999	-0.016884	-9.978348	-4.230443	1.229927	-2.621339	-4.356493	0.000000	-10.000000	0.408333	-24.916666	341.500000	1023.000000	1023.000000	2046.000000
25.080000	-0.018876	-11.155863	-4.490889	0.961689	-2.952866	-4.673798	0.000000	-10.000000	0.391667	-24.566668	333.166656	1023.000000	1023.000000	2046.000000
25.100000	-0.019998	-11.818951	-4.580173	0.708262	-3.116858	-4.830181	0.000000	-10.000000	0.375000	-24.383333	325.000000	1023.000000	1023.000000	2046.000000
25.120001	-0.020946	-12.379014	-4.646984	0.631214	-3.250129	-5.113115	0.000000	-10.000000	0.375000	-24.266668	317.000000	1023.000000	1023.000000	2046.000000
25.139999	-0.021411	-12.653658	-4.666020	0.514761	-3.275197	-5.227201	0.000000	-10.000000	0.366667	-24.300001	309.000000	1023.000000	1023.000000	2046.000000
25.160000	-0.021546	-12.733396	-4.693103	0.518459	-3.181189	-5.377563	0.000000	-10.000000	0.366667	-24.350000	301.000000	1023.000000	1023.000000	2046.000000
25.180000	-0.021522	-12.719707	-4.757830	0.567758	-3.155620	-5.374014	0.000000	-10.000000	0.358333	-24.450001	292.833344	1023.000000	1023.000000	2046.000000
25.200001	-0.022269	-13.161180	-4.936912	0.627810	-3.365420	-5.486658	0.000000	-10.000000	0.358333	-24.466667	284.500000	1023.000000	1023.000000	2046.000000
25.219999	-0.023869	-14.106692	-5.083467	0.422492	-3.797049	-5.648668	0.000000	-10.000000	0.358333	-24.250000	276.166656	1023.000000	1023.000000	2046.000000
25.240000	-0.026885	-15.889267	-5.465618	0.092416	-4.359873	-6.156193	0.000000	-10.000000	0.341667	-23.800001	268.000000	1023.000000	1023.000000	2046.000000
25.260000	-0.029961	-17.706812	-5.835657	-0.482175	-4.793191	-6.595788	0.000000	-10.000000	0.333333	-23.450001	260.000000	1023.000000	1023.000000	2046.000000
25.280001	-0.032469	-19.189089	-6.122443	-0.893249	-5.111639	-7.061758	0.000000	-10.000000	0.325000	-23.050001	252.333328	1023.000000	1023.000000	2046.000000
25.299999	-0.034154	-20.184980	-6.324173	-1.172961	-5.277244	-7.410603	0.000000	-10.000000	0.333333	-22.833334	244.666672	1023.000000	1023.000000	2046.000000
25.320000	-0.035601	-21.039978	-6.499107	-1.353568	-5.514856	-7.672447	0.000000	-10.000000	0.333333	-22.783333	237.166672	1023.000000	1023.000000	2046.000000
25.340000	-0.036728	-21.706429	-6.603505	-1.478152	-5.711737	-7.913035	0.000000	-10.000000	0.341667	-23.133333	229.500000	1023.000000	1023.000000	2046.000000
25.360001	-0.037773	-22.323950	-6.814101	-1.599055	-5.823127	-8.087668	0.000000	-10.000000	0.341667	-23.416666	221.833328	1023.000000	1023.000000	2046.000000
25.379999	-0.038624	-22.827074	-6.898730	-1.729312	-5.996617	-8.202414	0.000000	-10.000000	0.341667	-23.366667	214.000000	1023.000000	1023.000000	2046.000000
25.400000	-0.039385	-23.276331	-7.072556	-1.852368	-6.049920	-8.301488	0.000000	-10.000000	0.325000	-23.066668	206.000000	1023.000000	1023.000000	2046.000000
25.420000	-0.040049	-23.668879	-7.219947	-1.925501	-6.103973	-8.419457	0.000000	-10.000000	0.308333	-22.600000	198.333328	1023.000000	1023.000000	2046.000000
25.440001	-0.040547	-23.963390	-7.354348	-2.054191	-6.119043	-8.435806	0.000000	-10.000000	0.300000	-21.983334	190.833328	1023.000000	1023.000000	2046.000000
25.459999	-0.041014	-24.239042	-7.443477	-2.101099	-6.127606	-8.566861	0.000000	-10.000000	0.291667	-21.316668	183.666672	1023.000000	1023.000000	2046.000000
25.480000	-0.041295	-24.405233	-7.524570	-2.265830	-6.071004	-8.543828	0.000000	-10.000000	0.258333	-20.633333	176.500000	1023.000000	1023.000000	2046.000000
25.500000	-0.041523	-24.540379	-7.605384	-2.344122	-5.988656	-8.602216	0.000000	-10.000000	0.225000	-20.200001	169.500000	1023.000000	1023.000000	2046.000000
25.520000	-0.041372	-24.450657	-7.663161	-2.369822	-5.908751	-8.508924	0.000000	-10.000000	0.200000	-19.966667	162.666672	1023.000000	1023.000000	2046.000000
25.540001	-0.040873	-24.156115	-7.649397	-2.301179	-5.775078	-8.430461	0.000000	-10.000000	0.191667	-19.700001	156.000000	1023.000000	1023.000000	2046.000000
25.559999	-0.040314	-23.825346	-7.661057	-2.234334	-5.619951	-8.310005	0.000000	-10.000000	0.183333	-19.150002	149.500000	1023.000000	1023.000000	2046.000000
25.580000	-0.040006	-23.643301	-7.759852	-2.262073	-5.495458	-8.125918	0.000000	-10.000000	0.175000	-18.383333	143.000000	1023.000000	1023.000000	2046.000000
25.600000	-0.040271	-23.800005	-7.990254	-2.343900	-5.447750	-8.018103	0.000000	-10.000000	0.166667	-17.750000	137.000000	1023.000000	1023.000000	2046.000000
25.620001	-0.041325	-24.422995	-8.306849	-2.474515	-5.563649	-8.077981	0.000000	-10.000000	0.158333	-17.283335	131.166672	1023.000000	1023.000000	2046.000000
25.639999	-0.042552	-25.148373	-8.625475	-2.702266	-5.721466	-8.099167	0.000000	-10.000000	0.150000	-17.050001	125.500000	1023.000000	1023.000000	2046.000000
25.660000	-0.043609	-25.772739	-8.867516	-2.908204	-5.850298	-8.146722	0.000000	-10.000000	0.150000	-16.816668	119.666664	1023.000000	1023.000000	2046.000000
25.680000	-0.044346	-26.208292	-8.980144	-3.046453	-5.974719	-8.206977	0.000000	-10.000000	0.150000	-16.600000	114.000000	1023.000000	1023.000000	2046.000000
25.700001	-0.045019	-26.606108	-9.014278	-3.156194	-6.172680	-8.262957	0.000000	-10.000000	0.150000	-16.133333	108.500000	1023.000000	1023.000000	2046.000000
25.719999	-0.045692	-27.004124	-9.146575	-3.268888	-6.250561	-8.338099	0.000000	-10.000000	0.125000	-15.500000	103.166664	1023.000000	1023.000000	2046.000000
25.740000	-0.046115	-27.253792	-9.156053	-3.387548	-6.340801	-8.369391	0.000000	-10.000000	0.091667	-14.833334	98.000000	1023.000000	1023.000000	2046.000000
25.760000	-0.046372	-27.405748	-9.220217	-3.442586	-6.336970	-8.405975	0.000000	-10.000000	0.058333	-14.116667	93.000000	1023.000000	1023.000000	2046.000000
25.780001	-0.046504	-27.483843	-9.235319	-3.459087	-6.317110	-8.472327	0.000000	-10.000000	0.041667	-13.600000	88.166664	1023.000000	1023.000000	2046.000000
25.799999	-0.046188	-27.297363	-9.199729	-3.414187	-6.242017	-8.441431	0.000000	-10.000000	0.033333	-13.116667	83.500000	1023.000000	1023.000000	2046.000000
25.820000	-0.045966	-27.165632	-9.184303	-3.347175	-6.221987	-8.412169	0.000000	-10.000000	0.016667	-12.583334	79.166664	1023.000000	1023.000000	2046.000000
25.840000	-0.045432	-26.850578	-9.103840	-3.291544	-6.134140	-8.321054	0.000000	-10.000000	0.008333	-11.983334	75.000000	1023.000000	1023.000000	2046.000000
25.860001	-0.044920	-26.547546	-9.024505	-3.174879	-6.075785	-8.272378	0.000000	-10.000000	0.000000	-11.233334	71.000000	1023.000000	1023.000000	2046.000000
25.879999	-0.044373	-26.224424	-8.977526	-3.143310	-5.965176	-8.138413	0.000000	-10.000000	0.000000	-10.666667	67.333336	1023.000000	1023.000000	2046.000000
25.900000	-0.044031	-26.022348	-8.943565	-3.053115	-5.897375	-8.128294	0.000000	-10.000000	0.000000	-10.166667	63.666668	1023.000000	1023.000000	2046.000000
25.920000	-0.043719	-25.838120	-8.889087	-3.000205	-5.875052	-8.073776	0.000000	-10.000000	0.000000	-9.850000	60.333332	1023.000000	1023.000000	2046.000000
25.940001	-0.043377	-25.635553	-8.863296	-2.915255	-5.810022	-8.046980	0.000000	-10.000000	0.000000	-9.366667	57.000000	1023.000000	1023.000000	2046.000000
25.959999	-0.042945	-25.380207	-8.792608	-2.913048	-5.776866	-7.897686	0.000000	-10.000000	0.000000	-8.916667	54.000000	1023.000000	1023.000000	2046.000000
25.980000	-0.042620	-25.188667	-8.734258	-2.796103	-5.736498	-7.921809	0.000000	-10.000000	0.000000	-8.333333	51.000000	1023.000000	1023.000000	2046.000000
26.000000	-0.042262	-24.976965	-8.699724	-2.759315	-5.679386	-7.838540	0.000000	-10.000000	0.000000	-7.983334	48.166668	1023.000000	1023.000000	2046.000000
26.020000	-0.041975	-24.806967	-8.673240	-2.696583	-5.610770	-7.826374	0.000000	-10.000000	0.000000	-7.616667	45.333332	1023.000000	1023.000000	2046.000000
26.040001	-0.041780	-24.692137	-8.679762	-2.589567	-5.536296	-7.886511	0.000000	-10.000000	0.000000	-7.466667	42.833332	1023.000000	1023.000000	2046.000000
26.059999	-0.041585	-24.576927	-8.633364	-2.583044	-5.507260	-7.853259	0.000000	-10.000000	0.000000	-7.300000	40.166668	1023.000000	1023.000000	2046.000000
26.080000	-0.041464	-24.505157	-8.618330	-2.528883	-5.474831	-7.883116	0.000000	-10.000000	-0.016667	-7.216667	37.833332	1023.000000	1023.000000	2046.000000
26.100000	-0.041207	-24.353336	-8.579609	-2.512406	-5.435014	-7.826308	0.000000	-10.000000	-0.025000	-7.133334	35.333332	1023.000000	1023.000000	2046.000000
26.120001	-0.041028	-24.247509	-8.542474	-2.417097	-5.404448	-7.883491	0.000000	-10.000000	-0.033333	-7.083333	33.000000	1023.000000	1023.000000	2046.000000
26.139999	-0.040843	-24.138456	-8.536320	-2.435657	-5.343037	-7.823442	0.000000	-10.000000	-0.016667	-7.033333	30.666666	1023.000000	1023.000000	2046.000000
26.160000	-0.040753	-24.085243	-8.514602	-2.362931	-5.318847	-7.888864	0.000000	-10.000000	-0.016667	-7.183333	28.333334	1023.000000	1023.000000	2046.000000
26.180000	-0.040600	-23.994337	-8.505877	-2.353377	-5.264570	-7.870512	0.000000	-10.000000	-0.016667	-7.333333	26.000000	1023.000000	1023.000000	2046.000000
26.200001	-0.040522	-23.948395	-8.466172	-2.287526	-5.265059	-7.929638	0.000000	-10.000000	-0.016667	-7.500000	23.500000	1023.000000	1023.000000	2046.000000
26.219999	-0.040291	-23.811745	-8.417217	-2.317655	-5.250780	-7.826093	0.000000	-10.000000	-0.025000	-7.450000	21.000000	1023.000000	1023.000000	2046.000000
26.240000	-0.040068	-23.680042	-8.335569	-2.239628	-5.247847	-7.856998	0.000000	-10.000000	-0.025000	-7.366667	18.500000	1023.000000	1023.000000	2046.000000
26.260000	-0.039802	-23.523182	-8.310585	-2.155293	-5.209115	-7.848189	0.000000	-10.000000	-0.025000	-7.250000	16.000000	1023.000000	1023.000000	2046.000000
26.280001	-0.039520	-23.356474	-8.289142	-2.156982	-5.143864	-7.766486	0.000000	-10.000000	-0.016667	-7.050000	13.666667	1023.000000	1023.000000	2046.000000
26.299999	-0.039358	-23.260820	-8.259663	-2.075825	-5.117116	-7.808216	0.000000	-10.000000	-0.016667	-6.683333	11.166667	1023.000000	1023.000000	2046.000000
26.320000	-0.039210	-23.173311	-8.242230	-2.063745	-5.091784	-7.775553	0.000000	-10.000000	-0.033333	-6.250000	8.833333	1023.000000	1023.000000	2046.000000
26.340000	-0.039115	-23.116964	-8.242330	-2.003354	-5.025811	-7.845470	0.000000	-10.000000	-0.041667	-6.000000	6.500000	1023.000000	1023.000000	2046.000000
26.360001	-0.038989	-23.042690	-8.203288	-2.011773	-5.045850	-7.781780	0.000000	-10.000000	-0.050000	-5.766667	4.500000	1023.000000	1023.000000	2046.000000
26.379999	-0.038558	-22.787697	-8.081708	-1.991952	-4.975717	-7.738319	0.000000	-10.000000	-0.050000	-5.450000	2.666667	1023.000000	1023.000000	2046.000000
26.400000	-0.038438	-22.717154	-8.039945	-1.958006	-4.979540	-7.739663	0.000000	-10.000000	-0.050000	-4.883334	1.166667	1023.000000	1023.000000	2046.000000
26.420000	-0.038902	-22.991238	-8.169740	-1.971938	-5.094360	-7.755199	0.000000	-10.000000	-0.050000	-4.266667	0.000000	1023.000000	1023.000000	2046.000000
26.440001	-0.040308	-23.822252	-8.417412	-2.137837	-5.329105	-7.937898	0.000000	-10.000000	-0.058333	-3.633333	-1.166667	1023.000000	1023.000000	2046.000000
26.459999	-0.041705	-24.647793	-8.577574	-2.363021	-5.601090	-8.106109	0.000000	-10.000000	-0.058333	-3.150000	-2.333333	1023.000000	1023.000000	2046.000000
26.480000	-0.042923	-25.367456	-8.681443	-2.550184	-5.773704	-8.362125	0.000000	-10.000000	-0.075000	-2.700000	-3.500000	1023.000000	1023.000000	2046.000000
26.500000	-0.043736	-25.848261	-8.702361	-2.767630	-5.876732	-8.501537	0.000000	-10.000000	-0.066667	-2.266667	-4.333333	1023.000000	1023.000000	2046.000000
26.520000	-0.043743	-25.851843	-8.579713	-2.832011	-5.865648	-8.574471	0.000000	-10.000000	-0.066667	-1.900000	-4.833333	1023.000000	1023.000000	2046.000000
26.540001	-0.043603	-25.769278	-8.542810	-2.787459	-5.757326	-8.681681	0.000000	-10.000000	-0.058333	-1.833333	-5.000000	1023.000000	1023.000000	2046.000000
26.559999	-0.043210	-25.537260	-8.466573	-2.672335	-5.692531	-8.705820	0.000000	-10.000000	-0.066667	-1.833333	-5.333333	1023.000000	1023.000000	2046.000000
26.580000	-0.042696	-25.233194	-8.421475	-2.541201	-5.613670	-8.656848	0.000000	-10.000000	-0.066667	-1.766667	-5.666667	1023.000000	1023.000000	2046.000000
26.600000	-0.042704	-25.238174	-8.490592	-2.452758	-5.737239	-8.557584	0.000000	-10.000000	-0.066667	-1.083333	-6.000000	1023.000000	1023.000000	2046.000000
26.620001	-0.043705	-25.829422	-8.651221	-2.550754	-6.047118	-8.580329	0.000000	-10.000000	-0.075000	-0.516667	-6.000000	1023.000000	1023.000000	2046.000000
26.639999	-0.046036	-27.207239	-9.014229	-2.792260	-6.477216	-8.923534	0.000000	-10.000000	-0.091667	0.883333	-6.000000	1023.000000	1023.000000	2046.000000
26.660000	-0.048811	-28.847206	-9.359158	-3.290924	-6.884110	-9.313015	0.000000	-10.000000	-0.100000	2.150000	-6.000000	1023.000000	1023.000000	2046.000000
26.680000	-0.051098	-30.198914	-9.619307	-3.705268	-7.178985	-9.695354	0.000000	-10.000000	-0.083333	3.366667	-6.000000	1023.000000	1023.000000	2046.000000
26.700001	-0.052645	-31.113165	-9.785391	-4.027455	-7.362386	-9.937932	0.000000	-10.000000	-0.075000	3.250000	-6.000000	1023.000000	1023.000000	2046.000000
26.719999	-0.053573	-31.661674	-9.876583	-4.220237	-7.484652	-10.080202	0.000000	-10.000000	-0.058333	1.983333	-6.000000	1023.000000	1023.000000	2046.000000
26.740000	-0.054243	-32.057716	-9.925375	-4.236767	-7.625182	-10.270393	0.000000	-10.000000	-0.058333	0.500000	-6.000000	1023.000000	1023.000000	2046.000000
26.760000	-0.054679	-32.315205	-10.013108	-4.298265	-7.653192	-10.350639	0.000000	-10.000000	-0.066667	-0.633333	-6.000000	1023.000000	1023.000000	2046.000000
26.780001	-0.055064	-32.542778	-10.084723	-4.312096	-7.713144	-10.432815	0.000000	-10.000000	-0.075000	-0.633333	-6.000000	1023.000000	1023.000000	2046.000000
26.799999	-0.055208	-32.628048	-10.132004	-4.353610	-7.689285	-10.453152	0.000000	-10.000000	-0.083333	-0.366667	-6.000000	1023.000000	1023.000000	2046.000000
26.820000	-0.055270	-32.664829	-10.164703	-4.373574	-7.687036	-10.439515	0.000000	-10.000000	-0.066667	0.000000	-6.000000	1023.000000	1023.000000	2046.000000
26.840000	-0.055181	-32.611969	-10.128424	-4.404961	-7.671919	-10.406667	0.000000	-10.000000	-0.075000	0.600000	-6.000000	1023.000000	1023.000000	2046.000000
26.860001	-0.055124	-32.578552	-10.171632	-4.336133	-7.620701	-10.450086	0.000000	-10.000000	-0.083333	1.666667	-6.000000	1023.000000	1023.000000	2046.000000
26.879999	-0.054903	-32.447441	-10.203506	-4.352093	-7.493519	-10.398324	0.000000	-10.000000	-0.100000	3.200000	-6.000000	1023.000000	1023.000000	2046.000000
26.900000	-0.054559	-32.244072	-10.163343	-4.299045	-7.386979	-10.394704	0.000000	-10.000000	-0.100000	4.416667	-6.000000	1023.000000	1023.000000	2046.000000
26.920000	-0.053951	-31.885275	-10.145551	-4.302197	-7.192624	-10.244904	0.000000	-10.000000	-0.100000	5.100000	-6.000000	1023.000000	1023.000000	2046.000000
26.940001	-0.053167	-31.421600	-10.044175	-4.202194	-7.089623	-10.085609	0.000000	-10.000000	-0.100000	5.283333	-6.000000	1023.000000	1023.000000	2046.000000
26.959999	-0.051986	-30.723690	-9.890074	-4.121692	-6.882955	-9.828970	0.000000	-10.000000	-0.100000	5.516667	-6.000000	1023.000000	1023.000000	2046.000000
26.980000	-0.050955	-30.114443	-9.835699	-3.948338	-6.668455	-9.661951	0.000000	-10.000000	-0.116667	6.050000	-6.000000	1023.000000	1023.000000	2046.000000
27.000000	-0.050051	-29.579876	-9.863105	-3.876498	-6.385074	-9.455199	0.000000	-10.000000	-0.125000	6.883333	-6.000000	1023.000000	1023.000000	2046.000000
27.020000	-0.049601	-29.314445	-9.962953	-3.842046	-6.260334	-9.249113	0.000000	-10.000000	-0.141667	7.700000	-6.000000	1023.000000	1023.000000	2046.000000
27.040001	-0.049854	-29.463797	-10.132380	-3.867866	-6.277345	-9.186206	0.000000	-10.000000	-0.125000	8.416667	-6.000000	1023.000000	1023.000000	2046.000000
27.059999	-0.050173	-29.652170	-10.221189	-3.987042	-6.373255	-9.070684	0.000000	-10.000000	-0.116667	9.083334	-1.333333	1023.000000	1023.000000	2046.000000
27.080000	-0.050249	-29.697350	-10.223210	-3.989071	-6.456225	-9.028842	0.000000	-10.000000	-0.116667	9.933333	9.333333	1023.000000	1023.000000	2046.000000
27.100000	-0.050200	-29.667940	-10.209744	-3.996563	-6.470816	-8.990818	0.000000	-10.000000	-0.133333	10.650001	20.000000	1023.000000	1023.000000	2046.000000
27.120001	-0.050028	-29.566793	-10.105963	-3.948305	-6.523211	-8.989314	0.000000	-10.000000	-0.158333	11.400001	27.000000	1023.000000	1023.000000	2046.000000
27.139999	-0.049665	-29.351931	-10.023951	-3.949961	-6.456058	-8.921961	0.000000	-10.000000	-0.175000	12.066668	29.333334	1023.000000	1023.000000	2046.000000
27.160000	-0.049299	-29.135750	-9.939756	-3.902718	-6.399508	-8.893767	0.000000	-10.000000	-0.208333	13.150001	33.000000	1023.000000	1023.000000	2046.000000
27.180000	-0.048544	-28.689466	-9.808750	-3.886822	-6.275512	-8.718382	0.000000	-10.000000	-0.233333	14.283334	37.333332	1023.000000	1023.000000	2046.000000
27.200001	-0.047636	-28.152658	-9.643443	-3.837154	-6.124561	-8.547502	0.000000	-10.000000	-0.258333	15.183333	42.000000	1023.000000	1023.000000	2046.000000
27.219999	-0.046707	-27.603874	-9.474429	-3.647531	-5.992651	-8.489264	0.000000	-10.000000	-0.266667	15.716667	47.000000	1023.000000	1023.000000	2046.000000
27.240000	-0.045659	-26.984348	-9.291012	-3.512891	-5.880754	-8.299691	0.000000	-10.000000	-0.275000	16.266666	52.166668	1023.000000	1023.000000	2046.000000
27.260000	-0.044669	-26.399620	-9.189874	-3.346904	-5.692974	-8.169869	0.000000	-10.000000	-0.275000	16.633333	55.666668	1023.000000	1023.000000	2046.000000
27.280001	-0.043538	-25.730986	-9.046185	-3.212007	-5.529465	-7.943329	0.000000	-10.000000	-0.300000	17.283335	61.166668	1023.000000	1023.000000	2046.000000
27.299999	-0.042387	-25.050968	-8.848380	-3.073139	-5.381564	-7.747885	0.000000	-10.000000	-0.308333	17.850000	66.833336	1023.000000	1023.000000	2046.000000
27.320000	-0.041326	-24.423922	-8.719646	-2.939593	-5.201206	-7.563478	0.000000	-10.000000	-0.333333	18.733334	74.500000	1023.000000	1023.000000	2046.000000
27.340000	-0.040197	-23.756559	-8.472628	-2.859575	-5.088890	-7.335468	0.000000	-10.000000	-0.333333	19.466667	80.666664	1023.000000	1023.000000	2046.000000
27.360001	-0.039216	-23.176886	-8.356222	-2.668650	-4.908070	-7.243945	0.000000	-10.000000	-0.366667	20.183334	87.000000	1023.000000	1023.000000	2046.000000
27.379999	-0.038220	-22.587952	-8.220678	-2.561248	-4.731724	-7.074301	0.000000	-10.000000	-0.391667	20.916668	93.666664	1023.000000	1023.000000	2046.000000
27.400000	-0.037327	-22.060364	-8.064811	-2.408730	-4.605526	-6.981297	0.000000	-10.000000	-0.425000	21.566668	100.500000	1023.000000	1023.000000	2046.000000
27.420000	-0.036313	-21.461151	-7.919290	-2.340090	-4.443064	-6.758707	0.000000	-10.000000	-0.441667	22.200001	107.666664	1023.000000	1023.000000	2046.000000
27.440001	-0.035308	-20.867226	-7.778432	-2.207311	-4.231490	-6.649993	0.000000	-10.000000	-0.466667	22.550001	114.833336	1023.000000	1023.000000	2046.000000
27.459999	-0.034317	-20.281469	-7.599111	-2.047539	-4.104944	-6.529876	0.000000	-10.000000	-0.466667	23.250000	122.333336	1023.000000	1023.000000	2046.000000
27.480000	-0.033250	-19.650877	-7.401059	-1.986006	-3.942971	-6.320840	0.000000	-10.000000	-0.466667	23.916668	130.000000	1023.000000	1023.000000	2046.000000
27.500000	-0.032325	-19.104126	-7.210874	-1.922328	-3.806367	-6.164558	0.000000	-10.000000	-0.466667	24.600000	138.000000	1023.000000	1023.000000	2046.000000
27.520000	-0.031325	-18.513184	-7.070269	-1.729634	-3.588294	-6.124987	0.000000	-10.000000	-0.483333	24.966667	146.000000	1023.000000	1023.000000	2046.000000
27.540001	-0.030406	-17.969908	-6.879322	-1.642004	-3.461975	-5.986608	0.000000	-10.000000	-0.508333	25.233334	154.333328	1023.000000	1023.000000	2046.000000
27.559999	-0.029422	-17.388302	-6.709587	-1.527220	-3.292115	-5.859378	0.000000	-10.000000	-0.516667	25.500000	162.666672	1023.000000	1023.000000	2046.000000
27.580000	-0.028456	-16.817600	-6.536994	-1.414240	-3.122051	-5.744316	0.000000	-10.000000	-0.533333	25.816668	171.333328	1023.000000	1023.000000	2046.000000
27.600000	-0.027484	-16.242781	-6.359803	-1.307358	-2.964329	-5.611291	0.000000	-10.000000	-0.533333	25.983334	179.833328	1023.000000	1023.000000	2046.000000
27.620001	-0.026336	-15.564770	-6.095321	-1.203060	-2.829836	-5.436553	0.000000	-10.000000	-0.533333	26.049999	188.500000	1023.000000	1023.000000	2046.000000
27.639999	-0.025434	-15.031303	-5.931924	-1.057753	-2.686234	-5.355391	0.000000	-10.000000	-0.533333	25.916666	197.166672	1023.000000	1023.000000	2046.000000
27.660000	-0.024343	-14.386785	-5.750790	-1.013646	-2.512001	-5.110348	0.000000	-10.000000	-0.533333	25.950001	205.833328	1023.000000	1023.000000	2046.000000
27.680000	-0.023315	-13.779141	-5.534476	-0.897205	-2.368891	-4.978569	0.000000	-10.000000	-0.525000	25.866667	214.500000	1023.000000	1023.000000	2046.000000
27.700001	-0.022472	-13.280849	-5.367824	-0.721258	-2.251087	-4.940680	0.000000	-10.000000	-0.508333	25.783333	223.166672	1023.000000	1023.000000	2046.000000
27.719999	-0.021603	-12.767179	-5.221052	-0.605633	-2.172185	-4.768309	0.000000	-10.000000	-0.500000	25.450001	231.666672	1023.000000	1023.000000	2046.000000
27.740000	-0.021366	-12.627354	-5.158415	-0.548774	-2.229236	-4.690928	0.000000	-10.000000	-0.491667	25.000000	240.333328	1023.000000	1023.000000	2046.000000
27.760000	-0.021943	-12.968263	-5.223104	-0.585647	-2.380161	-4.779351	0.000000	-10.000000	-0.483333	24.633333	248.666672	1023.000000	1023.000000	2046.000000
27.780001	-0.022469	-13.279231	-5.234587	-0.753214	-2.492032	-4.799397	0.000000	-10.000000	-0.483333	24.416668	257.000000	1023.000000	1023.000000	2046.000000
27.799999	-0.022746	-13.442697	-5.096477	-0.859006	-2.565125	-4.922088	0.000000	-10.000000	-0.483333	24.450001	265.000000	1023.000000	1023.000000	2046.000000
27.820000	-0.022504	-13.299868	-4.940258	-0.916271	-2.467730	-4.975610	0.000000	-10.000000	-0.491667	24.366667	273.000000	1023.000000	1023.000000	2046.000000
27.840000	-0.021442	-12.672317	-4.705429	-0.903778	-2.248678	-4.814432	0.000000	-10.000000	-0.483333	24.433332	281.333344	1023.000000	1023.000000	2046.000000
27.860001	-0.020196	-11.935928	-4.327075	-0.698969	-2.121181	-4.788702	0.000000	-10.000000	-0.475000	24.383333	289.666656	1023.000000	1023.000000	2046.000000
27.879999	-0.018507	-10.937789	-3.993832	-0.368599	-1.916108	-4.659249	0.000000	-10.000000	-0.458333	24.383333	295.333344	1023.000000	1023.000000	2046.000000
27.900000	-0.017257	-10.198639	-3.798623	-0.119751	-1.749670	-4.530595	0.000000	-10.000000	-0.466667	24.400000	303.333344	1023.000000	1023.000000	2046.000000
27.920000	-0.016428	-9.709215	-3.687700	0.043334	-1.665974	-4.398875	0.000000	-10.000000	-0.500000	24.833334	311.333344	1023.000000	1023.000000	2046.000000
27.940001	-0.017463	-10.320421	-3.907540	-0.016280	-1.932032	-4.464570	0.000000	-10.000000	-0.533333	25.350000	322.166656	1023.000000	1023.000000	2046.000000
27.959999	-0.019892	-11.756304	-4.224107	-0.319717	-2.471931	-4.740548	0.000000	-10.000000	-0.558333	25.666668	330.500000	1023.000000	1023.000000	2046.000000
27.980000	-0.022383	-13.228426	-4.401790	-0.739865	-2.956846	-5.129925	0.000000	-10.000000	-0.558333	25.900000	339.000000	1023.000000	1023.000000	2046.000000
28.000000	-0.023856	-14.098627	-4.499209	-1.097737	-3.120787	-5.380893	0.000000	-10.000000	-0.558333	26.033333	347.500000	1023.000000	1023.000000	2046.000000
28.020000	-0.024521	-14.491899	-4.470892	-1.301076	-3.225457	-5.494474	0.000000	-10.000000	-0.558333	26.250000	356.166656	1023.000000	1023.000000	2046.000000
28.040001	-0.024746	-14.624737	-4.489440	-1.383173	-3.195807	-5.556317	0.000000	-10.000000	-0.566667	26.233334	365.000000	1023.000000	1023.000000	2046.000000
28.059999	-0.024690	-14.591814	-4.407781	-1.299724	-3.207054	-5.677255	0.000000	-10.000000	-0.583333	26.433334	373.833344	1023.000000	1023.000000	2046.000000
28.080000	-0.024500	-14.479335	-4.335475	-1.216160	-3.188106	-5.739593	0.000000	-10.000000	-0.583333	26.483334	382.666656	1023.000000	1023.000000	2046.000000
28.100000	-0.023954	-14.156864	-4.197936	-1.189010	-3.108710	-5.661209	0.000000	-10.000000	-0.591667	26.633333	391.500000	1023.000000	1023.000000	2046.000000
28.120001	-0.023503	-13.890314	-4.070895	-1.115068	-3.065846	-5.638505	0.000000	-10.000000	-0.575000	26.800001	400.333344	1023.000000	1023.000000	2046.000000
28.139999	-0.022709	-13.420806	-3.946801	-1.046717	-2.918329	-5.508959	0.000000	-10.000000	-0.575000	26.800001	409.166656	1023.000000	1023.000000	2046.000000
28.160000	-0.021995	-12.999087	-3.817785	-0.997626	-2.783166	-5.400511	0.000000	-10.000000	-0.575000	26.900002	418.000000	1023.000000	1023.000000	2046.000000
28.180000	-0.021216	-12.538734	-3.662304	-0.928653	-2.624478	-5.323299	0.000000	-10.000000	-0.600000	26.800001	427.000000	1023.000000	1023.000000	2046.000000
28.200001	-0.020376	-12.042453	-3.492707	-0.766483	-2.455056	-5.328207	0.000000	-10.000000	-0.625000	27.033333	436.000000	1023.000000	1023.000000	2046.000000
28.219999	-0.019190	-11.341282	-3.332139	-0.724235	-2.171676	-5.113231	0.000000	-10.000000	-0.633333	27.500000	445.000000	1023.000000	1023.000000	2046.000000
28.240000	-0.018042	-10.662901	-3.155716	-0.639571	-1.911111	-4.956503	0.000000	-10.000000	-0.641667	28.016666	454.166656	1023.000000	1023.000000	2046.000000
28.260000	-0.016854	-9.960996	-3.010003	-0.514018	-1.638119	-4.798856	0.000000	-10.000000	-0.658333	28.666668	463.333344	1023.000000	1023.000000	2046.000000
28.280001	-0.015305	-9.045289	-2.759528	-0.355696	-1.392934	-4.537131	0.000000	-10.000000	-0.683333	29.183334	472.833344	1023.000000	1023.000000	2046.000000
28.299999	-0.013583	-8.027703	-2.463586	-0.195816	-1.097235	-4.271065	0.000000	-10.000000	-0.691667	29.450001	482.500000	1023.000000	1023.000000	2046.000000
28.320000	-0.012005	-7.095162	-2.300516	-0.033778	-0.742741	-4.018127	0.000000	-10.000000	-0.683333	29.483334	492.500000	1023.000000	1023.000000	2046.000000
28.340000	-0.010834	-6.402911	-2.206358	0.037579	-0.474835	-3.759297	0.000000	-10.000000	-0.666667	29.050001	502.333344	1023.000000	1023.000000	2046.000000
28.360001	-0.010296	-6.084825	-2.220782	0.044757	-0.355122	-3.553677	0.000000	-10.000000	-0.633333	28.650000	512.000000	1023.000000	1023.000000	2046.000000
28.379999	-0.010241	-6.052647	-2.307864	-0.018829	-0.308604	-3.417349	0.000000	-10.000000	-0.608333	28.166666	521.500000	1023.000000	1023.000000	2046.000000
28.400000	-0.009942	-5.875940	-2.253273	-0.006775	-0.304555	-3.311338	0.000000	-10.000000	-0.591667	27.666666	531.000000	1023.000000	1023.000000	2046.000000
28.420000	-0.009416	-5.564643	-2.099721	-0.006141	-0.238512	-3.220269	0.000000	-10.000000	-0.600000	27.333334	540.333313	1023.000000	1023.000000	2046.000000
28.440001	-0.008773	-5.184790	-1.867729	0.013822	-0.179316	-3.151567	0.000000	-10.000000	-0.600000	26.916666	549.500000	1023.000000	1023.000000	2046.000000
28.459999	-0.007963	-4.706372	-1.624724	0.053582	-0.064016	-3.071215	0.000000	-10.000000	-0.591667	26.583334	558.500000	1023.000000	1023.000000	2046.000000
28.480000	-0.006979	-4.124762	-1.361743	0.081857	0.068396	-2.913272	0.000000	-10.000000	-0.566667	26.000000	567.500000	1023.000000	1023.000000	2046.000000
28.500000	-0.005665	-3.347914	-1.041719	0.188567	0.241404	-2.736166	0.000000	-10.000000	-0.550000	25.816668	576.333313	1023.000000	1023.000000	2046.000000
28.520000	-0.004195	-2.479528	-0.771248	0.334630	0.498703	-2.541613	0.000000	-10.000000	-0.541667	25.633333	585.000000	1023.000000	1023.000000	2046.000000
28.540001	-0.002710	-1.601828	-0.537031	0.563329	0.761548	-2.389674	0.000000	-10.000000	-0.558333	25.700001	593.500000	1023.000000	1023.000000	2046.000000
28.559999	-0.001044	-0.617286	-0.233593	0.775118	0.988289	-2.147099	0.000000	-10.000000	-0.558333	25.616667	602.166687	1023.000000	1023.000000	2046.000000
28.580000	0.000450	0.266083	0.004664	0.975085	1.196750	-1.910415	0.000000	-10.000000	-0.558333	25.516666	610.666687	1023.000000	1023.000000	2046.000000
28.600000	0.001879	1.110301	0.237613	1.149840	1.401982	-1.679134	0.000000	-10.000000	-0.533333	25.283333	619.333313	1023.000000	1023.000000	2046.000000
28.620001	0.003373	1.993164	0.466133	1.301558	1.643192	-1.417720	0.000000	-10.000000	-0.533333	25.049999	627.666687	1023.000000	1023.000000	2046.000000
28.639999	0.004606	2.722067	0.698843	1.508482	1.811225	-1.296483	0.000000	-10.000000	-0.516667	24.816668	636.166687	1023.000000	1023.000000	2046.000000
28.660000	0.005894	3.483401	0.858536	1.638943	2.089147	-1.103225	0.000000	-10.000000	-0.516667	24.700001	641.666687	1023.000000	1023.000000	2046.000000
28.680000	0.007027	4.152769	1.069076	1.775833	2.223286	-0.915427	0.000000	-10.000000	-0.483333	24.366667	650.000000	1023.000000	1023.000000	2046.000000
28.700001	0.008229	4.863528	1.256856	1.898852	2.430448	-0.722628	0.000000	-10.000000	-0.483333	24.016666	658.166687	1023.000000	1023.000000	2046.000000
28.719999	0.009246	5.464204	1.426358	2.028679	2.606265	-0.597097	0.000000	-10.000000	-0.483333	23.799999	669.000000	1023.000000	1023.000000	2046.000000
28.740000	0.010256	6.061129	1.626184	2.156343	2.749238	-0.470636	0.000000	-10.000000	-0.500000	23.766666	674.333313	1023.000000	1023.000000	2046.000000
28.760000	0.011253	6.650776	1.831349	2.251164	2.864099	-0.295836	0.000000	-10.000000	-0.516667	23.816666	682.333313	1023.000000	1023.000000	2046.000000
28.780001	0.012255	7.242518	1.955744	2.377973	3.080484	-0.171683	0.000000	-10.000000	-0.508333	23.900000	690.166687	1023.000000	1023.000000	2046.000000
28.799999	0.013133	7.761882	2.163260	2.509713	3.212614	-0.123706	0.000000	-10.000000	-0.500000	23.916666	700.500000	1023.000000	1023.000000	2046.000000
28.820000	0.014026	8.289143	2.303252	2.636717	3.371500	-0.022327	0.000000	-10.000000	-0.475000	24.016666	705.500000	1023.000000	1023.000000	2046.000000
28.840000	0.015202	8.984316	2.533581	2.708757	3.565663	0.176315	0.000000	-10.000000	-0.483333	23.683334	713.333313	1023.000000	1023.000000	2046.000000
28.860001	0.016147	9.542612	2.726710	2.820027	3.709612	0.286263	0.000000	-10.000000	-0.491667	23.416666	718.666687	1023.000000	1023.000000	2046.000000
28.879999	0.017334	10.244382	2.965936	2.947964	3.935307	0.395175	0.000000	-10.000000	-0.483333	23.333334	726.666687	1023.000000	1023.000000	2046.000000
28.900000	0.018409	10.879623	3.180200	3.103804	4.063043	0.532576	0.000000	-10.000000	-0.466667	23.116667	734.666687	1023.000000	1023.000000	2046.000000
28.920000	0.019046	11.256040	3.215030	3.188933	4.169135	0.682941	0.000000	-10.000000	-0.458333	22.833334	745.166687	1023.000000	1023.000000	2046.000000
28.940001	0.019179	11.334519	3.243096	3.284164	4.118276	0.688982	0.000000	-10.000000	-0.450000	22.100000	755.500000	1023.000000	1023.000000	2046.000000
28.959999	0.019098	11.286860	3.268874	3.263839	4.073209	0.680937	0.000000	-10.000000	-0.441667	21.766666	760.500000	1023.000000	1023.000000	2046.000000
28.980000	0.019265	11.385571	3.365237	3.293924	4.120257	0.606153	0.000000	-10.000000	-0.416667	21.316668	765.500000	1023.000000	1023.000000	2046.000000
29.000000	0.019983	11.809909	3.582772	3.274379	4.235221	0.717537	0.000000	-10.000000	-0.400000	21.050001	772.666687	1023.000000	1023.000000	2046.000000
29.020000	0.020974	12.395561	3.827970	3.475534	4.382252	0.709804	0.000000	-10.000000	-0.375000	20.516666	782.166687	1023.000000	1023.000000	2046.000000
29.040001	0.022496	13.295148	4.135136	3.714036	4.560510	0.885466	0.000000	-10.000000	-0.358333	19.800001	791.500000	1023.000000	1023.000000	2046.000000
29.059999	0.023661	13.983764	4.345082	4.032362	4.662415	0.943905	0.000000	-10.000000	-0.325000	19.050001	798.166687	1023.000000	1023.000000	2046.000000
29.080000	0.023887	14.117030	4.345197	4.150625	4.602355	1.018854	0.000000	-10.000000	-0.300000	18.566668	802.500000	1023.000000	1023.000000	2046.000000
29.100000	0.022603	13.358206	4.091569	4.041751	4.305371	0.919514	0.000000	-10.000000	-0.250000	17.733334	808.500000	1023.000000	1023.000000	2046.000000
29.120001	0.019740	11.666280	3.582510	3.725652	3.764539	0.593579	0.000000	-10.000000	-0.225000	17.016668	812.500000	1023.000000	1023.000000	2046.000000
29.139999	0.016666	9.849365	3.233506	3.308435	3.191264	0.116160	0.000000	-10.000000	-0.200000	15.433334	818.500000	1023.000000	1023.000000	2046.000000
29.160000	0.014271	8.434036	2.919057	2.949505	2.835458	-0.269984	0.000000	-10.000000	-0.166667	13.283334	823.666687	1023.000000	1023.000000	2046.000000
29.180000	0.012681	7.494206	2.784177	2.741277	2.551130	-0.582378	0.000000	-10.000000	-0.125000	10.516666	829.833313	1023.000000	1023.000000	2046.000000
29.200001	0.011624	6.869627	2.634061	2.642436	2.382345	-0.789215	0.000000	-10.000000	-0.083333	7.883334	835.166687	1023.000000	1023.000000	2046.000000
29.219999	0.010931	6.460393	2.553998	2.512606	2.269886	-0.876097	0.000000	-10.000000	-0.066667	5.083333	838.000000	1023.000000	1023.000000	2046.000000
29.240000	0.010508	6.210149	2.530991	2.465142	2.163349	-0.949333	0.000000	-10.000000	-0.058333	2.900000	839.833313	1023.000000	1023.000000	2046.000000
29.260000	0.009950	5.880165	2.477961	2.423852	2.076019	-1.097668	0.000000	-10.000000	-0.041667	0.233333	841.000000	1023.000000	1023.000000	2046.000000
29.280001	0.009489	5.607723	2.391272	2.406089	2.023480	-1.213118	0.000000	-10.000000	-0.033333	-1.500000	841.500000	1023.000000	1023.000000	2046.000000
29.299999	0.009061	5.355194	2.385256	2.379961	1.911210	-1.321233	0.000000	-10.000000	-0.016667	-5.116667	842.000000	1023.000000	1023.000000	2046.000000
29.320000	0.008757	5.175600	2.341743	2.323427	1.883240	-1.372810	0.000000	-10.000000	-0.008333	-7.516667	842.000000	1023.000000	1023.000000	2046.000000
29.340000	0.008545	5.049956	2.294012	2.313291	1.874048	-1.431394	0.000000	-10.000000	0.008333	-10.433333	842.000000	1023.000000	1023.000000	2046.000000
29.360001	0.008374	4.948822	2.269811	2.257498	1.843323	-1.421810	0.000000	-10.000000	0.016667	-11.466667	842.000000	1023.000000	1023.000000	2046.000000
29.379999	0.008318	4.916074	2.257906	2.257895	1.899865	-1.499592	0.000000	-10.000000	0.025000	-12.633333	842.000000	1023.000000	1023.000000	2046.000000
29.400000	0.008317	4.915425	2.222051	2.239202	1.941869	-1.487697	0.000000	-10.000000	0.025000	-12.783334	838.500000	1023.000000	1023.000000	2046.000000
29.420000	0.008431	4.983018	2.144414	2.190891	2.066732	-1.419017	0.000000	-10.000000	0.033333	-13.116667	829.000000	1023.000000	1023.000000	2046.000000
29.440001	0.008590	5.076641	2.154618	2.265031	2.072571	-1.415578	0.000000	-10.000000	0.041667	-13.316667	819.500000	1023.000000	1023.000000	2046.000000
29.459999	0.009148	5.406241	2.190882	2.272867	2.153459	-1.210966	0.000000	-10.000000	0.050000	-13.650000	812.000000	1023.000000	1023.000000	2046.000000
29.480000	0.009641	5.698042	2.195127	2.362008	2.259210	-1.118304	0.000000	-10.000000	0.066667	-13.983334	808.833313	1023.000000	1023.000000	2046.000000
29.500000	0.009988	5.903126	2.104860	2.376487	2.363157	-0.941378	0.000000	-10.000000	0.100000	-14.866667	802.500000	1023.000000	1023.000000	2046.000000
29.520000	0.009622	5.686435	1.898464	2.325657	2.325682	-0.863368	0.000000	-10.000000	0.133333	-16.000000	795.833313	1023.000000	1023.000000	2046.000000
29.540001	0.008848	5.228872	1.608588	2.269736	2.227824	-0.877276	0.000000	-10.000000	0.150000	-16.950001	790.833313	1023.000000	1023.000000	2046.000000
29.559999	0.007817	4.619964	1.356153	2.195758	2.002198	-0.934146	0.000000	-10.000000	0.158333	-17.550001	787.166687	1023.000000	1023.000000	2046.000000
29.580000	0.006975	4.122509	1.173562	2.050572	1.818978	-0.920603	0.000000	-10.000000	0.166667	-18.016666	783.333313	1023.000000	1023.000000	2046.000000
29.600000	0.006184	3.654870	1.050224	1.937154	1.661347	-0.993854	0.000000	-10.000000	0.191667	-19.050001	775.166687	1023.000000	1023.000000	2046.000000
29.620001	0.005537	3.272091	0.957249	1.841270	1.540670	-1.067098	0.000000	-10.000000	0.208333	-19.883333	768.833313	1023.000000	1023.000000	2046.000000
29.639999	0.005154	3.045908	0.927547	1.719051	1.425985	-1.026675	0.000000	-10.000000	0.233333	-20.766666	759.833313	1023.000000	1023.000000	2046.000000
29.660000	0.004930	2.913758	0.844442	1.709361	1.443121	-1.083165	0.000000	-10.000000	0.241667	-21.083334	755.166687	1023.000000	1023.000000	2046.000000
29.680000	0.004956	2.928742	0.844231	1.752430	1.384957	-1.052876	0.000000	-10.000000	0.250000	-21.500000	748.000000	1023.000000	1023.000000	2046.000000
29.700001	0.005124	3.028067	0.832740	1.767794	1.382383	-0.954850	0.000000	-10.000000	0.266667	-21.650000	743.166687	1023.000000	1023.000000	2046.000000
29.719999	0.005162	3.050601	0.822395	1.870123	1.322785	-0.964702	0.000000	-10.000000	0.283333	-22.083334	733.333313	1023.000000	1023.000000	2046.000000
29.740000	0.005360	3.167557	0.775205	1.934634	1.313626	-0.855908	0.000000	-10.000000	0.300000	-22.416668	726.000000	1023.000000	1023.000000	2046.000000
29.760000	0.005422	3.204199	0.769590	2.003871	1.261158	-0.830420	0.000000	-10.000000	0.308333	-22.950001	718.666687	1023.000000	1023.000000	2046.000000
29.780001	0.005404	3.193855	0.685263	2.108661	1.216605	-0.816674	0.000000	-10.000000	0.325000	-23.483334	713.666687	1023.000000	1023.000000	2046.000000
29.799999	0.005324	3.146540	0.649598	2.086535	1.141508	-0.731101	0.000000	-10.000000	0.350000	-24.300001	706.000000	1023.000000	1023.000000	2046.000000
29.820000	0.005100	3.014095	0.555777	2.149566	1.095545	-0.786793	0.000000	-10.000000	0.391667	-24.933334	697.666687	1023.000000	1023.000000	2046.000000
29.840000	0.004864	2.874622	0.457966	2.184180	1.022079	-0.789604	0.000000	-10.000000	0.425000	-25.233334	689.333313	1023.000000	1023.000000	2046.000000
29.860001	0.004618	2.729180	0.375880	2.221314	0.960209	-0.828224	0.000000	-10.000000	0.441667	-25.350000	680.833313	1023.000000	1023.000000	2046.000000
29.879999	0.004265	2.520477	0.250373	2.249826	0.894297	-0.874018	0.000000	-10.000000	0.425000	-25.466667	672.500000	1023.000000	1023.000000	2046.000000
29.900000	0.003959	2.339729	0.173378	2.220693	0.790936	-0.845278	0.000000	-10.000000	0.408333	-25.600000	664.000000	1023.000000	1023.000000	2046.000000
29.920000	0.003708	2.191650	0.094018	2.217814	0.743921	-0.864103	0.000000	-10.000000	0.416667	-25.766666	655.500000	1023.000000	1023.000000	2046.000000
29.940001	0.003722	2.199496	0.139968	2.212218	0.735191	-0.887881	0.000000	-10.000000	0.433333	-25.916666	646.833313	1023.000000	1023.000000	2046.000000
29.959999	0.003983	2.353661	0.193138	2.287624	0.801563	-0.928665	0.000000	-10.000000	0.450000	-26.366667	638.166687	1023.000000	1023.000000	2046.000000
29.980000	0.004060	2.399399	0.149513	2.361884	0.814206	-0.926204	0.000000	-10.000000	0.458333	-26.733334	629.333313	1023.000000	1023.000000	2046.000000
30.000000	0.003936	2.325975	0.069550	2.332998	0.798885	-0.875458	0.000000	-10.000000	0.458333	-27.050001	620.500000	1023.000000	1023.000000	2046.000000
30.020000	0.003309	1.955574	-0.066569	2.369239	0.708413	-1.055509	0.000000	-10.000000	0.466667	-27.233334	611.500000	1023.000000	1023.000000	2046.000000
30.040001	0.002873	1.698211	-0.134728	2.389331	0.607744	-1.164136	0.000000	-10.000000	0.466667	-27.466667	602.333313	1023.000000	1023.000000	2046.000000
30.059999	0.002893	1.709958	-0.155603	2.379345	0.578342	-1.092127	0.000000	-10.000000	0.483333	-27.716667	593.166687	1023.000000	1023.000000	2046.000000
30.080000	0.002611	1.543139	-0.264812	2.529191	0.450507	-1.171748	0.000000	-10.000000	0.491667	-27.966667	583.833313	1023.000000	1023.000000	2046.000000
30.100000	0.002038	1.204441	-0.520121	2.612893	0.292261	-1.180592	0.000000	-10.000000	0.491667	-28.033333	574.666687	1023.000000	1023.000000	2046.000000
30.120001	0.000654	0.386458	-0.784166	2.629492	-0.143354	-1.315513	0.000000	-10.000000	0.483333	-28.049999	565.166687	1023.000000	1023.000000	2046.000000
30.139999	-0.001168	-0.690138	-1.140440	2.493943	-0.543805	-1.499836	0.000000	-10.000000	0.466667	-27.883333	555.833313	1023.000000	1023.000000	2046.000000
30.160000	-0.003610	-2.133799	-1.463794	2.188229	-1.007777	-1.850456	0.000000	-10.000000	0.475000	-27.816668	546.500000	1023.000000	1023.000000	2046.000000
30.180000	-0.006364	-3.760870	-1.758792	1.794990	-1.529006	-2.268062	0.000000	-10.000000	0.483333	-27.816668	537.333313	1023.000000	1023.000000	2046.000000
30.200001	-0.009210	-5.442818	-2.153351	1.440785	-1.953975	-2.776276	0.000000	-10.000000	0.491667	-27.650000	528.000000	1023.000000	1023.000000	2046.000000
30.219999	-0.011652	-6.886502	-2.416832	1.081082	-2.352593	-3.198159	0.000000	-10.000000	0.475000	-27.283333	518.666687	1023.000000	1023.000000	2046.000000
30.240000	-0.013550	-8.008259	-2.618650	0.851586	-2.659990	-3.581205	0.000000	-10.000000	0.441667	-26.800001	509.500000	1023.000000	1023.000000	2046.000000
30.260000	-0.015157	-8.957894	-2.842651	0.625363	-2.909824	-3.830783	0.000000	-10.000000	0.433333	-26.333334	500.666656	1023.000000	1023.000000	2046.000000
30.280001	-0.016465	-9.730997	-3.035162	0.484925	-3.101571	-4.079189	0.000000	-10.000000	0.433333	-26.116667	491.833344	1023.000000	1023.000000	2046.000000
30.299999	-0.017660	-10.436810	-3.180374	0.389038	-3.332334	-4.313140	0.000000	-10.000000	0.450000	-25.966667	483.166656	1023.000000	1023.000000	2046.000000
30.320000	-0.018693	-11.047270	-3.378641	0.310208	-3.476971	-4.501865	0.000000	-10.000000	0.450000	-26.000000	474.500000	1023.000000	1023.000000	2046.000000
30.340000	-0.019505	-11.527513	-3.496948	0.214872	-3.596217	-4.649219	0.000000	-10.000000	0.433333	-25.983334	465.833344	1023.000000	1023.000000	2046.000000
30.360001	-0.020276	-11.982957	-3.641916	0.140021	-3.691978	-4.789084	0.000000	-10.000000	0.425000	-25.800001	457.166656	1023.000000	1023.000000	2046.000000
30.379999	-0.020940	-12.375419	-3.756370	0.045402	-3.795925	-4.868526	0.000000	-10.000000	0.416667	-25.783333	448.500000	1023.000000	1023.000000	2046.000000
30.400000	-0.021388	-12.640244	-3.868571	-0.059967	-3.831012	-4.880693	0.000000	-10.000000	0.425000	-25.666666	439.833344	1023.000000	1023.000000	2046.000000
30.420000	-0.021812	-12.891093	-3.977544	-0.134155	-3.811102	-4.968292	0.000000	-10.000000	0.416667	-25.450001	431.333344	1023.000000	1023.000000	2046.000000
30.440001	-0.022041	-13.026219	-4.046357	-0.202873	-3.783916	-4.993074	0.000000	-10.000000	0.391667	-25.000000	422.666656	1023.000000	1023.000000	2046.000000
30.459999	-0.022212	-13.127070	-4.191071	-0.240708	-3.684027	-5.011264	0.000000	-10.000000	0.375000	-24.516668	414.333344	1023.000000	1023.000000	2046.000000
30.480000	-0.022123	-13.074872	-4.301591	-0.181275	-3.576183	-5.015822	0.000000	-10.000000	0.350000	-24.133333	406.000000	1023.000000	1023.000000	2046.000000
30.500000	-0.021699	-12.823956	-4.265187	-0.067439	-3.557120	-4.934211	0.000000	-10.000000	0.383333	-24.250000	398.000000	1023.000000	1023.000000	2046.000000
30.520000	-0.021183	-12.519276	-4.286272	0.001609	-3.449266	-4.785348	0.000000	-10.000000	0.408333	-24.799999	390.000000	1023.000000	1023.000000	2046.000000
30.540001	-0.021084	-12.460592	-4.431050	0.018091	-3.326825	-4.720808	0.000000	-10.000000	0.441667	-25.383333	381.666656	1023.000000	1023.000000	2046.000000
30.559999	-0.021506	-12.710277	-4.677129	-0.019586	-3.330497	-4.683064	0.000000	-10.000000	0.408333	-25.233334	373.333344	1023.000000	1023.000000	2046.000000
30.580000	-0.022552	-13.328066	-5.034142	-0.160160	-3.459605	-4.674158	0.000000	-10.000000	0.366667	-24.516666	365.000000	1023.000000	1023.000000	2046.000000
30.600000	-0.023697	-14.005179	-5.270888	-0.388599	-3.690408	-4.655283	0.000000	-10.000000	0.325000	-23.600000	357.000000	1023.000000	1023.000000	2046.000000
30.620001	-0.024644	-14.564852	-5.499114	-0.514243	-3.824796	-4.726698	0.000000	-10.000000	0.300000	-22.900000	349.000000	1023.000000	1023.000000	2046.000000
30.639999	-0.025300	-14.952218	-5.605438	-0.628716	-3.941392	-4.776671	0.000000	-10.000000	0.275000	-22.250000	341.333344	1023.000000	1023.000000	2046.000000
30.660000	-0.026036	-15.387537	-5.663317	-0.694065	-4.120351	-4.909804	0.000000	-10.000000	0.266667	-21.683334	333.833344	1023.000000	1023.000000	2046.000000
30.680000	-0.026541	-15.685643	-5.802600	-0.798029	-4.152731	-4.932283	0.000000	-10.000000	0.241667	-21.050001	326.666656	1023.000000	1023.000000	2046.000000
30.700001	-0.026883	-15.887683	-5.889481	-0.863934	-4.147789	-4.986479	0.000000	-10.000000	0.225000	-20.366667	319.500000	1023.000000	1023.000000	2046.000000
30.719999	-0.027046	-15.984429	-5.881728	-0.875193	-4.189871	-5.037638	0.000000	-10.000000	0.200000	-19.733334	312.666656	1023.000000	1023.000000	2046.000000
30.740000	-0.027037	-15.978747	-5.931712	-0.888335	-4.141193	-5.017508	0.000000	-10.000000	0.200000	-19.283335	306.000000	1023.000000	1023.000000	2046.000000
30.760000	-0.026955	-15.930275	-5.931018	-0.851329	-4.110479	-5.037449	0.000000	-10.000000	0.183333	-18.983334	299.666656	1023.000000	1023.000000	2046.000000
30.780001	-0.026785	-15.830196	-5.908221	-0.824931	-4.106622	-4.990423	0.000000	-10.000000	0.175000	-18.800001	293.333344	1023.000000	1023.000000	2046.000000
30.799999	-0.026475	-15.646845	-5.900221	-0.808109	-4.058048	-4.880466	0.000000	-10.000000	0.166667	-18.700001	287.000000	1023.000000	1023.000000	2046.000000
30.820000	-0.026231	-15.502542	-5.888129	-0.725893	-4.009364	-4.879158	0.000000	-10.000000	0.183333	-18.883333	280.666656	1023.000000	1023.000000	2046.000000
30.840000	-0.026028	-15.382747	-5.867411	-0.702987	-3.990976	-4.821373	0.000000	-10.000000	0.191667	-19.166668	274.500000	1023.000000	1023.000000	2046.000000
30.860001	-0.025797	-15.246073	-5.875834	-0.631561	-3.920156	-4.818521	0.000000	-10.000000	0.216667	-19.750000	268.166656	1023.000000	1023.000000	2046.000000
30.879999	-0.025757	-15.222511	-5.853400	-0.586655	-3.970258	-4.812199	0.000000	-10.000000	0.233333	-20.150002	261.666656	1023.000000	1023.000000	2046.000000
30.900000	-0.025660	-15.165281	-5.868153	-0.558320	-3.941809	-4.796999	0.000000	-10.000000	0.233333	-20.650002	254.833328	1023.000000	1023.000000	2046.000000
30.920000	-0.025751	-15.218642	-5.925146	-0.534348	-3.923731	-4.835419	0.000000	-10.000000	0.216667	-20.700001	248.000000	1023.000000	1023.000000	2046.000000
30.940001	-0.025680	-15.176661	-5.934948	-0.529740	-3.902302	-4.809672	0.000000	-10.000000	0.200000	-20.633333	241.000000	1023.000000	1023.000000	2046.000000
30.959999	-0.025688	-15.181697	-5.929150	-0.434313	-3.930554	-4.887680	0.000000	-10.000000	0.216667	-20.650000	234.166672	1023.000000	1023.000000	2046.000000
30.980000	-0.025689	-15.182429	-5.960808	-0.438259	-3.878884	-4.904478	0.000000	-10.000000	0.216667	-20.700001	227.333328	1023.000000	1023.000000	2046.000000
31.000000	-0.025808	-15.252632	-6.032451	-0.441725	-3.866595	-4.911861	0.000000	-10.000000	0.216667	-20.883333	220.500000	1023.000000	1023.000000	2046.000000
31.020000	-0.025945	-15.333654	-6.065764	-0.414180	-3.842682	-5.011027	0.000000	-10.000000	0.216667	-20.900000	213.500000	1023.000000	1023.000000	2046.000000
31.040001	-0.025993	-15.361976	-6.054735	-0.456021	-3.892158	-4.959062	0.000000	-10.000000	0.216667	-20.883333	206.500000	1023.000000	1023.000000	2046.000000
31.059999	-0.026098	-15.424194	-6.079817	-0.391728	-3.892267	-5.060382	0.000000	-10.000000	0.216667	-20.750000	199.500000	1023.000000	1023.000000	2046.000000
31.080000	-0.026165	-15.463622	-6.107029	-0.401889	-3.877213	-5.077492	0.000000	-10.000000	0.200000	-20.283335	192.500000	1023.000000	1023.000000	2046.000000
31.100000	-0.026312	-15.550284	-6.168573	-0.333144	-3.845788	-5.202778	0.000000	-10.000000	0.183333	-19.700001	185.666672	1023.000000	1023.000000	2046.000000
31.120001	-0.026353	-15.574512	-6.192258	-0.388098	-3.841477	-5.152679	0.000000	-10.000000	0.166667	-19.066668	179.000000	1023.000000	1023.000000	2046.000000
31.139999	-0.026440	-15.625916	-6.216031	-0.359821	-3.835996	-5.214069	0.000000	-10.000000	0.150000	-18.466667	172.666672	1023.000000	1023.000000	2046.000000
31.160000	-0.026255	-15.516551	-6.173374	-0.395506	-3.809320	-5.138352	0.000000	-10.000000	0.150000	-18.033333	166.500000	1023.000000	1023.000000	2046.000000
31.180000	-0.026362	-15.579694	-6.164098	-0.377431	-3.851921	-5.186244	0.000000	-10.000000	0.150000	-17.516666	160.500000	1023.000000	1023.000000	2046.000000
31.200001	-0.026226	-15.499701	-6.184165	-0.398227	-3.786991	-5.130319	0.000000	-10.000000	0.141667	-17.033335	154.666672	1023.000000	1023.000000	2046.000000
31.219999	-0.026347	-15.571172	-6.234128	-0.355345	-3.749130	-5.232569	0.000000	-10.000000	0.125000	-16.233334	149.000000	1023.000000	1023.000000	2046.000000
31.240000	-0.026247	-15.512264	-6.219504	-0.321812	-3.756377	-5.214572	0.000000	-10.000000	0.091667	-15.300000	143.666672	1023.000000	1023.000000	2046.000000
31.260000	-0.026279	-15.530708	-6.212196	-0.331859	-3.748026	-5.238627	0.000000	-10.000000	0.066667	-14.450000	138.500000	1023.000000	1023.000000	2046.000000
31.280001	-0.026288	-15.536123	-6.228817	-0.362106	-3.727829	-5.217372	0.000000	-10.000000	0.041667	-13.766666	133.666672	1023.000000	1023.000000	2046.000000
31.299999	-0.026250	-15.513738	-6.223565	-0.398579	-3.687216	-5.204378	0.000000	-10.000000	0.041667	-13.283334	129.000000	1023.000000	1023.000000	2046.000000
31.320000	-0.026235	-15.504812	-6.216628	-0.329027	-3.678874	-5.280282	0.000000	-10.000000	0.025000	-12.900001	124.500000	1023.000000	1023.000000	2046.000000
31.340000	-0.026319	-15.554690	-6.278925	-0.362471	-3.643822	-5.269473	0.000000	-10.000000	0.025000	-12.483334	120.166664	1023.000000	1023.000000	2046.000000
31.360001	-0.026325	-15.558322	-6.267508	-0.373259	-3.588769	-5.328787	0.000000	-10.000000	0.008333	-12.150001	116.000000	1023.000000	1023.000000	2046.000000
31.379999	-0.026446	-15.629561	-6.299475	-0.373390	-3.596565	-5.360133	0.000000	-10.000000	0.008333	-11.583334	112.000000	1023.000000	1023.000000	2046.000000
31.400000	-0.027176	-16.061148	-6.400154	-0.455272	-3.762837	-5.442884	0.000000	-10.000000	0.000000	-11.050000	108.166664	1023.000000	1023.000000	2046.000000
31.420000	-0.028725	-16.976387	-6.634533	-0.708547	-4.087643	-5.545663	0.000000	-10.000000	0.000000	-10.383333	104.500000	1023.000000	1023.000000	2046.000000
31.440001	-0.030439	-17.989344	-6.853359	-0.980932	-4.392482	-5.762571	0.000000	-10.000000	0.000000	-9.900000	101.000000	1023.000000	1023.000000	2046.000000
31.459999	-0.031845	-18.820099	-7.018246	-1.135234	-4.590195	-6.076425	0.000000	-10.000000	0.000000	-9.483334	97.666664	1023.000000	1023.000000	2046.000000
31.480000	-0.032836	-19.406281	-7.105248	-1.363493	-4.699523	-6.238015	0.000000	-10.000000	0.000000	-9.166667	94.500000	1023.000000	1023.000000	2046.000000
31.500000	-0.033327	-19.696234	-7.053931	-1.461631	-4.791228	-6.389444	0.000000	-10.000000	0.000000	-8.783334	91.500000	1023.000000	1023.000000	2046.000000
31.520000	-0.033439	-19.762360	-7.005297	-1.485400	-4.766284	-6.505380	0.000000	-10.000000	0.000000	-8.566667	88.500000	1023.000000	1023.000000	2046.000000
31.540001	-0.033268	-19.661280	-6.939632	-1.426820	-4.703260	-6.591568	0.000000	-10.000000	0.000000	-8.483334	85.500000	1023.000000	1023.000000	2046.000000
31.559999	-0.032872	-19.427376	-6.894574	-1.372960	-4.624566	-6.535276	0.000000	-10.000000	0.000000	-8.500000	82.666664	1023.000000	1023.000000	2046.000000
31.580000	-0.032880	-19.431793	-6.963490	-1.225337	-4.677700	-6.565266	0.000000	-10.000000	0.000000	-8.300000	79.833336	1023.000000	1023.000000	2046.000000
31.600000	-0.033874	-20.019526	-7.139729	-1.273902	-4.990790	-6.615106	0.000000	-10.000000	-0.016667	-7.516667	77.166664	1023.000000	1023.000000	2046.000000
31.620001	-0.036183	-21.384048	-7.507115	-1.545814	-5.413104	-6.918015	0.000000	-10.000000	-0.041667	-6.633334	74.666664	1023.000000	1023.000000	2046.000000
31.639999	-0.039202	-23.168352	-7.877576	-2.003835	-5.919633	-7.367309	0.000000	-10.000000	-0.066667	-5.133333	72.500000	1023.000000	1023.000000	2046.000000
31.660000	-0.041647	-24.613314	-8.114915	-2.450551	-6.273483	-7.774365	0.000000	-10.000000	-0.066667	-3.966667	70.833336	1023.000000	1023.000000	2046.000000
31.680000	-0.043272	-25.573553	-8.278806	-2.805258	-6.443129	-8.046360	0.000000	-10.000000	-0.058333	-3.216667	69.500000	1023.000000	1023.000000	2046.000000
31.700001	-0.044525	-26.314400	-8.437828	-2.995420	-6.579661	-8.301491	0.000000	-10.000000	-0.050000	-3.650000	68.333336	1023.000000	1023.000000	2046.000000
31.719999	-0.045245	-26.739803	-8.489244	-3.120466	-6.710011	-8.420081	0.000000	-10.000000	-0.050000	-4.883333	67.000000	1023.000000	1023.000000	2046.000000
31.740000	-0.045903	-27.128847	-8.559900	-3.173018	-6.798975	-8.596952	0.000000	-10.000000	-0.050000	-6.200000	65.333336	1023.000000	1023.000000	2046.000000
31.760000	-0.046486	-27.473482	-8.679399	-3.187221	-6.872736	-8.734127	0.000000	-10.000000	-0.041667	-7.183333	63.333332	1023.000000	1023.000000	2046.000000
31.780001	-0.046822	-27.671629	-8.722238	-3.257325	-6.907743	-8.784323	0.000000	-10.000000	-0.033333	-7.633334	61.000000	1023.000000	1023.000000	2046.000000
31.799999	-0.047101	-27.836851	-8.754911	-3.306750	-6.981662	-8.793528	0.000000	-10.000000	-0.025000	-7.716667	58.333332	1023.000000	1023.000000	2046.000000
31.820000	-0.047303	-27.956036	-8.839262	-3.353186	-6.918456	-8.845133	0.000000	-10.000000	-0.025000	-7.800000	55.833332	1023.000000	1023.000000	2046.000000
31.840000	-0.047450	-28.043163	-8.875231	-3.366293	-6.916448	-8.885192	0.000000	-10.000000	-0.033333	-7.800000	53.166668	1023.000000	1023.000000	2046.000000
31.860001	-0.047398	-28.012486	-8.876194	-3.430657	-6.849924	-8.855710	0.000000	-10.000000	-0.033333	-7.700000	50.666668	1023.000000	1023.000000	2046.000000
31.879999	-0.047418	-28.023775	-8.899910	-3.397924	-6.776642	-8.949299	0.000000	-10.000000	-0.041667	-7.366667	48.000000	1023.000000	1023.000000	2046.000000
31.900000	-0.047211	-27.901451	-8.954922	-3.451320	-6.601485	-8.893724	0.000000	-10.000000	-0.033333	-6.966667	45.666668	1023.000000	1023.000000	2046.000000
31.920000	-0.046792	-27.653803	-8.930421	-3.387832	-6.531450	-8.804100	0.000000	-10.000000	-0.033333	-6.833333	43.166668	1023.000000	1023.000000	2046.000000
31.940001	-0.045818	-27.078606	-8.792918	-3.324947	-6.370254	-8.590487	0.000000	-10.000000	-0.033333	-6.900000	40.833332	1023.000000	1023.000000	2046.000000
31.959999	-0.044986	-26.586950	-8.719992	-3.191427	-6.225696	-8.449837	0.000000	-10.000000	-0.050000	-6.733334	38.500000	1023.000000	1023.000000	2046.000000
31.980000	-0.044139	-26.086391	-8.751860	-3.123394	-5.971175	-8.239963	0.000000	-10.000000	-0.066667	-6.083333	36.500000	1023.000000	1023.000000	2046.000000
32.000000	-0.044021	-26.016436	-8.887012	-3.074814	-5.880113	-8.174496	0.000000	-10.000000	-0.075000	-4.900000	34.500000	1023.000000	1023.000000	2046.000000
32.020000	-0.044496	-26.297222	-9.149903	-3.130512	-5.877487	-8.139320	0.000000	-10.000000	-0.075000	-3.783333	32.833332	1023.000000	1023.000000	2046.000000
32.040001	-0.045155	-26.686537	-9.359543	-3.267210	-5.989114	-8.070670	0.000000	-10.000000	-0.066667	-2.966667	31.500000	1023.000000	1023.000000	2046.000000
32.060001	-0.045614	-26.957584	-9.428398	-3.326152	-6.095129	-8.107906	0.000000	-10.000000	-0.066667	-2.400000	30.500000	1023.000000	1023.000000	2046.000000
32.080002	-0.045772	-27.051382	-9.455088	-3.381913	-6.160512	-8.053870	0.000000	-10.000000	-0.075000	-1.483333	29.666666	1023.000000	1023.000000	2046.000000
32.099998	-0.045911	-27.133268	-9.441300	-3.324050	-6.211712	-8.156207	0.000000	-10.000000	-0.091667	-0.333333	29.166666	1023.000000	1023.000000	2046.000000
32.119999	-0.045882	-27.116476	-9.401430	-3.340165	-6.235961	-8.138919	0.000000	-10.000000	-0.100000	1.150000	29.000000	1023.000000	1023.000000	2046.000000
32.139999	-0.045752	-27.039305	-9.348748	-3.348654	-6.200463	-8.141440	0.000000	-10.000000	-0.100000	2.550000	29.000000	1023.000000	1023.000000	2046.000000
32.160000	-0.045313	-26.779749	-9.278316	-3.375224	-6.116809	-8.009400	0.000000	-10.000000	-0.108333	4.066667	29.000000	1023.000000	1023.000000	2046.000000
32.180000	-0.044723	-26.431128	-9.177775	-3.290183	-5.992770	-7.970400	0.000000	-10.000000	-0.116667	5.316667	29.000000	1023.000000	1023.000000	2046.000000
32.200001	-0.043998	-26.003006	-9.070259	-3.234013	-5.891858	-7.806875	0.000000	-10.000000	-0.133333	6.200000	29.000000	1023.000000	1023.000000	2046.000000
32.220001	-0.043112	-25.479479	-8.927695	-3.116821	-5.772973	-7.661989	0.000000	-10.000000	-0.141667	6.933333	29.000000	1023.000000	1023.000000	2046.000000
32.240002	-0.042337	-25.021429	-8.809938	-2.917989	-5.668156	-7.625345	0.000000	-10.000000	-0.150000	7.816667	29.000000	1023.000000	1023.000000	2046.000000
32.259998	-0.041463	-24.504688	-8.722967	-2.820813	-5.500915	-7.459994	0.000000	-10.000000	-0.150000	8.733334	29.000000	1023.000000	1023.000000	2046.000000
32.279999	-0.040610	-24.000299	-8.580562	-2.691954	-5.400974	-7.326810	0.000000	-10.000000	-0.175000	9.683333	29.000000	1023.000000	1023.000000	2046.000000
32.299999	-0.039716	-23.472342	-8.467343	-2.596443	-5.274309	-7.134247	0.000000	-10.000000	-0.191667	10.616667	27.666666	1023.000000	1023.000000	2046.000000
32.320000	-0.038861	-22.966787	-8.321786	-2.494804	-5.137446	-7.012752	0.000000	-10.000000	-0.208333	12.066667	28.333334	1023.000000	1023.000000	2046.000000
32.340000	-0.038003	-22.460024	-8.187151	-2.405306	-5.037660	-6.829907	0.000000	-10.000000	-0.200000	13.216666	29.000000	1023.000000	1023.000000	2046.000000
32.360001	-0.037218	-21.995600	-8.069937	-2.248074	-4.912394	-6.765194	0.000000	-10.000000	-0.216667	13.950000	34.000000	1023.000000	1023.000000	2046.000000
32.380001	-0.036475	-21.556665	-7.986380	-2.106114	-4.780984	-6.683188	0.000000	-10.000000	-0.233333	13.950000	37.000000	1023.000000	1023.000000	2046.000000
32.400002	-0.035674	-21.083200	-7.903193	-2.011297	-4.622022	-6.546689	0.000000	-10.000000	-0.250000	13.950000	40.000000	1023.000000	1023.000000	2046.000000
32.419998	-0.035051	-20.715090	-7.841243	-1.915969	-4.499312	-6.458565	0.000000	-10.000000	-0.250000	14.216666	41.666668	1023.000000	1023.000000	2046.000000
32.439999	-0.034295	-20.268343	-7.708366	-1.855045	-4.405979	-6.298952	0.000000	-10.000000	-0.258333	14.716666	44.833332	1023.000000	1023.000000	2046.000000
32.459999	-0.033536	-19.819883	-7.592906	-1.752821	-4.260330	-6.213827	0.000000	-10.000000	-0.275000	15.366667	49.666668	1023.000000	1023.000000	2046.000000
32.480000	-0.032759	-19.360365	-7.474928	-1.708722	-4.154265	-6.022449	0.000000	-10.000000	-0.291667	16.116667	54.666668	1023.000000	1023.000000	2046.000000
32.500000	-0.032037	-18.933893	-7.355036	-1.567108	-4.014374	-5.997375	0.000000	-10.000000	-0.300000	16.600000	60.000000	1023.000000	1023.000000	2046.000000
32.520000	-0.031312	-18.505445	-7.270720	-1.451414	-3.874718	-5.908594	0.000000	-10.000000	-0.300000	16.983334	65.500000	1023.000000	1023.000000	2046.000000
32.540001	-0.030623	-18.098349	-7.140263	-1.403327	-3.774443	-5.780315	0.000000	-10.000000	-0.300000	17.100000	71.000000	1023.000000	1023.000000	2046.000000
32.560001	-0.029833	-17.631260	-6.980692	-1.308983	-3.678847	-5.662737	0.000000	-10.000000	-0.308333	17.183334	76.666664	1023.000000	1023.000000	2046.000000
32.580002	-0.029033	-17.158691	-6.866013	-1.220286	-3.515076	-5.557317	0.000000	-10.000000	-0.316667	17.283333	82.500000	1023.000000	1023.000000	2046.000000
32.599998	-0.028261	-16.702377	-6.700335	-1.138271	-3.421547	-5.442225	0.000000	-10.000000	-0.333333	17.466667	88.333336	1023.000000	1023.000000	2046.000000
32.619999	-0.027329	-16.151611	-6.540943	-1.050310	-3.258288	-5.302069	0.000000	-10.000000	-0.325000	18.033333	94.000000	1023.000000	1023.000000	2046.000000
32.639999	-0.026534	-15.681694	-6.396829	-0.923156	-3.142894	-5.218814	0.000000	-10.000000	-0.325000	18.616667	99.833336	1023.000000	1023.000000	2046.000000
32.660000	-0.025645	-15.156471	-6.241010	-0.825594	-3.010129	-5.079739	0.000000	-10.000000	-0.325000	19.183334	106.000000	1023.000000	1023.000000	2046.000000
32.680000	-0.024970	-14.757182	-6.158185	-0.737308	-2.861509	-5.000180	0.000000	-10.000000	-0.350000	19.583334	112.333336	1023.000000	1023.000000	2046.000000
32.700001	-0.024078	-14.230047	-5.986366	-0.671342	-2.752895	-4.819445	0.000000	-10.000000	-0.366667	20.200001	118.833336	1023.000000	1023.000000	2046.000000
32.720001	-0.023312	-13.777673	-5.833351	-0.579433	-2.637731	-4.727158	0.000000	-10.000000	-0.383333	20.800001	125.500000	1023.000000	1023.000000	2046.000000
32.740002	-0.022653	-13.388213	-5.717426	-0.513646	-2.602854	-4.554287	0.000000	-10.000000	-0.400000	21.483334	132.500000	1023.000000	1023.000000	2046.000000
32.759998	-0.022712	-13.423019	-5.709226	-0.490810	-2.680144	-4.542840	0.000000	-10.000000	-0.433333	22.283333	139.666672	1023.000000	1023.000000	2046.000000
32.779999	-0.023346	-13.797271	-5.787027	-0.594552	-2.804071	-4.611620	0.000000	-10.000000	-0.450000	22.966667	146.833328	1023.000000	1023.000000	2046.000000
32.799999	-0.024053	-14.215397	-5.739418	-0.753312	-2.994455	-4.728212	0.000000	-10.000000	-0.458333	23.566668	154.333328	1023.000000	1023.000000	2046.000000
32.820000	-0.024280	-14.349194	-5.670456	-0.899940	-2.972292	-4.806505	0.000000	-10.000000	-0.458333	23.833334	162.000000	1023.000000	1023.000000	2046.000000
32.840000	-0.024168	-14.283165	-5.558232	-0.957219	-2.867887	-4.899827	0.000000	-10.000000	-0.466667	24.283333	170.000000	1023.000000	1023.000000	2046.000000
32.860001	-0.023226	-13.726471	-5.255471	-0.898052	-2.746879	-4.826068	0.000000	-10.000000	-0.491667	24.783333	178.000000	1023.000000	1023.000000	2046.000000
32.880001	-0.022083	-13.050898	-4.952918	-0.735095	-2.583773	-4.779110	0.000000	-10.000000	-0.500000	25.166668	186.166672	1023.000000	1023.000000	2046.000000
32.900002	-0.020630	-12.192595	-4.700575	-0.488775	-2.363974	-4.639272	0.000000	-10.000000	-0.516667	25.416668	194.500000	1023.000000	1023.000000	2046.000000
32.919998	-0.019286	-11.398215	-4.502671	-0.283997	-2.152714	-4.458833	0.000000	-10.000000	-0.525000	25.583334	203.000000	1023.000000	1023.000000	2046.000000
32.939999	-0.018780	-11.099174	-4.407602	-0.165247	-2.152029	-4.374296	0.000000	-10.000000	-0.558333	25.816668	211.500000	1023.000000	1023.000000	2046.000000
32.959999	-0.019917	-11.771182	-4.636687	-0.246488	-2.458944	-4.429063	0.000000	-10.000000	-0.575000	26.433332	220.166672	1023.000000	1023.000000	2046.000000
32.980000	-0.022339	-13.202072	-4.901308	-0.573803	-2.980551	-4.746410	0.000000	-10.000000	-0.583333	26.549999	228.833328	1023.000000	1023.000000	2046.000000
33.000000	-0.024722	-14.610586	-5.085237	-0.977680	-3.392489	-5.155181	0.000000	-10.000000	-0.575000	26.883333	237.666672	1023.000000	1023.000000	2046.000000
33.020000	-0.025975	-15.351325	-5.188668	-1.313427	-3.511775	-5.337455	0.000000	-10.000000	-0.575000	26.716667	246.500000	1023.000000	1023.000000	2046.000000
33.040001	-0.026660	-15.755803	-5.184615	-1.470927	-3.566871	-5.533391	0.000000	-10.000000	-0.566667	26.600000	255.500000	1023.000000	1023.000000	2046.000000
33.060001	-0.026778	-15.825824	-5.111137	-1.487830	-3.585985	-5.640871	0.000000	-10.000000	-0.558333	26.266666	264.500000	1023.000000	1023.000000	2046.000000
33.080002	-0.026679	-15.767182	-5.079392	-1.502423	-3.579092	-5.606276	0.000000	-10.000000	-0.550000	26.100000	273.333344	1023.000000	1023.000000	2046.000000
33.099998	-0.026425	-15.617323	-4.966742	-1.456917	-3.568203	-5.625462	0.000000	-10.000000	-0.541667	26.000000	282.166656	1023.000000	1023.000000	2046.000000
33.119999	-0.026198	-15.483290	-4.860843	-1.396546	-3.577054	-5.648847	0.000000	-10.000000	-0.525000	25.916666	290.833344	1023.000000	1023.000000	2046.000000
33.139999	-0.025667	-15.169487	-4.746633	-1.367617	-3.521512	-5.533725	0.000000	-10.000000	-0.508333	25.566668	299.500000	1023.000000	1023.000000	2046.000000
33.160000	-0.025073	-14.818018	-4.685748	-1.306028	-3.357123	-5.469119	0.000000	-10.000000	-0.500000	25.266666	308.000000	1023.000000	1023.000000	2046.000000
33.180000	-0.024450	-14.449665	-4.577473	-1.201409	-3.232901	-5.437882	0.000000	-10.000000	-0.508333	25.383333	316.500000	1023.000000	1023.000000	2046.000000
33.200001	-0.023660	-13.983071	-4.467150	-1.138338	-3.089805	-5.287779	0.000000	-10.000000	-0.525000	25.450001	325.000000	1023.000000	1023.000000	2046.000000
33.220001	-0.022828	-13.491106	-4.349898	-1.077531	-2.872824	-5.190853	0.000000	-10.000000	-0.550000	26.150002	333.500000	1023.000000	1023.000000	2046.000000
33.240002	-0.021784	-12.874226	-4.181103	-0.976884	-2.634999	-5.081241	0.000000	-10.000000	-0.575000	26.383335	342.000000	1023.000000	1023.000000	2046.000000
33.259998	-0.020720	-12.245236	-3.999454	-0.909075	-2.444929	-4.891778	0.000000	-10.000000	-0.600000	27.116667	350.666656	1023.000000	1023.000000	2046.000000
33.279999	-0.019424	-11.479415	-3.820249	-0.805347	-2.178919	-4.674901	0.000000	-10.000000	-0.608333	27.383333	359.500000	1023.000000	1023.000000	2046.000000
33.299999	-0.017926	-10.594455	-3.560778	-0.625266	-1.940737	-4.467674	0.000000	-10.000000	-0.625000	27.850000	368.666656	1023.000000	1023.000000	2046.000000
33.320000	-0.016173	-9.558312	-3.317631	-0.480197	-1.612255	-4.148229	0.000000	-10.000000	-0.600000	27.900000	378.000000	1023.000000	1023.000000	2046.000000
33.340000	-0.014547	-8.597165	-3.114197	-0.376192	-1.303088	-3.803687	0.000000	-10.000000	-0.583333	27.916666	387.333344	1023.000000	1023.000000	2046.000000
33.360001	-0.013545	-8.005155	-3.014419	-0.248501	-1.076303	-3.665931	0.000000	-10.000000	-0.583333	27.900000	396.666656	1023.000000	1023.000000	2046.000000
33.380001	-0.013181	-7.790238	-3.106864	-0.237474	-0.975760	-3.470140	0.000000	-10.000000	-0.583333	27.866667	406.000000	1023.000000	1023.000000	2046.000000
33.400002	-0.012981	-7.671729	-3.151619	-0.276871	-0.923804	-3.319434	0.000000	-10.000000	-0.575000	27.683334	415.333344	1023.000000	1023.000000	2046.000000
33.419998	-0.012881	-7.612824	-3.112447	-0.246282	-0.980643	-3.273452	0.000000	-10.000000	-0.541667	27.116667	424.666656	1023.000000	1023.000000	2046.000000
33.439999	-0.012361	-7.305409	-2.937258	-0.266757	-0.932622	-3.168773	0.000000	-10.000000	-0.550000	26.750000	433.833344	1023.000000	1023.000000	2046.000000
33.459999	-0.011699	-6.913977	-2.731339	-0.241279	-0.858653	-3.082706	0.000000	-10.000000	-0.566667	26.650002	442.833344	1023.000000	1023.000000	2046.000000
33.480000	-0.010928	-6.458166	-2.468978	-0.200043	-0.766132	-3.023013	0.000000	-10.000000	-0.583333	26.800001	451.666656	1023.000000	1023.000000	2046.000000
33.500000	-0.010044	-5.935767	-2.272203	-0.147158	-0.592192	-2.924214	0.000000	-10.000000	-0.583333	26.883333	460.500000	1023.000000	1023.000000	2046.000000
33.520000	-0.008678	-5.128856	-1.970697	-0.051022	-0.357729	-2.749407	0.000000	-10.000000	-0.591667	27.116667	469.500000	1023.000000	1023.000000	2046.000000
33.540001	-0.007207	-4.259249	-1.675041	0.137400	-0.114548	-2.607060	0.000000	-10.000000	-0.600000	27.400000	478.500000	1023.000000	1023.000000	2046.000000
33.560001	-0.005642	-3.334320	-1.387352	0.355542	0.100480	-2.402991	0.000000	-10.000000	-0.608333	27.600000	487.500000	1023.000000	1023.000000	2046.000000
33.580002	-0.004072	-2.406307	-1.074895	0.526317	0.327674	-2.185404	0.000000	-10.000000	-0.608333	27.683334	496.666656	1023.000000	1023.000000	2046.000000
33.599998	-0.002521	-1.489875	-0.826213	0.691820	0.586334	-1.941816	0.000000	-10.000000	-0.608333	27.816668	506.000000	1023.000000	1023.000000	2046.000000
33.619999	-0.000960	-0.567421	-0.499454	0.902467	0.792993	-1.763427	0.000000	-10.000000	-0.608333	28.133333	515.333313	1023.000000	1023.000000	2046.000000
33.639999	0.000442	0.261088	-0.289876	1.050810	1.003116	-1.502963	0.000000	-10.000000	-0.608333	28.233334	524.666687	1023.000000	1023.000000	2046.000000
33.660000	0.001910	1.128850	-0.022630	1.197755	1.239372	-1.285646	0.000000	-10.000000	-0.600000	28.316668	534.000000	1023.000000	1023.000000	2046.000000
33.680000	0.003169	1.872734	0.194466	1.428145	1.437937	-1.187813	0.000000	-10.000000	-0.600000	28.016666	543.500000	1023.000000	1023.000000	2046.000000
33.700001	0.004537	2.681073	0.399449	1.571406	1.698643	-0.988426	0.000000	-10.000000	-0.583333	28.066668	553.000000	1023.000000	1023.000000	2046.000000
33.720001	0.005740	3.392320	0.633964	1.705928	1.886751	-0.834323	0.000000	-10.000000	-0.583333	27.583334	562.333313	1023.000000	1023.000000	2046.000000
33.740002	0.007062	4.173808	0.876002	1.853586	2.104350	-0.660130	0.000000	-10.000000	-0.566667	27.500000	571.666687	1023.000000	1023.000000	2046.000000
33.759998	0.008181	4.835116	1.055517	1.979952	2.336429	-0.536782	0.000000	-10.000000	-0.575000	26.983334	580.833313	1023.000000	1023.000000	2046.000000
33.779999	0.009277	5.482485	1.274932	2.104004	2.479143	-0.375594	0.000000	-10.000000	-0.558333	26.866667	590.000000	1023.000000	1023.000000	2046.000000
33.799999	0.010260	6.063670	1.434457	2.251688	2.669701	-0.292177	0.000000	-10.000000	-0.550000	26.500000	599.000000	1023.000000	1023.000000	2046.000000
33.820000	0.011265	6.657821	1.615680	2.389306	2.857316	-0.204481	0.000000	-10.000000	-0.533333	26.216667	607.833313	1023.000000	1023.000000	2046.000000
33.840000	0.012318	7.279752	1.829865	2.548561	3.006691	-0.105366	0.000000	-10.000000	-0.525000	25.983334	616.500000	1023.000000	1023.000000	2046.000000
33.860001	0.013326	7.875923	2.072044	2.635273	3.156977	0.011630	0.000000	-10.000000	-0.516667	25.433334	625.166687	1023.000000	1023.000000	2046.000000
33.880001	0.014344	8.477469	2.247763	2.775831	3.316335	0.137540	0.000000	-10.000000	-0.500000	25.116667	633.666687	1023.000000	1023.000000	2046.000000
33.900002	0.015427	9.117301	2.417438	2.863945	3.537830	0.298088	0.000000	-10.000000	-0.475000	24.416668	642.333313	1023.000000	1023.000000	2046.000000
33.919998	0.016373	9.676425	2.605474	3.029366	3.700924	0.340661	0.000000	-10.000000	-0.450000	23.966667	650.666687	1023.000000	1023.000000	2046.000000
33.939999	0.017449	10.312376	2.800414	3.118302	3.860031	0.533628	0.000000	-10.000000	-0.425000	23.266666	659.000000	1023.000000	1023.000000	2046.000000
33.959999	0.018360	10.850707	2.956686	3.223264	4.023692	0.647065	0.000000	-10.000000	-0.425000	22.766666	666.666687	1023.000000	1023.000000	2046.000000
33.980000	0.019402	11.466532	3.156613	3.402326	4.197388	0.710205	0.000000	-10.000000	-0.433333	22.500000	674.333313	1023.000000	1023.000000	2046.000000
34.000000	0.020389	12.049956	3.345981	3.518555	4.329938	0.855483	0.000000	-10.000000	-0.441667	22.150002	681.666687	1023.000000	1023.000000	2046.000000
34.020000	0.021290	12.582567	3.496867	3.639759	4.511251	0.934691	0.000000	-10.000000	-0.425000	22.016666	689.166687	1023.000000	1023.000000	2046.000000
34.040001	0.022109	13.066200	3.629541	3.715022	4.593678	1.127960	0.000000	-10.000000	-0.408333	21.683334	696.500000	1023.000000	1023.000000	2046.000000
34.060001	0.022503	13.299162	3.676487	3.814283	4.591640	1.216752	0.000000	-10.000000	-0.400000	21.633333	703.833313	1023.000000	1023.000000	2046.000000
34.080002	0.022027	13.017848	3.581880	3.752595	4.440814	1.242559	0.000000	-10.000000	-0.400000	21.516668	711.166687	1023.000000	1023.000000	2046.000000
34.099998	0.021403	12.648889	3.542154	3.690786	4.273484	1.142465	0.000000	-10.000000	-0.400000	21.483334	718.333313	1023.000000	1023.000000	2046.000000
34.119999	0.020984	12.401328	3.575661	3.646961	4.201522	0.977184	0.000000	-10.000000	-0.400000	21.316668	725.500000	1023.000000	1023.000000	2046.000000
34.139999	0.021110	12.475785	3.694602	3.556174	4.241991	0.983019	0.000000	-10.000000	-0.391667	20.933334	732.666687	1023.000000	1023.000000	2046.000000
34.160000	0.022025	13.016576	3.940581	3.577818	4.456297	1.041879	0.000000	-10.000000	-0.383333	20.616667	739.666687	1023.000000	1023.000000	2046.000000
34.180000	0.023159	13.686864	4.223737	3.800771	4.600498	1.061857	0.000000	-10.000000	-0.366667	20.166666	746.666687	1023.000000	1023.000000	2046.000000
34.200001	0.024789	14.650538	4.532233	4.133895	4.805884	1.178526	0.000000	-10.000000	-0.341667	19.733334	753.500000	1023.000000	1023.000000	2046.000000
34.220001	0.025937	15.329001	4.681476	4.346110	4.924902	1.376512	0.000000	-10.000000	-0.300000	18.966667	760.166687	1023.000000	1023.000000	2046.000000
34.240002	0.026030	15.383529	4.658166	4.496352	4.882354	1.346657	0.000000	-10.000000	-0.275000	18.316668	766.500000	1023.000000	1023.000000	2046.000000
34.259998	0.023979	14.171816	4.289126	4.275483	4.413016	1.194191	0.000000	-10.000000	-0.266667	17.933334	772.500000	1023.000000	1023.000000	2046.000000
34.279999	0.020454	12.088219	3.737245	3.838372	3.767685	0.744916	0.000000	-10.000000	-0.258333	17.350000	778.500000	1023.000000	1023.000000	2046.000000
34.299999	0.017600	10.401607	3.438054	3.450638	3.268239	0.244676	0.000000	-10.000000	-0.250000	16.666668	784.500000	1023.000000	1023.000000	2046.000000
34.320000	0.015576	9.205438	3.207211	3.104022	2.942270	-0.048065	0.000000	-10.000000	-0.225000	15.616667	790.333313	1023.000000	1023.000000	2046.000000
34.340000	0.014426	8.525982	3.064782	2.883914	2.794307	-0.217022	0.000000	-10.000000	-0.225000	14.800000	795.833313	1023.000000	1023.000000	2046.000000
34.360001	0.013890	8.209164	3.059145	2.800385	2.666825	-0.317191	0.000000	-10.000000	-0.208333	14.316667	801.000000	1023.000000	1023.000000	2046.000000
34.380001	0.013550	8.008031	3.034700	2.795402	2.603765	-0.425835	0.000000	-10.000000	-0.208333	13.916667	805.833313	1023.000000	1023.000000	2046.000000
34.400002	0.013302	7.861574	3.049134	2.798171	2.563041	-0.548771	0.000000	-10.000000	-0.191667	13.783334	810.500000	1023.000000	1023.000000	2046.000000
34.419998	0.013258	7.835735	3.141283	2.795965	2.471619	-0.573132	0.000000	-10.000000	-0.175000	13.150001	815.166687	1023.000000	1023.000000	2046.000000
34.439999	0.013224	7.815457	3.118983	2.771292	2.533820	-0.608638	0.000000	-10.000000	-0.150000	12.350000	819.666687	1023.000000	1023.000000	2046.000000
34.459999	0.013280	7.848389	3.164068	2.798417	2.535769	-0.649866	0.000000	-10.000000	-0.125000	11.100000	824.000000	1023.000000	1023.000000	2046.000000
34.480000	0.013485	7.969643	3.229547	2.780604	2.557244	-0.597752	0.000000	-10.000000	-0.108333	9.733334	827.833313	1023.000000	1023.000000	2046.000000
34.500000	0.013756	8.129940	3.257168	2.779509	2.681302	-0.588039	0.000000	-10.000000	-0.091667	8.400000	831.333313	1023.000000	1023.000000	2046.000000
34.520000	0.013978	8.260783	3.315331	2.852884	2.730954	-0.638385	0.000000	-10.000000	-0.091667	6.966667	834.500000	1023.000000	1023.000000	2046.000000
34.540001	0.014371	8.493398	3.364971	2.874869	2.852548	-0.598989	0.000000	-10.000000	-0.083333	5.433333	837.166687	1023.000000	1023.000000	2046.000000
34.560001	0.014721	8.700251	3.379661	2.878530	2.995498	-0.553439	0.000000	-10.000000	-0.091667	3.650000	839.166687	1023.000000	1023.000000	2046.000000
34.580002	0.015048	8.893385	3.430150	2.891482	3.038887	-0.467134	0.000000	-10.000000	-0.075000	1.266667	840.666687	1023.000000	1023.000000	2046.000000
34.599998	0.015594	9.216005	3.451872	2.942812	3.230242	-0.408921	0.000000	-10.000000	-0.075000	-0.533333	841.500000	1023.000000	1023.000000	2046.000000
34.619999	0.016464	9.730216	3.521468	3.004181	3.393951	-0.189384	0.000000	-10.000000	-0.066667	-2.050000	842.000000	1023.000000	1023.000000	2046.000000
34.639999	0.017208	10.170226	3.544322	3.059263	3.551562	0.015080	0.000000	-10.000000	-0.066667	-2.950000	842.000000	1023.000000	1023.000000	2046.000000
34.660000	0.017702	10.461869	3.503182	3.148251	3.715672	0.094764	0.000000	-10.000000	-0.058333	-4.350000	842.000000	1023.000000	1023.000000	2046.000000
34.680000	0.017515	10.351437	3.358420	3.105783	3.679954	0.207280	0.000000	-10.000000	-0.041667	-5.683333	842.000000	1023.000000	1023.000000	2046.000000
34.700001	0.016855	9.961405	3.076810	3.057554	3.651880	0.175161	0.000000	-10.000000	-0.041667	-6.783334	842.000000	1023.000000	1023.000000	2046.000000
34.720001	0.016110	9.521209	2.880517	2.977221	3.509531	0.153940	0.000000	-10.000000	-0.025000	-7.800000	842.000000	1023.000000	1023.000000	2046.000000
34.740002	0.015452	9.131918	2.789288	2.823125	3.382790	0.136715	0.000000	-10.000000	-0.016667	-8.966667	842.000000	1023.000000	1023.000000	2046.000000
34.759998	0.014896	8.803642	2.723426	2.735954	3.276904	0.067359	0.000000	-10.000000	0.000000	-10.233334	842.000000	1023.000000	1023.000000	2046.000000
34.779999	0.014688	8.680775	2.739545	2.601053	3.227096	0.113081	0.000000	-10.000000	0.008333	-11.366667	838.500000	1023.000000	1023.000000	2046.000000
34.799999	0.014640	8.652037	2.758791	2.567718	3.248732	0.076796	0.000000	-10.000000	0.025000	-12.350000	830.500000	1023.000000	1023.000000	2046.000000
34.820000	0.014711	8.694084	2.835138	2.588265	3.178083	0.092598	0.000000	-10.000000	0.041667	-13.300000	820.833313	1023.000000	1023.000000	2046.000000
34.840000	0.015012	8.871835	2.852899	2.637581	3.236584	0.144771	0.000000	-10.000000	0.066667	-14.333334	813.166687	1023.000000	1023.000000	2046.000000
34.860001	0.015276	9.028247	2.860477	2.750467	3.256629	0.160674	0.000000	-10.000000	0.100000	-15.500000	808.333313	1023.000000	1023.000000	2046.000000
34.880001	0.015662	9.256478	2.880729	2.811906	3.248943	0.314901	0.000000	-10.000000	0.133333	-16.516666	803.166687	1023.000000	1023.000000	2046.000000
34.900002	0.015804	9.339950	2.872403	2.904486	3.210390	0.352670	0.000000	-10.000000	0.150000	-17.316666	797.500000	1023.000000	1023.000000	2046.000000
34.919998	0.015889	9.390444	2.831333	2.984664	3.162982	0.411464	0.000000	-10.000000	0.166667	-18.049999	791.666687	1023.000000	1023.000000	2046.000000
34.939999	0.015923	9.410590	2.795568	3.042947	3.068388	0.503687	0.000000	-10.000000	0.183333	-19.016666	785.666687	1023.000000	1023.000000	2046.000000
34.959999	0.015954	9.429083	2.759804	3.122887	3.043568	0.502824	0.000000	-10.000000	0.216667	-20.066668	779.500000	1023.000000	1023.000000	2046.000000
34.980000	0.015784	9.328299	2.716923	3.204205	2.928717	0.478453	0.000000	-10.000000	0.250000	-21.166668	772.833313	1023.000000	1023.000000	2046.000000
35.000000	0.015516	9.170129	2.615424	3.212473	2.847597	0.494634	0.000000	-10.000000	0.283333	-21.833334	765.833313	1023.000000	1023.000000	2046.000000
35.020000	0.015204	8.985538	2.522593	3.216223	2.773622	0.473100	0.000000	-10.000000	0.300000	-22.383333	758.500000	1023.000000	1023.000000	2046.000000
35.040001	0.014799	8.746258	2.432979	3.251523	2.651047	0.410708	0.000000	-10.000000	0.308333	-23.033335	750.833313	1023.000000	1023.000000	2046.000000
35.060001	0.014365	8.489965	2.293365	3.217327	2.581804	0.397469	0.000000	-10.000000	0.350000	-23.966667	743.000000	1023.000000	1023.000000	2046.000000
35.080002	0.013799	8.155402	2.183310	3.214948	2.457489	0.299656	0.000000	-10.000000	0.400000	-25.116667	735.000000	1023.000000	1023.000000	2046.000000
35.099998	0.013345	7.887115	2.082638	3.216313	2.296240	0.291924	0.000000	-10.000000	0.441667	-26.183334	726.833313	1023.000000	1023.000000	2046.000000
35.119999	0.012869	7.605444	1.995953	3.209543	2.182582	0.217366	0.000000	-10.000000	0.450000	-26.950001	718.166687	1023.000000	1023.000000	2046.000000
35.139999	0.012502	7.388650	1.948357	3.176617	2.035249	0.228428	0.000000	-10.000000	0.450000	-27.350000	709.166687	1023.000000	1023.000000	2046.000000
35.160000	0.012093	7.146987	1.815201	3.226258	1.943393	0.162134	0.000000	-10.000000	0.458333	-27.200001	700.000000	1023.000000	1023.000000	2046.000000
35.180000	0.011780	6.962241	1.727510	3.227595	1.854355	0.152782	0.000000	-10.000000	0.458333	-27.083334	691.000000	1023.000000	1023.000000	2046.000000
35.200001	0.011222	6.632022	1.564021	3.209274	1.741411	0.117316	0.000000	-10.000000	0.475000	-27.100000	682.000000	1023.000000	1023.000000	2046.000000
35.220001	0.010941	6.466033	1.548274	3.246543	1.593465	0.077751	0.000000	-10.000000	0.500000	-27.566668	672.833313	1023.000000	1023.000000	2046.000000
35.240002	0.010695	6.320722	1.473290	3.241899	1.493973	0.111560	0.000000	-10.000000	0.533333	-28.166666	663.666687	1023.000000	1023.000000	2046.000000
35.259998	0.010335	6.107961	1.391394	3.287117	1.390639	0.038811	0.000000	-10.000000	0.550000	-28.850000	654.166687	1023.000000	1023.000000	2046.000000
35.279999	0.010319	6.098302	1.398653	3.293419	1.380748	0.025482	0.000000	-10.000000	0.558333	-29.100000	644.500000	1023.000000	1023.000000	2046.000000
35.299999	0.010217	6.038454	1.325035	3.317540	1.407737	-0.011858	0.000000	-10.000000	0.575000	-29.183334	634.833313	1023.000000	1023.000000	2046.000000
35.320000	0.009797	5.790125	1.246693	3.281873	1.294117	-0.032557	0.000000	-10.000000	0.566667	-28.883333	625.166687	1023.000000	1023.000000	2046.000000
35.340000	0.008960	5.295359	1.114974	3.278804	1.134126	-0.232544	0.000000	-10.000000	0.558333	-28.733334	615.666687	1023.000000	1023.000000	2046.000000
35.360001	0.008020	4.739851	0.945610	3.217101	0.950612	-0.373472	0.000000	-10.000000	0.558333	-28.716667	606.000000	1023.000000	1023.000000	2046.000000
35.380001	0.007007	4.141268	0.789184	3.069647	0.780043	-0.497606	0.000000	-10.000000	0.583333	-29.150002	596.333313	1023.000000	1023.000000	2046.000000
35.400002	0.006466	3.821152	0.740635	3.035853	0.636797	-0.592133	0.000000	-10.000000	0.600000	-29.650002	586.500000	1023.000000	1023.000000	2046.000000
35.419998	0.006135	3.625656	0.716836	3.069198	0.586361	-0.746739	0.000000	-10.000000	0.600000	-30.066668	576.500000	1023.000000	1023.000000	2046.000000
35.439999	0.005813	3.435266	0.589777	3.121461	0.553879	-0.829851	0.000000	-10.000000	0.600000	-30.316668	566.500000	1023.000000	1023.000000	2046.000000
35.459999	0.005316	3.141958	0.420042	3.192443	0.421141	-0.891668	0.000000	-10.000000	0.600000	-30.450001	556.500000	1023.000000	1023.000000	2046.000000
35.480000	0.004037	2.385757	0.149923	3.227601	0.036781	-1.028548	0.000000	-10.000000	0.600000	-30.500000	546.500000	1023.000000	1023.000000	2046.000000
35.500000	0.001786	1.055452	-0.312253	3.021517	-0.424215	-1.229596	0.000000	-10.000000	0.600000	-30.233334	536.500000	1023.000000	1023.000000	2046.000000
35.520000	-0.001504	-0.888748	-0.765094	2.652093	-1.070319	-1.705428	0.000000	-10.000000	0.600000	-30.100000	526.500000	1023.000000	1023.000000	2046.000000
35.540001	-0.004938	-2.918085	-1.224356	2.157206	-1.625031	-2.225904	0.000000	-10.000000	0.583333	-29.783335	516.500000	1023.000000	1023.000000	2046.000000
35.560001	-0.007919	-4.679971	-1.557781	1.712987	-2.079587	-2.755590	0.000000	-10.000000	0.566667	-29.416668	506.500000	1023.000000	1023.000000	2046.000000
35.580002	-0.010052	-5.940578	-1.773037	1.415188	-2.395661	-3.187068	0.000000	-10.000000	0.550000	-29.083334	496.500000	1023.000000	1023.000000	2046.000000
35.599998	-0.011816	-6.983470	-1.976756	1.223907	-2.705133	-3.525488	0.000000	-10.000000	0.541667	-28.733334	486.666656	1023.000000	1023.000000	2046.000000
35.619999	-0.013131	-7.760395	-2.141989	1.037270	-2.896060	-3.759616	0.000000	-10.000000	0.525000	-28.633333	477.000000	1023.000000	1023.000000	2046.000000
35.639999	-0.014367	-8.490626	-2.360949	0.899343	-3.087796	-3.941224	0.000000	-10.000000	0.525000	-28.700001	467.500000	1023.000000	1023.000000	2046.000000
35.660000	-0.015394	-9.098075	-2.507947	0.811983	-3.261336	-4.140775	0.000000	-10.000000	0.533333	-28.950001	458.000000	1023.000000	1023.000000	2046.000000
35.680000	-0.016520	-9.763291	-2.695990	0.728363	-3.423841	-4.371823	0.000000	-10.000000	0.558333	-29.233334	448.333344	1023.000000	1023.000000	2046.000000
35.700001	-0.017318	-10.234952	-2.874398	0.630141	-3.500763	-4.489932	0.000000	-10.000000	0.566667	-29.333334	438.500000	1023.000000	1023.000000	2046.000000
35.720001	-0.018100	-10.697304	-3.031303	0.546499	-3.565581	-4.646920	0.000000	-10.000000	0.575000	-29.500000	428.500000	1023.000000	1023.000000	2046.000000
35.740002	-0.018719	-11.062701	-3.170146	0.535980	-3.622335	-4.806200	0.000000	-10.000000	0.583333	-29.783335	418.500000	1023.000000	1023.000000	2046.000000
35.759998	-0.019219	-11.358258	-3.337441	0.464722	-3.601833	-4.883707	0.000000	-10.000000	0.583333	-29.950001	408.500000	1023.000000	1023.000000	2046.000000
35.779999	-0.019657	-11.617309	-3.430794	0.344295	-3.607265	-4.923545	0.000000	-10.000000	0.583333	-29.933334	398.500000	1023.000000	1023.000000	2046.000000
35.799999	-0.019856	-11.734680	-3.526659	0.292375	-3.569941	-4.930456	0.000000	-10.000000	0.575000	-29.616667	388.666656	1023.000000	1023.000000	2046.000000
35.820000	-0.020097	-11.877526	-3.631887	0.259421	-3.570338	-4.934721	0.000000	-10.000000	0.583333	-29.466667	379.000000	1023.000000	1023.000000	2046.000000
35.840000	-0.019978	-11.807073	-3.711286	0.339931	-3.498049	-4.937667	0.000000	-10.000000	0.566667	-29.283333	369.333344	1023.000000	1023.000000	2046.000000
35.860001	-0.019521	-11.536907	-3.710553	0.384326	-3.413183	-4.797498	0.000000	-10.000000	0.566667	-29.133333	359.500000	1023.000000	1023.000000	2046.000000
35.880001	-0.019308	-11.411263	-3.802460	0.482078	-3.313153	-4.777728	0.000000	-10.000000	0.550000	-28.833334	349.666656	1023.000000	1023.000000	2046.000000
35.900002	-0.019482	-11.513654	-3.990816	0.502306	-3.304692	-4.720453	0.000000	-10.000000	0.525000	-28.250000	340.000000	1023.000000	1023.000000	2046.000000
35.919998	-0.020339	-12.020079	-4.350930	0.390937	-3.324584	-4.735501	0.000000	-10.000000	0.483333	-28.000000	330.666656	1023.000000	1023.000000	2046.000000
35.939999	-0.021554	-12.738620	-4.663857	0.202040	-3.539467	-4.737337	0.000000	-10.000000	0.450000	-27.466667	321.333344	1023.000000	1023.000000	2046.000000
35.959999	-0.022638	-13.378981	-4.910172	0.025458	-3.690889	-4.803377	0.000000	-10.000000	0.450000	-27.433334	312.166656	1023.000000	1023.000000	2046.000000
35.980000	-0.023695	-14.003929	-5.136895	-0.079719	-3.859589	-4.927726	0.000000	-10.000000	0.450000	-26.900000	303.000000	1023.000000	1023.000000	2046.000000
36.000000	-0.024406	-14.423674	-5.251834	-0.203902	-3.968786	-4.999152	0.000000	-10.000000	0.433333	-26.400000	294.000000	1023.000000	1023.000000	2046.000000
36.020000	-0.025167	-14.873810	-5.338579	-0.248515	-4.112216	-5.174499	0.000000	-10.000000	0.416667	-25.750000	285.166656	1023.000000	1023.000000	2046.000000
36.040001	-0.025697	-15.187161	-5.401565	-0.342592	-4.236384	-5.206621	0.000000	-10.000000	0.400000	-25.133333	276.500000	1023.000000	1023.000000	2046.000000
36.060001	-0.025952	-15.337804	-5.518322	-0.371796	-4.159386	-5.288300	0.000000	-10.000000	0.400000	-24.866667	268.166656	1023.000000	1023.000000	2046.000000
36.080002	-0.026134	-15.445089	-5.563196	-0.399385	-4.176033	-5.306475	0.000000	-10.000000	0.400000	-24.716667	260.000000	1023.000000	1023.000000	2046.000000
36.099998	-0.026049	-15.395086	-5.582145	-0.375866	-4.137486	-5.299589	0.000000	-10.000000	0.400000	-24.650002	251.666672	1023.000000	1023.000000	2046.000000
36.119999	-0.026069	-15.407062	-5.593634	-0.333082	-4.129387	-5.350959	0.000000	-10.000000	0.366667	-24.400002	243.333328	1023.000000	1023.000000	2046.000000
36.139999	-0.025861	-15.283613	-5.589113	-0.319799	-4.121175	-5.253526	0.000000	-10.000000	0.333333	-23.966667	235.000000	1023.000000	1023.000000	2046.000000
36.160000	-0.025681	-15.177630	-5.565889	-0.231313	-4.084157	-5.296272	0.000000	-10.000000	0.308333	-23.700001	227.000000	1023.000000	1023.000000	2046.000000
36.180000	-0.025613	-15.137165	-5.599152	-0.142992	-4.051167	-5.343855	0.000000	-10.000000	0.308333	-23.333334	219.166672	1023.000000	1023.000000	2046.000000
36.200001	-0.025444	-15.037690	-5.608221	-0.141514	-4.021345	-5.266611	0.000000	-10.000000	0.308333	-23.100000	211.500000	1023.000000	1023.000000	2046.000000
36.220001	-0.025420	-15.023343	-5.624569	-0.092890	-4.011139	-5.294744	0.000000	-10.000000	0.300000	-22.866667	203.833328	1023.000000	1023.000000	2046.000000
36.240002	-0.025343	-14.977520	-5.648355	-0.036174	-3.968794	-5.324197	0.000000	-10.000000	0.300000	-22.716667	196.166672	1023.000000	1023.000000	2046.000000
36.259998	-0.025309	-14.957892	-5.684874	-0.002406	-3.967747	-5.302866	0.000000	-10.000000	0.300000	-22.550001	188.500000	1023.000000	1023.000000	2046.000000
36.279999	-0.025314	-14.960342	-5.717861	0.011835	-3.935658	-5.318658	0.000000	-10.000000	0.291667	-22.200001	181.000000	1023.000000	1023.000000	2046.000000
36.299999	-0.025544	-15.096697	-5.741913	0.033097	-3.972765	-5.415116	0.000000	-10.000000	0.291667	-21.883333	173.666672	1023.000000	1023.000000	2046.000000
36.320000	-0.025567	-15.110013	-5.752895	-0.002686	-3.975046	-5.379386	0.000000	-10.000000	0.283333	-21.550001	166.333328	1023.000000	1023.000000	2046.000000
36.340000	-0.025602	-15.130504	-5.778870	0.016391	-3.934920	-5.433104	0.000000	-10.000000	0.283333	-21.283335	159.166672	1023.000000	1023.000000	2046.000000
36.360001	-0.025683	-15.178704	-5.831437	0.054200	-3.910716	-5.490751	0.000000	-10.000000	0.266667	-21.116667	152.000000	1023.000000	1023.000000	2046.000000
36.380001	-0.025824	-15.261906	-5.885041	0.016473	-3.892513	-5.500824	0.000000	-10.000000	0.250000	-20.850000	145.000000	1023.000000	1023.000000	2046.000000
36.400002	-0.026011	-15.372332	-5.922468	0.050847	-3.887529	-5.613182	0.000000	-10.000000	0.225000	-20.600000	138.000000	1023.000000	1023.000000	2046.000000
36.419998	-0.026118	-15.435851	-5.920791	0.072218	-3.912639	-5.674640	0.000000	-10.000000	0.208333	-20.266668	131.166672	1023.000000	1023.000000	2046.000000
36.439999	-0.026218	-15.495079	-5.930590	0.043394	-3.908880	-5.699003	0.000000	-10.000000	0.200000	-19.950001	124.333336	1023.000000	1023.000000	2046.000000
36.459999	-0.026279	-15.531134	-5.968287	0.030804	-3.885004	-5.708646	0.000000	-10.000000	0.191667	-19.700001	117.833336	1023.000000	1023.000000	2046.000000
36.480000	-0.026167	-15.464509	-5.926424	0.052953	-3.861369	-5.729669	0.000000	-10.000000	0.175000	-19.383333	111.166664	1023.000000	1023.000000	2046.000000
36.500000	-0.026170	-15.466195	-5.962323	0.091741	-3.817011	-5.778602	0.000000	-10.000000	0.166667	-19.066668	104.833336	1023.000000	1023.000000	2046.000000
36.520000	-0.026163	-15.462098	-5.985334	0.078991	-3.799981	-5.755774	0.000000	-10.000000	0.158333	-18.566668	98.500000	1023.000000	1023.000000	2046.000000
36.540001	-0.026115	-15.434016	-5.986822	0.122271	-3.750786	-5.818680	0.000000	-10.000000	0.150000	-17.966667	92.500000	1023.000000	1023.000000	2046.000000
36.560001	-0.026163	-15.462509	-5.980954	0.170815	-3.766955	-5.885415	0.000000	-10.000000	0.133333	-17.283335	86.500000	1023.000000	1023.000000	2046.000000
36.580002	-0.026147	-15.452797	-5.985913	0.183918	-3.731476	-5.919325	0.000000	-10.000000	0.133333	-16.833334	80.500000	1023.000000	1023.000000	2046.000000
36.599998	-0.026284	-15.533730	-6.053133	0.187643	-3.680955	-5.987284	0.000000	-10.000000	0.125000	-16.350000	74.833336	1023.000000	1023.000000	2046.000000
36.619999	-0.026320	-15.555233	-6.063199	0.173158	-3.684482	-5.980711	0.000000	-10.000000	0.116667	-16.016666	69.333336	1023.000000	1023.000000	2046.000000
36.639999	-0.026248	-15.512329	-6.025796	0.155361	-3.666695	-5.975198	0.000000	-10.000000	0.100000	-15.483334	64.000000	1023.000000	1023.000000	2046.000000
36.660000	-0.026316	-15.552964	-6.055878	0.147864	-3.626858	-6.018091	0.000000	-10.000000	0.083333	-15.016666	58.666668	1023.000000	1023.000000	2046.000000
36.680000	-0.026270	-15.525663	-6.011271	0.121112	-3.621591	-6.013914	0.000000	-10.000000	0.058333	-14.483334	53.666668	1023.000000	1023.000000	2046.000000
36.700001	-0.026469	-15.642936	-6.038382	0.107584	-3.627439	-6.084699	0.000000	-10.000000	0.033333	-14.000000	48.833332	1023.000000	1023.000000	2046.000000
36.720001	-0.027401	-16.194120	-6.202840	0.032163	-3.807888	-6.215555	0.000000	-10.000000	0.016667	-13.533334	44.166668	1023.000000	1023.000000	2046.000000
36.740002	-0.028917	-17.089737	-6.416547	-0.186925	-4.124874	-6.361390	0.000000	-10.000000	0.008333	-13.016666	39.500000	1023.000000	1023.000000	2046.000000
36.759998	-0.030589	-18.077873	-6.646082	-0.444787	-4.383389	-6.603617	0.000000	-10.000000	0.008333	-12.583333	35.166668	1023.000000	1023.000000	2046.000000
36.779999	-0.031967	-18.892567	-6.788503	-0.678963	-4.618795	-6.806305	0.000000	-10.000000	0.016667	-12.133333	31.000000	1023.000000	1023.000000	2046.000000
36.799999	-0.032844	-19.410870	-6.871000	-0.920331	-4.704492	-6.915048	0.000000	-10.000000	0.016667	-11.783334	27.000000	1023.000000	1023.000000	2046.000000
36.820000	-0.033248	-19.649639	-6.825453	-0.979345	-4.739523	-7.105319	0.000000	-10.000000	0.008333	-11.416667	23.000000	1023.000000	1023.000000	2046.000000
36.840000	-0.033414	-19.747864	-6.761144	-0.987650	-4.765622	-7.233449	0.000000	-10.000000	0.000000	-11.233334	19.166666	1023.000000	1023.000000	2046.000000
36.860001	-0.033085	-19.553482	-6.705014	-0.911688	-4.653832	-7.282948	0.000000	-10.000000	0.000000	-11.066668	15.500000	1023.000000	1023.000000	2046.000000
36.880001	-0.032875	-19.429005	-6.688116	-0.837287	-4.586389	-7.317213	0.000000	-10.000000	0.000000	-10.816668	11.833333	1023.000000	1023.000000	2046.000000
36.900002	-0.032952	-19.474777	-6.812423	-0.769208	-4.630218	-7.262928	0.000000	-10.000000	0.000000	-10.566668	9.333333	1023.000000	1023.000000	2046.000000
36.919998	-0.034088	-20.146221	-6.992432	-0.856831	-4.952690	-7.344269	0.000000	-10.000000	0.000000	-9.966667	5.666667	1023.000000	1023.000000	2046.000000
36.939999	-0.036677	-21.675880	-7.380238	-1.160873	-5.429600	-7.705171	0.000000	-10.000000	0.000000	-9.233334	2.666667	1023.000000	1023.000000	2046.000000
36.959999	-0.039633	-23.423006	-7.769353	-1.654572	-5.901900	-8.097181	0.000000	-10.000000	-0.016667	-8.033334	-1.166667	1023.000000	1023.000000	2046.000000
36.980000	-0.042177	-24.926525	-7.997996	-2.145114	-6.288095	-8.495318	0.000000	-10.000000	-0.033333	-7.183333	-3.333333	1023.000000	1023.000000	2046.000000
37.000000	-0.044020	-26.015779	-8.217847	-2.461464	-6.489821	-8.846646	0.000000	-10.000000	-0.041667	-6.833333	-5.833333	1023.000000	1023.000000	2046.000000
37.020000	-0.045208	-26.717808	-8.336720	-2.660220	-6.646773	-9.074094	0.000000	-10.000000	-0.033333	-7.283334	-8.166667	1023.000000	1023.000000	2046.000000
37.040001	-0.046114	-27.253353	-8.432898	-2.803845	-6.763783	-9.252829	0.000000	-10.000000	-0.016667	-8.050000	-10.833333	1023.000000	1023.000000	2046.000000
37.060001	-0.046811	-27.665382	-8.517861	-2.874043	-6.892870	-9.380609	0.000000	-10.000000	-0.016667	-8.700001	-13.333333	1023.000000	1023.000000	2046.000000
37.080002	-0.047391	-28.007969	-8.633273	-2.899992	-6.949463	-9.525240	0.000000	-10.000000	-0.016667	-9.016667	-16.166666	1023.000000	1023.000000	2046.000000
37.099998	-0.047808	-28.254425	-8.691958	-2.966218	-6.987125	-9.609124	0.000000	-10.000000	-0.016667	-9.083334	-19.166666	1023.000000	1023.000000	2046.000000
37.119999	-0.048048	-28.396568	-8.723214	-3.009709	-7.029046	-9.634600	0.000000	-10.000000	-0.008333	-9.066667	-22.333334	1023.000000	1023.000000	2046.000000
37.139999	-0.048177	-28.472761	-8.763429	-3.050972	-7.019843	-9.638518	0.000000	-10.000000	-0.008333	-8.933333	-25.500000	1023.000000	1023.000000	2046.000000
37.160000	-0.048373	-28.588696	-8.840297	-3.037398	-6.956236	-9.754765	0.000000	-10.000000	-0.025000	-8.633333	-28.500000	1023.000000	1023.000000	2046.000000
37.180000	-0.048347	-28.572964	-8.820407	-3.063083	-6.935465	-9.754008	0.000000	-10.000000	-0.041667	-8.200000	-31.333334	1023.000000	1023.000000	2046.000000
37.200001	-0.048363	-28.582764	-8.891569	-3.130445	-6.814493	-9.746255	0.000000	-10.000000	-0.041667	-7.816667	-34.000000	1023.000000	1023.000000	2046.000000
37.220001	-0.048171	-28.468927	-8.929022	-3.165587	-6.646566	-9.727753	0.000000	-10.000000	-0.033333	-7.650000	-36.666668	1023.000000	1023.000000	2046.000000
37.240002	-0.047940	-28.332584	-8.935260	-3.143077	-6.607880	-9.646368	0.000000	-10.000000	-0.025000	-7.833333	-39.166668	1023.000000	1023.000000	2046.000000
37.259998	-0.047195	-27.892069	-8.851291	-3.030004	-6.485271	-9.525503	0.000000	-10.000000	-0.025000	-7.983334	-41.833332	1023.000000	1023.000000	2046.000000
37.279999	-0.046286	-27.355013	-8.792256	-2.953801	-6.271669	-9.337287	0.000000	-10.000000	-0.033333	-7.783333	-44.500000	1023.000000	1023.000000	2046.000000
37.299999	-0.045664	-26.987621	-8.811248	-2.881809	-6.122500	-9.172065	0.000000	-10.000000	-0.041667	-7.216667	-47.166668	1023.000000	1023.000000	2046.000000
37.320000	-0.045315	-26.781397	-8.906620	-2.893871	-5.993803	-8.987103	0.000000	-10.000000	-0.041667	-6.550000	-49.500000	1023.000000	1023.000000	2046.000000
37.340000	-0.045718	-27.019522	-9.121072	-2.917174	-6.000412	-8.980865	0.000000	-10.000000	-0.041667	-6.166667	-51.500000	1023.000000	1023.000000	2046.000000
37.360001	-0.046403	-27.424175	-9.355204	-3.000195	-6.077256	-8.991521	0.000000	-10.000000	-0.041667	-5.966667	-53.500000	1023.000000	1023.000000	2046.000000
37.380001	-0.047022	-27.790232	-9.474537	-3.085562	-6.215076	-9.015058	0.000000	-10.000000	-0.050000	-5.916667	-55.500000	1023.000000	1023.000000	2046.000000
37.400002	-0.047368	-27.994507	-9.538171	-3.154847	-6.303512	-8.997977	0.000000	-10.000000	-0.050000	-5.766667	-57.500000	1023.000000	1023.000000	2046.000000
37.419998	-0.047585	-28.122557	-9.489148	-3.213603	-6.395557	-9.024249	0.000000	-10.000000	-0.058333	-5.266667	-59.500000	1023.000000	1023.000000	2046.000000
37.439999	-0.047768	-28.230671	-9.478374	-3.209611	-6.424148	-9.118539	0.000000	-10.000000	-0.075000	-4.516667	-61.333332	1023.000000	1023.000000	2046.000000
37.459999	-0.047776	-28.235861	-9.439927	-3.237446	-6.459322	-9.099166	0.000000	-10.000000	-0.083333	-3.616667	-63.000000	1023.000000	1023.000000	2046.000000
37.480000	-0.047585	-28.122450	-9.388816	-3.233415	-6.395794	-9.104425	0.000000	-10.000000	-0.083333	-2.883333	-64.166664	1023.000000	1023.000000	2046.000000
37.500000	-0.047291	-27.948744	-9.347294	-3.212198	-6.326231	-9.063019	0.000000	-10.000000	-0.075000	-2.300000	-65.166664	1023.000000	1023.000000	2046.000000
37.520000	-0.046719	-27.610998	-9.254615	-3.152747	-6.261362	-8.942275	0.000000	-10.000000	-0.075000	-1.833333	-65.666664	1023.000000	1023.000000	2046.000000
37.540001	-0.046105	-27.248186	-9.175999	-3.068847	-6.158361	-8.844980	0.000000	-10.000000	-0.075000	-1.250000	-66.000000	1023.000000	1023.000000	2046.000000
37.560001	-0.045397	-26.829439	-9.080374	-2.939468	-6.041011	-8.768586	0.000000	-10.000000	-0.083333	-0.633333	-66.000000	1023.000000	1023.000000	2046.000000
37.580002	-0.044783	-26.466469	-8.970252	-2.784325	-5.996366	-8.715525	0.000000	-10.000000	-0.083333	-0.183333	-66.000000	1023.000000	1023.000000	2046.000000
37.599998	-0.044218	-26.132833	-8.886333	-2.682374	-5.923140	-8.640986	0.000000	-10.000000	-0.083333	0.000000	-66.000000	1023.000000	1023.000000	2046.000000
37.619999	-0.043607	-25.771456	-8.853051	-2.614720	-5.797570	-8.506116	0.000000	-10.000000	-0.075000	0.000000	-66.000000	1023.000000	1023.000000	2046.000000
37.639999	-0.043073	-25.455868	-8.760635	-2.540937	-5.727688	-8.426606	0.000000	-10.000000	-0.075000	0.000000	-66.000000	1023.000000	1023.000000	2046.000000
37.660000	-0.042542	-25.142035	-8.686585	-2.433369	-5.662254	-8.359825	0.000000	-10.000000	-0.083333	0.000000	-66.000000	1023.000000	1023.000000	2046.000000
37.680000	-0.042092	-24.876188	-8.667258	-2.354987	-5.569026	-8.284916	0.000000	-10.000000	-0.083333	0.000000	-66.000000	1023.000000	1023.000000	2046.000000
37.700001	-0.041612	-24.592468	-8.600517	-2.278441	-5.516294	-8.197216	0.000000	-10.000000	-0.083333	0.000000	-66.000000	1023.000000	1023.000000	2046.000000
37.720001	-0.041128	-24.306713	-8.559367	-2.203705	-5.417310	-8.126329	0.000000	-10.000000	-0.075000	0.000000	-66.000000	1023.000000	1023.000000	2046.000000
37.740002	-0.040769	-24.094315	-8.510274	-2.153025	-5.339402	-8.091615	0.000000	-10.000000	-0.066667	0.000000	-66.000000	1023.000000	1023.000000	2046.000000
37.759998	-0.040462	-23.913242	-8.495212	-2.068956	-5.270689	-8.078385	0.000000	-10.000000	-0.066667	0.000000	-66.000000	1023.000000	1023.000000	2046.000000
37.779999	-0.040038	-23.662275	-8.431894	-1.996238	-5.211895	-8.022246	0.000000	-10.000000	-0.075000	0.000000	-66.000000	1023.000000	1023.000000	2046.000000
37.799999	-0.039771	-23.504452	-8.398695	-2.009804	-5.156917	-7.939034	0.000000	-10.000000	-0.083333	0.000000	-66.000000	1023.000000	1023.000000	2046.000000
37.820000	-0.039432	-23.304602	-8.336358	-1.931889	-5.102714	-7.933642	0.000000	-10.000000	-0.091667	0.000000	-66.000000	1023.000000	1023.000000	2046.000000
37.840000	-0.039103	-23.109867	-8.286633	-1.842596	-5.045249	-7.935390	0.000000	-10.000000	-0.083333	0.000000	-66.000000	1023.000000	1023.000000	2046.000000
37.860001	-0.038820	-22.942444	-8.216534	-1.773187	-5.033793	-7.918931	0.000000	-10.000000	-0.083333	0.000000	-66.000000	1023.000000	1023.000000	2046.000000
37.880001	-0.038462	-22.731142	-8.171888	-1.696146	-4.966247	-7.896859	0.000000	-10.000000	-0.083333	0.000000	-66.000000	1023.000000	1023.000000	2046.000000
37.900002	-0.038097	-22.515448	-8.140702	-1.687510	-4.860562	-7.826674	0.000000	-10.000000	-0.083333	0.000000	-66.000000	1023.000000	1023.000000	2046.000000
37.919998	-0.037762	-22.317160	-8.058947	-1.623157	-4.830600	-7.804457	0.000000	-10.000000	-0.083333	0.300000	-66.000000	1023.000000	1023.000000	2046.000000
37.939999	-0.037311	-22.050617	-8.008145	-1.577454	-4.761601	-7.703416	0.000000	-10.000000	-0.075000	1.050000	-66.000000	1023.000000	1023.000000	2046.000000
37.959999	-0.036818	-21.759600	-7.961760	-1.495843	-4.661702	-7.640295	0.000000	-10.000000	-0.083333	2.133333	-66.000000	1023.000000	1023.000000	2046.000000
37.980000	-0.036329	-21.470407	-7.914093	-1.420689	-4.560477	-7.575148	0.000000	-10.000000	-0.091667	3.216667	-66.000000	1023.000000	1023.000000	2046.000000
38.000000	-0.035868	-21.198177	-7.829499	-1.326064	-4.514953	-7.527661	0.000000	-10.000000	-0.100000	4.116667	-66.000000	1023.000000	1023.000000	2046.000000
38.020000	-0.035354	-20.894011	-7.784955	-1.256843	-4.419189	-7.433024	0.000000	-10.000000	-0.100000	4.816667	-66.000000	1023.000000	1023.000000	2046.000000
38.040001	-0.034827	-20.582476	-7.693042	-1.211126	-4.352963	-7.325346	0.000000	-10.000000	-0.100000	5.283333	-66.000000	1023.000000	1023.000000	2046.000000
38.060001	-0.034291	-20.265978	-7.599212	-1.145811	-4.257040	-7.263915	0.000000	-10.000000	-0.100000	5.600000	-66.000000	1023.000000	1023.000000	2046.000000
38.080002	-0.034069	-20.134823	-7.555885	-1.045120	-4.284887	-7.248932	0.000000	-10.000000	-0.108333	5.950000	-66.000000	1023.000000	1023.000000	2046.000000
38.099998	-0.034648	-20.477255	-7.665310	-1.079128	-4.453164	-7.279652	0.000000	-10.000000	-0.116667	6.383333	-66.000000	1023.000000	1023.000000	2046.000000
38.119999	-0.035637	-21.061714	-7.802288	-1.250826	-4.638057	-7.370543	0.000000	-10.000000	-0.116667	6.800000	-66.000000	1023.000000	1023.000000	2046.000000
38.139999	-0.036562	-21.607897	-7.842696	-1.392777	-4.840727	-7.531696	0.000000	-10.000000	-0.116667	7.016667	-66.000000	1023.000000	1023.000000	2046.000000
38.160000	-0.037015	-21.875927	-7.853224	-1.541490	-4.846192	-7.635021	0.000000	-10.000000	-0.116667	7.216667	-66.000000	1023.000000	1023.000000	2046.000000
38.180000	-0.037123	-21.939629	-7.805452	-1.613225	-4.771118	-7.749834	0.000000	-10.000000	-0.133333	7.433333	-37.000000	1023.000000	1023.000000	2046.000000
38.200001	-0.036762	-21.726055	-7.675458	-1.566260	-4.680380	-7.803958	0.000000	-10.000000	-0.141667	7.883334	-6.500000	1023.000000	1023.000000	2046.000000
38.220001	-0.035936	-21.238419	-7.450828	-1.478113	-4.595158	-7.714320	0.000000	-10.000000	-0.150000	8.200001	24.000000	1023.000000	1023.000000	2046.000000
38.240002	-0.035216	-20.812771	-7.368845	-1.272374	-4.445727	-7.725826	0.000000	-10.000000	-0.166667	8.583334	26.500000	1023.000000	1023.000000	2046.000000
38.259998	-0.034550	-20.419064	-7.291514	-1.113351	-4.442637	-7.571562	0.000000	-10.000000	-0.166667	8.833334	28.333334	1023.000000	1023.000000	2046.000000
38.279999	-0.035010	-20.690847	-7.435752	-1.110521	-4.628050	-7.516524	0.000000	-10.000000	-0.166667	9.600000	31.166666	1023.000000	1023.000000	2046.000000
38.299999	-0.037041	-21.891506	-7.752851	-1.329645	-5.066982	-7.742027	0.000000	-10.000000	-0.183333	10.350000	34.166668	1023.000000	1023.000000	2046.000000
38.320000	-0.039662	-23.440365	-8.089031	-1.778068	-5.516538	-8.056727	0.000000	-10.000000	-0.200000	11.616667	37.500000	1023.000000	1023.000000	2046.000000
38.340000	-0.041998	-24.820660	-8.316830	-2.207296	-5.826239	-8.470294	0.000000	-10.000000	-0.216667	12.433333	41.166668	1023.000000	1023.000000	2046.000000
38.360001	-0.043608	-25.772404	-8.500309	-2.557634	-5.974494	-8.739967	0.000000	-10.000000	-0.191667	12.800000	46.666668	1023.000000	1023.000000	2046.000000
38.380001	-0.044404	-26.242878	-8.582906	-2.755913	-6.052246	-8.851814	0.000000	-10.000000	-0.183333	12.583334	51.000000	1023.000000	1023.000000	2046.000000
38.400002	-0.044853	-26.507929	-8.588887	-2.853667	-6.109062	-8.956312	0.000000	-10.000000	-0.183333	12.316667	55.333332	1023.000000	1023.000000	2046.000000
38.419998	-0.045052	-26.625458	-8.549687	-2.837870	-6.188479	-9.049421	0.000000	-10.000000	-0.191667	12.516667	58.000000	1023.000000	1023.000000	2046.000000
38.439999	-0.045028	-26.611349	-8.495061	-2.815484	-6.218958	-9.081845	0.000000	-10.000000	-0.208333	12.833334	62.333332	1023.000000	1023.000000	2046.000000
38.459999	-0.044889	-26.529245	-8.442043	-2.818692	-6.206884	-9.061627	0.000000	-10.000000	-0.216667	13.416667	66.666664	1023.000000	1023.000000	2046.000000
38.480000	-0.044723	-26.431128	-8.405864	-2.805368	-6.175932	-9.043963	0.000000	-10.000000	-0.233333	13.733334	71.166664	1023.000000	1023.000000	2046.000000
38.500000	-0.044290	-26.175476	-8.366949	-2.756707	-6.059587	-8.992233	0.000000	-10.000000	-0.250000	14.250000	75.500000	1023.000000	1023.000000	2046.000000
38.520000	-0.043992	-25.999365	-8.316724	-2.704563	-5.976920	-9.001159	0.000000	-10.000000	-0.258333	14.583334	80.166664	1023.000000	1023.000000	2046.000000
38.540001	-0.043395	-25.646259	-8.265289	-2.700063	-5.826486	-8.854422	0.000000	-10.000000	-0.275000	15.300000	85.000000	1023.000000	1023.000000	2046.000000
38.560001	-0.042861	-25.330751	-8.156882	-2.649834	-5.706951	-8.817082	0.000000	-10.000000	-0.283333	16.050001	90.166664	1023.000000	1023.000000	2046.000000
38.580002	-0.042063	-24.859007	-8.062944	-2.622712	-5.507599	-8.665751	0.000000	-10.000000	-0.316667	16.800001	95.333336	1023.000000	1023.000000	2046.000000
38.599998	-0.041235	-24.369677	-7.986585	-2.610700	-5.302169	-8.470223	0.000000	-10.000000	-0.325000	17.533335	100.833336	1023.000000	1023.000000	2046.000000
38.619999	-0.040287	-23.809845	-7.862714	-2.503381	-5.112123	-8.331627	0.000000	-10.000000	-0.333333	17.716667	106.500000	1023.000000	1023.000000	2046.000000
38.639999	-0.038882	-22.979233	-7.697705	-2.418283	-4.849388	-8.013857	0.000000	-10.000000	-0.358333	18.383333	112.500000	1023.000000	1023.000000	2046.000000
38.660000	-0.037397	-22.101746	-7.535515	-2.283849	-4.545537	-7.736845	0.000000	-10.000000	-0.366667	19.033333	118.500000	1023.000000	1023.000000	2046.000000
38.680000	-0.036373	-21.496529	-7.498858	-2.174524	-4.272752	-7.550395	0.000000	-10.000000	-0.375000	19.750000	124.833336	1023.000000	1023.000000	2046.000000
38.700001	-0.035925	-21.231924	-7.587745	-2.184113	-4.153832	-7.306234	0.000000	-10.000000	-0.358333	20.183332	131.166672	1023.000000	1023.000000	2046.000000
38.720001	-0.035854	-21.189671	-7.676144	-2.211041	-4.117813	-7.184673	0.000000	-10.000000	-0.375000	20.483334	137.833328	1023.000000	1023.000000	2046.000000
38.740002	-0.035926	-21.232407	-7.741006	-2.214010	-4.152838	-7.124554	0.000000	-10.000000	-0.400000	20.983334	144.500000	1023.000000	1023.000000	2046.000000
38.759998	-0.035693	-21.094774	-7.645338	-2.271631	-4.168978	-7.008827	0.000000	-10.000000	-0.425000	21.533335	151.500000	1023.000000	1023.000000	2046.000000
38.779999	-0.035248	-20.831312	-7.478301	-2.257813	-4.165018	-6.930181	0.000000	-10.000000	-0.458333	22.250000	158.666672	1023.000000	1023.000000	2046.000000
38.799999	-0.034596	-20.446512	-7.290329	-2.230677	-4.081878	-6.843628	0.000000	-10.000000	-0.483333	23.066668	166.000000	1023.000000	1023.000000	2046.000000
38.820000	-0.033918	-20.045633	-7.112662	-2.205415	-3.960039	-6.767517	0.000000	-10.000000	-0.525000	23.783335	173.500000	1023.000000	1023.000000	2046.000000
38.840000	-0.033058	-19.537497	-6.928834	-2.180145	-3.799036	-6.629482	0.000000	-10.000000	-0.533333	24.700001	181.166672	1023.000000	1023.000000	2046.000000
38.860001	-0.031862	-18.830456	-6.657201	-2.069914	-3.598704	-6.504637	0.000000	-10.000000	-0.550000	25.533335	189.333328	1023.000000	1023.000000	2046.000000
38.880001	-0.030576	-18.070267	-6.391628	-1.877248	-3.414158	-6.387233	0.000000	-10.000000	-0.558333	26.166668	197.833328	1023.000000	1023.000000	2046.000000
38.900002	-0.029125	-17.212902	-6.154360	-1.707086	-3.177232	-6.174225	0.000000	-10.000000	-0.591667	26.483334	206.500000	1023.000000	1023.000000	2046.000000
38.919998	-0.027652	-16.342045	-5.872474	-1.600965	-2.970853	-5.897753	0.000000	-10.000000	-0.608333	26.933334	215.166672	1023.000000	1023.000000	2046.000000
38.939999	-0.026328	-15.559839	-5.655194	-1.418326	-2.790401	-5.695919	0.000000	-10.000000	-0.625000	27.350000	224.166672	1023.000000	1023.000000	2046.000000
38.959999	-0.024876	-14.701659	-5.430135	-1.256584	-2.531040	-5.483900	0.000000	-10.000000	-0.633333	27.650002	233.333328	1023.000000	1023.000000	2046.000000
38.980000	-0.023592	-13.942992	-5.200382	-1.065426	-2.356105	-5.321080	0.000000	-10.000000	-0.633333	27.683334	242.500000	1023.000000	1023.000000	2046.000000
39.000000	-0.022291	-13.174064	-5.005855	-0.954961	-2.158777	-5.054470	0.000000	-10.000000	-0.625000	27.933334	251.666672	1023.000000	1023.000000	2046.000000
39.020000	-0.021008	-12.415956	-4.788087	-0.819639	-1.962546	-4.845685	0.000000	-10.000000	-0.616667	28.116667	261.000000	1023.000000	1023.000000	2046.000000
39.040001	-0.019834	-11.722005	-4.587158	-0.686313	-1.771718	-4.676816	0.000000	-10.000000	-0.616667	28.433334	270.333344	1023.000000	1023.000000	2046.000000
39.060001	-0.018588	-10.985456	-4.384937	-0.494607	-1.569186	-4.536726	0.000000	-10.000000	-0.625000	28.716667	279.833344	1023.000000	1023.000000	2046.000000
39.080002	-0.017364	-10.261921	-4.174551	-0.363692	-1.381125	-4.342554	0.000000	-10.000000	-0.625000	28.866667	289.166656	1023.000000	1023.000000	2046.000000
39.099998	-0.016201	-9.574654	-3.984163	-0.276118	-1.180452	-4.133921	0.000000	-10.000000	-0.650000	29.250000	298.833344	1023.000000	1023.000000	2046.000000
39.119999	-0.015046	-8.892365	-3.737085	-0.144391	-1.011021	-3.999868	0.000000	-10.000000	-0.650000	29.183334	308.500000	1023.000000	1023.000000	2046.000000
39.139999	-0.013958	-8.248891	-3.581794	0.019232	-0.788246	-3.898083	0.000000	-10.000000	-0.666667	29.416666	318.500000	1023.000000	1023.000000	2046.000000
39.160000	-0.012791	-7.559646	-3.318196	0.141691	-0.670396	-3.712745	0.000000	-10.000000	-0.666667	29.266666	328.166656	1023.000000	1023.000000	2046.000000
39.180000	-0.011608	-6.860619	-3.112090	0.226890	-0.432711	-3.542708	0.000000	-10.000000	-0.683333	29.466667	337.833344	1023.000000	1023.000000	2046.000000
39.200001	-0.010639	-6.287885	-2.902510	0.409282	-0.296842	-3.497814	0.000000	-10.000000	-0.675000	29.366667	347.500000	1023.000000	1023.000000	2046.000000
39.220001	-0.009396	-5.552783	-2.653729	0.519513	-0.120918	-3.297648	0.000000	-10.000000	-0.675000	29.366667	357.500000	1023.000000	1023.000000	2046.000000
39.240002	-0.008320	-4.917080	-2.476368	0.606636	0.097820	-3.145168	0.000000	-10.000000	-0.658333	29.200001	367.500000	1023.000000	1023.000000	2046.000000
39.259998	-0.007171	-4.237909	-2.213430	0.779487	0.227449	-3.031415	0.000000	-10.000000	-0.650000	29.083334	377.166656	1023.000000	1023.000000	2046.000000
39.279999	-0.006060	-3.581333	-1.990017	0.902271	0.385266	-2.878852	0.000000	-10.000000	-0.633333	28.933334	386.833344	1023.000000	1023.000000	2046.000000
39.299999	-0.005051	-2.985328	-1.817720	1.007504	0.562864	-2.737976	0.000000	-10.000000	-0.616667	28.583334	396.500000	1023.000000	1023.000000	2046.000000
39.320000	-0.004018	-2.374430	-1.574833	1.128549	0.660639	-2.588785	0.000000	-10.000000	-0.608333	28.083334	406.166656	1023.000000	1023.000000	2046.000000
39.340000	-0.002943	-1.739069	-1.386317	1.254045	0.808991	-2.415788	0.000000	-10.000000	-0.583333	27.800001	415.666656	1023.000000	1023.000000	2046.000000
39.360001	-0.002369	-1.399858	-1.311107	1.345643	0.821522	-2.255916	0.000000	-10.000000	-0.583333	27.716667	425.000000	1023.000000	1023.000000	2046.000000
39.380001	-0.002544	-1.503393	-1.334795	1.330518	0.745256	-2.244371	0.000000	-10.000000	-0.600000	27.783335	434.333344	1023.000000	1023.000000	2046.000000
39.400002	-0.002932	-1.733098	-1.320204	1.270365	0.626559	-2.309819	0.000000	-10.000000	-0.633333	27.733334	443.500000	1023.000000	1023.000000	2046.000000
39.419998	-0.002997	-1.771097	-1.195377	1.167343	0.572416	-2.315480	0.000000	-10.000000	-0.650000	27.733334	452.666656	1023.000000	1023.000000	2046.000000
39.439999	-0.002525	-1.492519	-0.966921	1.127168	0.618759	-2.271525	0.000000	-10.000000	-0.650000	27.883333	462.000000	1023.000000	1023.000000	2046.000000
39.459999	-0.001523	-0.900216	-0.679050	1.227636	0.788791	-2.237592	0.000000	-10.000000	-0.650000	27.916668	471.333344	1023.000000	1023.000000	2046.000000
39.480000	-0.000162	-0.095491	-0.336206	1.452575	0.967403	-2.179263	0.000000	-10.000000	-0.633333	28.150000	480.666656	1023.000000	1023.000000	2046.000000
39.500000	0.001688	0.997488	0.012717	1.788957	1.179281	-1.983466	0.000000	-10.000000	-0.608333	27.850000	490.000000	1023.000000	1023.000000	2046.000000
39.520000	0.003223	1.904699	0.225212	2.082366	1.412876	-1.815755	0.000000	-10.000000	-0.566667	27.400000	499.333344	1023.000000	1023.000000	2046.000000
39.540001	0.003784	2.236194	0.234942	2.247336	1.446782	-1.692866	0.000000	-10.000000	-0.550000	26.516666	508.500000	1023.000000	1023.000000	2046.000000
39.560001	0.002526	1.492807	-0.022967	2.139467	1.128031	-1.751723	0.000000	-10.000000	-0.541667	26.216667	517.333313	1023.000000	1023.000000	2046.000000
39.580002	-0.000457	-0.270376	-0.430082	1.823250	0.479442	-2.142986	0.000000	-10.000000	-0.533333	25.683334	526.166687	1023.000000	1023.000000	2046.000000
39.599998	-0.002934	-1.733870	-0.674114	1.420797	0.002948	-2.483501	0.000000	-10.000000	-0.516667	25.316668	535.000000	1023.000000	1023.000000	2046.000000
39.619999	-0.004531	-2.678019	-0.789694	1.086638	-0.220632	-2.754331	0.000000	-10.000000	-0.500000	24.983334	543.666687	1023.000000	1023.000000	2046.000000
39.639999	-0.005326	-3.147878	-0.871565	0.951014	-0.292229	-2.935098	0.000000	-10.000000	-0.516667	25.166668	552.000000	1023.000000	1023.000000	2046.000000
39.660000	-0.005750	-3.398372	-0.885320	0.846106	-0.349551	-3.009607	0.000000	-10.000000	-0.516667	25.500000	560.333313	1023.000000	1023.000000	2046.000000
39.680000	-0.005774	-3.412139	-0.883861	0.855226	-0.351174	-3.032329	0.000000	-10.000000	-0.525000	25.433334	568.666687	1023.000000	1023.000000	2046.000000
39.700001	-0.005630	-3.327470	-0.783410	0.876473	-0.373656	-3.046878	0.000000	-10.000000	-0.508333	25.166666	577.333313	1023.000000	1023.000000	2046.000000
39.720001	-0.005453	-3.222458	-0.714365	0.878662	-0.359274	-3.027481	0.000000	-10.000000	-0.508333	25.000000	585.666687	1023.000000	1023.000000	2046.000000
39.740002	-0.005011	-2.961295	-0.587873	0.929372	-0.318487	-2.984306	0.000000	-10.000000	-0.491667	24.650000	594.166687	1023.000000	1023.000000	2046.000000
39.759998	-0.004485	-2.650750	-0.475287	0.996435	-0.192260	-2.979638	0.000000	-10.000000	-0.475000	24.516666	602.500000	1023.000000	1023.000000	2046.000000
39.779999	-0.003838	-2.268487	-0.345317	1.122285	-0.075821	-2.969635	0.000000	-10.000000	-0.458333	23.883333	610.833313	1023.000000	1023.000000	2046.000000
39.799999	-0.003147	-1.859843	-0.210071	1.145042	0.093530	-2.888344	0.000000	-10.000000	-0.450000	23.683334	619.000000	1023.000000	1023.000000	2046.000000
39.820000	-0.002405	-1.421099	-0.088061	1.234634	0.284472	-2.852143	0.000000	-10.000000	-0.441667	23.316668	626.666687	1023.000000	1023.000000	2046.000000
39.840000	-0.001522	-0.899372	0.038543	1.291738	0.491121	-2.720774	0.000000	-10.000000	-0.458333	23.166666	634.333313	1023.000000	1023.000000	2046.000000
39.860001	-0.000554	-0.327491	0.184942	1.341349	0.724881	-2.578662	0.000000	-10.000000	-0.458333	23.083334	642.000000	1023.000000	1023.000000	2046.000000
39.880001	0.000231	0.136248	0.263188	1.423731	0.931204	-2.481875	0.000000	-10.000000	-0.466667	22.700001	649.833313	1023.000000	1023.000000	2046.000000
39.900002	0.001126	0.665354	0.408590	1.535298	1.084931	-2.363465	0.000000	-10.000000	-0.441667	22.416668	657.500000	1023.000000	1023.000000	2046.000000
39.919998	0.002551	1.507418	0.586168	1.604772	1.348243	-2.031765	0.000000	-10.000000	-0.425000	21.916668	665.000000	1023.000000	1023.000000	2046.000000
39.939999	0.004071	2.406194	0.765550	1.718823	1.667720	-1.745899	0.000000	-10.000000	-0.408333	21.633333	672.500000	1023.000000	1023.000000	2046.000000
39.959999	0.005229	3.090611	0.836898	1.874552	1.960328	-1.581167	0.000000	-10.000000	-0.391667	21.183334	679.833313	1023.000000	1023.000000	2046.000000
39.980000	0.005845	3.454448	0.804282	1.921459	2.137872	-1.409165	0.000000	-10.000000	-0.383333	20.850000	687.000000	1023.000000	1023.000000	2046.000000
40.000000	0.005992	3.541519	0.711591	1.918958	2.194681	-1.283711	0.000000	-10.000000	-0.366667	20.433334	694.000000	1023.000000	1023.000000	2046.000000
40.020000	0.006013	3.553710	0.644843	1.898057	2.177726	-1.166916	0.000000	-10.000000	-0.366667	20.466667	700.833313	1023.000000	1023.000000	2046.000000
40.040001	0.006185	3.655124	0.696039	1.870070	2.197927	-1.108911	0.000000	-10.000000	-0.358333	20.400000	707.666687	1023.000000	1023.000000	2046.000000
40.060001	0.006364	3.760947	0.780406	1.831482	2.248662	-1.099603	0.000000	-10.000000	-0.366667	20.366667	714.500000	1023.000000	1023.000000	2046.000000
40.080002	0.006980	4.125286	0.966272	1.780819	2.354391	-0.976196	0.000000	-10.000000	-0.358333	20.049999	721.333313	1023.000000	1023.000000	2046.000000
40.099998	0.007770	4.591905	1.221085	1.816387	2.485510	-0.931077	0.000000	-10.000000	-0.350000	19.833334	728.000000	1023.000000	1023.000000	2046.000000
40.119999	0.008778	5.187599	1.435318	1.944918	2.678623	-0.871260	0.000000	-10.000000	-0.341667	19.883333	734.666687	1023.000000	1023.000000	2046.000000
40.139999	0.010185	6.019351	1.727464	2.067895	2.895955	-0.671963	0.000000	-10.000000	-0.341667	19.966667	741.333313	1023.000000	1023.000000	2046.000000
40.160000	0.011512	6.803525	1.952973	2.254929	3.134890	-0.539266	0.000000	-10.000000	-0.358333	20.016666	748.000000	1023.000000	1023.000000	2046.000000
40.180000	0.012927	7.640100	2.198004	2.421141	3.316496	-0.295540	0.000000	-10.000000	-0.358333	19.950001	754.666687	1023.000000	1023.000000	2046.000000
40.200001	0.014420	8.522244	2.453830	2.614202	3.565296	-0.111083	0.000000	-10.000000	-0.350000	19.816668	761.333313	1023.000000	1023.000000	2046.000000
40.220001	0.015741	9.303088	2.679982	2.827544	3.773937	0.021624	0.000000	-10.000000	-0.341667	19.666668	768.000000	1023.000000	1023.000000	2046.000000
40.240002	0.017083	10.095866	2.867647	2.978262	3.993492	0.256465	0.000000	-10.000000	-0.341667	19.616667	774.500000	1023.000000	1023.000000	2046.000000
40.259998	0.018443	10.899530	3.083365	3.140666	4.247899	0.427600	0.000000	-10.000000	-0.358333	19.750000	781.000000	1023.000000	1023.000000	2046.000000
40.279999	0.019497	11.522470	3.289675	3.367341	4.375679	0.489775	0.000000	-10.000000	-0.366667	19.833334	787.666687	1023.000000	1023.000000	2046.000000
40.299999	0.020674	12.218134	3.445617	3.478001	4.617048	0.677467	0.000000	-10.000000	-0.383333	20.050001	794.333313	1023.000000	1023.000000	2046.000000
40.320000	0.021640	12.789227	3.602684	3.584782	4.806286	0.795475	0.000000	-10.000000	-0.383333	20.166668	801.000000	1023.000000	1023.000000	2046.000000
40.340000	0.022589	13.350148	3.748456	3.706446	5.015918	0.879328	0.000000	-10.000000	-0.375000	20.333334	807.666687	1023.000000	1023.000000	2046.000000
40.360001	0.023546	13.915947	3.894367	3.824275	5.181514	1.015790	0.000000	-10.000000	-0.366667	20.266666	814.500000	1023.000000	1023.000000	2046.000000
40.380001	0.024526	14.495085	4.098122	3.938935	5.360507	1.097522	0.000000	-10.000000	-0.358333	19.983334	821.333313	1023.000000	1023.000000	2046.000000
40.400002	0.025321	14.964846	4.220354	4.068247	5.517316	1.158928	0.000000	-10.000000	-0.358333	19.583334	828.000000	1023.000000	1023.000000	2046.000000
40.419998	0.026230	15.501950	4.401392	4.147034	5.677899	1.275626	0.000000	-10.000000	-0.333333	19.050001	834.666687	1023.000000	1023.000000	2046.000000
40.439999	0.027042	15.981898	4.538708	4.283041	5.850759	1.309389	0.000000	-10.000000	-0.308333	18.466667	841.166687	1023.000000	1023.000000	2046.000000
40.459999	0.027849	16.458742	4.691792	4.381501	5.981727	1.403722	0.000000	-10.000000	-0.283333	17.666668	847.500000	1023.000000	1023.000000	2046.000000
40.480000	0.028755	16.993996	4.898324	4.456676	6.166002	1.472994	0.000000	-10.000000	-0.275000	16.866667	853.500000	1023.000000	1023.000000	2046.000000
40.500000	0.029610	17.499699	5.056471	4.589311	6.327449	1.526468	0.000000	-10.000000	-0.266667	15.983334	859.166687	1023.000000	1023.000000	2046.000000
40.520000	0.030184	17.838663	5.114767	4.665638	6.399666	1.658591	0.000000	-10.000000	-0.258333	15.333333	864.666687	1023.000000	1023.000000	2046.000000
40.540001	0.030100	17.788910	5.036355	4.671971	6.400034	1.680550	0.000000	-10.000000	-0.241667	14.533334	869.833313	1023.000000	1023.000000	2046.000000
40.560001	0.029833	17.631235	5.042552	4.647168	6.329211	1.612304	0.000000	-10.000000	-0.216667	13.766667	874.833313	1023.000000	1023.000000	2046.000000
40.580002	0.029706	17.556400	5.091815	4.610960	6.290330	1.563294	0.000000	-10.000000	-0.200000	12.666667	879.500000	1023.000000	1023.000000	2046.000000
40.599998	0.030165	17.827768	5.230290	4.587242	6.426895	1.583342	0.000000	-10.000000	-0.175000	11.916667	883.833313	1023.000000	1023.000000	2046.000000
40.619999	0.030935	18.282772	5.470724	4.764307	6.506028	1.541714	0.000000	-10.000000	-0.166667	10.983334	888.000000	1023.000000	1023.000000	2046.000000
40.639999	0.032118	18.981472	5.706753	5.026482	6.640405	1.607832	0.000000	-10.000000	-0.133333	10.416667	891.833313	1023.000000	1023.000000	2046.000000
40.660000	0.033054	19.535097	5.855729	5.236302	6.700924	1.742142	0.000000	-10.000000	-0.116667	9.250000	895.500000	1023.000000	1023.000000	2046.000000
40.680000	0.033158	19.596083	5.813779	5.352857	6.638721	1.790725	0.000000	-10.000000	-0.108333	8.200001	898.833313	1023.000000	1023.000000	2046.000000
40.700001	0.031618	18.686367	5.495577	5.223051	6.297361	1.670378	0.000000	-10.000000	-0.125000	7.166667	901.833313	1023.000000	1023.000000	2046.000000
40.720001	0.028474	16.828264	4.949937	4.850647	5.694869	1.332811	0.000000	-10.000000	-0.125000	5.916667	904.333313	1023.000000	1023.000000	2046.000000
40.740002	0.025123	14.847583	4.526148	4.403684	5.078488	0.839262	0.000000	-10.000000	-0.116667	4.533333	906.500000	1023.000000	1023.000000	2046.000000
40.759998	0.022478	13.284288	4.194309	4.021139	4.674137	0.394704	0.000000	-10.000000	-0.100000	2.616667	908.166687	1023.000000	1023.000000	2046.000000
40.779999	0.020644	12.200800	3.943161	3.760690	4.385736	0.111213	0.000000	-10.000000	-0.091667	1.200000	909.333313	1023.000000	1023.000000	2046.000000
40.799999	0.019496	11.522025	3.830575	3.579821	4.151304	-0.039675	0.000000	-10.000000	-0.083333	0.266667	909.833313	1023.000000	1023.000000	2046.000000
40.820000	0.018743	11.076876	3.740952	3.479404	4.051750	-0.195230	0.000000	-10.000000	-0.075000	-0.616667	910.000000	1023.000000	1023.000000	2046.000000
40.840000	0.018042	10.663061	3.726874	3.417687	3.868470	-0.349970	0.000000	-10.000000	-0.083333	-1.500000	910.000000	1023.000000	1023.000000	2046.000000
40.860001	0.017569	10.383225	3.712729	3.376265	3.732987	-0.438755	0.000000	-10.000000	-0.075000	-2.833333	910.000000	1023.000000	1023.000000	2046.000000
40.880001	0.017152	10.136842	3.660288	3.295338	3.700815	-0.519601	0.000000	-10.000000	-0.066667	-4.066667	910.000000	1023.000000	1023.000000	2046.000000
40.900002	0.016712	9.876662	3.645085	3.271900	3.631048	-0.671371	0.000000	-10.000000	-0.050000	-5.483334	910.000000	1023.000000	1023.000000	2046.000000
40.919998	0.016472	9.734921	3.612487	3.264514	3.610842	-0.752923	0.000000	-10.000000	-0.050000	-6.883333	910.000000	1023.000000	1023.000000	2046.000000
40.939999	0.016369	9.673927	3.604183	3.251750	3.603428	-0.785433	0.000000	-10.000000	-0.041667	-8.016666	910.000000	1023.000000	1023.000000	2046.000000
40.959999	0.016274	9.618198	3.556092	3.233719	3.671848	-0.843460	0.000000	-10.000000	-0.033333	-8.700000	910.000000	1023.000000	1023.000000	2046.000000
40.980000	0.016260	9.609661	3.578934	3.181607	3.694546	-0.845426	0.000000	-10.000000	-0.033333	-8.933333	910.000000	1023.000000	1023.000000	2046.000000
41.000000	0.016333	9.652706	3.550139	3.151395	3.791898	-0.840726	0.000000	-10.000000	-0.041667	-8.950000	910.000000	1023.000000	1023.000000	2046.000000
41.020000	0.016503	9.753247	3.502565	3.082037	3.866136	-0.697490	0.000000	-10.000000	-0.050000	-9.183333	902.833313	1023.000000	1023.000000	2046.000000
41.040001	0.016705	9.872932	3.518282	3.106654	3.920244	-0.672247	0.000000	-10.000000	-0.033333	-9.600000	894.500000	1023.000000	1023.000000	2046.000000
41.060001	0.017342	10.249183	3.577251	3.166418	4.057445	-0.551931	0.000000	-10.000000	-0.016667	-9.933333	885.166687	1023.000000	1023.000000	2046.000000
41.080002	0.017984	10.628388	3.640699	3.259713	4.153545	-0.425568	0.000000	-10.000000	-0.016667	-10.083334	881.833313	1023.000000	1023.000000	2046.000000
41.099998	0.018502	10.934950	3.603596	3.314015	4.287617	-0.270278	0.000000	-10.000000	-0.016667	-9.866667	878.500000	1023.000000	1023.000000	2046.000000
41.119999	0.018549	10.962324	3.449997	3.317421	4.374900	-0.179995	0.000000	-10.000000	-0.033333	-9.416667	875.166687	1023.000000	1023.000000	2046.000000
41.139999	0.018177	10.742366	3.224307	3.241875	4.357592	-0.081408	0.000000	-10.000000	-0.033333	-8.866667	872.000000	1023.000000	1023.000000	2046.000000
41.160000	0.017539	10.365486	3.035565	3.182561	4.228250	-0.080888	0.000000	-10.000000	-0.050000	-8.150000	869.166687	1023.000000	1023.000000	2046.000000
41.180000	0.016997	10.045425	2.891828	3.067935	4.152900	-0.067238	0.000000	-10.000000	-0.050000	-7.200000	866.333313	1023.000000	1023.000000	2046.000000
41.200001	0.016623	9.824201	2.823059	3.001921	4.127941	-0.128720	0.000000	-10.000000	-0.058333	-6.033333	863.833313	1023.000000	1023.000000	2046.000000
41.220001	0.016364	9.670907	2.835807	2.904570	4.045903	-0.115373	0.000000	-10.000000	-0.058333	-5.200000	861.833313	1023.000000	1023.000000	2046.000000
41.240002	0.016501	9.752240	2.933708	2.861757	4.058801	-0.102026	0.000000	-10.000000	-0.058333	-4.983334	860.166687	1023.000000	1023.000000	2046.000000
41.259998	0.016805	9.931856	3.030169	2.905558	4.060902	-0.064772	0.000000	-10.000000	-0.058333	-5.100000	858.500000	1023.000000	1023.000000	2046.000000
41.279999	0.017394	10.279598	3.076878	2.972482	4.212753	0.017484	0.000000	-10.000000	-0.066667	-5.283333	856.666687	1023.000000	1023.000000	2046.000000
41.299999	0.018029	10.655320	3.148903	3.121631	4.264801	0.119985	0.000000	-10.000000	-0.066667	-5.350000	855.000000	1023.000000	1023.000000	2046.000000
41.320000	0.018688	11.044349	3.228746	3.205652	4.350844	0.259106	0.000000	-10.000000	-0.075000	-5.200000	853.333313	1023.000000	1023.000000	2046.000000
41.340000	0.019266	11.386415	3.268990	3.305467	4.393160	0.418799	0.000000	-10.000000	-0.066667	-4.900000	851.500000	1023.000000	1023.000000	2046.000000
41.360001	0.020014	11.828247	3.368997	3.413926	4.477174	0.568150	0.000000	-10.000000	-0.075000	-4.616667	849.833313	1023.000000	1023.000000	2046.000000
41.380001	0.020543	12.140832	3.446133	3.535490	4.490822	0.668388	0.000000	-10.000000	-0.066667	-4.416667	848.166687	1023.000000	1023.000000	2046.000000
41.400002	0.021178	12.516445	3.525056	3.660481	4.551244	0.779664	0.000000	-10.000000	-0.075000	-4.316667	846.833313	1023.000000	1023.000000	2046.000000
41.419998	0.021670	12.807185	3.542893	3.711659	4.646087	0.906546	0.000000	-10.000000	-0.066667	-4.166667	845.166687	1023.000000	1023.000000	2046.000000
41.439999	0.022034	13.022261	3.525991	3.814575	4.732543	0.949151	0.000000	-10.000000	-0.066667	-4.200000	843.833313	1023.000000	1023.000000	2046.000000
41.459999	0.022381	13.227253	3.610923	3.880672	4.724424	1.011235	0.000000	-10.000000	-0.066667	-4.200000	842.333313	1023.000000	1023.000000	2046.000000
41.480000	0.022480	13.285545	3.596791	3.958358	4.742815	0.987581	0.000000	-10.000000	-0.066667	-4.283333	841.000000	1023.000000	1023.000000	2046.000000
41.500000	0.022741	13.439654	3.601326	3.942215	4.790699	1.105413	0.000000	-10.000000	-0.066667	-4.316667	839.666687	1023.000000	1023.000000	2046.000000
41.520000	0.022931	13.552179	3.643030	3.998804	4.797162	1.113184	0.000000	-10.000000	-0.058333	-4.483334	838.166687	1023.000000	1023.000000	2046.000000
41.540001	0.023061	13.629323	3.628430	4.098626	4.819065	1.083203	0.000000	-10.000000	-0.058333	-4.616667	836.666687	1023.000000	1023.000000	2046.000000
41.560001	0.023312	13.777187	3.657206	4.103239	4.864753	1.151990	0.000000	-10.000000	-0.050000	-4.816667	835.000000	1023.000000	1023.000000	2046.000000
41.580002	0.023374	13.814157	3.655480	4.132137	4.872075	1.154465	0.000000	-10.000000	-0.050000	-5.033333	833.333313	1023.000000	1023.000000	2046.000000
41.599998	0.023851	14.095917	3.780005	4.215313	4.933457	1.167142	0.000000	-10.000000	-0.050000	-5.183333	831.666687	1023.000000	1023.000000	2046.000000
41.619999	0.024337	14.383235	3.876727	4.281200	5.023292	1.202015	0.000000	-10.000000	-0.050000	-5.150000	830.000000	1023.000000	1023.000000	2046.000000
41.639999	0.025016	14.784398	3.974811	4.320173	5.156623	1.332791	0.000000	-10.000000	-0.058333	-4.866667	828.333313	1023.000000	1023.000000	2046.000000
41.660000	0.025058	14.809226	3.943829	4.414693	5.156631	1.294073	0.000000	-10.000000	-0.066667	-4.616667	826.666687	1023.000000	1023.000000	2046.000000
41.680000	0.025046	14.802244	3.918833	4.359133	5.166979	1.357299	0.000000	-10.000000	-0.083333	-4.400000	825.000000	1023.000000	1023.000000	2046.000000
41.700001	0.024712	14.604613	3.887995	4.307099	5.088703	1.320817	0.000000	-10.000000	-0.083333	-4.200000	823.500000	1023.000000	1023.000000	2046.000000
41.720001	0.024667	14.578457	3.920399	4.252893	5.110785	1.294379	0.000000	-10.000000	-0.091667	-4.016667	822.000000	1023.000000	1023.000000	2046.000000
41.740002	0.024797	14.654782	4.051817	4.338873	5.102067	1.162025	0.000000	-10.000000	-0.083333	-3.900000	820.666687	1023.000000	1023.000000	2046.000000
41.759998	0.025450	15.041126	4.183731	4.442459	5.164431	1.250506	0.000000	-10.000000	-0.083333	-3.850000	819.500000	1023.000000	1023.000000	2046.000000
41.779999	0.025905	15.310066	4.227670	4.640098	5.211907	1.230392	0.000000	-10.000000	-0.075000	-3.866667	818.333313	1023.000000	1023.000000	2046.000000
41.799999	0.025857	15.281476	4.126814	4.747729	5.102739	1.304193	0.000000	-10.000000	-0.075000	-3.883333	817.000000	1023.000000	1023.000000	2046.000000
41.820000	0.024525	14.494473	3.863059	4.646315	4.743964	1.241137	0.000000	-10.000000	-0.075000	-3.900000	815.666687	1023.000000	1023.000000	2046.000000
41.840000	0.021678	12.811536	3.384706	4.283870	4.173242	0.969719	0.000000	-10.000000	-0.083333	-3.916667	814.333313	1023.000000	1023.000000	2046.000000
41.860001	0.018203	10.757752	2.881362	3.818519	3.630027	0.427844	0.000000	-10.000000	-0.083333	-3.833333	813.000000	1023.000000	1023.000000	2046.000000
41.880001	0.015121	8.936680	2.529057	3.367593	3.105792	-0.065762	0.000000	-10.000000	-0.083333	-3.800000	811.666687	1023.000000	1023.000000	2046.000000
41.900002	0.013165	7.780324	2.329264	3.004869	2.789616	-0.343424	0.000000	-10.000000	-0.075000	-3.716667	810.833313	1023.000000	1023.000000	2046.000000
41.919998	0.011779	6.961229	2.180142	2.836372	2.574519	-0.629804	0.000000	-10.000000	-0.083333	-3.683333	809.666687	1023.000000	1023.000000	2046.000000
41.939999	0.010686	6.315323	2.054794	2.710292	2.374119	-0.823882	0.000000	-10.000000	-0.091667	-3.750000	808.333313	1023.000000	1023.000000	2046.000000
41.959999	0.009909	5.855922	1.968098	2.619175	2.246586	-0.977937	0.000000	-10.000000	-0.091667	-3.916667	806.666687	1023.000000	1023.000000	2046.000000
41.980000	0.009311	5.503069	1.899809	2.533464	2.156250	-1.086453	0.000000	-10.000000	-0.091667	-4.183333	805.333313	1023.000000	1023.000000	2046.000000
42.000000	0.008778	5.188047	1.857210	2.484227	2.051500	-1.204891	0.000000	-10.000000	-0.083333	-4.300000	804.000000	1023.000000	1023.000000	2046.000000
42.020000	0.008395	4.961734	1.778220	2.473913	2.051144	-1.341543	0.000000	-10.000000	-0.083333	-4.316667	803.000000	1023.000000	1023.000000	2046.000000
42.040001	0.008175	4.831627	1.761837	2.407016	2.025057	-1.362283	0.000000	-10.000000	-0.083333	-4.316667	801.500000	1023.000000	1023.000000	2046.000000
42.060001	0.008144	4.813197	1.748737	2.385209	2.088035	-1.408785	0.000000	-10.000000	-0.091667	-4.350000	800.000000	1023.000000	1023.000000	2046.000000
42.080002	0.008160	4.822340	1.760152	2.409412	2.123690	-1.470914	0.000000	-10.000000	-0.083333	-4.316667	798.000000	1023.000000	1023.000000	2046.000000
42.099998	0.008338	4.927961	1.777417	2.386028	2.223460	-1.458944	0.000000	-10.000000	-0.075000	-4.200000	796.500000	1023.000000	1023.000000	2046.000000
42.119999	0.008505	5.026218	1.830427	2.389627	2.272618	-1.466455	0.000000	-10.000000	-0.066667	-4.116667	795.500000	1023.000000	1023.000000	2046.000000
42.139999	0.008984	5.309458	1.836176	2.410595	2.449008	-1.386321	0.000000	-10.000000	-0.066667	-4.133333	794.166687	1023.000000	1023.000000	2046.000000
42.160000	0.009482	5.603874	1.899867	2.451011	2.536041	-1.283045	0.000000	-10.000000	-0.066667	-4.066667	792.833313	1023.000000	1023.000000	2046.000000
42.180000	0.010670	6.305927	2.035230	2.543270	2.796482	-1.069054	0.000000	-10.000000	-0.058333	-4.066667	791.000000	1023.000000	1023.000000	2046.000000
42.200001	0.011724	6.928734	2.122913	2.697481	3.018274	-0.909934	0.000000	-10.000000	-0.058333	-4.033333	790.000000	1023.000000	1023.000000	2046.000000
42.220001	0.012590	7.440699	2.180544	2.789553	3.234609	-0.764007	0.000000	-10.000000	-0.066667	-4.000000	788.666687	1023.000000	1023.000000	2046.000000
42.240002	0.012904	7.626327	2.104437	2.833484	3.326415	-0.638008	0.000000	-10.000000	-0.083333	-3.900000	787.833313	1023.000000	1023.000000	2046.000000
42.259998	0.012921	7.636024	1.984122	2.794357	3.367103	-0.509558	0.000000	-10.000000	-0.100000	-3.783333	786.166687	1023.000000	1023.000000	2046.000000
42.279999	0.012660	7.481852	1.884336	2.805011	3.301635	-0.509130	0.000000	-10.000000	-0.100000	-1.883333	784.833313	1023.000000	1023.000000	2046.000000
42.299999	0.012634	7.466708	1.853835	2.740792	3.314907	-0.442826	0.000000	-10.000000	-0.100000	-1.000000	783.500000	1023.000000	1023.000000	2046.000000
42.320000	0.012733	7.525118	1.946233	2.706870	3.343469	-0.471454	0.000000	-10.000000	-0.100000	0.250000	783.000000	1023.000000	1023.000000	2046.000000
42.340000	0.012655	7.479054	1.994900	2.607990	3.371380	-0.495215	0.000000	-10.000000	-0.100000	-0.383333	783.000000	1023.000000	1023.000000	2046.000000
42.360001	0.012793	7.560887	2.106691	2.572177	3.433810	-0.551792	0.000000	-10.000000	-0.100000	0.000000	783.000000	1023.000000	1023.000000	2046.000000
42.380001	0.013219	7.812179	2.252959	2.537504	3.534828	-0.513113	0.000000	-10.000000	-0.100000	0.000000	783.000000	1023.000000	1023.000000	2046.000000
42.400002	0.013929	8.232220	2.427060	2.580043	3.677725	-0.452610	0.000000	-10.000000	-0.100000	0.000000	783.000000	1023.000000	1023.000000	2046.000000
42.419998	0.014872	8.789154	2.616192	2.677182	3.849342	-0.353563	0.000000	-10.000000	-0.100000	0.000000	783.000000	1023.000000	1023.000000	2046.000000
42.439999	0.015865	9.376270	2.776746	2.844132	4.019880	-0.264486	0.000000	-10.000000	-0.100000	0.000000	783.000000	1023.000000	1023.000000	2046.000000
42.459999	0.016736	9.891161	2.915773	2.958363	4.105372	-0.088348	0.000000	-10.000000	-0.100000	0.000000	783.000000	1023.000000	1023.000000	2046.000000
42.480000	0.017433	10.303027	3.030406	3.063126	4.134555	0.074941	0.000000	-10.000000	-0.091667	0.000000	783.000000	1023.000000	1023.000000	2046.000000
42.500000	0.018086	10.688684	3.047306	3.178564	4.237445	0.225369	0.000000	-10.000000	-0.091667	0.000000	783.000000	1023.000000	1023.000000	2046.000000
42.520000	0.018566	10.972716	3.074917	3.232184	4.277237	0.388379	0.000000	-10.000000	-0.091667	0.000000	783.000000	1023.000000	1023.000000	2046.000000
42.540001	0.018941	11.194086	3.050341	3.310755	4.309623	0.523367	0.000000	-10.000000	-0.100000	0.000000	783.000000	1023.000000	1023.000000	2046.000000
42.560001	0.019170	11.329661	3.029256	3.374419	4.304751	0.621235	0.000000	-10.000000	-0.100000	0.000000	783.000000	1023.000000	1023.000000	2046.000000
42.580002	0.019300	11.406034	2.950930	3.433340	4.318773	0.702991	0.000000	-10.000000	-0.100000	0.000000	783.000000	1023.000000	1023.000000	2046.000000
42.599998	0.019271	11.389254	2.880844	3.436256	4.260323	0.811830	0.000000	-10.000000	-0.100000	0.000000	783.000000	1023.000000	1023.000000	2046.000000
42.619999	0.019258	11.381453	2.747983	3.518778	4.258754	0.855938	0.000000	-10.000000	-0.100000	0.000000	783.000000	1023.000000	1023.000000	2046.000000
42.639999	0.019314	11.414785	2.701363	3.567919	4.210054	0.935448	0.000000	-10.000000	-0.091667	0.000000	783.000000	1023.000000	1023.000000	2046.000000
42.660000	0.019202	11.348328	2.617259	3.608365	4.129817	0.992887	0.000000	-10.000000	-0.083333	0.000000	783.000000	1023.000000	1023.000000	2046.000000
42.680000	0.019251	11.377143	2.524509	3.673247	4.133608	1.045779	0.000000	-10.000000	-0.091667	0.000000	783.000000	1023.000000	1023.000000	2046.000000
42.700001	0.019236	11.368767	2.467420	3.752386	4.072206	1.076756	0.000000	-10.000000	-0.091667	0.000000	783.000000	1023.000000	1023.000000	2046.000000
42.720001	0.019630	11.601408	2.556003	3.827383	4.044167	1.173855	0.000000	-10.000000	-0.100000	0.000000	783.000000	1023.000000	1023.000000	2046.000000
42.740002	0.020218	11.948540	2.614166	3.927975	4.136118	1.270281	0.000000	-10.000000	-0.091667	0.000000	783.000000	1023.000000	1023.000000	2046.000000
42.759998	0.021217	12.539383	2.754503	4.089562	4.267107	1.428211	0.000000	-10.000000	-0.100000	0.000000	783.000000	1023.000000	1023.000000	2046.000000
42.779999	0.021965	12.981468	2.793431	4.293231	4.384637	1.510170	0.000000	-10.000000	-0.100000	0.000000	783.000000	1023.000000	1023.000000	2046.000000
42.799999	0.022558	13.331694	2.839338	4.415589	4.438259	1.638508	0.000000	-10.000000	-0.100000	0.000000	783.000000	1023.000000	1023.000000	2046.000000
42.820000	0.023202	13.712291	2.914790	4.482542	4.468863	1.846095	0.000000	-10.000000	-0.100000	0.000000	783.000000	1023.000000	1023.000000	2046.000000
42.840000	0.023649	13.976360	3.008598	4.682913	4.473178	1.811672	0.000000	-10.000000	-0.100000	0.000000	783.000000	1023.000000	1023.000000	2046.000000
42.860001	0.024242	14.327312	3.091509	4.883419	4.492805	1.859579	0.000000	-10.000000	-0.100000	0.000000	783.000000	1023.000000	1023.000000	2046.000000
42.880001	0.024694	14.594255	3.085459	5.053384	4.454989	2.000423	0.000000	-10.000000	-0.100000	0.000000	783.000000	1023.000000	1023.000000	2046.000000
42.900002	0.024079	14.230782	2.877515	5.135238	4.209309	2.008718	0.000000	-10.000000	-0.100000	0.000000	783.000000	1023.000000	1023.000000	2046.000000
42.919998	0.022831	13.492917	2.636531	5.114092	3.825319	1.916975	0.000000	-10.000000	-0.100000	0.000000	783.000000	1023.000000	1023.000000	2046.000000
42.939999	0.021072	12.453629	2.331116	4.972463	3.439635	1.710415	0.000000	-10.000000	-0.100000	0.650000	783.000000	1023.000000	1023.000000	2046.000000
42.959999	0.019208	11.351962	2.151802	4.686370	3.044612	1.469177	0.000000	-10.000000	-0.100000	1.650000	783.000000	1023.000000	1023.000000	2046.000000
42.980000	0.016855	9.961450	1.790731	4.374217	2.721664	1.074838	0.000000	-10.000000	-0.100000	2.950000	783.000000	1023.000000	1023.000000	2046.000000
43.000000	0.014691	8.682678	1.530937	3.991206	2.411072	0.749463	0.000000	-10.000000	-0.100000	3.600000	783.000000	1023.000000	1023.000000	2046.000000
43.020000	0.013004	7.685536	1.379959	3.728955	2.171883	0.404739	0.000000	-10.000000	-0.100000	3.483333	783.000000	1023.000000	1023.000000	2046.000000
43.040001	0.011603	6.857224	1.226120	3.507490	1.980742	0.142873	0.000000	-10.000000	-0.091667	2.983333	783.000000	1023.000000	1023.000000	2046.000000
43.060001	0.010519	6.216699	1.141354	3.331434	1.826884	-0.082973	0.000000	-10.000000	-0.091667	2.316667	783.000000	1023.000000	1023.000000	2046.000000
43.080002	0.009549	5.643309	0.991065	3.225474	1.722663	-0.295892	0.000000	-10.000000	-0.091667	2.066667	783.000000	1023.000000	1023.000000	2046.000000
43.099998	0.008984	5.309683	0.967927	3.125530	1.643411	-0.427184	0.000000	-10.000000	-0.100000	1.850000	783.000000	1023.000000	1023.000000	2046.000000
43.119999	0.008553	5.054679	0.905867	3.094651	1.637199	-0.583038	0.000000	-10.000000	-0.100000	1.800000	783.000000	1023.000000	1023.000000	2046.000000
43.139999	0.008450	4.994215	0.898446	3.062779	1.718865	-0.685876	0.000000	-10.000000	-0.100000	1.650000	783.000000	1023.000000	1023.000000	2046.000000
43.160000	0.008213	4.853682	0.922300	3.011720	1.691921	-0.772260	0.000000	-10.000000	-0.091667	1.066667	783.000000	1023.000000	1023.000000	2046.000000
43.180000	0.008130	4.804624	0.904390	2.912091	1.792940	-0.804798	0.000000	-10.000000	-0.083333	-0.650000	783.000000	1023.000000	1023.000000	2046.000000
43.200001	0.008141	4.811586	0.952009	2.880195	1.854870	-0.875488	0.000000	-10.000000	-0.075000	-2.266667	783.000000	1023.000000	1023.000000	2046.000000
43.220001	0.008361	4.941506	0.976907	2.857536	2.011626	-0.904562	0.000000	-10.000000	-0.083333	-2.766667	782.666687	1023.000000	1023.000000	2046.000000
43.240002	0.008816	5.209972	1.016131	2.819702	2.234245	-0.860107	0.000000	-10.000000	-0.091667	-2.133333	782.333313	1023.000000	1023.000000	2046.000000
43.259998	0.009218	5.447935	1.022891	2.838373	2.369335	-0.782664	0.000000	-10.000000	-0.100000	-1.000000	782.000000	1023.000000	1023.000000	2046.000000
43.279999	0.010196	6.025608	1.190719	2.889537	2.552963	-0.607611	0.000000	-10.000000	-0.100000	-0.500000	782.000000	1023.000000	1023.000000	2046.000000
43.299999	0.011058	6.535484	1.312221	3.007879	2.738171	-0.522788	0.000000	-10.000000	-0.100000	0.000000	782.000000	1023.000000	1023.000000	2046.000000
43.320000	0.011802	6.974986	1.330907	3.014648	2.971823	-0.342391	0.000000	-10.000000	-0.083333	-1.016667	782.000000	1023.000000	1023.000000	2046.000000
43.340000	0.011719	6.926160	1.218272	3.004755	3.014680	-0.311547	0.000000	-10.000000	-0.066667	-2.983333	781.833313	1023.000000	1023.000000	2046.000000
43.360001	0.011124	6.574011	0.965435	2.915465	2.992736	-0.299625	0.000000	-10.000000	-0.033333	-5.733334	781.000000	1023.000000	1023.000000	2046.000000
43.380001	0.010077	5.955725	0.704230	2.738985	2.853384	-0.340875	0.000000	-10.000000	-0.008333	-8.416667	779.166687	1023.000000	1023.000000	2046.000000
43.400002	0.009121	5.390487	0.531008	2.598854	2.650782	-0.390158	0.000000	-10.000000	0.025000	-10.950000	776.333313	1023.000000	1023.000000	2046.000000
43.419998	0.008313	4.913111	0.406157	2.419744	2.509903	-0.422693	0.000000	-10.000000	0.075000	-13.583333	772.500000	1023.000000	1023.000000	2046.000000
43.439999	0.007441	4.397421	0.296588	2.330294	2.301610	-0.531070	0.000000	-10.000000	0.125000	-16.299999	767.833313	1023.000000	1023.000000	2046.000000
43.459999	0.006801	4.019480	0.198645	2.186957	2.207172	-0.573294	0.000000	-10.000000	0.183333	-18.983334	762.333313	1023.000000	1023.000000	2046.000000
43.480000	0.006274	3.707823	0.172639	2.130800	2.062230	-0.657845	0.000000	-10.000000	0.233333	-21.483334	756.000000	1023.000000	1023.000000	2046.000000
43.500000	0.005968	3.527188	0.069179	2.118631	2.050997	-0.711618	0.000000	-10.000000	0.300000	-23.483334	748.833313	1023.000000	1023.000000	2046.000000
43.520000	0.005834	3.448067	0.049830	2.115090	2.003279	-0.720131	0.000000	-10.000000	0.375000	-25.166666	741.000000	1023.000000	1023.000000	2046.000000
43.540001	0.005787	3.419840	0.028183	2.178751	1.924708	-0.711803	0.000000	-10.000000	0.433333	-26.716667	732.666687	1023.000000	1023.000000	2046.000000
43.560001	0.005851	3.458181	0.036090	2.188354	1.853415	-0.619678	0.000000	-10.000000	0.483333	-27.983334	723.833313	1023.000000	1023.000000	2046.000000
43.580002	0.005669	3.350260	-0.027449	2.225793	1.723573	-0.571657	0.000000	-10.000000	0.516667	-28.916668	714.333313	1023.000000	1023.000000	2046.000000
43.599998	0.005756	3.401742	-0.006639	2.285871	1.666455	-0.543946	0.000000	-10.000000	0.550000	-29.250000	704.833313	1023.000000	1023.000000	2046.000000
43.619999	0.005874	3.471499	0.024156	2.337682	1.638997	-0.529335	0.000000	-10.000000	0.558333	-29.616667	695.166687	1023.000000	1023.000000	2046.000000
43.639999	0.006281	3.712096	0.048147	2.395186	1.733040	-0.464277	0.000000	-10.000000	0.583333	-29.866667	685.500000	1023.000000	1023.000000	2046.000000
43.660000	0.006678	3.946742	0.091633	2.487524	1.835128	-0.467542	0.000000	-10.000000	0.591667	-30.616667	675.500000	1023.000000	1023.000000	2046.000000
43.680000	0.006775	4.003738	0.059751	2.523223	1.862527	-0.441763	0.000000	-10.000000	0.641667	-31.183334	665.166687	1023.000000	1023.000000	2046.000000
43.700001	0.006790	4.012813	0.100330	2.595636	1.770679	-0.453832	0.000000	-10.000000	0.683333	-32.133335	654.666687	1023.000000	1023.000000	2046.000000
43.720001	0.006499	3.840930	0.004980	2.604426	1.648646	-0.417122	0.000000	-10.000000	0.733333	-33.000000	643.833313	1023.000000	1023.000000	2046.000000
43.740002	0.005829	3.445044	-0.207216	2.791600	1.382897	-0.522237	0.000000	-10.000000	0.750000	-33.816666	632.833313	1023.000000	1023.000000	2046.000000
43.759998	0.005012	2.962276	-0.397927	2.851761	1.031918	-0.523475	0.000000	-10.000000	0.766667	-34.433334	621.500000	1023.000000	1023.000000	2046.000000
43.779999	0.004034	2.383979	-0.657233	2.849127	0.779278	-0.587194	0.000000	-10.000000	0.800000	-34.666668	610.000000	1023.000000	1023.000000	2046.000000
43.799999	0.002604	1.539124	-0.888426	2.744617	0.429392	-0.746458	0.000000	-10.000000	0.825000	-34.633335	598.500000	1023.000000	1023.000000	2046.000000
43.820000	0.001136	0.671198	-1.045933	2.611288	0.123043	-1.017201	0.000000	-10.000000	0.808333	-34.383335	587.000000	1023.000000	1023.000000	2046.000000
43.840000	-0.000647	-0.382648	-1.264990	2.430365	-0.235745	-1.312277	0.000000	-10.000000	0.758333	-33.866669	575.500000	1023.000000	1023.000000	2046.000000
43.860001	-0.002714	-1.603708	-1.473322	2.157084	-0.676095	-1.611375	0.000000	-10.000000	0.716667	-33.216667	564.166687	1023.000000	1023.000000	2046.000000
43.880001	-0.005041	-2.979024	-1.701686	1.886103	-1.160960	-2.002482	0.000000	-10.000000	0.691667	-32.416668	553.166687	1023.000000	1023.000000	2046.000000
43.900002	-0.007301	-4.314973	-1.945201	1.582536	-1.589915	-2.362393	0.000000	-10.000000	0.658333	-31.616667	542.333313	1023.000000	1023.000000	2046.000000
43.919998	-0.009388	-5.548127	-2.193765	1.329727	-1.954057	-2.730031	0.000000	-10.000000	0.625000	-31.016666	531.833313	1023.000000	1023.000000	2046.000000
43.939999	-0.010924	-6.455829	-2.423717	1.157661	-2.196169	-2.993604	0.000000	-10.000000	0.591667	-30.633333	521.500000	1023.000000	1023.000000	2046.000000
43.959999	-0.012319	-7.280546	-2.597662	0.986192	-2.435909	-3.233167	0.000000	-10.000000	0.591667	-30.550001	511.333344	1023.000000	1023.000000	2046.000000
43.980000	-0.013722	-8.109502	-2.809894	0.844999	-2.679654	-3.464953	0.000000	-10.000000	0.591667	-30.600000	501.000000	1023.000000	1023.000000	2046.000000
44.000000	-0.014836	-8.767908	-2.966685	0.730888	-2.885727	-3.646384	0.000000	-10.000000	0.600000	-30.683334	490.666656	1023.000000	1023.000000	2046.000000
44.020000	-0.015858	-9.372028	-3.102067	0.623881	-3.069158	-3.824685	0.000000	-10.000000	0.600000	-30.700001	480.500000	1023.000000	1023.000000	2046.000000
44.040001	-0.016830	-9.946322	-3.263023	0.568801	-3.237582	-4.014519	0.000000	-10.000000	0.600000	-30.600000	470.333344	1023.000000	1023.000000	2046.000000
44.060001	-0.017444	-10.309203	-3.407618	0.460361	-3.273637	-4.088310	0.000000	-10.000000	0.600000	-30.466667	460.000000	1023.000000	1023.000000	2046.000000
44.080002	-0.018106	-10.700590	-3.590246	0.400425	-3.315490	-4.195279	0.000000	-10.000000	0.600000	-30.283333	449.666656	1023.000000	1023.000000	2046.000000
44.099998	-0.018593	-10.988454	-3.720060	0.346055	-3.324504	-4.289945	0.000000	-10.000000	0.600000	-30.466667	439.500000	1023.000000	1023.000000	2046.000000
44.119999	-0.019103	-11.290074	-3.817599	0.262712	-3.349314	-4.385873	0.000000	-10.000000	0.600000	-30.466667	429.500000	1023.000000	1023.000000	2046.000000
44.139999	-0.019482	-11.514032	-3.967471	0.187534	-3.310280	-4.423816	0.000000	-10.000000	0.600000	-30.650000	419.500000	1023.000000	1023.000000	2046.000000
44.160000	-0.019668	-11.623514	-4.068860	0.192936	-3.333261	-4.414330	0.000000	-10.000000	0.600000	-30.350000	409.333344	1023.000000	1023.000000	2046.000000
44.180000	-0.019259	-11.381907	-4.089816	0.282848	-3.224103	-4.350837	0.000000	-10.000000	0.591667	-30.300001	399.000000	1023.000000	1023.000000	2046.000000
44.200001	-0.018998	-11.227571	-4.159108	0.351482	-3.153073	-4.266871	0.000000	-10.000000	0.583333	-29.916668	388.666656	1023.000000	1023.000000	2046.000000
44.220001	-0.018682	-11.040933	-4.294643	0.403221	-3.000959	-4.148551	0.000000	-10.000000	0.558333	-29.633333	378.833344	1023.000000	1023.000000	2046.000000
44.240002	-0.019216	-11.356708	-4.562465	0.367603	-2.997008	-4.164838	0.000000	-10.000000	0.541667	-29.050001	369.166656	1023.000000	1023.000000	2046.000000
44.259998	-0.020377	-12.042667	-4.921126	0.253809	-3.126548	-4.248804	0.000000	-10.000000	0.508333	-28.650000	359.500000	1023.000000	1023.000000	2046.000000
44.279999	-0.021566	-12.745795	-5.194831	0.054006	-3.298293	-4.306678	0.000000	-10.000000	0.491667	-28.150000	349.833344	1023.000000	1023.000000	2046.000000
44.299999	-0.022607	-13.360837	-5.374954	-0.072270	-3.496494	-4.417118	0.000000	-10.000000	0.466667	-27.983334	340.333344	1023.000000	1023.000000	2046.000000
44.320000	-0.023423	-13.842910	-5.579612	-0.221616	-3.563626	-4.478057	0.000000	-10.000000	0.458333	-27.616667	331.166656	1023.000000	1023.000000	2046.000000
44.340000	-0.024235	-14.322691	-5.718416	-0.323588	-3.693377	-4.587310	0.000000	-10.000000	0.441667	-27.266666	321.833344	1023.000000	1023.000000	2046.000000
44.360001	-0.024807	-14.660838	-5.756032	-0.427594	-3.816319	-4.660893	0.000000	-10.000000	0.408333	-26.333334	312.833344	1023.000000	1023.000000	2046.000000
44.380001	-0.025267	-14.932970	-5.875909	-0.487682	-3.841669	-4.727709	0.000000	-10.000000	0.358333	-25.250000	304.000000	1023.000000	1023.000000	2046.000000
44.400002	-0.025311	-14.958544	-5.830863	-0.532718	-3.852700	-4.742264	0.000000	-10.000000	0.316667	-24.250000	295.500000	1023.000000	1023.000000	2046.000000
44.419998	-0.025486	-15.062109	-5.874342	-0.514438	-3.845625	-4.827704	0.000000	-10.000000	0.300000	-23.633333	287.500000	1023.000000	1023.000000	2046.000000
44.439999	-0.025458	-15.045943	-5.861296	-0.529732	-3.869980	-4.784936	0.000000	-10.000000	0.300000	-23.466667	279.666656	1023.000000	1023.000000	2046.000000
44.459999	-0.025327	-14.968330	-5.906520	-0.522046	-3.793972	-4.745791	0.000000	-10.000000	0.291667	-23.366667	272.000000	1023.000000	1023.000000	2046.000000
44.480000	-0.025317	-14.962356	-5.938595	-0.482117	-3.812508	-4.729136	0.000000	-10.000000	0.291667	-23.049999	264.000000	1023.000000	1023.000000	2046.000000
44.500000	-0.025184	-14.883943	-5.977199	-0.430320	-3.777135	-4.699289	0.000000	-10.000000	0.291667	-22.616667	256.333344	1023.000000	1023.000000	2046.000000
44.520000	-0.025156	-14.867377	-5.966348	-0.406889	-3.779458	-4.714682	0.000000	-10.000000	0.291667	-22.266666	248.666672	1023.000000	1023.000000	2046.000000
44.540001	-0.025199	-14.892370	-5.988339	-0.367879	-3.796626	-4.739525	0.000000	-10.000000	0.283333	-22.216667	241.333328	1023.000000	1023.000000	2046.000000
44.560001	-0.025155	-14.866328	-6.012862	-0.334867	-3.788674	-4.729926	0.000000	-10.000000	0.275000	-22.216667	233.833328	1023.000000	1023.000000	2046.000000
44.580002	-0.024968	-14.756106	-5.970214	-0.294704	-3.765057	-4.726131	0.000000	-10.000000	0.275000	-22.150000	226.500000	1023.000000	1023.000000	2046.000000
44.599998	-0.025057	-14.808593	-6.011255	-0.257291	-3.783081	-4.756966	0.000000	-10.000000	0.275000	-21.883333	219.166672	1023.000000	1023.000000	2046.000000
44.619999	-0.024953	-14.747427	-6.059386	-0.244239	-3.718274	-4.725528	0.000000	-10.000000	0.250000	-21.450001	211.833328	1023.000000	1023.000000	2046.000000
44.639999	-0.025005	-14.777816	-6.092861	-0.246513	-3.687559	-4.750883	0.000000	-10.000000	0.216667	-20.783333	204.666672	1023.000000	1023.000000	2046.000000
44.660000	-0.025244	-14.919149	-6.177629	-0.213535	-3.681398	-4.846587	0.000000	-10.000000	0.183333	-20.183332	197.500000	1023.000000	1023.000000	2046.000000
44.680000	-0.025330	-14.969769	-6.179315	-0.235225	-3.683986	-4.871243	0.000000	-10.000000	0.175000	-19.633333	190.833328	1023.000000	1023.000000	2046.000000
44.700001	-0.025601	-15.130388	-6.242402	-0.184654	-3.714658	-4.988675	0.000000	-10.000000	0.166667	-19.233334	184.166672	1023.000000	1023.000000	2046.000000
44.720001	-0.025505	-15.073747	-6.216564	-0.208261	-3.674243	-4.974678	0.000000	-10.000000	0.158333	-18.850000	177.833328	1023.000000	1023.000000	2046.000000
44.740002	-0.025533	-15.090078	-6.220548	-0.166388	-3.660332	-5.042810	0.000000	-10.000000	0.150000	-18.483334	171.500000	1023.000000	1023.000000	2046.000000
44.759998	-0.025575	-15.115048	-6.302577	-0.119255	-3.612062	-5.081154	0.000000	-10.000000	0.150000	-18.049999	165.500000	1023.000000	1023.000000	2046.000000
44.779999	-0.025494	-15.067221	-6.309653	-0.080586	-3.542825	-5.134156	0.000000	-10.000000	0.150000	-17.616667	159.500000	1023.000000	1023.000000	2046.000000
44.799999	-0.025587	-15.121645	-6.341471	-0.013294	-3.535456	-5.231425	0.000000	-10.000000	0.141667	-17.200001	153.500000	1023.000000	1023.000000	2046.000000
44.820000	-0.025539	-15.093587	-6.381061	-0.018533	-3.500060	-5.193933	0.000000	-10.000000	0.125000	-16.833334	147.666672	1023.000000	1023.000000	2046.000000
44.840000	-0.025551	-15.100812	-6.374279	0.003418	-3.475593	-5.254357	0.000000	-10.000000	0.108333	-16.416666	142.000000	1023.000000	1023.000000	2046.000000
44.860001	-0.025612	-15.136970	-6.410652	0.030434	-3.463592	-5.293159	0.000000	-10.000000	0.100000	-15.983334	136.666672	1023.000000	1023.000000	2046.000000
44.880001	-0.025572	-15.113192	-6.394724	0.010374	-3.473043	-5.255799	0.000000	-10.000000	0.083333	-15.550000	131.333328	1023.000000	1023.000000	2046.000000
44.900002	-0.025475	-15.055551	-6.391830	0.035272	-3.420825	-5.278168	0.000000	-10.000000	0.066667	-15.233334	126.166664	1023.000000	1023.000000	2046.000000
44.919998	-0.025446	-15.038425	-6.371369	0.094546	-3.436097	-5.325506	0.000000	-10.000000	0.050000	-14.900001	121.000000	1023.000000	1023.000000	2046.000000
44.939999	-0.025337	-14.974249	-6.388259	0.096358	-3.388484	-5.293863	0.000000	-10.000000	0.041667	-14.600000	116.000000	1023.000000	1023.000000	2046.000000
44.959999	-0.025338	-14.974962	-6.381744	0.110845	-3.358784	-5.345278	0.000000	-10.000000	0.033333	-14.183333	111.166664	1023.000000	1023.000000	2046.000000
44.980000	-0.025338	-14.974778	-6.394811	0.128459	-3.341056	-5.367370	0.000000	-10.000000	0.016667	-13.750000	106.500000	1023.000000	1023.000000	2046.000000
45.000000	-0.025506	-15.074113	-6.414684	0.101742	-3.326972	-5.434198	0.000000	-10.000000	0.016667	-13.316667	101.833336	1023.000000	1023.000000	2046.000000
45.020000	-0.025465	-15.049694	-6.414794	0.054625	-3.311716	-5.377809	0.000000	-10.000000	0.008333	-13.000000	97.333336	1023.000000	1023.000000	2046.000000
45.040001	-0.025491	-15.065456	-6.399626	0.057659	-3.301047	-5.422441	0.000000	-10.000000	0.016667	-12.716667	93.000000	1023.000000	1023.000000	2046.000000
45.060001	-0.025394	-15.007829	-6.401065	0.059206	-3.240090	-5.425879	0.000000	-10.000000	0.008333	-12.400000	89.000000	1023.000000	1023.000000	2046.000000
45.080002	-0.025562	-15.107402	-6.425778	0.039181	-3.252578	-5.468226	0.000000	-10.000000	0.008333	-11.916667	85.000000	1023.000000	1023.000000	2046.000000
45.099998	-0.025650	-15.159215	-6.467607	0.041557	-3.218287	-5.514878	0.000000	-10.000000	0.000000	-11.350000	81.000000	1023.000000	1023.000000	2046.000000
45.119999	-0.026636	-15.742103	-6.601116	-0.016692	-3.480170	-5.644125	0.000000	-10.000000	0.000000	-10.783334	77.000000	1023.000000	1023.000000	2046.000000
45.139999	-0.028168	-16.647360	-6.840719	-0.278607	-3.782964	-5.745069	0.000000	-10.000000	0.000000	-10.200000	73.333336	1023.000000	1023.000000	2046.000000
45.160000	-0.029889	-17.664173	-6.995626	-0.536743	-4.159937	-5.971867	0.000000	-10.000000	0.000000	-9.600000	69.833336	1023.000000	1023.000000	2046.000000
45.180000	-0.031375	-18.542900	-7.185815	-0.770545	-4.380350	-6.206190	0.000000	-10.000000	0.000000	-9.016666	66.666664	1023.000000	1023.000000	2046.000000
45.200001	-0.032333	-19.108521	-7.228593	-0.990574	-4.509723	-6.379630	0.000000	-10.000000	0.000000	-8.483334	63.500000	1023.000000	1023.000000	2046.000000
45.220001	-0.033029	-19.519934	-7.313291	-1.139147	-4.505615	-6.561881	0.000000	-10.000000	-0.016667	-8.150000	60.666668	1023.000000	1023.000000	2046.000000
45.240002	-0.033169	-19.603060	-7.260610	-1.100059	-4.499641	-6.742751	0.000000	-10.000000	-0.016667	-7.950000	58.000000	1023.000000	1023.000000	2046.000000
45.259998	-0.032923	-19.457785	-7.163304	-1.042218	-4.447269	-6.804993	0.000000	-10.000000	-0.016667	-8.000000	55.333332	1023.000000	1023.000000	2046.000000
45.279999	-0.032620	-19.278233	-7.137215	-0.968228	-4.357152	-6.815638	0.000000	-10.000000	0.000000	-7.933333	52.666668	1023.000000	1023.000000	2046.000000
45.299999	-0.032372	-19.131855	-7.164586	-0.897508	-4.364964	-6.704797	0.000000	-10.000000	-0.008333	-7.683333	50.000000	1023.000000	1023.000000	2046.000000
45.320000	-0.033130	-19.579832	-7.274434	-0.907988	-4.634598	-6.762812	0.000000	-10.000000	-0.025000	-7.000000	47.500000	1023.000000	1023.000000	2046.000000
45.340000	-0.035372	-20.904625	-7.590467	-1.132168	-5.110047	-7.071942	0.000000	-10.000000	-0.058333	-6.133333	45.000000	1023.000000	1023.000000	2046.000000
45.360001	-0.038300	-22.635109	-7.984291	-1.552255	-5.575060	-7.523502	0.000000	-10.000000	-0.083333	-4.600000	43.000000	1023.000000	1023.000000	2046.000000
45.380001	-0.040816	-24.122070	-8.235050	-2.014994	-5.922894	-7.949132	0.000000	-10.000000	-0.083333	-2.566667	41.666668	1023.000000	1023.000000	2046.000000
45.400002	-0.042693	-25.231720	-8.438962	-2.377211	-6.144371	-8.271176	0.000000	-10.000000	-0.083333	-1.600000	41.166668	1023.000000	1023.000000	2046.000000
45.419998	-0.043813	-25.893661	-8.540774	-2.591565	-6.298201	-8.463122	0.000000	-10.000000	-0.066667	-1.800000	40.666668	1023.000000	1023.000000	2046.000000
45.439999	-0.044670	-26.400152	-8.654970	-2.703026	-6.405659	-8.636497	0.000000	-10.000000	-0.066667	-3.416667	40.000000	1023.000000	1023.000000	2046.000000
45.459999	-0.045265	-26.751448	-8.742164	-2.777300	-6.532179	-8.699805	0.000000	-10.000000	-0.058333	-4.700000	38.833332	1023.000000	1023.000000	2046.000000
45.480000	-0.045727	-27.024595	-8.755504	-2.835408	-6.629704	-8.803978	0.000000	-10.000000	-0.058333	-5.800000	37.333332	1023.000000	1023.000000	2046.000000
45.500000	-0.046128	-27.261480	-8.865188	-2.824348	-6.633697	-8.938247	0.000000	-10.000000	-0.058333	-6.333333	35.500000	1023.000000	1023.000000	2046.000000
45.520000	-0.046427	-27.438406	-8.917643	-2.845577	-6.669652	-9.005532	0.000000	-10.000000	-0.058333	-6.583333	33.333332	1023.000000	1023.000000	2046.000000
45.540001	-0.046612	-27.547752	-8.970403	-2.890198	-6.652968	-9.034183	0.000000	-10.000000	-0.058333	-6.816667	31.000000	1023.000000	1023.000000	2046.000000
45.560001	-0.046813	-27.666763	-9.070137	-2.884530	-6.603163	-9.108933	0.000000	-10.000000	-0.058333	-7.033333	28.666666	1023.000000	1023.000000	2046.000000
45.580002	-0.046868	-27.698895	-9.096478	-2.962171	-6.566528	-9.073718	0.000000	-10.000000	-0.050000	-7.083333	26.166666	1023.000000	1023.000000	2046.000000
45.599998	-0.046656	-27.573811	-9.071987	-3.026340	-6.458648	-9.016836	0.000000	-10.000000	-0.050000	-6.850000	23.833334	1023.000000	1023.000000	2046.000000
45.619999	-0.046457	-27.456118	-9.076571	-3.050668	-6.357172	-8.971708	0.000000	-10.000000	-0.050000	-6.666667	21.500000	1023.000000	1023.000000	2046.000000
45.639999	-0.045972	-27.169199	-9.032354	-2.987202	-6.253101	-8.896541	0.000000	-10.000000	-0.050000	-6.766667	19.500000	1023.000000	1023.000000	2046.000000
45.660000	-0.045171	-26.696194	-8.994236	-2.895232	-6.085042	-8.721684	0.000000	-10.000000	-0.050000	-7.050000	17.166666	1023.000000	1023.000000	2046.000000
45.680000	-0.044219	-26.133457	-8.887094	-2.804591	-5.924459	-8.517312	0.000000	-10.000000	-0.050000	-7.066667	14.833333	1023.000000	1023.000000	2046.000000
45.700001	-0.043596	-25.765106	-8.980368	-2.664506	-5.696863	-8.423370	0.000000	-10.000000	-0.050000	-6.616667	12.500000	1023.000000	1023.000000	2046.000000
45.720001	-0.043404	-25.652012	-9.126027	-2.686738	-5.577417	-8.261829	0.000000	-10.000000	-0.066667	-5.983334	10.500000	1023.000000	1023.000000	2046.000000
45.740002	-0.043881	-25.933699	-9.365140	-2.789790	-5.590304	-8.188464	0.000000	-10.000000	-0.083333	-5.166667	8.500000	1023.000000	1023.000000	2046.000000
45.759998	-0.044612	-26.365452	-9.574100	-2.879979	-5.720301	-8.191073	0.000000	-10.000000	-0.100000	-4.400000	6.666667	1023.000000	1023.000000	2046.000000
45.779999	-0.045006	-26.598358	-9.685816	-2.947390	-5.797342	-8.167811	0.000000	-10.000000	-0.100000	-3.450000	5.000000	1023.000000	1023.000000	2046.000000
45.799999	-0.045196	-26.710896	-9.691383	-2.985402	-5.872555	-8.161556	0.000000	-10.000000	-0.108333	-2.066667	3.833333	1023.000000	1023.000000	2046.000000
45.820000	-0.045226	-26.728357	-9.648564	-3.027648	-5.919562	-8.132583	0.000000	-10.000000	-0.125000	-0.166667	3.166667	1023.000000	1023.000000	2046.000000
45.840000	-0.045238	-26.735723	-9.605116	-3.006958	-5.967954	-8.155696	0.000000	-10.000000	-0.133333	1.933333	3.000000	1023.000000	1023.000000	2046.000000
45.860001	-0.044905	-26.538790	-9.532437	-3.046213	-5.895567	-8.064571	0.000000	-10.000000	-0.141667	3.916667	3.000000	1023.000000	1023.000000	2046.000000
45.880001	-0.044589	-26.351810	-9.451542	-2.999661	-5.846283	-8.054323	0.000000	-10.000000	-0.141667	5.683333	3.000000	1023.000000	1023.000000	2046.000000
45.900002	-0.044033	-26.023520	-9.380280	-2.866134	-5.738546	-8.038560	0.000000	-10.000000	-0.158333	7.016667	3.000000	1023.000000	1023.000000	2046.000000
45.919998	-0.043272	-25.573847	-9.263522	-2.849733	-5.616190	-7.844401	0.000000	-10.000000	-0.166667	7.833333	3.000000	1023.000000	1023.000000	2046.000000
45.939999	-0.042547	-25.145388	-9.186536	-2.707571	-5.494823	-7.756458	0.000000	-10.000000	-0.183333	8.333334	3.000000	1023.000000	1023.000000	2046.000000
45.959999	-0.041726	-24.659843	-9.064050	-2.600004	-5.396643	-7.599147	0.000000	-10.000000	-0.191667	8.883334	3.000000	1023.000000	1023.000000	2046.000000
45.980000	-0.040787	-24.105291	-8.878011	-2.513978	-5.293067	-7.420234	0.000000	-10.000000	-0.200000	9.350000	3.000000	1023.000000	1023.000000	2046.000000
46.000000	-0.040025	-23.654766	-8.773187	-2.393184	-5.197085	-7.291310	0.000000	-10.000000	-0.208333	9.666667	6.000000	1023.000000	1023.000000	2046.000000
46.020000	-0.039060	-23.084217	-8.638566	-2.263082	-5.036543	-7.146025	0.000000	-10.000000	-0.208333	9.800000	12.333333	1023.000000	1023.000000	2046.000000
46.040001	-0.038417	-22.704592	-8.564149	-2.128079	-4.950685	-7.061680	0.000000	-10.000000	-0.175000	9.583334	19.833334	1023.000000	1023.000000	2046.000000
46.060001	-0.037559	-22.197357	-8.461137	-2.023141	-4.794810	-6.918269	0.000000	-10.000000	-0.150000	9.233334	25.333334	1023.000000	1023.000000	2046.000000
46.080002	-0.037075	-21.911081	-8.434212	-1.922287	-4.713680	-6.840903	0.000000	-10.000000	-0.116667	8.700000	28.500000	1023.000000	1023.000000	2046.000000
46.099998	-0.036322	-21.466450	-8.290959	-1.842105	-4.641525	-6.691861	0.000000	-10.000000	-0.133333	8.333333	31.500000	1023.000000	1023.000000	2046.000000
46.119999	-0.035728	-21.115395	-8.275914	-1.754373	-4.477068	-6.608039	0.000000	-10.000000	-0.116667	8.116667	34.500000	1023.000000	1023.000000	2046.000000
46.139999	-0.035204	-20.805649	-8.176878	-1.641619	-4.458946	-6.528206	0.000000	-10.000000	-0.116667	8.066667	37.333332	1023.000000	1023.000000	2046.000000
46.160000	-0.034581	-20.437305	-8.078651	-1.565937	-4.350212	-6.442504	0.000000	-10.000000	-0.100000	8.083334	40.000000	1023.000000	1023.000000	2046.000000
46.180000	-0.034086	-20.145073	-8.042783	-1.510124	-4.252436	-6.339731	0.000000	-10.000000	-0.116667	8.300000	42.666668	1023.000000	1023.000000	2046.000000
46.200001	-0.033578	-19.844660	-7.955860	-1.476315	-4.180743	-6.231742	0.000000	-10.000000	-0.150000	8.833334	45.333332	1023.000000	1023.000000	2046.000000
46.220001	-0.033008	-19.507536	-7.851032	-1.392332	-4.124156	-6.140016	0.000000	-10.000000	-0.175000	9.566667	48.166668	1023.000000	1023.000000	2046.000000
46.240002	-0.032519	-19.218534	-7.794367	-1.259393	-4.030513	-6.134261	0.000000	-10.000000	-0.175000	10.183333	51.166668	1023.000000	1023.000000	2046.000000
46.259998	-0.031815	-18.802692	-7.694288	-1.177810	-3.926584	-6.004011	0.000000	-10.000000	-0.175000	10.733334	54.500000	1023.000000	1023.000000	2046.000000
46.279999	-0.031102	-18.381472	-7.551760	-1.139768	-3.806960	-5.882984	0.000000	-10.000000	-0.183333	11.383333	58.166668	1023.000000	1023.000000	2046.000000
46.299999	-0.030540	-18.049158	-7.472962	-1.064203	-3.712840	-5.799153	0.000000	-10.000000	-0.216667	12.400001	62.000000	1023.000000	1023.000000	2046.000000
46.320000	-0.029736	-17.573883	-7.309987	-0.996579	-3.618499	-5.648818	0.000000	-10.000000	-0.250000	13.583334	66.000000	1023.000000	1023.000000	2046.000000
46.340000	-0.028915	-17.088911	-7.169621	-0.916357	-3.478729	-5.524205	0.000000	-10.000000	-0.283333	14.800000	70.333336	1023.000000	1023.000000	2046.000000
46.360001	-0.028324	-16.739290	-7.111279	-0.846632	-3.360645	-5.420734	0.000000	-10.000000	-0.300000	15.633333	75.000000	1023.000000	1023.000000	2046.000000
46.380001	-0.027507	-16.256395	-6.928199	-0.759766	-3.300338	-5.268093	0.000000	-10.000000	-0.316667	16.516666	80.166664	1023.000000	1023.000000	2046.000000
46.400002	-0.026680	-15.767826	-6.769083	-0.626136	-3.166505	-5.206102	0.000000	-10.000000	-0.350000	17.416666	85.333336	1023.000000	1023.000000	2046.000000
46.419998	-0.025913	-15.314517	-6.623169	-0.490462	-3.106367	-5.094519	0.000000	-10.000000	-0.400000	18.550001	91.000000	1023.000000	1023.000000	2046.000000
46.439999	-0.025670	-15.171159	-6.579476	-0.447646	-3.156255	-4.987782	0.000000	-10.000000	-0.425000	19.316668	97.000000	1023.000000	1023.000000	2046.000000
46.459999	-0.026049	-15.394848	-6.617570	-0.549378	-3.266723	-4.961176	0.000000	-10.000000	-0.425000	20.133335	103.500000	1023.000000	1023.000000	2046.000000
46.480000	-0.026687	-15.771918	-6.649771	-0.630278	-3.409032	-5.082838	0.000000	-10.000000	-0.425000	20.850000	110.000000	1023.000000	1023.000000	2046.000000
46.500000	-0.026993	-15.952971	-6.607575	-0.750525	-3.448485	-5.146386	0.000000	-10.000000	-0.433333	21.566668	116.833336	1023.000000	1023.000000	2046.000000
46.520000	-0.027154	-16.047834	-6.514869	-0.833615	-3.474031	-5.225320	0.000000	-10.000000	-0.458333	22.116667	123.833336	1023.000000	1023.000000	2046.000000
46.540001	-0.026722	-15.792979	-6.422360	-0.748584	-3.323347	-5.298687	0.000000	-10.000000	-0.466667	22.583334	131.166672	1023.000000	1023.000000	2046.000000
46.560001	-0.025706	-15.192319	-6.145274	-0.627995	-3.171786	-5.247264	0.000000	-10.000000	-0.475000	22.850000	138.500000	1023.000000	1023.000000	2046.000000
46.580002	-0.024628	-14.555154	-5.952062	-0.353772	-3.016228	-5.233091	0.000000	-10.000000	-0.483333	22.950001	146.166672	1023.000000	1023.000000	2046.000000
46.599998	-0.023590	-13.941425	-5.784951	-0.214704	-2.906356	-5.035415	0.000000	-10.000000	-0.475000	22.683334	153.833328	1023.000000	1023.000000	2046.000000
46.619999	-0.023067	-13.632391	-5.745486	-0.096092	-2.879676	-4.911137	0.000000	-10.000000	-0.483333	22.716667	161.500000	1023.000000	1023.000000	2046.000000
46.639999	-0.024068	-14.224099	-5.914934	-0.165453	-3.157665	-4.986048	0.000000	-10.000000	-0.483333	22.950001	169.166672	1023.000000	1023.000000	2046.000000
46.660000	-0.026395	-15.599212	-6.205111	-0.451405	-3.672478	-5.270218	0.000000	-10.000000	-0.508333	23.533335	176.666672	1023.000000	1023.000000	2046.000000
46.680000	-0.028614	-16.911053	-6.385555	-0.877446	-4.066956	-5.581095	0.000000	-10.000000	-0.516667	24.233334	184.333328	1023.000000	1023.000000	2046.000000
46.700001	-0.030175	-17.833273	-6.509252	-1.255093	-4.206832	-5.862097	0.000000	-10.000000	-0.525000	24.533335	192.333328	1023.000000	1023.000000	2046.000000
46.720001	-0.030963	-18.299053	-6.508512	-1.437349	-4.286374	-6.066817	0.000000	-10.000000	-0.525000	24.933334	200.666672	1023.000000	1023.000000	2046.000000
46.740002	-0.031133	-18.399635	-6.439609	-1.512141	-4.301626	-6.146261	0.000000	-10.000000	-0.516667	24.850000	209.000000	1023.000000	1023.000000	2046.000000
46.759998	-0.031101	-18.380556	-6.387025	-1.502838	-4.321456	-6.169236	0.000000	-10.000000	-0.516667	25.050001	217.166672	1023.000000	1023.000000	2046.000000
46.779999	-0.030851	-18.232908	-6.296353	-1.479903	-4.307472	-6.149179	0.000000	-10.000000	-0.533333	25.133333	225.500000	1023.000000	1023.000000	2046.000000
46.799999	-0.030517	-18.035696	-6.213974	-1.437402	-4.235401	-6.148918	0.000000	-10.000000	-0.550000	25.366667	233.833328	1023.000000	1023.000000	2046.000000
46.820000	-0.030021	-17.742491	-6.067059	-1.330631	-4.180551	-6.164249	0.000000	-10.000000	-0.558333	25.333334	242.333328	1023.000000	1023.000000	2046.000000
46.840000	-0.029536	-17.455835	-5.998105	-1.264761	-4.071744	-6.121225	0.000000	-10.000000	-0.550000	25.366667	250.666672	1023.000000	1023.000000	2046.000000
46.860001	-0.028849	-17.050003	-5.934304	-1.226025	-3.875831	-6.013842	0.000000	-10.000000	-0.566667	25.650000	259.333344	1023.000000	1023.000000	2046.000000
46.880001	-0.028050	-16.577332	-5.759566	-1.199849	-3.726683	-5.891234	0.000000	-10.000000	-0.575000	26.083334	267.833344	1023.000000	1023.000000	2046.000000
46.900002	-0.027200	-16.075382	-5.613024	-1.107319	-3.533469	-5.821570	0.000000	-10.000000	-0.583333	26.266666	276.500000	1023.000000	1023.000000	2046.000000
46.919998	-0.026233	-15.503896	-5.448177	-1.089198	-3.317534	-5.648987	0.000000	-10.000000	-0.575000	26.166666	285.166656	1023.000000	1023.000000	2046.000000
46.939999	-0.025059	-14.809784	-5.315280	-1.016472	-3.052337	-5.425695	0.000000	-10.000000	-0.591667	26.400000	294.000000	1023.000000	1023.000000	2046.000000
46.959999	-0.023815	-14.074802	-5.123080	-0.897219	-2.828190	-5.226314	0.000000	-10.000000	-0.600000	26.616667	302.833344	1023.000000	1023.000000	2046.000000
46.980000	-0.022324	-13.193573	-4.901354	-0.772998	-2.564163	-4.955058	0.000000	-10.000000	-0.616667	27.066668	311.666656	1023.000000	1023.000000	2046.000000
47.000000	-0.020706	-12.237077	-4.661786	-0.573406	-2.289589	-4.712296	0.000000	-10.000000	-0.625000	27.266668	320.500000	1023.000000	1023.000000	2046.000000
47.020000	-0.019115	-11.296876	-4.498845	-0.463913	-1.959947	-4.374171	0.000000	-10.000000	-0.641667	27.616667	329.500000	1023.000000	1023.000000	2046.000000
47.040001	-0.018227	-10.772189	-4.429697	-0.405894	-1.774963	-4.161635	0.000000	-10.000000	-0.650000	27.650000	338.666656	1023.000000	1023.000000	2046.000000
47.060001	-0.017862	-10.556579	-4.516786	-0.357085	-1.666610	-4.016098	0.000000	-10.000000	-0.650000	27.600000	348.000000	1023.000000	1023.000000	2046.000000
47.080002	-0.017561	-10.378381	-4.523833	-0.382041	-1.618156	-3.854351	0.000000	-10.000000	-0.650000	27.450001	357.333344	1023.000000	1023.000000	2046.000000
47.099998	-0.017320	-10.236405	-4.423951	-0.389790	-1.657561	-3.765103	0.000000	-10.000000	-0.633333	27.683334	366.500000	1023.000000	1023.000000	2046.000000
47.119999	-0.016800	-9.928711	-4.298055	-0.394472	-1.603759	-3.632426	0.000000	-10.000000	-0.633333	27.600000	375.666656	1023.000000	1023.000000	2046.000000
47.139999	-0.016063	-9.493344	-4.069552	-0.399931	-1.506104	-3.517757	0.000000	-10.000000	-0.608333	27.633333	384.833344	1023.000000	1023.000000	2046.000000
47.160000	-0.015344	-9.068493	-3.823802	-0.371493	-1.400414	-3.472785	0.000000	-10.000000	-0.616667	27.250000	394.166656	1023.000000	1023.000000	2046.000000
47.180000	-0.014349	-8.480121	-3.574238	-0.309576	-1.231670	-3.364637	0.000000	-10.000000	-0.600000	27.433334	403.333344	1023.000000	1023.000000	2046.000000
47.200001	-0.012946	-7.650908	-3.246560	-0.216497	-1.021655	-3.166197	0.000000	-10.000000	-0.600000	27.283335	412.500000	1023.000000	1023.000000	2046.000000
47.220001	-0.011396	-6.734863	-2.968057	-0.077821	-0.739926	-2.949059	0.000000	-10.000000	-0.608333	27.416668	421.500000	1023.000000	1023.000000	2046.000000
47.240002	-0.009797	-5.790258	-2.676516	0.169108	-0.485835	-2.797016	0.000000	-10.000000	-0.633333	27.500000	430.500000	1023.000000	1023.000000	2046.000000
47.259998	-0.008260	-4.881493	-2.395879	0.344365	-0.258556	-2.571423	0.000000	-10.000000	-0.658333	27.916668	439.666656	1023.000000	1023.000000	2046.000000
47.279999	-0.006608	-3.905118	-2.080195	0.531150	-0.029711	-2.326362	0.000000	-10.000000	-0.658333	28.283335	449.000000	1023.000000	1023.000000	2046.000000
47.299999	-0.005220	-3.084966	-1.859105	0.714361	0.199898	-2.140121	0.000000	-10.000000	-0.650000	28.283335	458.333344	1023.000000	1023.000000	2046.000000
47.320000	-0.003730	-2.204353	-1.610505	0.897204	0.423660	-1.914711	0.000000	-10.000000	-0.641667	28.116667	467.833344	1023.000000	1023.000000	2046.000000
47.340000	-0.002309	-1.364495	-1.355358	1.046798	0.653483	-1.709418	0.000000	-10.000000	-0.650000	27.883333	477.166656	1023.000000	1023.000000	2046.000000
47.360001	-0.000983	-0.581098	-1.138615	1.233426	0.862112	-1.538021	0.000000	-10.000000	-0.650000	27.733334	486.666656	1023.000000	1023.000000	2046.000000
47.380001	0.000510	0.301535	-0.900383	1.343545	1.115780	-1.257407	0.000000	-10.000000	-0.650000	27.400000	495.833344	1023.000000	1023.000000	2046.000000
47.400002	0.001795	1.060626	-0.624780	1.540430	1.277002	-1.132025	0.000000	-10.000000	-0.641667	27.316668	505.000000	1023.000000	1023.000000	2046.000000
47.419998	0.003043	1.798475	-0.443759	1.733679	1.507409	-0.998855	0.000000	-10.000000	-0.625000	27.100000	514.166687	1023.000000	1023.000000	2046.000000
47.439999	0.004170	2.464495	-0.245852	1.861928	1.696032	-0.847613	0.000000	-10.000000	-0.600000	26.700001	523.333313	1023.000000	1023.000000	2046.000000
47.459999	0.005207	3.077502	-0.049824	2.009552	1.873168	-0.755394	0.000000	-10.000000	-0.566667	25.966667	532.333313	1023.000000	1023.000000	2046.000000
47.480000	0.006227	3.680228	0.120371	2.155925	2.045638	-0.641706	0.000000	-10.000000	-0.550000	25.183334	541.166687	1023.000000	1023.000000	2046.000000
47.500000	0.007283	4.304224	0.288959	2.291204	2.259481	-0.535420	0.000000	-10.000000	-0.533333	24.783333	549.666687	1023.000000	1023.000000	2046.000000
47.520000	0.008211	4.852837	0.491754	2.402432	2.390338	-0.431688	0.000000	-10.000000	-0.508333	24.299999	558.000000	1023.000000	1023.000000	2046.000000
47.540001	0.009216	5.446397	0.731402	2.489080	2.505150	-0.279235	0.000000	-10.000000	-0.483333	23.983334	566.000000	1023.000000	1023.000000	2046.000000
47.560001	0.010542	6.230379	0.996984	2.607597	2.769176	-0.143378	0.000000	-10.000000	-0.466667	23.400000	574.000000	1023.000000	1023.000000	2046.000000
47.580002	0.011687	6.906885	1.248698	2.759615	2.950140	-0.051568	0.000000	-10.000000	-0.475000	23.216667	582.000000	1023.000000	1023.000000	2046.000000
47.599998	0.012470	7.369802	1.363879	2.899131	3.053750	0.053043	0.000000	-10.000000	-0.483333	23.216667	590.000000	1023.000000	1023.000000	2046.000000
47.619999	0.012674	7.490445	1.415982	2.968503	3.021719	0.084242	0.000000	-10.000000	-0.516667	23.650002	597.666687	1023.000000	1023.000000	2046.000000
47.639999	0.012832	7.583691	1.466890	2.981825	3.063937	0.071039	0.000000	-10.000000	-0.533333	23.866667	605.333313	1023.000000	1023.000000	2046.000000
47.660000	0.013149	7.771209	1.647922	2.955400	3.104509	0.063378	0.000000	-10.000000	-0.550000	23.850000	613.000000	1023.000000	1023.000000	2046.000000
47.680000	0.013774	8.140601	1.813355	3.032645	3.292061	0.002541	0.000000	-10.000000	-0.508333	23.783333	621.000000	1023.000000	1023.000000	2046.000000
47.700001	0.014924	8.820130	2.108996	3.202352	3.463986	0.044797	0.000000	-10.000000	-0.475000	23.250000	629.000000	1023.000000	1023.000000	2046.000000
47.720001	0.016492	9.746924	2.448821	3.498495	3.625444	0.174164	0.000000	-10.000000	-0.433333	22.483334	637.000000	1023.000000	1023.000000	2046.000000
47.740002	0.017847	10.547537	2.666478	3.768551	3.817098	0.295410	0.000000	-10.000000	-0.416667	21.250000	644.666687	1023.000000	1023.000000	2046.000000
47.759998	0.018155	10.729604	2.663669	3.875666	3.831437	0.358833	0.000000	-10.000000	-0.375000	20.166668	652.000000	1023.000000	1023.000000	2046.000000
47.779999	0.016957	10.021356	2.446132	3.790290	3.502278	0.282656	0.000000	-10.000000	-0.350000	19.183334	658.833313	1023.000000	1023.000000	2046.000000
47.799999	0.014136	8.354545	2.008565	3.435161	2.912196	-0.001377	0.000000	-10.000000	-0.316667	18.500000	665.333313	1023.000000	1023.000000	2046.000000
47.820000	0.011351	6.708504	1.752700	3.030982	2.372642	-0.447820	0.000000	-10.000000	-0.300000	17.583334	671.833313	1023.000000	1023.000000	2046.000000
47.840000	0.009150	5.407769	1.485419	2.759485	2.068876	-0.906010	0.000000	-10.000000	-0.275000	16.783333	677.833313	1023.000000	1023.000000	2046.000000
47.860001	0.007894	4.665109	1.332686	2.516417	1.923955	-1.107950	0.000000	-10.000000	-0.266667	15.466667	683.833313	1023.000000	1023.000000	2046.000000
47.880001	0.007086	4.187704	1.263820	2.445412	1.794967	-1.316495	0.000000	-10.000000	-0.258333	14.833333	689.000000	1023.000000	1023.000000	2046.000000
47.900002	0.006735	3.980125	1.213565	2.374007	1.778651	-1.386098	0.000000	-10.000000	-0.241667	14.016666	694.166687	1023.000000	1023.000000	2046.000000
47.919998	0.006427	3.798065	1.213920	2.320263	1.732214	-1.468333	0.000000	-10.000000	-0.216667	13.650000	699.000000	1023.000000	1023.000000	2046.000000
47.939999	0.006255	3.696883	1.227755	2.273923	1.687788	-1.492583	0.000000	-10.000000	-0.200000	12.683333	703.666687	1023.000000	1023.000000	2046.000000
47.959999	0.006294	3.719602	1.319172	2.308645	1.681243	-1.589457	0.000000	-10.000000	-0.175000	11.733334	708.000000	1023.000000	1023.000000	2046.000000
47.980000	0.006336	3.744561	1.325234	2.324270	1.765609	-1.670552	0.000000	-10.000000	-0.158333	10.683333	712.000000	1023.000000	1023.000000	2046.000000
48.000000	0.006520	3.853273	1.398884	2.393041	1.797512	-1.736165	0.000000	-10.000000	-0.141667	9.483334	715.833313	1023.000000	1023.000000	2046.000000
48.020000	0.006750	3.989113	1.418550	2.386234	1.898815	-1.714486	0.000000	-10.000000	-0.133333	8.316667	719.333313	1023.000000	1023.000000	2046.000000
48.040001	0.007118	4.206802	1.496299	2.440240	2.014047	-1.743783	0.000000	-10.000000	-0.150000	7.433333	722.166687	1023.000000	1023.000000	2046.000000
48.060001	0.007586	4.483135	1.568597	2.403328	2.204516	-1.693306	0.000000	-10.000000	-0.150000	7.050000	724.833313	1023.000000	1023.000000	2046.000000
48.080002	0.008044	4.753858	1.608394	2.411707	2.347997	-1.614241	0.000000	-10.000000	-0.141667	6.616667	727.166687	1023.000000	1023.000000	2046.000000
48.099998	0.008479	5.010882	1.633947	2.509975	2.453344	-1.586384	0.000000	-10.000000	-0.116667	5.433333	729.500000	1023.000000	1023.000000	2046.000000
48.119999	0.009090	5.372315	1.707639	2.472293	2.612460	-1.420077	0.000000	-10.000000	-0.100000	3.333333	731.500000	1023.000000	1023.000000	2046.000000
48.139999	0.009903	5.852442	1.767643	2.530485	2.808657	-1.254343	0.000000	-10.000000	-0.091667	1.050000	733.000000	1023.000000	1023.000000	2046.000000
48.160000	0.010665	6.302822	1.833588	2.615278	2.956500	-1.102544	0.000000	-10.000000	-0.075000	-1.100000	733.833313	1023.000000	1023.000000	2046.000000
48.180000	0.011111	6.566346	1.774014	2.633811	3.112651	-0.954131	0.000000	-10.000000	-0.058333	-2.766667	734.000000	1023.000000	1023.000000	2046.000000
48.200001	0.011154	6.591803	1.619945	2.604850	3.198259	-0.831252	0.000000	-10.000000	-0.050000	-4.816667	734.000000	1023.000000	1023.000000	2046.000000
48.220001	0.010512	6.212462	1.432366	2.584011	3.064177	-0.868093	0.000000	-10.000000	-0.033333	-6.916667	734.000000	1023.000000	1023.000000	2046.000000
48.240002	0.009683	5.722547	1.200340	2.492131	2.933993	-0.903916	0.000000	-10.000000	-0.025000	-9.016666	734.000000	1023.000000	1023.000000	2046.000000
48.259998	0.009074	5.362874	1.094907	2.380152	2.816136	-0.928321	0.000000	-10.000000	0.000000	-10.816667	734.000000	1023.000000	1023.000000	2046.000000
48.279999	0.008376	4.950451	1.036734	2.252823	2.667409	-1.006515	0.000000	-10.000000	0.008333	-12.583333	734.000000	1023.000000	1023.000000	2046.000000
48.299999	0.007881	4.657818	0.945668	2.156088	2.593216	-1.037154	0.000000	-10.000000	0.066667	-14.550000	730.333313	1023.000000	1023.000000	2046.000000
48.320000	0.007674	4.535619	0.970971	2.084863	2.522124	-1.042340	0.000000	-10.000000	0.108333	-16.416668	721.500000	1023.000000	1023.000000	2046.000000
48.340000	0.007536	4.453943	0.967599	2.054166	2.457657	-1.025479	0.000000	-10.000000	0.166667	-18.383333	710.666687	1023.000000	1023.000000	2046.000000
48.360001	0.007567	4.471955	0.958811	2.059870	2.399048	-0.945774	0.000000	-10.000000	0.216667	-20.266666	701.166687	1023.000000	1023.000000	2046.000000
48.380001	0.007758	4.584828	0.960811	2.165861	2.371711	-0.913555	0.000000	-10.000000	0.283333	-22.150000	694.333313	1023.000000	1023.000000	2046.000000
48.400002	0.007689	4.544081	0.877392	2.269355	2.325766	-0.928432	0.000000	-10.000000	0.333333	-23.666666	686.833313	1023.000000	1023.000000	2046.000000
48.419998	0.007651	4.521570	0.821623	2.326402	2.210119	-0.836574	0.000000	-10.000000	0.375000	-24.799999	679.000000	1023.000000	1023.000000	2046.000000
48.439999	0.007641	4.516052	0.743259	2.396661	2.188229	-0.812097	0.000000	-10.000000	0.408333	-25.783333	670.666687	1023.000000	1023.000000	2046.000000
48.459999	0.007356	4.347430	0.651022	2.388483	2.051018	-0.743093	0.000000	-10.000000	0.441667	-26.533333	662.166687	1023.000000	1023.000000	2046.000000
48.480000	0.007293	4.309940	0.610743	2.449714	1.935827	-0.686344	0.000000	-10.000000	0.466667	-27.283333	653.333313	1023.000000	1023.000000	2046.000000
48.500000	0.006941	4.101892	0.521636	2.458275	1.797069	-0.675089	0.000000	-10.000000	0.500000	-28.116667	644.166687	1023.000000	1023.000000	2046.000000
48.520000	0.006666	3.939610	0.398163	2.459953	1.723585	-0.642091	0.000000	-10.000000	0.541667	-28.766666	634.833313	1023.000000	1023.000000	2046.000000
48.540001	0.006044	3.571772	0.224652	2.455053	1.619982	-0.727915	0.000000	-10.000000	0.566667	-29.450001	625.166687	1023.000000	1023.000000	2046.000000
48.560001	0.005628	3.325934	0.085374	2.476903	1.528369	-0.764712	0.000000	-10.000000	0.591667	-30.083334	615.500000	1023.000000	1023.000000	2046.000000
48.580002	0.004972	2.938452	-0.047127	2.452257	1.387688	-0.854366	0.000000	-10.000000	0.616667	-30.883333	605.333313	1023.000000	1023.000000	2046.000000
48.599998	0.004753	2.809155	-0.028915	2.406572	1.307901	-0.876404	0.000000	-10.000000	0.658333	-31.600000	595.000000	1023.000000	1023.000000	2046.000000
48.619999	0.004562	2.695955	-0.074384	2.406526	1.278043	-0.914230	0.000000	-10.000000	0.683333	-31.900000	584.333313	1023.000000	1023.000000	2046.000000
48.639999	0.004699	2.777380	-0.034938	2.417535	1.292916	-0.898132	0.000000	-10.000000	0.700000	-32.016666	573.666687	1023.000000	1023.000000	2046.000000
48.660000	0.004589	2.712308	-0.159849	2.519376	1.313176	-0.960394	0.000000	-10.000000	0.700000	-32.099998	563.000000	1023.000000	1023.000000	2046.000000
48.680000	0.004284	2.532102	-0.267182	2.529822	1.268556	-0.999095	0.000000	-10.000000	0.716667	-32.300003	552.333313	1023.000000	1023.000000	2046.000000
48.700001	0.003789	2.239390	-0.309713	2.518121	1.076360	-1.045378	0.000000	-10.000000	0.716667	-32.816669	541.500000	1023.000000	1023.000000	2046.000000
48.720001	0.003403	2.011097	-0.411683	2.485978	1.031347	-1.094545	0.000000	-10.000000	0.733333	-33.200001	530.500000	1023.000000	1023.000000	2046.000000
48.740002	0.002996	1.770734	-0.560215	2.556597	0.909067	-1.134714	0.000000	-10.000000	0.733333	-33.866669	519.333313	1023.000000	1023.000000	2046.000000
48.759998	0.002541	1.501598	-0.675632	2.670659	0.656459	-1.149889	0.000000	-10.000000	0.750000	-33.933334	508.166656	1023.000000	1023.000000	2046.000000
48.779999	0.001479	0.873865	-0.999576	2.728907	0.363781	-1.219246	0.000000	-10.000000	0.750000	-33.816669	496.833344	1023.000000	1023.000000	2046.000000
48.799999	-0.000037	-0.021770	-1.305061	2.680619	-0.014230	-1.383098	0.000000	-10.000000	0.750000	-33.483334	485.666656	1023.000000	1023.000000	2046.000000
48.820000	-0.002241	-1.324261	-1.681576	2.477020	-0.418262	-1.701442	0.000000	-10.000000	0.750000	-33.650002	474.333344	1023.000000	1023.000000	2046.000000
48.840000	-0.004828	-2.853399	-1.931758	2.158480	-0.988716	-2.091405	0.000000	-10.000000	0.741667	-33.750000	463.166656	1023.000000	1023.000000	2046.000000
48.860001	-0.007859	-4.644897	-2.313663	1.765484	-1.507413	-2.589305	0.000000	-10.000000	0.725000	-33.549999	451.833344	1023.000000	1023.000000	2046.000000
48.880001	-0.010612	-6.271952	-2.667288	1.390846	-1.943753	-3.051757	0.000000	-10.000000	0.708333	-33.066666	440.666656	1023.000000	1023.000000	2046.000000
48.900002	-0.013078	-7.729292	-2.903471	1.071161	-2.379726	-3.517256	0.000000	-10.000000	0.700000	-32.750000	429.666656	1023.000000	1023.000000	2046.000000
48.919998	-0.015037	-8.886765	-3.189909	0.803321	-2.651309	-3.848869	0.000000	-10.000000	0.700000	-32.533337	418.833344	1023.000000	1023.000000	2046.000000
48.939999	-0.016606	-9.814336	-3.382156	0.600593	-2.903707	-4.129066	0.000000	-10.000000	0.700000	-32.200001	408.166656	1023.000000	1023.000000	2046.000000
48.959999	-0.018071	-10.680246	-3.573720	0.416110	-3.156193	-4.366444	0.000000	-10.000000	0.691667	-32.166668	397.333344	1023.000000	1023.000000	2046.000000
48.980000	-0.019378	-11.452203	-3.797929	0.304081	-3.372537	-4.585818	0.000000	-10.000000	0.700000	-32.299999	386.500000	1023.000000	1023.000000	2046.000000
49.000000	-0.020504	-12.118034	-3.969578	0.188774	-3.538883	-4.798348	0.000000	-10.000000	0.700000	-32.599998	375.666656	1023.000000	1023.000000	2046.000000
49.020000	-0.021497	-12.704606	-4.198546	0.093467	-3.638664	-4.960862	0.000000	-10.000000	0.708333	-32.733334	364.833344	1023.000000	1023.000000	2046.000000
49.040001	-0.022250	-13.149540	-4.333394	-0.003346	-3.732874	-5.079925	0.000000	-10.000000	0.700000	-32.650002	354.000000	1023.000000	1023.000000	2046.000000
49.060001	-0.023204	-13.713543	-4.534136	-0.089635	-3.829449	-5.260322	0.000000	-10.000000	0.700000	-32.616669	343.000000	1023.000000	1023.000000	2046.000000
49.080002	-0.023716	-14.016140	-4.685164	-0.198489	-3.836441	-5.296044	0.000000	-10.000000	0.700000	-32.500000	332.166656	1023.000000	1023.000000	2046.000000
49.099998	-0.024381	-14.409386	-4.843608	-0.304977	-3.832856	-5.427946	0.000000	-10.000000	0.700000	-32.383335	321.333344	1023.000000	1023.000000	2046.000000
49.119999	-0.024804	-14.659109	-4.937880	-0.351712	-3.866769	-5.502748	0.000000	-10.000000	0.683333	-32.250000	310.500000	1023.000000	1023.000000	2046.000000
49.139999	-0.025202	-14.894551	-5.135941	-0.427668	-3.778467	-5.552476	0.000000	-10.000000	0.683333	-32.216667	299.666656	1023.000000	1023.000000	2046.000000
49.160000	-0.025178	-14.880403	-5.213106	-0.386351	-3.764369	-5.516576	0.000000	-10.000000	0.683333	-32.433334	288.833344	1023.000000	1023.000000	2046.000000
49.180000	-0.024960	-14.751477	-5.223454	-0.347839	-3.700247	-5.479937	0.000000	-10.000000	0.683333	-32.299999	278.000000	1023.000000	1023.000000	2046.000000
49.200001	-0.024726	-14.612930	-5.353178	-0.282821	-3.575966	-5.400965	0.000000	-10.000000	0.650000	-31.799999	267.166656	1023.000000	1023.000000	2046.000000
49.220001	-0.024782	-14.646287	-5.495048	-0.310389	-3.532117	-5.308733	0.000000	-10.000000	0.616667	-30.883333	256.666656	1023.000000	1023.000000	2046.000000
49.240002	-0.025611	-15.136100	-5.847776	-0.371113	-3.550651	-5.366560	0.000000	-10.000000	0.600000	-30.283335	246.500000	1023.000000	1023.000000	2046.000000
49.259998	-0.026706	-15.783248	-6.214271	-0.511645	-3.664623	-5.392709	0.000000	-10.000000	0.600000	-30.166668	236.500000	1023.000000	1023.000000	2046.000000
49.279999	-0.027929	-16.506195	-6.517102	-0.672725	-3.811167	-5.505200	0.000000	-10.000000	0.600000	-30.116667	226.500000	1023.000000	1023.000000	2046.000000
49.299999	-0.028909	-17.085323	-6.726845	-0.777656	-3.965907	-5.614915	0.000000	-10.000000	0.583333	-30.133333	216.500000	1023.000000	1023.000000	2046.000000
49.320000	-0.029643	-17.519135	-6.814814	-0.885792	-4.092616	-5.725913	0.000000	-10.000000	0.566667	-29.516666	206.500000	1023.000000	1023.000000	2046.000000
49.340000	-0.030452	-17.997419	-6.922727	-0.959672	-4.237260	-5.877760	0.000000	-10.000000	0.525000	-28.966667	196.500000	1023.000000	1023.000000	2046.000000
49.360001	-0.030856	-18.235781	-7.003228	-1.049402	-4.248376	-5.934774	0.000000	-10.000000	0.500000	-28.266666	186.666672	1023.000000	1023.000000	2046.000000
49.380001	-0.031292	-18.493561	-7.073685	-1.138955	-4.296461	-5.984460	0.000000	-10.000000	0.458333	-27.600000	177.166672	1023.000000	1023.000000	2046.000000
49.400002	-0.031463	-18.594336	-7.132985	-1.114119	-4.286144	-6.061087	0.000000	-10.000000	0.433333	-26.933334	168.000000	1023.000000	1023.000000	2046.000000
49.419998	-0.031704	-18.737146	-7.181325	-1.143034	-4.302805	-6.109982	0.000000	-10.000000	0.408333	-26.383333	159.000000	1023.000000	1023.000000	2046.000000
49.439999	-0.031631	-18.694008	-7.193712	-1.113534	-4.282824	-6.103938	0.000000	-10.000000	0.400000	-26.100000	150.166672	1023.000000	1023.000000	2046.000000
49.459999	-0.031653	-18.706890	-7.223777	-1.073889	-4.298408	-6.110815	0.000000	-10.000000	0.400000	-25.666666	141.500000	1023.000000	1023.000000	2046.000000
49.480000	-0.031429	-18.574352	-7.184296	-1.047142	-4.270248	-6.072666	0.000000	-10.000000	0.375000	-24.966667	132.833328	1023.000000	1023.000000	2046.000000
49.500000	-0.031349	-18.527300	-7.194213	-1.008385	-4.265941	-6.058762	0.000000	-10.000000	0.333333	-24.200001	124.333336	1023.000000	1023.000000	2046.000000
49.520000	-0.031324	-18.512367	-7.249746	-1.000352	-4.201990	-6.060280	0.000000	-10.000000	0.300000	-23.466667	116.166664	1023.000000	1023.000000	2046.000000
49.540001	-0.031128	-18.396465	-7.217524	-0.965321	-4.192153	-6.021468	0.000000	-10.000000	0.283333	-22.816668	108.500000	1023.000000	1023.000000	2046.000000
49.560001	-0.031202	-18.440460	-7.240585	-0.911879	-4.230179	-6.057817	0.000000	-10.000000	0.275000	-22.233334	101.000000	1023.000000	1023.000000	2046.000000
49.580002	-0.031092	-18.375340	-7.223940	-0.906866	-4.204754	-6.039778	0.000000	-10.000000	0.258333	-21.666668	93.500000	1023.000000	1023.000000	2046.000000
49.599998	-0.030994	-18.317379	-7.211683	-0.912032	-4.174325	-6.019338	0.000000	-10.000000	0.233333	-21.100000	86.166664	1023.000000	1023.000000	2046.000000
49.619999	-0.031083	-18.370333	-7.250550	-0.896694	-4.167770	-6.055319	0.000000	-10.000000	0.200000	-20.300001	79.166664	1023.000000	1023.000000	2046.000000
49.639999	-0.031088	-18.372730	-7.289134	-0.912737	-4.114614	-6.056247	0.000000	-10.000000	0.166667	-19.600000	72.333336	1023.000000	1023.000000	2046.000000
49.660000	-0.031178	-18.426289	-7.301605	-0.857332	-4.166099	-6.101252	0.000000	-10.000000	0.150000	-18.866667	65.833336	1023.000000	1023.000000	2046.000000
49.680000	-0.031166	-18.419352	-7.323465	-0.886373	-4.099442	-6.110070	0.000000	-10.000000	0.141667	-18.133333	59.500000	1023.000000	1023.000000	2046.000000
49.700001	-0.031173	-18.423197	-7.312083	-0.884494	-4.132139	-6.094482	0.000000	-10.000000	0.133333	-17.566668	53.500000	1023.000000	1023.000000	2046.000000
49.720001	-0.031236	-18.460394	-7.343668	-0.895503	-4.095694	-6.125529	0.000000	-10.000000	0.125000	-16.900000	47.666668	1023.000000	1023.000000	2046.000000
49.740002	-0.031247	-18.467064	-7.361044	-0.889476	-4.099405	-6.117139	0.000000	-10.000000	0.116667	-16.350000	42.000000	1023.000000	1023.000000	2046.000000
49.759998	-0.031265	-18.477562	-7.312922	-0.895978	-4.098539	-6.170124	0.000000	-10.000000	0.091667	-15.516667	36.666668	1023.000000	1023.000000	2046.000000
49.779999	-0.031227	-18.455378	-7.309549	-0.887171	-4.088622	-6.170034	0.000000	-10.000000	0.058333	-14.833334	31.500000	1023.000000	1023.000000	2046.000000
49.799999	-0.031349	-18.527058	-7.326221	-0.899665	-4.097609	-6.203563	0.000000	-10.000000	0.025000	-14.150001	26.666666	1023.000000	1023.000000	2046.000000
49.820000	-0.031037	-18.342833	-7.297568	-0.875029	-4.025100	-6.145134	0.000000	-10.000000	0.008333	-13.666667	21.833334	1023.000000	1023.000000	2046.000000
49.840000	-0.031082	-18.369379	-7.299061	-0.882200	-4.033484	-6.154634	0.000000	-10.000000	0.000000	-13.133333	17.333334	1023.000000	1023.000000	2046.000000
49.860001	-0.030899	-18.261148	-7.274812	-0.876928	-3.998276	-6.111133	0.000000	-10.000000	0.000000	-12.500000	12.833333	1023.000000	1023.000000	2046.000000
49.880001	-0.030935	-18.282740	-7.297440	-0.810081	-3.991023	-6.184196	0.000000	-10.000000	0.000000	-11.833334	8.833333	1023.000000	1023.000000	2046.000000
49.900002	-0.030759	-18.178427	-7.254862	-0.813055	-3.944690	-6.165820	0.000000	-10.000000	0.000000	-11.183333	4.833333	1023.000000	1023.000000	2046.000000
49.919998	-0.030821	-18.215246	-7.251464	-0.825450	-3.978297	-6.160036	0.000000	-10.000000	0.000000	-10.800000	1.333333	1023.000000	1023.000000	2046.000000
49.939999	-0.030509	-18.030798	-7.187899	-0.810680	-3.906350	-6.125868	0.000000	-10.000000	0.000000	-10.300000	-2.000000	1023.000000	1023.000000	2046.000000
49.959999	-0.030481	-18.013985	-7.157525	-0.815308	-3.905083	-6.136070	0.000000	-10.000000	0.000000	-9.850000	-5.166667	1023.000000	1023.000000	2046.000000
49.980000	-0.030692	-18.138748	-7.205102	-0.826819	-3.972834	-6.133994	0.000000	-10.000000	0.000000	-9.166667	-8.333333	1023.000000	1023.000000	2046.000000
50.000000	-0.031735	-18.755672	-7.344999	-0.992984	-4.185244	-6.232446	0.000000	-10.000000	0.000000	-8.516666	-11.500000	1023.000000	1023.000000	2046.000000
50.020000	-0.033210	-19.627371	-7.554021	-1.153045	-4.458184	-6.462121	0.000000	-10.000000	0.000000	-7.850000	-14.333333	1023.000000	1023.000000	2046.000000
50.040001	-0.034342	-20.296383	-7.626120	-1.318277	-4.656620	-6.695366	0.000000	-10.000000	-0.008333	-7.433333	-17.000000	1023.000000	1023.000000	2046.000000
50.060001	-0.035258	-20.837627	-7.678350	-1.541355	-4.795918	-6.822004	0.000000	-10.000000	-0.033333	-7.033333	-19.500000	1023.000000	1023.000000	2046.000000
50.080002	-0.035489	-20.974262	-7.688158	-1.603068	-4.729483	-6.953554	0.000000	-10.000000	-0.050000	-6.850000	-22.000000	1023.000000	1023.000000	2046.000000
50.099998	-0.035694	-21.095253	-7.634631	-1.585100	-4.750974	-7.124549	0.000000	-10.000000	-0.058333	-6.766667	-24.333334	1023.000000	1023.000000	2046.000000
50.119999	-0.035251	-20.833605	-7.547610	-1.553873	-4.671636	-7.060485	0.000000	-10.000000	-0.058333	-6.766667	-26.500000	1023.000000	1023.000000	2046.000000
50.139999	-0.035014	-20.693401	-7.502723	-1.419626	-4.628919	-7.142132	0.000000	-10.000000	-0.058333	-6.600000	-28.500000	1023.000000	1023.000000	2046.000000
50.160000	-0.035097	-20.742420	-7.566350	-1.310656	-4.758410	-7.107005	0.000000	-10.000000	-0.058333	-6.283333	-30.833334	1023.000000	1023.000000	2046.000000
50.180000	-0.036272	-21.436813	-7.767020	-1.363648	-5.062294	-7.243851	0.000000	-10.000000	-0.058333	-5.766667	-33.166668	1023.000000	1023.000000	2046.000000
50.200001	-0.038655	-22.845263	-8.156314	-1.623463	-5.520048	-7.545439	0.000000	-10.000000	-0.066667	-5.166667	-35.166668	1023.000000	1023.000000	2046.000000
50.220001	-0.041613	-24.593500	-8.494243	-2.124539	-6.024143	-7.950575	0.000000	-10.000000	-0.075000	-3.466667	-36.666668	1023.000000	1023.000000	2046.000000
50.240002	-0.044176	-26.108217	-8.766904	-2.599540	-6.395306	-8.346466	0.000000	-10.000000	-0.083333	-2.050000	-37.500000	1023.000000	1023.000000	2046.000000
50.259998	-0.045762	-27.045366	-8.952429	-2.927781	-6.520032	-8.645123	0.000000	-10.000000	-0.083333	-1.266667	-38.000000	1023.000000	1023.000000	2046.000000
50.279999	-0.047051	-27.807165	-9.055607	-3.121733	-6.735427	-8.894397	0.000000	-10.000000	-0.083333	-2.133333	-38.166668	1023.000000	1023.000000	2046.000000
50.299999	-0.047774	-28.234667	-9.162916	-3.227935	-6.804539	-9.039277	0.000000	-10.000000	-0.066667	-3.583333	-38.666668	1023.000000	1023.000000	2046.000000
50.320000	-0.048466	-28.643389	-9.239386	-3.283539	-6.934489	-9.185975	0.000000	-10.000000	-0.058333	-5.066667	-39.833332	1023.000000	1023.000000	2046.000000
50.340000	-0.048942	-28.924927	-9.290000	-3.326835	-7.029559	-9.278533	0.000000	-10.000000	-0.050000	-6.066667	-41.500000	1023.000000	1023.000000	2046.000000
50.360001	-0.049222	-29.090269	-9.346938	-3.385624	-7.040176	-9.317531	0.000000	-10.000000	-0.050000	-6.583333	-44.333332	1023.000000	1023.000000	2046.000000
50.380001	-0.049571	-29.296225	-9.423149	-3.395732	-7.069826	-9.407517	0.000000	-10.000000	-0.050000	-6.683333	-47.333332	1023.000000	1023.000000	2046.000000
50.400002	-0.049586	-29.305471	-9.469377	-3.451225	-7.020669	-9.364200	0.000000	-10.000000	-0.050000	-6.783333	-49.666668	1023.000000	1023.000000	2046.000000
50.419998	-0.049781	-29.420313	-9.512794	-3.448046	-7.020335	-9.439139	0.000000	-10.000000	-0.050000	-6.850000	-51.166668	1023.000000	1023.000000	2046.000000
50.439999	-0.049718	-29.383068	-9.526980	-3.488357	-6.919952	-9.447780	0.000000	-10.000000	-0.050000	-6.800000	-52.500000	1023.000000	1023.000000	2046.000000
50.459999	-0.049732	-29.391842	-9.566748	-3.526093	-6.851800	-9.447200	0.000000	-10.000000	-0.058333	-6.533333	-54.833332	1023.000000	1023.000000	2046.000000
50.480000	-0.049445	-29.222248	-9.572216	-3.547828	-6.687199	-9.415004	0.000000	-10.000000	-0.058333	-6.183333	-57.166668	1023.000000	1023.000000	2046.000000
50.500000	-0.049214	-29.085318	-9.609940	-3.515093	-6.638015	-9.322271	0.000000	-10.000000	-0.058333	-6.100000	-59.500000	1023.000000	1023.000000	2046.000000
50.520000	-0.048272	-28.528521	-9.464401	-3.419170	-6.483865	-9.161084	0.000000	-10.000000	-0.058333	-6.150000	-61.500000	1023.000000	1023.000000	2046.000000
50.540001	-0.047490	-28.066404	-9.436211	-3.346409	-6.316979	-8.966805	0.000000	-10.000000	-0.058333	-6.133333	-63.500000	1023.000000	1023.000000	2046.000000
50.560001	-0.046926	-27.733406	-9.510453	-3.288152	-6.115374	-8.819427	0.000000	-10.000000	-0.075000	-5.733334	-65.500000	1023.000000	1023.000000	2046.000000
50.580002	-0.046701	-27.600548	-9.609434	-3.239224	-6.056715	-8.695174	0.000000	-10.000000	-0.083333	-5.200000	-67.333336	1023.000000	1023.000000	2046.000000
50.599998	-0.047419	-28.024820	-9.897401	-3.313639	-6.145928	-8.667851	0.000000	-10.000000	-0.100000	-4.733334	-69.000000	1023.000000	1023.000000	2046.000000
50.619999	-0.047808	-28.254454	-10.000851	-3.414783	-6.206333	-8.632486	0.000000	-10.000000	-0.091667	-4.350000	-70.500000	1023.000000	1023.000000	2046.000000
50.639999	-0.048280	-28.533619	-10.072066	-3.439446	-6.353640	-8.668467	0.000000	-10.000000	-0.083333	-4.016667	-72.000000	1023.000000	1023.000000	2046.000000
50.660000	-0.048418	-28.615070	-10.065754	-3.508455	-6.395812	-8.645049	0.000000	-10.000000	-0.083333	-3.483333	-73.333336	1023.000000	1023.000000	2046.000000
50.680000	-0.048591	-28.717043	-10.066112	-3.523333	-6.479644	-8.647954	0.000000	-10.000000	-0.091667	-2.883333	-74.500000	1023.000000	1023.000000	2046.000000
50.700001	-0.048658	-28.757051	-10.043224	-3.524454	-6.482610	-8.706764	0.000000	-10.000000	-0.100000	-1.916667	-75.333336	1023.000000	1023.000000	2046.000000
50.720001	-0.048634	-28.742887	-10.027475	-3.526771	-6.486973	-8.701668	0.000000	-10.000000	-0.100000	-0.966667	-75.833336	1023.000000	1023.000000	2046.000000
50.740002	-0.048363	-28.582611	-9.964690	-3.523836	-6.437272	-8.656813	0.000000	-10.000000	-0.100000	-0.216667	-76.000000	1023.000000	1023.000000	2046.000000
50.759998	-0.047961	-28.344824	-9.907451	-3.432269	-6.363391	-8.641713	0.000000	-10.000000	-0.100000	0.000000	-76.000000	1023.000000	1023.000000	2046.000000
50.779999	-0.047223	-27.908886	-9.788301	-3.352156	-6.262068	-8.506362	0.000000	-10.000000	-0.100000	0.000000	-76.000000	1023.000000	1023.000000	2046.000000
50.799999	-0.046685	-27.591129	-9.728520	-3.237769	-6.174172	-8.450667	0.000000	-10.000000	-0.100000	0.633333	-76.000000	1023.000000	1023.000000	2046.000000
50.820000	-0.045887	-27.119434	-9.632322	-3.146192	-6.065771	-8.275149	0.000000	-10.000000	-0.108333	1.616667	-76.000000	1023.000000	1023.000000	2046.000000
50.840000	-0.045195	-26.710165	-9.537433	-3.038098	-5.951535	-8.183099	0.000000	-10.000000	-0.108333	2.916667	-76.000000	1023.000000	1023.000000	2046.000000
50.860001	-0.044557	-26.333139	-9.445792	-2.919696	-5.898937	-8.068714	0.000000	-10.000000	-0.125000	3.816667	-76.000000	1023.000000	1023.000000	2046.000000
50.880001	-0.043774	-25.870504	-9.335822	-2.829117	-5.765666	-7.939899	0.000000	-10.000000	-0.133333	4.583333	-76.000000	1023.000000	1023.000000	2046.000000
50.900002	-0.043125	-25.486973	-9.258877	-2.693232	-5.675212	-7.859653	0.000000	-10.000000	-0.150000	5.250000	-76.000000	1023.000000	1023.000000	2046.000000
50.919998	-0.042318	-25.009996	-9.157486	-2.573742	-5.544582	-7.734185	0.000000	-10.000000	-0.150000	5.850000	-76.000000	1023.000000	1023.000000	2046.000000
50.939999	-0.041716	-24.654253	-9.079420	-2.501212	-5.467201	-7.606421	0.000000	-10.000000	-0.150000	6.516667	-76.000000	1023.000000	1023.000000	2046.000000
50.959999	-0.040956	-24.205093	-9.015841	-2.399343	-5.314415	-7.475492	0.000000	-10.000000	-0.158333	7.200000	-76.000000	1023.000000	1023.000000	2046.000000
50.980000	-0.040496	-23.933199	-9.038048	-2.298583	-5.176590	-7.419979	0.000000	-10.000000	-0.175000	8.050000	-76.000000	1023.000000	1023.000000	2046.000000
51.000000	-0.039806	-23.525373	-8.871551	-2.205616	-5.136810	-7.311398	0.000000	-10.000000	-0.200000	8.916667	-76.000000	1023.000000	1023.000000	2046.000000
51.020000	-0.039299	-23.225908	-8.836411	-2.070273	-5.026808	-7.292416	0.000000	-10.000000	-0.191667	9.850000	-59.666668	1023.000000	1023.000000	2046.000000
51.040001	-0.038497	-22.751713	-8.707283	-2.022830	-4.891813	-7.129787	0.000000	-10.000000	-0.200000	10.816667	-26.666666	1023.000000	1023.000000	2046.000000
51.060001	-0.037948	-22.427006	-8.603802	-1.943592	-4.839555	-7.040057	0.000000	-10.000000	-0.200000	11.783334	7.666667	1023.000000	1023.000000	2046.000000
51.080002	-0.037163	-21.963045	-8.462181	-1.839630	-4.708513	-6.952721	0.000000	-10.000000	-0.233333	12.766666	27.000000	1023.000000	1023.000000	2046.000000
51.099998	-0.036630	-21.648495	-8.404565	-1.762414	-4.612679	-6.868836	0.000000	-10.000000	-0.250000	13.550000	31.000000	1023.000000	1023.000000	2046.000000
51.119999	-0.035779	-21.145464	-8.287692	-1.676135	-4.422762	-6.758875	0.000000	-10.000000	-0.275000	14.566667	35.333332	1023.000000	1023.000000	2046.000000
51.139999	-0.035137	-20.765728	-8.165625	-1.592795	-4.342036	-6.665273	0.000000	-10.000000	-0.300000	15.450000	40.000000	1023.000000	1023.000000	2046.000000
51.160000	-0.034269	-20.253048	-8.018817	-1.482347	-4.208596	-6.543288	0.000000	-10.000000	-0.316667	16.299999	45.166668	1023.000000	1023.000000	2046.000000
51.180000	-0.033508	-19.803022	-7.898520	-1.429546	-4.068383	-6.406575	0.000000	-10.000000	-0.333333	16.633333	50.333332	1023.000000	1023.000000	2046.000000
51.200001	-0.032567	-19.247204	-7.705737	-1.312446	-3.938424	-6.290596	0.000000	-10.000000	-0.333333	16.800001	55.833332	1023.000000	1023.000000	2046.000000
51.220001	-0.031761	-18.770651	-7.553371	-1.235550	-3.809678	-6.172053	0.000000	-10.000000	-0.333333	17.333334	61.333332	1023.000000	1023.000000	2046.000000
51.240002	-0.030856	-18.236160	-7.370602	-1.133942	-3.706220	-6.025396	0.000000	-10.000000	-0.333333	17.933334	67.000000	1023.000000	1023.000000	2046.000000
51.259998	-0.030500	-18.025545	-7.333671	-1.027556	-3.702208	-5.962110	0.000000	-10.000000	-0.358333	18.566668	73.000000	1023.000000	1023.000000	2046.000000
51.279999	-0.030615	-18.093693	-7.351882	-1.039384	-3.771502	-5.930924	0.000000	-10.000000	-0.391667	18.783333	79.166664	1023.000000	1023.000000	2046.000000
51.299999	-0.031155	-18.412498	-7.346572	-1.163913	-3.937889	-5.964125	0.000000	-10.000000	-0.400000	19.233334	85.500000	1023.000000	1023.000000	2046.000000
51.320000	-0.031458	-18.591925	-7.310611	-1.233285	-3.954223	-6.093806	0.000000	-10.000000	-0.400000	19.466667	91.666664	1023.000000	1023.000000	2046.000000
51.340000	-0.031395	-18.554163	-7.222497	-1.301398	-3.889910	-6.140358	0.000000	-10.000000	-0.391667	19.900002	98.000000	1023.000000	1023.000000	2046.000000
51.360001	-0.030825	-18.217607	-7.095585	-1.241158	-3.725419	-6.155445	0.000000	-10.000000	-0.400000	20.133333	104.666664	1023.000000	1023.000000	2046.000000
51.380001	-0.029802	-17.612841	-6.810695	-1.103346	-3.621231	-6.077569	0.000000	-10.000000	-0.400000	20.583334	111.333336	1023.000000	1023.000000	2046.000000
51.400002	-0.028485	-16.834412	-6.561512	-0.917522	-3.416533	-5.938844	0.000000	-10.000000	-0.400000	20.833334	118.166664	1023.000000	1023.000000	2046.000000
51.419998	-0.027613	-16.319361	-6.451955	-0.728944	-3.330504	-5.807958	0.000000	-10.000000	-0.400000	20.850000	125.000000	1023.000000	1023.000000	2046.000000
51.439999	-0.027472	-16.235846	-6.484480	-0.610482	-3.391000	-5.749882	0.000000	-10.000000	-0.416667	21.050001	132.000000	1023.000000	1023.000000	2046.000000
51.459999	-0.028675	-16.947168	-6.716516	-0.745464	-3.694280	-5.790909	0.000000	-10.000000	-0.433333	21.433334	139.000000	1023.000000	1023.000000	2046.000000
51.480000	-0.031160	-18.415628	-7.081936	-1.078451	-4.174237	-6.081004	0.000000	-10.000000	-0.466667	21.950001	146.166672	1023.000000	1023.000000	2046.000000
51.500000	-0.033607	-19.861771	-7.304142	-1.530941	-4.575961	-6.450727	0.000000	-10.000000	-0.475000	22.600000	153.500000	1023.000000	1023.000000	2046.000000
51.520000	-0.034954	-20.657673	-7.363388	-1.875403	-4.704385	-6.714497	0.000000	-10.000000	-0.491667	22.933334	161.000000	1023.000000	1023.000000	2046.000000
[truncated: 1,236,582 more chars]
