# Supplementary material for: Effect of Electrode Belt and Body Positions on Regional Pulmonary Ventilation- and Perfusion-Related Impedance Changes Measured by Electric Impedance Tomography
Source: PLoS One. 2016 Jun 2;11(6):e0155913. doi: 10.1371/journal.pone.0155913 (PMC4890811; doi:10.1371/journal.pone.0155913)
Supplement: S1 Dataset — (ZIP) [file pone.0155913.s001.zip › Dataset/Fp08-righ-4i.txt]

Patient Name:	Fp8
Registry:	Fp8
Investigator:	 
Diagnosys:	 
Notes:	h�ger4i             
Sample Rate [Hz]:	50.10
Time Base 	Pixels Mean 	Pixels Sum 	UPPER RIGHT		UPPER LEFT		LOWER RIGHT		LOWER LEFT		QRS	ETCO2	Paw	Flow (L/min)	Volume	Analog1	Analog2	AnalogSum
0.000000	0.002916	1.723301	0.377188	-0.890545	0.671303	1.565354	0.000000	-10.000000	-0.341667	25.483334	606.166687	1023.000000	1023.000000	2046.000000
0.020000	0.004635	2.739427	0.866882	-1.100289	0.738801	2.234032	0.000000	-10.000000	-0.300000	24.633333	614.666687	1023.000000	1023.000000	2046.000000
0.040000	0.005731	3.387310	0.746486	-0.852844	1.179655	2.314013	0.000000	-10.000000	-0.266667	23.550001	623.000000	1023.000000	1023.000000	2046.000000
0.060000	0.007121	4.208535	0.819321	-0.612512	1.594522	2.407204	0.000000	-10.000000	-0.258333	22.600000	631.000000	1023.000000	1023.000000	2046.000000
0.080000	0.007919	4.680212	1.194685	-0.689391	1.610945	2.563974	0.000000	-10.000000	-0.250000	22.333334	638.666687	1023.000000	1023.000000	2046.000000
0.100000	0.008358	4.939724	1.402753	-0.926281	1.605223	2.858029	0.000000	-10.000000	-0.258333	22.283335	646.333313	1023.000000	1023.000000	2046.000000
0.120000	0.009363	5.533751	1.332831	-0.828177	2.077834	2.951264	0.000000	-10.000000	-0.258333	22.266668	653.666687	1023.000000	1023.000000	2046.000000
0.140000	0.010090	5.962940	1.771427	-0.705541	2.202964	2.694090	0.000000	-10.000000	-0.250000	22.100000	661.166687	1023.000000	1023.000000	2046.000000
0.160000	0.010880	6.429866	2.210745	-1.133009	2.178451	3.173679	0.000000	-10.000000	-0.233333	21.916668	668.500000	1023.000000	1023.000000	2046.000000
0.180000	0.012217	7.220180	2.244790	-0.994435	2.681108	3.288718	0.000000	-10.000000	-0.233333	22.033335	675.833313	1023.000000	1023.000000	2046.000000
0.200000	0.013760	8.132310	2.759970	-0.682115	2.956796	3.097659	0.000000	-10.000000	-0.241667	22.333334	683.166687	1023.000000	1023.000000	2046.000000
0.220000	0.015195	8.980426	3.300056	-0.941697	2.974910	3.647156	0.000000	-10.000000	-0.275000	22.816668	690.500000	1023.000000	1023.000000	2046.000000
0.240000	0.016835	9.949652	3.314111	-0.646894	3.512825	3.769610	0.000000	-10.000000	-0.308333	23.600000	698.166687	1023.000000	1023.000000	2046.000000
0.260000	0.018766	11.090476	3.821696	-0.287714	3.841352	3.715142	0.000000	-10.000000	-0.350000	24.350000	706.000000	1023.000000	1023.000000	2046.000000
0.280000	0.020369	12.037795	4.359286	-0.432274	3.890486	4.220297	0.000000	-10.000000	-0.358333	25.033333	714.000000	1023.000000	1023.000000	2046.000000
0.300000	0.022608	13.361608	4.565269	-0.130615	4.484316	4.442638	0.000000	-10.000000	-0.358333	25.116667	722.166687	1023.000000	1023.000000	2046.000000
0.320000	0.024902	14.716963	5.256657	0.266079	4.818836	4.375391	0.000000	-10.000000	-0.366667	25.299999	730.500000	1023.000000	1023.000000	2046.000000
0.340000	0.026356	15.576140	5.657394	0.108491	4.986587	4.823668	0.000000	-10.000000	-0.366667	25.233334	739.000000	1023.000000	1023.000000	2046.000000
0.360000	0.027949	16.517788	5.666193	0.383449	5.548908	4.919238	0.000000	-10.000000	-0.366667	25.266666	747.500000	1023.000000	1023.000000	2046.000000
0.380000	0.029467	17.414890	6.093171	0.814024	5.870776	4.636920	0.000000	-10.000000	-0.333333	24.800001	755.833313	1023.000000	1023.000000	2046.000000
0.400000	0.030620	18.096300	6.545725	0.510303	5.855813	5.184460	0.000000	-10.000000	-0.300000	24.116667	764.000000	1023.000000	1023.000000	2046.000000
0.420000	0.031931	18.871256	6.413941	0.828554	6.195963	5.432796	0.000000	-10.000000	-0.266667	23.450001	772.000000	1023.000000	1023.000000	2046.000000
0.440000	0.033499	19.797802	6.785477	1.497510	6.262928	5.251886	0.000000	-10.000000	-0.241667	22.633333	780.000000	1023.000000	1023.000000	2046.000000
0.460000	0.034672	20.491203	7.170650	1.454126	5.967129	5.899297	0.000000	-10.000000	-0.233333	22.016666	787.833313	1023.000000	1023.000000	2046.000000
0.480000	0.034744	20.533804	6.997762	1.689515	5.986269	5.860256	0.000000	-10.000000	-0.216667	21.266666	795.500000	1023.000000	1023.000000	2046.000000
0.500000	0.035081	20.732702	7.108842	1.820185	6.038806	5.764869	0.000000	-10.000000	-0.208333	21.100000	802.833313	1023.000000	1023.000000	2046.000000
0.520000	0.034100	20.153063	7.274899	1.544759	5.700520	5.632886	0.000000	-10.000000	-0.191667	20.900000	810.000000	1023.000000	1023.000000	2046.000000
0.540000	0.031473	18.600645	6.865972	1.065539	5.288900	5.380234	0.000000	-10.000000	-0.183333	20.366667	817.000000	1023.000000	1023.000000	2046.000000
0.560000	0.029580	17.481611	6.336702	0.925360	5.253291	4.966259	0.000000	-10.000000	-0.150000	19.266666	823.833313	1023.000000	1023.000000	2046.000000
0.580000	0.028513	16.850939	6.261666	0.899579	5.188040	4.501655	0.000000	-10.000000	-0.108333	17.733334	830.333313	1023.000000	1023.000000	2046.000000
0.600000	0.027370	16.175501	6.130781	0.455101	4.906741	4.682878	0.000000	-10.000000	-0.058333	16.500000	836.500000	1023.000000	1023.000000	2046.000000
0.620000	0.026457	15.636042	5.671176	0.675636	4.980257	4.308973	0.000000	-10.000000	-0.025000	14.766667	842.166687	1023.000000	1023.000000	2046.000000
0.640000	0.026661	15.756528	5.655926	0.968408	5.112129	4.020066	0.000000	-10.000000	-0.008333	12.816667	847.333313	1023.000000	1023.000000	2046.000000
0.660000	0.026722	15.792553	5.922988	0.693683	4.894878	4.281003	0.000000	-10.000000	0.000000	10.533334	851.833313	1023.000000	1023.000000	2046.000000
0.680000	0.025850	15.277251	5.587705	0.776626	4.950142	3.962778	0.000000	-10.000000	0.016667	8.716667	855.833313	1023.000000	1023.000000	2046.000000
0.700000	0.026225	15.498906	5.617340	0.903783	5.121846	3.855937	0.000000	-10.000000	0.033333	6.900000	859.166687	1023.000000	1023.000000	2046.000000
0.720000	0.026413	15.609847	5.721954	0.966430	5.243808	3.677655	0.000000	-10.000000	0.058333	4.750000	862.000000	1023.000000	1023.000000	2046.000000
0.740000	0.026042	15.390634	5.796314	0.486479	5.066126	4.041715	0.000000	-10.000000	0.066667	1.983333	863.833313	1023.000000	1023.000000	2046.000000
0.760000	0.025399	15.010629	5.441692	0.587319	5.274931	3.706687	0.000000	-10.000000	0.083333	-0.566667	864.833313	1023.000000	1023.000000	2046.000000
0.780000	0.025803	15.249670	5.459043	0.713616	5.555182	3.521829	0.000000	-10.000000	0.091667	-2.733333	865.000000	1023.000000	1023.000000	2046.000000
0.800000	0.026020	15.377919	5.687752	0.324869	5.412947	3.952351	0.000000	-10.000000	0.116667	-4.683333	865.000000	1023.000000	1023.000000	2046.000000
0.820000	0.025501	15.071313	5.369298	0.428591	5.503108	3.770315	0.000000	-10.000000	0.125000	-6.616667	865.000000	1023.000000	1023.000000	2046.000000
0.840000	0.026392	15.597894	5.381629	0.709695	5.694880	3.811689	0.000000	-10.000000	0.141667	-8.100000	865.000000	1023.000000	1023.000000	2046.000000
0.860000	0.027411	16.200134	5.599049	0.833256	5.763000	4.004829	0.000000	-10.000000	0.141667	-9.066667	865.000000	1023.000000	1023.000000	2046.000000
0.880000	0.027518	16.263136	5.530965	0.694190	5.694451	4.343530	0.000000	-10.000000	0.141667	-9.733334	865.000000	1023.000000	1023.000000	2046.000000
0.900000	0.027429	16.210644	5.213569	0.947477	5.851244	4.198354	0.000000	-10.000000	0.141667	-10.216667	865.000000	1023.000000	1023.000000	2046.000000
0.920000	0.027777	16.416103	5.242773	1.222813	5.910387	4.040131	0.000000	-10.000000	0.141667	-10.416667	858.000000	1023.000000	1023.000000	2046.000000
0.940000	0.027707	16.374685	5.337173	0.728205	5.696074	4.613234	0.000000	-10.000000	0.166667	-11.200000	847.333313	1023.000000	1023.000000	2046.000000
0.960000	0.026454	15.634150	4.946288	0.658587	5.645172	4.384102	0.000000	-10.000000	0.183333	-12.083334	836.666687	1023.000000	1023.000000	2046.000000
0.980000	0.026074	15.409529	4.928118	0.707252	5.566962	4.207197	0.000000	-10.000000	0.200000	-12.900001	833.000000	1023.000000	1023.000000	2046.000000
1.000000	0.025985	15.356849	5.134248	0.611050	5.476510	4.135041	0.000000	-10.000000	0.200000	-13.100000	831.500000	1023.000000	1023.000000	2046.000000
1.020000	0.025324	14.966444	5.124953	0.012696	5.261302	4.567494	0.000000	-10.000000	0.216667	-13.350000	828.500000	1023.000000	1023.000000	2046.000000
1.040000	0.024837	14.678823	4.903227	0.223126	5.301626	4.250844	0.000000	-10.000000	0.216667	-13.600000	823.833313	1023.000000	1023.000000	2046.000000
1.060000	0.025365	14.990950	5.172157	0.422844	5.307865	4.088083	0.000000	-10.000000	0.233333	-13.900001	819.333313	1023.000000	1023.000000	2046.000000
1.080000	0.025658	15.163807	5.358376	-0.021911	5.082865	4.744477	0.000000	-10.000000	0.233333	-14.350000	814.666687	1023.000000	1023.000000	2046.000000
1.100000	0.025284	14.942620	5.014527	0.311404	5.162983	4.453706	0.000000	-10.000000	0.258333	-14.883333	810.000000	1023.000000	1023.000000	2046.000000
1.120000	0.026025	15.380986	5.300012	0.736724	5.080901	4.263350	0.000000	-10.000000	0.266667	-15.383333	805.000000	1023.000000	1023.000000	2046.000000
1.140000	0.026996	15.954370	5.673136	0.487775	4.894455	4.899004	0.000000	-10.000000	0.283333	-15.916667	799.833313	1023.000000	1023.000000	2046.000000
1.160000	0.026813	15.846459	5.500819	0.520645	4.895304	4.929691	0.000000	-10.000000	0.291667	-16.666668	794.500000	1023.000000	1023.000000	2046.000000
1.180000	0.026993	15.953083	5.441033	0.878075	4.923073	4.710901	0.000000	-10.000000	0.333333	-17.583334	789.000000	1023.000000	1023.000000	2046.000000
1.200000	0.027493	16.248644	5.688870	1.116418	4.813560	4.629795	0.000000	-10.000000	0.375000	-18.900000	783.166687	1023.000000	1023.000000	2046.000000
1.220000	0.027303	16.136097	5.620178	0.705845	4.600235	5.209840	0.000000	-10.000000	0.441667	-20.583334	776.833313	1023.000000	1023.000000	2046.000000
1.240000	0.026016	15.375189	5.059078	1.004689	4.473979	4.837444	0.000000	-10.000000	0.500000	-22.483334	769.833313	1023.000000	1023.000000	2046.000000
1.260000	0.025736	15.210067	4.871863	1.360242	4.124908	4.853053	0.000000	-10.000000	0.558333	-24.350000	762.166687	1023.000000	1023.000000	2046.000000
1.280000	0.025345	14.978908	4.861297	1.487374	3.572447	5.057789	0.000000	-10.000000	0.625000	-25.933334	754.000000	1023.000000	1023.000000	2046.000000
1.300000	0.023967	14.164578	4.336309	1.438589	3.076906	5.312774	0.000000	-10.000000	0.675000	-27.316668	745.333313	1023.000000	1023.000000	2046.000000
1.320000	0.022010	13.008178	3.854331	1.640146	2.628170	4.885530	0.000000	-10.000000	0.725000	-28.466667	736.333313	1023.000000	1023.000000	2046.000000
1.340000	0.020502	12.116929	3.862092	1.734176	2.169643	4.351018	0.000000	-10.000000	0.758333	-29.433334	727.000000	1023.000000	1023.000000	2046.000000
1.360000	0.018627	11.008550	3.834602	1.075001	1.495177	4.603770	0.000000	-10.000000	0.800000	-30.233334	717.333313	1023.000000	1023.000000	2046.000000
1.380000	0.015029	8.881977	3.028437	0.644596	1.013565	4.195378	0.000000	-10.000000	0.841667	-30.883333	707.166687	1023.000000	1023.000000	2046.000000
1.400000	0.011333	6.698089	2.275611	0.507448	0.462394	3.452635	0.000000	-10.000000	0.866667	-31.366667	696.833313	1023.000000	1023.000000	2046.000000
1.420000	0.008746	5.169105	2.024055	0.561776	-0.102228	2.685502	0.000000	-10.000000	0.875000	-31.733334	686.166687	1023.000000	1023.000000	2046.000000
1.440000	0.006805	4.021508	1.817657	-0.027187	-0.659242	2.890280	0.000000	-10.000000	0.875000	-31.933334	675.666687	1023.000000	1023.000000	2046.000000
1.460000	0.004115	2.431957	1.043914	-0.286817	-0.972502	2.647362	0.000000	-10.000000	0.883333	-32.350002	665.000000	1023.000000	1023.000000	2046.000000
1.480000	0.001842	1.088363	0.452737	-0.121661	-1.296870	2.054157	0.000000	-10.000000	0.908333	-32.833336	654.333313	1023.000000	1023.000000	2046.000000
1.500000	0.000409	0.241452	0.311666	0.124511	-1.669120	1.474396	0.000000	-10.000000	0.933333	-33.166668	643.333313	1023.000000	1023.000000	2046.000000
1.520000	-0.000705	-0.416453	0.196065	-0.543048	-2.098155	2.028685	0.000000	-10.000000	0.950000	-33.383335	632.166687	1023.000000	1023.000000	2046.000000
1.540000	-0.002888	-1.706743	-0.592360	-0.579566	-2.140315	1.605497	0.000000	-10.000000	0.966667	-33.516666	621.000000	1023.000000	1023.000000	2046.000000
1.560000	-0.004331	-2.559689	-0.863261	-0.452442	-2.355099	1.111113	0.000000	-10.000000	0.991667	-34.000000	609.833313	1023.000000	1023.000000	2046.000000
1.580000	-0.005254	-3.104824	-0.824014	-0.417043	-2.658522	0.794756	0.000000	-10.000000	1.008333	-34.200001	598.500000	1023.000000	1023.000000	2046.000000
1.600000	-0.006275	-3.708462	-1.021219	-1.166945	-2.904484	1.384187	0.000000	-10.000000	1.000000	-34.250000	587.000000	1023.000000	1023.000000	2046.000000
1.620000	-0.008003	-4.729561	-1.747410	-1.141855	-2.805003	0.964707	0.000000	-10.000000	0.983333	-33.866669	575.500000	1023.000000	1023.000000	2046.000000
1.640000	-0.008712	-5.148737	-1.845384	-0.952988	-2.917709	0.567344	0.000000	-10.000000	0.983333	-33.783333	564.166687	1023.000000	1023.000000	2046.000000
1.660000	-0.008701	-5.142119	-1.706341	-0.882756	-3.145683	0.592661	0.000000	-10.000000	0.991667	-33.799999	553.000000	1023.000000	1023.000000	2046.000000
1.680000	-0.008899	-5.259023	-1.965011	-1.278216	-3.271985	1.256189	0.000000	-10.000000	1.008333	-33.633335	541.833313	1023.000000	1023.000000	2046.000000
1.700000	-0.009659	-5.708707	-2.541321	-0.824107	-3.301375	0.958096	0.000000	-10.000000	1.008333	-33.650002	530.666687	1023.000000	1023.000000	2046.000000
1.720000	-0.009689	-5.726055	-2.395936	-0.346264	-3.599782	0.615928	0.000000	-10.000000	1.000000	-33.299999	519.333313	1023.000000	1023.000000	2046.000000
1.740000	-0.009788	-5.784486	-2.546171	-0.858607	-3.833262	1.453555	0.000000	-10.000000	0.966667	-33.183334	508.166656	1023.000000	1023.000000	2046.000000
1.760000	-0.011277	-6.664415	-3.374256	-0.546734	-3.770733	1.027308	0.000000	-10.000000	0.933333	-32.816669	497.000000	1023.000000	1023.000000	2046.000000
1.780000	-0.012300	-7.269466	-3.385618	-0.204352	-4.145250	0.465755	0.000000	-10.000000	0.891667	-32.583336	486.166656	1023.000000	1023.000000	2046.000000
1.800000	-0.012901	-7.624596	-3.488974	-0.877921	-4.481956	1.224256	0.000000	-10.000000	0.875000	-32.183334	475.333344	1023.000000	1023.000000	2046.000000
1.820000	-0.014805	-8.749739	-4.271981	-0.806842	-4.491246	0.820330	0.000000	-10.000000	0.858333	-31.883333	464.666656	1023.000000	1023.000000	2046.000000
1.840000	-0.015970	-9.438219	-4.270352	-0.531152	-4.847763	0.211048	0.000000	-10.000000	0.858333	-31.766666	457.500000	1023.000000	1023.000000	2046.000000
1.860000	-0.016329	-9.650597	-4.059169	-0.846440	-5.203828	0.458841	0.000000	-10.000000	0.850000	-31.800001	446.833344	1023.000000	1023.000000	2046.000000
1.880000	-0.017289	-10.218025	-4.448851	-1.236983	-5.260572	0.728381	0.000000	-10.000000	0.850000	-31.616667	436.333344	1023.000000	1023.000000	2046.000000
1.900000	-0.018159	-10.731718	-4.799603	-1.027327	-5.290757	0.385969	0.000000	-10.000000	0.850000	-31.400000	422.166656	1023.000000	1023.000000	2046.000000
1.920000	-0.018456	-10.907359	-4.547243	-0.610206	-5.551885	-0.198026	0.000000	-10.000000	0.841667	-31.066668	411.833344	1023.000000	1023.000000	2046.000000
1.940000	-0.018195	-10.753132	-4.401613	-1.190909	-5.735291	0.574682	0.000000	-10.000000	0.833333	-30.766666	401.500000	1023.000000	1023.000000	2046.000000
1.960000	-0.019139	-11.311230	-5.044585	-1.055610	-5.544308	0.333273	0.000000	-10.000000	0.816667	-30.433334	391.166656	1023.000000	1023.000000	2046.000000
1.980000	-0.019567	-11.564188	-5.053982	-0.679735	-5.677097	-0.153373	0.000000	-10.000000	0.808333	-30.166668	380.833344	1023.000000	1023.000000	2046.000000
2.000000	-0.019530	-11.542452	-4.832350	-0.621652	-5.871294	-0.217156	0.000000	-10.000000	0.766667	-29.816668	370.500000	1023.000000	1023.000000	2046.000000
2.020000	-0.019541	-11.548915	-4.938834	-1.086567	-5.922090	0.398575	0.000000	-10.000000	0.758333	-29.400002	360.666656	1023.000000	1023.000000	2046.000000
2.040000	-0.020352	-12.028022	-5.461295	-0.935462	-5.805140	0.173874	0.000000	-10.000000	0.741667	-29.333334	351.000000	1023.000000	1023.000000	2046.000000
2.060000	-0.020670	-12.215840	-5.385020	-0.494280	-5.930072	-0.406469	0.000000	-10.000000	0.741667	-29.116667	341.333344	1023.000000	1023.000000	2046.000000
2.080000	-0.020296	-11.994967	-5.026257	-0.492209	-6.099240	-0.377261	0.000000	-10.000000	0.725000	-29.133333	331.500000	1023.000000	1023.000000	2046.000000
2.100000	-0.019945	-11.787253	-4.875757	-0.844123	-6.155807	0.088433	0.000000	-10.000000	0.708333	-28.766666	321.833344	1023.000000	1023.000000	2046.000000
2.120000	-0.020611	-12.180942	-5.354101	-0.828457	-5.927228	-0.071156	0.000000	-10.000000	0.700000	-28.316668	312.166656	1023.000000	1023.000000	2046.000000
2.140000	-0.021146	-12.497450	-5.352732	-0.527412	-6.002867	-0.614439	0.000000	-10.000000	0.683333	-27.533333	302.833344	1023.000000	1023.000000	2046.000000
2.160000	-0.021449	-12.676172	-5.048663	-0.482350	-6.201133	-0.944026	0.000000	-10.000000	0.650000	-26.733334	293.500000	1023.000000	1023.000000	2046.000000
2.180000	-0.021890	-12.937246	-5.073032	-0.980862	-6.313468	-0.569884	0.000000	-10.000000	0.625000	-26.250000	284.666656	1023.000000	1023.000000	2046.000000
2.200000	-0.022831	-13.493406	-5.572372	-0.968273	-6.159624	-0.793137	0.000000	-10.000000	0.600000	-26.049999	275.833344	1023.000000	1023.000000	2046.000000
2.220000	-0.023178	-13.698008	-5.558784	-0.618837	-6.172682	-1.347704	0.000000	-10.000000	0.616667	-26.366667	267.166656	1023.000000	1023.000000	2046.000000
2.240000	-0.023002	-13.594449	-5.315943	-0.379999	-6.352236	-1.546271	0.000000	-10.000000	0.633333	-26.716667	258.333344	1023.000000	1023.000000	2046.000000
2.260000	-0.023263	-13.748668	-5.415375	-0.732464	-6.584475	-1.016354	0.000000	-10.000000	0.650000	-26.900002	249.500000	1023.000000	1023.000000	2046.000000
2.280000	-0.024882	-14.705441	-6.172480	-0.625151	-6.709677	-1.198133	0.000000	-10.000000	0.625000	-26.483334	240.500000	1023.000000	1023.000000	2046.000000
2.300000	-0.026803	-15.840362	-6.322563	-0.373442	-7.220183	-1.924173	0.000000	-10.000000	0.591667	-25.816668	231.666672	1023.000000	1023.000000	2046.000000
2.320000	-0.028616	-16.912119	-6.164755	-1.024085	-7.796947	-1.926331	0.000000	-10.000000	0.550000	-25.050001	223.166672	1023.000000	1023.000000	2046.000000
2.340000	-0.031619	-18.686945	-6.890107	-1.664062	-7.899088	-2.233688	0.000000	-10.000000	0.508333	-24.033333	214.833328	1023.000000	1023.000000	2046.000000
2.360000	-0.034664	-20.486439	-7.384365	-1.974409	-8.171630	-2.956036	0.000000	-10.000000	0.475000	-23.083334	206.833328	1023.000000	1023.000000	2046.000000
2.380000	-0.037031	-21.885305	-7.409899	-2.123806	-8.531252	-3.820348	0.000000	-10.000000	0.450000	-22.300001	199.000000	1023.000000	1023.000000	2046.000000
2.400000	-0.038328	-22.651590	-7.582634	-2.863617	-8.682155	-3.523184	0.000000	-10.000000	0.450000	-22.100000	191.500000	1023.000000	1023.000000	2046.000000
2.420000	-0.040292	-23.812849	-8.279506	-2.884317	-8.688237	-3.960789	0.000000	-10.000000	0.450000	-22.133335	184.166672	1023.000000	1023.000000	2046.000000
2.440000	-0.041738	-24.667007	-8.374763	-2.586307	-8.929055	-4.776882	0.000000	-10.000000	0.466667	-22.433334	176.666672	1023.000000	1023.000000	2046.000000
2.460000	-0.042070	-24.863590	-8.236665	-3.111440	-9.119053	-4.396432	0.000000	-10.000000	0.466667	-22.550001	169.333328	1023.000000	1023.000000	2046.000000
2.480000	-0.043565	-25.746799	-8.913557	-3.241411	-8.998527	-4.593305	0.000000	-10.000000	0.466667	-22.416666	161.666672	1023.000000	1023.000000	2046.000000
2.500000	-0.044628	-26.374990	-9.073439	-2.990839	-9.107272	-5.203441	0.000000	-10.000000	0.433333	-21.950001	154.333328	1023.000000	1023.000000	2046.000000
2.520000	-0.044879	-26.523771	-8.843389	-3.477782	-9.274324	-4.928276	0.000000	-10.000000	0.408333	-21.316668	146.833328	1023.000000	1023.000000	2046.000000
2.540000	-0.045970	-27.168350	-9.453824	-3.742018	-9.050764	-4.921744	0.000000	-10.000000	0.383333	-20.666668	139.833328	1023.000000	1023.000000	2046.000000
2.560000	-0.046719	-27.610811	-9.643705	-3.641964	-9.035133	-5.290009	0.000000	-10.000000	0.383333	-19.983334	133.000000	1023.000000	1023.000000	2046.000000
2.580000	-0.046879	-27.705614	-9.411398	-3.658839	-9.054579	-5.580798	0.000000	-10.000000	0.391667	-19.733334	126.333336	1023.000000	1023.000000	2046.000000
2.600000	-0.046477	-27.467800	-9.445312	-4.072695	-8.938148	-5.011645	0.000000	-10.000000	0.391667	-19.750000	119.666664	1023.000000	1023.000000	2046.000000
2.620000	-0.046473	-27.465727	-9.683419	-3.804718	-8.843947	-5.133643	0.000000	-10.000000	0.375000	-19.650000	113.000000	1023.000000	1023.000000	2046.000000
2.640000	-0.046041	-27.210110	-9.392581	-3.478333	-8.919497	-5.419699	0.000000	-10.000000	0.358333	-19.150000	106.500000	1023.000000	1023.000000	2046.000000
2.660000	-0.045267	-26.753090	-9.378693	-3.784183	-8.830018	-4.760196	0.000000	-10.000000	0.350000	-18.533333	100.000000	1023.000000	1023.000000	2046.000000
2.680000	-0.045794	-27.064266	-9.859360	-3.557566	-8.690455	-4.956886	0.000000	-10.000000	0.333333	-17.950001	93.666664	1023.000000	1023.000000	2046.000000
2.700000	-0.046485	-27.472799	-9.910582	-3.343928	-8.797049	-5.421241	0.000000	-10.000000	0.316667	-17.516666	87.666664	1023.000000	1023.000000	2046.000000
2.720000	-0.046540	-27.505169	-9.900459	-3.893904	-8.841388	-4.869416	0.000000	-10.000000	0.300000	-17.066668	82.000000	1023.000000	1023.000000	2046.000000
2.740000	-0.047528	-28.089273	-10.392612	-3.970116	-8.765254	-4.961294	0.000000	-10.000000	0.283333	-16.700001	76.333336	1023.000000	1023.000000	2046.000000
2.760000	-0.048197	-28.484354	-10.376524	-3.681957	-8.977805	-5.448068	0.000000	-10.000000	0.266667	-16.250000	70.833336	1023.000000	1023.000000	2046.000000
2.780000	-0.048245	-28.512897	-10.002397	-4.143372	-9.229121	-5.138008	0.000000	-10.000000	0.250000	-15.666667	65.333336	1023.000000	1023.000000	2046.000000
2.800000	-0.049125	-29.032608	-10.406092	-4.251247	-9.146348	-5.228921	0.000000	-10.000000	0.250000	-14.983334	60.166668	1023.000000	1023.000000	2046.000000
2.820000	-0.049728	-29.389084	-10.405849	-4.035309	-9.273817	-5.674108	0.000000	-10.000000	0.233333	-14.216667	55.000000	1023.000000	1023.000000	2046.000000
2.840000	-0.049475	-29.239511	-9.964008	-4.391859	-9.457306	-5.426338	0.000000	-10.000000	0.216667	-13.633333	51.666668	1023.000000	1023.000000	2046.000000
2.860000	-0.049571	-29.296511	-10.206551	-4.512685	-9.267191	-5.310084	0.000000	-10.000000	0.191667	-13.083334	47.000000	1023.000000	1023.000000	2046.000000
2.880000	-0.049603	-29.315397	-10.252795	-4.249170	-9.262960	-5.550472	0.000000	-10.000000	0.175000	-12.566667	42.666668	1023.000000	1023.000000	2046.000000
2.900000	-0.049256	-29.110174	-9.903201	-4.175109	-9.352033	-5.679832	0.000000	-10.000000	0.150000	-11.900001	37.000000	1023.000000	1023.000000	2046.000000
2.920000	-0.048629	-28.739609	-9.857251	-4.427160	-9.235427	-5.219772	0.000000	-10.000000	0.133333	-11.316667	33.166668	1023.000000	1023.000000	2046.000000
2.940000	-0.048731	-28.799910	-10.078610	-4.225766	-9.144723	-5.350810	0.000000	-10.000000	0.125000	-10.850000	29.500000	1023.000000	1023.000000	2046.000000
2.960000	-0.048478	-28.650312	-9.777300	-3.986469	-9.247856	-5.638689	0.000000	-10.000000	0.125000	-10.433333	25.833334	1023.000000	1023.000000	2046.000000
2.980000	-0.047737	-28.212357	-9.711275	-4.281901	-9.121367	-5.097815	0.000000	-10.000000	0.133333	-10.050000	22.333334	1023.000000	1023.000000	2046.000000
3.000000	-0.047732	-28.209351	-9.885283	-4.093960	-9.062945	-5.167161	0.000000	-10.000000	0.133333	-9.733334	19.000000	1023.000000	1023.000000	2046.000000
3.020000	-0.047553	-28.104055	-9.744411	-3.709530	-9.100842	-5.549273	0.000000	-10.000000	0.125000	-9.400001	15.833333	1023.000000	1023.000000	2046.000000
3.040000	-0.046670	-27.582142	-9.383515	-4.052743	-9.122756	-5.023127	0.000000	-10.000000	0.108333	-9.133333	12.666667	1023.000000	1023.000000	2046.000000
3.060000	-0.046685	-27.591019	-9.737602	-3.938483	-8.883700	-5.031233	0.000000	-10.000000	0.100000	-8.716667	9.500000	1023.000000	1023.000000	2046.000000
3.080000	-0.046559	-27.516426	-9.721988	-3.638544	-8.898291	-5.257604	0.000000	-10.000000	0.100000	-8.316667	6.500000	1023.000000	1023.000000	2046.000000
3.100000	-0.046131	-27.263493	-9.331043	-3.692699	-9.035419	-5.204331	0.000000	-10.000000	0.100000	-7.800000	3.833333	1023.000000	1023.000000	2046.000000
3.120000	-0.045779	-27.055346	-9.471379	-3.772981	-8.842306	-4.968678	0.000000	-10.000000	0.091667	-7.416667	1.500000	1023.000000	1023.000000	2046.000000
3.140000	-0.045882	-27.116114	-9.573121	-3.640578	-8.849456	-5.052958	0.000000	-10.000000	0.091667	-7.016667	-0.500000	1023.000000	1023.000000	2046.000000
3.160000	-0.045975	-27.171354	-9.529874	-3.311943	-8.889364	-5.440172	0.000000	-10.000000	0.075000	-6.666667	-2.500000	1023.000000	1023.000000	2046.000000
3.180000	-0.045393	-26.827379	-9.205239	-3.604260	-8.953962	-5.063917	0.000000	-10.000000	0.066667	-6.333333	-4.833333	1023.000000	1023.000000	2046.000000
3.200000	-0.045174	-26.698122	-9.353892	-3.627031	-8.755761	-4.961437	0.000000	-10.000000	0.050000	-6.000000	-7.166667	1023.000000	1023.000000	2046.000000
3.220000	-0.045263	-26.750414	-9.473409	-3.517096	-8.728098	-5.031812	0.000000	-10.000000	0.058333	-5.700000	-9.333333	1023.000000	1023.000000	2046.000000
3.240000	-0.045297	-26.770247	-9.436996	-3.165136	-8.713287	-5.454827	0.000000	-10.000000	0.058333	-5.416667	-11.000000	1023.000000	1023.000000	2046.000000
3.260000	-0.044734	-26.437870	-9.063258	-3.454138	-8.823423	-5.097049	0.000000	-10.000000	0.075000	-5.100000	-12.666667	1023.000000	1023.000000	2046.000000
3.280000	-0.044512	-26.306826	-9.220377	-3.462510	-8.630818	-4.993121	0.000000	-10.000000	0.083333	-4.766667	-14.500000	1023.000000	1023.000000	2046.000000
3.300000	-0.044505	-26.302643	-9.340865	-3.343935	-8.576899	-5.040944	0.000000	-10.000000	0.083333	-4.466667	-16.166666	1023.000000	1023.000000	2046.000000
3.320000	-0.044590	-26.352484	-9.300924	-3.010202	-8.608916	-5.432441	0.000000	-10.000000	0.075000	-4.233334	-17.666666	1023.000000	1023.000000	2046.000000
3.340000	-0.044042	-26.028803	-8.961405	-3.293390	-8.718208	-5.055801	0.000000	-10.000000	0.066667	-4.083333	-19.000000	1023.000000	1023.000000	2046.000000
3.360000	-0.043836	-25.907013	-9.122349	-3.279237	-8.554959	-4.950469	0.000000	-10.000000	0.066667	-3.916667	-20.333334	1023.000000	1023.000000	2046.000000
3.380000	-0.043755	-25.858919	-9.211397	-3.141234	-8.504260	-5.002028	0.000000	-10.000000	0.058333	-3.716667	-21.666666	1023.000000	1023.000000	2046.000000
3.400000	-0.043703	-25.828562	-9.060878	-2.875370	-8.541908	-5.350406	0.000000	-10.000000	0.058333	-3.450000	-22.833334	1023.000000	1023.000000	2046.000000
3.420000	-0.043013	-25.420938	-8.699735	-3.238715	-8.627568	-4.854921	0.000000	-10.000000	0.066667	-3.266667	-23.666666	1023.000000	1023.000000	2046.000000
3.440000	-0.043311	-25.596636	-9.056612	-3.126918	-8.491280	-4.921826	0.000000	-10.000000	0.066667	-2.916667	-24.666666	1023.000000	1023.000000	2046.000000
3.460000	-0.044301	-26.182177	-9.201331	-3.034318	-8.727615	-5.218912	0.000000	-10.000000	0.058333	-2.500000	-25.666666	1023.000000	1023.000000	2046.000000
3.480000	-0.045761	-27.044979	-9.216929	-3.215804	-9.034605	-5.577641	0.000000	-10.000000	0.058333	-2.050000	-26.666666	1023.000000	1023.000000	2046.000000
3.500000	-0.046583	-27.530260	-9.107348	-3.765839	-9.287608	-5.369465	0.000000	-10.000000	0.058333	-1.866667	-27.000000	1023.000000	1023.000000	2046.000000
3.520000	-0.047664	-28.169531	-9.418765	-3.907551	-9.243422	-5.599794	0.000000	-10.000000	0.058333	-1.816667	-27.000000	1023.000000	1023.000000	2046.000000
3.540000	-0.048076	-28.412760	-9.403049	-3.670072	-9.252193	-6.087445	0.000000	-10.000000	0.050000	-1.833333	-27.000000	1023.000000	1023.000000	2046.000000
3.560000	-0.048042	-28.393103	-9.096304	-3.775807	-9.390141	-6.130851	0.000000	-10.000000	0.041667	-1.750000	-27.000000	1023.000000	1023.000000	2046.000000
3.580000	-0.047333	-27.974001	-8.854225	-3.819741	-9.417805	-5.882230	0.000000	-10.000000	0.041667	-0.883333	-27.000000	1023.000000	1023.000000	2046.000000
3.600000	-0.046962	-27.754633	-9.087706	-3.625715	-9.202819	-5.838393	0.000000	-10.000000	0.041667	0.016667	-27.000000	1023.000000	1023.000000	2046.000000
3.620000	-0.046922	-27.730865	-9.152356	-3.340414	-9.368860	-5.869235	0.000000	-10.000000	0.041667	1.216667	-27.000000	1023.000000	1023.000000	2046.000000
3.640000	-0.048364	-28.582853	-9.394715	-3.302186	-9.738824	-6.147128	0.000000	-10.000000	0.025000	3.483333	-27.000000	1023.000000	1023.000000	2046.000000
3.660000	-0.050285	-29.718229	-9.502674	-3.947984	-10.264219	-6.003352	0.000000	-10.000000	0.008333	6.733334	-27.000000	1023.000000	1023.000000	2046.000000
3.680000	-0.052859	-31.239429	-10.106030	-4.416660	-10.402310	-6.314429	0.000000	-10.000000	-0.008333	9.816667	-27.000000	1023.000000	1023.000000	2046.000000
3.700000	-0.055012	-32.512115	-10.459901	-4.813653	-10.542132	-6.696430	0.000000	-10.000000	-0.016667	11.050000	-27.000000	1023.000000	1023.000000	2046.000000
3.720000	-0.056422	-33.345470	-10.679060	-4.833097	-10.607478	-7.225834	0.000000	-10.000000	-0.016667	11.083334	-27.000000	1023.000000	1023.000000	2046.000000
3.740000	-0.057385	-33.914749	-10.671356	-5.093501	-10.816279	-7.333611	0.000000	-10.000000	-0.008333	10.866667	-27.000000	1023.000000	1023.000000	2046.000000
3.760000	-0.057851	-34.189835	-10.724154	-5.340935	-10.984623	-7.140124	0.000000	-10.000000	0.000000	10.400001	-11.000000	1023.000000	1023.000000	2046.000000
3.780000	-0.058124	-34.351521	-11.077484	-5.230013	-10.784386	-7.259637	0.000000	-10.000000	0.000000	10.366667	6.000000	1023.000000	1023.000000	2046.000000
3.800000	-0.058092	-34.332577	-11.104239	-5.023795	-10.766166	-7.438377	0.000000	-10.000000	-0.016667	10.633333	24.000000	1023.000000	1023.000000	2046.000000
3.820000	-0.058411	-34.520756	-11.014694	-5.041834	-10.857092	-7.607134	0.000000	-10.000000	-0.033333	11.150000	26.000000	1023.000000	1023.000000	2046.000000
3.840000	-0.058429	-34.531773	-10.927337	-5.413851	-10.958017	-7.232569	0.000000	-10.000000	-0.041667	11.700000	28.333334	1023.000000	1023.000000	2046.000000
3.860000	-0.058410	-34.520596	-11.281469	-5.403455	-10.625527	-7.210142	0.000000	-10.000000	-0.050000	12.550000	32.333332	1023.000000	1023.000000	2046.000000
3.880000	-0.057987	-34.270393	-11.267880	-5.248386	-10.456268	-7.297859	0.000000	-10.000000	-0.058333	13.700000	37.833332	1023.000000	1023.000000	2046.000000
3.900000	-0.057745	-34.127369	-11.107135	-5.307149	-10.324937	-7.388147	0.000000	-10.000000	-0.066667	14.650001	43.666668	1023.000000	1023.000000	2046.000000
3.920000	-0.056863	-33.605965	-10.738439	-5.712789	-10.319487	-6.835249	0.000000	-10.000000	-0.058333	15.000000	46.833332	1023.000000	1023.000000	2046.000000
3.940000	-0.055897	-33.035240	-10.939710	-5.500058	-9.932942	-6.662529	0.000000	-10.000000	-0.050000	14.950000	51.833332	1023.000000	1023.000000	2046.000000
3.960000	-0.054338	-32.113750	-10.766989	-5.141228	-9.698059	-6.507474	0.000000	-10.000000	-0.066667	15.316667	56.833332	1023.000000	1023.000000	2046.000000
3.980000	-0.053078	-31.369263	-10.511684	-4.827311	-9.542328	-6.487940	0.000000	-10.000000	-0.100000	15.750000	63.500000	1023.000000	1023.000000	2046.000000
4.000000	-0.051719	-30.565960	-10.119310	-5.061440	-9.577170	-5.808038	0.000000	-10.000000	-0.133333	16.283333	66.833336	1023.000000	1023.000000	2046.000000
4.020000	-0.051027	-30.156811	-10.466799	-4.890677	-9.214083	-5.585253	0.000000	-10.000000	-0.150000	16.733334	70.333336	1023.000000	1023.000000	2046.000000
4.040000	-0.050193	-29.664003	-10.549008	-4.598051	-8.940794	-5.576151	0.000000	-10.000000	-0.158333	17.516666	76.000000	1023.000000	1023.000000	2046.000000
4.060000	-0.049954	-29.522936	-10.358199	-4.654798	-8.986498	-5.523441	0.000000	-10.000000	-0.166667	18.300001	81.666664	1023.000000	1023.000000	2046.000000
4.080000	-0.049517	-29.264708	-10.109141	-4.938824	-9.169746	-5.046996	0.000000	-10.000000	-0.200000	19.266666	89.666664	1023.000000	1023.000000	2046.000000
4.100000	-0.048991	-28.953745	-10.293612	-4.852910	-8.898509	-4.908713	0.000000	-10.000000	-0.225000	19.833334	93.833336	1023.000000	1023.000000	2046.000000
4.120000	-0.048102	-28.428322	-10.111577	-4.544381	-8.723199	-5.049165	0.000000	-10.000000	-0.266667	20.616667	100.166664	1023.000000	1023.000000	2046.000000
4.140000	-0.047569	-28.113344	-9.717571	-4.713051	-8.781746	-4.900976	0.000000	-10.000000	-0.291667	21.650000	104.666664	1023.000000	1023.000000	2046.000000
4.160000	-0.046931	-27.736437	-9.433057	-4.981887	-8.808041	-4.513453	0.000000	-10.000000	-0.333333	22.866667	111.666664	1023.000000	1023.000000	2046.000000
4.180000	-0.045878	-27.114124	-9.455813	-4.881465	-8.438070	-4.338776	0.000000	-10.000000	-0.366667	24.300001	119.166664	1023.000000	1023.000000	2046.000000
4.200000	-0.044266	-26.161116	-9.127485	-4.492676	-8.139928	-4.401027	0.000000	-10.000000	-0.425000	25.383333	129.833328	1023.000000	1023.000000	2046.000000
4.220000	-0.042822	-25.308046	-8.563570	-4.626516	-8.063721	-4.054240	0.000000	-10.000000	-0.466667	26.283333	138.000000	1023.000000	1023.000000	2046.000000
4.240000	-0.041539	-24.549696	-8.294686	-4.658457	-7.924614	-3.671939	0.000000	-10.000000	-0.500000	27.366667	149.333328	1023.000000	1023.000000	2046.000000
4.260000	-0.039993	-23.635672	-8.248569	-4.423550	-7.489522	-3.474030	0.000000	-10.000000	-0.516667	28.233334	158.333328	1023.000000	1023.000000	2046.000000
4.280000	-0.037988	-22.451139	-7.919385	-3.962060	-7.084861	-3.484833	0.000000	-10.000000	-0.533333	29.100000	167.333328	1023.000000	1023.000000	2046.000000
4.300000	-0.036311	-21.459900	-7.395895	-3.987975	-6.934262	-3.141767	0.000000	-10.000000	-0.550000	29.466667	173.833328	1023.000000	1023.000000	2046.000000
4.320000	-0.035038	-20.707354	-7.080450	-4.081348	-6.847485	-2.698071	0.000000	-10.000000	-0.558333	29.650000	180.500000	1023.000000	1023.000000	2046.000000
4.340000	-0.033309	-19.685482	-7.018442	-3.812938	-6.409214	-2.444888	0.000000	-10.000000	-0.550000	30.000000	193.500000	1023.000000	1023.000000	2046.000000
4.360000	-0.031186	-18.430746	-6.712262	-3.270540	-5.940201	-2.507743	0.000000	-10.000000	-0.541667	30.233334	203.166672	1023.000000	1023.000000	2046.000000
4.380000	-0.029585	-17.484505	-6.151259	-3.383795	-5.891817	-2.057634	0.000000	-10.000000	-0.525000	30.416666	213.000000	1023.000000	1023.000000	2046.000000
4.400000	-0.028531	-16.862020	-6.000093	-3.349742	-5.760787	-1.751397	0.000000	-10.000000	-0.525000	30.516666	220.000000	1023.000000	1023.000000	2046.000000
4.420000	-0.026958	-15.931913	-5.966614	-3.072652	-5.361502	-1.531145	0.000000	-10.000000	-0.516667	30.333334	233.666672	1023.000000	1023.000000	2046.000000
4.440000	-0.025085	-14.825042	-5.683623	-2.561227	-4.928688	-1.651505	0.000000	-10.000000	-0.508333	30.133333	243.833328	1023.000000	1023.000000	2046.000000
4.460000	-0.023648	-13.975751	-5.140499	-2.780683	-4.943213	-1.111356	0.000000	-10.000000	-0.525000	29.800001	253.833328	1023.000000	1023.000000	2046.000000
4.480000	-0.022820	-13.486456	-5.047084	-2.741361	-4.809865	-0.888145	0.000000	-10.000000	-0.533333	29.783335	260.500000	1023.000000	1023.000000	2046.000000
4.500000	-0.021472	-12.689877	-5.001403	-2.505989	-4.466941	-0.715545	0.000000	-10.000000	-0.541667	29.566668	273.833344	1023.000000	1023.000000	2046.000000
4.520000	-0.019686	-11.634495	-4.712586	-2.032897	-4.084302	-0.804709	0.000000	-10.000000	-0.525000	29.400002	283.833344	1023.000000	1023.000000	2046.000000
4.540000	-0.018116	-10.706594	-4.202020	-2.058939	-3.937588	-0.508047	0.000000	-10.000000	-0.533333	29.566668	296.833344	1023.000000	1023.000000	2046.000000
4.560000	-0.017073	-10.090110	-3.773128	-2.225524	-3.960705	-0.130753	0.000000	-10.000000	-0.533333	30.033335	306.500000	1023.000000	1023.000000	2046.000000
4.580000	-0.016238	-9.596570	-3.862996	-2.033218	-3.710051	0.009695	0.000000	-10.000000	-0.533333	30.500000	316.166656	1023.000000	1023.000000	2046.000000
4.600000	-0.015087	-8.916443	-3.689585	-1.655199	-3.472531	-0.099128	0.000000	-10.000000	-0.541667	30.866667	323.166656	1023.000000	1023.000000	2046.000000
4.620000	-0.014420	-8.522254	-3.371266	-1.767583	-3.415510	0.032106	0.000000	-10.000000	-0.558333	31.049999	330.166656	1023.000000	1023.000000	2046.000000
4.640000	-0.014393	-8.506279	-3.051415	-2.118688	-3.598495	0.262318	0.000000	-10.000000	-0.566667	31.133333	340.500000	1023.000000	1023.000000	2046.000000
4.660000	-0.013806	-8.159110	-3.088820	-2.073629	-3.298855	0.302195	0.000000	-10.000000	-0.558333	30.850000	350.833344	1023.000000	1023.000000	2046.000000
4.680000	-0.012055	-7.124738	-2.816533	-1.657056	-2.868663	0.217514	0.000000	-10.000000	-0.550000	30.700001	361.166656	1023.000000	1023.000000	2046.000000
4.700000	-0.009825	-5.806861	-2.279645	-1.263998	-2.597529	0.334311	0.000000	-10.000000	-0.550000	30.450001	371.500000	1023.000000	1023.000000	2046.000000
4.720000	-0.007882	-4.658434	-1.621606	-1.283480	-2.677004	0.923656	0.000000	-10.000000	-0.550000	30.650000	381.500000	1023.000000	1023.000000	2046.000000
4.740000	-0.007036	-4.158297	-1.593362	-1.094772	-2.595515	1.125353	0.000000	-10.000000	-0.541667	30.616667	391.666656	1023.000000	1023.000000	2046.000000
4.760000	-0.006525	-3.856496	-1.583267	-0.934112	-2.570211	1.231094	0.000000	-10.000000	-0.533333	30.716667	402.000000	1023.000000	1023.000000	2046.000000
4.780000	-0.007149	-4.225223	-1.678009	-0.770969	-2.668914	0.892669	0.000000	-10.000000	-0.525000	30.483334	412.333344	1023.000000	1023.000000	2046.000000
4.800000	-0.009081	-5.366992	-1.903594	-1.213029	-2.994774	0.744406	0.000000	-10.000000	-0.516667	30.333334	422.500000	1023.000000	1023.000000	2046.000000
4.820000	-0.011032	-6.519649	-1.893066	-1.943691	-3.380577	0.697686	0.000000	-10.000000	-0.508333	30.150000	432.500000	1023.000000	1023.000000	2046.000000
4.840000	-0.012640	-7.470101	-2.301505	-2.209504	-3.322189	0.363096	0.000000	-10.000000	-0.500000	29.833334	442.500000	1023.000000	1023.000000	2046.000000
4.860000	-0.012928	-7.640708	-2.439357	-2.243251	-3.183358	0.225258	0.000000	-10.000000	-0.500000	29.550001	452.500000	1023.000000	1023.000000	2046.000000
4.880000	-0.012407	-7.332392	-2.422679	-1.841419	-2.930717	-0.137577	0.000000	-10.000000	-0.483333	29.250000	462.500000	1023.000000	1023.000000	2046.000000
4.900000	-0.011816	-6.983532	-2.217024	-1.962204	-2.859753	0.055448	0.000000	-10.000000	-0.491667	29.250000	478.833344	1023.000000	1023.000000	2046.000000
4.920000	-0.011746	-6.941671	-2.024468	-2.164253	-2.972495	0.219545	0.000000	-10.000000	-0.500000	29.466667	495.000000	1023.000000	1023.000000	2046.000000
4.940000	-0.011747	-6.942373	-2.238661	-2.000809	-2.778180	0.075277	0.000000	-10.000000	-0.525000	29.800001	507.833344	1023.000000	1023.000000	2046.000000
4.960000	-0.010555	-6.237726	-2.060207	-1.575826	-2.443234	-0.158457	0.000000	-10.000000	-0.525000	29.950001	511.000000	1023.000000	1023.000000	2046.000000
4.980000	-0.009514	-5.622600	-1.810232	-1.664780	-2.230966	0.083378	0.000000	-10.000000	-0.525000	29.850000	514.166687	1023.000000	1023.000000	2046.000000
5.000000	-0.009123	-5.391551	-1.514547	-1.988300	-2.280887	0.392182	0.000000	-10.000000	-0.508333	29.650000	520.666687	1023.000000	1023.000000	2046.000000
5.020000	-0.009040	-5.342726	-1.733484	-1.910791	-1.999503	0.301052	0.000000	-10.000000	-0.466667	29.316668	530.500000	1023.000000	1023.000000	2046.000000
5.040000	-0.007793	-4.605559	-1.531999	-1.730019	-1.659548	0.316007	0.000000	-10.000000	-0.425000	28.550001	540.500000	1023.000000	1023.000000	2046.000000
5.060000	-0.006165	-3.643312	-1.271501	-1.476045	-1.213634	0.317867	0.000000	-10.000000	-0.375000	27.400000	550.333313	1023.000000	1023.000000	2046.000000
5.080000	-0.004776	-2.822621	-0.861298	-1.753232	-1.086307	0.878217	0.000000	-10.000000	-0.366667	26.016666	559.833313	1023.000000	1023.000000	2046.000000
5.100000	-0.003656	-2.160555	-0.729583	-1.710865	-0.878037	1.157930	0.000000	-10.000000	-0.366667	25.483334	568.666687	1023.000000	1023.000000	2046.000000
5.120000	-0.002133	-1.260797	-0.672326	-1.368587	-0.489067	1.269183	0.000000	-10.000000	-0.391667	25.516666	577.333313	1023.000000	1023.000000	2046.000000
5.140000	0.000131	0.077386	-0.321279	-0.844391	-0.021278	1.264334	0.000000	-10.000000	-0.383333	25.816668	585.833313	1023.000000	1023.000000	2046.000000
5.160000	0.001969	1.163403	-0.067295	-0.804578	0.410432	1.624843	0.000000	-10.000000	-0.391667	25.766666	594.500000	1023.000000	1023.000000	2046.000000
5.180000	0.002964	1.751476	0.251153	-1.129391	0.479588	2.150126	0.000000	-10.000000	-0.358333	25.716667	603.000000	1023.000000	1023.000000	2046.000000
5.200000	0.003120	1.843988	0.096903	-1.197826	0.674027	2.270884	0.000000	-10.000000	-0.333333	25.100000	611.500000	1023.000000	1023.000000	2046.000000
5.220000	0.003921	2.317225	0.259485	-1.031222	0.874658	2.214305	0.000000	-10.000000	-0.300000	24.516666	619.833313	1023.000000	1023.000000	2046.000000
5.240000	0.005348	3.160466	0.660317	-0.693693	1.150567	2.043274	0.000000	-10.000000	-0.300000	23.833334	628.000000	1023.000000	1023.000000	2046.000000
5.260000	0.006491	3.836457	1.177998	-1.163986	1.213273	2.609173	0.000000	-10.000000	-0.300000	23.800001	636.000000	1023.000000	1023.000000	2046.000000
5.280000	0.006917	4.087989	1.391986	-1.449745	1.312186	2.833562	0.000000	-10.000000	-0.275000	23.533335	644.000000	1023.000000	1023.000000	2046.000000
5.300000	0.007560	4.467755	1.440203	-1.318326	1.591140	2.754737	0.000000	-10.000000	-0.258333	23.283335	652.000000	1023.000000	1023.000000	2046.000000
5.320000	0.009479	5.602125	1.983591	-0.853991	1.890790	2.581736	0.000000	-10.000000	-0.250000	23.000000	660.000000	1023.000000	1023.000000	2046.000000
5.340000	0.011575	6.840779	2.483844	-0.918236	2.209399	3.065772	0.000000	-10.000000	-0.258333	22.883333	667.833313	1023.000000	1023.000000	2046.000000
5.360000	0.012985	7.673963	2.921622	-1.099680	2.315985	3.536036	0.000000	-10.000000	-0.275000	22.933334	675.500000	1023.000000	1023.000000	2046.000000
5.380000	0.013960	8.250174	2.876619	-0.871479	2.668498	3.576537	0.000000	-10.000000	-0.291667	23.383333	683.166687	1023.000000	1023.000000	2046.000000
5.400000	0.015882	9.386371	3.325032	-0.354784	2.964711	3.451413	0.000000	-10.000000	-0.316667	23.850000	691.000000	1023.000000	1023.000000	2046.000000
5.420000	0.018157	10.730788	3.747159	-0.060442	3.374544	3.669528	0.000000	-10.000000	-0.316667	23.966667	699.000000	1023.000000	1023.000000	2046.000000
5.440000	0.020066	11.859261	4.310296	-0.330895	3.497272	4.382588	0.000000	-10.000000	-0.308333	23.700001	707.000000	1023.000000	1023.000000	2046.000000
5.460000	0.021138	12.492743	4.340547	-0.165486	3.863767	4.453916	0.000000	-10.000000	-0.283333	23.250000	714.833313	1023.000000	1023.000000	2046.000000
5.480000	0.023115	13.660937	4.835679	0.242819	4.183473	4.398966	0.000000	-10.000000	-0.266667	23.066668	722.500000	1023.000000	1023.000000	2046.000000
5.500000	0.025502	15.071761	5.432820	0.829489	4.594552	4.214900	0.000000	-10.000000	-0.258333	22.816668	730.166687	1023.000000	1023.000000	2046.000000
5.520000	0.027499	16.252012	5.955106	0.565154	4.858146	4.873606	0.000000	-10.000000	-0.250000	22.850000	737.833313	1023.000000	1023.000000	2046.000000
5.540000	0.028036	16.569061	5.931604	0.468835	5.120408	5.048214	0.000000	-10.000000	-0.233333	22.483334	745.500000	1023.000000	1023.000000	2046.000000
5.560000	0.028732	16.980679	6.001808	0.768691	5.375150	4.835029	0.000000	-10.000000	-0.216667	22.100000	753.000000	1023.000000	1023.000000	2046.000000
5.580000	0.030437	17.988539	6.518573	1.280152	5.623240	4.566573	0.000000	-10.000000	-0.200000	21.400000	760.500000	1023.000000	1023.000000	2046.000000
5.600000	0.032325	19.104071	6.946343	1.058617	5.854393	5.244716	0.000000	-10.000000	-0.208333	20.866667	767.833313	1023.000000	1023.000000	2046.000000
5.620000	0.033241	19.645271	6.970865	1.173596	5.960640	5.540169	0.000000	-10.000000	-0.216667	20.500000	774.833313	1023.000000	1023.000000	2046.000000
5.640000	0.034176	20.197777	6.946721	1.684424	6.044630	5.522002	0.000000	-10.000000	-0.225000	20.566668	781.666687	1023.000000	1023.000000	2046.000000
5.660000	0.035074	20.728809	7.290926	2.307857	5.950274	5.179752	0.000000	-10.000000	-0.208333	20.833334	788.500000	1023.000000	1023.000000	2046.000000
5.680000	0.035858	21.191910	7.715173	2.052673	5.819171	5.604891	0.000000	-10.000000	-0.200000	20.650000	795.500000	1023.000000	1023.000000	2046.000000
5.700000	0.034438	20.352833	7.506508	1.494614	5.609746	5.741963	0.000000	-10.000000	-0.191667	20.316668	802.500000	1023.000000	1023.000000	2046.000000
5.720000	0.031724	18.748644	6.854097	1.301080	5.478409	5.115058	0.000000	-10.000000	-0.166667	19.166666	809.333313	1023.000000	1023.000000	2046.000000
5.740000	0.029725	17.567312	6.740820	1.419592	5.168715	4.238185	0.000000	-10.000000	-0.141667	18.033333	816.000000	1023.000000	1023.000000	2046.000000
5.760000	0.028707	16.965549	6.667347	1.169823	5.070358	4.058021	0.000000	-10.000000	-0.100000	16.650000	822.166687	1023.000000	1023.000000	2046.000000
5.780000	0.028205	16.668970	6.631698	0.645333	5.015390	4.376549	0.000000	-10.000000	-0.100000	16.166668	828.000000	1023.000000	1023.000000	2046.000000
5.800000	0.027135	16.036783	6.092652	0.572797	5.145321	4.226012	0.000000	-10.000000	-0.075000	16.000000	833.333313	1023.000000	1023.000000	2046.000000
5.820000	0.026643	15.746139	5.938899	0.824283	5.126712	3.856245	0.000000	-10.000000	-0.066667	15.616667	838.666687	1023.000000	1023.000000	2046.000000
5.840000	0.026860	15.874183	6.165370	1.302121	5.148759	3.257932	0.000000	-10.000000	-0.050000	15.016667	843.833313	1023.000000	1023.000000	2046.000000
5.860000	0.027695	16.367836	6.556535	0.892179	5.114605	3.804518	0.000000	-10.000000	-0.041667	14.116667	849.000000	1023.000000	1023.000000	2046.000000
5.880000	0.027336	16.155304	6.238293	0.638576	5.402472	3.875963	0.000000	-10.000000	-0.041667	13.383333	854.000000	1023.000000	1023.000000	2046.000000
5.900000	0.026993	15.952695	6.122385	0.782771	5.562963	3.484574	0.000000	-10.000000	-0.033333	12.483334	858.666687	1023.000000	1023.000000	2046.000000
5.920000	0.027525	16.267189	6.383452	1.129873	5.752527	3.001338	0.000000	-10.000000	-0.025000	11.550000	863.000000	1023.000000	1023.000000	2046.000000
5.940000	0.028496	16.841175	6.752845	0.713337	5.840110	3.534882	0.000000	-10.000000	-0.008333	10.633333	867.000000	1023.000000	1023.000000	2046.000000
5.960000	0.028380	16.772667	6.461930	0.388859	6.192860	3.729018	0.000000	-10.000000	0.000000	9.783334	870.666687	1023.000000	1023.000000	2046.000000
5.980000	0.028338	16.748030	6.335179	0.502452	6.438973	3.471425	0.000000	-10.000000	0.000000	8.800000	874.166687	1023.000000	1023.000000	2046.000000
6.000000	0.029086	17.189585	6.530435	0.900076	6.658679	3.100395	0.000000	-10.000000	0.016667	7.200000	877.333313	1023.000000	1023.000000	2046.000000
6.020000	0.030608	18.089390	6.905949	0.756677	6.808752	3.618013	0.000000	-10.000000	0.041667	5.116667	880.166687	1023.000000	1023.000000	2046.000000
6.040000	0.031514	18.624886	6.913476	0.549589	7.018115	4.143706	0.000000	-10.000000	0.058333	3.216667	882.166687	1023.000000	1023.000000	2046.000000
6.060000	0.031842	18.818542	6.609951	0.784901	7.358683	4.065009	0.000000	-10.000000	0.075000	1.083333	883.333313	1023.000000	1023.000000	2046.000000
6.080000	0.032423	19.162224	6.784277	1.300369	7.478478	3.599099	0.000000	-10.000000	0.066667	-0.483333	883.833313	1023.000000	1023.000000	2046.000000
6.100000	0.033404	19.742062	7.038291	1.094426	7.517560	4.091784	0.000000	-10.000000	0.075000	-2.016667	884.000000	1023.000000	1023.000000	2046.000000
6.120000	0.033133	19.581491	6.784967	0.712371	7.602326	4.481828	0.000000	-10.000000	0.066667	-3.033333	884.000000	1023.000000	1023.000000	2046.000000
6.140000	0.032213	19.037952	6.404623	0.679727	7.671392	4.282211	0.000000	-10.000000	0.091667	-4.733334	884.000000	1023.000000	1023.000000	2046.000000
6.160000	0.031868	18.834253	6.623901	0.966737	7.558176	3.685440	0.000000	-10.000000	0.100000	-6.750000	884.000000	1023.000000	1023.000000	2046.000000
6.180000	0.032252	19.061111	7.005671	0.457883	7.434494	4.163064	0.000000	-10.000000	0.116667	-8.566667	884.000000	1023.000000	1023.000000	2046.000000
6.200000	0.031739	18.757507	6.862979	0.022711	7.441998	4.429820	0.000000	-10.000000	0.125000	-9.950000	884.000000	1023.000000	1023.000000	2046.000000
6.220000	0.030945	18.288631	6.513342	-0.053416	7.527268	4.301437	0.000000	-10.000000	0.141667	-11.000000	884.000000	1023.000000	1023.000000	2046.000000
6.240000	0.030839	18.225939	6.718239	0.336964	7.384106	3.786629	0.000000	-10.000000	0.150000	-11.866667	884.000000	1023.000000	1023.000000	2046.000000
6.260000	0.031678	18.721609	7.082694	0.210210	7.240409	4.188296	0.000000	-10.000000	0.150000	-12.600000	876.333313	1023.000000	1023.000000	2046.000000
6.280000	0.031986	18.903849	7.010982	0.021519	7.271992	4.599355	0.000000	-10.000000	0.183333	-13.116667	867.333313	1023.000000	1023.000000	2046.000000
6.300000	0.031702	18.735729	6.608146	0.135252	7.346890	4.645441	0.000000	-10.000000	0.216667	-13.783334	856.666687	1023.000000	1023.000000	2046.000000
6.320000	0.031916	18.862394	6.814111	0.593295	7.165932	4.289056	0.000000	-10.000000	0.250000	-14.333334	852.000000	1023.000000	1023.000000	2046.000000
6.340000	0.032924	19.458332	7.226363	0.799688	7.101015	4.331267	0.000000	-10.000000	0.241667	-14.866667	847.166687	1023.000000	1023.000000	2046.000000
6.360000	0.034096	20.150568	7.580851	0.516007	7.065104	4.988607	0.000000	-10.000000	0.225000	-14.833334	842.166687	1023.000000	1023.000000	2046.000000
6.380000	0.033975	20.078995	7.197611	0.607384	7.289424	4.984575	0.000000	-10.000000	0.216667	-14.700000	837.333313	1023.000000	1023.000000	2046.000000
6.400000	0.034034	20.114143	7.325410	1.021137	7.227270	4.540326	0.000000	-10.000000	0.216667	-14.350000	832.333313	1023.000000	1023.000000	2046.000000
6.420000	0.034494	20.385675	7.551850	1.189641	7.194088	4.450095	0.000000	-10.000000	0.233333	-14.333333	827.666687	1023.000000	1023.000000	2046.000000
6.440000	0.034936	20.647215	7.728040	0.869613	7.029916	5.019646	0.000000	-10.000000	0.241667	-14.766666	822.833313	1023.000000	1023.000000	2046.000000
6.460000	0.033991	20.088820	6.959283	0.828373	7.050796	5.250369	0.000000	-10.000000	0.258333	-15.550000	817.833313	1023.000000	1023.000000	2046.000000
6.480000	0.033284	19.670975	6.864740	1.378108	6.599767	4.828360	0.000000	-10.000000	0.266667	-16.216667	812.666687	1023.000000	1023.000000	2046.000000
6.500000	0.033121	19.574678	6.925822	1.729794	6.189992	4.729071	0.000000	-10.000000	0.283333	-16.633333	807.166687	1023.000000	1023.000000	2046.000000
6.520000	0.032708	19.330338	6.967107	1.357884	5.777726	5.227620	0.000000	-10.000000	0.291667	-17.050001	801.666687	1023.000000	1023.000000	2046.000000
6.540000	0.030816	18.212133	6.399169	1.168741	5.567719	5.076505	0.000000	-10.000000	0.300000	-17.633333	796.000000	1023.000000	1023.000000	2046.000000
6.560000	0.028558	16.877689	6.202421	1.137731	5.035818	4.501720	0.000000	-10.000000	0.333333	-18.200001	790.166687	1023.000000	1023.000000	2046.000000
6.580000	0.025693	15.184410	5.894276	0.968102	4.491466	3.830566	0.000000	-10.000000	0.366667	-18.983334	784.000000	1023.000000	1023.000000	2046.000000
6.600000	0.023089	13.645785	5.591286	0.269295	3.907569	3.877635	0.000000	-10.000000	0.400000	-19.816668	777.500000	1023.000000	1023.000000	2046.000000
6.620000	0.019906	11.764222	4.833121	-0.185547	3.512570	3.604078	0.000000	-10.000000	0.400000	-20.650000	770.833313	1023.000000	1023.000000	2046.000000
6.640000	0.016966	10.026662	4.081656	-0.429015	3.116670	3.257350	0.000000	-10.000000	0.408333	-21.283333	764.000000	1023.000000	1023.000000	2046.000000
6.660000	0.014627	8.644485	3.690134	-0.200830	2.697533	2.457648	0.000000	-10.000000	0.425000	-22.066668	757.000000	1023.000000	1023.000000	2046.000000
6.680000	0.013003	7.684852	3.421543	-0.252041	2.354791	2.160559	0.000000	-10.000000	0.475000	-22.850000	749.666687	1023.000000	1023.000000	2046.000000
6.700000	0.011899	7.032222	3.268028	-0.568981	2.023035	2.310140	0.000000	-10.000000	0.516667	-23.883333	742.000000	1023.000000	1023.000000	2046.000000
6.720000	0.010378	6.133335	2.816117	-0.776511	1.835589	2.258139	0.000000	-10.000000	0.550000	-24.800001	734.000000	1023.000000	1023.000000	2046.000000
6.740000	0.008550	5.053272	2.230995	-0.903688	1.661129	2.064836	0.000000	-10.000000	0.566667	-25.766666	725.666687	1023.000000	1023.000000	2046.000000
6.760000	0.007018	4.147921	2.034384	-0.708306	1.339841	1.482002	0.000000	-10.000000	0.583333	-26.416668	717.166687	1023.000000	1023.000000	2046.000000
6.780000	0.005968	3.526794	1.885769	-0.786317	1.168225	1.259117	0.000000	-10.000000	0.633333	-27.083334	708.333313	1023.000000	1023.000000	2046.000000
6.800000	0.005224	3.087176	1.832705	-1.206874	0.955205	1.506139	0.000000	-10.000000	0.666667	-27.716667	699.333313	1023.000000	1023.000000	2046.000000
6.820000	0.004190	2.476183	1.453690	-1.425617	0.915473	1.532636	0.000000	-10.000000	0.700000	-28.383333	690.000000	1023.000000	1023.000000	2046.000000
6.840000	0.002973	1.756765	0.968614	-1.591633	0.824589	1.555194	0.000000	-10.000000	0.725000	-29.066668	680.333313	1023.000000	1023.000000	2046.000000
6.860000	0.002085	1.232102	0.796456	-1.273016	0.594140	1.114522	0.000000	-10.000000	0.741667	-29.583334	670.833313	1023.000000	1023.000000	2046.000000
6.880000	0.001969	1.163403	0.758377	-1.133653	0.417224	1.121456	0.000000	-10.000000	0.766667	-30.216667	661.000000	1023.000000	1023.000000	2046.000000
6.900000	0.002250	1.329595	0.782837	-1.231865	0.175004	1.603619	0.000000	-10.000000	0.766667	-30.166668	651.000000	1023.000000	1023.000000	2046.000000
6.920000	0.001968	1.162986	0.427615	-1.135026	0.042037	1.828360	0.000000	-10.000000	0.783333	-30.150000	640.666687	1023.000000	1023.000000	2046.000000
6.940000	0.001139	0.672908	-0.126773	-0.998176	-0.110776	1.908633	0.000000	-10.000000	0.800000	-30.333334	630.500000	1023.000000	1023.000000	2046.000000
6.960000	0.000222	0.131107	-0.427957	-0.551321	-0.392192	1.502576	0.000000	-10.000000	0.825000	-31.116667	620.500000	1023.000000	1023.000000	2046.000000
6.980000	-0.000728	-0.430288	-0.668664	-0.523401	-0.670182	1.431959	0.000000	-10.000000	0.858333	-32.200001	610.166687	1023.000000	1023.000000	2046.000000
7.000000	-0.001432	-0.846148	-0.749463	-0.873694	-1.023030	1.800039	0.000000	-10.000000	0.900000	-33.100002	599.500000	1023.000000	1023.000000	2046.000000
7.020000	-0.003009	-1.778326	-1.407067	-0.955557	-1.169908	1.754205	0.000000	-10.000000	0.916667	-33.500000	588.333313	1023.000000	1023.000000	2046.000000
7.040000	-0.004627	-2.734721	-1.749209	-0.877659	-1.580888	1.473034	0.000000	-10.000000	0.900000	-33.050003	577.166687	1023.000000	1023.000000	2046.000000
7.060000	-0.005828	-3.444274	-1.866487	-0.742856	-1.925894	1.090962	0.000000	-10.000000	0.866667	-31.850000	566.166687	1023.000000	1023.000000	2046.000000
7.080000	-0.006191	-3.658704	-1.736433	-1.106026	-2.284993	1.468749	0.000000	-10.000000	0.850000	-31.050001	555.666687	1023.000000	1023.000000	2046.000000
7.100000	-0.006782	-4.007933	-1.989816	-1.157976	-2.390043	1.529902	0.000000	-10.000000	0.833333	-30.583334	545.333313	1023.000000	1023.000000	2046.000000
7.120000	-0.007645	-4.517953	-2.300159	-1.122211	-2.592948	1.497365	0.000000	-10.000000	0.833333	-30.683334	535.000000	1023.000000	1023.000000	2046.000000
7.140000	-0.008241	-4.870169	-2.370041	-0.725487	-2.824259	1.049618	0.000000	-10.000000	0.825000	-30.933334	524.666687	1023.000000	1023.000000	2046.000000
7.160000	-0.008443	-4.989627	-2.299193	-0.768412	-3.060400	1.138378	0.000000	-10.000000	0.825000	-31.166668	514.333313	1023.000000	1023.000000	2046.000000
7.180000	-0.008425	-4.979143	-2.249369	-0.945710	-3.223514	1.439451	0.000000	-10.000000	0.825000	-31.250000	504.000000	1023.000000	1023.000000	2046.000000
7.200000	-0.009006	-5.322537	-2.619111	-0.862127	-3.254971	1.413672	0.000000	-10.000000	0.841667	-31.533335	493.666656	1023.000000	1023.000000	2046.000000
7.220000	-0.009439	-5.578483	-2.686348	-0.755279	-3.469455	1.332599	0.000000	-10.000000	0.841667	-31.816668	483.166656	1023.000000	1023.000000	2046.000000
7.240000	-0.009666	-5.712477	-2.603643	-0.409851	-3.625190	0.926207	0.000000	-10.000000	0.825000	-31.650002	472.500000	1023.000000	1023.000000	2046.000000
7.260000	-0.009372	-5.538751	-2.423312	-0.580550	-3.746244	1.211355	0.000000	-10.000000	0.791667	-30.966667	461.833344	1023.000000	1023.000000	2046.000000
7.280000	-0.009172	-5.420616	-2.326634	-0.683302	-3.746050	1.335369	0.000000	-10.000000	0.758333	-29.616667	451.500000	1023.000000	1023.000000	2046.000000
7.300000	-0.009742	-5.757689	-2.663954	-0.632615	-3.685334	1.224213	0.000000	-10.000000	0.725000	-29.083334	441.666656	1023.000000	1023.000000	2046.000000
7.320000	-0.010478	-6.192678	-2.777652	-0.402662	-3.881521	0.869156	0.000000	-10.000000	0.725000	-28.733334	432.000000	1023.000000	1023.000000	2046.000000
7.340000	-0.010896	-6.439342	-2.928696	-0.224972	-4.004372	0.718698	0.000000	-10.000000	0.775000	-29.683334	422.333344	1023.000000	1023.000000	2046.000000
7.360000	-0.011207	-6.623070	-2.851530	-0.311668	-4.415987	0.956115	0.000000	-10.000000	0.816667	-30.316668	412.500000	1023.000000	1023.000000	2046.000000
7.380000	-0.011717	-6.924529	-3.129870	-0.085513	-4.694793	0.985648	0.000000	-10.000000	0.833333	-30.716667	402.500000	1023.000000	1023.000000	2046.000000
7.400000	-0.013170	-7.783244	-3.661721	-0.044143	-4.969448	0.892068	0.000000	-10.000000	0.808333	-30.466667	392.166656	1023.000000	1023.000000	2046.000000
7.420000	-0.015028	-8.881606	-3.921220	0.019045	-5.464906	0.485474	0.000000	-10.000000	0.800000	-30.150000	381.833344	1023.000000	1023.000000	2046.000000
7.440000	-0.017258	-10.199757	-4.070793	-0.174557	-5.902555	-0.051852	0.000000	-10.000000	0.758333	-29.683332	371.500000	1023.000000	1023.000000	2046.000000
7.460000	-0.019526	-11.540043	-4.142752	-0.876192	-6.389068	-0.132031	0.000000	-10.000000	0.741667	-29.616667	361.833344	1023.000000	1023.000000	2046.000000
7.480000	-0.022273	-13.163347	-4.696986	-1.288481	-6.562979	-0.614902	0.000000	-10.000000	0.700000	-29.000000	352.166656	1023.000000	1023.000000	2046.000000
7.500000	-0.025002	-14.776432	-5.206477	-1.675392	-6.851687	-1.042876	0.000000	-10.000000	0.691667	-28.166668	342.666656	1023.000000	1023.000000	2046.000000
7.520000	-0.027491	-16.247299	-5.508785	-1.677606	-7.166131	-1.894777	0.000000	-10.000000	0.641667	-26.766666	333.166656	1023.000000	1023.000000	2046.000000
7.540000	-0.029077	-17.184660	-5.654036	-2.057992	-7.508461	-1.964172	0.000000	-10.000000	0.616667	-25.783333	324.166656	1023.000000	1023.000000	2046.000000
7.560000	-0.030384	-17.956766	-5.897561	-2.272112	-7.655915	-2.131178	0.000000	-10.000000	0.583333	-25.366667	315.500000	1023.000000	1023.000000	2046.000000
7.580000	-0.031745	-18.761377	-6.425795	-2.316640	-7.637331	-2.381610	0.000000	-10.000000	0.600000	-25.933334	307.000000	1023.000000	1023.000000	2046.000000
7.600000	-0.033185	-19.612236	-6.684586	-2.230615	-7.845881	-2.851152	0.000000	-10.000000	0.633333	-26.783333	298.333344	1023.000000	1023.000000	2046.000000
7.620000	-0.034302	-20.272264	-6.786592	-2.321614	-8.020161	-3.143898	0.000000	-10.000000	0.675000	-27.516666	289.500000	1023.000000	1023.000000	2046.000000
7.640000	-0.035091	-20.738670	-6.832971	-2.749336	-8.198929	-2.957436	0.000000	-10.000000	0.683333	-27.433334	280.333344	1023.000000	1023.000000	2046.000000
7.660000	-0.035905	-21.219793	-7.260895	-2.814327	-8.019453	-3.125118	0.000000	-10.000000	0.650000	-26.900002	271.166656	1023.000000	1023.000000	2046.000000
7.680000	-0.036917	-21.817781	-7.501384	-2.853947	-8.094775	-3.367675	0.000000	-10.000000	0.616667	-26.316668	262.000000	1023.000000	1023.000000	2046.000000
7.700000	-0.037865	-22.378023	-7.608322	-2.854226	-8.107028	-3.808446	0.000000	-10.000000	0.600000	-25.933334	253.333328	1023.000000	1023.000000	2046.000000
7.720000	-0.037976	-22.443539	-7.482738	-3.281795	-8.191444	-3.487562	0.000000	-10.000000	0.600000	-26.133333	244.666672	1023.000000	1023.000000	2046.000000
7.740000	-0.037681	-22.269436	-7.603998	-3.243507	-8.026188	-3.395743	0.000000	-10.000000	0.591667	-26.266666	236.000000	1023.000000	1023.000000	2046.000000
7.760000	-0.037520	-22.174488	-7.827919	-3.130431	-7.927150	-3.288988	0.000000	-10.000000	0.566667	-26.200001	227.166672	1023.000000	1023.000000	2046.000000
7.780000	-0.037473	-22.146568	-7.829620	-2.741849	-7.988135	-3.586964	0.000000	-10.000000	0.516667	-24.916668	218.500000	1023.000000	1023.000000	2046.000000
7.800000	-0.037263	-22.022289	-7.749991	-2.751967	-8.107146	-3.413185	0.000000	-10.000000	0.466667	-23.550001	210.166672	1023.000000	1023.000000	2046.000000
7.820000	-0.037340	-22.067675	-7.861817	-2.890424	-8.156717	-3.158716	0.000000	-10.000000	0.425000	-21.933334	202.333328	1023.000000	1023.000000	2046.000000
7.840000	-0.037942	-22.423746	-8.349979	-2.895267	-7.989014	-3.189486	0.000000	-10.000000	0.408333	-21.166666	195.000000	1023.000000	1023.000000	2046.000000
7.860000	-0.038593	-22.808413	-8.656458	-2.911191	-7.973927	-3.266836	0.000000	-10.000000	0.391667	-20.566668	188.000000	1023.000000	1023.000000	2046.000000
7.880000	-0.039462	-23.322062	-8.697226	-2.778173	-8.147776	-3.698886	0.000000	-10.000000	0.383333	-20.066668	181.166672	1023.000000	1023.000000	2046.000000
7.900000	-0.040060	-23.675520	-8.583942	-3.183534	-8.491333	-3.416710	0.000000	-10.000000	0.366667	-19.500000	174.333328	1023.000000	1023.000000	2046.000000
7.920000	-0.040782	-24.101881	-8.820993	-3.273038	-8.492584	-3.515265	0.000000	-10.000000	0.358333	-18.750000	167.833328	1023.000000	1023.000000	2046.000000
7.940000	-0.041078	-24.276953	-8.991725	-3.275688	-8.439422	-3.570117	0.000000	-10.000000	0.333333	-18.233334	161.500000	1023.000000	1023.000000	2046.000000
7.960000	-0.041669	-24.626184	-8.953735	-3.132598	-8.518433	-4.021417	0.000000	-10.000000	0.300000	-17.683334	155.500000	1023.000000	1023.000000	2046.000000
7.980000	-0.041717	-24.654718	-8.718968	-3.440619	-8.758318	-3.736814	0.000000	-10.000000	0.266667	-17.066668	149.500000	1023.000000	1023.000000	2046.000000
8.000000	-0.041686	-24.636309	-8.731236	-3.456452	-8.722617	-3.726005	0.000000	-10.000000	0.258333	-16.500000	143.833328	1023.000000	1023.000000	2046.000000
8.020000	-0.041335	-24.429262	-8.936749	-3.372256	-8.476026	-3.644233	0.000000	-10.000000	0.258333	-16.033333	138.333328	1023.000000	1023.000000	2046.000000
8.040000	-0.041249	-24.377869	-8.852045	-3.068355	-8.446778	-4.010690	0.000000	-10.000000	0.258333	-15.666667	133.000000	1023.000000	1023.000000	2046.000000
8.060000	-0.041095	-24.287037	-8.610899	-3.230490	-8.604217	-3.841431	0.000000	-10.000000	0.250000	-15.216667	127.666664	1023.000000	1023.000000	2046.000000
8.080000	-0.040953	-24.203354	-8.593274	-3.358427	-8.624208	-3.627444	0.000000	-10.000000	0.241667	-14.783334	122.500000	1023.000000	1023.000000	2046.000000
8.100000	-0.040563	-23.972961	-8.828830	-3.224189	-8.351557	-3.568385	0.000000	-10.000000	0.225000	-14.383333	117.666664	1023.000000	1023.000000	2046.000000
8.120000	-0.040345	-23.843807	-8.726696	-2.931375	-8.326332	-3.859404	0.000000	-10.000000	0.216667	-14.150000	112.833336	1023.000000	1023.000000	2046.000000
8.140000	-0.040158	-23.733143	-8.527940	-2.998783	-8.448818	-3.757601	0.000000	-10.000000	0.208333	-13.883333	108.166664	1023.000000	1023.000000	2046.000000
8.160000	-0.040092	-23.694452	-8.392703	-3.148329	-8.607737	-3.545683	0.000000	-10.000000	0.208333	-13.666667	103.500000	1023.000000	1023.000000	2046.000000
8.180000	-0.039977	-23.626175	-8.621222	-3.004943	-8.401633	-3.598376	0.000000	-10.000000	0.200000	-13.383333	99.000000	1023.000000	1023.000000	2046.000000
8.200000	-0.039525	-23.359055	-8.678061	-2.920730	-8.265145	-3.495118	0.000000	-10.000000	0.200000	-13.166667	94.500000	1023.000000	1023.000000	2046.000000
8.220000	-0.039434	-23.305676	-8.589577	-2.582588	-8.241837	-3.891675	0.000000	-10.000000	0.200000	-13.166667	90.166664	1023.000000	1023.000000	2046.000000
8.240000	-0.039318	-23.236919	-8.434269	-2.764565	-8.367655	-3.670430	0.000000	-10.000000	0.200000	-13.033334	85.666664	1023.000000	1023.000000	2046.000000
8.260000	-0.039520	-23.356394	-8.367273	-2.925654	-8.510822	-3.552644	0.000000	-10.000000	0.200000	-13.016666	81.333336	1023.000000	1023.000000	2046.000000
8.280000	-0.039521	-23.357168	-8.633855	-2.844648	-8.322487	-3.556178	0.000000	-10.000000	0.191667	-12.800000	77.000000	1023.000000	1023.000000	2046.000000
8.300000	-0.039288	-23.219126	-8.638519	-2.710735	-8.227533	-3.642338	0.000000	-10.000000	0.175000	-12.716667	72.666664	1023.000000	1023.000000	2046.000000
8.320000	-0.039288	-23.219240	-8.573904	-2.481472	-8.202165	-3.961700	0.000000	-10.000000	0.158333	-12.466667	68.333336	1023.000000	1023.000000	2046.000000
8.340000	-0.039276	-23.212069	-8.371317	-2.698146	-8.352054	-3.790552	0.000000	-10.000000	0.150000	-12.283334	64.000000	1023.000000	1023.000000	2046.000000
8.360000	-0.039445	-23.311739	-8.295210	-2.887785	-8.483837	-3.644906	0.000000	-10.000000	0.150000	-12.183333	60.000000	1023.000000	1023.000000	2046.000000
8.380000	-0.039634	-23.423576	-8.505507	-2.801221	-8.371499	-3.745350	0.000000	-10.000000	0.141667	-12.033334	56.000000	1023.000000	1023.000000	2046.000000
8.400000	-0.039359	-23.261169	-8.600414	-2.713270	-8.197651	-3.749834	0.000000	-10.000000	0.141667	-11.816667	52.000000	1023.000000	1023.000000	2046.000000
8.420000	-0.039222	-23.180271	-8.563210	-2.447765	-8.077876	-4.091420	0.000000	-10.000000	0.141667	-11.466666	48.000000	1023.000000	1023.000000	2046.000000
8.440000	-0.039218	-23.177710	-8.395617	-2.525074	-8.194210	-4.062809	0.000000	-10.000000	0.150000	-11.216666	44.166668	1023.000000	1023.000000	2046.000000
8.460000	-0.039213	-23.174938	-8.222527	-2.808693	-8.385107	-3.758612	0.000000	-10.000000	0.141667	-10.900000	40.500000	1023.000000	1023.000000	2046.000000
8.480000	-0.039698	-23.461391	-8.429495	-2.773124	-8.369050	-3.889723	0.000000	-10.000000	0.141667	-10.516666	36.833332	1023.000000	1023.000000	2046.000000
8.500000	-0.039422	-23.298491	-8.551674	-2.714333	-8.218260	-3.814223	0.000000	-10.000000	0.133333	-10.116667	33.333332	1023.000000	1023.000000	2046.000000
8.520000	-0.039260	-23.202454	-8.522287	-2.516001	-8.150898	-4.013268	0.000000	-10.000000	0.125000	-9.733334	29.833334	1023.000000	1023.000000	2046.000000
8.540000	-0.039185	-23.158587	-8.417131	-2.422402	-8.128163	-4.190890	0.000000	-10.000000	0.108333	-9.400001	26.666666	1023.000000	1023.000000	2046.000000
8.560000	-0.039220	-23.178961	-8.173236	-2.771043	-8.368932	-3.865749	0.000000	-10.000000	0.100000	-9.000000	23.500000	1023.000000	1023.000000	2046.000000
8.580000	-0.039695	-23.459505	-8.343669	-2.791649	-8.370289	-3.953899	0.000000	-10.000000	0.100000	-8.633333	20.500000	1023.000000	1023.000000	2046.000000
8.600000	-0.039539	-23.367821	-8.510130	-2.729845	-8.182438	-3.945408	0.000000	-10.000000	0.100000	-8.266666	17.666666	1023.000000	1023.000000	2046.000000
8.620000	-0.039172	-23.150782	-8.390773	-2.548160	-8.092367	-4.119481	0.000000	-10.000000	0.100000	-7.900000	15.000000	1023.000000	1023.000000	2046.000000
8.640000	-0.039172	-23.150810	-8.240603	-2.478466	-8.152508	-4.279232	0.000000	-10.000000	0.091667	-7.500000	12.333333	1023.000000	1023.000000	2046.000000
8.660000	-0.040271	-23.799929	-8.228558	-2.919624	-8.592505	-4.059241	0.000000	-10.000000	0.091667	-7.150000	9.833333	1023.000000	1023.000000	2046.000000
8.680000	-0.042359	-25.033945	-8.538940	-3.212251	-8.952194	-4.330559	0.000000	-10.000000	0.091667	-6.750000	7.333333	1023.000000	1023.000000	2046.000000
8.700000	-0.044057	-26.037832	-8.930828	-3.419410	-9.054855	-4.632739	0.000000	-10.000000	0.100000	-6.466667	5.000000	1023.000000	1023.000000	2046.000000
8.720000	-0.045119	-26.665176	-8.961669	-3.517454	-9.146913	-5.039140	0.000000	-10.000000	0.100000	-6.233334	2.666667	1023.000000	1023.000000	2046.000000
8.740000	-0.045994	-27.182381	-8.898369	-3.564072	-9.214637	-5.505303	0.000000	-10.000000	0.091667	-6.133334	0.833333	1023.000000	1023.000000	2046.000000
8.760000	-0.046264	-27.341974	-8.663673	-4.045472	-9.433198	-5.199630	0.000000	-10.000000	0.100000	-6.133334	-0.833333	1023.000000	1023.000000	2046.000000
8.780000	-0.046650	-27.570255	-8.622525	-4.046565	-9.531741	-5.369423	0.000000	-10.000000	0.100000	-6.266667	-2.500000	1023.000000	1023.000000	2046.000000
8.800000	-0.046548	-27.510115	-8.809496	-3.830182	-9.363955	-5.506481	0.000000	-10.000000	0.100000	-6.366667	-4.500000	1023.000000	1023.000000	2046.000000
8.820000	-0.045735	-27.029411	-8.775122	-3.537244	-9.198271	-5.518775	0.000000	-10.000000	0.083333	-6.250000	-6.500000	1023.000000	1023.000000	2046.000000
8.840000	-0.045856	-27.100958	-8.815310	-3.380874	-9.324192	-5.580581	0.000000	-10.000000	0.066667	-5.750000	-8.500000	1023.000000	1023.000000	2046.000000
8.860000	-0.047542	-28.097406	-8.920978	-3.909864	-9.947363	-5.319201	0.000000	-10.000000	0.058333	-4.633333	-10.500000	1023.000000	1023.000000	2046.000000
8.880000	-0.050643	-29.929787	-9.499977	-4.309015	-10.373590	-5.747204	0.000000	-10.000000	0.050000	-2.700000	-12.000000	1023.000000	1023.000000	2046.000000
8.900000	-0.053565	-31.656689	-10.111368	-4.793802	-10.564048	-6.187470	0.000000	-10.000000	0.050000	-0.766667	-12.833333	1023.000000	1023.000000	2046.000000
8.920000	-0.055382	-32.730556	-10.317127	-5.025511	-10.648121	-6.739797	0.000000	-10.000000	0.058333	0.216667	-13.000000	1023.000000	1023.000000	2046.000000
8.940000	-0.056651	-33.480865	-10.403619	-5.250173	-10.753114	-7.073960	0.000000	-10.000000	0.058333	0.233333	-13.000000	1023.000000	1023.000000	2046.000000
8.960000	-0.057802	-34.161007	-10.452188	-5.702694	-11.062671	-6.943455	0.000000	-10.000000	0.066667	-0.766667	-13.000000	1023.000000	1023.000000	2046.000000
8.980000	-0.059214	-34.995766	-10.860350	-5.677804	-11.139607	-7.318007	0.000000	-10.000000	0.066667	-1.716667	-13.333333	1023.000000	1023.000000	2046.000000
9.000000	-0.059501	-35.164948	-11.014090	-5.593506	-11.095162	-7.462188	0.000000	-10.000000	0.066667	-2.666667	-14.000000	1023.000000	1023.000000	2046.000000
9.020000	-0.059573	-35.207932	-10.987859	-5.404828	-11.031198	-7.784048	0.000000	-10.000000	0.058333	-2.533333	-15.000000	1023.000000	1023.000000	2046.000000
9.040000	-0.059733	-35.302319	-10.869371	-5.732128	-11.142369	-7.558451	0.000000	-10.000000	0.050000	-1.733333	-15.666667	1023.000000	1023.000000	2046.000000
9.060000	-0.060359	-35.672237	-10.998919	-6.069452	-11.200185	-7.403680	0.000000	-10.000000	0.050000	-0.483333	-16.000000	1023.000000	1023.000000	2046.000000
9.080000	-0.061037	-36.072807	-11.325586	-6.037142	-11.062058	-7.648020	0.000000	-10.000000	0.050000	0.950000	-16.000000	1023.000000	1023.000000	2046.000000
9.100000	-0.060943	-36.017262	-11.369447	-6.050535	-10.906352	-7.690929	0.000000	-10.000000	0.050000	2.300000	-16.000000	1023.000000	1023.000000	2046.000000
9.120000	-0.060417	-35.706646	-11.271404	-5.953242	-10.642767	-7.839234	0.000000	-10.000000	0.050000	3.550000	-16.000000	1023.000000	1023.000000	2046.000000
9.140000	-0.059655	-35.255890	-11.101567	-6.005860	-10.470044	-7.678420	0.000000	-10.000000	0.050000	4.516667	-16.000000	1023.000000	1023.000000	2046.000000
9.160000	-0.058700	-34.691608	-10.858445	-6.248877	-10.474200	-7.110085	0.000000	-10.000000	0.050000	5.033333	-16.000000	1023.000000	1023.000000	2046.000000
9.180000	-0.058160	-34.372849	-10.886806	-6.137024	-10.362517	-6.986500	0.000000	-10.000000	0.041667	5.450000	-16.000000	1023.000000	1023.000000	2046.000000
9.200000	-0.057271	-33.846939	-10.917057	-5.862823	-10.174645	-6.892415	0.000000	-10.000000	0.033333	5.983334	-16.000000	1023.000000	1023.000000	2046.000000
9.220000	-0.056058	-33.130428	-10.860410	-5.524515	-9.935469	-6.810034	0.000000	-10.000000	0.016667	6.800000	-16.000000	1023.000000	1023.000000	2046.000000
9.240000	-0.055144	-32.589825	-10.766539	-5.258886	-9.710657	-6.853743	0.000000	-10.000000	0.008333	7.666667	-16.000000	1023.000000	1023.000000	2046.000000
9.260000	-0.054695	-32.324856	-10.676321	-5.617301	-9.763248	-6.267983	0.000000	-10.000000	0.000000	8.333334	-16.000000	1023.000000	1023.000000	2046.000000
9.280000	-0.054958	-32.479977	-10.793000	-5.848524	-9.787434	-6.051020	0.000000	-10.000000	0.000000	8.866667	-16.000000	1023.000000	1023.000000	2046.000000
9.300000	-0.055263	-32.660271	-11.016309	-5.705553	-9.721325	-6.217084	0.000000	-10.000000	0.000000	9.333334	-3.333333	1023.000000	1023.000000	2046.000000
9.320000	-0.054775	-32.371861	-10.875772	-5.515616	-9.690889	-6.289584	0.000000	-10.000000	0.000000	9.616667	10.000000	1023.000000	1023.000000	2046.000000
9.340000	-0.054230	-32.049946	-10.643940	-5.352053	-9.669436	-6.384516	0.000000	-10.000000	-0.008333	10.083334	24.500000	1023.000000	1023.000000	2046.000000
9.360000	-0.053633	-31.697300	-10.333635	-5.789485	-9.800709	-5.773470	0.000000	-10.000000	-0.025000	10.450000	27.500000	1023.000000	1023.000000	2046.000000
9.380000	-0.053668	-31.717966	-10.411400	-5.890520	-9.699261	-5.716784	0.000000	-10.000000	-0.041667	11.200000	30.833334	1023.000000	1023.000000	2046.000000
9.400000	-0.053421	-31.571861	-10.483561	-5.733633	-9.532040	-5.822628	0.000000	-10.000000	-0.050000	12.016666	34.333332	1023.000000	1023.000000	2046.000000
9.420000	-0.052336	-30.930470	-10.179875	-5.412918	-9.444009	-5.893669	0.000000	-10.000000	-0.075000	13.016666	38.166668	1023.000000	1023.000000	2046.000000
9.440000	-0.050877	-30.068344	-9.824743	-5.179371	-9.244689	-5.819541	0.000000	-10.000000	-0.100000	14.250000	42.500000	1023.000000	1023.000000	2046.000000
9.460000	-0.049356	-29.169123	-9.422371	-5.395546	-9.222219	-5.128987	0.000000	-10.000000	-0.116667	15.433333	47.166668	1023.000000	1023.000000	2046.000000
9.480000	-0.048537	-28.685322	-9.353129	-5.461453	-9.045750	-4.824990	0.000000	-10.000000	-0.116667	16.566666	52.166668	1023.000000	1023.000000	2046.000000
9.500000	-0.047876	-28.294538	-9.488241	-5.214787	-8.722635	-4.868876	0.000000	-10.000000	-0.125000	17.333334	57.666668	1023.000000	1023.000000	2046.000000
9.520000	-0.046483	-27.471659	-9.208881	-4.842710	-8.534031	-4.886036	0.000000	-10.000000	-0.158333	17.900000	63.166668	1023.000000	1023.000000	2046.000000
9.540000	-0.044879	-26.523569	-8.788707	-4.516496	-8.361851	-4.856514	0.000000	-10.000000	-0.191667	18.600000	69.166664	1023.000000	1023.000000	2046.000000
9.560000	-0.043172	-25.514896	-8.413546	-4.692048	-8.234763	-4.174541	0.000000	-10.000000	-0.216667	19.283335	75.166664	1023.000000	1023.000000	2046.000000
9.580000	-0.042042	-24.846601	-8.267545	-4.803561	-8.047461	-3.728034	0.000000	-10.000000	-0.225000	20.050001	81.666664	1023.000000	1023.000000	2046.000000
9.600000	-0.041308	-24.413130	-8.417321	-4.559965	-7.715585	-3.720259	0.000000	-10.000000	-0.250000	20.800001	88.000000	1023.000000	1023.000000	2046.000000
9.620000	-0.040195	-23.755152	-8.258871	-4.278215	-7.512359	-3.705705	0.000000	-10.000000	-0.266667	21.600000	94.833336	1023.000000	1023.000000	2046.000000
9.640000	-0.038656	-22.845852	-7.874082	-3.783823	-7.314273	-3.873673	0.000000	-10.000000	-0.308333	22.650000	101.833336	1023.000000	1023.000000	2046.000000
9.660000	-0.037023	-21.880476	-7.473898	-3.784333	-7.176691	-3.445553	0.000000	-10.000000	-0.316667	23.500000	109.333336	1023.000000	1023.000000	2046.000000
9.680000	-0.035889	-21.210236	-7.314728	-4.122408	-7.009235	-2.763863	0.000000	-10.000000	-0.350000	24.250000	117.000000	1023.000000	1023.000000	2046.000000
9.700000	-0.035476	-20.966480	-7.549058	-3.855201	-6.677349	-2.884873	0.000000	-10.000000	-0.366667	24.616667	125.000000	1023.000000	1023.000000	2046.000000
9.720000	-0.034238	-20.234564	-7.246565	-3.463471	-6.514027	-3.010500	0.000000	-10.000000	-0.391667	25.133333	133.000000	1023.000000	1023.000000	2046.000000
9.740000	-0.032761	-19.361849	-6.843486	-3.183083	-6.307603	-3.027678	0.000000	-10.000000	-0.400000	25.733334	141.333328	1023.000000	1023.000000	2046.000000
9.760000	-0.030972	-18.304350	-6.311207	-3.553630	-6.260187	-2.179326	0.000000	-10.000000	-0.408333	26.500000	149.833328	1023.000000	1023.000000	2046.000000
9.780000	-0.030141	-17.813438	-6.309012	-3.523988	-5.965199	-2.015238	0.000000	-10.000000	-0.416667	27.000000	158.666672	1023.000000	1023.000000	2046.000000
9.800000	-0.029421	-17.388060	-6.315642	-3.288063	-5.743068	-2.041289	0.000000	-10.000000	-0.433333	27.416666	167.500000	1023.000000	1023.000000	2046.000000
9.820000	-0.028809	-17.026396	-6.119129	-2.979892	-5.671777	-2.255596	0.000000	-10.000000	-0.441667	27.650000	176.500000	1023.000000	1023.000000	2046.000000
9.840000	-0.028337	-16.746923	-5.757945	-2.865224	-5.708725	-2.415028	0.000000	-10.000000	-0.458333	27.816668	185.666672	1023.000000	1023.000000	2046.000000
9.860000	-0.027607	-16.316000	-5.370470	-3.356463	-5.768484	-1.820583	0.000000	-10.000000	-0.458333	27.866667	195.000000	1023.000000	1023.000000	2046.000000
9.880000	-0.027753	-16.401825	-5.512102	-3.536056	-5.529849	-1.823819	0.000000	-10.000000	-0.458333	27.799999	204.333328	1023.000000	1023.000000	2046.000000
9.900000	-0.026958	-15.932218	-5.495344	-3.459137	-5.228672	-1.749066	0.000000	-10.000000	-0.450000	27.583334	213.666672	1023.000000	1023.000000	2046.000000
9.920000	-0.025598	-15.128305	-5.003304	-2.828629	-5.107912	-2.188460	0.000000	-10.000000	-0.450000	27.583334	222.833328	1023.000000	1023.000000	2046.000000
9.940000	-0.023325	-13.785055	-4.371745	-2.542520	-5.056050	-1.814740	0.000000	-10.000000	-0.433333	27.516666	232.166672	1023.000000	1023.000000	2046.000000
9.960000	-0.021739	-12.847867	-4.027761	-2.742262	-5.045118	-1.032727	0.000000	-10.000000	-0.416667	27.583334	241.333328	1023.000000	1023.000000	2046.000000
9.980000	-0.021693	-12.820570	-4.385900	-2.655171	-4.885916	-0.893582	0.000000	-10.000000	-0.400000	27.300001	250.500000	1023.000000	1023.000000	2046.000000
10.000000	-0.022511	-13.303944	-4.482729	-2.428395	-5.134477	-1.258342	0.000000	-10.000000	-0.400000	27.183334	259.666656	1023.000000	1023.000000	2046.000000
10.020000	-0.024337	-14.383302	-4.557531	-2.525771	-5.553493	-1.746507	0.000000	-10.000000	-0.416667	27.133333	268.833344	1023.000000	1023.000000	2046.000000
10.040000	-0.025933	-15.326656	-4.537927	-3.403916	-5.932880	-1.451933	0.000000	-10.000000	-0.441667	27.466667	278.000000	1023.000000	1023.000000	2046.000000
10.060000	-0.027679	-16.358376	-4.992366	-3.921042	-5.835488	-1.609480	0.000000	-10.000000	-0.458333	27.966667	287.166656	1023.000000	1023.000000	2046.000000
10.080000	-0.028807	-17.025154	-5.349415	-4.009161	-5.723958	-1.942619	0.000000	-10.000000	-0.441667	28.333334	296.333344	1023.000000	1023.000000	2046.000000
10.100000	-0.029066	-17.178148	-5.284068	-3.786272	-5.771019	-2.336791	0.000000	-10.000000	-0.433333	28.400000	305.833344	1023.000000	1023.000000	2046.000000
10.120000	-0.028786	-17.012711	-5.084158	-3.522869	-5.749453	-2.656231	0.000000	-10.000000	-0.441667	28.266666	315.166656	1023.000000	1023.000000	2046.000000
10.140000	-0.027907	-16.492846	-4.732985	-3.776554	-5.812965	-2.170340	0.000000	-10.000000	-0.475000	28.400000	324.666656	1023.000000	1023.000000	2046.000000
10.160000	-0.027410	-16.199539	-4.737653	-3.943738	-5.659055	-1.859092	0.000000	-10.000000	-0.491667	28.666668	334.000000	1023.000000	1023.000000	2046.000000
10.180000	-0.027254	-16.106911	-4.978799	-3.915953	-5.368018	-1.844140	0.000000	-10.000000	-0.508333	29.066668	343.666656	1023.000000	1023.000000	2046.000000
10.200000	-0.026803	-15.840452	-4.958611	-3.706555	-5.194940	-1.980345	0.000000	-10.000000	-0.516667	29.300001	353.166656	1023.000000	1023.000000	2046.000000
10.220000	-0.026246	-15.511588	-4.731279	-3.380659	-5.072207	-2.327443	0.000000	-10.000000	-0.550000	29.733334	362.833344	1023.000000	1023.000000	2046.000000
10.240000	-0.025178	-14.880008	-4.416939	-3.378628	-4.891669	-2.192773	0.000000	-10.000000	-0.541667	30.116667	372.500000	1023.000000	1023.000000	2046.000000
10.260000	-0.023756	-14.039540	-4.026866	-3.759327	-4.738779	-1.514568	0.000000	-10.000000	-0.533333	29.950001	382.500000	1023.000000	1023.000000	2046.000000
10.280000	-0.022882	-13.523391	-4.131635	-3.893050	-4.310337	-1.188368	0.000000	-10.000000	-0.475000	29.700001	392.500000	1023.000000	1023.000000	2046.000000
10.300000	-0.021899	-12.942212	-4.185447	-3.692180	-3.914379	-1.150205	0.000000	-10.000000	-0.450000	28.733334	402.500000	1023.000000	1023.000000	2046.000000
10.320000	-0.020386	-12.048211	-3.810998	-3.128541	-3.677255	-1.431418	0.000000	-10.000000	-0.425000	28.250000	412.500000	1023.000000	1023.000000	2046.000000
10.340000	-0.018187	-10.748499	-3.188919	-3.047019	-3.525777	-0.986783	0.000000	-10.000000	-0.425000	27.716667	422.166656	1023.000000	1023.000000	2046.000000
10.360000	-0.016035	-9.476805	-2.833338	-3.199363	-3.203426	-0.240677	0.000000	-10.000000	-0.441667	28.033333	431.500000	1023.000000	1023.000000	2046.000000
10.380000	-0.014903	-8.807837	-3.056738	-3.099082	-2.665482	0.013465	0.000000	-10.000000	-0.483333	28.616667	440.666656	1023.000000	1023.000000	2046.000000
10.400000	-0.013920	-8.226605	-3.003314	-2.840304	-2.384876	0.001888	0.000000	-10.000000	-0.525000	29.450001	450.000000	1023.000000	1023.000000	2046.000000
10.420000	-0.013028	-7.699587	-2.755727	-2.522123	-2.190933	-0.230803	0.000000	-10.000000	-0.533333	29.916666	459.666656	1023.000000	1023.000000	2046.000000
10.440000	-0.011598	-6.854159	-2.221282	-2.753545	-2.115887	0.236555	0.000000	-10.000000	-0.491667	29.933334	469.500000	1023.000000	1023.000000	2046.000000
10.460000	-0.010373	-6.130406	-1.895738	-3.055786	-1.968867	0.789985	0.000000	-10.000000	-0.441667	29.100000	479.500000	1023.000000	1023.000000	2046.000000
10.480000	-0.009851	-5.821976	-1.972409	-3.104479	-1.628505	0.883417	0.000000	-10.000000	-0.416667	28.283335	489.500000	1023.000000	1023.000000	2046.000000
10.500000	-0.009150	-5.407514	-1.717809	-3.018888	-1.486937	0.816120	0.000000	-10.000000	-0.416667	27.666668	499.166656	1023.000000	1023.000000	2046.000000
10.520000	-0.008179	-4.833848	-1.214706	-2.740308	-1.350563	0.471729	0.000000	-10.000000	-0.441667	27.883333	508.500000	1023.000000	1023.000000	2046.000000
10.540000	-0.006232	-3.683302	-0.533191	-2.937299	-1.195952	0.983141	0.000000	-10.000000	-0.450000	28.116667	517.666687	1023.000000	1023.000000	2046.000000
10.560000	-0.004458	-2.634911	-0.205584	-3.085786	-0.868705	1.525164	0.000000	-10.000000	-0.433333	28.100000	527.000000	1023.000000	1023.000000	2046.000000
10.580000	-0.003067	-1.812618	-0.190117	-2.864005	-0.407424	1.648928	0.000000	-10.000000	-0.408333	27.516666	536.500000	1023.000000	1023.000000	2046.000000
10.600000	-0.001394	-0.823706	0.160688	-2.453103	-0.177765	1.646474	0.000000	-10.000000	-0.391667	26.916666	545.833313	1023.000000	1023.000000	2046.000000
10.620000	0.000289	0.170644	0.635824	-2.013144	0.061876	1.486088	0.000000	-10.000000	-0.400000	26.650000	555.000000	1023.000000	1023.000000	2046.000000
10.640000	0.002623	1.550017	1.272493	-2.148630	0.300099	2.126056	0.000000	-10.000000	-0.408333	26.650000	563.833313	1023.000000	1023.000000	2046.000000
10.660000	0.004337	2.563207	1.418509	-2.114733	0.696170	2.563261	0.000000	-10.000000	-0.408333	26.966667	572.666687	1023.000000	1023.000000	2046.000000
10.680000	0.005765	3.407118	1.483271	-1.836168	1.057366	2.702650	0.000000	-10.000000	-0.400000	27.033333	581.500000	1023.000000	1023.000000	2046.000000
10.700000	0.007323	4.328132	1.954096	-1.282728	1.237940	2.418824	0.000000	-10.000000	-0.383333	26.816668	590.666687	1023.000000	1023.000000	2046.000000
10.720000	0.009642	5.698631	2.660305	-1.381733	1.451154	2.968904	0.000000	-10.000000	-0.375000	26.283335	599.666687	1023.000000	1023.000000	2046.000000
10.740000	0.011493	6.792602	2.861317	-1.294577	1.883819	3.342042	0.000000	-10.000000	-0.358333	25.633333	608.500000	1023.000000	1023.000000	2046.000000
10.760000	0.012916	7.633312	2.993639	-1.010642	2.221839	3.428475	0.000000	-10.000000	-0.333333	24.933334	617.166687	1023.000000	1023.000000	2046.000000
10.780000	0.014051	8.303902	3.304563	-0.512419	2.392556	3.119201	0.000000	-10.000000	-0.291667	24.016666	625.666687	1023.000000	1023.000000	2046.000000
10.800000	0.015178	8.969979	3.753778	-0.553789	2.465394	3.304597	0.000000	-10.000000	-0.266667	23.116667	634.000000	1023.000000	1023.000000	2046.000000
10.820000	0.016386	9.684150	3.982720	-0.679687	2.673541	3.707576	0.000000	-10.000000	-0.233333	22.133333	641.833313	1023.000000	1023.000000	2046.000000
10.840000	0.016817	9.938706	3.856595	-0.594388	2.992651	3.683848	0.000000	-10.000000	-0.216667	21.050001	649.333313	1023.000000	1023.000000	2046.000000
10.860000	0.018145	10.723460	4.156017	-0.163244	3.181916	3.548771	0.000000	-10.000000	-0.183333	19.916668	656.500000	1023.000000	1023.000000	2046.000000
10.880000	0.019457	11.499211	4.586062	0.028756	3.232601	3.651791	0.000000	-10.000000	-0.166667	18.900000	663.166687	1023.000000	1023.000000	2046.000000
10.900000	0.021235	12.549829	4.932467	0.118218	3.245564	4.253582	0.000000	-10.000000	-0.133333	17.933332	671.666687	1023.000000	1023.000000	2046.000000
10.920000	0.021539	12.729656	4.715877	0.419397	3.329226	4.265157	0.000000	-10.000000	-0.116667	17.316666	677.833313	1023.000000	1023.000000	2046.000000
10.940000	0.021532	12.725365	4.829063	0.766836	3.153759	3.975706	0.000000	-10.000000	-0.100000	16.799999	683.833313	1023.000000	1023.000000	2046.000000
10.960000	0.020516	12.125077	5.017985	0.534779	2.793953	3.778360	0.000000	-10.000000	-0.091667	16.233334	687.666687	1023.000000	1023.000000	2046.000000
10.980000	0.018890	11.163937	4.855641	-0.090679	2.501348	3.897627	0.000000	-10.000000	-0.075000	15.533334	693.166687	1023.000000	1023.000000	2046.000000
11.000000	0.016074	9.499485	4.167681	-0.347597	2.321170	3.358231	0.000000	-10.000000	-0.058333	14.266666	698.500000	1023.000000	1023.000000	2046.000000
11.020000	0.014044	8.299772	3.821839	-0.419073	2.102584	2.794423	0.000000	-10.000000	-0.041667	13.133333	703.333313	1023.000000	1023.000000	2046.000000
11.040000	0.012710	7.511517	3.693583	-0.457128	1.993299	2.281762	0.000000	-10.000000	-0.025000	11.966667	707.833313	1023.000000	1023.000000	2046.000000
11.060000	0.012669	7.487523	3.771397	-0.894284	1.962207	2.648202	0.000000	-10.000000	-0.008333	11.316667	712.000000	1023.000000	1023.000000	2046.000000
11.080000	0.012013	7.099972	3.330539	-0.788093	2.120415	2.437111	0.000000	-10.000000	0.000000	10.950000	716.000000	1023.000000	1023.000000	2046.000000
11.100000	0.011707	6.918725	3.220132	-0.540960	2.090233	2.149320	0.000000	-10.000000	0.000000	10.583333	719.833313	1023.000000	1023.000000	2046.000000
11.120000	0.011436	6.758819	3.340363	-0.317843	2.007778	1.728521	0.000000	-10.000000	0.000000	10.166667	723.500000	1023.000000	1023.000000	2046.000000
11.140000	0.011795	6.970618	3.591803	-0.674062	1.989177	2.063700	0.000000	-10.000000	0.000000	9.366667	727.000000	1023.000000	1023.000000	2046.000000
11.160000	0.011939	7.055947	3.420788	-0.732647	2.289446	2.078360	0.000000	-10.000000	0.008333	8.150001	730.333313	1023.000000	1023.000000	2046.000000
11.180000	0.011736	6.935783	3.266066	-0.749776	2.392596	2.026898	0.000000	-10.000000	0.025000	6.900000	733.166687	1023.000000	1023.000000	2046.000000
11.200000	0.011663	6.892647	3.285533	-0.470477	2.465290	1.612301	0.000000	-10.000000	0.041667	5.733334	735.500000	1023.000000	1023.000000	2046.000000
11.220000	0.011796	6.971320	3.441097	-0.561908	2.557405	1.534726	0.000000	-10.000000	0.050000	5.050000	737.500000	1023.000000	1023.000000	2046.000000
11.240000	0.012407	7.332755	3.684091	-0.978002	2.669991	1.956675	0.000000	-10.000000	0.050000	4.350000	739.500000	1023.000000	1023.000000	2046.000000
11.260000	0.012813	7.572293	3.463832	-0.956200	3.046511	2.018149	0.000000	-10.000000	0.050000	3.483333	741.166687	1023.000000	1023.000000	2046.000000
11.280000	0.013200	7.801098	3.392726	-0.858279	3.191400	2.075251	0.000000	-10.000000	0.050000	2.516667	742.333313	1023.000000	1023.000000	2046.000000
11.300000	0.014079	8.320580	3.475226	-0.407590	3.372340	1.880604	0.000000	-10.000000	0.058333	1.266667	742.833313	1023.000000	1023.000000	2046.000000
11.320000	0.015148	8.952629	3.789040	-0.450626	3.439789	2.174426	0.000000	-10.000000	0.066667	-0.050000	743.000000	1023.000000	1023.000000	2046.000000
11.340000	0.016283	9.622967	3.855981	-0.538765	3.685762	2.619989	0.000000	-10.000000	0.075000	-1.316667	743.000000	1023.000000	1023.000000	2046.000000
11.360000	0.016245	9.600753	3.504155	-0.448744	3.911700	2.633642	0.000000	-10.000000	0.083333	-2.450000	743.000000	1023.000000	1023.000000	2046.000000
11.380000	0.016127	9.531162	3.437712	-0.258157	3.859655	2.491953	0.000000	-10.000000	0.083333	-3.650000	743.000000	1023.000000	1023.000000	2046.000000
11.400000	0.015690	9.272853	3.385873	-0.248569	3.824377	2.311172	0.000000	-10.000000	0.091667	-5.366667	743.000000	1023.000000	1023.000000	2046.000000
11.420000	0.015677	9.264880	3.599339	-0.671924	3.681223	2.656242	0.000000	-10.000000	0.091667	-7.250000	743.000000	1023.000000	1023.000000	2046.000000
11.440000	0.015379	9.088718	3.503217	-0.869200	3.689092	2.765610	0.000000	-10.000000	0.116667	-8.900000	743.000000	1023.000000	1023.000000	2046.000000
11.460000	0.014793	8.742862	3.273619	-0.973769	3.735999	2.707013	0.000000	-10.000000	0.133333	-10.133333	743.000000	1023.000000	1023.000000	2046.000000
11.480000	0.014562	8.606226	3.301793	-0.901729	3.652118	2.554043	0.000000	-10.000000	0.150000	-11.000000	743.000000	1023.000000	1023.000000	2046.000000
11.500000	0.014359	8.485949	3.431679	-0.822944	3.515373	2.361840	0.000000	-10.000000	0.150000	-11.716667	739.500000	1023.000000	1023.000000	2046.000000
11.520000	0.014849	8.775763	3.731666	-1.112178	3.352097	2.804178	0.000000	-10.000000	0.150000	-12.316667	731.500000	1023.000000	1023.000000	2046.000000
11.540000	0.015089	8.917413	3.528646	-0.999723	3.462559	2.925931	0.000000	-10.000000	0.150000	-12.733334	722.166687	1023.000000	1023.000000	2046.000000
11.560000	0.015198	8.982305	3.360770	-0.820489	3.457920	2.984104	0.000000	-10.000000	0.150000	-12.933333	714.666687	1023.000000	1023.000000	2046.000000
11.580000	0.015283	9.032058	3.335112	-0.415696	3.360694	2.751948	0.000000	-10.000000	0.166667	-13.116667	710.333313	1023.000000	1023.000000	2046.000000
11.600000	0.015389	9.094914	3.513767	-0.520371	3.088814	3.012704	0.000000	-10.000000	0.200000	-13.483334	705.833313	1023.000000	1023.000000	2046.000000
11.620000	0.015623	9.233377	3.486513	-0.588477	2.951712	3.383630	0.000000	-10.000000	0.233333	-14.016667	701.500000	1023.000000	1023.000000	2046.000000
11.640000	0.015566	9.199305	3.197452	-0.425688	2.982083	3.445457	0.000000	-10.000000	0.250000	-14.600000	696.833313	1023.000000	1023.000000	2046.000000
11.660000	0.015882	9.385990	3.275820	-0.140015	2.830085	3.420100	0.000000	-10.000000	0.250000	-15.100000	692.000000	1023.000000	1023.000000	2046.000000
11.680000	0.015892	9.392017	3.369955	0.163757	2.695776	3.162529	0.000000	-10.000000	0.258333	-15.750000	686.833313	1023.000000	1023.000000	2046.000000
11.700000	0.016074	9.499855	3.595662	-0.088946	2.442699	3.550440	0.000000	-10.000000	0.275000	-16.550001	681.666687	1023.000000	1023.000000	2046.000000
11.720000	0.015888	9.389854	3.443427	-0.103798	2.387031	3.663194	0.000000	-10.000000	0.308333	-17.733334	676.166687	1023.000000	1023.000000	2046.000000
11.740000	0.015330	9.059918	3.085435	0.017121	2.365265	3.592097	0.000000	-10.000000	0.350000	-19.166668	670.333313	1023.000000	1023.000000	2046.000000
11.760000	0.014858	8.780964	2.955633	0.327118	2.184345	3.313869	0.000000	-10.000000	0.391667	-20.716667	663.833313	1023.000000	1023.000000	2046.000000
11.780000	0.014233	8.411821	2.937407	0.239710	1.734208	3.500496	0.000000	-10.000000	0.425000	-21.933334	656.833313	1023.000000	1023.000000	2046.000000
11.800000	0.013336	7.881638	2.705562	0.183675	1.182284	3.810117	0.000000	-10.000000	0.458333	-22.983334	649.500000	1023.000000	1023.000000	2046.000000
11.820000	0.012532	7.406621	2.240075	0.506838	0.825431	3.834277	0.000000	-10.000000	0.500000	-23.866667	641.833313	1023.000000	1023.000000	2046.000000
11.840000	0.011180	6.607381	1.927061	0.688452	0.295104	3.696764	0.000000	-10.000000	0.541667	-24.666668	634.000000	1023.000000	1023.000000	2046.000000
11.860000	0.009429	5.572318	1.736391	0.790360	-0.209063	3.254629	0.000000	-10.000000	0.566667	-25.016666	628.666687	1023.000000	1023.000000	2046.000000
11.880000	0.006995	4.134012	1.604721	0.370255	-0.897150	3.056186	0.000000	-10.000000	0.600000	-25.683334	620.166687	1023.000000	1023.000000	2046.000000
11.900000	0.004158	2.457561	1.386389	-0.210711	-1.644658	2.926541	0.000000	-10.000000	0.641667	-26.633333	611.333313	1023.000000	1023.000000	2046.000000
11.920000	0.000750	0.443235	0.679278	-0.549721	-2.188878	2.502557	0.000000	-10.000000	0.683333	-27.583334	599.500000	1023.000000	1023.000000	2046.000000
11.940000	-0.002193	-1.295799	0.073418	-0.823865	-2.617389	2.072037	0.000000	-10.000000	0.700000	-28.216667	590.166687	1023.000000	1023.000000	2046.000000
11.960000	-0.004558	-2.693518	-0.331896	-0.798581	-3.019783	1.456742	0.000000	-10.000000	0.700000	-28.200001	580.833313	1023.000000	1023.000000	2046.000000
11.980000	-0.006930	-4.095670	-0.670104	-0.963864	-3.468818	1.007116	0.000000	-10.000000	0.700000	-28.350000	571.333313	1023.000000	1023.000000	2046.000000
12.000000	-0.008813	-5.208552	-0.852348	-1.352219	-4.020011	1.016026	0.000000	-10.000000	0.700000	-28.400000	562.000000	1023.000000	1023.000000	2046.000000
12.020000	-0.010563	-6.242648	-1.320414	-1.394858	-4.314961	0.787585	0.000000	-10.000000	0.708333	-28.850000	552.333313	1023.000000	1023.000000	2046.000000
12.040000	-0.012028	-7.108805	-1.831488	-1.385086	-4.436053	0.543822	0.000000	-10.000000	0.725000	-29.233334	542.833313	1023.000000	1023.000000	2046.000000
12.060000	-0.013120	-7.754016	-2.110897	-1.311046	-4.608516	0.276443	0.000000	-10.000000	0.750000	-29.616667	533.166687	1023.000000	1023.000000	2046.000000
12.080000	-0.014380	-8.498770	-2.375017	-1.240452	-4.749963	-0.133337	0.000000	-10.000000	0.775000	-30.050001	523.500000	1023.000000	1023.000000	2046.000000
12.100000	-0.015685	-9.269767	-2.569707	-1.360328	-4.958214	-0.381517	0.000000	-10.000000	0.808333	-30.466667	513.333313	1023.000000	1023.000000	2046.000000
12.120000	-0.016862	-9.965195	-2.704928	-1.659296	-5.219511	-0.381460	0.000000	-10.000000	0.825000	-30.616667	503.000000	1023.000000	1023.000000	2046.000000
12.140000	-0.017927	-10.594901	-2.824586	-1.973418	-5.437988	-0.358910	0.000000	-10.000000	0.825000	-30.833334	492.666656	1023.000000	1023.000000	2046.000000
12.160000	-0.018956	-11.203068	-3.156244	-2.155013	-5.481789	-0.410022	0.000000	-10.000000	0.825000	-30.933334	482.500000	1023.000000	1023.000000	2046.000000
12.180000	-0.019410	-11.471572	-3.535798	-2.152478	-5.354123	-0.429174	0.000000	-10.000000	0.833333	-31.516666	472.166656	1023.000000	1023.000000	2046.000000
12.200000	-0.019379	-11.452888	-3.693949	-1.951229	-5.359792	-0.447918	0.000000	-10.000000	0.841667	-31.833334	461.666656	1023.000000	1023.000000	2046.000000
12.220000	-0.019313	-11.414186	-3.840677	-1.589657	-5.373140	-0.610713	0.000000	-10.000000	0.833333	-31.950001	451.000000	1023.000000	1023.000000	2046.000000
12.240000	-0.019510	-11.530512	-3.967457	-1.446582	-5.493046	-0.623427	0.000000	-10.000000	0.816667	-31.616667	440.333344	1023.000000	1023.000000	2046.000000
12.260000	-0.019766	-11.681615	-3.979811	-1.585101	-5.793705	-0.322998	0.000000	-10.000000	0.808333	-31.050001	429.833344	1023.000000	1023.000000	2046.000000
12.280000	-0.020484	-12.105804	-4.176963	-1.607038	-6.053685	-0.268119	0.000000	-10.000000	0.800000	-30.766666	419.500000	1023.000000	1023.000000	2046.000000
12.300000	-0.021602	-12.766595	-4.801697	-1.604576	-6.024302	-0.336020	0.000000	-10.000000	0.800000	-30.600000	409.333344	1023.000000	1023.000000	2046.000000
12.320000	-0.022434	-13.258432	-5.137743	-1.597942	-6.124518	-0.398230	0.000000	-10.000000	0.800000	-30.616667	399.000000	1023.000000	1023.000000	2046.000000
12.340000	-0.023175	-13.696144	-5.343724	-1.432088	-6.246276	-0.674056	0.000000	-10.000000	0.800000	-30.450001	388.666656	1023.000000	1023.000000	2046.000000
12.360000	-0.024150	-14.272567	-5.547718	-1.339859	-6.348876	-1.036114	0.000000	-10.000000	0.783333	-30.100000	378.500000	1023.000000	1023.000000	2046.000000
12.380000	-0.025143	-14.859519	-5.559614	-1.649856	-6.674031	-0.976019	0.000000	-10.000000	0.783333	-29.883333	368.500000	1023.000000	1023.000000	2046.000000
12.400000	-0.026055	-15.398418	-5.454404	-1.998923	-7.082499	-0.862592	0.000000	-10.000000	0.750000	-29.516666	358.500000	1023.000000	1023.000000	2046.000000
12.420000	-0.026850	-15.868110	-5.720801	-2.014948	-7.176661	-0.955700	0.000000	-10.000000	0.725000	-29.300001	348.500000	1023.000000	1023.000000	2046.000000
12.440000	-0.027131	-16.034163	-5.938455	-1.961653	-7.156062	-0.977991	0.000000	-10.000000	0.691667	-28.733334	338.833344	1023.000000	1023.000000	2046.000000
12.460000	-0.027047	-15.984641	-5.954864	-1.768282	-7.136342	-1.125154	0.000000	-10.000000	0.691667	-28.683334	329.166656	1023.000000	1023.000000	2046.000000
12.480000	-0.026990	-15.951071	-6.023880	-1.475221	-7.033576	-1.418394	0.000000	-10.000000	0.708333	-28.883333	319.833344	1023.000000	1023.000000	2046.000000
12.500000	-0.027174	-16.059698	-6.001188	-1.575954	-7.091931	-1.390626	0.000000	-10.000000	0.708333	-29.250000	310.166656	1023.000000	1023.000000	2046.000000
12.520000	-0.027504	-16.255053	-5.887888	-1.868666	-7.313333	-1.185167	0.000000	-10.000000	0.700000	-29.166666	300.500000	1023.000000	1023.000000	2046.000000
12.540000	-0.027972	-16.531551	-5.964417	-1.919628	-7.448123	-1.199382	0.000000	-10.000000	0.675000	-28.400000	290.666656	1023.000000	1023.000000	2046.000000
12.560000	-0.028428	-16.801058	-6.315386	-1.833053	-7.378258	-1.274361	0.000000	-10.000000	0.625000	-27.450001	281.166656	1023.000000	1023.000000	2046.000000
12.580000	-0.028141	-16.631489	-6.364412	-1.615518	-7.288861	-1.362697	0.000000	-10.000000	0.591667	-26.516666	272.000000	1023.000000	1023.000000	2046.000000
12.600000	-0.027834	-16.449835	-6.309445	-1.289783	-7.207675	-1.642931	0.000000	-10.000000	0.558333	-25.716667	263.166656	1023.000000	1023.000000	2046.000000
12.620000	-0.027768	-16.410610	-6.134122	-1.468005	-7.273015	-1.535468	0.000000	-10.000000	0.558333	-25.316668	254.500000	1023.000000	1023.000000	2046.000000
12.640000	-0.027951	-16.518986	-5.905271	-1.737670	-7.500836	-1.375209	0.000000	-10.000000	0.550000	-25.250000	246.166672	1023.000000	1023.000000	2046.000000
12.660000	-0.028524	-16.857870	-6.124777	-1.712709	-7.477891	-1.542493	0.000000	-10.000000	0.550000	-25.333334	237.666672	1023.000000	1023.000000	2046.000000
12.680000	-0.028833	-17.040108	-6.268075	-1.704923	-7.398353	-1.668757	0.000000	-10.000000	0.550000	-25.050001	229.333328	1023.000000	1023.000000	2046.000000
12.700000	-0.028871	-17.062544	-6.246292	-1.471070	-7.325702	-2.019481	0.000000	-10.000000	0.533333	-24.416668	221.000000	1023.000000	1023.000000	2046.000000
12.720000	-0.029045	-17.165695	-6.261922	-1.417187	-7.219940	-2.266645	0.000000	-10.000000	0.516667	-23.900000	213.000000	1023.000000	1023.000000	2046.000000
12.740000	-0.029267	-17.296976	-6.041237	-1.765031	-7.415632	-2.075076	0.000000	-10.000000	0.500000	-23.416666	205.000000	1023.000000	1023.000000	2046.000000
12.760000	-0.030168	-17.829311	-6.223199	-1.899699	-7.531569	-2.174845	0.000000	-10.000000	0.475000	-23.250000	197.000000	1023.000000	1023.000000	2046.000000
12.780000	-0.030212	-17.855160	-6.457850	-1.613457	-7.492352	-2.291500	0.000000	-10.000000	0.450000	-22.950001	189.000000	1023.000000	1023.000000	2046.000000
12.800000	-0.030417	-17.976576	-6.570139	-1.255302	-7.661757	-2.489377	0.000000	-10.000000	0.425000	-22.683334	181.333328	1023.000000	1023.000000	2046.000000
12.820000	-0.031142	-18.404783	-6.778280	-1.036447	-7.854862	-2.735193	0.000000	-10.000000	0.416667	-22.100000	173.833328	1023.000000	1023.000000	2046.000000
12.840000	-0.032731	-19.343979	-6.867910	-1.530448	-8.351883	-2.593737	0.000000	-10.000000	0.408333	-21.416668	166.666672	1023.000000	1023.000000	2046.000000
12.860000	-0.035571	-21.022434	-7.070707	-2.204275	-8.946243	-2.801208	0.000000	-10.000000	0.400000	-20.950001	161.833328	1023.000000	1023.000000	2046.000000
12.880000	-0.038982	-23.038633	-7.729719	-2.678080	-9.222738	-3.408095	0.000000	-10.000000	0.366667	-20.000000	154.833328	1023.000000	1023.000000	2046.000000
12.900000	-0.041533	-24.545889	-8.066994	-3.024180	-9.480538	-3.974177	0.000000	-10.000000	0.350000	-19.100000	148.166672	1023.000000	1023.000000	2046.000000
12.920000	-0.043206	-25.534628	-8.292562	-3.072073	-9.507284	-4.662708	0.000000	-10.000000	0.300000	-18.066668	139.500000	1023.000000	1023.000000	2046.000000
12.940000	-0.044615	-26.367630	-8.421432	-3.454487	-9.655169	-4.836543	0.000000	-10.000000	0.283333	-17.666666	133.500000	1023.000000	1023.000000	2046.000000
12.960000	-0.046067	-27.225422	-8.506908	-3.919318	-9.959705	-4.839489	0.000000	-10.000000	0.250000	-17.450001	127.500000	1023.000000	1023.000000	2046.000000
12.980000	-0.047669	-28.172329	-8.820162	-4.115128	-10.180818	-5.056222	0.000000	-10.000000	0.258333	-17.333334	121.500000	1023.000000	1023.000000	2046.000000
13.000000	-0.049092	-29.013479	-9.262799	-4.109264	-10.244206	-5.397209	0.000000	-10.000000	0.266667	-17.400000	115.833336	1023.000000	1023.000000	2046.000000
13.020000	-0.049633	-29.333296	-9.348175	-4.010838	-10.267022	-5.707262	0.000000	-10.000000	0.275000	-17.450001	110.166664	1023.000000	1023.000000	2046.000000
13.040000	-0.050064	-29.587679	-9.473331	-3.923383	-10.156682	-6.034282	0.000000	-10.000000	0.266667	-17.416666	104.500000	1023.000000	1023.000000	2046.000000
13.060000	-0.050521	-29.857904	-9.458967	-4.339489	-10.218630	-5.840818	0.000000	-10.000000	0.258333	-17.166666	98.500000	1023.000000	1023.000000	2046.000000
13.080000	-0.051488	-30.429316	-9.555221	-4.745914	-10.387128	-5.741055	0.000000	-10.000000	0.258333	-16.783333	92.666664	1023.000000	1023.000000	2046.000000
13.100000	-0.052717	-31.155825	-9.986793	-4.867479	-10.323488	-5.978065	0.000000	-10.000000	0.258333	-16.366667	87.000000	1023.000000	1023.000000	2046.000000
13.120000	-0.052918	-31.274796	-10.058887	-4.864549	-10.196438	-6.154922	0.000000	-10.000000	0.258333	-15.883334	81.666664	1023.000000	1023.000000	2046.000000
13.140000	-0.052321	-30.921528	-9.966658	-4.580348	-9.968382	-6.406139	0.000000	-10.000000	0.250000	-15.583334	76.333336	1023.000000	1023.000000	2046.000000
13.160000	-0.051422	-30.390165	-9.790513	-4.665846	-9.853278	-6.080529	0.000000	-10.000000	0.241667	-15.400001	71.166664	1023.000000	1023.000000	2046.000000
13.180000	-0.051149	-30.229071	-9.608723	-4.963540	-10.028713	-5.628094	0.000000	-10.000000	0.241667	-15.316667	66.000000	1023.000000	1023.000000	2046.000000
13.200000	-0.051308	-30.322996	-9.908772	-4.801090	-9.946836	-5.666300	0.000000	-10.000000	0.241667	-14.916667	61.000000	1023.000000	1023.000000	2046.000000
13.220000	-0.051048	-30.169634	-9.984891	-4.499163	-9.879122	-5.806458	0.000000	-10.000000	0.250000	-14.616667	56.000000	1023.000000	1023.000000	2046.000000
13.240000	-0.050832	-30.041567	-10.109228	-4.185833	-9.692078	-6.054429	0.000000	-10.000000	0.233333	-14.166667	51.000000	1023.000000	1023.000000	2046.000000
13.260000	-0.051175	-30.244688	-10.104972	-4.693518	-9.824193	-5.622005	0.000000	-10.000000	0.225000	-13.866667	46.166668	1023.000000	1023.000000	2046.000000
13.280000	-0.052144	-30.816837	-10.279723	-5.031090	-9.999436	-5.506588	0.000000	-10.000000	0.200000	-13.283334	41.500000	1023.000000	1023.000000	2046.000000
13.300000	-0.053214	-31.449554	-10.610802	-4.992019	-10.066501	-5.780233	0.000000	-10.000000	0.183333	-12.616667	37.166668	1023.000000	1023.000000	2046.000000
13.320000	-0.053360	-31.536041	-10.478753	-4.720304	-10.153053	-6.183932	0.000000	-10.000000	0.150000	-11.833333	33.000000	1023.000000	1023.000000	2046.000000
13.340000	-0.053183	-31.431320	-10.336926	-4.810708	-10.169432	-6.114254	0.000000	-10.000000	0.133333	-11.116667	29.000000	1023.000000	1023.000000	2046.000000
13.360000	-0.053493	-31.614443	-10.129028	-5.353110	-10.413466	-5.718837	0.000000	-10.000000	0.125000	-10.416667	25.333334	1023.000000	1023.000000	2046.000000
13.380000	-0.054564	-32.247482	-10.571155	-5.396301	-10.326859	-5.953167	0.000000	-10.000000	0.116667	-9.700000	21.833334	1023.000000	1023.000000	2046.000000
13.400000	-0.054354	-32.123375	-10.401782	-5.172977	-10.334528	-6.214086	0.000000	-10.000000	0.100000	-8.950000	18.666666	1023.000000	1023.000000	2046.000000
13.420000	-0.053544	-31.644268	-10.150917	-4.866782	-10.235790	-6.390779	0.000000	-10.000000	0.100000	-8.233334	15.500000	1023.000000	1023.000000	2046.000000
13.440000	-0.052688	-31.138721	-9.827928	-5.231983	-10.256334	-5.822476	0.000000	-10.000000	0.100000	-7.633334	12.833333	1023.000000	1023.000000	2046.000000
13.460000	-0.053006	-31.326380	-10.080593	-5.342293	-10.188226	-5.715268	0.000000	-10.000000	0.100000	-6.950000	10.166667	1023.000000	1023.000000	2046.000000
13.480000	-0.052984	-31.313267	-10.148899	-5.189646	-10.124588	-5.850133	0.000000	-10.000000	0.091667	-6.300000	7.833333	1023.000000	1023.000000	2046.000000
13.500000	-0.052275	-30.894579	-9.914116	-4.758872	-10.087983	-6.133610	0.000000	-10.000000	0.083333	-5.750000	5.500000	1023.000000	1023.000000	2046.000000
13.520000	-0.051227	-30.274921	-9.724015	-4.669494	-9.921969	-5.959442	0.000000	-10.000000	0.091667	-5.250000	3.666667	1023.000000	1023.000000	2046.000000
13.540000	-0.050461	-29.822277	-9.448752	-5.013821	-9.964305	-5.395398	0.000000	-10.000000	0.083333	-4.933333	2.000000	1023.000000	1023.000000	2046.000000
13.560000	-0.050835	-30.043669	-9.793276	-4.973931	-9.846430	-5.430032	0.000000	-10.000000	0.091667	-4.533333	0.666667	1023.000000	1023.000000	2046.000000
13.580000	-0.050640	-29.928129	-9.778053	-4.698446	-9.817801	-5.633830	0.000000	-10.000000	0.083333	-4.316667	-0.500000	1023.000000	1023.000000	2046.000000
13.600000	-0.049833	-29.451376	-9.562571	-4.240123	-9.714339	-5.934343	0.000000	-10.000000	0.075000	-3.900000	-1.666667	1023.000000	1023.000000	2046.000000
13.620000	-0.048858	-28.875343	-9.207007	-4.644585	-9.758064	-5.265687	0.000000	-10.000000	0.058333	-3.483333	-2.833333	1023.000000	1023.000000	2046.000000
13.640000	-0.049297	-29.134270	-9.617777	-4.688990	-9.618354	-5.209149	0.000000	-10.000000	0.058333	-2.933333	-4.000000	1023.000000	1023.000000	2046.000000
13.660000	-0.049190	-29.071468	-9.578550	-4.335161	-9.602529	-5.555229	0.000000	-10.000000	0.058333	-2.650000	-5.000000	1023.000000	1023.000000	2046.000000
13.680000	-0.048343	-28.570988	-9.295024	-4.004127	-9.548423	-5.723413	0.000000	-10.000000	0.058333	-2.483333	-6.000000	1023.000000	1023.000000	2046.000000
13.700000	-0.047651	-28.161596	-9.042176	-4.445412	-9.602787	-5.071221	0.000000	-10.000000	0.058333	-2.450000	-6.833333	1023.000000	1023.000000	2046.000000
13.720000	-0.048119	-28.438620	-9.407640	-4.489773	-9.476780	-5.064425	0.000000	-10.000000	0.058333	-2.333333	-7.666667	1023.000000	1023.000000	2046.000000
13.740000	-0.048180	-28.474409	-9.472353	-4.278916	-9.445727	-5.277413	0.000000	-10.000000	0.066667	-2.233333	-8.333333	1023.000000	1023.000000	2046.000000
13.760000	-0.047755	-28.223179	-9.255651	-3.823458	-9.417605	-5.726464	0.000000	-10.000000	0.058333	-2.133333	-9.166667	1023.000000	1023.000000	2046.000000
13.780000	-0.046764	-27.637550	-8.957376	-3.929844	-9.383583	-5.366748	0.000000	-10.000000	0.058333	-2.016667	-9.666667	1023.000000	1023.000000	2046.000000
13.800000	-0.046432	-27.441097	-8.806118	-4.251745	-9.448949	-4.934286	0.000000	-10.000000	0.050000	-1.833333	-10.000000	1023.000000	1023.000000	2046.000000
13.820000	-0.046755	-27.632132	-9.192592	-4.278277	-9.236167	-4.925095	0.000000	-10.000000	0.050000	-1.633333	-10.000000	1023.000000	1023.000000	2046.000000
13.840000	-0.046874	-27.702320	-9.215380	-4.062465	-9.270682	-5.153793	0.000000	-10.000000	0.050000	-1.566667	-10.000000	1023.000000	1023.000000	2046.000000
13.860000	-0.046460	-27.457792	-9.057792	-3.649224	-9.215628	-5.535149	0.000000	-10.000000	0.050000	-1.550000	-10.000000	1023.000000	1023.000000	2046.000000
13.880000	-0.045788	-27.060934	-8.828455	-3.581541	-9.198591	-5.452347	0.000000	-10.000000	0.058333	-1.450000	-10.000000	1023.000000	1023.000000	2046.000000
13.900000	-0.045100	-26.654325	-8.568877	-3.930492	-9.262521	-4.892436	0.000000	-10.000000	0.058333	-1.083333	-10.000000	1023.000000	1023.000000	2046.000000
13.920000	-0.045454	-26.863546	-8.954318	-4.035225	-9.069566	-4.804437	0.000000	-10.000000	0.058333	-0.566667	-10.000000	1023.000000	1023.000000	2046.000000
13.940000	-0.045628	-26.966291	-9.077348	-3.897208	-9.047730	-4.944006	0.000000	-10.000000	0.050000	-0.183333	-10.000000	1023.000000	1023.000000	2046.000000
13.960000	-0.045204	-26.715538	-8.808733	-3.429983	-9.071913	-5.404909	0.000000	-10.000000	0.050000	0.000000	-10.000000	1023.000000	1023.000000	2046.000000
13.980000	-0.044428	-26.256668	-8.552406	-3.398820	-9.045942	-5.259499	0.000000	-10.000000	0.050000	0.000000	-10.000000	1023.000000	1023.000000	2046.000000
14.000000	-0.044335	-26.201717	-8.449660	-3.721429	-9.238415	-4.792215	0.000000	-10.000000	0.050000	0.000000	-10.000000	1023.000000	1023.000000	2046.000000
14.020000	-0.045779	-27.055668	-8.943822	-3.981266	-9.323377	-4.807204	0.000000	-10.000000	0.050000	0.000000	-10.000000	1023.000000	1023.000000	2046.000000
14.040000	-0.047495	-28.069605	-9.289925	-4.082085	-9.502333	-5.195263	0.000000	-10.000000	0.050000	0.000000	-10.000000	1023.000000	1023.000000	2046.000000
14.060000	-0.048488	-28.656666	-9.113636	-3.835293	-9.763683	-5.944054	0.000000	-10.000000	0.050000	0.733333	-10.000000	1023.000000	1023.000000	2046.000000
14.080000	-0.048404	-28.606743	-8.789172	-4.150303	-9.880842	-5.786424	0.000000	-10.000000	0.050000	1.950000	-10.000000	1023.000000	1023.000000	2046.000000
14.100000	-0.048349	-28.574137	-8.739730	-4.608083	-9.816278	-5.410045	0.000000	-10.000000	0.050000	3.533333	-10.000000	1023.000000	1023.000000	2046.000000
14.120000	-0.048444	-28.630459	-9.013319	-4.471224	-9.618955	-5.526962	0.000000	-10.000000	0.033333	4.733334	-10.000000	1023.000000	1023.000000	2046.000000
14.140000	-0.048026	-28.383312	-8.929893	-4.064066	-9.592594	-5.796760	0.000000	-10.000000	0.016667	6.000000	-10.000000	1023.000000	1023.000000	2046.000000
14.160000	-0.047288	-27.947336	-8.657540	-3.597892	-9.605343	-6.086562	0.000000	-10.000000	0.000000	7.383334	-10.000000	1023.000000	1023.000000	2046.000000
14.180000	-0.046758	-27.633886	-8.510273	-3.723238	-9.770723	-5.629651	0.000000	-10.000000	-0.025000	9.016666	-10.000000	1023.000000	1023.000000	2046.000000
14.200000	-0.047847	-28.277372	-8.725522	-4.208783	-10.095776	-5.247292	0.000000	-10.000000	-0.050000	10.966667	-10.000000	1023.000000	1023.000000	2046.000000
14.220000	-0.050742	-29.988771	-9.525367	-4.656766	-10.303585	-5.503054	0.000000	-10.000000	-0.100000	13.200000	-10.000000	1023.000000	1023.000000	2046.000000
14.240000	-0.053517	-31.628519	-9.901001	-5.076550	-10.618571	-6.032396	0.000000	-10.000000	-0.108333	15.283334	0.666667	1023.000000	1023.000000	2046.000000
14.260000	-0.055369	-32.723198	-9.967399	-5.131076	-10.756739	-6.867984	0.000000	-10.000000	-0.133333	16.700001	12.833333	1023.000000	1023.000000	2046.000000
14.280000	-0.055779	-32.965435	-9.866710	-5.499078	-10.768426	-6.831219	0.000000	-10.000000	-0.116667	17.133333	27.000000	1023.000000	1023.000000	2046.000000
14.300000	-0.055920	-33.048691	-9.824355	-5.856761	-10.816095	-6.551479	0.000000	-10.000000	-0.116667	17.066668	32.333332	1023.000000	1023.000000	2046.000000
14.320000	-0.056723	-33.523441	-10.331703	-5.967983	-10.655684	-6.568070	0.000000	-10.000000	-0.108333	16.933332	38.000000	1023.000000	1023.000000	2046.000000
14.340000	-0.057135	-33.767040	-10.450485	-5.786137	-10.703438	-6.826978	0.000000	-10.000000	-0.125000	17.033333	43.666668	1023.000000	1023.000000	2046.000000
14.360000	-0.057133	-33.765560	-10.329629	-5.467600	-10.725995	-7.242335	0.000000	-10.000000	-0.141667	17.566668	49.333332	1023.000000	1023.000000	2046.000000
14.380000	-0.056621	-33.463036	-10.159138	-5.565662	-10.675075	-7.063160	0.000000	-10.000000	-0.150000	17.783335	55.000000	1023.000000	1023.000000	2046.000000
14.400000	-0.055991	-33.090397	-10.019261	-5.856622	-10.595143	-6.619370	0.000000	-10.000000	-0.166667	18.333334	60.666668	1023.000000	1023.000000	2046.000000
14.420000	-0.055976	-33.081745	-10.294980	-6.040148	-10.366646	-6.379972	0.000000	-10.000000	-0.183333	18.633333	66.666664	1023.000000	1023.000000	2046.000000
14.440000	-0.056076	-33.140877	-10.536233	-6.073684	-10.164965	-6.365997	0.000000	-10.000000	-0.216667	19.216667	73.000000	1023.000000	1023.000000	2046.000000
14.460000	-0.055636	-32.881104	-10.403069	-5.821240	-10.024728	-6.632066	0.000000	-10.000000	-0.233333	19.850000	79.333336	1023.000000	1023.000000	2046.000000
14.480000	-0.054598	-32.267368	-10.102678	-5.755238	-9.812184	-6.597268	0.000000	-10.000000	-0.250000	20.400000	85.833336	1023.000000	1023.000000	2046.000000
14.500000	-0.052896	-31.261612	-9.703501	-5.915770	-9.653343	-5.988998	0.000000	-10.000000	-0.258333	20.866667	92.500000	1023.000000	1023.000000	2046.000000
14.520000	-0.051395	-30.374205	-9.558138	-5.873514	-9.404201	-5.538352	0.000000	-10.000000	-0.258333	21.583334	99.500000	1023.000000	1023.000000	2046.000000
14.540000	-0.050140	-29.632645	-9.642281	-5.748357	-9.068874	-5.173132	0.000000	-10.000000	-0.275000	22.333334	106.666664	1023.000000	1023.000000	2046.000000
14.560000	-0.048964	-28.937702	-9.641344	-5.544553	-8.812008	-4.939798	0.000000	-10.000000	-0.291667	23.266666	114.166664	1023.000000	1023.000000	2046.000000
14.580000	-0.048040	-28.391722	-9.531343	-5.178591	-8.680313	-5.001474	0.000000	-10.000000	-0.325000	23.833334	121.666664	1023.000000	1023.000000	2046.000000
14.600000	-0.047503	-28.074268	-9.473514	-5.006593	-8.545290	-5.048872	0.000000	-10.000000	-0.358333	24.433334	129.333328	1023.000000	1023.000000	2046.000000
14.620000	-0.046674	-27.584204	-9.253577	-5.187555	-8.493893	-4.649179	0.000000	-10.000000	-0.400000	25.033335	137.333328	1023.000000	1023.000000	2046.000000
14.640000	-0.045589	-26.943352	-8.932541	-5.396893	-8.494986	-4.118933	0.000000	-10.000000	-0.433333	25.500000	145.666672	1023.000000	1023.000000	2046.000000
14.660000	-0.045092	-26.649551	-8.916213	-5.482591	-8.369266	-3.881481	0.000000	-10.000000	-0.441667	26.266666	154.333328	1023.000000	1023.000000	2046.000000
14.680000	-0.044786	-26.468315	-8.989583	-5.561001	-8.247519	-3.670211	0.000000	-10.000000	-0.441667	27.033333	162.833328	1023.000000	1023.000000	2046.000000
14.700000	-0.044335	-26.202213	-8.708355	-5.313925	-8.305239	-3.874695	0.000000	-10.000000	-0.441667	27.533333	171.833328	1023.000000	1023.000000	2046.000000
14.720000	-0.043418	-25.660328	-8.362732	-5.154523	-8.155440	-3.987632	0.000000	-10.000000	-0.475000	27.933334	180.833328	1023.000000	1023.000000	2046.000000
14.740000	-0.041829	-24.720901	-7.904181	-5.398995	-8.006412	-3.411314	0.000000	-10.000000	-0.491667	28.266666	190.166672	1023.000000	1023.000000	2046.000000
14.760000	-0.040293	-23.813244	-7.530970	-5.374433	-7.807584	-3.100257	0.000000	-10.000000	-0.508333	28.600000	199.500000	1023.000000	1023.000000	2046.000000
14.780000	-0.039089	-23.101482	-7.512770	-5.330100	-7.444729	-2.813884	0.000000	-10.000000	-0.500000	28.750000	209.000000	1023.000000	1023.000000	2046.000000
14.800000	-0.037817	-22.349901	-7.321502	-5.112809	-7.245335	-2.670257	0.000000	-10.000000	-0.500000	28.900000	218.666672	1023.000000	1023.000000	2046.000000
14.820000	-0.036408	-21.517017	-6.958334	-4.653908	-7.094721	-2.810055	0.000000	-10.000000	-0.500000	29.000000	228.166672	1023.000000	1023.000000	2046.000000
14.840000	-0.034666	-20.487823	-6.575767	-4.538766	-6.835797	-2.537493	0.000000	-10.000000	-0.500000	28.900002	237.833328	1023.000000	1023.000000	2046.000000
14.860000	-0.032539	-19.230526	-6.061054	-4.641747	-6.628083	-1.899643	0.000000	-10.000000	-0.500000	28.666668	244.166672	1023.000000	1023.000000	2046.000000
14.880000	-0.030934	-18.282110	-5.875801	-4.507757	-6.309987	-1.588565	0.000000	-10.000000	-0.491667	28.566668	253.833328	1023.000000	1023.000000	2046.000000
14.900000	-0.029745	-17.579578	-5.849865	-4.421100	-6.035703	-1.272911	0.000000	-10.000000	-0.491667	28.550001	263.500000	1023.000000	1023.000000	2046.000000
14.920000	-0.028431	-16.802828	-5.630962	-4.091055	-5.876874	-1.203936	0.000000	-10.000000	-0.491667	28.700001	276.166656	1023.000000	1023.000000	2046.000000
14.940000	-0.027141	-16.040037	-5.338038	-3.671769	-5.689016	-1.341214	0.000000	-10.000000	-0.500000	28.733334	285.833344	1023.000000	1023.000000	2046.000000
14.960000	-0.025418	-15.022198	-4.939983	-3.585685	-5.478813	-1.017716	0.000000	-10.000000	-0.508333	28.933334	295.333344	1023.000000	1023.000000	2046.000000
14.980000	-0.023571	-13.930421	-4.529069	-3.663476	-5.267976	-0.469900	0.000000	-10.000000	-0.491667	28.866667	305.000000	1023.000000	1023.000000	2046.000000
15.000000	-0.022231	-13.138683	-4.351522	-3.548623	-4.994761	-0.243777	0.000000	-10.000000	-0.491667	28.883333	314.666656	1023.000000	1023.000000	2046.000000
15.020000	-0.021171	-12.512160	-4.377793	-3.468249	-4.685076	0.018957	0.000000	-10.000000	-0.483333	28.783333	324.333344	1023.000000	1023.000000	2046.000000
15.040000	-0.020150	-11.908508	-4.225354	-3.272995	-4.538504	0.128344	0.000000	-10.000000	-0.516667	29.066668	334.000000	1023.000000	1023.000000	2046.000000
15.060000	-0.019144	-11.313843	-3.942606	-2.892346	-4.435589	-0.043302	0.000000	-10.000000	-0.533333	29.416668	343.666656	1023.000000	1023.000000	2046.000000
15.080000	-0.017761	-10.496562	-3.613935	-2.815361	-4.206391	0.139125	0.000000	-10.000000	-0.550000	29.633333	353.500000	1023.000000	1023.000000	2046.000000
15.100000	-0.016043	-9.481380	-3.087698	-2.914319	-4.073629	0.594267	0.000000	-10.000000	-0.533333	29.566668	363.500000	1023.000000	1023.000000	2046.000000
15.120000	-0.014461	-8.546659	-2.778063	-2.791718	-3.834974	0.858097	0.000000	-10.000000	-0.525000	29.450001	373.333344	1023.000000	1023.000000	2046.000000
15.140000	-0.013634	-8.057879	-2.781846	-2.716445	-3.620593	1.061004	0.000000	-10.000000	-0.525000	29.466667	383.000000	1023.000000	1023.000000	2046.000000
15.160000	-0.013368	-7.900506	-2.844569	-2.721496	-3.528471	1.194030	0.000000	-10.000000	-0.533333	29.550001	392.666656	1023.000000	1023.000000	2046.000000
15.180000	-0.013150	-7.771435	-2.677601	-2.634026	-3.568617	1.108809	0.000000	-10.000000	-0.541667	29.616667	402.500000	1023.000000	1023.000000	2046.000000
15.200000	-0.012793	-7.560431	-2.465958	-2.436222	-3.510592	0.852341	0.000000	-10.000000	-0.525000	29.466667	412.500000	1023.000000	1023.000000	2046.000000
15.220000	-0.011792	-6.969268	-2.145130	-2.346501	-3.347393	0.869756	0.000000	-10.000000	-0.533333	29.400002	422.500000	1023.000000	1023.000000	2046.000000
15.240000	-0.010143	-5.994279	-1.757685	-2.261591	-3.091294	1.116291	0.000000	-10.000000	-0.525000	29.183334	432.333344	1023.000000	1023.000000	2046.000000
15.260000	-0.007789	-4.603481	-1.239946	-2.013262	-2.947079	1.596806	0.000000	-10.000000	-0.516667	29.300001	442.000000	1023.000000	1023.000000	2046.000000
15.280000	-0.006087	-3.597666	-0.860510	-1.745968	-2.891497	1.900309	0.000000	-10.000000	-0.500000	29.250000	451.666656	1023.000000	1023.000000	2046.000000
15.300000	-0.004963	-2.932914	-0.669432	-1.641976	-2.801204	2.179697	0.000000	-10.000000	-0.500000	29.350000	461.500000	1023.000000	1023.000000	2046.000000
15.320000	-0.005334	-3.152227	-0.770816	-1.752859	-2.879781	2.251229	0.000000	-10.000000	-0.508333	29.383333	471.500000	1023.000000	1023.000000	2046.000000
15.340000	-0.007178	-4.242315	-1.172183	-2.065560	-3.138680	2.134107	0.000000	-10.000000	-0.500000	29.266668	481.166656	1023.000000	1023.000000	2046.000000
15.360000	-0.009476	-5.600272	-1.474545	-2.363993	-3.486526	1.724792	0.000000	-10.000000	-0.483333	28.983334	490.833344	1023.000000	1023.000000	2046.000000
15.380000	-0.011241	-6.643462	-1.647172	-2.542192	-3.661139	1.207041	0.000000	-10.000000	-0.466667	28.416668	500.500000	1023.000000	1023.000000	2046.000000
15.400000	-0.012263	-7.247403	-1.757942	-2.599260	-3.654919	0.764718	0.000000	-10.000000	-0.458333	28.066668	510.166656	1023.000000	1023.000000	2046.000000
15.420000	-0.012504	-7.390083	-1.782752	-2.770729	-3.599428	0.762827	0.000000	-10.000000	-0.450000	27.966667	519.666687	1023.000000	1023.000000	2046.000000
15.440000	-0.012233	-7.229671	-1.670516	-2.881589	-3.602981	0.925414	0.000000	-10.000000	-0.458333	28.066668	529.000000	1023.000000	1023.000000	2046.000000
15.460000	-0.011711	-6.921396	-1.577603	-2.812480	-3.473079	0.941765	0.000000	-10.000000	-0.450000	28.050001	538.333313	1023.000000	1023.000000	2046.000000
15.480000	-0.011228	-6.635739	-1.681335	-2.715550	-3.210333	0.971479	0.000000	-10.000000	-0.425000	27.716667	547.666687	1023.000000	1023.000000	2046.000000
15.500000	-0.010841	-6.406841	-1.697492	-2.675931	-3.065029	1.031610	0.000000	-10.000000	-0.375000	26.833334	557.000000	1023.000000	1023.000000	2046.000000
15.520000	-0.010454	-6.178091	-1.600273	-2.425894	-2.956426	0.804502	0.000000	-10.000000	-0.325000	25.583334	566.166687	1023.000000	1023.000000	2046.000000
15.540000	-0.009922	-5.863617	-1.415565	-2.309407	-2.809087	0.670441	0.000000	-10.000000	-0.308333	24.383333	574.833313	1023.000000	1023.000000	2046.000000
15.560000	-0.009023	-5.332673	-1.100752	-2.542150	-2.712133	1.022362	0.000000	-10.000000	-0.300000	23.766666	583.000000	1023.000000	1023.000000	2046.000000
15.580000	-0.008083	-4.777127	-0.922781	-2.627753	-2.464469	1.237876	0.000000	-10.000000	-0.316667	23.550001	591.000000	1023.000000	1023.000000	2046.000000
15.600000	-0.007011	-4.143723	-0.910432	-2.618636	-1.967687	1.353032	0.000000	-10.000000	-0.308333	23.783333	599.000000	1023.000000	1023.000000	2046.000000
15.620000	-0.005892	-3.481942	-0.782416	-2.567218	-1.644028	1.511720	0.000000	-10.000000	-0.308333	23.516666	607.000000	1023.000000	1023.000000	2046.000000
15.640000	-0.004697	-2.775881	-0.582216	-2.234154	-1.341556	1.382046	0.000000	-10.000000	-0.300000	23.466667	615.000000	1023.000000	1023.000000	2046.000000
15.660000	-0.003148	-1.860566	-0.285726	-1.990102	-1.059754	1.475015	0.000000	-10.000000	-0.291667	23.033333	623.000000	1023.000000	1023.000000	2046.000000
15.680000	-0.001187	-0.701268	0.086656	-1.960609	-0.756417	1.929101	0.000000	-10.000000	-0.275000	22.633333	630.666687	1023.000000	1023.000000	2046.000000
15.700000	0.000587	0.347210	0.401099	-1.914630	-0.465924	2.326665	0.000000	-10.000000	-0.258333	21.950001	638.166687	1023.000000	1023.000000	2046.000000
15.720000	0.001965	1.161117	0.481985	-1.830121	-0.056136	2.565388	0.000000	-10.000000	-0.241667	21.516666	645.500000	1023.000000	1023.000000	2046.000000
15.740000	0.002949	1.742784	0.449986	-1.795371	0.325826	2.762343	0.000000	-10.000000	-0.225000	21.583334	652.833313	1023.000000	1023.000000	2046.000000
15.760000	0.003723	2.200440	0.525907	-1.781692	0.541890	2.914335	0.000000	-10.000000	-0.208333	21.533335	660.000000	1023.000000	1023.000000	2046.000000
15.780000	0.004416	2.609615	0.757061	-1.589449	0.723994	2.718009	0.000000	-10.000000	-0.191667	21.150000	667.166687	1023.000000	1023.000000	2046.000000
15.800000	0.005100	3.014197	1.044474	-1.586622	0.878872	2.677473	0.000000	-10.000000	-0.191667	20.400000	674.333313	1023.000000	1023.000000	2046.000000
15.820000	0.005751	3.399107	1.387409	-1.863417	0.939609	2.935506	0.000000	-10.000000	-0.183333	19.650000	681.333313	1023.000000	1023.000000	2046.000000
15.840000	0.006630	3.918034	1.818033	-2.096759	0.998569	3.198191	0.000000	-10.000000	-0.183333	18.983334	688.000000	1023.000000	1023.000000	2046.000000
15.860000	0.007727	4.566470	2.065581	-2.097136	1.302207	3.295817	0.000000	-10.000000	-0.166667	18.733334	694.333313	1023.000000	1023.000000	2046.000000
15.880000	0.009255	5.469699	2.273361	-2.020810	1.747224	3.469923	0.000000	-10.000000	-0.158333	18.650000	700.666687	1023.000000	1023.000000	2046.000000
15.900000	0.010971	6.483728	2.594418	-1.866260	2.066276	3.689294	0.000000	-10.000000	-0.166667	18.900000	707.000000	1023.000000	1023.000000	2046.000000
15.920000	0.012728	7.522514	2.958267	-1.534145	2.395195	3.703197	0.000000	-10.000000	-0.175000	19.000000	713.333313	1023.000000	1023.000000	2046.000000
15.940000	0.014210	8.397990	3.295698	-1.228579	2.699890	3.630981	0.000000	-10.000000	-0.191667	19.116667	719.666687	1023.000000	1023.000000	2046.000000
15.960000	0.015812	9.344602	3.682290	-1.133066	2.927607	3.867770	0.000000	-10.000000	-0.191667	19.316668	726.000000	1023.000000	1023.000000	2046.000000
15.980000	0.017318	10.234674	4.056225	-1.202815	3.071868	4.309396	0.000000	-10.000000	-0.191667	19.316668	732.500000	1023.000000	1023.000000	2046.000000
16.000000	0.018814	11.119293	4.404840	-1.056056	3.267426	4.503083	0.000000	-10.000000	-0.183333	19.416666	739.000000	1023.000000	1023.000000	2046.000000
16.020000	0.020486	12.107015	4.598480	-0.830042	3.675159	4.663419	0.000000	-10.000000	-0.175000	18.966667	745.333313	1023.000000	1023.000000	2046.000000
16.040001	0.022360	13.215020	4.903271	-0.611081	4.061575	4.861255	0.000000	-10.000000	-0.175000	18.666666	751.833313	1023.000000	1023.000000	2046.000000
16.059999	0.024285	14.352592	5.277427	-0.350357	4.452546	4.972975	0.000000	-10.000000	-0.166667	18.250000	758.166687	1023.000000	1023.000000	2046.000000
16.080000	0.025418	15.022038	5.515712	-0.057302	4.752791	4.810837	0.000000	-10.000000	-0.158333	17.900000	764.500000	1023.000000	1023.000000	2046.000000
16.100000	0.026326	15.558442	5.754171	0.029275	4.954053	4.820942	0.000000	-10.000000	-0.141667	17.466667	770.500000	1023.000000	1023.000000	2046.000000
16.120001	0.026996	15.954802	6.096219	-0.177973	4.876032	5.160524	0.000000	-10.000000	-0.108333	16.633333	776.333313	1023.000000	1023.000000	2046.000000
16.139999	0.027624	16.325768	6.294447	-0.146383	4.999088	5.178615	0.000000	-10.000000	-0.075000	15.950001	782.000000	1023.000000	1023.000000	2046.000000
16.160000	0.028777	17.007015	6.276348	-0.046163	5.270469	5.506361	0.000000	-10.000000	-0.050000	15.150001	787.333313	1023.000000	1023.000000	2046.000000
16.180000	0.029944	17.697058	6.307028	0.307703	5.463294	5.619032	0.000000	-10.000000	-0.050000	14.833334	792.500000	1023.000000	1023.000000	2046.000000
16.200001	0.031123	18.393734	6.463235	0.831630	5.470370	5.628500	0.000000	-10.000000	-0.050000	14.450001	797.500000	1023.000000	1023.000000	2046.000000
16.219999	0.031633	18.695343	6.617925	1.181585	5.399370	5.496462	0.000000	-10.000000	-0.050000	14.350000	802.333313	1023.000000	1023.000000	2046.000000
16.240000	0.031539	18.639784	6.867102	1.026428	5.100204	5.646049	0.000000	-10.000000	-0.050000	14.300000	807.166687	1023.000000	1023.000000	2046.000000
16.260000	0.030283	17.897472	6.952168	0.536169	4.659301	5.749834	0.000000	-10.000000	-0.041667	14.383333	812.000000	1023.000000	1023.000000	2046.000000
16.280001	0.027946	16.515852	6.466959	0.256466	4.450158	5.342271	0.000000	-10.000000	-0.041667	13.966667	816.833313	1023.000000	1023.000000	2046.000000
16.299999	0.025694	15.185146	5.968023	-0.023350	4.277318	4.963156	0.000000	-10.000000	-0.033333	13.250000	821.500000	1023.000000	1023.000000	2046.000000
16.320000	0.024117	14.252955	5.695163	-0.117383	4.169359	4.505817	0.000000	-10.000000	-0.025000	12.200000	825.833313	1023.000000	1023.000000	2046.000000
16.340000	0.022914	13.542083	5.492508	-0.058122	4.145386	3.962311	0.000000	-10.000000	-0.008333	11.333334	830.000000	1023.000000	1023.000000	2046.000000
16.360001	0.022132	13.079874	5.438599	-0.306738	3.964108	3.983905	0.000000	-10.000000	0.000000	10.433333	834.000000	1023.000000	1023.000000	2046.000000
16.379999	0.021477	12.692945	5.395168	-0.507854	3.760756	4.044875	0.000000	-10.000000	0.000000	9.416667	837.833313	1023.000000	1023.000000	2046.000000
16.400000	0.020880	12.339871	5.305718	-0.517741	3.657491	3.894402	0.000000	-10.000000	0.008333	7.916667	841.333313	1023.000000	1023.000000	2046.000000
16.420000	0.020603	12.176434	5.056901	-0.467973	3.824862	3.762644	0.000000	-10.000000	0.016667	6.333333	844.166687	1023.000000	1023.000000	2046.000000
16.440001	0.020760	12.268869	5.067987	-0.377639	3.899551	3.678971	0.000000	-10.000000	0.033333	4.566667	846.500000	1023.000000	1023.000000	2046.000000
16.459999	0.020706	12.237530	5.081555	-0.211203	4.025332	3.341845	0.000000	-10.000000	0.041667	3.050000	848.333313	1023.000000	1023.000000	2046.000000
16.480000	0.020652	12.205091	5.185988	-0.307553	4.024729	3.301927	0.000000	-10.000000	0.050000	1.416667	849.500000	1023.000000	1023.000000	2046.000000
16.500000	0.020356	12.030431	5.294033	-0.668336	3.853009	3.551725	0.000000	-10.000000	0.050000	0.183333	850.000000	1023.000000	1023.000000	2046.000000
16.520000	0.019897	11.759232	5.209445	-0.779033	3.856445	3.472375	0.000000	-10.000000	0.066667	-1.050000	850.000000	1023.000000	1023.000000	2046.000000
16.540001	0.019865	11.740459	4.933381	-0.786036	4.136985	3.456129	0.000000	-10.000000	0.075000	-2.516667	850.000000	1023.000000	1023.000000	2046.000000
16.559999	0.020314	12.005846	4.853972	-0.680563	4.353841	3.478596	0.000000	-10.000000	0.091667	-4.716667	850.000000	1023.000000	1023.000000	2046.000000
16.580000	0.020742	12.258531	4.899805	-0.385622	4.479515	3.264832	0.000000	-10.000000	0.100000	-6.933333	850.000000	1023.000000	1023.000000	2046.000000
16.600000	0.021460	12.682621	5.034974	-0.370034	4.527953	3.489728	0.000000	-10.000000	0.125000	-8.950000	850.000000	1023.000000	1023.000000	2046.000000
16.620001	0.021813	12.891633	5.187652	-0.572766	4.358922	3.917825	0.000000	-10.000000	0.141667	-10.366667	850.000000	1023.000000	1023.000000	2046.000000
16.639999	0.021788	12.876612	4.929217	-0.411512	4.469833	3.889073	0.000000	-10.000000	0.150000	-11.333334	850.000000	1023.000000	1023.000000	2046.000000
16.660000	0.021946	12.969931	4.662817	-0.307756	4.596900	4.017971	0.000000	-10.000000	0.150000	-12.000000	846.666687	1023.000000	1023.000000	2046.000000
16.680000	0.022014	13.010247	4.613422	-0.058797	4.602460	3.853162	0.000000	-10.000000	0.191667	-13.033334	837.500000	1023.000000	1023.000000	2046.000000
16.700001	0.021542	12.731444	4.502494	-0.081038	4.526632	3.783356	0.000000	-10.000000	0.233333	-13.983334	828.333313	1023.000000	1023.000000	2046.000000
16.719999	0.020948	12.380046	4.535089	-0.353122	4.256522	3.941558	0.000000	-10.000000	0.275000	-15.366667	820.833313	1023.000000	1023.000000	2046.000000
16.740000	0.019939	11.783689	4.502548	-0.752507	3.904426	4.129223	0.000000	-10.000000	0.283333	-16.416666	817.333313	1023.000000	1023.000000	2046.000000
16.760000	0.018781	11.099586	4.295681	-0.928566	3.677253	4.055218	0.000000	-10.000000	0.291667	-17.466667	813.833313	1023.000000	1023.000000	2046.000000
16.780001	0.017938	10.601145	4.045883	-0.994088	3.540555	4.008794	0.000000	-10.000000	0.333333	-18.500000	807.833313	1023.000000	1023.000000	2046.000000
16.799999	0.017658	10.435880	3.956240	-0.956362	3.402501	4.033500	0.000000	-10.000000	0.383333	-19.483334	801.666687	1023.000000	1023.000000	2046.000000
16.820000	0.017769	10.501612	3.927095	-0.754198	3.320908	4.007807	0.000000	-10.000000	0.425000	-20.750000	793.000000	1023.000000	1023.000000	2046.000000
16.840000	0.017907	10.582962	3.918605	-0.453452	3.271593	3.846217	0.000000	-10.000000	0.433333	-21.416668	788.500000	1023.000000	1023.000000	2046.000000
16.860001	0.017920	10.590854	3.875278	-0.380202	3.108182	3.987596	0.000000	-10.000000	0.433333	-21.816668	783.666687	1023.000000	1023.000000	2046.000000
16.879999	0.017641	10.425659	3.816381	-0.455963	2.798282	4.266959	0.000000	-10.000000	0.475000	-22.466667	776.333313	1023.000000	1023.000000	2046.000000
16.900000	0.017235	10.185670	3.769896	-0.530861	2.412338	4.534297	0.000000	-10.000000	0.516667	-23.983334	763.500000	1023.000000	1023.000000	2046.000000
16.920000	0.016557	9.785030	3.612739	-0.491415	2.095140	4.568566	0.000000	-10.000000	0.550000	-25.383333	753.000000	1023.000000	1023.000000	2046.000000
16.940001	0.016158	9.549401	3.421446	-0.342573	1.930978	4.539550	0.000000	-10.000000	0.583333	-26.500000	744.666687	1023.000000	1023.000000	2046.000000
16.959999	0.015927	9.412761	3.304770	-0.234640	1.763189	4.579442	0.000000	-10.000000	0.633333	-27.083334	738.833313	1023.000000	1023.000000	2046.000000
16.980000	0.015730	9.296295	3.220741	-0.068151	1.616693	4.527013	0.000000	-10.000000	0.700000	-28.066668	729.833313	1023.000000	1023.000000	2046.000000
17.000000	0.015478	9.147336	3.131417	0.213362	1.468023	4.334534	0.000000	-10.000000	0.750000	-29.200001	720.333313	1023.000000	1023.000000	2046.000000
17.020000	0.014948	8.834044	3.014228	0.387959	1.286175	4.145681	0.000000	-10.000000	0.791667	-30.350000	710.500000	1023.000000	1023.000000	2046.000000
17.040001	0.014283	8.441430	2.847389	0.340469	0.828655	4.424918	0.000000	-10.000000	0.825000	-31.150000	700.333313	1023.000000	1023.000000	2046.000000
17.059999	0.013240	7.824784	2.575807	0.148887	0.236201	4.863889	0.000000	-10.000000	0.841667	-31.550001	693.500000	1023.000000	1023.000000	2046.000000
17.080000	0.011774	6.958316	2.176485	0.366622	-0.354622	4.769832	0.000000	-10.000000	0.850000	-31.716667	686.500000	1023.000000	1023.000000	2046.000000
17.100000	0.009914	5.859447	1.634368	0.483611	-0.807548	4.549016	0.000000	-10.000000	0.850000	-31.866667	679.500000	1023.000000	1023.000000	2046.000000
17.120001	0.008149	4.815840	1.388941	0.445823	-1.316174	4.297249	0.000000	-10.000000	0.850000	-32.283333	665.333313	1023.000000	1023.000000	2046.000000
17.139999	0.006407	3.786520	1.250159	0.504043	-1.736976	3.769294	0.000000	-10.000000	0.850000	-32.583336	654.666687	1023.000000	1023.000000	2046.000000
17.160000	0.004140	2.447033	1.037788	0.310909	-2.239127	3.337462	0.000000	-10.000000	0.866667	-33.033337	640.166687	1023.000000	1023.000000	2046.000000
17.180000	0.001327	0.784305	0.732421	-0.299006	-2.918550	3.269440	0.000000	-10.000000	0.883333	-33.216667	632.833313	1023.000000	1023.000000	2046.000000
17.200001	-0.001834	-1.084111	0.266110	-0.870913	-3.512744	3.033436	0.000000	-10.000000	0.883333	-33.000000	621.833313	1023.000000	1023.000000	2046.000000
17.219999	-0.004950	-2.925622	-0.402263	-1.097928	-3.853249	2.427819	0.000000	-10.000000	0.875000	-32.666668	610.833313	1023.000000	1023.000000	2046.000000
17.240000	-0.007398	-4.372490	-0.920382	-1.168197	-4.204064	1.920153	0.000000	-10.000000	0.850000	-32.066666	596.333313	1023.000000	1023.000000	2046.000000
17.260000	-0.009158	-5.412439	-1.240253	-1.057499	-4.498273	1.383585	0.000000	-10.000000	0.850000	-31.916668	582.000000	1023.000000	1023.000000	2046.000000
17.280001	-0.010609	-6.269821	-1.456096	-0.956679	-4.783195	0.926149	0.000000	-10.000000	0.841667	-31.700001	575.000000	1023.000000	1023.000000	2046.000000
17.299999	-0.011814	-6.982259	-1.622329	-1.308714	-5.124644	1.073429	0.000000	-10.000000	0.850000	-32.033333	564.333313	1023.000000	1023.000000	2046.000000
17.320000	-0.013296	-7.857772	-1.896989	-1.659787	-5.417785	1.116789	0.000000	-10.000000	0.850000	-32.299999	553.500000	1023.000000	1023.000000	2046.000000
17.340000	-0.015088	-8.916810	-2.424778	-1.773524	-5.496967	0.778459	0.000000	-10.000000	0.875000	-32.850002	539.166687	1023.000000	1023.000000	2046.000000
17.360001	-0.016539	-9.774747	-2.868315	-1.739616	-5.596595	0.429778	0.000000	-10.000000	0.875000	-32.983334	528.166687	1023.000000	1023.000000	2046.000000
17.379999	-0.017517	-10.352548	-3.069910	-1.634911	-5.685419	0.037692	0.000000	-10.000000	0.875000	-33.133335	520.833313	1023.000000	1023.000000	2046.000000
17.400000	-0.018298	-10.814082	-3.145486	-1.553143	-5.786238	-0.329215	0.000000	-10.000000	0.850000	-32.950001	513.333313	1023.000000	1023.000000	2046.000000
17.420000	-0.018919	-11.180993	-3.242207	-1.786020	-5.836785	-0.315981	0.000000	-10.000000	0.850000	-32.716667	506.000000	1023.000000	1023.000000	2046.000000
17.440001	-0.019300	-11.406207	-3.337503	-2.103972	-5.853450	-0.111282	0.000000	-10.000000	0.850000	-32.483334	491.500000	1023.000000	1023.000000	2046.000000
17.459999	-0.019526	-11.540098	-3.444660	-2.225036	-5.932037	0.061635	0.000000	-10.000000	0.866667	-32.416668	477.166656	1023.000000	1023.000000	2046.000000
17.480000	-0.019769	-11.683331	-3.667629	-2.205532	-5.993301	0.183130	0.000000	-10.000000	0.866667	-32.566666	462.833344	1023.000000	1023.000000	2046.000000
17.500000	-0.020353	-12.028745	-4.090337	-2.077612	-6.014648	0.153853	0.000000	-10.000000	0.850000	-32.316666	452.000000	1023.000000	1023.000000	2046.000000
17.520000	-0.020722	-12.246450	-4.381189	-1.857478	-6.077456	0.069673	0.000000	-10.000000	0.816667	-31.950001	444.666656	1023.000000	1023.000000	2046.000000
17.540001	-0.021106	-12.473397	-4.601292	-1.619026	-6.147083	-0.105996	0.000000	-10.000000	0.800000	-31.450001	437.500000	1023.000000	1023.000000	2046.000000
17.559999	-0.022008	-13.006577	-4.830635	-1.471386	-6.320987	-0.383569	0.000000	-10.000000	0.800000	-30.966667	427.000000	1023.000000	1023.000000	2046.000000
17.580000	-0.022928	-13.550515	-5.061750	-1.391268	-6.436692	-0.660804	0.000000	-10.000000	0.783333	-30.450001	413.166656	1023.000000	1023.000000	2046.000000
17.600000	-0.023655	-13.980116	-5.190321	-1.459015	-6.593240	-0.737539	0.000000	-10.000000	0.766667	-30.033333	402.833344	1023.000000	1023.000000	2046.000000
17.620001	-0.024341	-14.385250	-5.192780	-1.908846	-6.908528	-0.375095	0.000000	-10.000000	0.733333	-29.933334	396.166656	1023.000000	1023.000000	2046.000000
17.639999	-0.025431	-15.029472	-5.367918	-2.250151	-7.127788	-0.283616	0.000000	-10.000000	0.716667	-29.850000	386.500000	1023.000000	1023.000000	2046.000000
17.660000	-0.026878	-15.884914	-5.897492	-2.329908	-7.119746	-0.537769	0.000000	-10.000000	0.691667	-29.550001	373.500000	1023.000000	1023.000000	2046.000000
17.680000	-0.027683	-16.360556	-6.098105	-2.282266	-7.212986	-0.767200	0.000000	-10.000000	0.691667	-29.200001	360.500000	1023.000000	1023.000000	2046.000000
17.700001	-0.027938	-16.511112	-6.041237	-2.050116	-7.293166	-1.126594	0.000000	-10.000000	0.691667	-28.866667	353.833344	1023.000000	1023.000000	2046.000000
17.719999	-0.027986	-16.539824	-5.922194	-1.807415	-7.356625	-1.453588	0.000000	-10.000000	0.700000	-28.816668	347.333344	1023.000000	1023.000000	2046.000000
17.740000	-0.027837	-16.451473	-5.838163	-1.926655	-7.420951	-1.265705	0.000000	-10.000000	0.700000	-28.950001	337.666656	1023.000000	1023.000000	2046.000000
17.760000	-0.027818	-16.440292	-5.753592	-2.195474	-7.542272	-0.948954	0.000000	-10.000000	0.700000	-28.900000	324.833344	1023.000000	1023.000000	2046.000000
17.780001	-0.028108	-16.611675	-5.904536	-2.347058	-7.532640	-0.827441	0.000000	-10.000000	0.683333	-28.733334	312.000000	1023.000000	1023.000000	2046.000000
17.799999	-0.028663	-16.939913	-6.288217	-2.338544	-7.414330	-0.898822	0.000000	-10.000000	0.675000	-28.516666	302.500000	1023.000000	1023.000000	2046.000000
17.820000	-0.029084	-17.188860	-6.476334	-2.208826	-7.423331	-1.080369	0.000000	-10.000000	0.666667	-28.483334	296.166656	1023.000000	1023.000000	2046.000000
17.840000	-0.029307	-17.320375	-6.504157	-1.948992	-7.472442	-1.394784	0.000000	-10.000000	0.666667	-28.150000	289.833344	1023.000000	1023.000000	2046.000000
17.860001	-0.029404	-17.377609	-6.436656	-1.655290	-7.543476	-1.742188	0.000000	-10.000000	0.658333	-27.816668	283.666656	1023.000000	1023.000000	2046.000000
17.879999	-0.029249	-17.286261	-6.312014	-1.633189	-7.589823	-1.751234	0.000000	-10.000000	0.625000	-27.033333	274.333344	1023.000000	1023.000000	2046.000000
17.900000	-0.029105	-17.201283	-6.183160	-1.844102	-7.712175	-1.461845	0.000000	-10.000000	0.591667	-26.766666	265.333344	1023.000000	1023.000000	2046.000000
17.920000	-0.029170	-17.239733	-6.180496	-2.073806	-7.761025	-1.224406	0.000000	-10.000000	0.558333	-26.150000	253.500000	1023.000000	1023.000000	2046.000000
17.940001	-0.029650	-17.523146	-6.480229	-2.080516	-7.621794	-1.340608	0.000000	-10.000000	0.550000	-25.983334	244.833328	1023.000000	1023.000000	2046.000000
17.959999	-0.029937	-17.692986	-6.609584	-2.008166	-7.566611	-1.508625	0.000000	-10.000000	0.550000	-25.450001	236.000000	1023.000000	1023.000000	2046.000000
17.980000	-0.030254	-17.879953	-6.576197	-1.820068	-7.596048	-1.887642	0.000000	-10.000000	0.550000	-24.900000	230.333328	1023.000000	1023.000000	2046.000000
18.000000	-0.031021	-18.333288	-6.555402	-1.680332	-7.688056	-2.409498	0.000000	-10.000000	0.525000	-24.066668	219.333328	1023.000000	1023.000000	2046.000000
18.020000	-0.031503	-18.618124	-6.454141	-1.680065	-7.811484	-2.672434	0.000000	-10.000000	0.500000	-23.433332	211.333328	1023.000000	1023.000000	2046.000000
18.040001	-0.032083	-18.961203	-6.418950	-1.935360	-7.956250	-2.650642	0.000000	-10.000000	0.466667	-22.983334	203.333328	1023.000000	1023.000000	2046.000000
18.059999	-0.032174	-19.014891	-6.332531	-2.296628	-8.047484	-2.338247	0.000000	-10.000000	0.458333	-22.733334	198.333328	1023.000000	1023.000000	2046.000000
18.080000	-0.032298	-19.087988	-6.328309	-2.326278	-7.991656	-2.441744	0.000000	-10.000000	0.433333	-22.216667	190.666672	1023.000000	1023.000000	2046.000000
18.100000	-0.032402	-19.149748	-6.415847	-2.229259	-8.004646	-2.499996	0.000000	-10.000000	0.416667	-21.983334	183.333328	1023.000000	1023.000000	2046.000000
18.120001	-0.033098	-19.560936	-6.771490	-2.188893	-8.026127	-2.574426	0.000000	-10.000000	0.400000	-21.616667	175.833328	1023.000000	1023.000000	2046.000000
18.139999	-0.034161	-20.189413	-7.214645	-2.118847	-8.210518	-2.645402	0.000000	-10.000000	0.400000	-21.400002	168.666672	1023.000000	1023.000000	2046.000000
18.160000	-0.035922	-21.229874	-7.527412	-2.175879	-8.653561	-2.873023	0.000000	-10.000000	0.383333	-20.766668	161.500000	1023.000000	1023.000000	2046.000000
18.180000	-0.038444	-22.720140	-7.757634	-2.309976	-9.123698	-3.528832	0.000000	-10.000000	0.366667	-20.016668	154.500000	1023.000000	1023.000000	2046.000000
18.200001	-0.041308	-24.412893	-8.026168	-2.618601	-9.514524	-4.253601	0.000000	-10.000000	0.333333	-18.983334	147.833328	1023.000000	1023.000000	2046.000000
18.219999	-0.043724	-25.840878	-8.137924	-3.250171	-9.848079	-4.604705	0.000000	-10.000000	0.300000	-17.850000	141.500000	1023.000000	1023.000000	2046.000000
18.240000	-0.045600	-26.949774	-8.277440	-3.943878	-10.076241	-4.652215	0.000000	-10.000000	0.275000	-16.966667	135.666672	1023.000000	1023.000000	2046.000000
18.260000	-0.047244	-27.920969	-8.584795	-4.272010	-10.180437	-4.883727	0.000000	-10.000000	0.266667	-16.750000	130.000000	1023.000000	1023.000000	2046.000000
18.280001	-0.048815	-28.849684	-9.012075	-4.481547	-10.218181	-5.137880	0.000000	-10.000000	0.283333	-17.216667	124.333336	1023.000000	1023.000000	2046.000000
18.299999	-0.050104	-29.611637	-9.394709	-4.575318	-10.274375	-5.367235	0.000000	-10.000000	0.283333	-17.800001	116.500000	1023.000000	1023.000000	2046.000000
18.320000	-0.051086	-30.191721	-9.637662	-4.590282	-10.348577	-5.615200	0.000000	-10.000000	0.283333	-18.116667	110.500000	1023.000000	1023.000000	2046.000000
18.340000	-0.051994	-30.728621	-9.752796	-4.380487	-10.464602	-6.130735	0.000000	-10.000000	0.283333	-17.950001	104.500000	1023.000000	1023.000000	2046.000000
18.360001	-0.052707	-31.149599	-9.692406	-4.435330	-10.570649	-6.451214	0.000000	-10.000000	0.283333	-17.566668	100.500000	1023.000000	1023.000000	2046.000000
18.379999	-0.052873	-31.248011	-9.602947	-4.822095	-10.653343	-6.169625	0.000000	-10.000000	0.275000	-17.050001	94.666664	1023.000000	1023.000000	2046.000000
18.400000	-0.053299	-31.499472	-9.750972	-5.118025	-10.585408	-6.045067	0.000000	-10.000000	0.258333	-16.583334	89.000000	1023.000000	1023.000000	2046.000000
18.420000	-0.054252	-32.062756	-10.164413	-5.313899	-10.443508	-6.140934	0.000000	-10.000000	0.250000	-16.049999	83.500000	1023.000000	1023.000000	2046.000000
18.440001	-0.054568	-32.249416	-10.315860	-5.387902	-10.296555	-6.249102	0.000000	-10.000000	0.241667	-15.550000	78.166664	1023.000000	1023.000000	2046.000000
18.459999	-0.054525	-32.224346	-10.252324	-5.133491	-10.271646	-6.566883	0.000000	-10.000000	0.233333	-15.116667	73.000000	1023.000000	1023.000000	2046.000000
18.480000	-0.054051	-31.944262	-10.046773	-4.960142	-10.285273	-6.652073	0.000000	-10.000000	0.233333	-14.983334	68.000000	1023.000000	1023.000000	2046.000000
18.500000	-0.053032	-31.341763	-9.728148	-5.124161	-10.299383	-6.190071	0.000000	-10.000000	0.233333	-14.783334	63.000000	1023.000000	1023.000000	2046.000000
18.520000	-0.052313	-30.916708	-9.691392	-5.156849	-10.219059	-5.849407	0.000000	-10.000000	0.241667	-14.550000	58.000000	1023.000000	1023.000000	2046.000000
18.540001	-0.052393	-30.964333	-10.043259	-5.125883	-10.026439	-5.768752	0.000000	-10.000000	0.216667	-13.833334	53.000000	1023.000000	1023.000000	2046.000000
18.559999	-0.052942	-31.288996	-10.446941	-5.073012	-9.929383	-5.839659	0.000000	-10.000000	0.183333	-13.066667	47.000000	1023.000000	1023.000000	2046.000000
18.580000	-0.053631	-31.695976	-10.613762	-4.854321	-10.010552	-6.217341	0.000000	-10.000000	0.141667	-12.416667	42.666668	1023.000000	1023.000000	2046.000000
18.600000	-0.054048	-31.942118	-10.477660	-4.940936	-10.188822	-6.334700	0.000000	-10.000000	0.125000	-12.133333	38.666668	1023.000000	1023.000000	2046.000000
18.620001	-0.054022	-31.926750	-10.251002	-5.310472	-10.415841	-5.949435	0.000000	-10.000000	0.116667	-11.800000	36.000000	1023.000000	1023.000000	2046.000000
18.639999	-0.054630	-32.286156	-10.510589	-5.495513	-10.373581	-5.906472	0.000000	-10.000000	0.108333	-11.266666	32.000000	1023.000000	1023.000000	2046.000000
18.660000	-0.055314	-32.690685	-10.735886	-5.524538	-10.402817	-6.027447	0.000000	-10.000000	0.100000	-10.633333	28.166666	1023.000000	1023.000000	2046.000000
18.680000	-0.055658	-32.893818	-10.644299	-5.386862	-10.554511	-6.308148	0.000000	-10.000000	0.100000	-10.066667	24.500000	1023.000000	1023.000000	2046.000000
18.700001	-0.055873	-33.021217	-10.589377	-5.246619	-10.568380	-6.616840	0.000000	-10.000000	0.100000	-9.533334	21.166666	1023.000000	1023.000000	2046.000000
18.719999	-0.055682	-32.908344	-10.407089	-5.322172	-10.596192	-6.582892	0.000000	-10.000000	0.091667	-8.950000	18.000000	1023.000000	1023.000000	2046.000000
18.740000	-0.055071	-32.547218	-10.187311	-5.476870	-10.553579	-6.329459	0.000000	-10.000000	0.091667	-8.483334	15.000000	1023.000000	1023.000000	2046.000000
18.760000	-0.054565	-32.247952	-10.022981	-5.532017	-10.547259	-6.145693	0.000000	-10.000000	0.083333	-8.000000	12.166667	1023.000000	1023.000000	2046.000000
18.780001	-0.054173	-32.015968	-10.010690	-5.517753	-10.428573	-6.058952	0.000000	-10.000000	0.083333	-7.583333	9.333333	1023.000000	1023.000000	2046.000000
18.799999	-0.053924	-31.869036	-10.134346	-5.472262	-10.257530	-6.004897	0.000000	-10.000000	0.083333	-7.150000	6.833333	1023.000000	1023.000000	2046.000000
18.820000	-0.053628	-31.693933	-10.220473	-5.413162	-10.126235	-5.934063	0.000000	-10.000000	0.091667	-6.816667	4.500000	1023.000000	1023.000000	2046.000000
18.840000	-0.053341	-31.524475	-10.166675	-5.261143	-10.160464	-5.936193	0.000000	-10.000000	0.091667	-6.566667	2.333333	1023.000000	1023.000000	2046.000000
18.860001	-0.052893	-31.259741	-10.080448	-4.917576	-10.115952	-6.145764	0.000000	-10.000000	0.091667	-6.366667	0.333333	1023.000000	1023.000000	2046.000000
18.879999	-0.052617	-31.096876	-9.950272	-4.757051	-10.106959	-6.282595	0.000000	-10.000000	0.091667	-6.050000	-1.666667	1023.000000	1023.000000	2046.000000
18.900000	-0.051895	-30.669991	-9.664009	-4.900160	-10.131272	-5.974550	0.000000	-10.000000	0.091667	-5.650000	-3.500000	1023.000000	1023.000000	2046.000000
18.920000	-0.051183	-30.249298	-9.532293	-4.993252	-10.033224	-5.690528	0.000000	-10.000000	0.075000	-5.166667	-5.333333	1023.000000	1023.000000	2046.000000
18.940001	-0.051027	-30.157190	-9.637083	-4.962525	-9.933276	-5.624306	0.000000	-10.000000	0.066667	-4.800000	-7.000000	1023.000000	1023.000000	2046.000000
18.959999	-0.050891	-30.076336	-9.776587	-4.896283	-9.799059	-5.604405	0.000000	-10.000000	0.058333	-4.516667	-8.500000	1023.000000	1023.000000	2046.000000
18.980000	-0.050735	-29.984266	-9.816397	-4.818114	-9.745173	-5.604582	0.000000	-10.000000	0.066667	-4.216667	-10.000000	1023.000000	1023.000000	2046.000000
19.000000	-0.050507	-29.849901	-9.740926	-4.654099	-9.791452	-5.663424	0.000000	-10.000000	0.058333	-3.866667	-11.333333	1023.000000	1023.000000	2046.000000
19.020000	-0.050447	-29.813921	-9.730696	-4.428956	-9.777300	-5.876968	0.000000	-10.000000	0.058333	-3.466667	-12.666667	1023.000000	1023.000000	2046.000000
19.040001	-0.050347	-29.755354	-9.689152	-4.266304	-9.755033	-6.044865	0.000000	-10.000000	0.050000	-3.166667	-13.833333	1023.000000	1023.000000	2046.000000
19.059999	-0.050119	-29.620279	-9.546473	-4.354757	-9.782977	-5.936072	0.000000	-10.000000	0.050000	-2.966667	-15.000000	1023.000000	1023.000000	2046.000000
19.080000	-0.049516	-29.263807	-9.320298	-4.512514	-9.762904	-5.668091	0.000000	-10.000000	0.050000	-2.866667	-16.000000	1023.000000	1023.000000	2046.000000
19.100000	-0.049146	-29.045242	-9.312151	-4.551829	-9.663902	-5.517360	0.000000	-10.000000	0.050000	-2.766667	-17.000000	1023.000000	1023.000000	2046.000000
19.120001	-0.049066	-28.998007	-9.497296	-4.492964	-9.504847	-5.502900	0.000000	-10.000000	0.050000	-2.516667	-18.000000	1023.000000	1023.000000	2046.000000
19.139999	-0.049012	-28.966381	-9.537688	-4.399682	-9.509675	-5.519335	0.000000	-10.000000	0.050000	-2.033333	-18.666666	1023.000000	1023.000000	2046.000000
19.160000	-0.048870	-28.882376	-9.482746	-4.154397	-9.522562	-5.722670	0.000000	-10.000000	0.050000	-1.150000	-19.000000	1023.000000	1023.000000	2046.000000
19.180000	-0.048691	-28.776289	-9.457984	-3.951514	-9.449127	-5.917664	0.000000	-10.000000	0.050000	-0.450000	-19.000000	1023.000000	1023.000000	2046.000000
19.200001	-0.048404	-28.606833	-9.309535	-4.008886	-9.501472	-5.786939	0.000000	-10.000000	0.050000	0.000000	-19.000000	1023.000000	1023.000000	2046.000000
19.219999	-0.047719	-28.201691	-9.034273	-4.222209	-9.535246	-5.409963	0.000000	-10.000000	0.050000	0.550000	-19.000000	1023.000000	1023.000000	2046.000000
19.240000	-0.047207	-27.899607	-8.986582	-4.205658	-9.417183	-5.290184	0.000000	-10.000000	0.050000	1.483333	-19.000000	1023.000000	1023.000000	2046.000000
19.260000	-0.046848	-27.687237	-9.042572	-4.132730	-9.263612	-5.248323	0.000000	-10.000000	0.041667	2.883333	-19.000000	1023.000000	1023.000000	2046.000000
19.280001	-0.046599	-27.539829	-9.083129	-4.058506	-9.211178	-5.187017	0.000000	-10.000000	0.025000	4.016667	-19.000000	1023.000000	1023.000000	2046.000000
19.299999	-0.046811	-27.665390	-9.159333	-3.932925	-9.311279	-5.261853	0.000000	-10.000000	0.016667	5.283333	-19.000000	1023.000000	1023.000000	2046.000000
19.320000	-0.047740	-28.214216	-9.255580	-3.922146	-9.504743	-5.531747	0.000000	-10.000000	0.008333	6.650000	-19.000000	1023.000000	1023.000000	2046.000000
19.340000	-0.048667	-28.762012	-9.267006	-4.013794	-9.672901	-5.808310	0.000000	-10.000000	0.008333	8.100000	-19.000000	1023.000000	1023.000000	2046.000000
19.360001	-0.049385	-29.186279	-9.141574	-4.300693	-9.817754	-5.926259	0.000000	-10.000000	0.000000	9.333334	-19.000000	1023.000000	1023.000000	2046.000000
19.379999	-0.049166	-29.057144	-8.938473	-4.597099	-9.804863	-5.716709	0.000000	-10.000000	-0.008333	10.050000	-19.000000	1023.000000	1023.000000	2046.000000
19.400000	-0.049014	-28.967539	-8.754591	-4.729171	-9.821013	-5.662763	0.000000	-10.000000	-0.025000	10.716667	-19.000000	1023.000000	1023.000000	2046.000000
19.420000	-0.048217	-28.496258	-8.741466	-4.526556	-9.577085	-5.651151	0.000000	-10.000000	-0.041667	11.183333	-4.333333	1023.000000	1023.000000	2046.000000
19.440001	-0.047390	-28.007336	-8.666083	-4.325336	-9.454677	-5.561238	0.000000	-10.000000	-0.050000	11.600000	10.333333	1023.000000	1023.000000	2046.000000
19.459999	-0.046619	-27.551558	-8.575975	-4.065221	-9.462086	-5.448275	0.000000	-10.000000	-0.050000	12.050000	26.000000	1023.000000	1023.000000	2046.000000
19.480000	-0.046834	-27.679060	-8.711091	-3.888088	-9.585364	-5.494516	0.000000	-10.000000	-0.083333	12.600000	28.500000	1023.000000	1023.000000	2046.000000
19.500000	-0.048465	-28.643040	-9.004554	-4.026082	-9.901389	-5.711015	0.000000	-10.000000	-0.100000	13.816667	32.500000	1023.000000	1023.000000	2046.000000
19.520000	-0.050784	-30.013544	-9.271706	-4.549466	-10.273733	-5.918639	0.000000	-10.000000	-0.141667	15.066667	37.000000	1023.000000	1023.000000	2046.000000
19.540001	-0.053001	-31.323687	-9.450706	-5.278446	-10.556074	-6.038461	0.000000	-10.000000	-0.141667	16.650000	41.833332	1023.000000	1023.000000	2046.000000
19.559999	-0.054309	-32.096661	-9.566113	-5.763424	-10.594782	-6.172344	0.000000	-10.000000	-0.175000	17.533333	47.000000	1023.000000	1023.000000	2046.000000
19.580000	-0.055167	-32.603748	-9.811946	-5.959735	-10.527560	-6.304507	0.000000	-10.000000	-0.183333	18.350000	52.666668	1023.000000	1023.000000	2046.000000
19.600000	-0.055515	-32.809135	-10.067504	-5.972497	-10.384177	-6.384959	0.000000	-10.000000	-0.200000	18.450001	58.666668	1023.000000	1023.000000	2046.000000
19.620001	-0.055551	-32.830647	-10.066766	-5.853674	-10.426654	-6.483553	0.000000	-10.000000	-0.200000	18.900000	65.000000	1023.000000	1023.000000	2046.000000
19.639999	-0.055418	-32.752041	-10.055380	-5.692805	-10.367117	-6.636738	0.000000	-10.000000	-0.216667	19.049999	71.333336	1023.000000	1023.000000	2046.000000
19.660000	-0.055372	-32.724754	-10.056684	-5.560903	-10.283272	-6.823894	0.000000	-10.000000	-0.225000	19.933334	77.666664	1023.000000	1023.000000	2046.000000
19.680000	-0.055120	-32.575897	-10.052671	-5.600929	-10.151438	-6.770859	0.000000	-10.000000	-0.225000	20.466667	84.166664	1023.000000	1023.000000	2046.000000
19.700001	-0.054847	-32.414738	-10.002546	-5.733549	-10.038456	-6.640186	0.000000	-10.000000	-0.233333	21.166668	91.000000	1023.000000	1023.000000	2046.000000
19.719999	-0.054442	-32.175503	-9.865565	-5.923236	-9.994153	-6.392546	0.000000	-10.000000	-0.241667	21.583334	98.000000	1023.000000	1023.000000	2046.000000
19.740000	-0.053828	-31.812635	-9.723005	-6.088375	-9.870376	-6.130878	0.000000	-10.000000	-0.266667	22.133333	105.000000	1023.000000	1023.000000	2046.000000
19.760000	-0.053173	-31.425442	-9.742833	-6.168650	-9.541022	-5.972938	0.000000	-10.000000	-0.266667	22.566668	112.333336	1023.000000	1023.000000	2046.000000
19.780001	-0.051955	-30.705395	-9.734833	-6.118104	-9.091125	-5.761333	0.000000	-10.000000	-0.283333	22.783335	119.666664	1023.000000	1023.000000	2046.000000
19.799999	-0.050553	-29.876980	-9.570199	-5.929836	-8.858184	-5.518761	0.000000	-10.000000	-0.291667	22.950001	127.333336	1023.000000	1023.000000	2046.000000
19.820000	-0.048884	-28.890545	-9.337514	-5.592072	-8.584995	-5.375965	0.000000	-10.000000	-0.308333	23.183334	135.000000	1023.000000	1023.000000	2046.000000
19.840000	-0.047315	-27.963427	-9.086946	-5.252927	-8.337025	-5.286528	0.000000	-10.000000	-0.325000	23.716667	142.666672	1023.000000	1023.000000	2046.000000
19.860001	-0.046003	-27.187538	-8.825315	-5.238867	-8.172244	-4.951114	0.000000	-10.000000	-0.350000	24.066668	150.333328	1023.000000	1023.000000	2046.000000
19.879999	-0.045001	-26.595737	-8.625415	-5.397686	-8.097734	-4.474903	0.000000	-10.000000	-0.383333	24.550001	158.333328	1023.000000	1023.000000	2046.000000
19.900000	-0.044392	-26.235872	-8.668178	-5.406766	-7.909717	-4.251211	0.000000	-10.000000	-0.408333	25.033333	166.666672	1023.000000	1023.000000	2046.000000
19.920000	-0.043862	-25.922274	-8.780729	-5.406720	-7.693345	-4.041479	0.000000	-10.000000	-0.416667	25.616667	175.000000	1023.000000	1023.000000	2046.000000
19.940001	-0.042926	-25.369366	-8.654594	-5.355965	-7.532796	-3.826010	0.000000	-10.000000	-0.416667	25.966667	183.333328	1023.000000	1023.000000	2046.000000
19.959999	-0.042077	-24.867262	-8.467532	-5.178727	-7.417976	-3.803026	0.000000	-10.000000	-0.433333	26.383333	191.833328	1023.000000	1023.000000	2046.000000
19.980000	-0.041327	-24.424269	-8.240437	-5.009438	-7.271427	-3.902968	0.000000	-10.000000	-0.450000	26.950001	200.666672	1023.000000	1023.000000	2046.000000
20.000000	-0.040643	-24.020206	-7.892879	-5.111033	-7.230680	-3.785613	0.000000	-10.000000	-0.458333	27.483334	209.500000	1023.000000	1023.000000	2046.000000
20.020000	-0.039719	-23.474133	-7.496769	-5.317352	-7.201866	-3.458145	0.000000	-10.000000	-0.450000	27.550001	218.666672	1023.000000	1023.000000	2046.000000
20.040001	-0.038535	-22.774143	-7.057689	-5.398172	-7.183055	-3.135228	0.000000	-10.000000	-0.466667	27.550001	227.833328	1023.000000	1023.000000	2046.000000
20.059999	-0.037207	-21.989244	-6.826903	-5.294048	-6.944333	-2.923959	0.000000	-10.000000	-0.475000	27.866667	237.166672	1023.000000	1023.000000	2046.000000
20.080000	-0.035761	-21.135002	-6.656605	-5.144881	-6.622323	-2.711193	0.000000	-10.000000	-0.483333	28.000000	246.333328	1023.000000	1023.000000	2046.000000
20.100000	-0.033869	-20.016752	-6.415099	-4.901789	-6.234809	-2.465054	0.000000	-10.000000	-0.483333	28.333334	255.666672	1023.000000	1023.000000	2046.000000
20.120001	-0.031978	-18.898779	-6.071696	-4.542703	-5.940557	-2.343823	0.000000	-10.000000	-0.483333	28.166668	265.000000	1023.000000	1023.000000	2046.000000
20.139999	-0.030263	-17.885687	-5.779394	-4.233250	-5.625499	-2.247544	0.000000	-10.000000	-0.500000	28.400002	274.500000	1023.000000	1023.000000	2046.000000
20.160000	-0.028675	-16.946753	-5.400159	-4.151232	-5.385614	-2.009747	0.000000	-10.000000	-0.491667	28.433334	284.000000	1023.000000	1023.000000	2046.000000
20.180000	-0.027114	-16.024221	-4.892565	-4.287242	-5.336468	-1.507947	0.000000	-10.000000	-0.508333	28.483334	293.500000	1023.000000	1023.000000	2046.000000
20.200001	-0.025655	-15.162246	-4.544230	-4.210121	-5.241864	-1.166031	0.000000	-10.000000	-0.508333	28.550001	303.000000	1023.000000	1023.000000	2046.000000
20.219999	-0.024180	-14.290232	-4.533827	-3.980785	-4.821273	-0.954345	0.000000	-10.000000	-0.516667	28.500000	312.500000	1023.000000	1023.000000	2046.000000
20.240000	-0.022266	-13.159038	-4.272693	-3.648443	-4.472593	-0.765307	0.000000	-10.000000	-0.508333	28.700001	322.000000	1023.000000	1023.000000	2046.000000
20.260000	-0.020472	-12.098859	-4.021466	-3.195580	-4.086834	-0.794978	0.000000	-10.000000	-0.491667	28.600000	331.500000	1023.000000	1023.000000	2046.000000
20.280001	-0.018998	-11.227849	-3.687872	-3.120983	-3.873716	-0.545278	0.000000	-10.000000	-0.483333	28.433334	341.000000	1023.000000	1023.000000	2046.000000
20.299999	-0.017770	-10.501922	-3.234533	-3.294740	-3.894841	-0.077808	0.000000	-10.000000	-0.466667	28.133333	350.500000	1023.000000	1023.000000	2046.000000
20.320000	-0.016796	-9.926234	-3.129000	-3.192993	-3.731657	0.127416	0.000000	-10.000000	-0.458333	27.916668	360.000000	1023.000000	1023.000000	2046.000000
20.340000	-0.015684	-9.269512	-3.122229	-3.026410	-3.432340	0.311468	0.000000	-10.000000	-0.450000	27.900000	369.333344	1023.000000	1023.000000	2046.000000
20.360001	-0.013928	-8.231197	-2.813934	-2.711872	-3.137792	0.432401	0.000000	-10.000000	-0.450000	27.783335	378.666656	1023.000000	1023.000000	2046.000000
20.379999	-0.012218	-7.221125	-2.465091	-2.289334	-2.800043	0.333344	0.000000	-10.000000	-0.458333	27.933334	388.000000	1023.000000	1023.000000	2046.000000
20.400000	-0.010794	-6.379542	-2.019865	-2.328670	-2.657346	0.626339	0.000000	-10.000000	-0.458333	28.033335	397.333344	1023.000000	1023.000000	2046.000000
20.420000	-0.010002	-5.911001	-1.667484	-2.506980	-2.744363	1.007826	0.000000	-10.000000	-0.458333	28.166668	406.666656	1023.000000	1023.000000	2046.000000
20.440001	-0.010045	-5.936600	-1.721979	-2.535559	-2.741054	1.061992	0.000000	-10.000000	-0.450000	28.066668	416.000000	1023.000000	1023.000000	2046.000000
20.459999	-0.009569	-5.655250	-1.726988	-2.457896	-2.538687	1.068322	0.000000	-10.000000	-0.450000	27.683334	425.333344	1023.000000	1023.000000	2046.000000
20.480000	-0.008489	-5.016946	-1.480693	-2.165863	-2.281039	0.910649	0.000000	-10.000000	-0.441667	27.583334	434.666656	1023.000000	1023.000000	2046.000000
20.500000	-0.007207	-4.259210	-1.207149	-1.945902	-1.942921	0.836761	0.000000	-10.000000	-0.441667	27.483334	443.833344	1023.000000	1023.000000	2046.000000
20.520000	-0.005907	-3.490748	-0.788082	-1.979451	-1.789114	1.065899	0.000000	-10.000000	-0.433333	27.500000	453.166656	1023.000000	1023.000000	2046.000000
20.540001	-0.003855	-2.278049	-0.214753	-1.842584	-1.767652	1.546941	0.000000	-10.000000	-0.458333	27.716667	462.333344	1023.000000	1023.000000	2046.000000
20.559999	-0.002488	-1.470451	0.122510	-1.689813	-1.774918	1.871770	0.000000	-10.000000	-0.475000	28.050001	471.500000	1023.000000	1023.000000	2046.000000
20.580000	-0.001941	-1.146899	0.147624	-1.534616	-1.781635	2.021728	0.000000	-10.000000	-0.500000	28.483334	480.833344	1023.000000	1023.000000	2046.000000
20.600000	-0.002400	-1.418213	-0.019612	-1.581415	-1.886682	2.069497	0.000000	-10.000000	-0.516667	28.583334	490.166656	1023.000000	1023.000000	2046.000000
20.620001	-0.003974	-2.348709	-0.201560	-1.650755	-2.269525	1.773132	0.000000	-10.000000	-0.508333	28.566668	499.833344	1023.000000	1023.000000	2046.000000
20.639999	-0.005981	-3.534876	-0.488961	-1.771443	-2.468529	1.194057	0.000000	-10.000000	-0.500000	28.433334	509.166656	1023.000000	1023.000000	2046.000000
20.660000	-0.007547	-4.460115	-0.714753	-2.155026	-2.521045	0.930710	0.000000	-10.000000	-0.466667	27.950001	518.833313	1023.000000	1023.000000	2046.000000
20.680000	-0.008584	-5.073032	-0.651491	-2.704151	-2.738237	1.020846	0.000000	-10.000000	-0.441667	27.416666	528.166687	1023.000000	1023.000000	2046.000000
20.700001	-0.009410	-5.561576	-0.749061	-2.919250	-2.862536	0.969271	0.000000	-10.000000	-0.416667	26.733334	537.500000	1023.000000	1023.000000	2046.000000
20.719999	-0.009739	-5.755766	-1.056796	-2.823402	-2.712203	0.836635	0.000000	-10.000000	-0.408333	26.133333	546.500000	1023.000000	1023.000000	2046.000000
20.740000	-0.009235	-5.458036	-1.005932	-2.640725	-2.591909	0.780530	0.000000	-10.000000	-0.416667	25.616667	555.333313	1023.000000	1023.000000	2046.000000
20.760000	-0.008433	-4.983770	-0.858514	-2.257077	-2.376219	0.508040	0.000000	-10.000000	-0.425000	25.583334	564.000000	1023.000000	1023.000000	2046.000000
20.780001	-0.007481	-4.421093	-0.678480	-2.116312	-2.096909	0.470608	0.000000	-10.000000	-0.425000	25.550001	572.500000	1023.000000	1023.000000	2046.000000
20.799999	-0.006734	-3.979742	-0.365530	-2.399037	-2.023295	0.808120	0.000000	-10.000000	-0.425000	25.916668	581.000000	1023.000000	1023.000000	2046.000000
20.820000	-0.006157	-3.638607	-0.092536	-2.560262	-1.968164	0.982355	0.000000	-10.000000	-0.433333	26.316668	589.500000	1023.000000	1023.000000	2046.000000
20.840000	-0.005695	-3.365974	-0.128261	-2.591114	-1.656060	1.009462	0.000000	-10.000000	-0.441667	27.100000	598.166687	1023.000000	1023.000000	2046.000000
20.860001	-0.004942	-2.920542	-0.084121	-2.532630	-1.312511	1.008721	0.000000	-10.000000	-0.466667	27.633333	607.166687	1023.000000	1023.000000	2046.000000
20.879999	-0.003602	-2.128758	0.176909	-2.399664	-0.965431	1.059428	0.000000	-10.000000	-0.483333	28.016666	616.333313	1023.000000	1023.000000	2046.000000
20.900000	-0.002039	-1.205029	0.426674	-2.060785	-0.519157	0.948239	0.000000	-10.000000	-0.475000	28.200001	625.666687	1023.000000	1023.000000	2046.000000
20.920000	-0.000337	-0.199285	0.661660	-1.928785	-0.048994	1.116836	0.000000	-10.000000	-0.433333	27.850000	635.000000	1023.000000	1023.000000	2046.000000
20.940001	0.001543	0.912189	1.049655	-1.960819	0.218314	1.605040	0.000000	-10.000000	-0.383333	27.133333	644.333313	1023.000000	1023.000000	2046.000000
20.959999	0.003217	1.901216	1.463411	-2.012164	0.369501	2.080468	0.000000	-10.000000	-0.350000	25.983334	653.500000	1023.000000	1023.000000	2046.000000
20.980000	0.004611	2.725003	1.610431	-1.920771	0.690175	2.345168	0.000000	-10.000000	-0.325000	24.766666	662.333313	1023.000000	1023.000000	2046.000000
21.000000	0.005506	3.254066	1.500069	-1.819874	1.076378	2.497493	0.000000	-10.000000	-0.291667	23.500000	670.833313	1023.000000	1023.000000	2046.000000
21.020000	0.006418	3.792952	1.565244	-1.660313	1.342989	2.545032	0.000000	-10.000000	-0.250000	22.200001	679.000000	1023.000000	1023.000000	2046.000000
21.040001	0.007447	4.401172	1.757337	-1.433497	1.568414	2.508918	0.000000	-10.000000	-0.216667	21.283335	686.666687	1023.000000	1023.000000	2046.000000
21.059999	0.008310	4.911451	1.995933	-1.301124	1.757836	2.458806	0.000000	-10.000000	-0.200000	20.383333	694.000000	1023.000000	1023.000000	2046.000000
21.080000	0.009098	5.376749	2.264151	-1.284599	1.912043	2.485154	0.000000	-10.000000	-0.175000	19.483334	700.833313	1023.000000	1023.000000	2046.000000
21.100000	0.009901	5.851418	2.515586	-1.390903	2.113161	2.613574	0.000000	-10.000000	-0.133333	18.133333	707.333313	1023.000000	1023.000000	2046.000000
21.120001	0.010681	6.312488	2.786643	-1.536961	2.290546	2.772260	0.000000	-10.000000	-0.083333	16.566666	713.500000	1023.000000	1023.000000	2046.000000
21.139999	0.011683	6.904555	3.080843	-1.664134	2.461741	3.026104	0.000000	-10.000000	-0.075000	15.116667	719.333313	1023.000000	1023.000000	2046.000000
21.160000	0.012824	7.579007	3.407793	-1.726024	2.589468	3.307769	0.000000	-10.000000	-0.066667	13.966666	724.833313	1023.000000	1023.000000	2046.000000
21.180000	0.014006	8.277400	3.719204	-1.622237	2.692402	3.488031	0.000000	-10.000000	-0.058333	12.900000	729.666687	1023.000000	1023.000000	2046.000000
21.200001	0.015074	8.908539	3.911305	-1.560857	2.848888	3.709204	0.000000	-10.000000	-0.025000	11.850000	734.333313	1023.000000	1023.000000	2046.000000
21.219999	0.015993	9.451601	4.027542	-1.417363	2.988680	3.852742	0.000000	-10.000000	-0.008333	10.500000	738.333313	1023.000000	1023.000000	2046.000000
21.240000	0.016880	9.976023	4.146172	-1.318983	3.108722	4.040112	0.000000	-10.000000	0.000000	9.016667	742.166687	1023.000000	1023.000000	2046.000000
21.260000	0.017555	10.375210	4.155418	-1.230843	3.251836	4.198798	0.000000	-10.000000	0.008333	7.616667	745.333313	1023.000000	1023.000000	2046.000000
21.280001	0.018329	10.832272	4.190460	-1.062914	3.425854	4.278872	0.000000	-10.000000	0.025000	5.866667	748.166687	1023.000000	1023.000000	2046.000000
21.299999	0.019109	11.293333	4.353336	-0.907870	3.498502	4.349366	0.000000	-10.000000	0.041667	4.066667	750.500000	1023.000000	1023.000000	2046.000000
21.320000	0.020110	11.884868	4.550797	-0.744488	3.638907	4.439651	0.000000	-10.000000	0.058333	1.216667	752.000000	1023.000000	1023.000000	2046.000000
21.340000	0.021015	12.420031	4.746953	-0.523021	3.777249	4.418850	0.000000	-10.000000	0.066667	-1.083333	752.833313	1023.000000	1023.000000	2046.000000
21.360001	0.021519	12.717441	4.841261	-0.324627	3.848275	4.352532	0.000000	-10.000000	0.083333	-3.450000	753.000000	1023.000000	1023.000000	2046.000000
21.379999	0.021825	12.898515	4.894688	-0.054862	3.911385	4.147304	0.000000	-10.000000	0.100000	-5.266667	753.000000	1023.000000	1023.000000	2046.000000
21.400000	0.021987	12.994544	4.957846	0.123476	3.895200	4.018022	0.000000	-10.000000	0.116667	-7.333333	753.000000	1023.000000	1023.000000	2046.000000
21.420000	0.022233	13.139607	4.971564	0.231997	3.889616	4.046431	0.000000	-10.000000	0.116667	-9.016666	753.000000	1023.000000	1023.000000	2046.000000
21.440001	0.022150	13.090673	4.783142	0.345863	3.794785	4.166882	0.000000	-10.000000	0.125000	-10.183333	753.000000	1023.000000	1023.000000	2046.000000
21.459999	0.021993	12.998161	4.712677	0.608162	3.505862	4.171461	0.000000	-10.000000	0.133333	-11.216667	753.000000	1023.000000	1023.000000	2046.000000
21.480000	0.021817	12.894073	4.663058	0.814507	3.158332	4.258175	0.000000	-10.000000	0.150000	-12.116667	749.500000	1023.000000	1023.000000	2046.000000
21.500000	0.021097	12.468542	4.586624	0.728936	2.808053	4.344929	0.000000	-10.000000	0.166667	-13.150000	741.333313	1023.000000	1023.000000	2046.000000
21.520000	0.019927	11.776764	4.568430	0.442148	2.348763	4.417422	0.000000	-10.000000	0.200000	-13.916667	731.666687	1023.000000	1023.000000	2046.000000
21.540001	0.017772	10.503387	4.332033	0.010402	1.835957	4.324996	0.000000	-10.000000	0.233333	-14.600000	723.833313	1023.000000	1023.000000	2046.000000
21.559999	0.014568	8.609776	3.825017	-0.447896	1.239561	3.993094	0.000000	-10.000000	0.258333	-15.383334	719.000000	1023.000000	1023.000000	2046.000000
21.580000	0.011184	6.609470	3.207271	-0.811325	0.706693	3.506832	0.000000	-10.000000	0.275000	-16.566668	713.833313	1023.000000	1023.000000	2046.000000
21.600000	0.008253	4.877750	2.625313	-1.172046	0.277310	3.147174	0.000000	-10.000000	0.291667	-17.900000	708.333313	1023.000000	1023.000000	2046.000000
21.620001	0.005794	3.424489	1.990525	-1.403361	0.024543	2.812782	0.000000	-10.000000	0.325000	-19.033333	702.333313	1023.000000	1023.000000	2046.000000
21.639999	0.003849	2.274752	1.546042	-1.481832	-0.279840	2.490382	0.000000	-10.000000	0.350000	-19.566668	696.000000	1023.000000	1023.000000	2046.000000
21.660000	0.002272	1.342888	1.170283	-1.510002	-0.536456	2.219063	0.000000	-10.000000	0.383333	-20.016666	689.333313	1023.000000	1023.000000	2046.000000
21.680000	0.000743	0.439002	0.841757	-1.522601	-0.817865	1.937710	0.000000	-10.000000	0.391667	-20.550001	682.666687	1023.000000	1023.000000	2046.000000
21.700001	-0.000642	-0.379369	0.588384	-1.508769	-1.067341	1.608356	0.000000	-10.000000	0.408333	-21.250000	675.833313	1023.000000	1023.000000	2046.000000
21.719999	-0.001831	-1.081961	0.372688	-1.481648	-1.280718	1.307716	0.000000	-10.000000	0.425000	-21.983334	668.833313	1023.000000	1023.000000	2046.000000
21.740000	-0.003011	-1.779783	0.146877	-1.457254	-1.491561	1.022155	0.000000	-10.000000	0.458333	-22.733334	661.500000	1023.000000	1023.000000	2046.000000
21.760000	-0.003988	-2.357040	0.019672	-1.422244	-1.669555	0.715086	0.000000	-10.000000	0.483333	-23.600000	653.833313	1023.000000	1023.000000	2046.000000
21.780001	-0.004709	-2.783146	-0.134987	-1.517984	-1.774765	0.644591	0.000000	-10.000000	0.516667	-24.466667	646.000000	1023.000000	1023.000000	2046.000000
21.799999	-0.005262	-3.109955	-0.179756	-1.820043	-1.948477	0.838322	0.000000	-10.000000	0.533333	-25.016666	637.833313	1023.000000	1023.000000	2046.000000
21.820000	-0.005731	-3.387298	-0.222237	-2.149656	-2.082747	1.067341	0.000000	-10.000000	0.550000	-25.483334	629.500000	1023.000000	1023.000000	2046.000000
21.840000	-0.006327	-3.739401	-0.517177	-2.291838	-2.146236	1.215850	0.000000	-10.000000	0.558333	-25.900000	621.000000	1023.000000	1023.000000	2046.000000
21.860001	-0.007007	-4.141284	-1.007465	-2.279788	-2.113721	1.259689	0.000000	-10.000000	0.575000	-26.350000	612.333313	1023.000000	1023.000000	2046.000000
21.879999	-0.007220	-4.267161	-1.239500	-2.130288	-2.245408	1.348035	0.000000	-10.000000	0.600000	-26.816668	603.500000	1023.000000	1023.000000	2046.000000
21.900000	-0.007496	-4.430242	-1.403213	-1.868574	-2.456445	1.297991	0.000000	-10.000000	0.625000	-27.116667	594.500000	1023.000000	1023.000000	2046.000000
21.920000	-0.007788	-4.602695	-1.546856	-1.539212	-2.613501	1.096874	0.000000	-10.000000	0.641667	-27.266666	585.500000	1023.000000	1023.000000	2046.000000
21.940001	-0.008356	-4.938386	-1.739596	-1.325036	-2.780580	0.906826	0.000000	-10.000000	0.633333	-27.083334	576.500000	1023.000000	1023.000000	2046.000000
21.959999	-0.009055	-5.351450	-1.961364	-1.274892	-2.928682	0.813488	0.000000	-10.000000	0.641667	-26.916668	567.500000	1023.000000	1023.000000	2046.000000
21.980000	-0.009622	-5.686718	-2.068625	-1.456833	-3.200311	1.039052	0.000000	-10.000000	0.625000	-26.333334	558.500000	1023.000000	1023.000000	2046.000000
22.000000	-0.010460	-6.181579	-2.168176	-1.676490	-3.543028	1.206115	0.000000	-10.000000	0.625000	-26.166668	549.666687	1023.000000	1023.000000	2046.000000
22.020000	-0.011426	-6.752940	-2.315342	-1.880432	-3.873441	1.316275	0.000000	-10.000000	0.633333	-26.366667	540.833313	1023.000000	1023.000000	2046.000000
22.040001	-0.012579	-7.434072	-2.613902	-2.052606	-4.093216	1.325652	0.000000	-10.000000	0.658333	-27.266666	532.000000	1023.000000	1023.000000	2046.000000
22.059999	-0.013659	-8.072470	-2.986140	-2.144341	-4.228872	1.286883	0.000000	-10.000000	0.683333	-27.933334	522.833313	1023.000000	1023.000000	2046.000000
22.080000	-0.014431	-8.528452	-3.219827	-2.184418	-4.390035	1.265829	0.000000	-10.000000	0.675000	-28.366667	513.666687	1023.000000	1023.000000	2046.000000
22.100000	-0.014989	-8.858653	-3.288134	-2.047401	-4.617828	1.094710	0.000000	-10.000000	0.675000	-28.300001	504.166656	1023.000000	1023.000000	2046.000000
22.120001	-0.015412	-9.108771	-3.309644	-1.804336	-4.838977	0.844186	0.000000	-10.000000	0.675000	-28.266666	494.833344	1023.000000	1023.000000	2046.000000
22.139999	-0.015786	-9.329533	-3.372662	-1.577417	-4.971027	0.591573	0.000000	-10.000000	0.683333	-27.933334	485.333344	1023.000000	1023.000000	2046.000000
22.160000	-0.015964	-9.434861	-3.418214	-1.439699	-5.083921	0.506974	0.000000	-10.000000	0.691667	-28.066668	476.000000	1023.000000	1023.000000	2046.000000
22.180000	-0.016018	-9.466386	-3.415819	-1.421539	-5.225332	0.596305	0.000000	-10.000000	0.700000	-28.300001	466.666656	1023.000000	1023.000000	2046.000000
22.200001	-0.015902	-9.398337	-3.334598	-1.474262	-5.366896	0.777417	0.000000	-10.000000	0.700000	-28.750000	457.166656	1023.000000	1023.000000	2046.000000
22.219999	-0.015723	-9.292240	-3.230652	-1.493077	-5.477232	0.908721	0.000000	-10.000000	0.725000	-29.233334	447.500000	1023.000000	1023.000000	2046.000000
22.240000	-0.015641	-9.243809	-3.187562	-1.499688	-5.532710	0.976151	0.000000	-10.000000	0.725000	-29.316668	437.500000	1023.000000	1023.000000	2046.000000
22.260000	-0.015812	-9.344921	-3.354250	-1.551525	-5.454771	1.015625	0.000000	-10.000000	0.725000	-29.066668	427.833344	1023.000000	1023.000000	2046.000000
22.280001	-0.016227	-9.590407	-3.597608	-1.538152	-5.372077	0.917430	0.000000	-10.000000	0.683333	-28.566668	418.166656	1023.000000	1023.000000	2046.000000
22.299999	-0.016827	-9.944728	-3.777752	-1.537794	-5.416756	0.787574	0.000000	-10.000000	0.675000	-28.100000	408.833344	1023.000000	1023.000000	2046.000000
22.320000	-0.017261	-10.201436	-3.876382	-1.355776	-5.571893	0.602615	0.000000	-10.000000	0.675000	-28.100000	399.333344	1023.000000	1023.000000	2046.000000
22.340000	-0.017910	-10.584579	-4.090274	-1.020371	-5.665485	0.191552	0.000000	-10.000000	0.683333	-28.200001	390.000000	1023.000000	1023.000000	2046.000000
22.360001	-0.018230	-10.774008	-4.134111	-0.731432	-5.953737	0.045273	0.000000	-10.000000	0.683333	-28.400000	380.500000	1023.000000	1023.000000	2046.000000
22.379999	-0.018819	-11.122116	-4.239728	-0.737635	-6.326101	0.181348	0.000000	-10.000000	0.675000	-28.400000	371.000000	1023.000000	1023.000000	2046.000000
22.400000	-0.019699	-11.642088	-4.328332	-0.882545	-6.694848	0.263638	0.000000	-10.000000	0.666667	-28.050001	361.666656	1023.000000	1023.000000	2046.000000
22.420000	-0.021208	-12.534199	-4.517111	-1.133038	-6.967195	0.083145	0.000000	-10.000000	0.658333	-27.816668	352.333344	1023.000000	1023.000000	2046.000000
22.440001	-0.023509	-13.893628	-4.896652	-1.557803	-7.229203	-0.209971	0.000000	-10.000000	0.650000	-27.583334	343.000000	1023.000000	1023.000000	2046.000000
22.459999	-0.026321	-15.555613	-5.350019	-1.992815	-7.530644	-0.682133	0.000000	-10.000000	0.633333	-27.300001	333.666656	1023.000000	1023.000000	2046.000000
22.480000	-0.029043	-17.164701	-5.770863	-2.361349	-7.839232	-1.193256	0.000000	-10.000000	0.616667	-26.783333	324.500000	1023.000000	1023.000000	2046.000000
22.500000	-0.031575	-18.660564	-6.092310	-2.615139	-8.199688	-1.753428	0.000000	-10.000000	0.583333	-26.066668	315.666656	1023.000000	1023.000000	2046.000000
22.520000	-0.033700	-19.916508	-6.424797	-2.725239	-8.400999	-2.365473	0.000000	-10.000000	0.566667	-25.583334	307.000000	1023.000000	1023.000000	2046.000000
22.540001	-0.035496	-20.978367	-6.676315	-2.762893	-8.652645	-2.886513	0.000000	-10.000000	0.558333	-25.400002	298.500000	1023.000000	1023.000000	2046.000000
22.559999	-0.036812	-21.755957	-6.895319	-2.893690	-8.782395	-3.184551	0.000000	-10.000000	0.575000	-25.433334	290.000000	1023.000000	1023.000000	2046.000000
22.580000	-0.037960	-22.434353	-7.070281	-3.040344	-8.944754	-3.378975	0.000000	-10.000000	0.583333	-25.600000	281.500000	1023.000000	1023.000000	2046.000000
22.600000	-0.038817	-22.940845	-7.166018	-3.290356	-9.095929	-3.388542	0.000000	-10.000000	0.583333	-25.650002	273.000000	1023.000000	1023.000000	2046.000000
22.620001	-0.039615	-23.412374	-7.268124	-3.515017	-9.201583	-3.427651	0.000000	-10.000000	0.566667	-25.716667	264.500000	1023.000000	1023.000000	2046.000000
22.639999	-0.040471	-23.918186	-7.500883	-3.685483	-9.195120	-3.536700	0.000000	-10.000000	0.558333	-25.633333	255.833328	1023.000000	1023.000000	2046.000000
22.660000	-0.041492	-24.521481	-7.812543	-3.855200	-9.202251	-3.651485	0.000000	-10.000000	0.550000	-25.400000	247.333328	1023.000000	1023.000000	2046.000000
22.680000	-0.042472	-25.100941	-8.153027	-4.039621	-9.155136	-3.753157	0.000000	-10.000000	0.541667	-25.083334	238.666672	1023.000000	1023.000000	2046.000000
22.700001	-0.043261	-25.566984	-8.336124	-4.219081	-9.121154	-3.890624	0.000000	-10.000000	0.541667	-24.716667	230.333328	1023.000000	1023.000000	2046.000000
22.719999	-0.043770	-25.868174	-8.431890	-4.237927	-9.118629	-4.079727	0.000000	-10.000000	0.541667	-24.633333	222.000000	1023.000000	1023.000000	2046.000000
22.740000	-0.043722	-25.839922	-8.437394	-4.061701	-9.101336	-4.239489	0.000000	-10.000000	0.541667	-24.666666	214.000000	1023.000000	1023.000000	2046.000000
22.760000	-0.043488	-25.701227	-8.470659	-3.852437	-9.047071	-4.331060	0.000000	-10.000000	0.516667	-24.583334	205.666672	1023.000000	1023.000000	2046.000000
22.780001	-0.043244	-25.557318	-8.491377	-3.770870	-9.053258	-4.241812	0.000000	-10.000000	0.500000	-24.166666	197.333328	1023.000000	1023.000000	2046.000000
22.799999	-0.042996	-25.410912	-8.460841	-3.705564	-9.095562	-4.148945	0.000000	-10.000000	0.483333	-23.583334	189.166672	1023.000000	1023.000000	2046.000000
22.820000	-0.043119	-25.483606	-8.545758	-3.782748	-9.138267	-4.016835	0.000000	-10.000000	0.458333	-23.000000	181.500000	1023.000000	1023.000000	2046.000000
22.840000	-0.043692	-25.821928	-8.753008	-3.907107	-9.153134	-4.008678	0.000000	-10.000000	0.433333	-22.766666	173.833328	1023.000000	1023.000000	2046.000000
22.860001	-0.044389	-26.233700	-8.898543	-4.055835	-9.232301	-4.047020	0.000000	-10.000000	0.416667	-22.600000	166.333328	1023.000000	1023.000000	2046.000000
22.879999	-0.045134	-26.674257	-9.196685	-4.141343	-9.209137	-4.127091	0.000000	-10.000000	0.425000	-22.583334	158.666672	1023.000000	1023.000000	2046.000000
22.900000	-0.046034	-27.206175	-9.383437	-4.281959	-9.370021	-4.170759	0.000000	-10.000000	0.408333	-21.900000	148.833328	1023.000000	1023.000000	2046.000000
22.920000	-0.046860	-27.694443	-9.498338	-4.407014	-9.516049	-4.273040	0.000000	-10.000000	0.391667	-20.933332	139.000000	1023.000000	1023.000000	2046.000000
22.940001	-0.047603	-28.133471	-9.529419	-4.448827	-9.674115	-4.481109	0.000000	-10.000000	0.375000	-20.049999	131.833328	1023.000000	1023.000000	2046.000000
22.959999	-0.048259	-28.520784	-9.547621	-4.350622	-9.780942	-4.841601	0.000000	-10.000000	0.375000	-19.533333	127.166664	1023.000000	1023.000000	2046.000000
22.980000	-0.048490	-28.657547	-9.475768	-4.297399	-9.823050	-5.061331	0.000000	-10.000000	0.366667	-19.316668	122.833336	1023.000000	1023.000000	2046.000000
23.000000	-0.048383	-28.594187	-9.379786	-4.425206	-9.826958	-4.962237	0.000000	-10.000000	0.341667	-18.966667	116.500000	1023.000000	1023.000000	2046.000000
23.020000	-0.048111	-28.433870	-9.235610	-4.573153	-9.853296	-4.771811	0.000000	-10.000000	0.316667	-18.566668	110.166664	1023.000000	1023.000000	2046.000000
23.040001	-0.047881	-28.297869	-9.146736	-4.629551	-9.842468	-4.679114	0.000000	-10.000000	0.291667	-17.883333	103.833336	1023.000000	1023.000000	2046.000000
23.059999	-0.047607	-28.135578	-9.145831	-4.611482	-9.734160	-4.644106	0.000000	-10.000000	0.275000	-17.083334	97.833336	1023.000000	1023.000000	2046.000000
23.080000	-0.047424	-28.027634	-9.216704	-4.581159	-9.608671	-4.621098	0.000000	-10.000000	0.258333	-16.300001	92.166664	1023.000000	1023.000000	2046.000000
23.100000	-0.047319	-27.965387	-9.273790	-4.591034	-9.538010	-4.562552	0.000000	-10.000000	0.233333	-15.633334	86.833336	1023.000000	1023.000000	2046.000000
23.120001	-0.047132	-27.855061	-9.274737	-4.531476	-9.508258	-4.540590	0.000000	-10.000000	0.216667	-14.966667	81.500000	1023.000000	1023.000000	2046.000000
23.139999	-0.047063	-27.814516	-9.247695	-4.400983	-9.554302	-4.611537	0.000000	-10.000000	0.200000	-14.400001	76.666664	1023.000000	1023.000000	2046.000000
23.160000	-0.046907	-27.721806	-9.193873	-4.211452	-9.519976	-4.796505	0.000000	-10.000000	0.200000	-13.800000	71.833336	1023.000000	1023.000000	2046.000000
23.180000	-0.046806	-27.662472	-9.140776	-4.068638	-9.502778	-4.950280	0.000000	-10.000000	0.200000	-13.483334	67.333336	1023.000000	1023.000000	2046.000000
23.200001	-0.046563	-27.518560	-9.007730	-4.021348	-9.492789	-4.996693	0.000000	-10.000000	0.191667	-13.033334	62.666668	1023.000000	1023.000000	2046.000000
23.219999	-0.046105	-27.248039	-8.809936	-4.015075	-9.493026	-4.930002	0.000000	-10.000000	0.175000	-12.716667	58.333332	1023.000000	1023.000000	2046.000000
23.240000	-0.045646	-26.976789	-8.633191	-4.074141	-9.482104	-4.787353	0.000000	-10.000000	0.158333	-12.150001	54.000000	1023.000000	1023.000000	2046.000000
23.260000	-0.045520	-26.902380	-8.577989	-4.120792	-9.460962	-4.742637	0.000000	-10.000000	0.141667	-11.783334	50.000000	1023.000000	1023.000000	2046.000000
23.280001	-0.045709	-27.013912	-8.543447	-4.176232	-9.529260	-4.764973	0.000000	-10.000000	0.141667	-11.266667	46.000000	1023.000000	1023.000000	2046.000000
23.299999	-0.045981	-27.174757	-8.564426	-4.206470	-9.514956	-4.888905	0.000000	-10.000000	0.125000	-10.950000	42.166668	1023.000000	1023.000000	2046.000000
23.320000	-0.046269	-27.344994	-8.616047	-4.230475	-9.468553	-5.029919	0.000000	-10.000000	0.125000	-10.533334	38.500000	1023.000000	1023.000000	2046.000000
23.340000	-0.046088	-27.238255	-8.658784	-4.353605	-9.342402	-4.883463	0.000000	-10.000000	0.108333	-10.333334	35.000000	1023.000000	1023.000000	2046.000000
23.360001	-0.045832	-27.086451	-8.622179	-4.197679	-9.254349	-5.012244	0.000000	-10.000000	0.116667	-10.116667	31.500000	1023.000000	1023.000000	2046.000000
23.379999	-0.045659	-26.984324	-8.629981	-3.917035	-9.376359	-5.060949	0.000000	-10.000000	0.108333	-10.000000	28.166666	1023.000000	1023.000000	2046.000000
23.400000	-0.046181	-27.293137	-8.758719	-3.688136	-9.623453	-5.222828	0.000000	-10.000000	0.108333	-9.683333	24.833334	1023.000000	1023.000000	2046.000000
23.420000	-0.047189	-27.888847	-8.950920	-3.607345	-9.940259	-5.390324	0.000000	-10.000000	0.100000	-9.100000	21.666666	1023.000000	1023.000000	2046.000000
23.440001	-0.049010	-28.964672	-9.162450	-3.933204	-10.348063	-5.520956	0.000000	-10.000000	0.100000	-8.233334	18.500000	1023.000000	1023.000000	2046.000000
23.459999	-0.051438	-30.399666	-9.368262	-4.541397	-10.792021	-5.697985	0.000000	-10.000000	0.083333	-7.216667	15.833333	1023.000000	1023.000000	2046.000000
23.480000	-0.053980	-31.902428	-9.570399	-5.149394	-11.131648	-6.050986	0.000000	-10.000000	0.075000	-5.616667	13.500000	1023.000000	1023.000000	2046.000000
23.500000	-0.056097	-33.153599	-9.887019	-5.584379	-11.231369	-6.450832	0.000000	-10.000000	0.066667	-4.183333	11.666667	1023.000000	1023.000000	2046.000000
23.520000	-0.057621	-34.054005	-10.234883	-5.875628	-11.207110	-6.736383	0.000000	-10.000000	0.075000	-3.166667	10.166667	1023.000000	1023.000000	2046.000000
23.540001	-0.058724	-34.705700	-10.517999	-6.036516	-11.229691	-6.921494	0.000000	-10.000000	0.075000	-3.450000	9.000000	1023.000000	1023.000000	2046.000000
23.559999	-0.059642	-35.248688	-10.666994	-6.031574	-11.383824	-7.166297	0.000000	-10.000000	0.066667	-4.366667	7.833333	1023.000000	1023.000000	2046.000000
23.580000	-0.060482	-35.744984	-10.817965	-5.954306	-11.482031	-7.490681	0.000000	-10.000000	0.066667	-5.466667	6.333333	1023.000000	1023.000000	2046.000000
23.600000	-0.061148	-36.138214	-10.951470	-5.938054	-11.519652	-7.729038	0.000000	-10.000000	0.075000	-6.116667	4.500000	1023.000000	1023.000000	2046.000000
23.620001	-0.061751	-36.494606	-10.994035	-5.952316	-11.596703	-7.951552	0.000000	-10.000000	0.083333	-6.350000	2.500000	1023.000000	1023.000000	2046.000000
23.639999	-0.062207	-36.764366	-11.068727	-6.113358	-11.605506	-7.976775	0.000000	-10.000000	0.083333	-6.283333	0.833333	1023.000000	1023.000000	2046.000000
23.660000	-0.062625	-37.011513	-11.108204	-6.374891	-11.666071	-7.862346	0.000000	-10.000000	0.083333	-6.033333	-0.833333	1023.000000	1023.000000	2046.000000
23.680000	-0.062949	-37.202908	-11.112550	-6.594222	-11.732167	-7.763968	0.000000	-10.000000	0.075000	-5.383334	-2.500000	1023.000000	1023.000000	2046.000000
23.700001	-0.063077	-37.278343	-11.181613	-6.701020	-11.609803	-7.785907	0.000000	-10.000000	0.066667	-4.350000	-4.333333	1023.000000	1023.000000	2046.000000
23.719999	-0.062942	-37.198914	-11.269936	-6.810915	-11.394353	-7.723711	0.000000	-10.000000	0.050000	-2.950000	-5.833333	1023.000000	1023.000000	2046.000000
23.740000	-0.062369	-36.859879	-11.262274	-6.792848	-11.223291	-7.581467	0.000000	-10.000000	0.058333	-2.000000	-6.666667	1023.000000	1023.000000	2046.000000
23.760000	-0.061364	-36.265900	-11.157035	-6.614811	-11.076320	-7.417732	0.000000	-10.000000	0.050000	-0.933333	-7.000000	1023.000000	1023.000000	2046.000000
23.780001	-0.060381	-35.685432	-11.045994	-6.459899	-10.954274	-7.225266	0.000000	-10.000000	0.041667	0.266667	-7.000000	1023.000000	1023.000000	2046.000000
23.799999	-0.059419	-35.116867	-10.957488	-6.213328	-10.829720	-7.116330	0.000000	-10.000000	0.016667	2.066667	-7.000000	1023.000000	1023.000000	2046.000000
23.820000	-0.058820	-34.762722	-10.989269	-6.038652	-10.679583	-7.055219	0.000000	-10.000000	0.008333	4.133333	-7.000000	1023.000000	1023.000000	2046.000000
23.840000	-0.058747	-34.719189	-11.126481	-5.983027	-10.591902	-7.017777	0.000000	-10.000000	0.000000	5.916667	-7.000000	1023.000000	1023.000000	2046.000000
23.860001	-0.058837	-34.772606	-11.190067	-5.959045	-10.561743	-7.061751	0.000000	-10.000000	0.000000	7.333333	-7.000000	1023.000000	1023.000000	2046.000000
23.879999	-0.058547	-34.601341	-11.126184	-5.962265	-10.556851	-6.956042	0.000000	-10.000000	0.000000	8.250000	-7.000000	1023.000000	1023.000000	2046.000000
23.900000	-0.058366	-34.494583	-11.020508	-5.939652	-10.604530	-6.929893	0.000000	-10.000000	-0.008333	8.933333	-7.000000	1023.000000	1023.000000	2046.000000
23.920000	-0.058102	-34.338558	-10.927921	-5.937714	-10.599683	-6.873242	0.000000	-10.000000	-0.008333	9.566667	-7.000000	1023.000000	1023.000000	2046.000000
23.940001	-0.057787	-34.152325	-10.796026	-5.933630	-10.587461	-6.835207	0.000000	-10.000000	-0.016667	10.283334	-7.000000	1023.000000	1023.000000	2046.000000
23.959999	-0.057398	-33.922123	-10.697801	-5.954269	-10.493711	-6.776340	0.000000	-10.000000	-0.025000	11.133333	2.333333	1023.000000	1023.000000	2046.000000
23.980000	-0.056772	-33.552101	-10.551301	-5.936157	-10.418660	-6.645982	0.000000	-10.000000	-0.050000	12.016666	12.666667	1023.000000	1023.000000	2046.000000
24.000000	-0.056032	-33.114941	-10.398793	-5.903633	-10.271341	-6.541173	0.000000	-10.000000	-0.066667	12.733334	24.666666	1023.000000	1023.000000	2046.000000
24.020000	-0.055015	-32.513836	-10.176676	-5.788798	-10.116623	-6.431739	0.000000	-10.000000	-0.075000	13.250000	28.666666	1023.000000	1023.000000	2046.000000
24.040001	-0.053978	-31.901024	-9.936044	-5.707246	-9.996753	-6.260982	0.000000	-10.000000	-0.091667	13.816667	33.166668	1023.000000	1023.000000	2046.000000
24.059999	-0.052841	-31.228962	-9.635451	-5.671288	-9.944283	-5.977942	0.000000	-10.000000	-0.108333	14.600000	37.500000	1023.000000	1023.000000	2046.000000
24.080000	-0.051781	-30.602648	-9.438503	-5.626925	-9.815170	-5.722049	0.000000	-10.000000	-0.116667	15.283334	42.166668	1023.000000	1023.000000	2046.000000
24.100000	-0.050679	-29.951164	-9.201582	-5.574129	-9.732775	-5.442679	0.000000	-10.000000	-0.116667	16.016666	47.166668	1023.000000	1023.000000	2046.000000
24.120001	-0.049566	-29.293253	-9.023598	-5.490674	-9.611936	-5.167045	0.000000	-10.000000	-0.108333	16.283333	52.333332	1023.000000	1023.000000	2046.000000
24.139999	-0.048513	-28.671175	-8.851279	-5.375436	-9.478683	-4.965775	0.000000	-10.000000	-0.116667	16.700001	57.833332	1023.000000	1023.000000	2046.000000
24.160000	-0.047501	-28.073156	-8.662200	-5.268031	-9.389526	-4.753398	0.000000	-10.000000	-0.116667	17.150000	63.333332	1023.000000	1023.000000	2046.000000
24.180000	-0.046467	-27.462185	-8.513050	-5.129198	-9.265382	-4.554556	0.000000	-10.000000	-0.133333	17.533333	69.000000	1023.000000	1023.000000	2046.000000
24.200001	-0.045485	-26.881502	-8.394024	-4.993845	-9.100754	-4.392879	0.000000	-10.000000	-0.141667	17.766666	74.666664	1023.000000	1023.000000	2046.000000
24.219999	-0.044498	-26.298523	-8.349694	-4.832691	-8.888834	-4.227304	0.000000	-10.000000	-0.166667	18.016666	80.500000	1023.000000	1023.000000	2046.000000
24.240000	-0.043503	-25.710014	-8.308363	-4.664853	-8.657040	-4.079758	0.000000	-10.000000	-0.183333	18.350000	86.500000	1023.000000	1023.000000	2046.000000
24.260000	-0.042401	-25.059195	-8.232142	-4.549154	-8.413766	-3.864132	0.000000	-10.000000	-0.208333	19.049999	92.666664	1023.000000	1023.000000	2046.000000
24.280001	-0.041072	-24.273848	-8.009118	-4.380309	-8.220053	-3.664368	0.000000	-10.000000	-0.225000	19.466667	99.000000	1023.000000	1023.000000	2046.000000
24.299999	-0.039689	-23.456337	-7.750501	-4.119190	-7.987925	-3.598721	0.000000	-10.000000	-0.250000	20.299999	105.500000	1023.000000	1023.000000	2046.000000
24.320000	-0.038500	-22.753582	-7.541923	-3.843136	-7.800170	-3.568354	0.000000	-10.000000	-0.266667	21.066666	112.166664	1023.000000	1023.000000	2046.000000
24.340000	-0.037738	-22.303198	-7.460578	-3.709078	-7.604064	-3.529479	0.000000	-10.000000	-0.291667	22.083334	119.000000	1023.000000	1023.000000	2046.000000
24.360001	-0.037283	-22.034004	-7.299761	-3.664016	-7.516870	-3.553358	0.000000	-10.000000	-0.300000	22.800001	126.333336	1023.000000	1023.000000	2046.000000
24.379999	-0.036752	-21.720146	-7.112159	-3.681405	-7.400877	-3.525706	0.000000	-10.000000	-0.325000	23.516668	133.666672	1023.000000	1023.000000	2046.000000
24.400000	-0.036260	-21.429777	-6.903415	-3.699473	-7.289456	-3.537433	0.000000	-10.000000	-0.333333	24.133335	141.333328	1023.000000	1023.000000	2046.000000
24.420000	-0.035005	-20.687700	-6.661866	-3.729767	-7.100543	-3.195524	0.000000	-10.000000	-0.350000	24.666668	149.166672	1023.000000	1023.000000	2046.000000
24.440001	-0.033586	-19.849485	-6.317198	-3.491203	-6.939220	-3.101864	0.000000	-10.000000	-0.358333	24.766666	157.500000	1023.000000	1023.000000	2046.000000
24.459999	-0.032177	-19.016623	-6.028652	-3.327106	-6.888216	-2.772647	0.000000	-10.000000	-0.375000	24.933334	165.833328	1023.000000	1023.000000	2046.000000
24.480000	-0.031375	-18.542475	-5.802607	-3.348988	-6.980590	-2.410291	0.000000	-10.000000	-0.408333	25.366667	174.166672	1023.000000	1023.000000	2046.000000
24.500000	-0.031221	-18.451706	-5.708541	-3.418146	-7.132972	-2.192047	0.000000	-10.000000	-0.433333	26.283335	182.500000	1023.000000	1023.000000	2046.000000
24.520000	-0.032378	-19.135384	-5.909069	-3.628688	-7.361498	-2.236128	0.000000	-10.000000	-0.466667	27.166668	191.166672	1023.000000	1023.000000	2046.000000
24.540001	-0.034345	-20.297972	-6.205137	-3.979453	-7.600698	-2.512684	0.000000	-10.000000	-0.491667	28.016666	200.166672	1023.000000	1023.000000	2046.000000
24.559999	-0.036279	-21.440931	-6.432548	-4.429843	-7.752036	-2.826505	0.000000	-10.000000	-0.525000	28.633333	209.333328	1023.000000	1023.000000	2046.000000
24.580000	-0.037481	-22.151089	-6.523163	-4.794369	-7.745611	-3.087946	0.000000	-10.000000	-0.516667	29.183334	218.833328	1023.000000	1023.000000	2046.000000
24.600000	-0.038019	-22.469229	-6.615811	-4.984629	-7.636866	-3.231922	0.000000	-10.000000	-0.508333	29.333334	228.500000	1023.000000	1023.000000	2046.000000
24.620001	-0.038108	-22.521696	-6.662136	-5.004305	-7.534631	-3.320623	0.000000	-10.000000	-0.508333	29.550001	238.333328	1023.000000	1023.000000	2046.000000
24.639999	-0.037667	-22.261438	-6.594501	-4.866951	-7.432231	-3.367756	0.000000	-10.000000	-0.516667	29.366667	248.000000	1023.000000	1023.000000	2046.000000
24.660000	-0.037115	-21.934956	-6.505993	-4.676782	-7.294877	-3.457302	0.000000	-10.000000	-0.533333	29.500000	257.666656	1023.000000	1023.000000	2046.000000
24.680000	-0.036306	-21.456690	-6.362376	-4.426736	-7.080395	-3.587181	0.000000	-10.000000	-0.533333	29.616667	267.500000	1023.000000	1023.000000	2046.000000
24.700001	-0.035541	-21.004913	-6.226727	-4.370376	-6.868599	-3.539212	0.000000	-10.000000	-0.533333	30.100000	277.500000	1023.000000	1023.000000	2046.000000
24.719999	-0.034786	-20.558418	-6.061108	-4.538308	-6.707454	-3.251549	0.000000	-10.000000	-0.525000	30.066668	287.500000	1023.000000	1023.000000	2046.000000
24.740000	-0.034052	-20.124891	-5.833340	-4.700764	-6.657170	-2.933618	0.000000	-10.000000	-0.525000	30.183334	297.500000	1023.000000	1023.000000	2046.000000
24.760000	-0.033348	-19.708759	-5.690331	-4.824306	-6.510562	-2.683560	0.000000	-10.000000	-0.525000	30.183334	307.500000	1023.000000	1023.000000	2046.000000
24.780001	-0.032400	-19.148321	-5.512982	-4.836143	-6.208325	-2.590869	0.000000	-10.000000	-0.525000	30.616667	317.500000	1023.000000	1023.000000	2046.000000
24.799999	-0.031255	-18.471594	-5.362902	-4.838575	-5.886033	-2.384085	0.000000	-10.000000	-0.516667	30.300001	327.666656	1023.000000	1023.000000	2046.000000
24.820000	-0.029951	-17.701088	-5.218711	-4.689008	-5.574529	-2.218839	0.000000	-10.000000	-0.500000	29.983334	338.000000	1023.000000	1023.000000	2046.000000
24.840000	-0.028345	-16.751797	-5.024390	-4.464294	-5.246998	-2.016114	0.000000	-10.000000	-0.491667	29.550001	348.166656	1023.000000	1023.000000	2046.000000
24.860001	-0.026495	-15.658434	-4.759286	-4.240457	-4.959484	-1.699208	0.000000	-10.000000	-0.466667	29.566668	358.000000	1023.000000	1023.000000	2046.000000
24.879999	-0.024746	-14.624873	-4.511991	-4.057445	-4.638535	-1.416902	0.000000	-10.000000	-0.483333	29.383333	367.666656	1023.000000	1023.000000	2046.000000
24.900000	-0.023370	-13.811959	-4.376471	-3.923266	-4.356217	-1.156005	0.000000	-10.000000	-0.458333	29.049999	377.500000	1023.000000	1023.000000	2046.000000
24.920000	-0.022453	-13.269855	-4.321814	-3.912581	-4.133518	-0.901943	0.000000	-10.000000	-0.441667	28.183334	387.500000	1023.000000	1023.000000	2046.000000
24.940001	-0.021583	-12.755805	-4.187189	-3.876199	-3.918046	-0.774371	0.000000	-10.000000	-0.391667	27.250000	397.166656	1023.000000	1023.000000	2046.000000
24.959999	-0.020751	-12.264008	-4.006543	-3.825393	-3.779751	-0.652320	0.000000	-10.000000	-0.383333	26.166668	406.333344	1023.000000	1023.000000	2046.000000
24.980000	-0.019703	-11.644642	-3.684380	-3.731584	-3.656123	-0.572554	0.000000	-10.000000	-0.400000	25.900000	415.166656	1023.000000	1023.000000	2046.000000
25.000000	-0.018589	-10.986267	-3.311080	-3.627953	-3.487581	-0.559654	0.000000	-10.000000	-0.433333	26.350000	423.833344	1023.000000	1023.000000	2046.000000
25.020000	-0.017458	-10.317666	-2.976642	-3.536120	-3.270504	-0.534400	0.000000	-10.000000	-0.441667	26.966667	432.666656	1023.000000	1023.000000	2046.000000
25.040001	-0.016245	-9.600641	-2.628772	-3.506307	-3.016138	-0.449425	0.000000	-10.000000	-0.433333	27.266666	441.500000	1023.000000	1023.000000	2046.000000
25.059999	-0.014717	-8.697820	-2.207875	-3.449375	-2.806109	-0.234460	0.000000	-10.000000	-0.400000	26.983334	450.500000	1023.000000	1023.000000	2046.000000
25.080000	-0.012960	-7.659446	-1.753114	-3.458818	-2.572665	0.125151	0.000000	-10.000000	-0.375000	26.516666	459.500000	1023.000000	1023.000000	2046.000000
25.100000	-0.011238	-6.641804	-1.369217	-3.420499	-2.328843	0.476755	0.000000	-10.000000	-0.366667	25.900002	468.500000	1023.000000	1023.000000	2046.000000
25.120001	-0.009641	-5.697862	-1.049216	-3.351781	-2.091589	0.794725	0.000000	-10.000000	-0.383333	25.450001	477.333344	1023.000000	1023.000000	2046.000000
25.139999	-0.008149	-4.815858	-0.769013	-3.342323	-1.876132	1.171611	0.000000	-10.000000	-0.383333	25.233334	485.833344	1023.000000	1023.000000	2046.000000
25.160000	-0.006843	-4.044270	-0.552775	-3.233736	-1.649199	1.391440	0.000000	-10.000000	-0.366667	24.933334	494.333344	1023.000000	1023.000000	2046.000000
25.180000	-0.005425	-3.206115	-0.367684	-3.048979	-1.355226	1.565773	0.000000	-10.000000	-0.341667	24.533333	502.666656	1023.000000	1023.000000	2046.000000
25.200001	-0.003997	-2.362246	-0.209693	-2.876414	-0.995524	1.719385	0.000000	-10.000000	-0.325000	23.966667	511.000000	1023.000000	1023.000000	2046.000000
25.219999	-0.002469	-1.459431	0.032579	-2.663111	-0.689228	1.860329	0.000000	-10.000000	-0.308333	23.683334	519.000000	1023.000000	1023.000000	2046.000000
25.240000	-0.000942	-0.556527	0.281182	-2.443897	-0.371689	1.977877	0.000000	-10.000000	-0.300000	23.400002	527.000000	1023.000000	1023.000000	2046.000000
25.260000	0.000688	0.406452	0.567266	-2.210119	-0.049765	2.099071	0.000000	-10.000000	-0.300000	23.450001	535.000000	1023.000000	1023.000000	2046.000000
25.280001	0.002419	1.429762	0.985542	-1.921658	0.205835	2.160043	0.000000	-10.000000	-0.308333	23.266666	543.000000	1023.000000	1023.000000	2046.000000
25.299999	0.004274	2.526080	1.413398	-1.587483	0.527025	2.173141	0.000000	-10.000000	-0.325000	23.583334	550.666687	1023.000000	1023.000000	2046.000000
25.320000	0.005721	3.381349	1.713370	-1.302186	0.804287	2.165878	0.000000	-10.000000	-0.366667	24.233334	558.333313	1023.000000	1023.000000	2046.000000
25.340000	0.006811	4.025034	1.974819	-1.141462	1.025244	2.166434	0.000000	-10.000000	-0.391667	25.366667	566.166687	1023.000000	1023.000000	2046.000000
25.360001	0.007947	4.696930	2.276204	-0.982186	1.239800	2.163112	0.000000	-10.000000	-0.425000	26.100000	574.500000	1023.000000	1023.000000	2046.000000
25.379999	0.008998	5.317553	2.602511	-0.911772	1.434312	2.192502	0.000000	-10.000000	-0.416667	26.633333	583.166687	1023.000000	1023.000000	2046.000000
25.400000	0.010619	6.275926	3.000351	-0.838435	1.665007	2.449003	0.000000	-10.000000	-0.416667	26.666668	592.000000	1023.000000	1023.000000	2046.000000
25.420000	0.012465	7.366976	3.348965	-0.676923	1.889841	2.805094	0.000000	-10.000000	-0.383333	26.516666	601.000000	1023.000000	1023.000000	2046.000000
25.440001	0.014425	8.525348	3.759518	-0.395018	1.920818	3.240030	0.000000	-10.000000	-0.358333	25.799999	609.833313	1023.000000	1023.000000	2046.000000
25.459999	0.015466	9.140313	4.030035	-0.280295	1.835616	3.554956	0.000000	-10.000000	-0.341667	25.116667	618.500000	1023.000000	1023.000000	2046.000000
25.480000	0.015736	9.300036	4.196454	-0.350176	1.708643	3.745115	0.000000	-10.000000	-0.325000	24.250000	626.833313	1023.000000	1023.000000	2046.000000
25.500000	0.014740	8.711100	4.037583	-0.621102	1.572571	3.722047	0.000000	-10.000000	-0.300000	23.550001	635.000000	1023.000000	1023.000000	2046.000000
25.520000	0.012641	7.470912	3.631120	-0.934187	1.382329	3.391649	0.000000	-10.000000	-0.250000	22.666668	643.000000	1023.000000	1023.000000	2046.000000
25.540001	0.010251	6.058073	3.194422	-1.215457	1.225513	2.853595	0.000000	-10.000000	-0.216667	21.816668	650.833313	1023.000000	1023.000000	2046.000000
25.559999	0.008585	5.073502	2.952839	-1.450377	1.112151	2.458889	0.000000	-10.000000	-0.208333	20.950001	658.333313	1023.000000	1023.000000	2046.000000
25.580000	0.007711	4.557308	2.839356	-1.420614	1.101787	2.036780	0.000000	-10.000000	-0.225000	20.400000	665.500000	1023.000000	1023.000000	2046.000000
25.600000	0.007385	4.364429	2.767200	-1.287655	1.164461	1.720422	0.000000	-10.000000	-0.241667	20.366667	672.500000	1023.000000	1023.000000	2046.000000
25.620001	0.007438	4.395938	2.829925	-1.078445	1.227969	1.416489	0.000000	-10.000000	-0.241667	20.483334	679.333313	1023.000000	1023.000000	2046.000000
25.639999	0.007683	4.540622	2.943896	-0.950941	1.262342	1.285325	0.000000	-10.000000	-0.225000	20.800001	686.166687	1023.000000	1023.000000	2046.000000
25.660000	0.008209	4.851749	3.153406	-1.043719	1.294439	1.447623	0.000000	-10.000000	-0.208333	20.416668	693.000000	1023.000000	1023.000000	2046.000000
25.680000	0.008811	5.207416	3.336059	-1.238518	1.363425	1.746450	0.000000	-10.000000	-0.183333	19.850000	699.833313	1023.000000	1023.000000	2046.000000
25.700001	0.009344	5.522575	3.462503	-1.392222	1.497522	1.954772	0.000000	-10.000000	-0.150000	18.766666	706.666687	1023.000000	1023.000000	2046.000000
25.719999	0.009714	5.741070	3.458979	-1.458943	1.732153	2.008881	0.000000	-10.000000	-0.133333	18.083334	713.166687	1023.000000	1023.000000	2046.000000
25.740000	0.009898	5.849754	3.290379	-1.467655	2.077319	1.949712	0.000000	-10.000000	-0.133333	17.700001	719.500000	1023.000000	1023.000000	2046.000000
25.760000	0.010405	6.149222	3.296691	-1.452874	2.386573	1.918833	0.000000	-10.000000	-0.158333	17.983334	725.500000	1023.000000	1023.000000	2046.000000
25.780001	0.011267	6.658865	3.409030	-1.451877	2.730232	1.971480	0.000000	-10.000000	-0.166667	18.400002	731.500000	1023.000000	1023.000000	2046.000000
25.799999	0.012238	7.232366	3.542049	-1.290165	3.056571	1.923911	0.000000	-10.000000	-0.175000	18.783335	737.500000	1023.000000	1023.000000	2046.000000
25.820000	0.013408	7.924193	3.765082	-1.035945	3.360694	1.834362	0.000000	-10.000000	-0.175000	18.783335	743.500000	1023.000000	1023.000000	2046.000000
25.840000	0.015009	8.870040	4.081157	-0.681831	3.682051	1.788664	0.000000	-10.000000	-0.166667	18.866667	749.500000	1023.000000	1023.000000	2046.000000
25.860001	0.016785	9.919753	4.457722	-0.538917	3.960766	2.040183	0.000000	-10.000000	-0.166667	18.850000	755.833313	1023.000000	1023.000000	2046.000000
25.879999	0.018524	10.947905	4.769661	-0.521358	4.279151	2.420450	0.000000	-10.000000	-0.166667	18.883335	760.166687	1023.000000	1023.000000	2046.000000
25.900000	0.019928	11.777625	5.019857	-0.680008	4.503680	2.934096	0.000000	-10.000000	-0.158333	18.433334	766.500000	1023.000000	1023.000000	2046.000000
25.920000	0.020699	12.232921	5.066567	-0.775494	4.739167	3.202681	0.000000	-10.000000	-0.125000	17.883333	772.500000	1023.000000	1023.000000	2046.000000
25.940001	0.021030	12.428756	4.966481	-0.872646	5.006972	3.327950	0.000000	-10.000000	-0.091667	17.283333	780.500000	1023.000000	1023.000000	2046.000000
25.959999	0.021453	12.678979	4.982842	-0.950622	5.259895	3.386864	0.000000	-10.000000	-0.066667	16.766666	786.500000	1023.000000	1023.000000	2046.000000
25.980000	0.021995	12.999335	5.174607	-1.025318	5.424252	3.425793	0.000000	-10.000000	-0.075000	16.000000	792.166687	1023.000000	1023.000000	2046.000000
26.000000	0.022464	13.276480	5.354593	-1.042717	5.594600	3.370005	0.000000	-10.000000	-0.066667	15.250000	797.666687	1023.000000	1023.000000	2046.000000
26.020000	0.023116	13.661557	5.594872	-0.951801	5.765256	3.253230	0.000000	-10.000000	-0.083333	14.683333	802.833313	1023.000000	1023.000000	2046.000000
26.040001	0.024163	14.280294	5.913124	-0.867011	6.009767	3.224415	0.000000	-10.000000	-0.066667	14.716666	808.000000	1023.000000	1023.000000	2046.000000
26.059999	0.025502	15.071723	6.275067	-0.716238	6.232502	3.280392	0.000000	-10.000000	-0.075000	15.050000	812.833313	1023.000000	1023.000000	2046.000000
26.080000	0.027023	15.970760	6.612662	-0.502254	6.499177	3.361175	0.000000	-10.000000	-0.091667	15.750000	817.833313	1023.000000	1023.000000	2046.000000
26.100000	0.028726	16.976988	6.994737	-0.333524	6.745715	3.570059	0.000000	-10.000000	-0.116667	16.483334	823.000000	1023.000000	1023.000000	2046.000000
26.120001	0.030221	17.860870	7.268551	-0.183501	6.978882	3.796937	0.000000	-10.000000	-0.133333	17.050001	828.333313	1023.000000	1023.000000	2046.000000
26.139999	0.031671	18.717831	7.595085	-0.046995	7.146170	4.023570	0.000000	-10.000000	-0.116667	17.150000	833.833313	1023.000000	1023.000000	2046.000000
26.160000	0.033153	19.593472	7.881618	0.065650	7.361388	4.284816	0.000000	-10.000000	-0.108333	16.850000	839.500000	1023.000000	1023.000000	2046.000000
26.180000	0.034705	20.510569	8.205099	0.165314	7.588947	4.551208	0.000000	-10.000000	-0.100000	16.433334	845.333313	1023.000000	1023.000000	2046.000000
26.200001	0.036438	21.534691	8.646556	0.225036	7.788761	4.874337	0.000000	-10.000000	-0.083333	15.916667	851.000000	1023.000000	1023.000000	2046.000000
26.219999	0.038195	22.573282	9.069719	0.361494	8.059985	5.082084	0.000000	-10.000000	-0.066667	15.233334	856.333313	1023.000000	1023.000000	2046.000000
26.240000	0.039716	23.471992	9.391031	0.506870	8.337086	5.237005	0.000000	-10.000000	-0.041667	14.533334	861.500000	1023.000000	1023.000000	2046.000000
26.260000	0.040621	24.007025	9.548612	0.517505	8.561580	5.379329	0.000000	-10.000000	-0.050000	13.983334	866.333313	1023.000000	1023.000000	2046.000000
26.280001	0.041207	24.353140	9.568255	0.570998	8.781135	5.432753	0.000000	-10.000000	-0.058333	13.650001	871.166687	1023.000000	1023.000000	2046.000000
26.299999	0.041838	24.726343	9.622935	0.604077	9.011326	5.488006	0.000000	-10.000000	-0.075000	13.366667	875.666687	1023.000000	1023.000000	2046.000000
26.320000	0.042643	25.201874	9.770449	0.664519	9.189480	5.577425	0.000000	-10.000000	-0.075000	13.266666	880.333313	1023.000000	1023.000000	2046.000000
26.340000	0.043740	25.850071	9.832442	0.869729	9.359875	5.788025	0.000000	-10.000000	-0.075000	13.383333	884.666687	1023.000000	1023.000000	2046.000000
26.360001	0.044787	26.469261	9.974998	1.324738	9.327538	5.841987	0.000000	-10.000000	-0.066667	13.083334	889.333313	1023.000000	1023.000000	2046.000000
26.379999	0.045449	26.860193	10.082983	1.703225	9.166938	5.907048	0.000000	-10.000000	-0.041667	12.383333	893.666687	1023.000000	1023.000000	2046.000000
26.400000	0.045206	26.716717	10.093760	1.886033	8.940744	5.796180	0.000000	-10.000000	-0.016667	11.083334	898.000000	1023.000000	1023.000000	2046.000000
26.420000	0.044011	26.010403	10.032227	1.804623	8.678555	5.494998	0.000000	-10.000000	0.000000	9.850000	901.833313	1023.000000	1023.000000	2046.000000
26.440001	0.041762	24.681553	9.799021	1.490004	8.269796	5.122733	0.000000	-10.000000	0.016667	8.333334	905.333313	1023.000000	1023.000000	2046.000000
26.459999	0.038943	23.015360	9.421253	1.100575	7.828433	4.665099	0.000000	-10.000000	0.033333	6.216667	908.500000	1023.000000	1023.000000	2046.000000
26.480000	0.036464	21.550224	9.087945	0.661394	7.433712	4.367176	0.000000	-10.000000	0.058333	3.000000	911.000000	1023.000000	1023.000000	2046.000000
26.500000	0.034691	20.502235	8.810328	0.303144	7.176534	4.212228	0.000000	-10.000000	0.075000	0.016667	912.500000	1023.000000	1023.000000	2046.000000
26.520000	0.033359	19.715094	8.573600	0.135226	6.925982	4.080285	0.000000	-10.000000	0.083333	-2.116667	913.000000	1023.000000	1023.000000	2046.000000
26.540001	0.032357	19.123260	8.288547	0.076121	6.804930	3.953662	0.000000	-10.000000	0.091667	-3.533333	913.000000	1023.000000	1023.000000	2046.000000
26.559999	0.031330	18.516308	8.024540	0.048873	6.657513	3.785383	0.000000	-10.000000	0.091667	-5.083333	913.000000	1023.000000	1023.000000	2046.000000
26.580000	0.030476	18.011459	7.783734	0.007783	6.589811	3.630130	0.000000	-10.000000	0.100000	-6.633333	913.000000	1023.000000	1023.000000	2046.000000
26.600000	0.029617	17.503504	7.562847	-0.074075	6.496514	3.518219	0.000000	-10.000000	0.116667	-8.133333	913.000000	1023.000000	1023.000000	2046.000000
26.620001	0.028734	16.981907	7.369092	-0.144338	6.399223	3.357931	0.000000	-10.000000	0.133333	-9.716667	913.000000	1023.000000	1023.000000	2046.000000
26.639999	0.027939	16.512236	7.249253	-0.161880	6.249755	3.175107	0.000000	-10.000000	0.150000	-11.433333	913.000000	1023.000000	1023.000000	2046.000000
26.660000	0.027106	16.019905	7.078191	-0.099154	6.149110	2.891757	0.000000	-10.000000	0.150000	-12.750000	909.500000	1023.000000	1023.000000	2046.000000
26.680000	0.026316	15.552499	6.905128	-0.104507	6.101174	2.650703	0.000000	-10.000000	0.166667	-13.466667	901.333313	1023.000000	1023.000000	2046.000000
26.700001	0.025694	15.185015	6.790898	-0.242169	6.048203	2.588082	0.000000	-10.000000	0.200000	-14.000000	891.666687	1023.000000	1023.000000	2046.000000
26.719999	0.025371	14.994196	6.699544	-0.325150	6.005223	2.614579	0.000000	-10.000000	0.250000	-14.750000	883.833313	1023.000000	1023.000000	2046.000000
26.740000	0.025024	14.789262	6.535715	-0.310871	5.962886	2.601532	0.000000	-10.000000	0.283333	-16.066666	878.833313	1023.000000	1023.000000	2046.000000
26.760000	0.025046	14.802197	6.477525	-0.285469	5.825975	2.784166	0.000000	-10.000000	0.333333	-17.716667	873.333313	1023.000000	1023.000000	2046.000000
26.780001	0.025149	14.862952	6.372268	-0.200010	5.729264	2.961430	0.000000	-10.000000	0.375000	-19.433334	867.333313	1023.000000	1023.000000	2046.000000
26.799999	0.025318	14.963197	6.361827	-0.193792	5.543833	3.251328	0.000000	-10.000000	0.425000	-20.883333	860.833313	1023.000000	1023.000000	2046.000000
26.820000	0.025101	14.834457	6.226104	-0.250372	5.328932	3.529792	0.000000	-10.000000	0.441667	-22.216667	854.000000	1023.000000	1023.000000	2046.000000
26.840000	0.024350	14.390622	5.852824	-0.250783	5.174022	3.614559	0.000000	-10.000000	0.491667	-23.266666	846.666687	1023.000000	1023.000000	2046.000000
26.860001	0.023238	13.733440	5.473529	-0.271389	4.927091	3.604209	0.000000	-10.000000	0.541667	-24.666668	839.000000	1023.000000	1023.000000	2046.000000
26.879999	0.022024	13.016441	5.137932	-0.350704	4.645320	3.583893	0.000000	-10.000000	0.625000	-25.966667	830.666687	1023.000000	1023.000000	2046.000000
26.900000	0.020716	12.243224	4.817327	-0.439794	4.335300	3.530389	0.000000	-10.000000	0.666667	-27.433334	822.000000	1023.000000	1023.000000	2046.000000
26.920000	0.019428	11.481834	4.571893	-0.521911	3.956429	3.475423	0.000000	-10.000000	0.708333	-28.133333	812.833313	1023.000000	1023.000000	2046.000000
26.940001	0.018337	10.837025	4.343011	-0.611210	3.633464	3.471759	0.000000	-10.000000	0.725000	-28.916666	803.333313	1023.000000	1023.000000	2046.000000
26.959999	0.017414	10.291599	4.166608	-0.583648	3.315590	3.393049	0.000000	-10.000000	0.766667	-29.516666	793.666687	1023.000000	1023.000000	2046.000000
26.980000	0.016757	9.903115	3.991209	-0.525550	3.090517	3.346940	0.000000	-10.000000	0.808333	-30.400002	783.666687	1023.000000	1023.000000	2046.000000
27.000000	0.016239	9.597472	3.863259	-0.342548	2.834805	3.241957	0.000000	-10.000000	0.833333	-30.633333	773.666687	1023.000000	1023.000000	2046.000000
27.020000	0.015658	9.253610	3.661505	-0.215113	2.604871	3.202346	0.000000	-10.000000	0.825000	-30.600000	763.500000	1023.000000	1023.000000	2046.000000
27.040001	0.015057	8.898449	3.496464	-0.154751	2.329983	3.226752	0.000000	-10.000000	0.791667	-30.333334	753.500000	1023.000000	1023.000000	2046.000000
27.059999	0.014615	8.637269	3.358624	-0.142254	2.091535	3.329365	0.000000	-10.000000	0.766667	-30.183334	743.500000	1023.000000	1023.000000	2046.000000
27.080000	0.014262	8.429080	3.257322	-0.077229	1.836258	3.412730	0.000000	-10.000000	0.733333	-29.950001	733.500000	1023.000000	1023.000000	2046.000000
27.100000	0.014019	8.285078	3.236071	-0.006906	1.590140	3.465773	0.000000	-10.000000	0.733333	-29.666666	723.500000	1023.000000	1023.000000	2046.000000
27.120001	0.013978	8.261222	3.266105	0.029720	1.376688	3.588709	0.000000	-10.000000	0.750000	-29.816666	713.500000	1023.000000	1023.000000	2046.000000
27.139999	0.013789	8.149143	3.232816	0.039318	1.213066	3.663943	0.000000	-10.000000	0.783333	-29.866667	703.500000	1023.000000	1023.000000	2046.000000
27.160000	0.013525	7.993330	3.219785	-0.028526	1.025764	3.776307	0.000000	-10.000000	0.808333	-30.333334	693.500000	1023.000000	1023.000000	2046.000000
27.180000	0.012931	7.642086	3.004907	0.006263	0.902251	3.728664	0.000000	-10.000000	0.808333	-30.333334	683.333313	1023.000000	1023.000000	2046.000000
27.200001	0.012227	7.226017	2.735378	0.016477	0.749665	3.724496	0.000000	-10.000000	0.800000	-30.616667	673.000000	1023.000000	1023.000000	2046.000000
27.219999	0.011488	6.789487	2.432213	0.101082	0.493631	3.762563	0.000000	-10.000000	0.791667	-30.299999	662.666687	1023.000000	1023.000000	2046.000000
27.240000	0.010465	6.184889	2.050550	0.286383	0.114118	3.733839	0.000000	-10.000000	0.808333	-30.666666	652.500000	1023.000000	1023.000000	2046.000000
27.260000	0.009529	5.631706	1.736360	0.565463	-0.407956	3.737839	0.000000	-10.000000	0.841667	-31.366667	642.333313	1023.000000	1023.000000	2046.000000
27.280001	0.007946	4.696359	1.412172	0.701371	-0.989102	3.571918	0.000000	-10.000000	0.908333	-32.783333	631.833313	1023.000000	1023.000000	2046.000000
27.299999	0.005976	3.531537	1.162198	0.666345	-1.546150	3.249145	0.000000	-10.000000	0.950000	-33.750000	621.000000	1023.000000	1023.000000	2046.000000
27.320000	0.003475	2.053883	0.861288	0.442587	-2.049304	2.799312	0.000000	-10.000000	0.975000	-34.000000	609.833313	1023.000000	1023.000000	2046.000000
27.340000	0.000525	0.310332	0.535285	0.102894	-2.621809	2.293962	0.000000	-10.000000	0.950000	-33.850002	598.500000	1023.000000	1023.000000	2046.000000
27.360001	-0.002606	-1.540325	0.194946	-0.408410	-3.259447	1.932585	0.000000	-10.000000	0.900000	-33.083336	587.166687	1023.000000	1023.000000	2046.000000
27.379999	-0.005414	-3.199682	-0.111560	-0.919483	-3.840762	1.672121	0.000000	-10.000000	0.858333	-32.516670	576.166687	1023.000000	1023.000000	2046.000000
27.400000	-0.007865	-4.648151	-0.444596	-1.243575	-4.301333	1.341353	0.000000	-10.000000	0.825000	-31.916668	565.333313	1023.000000	1023.000000	2046.000000
27.420000	-0.010108	-5.973868	-0.940143	-1.460445	-4.594491	1.021211	0.000000	-10.000000	0.825000	-31.750000	554.666687	1023.000000	1023.000000	2046.000000
27.440001	-0.011924	-7.047342	-1.432835	-1.513103	-4.788744	0.687340	0.000000	-10.000000	0.825000	-31.866667	544.000000	1023.000000	1023.000000	2046.000000
27.459999	-0.013470	-7.960714	-1.785190	-1.572341	-5.039280	0.436097	0.000000	-10.000000	0.825000	-31.766668	533.333313	1023.000000	1023.000000	2046.000000
27.480000	-0.014900	-8.806112	-2.111858	-1.593493	-5.245094	0.144333	0.000000	-10.000000	0.816667	-31.600000	522.833313	1023.000000	1023.000000	2046.000000
27.500000	-0.016176	-9.559812	-2.377398	-1.633664	-5.413725	-0.135025	0.000000	-10.000000	0.808333	-31.300001	512.166687	1023.000000	1023.000000	2046.000000
27.520000	-0.017399	-10.282943	-2.641563	-1.657934	-5.569508	-0.413938	0.000000	-10.000000	0.800000	-31.050001	501.833344	1023.000000	1023.000000	2046.000000
27.540001	-0.018568	-10.973942	-2.910259	-1.664505	-5.666130	-0.733047	0.000000	-10.000000	0.791667	-31.166668	491.333344	1023.000000	1023.000000	2046.000000
27.559999	-0.019721	-11.655384	-3.125305	-1.748781	-5.788842	-0.992456	0.000000	-10.000000	0.800000	-31.150002	481.000000	1023.000000	1023.000000	2046.000000
27.580000	-0.020825	-12.307656	-3.275897	-2.028692	-5.944067	-1.059000	0.000000	-10.000000	0.800000	-31.216667	470.666656	1023.000000	1023.000000	2046.000000
27.600000	-0.021566	-12.745247	-3.312137	-2.390604	-6.073931	-0.968575	0.000000	-10.000000	0.808333	-31.066668	460.166656	1023.000000	1023.000000	2046.000000
27.620001	-0.021876	-12.928447	-3.408045	-2.494596	-6.155659	-0.870147	0.000000	-10.000000	0.800000	-31.200001	449.833344	1023.000000	1023.000000	2046.000000
27.639999	-0.022085	-13.051950	-3.557488	-2.425648	-6.273773	-0.795041	0.000000	-10.000000	0.800000	-31.216667	439.333344	1023.000000	1023.000000	2046.000000
27.660000	-0.022229	-13.137068	-3.851270	-2.294849	-6.290370	-0.700580	0.000000	-10.000000	0.800000	-31.216667	429.000000	1023.000000	1023.000000	2046.000000
27.680000	-0.022294	-13.175879	-4.040550	-2.125628	-6.365794	-0.643906	0.000000	-10.000000	0.808333	-31.350000	418.666656	1023.000000	1023.000000	2046.000000
27.700001	-0.022591	-13.351328	-4.316656	-2.000198	-6.421185	-0.613288	0.000000	-10.000000	0.808333	-31.350000	408.166656	1023.000000	1023.000000	2046.000000
27.719999	-0.023367	-13.810121	-4.629938	-1.948758	-6.528435	-0.702989	0.000000	-10.000000	0.808333	-31.216667	397.833344	1023.000000	1023.000000	2046.000000
27.740000	-0.024334	-14.381672	-4.970592	-1.985789	-6.625469	-0.799822	0.000000	-10.000000	0.800000	-30.833334	387.333344	1023.000000	1023.000000	2046.000000
27.760000	-0.025325	-14.967283	-5.242882	-2.058611	-6.768117	-0.897673	0.000000	-10.000000	0.791667	-30.733334	377.000000	1023.000000	1023.000000	2046.000000
27.780001	-0.026219	-15.495282	-5.430747	-2.032852	-6.958549	-1.073133	0.000000	-10.000000	0.758333	-30.366667	366.666656	1023.000000	1023.000000	2046.000000
27.799999	-0.027219	-16.086147	-5.620416	-2.010859	-7.154088	-1.300783	0.000000	-10.000000	0.725000	-29.716667	356.500000	1023.000000	1023.000000	2046.000000
27.820000	-0.028161	-16.642971	-5.778998	-2.006601	-7.288661	-1.568710	0.000000	-10.000000	0.700000	-29.000000	346.666656	1023.000000	1023.000000	2046.000000
27.840000	-0.028953	-17.111322	-5.901320	-2.116850	-7.387120	-1.706033	0.000000	-10.000000	0.708333	-28.816668	337.000000	1023.000000	1023.000000	2046.000000
27.860001	-0.029420	-17.387360	-5.949271	-2.172175	-7.490518	-1.775396	0.000000	-10.000000	0.708333	-29.066668	327.333344	1023.000000	1023.000000	2046.000000
27.879999	-0.029769	-17.593510	-5.923729	-2.242640	-7.602144	-1.824997	0.000000	-10.000000	0.708333	-29.416666	320.833344	1023.000000	1023.000000	2046.000000
27.900000	-0.029995	-17.727106	-5.882009	-2.364311	-7.719384	-1.761403	0.000000	-10.000000	0.700000	-29.500000	311.000000	1023.000000	1023.000000	2046.000000
27.920000	-0.030185	-17.839535	-5.803148	-2.480780	-7.880945	-1.674661	0.000000	-10.000000	0.700000	-29.133333	301.333344	1023.000000	1023.000000	2046.000000
27.940001	-0.030519	-18.036989	-5.833401	-2.570015	-8.002735	-1.630838	0.000000	-10.000000	0.700000	-28.933334	288.333344	1023.000000	1023.000000	2046.000000
27.959999	-0.030852	-18.233635	-5.956449	-2.549963	-8.035205	-1.692020	0.000000	-10.000000	0.700000	-28.683334	278.666656	1023.000000	1023.000000	2046.000000
27.980000	-0.031239	-18.462494	-6.156247	-2.549654	-8.015916	-1.740676	0.000000	-10.000000	0.700000	-28.716667	269.000000	1023.000000	1023.000000	2046.000000
28.000000	-0.031416	-18.566950	-6.281002	-2.511615	-8.002260	-1.772073	0.000000	-10.000000	0.691667	-28.566668	259.500000	1023.000000	1023.000000	2046.000000
28.020000	-0.031531	-18.635056	-6.407131	-2.461703	-7.997828	-1.768394	0.000000	-10.000000	0.691667	-28.333334	250.000000	1023.000000	1023.000000	2046.000000
28.040001	-0.031562	-18.653109	-6.455636	-2.358539	-8.000274	-1.838660	0.000000	-10.000000	0.675000	-27.766666	240.500000	1023.000000	1023.000000	2046.000000
28.059999	-0.031642	-18.700678	-6.549461	-2.240849	-7.990025	-1.920342	0.000000	-10.000000	0.633333	-27.000000	231.166672	1023.000000	1023.000000	2046.000000
28.080000	-0.031790	-18.787958	-6.603100	-2.086746	-8.014975	-2.083137	0.000000	-10.000000	0.591667	-26.300001	222.166672	1023.000000	1023.000000	2046.000000
28.100000	-0.031830	-18.811600	-6.643885	-1.966963	-7.983242	-2.217511	0.000000	-10.000000	0.558333	-25.933334	213.500000	1023.000000	1023.000000	2046.000000
28.120001	-0.031922	-18.866013	-6.629397	-1.867515	-8.004730	-2.364371	0.000000	-10.000000	0.575000	-25.816668	204.833328	1023.000000	1023.000000	2046.000000
28.139999	-0.032053	-18.943428	-6.632497	-1.838052	-7.982377	-2.490503	0.000000	-10.000000	0.575000	-26.183334	196.166672	1023.000000	1023.000000	2046.000000
28.160000	-0.032058	-18.946108	-6.548346	-1.815598	-7.998245	-2.583919	0.000000	-10.000000	0.575000	-26.066668	187.333328	1023.000000	1023.000000	2046.000000
28.180000	-0.032363	-19.126556	-6.578259	-1.859957	-7.978040	-2.710302	0.000000	-10.000000	0.550000	-25.450001	178.666672	1023.000000	1023.000000	2046.000000
28.200001	-0.033120	-19.574171	-6.628129	-2.039253	-8.088050	-2.818740	0.000000	-10.000000	0.525000	-24.483334	170.166672	1023.000000	1023.000000	2046.000000
28.219999	-0.034078	-20.139818	-6.717543	-2.240611	-8.192295	-2.989369	0.000000	-10.000000	0.483333	-23.300001	162.000000	1023.000000	1023.000000	2046.000000
28.240000	-0.035003	-20.686743	-6.785515	-2.454917	-8.358507	-3.087804	0.000000	-10.000000	0.441667	-22.366667	154.333328	1023.000000	1023.000000	2046.000000
28.260000	-0.035645	-21.066025	-6.778600	-2.600451	-8.474160	-3.212812	0.000000	-10.000000	0.416667	-21.466667	146.833328	1023.000000	1023.000000	2046.000000
28.280001	-0.036381	-21.501225	-6.804061	-2.819165	-8.584334	-3.293664	0.000000	-10.000000	0.408333	-21.333334	139.666672	1023.000000	1023.000000	2046.000000
28.299999	-0.036316	-21.462643	-6.761113	-2.680932	-8.598087	-3.422512	0.000000	-10.000000	0.408333	-21.316668	132.500000	1023.000000	1023.000000	2046.000000
28.320000	-0.036637	-21.652205	-6.838199	-2.618403	-8.721827	-3.473776	0.000000	-10.000000	0.391667	-21.050001	125.500000	1023.000000	1023.000000	2046.000000
28.340000	-0.037292	-22.039680	-7.016083	-2.607379	-8.987499	-3.428720	0.000000	-10.000000	0.375000	-20.366667	118.500000	1023.000000	1023.000000	2046.000000
28.360001	-0.038800	-22.930700	-7.278276	-2.762091	-9.415916	-3.474416	0.000000	-10.000000	0.350000	-19.166666	111.666664	1023.000000	1023.000000	2046.000000
28.379999	-0.041128	-24.306395	-7.595927	-3.082388	-9.874309	-3.753772	0.000000	-10.000000	0.308333	-18.083334	105.333336	1023.000000	1023.000000	2046.000000
28.400000	-0.043997	-26.002237	-7.968961	-3.605805	-10.263809	-4.163662	0.000000	-10.000000	0.275000	-16.666666	99.333336	1023.000000	1023.000000	2046.000000
28.420000	-0.046903	-27.719610	-8.345890	-4.160341	-10.565203	-4.648177	0.000000	-10.000000	0.250000	-15.666667	93.833336	1023.000000	1023.000000	2046.000000
28.440001	-0.049359	-29.171211	-8.670446	-4.660695	-10.769106	-5.070965	0.000000	-10.000000	0.233333	-14.633333	88.500000	1023.000000	1023.000000	2046.000000
28.459999	-0.051138	-30.222651	-8.976049	-4.949367	-10.894629	-5.402606	0.000000	-10.000000	0.233333	-14.400001	83.500000	1023.000000	1023.000000	2046.000000
28.480000	-0.052592	-31.082148	-9.225308	-5.127383	-11.036779	-5.692677	0.000000	-10.000000	0.233333	-14.300000	78.666664	1023.000000	1023.000000	2046.000000
28.500000	-0.053761	-31.772869	-9.509819	-5.173387	-11.111823	-5.977840	0.000000	-10.000000	0.250000	-14.616667	73.833336	1023.000000	1023.000000	2046.000000
28.520000	-0.054735	-32.348377	-9.746391	-5.225809	-11.180412	-6.195764	0.000000	-10.000000	0.250000	-14.633333	69.000000	1023.000000	1023.000000	2046.000000
28.540001	-0.055462	-32.778049	-9.933551	-5.233047	-11.206713	-6.404741	0.000000	-10.000000	0.250000	-14.616667	64.000000	1023.000000	1023.000000	2046.000000
28.559999	-0.056106	-33.158581	-10.039724	-5.263577	-11.237238	-6.618044	0.000000	-10.000000	0.241667	-14.250000	59.166668	1023.000000	1023.000000	2046.000000
28.580000	-0.056642	-33.475151	-10.162112	-5.306812	-11.227112	-6.779115	0.000000	-10.000000	0.233333	-13.766667	54.500000	1023.000000	1023.000000	2046.000000
28.600000	-0.057184	-33.796013	-10.305746	-5.413004	-11.197453	-6.879810	0.000000	-10.000000	0.208333	-13.200001	49.833332	1023.000000	1023.000000	2046.000000
28.620001	-0.057491	-33.977139	-10.374577	-5.448913	-11.092052	-7.061596	0.000000	-10.000000	0.183333	-12.566667	45.333332	1023.000000	1023.000000	2046.000000
28.639999	-0.057387	-33.915470	-10.346385	-5.471766	-10.921191	-7.176127	0.000000	-10.000000	0.158333	-11.866667	41.000000	1023.000000	1023.000000	2046.000000
28.660000	-0.056783	-33.558586	-10.271031	-5.474153	-10.775631	-7.037770	0.000000	-10.000000	0.150000	-11.316667	37.000000	1023.000000	1023.000000	2046.000000
28.680000	-0.056015	-33.104580	-10.150155	-5.402408	-10.693742	-6.858274	0.000000	-10.000000	0.141667	-10.816667	33.333332	1023.000000	1023.000000	2046.000000
28.700001	-0.055397	-32.739506	-10.079168	-5.259144	-10.639348	-6.761845	0.000000	-10.000000	0.125000	-10.200000	29.666666	1023.000000	1023.000000	2046.000000
28.719999	-0.054664	-32.306133	-10.020326	-5.112114	-10.529915	-6.643780	0.000000	-10.000000	0.100000	-9.266666	26.333334	1023.000000	1023.000000	2046.000000
28.740000	-0.054249	-32.061134	-10.077429	-5.074059	-10.413177	-6.496469	0.000000	-10.000000	0.083333	-8.233334	23.166666	1023.000000	1023.000000	2046.000000
28.760000	-0.054461	-32.186661	-10.211374	-5.189328	-10.427016	-6.358943	0.000000	-10.000000	0.083333	-7.566667	20.500000	1023.000000	1023.000000	2046.000000
28.780001	-0.054911	-32.452374	-10.398685	-5.296017	-10.431355	-6.326319	0.000000	-10.000000	0.083333	-7.233334	18.000000	1023.000000	1023.000000	2046.000000
28.799999	-0.055240	-32.646637	-10.395632	-5.406773	-10.555806	-6.288426	0.000000	-10.000000	0.083333	-7.050000	15.666667	1023.000000	1023.000000	2046.000000
28.820000	-0.055448	-32.769936	-10.373041	-5.478965	-10.662630	-6.255301	0.000000	-10.000000	0.083333	-6.816667	13.166667	1023.000000	1023.000000	2046.000000
28.840000	-0.055779	-32.965488	-10.347700	-5.607130	-10.804427	-6.206231	0.000000	-10.000000	0.075000	-6.533333	10.833333	1023.000000	1023.000000	2046.000000
28.860001	-0.056049	-33.124939	-10.310562	-5.682026	-10.892758	-6.239592	0.000000	-10.000000	0.083333	-6.200000	8.500000	1023.000000	1023.000000	2046.000000
28.879999	-0.056131	-33.173683	-10.210586	-5.741836	-10.954802	-6.266459	0.000000	-10.000000	0.066667	-5.850000	6.500000	1023.000000	1023.000000	2046.000000
28.900000	-0.056132	-33.174057	-10.118309	-5.877570	-10.993726	-6.184454	0.000000	-10.000000	0.066667	-5.466667	4.500000	1023.000000	1023.000000	2046.000000
28.920000	-0.056059	-33.131111	-10.081740	-5.897662	-10.971994	-6.179715	0.000000	-10.000000	0.066667	-5.216667	2.666667	1023.000000	1023.000000	2046.000000
28.940001	-0.055734	-32.938946	-9.986150	-5.866388	-10.942187	-6.144222	0.000000	-10.000000	0.075000	-5.016667	1.166667	1023.000000	1023.000000	2046.000000
28.959999	-0.055355	-32.715027	-9.898294	-5.861360	-10.906155	-6.049217	0.000000	-10.000000	0.075000	-4.733334	-0.166667	1023.000000	1023.000000	2046.000000
28.980000	-0.055006	-32.508797	-9.871107	-5.812690	-10.840970	-5.984028	0.000000	-10.000000	0.058333	-4.333333	-1.333333	1023.000000	1023.000000	2046.000000
29.000000	-0.054556	-32.242634	-9.838825	-5.743240	-10.749662	-5.910907	0.000000	-10.000000	0.058333	-3.866667	-2.666667	1023.000000	1023.000000	2046.000000
29.020000	-0.054137	-31.994991	-9.815621	-5.712249	-10.663827	-5.803295	0.000000	-10.000000	0.058333	-3.416667	-3.833333	1023.000000	1023.000000	2046.000000
29.040001	-0.053655	-31.710072	-9.745744	-5.657018	-10.589730	-5.717579	0.000000	-10.000000	0.058333	-3.083333	-5.000000	1023.000000	1023.000000	2046.000000
29.059999	-0.053367	-31.540167	-9.795782	-5.607729	-10.495120	-5.641535	0.000000	-10.000000	0.050000	-2.733333	-6.000000	1023.000000	1023.000000	2046.000000
29.080000	-0.052950	-31.293213	-9.761571	-5.507224	-10.435440	-5.588977	0.000000	-10.000000	0.050000	-2.416667	-7.000000	1023.000000	1023.000000	2046.000000
29.100000	-0.052416	-30.977936	-9.671432	-5.455116	-10.379106	-5.472281	0.000000	-10.000000	0.050000	-1.966667	-7.666667	1023.000000	1023.000000	2046.000000
29.120001	-0.051905	-30.675972	-9.599936	-5.295877	-10.308803	-5.471355	0.000000	-10.000000	0.050000	-1.333333	-8.000000	1023.000000	1023.000000	2046.000000
29.139999	-0.051424	-30.391298	-9.584391	-5.214552	-10.213853	-5.378503	0.000000	-10.000000	0.050000	-0.666667	-8.000000	1023.000000	1023.000000	2046.000000
29.160000	-0.050931	-30.099928	-9.476456	-5.160345	-10.192924	-5.270202	0.000000	-10.000000	0.050000	-0.166667	-8.000000	1023.000000	1023.000000	2046.000000
29.180000	-0.050440	-29.809832	-9.340588	-5.052622	-10.157383	-5.259239	0.000000	-10.000000	0.041667	0.666667	-8.000000	1023.000000	1023.000000	2046.000000
29.200001	-0.049991	-29.544964	-9.269280	-4.983033	-10.104141	-5.188509	0.000000	-10.000000	0.025000	1.766667	-8.000000	1023.000000	1023.000000	2046.000000
29.219999	-0.049380	-29.183668	-9.131391	-4.840817	-10.053548	-5.157911	0.000000	-10.000000	0.008333	3.466667	-8.000000	1023.000000	1023.000000	2046.000000
29.240000	-0.048931	-28.918106	-9.031771	-4.775105	-10.019020	-5.092210	0.000000	-10.000000	0.000000	5.033333	-8.000000	1023.000000	1023.000000	2046.000000
29.260000	-0.048508	-28.668009	-8.964184	-4.714573	-9.973682	-5.015569	0.000000	-10.000000	0.000000	6.433333	-8.000000	1023.000000	1023.000000	2046.000000
29.280001	-0.048140	-28.451000	-8.937316	-4.643943	-9.891939	-4.977802	0.000000	-10.000000	-0.008333	7.600000	-8.000000	1023.000000	1023.000000	2046.000000
29.299999	-0.047607	-28.135788	-8.883608	-4.591525	-9.778685	-4.881970	0.000000	-10.000000	-0.008333	8.550000	-8.000000	1023.000000	1023.000000	2046.000000
29.320000	-0.047216	-27.904659	-8.864994	-4.551577	-9.678977	-4.809111	0.000000	-10.000000	-0.025000	9.600000	-8.000000	1023.000000	1023.000000	2046.000000
29.340000	-0.046633	-27.560001	-8.782979	-4.522502	-9.572973	-4.681546	0.000000	-10.000000	-0.033333	10.500000	-8.000000	1023.000000	1023.000000	2046.000000
29.360001	-0.046122	-27.258379	-8.754802	-4.424928	-9.452477	-4.626172	0.000000	-10.000000	-0.066667	11.566667	-3.000000	1023.000000	1023.000000	2046.000000
29.379999	-0.045542	-26.915060	-8.699488	-4.365965	-9.342759	-4.506848	0.000000	-10.000000	-0.075000	12.550000	7.333333	1023.000000	1023.000000	2046.000000
29.400000	-0.044905	-26.538933	-8.621137	-4.294492	-9.216900	-4.406404	0.000000	-10.000000	-0.100000	13.500000	19.166666	1023.000000	1023.000000	2046.000000
29.420000	-0.044119	-26.074572	-8.473577	-4.128316	-9.099814	-4.372863	0.000000	-10.000000	-0.116667	14.300000	27.500000	1023.000000	1023.000000	2046.000000
29.440001	-0.043380	-25.637798	-8.332146	-4.025981	-9.020633	-4.259040	0.000000	-10.000000	-0.133333	15.100000	32.166668	1023.000000	1023.000000	2046.000000
29.459999	-0.043076	-25.457699	-8.295085	-4.013591	-9.014438	-4.134585	0.000000	-10.000000	-0.141667	16.150002	37.166668	1023.000000	1023.000000	2046.000000
29.480000	-0.043445	-25.675816	-8.295448	-4.061355	-9.094280	-4.224732	0.000000	-10.000000	-0.141667	17.100000	42.333332	1023.000000	1023.000000	2046.000000
29.500000	-0.043885	-25.935822	-8.278891	-4.206596	-9.149096	-4.301239	0.000000	-10.000000	-0.150000	17.900000	47.833332	1023.000000	1023.000000	2046.000000
29.520000	-0.044161	-26.099386	-8.161160	-4.362799	-9.192611	-4.382816	0.000000	-10.000000	-0.150000	18.166666	53.500000	1023.000000	1023.000000	2046.000000
29.540001	-0.044016	-26.013353	-8.044477	-4.456141	-9.108272	-4.404464	0.000000	-10.000000	-0.150000	18.383333	59.500000	1023.000000	1023.000000	2046.000000
29.559999	-0.043553	-25.739672	-7.953249	-4.478601	-8.914082	-4.393739	0.000000	-10.000000	-0.158333	18.533333	65.833336	1023.000000	1023.000000	2046.000000
29.580000	-0.042471	-25.100159	-7.676203	-4.224868	-8.830699	-4.368390	0.000000	-10.000000	-0.175000	18.883333	72.166664	1023.000000	1023.000000	2046.000000
29.600000	-0.041340	-24.432081	-7.514435	-3.961085	-8.669949	-4.286613	0.000000	-10.000000	-0.200000	19.200001	78.500000	1023.000000	1023.000000	2046.000000
29.620001	-0.040357	-23.850800	-7.348479	-3.734966	-8.623330	-4.144023	0.000000	-10.000000	-0.216667	19.616667	84.833336	1023.000000	1023.000000	2046.000000
29.639999	-0.040314	-23.825600	-7.397211	-3.636801	-8.727807	-4.063782	0.000000	-10.000000	-0.233333	20.383333	91.333336	1023.000000	1023.000000	2046.000000
29.660000	-0.041525	-24.541121	-7.638066	-3.759504	-8.976808	-4.166744	0.000000	-10.000000	-0.233333	21.183334	98.166664	1023.000000	1023.000000	2046.000000
29.680000	-0.043623	-25.781361	-7.992356	-4.174166	-9.251879	-4.362960	0.000000	-10.000000	-0.241667	21.983334	105.000000	1023.000000	1023.000000	2046.000000
29.700001	-0.045688	-27.001812	-8.225171	-4.625050	-9.401478	-4.750113	0.000000	-10.000000	-0.250000	22.433334	112.166664	1023.000000	1023.000000	2046.000000
29.719999	-0.046968	-27.758221	-8.350348	-5.061939	-9.408789	-4.937144	0.000000	-10.000000	-0.266667	22.616667	119.500000	1023.000000	1023.000000	2046.000000
29.740000	-0.047581	-28.120417	-8.458776	-5.295241	-9.344861	-5.021538	0.000000	-10.000000	-0.266667	22.700001	127.166664	1023.000000	1023.000000	2046.000000
29.760000	-0.047718	-28.201532	-8.518758	-5.386314	-9.276139	-5.020322	0.000000	-10.000000	-0.258333	22.666668	134.666672	1023.000000	1023.000000	2046.000000
29.780001	-0.047591	-28.126425	-8.520807	-5.382476	-9.211642	-5.011498	0.000000	-10.000000	-0.258333	22.733334	142.333328	1023.000000	1023.000000	2046.000000
29.799999	-0.047370	-27.995728	-8.489076	-5.322758	-9.160698	-5.023197	0.000000	-10.000000	-0.275000	22.866667	149.666672	1023.000000	1023.000000	2046.000000
29.820000	-0.047115	-27.845079	-8.512879	-5.272092	-9.040390	-5.019718	0.000000	-10.000000	-0.283333	22.766666	157.333328	1023.000000	1023.000000	2046.000000
29.840000	-0.046775	-27.644238	-8.503281	-5.274253	-8.890949	-4.975755	0.000000	-10.000000	-0.291667	22.799999	164.833328	1023.000000	1023.000000	2046.000000
29.860001	-0.046350	-27.392860	-8.472704	-5.281177	-8.723787	-4.915194	0.000000	-10.000000	-0.275000	22.666666	172.500000	1023.000000	1023.000000	2046.000000
29.879999	-0.045876	-27.112478	-8.482794	-5.318202	-8.503114	-4.808369	0.000000	-10.000000	-0.266667	22.783333	177.500000	1023.000000	1023.000000	2046.000000
29.900000	-0.045279	-26.760115	-8.418870	-5.301805	-8.254987	-4.784455	0.000000	-10.000000	-0.258333	22.700001	185.000000	1023.000000	1023.000000	2046.000000
29.920000	-0.044461	-26.276308	-8.252652	-5.293050	-7.994921	-4.735686	0.000000	-10.000000	-0.258333	22.666666	192.666672	1023.000000	1023.000000	2046.000000
29.940001	-0.043336	-25.611784	-8.091061	-5.279031	-7.673180	-4.568512	0.000000	-10.000000	-0.258333	22.700001	202.833328	1023.000000	1023.000000	2046.000000
29.959999	-0.041910	-24.768520	-7.875721	-5.076790	-7.403983	-4.412025	0.000000	-10.000000	-0.266667	22.750000	210.500000	1023.000000	1023.000000	2046.000000
29.980000	-0.040277	-23.803881	-7.601586	-4.840178	-7.197623	-4.164494	0.000000	-10.000000	-0.283333	22.850000	218.166672	1023.000000	1023.000000	2046.000000
30.000000	-0.038667	-22.852276	-7.401820	-4.638189	-6.919155	-3.893112	0.000000	-10.000000	-0.283333	22.783333	225.666672	1023.000000	1023.000000	2046.000000
30.020000	-0.037126	-21.941422	-7.201713	-4.509267	-6.624062	-3.606380	0.000000	-10.000000	-0.283333	22.800001	233.333328	1023.000000	1023.000000	2046.000000
30.040001	-0.035969	-21.257732	-7.098821	-4.442898	-6.346810	-3.369203	0.000000	-10.000000	-0.283333	22.750000	238.333328	1023.000000	1023.000000	2046.000000
30.059999	-0.035198	-20.801910	-7.032804	-4.479696	-6.173368	-3.116041	0.000000	-10.000000	-0.300000	22.666668	246.000000	1023.000000	1023.000000	2046.000000
30.080000	-0.034599	-20.448240	-6.910337	-4.502773	-6.083845	-2.951285	0.000000	-10.000000	-0.300000	22.950001	253.666672	1023.000000	1023.000000	2046.000000
30.100000	-0.033970	-20.076323	-6.768147	-4.544108	-5.971020	-2.793047	0.000000	-10.000000	-0.316667	23.400000	263.666656	1023.000000	1023.000000	2046.000000
30.120001	-0.033411	-19.745733	-6.630116	-4.526092	-5.896228	-2.693297	0.000000	-10.000000	-0.341667	24.183332	271.333344	1023.000000	1023.000000	2046.000000
30.139999	-0.032606	-19.269890	-6.362323	-4.567586	-5.816730	-2.523250	0.000000	-10.000000	-0.383333	24.883333	279.333344	1023.000000	1023.000000	2046.000000
30.160000	-0.031768	-18.774801	-6.094521	-4.641945	-5.684247	-2.354090	0.000000	-10.000000	-0.416667	25.733334	287.666656	1023.000000	1023.000000	2046.000000
30.180000	-0.030763	-18.181150	-5.844686	-4.688128	-5.483476	-2.164861	0.000000	-10.000000	-0.441667	26.500000	296.333344	1023.000000	1023.000000	2046.000000
30.200001	-0.029328	-17.332584	-5.457533	-4.717866	-5.301255	-1.855930	0.000000	-10.000000	-0.458333	27.250000	304.833344	1023.000000	1023.000000	2046.000000
30.219999	-0.027810	-16.435877	-5.103683	-4.674760	-5.061421	-1.596012	0.000000	-10.000000	-0.483333	27.950001	313.833344	1023.000000	1023.000000	2046.000000
30.240000	-0.026058	-15.399982	-4.717298	-4.569985	-4.794196	-1.318503	0.000000	-10.000000	-0.525000	28.650000	323.000000	1023.000000	1023.000000	2046.000000
30.260000	-0.024282	-14.350464	-4.354014	-4.431313	-4.531923	-1.033213	0.000000	-10.000000	-0.550000	29.433334	332.500000	1023.000000	1023.000000	2046.000000
30.280001	-0.022506	-13.301136	-4.023950	-4.328762	-4.235230	-0.713194	0.000000	-10.000000	-0.575000	29.983334	342.333344	1023.000000	1023.000000	2046.000000
30.299999	-0.020775	-12.278034	-3.673795	-4.258616	-3.969530	-0.376094	0.000000	-10.000000	-0.583333	30.416668	349.000000	1023.000000	1023.000000	2046.000000
30.320000	-0.018978	-11.216200	-3.333814	-4.123734	-3.683259	-0.075393	0.000000	-10.000000	-0.600000	30.300001	359.166656	1023.000000	1023.000000	2046.000000
30.340000	-0.017282	-10.213412	-3.011211	-3.959203	-3.405277	0.162278	0.000000	-10.000000	-0.566667	30.350000	369.166656	1023.000000	1023.000000	2046.000000
30.360001	-0.015558	-9.194855	-2.646580	-3.764513	-3.209384	0.425622	0.000000	-10.000000	-0.541667	30.183334	382.500000	1023.000000	1023.000000	2046.000000
30.379999	-0.013811	-8.162282	-2.315337	-3.534474	-2.956845	0.644374	0.000000	-10.000000	-0.508333	29.966667	392.500000	1023.000000	1023.000000	2046.000000
30.400000	-0.012247	-7.238142	-2.014880	-3.319425	-2.722700	0.818863	0.000000	-10.000000	-0.508333	29.550001	399.166656	1023.000000	1023.000000	2046.000000
30.420000	-0.010696	-6.321393	-1.715045	-3.126407	-2.482272	1.002330	0.000000	-10.000000	-0.508333	29.183334	409.166656	1023.000000	1023.000000	2046.000000
30.440001	-0.009211	-5.443810	-1.505808	-3.001640	-2.186304	1.249942	0.000000	-10.000000	-0.508333	28.766666	419.000000	1023.000000	1023.000000	2046.000000
30.459999	-0.007870	-4.651042	-1.299279	-2.843907	-1.939558	1.431702	0.000000	-10.000000	-0.500000	28.516666	432.000000	1023.000000	1023.000000	2046.000000
30.480000	-0.006350	-3.752881	-0.983303	-2.707599	-1.708307	1.646329	0.000000	-10.000000	-0.475000	28.116667	441.500000	1023.000000	1023.000000	2046.000000
30.500000	-0.004824	-2.851018	-0.605385	-2.528197	-1.495867	1.778431	0.000000	-10.000000	-0.466667	27.916666	451.000000	1023.000000	1023.000000	2046.000000
30.520000	-0.003345	-1.976963	-0.288307	-2.370704	-1.266656	1.948704	0.000000	-10.000000	-0.475000	27.850000	460.333344	1023.000000	1023.000000	2046.000000
30.540001	-0.002474	-1.462414	-0.130389	-2.291520	-1.130789	2.090284	0.000000	-10.000000	-0.483333	28.016666	469.666656	1023.000000	1023.000000	2046.000000
30.559999	-0.001923	-1.136506	0.009032	-2.265892	-1.023796	2.144150	0.000000	-10.000000	-0.475000	27.950001	479.000000	1023.000000	1023.000000	2046.000000
30.580000	-0.001364	-0.806169	0.198238	-2.241731	-0.909911	2.147236	0.000000	-10.000000	-0.475000	27.766666	488.333344	1023.000000	1023.000000	2046.000000
30.600000	-0.000634	-0.374980	0.428349	-2.194365	-0.730046	2.121082	0.000000	-10.000000	-0.483333	27.666668	494.500000	1023.000000	1023.000000	2046.000000
30.620001	0.000847	0.500703	0.742711	-2.212185	-0.474187	2.444363	0.000000	-10.000000	-0.483333	27.850000	503.666656	1023.000000	1023.000000	2046.000000
30.639999	0.002346	1.386253	1.075613	-1.915994	-0.240923	2.467557	0.000000	-10.000000	-0.475000	27.716667	513.000000	1023.000000	1023.000000	2046.000000
30.660000	0.004360	2.576716	1.472218	-1.535205	-0.090743	2.730445	0.000000	-10.000000	-0.458333	27.566668	525.333313	1023.000000	1023.000000	2046.000000
30.680000	0.005575	3.294955	1.742971	-1.302185	-0.046990	2.901159	0.000000	-10.000000	-0.441667	27.216667	534.500000	1023.000000	1023.000000	2046.000000
30.700001	0.006094	3.601691	1.913007	-1.218416	-0.087577	2.994677	0.000000	-10.000000	-0.408333	26.733334	543.666687	1023.000000	1023.000000	2046.000000
30.719999	0.005373	3.175535	1.876116	-1.366254	-0.338477	3.004150	0.000000	-10.000000	-0.383333	26.266666	549.833313	1023.000000	1023.000000	2046.000000
30.740000	0.003431	2.027666	1.635471	-1.639709	-0.677598	2.709502	0.000000	-10.000000	-0.375000	25.583334	558.666687	1023.000000	1023.000000	2046.000000
30.760000	0.001319	0.779351	1.342426	-2.002779	-0.911638	2.351340	0.000000	-10.000000	-0.383333	25.200001	567.000000	1023.000000	1023.000000	2046.000000
30.780001	-0.000199	-0.117339	1.119753	-2.326157	-0.977346	2.066411	0.000000	-10.000000	-0.383333	24.866667	578.333313	1023.000000	1023.000000	2046.000000
30.799999	-0.000963	-0.569029	0.981697	-2.506634	-0.922132	1.878039	0.000000	-10.000000	-0.383333	24.950001	584.000000	1023.000000	1023.000000	2046.000000
30.820000	-0.001244	-0.735357	0.904135	-2.525354	-0.896782	1.782644	0.000000	-10.000000	-0.383333	24.983334	589.666687	1023.000000	1023.000000	2046.000000
30.840000	-0.001082	-0.639195	0.933123	-2.437448	-0.859837	1.724967	0.000000	-10.000000	-0.391667	25.450001	598.000000	1023.000000	1023.000000	2046.000000
30.860001	-0.000724	-0.427999	0.956432	-2.325795	-0.739199	1.680563	0.000000	-10.000000	-0.400000	25.900000	609.166687	1023.000000	1023.000000	2046.000000
30.879999	-0.000213	-0.125604	1.053163	-2.253495	-0.639010	1.713738	0.000000	-10.000000	-0.400000	26.366667	617.666687	1023.000000	1023.000000	2046.000000
30.900000	0.000252	0.148960	1.104235	-2.212091	-0.472851	1.729666	0.000000	-10.000000	-0.391667	26.400000	623.333313	1023.000000	1023.000000	2046.000000
30.920000	0.000826	0.487984	1.215375	-2.189642	-0.304711	1.766962	0.000000	-10.000000	-0.366667	25.916666	632.166687	1023.000000	1023.000000	2046.000000
30.940001	0.001492	0.881662	1.298160	-2.132108	-0.072725	1.788335	0.000000	-10.000000	-0.316667	24.799999	643.666687	1023.000000	1023.000000	2046.000000
30.959999	0.002239	1.323427	1.400475	-2.133456	0.164684	1.891724	0.000000	-10.000000	-0.275000	23.633333	652.333313	1023.000000	1023.000000	2046.000000
30.980000	0.003034	1.793045	1.529687	-2.147278	0.429454	1.981182	0.000000	-10.000000	-0.250000	22.816668	657.666687	1023.000000	1023.000000	2046.000000
31.000000	0.004057	2.397479	1.676217	-2.129972	0.776243	2.074992	0.000000	-10.000000	-0.241667	22.433334	663.000000	1023.000000	1023.000000	2046.000000
31.020000	0.005253	3.104655	1.869805	-2.008207	1.093423	2.149634	0.000000	-10.000000	-0.241667	21.866667	673.166687	1023.000000	1023.000000	2046.000000
31.040001	0.006757	3.993148	2.118125	-1.780736	1.428231	2.227528	0.000000	-10.000000	-0.233333	21.550001	683.000000	1023.000000	1023.000000	2046.000000
31.059999	0.008386	4.956000	2.345114	-1.503328	1.790210	2.324004	0.000000	-10.000000	-0.225000	21.116667	692.666687	1023.000000	1023.000000	2046.000000
31.080000	0.010148	5.997345	2.598350	-1.243447	2.197238	2.445205	0.000000	-10.000000	-0.216667	20.850000	699.833313	1023.000000	1023.000000	2046.000000
31.100000	0.011711	6.921185	2.843952	-1.118900	2.573769	2.622363	0.000000	-10.000000	-0.216667	20.516666	704.666687	1023.000000	1023.000000	2046.000000
31.120001	0.012859	7.599748	3.025473	-1.080116	2.844172	2.810219	0.000000	-10.000000	-0.225000	20.350000	709.166687	1023.000000	1023.000000	2046.000000
31.139999	0.013695	8.093881	3.142661	-1.104189	3.061711	2.993697	0.000000	-10.000000	-0.191667	19.433334	715.833313	1023.000000	1023.000000	2046.000000
31.160000	0.014386	8.502002	3.355868	-1.194555	3.186717	3.153971	0.000000	-10.000000	-0.158333	18.516666	722.500000	1023.000000	1023.000000	2046.000000
31.180000	0.015091	8.918502	3.588072	-1.287354	3.322647	3.295137	0.000000	-10.000000	-0.116667	17.483334	729.166687	1023.000000	1023.000000	2046.000000
31.200001	0.015576	9.205592	3.863052	-1.469069	3.369391	3.442218	0.000000	-10.000000	-0.083333	16.100000	735.000000	1023.000000	1023.000000	2046.000000
31.219999	0.016166	9.553994	4.137500	-1.591611	3.481243	3.526862	0.000000	-10.000000	-0.050000	14.716667	740.833313	1023.000000	1023.000000	2046.000000
31.240000	0.016833	9.948578	4.369673	-1.707151	3.664692	3.621364	0.000000	-10.000000	-0.033333	13.250000	746.000000	1023.000000	1023.000000	2046.000000
31.260000	0.017836	10.541191	4.585363	-1.661678	3.930487	3.687019	0.000000	-10.000000	-0.041667	12.550000	750.333313	1023.000000	1023.000000	2046.000000
31.280001	0.018955	11.202278	4.856568	-1.589389	4.104451	3.830648	0.000000	-10.000000	-0.050000	11.666667	755.833313	1023.000000	1023.000000	2046.000000
31.299999	0.020243	11.963555	5.122453	-1.462773	4.304663	3.999211	0.000000	-10.000000	-0.050000	11.133333	759.833313	1023.000000	1023.000000	2046.000000
31.320000	0.021482	12.695881	5.294902	-1.285628	4.554269	4.132338	0.000000	-10.000000	-0.050000	11.166667	762.333313	1023.000000	1023.000000	2046.000000
31.340000	0.022780	13.462983	5.505660	-1.147928	4.780098	4.325153	0.000000	-10.000000	-0.050000	11.550000	765.000000	1023.000000	1023.000000	2046.000000
31.360001	0.024079	14.230556	5.778214	-0.991666	4.927676	4.516333	0.000000	-10.000000	-0.050000	11.500000	770.333313	1023.000000	1023.000000	2046.000000
31.379999	0.025362	14.989076	6.103302	-0.830472	5.074615	4.641631	0.000000	-10.000000	-0.033333	10.916667	775.500000	1023.000000	1023.000000	2046.000000
31.400000	0.027004	15.959258	6.512185	-0.664407	5.304406	4.807075	0.000000	-10.000000	-0.016667	10.166667	779.333313	1023.000000	1023.000000	2046.000000
31.420000	0.028356	16.758186	6.816781	-0.542318	5.554589	4.929134	0.000000	-10.000000	0.000000	9.783334	781.666687	1023.000000	1023.000000	2046.000000
31.440001	0.029223	17.270731	6.937931	-0.410801	5.780495	4.963105	0.000000	-10.000000	0.000000	9.433333	784.000000	1023.000000	1023.000000	2046.000000
31.459999	0.029925	17.685429	7.026210	-0.323627	5.982679	5.000166	0.000000	-10.000000	0.008333	8.083334	788.333313	1023.000000	1023.000000	2046.000000
31.480000	0.030483	18.015184	7.111176	-0.207165	6.140475	4.970698	0.000000	-10.000000	0.016667	6.800000	791.500000	1023.000000	1023.000000	2046.000000
31.500000	0.031028	18.337627	7.175243	-0.135368	6.210409	5.087344	0.000000	-10.000000	0.033333	4.216667	794.666687	1023.000000	1023.000000	2046.000000
31.520000	0.031540	18.639959	7.119879	0.054240	6.202133	5.263707	0.000000	-10.000000	0.041667	2.633333	795.833313	1023.000000	1023.000000	2046.000000
31.540001	0.031858	18.828293	7.138252	0.307720	6.001567	5.380753	0.000000	-10.000000	0.050000	0.400000	797.333313	1023.000000	1023.000000	2046.000000
31.559999	0.031774	18.778687	7.051076	0.517263	5.802338	5.408009	0.000000	-10.000000	0.050000	-0.683333	797.666687	1023.000000	1023.000000	2046.000000
31.580000	0.031201	18.439554	7.023673	0.522137	5.549086	5.344659	0.000000	-10.000000	0.058333	-2.100000	798.000000	1023.000000	1023.000000	2046.000000
31.600000	0.030029	17.746971	6.904723	0.320142	5.300580	5.221527	0.000000	-10.000000	0.058333	-3.450000	798.000000	1023.000000	1023.000000	2046.000000
31.620001	0.027845	16.456238	6.537577	0.013949	4.967841	4.936871	0.000000	-10.000000	0.066667	-4.666667	798.000000	1023.000000	1023.000000	2046.000000
31.639999	0.024924	14.729819	6.047539	-0.296443	4.509908	4.468815	0.000000	-10.000000	0.075000	-6.083333	798.000000	1023.000000	1023.000000	2046.000000
31.660000	0.022251	13.150393	5.601624	-0.597948	4.110849	4.035868	0.000000	-10.000000	0.091667	-7.366667	798.000000	1023.000000	1023.000000	2046.000000
31.680000	0.020041	11.844004	5.189487	-0.777204	3.821377	3.610344	0.000000	-10.000000	0.100000	-8.633333	798.000000	1023.000000	1023.000000	2046.000000
31.700001	0.018609	10.998040	4.891914	-0.726415	3.658209	3.174332	0.000000	-10.000000	0.100000	-9.466667	798.000000	1023.000000	1023.000000	2046.000000
31.719999	0.017470	10.324697	4.660078	-0.683417	3.509659	2.838377	0.000000	-10.000000	0.100000	-9.766666	798.000000	1023.000000	1023.000000	2046.000000
31.740000	0.016542	9.776307	4.518331	-0.774689	3.311833	2.720833	0.000000	-10.000000	0.100000	-9.733334	791.000000	1023.000000	1023.000000	2046.000000
31.760000	0.015700	9.278839	4.468122	-1.024143	3.085192	2.749668	0.000000	-10.000000	0.100000	-9.600000	783.000000	1023.000000	1023.000000	2046.000000
31.780001	0.014869	8.787700	4.352083	-1.201645	2.929937	2.707325	0.000000	-10.000000	0.108333	-9.750000	774.000000	1023.000000	1023.000000	2046.000000
31.799999	0.014040	8.297580	4.269266	-1.402631	2.785079	2.645865	0.000000	-10.000000	0.116667	-10.166667	770.666687	1023.000000	1023.000000	2046.000000
31.820000	0.013063	7.720210	4.113418	-1.594935	2.614808	2.586920	0.000000	-10.000000	0.125000	-11.000000	767.333313	1023.000000	1023.000000	2046.000000
31.840000	0.012214	7.218316	3.919741	-1.679185	2.579315	2.398445	0.000000	-10.000000	0.133333	-11.866667	763.666687	1023.000000	1023.000000	2046.000000
31.860001	0.011330	6.695810	3.612291	-1.746868	2.591650	2.238737	0.000000	-10.000000	0.141667	-12.666667	759.833313	1023.000000	1023.000000	2046.000000
31.879999	0.010827	6.398568	3.431793	-1.834410	2.615054	2.186131	0.000000	-10.000000	0.166667	-13.266666	755.500000	1023.000000	1023.000000	2046.000000
31.900000	0.010617	6.274697	3.281245	-1.829470	2.631222	2.191700	0.000000	-10.000000	0.183333	-13.866667	751.000000	1023.000000	1023.000000	2046.000000
31.920000	0.010683	6.313510	3.206892	-1.672497	2.630625	2.148491	0.000000	-10.000000	0.216667	-14.666667	746.333313	1023.000000	1023.000000	2046.000000
31.940001	0.011002	6.502028	3.140239	-1.393788	2.628174	2.127403	0.000000	-10.000000	0.233333	-15.583334	741.500000	1023.000000	1023.000000	2046.000000
31.959999	0.011356	6.711394	3.090887	-1.165199	2.595436	2.190270	0.000000	-10.000000	0.266667	-16.600000	736.166687	1023.000000	1023.000000	2046.000000
31.980000	0.011559	6.831274	2.950727	-1.025597	2.589654	2.316490	0.000000	-10.000000	0.283333	-17.550001	730.500000	1023.000000	1023.000000	2046.000000
32.000000	0.011395	6.734338	2.807603	-0.930141	2.487107	2.369768	0.000000	-10.000000	0.308333	-18.483334	724.500000	1023.000000	1023.000000	2046.000000
32.020000	0.010930	6.459610	2.617349	-0.964937	2.292004	2.515195	0.000000	-10.000000	0.333333	-19.283333	718.500000	1023.000000	1023.000000	2046.000000
32.040001	0.010047	5.937685	2.413275	-1.087654	1.965003	2.647061	0.000000	-10.000000	0.366667	-20.000000	712.166687	1023.000000	1023.000000	2046.000000
32.060001	0.009069	5.359545	2.206534	-1.292356	1.620822	2.824544	0.000000	-10.000000	0.408333	-21.066668	705.500000	1023.000000	1023.000000	2046.000000
32.080002	0.007800	4.609946	2.003181	-1.480275	1.169980	2.917060	0.000000	-10.000000	0.450000	-22.350000	698.333313	1023.000000	1023.000000	2046.000000
32.099998	0.006495	3.838322	1.753922	-1.630393	0.794561	2.920232	0.000000	-10.000000	0.508333	-24.250000	690.833313	1023.000000	1023.000000	2046.000000
32.119999	0.005493	3.246553	1.560087	-1.707104	0.481659	2.911911	0.000000	-10.000000	0.550000	-25.716667	682.833313	1023.000000	1023.000000	2046.000000
32.139999	0.004744	2.803581	1.446152	-1.695128	0.160894	2.891664	0.000000	-10.000000	0.600000	-26.966667	674.333313	1023.000000	1023.000000	2046.000000
32.160000	0.004148	2.451421	1.317499	-1.698748	-0.124436	2.957106	0.000000	-10.000000	0.641667	-27.733334	665.500000	1023.000000	1023.000000	2046.000000
32.180000	0.003819	2.256859	1.216450	-1.575075	-0.357975	2.973459	0.000000	-10.000000	0.691667	-28.400000	656.166687	1023.000000	1023.000000	2046.000000
32.200001	0.003361	1.986335	1.038858	-1.509748	-0.601959	3.059183	0.000000	-10.000000	0.708333	-29.016666	646.500000	1023.000000	1023.000000	2046.000000
32.220001	0.002918	1.724413	0.917881	-1.393079	-0.880036	3.079647	0.000000	-10.000000	0.725000	-29.666668	636.833313	1023.000000	1023.000000	2046.000000
32.240002	0.002654	1.568244	0.863251	-1.293702	-1.098121	3.096816	0.000000	-10.000000	0.750000	-30.150002	626.833313	1023.000000	1023.000000	2046.000000
32.259998	0.002503	1.479179	0.831429	-1.225549	-1.283598	3.156898	0.000000	-10.000000	0.766667	-30.450001	616.833313	1023.000000	1023.000000	2046.000000
32.279999	0.002263	1.337161	0.792533	-1.145536	-1.430500	3.120664	0.000000	-10.000000	0.750000	-30.416668	606.500000	1023.000000	1023.000000	2046.000000
32.299999	0.002167	1.280759	0.751988	-1.087584	-1.538319	3.154674	0.000000	-10.000000	0.733333	-30.200001	596.500000	1023.000000	1023.000000	2046.000000
32.320000	0.001935	1.143598	0.704312	-0.990456	-1.691581	3.121322	0.000000	-10.000000	0.750000	-30.133333	586.500000	1023.000000	1023.000000	2046.000000
32.340000	0.001328	0.785047	0.562325	-0.914108	-1.882277	3.019107	0.000000	-10.000000	0.766667	-30.033333	576.500000	1023.000000	1023.000000	2046.000000
32.360001	0.000752	0.444501	0.317424	-0.931337	-2.146517	3.204931	0.000000	-10.000000	0.783333	-30.250000	566.500000	1023.000000	1023.000000	2046.000000
32.380001	-0.000265	-0.156652	-0.060658	-0.733343	-2.502636	3.139986	0.000000	-10.000000	0.783333	-30.416666	556.500000	1023.000000	1023.000000	2046.000000
32.400002	-0.001182	-0.698322	-0.328135	-0.457544	-2.986828	3.074185	0.000000	-10.000000	0.800000	-30.650000	546.333313	1023.000000	1023.000000	2046.000000
32.419998	-0.002451	-1.448356	-0.575746	-0.424296	-3.468378	3.020064	0.000000	-10.000000	0.791667	-30.700001	536.000000	1023.000000	1023.000000	2046.000000
32.439999	-0.003999	-2.363503	-0.742828	-0.534182	-3.901487	2.814994	0.000000	-10.000000	0.783333	-30.766666	525.666687	1023.000000	1023.000000	2046.000000
32.459999	-0.006061	-3.581867	-0.988829	-0.812031	-4.300674	2.519667	0.000000	-10.000000	0.783333	-30.633333	515.500000	1023.000000	1023.000000	2046.000000
32.480000	-0.008725	-5.156628	-1.342353	-1.143716	-4.785574	2.115015	0.000000	-10.000000	0.791667	-30.583334	505.333344	1023.000000	1023.000000	2046.000000
32.500000	-0.011537	-6.818585	-1.754107	-1.445305	-5.245002	1.625829	0.000000	-10.000000	0.766667	-30.183334	495.000000	1023.000000	1023.000000	2046.000000
32.520000	-0.014371	-8.493483	-2.176735	-1.764950	-5.656591	1.104794	0.000000	-10.000000	0.733333	-29.800001	484.666656	1023.000000	1023.000000	2046.000000
32.540001	-0.016922	-10.000710	-2.658917	-2.051195	-5.969184	0.678586	0.000000	-10.000000	0.708333	-29.433334	474.833344	1023.000000	1023.000000	2046.000000
32.560001	-0.019242	-11.372180	-3.165458	-2.198486	-6.260543	0.252307	0.000000	-10.000000	0.741667	-29.683334	465.166656	1023.000000	1023.000000	2046.000000
32.580002	-0.021082	-12.459453	-3.544219	-2.263987	-6.548769	-0.102478	0.000000	-10.000000	0.775000	-30.116667	455.500000	1023.000000	1023.000000	2046.000000
32.599998	-0.022659	-13.391379	-3.905756	-2.290966	-6.788456	-0.406201	0.000000	-10.000000	0.808333	-30.950001	445.333344	1023.000000	1023.000000	2046.000000
32.619999	-0.024023	-14.197826	-4.151216	-2.350485	-7.044143	-0.651982	0.000000	-10.000000	0.825000	-31.533335	435.000000	1023.000000	1023.000000	2046.000000
32.639999	-0.025229	-14.910296	-4.466893	-2.420003	-7.142764	-0.880637	0.000000	-10.000000	0.841667	-31.983334	424.333344	1023.000000	1023.000000	2046.000000
32.660000	-0.026392	-15.597409	-4.742345	-2.486446	-7.254173	-1.114445	0.000000	-10.000000	0.833333	-31.983334	413.666656	1023.000000	1023.000000	2046.000000
32.680000	-0.027476	-16.238478	-4.955777	-2.523662	-7.410533	-1.348505	0.000000	-10.000000	0.816667	-31.633333	403.000000	1023.000000	1023.000000	2046.000000
32.700001	-0.028529	-16.860762	-5.174519	-2.483297	-7.490222	-1.712725	0.000000	-10.000000	0.800000	-31.266666	392.500000	1023.000000	1023.000000	2046.000000
32.720001	-0.029565	-17.472908	-5.343274	-2.563966	-7.582812	-1.982857	0.000000	-10.000000	0.791667	-30.866667	382.000000	1023.000000	1023.000000	2046.000000
32.740002	-0.030188	-17.841129	-5.427999	-2.603247	-7.590974	-2.218907	0.000000	-10.000000	0.766667	-30.466667	371.666656	1023.000000	1023.000000	2046.000000
32.759998	-0.030329	-17.924606	-5.445972	-2.607522	-7.571387	-2.299724	0.000000	-10.000000	0.733333	-30.100000	361.500000	1023.000000	1023.000000	2046.000000
32.779999	-0.030159	-17.823702	-5.456705	-2.593066	-7.606927	-2.167004	0.000000	-10.000000	0.741667	-29.916666	351.500000	1023.000000	1023.000000	2046.000000
32.799999	-0.029965	-17.709578	-5.491623	-2.622344	-7.693316	-1.902294	0.000000	-10.000000	0.766667	-29.983334	341.500000	1023.000000	1023.000000	2046.000000
32.820000	-0.029790	-17.605982	-5.509862	-2.663907	-7.840281	-1.591931	0.000000	-10.000000	0.766667	-29.833334	331.500000	1023.000000	1023.000000	2046.000000
32.840000	-0.029986	-17.721523	-5.722306	-2.622717	-7.880125	-1.496375	0.000000	-10.000000	0.716667	-29.250000	321.500000	1023.000000	1023.000000	2046.000000
32.860001	-0.030670	-18.126240	-6.053526	-2.636701	-7.914859	-1.521154	0.000000	-10.000000	0.675000	-28.733334	311.833344	1023.000000	1023.000000	2046.000000
32.880001	-0.031721	-18.747118	-6.382162	-2.734434	-8.039982	-1.590540	0.000000	-10.000000	0.658333	-28.283335	302.166656	1023.000000	1023.000000	2046.000000
32.900002	-0.032799	-19.384199	-6.710734	-2.871734	-8.138088	-1.663641	0.000000	-10.000000	0.658333	-27.950001	292.833344	1023.000000	1023.000000	2046.000000
32.919998	-0.033908	-20.039509	-6.998941	-2.982161	-8.260869	-1.797539	0.000000	-10.000000	0.633333	-27.250000	283.333344	1023.000000	1023.000000	2046.000000
32.939999	-0.035045	-20.711720	-7.235509	-3.117747	-8.441719	-1.916745	0.000000	-10.000000	0.600000	-26.566668	274.333344	1023.000000	1023.000000	2046.000000
32.959999	-0.035898	-21.215891	-7.396054	-3.210926	-8.542792	-2.066119	0.000000	-10.000000	0.566667	-26.166666	265.500000	1023.000000	1023.000000	2046.000000
32.980000	-0.036597	-21.629055	-7.440049	-3.318867	-8.694428	-2.175711	0.000000	-10.000000	0.550000	-25.683332	256.833344	1023.000000	1023.000000	2046.000000
33.000000	-0.036913	-21.815702	-7.438250	-3.351665	-8.754606	-2.271182	0.000000	-10.000000	0.541667	-25.133333	248.333328	1023.000000	1023.000000	2046.000000
33.020000	-0.037042	-21.892063	-7.363307	-3.374854	-8.838674	-2.315228	0.000000	-10.000000	0.525000	-24.549999	239.833328	1023.000000	1023.000000	2046.000000
33.040001	-0.037117	-21.936192	-7.360193	-3.352310	-8.842047	-2.381643	0.000000	-10.000000	0.508333	-24.016666	231.500000	1023.000000	1023.000000	2046.000000
33.060001	-0.037232	-22.004025	-7.361434	-3.345258	-8.876206	-2.421125	0.000000	-10.000000	0.491667	-23.400000	223.500000	1023.000000	1023.000000	2046.000000
33.080002	-0.037246	-22.012360	-7.411350	-3.329589	-8.813141	-2.458281	0.000000	-10.000000	0.466667	-22.666666	215.666672	1023.000000	1023.000000	2046.000000
33.099998	-0.037260	-22.020477	-7.376831	-3.315870	-8.866344	-2.461432	0.000000	-10.000000	0.433333	-22.000000	208.333328	1023.000000	1023.000000	2046.000000
33.119999	-0.037296	-22.041750	-7.395422	-3.275035	-8.860736	-2.510556	0.000000	-10.000000	0.408333	-21.650000	200.833328	1023.000000	1023.000000	2046.000000
33.139999	-0.037244	-22.011221	-7.358100	-3.281005	-8.894852	-2.477264	0.000000	-10.000000	0.400000	-21.266666	193.666672	1023.000000	1023.000000	2046.000000
33.160000	-0.037106	-21.929710	-7.310967	-3.192730	-8.872036	-2.553978	0.000000	-10.000000	0.391667	-20.966667	186.500000	1023.000000	1023.000000	2046.000000
33.180000	-0.036690	-21.683813	-7.120553	-3.147986	-8.856669	-2.558605	0.000000	-10.000000	0.383333	-20.566668	179.500000	1023.000000	1023.000000	2046.000000
33.200001	-0.036451	-21.542639	-7.038114	-3.064878	-8.829474	-2.610173	0.000000	-10.000000	0.375000	-20.066668	172.500000	1023.000000	1023.000000	2046.000000
33.220001	-0.036402	-21.513620	-7.071363	-3.071339	-8.715605	-2.655313	0.000000	-10.000000	0.366667	-19.650000	165.833328	1023.000000	1023.000000	2046.000000
33.240002	-0.036563	-21.608694	-7.044866	-3.093353	-8.723412	-2.747065	0.000000	-10.000000	0.350000	-18.900000	159.166672	1023.000000	1023.000000	2046.000000
33.259998	-0.036928	-21.824608	-7.086874	-3.099236	-8.735675	-2.902824	0.000000	-10.000000	0.316667	-18.283333	152.833328	1023.000000	1023.000000	2046.000000
33.279999	-0.037404	-22.105934	-7.122608	-3.174131	-8.767836	-3.041361	0.000000	-10.000000	0.283333	-17.433334	146.666672	1023.000000	1023.000000	2046.000000
33.299999	-0.037175	-21.970703	-7.095140	-3.199955	-8.687706	-2.987902	0.000000	-10.000000	0.258333	-17.083334	141.000000	1023.000000	1023.000000	2046.000000
33.320000	-0.037045	-21.893837	-7.002673	-3.075823	-8.706633	-3.108709	0.000000	-10.000000	0.258333	-16.666668	135.333328	1023.000000	1023.000000	2046.000000
33.340000	-0.037161	-21.962225	-7.122809	-2.823561	-8.837107	-3.178747	0.000000	-10.000000	0.258333	-16.600000	129.833328	1023.000000	1023.000000	2046.000000
33.360001	-0.037843	-22.365456	-7.301487	-2.741304	-9.105021	-3.217643	0.000000	-10.000000	0.258333	-16.216667	124.166664	1023.000000	1023.000000	2046.000000
33.380001	-0.038895	-22.987064	-7.507587	-2.795808	-9.422736	-3.260934	0.000000	-10.000000	0.233333	-15.666667	118.833336	1023.000000	1023.000000	2046.000000
33.400002	-0.040764	-24.091787	-7.777187	-3.062494	-9.780107	-3.471999	0.000000	-10.000000	0.208333	-14.766666	113.500000	1023.000000	1023.000000	2046.000000
33.419998	-0.043115	-25.481119	-7.946353	-3.447053	-10.164166	-3.923547	0.000000	-10.000000	0.175000	-13.733334	108.666664	1023.000000	1023.000000	2046.000000
33.439999	-0.045679	-26.996439	-8.224195	-3.897881	-10.448552	-4.425810	0.000000	-10.000000	0.141667	-12.550000	104.166664	1023.000000	1023.000000	2046.000000
33.459999	-0.047905	-28.311594	-8.447756	-4.347226	-10.683887	-4.832726	0.000000	-10.000000	0.116667	-11.283334	100.000000	1023.000000	1023.000000	2046.000000
33.480000	-0.049760	-29.407871	-8.702062	-4.629146	-10.846532	-5.230132	0.000000	-10.000000	0.108333	-10.533334	96.166664	1023.000000	1023.000000	2046.000000
33.500000	-0.051083	-30.190189	-8.933919	-4.814329	-10.952980	-5.488962	0.000000	-10.000000	0.125000	-10.350000	92.500000	1023.000000	1023.000000	2046.000000
33.520000	-0.052241	-30.874287	-9.171279	-4.937183	-11.054616	-5.711209	0.000000	-10.000000	0.133333	-10.866667	89.000000	1023.000000	1023.000000	2046.000000
33.540001	-0.053212	-31.448566	-9.359498	-5.000840	-11.178475	-5.909754	0.000000	-10.000000	0.133333	-11.433333	85.500000	1023.000000	1023.000000	2046.000000
33.560001	-0.053978	-31.901237	-9.562306	-5.084126	-11.194991	-6.059814	0.000000	-10.000000	0.125000	-11.783334	81.833336	1023.000000	1023.000000	2046.000000
33.580002	-0.054749	-32.356491	-9.779262	-5.204297	-11.168013	-6.204919	0.000000	-10.000000	0.133333	-11.933333	78.000000	1023.000000	1023.000000	2046.000000
33.599998	-0.055382	-32.730663	-9.916993	-5.284221	-11.208819	-6.320629	0.000000	-10.000000	0.141667	-11.916667	74.000000	1023.000000	1023.000000	2046.000000
33.619999	-0.055941	-33.060955	-10.059816	-5.412107	-11.212546	-6.376484	0.000000	-10.000000	0.150000	-11.983334	70.000000	1023.000000	1023.000000	2046.000000
33.639999	-0.056455	-33.364674	-10.244161	-5.495256	-11.143865	-6.481391	0.000000	-10.000000	0.150000	-11.933333	66.000000	1023.000000	1023.000000	2046.000000
33.660000	-0.056844	-33.594707	-10.324550	-5.656842	-11.100349	-6.512965	0.000000	-10.000000	0.141667	-11.850000	62.000000	1023.000000	1023.000000	2046.000000
33.680000	-0.056819	-33.579945	-10.293965	-5.761773	-11.023201	-6.501005	0.000000	-10.000000	0.133333	-11.683333	58.000000	1023.000000	1023.000000	2046.000000
33.700001	-0.056384	-33.323219	-10.277911	-5.708428	-10.890370	-6.446510	0.000000	-10.000000	0.133333	-11.700000	54.000000	1023.000000	1023.000000	2046.000000
33.720001	-0.055785	-32.969101	-10.212829	-5.556848	-10.833182	-6.366243	0.000000	-10.000000	0.141667	-11.916667	50.000000	1023.000000	1023.000000	2046.000000
33.740002	-0.055122	-32.576805	-10.140963	-5.413408	-10.775304	-6.247129	0.000000	-10.000000	0.150000	-12.000000	46.000000	1023.000000	1023.000000	2046.000000
33.759998	-0.054597	-32.266796	-10.102983	-5.229249	-10.758222	-6.176343	0.000000	-10.000000	0.150000	-11.766666	42.000000	1023.000000	1023.000000	2046.000000
33.779999	-0.054556	-32.242622	-10.290320	-5.170096	-10.650127	-6.132079	0.000000	-10.000000	0.133333	-11.150000	38.000000	1023.000000	1023.000000	2046.000000
33.799999	-0.054971	-32.487583	-10.518228	-5.184152	-10.618244	-6.166960	0.000000	-10.000000	0.116667	-10.650000	34.333332	1023.000000	1023.000000	2046.000000
33.820000	-0.055426	-32.756477	-10.677856	-5.256516	-10.635142	-6.186965	0.000000	-10.000000	0.100000	-10.300000	30.666666	1023.000000	1023.000000	2046.000000
33.840000	-0.055775	-32.962879	-10.692289	-5.327751	-10.748639	-6.194200	0.000000	-10.000000	0.091667	-10.083334	27.333334	1023.000000	1023.000000	2046.000000
33.860001	-0.056131	-33.173134	-10.680565	-5.327459	-10.866687	-6.298424	0.000000	-10.000000	0.083333	-9.683333	23.833334	1023.000000	1023.000000	2046.000000
33.880001	-0.056510	-33.397461	-10.725074	-5.294786	-10.930263	-6.447337	0.000000	-10.000000	0.075000	-9.033334	20.666666	1023.000000	1023.000000	2046.000000
33.900002	-0.056863	-33.606285	-10.682335	-5.351660	-11.009037	-6.563252	0.000000	-10.000000	0.083333	-8.133333	17.500000	1023.000000	1023.000000	2046.000000
33.919998	-0.057103	-33.747715	-10.644539	-5.365564	-11.020851	-6.716760	0.000000	-10.000000	0.075000	-7.233334	14.833333	1023.000000	1023.000000	2046.000000
33.939999	-0.057102	-33.747437	-10.537195	-5.442456	-11.047597	-6.720188	0.000000	-10.000000	0.066667	-6.500000	12.500000	1023.000000	1023.000000	2046.000000
33.959999	-0.056848	-33.596977	-10.406666	-5.505232	-11.051447	-6.633634	0.000000	-10.000000	0.050000	-6.000000	10.500000	1023.000000	1023.000000	2046.000000
33.980000	-0.056375	-33.317875	-10.240150	-5.603906	-11.040606	-6.433212	0.000000	-10.000000	0.050000	-5.700000	8.500000	1023.000000	1023.000000	2046.000000
34.000000	-0.055718	-32.929466	-10.070353	-5.616429	-11.004529	-6.238157	0.000000	-10.000000	0.050000	-5.266667	6.500000	1023.000000	1023.000000	2046.000000
34.020000	-0.055128	-32.580502	-9.976970	-5.546528	-10.922560	-6.134442	0.000000	-10.000000	0.050000	-4.516667	4.666667	1023.000000	1023.000000	2046.000000
34.040001	-0.054653	-32.300095	-9.950504	-5.510258	-10.807766	-6.031568	0.000000	-10.000000	0.050000	-3.633333	3.166667	1023.000000	1023.000000	2046.000000
34.060001	-0.054146	-32.000065	-9.934414	-5.445593	-10.677681	-5.942378	0.000000	-10.000000	0.050000	-2.866667	2.000000	1023.000000	1023.000000	2046.000000
34.080002	-0.053622	-31.690556	-9.905905	-5.370158	-10.562992	-5.851500	0.000000	-10.000000	0.050000	-2.500000	1.000000	1023.000000	1023.000000	2046.000000
34.099998	-0.053065	-31.361589	-9.834888	-5.269494	-10.475145	-5.782063	0.000000	-10.000000	0.050000	-2.350000	0.333333	1023.000000	1023.000000	2046.000000
34.119999	-0.052582	-31.076160	-9.801020	-5.179743	-10.379724	-5.715673	0.000000	-10.000000	0.050000	-2.283333	-0.166667	1023.000000	1023.000000	2046.000000
34.139999	-0.052088	-30.784042	-9.749030	-5.107207	-10.323723	-5.604082	0.000000	-10.000000	0.050000	-2.166667	-0.500000	1023.000000	1023.000000	2046.000000
34.160000	-0.051621	-30.507917	-9.703361	-4.973175	-10.273680	-5.557703	0.000000	-10.000000	0.050000	-1.933333	-1.166667	1023.000000	1023.000000	2046.000000
34.180000	-0.051088	-30.193266	-9.656854	-4.859821	-10.161875	-5.514717	0.000000	-10.000000	0.050000	-1.200000	-1.666667	1023.000000	1023.000000	2046.000000
34.200001	-0.050696	-29.961309	-9.580215	-4.777172	-10.139649	-5.464273	0.000000	-10.000000	0.050000	-0.533333	-2.000000	1023.000000	1023.000000	2046.000000
34.220001	-0.050256	-29.701252	-9.509927	-4.670582	-10.096083	-5.424660	0.000000	-10.000000	0.050000	0.000000	-2.000000	1023.000000	1023.000000	2046.000000
34.240002	-0.049918	-29.501413	-9.445801	-4.562794	-10.062634	-5.430184	0.000000	-10.000000	0.050000	-0.266667	-2.000000	1023.000000	1023.000000	2046.000000
34.259998	-0.049566	-29.293758	-9.398497	-4.496751	-10.006330	-5.392183	0.000000	-10.000000	0.050000	-0.783333	-2.000000	1023.000000	1023.000000	2046.000000
34.279999	-0.049289	-29.129772	-9.370017	-4.463679	-9.948232	-5.347844	0.000000	-10.000000	0.050000	-1.183333	-2.000000	1023.000000	1023.000000	2046.000000
34.299999	-0.048981	-28.947798	-9.317318	-4.377051	-9.896138	-5.357290	0.000000	-10.000000	0.041667	-0.916667	-2.000000	1023.000000	1023.000000	2046.000000
34.320000	-0.048697	-28.779716	-9.268298	-4.288189	-9.867240	-5.355989	0.000000	-10.000000	0.041667	-0.400000	-2.000000	1023.000000	1023.000000	2046.000000
34.340000	-0.048321	-28.557940	-9.210761	-4.161009	-9.823030	-5.363139	0.000000	-10.000000	0.041667	0.000000	-2.000000	1023.000000	1023.000000	2046.000000
34.360001	-0.047989	-28.361708	-9.147007	-4.099018	-9.779533	-5.336150	0.000000	-10.000000	0.050000	0.000000	-2.000000	1023.000000	1023.000000	2046.000000
34.380001	-0.047647	-28.159424	-9.122913	-3.979119	-9.703064	-5.354327	0.000000	-10.000000	0.050000	0.000000	-2.000000	1023.000000	1023.000000	2046.000000
34.400002	-0.047339	-27.977236	-9.087461	-3.876474	-9.642265	-5.371035	0.000000	-10.000000	0.033333	0.883333	-2.000000	1023.000000	1023.000000	2046.000000
34.419998	-0.046929	-27.735191	-9.015101	-3.798152	-9.593775	-5.328163	0.000000	-10.000000	0.016667	2.350000	-2.000000	1023.000000	1023.000000	2046.000000
34.439999	-0.046485	-27.472853	-8.974901	-3.711430	-9.506461	-5.280059	0.000000	-10.000000	0.000000	4.266667	-2.000000	1023.000000	1023.000000	2046.000000
34.459999	-0.046051	-27.215960	-8.899902	-3.690042	-9.477169	-5.148845	0.000000	-10.000000	0.000000	5.583333	-2.000000	1023.000000	1023.000000	2046.000000
34.480000	-0.045641	-26.974104	-8.823407	-3.641528	-9.424968	-5.084202	0.000000	-10.000000	0.000000	6.516667	-2.000000	1023.000000	1023.000000	2046.000000
34.500000	-0.045010	-26.600662	-8.734054	-3.542294	-9.319305	-5.005009	0.000000	-10.000000	0.000000	7.233334	-2.000000	1023.000000	1023.000000	2046.000000
34.520000	-0.044525	-26.314226	-8.599167	-3.466606	-9.280473	-4.967979	0.000000	-10.000000	0.000000	7.850000	-2.000000	1023.000000	1023.000000	2046.000000
34.540001	-0.044272	-26.164833	-8.587001	-3.370794	-9.263627	-4.943412	0.000000	-10.000000	0.000000	8.566667	-2.000000	1023.000000	1023.000000	2046.000000
34.560001	-0.044754	-26.449890	-8.674267	-3.429501	-9.387858	-4.958264	0.000000	-10.000000	0.000000	9.300000	-2.000000	1023.000000	1023.000000	2046.000000
34.580002	-0.045650	-26.979311	-8.710228	-3.606028	-9.572104	-5.090951	0.000000	-10.000000	-0.008333	10.083334	1.833333	1023.000000	1023.000000	2046.000000
34.599998	-0.046416	-27.431839	-8.686547	-3.816501	-9.674149	-5.254641	0.000000	-10.000000	-0.025000	10.883333	11.166667	1023.000000	1023.000000	2046.000000
34.619999	-0.046737	-27.621660	-8.535712	-4.114477	-9.720699	-5.250772	0.000000	-10.000000	-0.041667	11.433333	20.500000	1023.000000	1023.000000	2046.000000
34.639999	-0.046728	-27.616215	-8.410645	-4.202960	-9.681726	-5.320883	0.000000	-10.000000	-0.050000	11.800000	27.333334	1023.000000	1023.000000	2046.000000
34.660000	-0.046252	-27.334723	-8.142361	-4.252899	-9.682905	-5.256557	0.000000	-10.000000	-0.050000	12.033334	30.000000	1023.000000	1023.000000	2046.000000
34.680000	-0.045296	-26.770100	-7.888067	-4.149064	-9.645164	-5.087805	0.000000	-10.000000	-0.050000	12.300000	34.000000	1023.000000	1023.000000	2046.000000
34.700001	-0.044340	-26.204790	-7.628028	-4.071976	-9.643564	-4.861221	0.000000	-10.000000	-0.066667	12.866667	38.000000	1023.000000	1023.000000	2046.000000
34.720001	-0.044010	-26.009691	-7.657481	-4.011256	-9.679176	-4.661777	0.000000	-10.000000	-0.100000	13.550000	42.166668	1023.000000	1023.000000	2046.000000
34.740002	-0.044845	-26.503256	-7.936658	-4.115088	-9.876872	-4.574638	0.000000	-10.000000	-0.133333	14.550000	46.500000	1023.000000	1023.000000	2046.000000
34.759998	-0.046805	-27.661669	-8.380356	-4.376984	-10.157979	-4.746350	0.000000	-10.000000	-0.158333	15.700001	51.333332	1023.000000	1023.000000	2046.000000
34.779999	-0.049166	-29.056969	-8.772717	-4.853762	-10.399395	-5.031096	0.000000	-10.000000	-0.175000	17.033333	56.333332	1023.000000	1023.000000	2046.000000
34.799999	-0.051095	-30.197229	-8.982835	-5.337128	-10.529675	-5.347592	0.000000	-10.000000	-0.183333	18.083334	61.833332	1023.000000	1023.000000	2046.000000
34.820000	-0.052183	-30.840221	-9.132443	-5.632969	-10.529401	-5.545408	0.000000	-10.000000	-0.191667	18.816668	67.500000	1023.000000	1023.000000	2046.000000
34.840000	-0.052771	-31.187382	-9.297482	-5.725871	-10.484320	-5.679709	0.000000	-10.000000	-0.175000	18.666668	73.833336	1023.000000	1023.000000	2046.000000
34.860001	-0.052774	-31.189503	-9.403128	-5.662110	-10.393371	-5.730896	0.000000	-10.000000	-0.175000	18.583334	80.166664	1023.000000	1023.000000	2046.000000
34.880001	-0.052745	-31.172573	-9.426229	-5.611919	-10.364553	-5.769872	0.000000	-10.000000	-0.158333	18.300001	86.500000	1023.000000	1023.000000	2046.000000
34.900002	-0.052696	-31.143368	-9.406855	-5.561950	-10.351954	-5.822608	0.000000	-10.000000	-0.166667	18.466667	94.500000	1023.000000	1023.000000	2046.000000
34.919998	-0.052544	-31.053659	-9.409631	-5.585974	-10.293115	-5.764939	0.000000	-10.000000	-0.175000	18.550001	102.500000	1023.000000	1023.000000	2046.000000
34.939999	-0.052287	-30.901405	-9.480607	-5.561539	-10.106659	-5.752600	0.000000	-10.000000	-0.191667	18.650002	108.500000	1023.000000	1023.000000	2046.000000
34.959999	-0.051895	-30.669683	-9.463089	-5.501750	-9.963904	-5.740940	0.000000	-10.000000	-0.200000	18.766666	112.833336	1023.000000	1023.000000	2046.000000
34.980000	-0.051478	-30.423664	-9.438188	-5.544924	-9.780056	-5.660497	0.000000	-10.000000	-0.200000	19.033333	117.166664	1023.000000	1023.000000	2046.000000
35.000000	-0.050896	-30.079556	-9.366559	-5.632572	-9.536964	-5.543460	0.000000	-10.000000	-0.200000	19.350000	123.500000	1023.000000	1023.000000	2046.000000
35.020000	-0.050032	-29.568739	-9.243469	-5.637020	-9.258351	-5.429898	0.000000	-10.000000	-0.200000	19.633333	129.833328	1023.000000	1023.000000	2046.000000
35.040001	-0.048854	-28.872673	-9.063978	-5.528836	-9.022369	-5.257490	0.000000	-10.000000	-0.200000	19.450001	136.333328	1023.000000	1023.000000	2046.000000
35.060001	-0.047357	-27.987999	-8.874464	-5.361739	-8.771668	-4.980128	0.000000	-10.000000	-0.208333	19.500000	143.000000	1023.000000	1023.000000	2046.000000
35.080002	-0.045779	-27.055166	-8.644068	-5.142017	-8.531790	-4.737291	0.000000	-10.000000	-0.225000	19.883333	149.500000	1023.000000	1023.000000	2046.000000
35.099998	-0.044297	-26.179634	-8.483787	-5.015832	-8.267012	-4.413003	0.000000	-10.000000	-0.250000	20.683334	156.000000	1023.000000	1023.000000	2046.000000
35.119999	-0.043259	-25.565947	-8.442533	-4.957551	-8.020622	-4.145240	0.000000	-10.000000	-0.241667	21.416666	162.833328	1023.000000	1023.000000	2046.000000
35.139999	-0.042516	-25.126884	-8.427813	-4.940788	-7.829164	-3.929119	0.000000	-10.000000	-0.241667	21.666666	169.833328	1023.000000	1023.000000	2046.000000
35.160000	-0.042035	-24.842937	-8.415377	-4.977897	-7.706853	-3.742811	0.000000	-10.000000	-0.233333	21.866667	177.000000	1023.000000	1023.000000	2046.000000
35.180000	-0.041487	-24.518713	-8.263583	-4.989313	-7.679768	-3.586050	0.000000	-10.000000	-0.241667	21.683334	184.166672	1023.000000	1023.000000	2046.000000
35.200001	-0.040867	-24.152277	-8.107681	-5.004637	-7.586821	-3.453138	0.000000	-10.000000	-0.241667	21.900002	191.500000	1023.000000	1023.000000	2046.000000
35.220001	-0.040231	-23.776701	-7.907891	-5.019932	-7.517846	-3.331033	0.000000	-10.000000	-0.266667	22.083334	198.833328	1023.000000	1023.000000	2046.000000
35.240002	-0.039385	-23.276281	-7.611864	-5.043383	-7.445228	-3.175807	0.000000	-10.000000	-0.291667	22.650000	206.166672	1023.000000	1023.000000	2046.000000
35.259998	-0.038511	-22.760187	-7.322743	-5.005715	-7.305796	-3.125933	0.000000	-10.000000	-0.308333	23.299999	213.500000	1023.000000	1023.000000	2046.000000
35.279999	-0.037444	-22.129238	-7.092421	-5.002006	-7.097593	-2.937218	0.000000	-10.000000	-0.308333	23.783333	221.166672	1023.000000	1023.000000	2046.000000
35.299999	-0.036256	-21.427015	-6.775106	-4.924703	-6.943422	-2.783784	0.000000	-10.000000	-0.325000	24.316668	229.000000	1023.000000	1023.000000	2046.000000
35.320000	-0.034864	-20.604527	-6.446146	-4.829409	-6.750023	-2.578948	0.000000	-10.000000	-0.358333	24.416668	237.000000	1023.000000	1023.000000	2046.000000
35.340000	-0.033368	-19.720718	-6.121229	-4.795323	-6.536109	-2.268056	0.000000	-10.000000	-0.383333	25.050001	245.166672	1023.000000	1023.000000	2046.000000
35.360001	-0.031886	-18.844603	-5.822884	-4.715616	-6.308415	-1.997687	0.000000	-10.000000	-0.408333	25.833334	253.500000	1023.000000	1023.000000	2046.000000
35.380001	-0.030374	-17.951199	-5.550465	-4.603892	-6.061946	-1.734896	0.000000	-10.000000	-0.425000	26.900000	262.166656	1023.000000	1023.000000	2046.000000
35.400002	-0.028747	-16.989468	-5.243611	-4.380523	-5.818390	-1.546942	0.000000	-10.000000	-0.441667	27.633333	271.000000	1023.000000	1023.000000	2046.000000
35.419998	-0.027030	-15.974676	-4.922265	-4.123963	-5.556381	-1.372067	0.000000	-10.000000	-0.450000	27.800001	280.166656	1023.000000	1023.000000	2046.000000
35.439999	-0.025298	-14.951056	-4.579947	-3.864260	-5.309503	-1.197345	0.000000	-10.000000	-0.450000	27.816668	289.333344	1023.000000	1023.000000	2046.000000
35.459999	-0.023694	-14.003174	-4.306837	-3.610299	-5.045946	-1.040092	0.000000	-10.000000	-0.450000	27.516666	298.666656	1023.000000	1023.000000	2046.000000
35.480000	-0.022062	-13.038611	-4.021539	-3.408889	-4.777414	-0.830769	0.000000	-10.000000	-0.458333	27.516666	307.833344	1023.000000	1023.000000	2046.000000
35.500000	-0.020519	-12.126487	-3.735187	-3.208642	-4.553219	-0.629438	0.000000	-10.000000	-0.458333	27.650000	317.000000	1023.000000	1023.000000	2046.000000
35.520000	-0.018858	-11.144798	-3.478551	-3.060544	-4.267533	-0.338170	0.000000	-10.000000	-0.458333	27.800001	326.166656	1023.000000	1023.000000	2046.000000
35.540001	-0.017373	-10.267224	-3.209271	-2.960702	-4.045444	-0.051808	0.000000	-10.000000	-0.450000	27.966667	335.333344	1023.000000	1023.000000	2046.000000
35.560001	-0.016074	-9.499775	-2.982078	-2.812391	-3.860911	0.155605	0.000000	-10.000000	-0.441667	27.850000	344.666656	1023.000000	1023.000000	2046.000000
35.580002	-0.014822	-8.759752	-2.716368	-2.683665	-3.700521	0.340803	0.000000	-10.000000	-0.433333	27.783333	354.000000	1023.000000	1023.000000	2046.000000
35.599998	-0.013412	-7.926603	-2.435208	-2.633287	-3.489721	0.631613	0.000000	-10.000000	-0.433333	27.600000	363.333344	1023.000000	1023.000000	2046.000000
35.619999	-0.012056	-7.125383	-2.111616	-2.557905	-3.319227	0.863364	0.000000	-10.000000	-0.441667	27.500000	372.500000	1023.000000	1023.000000	2046.000000
35.639999	-0.010556	-6.238414	-1.770689	-2.446532	-3.097345	1.076152	0.000000	-10.000000	-0.450000	27.600000	381.666656	1023.000000	1023.000000	2046.000000
35.660000	-0.009534	-5.634695	-1.558082	-2.287529	-3.000534	1.211450	0.000000	-10.000000	-0.450000	27.816668	391.000000	1023.000000	1023.000000	2046.000000
35.680000	-0.009103	-5.380010	-1.464119	-2.291595	-2.951330	1.327036	0.000000	-10.000000	-0.466667	28.133333	400.333344	1023.000000	1023.000000	2046.000000
35.700001	-0.008774	-5.185524	-1.272363	-2.377942	-2.991727	1.456507	0.000000	-10.000000	-0.475000	28.200001	409.666656	1023.000000	1023.000000	2046.000000
35.720001	-0.008302	-4.906716	-1.057786	-2.449808	-2.923908	1.524786	0.000000	-10.000000	-0.483333	28.200001	419.000000	1023.000000	1023.000000	2046.000000
35.740002	-0.007547	-4.460033	-0.772158	-2.553091	-2.838036	1.703251	0.000000	-10.000000	-0.475000	28.233334	428.333344	1023.000000	1023.000000	2046.000000
35.759998	-0.006414	-3.790950	-0.591288	-2.490367	-2.547676	1.838380	0.000000	-10.000000	-0.475000	28.416668	437.833344	1023.000000	1023.000000	2046.000000
35.779999	-0.004512	-2.666741	-0.137671	-2.167889	-2.390865	2.029685	0.000000	-10.000000	-0.466667	28.416668	447.166656	1023.000000	1023.000000	2046.000000
35.799999	-0.002657	-1.570246	0.241844	-1.823067	-2.281919	2.292896	0.000000	-10.000000	-0.458333	28.233334	456.833344	1023.000000	1023.000000	2046.000000
35.820000	-0.001512	-0.893365	0.437611	-1.679971	-2.221033	2.570028	0.000000	-10.000000	-0.458333	28.016668	466.166656	1023.000000	1023.000000	2046.000000
35.840000	-0.001461	-0.863497	0.504048	-1.730424	-2.347293	2.710171	0.000000	-10.000000	-0.475000	28.050001	475.666656	1023.000000	1023.000000	2046.000000
35.860001	-0.003010	-1.778741	0.196750	-1.952958	-2.605665	2.583132	0.000000	-10.000000	-0.483333	28.283335	485.000000	1023.000000	1023.000000	2046.000000
35.880001	-0.005518	-3.261248	-0.189283	-2.288281	-2.977730	2.194045	0.000000	-10.000000	-0.475000	28.500000	494.333344	1023.000000	1023.000000	2046.000000
35.900002	-0.007668	-4.531649	-0.559143	-2.672120	-3.145686	1.845300	0.000000	-10.000000	-0.450000	28.300001	503.833344	1023.000000	1023.000000	2046.000000
35.919998	-0.009018	-5.329684	-0.751002	-2.901535	-3.234234	1.557087	0.000000	-10.000000	-0.408333	27.433334	513.166687	1023.000000	1023.000000	2046.000000
35.939999	-0.009684	-5.723303	-0.888921	-2.903429	-3.204781	1.273827	0.000000	-10.000000	-0.366667	26.350000	522.666687	1023.000000	1023.000000	2046.000000
35.959999	-0.009784	-5.782116	-0.892206	-2.647650	-3.207934	0.965674	0.000000	-10.000000	-0.341667	25.616667	531.500000	1023.000000	1023.000000	2046.000000
35.980000	-0.009524	-5.628897	-0.817475	-2.393121	-3.154245	0.735945	0.000000	-10.000000	-0.350000	25.366667	540.333313	1023.000000	1023.000000	2046.000000
36.000000	-0.009165	-5.416412	-0.748058	-2.260577	-3.058172	0.650396	0.000000	-10.000000	-0.358333	25.016666	548.666687	1023.000000	1023.000000	2046.000000
36.020000	-0.008466	-5.003218	-0.621429	-2.248731	-2.913216	0.780159	0.000000	-10.000000	-0.341667	24.700001	557.333313	1023.000000	1023.000000	2046.000000
36.040001	-0.007881	-4.657383	-0.426815	-2.333176	-2.863902	0.966509	0.000000	-10.000000	-0.300000	23.666668	565.666687	1023.000000	1023.000000	2046.000000
36.060001	-0.007329	-4.331380	-0.259089	-2.436832	-2.784338	1.148879	0.000000	-10.000000	-0.266667	23.000000	573.833313	1023.000000	1023.000000	2046.000000
36.080002	-0.006709	-3.964796	-0.120097	-2.531294	-2.642078	1.328673	0.000000	-10.000000	-0.233333	21.966667	581.500000	1023.000000	1023.000000	2046.000000
36.099998	-0.006206	-3.667893	-0.065269	-2.587906	-2.450760	1.436041	0.000000	-10.000000	-0.216667	21.383333	588.833313	1023.000000	1023.000000	2046.000000
36.119999	-0.005452	-3.221895	0.072562	-2.591603	-2.198720	1.495867	0.000000	-10.000000	-0.208333	20.816668	596.166687	1023.000000	1023.000000	2046.000000
36.139999	-0.004511	-2.665984	0.213573	-2.639050	-1.911815	1.671309	0.000000	-10.000000	-0.208333	20.283335	603.166687	1023.000000	1023.000000	2046.000000
36.160000	-0.003579	-2.115080	0.216816	-2.597795	-1.564751	1.830650	0.000000	-10.000000	-0.200000	19.566668	610.000000	1023.000000	1023.000000	2046.000000
36.180000	-0.002285	-1.350521	0.274545	-2.440002	-1.209561	2.024498	0.000000	-10.000000	-0.183333	18.950001	616.666687	1023.000000	1023.000000	2046.000000
36.200001	-0.000621	-0.366951	0.518914	-2.238379	-0.881911	2.234426	0.000000	-10.000000	-0.166667	18.400000	623.166687	1023.000000	1023.000000	2046.000000
36.220001	0.000886	0.523365	0.661235	-2.074150	-0.515043	2.451322	0.000000	-10.000000	-0.158333	18.066668	629.500000	1023.000000	1023.000000	2046.000000
36.240002	0.002001	1.182871	0.717607	-1.965444	-0.182081	2.612789	0.000000	-10.000000	-0.150000	18.050001	635.500000	1023.000000	1023.000000	2046.000000
36.259998	0.002880	1.701994	0.751447	-1.824380	0.086556	2.688372	0.000000	-10.000000	-0.150000	17.966667	641.500000	1023.000000	1023.000000	2046.000000
36.279999	0.003443	2.034814	0.838882	-1.767031	0.246607	2.716356	0.000000	-10.000000	-0.150000	18.250000	647.500000	1023.000000	1023.000000	2046.000000
36.299999	0.003973	2.347764	0.974414	-1.619905	0.403276	2.589979	0.000000	-10.000000	-0.150000	18.233334	653.500000	1023.000000	1023.000000	2046.000000
36.320000	0.004513	2.666896	1.192900	-1.576405	0.523055	2.527346	0.000000	-10.000000	-0.150000	18.250000	659.500000	1023.000000	1023.000000	2046.000000
36.340000	0.005151	3.044142	1.423532	-1.632537	0.686657	2.566491	0.000000	-10.000000	-0.141667	17.900000	665.500000	1023.000000	1023.000000	2046.000000
36.360001	0.005816	3.437353	1.702846	-1.743159	0.823509	2.654158	0.000000	-10.000000	-0.133333	17.333334	671.500000	1023.000000	1023.000000	2046.000000
36.380001	0.006771	4.001601	1.981526	-1.755913	1.032697	2.743290	0.000000	-10.000000	-0.116667	16.833334	677.500000	1023.000000	1023.000000	2046.000000
36.400002	0.007971	4.710852	2.311070	-1.720626	1.243069	2.877340	0.000000	-10.000000	-0.108333	16.550001	683.333313	1023.000000	1023.000000	2046.000000
36.419998	0.009329	5.513593	2.633121	-1.603489	1.454329	3.029632	0.000000	-10.000000	-0.100000	16.350000	689.000000	1023.000000	1023.000000	2046.000000
36.439999	0.010766	6.362899	2.898578	-1.472969	1.681407	3.255883	0.000000	-10.000000	-0.100000	16.383333	694.500000	1023.000000	1023.000000	2046.000000
36.459999	0.012060	7.127711	3.142925	-1.317155	1.871798	3.430143	0.000000	-10.000000	-0.091667	16.083334	700.000000	1023.000000	1023.000000	2046.000000
36.480000	0.013354	7.892099	3.358303	-1.151970	2.060100	3.625667	0.000000	-10.000000	-0.083333	15.983334	705.333313	1023.000000	1023.000000	2046.000000
36.500000	0.014584	8.618918	3.543356	-1.012761	2.271422	3.816902	0.000000	-10.000000	-0.066667	15.366667	710.666687	1023.000000	1023.000000	2046.000000
36.520000	0.015939	9.420192	3.809788	-0.841667	2.451561	4.000510	0.000000	-10.000000	-0.066667	14.900001	715.833313	1023.000000	1023.000000	2046.000000
36.540001	0.017334	10.244502	4.097991	-0.671148	2.653878	4.163782	0.000000	-10.000000	-0.058333	14.100000	721.000000	1023.000000	1023.000000	2046.000000
36.560001	0.018794	11.106986	4.430749	-0.535798	2.877846	4.334189	0.000000	-10.000000	-0.058333	13.633333	725.833313	1023.000000	1023.000000	2046.000000
36.580002	0.020364	12.035283	4.765754	-0.323682	3.154995	4.438215	0.000000	-10.000000	-0.050000	13.100000	730.500000	1023.000000	1023.000000	2046.000000
36.599998	0.021553	12.737783	4.971981	-0.199049	3.443624	4.521228	0.000000	-10.000000	-0.050000	12.733334	734.833313	1023.000000	1023.000000	2046.000000
36.619999	0.022355	13.212008	5.104839	-0.107934	3.635138	4.579964	0.000000	-10.000000	-0.050000	12.266666	739.000000	1023.000000	1023.000000	2046.000000
36.639999	0.023081	13.640993	5.250782	-0.005432	3.787436	4.608208	0.000000	-10.000000	-0.033333	11.750000	743.333313	1023.000000	1023.000000	2046.000000
36.660000	0.023748	14.035121	5.429540	0.046323	3.905916	4.653341	0.000000	-10.000000	-0.016667	10.683333	747.333313	1023.000000	1023.000000	2046.000000
36.680000	0.024563	14.516819	5.435895	0.112511	4.105971	4.862442	0.000000	-10.000000	0.000000	9.516666	751.333313	1023.000000	1023.000000	2046.000000
36.700001	0.025183	14.883065	5.459055	0.353170	4.116418	4.954422	0.000000	-10.000000	0.008333	7.966667	754.500000	1023.000000	1023.000000	2046.000000
36.720001	0.026035	15.386971	5.568289	0.678429	3.995170	5.145084	0.000000	-10.000000	0.025000	6.516666	757.666687	1023.000000	1023.000000	2046.000000
36.740002	0.026138	15.447294	5.586734	0.767269	3.804018	5.289272	0.000000	-10.000000	0.041667	4.933333	760.000000	1023.000000	1023.000000	2046.000000
36.759998	0.025742	15.213610	5.611673	0.690393	3.583633	5.327910	0.000000	-10.000000	0.050000	3.333333	762.000000	1023.000000	1023.000000	2046.000000
36.779999	0.024476	14.465175	5.484021	0.379481	3.327425	5.274247	0.000000	-10.000000	0.050000	1.950000	763.166687	1023.000000	1023.000000	2046.000000
36.799999	0.022100	13.061212	5.110663	-0.022473	2.970348	5.002674	0.000000	-10.000000	0.050000	0.000000	763.833313	1023.000000	1023.000000	2046.000000
36.820000	0.019209	11.352695	4.680084	-0.417859	2.541729	4.548739	0.000000	-10.000000	0.058333	-1.433333	764.000000	1023.000000	1023.000000	2046.000000
36.840000	0.016767	9.909406	4.299441	-0.767754	2.210987	4.166731	0.000000	-10.000000	0.058333	-3.133333	764.000000	1023.000000	1023.000000	2046.000000
36.860001	0.015010	8.870817	3.999707	-1.019906	2.031244	3.859772	0.000000	-10.000000	0.075000	-4.316667	764.000000	1023.000000	1023.000000	2046.000000
36.880001	0.013655	8.069970	3.736382	-1.100354	1.838392	3.595550	0.000000	-10.000000	0.083333	-5.250000	764.000000	1023.000000	1023.000000	2046.000000
36.900002	0.012647	7.474490	3.555372	-1.152862	1.655495	3.416486	0.000000	-10.000000	0.100000	-5.783333	764.000000	1023.000000	1023.000000	2046.000000
36.919998	0.011754	6.946405	3.347327	-1.120006	1.529439	3.189645	0.000000	-10.000000	0.100000	-5.900000	764.000000	1023.000000	1023.000000	2046.000000
36.939999	0.011125	6.574961	3.225319	-1.182587	1.444584	3.087645	0.000000	-10.000000	0.100000	-6.250000	764.000000	1023.000000	1023.000000	2046.000000
36.959999	0.010333	6.107022	3.074348	-1.232171	1.330485	2.934360	0.000000	-10.000000	0.100000	-6.833333	764.000000	1023.000000	1023.000000	2046.000000
36.980000	0.009741	5.757128	2.977278	-1.311741	1.279041	2.812551	0.000000	-10.000000	0.108333	-7.916667	764.000000	1023.000000	1023.000000	2046.000000
37.000000	0.009080	5.366209	2.898822	-1.397276	1.158975	2.705688	0.000000	-10.000000	0.116667	-9.366667	764.000000	1023.000000	1023.000000	2046.000000
37.020000	0.008470	5.005931	2.827399	-1.458200	1.061826	2.574906	0.000000	-10.000000	0.133333	-10.883333	756.333313	1023.000000	1023.000000	2046.000000
37.040001	0.007854	4.641909	2.731892	-1.503764	0.968875	2.444906	0.000000	-10.000000	0.141667	-12.166667	747.333313	1023.000000	1023.000000	2046.000000
37.060001	0.007475	4.417814	2.614226	-1.637282	0.994566	2.446304	0.000000	-10.000000	0.183333	-13.150001	737.000000	1023.000000	1023.000000	2046.000000
37.080002	0.007215	4.263866	2.462559	-1.675403	1.046905	2.429806	0.000000	-10.000000	0.216667	-14.216667	732.666687	1023.000000	1023.000000	2046.000000
37.099998	0.007211	4.261519	2.364014	-1.573395	1.050107	2.420793	0.000000	-10.000000	0.258333	-15.300000	728.000000	1023.000000	1023.000000	2046.000000
37.119999	0.007483	4.422463	2.277263	-1.423064	1.068960	2.499305	0.000000	-10.000000	0.275000	-16.266666	722.833313	1023.000000	1023.000000	2046.000000
37.139999	0.007754	4.582607	2.184942	-1.248261	1.064702	2.581224	0.000000	-10.000000	0.291667	-17.100000	717.333313	1023.000000	1023.000000	2046.000000
37.160000	0.007943	4.694169	2.035716	-1.093439	1.106328	2.645563	0.000000	-10.000000	0.316667	-17.916666	711.500000	1023.000000	1023.000000	2046.000000
37.180000	0.007797	4.608281	1.820086	-0.976654	1.079558	2.685291	0.000000	-10.000000	0.333333	-18.766666	705.500000	1023.000000	1023.000000	2046.000000
37.200001	0.007260	4.290649	1.590988	-0.983100	0.970500	2.712260	0.000000	-10.000000	0.366667	-19.566668	699.333313	1023.000000	1023.000000	2046.000000
37.220001	0.006550	3.870760	1.376931	-1.008262	0.796363	2.705727	0.000000	-10.000000	0.383333	-20.066668	692.833313	1023.000000	1023.000000	2046.000000
37.240002	0.005760	3.404137	1.193997	-1.094908	0.592331	2.712717	0.000000	-10.000000	0.416667	-20.683334	686.166687	1023.000000	1023.000000	2046.000000
37.259998	0.004897	2.893930	0.994807	-1.212103	0.374346	2.736880	0.000000	-10.000000	0.433333	-21.016666	679.166687	1023.000000	1023.000000	2046.000000
37.279999	0.004037	2.385907	0.852961	-1.374363	0.177856	2.729453	0.000000	-10.000000	0.433333	-21.583334	672.166687	1023.000000	1023.000000	2046.000000
37.299999	0.003407	2.013532	0.770686	-1.504913	0.001860	2.745899	0.000000	-10.000000	0.425000	-21.766666	665.000000	1023.000000	1023.000000	2046.000000
37.320000	0.003031	1.791477	0.722236	-1.575301	-0.145352	2.789894	0.000000	-10.000000	0.425000	-22.033335	657.833313	1023.000000	1023.000000	2046.000000
37.340000	0.002855	1.687580	0.690049	-1.558015	-0.280431	2.835978	0.000000	-10.000000	0.441667	-22.000000	650.500000	1023.000000	1023.000000	2046.000000
37.360001	0.002761	1.631476	0.668957	-1.445234	-0.405893	2.813646	0.000000	-10.000000	0.450000	-22.216667	643.000000	1023.000000	1023.000000	2046.000000
37.380001	0.002579	1.524248	0.637914	-1.322967	-0.585999	2.795300	0.000000	-10.000000	0.450000	-22.333334	635.500000	1023.000000	1023.000000	2046.000000
37.400002	0.002426	1.433831	0.531891	-1.215444	-0.734230	2.851614	0.000000	-10.000000	0.450000	-22.616667	628.166687	1023.000000	1023.000000	2046.000000
37.419998	0.002360	1.395039	0.421212	-1.168791	-0.835725	2.978344	0.000000	-10.000000	0.450000	-22.750000	620.666687	1023.000000	1023.000000	2046.000000
37.439999	0.002226	1.315403	0.360728	-1.101850	-1.028551	3.085076	0.000000	-10.000000	0.450000	-22.916668	613.000000	1023.000000	1023.000000	2046.000000
37.459999	0.002210	1.305879	0.403560	-0.966774	-1.211486	3.080579	0.000000	-10.000000	0.450000	-23.100000	605.333313	1023.000000	1023.000000	2046.000000
37.480000	0.002335	1.380266	0.380401	-0.847201	-1.285074	3.132141	0.000000	-10.000000	0.450000	-23.300001	597.666687	1023.000000	1023.000000	2046.000000
37.500000	0.002299	1.358692	0.406865	-0.804352	-1.390455	3.146634	0.000000	-10.000000	0.475000	-23.666666	590.000000	1023.000000	1023.000000	2046.000000
37.520000	0.002077	1.227333	0.351861	-0.784338	-1.495160	3.154970	0.000000	-10.000000	0.508333	-23.983334	582.000000	1023.000000	1023.000000	2046.000000
37.540001	0.001631	0.964042	0.274279	-0.776969	-1.650979	3.117711	0.000000	-10.000000	0.541667	-24.500000	574.000000	1023.000000	1023.000000	2046.000000
37.560001	0.001084	0.640876	0.187275	-0.727395	-1.846594	3.027590	0.000000	-10.000000	0.550000	-24.766668	565.833313	1023.000000	1023.000000	2046.000000
37.580002	0.000743	0.439192	0.034396	-0.742989	-2.128739	3.276524	0.000000	-10.000000	0.566667	-25.416668	557.500000	1023.000000	1023.000000	2046.000000
37.599998	-0.000055	-0.032486	-0.206562	-0.554309	-2.494073	3.222457	0.000000	-10.000000	0.575000	-25.916668	549.000000	1023.000000	1023.000000	2046.000000
37.619999	-0.000763	-0.450865	-0.421736	-0.337239	-2.941150	3.249260	0.000000	-10.000000	0.591667	-26.383333	540.333313	1023.000000	1023.000000	2046.000000
37.639999	-0.002168	-1.281071	-0.668575	-0.342805	-3.448208	3.178517	0.000000	-10.000000	0.600000	-26.716667	531.500000	1023.000000	1023.000000	2046.000000
37.660000	-0.003802	-2.247165	-0.863027	-0.503067	-3.872417	2.991346	0.000000	-10.000000	0.625000	-26.883333	522.500000	1023.000000	1023.000000	2046.000000
37.680000	-0.005992	-3.541065	-1.080432	-0.787464	-4.339972	2.666803	0.000000	-10.000000	0.650000	-27.116667	513.500000	1023.000000	1023.000000	2046.000000
37.700001	-0.008781	-5.189550	-1.420876	-1.117920	-4.827646	2.176892	0.000000	-10.000000	0.658333	-27.150002	504.500000	1023.000000	1023.000000	2046.000000
37.720001	-0.011798	-6.972656	-1.859842	-1.498090	-5.336110	1.721386	0.000000	-10.000000	0.641667	-27.016666	495.500000	1023.000000	1023.000000	2046.000000
37.740002	-0.014480	-8.557974	-2.196813	-1.850818	-5.766177	1.255834	0.000000	-10.000000	0.600000	-26.616667	486.500000	1023.000000	1023.000000	2046.000000
37.759998	-0.016828	-9.945168	-2.595653	-2.113362	-6.087833	0.851680	0.000000	-10.000000	0.566667	-26.066668	477.666656	1023.000000	1023.000000	2046.000000
37.779999	-0.018912	-11.176984	-2.938163	-2.301010	-6.445421	0.507610	0.000000	-10.000000	0.550000	-25.700001	468.833344	1023.000000	1023.000000	2046.000000
37.799999	-0.020531	-12.133904	-3.242843	-2.386951	-6.714259	0.210149	0.000000	-10.000000	0.566667	-25.750000	460.333344	1023.000000	1023.000000	2046.000000
37.820000	-0.021973	-12.986094	-3.532728	-2.429564	-6.959044	-0.064758	0.000000	-10.000000	0.583333	-26.016666	451.666656	1023.000000	1023.000000	2046.000000
37.840000	-0.023284	-13.760764	-3.808414	-2.511065	-7.161917	-0.279368	0.000000	-10.000000	0.600000	-26.316668	443.000000	1023.000000	1023.000000	2046.000000
37.860001	-0.024417	-14.430173	-4.076478	-2.587850	-7.291509	-0.474336	0.000000	-10.000000	0.600000	-26.433334	434.166656	1023.000000	1023.000000	2046.000000
37.880001	-0.025550	-15.099977	-4.308169	-2.719767	-7.417214	-0.654828	0.000000	-10.000000	0.600000	-26.183334	425.333344	1023.000000	1023.000000	2046.000000
37.900002	-0.026591	-15.715246	-4.479614	-2.860930	-7.566556	-0.808146	0.000000	-10.000000	0.583333	-26.000000	416.666656	1023.000000	1023.000000	2046.000000
37.919998	-0.027518	-16.263359	-4.674830	-2.990800	-7.648254	-0.949474	0.000000	-10.000000	0.583333	-25.799999	407.833344	1023.000000	1023.000000	2046.000000
37.939999	-0.028363	-16.762411	-4.836921	-3.153656	-7.707282	-1.064551	0.000000	-10.000000	0.566667	-25.866667	399.333344	1023.000000	1023.000000	2046.000000
37.959999	-0.028951	-17.110037	-4.972222	-3.284026	-7.704050	-1.149739	0.000000	-10.000000	0.575000	-25.716667	390.666656	1023.000000	1023.000000	2046.000000
37.980000	-0.029195	-17.254078	-5.113646	-3.309468	-7.667275	-1.163689	0.000000	-10.000000	0.575000	-25.850000	382.166656	1023.000000	1023.000000	2046.000000
38.000000	-0.029123	-17.211426	-5.182556	-3.262666	-7.679938	-1.086266	0.000000	-10.000000	0.575000	-25.833334	373.500000	1023.000000	1023.000000	2046.000000
38.020000	-0.028915	-17.088816	-5.217696	-3.131248	-7.757736	-0.982135	0.000000	-10.000000	0.566667	-25.799999	364.833344	1023.000000	1023.000000	2046.000000
38.040001	-0.028678	-16.948589	-5.282690	-2.982503	-7.797213	-0.886184	0.000000	-10.000000	0.550000	-25.350000	356.333344	1023.000000	1023.000000	2046.000000
38.060001	-0.028756	-16.995026	-5.433392	-2.858265	-7.843953	-0.859416	0.000000	-10.000000	0.541667	-24.783335	347.833344	1023.000000	1023.000000	2046.000000
38.080002	-0.029164	-17.235979	-5.627139	-2.815086	-7.928401	-0.865354	0.000000	-10.000000	0.533333	-24.183334	339.500000	1023.000000	1023.000000	2046.000000
38.099998	-0.029995	-17.726772	-5.959569	-2.893054	-7.971711	-0.902439	0.000000	-10.000000	0.508333	-23.616667	331.333344	1023.000000	1023.000000	2046.000000
38.119999	-0.030837	-18.224785	-6.149276	-2.963013	-8.132051	-0.980445	0.000000	-10.000000	0.483333	-23.116667	323.500000	1023.000000	1023.000000	2046.000000
38.139999	-0.031665	-18.713940	-6.288682	-3.058123	-8.325583	-1.041552	0.000000	-10.000000	0.475000	-22.933334	315.833344	1023.000000	1023.000000	2046.000000
38.160000	-0.032534	-19.227600	-6.434791	-3.195421	-8.472366	-1.125023	0.000000	-10.000000	0.466667	-22.800001	308.166656	1023.000000	1023.000000	2046.000000
38.180000	-0.033341	-19.704306	-6.549440	-3.275201	-8.602408	-1.277256	0.000000	-10.000000	0.450000	-22.583334	300.500000	1023.000000	1023.000000	2046.000000
38.200001	-0.033887	-20.027422	-6.574425	-3.369279	-8.741346	-1.342372	0.000000	-10.000000	0.416667	-22.066668	293.000000	1023.000000	1023.000000	2046.000000
38.220001	-0.034168	-20.193563	-6.609463	-3.425444	-8.788482	-1.370175	0.000000	-10.000000	0.391667	-21.483334	285.666656	1023.000000	1023.000000	2046.000000
38.240002	-0.034235	-20.232954	-6.582964	-3.428129	-8.839177	-1.382683	0.000000	-10.000000	0.391667	-21.016666	278.500000	1023.000000	1023.000000	2046.000000
38.259998	-0.034284	-20.261581	-6.598735	-3.403638	-8.836255	-1.422954	0.000000	-10.000000	0.391667	-20.483334	271.500000	1023.000000	1023.000000	2046.000000
38.279999	-0.034164	-20.190781	-6.550880	-3.368573	-8.856446	-1.414882	0.000000	-10.000000	0.383333	-19.950001	264.666656	1023.000000	1023.000000	2046.000000
38.299999	-0.034105	-20.155800	-6.568919	-3.332266	-8.853510	-1.401106	0.000000	-10.000000	0.366667	-19.500000	258.000000	1023.000000	1023.000000	2046.000000
38.320000	-0.034126	-20.168364	-6.621949	-3.319833	-8.839295	-1.387287	0.000000	-10.000000	0.333333	-19.100000	251.500000	1023.000000	1023.000000	2046.000000
38.340000	-0.034118	-20.163614	-6.631306	-3.288745	-8.863487	-1.380076	0.000000	-10.000000	0.333333	-18.750000	245.000000	1023.000000	1023.000000	2046.000000
38.360001	-0.034146	-20.180107	-6.672280	-3.254735	-8.861569	-1.391522	0.000000	-10.000000	0.316667	-18.283333	238.666672	1023.000000	1023.000000	2046.000000
38.380001	-0.034072	-20.136311	-6.707162	-3.209392	-8.829647	-1.390110	0.000000	-10.000000	0.316667	-17.916668	232.500000	1023.000000	1023.000000	2046.000000
38.400002	-0.034070	-20.135294	-6.731038	-3.181998	-8.836169	-1.386090	0.000000	-10.000000	0.291667	-17.483334	226.500000	1023.000000	1023.000000	2046.000000
38.419998	-0.034022	-20.106800	-6.720617	-3.113494	-8.865449	-1.407238	0.000000	-10.000000	0.283333	-16.966667	220.833328	1023.000000	1023.000000	2046.000000
38.439999	-0.033968	-20.074903	-6.738428	-3.096884	-8.838459	-1.401132	0.000000	-10.000000	0.283333	-16.533333	215.166672	1023.000000	1023.000000	2046.000000
38.459999	-0.033879	-20.022425	-6.737342	-2.999220	-8.847600	-1.438263	0.000000	-10.000000	0.283333	-16.250000	209.833328	1023.000000	1023.000000	2046.000000
38.480000	-0.033828	-19.992384	-6.703856	-2.970257	-8.877565	-1.440706	0.000000	-10.000000	0.283333	-16.116667	204.166672	1023.000000	1023.000000	2046.000000
38.500000	-0.033788	-19.968437	-6.685315	-2.945377	-8.887047	-1.450699	0.000000	-10.000000	0.266667	-15.883333	198.833328	1023.000000	1023.000000	2046.000000
38.520000	-0.033800	-19.975740	-6.697616	-2.926308	-8.874032	-1.477785	0.000000	-10.000000	0.258333	-15.500000	193.500000	1023.000000	1023.000000	2046.000000
38.540001	-0.033879	-20.022490	-6.708378	-2.908299	-8.897398	-1.508415	0.000000	-10.000000	0.250000	-15.116667	188.500000	1023.000000	1023.000000	2046.000000
38.560001	-0.033943	-20.060402	-6.738612	-2.893735	-8.860423	-1.567633	0.000000	-10.000000	0.250000	-14.733334	183.500000	1023.000000	1023.000000	2046.000000
38.580002	-0.034145	-20.179499	-6.814818	-2.899260	-8.853468	-1.611953	0.000000	-10.000000	0.250000	-14.433333	178.500000	1023.000000	1023.000000	2046.000000
38.599998	-0.034251	-20.242231	-6.832652	-2.894687	-8.862255	-1.652637	0.000000	-10.000000	0.241667	-14.266667	173.666672	1023.000000	1023.000000	2046.000000
38.619999	-0.034277	-20.257864	-6.870693	-2.865662	-8.812186	-1.709323	0.000000	-10.000000	0.225000	-14.033334	168.833328	1023.000000	1023.000000	2046.000000
38.639999	-0.034181	-20.201008	-6.802942	-2.863684	-8.848191	-1.686191	0.000000	-10.000000	0.208333	-13.666667	164.166672	1023.000000	1023.000000	2046.000000
38.660000	-0.033988	-20.086716	-6.727863	-2.825388	-8.828254	-1.705210	0.000000	-10.000000	0.191667	-13.166667	159.500000	1023.000000	1023.000000	2046.000000
38.680000	-0.033827	-19.991463	-6.706825	-2.765498	-8.763625	-1.755514	0.000000	-10.000000	0.175000	-12.733334	155.166672	1023.000000	1023.000000	2046.000000
38.700001	-0.033764	-19.954809	-6.688542	-2.715458	-8.741169	-1.809641	0.000000	-10.000000	0.158333	-12.500000	151.000000	1023.000000	1023.000000	2046.000000
38.720001	-0.033755	-19.948938	-6.678330	-2.646768	-8.756191	-1.867649	0.000000	-10.000000	0.150000	-12.100000	147.000000	1023.000000	1023.000000	2046.000000
38.740002	-0.033753	-19.947788	-6.689406	-2.621186	-8.746403	-1.890793	0.000000	-10.000000	0.141667	-11.683333	143.000000	1023.000000	1023.000000	2046.000000
38.759998	-0.033783	-19.965591	-6.694080	-2.647248	-8.763253	-1.861011	0.000000	-10.000000	0.141667	-11.216667	139.000000	1023.000000	1023.000000	2046.000000
38.779999	-0.033744	-19.942842	-6.706050	-2.576793	-8.717997	-1.942003	0.000000	-10.000000	0.133333	-10.933333	135.000000	1023.000000	1023.000000	2046.000000
38.799999	-0.033837	-19.997948	-6.701648	-2.569273	-8.727656	-1.999371	0.000000	-10.000000	0.133333	-10.750000	131.333328	1023.000000	1023.000000	2046.000000
38.820000	-0.033763	-19.953945	-6.678063	-2.599447	-8.711191	-1.965243	0.000000	-10.000000	0.133333	-10.550000	127.666664	1023.000000	1023.000000	2046.000000
38.840000	-0.033812	-19.982836	-6.667745	-2.584829	-8.717667	-2.012594	0.000000	-10.000000	0.125000	-10.200000	124.333336	1023.000000	1023.000000	2046.000000
38.860001	-0.033840	-19.999630	-6.643929	-2.571977	-8.738947	-2.044777	0.000000	-10.000000	0.125000	-9.966667	120.833336	1023.000000	1023.000000	2046.000000
38.880001	-0.033806	-19.979282	-6.663770	-2.546220	-8.664824	-2.104468	0.000000	-10.000000	0.108333	-9.750000	117.500000	1023.000000	1023.000000	2046.000000
38.900002	-0.033841	-19.999800	-6.602243	-2.484421	-8.698104	-2.215032	0.000000	-10.000000	0.108333	-9.733334	115.166664	1023.000000	1023.000000	2046.000000
38.919998	-0.034164	-20.190729	-6.655934	-2.512716	-8.743965	-2.278115	0.000000	-10.000000	0.108333	-9.433333	112.000000	1023.000000	1023.000000	2046.000000
38.939999	-0.035211	-20.809675	-6.825095	-2.647639	-8.974631	-2.362309	0.000000	-10.000000	0.108333	-9.016667	109.000000	1023.000000	1023.000000	2046.000000
38.959999	-0.037034	-21.887009	-7.074600	-2.903877	-9.283655	-2.624877	0.000000	-10.000000	0.108333	-8.483334	105.000000	1023.000000	1023.000000	2046.000000
38.980000	-0.038947	-23.017801	-7.279719	-3.107686	-9.540223	-3.090173	0.000000	-10.000000	0.100000	-8.116667	102.166664	1023.000000	1023.000000	2046.000000
39.000000	-0.040562	-23.972044	-7.401772	-3.340819	-9.746861	-3.482594	0.000000	-10.000000	0.100000	-7.900000	99.333336	1023.000000	1023.000000	2046.000000
39.020000	-0.041634	-24.605564	-7.426203	-3.568366	-9.884202	-3.726793	0.000000	-10.000000	0.100000	-7.833333	96.666664	1023.000000	1023.000000	2046.000000
39.040001	-0.041992	-24.816999	-7.417064	-3.677794	-9.860579	-3.861562	0.000000	-10.000000	0.108333	-7.783333	94.000000	1023.000000	1023.000000	2046.000000
39.060001	-0.042050	-24.851561	-7.389505	-3.528206	-9.829329	-4.104520	0.000000	-10.000000	0.108333	-7.866667	91.333336	1023.000000	1023.000000	2046.000000
39.080002	-0.042059	-24.856571	-7.415315	-3.359427	-9.783497	-4.298332	0.000000	-10.000000	0.108333	-7.716667	88.666664	1023.000000	1023.000000	2046.000000
39.099998	-0.041914	-24.771357	-7.467475	-3.267013	-9.766884	-4.269983	0.000000	-10.000000	0.100000	-7.583333	86.000000	1023.000000	1023.000000	2046.000000
39.119999	-0.042427	-25.074129	-7.681144	-3.277028	-9.939166	-4.176790	0.000000	-10.000000	0.091667	-7.100000	83.666664	1023.000000	1023.000000	2046.000000
39.139999	-0.044172	-26.105461	-8.028068	-3.493906	-10.334102	-4.249385	0.000000	-10.000000	0.075000	-6.333333	81.166664	1023.000000	1023.000000	2046.000000
39.160000	-0.046747	-27.627480	-8.466532	-3.872454	-10.718260	-4.570235	0.000000	-10.000000	0.058333	-4.683333	79.166664	1023.000000	1023.000000	2046.000000
39.180000	-0.049673	-29.356834	-8.877298	-4.370751	-11.044960	-5.063824	0.000000	-10.000000	0.058333	-3.133333	77.666664	1023.000000	1023.000000	2046.000000
39.200001	-0.052009	-30.737095	-9.201158	-4.893548	-11.224792	-5.417598	0.000000	-10.000000	0.058333	-2.300000	77.000000	1023.000000	1023.000000	2046.000000
39.220001	-0.053601	-31.678268	-9.434535	-5.140197	-11.376694	-5.726844	0.000000	-10.000000	0.066667	-2.800000	76.333336	1023.000000	1023.000000	2046.000000
39.240002	-0.054667	-32.308250	-9.632436	-5.255716	-11.463991	-5.956105	0.000000	-10.000000	0.066667	-4.050000	75.500000	1023.000000	1023.000000	2046.000000
39.259998	-0.055527	-32.816555	-9.804373	-5.328569	-11.557662	-6.125952	0.000000	-10.000000	0.083333	-5.316667	74.166664	1023.000000	1023.000000	2046.000000
39.279999	-0.056204	-33.216667	-9.943213	-5.441766	-11.632525	-6.199161	0.000000	-10.000000	0.091667	-6.216667	72.500000	1023.000000	1023.000000	2046.000000
39.299999	-0.056675	-33.494686	-10.009051	-5.577604	-11.692116	-6.215916	0.000000	-10.000000	0.100000	-6.600000	70.333336	1023.000000	1023.000000	2046.000000
39.320000	-0.057108	-33.750622	-10.158236	-5.712317	-11.674661	-6.205408	0.000000	-10.000000	0.100000	-6.866667	68.000000	1023.000000	1023.000000	2046.000000
39.340000	-0.057504	-33.984623	-10.259354	-5.886768	-11.656255	-6.182247	0.000000	-10.000000	0.100000	-7.050000	65.666664	1023.000000	1023.000000	2046.000000
39.360001	-0.057892	-34.214127	-10.364423	-5.992594	-11.618654	-6.238457	0.000000	-10.000000	0.100000	-7.150000	63.333332	1023.000000	1023.000000	2046.000000
39.380001	-0.058221	-34.408394	-10.405860	-6.045429	-11.599459	-6.357645	0.000000	-10.000000	0.100000	-7.100000	61.000000	1023.000000	1023.000000	2046.000000
39.400002	-0.058311	-34.461666	-10.454411	-6.160399	-11.475533	-6.371325	0.000000	-10.000000	0.100000	-7.016667	58.666668	1023.000000	1023.000000	2046.000000
39.419998	-0.058127	-34.352814	-10.430382	-6.153968	-11.347370	-6.421093	0.000000	-10.000000	0.100000	-7.050000	56.166668	1023.000000	1023.000000	2046.000000
39.439999	-0.057637	-34.063450	-10.375915	-6.036664	-11.246908	-6.403965	0.000000	-10.000000	0.100000	-7.266667	53.833332	1023.000000	1023.000000	2046.000000
39.459999	-0.056864	-33.606651	-10.335975	-5.908276	-11.142860	-6.219540	0.000000	-10.000000	0.100000	-7.350000	51.333332	1023.000000	1023.000000	2046.000000
39.480000	-0.056138	-33.177376	-10.295676	-5.777634	-11.069955	-6.034111	0.000000	-10.000000	0.100000	-7.250000	49.000000	1023.000000	1023.000000	2046.000000
39.500000	-0.055500	-32.800606	-10.254771	-5.615637	-11.027759	-5.902438	0.000000	-10.000000	0.091667	-6.716667	46.666668	1023.000000	1023.000000	2046.000000
39.520000	-0.055317	-32.692635	-10.368333	-5.498636	-10.940802	-5.884865	0.000000	-10.000000	0.083333	-6.233334	44.500000	1023.000000	1023.000000	2046.000000
39.540001	-0.055595	-32.856384	-10.565175	-5.562469	-10.930739	-5.798000	0.000000	-10.000000	0.075000	-5.783333	42.500000	1023.000000	1023.000000	2046.000000
39.560001	-0.055907	-33.041027	-10.696502	-5.651803	-10.959154	-5.733568	0.000000	-10.000000	0.083333	-5.516667	40.500000	1023.000000	1023.000000	2046.000000
39.580002	-0.056170	-33.196743	-10.686950	-5.694374	-11.102629	-5.712792	0.000000	-10.000000	0.083333	-5.366667	38.500000	1023.000000	1023.000000	2046.000000
39.599998	-0.056417	-33.342194	-10.706515	-5.714161	-11.173562	-5.747955	0.000000	-10.000000	0.091667	-5.216667	36.500000	1023.000000	1023.000000	2046.000000
39.619999	-0.056655	-33.482937	-10.692685	-5.709655	-11.279523	-5.801075	0.000000	-10.000000	0.075000	-5.016667	34.666668	1023.000000	1023.000000	2046.000000
39.639999	-0.056738	-33.532104	-10.597301	-5.699464	-11.340124	-5.895216	0.000000	-10.000000	0.066667	-4.566667	33.000000	1023.000000	1023.000000	2046.000000
39.660000	-0.056704	-33.512325	-10.558582	-5.738204	-11.319309	-5.896229	0.000000	-10.000000	0.050000	-4.000000	31.500000	1023.000000	1023.000000	2046.000000
39.680000	-0.056651	-33.480904	-10.502982	-5.722560	-11.315481	-5.939878	0.000000	-10.000000	0.058333	-3.383333	30.166666	1023.000000	1023.000000	2046.000000
39.700001	-0.056378	-33.319305	-10.416360	-5.659908	-11.281348	-5.961689	0.000000	-10.000000	0.058333	-2.833333	29.000000	1023.000000	1023.000000	2046.000000
39.720001	-0.055877	-33.023289	-10.322501	-5.580062	-11.222115	-5.898612	0.000000	-10.000000	0.058333	-2.233333	28.000000	1023.000000	1023.000000	2046.000000
39.740002	-0.055253	-32.654819	-10.173903	-5.503894	-11.152933	-5.824090	0.000000	-10.000000	0.050000	-1.483333	27.333334	1023.000000	1023.000000	2046.000000
39.759998	-0.054629	-32.285858	-10.058942	-5.392674	-11.077043	-5.757197	0.000000	-10.000000	0.050000	-0.733333	27.000000	1023.000000	1023.000000	2046.000000
39.779999	-0.053988	-31.907116	-9.954582	-5.249112	-10.993501	-5.709922	0.000000	-10.000000	0.050000	-0.200000	27.000000	1023.000000	1023.000000	2046.000000
39.799999	-0.053366	-31.539095	-9.844552	-5.122779	-10.918637	-5.653127	0.000000	-10.000000	0.050000	0.000000	27.000000	1023.000000	1023.000000	2046.000000
39.820000	-0.052731	-31.163939	-9.719639	-4.996264	-10.848804	-5.599231	0.000000	-10.000000	0.050000	0.000000	27.000000	1023.000000	1023.000000	2046.000000
39.840000	-0.052219	-30.861485	-9.627316	-4.893996	-10.798012	-5.542159	0.000000	-10.000000	0.050000	0.000000	27.000000	1023.000000	1023.000000	2046.000000
39.860001	-0.051568	-30.476818	-9.525788	-4.779689	-10.712165	-5.459174	0.000000	-10.000000	0.050000	0.000000	27.000000	1023.000000	1023.000000	2046.000000
39.880001	-0.051038	-30.163219	-9.446226	-4.665298	-10.650496	-5.401199	0.000000	-10.000000	0.050000	0.000000	27.000000	1023.000000	1023.000000	2046.000000
39.900002	-0.050492	-29.840790	-9.371746	-4.608977	-10.587632	-5.272434	0.000000	-10.000000	0.050000	0.000000	27.000000	1023.000000	1023.000000	2046.000000
39.919998	-0.050056	-29.582798	-9.308491	-4.489532	-10.547721	-5.237055	0.000000	-10.000000	0.050000	0.000000	27.000000	1023.000000	1023.000000	2046.000000
39.939999	-0.049574	-29.298082	-9.253516	-4.391551	-10.489799	-5.163217	0.000000	-10.000000	0.050000	0.000000	27.000000	1023.000000	1023.000000	2046.000000
39.959999	-0.049174	-29.061543	-9.222345	-4.345560	-10.418245	-5.075391	0.000000	-10.000000	0.050000	0.000000	27.000000	1023.000000	1023.000000	2046.000000
39.980000	-0.048903	-28.901760	-9.177846	-4.316839	-10.422306	-4.984770	0.000000	-10.000000	0.050000	0.000000	27.000000	1023.000000	1023.000000	2046.000000
40.000000	-0.048484	-28.653967	-9.133249	-4.227568	-10.342369	-4.950781	0.000000	-10.000000	0.050000	0.000000	27.000000	1023.000000	1023.000000	2046.000000
40.020000	-0.048137	-28.449247	-9.059636	-4.177072	-10.312606	-4.899933	0.000000	-10.000000	0.050000	0.666667	27.000000	1023.000000	1023.000000	2046.000000
40.040001	-0.047658	-28.165594	-8.947062	-4.084026	-10.252755	-4.881752	0.000000	-10.000000	0.050000	1.683333	27.000000	1023.000000	1023.000000	2046.000000
40.060001	-0.047072	-27.819368	-8.758388	-3.970751	-10.192183	-4.898047	0.000000	-10.000000	0.050000	3.166667	27.000000	1023.000000	1023.000000	2046.000000
40.080002	-0.046419	-27.433569	-8.652065	-3.850169	-10.094968	-4.836367	0.000000	-10.000000	0.033333	4.500000	27.000000	1023.000000	1023.000000	2046.000000
40.099998	-0.046224	-27.318224	-8.640016	-3.835899	-10.084958	-4.757350	0.000000	-10.000000	0.016667	5.950000	27.000000	1023.000000	1023.000000	2046.000000
40.119999	-0.046333	-27.382818	-8.606283	-3.910403	-10.136531	-4.729600	0.000000	-10.000000	0.000000	7.333333	27.000000	1023.000000	1023.000000	2046.000000
40.139999	-0.046455	-27.454607	-8.501575	-3.940076	-10.191968	-4.820987	0.000000	-10.000000	0.000000	8.500000	27.000000	1023.000000	1023.000000	2046.000000
40.160000	-0.046303	-27.364780	-8.384600	-4.127277	-10.144340	-4.708564	0.000000	-10.000000	0.000000	9.433333	27.000000	1023.000000	1023.000000	2046.000000
40.180000	-0.045819	-27.079073	-8.219143	-4.164298	-10.085598	-4.610034	0.000000	-10.000000	-0.008333	10.233334	27.000000	1023.000000	1023.000000	2046.000000
40.200001	-0.045148	-26.682650	-8.054784	-3.978089	-10.003813	-4.645963	0.000000	-10.000000	-0.008333	10.800000	27.000000	1023.000000	1023.000000	2046.000000
40.220001	-0.044324	-26.195551	-7.896122	-3.768159	-9.974316	-4.556954	0.000000	-10.000000	-0.016667	11.266666	25.666666	1023.000000	1023.000000	2046.000000
40.240002	-0.043702	-25.828041	-7.865223	-3.595187	-9.961824	-4.405806	0.000000	-10.000000	-0.025000	11.650001	25.333334	1023.000000	1023.000000	2046.000000
40.259998	-0.043778	-25.872543	-7.914823	-3.628780	-10.175324	-4.153616	0.000000	-10.000000	-0.050000	12.183333	26.333334	1023.000000	1023.000000	2046.000000
40.279999	-0.045044	-26.621286	-8.196238	-3.759692	-10.441319	-4.224039	0.000000	-10.000000	-0.075000	13.033334	30.000000	1023.000000	1023.000000	2046.000000
40.299999	-0.047253	-27.926315	-8.508278	-4.174766	-10.776819	-4.466452	0.000000	-10.000000	-0.100000	14.233334	34.166668	1023.000000	1023.000000	2046.000000
40.320000	-0.049421	-29.208065	-8.750066	-4.744196	-11.027347	-4.686456	0.000000	-10.000000	-0.116667	15.733334	38.666668	1023.000000	1023.000000	2046.000000
40.340000	-0.051091	-30.194719	-8.927629	-5.208636	-11.123681	-4.934773	0.000000	-10.000000	-0.125000	16.633333	43.833332	1023.000000	1023.000000	2046.000000
40.360001	-0.052123	-30.804810	-9.086983	-5.459654	-11.104152	-5.154020	0.000000	-10.000000	-0.125000	16.850000	49.166668	1023.000000	1023.000000	2046.000000
40.380001	-0.052665	-31.125021	-9.216256	-5.581789	-11.079265	-5.247712	0.000000	-10.000000	-0.125000	16.633333	54.833332	1023.000000	1023.000000	2046.000000
40.400002	-0.052900	-31.264114	-9.256394	-5.625275	-11.094788	-5.287657	0.000000	-10.000000	-0.125000	16.733334	60.166668	1023.000000	1023.000000	2046.000000
40.419998	-0.052972	-31.306715	-9.272641	-5.614857	-11.093561	-5.325655	0.000000	-10.000000	-0.150000	17.216667	65.833336	1023.000000	1023.000000	2046.000000
40.439999	-0.052806	-31.208069	-9.319783	-5.572630	-10.966266	-5.349390	0.000000	-10.000000	-0.166667	17.850000	71.500000	1023.000000	1023.000000	2046.000000
40.459999	-0.052635	-31.107044	-9.292828	-5.597143	-10.921969	-5.295105	0.000000	-10.000000	-0.200000	18.666668	77.500000	1023.000000	1023.000000	2046.000000
40.480000	-0.052250	-30.879728	-9.266089	-5.618871	-10.765011	-5.229758	0.000000	-10.000000	-0.200000	19.150002	83.500000	1023.000000	1023.000000	2046.000000
40.500000	-0.051876	-30.658792	-9.208332	-5.638035	-10.638278	-5.174148	0.000000	-10.000000	-0.225000	19.583334	89.833336	1023.000000	1023.000000	2046.000000
40.520000	-0.051241	-30.283440	-9.146964	-5.663013	-10.408481	-5.064982	0.000000	-10.000000	-0.250000	20.283335	96.166664	1023.000000	1023.000000	2046.000000
40.540001	-0.050595	-29.901478	-9.074796	-5.745548	-10.147624	-4.933509	0.000000	-10.000000	-0.275000	21.116667	103.000000	1023.000000	1023.000000	2046.000000
40.560001	-0.049578	-29.300838	-8.897813	-5.759076	-9.831394	-4.812556	0.000000	-10.000000	-0.283333	22.000000	109.833336	1023.000000	1023.000000	2046.000000
40.580002	-0.048302	-28.546648	-8.714953	-5.672871	-9.526468	-4.632355	0.000000	-10.000000	-0.275000	22.216667	117.166664	1023.000000	1023.000000	2046.000000
40.599998	-0.046710	-27.605446	-8.443869	-5.504990	-9.273329	-4.383257	0.000000	-10.000000	-0.291667	22.883333	124.500000	1023.000000	1023.000000	2046.000000
40.619999	-0.045037	-26.616598	-8.219834	-5.349351	-8.981794	-4.065618	0.000000	-10.000000	-0.325000	23.683334	132.166672	1023.000000	1023.000000	2046.000000
40.639999	-0.043544	-25.734707	-8.072943	-5.124465	-8.656873	-3.880427	0.000000	-10.000000	-0.366667	24.566668	140.000000	1023.000000	1023.000000	2046.000000
40.660000	-0.042297	-24.997463	-8.006901	-4.979702	-8.370311	-3.640551	0.000000	-10.000000	-0.383333	25.016666	148.000000	1023.000000	1023.000000	2046.000000
40.680000	-0.041479	-24.514292	-7.998706	-4.930327	-8.128224	-3.457035	0.000000	-10.000000	-0.391667	25.350000	156.166672	1023.000000	1023.000000	2046.000000
40.700001	-0.040789	-24.106308	-7.923194	-4.936661	-7.985515	-3.260938	0.000000	-10.000000	-0.383333	25.700001	164.500000	1023.000000	1023.000000	2046.000000
40.720001	-0.040092	-23.694170	-7.776833	-4.917721	-7.874095	-3.125521	0.000000	-10.000000	-0.400000	26.050001	173.166672	1023.000000	1023.000000	2046.000000
40.740002	-0.039349	-23.254999	-7.617377	-4.912722	-7.747095	-2.977805	0.000000	-10.000000	-0.400000	26.233334	181.833328	1023.000000	1023.000000	2046.000000
40.759998	-0.038605	-22.815445	-7.433210	-4.899145	-7.599398	-2.883692	0.000000	-10.000000	-0.416667	26.733334	190.500000	1023.000000	1023.000000	2046.000000
40.779999	-0.037747	-22.308424	-7.163356	-4.925331	-7.489620	-2.730119	0.000000	-10.000000	-0.433333	27.116667	199.333328	1023.000000	1023.000000	2046.000000
40.799999	-0.036696	-21.687401	-6.865271	-4.927185	-7.313604	-2.581341	0.000000	-10.000000	-0.458333	27.600000	208.333328	1023.000000	1023.000000	2046.000000
40.820000	-0.035409	-20.926903	-6.621271	-4.845726	-7.040693	-2.419212	0.000000	-10.000000	-0.483333	28.083334	217.500000	1023.000000	1023.000000	2046.000000
40.840000	-0.033868	-20.015820	-6.244374	-4.738633	-6.837921	-2.194891	0.000000	-10.000000	-0.491667	28.716667	226.833328	1023.000000	1023.000000	2046.000000
40.860001	-0.032157	-19.004679	-5.857244	-4.617898	-6.614914	-1.914622	0.000000	-10.000000	-0.508333	29.233334	236.166672	1023.000000	1023.000000	2046.000000
40.880001	-0.030399	-17.966030	-5.492957	-4.502254	-6.375951	-1.594868	0.000000	-10.000000	-0.541667	29.600000	245.833328	1023.000000	1023.000000	2046.000000
40.900002	-0.028698	-16.960468	-5.178765	-4.419308	-6.104225	-1.258170	0.000000	-10.000000	-0.566667	30.150000	258.833344	1023.000000	1023.000000	2046.000000
40.919998	-0.027004	-15.959443	-4.852891	-4.275815	-5.849972	-0.980766	0.000000	-10.000000	-0.583333	30.633333	268.833344	1023.000000	1023.000000	2046.000000
40.939999	-0.025428	-15.027754	-4.547430	-4.196892	-5.626185	-0.657247	0.000000	-10.000000	-0.575000	30.866667	279.000000	1023.000000	1023.000000	2046.000000
40.959999	-0.023785	-14.057134	-4.219568	-4.113582	-5.385526	-0.338458	0.000000	-10.000000	-0.575000	30.933334	286.000000	1023.000000	1023.000000	2046.000000
40.980000	-0.022022	-13.015107	-3.843470	-3.986712	-5.151613	-0.033313	0.000000	-10.000000	-0.575000	31.233334	296.333344	1023.000000	1023.000000	2046.000000
41.000000	-0.020163	-11.916351	-3.398982	-3.825149	-4.896405	0.204184	0.000000	-10.000000	-0.575000	31.200001	306.666656	1023.000000	1023.000000	2046.000000
41.020000	-0.018228	-10.772932	-3.016371	-3.624092	-4.587056	0.454586	0.000000	-10.000000	-0.566667	31.266668	317.000000	1023.000000	1023.000000	2046.000000
41.040001	-0.016641	-9.834632	-2.718606	-3.443163	-4.318276	0.645413	0.000000	-10.000000	-0.558333	30.900002	327.500000	1023.000000	1023.000000	2046.000000
41.060001	-0.015537	-9.182163	-2.487059	-3.334526	-4.145566	0.784988	0.000000	-10.000000	-0.550000	30.983334	338.000000	1023.000000	1023.000000	2046.000000
41.080002	-0.014454	-8.542231	-2.249073	-3.218025	-3.966700	0.891567	0.000000	-10.000000	-0.541667	30.833334	348.333344	1023.000000	1023.000000	2046.000000
41.099998	-0.013252	-7.832107	-1.950468	-3.166866	-3.769953	1.055180	0.000000	-10.000000	-0.533333	30.816668	358.500000	1023.000000	1023.000000	2046.000000
41.119999	-0.011795	-6.970553	-1.671968	-3.020745	-3.479675	1.201835	0.000000	-10.000000	-0.516667	30.683334	368.833344	1023.000000	1023.000000	2046.000000
41.139999	-0.010282	-6.076626	-1.408018	-2.822976	-3.255116	1.409483	0.000000	-10.000000	-0.525000	30.700001	379.166656	1023.000000	1023.000000	2046.000000
41.160000	-0.008411	-4.970885	-1.098131	-2.473801	-3.108349	1.709396	0.000000	-10.000000	-0.516667	30.616667	389.500000	1023.000000	1023.000000	2046.000000
41.180000	-0.007035	-4.157858	-0.804516	-2.193568	-3.115951	1.956177	0.000000	-10.000000	-0.516667	30.166666	399.500000	1023.000000	1023.000000	2046.000000
41.200001	-0.006311	-3.729980	-0.560694	-2.107294	-3.165843	2.103852	0.000000	-10.000000	-0.475000	29.700001	409.500000	1023.000000	1023.000000	2046.000000
41.220001	-0.006528	-3.858282	-0.460435	-2.245559	-3.301773	2.149486	0.000000	-10.000000	-0.475000	29.250000	419.500000	1023.000000	1023.000000	2046.000000
41.240002	-0.007723	-4.564527	-0.558882	-2.489523	-3.511374	1.995252	0.000000	-10.000000	-0.433333	29.066668	429.500000	1023.000000	1023.000000	2046.000000
41.259998	-0.009615	-5.682467	-0.834003	-2.800328	-3.709900	1.661763	0.000000	-10.000000	-0.433333	28.283333	439.333344	1023.000000	1023.000000	2046.000000
41.279999	-0.011235	-6.640034	-1.034789	-3.096912	-3.842873	1.334539	0.000000	-10.000000	-0.400000	27.666666	449.000000	1023.000000	1023.000000	2046.000000
41.299999	-0.012152	-7.181620	-1.182989	-3.238467	-3.845789	1.085625	0.000000	-10.000000	-0.408333	27.133333	458.333344	1023.000000	1023.000000	2046.000000
41.320000	-0.012420	-7.340495	-1.314302	-3.269600	-3.737293	0.980700	0.000000	-10.000000	-0.400000	27.033335	467.500000	1023.000000	1023.000000	2046.000000
41.340000	-0.012315	-7.278116	-1.354833	-3.134178	-3.648661	0.859556	0.000000	-10.000000	-0.375000	26.766666	476.500000	1023.000000	1023.000000	2046.000000
41.360001	-0.012012	-7.098845	-1.327426	-3.015602	-3.558284	0.802466	0.000000	-10.000000	-0.358333	26.450001	485.500000	1023.000000	1023.000000	2046.000000
41.380001	-0.011806	-6.977103	-1.263456	-3.042175	-3.495743	0.824270	0.000000	-10.000000	-0.325000	26.033333	494.333344	1023.000000	1023.000000	2046.000000
41.400002	-0.011494	-6.793147	-1.132893	-3.148148	-3.472765	0.960659	0.000000	-10.000000	-0.333333	25.450001	503.166656	1023.000000	1023.000000	2046.000000
41.419998	-0.011037	-6.522737	-1.037603	-3.131695	-3.293366	0.939927	0.000000	-10.000000	-0.333333	24.816668	511.666656	1023.000000	1023.000000	2046.000000
41.439999	-0.010320	-6.099173	-0.859495	-3.088078	-3.118716	0.967117	0.000000	-10.000000	-0.350000	24.500000	520.000000	1023.000000	1023.000000	2046.000000
41.459999	-0.009459	-5.590017	-0.704126	-3.077616	-2.849079	1.040805	0.000000	-10.000000	-0.366667	24.800001	528.000000	1023.000000	1023.000000	2046.000000
41.480000	-0.008519	-5.034536	-0.506168	-3.077282	-2.577999	1.126912	0.000000	-10.000000	-0.383333	25.316668	536.333313	1023.000000	1023.000000	2046.000000
41.500000	-0.007414	-4.381781	-0.326483	-3.059935	-2.197577	1.202214	0.000000	-10.000000	-0.400000	25.666668	544.833313	1023.000000	1023.000000	2046.000000
41.520000	-0.006165	-3.643398	-0.101660	-3.046161	-1.840559	1.344983	0.000000	-10.000000	-0.408333	25.750000	553.500000	1023.000000	1023.000000	2046.000000
41.540001	-0.004766	-2.816782	0.132379	-2.946563	-1.462906	1.460309	0.000000	-10.000000	-0.391667	25.633333	562.000000	1023.000000	1023.000000	2046.000000
41.560001	-0.003115	-1.841207	0.365193	-2.795882	-1.088855	1.678338	0.000000	-10.000000	-0.383333	25.416668	570.500000	1023.000000	1023.000000	2046.000000
41.580002	-0.001308	-0.773084	0.632834	-2.563897	-0.710737	1.868715	0.000000	-10.000000	-0.341667	24.800001	579.000000	1023.000000	1023.000000	2046.000000
41.599998	0.000347	0.205132	0.878644	-2.383706	-0.353206	2.063400	0.000000	-10.000000	-0.325000	24.100000	587.500000	1023.000000	1023.000000	2046.000000
41.619999	0.001719	1.015881	0.994737	-2.226892	0.044880	2.203156	0.000000	-10.000000	-0.283333	23.483334	595.833313	1023.000000	1023.000000	2046.000000
41.639999	0.002876	1.699973	1.134929	-2.162721	0.351151	2.376614	0.000000	-10.000000	-0.266667	22.983334	603.666687	1023.000000	1023.000000	2046.000000
41.660000	0.003716	2.195870	1.289062	-2.147617	0.568793	2.485632	0.000000	-10.000000	-0.250000	22.816668	611.333313	1023.000000	1023.000000	2046.000000
41.680000	0.004645	2.745161	1.489809	-2.078302	0.803073	2.530581	0.000000	-10.000000	-0.233333	22.350000	618.833313	1023.000000	1023.000000	2046.000000
41.700001	0.005472	3.234170	1.760907	-2.130685	0.984205	2.619744	0.000000	-10.000000	-0.216667	21.916668	626.500000	1023.000000	1023.000000	2046.000000
41.720001	0.006095	3.601914	2.020520	-2.335386	1.139963	2.776818	0.000000	-10.000000	-0.200000	21.250000	633.833313	1023.000000	1023.000000	2046.000000
41.740002	0.006981	4.125951	2.338262	-2.536855	1.340951	2.983594	0.000000	-10.000000	-0.191667	20.916668	641.000000	1023.000000	1023.000000	2046.000000
41.759998	0.008274	4.889983	2.688045	-2.562845	1.675254	3.089530	0.000000	-10.000000	-0.191667	20.833334	648.000000	1023.000000	1023.000000	2046.000000
41.779999	0.009934	5.870994	3.118416	-2.505846	1.989737	3.268687	0.000000	-10.000000	-0.191667	20.966667	655.000000	1023.000000	1023.000000	2046.000000
41.799999	0.011688	6.907703	3.552473	-2.363315	2.302426	3.416120	0.000000	-10.000000	-0.233333	21.133333	662.000000	1023.000000	1023.000000	2046.000000
41.820000	0.013632	8.056265	3.951737	-2.139451	2.660624	3.583354	0.000000	-10.000000	-0.275000	21.783335	669.000000	1023.000000	1023.000000	2046.000000
41.840000	0.015429	9.118802	4.330998	-1.906350	2.976840	3.717314	0.000000	-10.000000	-0.300000	22.366667	676.166687	1023.000000	1023.000000	2046.000000
41.860001	0.017333	10.244047	4.657706	-1.693495	3.362798	3.917037	0.000000	-10.000000	-0.275000	22.716667	683.500000	1023.000000	1023.000000	2046.000000
41.880001	0.019308	11.411035	5.057970	-1.426470	3.729540	4.049994	0.000000	-10.000000	-0.233333	22.066668	691.166687	1023.000000	1023.000000	2046.000000
41.900002	0.021283	12.578523	5.509188	-1.224209	4.098147	4.195396	0.000000	-10.000000	-0.208333	21.383333	696.333313	1023.000000	1023.000000	2046.000000
41.919998	0.023216	13.720480	5.919121	-1.033382	4.500825	4.333916	0.000000	-10.000000	-0.191667	20.366667	703.666687	1023.000000	1023.000000	2046.000000
41.939999	0.024791	14.651642	6.175613	-0.840878	4.983258	4.333649	0.000000	-10.000000	-0.191667	19.766666	710.500000	1023.000000	1023.000000	2046.000000
41.959999	0.026017	15.376281	6.350729	-0.689084	5.384566	4.330070	0.000000	-10.000000	-0.175000	19.066668	719.333313	1023.000000	1023.000000	2046.000000
41.980000	0.027157	16.050034	6.551349	-0.540091	5.726458	4.312317	0.000000	-10.000000	-0.175000	19.016666	725.833313	1023.000000	1023.000000	2046.000000
42.000000	0.028299	16.724676	6.827724	-0.400278	6.013760	4.283470	0.000000	-10.000000	-0.166667	19.050001	732.166687	1023.000000	1023.000000	2046.000000
42.020000	0.029377	17.362028	6.958028	-0.259534	6.278849	4.384686	0.000000	-10.000000	-0.175000	19.100000	738.666687	1023.000000	1023.000000	2046.000000
42.040001	0.030340	17.930660	7.085121	0.053531	6.374929	4.417079	0.000000	-10.000000	-0.166667	19.016666	745.000000	1023.000000	1023.000000	2046.000000
42.060001	0.031436	18.578918	7.242193	0.419890	6.310937	4.605898	0.000000	-10.000000	-0.141667	18.466667	751.333313	1023.000000	1023.000000	2046.000000
42.080002	0.031797	18.792057	7.299010	0.539156	6.196301	4.757590	0.000000	-10.000000	-0.116667	17.883333	757.500000	1023.000000	1023.000000	2046.000000
42.099998	0.031708	18.739183	7.360695	0.471950	6.067928	4.838609	0.000000	-10.000000	-0.083333	16.766666	763.500000	1023.000000	1023.000000	2046.000000
42.119999	0.030593	18.080477	7.277954	0.124914	5.839435	4.838174	0.000000	-10.000000	-0.058333	15.900001	769.333313	1023.000000	1023.000000	2046.000000
42.139999	0.028619	16.913803	6.993965	-0.317950	5.568847	4.668941	0.000000	-10.000000	-0.041667	14.650000	774.833313	1023.000000	1023.000000	2046.000000
42.160000	0.026334	15.563494	6.608517	-0.742567	5.309725	4.387819	0.000000	-10.000000	-0.041667	13.716666	780.000000	1023.000000	1023.000000	2046.000000
42.180000	0.024626	14.553708	6.365684	-1.081642	5.118437	4.151228	0.000000	-10.000000	-0.033333	12.483334	784.666687	1023.000000	1023.000000	2046.000000
42.200001	0.023536	13.909545	6.177177	-1.197047	5.027836	3.901580	0.000000	-10.000000	-0.016667	11.850000	789.000000	1023.000000	1023.000000	2046.000000
42.220001	0.022981	13.582011	5.995368	-1.191860	5.048005	3.730498	0.000000	-10.000000	0.000000	11.150001	793.000000	1023.000000	1023.000000	2046.000000
42.240002	0.022752	13.446623	6.020228	-1.092112	4.959909	3.558598	0.000000	-10.000000	0.000000	10.733334	797.000000	1023.000000	1023.000000	2046.000000
42.259998	0.022638	13.378940	6.050152	-1.022724	4.912565	3.438947	0.000000	-10.000000	0.000000	10.133333	800.666687	1023.000000	1023.000000	2046.000000
42.279999	0.022495	13.294549	6.032774	-0.998896	4.925119	3.335552	0.000000	-10.000000	0.000000	9.500000	804.166687	1023.000000	1023.000000	2046.000000
42.299999	0.022402	13.239397	6.021856	-0.987609	4.970862	3.234288	0.000000	-10.000000	0.000000	8.483334	807.333313	1023.000000	1023.000000	2046.000000
42.320000	0.022277	13.165904	6.030362	-0.984787	4.976205	3.144124	0.000000	-10.000000	0.016667	6.933333	810.500000	1023.000000	1023.000000	2046.000000
42.340000	0.022203	13.121880	6.022468	-1.018555	5.048112	3.069855	0.000000	-10.000000	0.033333	4.466667	813.166687	1023.000000	1023.000000	2046.000000
42.360001	0.022084	13.051609	5.974946	-1.011115	5.121106	2.966673	0.000000	-10.000000	0.050000	1.866667	815.000000	1023.000000	1023.000000	2046.000000
42.380001	0.021989	12.995233	5.968049	-1.095751	5.193072	2.929863	0.000000	-10.000000	0.058333	-0.616667	815.833313	1023.000000	1023.000000	2046.000000
42.400002	0.021897	12.940842	5.878074	-1.149657	5.342648	2.869777	0.000000	-10.000000	0.058333	-2.100000	816.000000	1023.000000	1023.000000	2046.000000
42.419998	0.022038	13.024617	5.849088	-1.138350	5.464870	2.849010	0.000000	-10.000000	0.066667	-3.283334	816.000000	1023.000000	1023.000000	2046.000000
42.439999	0.022374	13.223127	5.791077	-1.036399	5.603249	2.865201	0.000000	-10.000000	0.066667	-3.950000	816.000000	1023.000000	1023.000000	2046.000000
42.459999	0.022824	13.489235	5.747853	-0.867807	5.700616	2.908572	0.000000	-10.000000	0.083333	-4.450000	816.000000	1023.000000	1023.000000	2046.000000
42.480000	0.023363	13.807486	5.712292	-0.688554	5.755426	3.028321	0.000000	-10.000000	0.091667	-4.850000	816.000000	1023.000000	1023.000000	2046.000000
42.500000	0.023782	14.055245	5.650889	-0.600946	5.813247	3.192055	0.000000	-10.000000	0.100000	-5.483333	816.000000	1023.000000	1023.000000	2046.000000
42.520000	0.024066	14.222927	5.563604	-0.625118	5.830460	3.453980	0.000000	-10.000000	0.100000	-6.233333	816.000000	1023.000000	1023.000000	2046.000000
42.540001	0.024121	14.255443	5.479838	-0.762606	5.789920	3.748291	0.000000	-10.000000	0.100000	-6.866667	816.000000	1023.000000	1023.000000	2046.000000
42.560001	0.023908	14.129897	5.388752	-0.965541	5.734806	3.971879	0.000000	-10.000000	0.100000	-7.583333	816.000000	1023.000000	1023.000000	2046.000000
42.580002	0.023613	13.955173	5.402863	-1.118116	5.625794	4.044633	0.000000	-10.000000	0.108333	-8.400001	816.000000	1023.000000	1023.000000	2046.000000
42.599998	0.023054	13.624856	5.398394	-1.295700	5.489804	4.032358	0.000000	-10.000000	0.125000	-9.250000	809.000000	1023.000000	1023.000000	2046.000000
42.619999	0.022762	13.452455	5.483156	-1.475551	5.376962	4.067887	0.000000	-10.000000	0.141667	-9.983334	801.000000	1023.000000	1023.000000	2046.000000
42.639999	0.022620	13.368157	5.625824	-1.514927	5.235680	4.021580	0.000000	-10.000000	0.150000	-10.666667	791.666687	1023.000000	1023.000000	2046.000000
42.660000	0.022782	13.464444	5.739003	-1.527143	5.170528	4.082056	0.000000	-10.000000	0.150000	-11.183333	788.166687	1023.000000	1023.000000	2046.000000
42.680000	0.023137	13.673901	5.890761	-1.430300	5.099660	4.113780	0.000000	-10.000000	0.150000	-11.550000	784.500000	1023.000000	1023.000000	2046.000000
42.700001	0.023598	13.946445	5.968456	-1.313291	5.070830	4.220450	0.000000	-10.000000	0.141667	-11.483334	780.833313	1023.000000	1023.000000	2046.000000
42.720001	0.024148	14.271220	6.083186	-1.116463	5.019908	4.284589	0.000000	-10.000000	0.133333	-11.183333	777.000000	1023.000000	1023.000000	2046.000000
42.740002	0.024668	14.579013	6.232009	-0.946819	4.924390	4.369433	0.000000	-10.000000	0.116667	-10.666667	773.166687	1023.000000	1023.000000	2046.000000
42.759998	0.025417	15.021551	6.433821	-0.797230	4.910355	4.474605	0.000000	-10.000000	0.108333	-10.283334	769.500000	1023.000000	1023.000000	2046.000000
42.779999	0.026002	15.367377	6.511582	-0.623691	4.996924	4.482562	0.000000	-10.000000	0.108333	-9.883333	766.000000	1023.000000	1023.000000	2046.000000
42.799999	0.026460	15.637609	6.526412	-0.462573	5.133226	4.440544	0.000000	-10.000000	0.108333	-9.550000	762.666687	1023.000000	1023.000000	2046.000000
42.820000	0.026691	15.774387	6.500338	-0.272317	5.159397	4.386969	0.000000	-10.000000	0.116667	-9.400001	759.500000	1023.000000	1023.000000	2046.000000
42.840000	0.026969	15.938731	6.464924	-0.145647	5.169358	4.450095	0.000000	-10.000000	0.125000	-9.616667	756.333313	1023.000000	1023.000000	2046.000000
42.860001	0.026878	15.884682	6.431503	-0.065998	4.956353	4.562825	0.000000	-10.000000	0.133333	-10.216667	753.166687	1023.000000	1023.000000	2046.000000
42.880001	0.026854	15.870583	6.181136	-0.073108	4.803084	4.959470	0.000000	-10.000000	0.141667	-10.983334	749.666687	1023.000000	1023.000000	2046.000000
42.900002	0.026678	15.766675	6.069555	0.069827	4.472690	5.154603	0.000000	-10.000000	0.141667	-11.550000	747.333313	1023.000000	1023.000000	2046.000000
42.919998	0.026152	15.455573	5.936174	0.067058	4.108097	5.344244	0.000000	-10.000000	0.183333	-12.483334	743.333313	1023.000000	1023.000000	2046.000000
42.939999	0.025102	14.835126	5.869699	-0.032047	3.718568	5.278905	0.000000	-10.000000	0.216667	-13.516666	739.166687	1023.000000	1023.000000	2046.000000
42.959999	0.023512	13.895817	5.775869	-0.227259	3.317290	5.029917	0.000000	-10.000000	0.258333	-14.533334	733.333313	1023.000000	1023.000000	2046.000000
42.980000	0.021424	12.661320	5.536617	-0.451236	2.882934	4.693005	0.000000	-10.000000	0.266667	-15.366667	728.500000	1023.000000	1023.000000	2046.000000
43.000000	0.018493	10.929099	5.110514	-0.743846	2.318664	4.243767	0.000000	-10.000000	0.283333	-15.983334	723.333313	1023.000000	1023.000000	2046.000000
43.020000	0.015446	9.128500	4.614047	-1.042950	1.753951	3.803452	0.000000	-10.000000	0.291667	-16.816668	718.000000	1023.000000	1023.000000	2046.000000
43.040001	0.012804	7.567309	4.103654	-1.309755	1.340425	3.432985	0.000000	-10.000000	0.300000	-17.400000	712.333313	1023.000000	1023.000000	2046.000000
43.060001	0.010482	6.194714	3.573540	-1.372753	1.008174	2.985753	0.000000	-10.000000	0.300000	-17.850000	706.500000	1023.000000	1023.000000	2046.000000
43.080002	0.008456	4.997226	3.096830	-1.384241	0.664343	2.620294	0.000000	-10.000000	0.333333	-18.416666	700.500000	1023.000000	1023.000000	2046.000000
43.099998	0.006766	3.998453	2.700367	-1.441937	0.327157	2.412866	0.000000	-10.000000	0.358333	-18.933334	694.333313	1023.000000	1023.000000	2046.000000
43.119999	0.005548	3.279144	2.424806	-1.570292	0.076607	2.348023	0.000000	-10.000000	0.400000	-19.633333	688.000000	1023.000000	1023.000000	2046.000000
43.139999	0.004388	2.593143	2.161241	-1.811748	-0.128620	2.372270	0.000000	-10.000000	0.408333	-20.266666	681.333313	1023.000000	1023.000000	2046.000000
43.160000	0.003242	1.916258	1.916000	-2.034395	-0.315749	2.350403	0.000000	-10.000000	0.433333	-21.083334	674.666687	1023.000000	1023.000000	2046.000000
43.180000	0.002079	1.228769	1.688974	-2.175140	-0.544206	2.259142	0.000000	-10.000000	0.441667	-21.916666	667.666687	1023.000000	1023.000000	2046.000000
43.200001	0.001041	0.614947	1.471513	-2.274999	-0.742601	2.161035	0.000000	-10.000000	0.466667	-22.666666	660.500000	1023.000000	1023.000000	2046.000000
43.220001	0.000127	0.075243	1.320424	-2.371069	-0.926146	2.052034	0.000000	-10.000000	0.500000	-23.299999	652.833313	1023.000000	1023.000000	2046.000000
43.240002	-0.000639	-0.377762	1.129711	-2.458250	-1.034049	1.984826	0.000000	-10.000000	0.533333	-23.866667	645.000000	1023.000000	1023.000000	2046.000000
43.259998	-0.001247	-0.737252	0.953650	-2.540253	-1.149556	1.998907	0.000000	-10.000000	0.550000	-24.400000	637.000000	1023.000000	1023.000000	2046.000000
43.279999	-0.001601	-0.946108	0.809576	-2.443265	-1.315345	2.002927	0.000000	-10.000000	0.558333	-24.850000	629.000000	1023.000000	1023.000000	2046.000000
43.299999	-0.001667	-0.985049	0.709812	-2.289173	-1.555180	2.149491	0.000000	-10.000000	0.566667	-25.200001	620.666687	1023.000000	1023.000000	2046.000000
43.320000	-0.001651	-0.976015	0.571434	-2.089356	-1.729823	2.271730	0.000000	-10.000000	0.575000	-25.466667	612.333313	1023.000000	1023.000000	2046.000000
43.340000	-0.001771	-1.046664	0.365585	-1.886488	-1.882055	2.356295	0.000000	-10.000000	0.583333	-25.733334	603.666687	1023.000000	1023.000000	2046.000000
43.360001	-0.002135	-1.261892	0.142791	-1.705937	-2.033807	2.335061	0.000000	-10.000000	0.583333	-25.750000	595.166687	1023.000000	1023.000000	2046.000000
43.380001	-0.002752	-1.626327	-0.184749	-1.565865	-2.127280	2.251567	0.000000	-10.000000	0.575000	-25.583334	586.500000	1023.000000	1023.000000	2046.000000
43.400002	-0.003490	-2.062822	-0.444274	-1.587109	-2.287568	2.256129	0.000000	-10.000000	0.558333	-25.383333	578.000000	1023.000000	1023.000000	2046.000000
43.419998	-0.004327	-2.557139	-0.703845	-1.517781	-2.444254	2.108741	0.000000	-10.000000	0.550000	-25.116667	569.500000	1023.000000	1023.000000	2046.000000
43.439999	-0.005323	-3.145732	-0.950959	-1.563830	-2.651813	2.020871	0.000000	-10.000000	0.550000	-24.833334	561.166687	1023.000000	1023.000000	2046.000000
43.459999	-0.006312	-3.730385	-1.178638	-1.634371	-2.842755	1.925377	0.000000	-10.000000	0.541667	-24.733334	553.000000	1023.000000	1023.000000	2046.000000
43.480000	-0.007055	-4.169793	-1.327242	-1.720731	-3.063349	1.941529	0.000000	-10.000000	0.541667	-24.716667	544.666687	1023.000000	1023.000000	2046.000000
43.500000	-0.007570	-4.473916	-1.436608	-1.845238	-3.235200	2.043130	0.000000	-10.000000	0.541667	-24.816668	536.333313	1023.000000	1023.000000	2046.000000
43.520000	-0.007796	-4.607531	-1.441191	-1.865331	-3.389498	2.088489	0.000000	-10.000000	0.550000	-24.616667	528.000000	1023.000000	1023.000000	2046.000000
43.540001	-0.007970	-4.710509	-1.438818	-1.862257	-3.519239	2.109805	0.000000	-10.000000	0.550000	-24.666668	519.833313	1023.000000	1023.000000	2046.000000
43.560001	-0.008163	-4.824428	-1.476544	-1.867689	-3.653194	2.172999	0.000000	-10.000000	0.550000	-24.650002	511.500000	1023.000000	1023.000000	2046.000000
43.580002	-0.008421	-4.976822	-1.540191	-1.837272	-3.826010	2.226651	0.000000	-10.000000	0.550000	-24.616667	503.166656	1023.000000	1023.000000	2046.000000
43.599998	-0.008738	-5.164380	-1.593155	-1.755961	-4.007706	2.192442	0.000000	-10.000000	0.558333	-24.466667	495.000000	1023.000000	1023.000000	2046.000000
43.619999	-0.008995	-5.315973	-1.623984	-1.697160	-4.188505	2.193676	0.000000	-10.000000	0.550000	-24.266666	487.000000	1023.000000	1023.000000	2046.000000
43.639999	-0.009237	-5.459085	-1.658098	-1.605940	-4.366925	2.171877	0.000000	-10.000000	0.541667	-24.183334	479.000000	1023.000000	1023.000000	2046.000000
43.660000	-0.009409	-5.560651	-1.625707	-1.561570	-4.578817	2.205443	0.000000	-10.000000	0.525000	-24.000000	471.000000	1023.000000	1023.000000	2046.000000
43.680000	-0.009424	-5.569593	-1.576288	-1.471414	-4.713808	2.191916	0.000000	-10.000000	0.516667	-23.850000	463.000000	1023.000000	1023.000000	2046.000000
43.700001	-0.009193	-5.433084	-1.475858	-1.416636	-4.790801	2.250210	0.000000	-10.000000	0.500000	-23.433334	455.000000	1023.000000	1023.000000	2046.000000
43.720001	-0.009083	-5.368334	-1.420137	-1.349903	-4.848773	2.250480	0.000000	-10.000000	0.475000	-23.183334	447.000000	1023.000000	1023.000000	2046.000000
43.740002	-0.009230	-5.454692	-1.400327	-1.369909	-4.885879	2.201423	0.000000	-10.000000	0.458333	-22.883333	439.166656	1023.000000	1023.000000	2046.000000
43.759998	-0.009732	-5.751353	-1.454895	-1.380119	-5.008103	2.091764	0.000000	-10.000000	0.441667	-22.616667	431.500000	1023.000000	1023.000000	2046.000000
43.779999	-0.010376	-6.132112	-1.538069	-1.382710	-5.120574	1.909240	0.000000	-10.000000	0.425000	-22.316668	424.000000	1023.000000	1023.000000	2046.000000
43.799999	-0.010815	-6.391497	-1.646372	-1.346663	-5.206915	1.808452	0.000000	-10.000000	0.425000	-22.200001	416.500000	1023.000000	1023.000000	2046.000000
43.820000	-0.010955	-6.474687	-1.772121	-1.310417	-5.182542	1.790392	0.000000	-10.000000	0.433333	-22.250000	409.166656	1023.000000	1023.000000	2046.000000
43.840000	-0.010939	-6.465173	-1.919222	-0.958946	-5.245494	1.658490	0.000000	-10.000000	0.450000	-22.383333	401.666656	1023.000000	1023.000000	2046.000000
43.860001	-0.011582	-6.845212	-2.230174	-0.712525	-5.475029	1.572516	0.000000	-10.000000	0.450000	-22.433334	394.333344	1023.000000	1023.000000	2046.000000
43.880001	-0.012654	-7.478714	-2.528936	-0.618919	-5.885406	1.554547	0.000000	-10.000000	0.450000	-22.466667	389.333344	1023.000000	1023.000000	2046.000000
43.900002	-0.014442	-8.535399	-2.856354	-0.778131	-6.317484	1.416569	0.000000	-10.000000	0.433333	-22.200001	384.333344	1023.000000	1023.000000	2046.000000
43.919998	-0.016695	-9.866795	-3.117634	-1.119224	-6.740356	1.110420	0.000000	-10.000000	0.416667	-21.800001	377.000000	1023.000000	1023.000000	2046.000000
43.939999	-0.019584	-11.574435	-3.447844	-1.602689	-7.186277	0.662374	0.000000	-10.000000	0.391667	-20.983334	367.166656	1023.000000	1023.000000	2046.000000
43.959999	-0.022480	-13.285631	-3.824306	-2.052319	-7.559542	0.150536	0.000000	-10.000000	0.383333	-20.350000	357.833344	1023.000000	1023.000000	2046.000000
43.980000	-0.024863	-14.694252	-4.170661	-2.413326	-7.829508	-0.280757	0.000000	-10.000000	0.383333	-19.883333	351.000000	1023.000000	1023.000000	2046.000000
44.000000	-0.026779	-15.826397	-4.459491	-2.618742	-8.065916	-0.682248	0.000000	-10.000000	0.383333	-19.866667	344.333344	1023.000000	1023.000000	2046.000000
44.020000	-0.028336	-16.746740	-4.717879	-2.697585	-8.282986	-1.048290	0.000000	-10.000000	0.383333	-19.866667	339.833344	1023.000000	1023.000000	2046.000000
44.040001	-0.029602	-17.494604	-4.977202	-2.763693	-8.455894	-1.297814	0.000000	-10.000000	0.375000	-20.016666	333.166656	1023.000000	1023.000000	2046.000000
44.060001	-0.030745	-18.170523	-5.244068	-2.836639	-8.587920	-1.501895	0.000000	-10.000000	0.375000	-20.083334	326.500000	1023.000000	1023.000000	2046.000000
44.080002	-0.031750	-18.764177	-5.434306	-2.884659	-8.720955	-1.724257	0.000000	-10.000000	0.375000	-20.150000	319.833344	1023.000000	1023.000000	2046.000000
44.099998	-0.032618	-19.277517	-5.590935	-3.019052	-8.771626	-1.895904	0.000000	-10.000000	0.383333	-20.216667	315.333344	1023.000000	1023.000000	2046.000000
44.119999	-0.033356	-19.713291	-5.700624	-3.219680	-8.849167	-1.943820	0.000000	-10.000000	0.383333	-20.300001	308.500000	1023.000000	1023.000000	2046.000000
44.139999	-0.034147	-20.181017	-5.844404	-3.372048	-8.941563	-2.023002	0.000000	-10.000000	0.383333	-20.316668	299.500000	1023.000000	1023.000000	2046.000000
44.160000	-0.034778	-20.553923	-5.973434	-3.551863	-8.957970	-2.070657	0.000000	-10.000000	0.375000	-20.150000	290.333344	1023.000000	1023.000000	2046.000000
44.180000	-0.035204	-20.805807	-6.090355	-3.679766	-8.904147	-2.131538	0.000000	-10.000000	0.375000	-20.016666	285.833344	1023.000000	1023.000000	2046.000000
44.200001	-0.035223	-20.816622	-6.184255	-3.661753	-8.782523	-2.188092	0.000000	-10.000000	0.383333	-20.083334	279.166656	1023.000000	1023.000000	2046.000000
44.220001	-0.034818	-20.577448	-6.208242	-3.519070	-8.708196	-2.141940	0.000000	-10.000000	0.391667	-20.216667	274.833344	1023.000000	1023.000000	2046.000000
44.240002	-0.034537	-20.411459	-6.293839	-3.293509	-8.690071	-2.134041	0.000000	-10.000000	0.391667	-20.233334	265.833344	1023.000000	1023.000000	2046.000000
44.259998	-0.034134	-20.173145	-6.358431	-3.122697	-8.677552	-2.014465	0.000000	-10.000000	0.383333	-20.116667	261.166656	1023.000000	1023.000000	2046.000000
44.279999	-0.034011	-20.100483	-6.432390	-3.067686	-8.716343	-1.884065	0.000000	-10.000000	0.366667	-20.000000	254.333328	1023.000000	1023.000000	2046.000000
44.299999	-0.034557	-20.423428	-6.669557	-3.213187	-8.805764	-1.734920	0.000000	-10.000000	0.358333	-19.600000	247.833328	1023.000000	1023.000000	2046.000000
44.320000	-0.035535	-21.001392	-6.942046	-3.411988	-8.953941	-1.693418	0.000000	-10.000000	0.350000	-19.200001	241.333328	1023.000000	1023.000000	2046.000000
44.340000	-0.036469	-21.553431	-7.150714	-3.579739	-9.070354	-1.752624	0.000000	-10.000000	0.350000	-18.783335	234.833328	1023.000000	1023.000000	2046.000000
44.360001	-0.037177	-21.971449	-7.237927	-3.651564	-9.261527	-1.820431	0.000000	-10.000000	0.350000	-18.666668	230.666672	1023.000000	1023.000000	2046.000000
44.380001	-0.037931	-22.417185	-7.288586	-3.790873	-9.485304	-1.852422	0.000000	-10.000000	0.350000	-18.500000	222.333328	1023.000000	1023.000000	2046.000000
44.400002	-0.038448	-22.722647	-7.306606	-3.861156	-9.623914	-1.930972	0.000000	-10.000000	0.350000	-18.250000	214.000000	1023.000000	1023.000000	2046.000000
44.419998	-0.038903	-22.991474	-7.334931	-3.928977	-9.690582	-2.036984	0.000000	-10.000000	0.333333	-17.983334	205.666672	1023.000000	1023.000000	2046.000000
44.439999	-0.039157	-23.141720	-7.323598	-4.016807	-9.751219	-2.050097	0.000000	-10.000000	0.308333	-17.633333	199.666672	1023.000000	1023.000000	2046.000000
44.459999	-0.039154	-23.139750	-7.281189	-4.009817	-9.760332	-2.088412	0.000000	-10.000000	0.275000	-17.250000	194.000000	1023.000000	1023.000000	2046.000000
44.480000	-0.038967	-23.029762	-7.260740	-3.947677	-9.658026	-2.163319	0.000000	-10.000000	0.258333	-16.983334	190.333328	1023.000000	1023.000000	2046.000000
44.500000	-0.038744	-22.897465	-7.248433	-3.796503	-9.608111	-2.244418	0.000000	-10.000000	0.250000	-16.750000	186.500000	1023.000000	1023.000000	2046.000000
44.520000	-0.038483	-22.743317	-7.258608	-3.645592	-9.490879	-2.348239	0.000000	-10.000000	0.250000	-16.516666	182.666672	1023.000000	1023.000000	2046.000000
44.540001	-0.038296	-22.632965	-7.292697	-3.526124	-9.420667	-2.393477	0.000000	-10.000000	0.250000	-16.133333	175.333328	1023.000000	1023.000000	2046.000000
44.560001	-0.038026	-22.473246	-7.350415	-3.358439	-9.277181	-2.487211	0.000000	-10.000000	0.258333	-15.900000	168.166672	1023.000000	1023.000000	2046.000000
44.580002	-0.037929	-22.415956	-7.376203	-3.193946	-9.277759	-2.568049	0.000000	-10.000000	0.258333	-15.666667	161.000000	1023.000000	1023.000000	2046.000000
44.599998	-0.037783	-22.329798	-7.375532	-3.121791	-9.266845	-2.565629	0.000000	-10.000000	0.258333	-15.583333	157.333328	1023.000000	1023.000000	2046.000000
44.619999	-0.037680	-22.268629	-7.359864	-3.079695	-9.302030	-2.527041	0.000000	-10.000000	0.250000	-15.450000	153.833328	1023.000000	1023.000000	2046.000000
44.639999	-0.037525	-22.177109	-7.353852	-3.038793	-9.291137	-2.493327	0.000000	-10.000000	0.241667	-14.883333	148.833328	1023.000000	1023.000000	2046.000000
44.660000	-0.037395	-22.100374	-7.346337	-2.954067	-9.290729	-2.509242	0.000000	-10.000000	0.225000	-14.150000	142.333328	1023.000000	1023.000000	2046.000000
44.680000	-0.037376	-22.089344	-7.341421	-2.972736	-9.320053	-2.455135	0.000000	-10.000000	0.208333	-13.416667	137.500000	1023.000000	1023.000000	2046.000000
44.700001	-0.037413	-22.111153	-7.384746	-2.948643	-9.309705	-2.468059	0.000000	-10.000000	0.183333	-12.816667	133.000000	1023.000000	1023.000000	2046.000000
44.720001	-0.037414	-22.111944	-7.401659	-2.941546	-9.299775	-2.468964	0.000000	-10.000000	0.166667	-12.383333	130.000000	1023.000000	1023.000000	2046.000000
44.740002	-0.037475	-22.147789	-7.352853	-2.918863	-9.369205	-2.506868	0.000000	-10.000000	0.150000	-11.950000	125.666664	1023.000000	1023.000000	2046.000000
44.759998	-0.037426	-22.118887	-7.375013	-2.915229	-9.309330	-2.519316	0.000000	-10.000000	0.150000	-11.866667	123.000000	1023.000000	1023.000000	2046.000000
44.779999	-0.037445	-22.129831	-7.358490	-2.950555	-9.328750	-2.492036	0.000000	-10.000000	0.150000	-11.683333	119.166664	1023.000000	1023.000000	2046.000000
44.799999	-0.037573	-22.205702	-7.367988	-3.055166	-9.355364	-2.427184	0.000000	-10.000000	0.141667	-11.333334	115.500000	1023.000000	1023.000000	2046.000000
44.820000	-0.037582	-22.210899	-7.384128	-3.162073	-9.309184	-2.355515	0.000000	-10.000000	0.133333	-10.850000	110.666664	1023.000000	1023.000000	2046.000000
44.840000	-0.037632	-22.240685	-7.383486	-3.196960	-9.317593	-2.342644	0.000000	-10.000000	0.125000	-10.466667	107.000000	1023.000000	1023.000000	2046.000000
44.860001	-0.037607	-22.226011	-7.340283	-3.241273	-9.354264	-2.290191	0.000000	-10.000000	0.116667	-10.000000	102.333336	1023.000000	1023.000000	2046.000000
44.880001	-0.037393	-22.099163	-7.314799	-3.202531	-9.297206	-2.284627	0.000000	-10.000000	0.108333	-9.700000	99.000000	1023.000000	1023.000000	2046.000000
44.900002	-0.037218	-21.996059	-7.214099	-3.179332	-9.338820	-2.263809	0.000000	-10.000000	0.100000	-9.400001	95.666664	1023.000000	1023.000000	2046.000000
44.919998	-0.036837	-21.770670	-7.101540	-3.098637	-9.321167	-2.249327	0.000000	-10.000000	0.108333	-9.233334	93.500000	1023.000000	1023.000000	2046.000000
44.939999	-0.036538	-21.593687	-7.022282	-3.032935	-9.302523	-2.235948	0.000000	-10.000000	0.108333	-9.133333	90.500000	1023.000000	1023.000000	2046.000000
44.959999	-0.036362	-21.489935	-6.997580	-2.914700	-9.230997	-2.346658	0.000000	-10.000000	0.108333	-9.033334	87.500000	1023.000000	1023.000000	2046.000000
44.980000	-0.036366	-21.492458	-7.002790	-2.770854	-9.212955	-2.505859	0.000000	-10.000000	0.100000	-8.900001	84.500000	1023.000000	1023.000000	2046.000000
45.000000	-0.036434	-21.532360	-7.077080	-2.628843	-9.174663	-2.651775	0.000000	-10.000000	0.108333	-8.700000	82.500000	1023.000000	1023.000000	2046.000000
45.020000	-0.036563	-21.608974	-7.126920	-2.533611	-9.159691	-2.788754	0.000000	-10.000000	0.108333	-8.416667	79.500000	1023.000000	1023.000000	2046.000000
45.040001	-0.036593	-21.626326	-7.183837	-2.438054	-9.072586	-2.931848	0.000000	-10.000000	0.108333	-8.100000	76.666664	1023.000000	1023.000000	2046.000000
45.060001	-0.036880	-21.796242	-7.232742	-2.440864	-9.154729	-2.967906	0.000000	-10.000000	0.100000	-7.816667	74.000000	1023.000000	1023.000000	2046.000000
45.080002	-0.036925	-21.822945	-7.271047	-2.530221	-9.121752	-2.899925	0.000000	-10.000000	0.100000	-7.566667	71.333336	1023.000000	1023.000000	2046.000000
45.099998	-0.036950	-21.837420	-7.278833	-2.664360	-9.117229	-2.776996	0.000000	-10.000000	0.091667	-7.333333	68.833336	1023.000000	1023.000000	2046.000000
45.119999	-0.037003	-21.868664	-7.292079	-2.872404	-9.122448	-2.581733	0.000000	-10.000000	0.091667	-7.083333	66.333336	1023.000000	1023.000000	2046.000000
45.139999	-0.037616	-22.231300	-7.375075	-3.083117	-9.280123	-2.492985	0.000000	-10.000000	0.083333	-6.816667	64.000000	1023.000000	1023.000000	2046.000000
45.160000	-0.039091	-23.102901	-7.522501	-3.306430	-9.583767	-2.690203	0.000000	-10.000000	0.075000	-6.583333	61.666668	1023.000000	1023.000000	2046.000000
45.180000	-0.040599	-23.994148	-7.551023	-3.601064	-9.933781	-2.908281	0.000000	-10.000000	0.066667	-6.216667	59.500000	1023.000000	1023.000000	2046.000000
45.200001	-0.041802	-24.705275	-7.483475	-3.771350	-10.186171	-3.264278	0.000000	-10.000000	0.075000	-5.783333	57.500000	1023.000000	1023.000000	2046.000000
45.220001	-0.042900	-25.353785	-7.511307	-3.953796	-10.279841	-3.608840	0.000000	-10.000000	0.091667	-5.483333	55.500000	1023.000000	1023.000000	2046.000000
45.240002	-0.043125	-25.486868	-7.457269	-4.042152	-10.277208	-3.710238	0.000000	-10.000000	0.091667	-5.466667	53.166668	1023.000000	1023.000000	2046.000000
45.259998	-0.043311	-25.596912	-7.434698	-3.882683	-10.210746	-4.068786	0.000000	-10.000000	0.083333	-5.583333	51.500000	1023.000000	1023.000000	2046.000000
45.279999	-0.043182	-25.520657	-7.444468	-3.666861	-10.109096	-4.300231	0.000000	-10.000000	0.075000	-5.783334	49.833332	1023.000000	1023.000000	2046.000000
45.299999	-0.042910	-25.359995	-7.471960	-3.492946	-10.051546	-4.343543	0.000000	-10.000000	0.075000	-5.733334	48.500000	1023.000000	1023.000000	2046.000000
45.320000	-0.043281	-25.578991	-7.667424	-3.354105	-10.179863	-4.377600	0.000000	-10.000000	0.066667	-5.650000	46.500000	1023.000000	1023.000000	2046.000000
45.340000	-0.044713	-26.425587	-8.020961	-3.474314	-10.508419	-4.421892	0.000000	-10.000000	0.058333	-4.933333	44.500000	1023.000000	1023.000000	2046.000000
45.360001	-0.047139	-27.859156	-8.463626	-3.929276	-10.925330	-4.540925	0.000000	-10.000000	0.050000	-3.483333	42.666668	1023.000000	1023.000000	2046.000000
45.380001	-0.049880	-29.479275	-8.902373	-4.648841	-11.237530	-4.690531	0.000000	-10.000000	0.050000	-1.400000	41.500000	1023.000000	1023.000000	2046.000000
45.400002	-0.052225	-30.864922	-9.224427	-5.271303	-11.421313	-4.947876	0.000000	-10.000000	0.050000	0.133333	41.000000	1023.000000	1023.000000	2046.000000
45.419998	-0.053800	-31.795757	-9.318112	-5.663953	-11.602455	-5.211237	0.000000	-10.000000	0.058333	-0.150000	41.000000	1023.000000	1023.000000	2046.000000
45.439999	-0.054717	-32.337749	-9.353381	-5.747796	-11.773834	-5.462737	0.000000	-10.000000	0.066667	-1.100000	41.000000	1023.000000	1023.000000	2046.000000
45.459999	-0.055316	-32.692005	-9.378645	-5.753678	-11.902508	-5.657176	0.000000	-10.000000	0.066667	-2.316667	40.833332	1023.000000	1023.000000	2046.000000
45.480000	-0.055819	-32.989132	-9.433540	-5.755430	-11.986578	-5.813585	0.000000	-10.000000	0.075000	-3.000000	40.333332	1023.000000	1023.000000	2046.000000
45.500000	-0.056244	-33.240196	-9.447020	-5.723472	-12.070395	-5.999311	0.000000	-10.000000	0.075000	-3.766667	39.333332	1023.000000	1023.000000	2046.000000
45.520000	-0.056837	-33.590714	-9.576873	-5.787846	-12.086465	-6.139530	0.000000	-10.000000	0.075000	-4.183333	38.000000	1023.000000	1023.000000	2046.000000
45.540001	-0.057392	-33.918781	-9.779974	-5.798969	-11.990035	-6.349803	0.000000	-10.000000	0.058333	-4.116667	36.666668	1023.000000	1023.000000	2046.000000
45.560001	-0.057948	-34.247162	-9.963788	-5.806748	-11.908689	-6.567938	0.000000	-10.000000	0.050000	-3.800000	35.333332	1023.000000	1023.000000	2046.000000
45.580002	-0.058438	-34.536655	-10.172401	-5.817719	-11.799503	-6.747030	0.000000	-10.000000	0.050000	-3.200000	34.166668	1023.000000	1023.000000	2046.000000
45.599998	-0.058563	-34.610584	-10.278444	-5.876824	-11.658222	-6.797094	0.000000	-10.000000	0.058333	-2.100000	33.000000	1023.000000	1023.000000	2046.000000
45.619999	-0.058423	-34.528275	-10.308554	-5.989460	-11.530650	-6.699609	0.000000	-10.000000	0.058333	-0.966667	32.333332	1023.000000	1023.000000	2046.000000
45.639999	-0.057830	-34.177528	-10.272226	-5.991553	-11.424359	-6.489391	0.000000	-10.000000	0.066667	-0.200000	32.000000	1023.000000	1023.000000	2046.000000
45.660000	-0.056834	-33.588917	-10.168283	-6.007861	-11.303550	-6.109222	0.000000	-10.000000	0.058333	0.000000	32.000000	1023.000000	1023.000000	2046.000000
45.680000	-0.055693	-32.914822	-10.019124	-5.983326	-11.169470	-5.742903	0.000000	-10.000000	0.058333	0.733333	32.000000	1023.000000	1023.000000	2046.000000
45.700001	-0.054480	-32.197590	-9.843426	-5.907284	-11.022980	-5.423902	0.000000	-10.000000	0.050000	1.733333	32.000000	1023.000000	1023.000000	2046.000000
45.720001	-0.053731	-31.755144	-9.772000	-5.786851	-10.900287	-5.296005	0.000000	-10.000000	0.050000	3.216667	32.000000	1023.000000	1023.000000	2046.000000
45.740002	-0.053447	-31.587088	-9.778162	-5.734555	-10.873909	-5.200461	0.000000	-10.000000	0.041667	4.216667	32.000000	1023.000000	1023.000000	2046.000000
45.759998	-0.053458	-31.593952	-9.804377	-5.689669	-10.885158	-5.214749	0.000000	-10.000000	0.025000	5.050000	32.000000	1023.000000	1023.000000	2046.000000
45.779999	-0.053476	-31.604374	-9.802219	-5.608482	-10.912319	-5.281352	0.000000	-10.000000	0.008333	5.466667	32.000000	1023.000000	1023.000000	2046.000000
45.799999	-0.053626	-31.692959	-9.879373	-5.507798	-10.921840	-5.383947	0.000000	-10.000000	0.000000	5.766667	32.000000	1023.000000	1023.000000	2046.000000
45.820000	-0.053816	-31.805197	-9.989017	-5.422884	-10.921136	-5.472160	0.000000	-10.000000	0.000000	6.266667	32.000000	1023.000000	1023.000000	2046.000000
45.840000	-0.053662	-31.714355	-9.945871	-5.466136	-10.949249	-5.353099	0.000000	-10.000000	0.000000	6.983333	32.000000	1023.000000	1023.000000	2046.000000
45.860001	-0.053140	-31.405834	-9.803515	-5.703987	-10.873837	-5.024495	0.000000	-10.000000	0.000000	7.900000	32.000000	1023.000000	1023.000000	2046.000000
45.880001	-0.052541	-31.051985	-9.608953	-5.838232	-10.771120	-4.833680	0.000000	-10.000000	0.000000	8.800000	32.000000	1023.000000	1023.000000	2046.000000
45.900002	-0.051746	-30.582067	-9.383649	-5.791034	-10.663918	-4.743468	0.000000	-10.000000	0.000000	9.733334	30.333334	1023.000000	1023.000000	2046.000000
45.919998	-0.050687	-29.956278	-9.079389	-5.719763	-10.573997	-4.583128	0.000000	-10.000000	-0.008333	10.533334	27.333334	1023.000000	1023.000000	2046.000000
45.939999	-0.049587	-29.305748	-8.836112	-5.557023	-10.449171	-4.463442	0.000000	-10.000000	-0.025000	11.400001	25.666666	1023.000000	1023.000000	2046.000000
45.959999	-0.048425	-28.619381	-8.609599	-5.400635	-10.295085	-4.314062	0.000000	-10.000000	-0.058333	12.316667	27.000000	1023.000000	1023.000000	2046.000000
45.980000	-0.047315	-27.963449	-8.451298	-5.225035	-10.110957	-4.176159	0.000000	-10.000000	-0.083333	13.350000	31.000000	1023.000000	1023.000000	2046.000000
46.000000	-0.046336	-27.384573	-8.290494	-5.075727	-9.963122	-4.055231	0.000000	-10.000000	-0.091667	14.183333	35.333332	1023.000000	1023.000000	2046.000000
46.020000	-0.045261	-26.749462	-8.134665	-4.939556	-9.804280	-3.870963	0.000000	-10.000000	-0.108333	14.866667	39.833332	1023.000000	1023.000000	2046.000000
46.040001	-0.044169	-26.104084	-8.032254	-4.709290	-9.559672	-3.802869	0.000000	-10.000000	-0.108333	15.483334	44.666668	1023.000000	1023.000000	2046.000000
46.060001	-0.043029	-25.429998	-7.899032	-4.535665	-9.352962	-3.642339	0.000000	-10.000000	-0.116667	15.966667	49.666668	1023.000000	1023.000000	2046.000000
46.080002	-0.042067	-24.861721	-7.792691	-4.332797	-9.178044	-3.558187	0.000000	-10.000000	-0.116667	16.583334	55.000000	1023.000000	1023.000000	2046.000000
46.099998	-0.040844	-24.139059	-7.622153	-4.180431	-8.967911	-3.368565	0.000000	-10.000000	-0.150000	17.250000	60.500000	1023.000000	1023.000000	2046.000000
46.119999	-0.039727	-23.478945	-7.475919	-4.028340	-8.772038	-3.202648	0.000000	-10.000000	-0.183333	18.133333	66.000000	1023.000000	1023.000000	2046.000000
46.139999	-0.038653	-22.843681	-7.358618	-3.912167	-8.585271	-2.987625	0.000000	-10.000000	-0.200000	19.000000	72.000000	1023.000000	1023.000000	2046.000000
46.160000	-0.037464	-22.141169	-7.217361	-3.847584	-8.356586	-2.719637	0.000000	-10.000000	-0.200000	19.450001	78.166664	1023.000000	1023.000000	2046.000000
46.180000	-0.036269	-21.435085	-7.024993	-3.856875	-8.136442	-2.416774	0.000000	-10.000000	-0.216667	20.100000	84.833336	1023.000000	1023.000000	2046.000000
46.200001	-0.035137	-20.765696	-6.806130	-3.911877	-7.936458	-2.111230	0.000000	-10.000000	-0.233333	20.550001	91.333336	1023.000000	1023.000000	2046.000000
46.220001	-0.034112	-20.160305	-6.600078	-3.848709	-7.765832	-1.945687	0.000000	-10.000000	-0.241667	21.266666	98.166664	1023.000000	1023.000000	2046.000000
46.240002	-0.032971	-19.485641	-6.330867	-3.682528	-7.616969	-1.855276	0.000000	-10.000000	-0.241667	21.750000	105.000000	1023.000000	1023.000000	2046.000000
46.259998	-0.031912	-18.859732	-6.085976	-3.522392	-7.484806	-1.766558	0.000000	-10.000000	-0.241667	22.250000	112.166664	1023.000000	1023.000000	2046.000000
46.279999	-0.030916	-18.271519	-5.944554	-3.391616	-7.253908	-1.681440	0.000000	-10.000000	-0.258333	22.766666	119.500000	1023.000000	1023.000000	2046.000000
46.299999	-0.029808	-17.616419	-5.796739	-3.239374	-6.957210	-1.623096	0.000000	-10.000000	-0.266667	23.083334	127.166664	1023.000000	1023.000000	2046.000000
46.320000	-0.028743	-16.986891	-5.627759	-3.016397	-6.718460	-1.624276	0.000000	-10.000000	-0.283333	23.333334	134.833328	1023.000000	1023.000000	2046.000000
46.340000	-0.027566	-16.291424	-5.429734	-2.861421	-6.545794	-1.454476	0.000000	-10.000000	-0.300000	23.233334	142.500000	1023.000000	1023.000000	2046.000000
46.360001	-0.027041	-15.981466	-5.345113	-2.815372	-6.517708	-1.303272	0.000000	-10.000000	-0.325000	23.683334	150.166672	1023.000000	1023.000000	2046.000000
46.380001	-0.026897	-15.895858	-5.268075	-2.937714	-6.496711	-1.193358	0.000000	-10.000000	-0.341667	24.050001	158.000000	1023.000000	1023.000000	2046.000000
46.400002	-0.026851	-15.868792	-5.099323	-3.149117	-6.491812	-1.128539	0.000000	-10.000000	-0.350000	24.716667	166.000000	1023.000000	1023.000000	2046.000000
46.419998	-0.026741	-15.803738	-4.922095	-3.361322	-6.427084	-1.093236	0.000000	-10.000000	-0.358333	24.800001	174.166672	1023.000000	1023.000000	2046.000000
46.439999	-0.026097	-15.423061	-4.730859	-3.459661	-6.188426	-1.044115	0.000000	-10.000000	-0.350000	24.600000	182.500000	1023.000000	1023.000000	2046.000000
46.459999	-0.025165	-14.872746	-4.387091	-3.449198	-6.081249	-0.955209	0.000000	-10.000000	-0.350000	24.466667	190.833328	1023.000000	1023.000000	2046.000000
46.480000	-0.023495	-13.885463	-3.970464	-3.158142	-5.961668	-0.795189	0.000000	-10.000000	-0.341667	24.300001	199.000000	1023.000000	1023.000000	2046.000000
46.500000	-0.021981	-12.990905	-3.594218	-2.835159	-5.891453	-0.670075	0.000000	-10.000000	-0.341667	24.316668	207.000000	1023.000000	1023.000000	2046.000000
46.520000	-0.020775	-12.277958	-3.354535	-2.625236	-5.849321	-0.448866	0.000000	-10.000000	-0.325000	24.000000	215.000000	1023.000000	1023.000000	2046.000000
46.540001	-0.020497	-12.113803	-3.375362	-2.570467	-5.845500	-0.322473	0.000000	-10.000000	-0.308333	23.633333	223.000000	1023.000000	1023.000000	2046.000000
46.560001	-0.021885	-12.934074	-3.670769	-2.724833	-6.044178	-0.494294	0.000000	-10.000000	-0.291667	23.166666	231.000000	1023.000000	1023.000000	2046.000000
46.580002	-0.024200	-14.302185	-4.038985	-3.069170	-6.336566	-0.857464	0.000000	-10.000000	-0.291667	22.866667	239.000000	1023.000000	1023.000000	2046.000000
46.599998	-0.026319	-15.554800	-4.322148	-3.457601	-6.486095	-1.288956	0.000000	-10.000000	-0.291667	23.083334	246.666672	1023.000000	1023.000000	2046.000000
46.619999	-0.027498	-16.251108	-4.434461	-3.773664	-6.520394	-1.522589	0.000000	-10.000000	-0.300000	23.316668	254.333328	1023.000000	1023.000000	2046.000000
46.639999	-0.027965	-16.527063	-4.529149	-3.985072	-6.461726	-1.551115	0.000000	-10.000000	-0.283333	23.383333	262.000000	1023.000000	1023.000000	2046.000000
46.660000	-0.027972	-16.531288	-4.574230	-4.015568	-6.390311	-1.551178	0.000000	-10.000000	-0.283333	23.000000	270.000000	1023.000000	1023.000000	2046.000000
46.680000	-0.027773	-16.413826	-4.534658	-4.027026	-6.326475	-1.525668	0.000000	-10.000000	-0.283333	22.850000	277.666656	1023.000000	1023.000000	2046.000000
46.700001	-0.027473	-16.236576	-4.430595	-4.028811	-6.262405	-1.514765	0.000000	-10.000000	-0.300000	22.933332	285.333344	1023.000000	1023.000000	2046.000000
46.720001	-0.027316	-16.143562	-4.370288	-4.095770	-6.202721	-1.474784	0.000000	-10.000000	-0.300000	23.250000	293.000000	1023.000000	1023.000000	2046.000000
46.740002	-0.026899	-15.897524	-4.260972	-4.120295	-6.075840	-1.440417	0.000000	-10.000000	-0.300000	23.366667	300.833344	1023.000000	1023.000000	2046.000000
46.759998	-0.026464	-15.640326	-4.167729	-4.123712	-5.938114	-1.410771	0.000000	-10.000000	-0.300000	23.366667	308.500000	1023.000000	1023.000000	2046.000000
46.779999	-0.025972	-15.349277	-4.064196	-4.126639	-5.785446	-1.372997	0.000000	-10.000000	-0.291667	23.000000	316.166656	1023.000000	1023.000000	2046.000000
46.799999	-0.025122	-14.847150	-3.866608	-4.130226	-5.570173	-1.280143	0.000000	-10.000000	-0.291667	22.916666	324.000000	1023.000000	1023.000000	2046.000000
46.820000	-0.024195	-14.299165	-3.623456	-4.141925	-5.356462	-1.177322	0.000000	-10.000000	-0.308333	23.133333	331.666656	1023.000000	1023.000000	2046.000000
46.840000	-0.022944	-13.560130	-3.435332	-4.091210	-4.957613	-1.075974	0.000000	-10.000000	-0.333333	23.966667	339.333344	1023.000000	1023.000000	2046.000000
46.860001	-0.021572	-12.749019	-3.310913	-3.940263	-4.540291	-0.957552	0.000000	-10.000000	-0.366667	24.666668	347.000000	1023.000000	1023.000000	2046.000000
46.880001	-0.019736	-11.663770	-3.147918	-3.604929	-4.146303	-0.764619	0.000000	-10.000000	-0.383333	25.233334	355.333344	1023.000000	1023.000000	2046.000000
46.900002	-0.017863	-10.557156	-2.885151	-3.296013	-3.857201	-0.518791	0.000000	-10.000000	-0.400000	25.383333	366.666656	1023.000000	1023.000000	2046.000000
46.919998	-0.016040	-9.479545	-2.625345	-3.217044	-3.533122	-0.104034	0.000000	-10.000000	-0.400000	25.533335	375.333344	1023.000000	1023.000000	2046.000000
46.939999	-0.014777	-8.733275	-2.490150	-3.230822	-3.233936	0.221632	0.000000	-10.000000	-0.391667	25.500000	386.666656	1023.000000	1023.000000	2046.000000
46.959999	-0.013999	-8.273394	-2.408788	-3.319557	-3.011803	0.466754	0.000000	-10.000000	-0.383333	25.450001	392.333344	1023.000000	1023.000000	2046.000000
46.980000	-0.013290	-7.854541	-2.222687	-3.426166	-2.883377	0.677689	0.000000	-10.000000	-0.383333	25.400000	400.666656	1023.000000	1023.000000	2046.000000
47.000000	-0.012542	-7.412096	-1.917043	-3.470395	-2.824283	0.799624	0.000000	-10.000000	-0.383333	25.433332	406.333344	1023.000000	1023.000000	2046.000000
47.020000	-0.011633	-6.875117	-1.573269	-3.480848	-2.712872	0.891873	0.000000	-10.000000	-0.375000	25.133333	414.666656	1023.000000	1023.000000	2046.000000
47.040001	-0.010667	-6.304466	-1.241201	-3.501542	-2.552430	0.990707	0.000000	-10.000000	-0.341667	24.816668	423.166656	1023.000000	1023.000000	2046.000000
47.060001	-0.009775	-5.776939	-0.908228	-3.572419	-2.399334	1.103042	0.000000	-10.000000	-0.300000	24.000000	431.500000	1023.000000	1023.000000	2046.000000
47.080002	-0.008637	-5.104472	-0.620751	-3.548335	-2.096648	1.161262	0.000000	-10.000000	-0.266667	23.333334	439.833344	1023.000000	1023.000000	2046.000000
47.099998	-0.007172	-4.238656	-0.389130	-3.370142	-1.699207	1.219823	0.000000	-10.000000	-0.266667	22.866667	447.666656	1023.000000	1023.000000	2046.000000
47.119999	-0.005443	-3.217026	-0.094686	-3.115748	-1.353312	1.346719	0.000000	-10.000000	-0.291667	22.966667	455.333344	1023.000000	1023.000000	2046.000000
47.139999	-0.003746	-2.213626	0.226220	-2.845058	-1.085474	1.490686	0.000000	-10.000000	-0.308333	23.400002	463.000000	1023.000000	1023.000000	2046.000000
47.160000	-0.002028	-1.198547	0.491043	-2.576481	-0.774439	1.661330	0.000000	-10.000000	-0.308333	23.483334	470.666656	1023.000000	1023.000000	2046.000000
47.180000	-0.000470	-0.278053	0.799957	-2.421847	-0.576952	1.920789	0.000000	-10.000000	-0.283333	23.250000	478.333344	1023.000000	1023.000000	2046.000000
47.200001	0.001044	0.616819	1.104335	-2.370550	-0.387961	2.270995	0.000000	-10.000000	-0.258333	22.633333	486.000000	1023.000000	1023.000000	2046.000000
47.220001	0.002419	1.429773	1.387990	-2.308944	-0.177577	2.528304	0.000000	-10.000000	-0.225000	22.016666	493.833344	1023.000000	1023.000000	2046.000000
47.240002	0.003723	2.200550	1.653949	-2.281143	0.016841	2.810904	0.000000	-10.000000	-0.208333	21.550001	501.333344	1023.000000	1023.000000	2046.000000
47.259998	0.005032	2.974011	1.921566	-2.210016	0.233900	3.028561	0.000000	-10.000000	-0.191667	21.100000	508.666656	1023.000000	1023.000000	2046.000000
47.279999	0.006263	3.701538	2.246025	-2.159301	0.395540	3.219274	0.000000	-10.000000	-0.175000	20.833334	515.833313	1023.000000	1023.000000	2046.000000
47.299999	0.007585	4.482963	2.555933	-1.999904	0.584598	3.342336	0.000000	-10.000000	-0.175000	20.333334	522.833313	1023.000000	1023.000000	2046.000000
47.320000	0.009195	5.434118	2.853621	-1.781354	0.901332	3.460519	0.000000	-10.000000	-0.166667	19.883333	529.666687	1023.000000	1023.000000	2046.000000
47.340000	0.010725	6.338235	3.098469	-1.583928	1.227003	3.596692	0.000000	-10.000000	-0.183333	19.416666	536.333313	1023.000000	1023.000000	2046.000000
47.360001	0.012178	7.197010	3.328513	-1.331063	1.583952	3.615608	0.000000	-10.000000	-0.183333	19.549999	543.000000	1023.000000	1023.000000	2046.000000
47.380001	0.013727	8.112384	3.583929	-1.090956	1.948935	3.670475	0.000000	-10.000000	-0.200000	19.716667	549.500000	1023.000000	1023.000000	2046.000000
47.400002	0.015122	8.937222	3.840249	-0.764945	2.216060	3.645858	0.000000	-10.000000	-0.200000	19.850000	556.000000	1023.000000	1023.000000	2046.000000
47.419998	0.016093	9.511040	3.973813	-0.555621	2.423625	3.669223	0.000000	-10.000000	-0.183333	19.500000	562.666687	1023.000000	1023.000000	2046.000000
47.439999	0.016502	9.752751	4.098016	-0.492092	2.446924	3.699903	0.000000	-10.000000	-0.166667	19.200001	569.166687	1023.000000	1023.000000	2046.000000
47.459999	0.016694	9.866404	4.201439	-0.590965	2.464163	3.791766	0.000000	-10.000000	-0.150000	18.900000	575.833313	1023.000000	1023.000000	2046.000000
47.480000	0.017053	10.078399	4.379794	-0.798774	2.551821	3.945558	0.000000	-10.000000	-0.133333	18.383333	582.166687	1023.000000	1023.000000	2046.000000
47.500000	0.017645	10.427950	4.556172	-0.935197	2.714657	4.092319	0.000000	-10.000000	-0.108333	17.683334	588.500000	1023.000000	1023.000000	2046.000000
47.520000	0.018625	11.007413	4.841502	-0.865303	2.791815	4.239399	0.000000	-10.000000	-0.075000	16.633333	594.500000	1023.000000	1023.000000	2046.000000
47.540001	0.020316	12.006669	5.152740	-0.425367	2.907390	4.371907	0.000000	-10.000000	-0.041667	15.616667	600.166687	1023.000000	1023.000000	2046.000000
47.560001	0.021306	12.592139	5.314114	-0.110328	2.907002	4.481351	0.000000	-10.000000	-0.025000	14.200000	605.500000	1023.000000	1023.000000	2046.000000
47.580002	0.021481	12.695070	5.361960	0.053101	2.834921	4.445088	0.000000	-10.000000	-0.008333	12.850000	610.333313	1023.000000	1023.000000	2046.000000
47.599998	0.020390	12.050720	5.156225	0.005961	2.638752	4.249782	0.000000	-10.000000	-0.008333	11.483334	614.833313	1023.000000	1023.000000	2046.000000
47.619999	0.017878	10.565651	4.715826	-0.204888	2.269114	3.785599	0.000000	-10.000000	0.000000	10.383333	619.000000	1023.000000	1023.000000	2046.000000
47.639999	0.015085	8.915072	4.291407	-0.531638	1.868129	3.287176	0.000000	-10.000000	0.000000	9.100000	622.666687	1023.000000	1023.000000	2046.000000
47.660000	0.012756	7.538746	3.942122	-0.817192	1.602773	2.811043	0.000000	-10.000000	0.000000	8.050000	626.000000	1023.000000	1023.000000	2046.000000
47.680000	0.011045	6.527612	3.636285	-1.052256	1.407910	2.535672	0.000000	-10.000000	0.008333	7.000000	628.833313	1023.000000	1023.000000	2046.000000
47.700001	0.009899	5.850287	3.392936	-1.277840	1.270602	2.464589	0.000000	-10.000000	0.008333	6.350000	631.333313	1023.000000	1023.000000	2046.000000
47.720001	0.008993	5.314785	3.153312	-1.489493	1.163015	2.487952	0.000000	-10.000000	0.016667	5.483334	633.500000	1023.000000	1023.000000	2046.000000
47.740002	0.008294	4.901567	3.062168	-1.665841	1.054592	2.450649	0.000000	-10.000000	0.025000	4.666667	635.500000	1023.000000	1023.000000	2046.000000
47.759998	0.007817	4.619986	3.065866	-1.769422	0.949883	2.373660	0.000000	-10.000000	0.050000	3.183333	637.166687	1023.000000	1023.000000	2046.000000
47.779999	0.007629	4.508554	3.094344	-1.755924	0.928731	2.241402	0.000000	-10.000000	0.066667	1.250000	638.666687	1023.000000	1023.000000	2046.000000
47.799999	0.007694	4.547437	3.131961	-1.685200	1.007931	2.092745	0.000000	-10.000000	0.083333	-0.900000	639.500000	1023.000000	1023.000000	2046.000000
47.820000	0.007495	4.429795	3.064231	-1.666943	1.082213	1.950294	0.000000	-10.000000	0.083333	-2.666667	640.000000	1023.000000	1023.000000	2046.000000
47.840000	0.007296	4.311994	2.960375	-1.629771	1.189577	1.791813	0.000000	-10.000000	0.091667	-4.066667	640.000000	1023.000000	1023.000000	2046.000000
47.860001	0.007075	4.181316	2.869739	-1.559193	1.284915	1.585856	0.000000	-10.000000	0.091667	-5.116667	640.000000	1023.000000	1023.000000	2046.000000
47.880001	0.006884	4.068422	2.795679	-1.566187	1.382596	1.456334	0.000000	-10.000000	0.100000	-5.883333	640.000000	1023.000000	1023.000000	2046.000000
47.900002	0.006601	3.901397	2.657771	-1.596675	1.428052	1.412248	0.000000	-10.000000	0.100000	-6.350000	640.000000	1023.000000	1023.000000	2046.000000
47.919998	0.006512	3.848374	2.608272	-1.749869	1.420629	1.569342	0.000000	-10.000000	0.100000	-6.883333	640.000000	1023.000000	1023.000000	2046.000000
47.939999	0.007037	4.159120	2.640933	-1.901750	1.494189	1.925748	0.000000	-10.000000	0.100000	-7.233333	640.000000	1023.000000	1023.000000	2046.000000
47.959999	0.007813	4.617708	2.668123	-1.960984	1.643291	2.267278	0.000000	-10.000000	0.100000	-7.500000	640.000000	1023.000000	1023.000000	2046.000000
47.980000	0.008540	5.047029	2.741993	-1.913477	1.748123	2.470390	0.000000	-10.000000	0.100000	-7.483334	640.000000	1023.000000	1023.000000	2046.000000
48.000000	0.009007	5.322858	2.763602	-1.828216	1.808753	2.578719	0.000000	-10.000000	0.100000	-7.366667	632.833313	1023.000000	1023.000000	2046.000000
48.020000	0.009299	5.495967	2.755906	-1.714348	1.834045	2.620363	0.000000	-10.000000	0.100000	-7.166667	625.000000	1023.000000	1023.000000	2046.000000
48.040001	0.009261	5.473044	2.726743	-1.645811	1.831372	2.560740	0.000000	-10.000000	0.100000	-7.150000	616.166687	1023.000000	1023.000000	2046.000000
48.060001	0.008792	5.195787	2.598607	-1.561408	1.821890	2.336698	0.000000	-10.000000	0.108333	-7.683333	613.833313	1023.000000	1023.000000	2046.000000
48.080002	0.008208	4.850641	2.499508	-1.597354	1.758164	2.190323	0.000000	-10.000000	0.125000	-8.650001	611.166687	1023.000000	1023.000000	2046.000000
48.099998	0.007518	4.442900	2.484236	-1.711990	1.592842	2.077812	0.000000	-10.000000	0.125000	-9.600000	608.333313	1023.000000	1023.000000	2046.000000
48.119999	0.006917	4.087900	2.440291	-1.955685	1.431851	2.171443	0.000000	-10.000000	0.116667	-10.250000	605.166687	1023.000000	1023.000000	2046.000000
48.139999	0.006805	4.021486	2.443339	-2.218189	1.364610	2.431727	0.000000	-10.000000	0.116667	-10.533334	601.666687	1023.000000	1023.000000	2046.000000
48.160000	0.007039	4.160199	2.507624	-2.377110	1.330944	2.698741	0.000000	-10.000000	0.133333	-10.900000	598.333313	1023.000000	1023.000000	2046.000000
48.180000	0.007443	4.398873	2.664280	-2.356473	1.240634	2.850431	0.000000	-10.000000	0.141667	-11.350000	594.666687	1023.000000	1023.000000	2046.000000
48.200001	0.008075	4.772575	2.802441	-2.141724	1.177951	2.933907	0.000000	-10.000000	0.141667	-11.850000	591.000000	1023.000000	1023.000000	2046.000000
48.220001	0.008733	5.161072	2.940158	-1.888544	1.096641	3.012817	0.000000	-10.000000	0.141667	-12.166667	587.000000	1023.000000	1023.000000	2046.000000
48.240002	0.009041	5.343259	2.898014	-1.681400	1.082958	3.043687	0.000000	-10.000000	0.150000	-12.366667	583.000000	1023.000000	1023.000000	2046.000000
48.259998	0.008941	5.284313	2.738217	-1.408709	1.051064	2.903741	0.000000	-10.000000	0.150000	-12.683333	578.666687	1023.000000	1023.000000	2046.000000
48.279999	0.008640	5.106113	2.515971	-1.193541	0.958782	2.824901	0.000000	-10.000000	0.183333	-13.150001	574.333313	1023.000000	1023.000000	2046.000000
48.299999	0.008359	4.940423	2.394922	-1.097168	0.771240	2.871429	0.000000	-10.000000	0.216667	-13.800000	569.833313	1023.000000	1023.000000	2046.000000
48.320000	0.008114	4.795258	2.348991	-1.078761	0.533373	2.991655	0.000000	-10.000000	0.250000	-14.583333	565.333313	1023.000000	1023.000000	2046.000000
48.340000	0.008193	4.841937	2.334863	-1.180442	0.425627	3.261889	0.000000	-10.000000	0.266667	-15.450000	560.500000	1023.000000	1023.000000	2046.000000
48.360001	0.008454	4.996326	2.413704	-1.281167	0.303197	3.560592	0.000000	-10.000000	0.283333	-16.600000	555.166687	1023.000000	1023.000000	2046.000000
48.380001	0.008617	5.092427	2.484814	-1.233798	0.188316	3.653096	0.000000	-10.000000	0.333333	-17.750000	549.500000	1023.000000	1023.000000	2046.000000
48.400002	0.008416	4.973989	2.501165	-1.118940	-0.009909	3.601673	0.000000	-10.000000	0.366667	-18.950001	543.500000	1023.000000	1023.000000	2046.000000
48.419998	0.008069	4.768954	2.464839	-0.975840	-0.202792	3.482748	0.000000	-10.000000	0.416667	-20.166668	537.333313	1023.000000	1023.000000	2046.000000
48.439999	0.007595	4.488658	2.378716	-0.872149	-0.435496	3.417587	0.000000	-10.000000	0.425000	-21.283335	530.833313	1023.000000	1023.000000	2046.000000
48.459999	0.006853	4.050001	2.030709	-0.845017	-0.649920	3.514229	0.000000	-10.000000	0.466667	-22.333334	523.666687	1023.000000	1023.000000	2046.000000
48.480000	0.005792	3.422974	1.666089	-0.496031	-1.034176	3.287092	0.000000	-10.000000	0.500000	-23.150000	516.166687	1023.000000	1023.000000	2046.000000
48.500000	0.004485	2.650728	1.259959	-0.173606	-1.554356	3.118731	0.000000	-10.000000	0.550000	-23.950001	508.333344	1023.000000	1023.000000	2046.000000
48.520000	0.002728	1.612078	0.894320	-0.165005	-2.129987	3.012749	0.000000	-10.000000	0.575000	-24.866667	500.333344	1023.000000	1023.000000	2046.000000
48.540001	0.000721	0.425862	0.643082	-0.430416	-2.732141	2.945338	0.000000	-10.000000	0.600000	-26.016666	492.000000	1023.000000	1023.000000	2046.000000
48.560001	-0.001539	-0.909630	0.356098	-0.904410	-3.250832	2.889514	0.000000	-10.000000	0.625000	-26.950001	483.333344	1023.000000	1023.000000	2046.000000
48.580002	-0.004278	-2.528536	-0.048530	-1.373115	-3.765243	2.658352	0.000000	-10.000000	0.650000	-27.483334	474.500000	1023.000000	1023.000000	2046.000000
48.599998	-0.007361	-4.350112	-0.434714	-1.795546	-4.382850	2.262998	0.000000	-10.000000	0.658333	-27.433334	465.333344	1023.000000	1023.000000	2046.000000
48.619999	-0.010256	-6.061521	-0.861077	-2.124482	-4.893277	1.817315	0.000000	-10.000000	0.650000	-27.033335	456.166656	1023.000000	1023.000000	2046.000000
48.639999	-0.012627	-7.462519	-1.164289	-2.305472	-5.347850	1.355092	0.000000	-10.000000	0.625000	-26.750000	447.000000	1023.000000	1023.000000	2046.000000
48.660000	-0.014664	-8.666587	-1.496764	-2.391518	-5.744146	0.965842	0.000000	-10.000000	0.608333	-26.633333	438.166656	1023.000000	1023.000000	2046.000000
48.680000	-0.016479	-9.739052	-1.822697	-2.431846	-6.096767	0.612258	0.000000	-10.000000	0.633333	-27.133333	429.333344	1023.000000	1023.000000	2046.000000
48.700001	-0.018176	-10.741994	-2.207563	-2.457494	-6.338291	0.261354	0.000000	-10.000000	0.658333	-27.650002	420.333344	1023.000000	1023.000000	2046.000000
48.720001	-0.019755	-11.675338	-2.604958	-2.456107	-6.539258	-0.075015	0.000000	-10.000000	0.683333	-27.983334	411.000000	1023.000000	1023.000000	2046.000000
48.740002	-0.021316	-12.597618	-2.994265	-2.478762	-6.701142	-0.423449	0.000000	-10.000000	0.666667	-28.116667	401.666656	1023.000000	1023.000000	2046.000000
48.759998	-0.022685	-13.406598	-3.345094	-2.556250	-6.860016	-0.645238	0.000000	-10.000000	0.666667	-27.916668	392.333344	1023.000000	1023.000000	2046.000000
48.779999	-0.024057	-14.217723	-3.682808	-2.677574	-7.047368	-0.809973	0.000000	-10.000000	0.666667	-27.883333	383.000000	1023.000000	1023.000000	2046.000000
48.799999	-0.025082	-14.823177	-3.949807	-2.867978	-7.169514	-0.835879	0.000000	-10.000000	0.683333	-27.900000	373.666656	1023.000000	1023.000000	2046.000000
48.820000	-0.025930	-15.324873	-4.188984	-3.111485	-7.226514	-0.797890	0.000000	-10.000000	0.691667	-28.300001	364.333344	1023.000000	1023.000000	2046.000000
48.840000	-0.026484	-15.652178	-4.321351	-3.452214	-7.238986	-0.639628	0.000000	-10.000000	0.708333	-28.566668	355.000000	1023.000000	1023.000000	2046.000000
48.860001	-0.026767	-15.819530	-4.424884	-3.558428	-7.219775	-0.616444	0.000000	-10.000000	0.716667	-28.950001	345.333344	1023.000000	1023.000000	2046.000000
48.880001	-0.026822	-15.851900	-4.479288	-3.474465	-7.263691	-0.634457	0.000000	-10.000000	0.725000	-29.200001	335.500000	1023.000000	1023.000000	2046.000000
48.900002	-0.026753	-15.810825	-4.478448	-3.267427	-7.409247	-0.655702	0.000000	-10.000000	0.716667	-29.433334	325.833344	1023.000000	1023.000000	2046.000000
48.919998	-0.026572	-15.704216	-4.525722	-3.069310	-7.516882	-0.592302	0.000000	-10.000000	0.716667	-29.600000	316.166656	1023.000000	1023.000000	2046.000000
48.939999	-0.026813	-15.846631	-4.766888	-2.838639	-7.517879	-0.723225	0.000000	-10.000000	0.708333	-29.583334	306.500000	1023.000000	1023.000000	2046.000000
48.959999	-0.027468	-16.233385	-5.114942	-2.697801	-7.542804	-0.877838	0.000000	-10.000000	0.708333	-29.549999	296.500000	1023.000000	1023.000000	2046.000000
48.980000	-0.028624	-16.916868	-5.535762	-2.657057	-7.680332	-1.043717	0.000000	-10.000000	0.691667	-29.166666	286.500000	1023.000000	1023.000000	2046.000000
49.000000	-0.029642	-17.518167	-5.827651	-2.758373	-7.852985	-1.079159	0.000000	-10.000000	0.691667	-28.966667	276.666656	1023.000000	1023.000000	2046.000000
49.020000	-0.030509	-18.030924	-6.006975	-2.967844	-8.058760	-0.997346	0.000000	-10.000000	0.683333	-28.766666	267.000000	1023.000000	1023.000000	2046.000000
49.040001	-0.031260	-18.474648	-6.190426	-3.198155	-8.148403	-0.937663	0.000000	-10.000000	0.683333	-28.466667	257.500000	1023.000000	1023.000000	2046.000000
49.060001	-0.032168	-19.011122	-6.259562	-3.367298	-8.368169	-1.016091	0.000000	-10.000000	0.675000	-28.166666	248.000000	1023.000000	1023.000000	2046.000000
49.080002	-0.032727	-19.341642	-6.255051	-3.425665	-8.530678	-1.130248	0.000000	-10.000000	0.666667	-27.633333	238.666672	1023.000000	1023.000000	2046.000000
49.099998	-0.033153	-19.593248	-6.290836	-3.426551	-8.631386	-1.244475	0.000000	-10.000000	0.658333	-27.183334	229.333328	1023.000000	1023.000000	2046.000000
49.119999	-0.033454	-19.771406	-6.273523	-3.365218	-8.757708	-1.374957	0.000000	-10.000000	0.650000	-26.666668	220.333328	1023.000000	1023.000000	2046.000000
49.139999	-0.033636	-19.879105	-6.295162	-3.309553	-8.792855	-1.481534	0.000000	-10.000000	0.633333	-26.433334	211.333328	1023.000000	1023.000000	2046.000000
49.160000	-0.034001	-20.094419	-6.449398	-3.156724	-8.773910	-1.714388	0.000000	-10.000000	0.608333	-26.333334	202.666672	1023.000000	1023.000000	2046.000000
49.180000	-0.034244	-20.238039	-6.577525	-3.073725	-8.782841	-1.803949	0.000000	-10.000000	0.583333	-26.150000	193.833328	1023.000000	1023.000000	2046.000000
49.200001	-0.034381	-20.318962	-6.692417	-2.987006	-8.790495	-1.849044	0.000000	-10.000000	0.566667	-25.866667	185.166672	1023.000000	1023.000000	2046.000000
49.220001	-0.034343	-20.296850	-6.673180	-3.009557	-8.859291	-1.754823	0.000000	-10.000000	0.558333	-25.299999	176.500000	1023.000000	1023.000000	2046.000000
49.240002	-0.034315	-20.280060	-6.717934	-3.089189	-8.855957	-1.616980	0.000000	-10.000000	0.541667	-24.816668	168.166672	1023.000000	1023.000000	2046.000000
49.259998	-0.034303	-20.273140	-6.759573	-3.203935	-8.820665	-1.488967	0.000000	-10.000000	0.525000	-24.383333	159.833328	1023.000000	1023.000000	2046.000000
49.279999	-0.034317	-20.281328	-6.753409	-3.238519	-8.827537	-1.461864	0.000000	-10.000000	0.508333	-24.083334	151.500000	1023.000000	1023.000000	2046.000000
49.299999	-0.034431	-20.348680	-6.751189	-3.170517	-8.878902	-1.548071	0.000000	-10.000000	0.491667	-23.833334	143.333328	1023.000000	1023.000000	2046.000000
49.320000	-0.034505	-20.392397	-6.749149	-3.100732	-8.921654	-1.620863	0.000000	-10.000000	0.483333	-23.433334	135.500000	1023.000000	1023.000000	2046.000000
49.340000	-0.034577	-20.434917	-6.746306	-3.021344	-8.967038	-1.700231	0.000000	-10.000000	0.458333	-23.133333	127.833336	1023.000000	1023.000000	2046.000000
49.360001	-0.034664	-20.486446	-6.741025	-2.974348	-9.015148	-1.755925	0.000000	-10.000000	0.450000	-22.733334	120.000000	1023.000000	1023.000000	2046.000000
49.380001	-0.034881	-20.614754	-6.763978	-2.962808	-9.056545	-1.831422	0.000000	-10.000000	0.425000	-22.316668	112.333336	1023.000000	1023.000000	2046.000000
49.400002	-0.035323	-20.876017	-6.848680	-2.927425	-9.098815	-2.001097	0.000000	-10.000000	0.416667	-21.866667	104.833336	1023.000000	1023.000000	2046.000000
49.419998	-0.035681	-21.087219	-7.016405	-2.867797	-9.052490	-2.150526	0.000000	-10.000000	0.400000	-21.283333	97.666664	1023.000000	1023.000000	2046.000000
49.439999	-0.035945	-21.243662	-7.089404	-2.789363	-9.045465	-2.319430	0.000000	-10.000000	0.391667	-20.900000	90.500000	1023.000000	1023.000000	2046.000000
49.459999	-0.036171	-21.377178	-7.188242	-2.738315	-9.036225	-2.414396	0.000000	-10.000000	0.383333	-20.533333	83.500000	1023.000000	1023.000000	2046.000000
49.480000	-0.036358	-21.487328	-7.218147	-2.736308	-9.059241	-2.473632	0.000000	-10.000000	0.375000	-20.250000	76.666664	1023.000000	1023.000000	2046.000000
49.500000	-0.036481	-21.560511	-7.217457	-2.772573	-9.092168	-2.478313	0.000000	-10.000000	0.383333	-19.966667	70.000000	1023.000000	1023.000000	2046.000000
49.520000	-0.036547	-21.599049	-7.253885	-2.844557	-9.089072	-2.411535	0.000000	-10.000000	0.375000	-19.633333	63.333332	1023.000000	1023.000000	2046.000000
49.540001	-0.036639	-21.653580	-7.260289	-2.927833	-9.091181	-2.374276	0.000000	-10.000000	0.366667	-19.100000	56.833332	1023.000000	1023.000000	2046.000000
49.560001	-0.036789	-21.742506	-7.284732	-3.044852	-9.105292	-2.307629	0.000000	-10.000000	0.333333	-18.400000	50.500000	1023.000000	1023.000000	2046.000000
49.580002	-0.036945	-21.834738	-7.305269	-3.074186	-9.116966	-2.338318	0.000000	-10.000000	0.300000	-17.533333	44.500000	1023.000000	1023.000000	2046.000000
49.599998	-0.037147	-21.954113	-7.294816	-3.103905	-9.179037	-2.376355	0.000000	-10.000000	0.266667	-16.816666	38.500000	1023.000000	1023.000000	2046.000000
49.619999	-0.037323	-22.057825	-7.273777	-3.066799	-9.232979	-2.484271	0.000000	-10.000000	0.250000	-16.116667	32.833332	1023.000000	1023.000000	2046.000000
49.639999	-0.037521	-22.175186	-7.251778	-3.097013	-9.308328	-2.518068	0.000000	-10.000000	0.250000	-15.616667	27.333334	1023.000000	1023.000000	2046.000000
49.660000	-0.037632	-22.240692	-7.226052	-3.114091	-9.334928	-2.565622	0.000000	-10.000000	0.241667	-15.066667	22.166666	1023.000000	1023.000000	2046.000000
49.680000	-0.037696	-22.278214	-7.162048	-3.133844	-9.353472	-2.628850	0.000000	-10.000000	0.225000	-14.466667	17.000000	1023.000000	1023.000000	2046.000000
49.700001	-0.037835	-22.360683	-7.149825	-3.160003	-9.347531	-2.703324	0.000000	-10.000000	0.208333	-13.716667	12.166667	1023.000000	1023.000000	2046.000000
49.720001	-0.038555	-22.786173	-7.287338	-3.205574	-9.409600	-2.883659	0.000000	-10.000000	0.191667	-13.116667	7.500000	1023.000000	1023.000000	2046.000000
49.740002	-0.040022	-23.653204	-7.581102	-3.342831	-9.550872	-3.178400	0.000000	-10.000000	0.175000	-12.383333	3.333333	1023.000000	1023.000000	2046.000000
49.759998	-0.041728	-24.661184	-7.784856	-3.578981	-9.777024	-3.520321	0.000000	-10.000000	0.150000	-11.833333	-0.500000	1023.000000	1023.000000	2046.000000
49.779999	-0.043149	-25.501337	-7.919222	-3.787235	-9.969625	-3.825254	0.000000	-10.000000	0.141667	-11.200000	-4.166667	1023.000000	1023.000000	2046.000000
49.799999	-0.044318	-26.191801	-8.002772	-3.966201	-10.119535	-4.103292	0.000000	-10.000000	0.141667	-10.683333	-7.666667	1023.000000	1023.000000	2046.000000
49.820000	-0.044640	-26.382200	-8.025692	-4.255767	-10.111577	-3.989165	0.000000	-10.000000	0.141667	-10.166667	-11.166667	1023.000000	1023.000000	2046.000000
49.840000	-0.044826	-26.492050	-7.906907	-4.324930	-10.139519	-4.120694	0.000000	-10.000000	0.133333	-9.700000	-14.500000	1023.000000	1023.000000	2046.000000
49.860001	-0.044685	-26.408960	-7.845715	-4.343486	-10.137500	-4.082259	0.000000	-10.000000	0.116667	-9.466667	-17.833334	1023.000000	1023.000000	2046.000000
49.880001	-0.044691	-26.412401	-7.859689	-4.276656	-10.129846	-4.146210	0.000000	-10.000000	0.108333	-9.166667	-21.000000	1023.000000	1023.000000	2046.000000
49.900002	-0.044920	-26.547729	-7.847064	-4.216270	-10.381908	-4.102488	0.000000	-10.000000	0.100000	-8.800000	-24.000000	1023.000000	1023.000000	2046.000000
49.919998	-0.046163	-27.282486	-8.040290	-4.307283	-10.741323	-4.193589	0.000000	-10.000000	0.100000	-8.183333	-27.000000	1023.000000	1023.000000	2046.000000
49.939999	-0.048413	-28.612333	-8.468121	-4.590978	-10.996426	-4.556809	0.000000	-10.000000	0.091667	-7.450000	-29.833334	1023.000000	1023.000000	2046.000000
49.959999	-0.051254	-30.291304	-9.037625	-4.948802	-11.221176	-5.083700	0.000000	-10.000000	0.091667	-6.566667	-32.333332	1023.000000	1023.000000	2046.000000
49.980000	-0.053730	-31.754141	-9.429831	-5.376194	-11.402361	-5.545755	0.000000	-10.000000	0.091667	-6.016667	-34.500000	1023.000000	1023.000000	2046.000000
50.000000	-0.055516	-32.809998	-9.641709	-5.836241	-11.603897	-5.728149	0.000000	-10.000000	0.100000	-5.850000	-36.500000	1023.000000	1023.000000	2046.000000
50.020000	-0.056949	-33.656734	-9.856481	-6.138584	-11.747919	-5.913749	0.000000	-10.000000	0.100000	-6.250000	-38.500000	1023.000000	1023.000000	2046.000000
50.040001	-0.058182	-34.385593	-10.029802	-6.301418	-11.929538	-6.124834	0.000000	-10.000000	0.108333	-6.733333	-40.500000	1023.000000	1023.000000	2046.000000
50.060001	-0.059030	-34.886513	-10.058943	-6.370589	-12.135585	-6.321398	0.000000	-10.000000	0.108333	-7.200000	-42.833332	1023.000000	1023.000000	2046.000000
50.080002	-0.059314	-35.054848	-10.075359	-6.443570	-12.121258	-6.414661	0.000000	-10.000000	0.108333	-7.416667	-45.166668	1023.000000	1023.000000	2046.000000
50.099998	-0.059652	-35.254581	-10.281669	-6.312278	-11.959777	-6.700859	0.000000	-10.000000	0.091667	-7.533333	-47.833332	1023.000000	1023.000000	2046.000000
50.119999	-0.059991	-35.454430	-10.483313	-6.233335	-11.863073	-6.874707	0.000000	-10.000000	0.091667	-7.550000	-50.166668	1023.000000	1023.000000	2046.000000
50.139999	-0.060361	-35.673210	-10.630614	-6.303731	-11.850573	-6.888293	0.000000	-10.000000	0.091667	-7.566667	-52.833332	1023.000000	1023.000000	2046.000000
50.160000	-0.060685	-35.864944	-10.713655	-6.518639	-11.845429	-6.787222	0.000000	-10.000000	0.100000	-7.450000	-55.166668	1023.000000	1023.000000	2046.000000
50.180000	-0.061125	-36.125164	-10.747996	-6.815830	-11.851471	-6.709868	0.000000	-10.000000	0.100000	-7.316667	-57.833332	1023.000000	1023.000000	2046.000000
50.200001	-0.061287	-36.220455	-10.651588	-6.967981	-11.863452	-6.737434	0.000000	-10.000000	0.100000	-7.066667	-60.166668	1023.000000	1023.000000	2046.000000
50.220001	-0.060804	-35.935120	-10.511637	-6.962955	-11.805374	-6.655154	0.000000	-10.000000	0.100000	-7.000000	-62.666668	1023.000000	1023.000000	2046.000000
50.240002	-0.059789	-35.335121	-10.402147	-6.767692	-11.592172	-6.573110	0.000000	-10.000000	0.100000	-6.966667	-65.000000	1023.000000	1023.000000	2046.000000
50.259998	-0.058844	-34.776558	-10.462879	-6.407534	-11.346176	-6.559970	0.000000	-10.000000	0.091667	-6.866667	-67.333336	1023.000000	1023.000000	2046.000000
50.279999	-0.057988	-34.270641	-10.473555	-6.090831	-11.222317	-6.483941	0.000000	-10.000000	0.091667	-6.616667	-69.500000	1023.000000	1023.000000	2046.000000
50.299999	-0.057623	-34.055294	-10.537005	-6.056870	-11.174793	-6.286624	0.000000	-10.000000	0.091667	-6.250000	-71.500000	1023.000000	1023.000000	2046.000000
50.320000	-0.058087	-34.329365	-10.732722	-6.302671	-11.253906	-6.040064	0.000000	-10.000000	0.091667	-6.216667	-73.666664	1023.000000	1023.000000	2046.000000
50.340000	-0.058949	-34.838779	-10.850974	-6.526918	-11.456841	-6.004045	0.000000	-10.000000	0.091667	-6.533333	-76.000000	1023.000000	1023.000000	2046.000000
50.360001	-0.059251	-35.017204	-10.764370	-6.621519	-11.619776	-6.011541	0.000000	-10.000000	0.083333	-6.916667	-78.333336	1023.000000	1023.000000	2046.000000
50.380001	-0.059007	-34.873425	-10.695106	-6.554198	-11.560837	-6.063284	0.000000	-10.000000	0.091667	-6.900000	-80.500000	1023.000000	1023.000000	2046.000000
50.400002	-0.059262	-35.024105	-10.828952	-6.398078	-11.492523	-6.304551	0.000000	-10.000000	0.083333	-6.433333	-82.833336	1023.000000	1023.000000	2046.000000
50.419998	-0.059377	-35.091850	-10.914122	-6.265657	-11.459481	-6.452591	0.000000	-10.000000	0.083333	-5.833333	-85.000000	1023.000000	1023.000000	2046.000000
50.439999	-0.059585	-35.214920	-10.850369	-6.325732	-11.597201	-6.441619	0.000000	-10.000000	0.075000	-5.216667	-87.000000	1023.000000	1023.000000	2046.000000
50.459999	-0.059806	-35.345421	-10.765354	-6.637167	-11.714613	-6.228287	0.000000	-10.000000	0.075000	-4.650000	-88.666664	1023.000000	1023.000000	2046.000000
50.480000	-0.059892	-35.396297	-10.669674	-6.769820	-11.778900	-6.177904	0.000000	-10.000000	0.075000	-4.033333	-90.166664	1023.000000	1023.000000	2046.000000
50.500000	-0.059500	-35.164452	-10.444302	-6.761521	-11.842061	-6.116570	0.000000	-10.000000	0.066667	-3.366667	-91.666664	1023.000000	1023.000000	2046.000000
50.520000	-0.058555	-34.605877	-10.188293	-6.659918	-11.749934	-6.007730	0.000000	-10.000000	0.058333	-2.250000	-92.833336	1023.000000	1023.000000	2046.000000
50.540001	-0.057562	-34.019245	-10.083899	-6.477193	-11.507446	-5.950708	0.000000	-10.000000	0.041667	-0.783333	-93.666664	1023.000000	1023.000000	2046.000000
50.560001	-0.056682	-33.499001	-10.079662	-6.144679	-11.254026	-6.020631	0.000000	-10.000000	0.033333	0.800000	-94.000000	1023.000000	1023.000000	2046.000000
50.580002	-0.055932	-33.056087	-10.045673	-5.848919	-11.101952	-6.059545	0.000000	-10.000000	0.025000	2.266667	-94.000000	1023.000000	1023.000000	2046.000000
50.599998	-0.055281	-32.670971	-9.978232	-5.709442	-11.018379	-5.964917	0.000000	-10.000000	0.033333	3.633333	-94.000000	1023.000000	1023.000000	2046.000000
50.619999	-0.054626	-32.283936	-9.865719	-5.671348	-10.991342	-5.755527	0.000000	-10.000000	0.025000	5.083333	-94.000000	1023.000000	1023.000000	2046.000000
50.639999	-0.054019	-31.925440	-9.743836	-5.665782	-10.954558	-5.561263	0.000000	-10.000000	0.016667	6.483334	-94.000000	1023.000000	1023.000000	2046.000000
50.660000	-0.053478	-31.605669	-9.611777	-5.733995	-10.933682	-5.326214	0.000000	-10.000000	0.000000	7.700000	-94.000000	1023.000000	1023.000000	2046.000000
50.680000	-0.052890	-31.258251	-9.485369	-5.793681	-10.892986	-5.086215	0.000000	-10.000000	0.000000	8.783334	-94.000000	1023.000000	1023.000000	2046.000000
50.700001	-0.052132	-30.810070	-9.301591	-5.731370	-10.833640	-4.943468	0.000000	-10.000000	0.000000	9.700000	-94.000000	1023.000000	1023.000000	2046.000000
50.720001	-0.051267	-30.298653	-9.140810	-5.612314	-10.718302	-4.827228	0.000000	-10.000000	-0.008333	10.533334	-94.000000	1023.000000	1023.000000	2046.000000
50.740002	-0.050217	-29.678444	-8.962731	-5.471871	-10.571008	-4.672833	0.000000	-10.000000	-0.025000	11.150000	-74.500000	1023.000000	1023.000000	2046.000000
50.759998	-0.049372	-29.178650	-8.854077	-5.336660	-10.427159	-4.560753	0.000000	-10.000000	-0.041667	12.083333	-33.833332	1023.000000	1023.000000	2046.000000
50.779999	-0.048499	-28.663076	-8.747789	-5.138714	-10.239652	-4.536922	0.000000	-10.000000	-0.050000	12.800000	6.833333	1023.000000	1023.000000	2046.000000
50.799999	-0.047658	-28.165747	-8.686664	-4.887096	-10.010412	-4.581576	0.000000	-10.000000	-0.066667	13.500000	29.333334	1023.000000	1023.000000	2046.000000
50.820000	-0.046876	-27.703844	-8.639258	-4.626313	-9.806354	-4.631919	0.000000	-10.000000	-0.075000	13.883333	32.166668	1023.000000	1023.000000	2046.000000
50.840000	-0.046301	-27.363726	-8.589440	-4.445763	-9.711893	-4.616630	0.000000	-10.000000	-0.083333	14.766666	36.666668	1023.000000	1023.000000	2046.000000
50.860001	-0.045659	-26.984230	-8.516238	-4.468033	-9.619620	-4.380339	0.000000	-10.000000	-0.083333	15.483334	41.500000	1023.000000	1023.000000	2046.000000
50.880001	-0.045042	-26.619553	-8.381833	-4.571371	-9.554443	-4.111907	0.000000	-10.000000	-0.091667	16.083334	46.500000	1023.000000	1023.000000	2046.000000
50.900002	-0.044320	-26.192947	-8.198755	-4.702108	-9.453212	-3.838873	0.000000	-10.000000	-0.108333	16.333334	51.833332	1023.000000	1023.000000	2046.000000
50.919998	-0.043359	-25.625216	-7.940939	-4.660959	-9.367710	-3.655606	0.000000	-10.000000	-0.133333	16.983334	57.166668	1023.000000	1023.000000	2046.000000
50.939999	-0.042318	-25.009760	-7.739154	-4.554624	-9.245867	-3.470114	0.000000	-10.000000	-0.158333	17.750000	62.833332	1023.000000	1023.000000	2046.000000
50.959999	-0.041913	-24.770334	-7.671386	-4.507470	-9.217868	-3.373612	0.000000	-10.000000	-0.191667	18.450001	68.500000	1023.000000	1023.000000	2046.000000
50.980000	-0.041815	-24.712816	-7.520233	-4.561978	-9.258919	-3.371687	0.000000	-10.000000	-0.208333	19.033333	74.500000	1023.000000	1023.000000	2046.000000
51.000000	-0.041536	-24.547606	-7.323120	-4.568895	-9.199853	-3.455738	0.000000	-10.000000	-0.233333	19.549999	80.833336	1023.000000	1023.000000	2046.000000
51.020000	-0.041389	-24.461163	-7.213499	-4.499882	-9.020725	-3.727057	0.000000	-10.000000	-0.233333	20.116667	87.333336	1023.000000	1023.000000	2046.000000
51.040001	-0.040732	-24.072781	-7.126585	-4.396346	-8.749054	-3.800795	0.000000	-10.000000	-0.241667	20.566668	94.000000	1023.000000	1023.000000	2046.000000
51.060001	-0.040118	-23.709784	-6.980711	-4.172434	-8.603542	-3.953095	0.000000	-10.000000	-0.250000	20.950001	100.666664	1023.000000	1023.000000	2046.000000
51.080002	-0.038992	-23.044149	-6.752915	-4.027108	-8.514232	-3.749895	0.000000	-10.000000	-0.250000	21.500000	107.500000	1023.000000	1023.000000	2046.000000
51.099998	-0.037883	-22.388754	-6.593878	-4.049932	-8.379640	-3.365304	0.000000	-10.000000	-0.250000	21.733334	114.666664	1023.000000	1023.000000	2046.000000
51.119999	-0.037026	-21.882227	-6.473359	-4.143402	-8.339809	-2.925657	0.000000	-10.000000	-0.250000	22.233334	121.833336	1023.000000	1023.000000	2046.000000
51.139999	-0.037181	-21.973909	-6.540366	-4.259375	-8.469993	-2.704176	0.000000	-10.000000	-0.275000	22.700001	129.333328	1023.000000	1023.000000	2046.000000
51.160000	-0.038571	-22.795626	-6.753157	-4.541985	-8.722550	-2.777933	0.000000	-10.000000	-0.300000	23.316668	136.833328	1023.000000	1023.000000	2046.000000
51.180000	-0.040686	-24.045536	-6.966273	-4.970292	-9.022224	-3.086746	0.000000	-10.000000	-0.325000	23.983334	144.500000	1023.000000	1023.000000	2046.000000
51.200001	-0.042303	-25.000841	-7.081928	-5.385418	-9.125405	-3.408090	0.000000	-10.000000	-0.341667	24.300001	152.166672	1023.000000	1023.000000	2046.000000
51.220001	-0.043111	-25.478334	-7.138061	-5.594357	-9.004741	-3.741176	0.000000	-10.000000	-0.350000	24.600000	160.333328	1023.000000	1023.000000	2046.000000
51.240002	-0.043639	-25.790386	-7.275466	-5.525347	-8.866769	-4.122804	0.000000	-10.000000	-0.350000	24.366667	168.666672	1023.000000	1023.000000	2046.000000
51.259998	-0.043916	-25.954245	-7.433637	-5.377529	-8.746957	-4.396122	0.000000	-10.000000	-0.350000	24.233334	177.000000	1023.000000	1023.000000	2046.000000
51.279999	-0.043983	-25.993883	-7.510790	-5.290414	-8.692440	-4.500239	0.000000	-10.000000	-0.350000	24.250000	185.000000	1023.000000	1023.000000	2046.000000
51.299999	-0.043843	-25.911228	-7.527067	-5.439018	-8.635732	-4.309412	0.000000	-10.000000	-0.350000	24.616667	193.000000	1023.000000	1023.000000	2046.000000
51.320000	-0.043429	-25.666361	-7.455171	-5.660897	-8.533376	-4.016916	0.000000	-10.000000	-0.358333	24.700001	201.166672	1023.000000	1023.000000	2046.000000
51.340000	-0.042797	-25.292860	-7.372170	-5.752138	-8.340010	-3.828542	0.000000	-10.000000	-0.358333	24.800001	209.500000	1023.000000	1023.000000	2046.000000
51.360001	-0.042089	-24.874685	-7.217037	-5.787233	-8.182871	-3.687545	0.000000	-10.000000	-0.358333	24.583334	217.833328	1023.000000	1023.000000	2046.000000
[truncated: 1,134,323 more chars]
