# Supplementary material for: Effect of Electrode Belt and Body Positions on Regional Pulmonary Ventilation- and Perfusion-Related Impedance Changes Measured by Electric Impedance Tomography
Source: PLoS One. 2016 Jun 2;11(6):e0155913. doi: 10.1371/journal.pone.0155913 (PMC4890811; doi:10.1371/journal.pone.0155913)
Supplement: S1 Dataset — (ZIP) [file pone.0155913.s001.zip › Dataset/Fp08-righ-6i.txt]

Patient Name:	Fp8
Registry:	Fp8
Investigator:	 
Diagnosys:	 
Notes:	h�ger6i             
Sample Rate [Hz]:	50.06
Time Base 	Pixels Mean 	Pixels Sum 	UPPER RIGHT		UPPER LEFT		LOWER RIGHT		LOWER LEFT		QRS	ETCO2	Paw	Flow (L/min)	Volume	Analog1	Analog2	AnalogSum
0.000000	-0.056659	-33.485489	-7.463203	-8.638611	-9.453903	-7.929773	0.000000	-10.000000	-0.025000	-4.583333	-68.000000	1023.000000	1023.000000	2046.000000
0.020000	-0.056779	-33.556396	-7.372025	-8.667812	-9.606549	-7.910009	0.000000	-10.000000	-0.033333	-3.933333	-69.500000	1023.000000	1023.000000	2046.000000
0.040000	-0.057028	-33.703629	-7.364799	-8.765144	-9.581494	-7.992192	0.000000	-10.000000	-0.033333	-3.283333	-70.833336	1023.000000	1023.000000	2046.000000
0.060000	-0.056850	-33.598103	-7.248586	-8.758883	-9.619763	-7.970871	0.000000	-10.000000	-0.041667	-2.666667	-72.000000	1023.000000	1023.000000	2046.000000
0.080000	-0.056672	-33.493076	-7.160756	-8.738509	-9.555033	-8.038778	0.000000	-10.000000	-0.033333	-2.183333	-72.666664	1023.000000	1023.000000	2046.000000
0.100000	-0.056398	-33.331211	-7.027447	-8.728337	-9.557208	-8.018220	0.000000	-10.000000	-0.041667	-1.850000	-73.000000	1023.000000	1023.000000	2046.000000
0.120000	-0.056151	-33.185158	-6.946174	-8.720375	-9.486494	-8.032116	0.000000	-10.000000	-0.041667	-1.550000	-73.000000	1023.000000	1023.000000	2046.000000
0.140000	-0.055764	-32.956593	-6.869376	-8.696376	-9.391749	-7.999091	0.000000	-10.000000	-0.041667	-0.933333	-73.000000	1023.000000	1023.000000	2046.000000
0.160000	-0.055376	-32.727123	-6.757024	-8.697707	-9.370761	-7.901632	0.000000	-10.000000	-0.041667	-0.383333	-73.000000	1023.000000	1023.000000	2046.000000
0.180000	-0.055147	-32.591988	-6.725845	-8.631732	-9.269309	-7.965102	0.000000	-10.000000	-0.033333	0.000000	-73.000000	1023.000000	1023.000000	2046.000000
0.200000	-0.054565	-32.248108	-6.634341	-8.552637	-9.210847	-7.850282	0.000000	-10.000000	-0.033333	0.000000	-73.000000	1023.000000	1023.000000	2046.000000
0.220000	-0.054238	-32.054592	-6.556008	-8.515346	-9.149613	-7.833624	0.000000	-10.000000	-0.025000	0.000000	-73.000000	1023.000000	1023.000000	2046.000000
0.240000	-0.053775	-31.781309	-6.455312	-8.482328	-9.093440	-7.750228	0.000000	-10.000000	-0.025000	0.000000	-73.000000	1023.000000	1023.000000	2046.000000
0.260000	-0.053505	-31.621443	-6.398920	-8.429259	-9.091594	-7.701671	0.000000	-10.000000	-0.033333	0.000000	-73.000000	1023.000000	1023.000000	2046.000000
0.280000	-0.053094	-31.378704	-6.375247	-8.327643	-8.941479	-7.734334	0.000000	-10.000000	-0.041667	0.000000	-73.000000	1023.000000	1023.000000	2046.000000
0.300000	-0.052670	-31.128191	-6.284879	-8.293089	-8.932954	-7.617270	0.000000	-10.000000	-0.033333	0.000000	-73.000000	1023.000000	1023.000000	2046.000000
0.320000	-0.052388	-30.961599	-6.237909	-8.220426	-8.854467	-7.648796	0.000000	-10.000000	-0.016667	0.000000	-73.000000	1023.000000	1023.000000	2046.000000
0.340000	-0.052010	-30.737768	-6.159818	-8.166853	-8.845462	-7.565634	0.000000	-10.000000	0.000000	0.000000	-73.000000	1023.000000	1023.000000	2046.000000
0.360000	-0.051733	-30.574318	-6.130873	-8.071425	-8.776309	-7.595711	0.000000	-10.000000	-0.016667	0.000000	-73.000000	1023.000000	1023.000000	2046.000000
0.380000	-0.051405	-30.380106	-5.999970	-8.079532	-8.790222	-7.510381	0.000000	-10.000000	-0.033333	0.000000	-73.000000	1023.000000	1023.000000	2046.000000
0.400000	-0.051336	-30.339649	-6.047686	-7.996994	-8.725298	-7.569672	0.000000	-10.000000	-0.050000	0.000000	-73.000000	1023.000000	1023.000000	2046.000000
0.420000	-0.051063	-30.178286	-6.041944	-7.947834	-8.619229	-7.569279	0.000000	-10.000000	-0.050000	0.000000	-73.000000	1023.000000	1023.000000	2046.000000
0.440000	-0.050902	-30.083326	-5.976443	-7.977538	-8.653124	-7.476221	0.000000	-10.000000	-0.050000	0.316667	-73.000000	1023.000000	1023.000000	2046.000000
0.460000	-0.050711	-29.970369	-5.973763	-7.892615	-8.557917	-7.546075	0.000000	-10.000000	-0.050000	1.133333	-73.000000	1023.000000	1023.000000	2046.000000
0.480000	-0.050284	-29.717821	-5.859917	-7.872346	-8.554238	-7.431322	0.000000	-10.000000	-0.050000	1.950000	-73.000000	1023.000000	1023.000000	2046.000000
0.500000	-0.050069	-29.590574	-5.853279	-7.809889	-8.476118	-7.451287	0.000000	-10.000000	-0.050000	2.766667	-73.000000	1023.000000	1023.000000	2046.000000
0.520000	-0.049703	-29.374384	-5.745648	-7.776952	-8.481044	-7.370740	0.000000	-10.000000	-0.050000	3.700000	-73.000000	1023.000000	1023.000000	2046.000000
0.540000	-0.049471	-29.237545	-5.760480	-7.710027	-8.421277	-7.345760	0.000000	-10.000000	-0.058333	4.833333	-73.000000	1023.000000	1023.000000	2046.000000
0.560000	-0.049057	-28.992693	-5.674060	-7.709357	-8.355122	-7.254155	0.000000	-10.000000	-0.075000	5.883333	-73.000000	1023.000000	1023.000000	2046.000000
0.580000	-0.048926	-28.915443	-5.693255	-7.714366	-8.321209	-7.186614	0.000000	-10.000000	-0.091667	6.316667	-73.000000	1023.000000	1023.000000	2046.000000
0.600000	-0.048552	-28.694296	-5.580777	-7.650627	-8.282146	-7.180746	0.000000	-10.000000	-0.100000	6.783333	-73.000000	1023.000000	1023.000000	2046.000000
0.620000	-0.048081	-28.416113	-5.518874	-7.530680	-8.204004	-7.162555	0.000000	-10.000000	-0.108333	7.466667	-73.000000	1023.000000	1023.000000	2046.000000
0.640000	-0.047660	-28.167274	-5.465507	-7.462578	-8.140828	-7.098361	0.000000	-10.000000	-0.108333	8.400001	-73.000000	1023.000000	1023.000000	2046.000000
0.660000	-0.047577	-28.118170	-5.398950	-7.484994	-8.260542	-6.973682	0.000000	-10.000000	-0.108333	9.100000	-73.000000	1023.000000	1023.000000	2046.000000
0.680000	-0.047766	-28.229877	-5.384495	-7.482441	-8.381811	-6.981130	0.000000	-10.000000	-0.108333	9.750000	-73.000000	1023.000000	1023.000000	2046.000000
0.700000	-0.047755	-28.223400	-5.288711	-7.514197	-8.407324	-7.013169	0.000000	-10.000000	-0.133333	10.900001	-40.000000	1023.000000	1023.000000	2046.000000
0.720000	-0.047764	-28.228689	-5.204922	-7.596996	-8.413333	-7.013437	0.000000	-10.000000	-0.158333	12.283334	-5.666667	1023.000000	1023.000000	2046.000000
0.740000	-0.047782	-28.239443	-5.186916	-7.651355	-8.312205	-7.088966	0.000000	-10.000000	-0.183333	13.716667	30.000000	1023.000000	1023.000000	2046.000000
0.760000	-0.046989	-27.770784	-4.956141	-7.601543	-8.252289	-6.960812	0.000000	-10.000000	-0.200000	14.583334	34.333332	1023.000000	1023.000000	2046.000000
0.780000	-0.046359	-27.398167	-4.868070	-7.548012	-8.115999	-6.866086	0.000000	-10.000000	-0.216667	15.216667	37.333332	1023.000000	1023.000000	2046.000000
0.800000	-0.045813	-27.075619	-4.820485	-7.574346	-7.976306	-6.704482	0.000000	-10.000000	-0.250000	15.816667	42.500000	1023.000000	1023.000000	2046.000000
0.820000	-0.045632	-26.968256	-4.879092	-7.621853	-7.944813	-6.522500	0.000000	-10.000000	-0.275000	16.233334	46.000000	1023.000000	1023.000000	2046.000000
0.840000	-0.045939	-27.149916	-5.045662	-7.758514	-8.003382	-6.342358	0.000000	-10.000000	-0.291667	17.366667	53.166668	1023.000000	1023.000000	2046.000000
0.860000	-0.047276	-27.939892	-5.383141	-7.951954	-8.264748	-6.340048	0.000000	-10.000000	-0.308333	18.466667	58.833332	1023.000000	1023.000000	2046.000000
0.880000	-0.048633	-28.742197	-5.721686	-8.125543	-8.431316	-6.463652	0.000000	-10.000000	-0.333333	19.866667	66.833336	1023.000000	1023.000000	2046.000000
0.900000	-0.049873	-29.475061	-5.898737	-8.384380	-8.587906	-6.604037	0.000000	-10.000000	-0.366667	20.550001	71.166664	1023.000000	1023.000000	2046.000000
0.920000	-0.050737	-29.985365	-6.039675	-8.670727	-8.645343	-6.629620	0.000000	-10.000000	-0.383333	21.116667	78.166664	1023.000000	1023.000000	2046.000000
0.940000	-0.051072	-30.183708	-6.168238	-8.761376	-8.543956	-6.710138	0.000000	-10.000000	-0.391667	21.816668	85.166664	1023.000000	1023.000000	2046.000000
0.960000	-0.051129	-30.217001	-6.194443	-8.847386	-8.513552	-6.661620	0.000000	-10.000000	-0.408333	22.466667	94.666664	1023.000000	1023.000000	2046.000000
0.980000	-0.050764	-30.001560	-6.251673	-8.816580	-8.405453	-6.527856	0.000000	-10.000000	-0.416667	22.850000	99.500000	1023.000000	1023.000000	2046.000000
1.000000	-0.050467	-29.825726	-6.296469	-8.760453	-8.339254	-6.429549	0.000000	-10.000000	-0.416667	23.050001	104.666664	1023.000000	1023.000000	2046.000000
1.020000	-0.049845	-29.458260	-6.263919	-8.585970	-8.228705	-6.379664	0.000000	-10.000000	-0.416667	23.450001	109.666664	1023.000000	1023.000000	2046.000000
1.040000	-0.049398	-29.194239	-6.337592	-8.547496	-8.072868	-6.236282	0.000000	-10.000000	-0.416667	23.800001	120.000000	1023.000000	1023.000000	2046.000000
1.060000	-0.048463	-28.641443	-6.210584	-8.470679	-7.857343	-6.102838	0.000000	-10.000000	-0.425000	23.900000	127.666664	1023.000000	1023.000000	2046.000000
1.080000	-0.047826	-28.265141	-6.184438	-8.412637	-7.681799	-5.986267	0.000000	-10.000000	-0.433333	24.133333	135.666672	1023.000000	1023.000000	2046.000000
1.100000	-0.046790	-27.652756	-6.127752	-8.291250	-7.398094	-5.835660	0.000000	-10.000000	-0.450000	24.616667	141.000000	1023.000000	1023.000000	2046.000000
1.120000	-0.045556	-26.923489	-5.894457	-8.171681	-7.209916	-5.647436	0.000000	-10.000000	-0.466667	25.133333	149.333328	1023.000000	1023.000000	2046.000000
1.140000	-0.044409	-26.245941	-5.734035	-8.135047	-6.916802	-5.460057	0.000000	-10.000000	-0.483333	25.516666	160.666672	1023.000000	1023.000000	2046.000000
1.160000	-0.042794	-25.291000	-5.525021	-7.937818	-6.632210	-5.195951	0.000000	-10.000000	-0.491667	25.700001	169.333328	1023.000000	1023.000000	2046.000000
1.180000	-0.041411	-24.474072	-5.336786	-7.752377	-6.398186	-4.986723	0.000000	-10.000000	-0.508333	25.900000	177.666672	1023.000000	1023.000000	2046.000000
1.200000	-0.039662	-23.440229	-5.064139	-7.504619	-6.136831	-4.734639	0.000000	-10.000000	-0.525000	26.166666	183.333328	1023.000000	1023.000000	2046.000000
1.220000	-0.038356	-22.668575	-4.947254	-7.380623	-5.875272	-4.465427	0.000000	-10.000000	-0.558333	26.583334	191.833328	1023.000000	1023.000000	2046.000000
1.240000	-0.036905	-21.810684	-4.896008	-7.149539	-5.564215	-4.200923	0.000000	-10.000000	-0.566667	27.250000	203.666672	1023.000000	1023.000000	2046.000000
1.260000	-0.035840	-21.181608	-4.869598	-6.959740	-5.367478	-3.984792	0.000000	-10.000000	-0.566667	27.700001	212.500000	1023.000000	1023.000000	2046.000000
1.280000	-0.035122	-20.757217	-4.877218	-6.902128	-5.261340	-3.716530	0.000000	-10.000000	-0.541667	27.883333	221.666672	1023.000000	1023.000000	2046.000000
1.300000	-0.034127	-20.169273	-4.793010	-6.817371	-5.124393	-3.434500	0.000000	-10.000000	-0.541667	27.766666	228.000000	1023.000000	1023.000000	2046.000000
1.320000	-0.033502	-19.799770	-4.699495	-6.772064	-5.060280	-3.267931	0.000000	-10.000000	-0.558333	27.500000	237.333328	1023.000000	1023.000000	2046.000000
1.340000	-0.032492	-19.202753	-4.494002	-6.692980	-4.956621	-3.059149	0.000000	-10.000000	-0.583333	27.600000	249.500000	1023.000000	1023.000000	2046.000000
1.360000	-0.031747	-18.762421	-4.311604	-6.731996	-4.855499	-2.863321	0.000000	-10.000000	-0.583333	27.533335	261.666656	1023.000000	1023.000000	2046.000000
1.380000	-0.030827	-18.218962	-4.090143	-6.678227	-4.722878	-2.727713	0.000000	-10.000000	-0.566667	27.616667	270.833344	1023.000000	1023.000000	2046.000000
1.400000	-0.029370	-17.357580	-3.769835	-6.528876	-4.516944	-2.541925	0.000000	-10.000000	-0.550000	27.700001	277.166656	1023.000000	1023.000000	2046.000000
1.420000	-0.027981	-16.537050	-3.492767	-6.428044	-4.288452	-2.327788	0.000000	-10.000000	-0.550000	27.950001	283.333344	1023.000000	1023.000000	2046.000000
1.440000	-0.026415	-15.611526	-3.127774	-6.279236	-4.066350	-2.138165	0.000000	-10.000000	-0.550000	28.016666	295.833344	1023.000000	1023.000000	2046.000000
1.460000	-0.025126	-14.849740	-2.921084	-6.175461	-3.833481	-1.919714	0.000000	-10.000000	-0.550000	27.833334	305.166656	1023.000000	1023.000000	2046.000000
1.480000	-0.023648	-13.975972	-2.665405	-5.985316	-3.579302	-1.745949	0.000000	-10.000000	-0.566667	27.750000	314.500000	1023.000000	1023.000000	2046.000000
1.500000	-0.022058	-13.036412	-2.363314	-5.792408	-3.377089	-1.503602	0.000000	-10.000000	-0.566667	27.950001	320.666656	1023.000000	1023.000000	2046.000000
1.520000	-0.020599	-12.173814	-2.137326	-5.628694	-3.101222	-1.306572	0.000000	-10.000000	-0.575000	28.283333	330.000000	1023.000000	1023.000000	2046.000000
1.540000	-0.018946	-11.196801	-1.817227	-5.449416	-2.909909	-1.020251	0.000000	-10.000000	-0.566667	28.383333	342.666656	1023.000000	1023.000000	2046.000000
1.560000	-0.017587	-10.393805	-1.600495	-5.352843	-2.673300	-0.767166	0.000000	-10.000000	-0.575000	28.383333	352.166656	1023.000000	1023.000000	2046.000000
1.580000	-0.016187	-9.566263	-1.393159	-5.210750	-2.408160	-0.554194	0.000000	-10.000000	-0.558333	28.183334	361.666656	1023.000000	1023.000000	2046.000000
1.600000	-0.014560	-8.605086	-1.187789	-4.995184	-2.104741	-0.317372	0.000000	-10.000000	-0.550000	28.000000	368.000000	1023.000000	1023.000000	2046.000000
1.620000	-0.013301	-7.860713	-0.995333	-4.876565	-1.839854	-0.148961	0.000000	-10.000000	-0.533333	27.816668	377.333344	1023.000000	1023.000000	2046.000000
1.640000	-0.011806	-6.977582	-0.788963	-4.663974	-1.612650	0.088005	0.000000	-10.000000	-0.541667	27.716667	389.666656	1023.000000	1023.000000	2046.000000
1.660000	-0.010520	-6.217140	-0.627764	-4.496480	-1.338129	0.245234	0.000000	-10.000000	-0.541667	27.733334	398.833344	1023.000000	1023.000000	2046.000000
1.680000	-0.009120	-5.390134	-0.349268	-4.403340	-1.171597	0.534071	0.000000	-10.000000	-0.541667	27.600000	408.166656	1023.000000	1023.000000	2046.000000
1.700000	-0.007895	-4.665910	-0.243329	-4.248128	-0.868868	0.694415	0.000000	-10.000000	-0.541667	27.433334	414.333344	1023.000000	1023.000000	2046.000000
1.720000	-0.006399	-3.781610	0.070324	-4.113279	-0.677504	0.938848	0.000000	-10.000000	-0.541667	27.266666	423.500000	1023.000000	1023.000000	2046.000000
1.740000	-0.005162	-3.051015	0.279865	-3.966992	-0.457793	1.093905	0.000000	-10.000000	-0.550000	27.416666	432.666656	1023.000000	1023.000000	2046.000000
1.760000	-0.003814	-2.253808	0.587342	-3.803507	-0.308751	1.271108	0.000000	-10.000000	-0.550000	27.333334	441.833344	1023.000000	1023.000000	2046.000000
1.780000	-0.002557	-1.511041	0.786938	-3.651032	-0.080470	1.433524	0.000000	-10.000000	-0.541667	27.150000	451.000000	1023.000000	1023.000000	2046.000000
1.800000	-0.001665	-0.984001	1.029861	-3.521968	0.000798	1.507308	0.000000	-10.000000	-0.533333	26.750000	460.000000	1023.000000	1023.000000	2046.000000
1.820000	-0.000902	-0.532864	1.206365	-3.490066	0.168071	1.582765	0.000000	-10.000000	-0.525000	26.333334	469.000000	1023.000000	1023.000000	2046.000000
1.840000	0.000091	0.053982	1.478968	-3.420838	0.330417	1.665435	0.000000	-10.000000	-0.525000	26.233334	480.833344	1023.000000	1023.000000	2046.000000
1.860000	0.001092	0.645154	1.666592	-3.408257	0.599626	1.787193	0.000000	-10.000000	-0.525000	26.183332	489.666656	1023.000000	1023.000000	2046.000000
1.880000	0.002215	1.309350	1.867394	-3.320482	0.801941	1.960497	0.000000	-10.000000	-0.516667	26.299999	498.333344	1023.000000	1023.000000	2046.000000
1.900000	0.003785	2.236862	2.071574	-3.116078	1.010545	2.270821	0.000000	-10.000000	-0.500000	25.966667	504.166656	1023.000000	1023.000000	2046.000000
1.920000	0.004405	2.603302	2.181718	-3.095861	1.134473	2.382972	0.000000	-10.000000	-0.475000	25.433334	513.000000	1023.000000	1023.000000	2046.000000
1.940000	0.004962	2.932450	2.326123	-3.125073	1.172922	2.558477	0.000000	-10.000000	-0.458333	25.066668	524.333313	1023.000000	1023.000000	2046.000000
1.960000	0.004481	2.648404	2.219128	-3.370695	1.165859	2.634112	0.000000	-10.000000	-0.450000	24.933334	532.666687	1023.000000	1023.000000	2046.000000
1.980000	0.003283	1.940127	2.034429	-3.642361	0.968856	2.579203	0.000000	-10.000000	-0.441667	24.866667	541.000000	1023.000000	1023.000000	2046.000000
2.000000	0.001471	0.869583	1.654143	-3.875135	0.800849	2.289726	0.000000	-10.000000	-0.425000	24.583334	546.666687	1023.000000	1023.000000	2046.000000
2.020000	0.000223	0.131881	1.467514	-4.053284	0.648057	2.069594	0.000000	-10.000000	-0.391667	24.100000	555.000000	1023.000000	1023.000000	2046.000000
2.040000	-0.000447	-0.263918	1.339341	-4.273759	0.750734	1.919766	0.000000	-10.000000	-0.375000	23.316668	565.666687	1023.000000	1023.000000	2046.000000
2.060000	-0.000903	-0.533832	1.282447	-4.441403	0.827371	1.797753	0.000000	-10.000000	-0.366667	22.683334	573.666687	1023.000000	1023.000000	2046.000000
2.080000	-0.000683	-0.403473	1.272742	-4.409313	1.049765	1.683332	0.000000	-10.000000	-0.366667	22.250000	581.500000	1023.000000	1023.000000	2046.000000
2.100000	-0.000516	-0.304938	1.265284	-4.452570	1.200391	1.681957	0.000000	-10.000000	-0.341667	22.200001	586.500000	1023.000000	1023.000000	2046.000000
2.120000	0.000023	0.013767	1.313417	-4.328183	1.349927	1.678606	0.000000	-10.000000	-0.333333	21.916666	593.833313	1023.000000	1023.000000	2046.000000
2.140000	0.000463	0.273382	1.275848	-4.274535	1.624995	1.647074	0.000000	-10.000000	-0.316667	21.350000	603.500000	1023.000000	1023.000000	2046.000000
2.160000	0.001140	0.673983	1.409351	-4.212052	1.779702	1.696982	0.000000	-10.000000	-0.316667	20.833334	610.666687	1023.000000	1023.000000	2046.000000
2.180000	0.001790	1.057852	1.525448	-4.157929	2.004302	1.686031	0.000000	-10.000000	-0.283333	20.233334	617.833313	1023.000000	1023.000000	2046.000000
2.200000	0.002627	1.552499	1.695255	-4.109622	2.223715	1.743151	0.000000	-10.000000	-0.258333	19.616667	622.500000	1023.000000	1023.000000	2046.000000
2.220000	0.003494	2.065114	1.778708	-4.012645	2.537315	1.761736	0.000000	-10.000000	-0.225000	18.766666	629.166687	1023.000000	1023.000000	2046.000000
2.240000	0.004477	2.646053	2.012789	-3.985813	2.759042	1.860035	0.000000	-10.000000	-0.200000	17.483334	637.500000	1023.000000	1023.000000	2046.000000
2.260000	0.005299	3.131518	2.126123	-3.969427	3.040796	1.934026	0.000000	-10.000000	-0.183333	16.500000	643.500000	1023.000000	1023.000000	2046.000000
2.280000	0.006284	3.713750	2.208253	-3.873363	3.376672	2.002188	0.000000	-10.000000	-0.166667	15.133333	649.333313	1023.000000	1023.000000	2046.000000
2.300000	0.007447	4.400989	2.400610	-3.768390	3.643374	2.125395	0.000000	-10.000000	-0.150000	13.983334	652.833313	1023.000000	1023.000000	2046.000000
2.320000	0.008416	4.973585	2.488692	-3.619474	3.900921	2.203447	0.000000	-10.000000	-0.125000	12.533334	657.666687	1023.000000	1023.000000	2046.000000
2.340000	0.009398	5.554246	2.602602	-3.498694	4.130218	2.320120	0.000000	-10.000000	-0.100000	11.083334	662.000000	1023.000000	1023.000000	2046.000000
2.360000	0.010186	6.019718	2.574044	-3.355609	4.453917	2.347367	0.000000	-10.000000	-0.075000	9.616667	666.000000	1023.000000	1023.000000	2046.000000
2.380000	0.010838	6.405396	2.677350	-3.362605	4.591784	2.498867	0.000000	-10.000000	-0.041667	7.950000	669.500000	1023.000000	1023.000000	2046.000000
2.400000	0.010936	6.463015	2.620810	-3.379336	4.701292	2.520250	0.000000	-10.000000	-0.025000	6.200000	672.666687	1023.000000	1023.000000	2046.000000
2.420000	0.011026	6.516392	2.600121	-3.480065	4.813918	2.582418	0.000000	-10.000000	-0.008333	3.966667	675.000000	1023.000000	1023.000000	2046.000000
2.440000	0.011223	6.633052	2.698353	-3.517104	4.873755	2.578048	0.000000	-10.000000	-0.008333	0.916667	676.833313	1023.000000	1023.000000	2046.000000
2.460000	0.011344	6.704366	2.804535	-3.612253	4.962746	2.549338	0.000000	-10.000000	0.000000	-1.433333	677.666687	1023.000000	1023.000000	2046.000000
2.480000	0.011541	6.820586	3.049068	-3.759491	4.981334	2.549675	0.000000	-10.000000	-0.016667	-3.083333	678.000000	1023.000000	1023.000000	2046.000000
2.500000	0.011785	6.964695	3.183674	-3.827132	5.108664	2.499489	0.000000	-10.000000	-0.025000	-3.566667	678.000000	1023.000000	1023.000000	2046.000000
2.520000	0.012162	7.187913	3.369733	-3.876676	5.212477	2.482380	0.000000	-10.000000	-0.025000	-4.000000	678.000000	1023.000000	1023.000000	2046.000000
2.540000	0.012773	7.548950	3.585926	-3.864767	5.310508	2.517282	0.000000	-10.000000	-0.008333	-4.133334	678.000000	1023.000000	1023.000000	2046.000000
2.560000	0.013223	7.814810	3.692868	-3.798882	5.393730	2.527094	0.000000	-10.000000	0.000000	-4.116667	678.000000	1023.000000	1023.000000	2046.000000
2.580000	0.013787	8.148105	3.782131	-3.698751	5.426701	2.638024	0.000000	-10.000000	-0.008333	-4.266667	678.000000	1023.000000	1023.000000	2046.000000
2.600000	0.014184	8.382607	3.781054	-3.526106	5.494041	2.633619	0.000000	-10.000000	-0.008333	-4.616667	678.000000	1023.000000	1023.000000	2046.000000
2.620000	0.014427	8.526652	3.841173	-3.435847	5.371030	2.750296	0.000000	-10.000000	-0.008333	-5.500000	678.000000	1023.000000	1023.000000	2046.000000
2.640000	0.014389	8.503691	3.777255	-3.335734	5.281723	2.780447	0.000000	-10.000000	0.025000	-7.816667	678.000000	1023.000000	1023.000000	2046.000000
2.660000	0.014205	8.395118	3.682175	-3.217553	5.117513	2.812983	0.000000	-10.000000	0.050000	-9.900000	678.000000	1023.000000	1023.000000	2046.000000
2.680000	0.014083	8.323220	3.635848	-3.100253	4.878388	2.909237	0.000000	-10.000000	0.091667	-12.350000	674.333313	1023.000000	1023.000000	2046.000000
2.700000	0.013871	8.197977	3.485583	-2.887895	4.719649	2.880641	0.000000	-10.000000	0.150000	-14.916667	663.833313	1023.000000	1023.000000	2046.000000
2.720000	0.013594	8.034238	3.508061	-2.758980	4.332519	2.952638	0.000000	-10.000000	0.208333	-17.483334	653.333313	1023.000000	1023.000000	2046.000000
2.740000	0.013372	7.903008	3.358266	-2.528010	4.160552	2.912199	0.000000	-10.000000	0.316667	-20.700001	642.000000	1023.000000	1023.000000	2046.000000
2.760000	0.013075	7.727488	3.292775	-2.371333	3.839282	2.966765	0.000000	-10.000000	0.383333	-22.250000	637.500000	1023.000000	1023.000000	2046.000000
2.780000	0.012466	7.367172	3.141191	-2.191315	3.487886	2.929410	0.000000	-10.000000	0.466667	-24.550001	630.333313	1023.000000	1023.000000	2046.000000
2.800000	0.011640	6.879139	2.881853	-2.038606	3.137083	2.898809	0.000000	-10.000000	0.508333	-25.783335	624.833313	1023.000000	1023.000000	2046.000000
2.820000	0.010427	6.162376	2.546735	-1.845722	2.581717	2.879646	0.000000	-10.000000	0.575000	-27.583334	616.333313	1023.000000	1023.000000	2046.000000
2.840000	0.008878	5.247084	2.045264	-1.685369	2.048639	2.838550	0.000000	-10.000000	0.658333	-29.383333	603.833313	1023.000000	1023.000000	2046.000000
2.860000	0.007574	4.476022	1.769450	-1.586763	1.376570	2.916765	0.000000	-10.000000	0.716667	-30.700001	594.166687	1023.000000	1023.000000	2046.000000
2.880000	0.005645	3.336163	1.400374	-1.640682	0.775627	2.800844	0.000000	-10.000000	0.758333	-31.683334	583.833313	1023.000000	1023.000000	2046.000000
2.900000	0.003927	2.320851	1.164862	-1.709315	0.191199	2.674105	0.000000	-10.000000	0.775000	-32.166668	576.666687	1023.000000	1023.000000	2046.000000
2.920000	0.002143	1.266671	0.992676	-1.861706	-0.349621	2.485321	0.000000	-10.000000	0.808333	-33.033333	565.833313	1023.000000	1023.000000	2046.000000
2.940000	-0.000007	-0.004434	0.658261	-2.082723	-0.791054	2.211082	0.000000	-10.000000	0.841667	-33.650002	555.000000	1023.000000	1023.000000	2046.000000
2.960000	-0.002499	-1.476775	0.300353	-2.260193	-1.383131	1.866196	0.000000	-10.000000	0.875000	-34.299999	543.833313	1023.000000	1023.000000	2046.000000
2.980000	-0.005325	-3.146942	-0.179775	-2.444283	-2.014767	1.491883	0.000000	-10.000000	0.891667	-34.549999	532.500000	1023.000000	1023.000000	2046.000000
3.000000	-0.007854	-4.641669	-0.639155	-2.637260	-2.542764	1.177509	0.000000	-10.000000	0.891667	-34.483334	520.833313	1023.000000	1023.000000	2046.000000
3.020000	-0.010006	-5.913669	-0.984774	-2.784878	-3.026528	0.882513	0.000000	-10.000000	0.883333	-34.049999	509.333344	1023.000000	1023.000000	2046.000000
3.040000	-0.011999	-7.091543	-1.344398	-2.900849	-3.416196	0.569901	0.000000	-10.000000	0.858333	-33.450001	497.833344	1023.000000	1023.000000	2046.000000
3.060000	-0.013686	-8.088675	-1.717729	-2.983511	-3.697037	0.309602	0.000000	-10.000000	0.833333	-33.450001	486.666656	1023.000000	1023.000000	2046.000000
3.080000	-0.015497	-9.158824	-2.026644	-3.080425	-4.105311	0.053555	0.000000	-10.000000	0.816667	-33.466667	475.500000	1023.000000	1023.000000	2046.000000
3.100000	-0.016980	-10.035299	-2.385582	-3.098367	-4.333128	-0.218222	0.000000	-10.000000	0.808333	-33.650002	464.333344	1023.000000	1023.000000	2046.000000
3.120000	-0.018330	-10.833123	-2.686822	-3.180490	-4.584145	-0.381667	0.000000	-10.000000	0.808333	-33.600002	453.166656	1023.000000	1023.000000	2046.000000
3.140000	-0.019477	-11.510890	-2.889325	-3.240359	-4.783450	-0.597756	0.000000	-10.000000	0.808333	-33.400002	442.000000	1023.000000	1023.000000	2046.000000
3.160000	-0.020399	-12.055851	-3.049073	-3.289560	-4.968091	-0.749128	0.000000	-10.000000	0.808333	-33.266666	430.833344	1023.000000	1023.000000	2046.000000
3.180000	-0.021510	-12.712676	-3.245322	-3.416220	-5.126163	-0.924971	0.000000	-10.000000	0.808333	-33.133335	419.666656	1023.000000	1023.000000	2046.000000
3.200000	-0.022264	-13.157763	-3.438882	-3.403215	-5.190907	-1.124759	0.000000	-10.000000	0.800000	-33.083336	408.500000	1023.000000	1023.000000	2046.000000
3.220000	-0.022724	-13.430145	-3.396518	-3.510472	-5.330941	-1.192214	0.000000	-10.000000	0.800000	-33.066669	397.500000	1023.000000	1023.000000	2046.000000
3.240000	-0.023134	-13.672379	-3.487812	-3.606755	-5.333065	-1.244748	0.000000	-10.000000	0.816667	-33.183334	386.500000	1023.000000	1023.000000	2046.000000
3.260000	-0.023462	-13.865752	-3.559441	-3.592584	-5.373795	-1.339933	0.000000	-10.000000	0.816667	-33.450001	375.500000	1023.000000	1023.000000	2046.000000
3.280000	-0.023921	-14.137563	-3.675996	-3.530988	-5.521898	-1.408680	0.000000	-10.000000	0.816667	-33.450001	364.333344	1023.000000	1023.000000	2046.000000
3.300000	-0.024297	-14.359455	-3.818396	-3.466377	-5.621999	-1.452683	0.000000	-10.000000	0.791667	-33.416668	353.166656	1023.000000	1023.000000	2046.000000
3.320000	-0.024582	-14.528125	-3.922111	-3.380507	-5.737675	-1.487833	0.000000	-10.000000	0.775000	-32.916668	342.000000	1023.000000	1023.000000	2046.000000
3.340000	-0.025320	-14.963869	-4.161905	-3.383951	-5.826426	-1.591587	0.000000	-10.000000	0.750000	-32.466667	331.000000	1023.000000	1023.000000	2046.000000
3.360000	-0.026119	-15.436556	-4.431090	-3.400770	-5.868358	-1.736338	0.000000	-10.000000	0.741667	-31.783335	320.166656	1023.000000	1023.000000	2046.000000
3.380000	-0.027040	-15.980401	-4.596809	-3.486472	-6.073898	-1.823221	0.000000	-10.000000	0.741667	-31.600000	309.500000	1023.000000	1023.000000	2046.000000
3.400000	-0.027932	-16.507849	-4.724870	-3.591588	-6.264440	-1.926952	0.000000	-10.000000	0.725000	-31.316668	299.000000	1023.000000	1023.000000	2046.000000
3.420000	-0.028782	-17.010223	-4.836146	-3.637942	-6.413795	-2.122341	0.000000	-10.000000	0.691667	-31.183334	288.666656	1023.000000	1023.000000	2046.000000
3.440000	-0.029709	-17.557940	-4.866436	-3.772907	-6.668781	-2.249817	0.000000	-10.000000	0.658333	-30.616667	278.166656	1023.000000	1023.000000	2046.000000
3.460000	-0.030402	-17.967487	-4.964232	-3.805127	-6.749961	-2.448167	0.000000	-10.000000	0.650000	-30.133333	267.833344	1023.000000	1023.000000	2046.000000
3.480000	-0.030882	-18.251305	-4.913272	-3.930294	-6.875012	-2.532725	0.000000	-10.000000	0.641667	-29.333334	257.666656	1023.000000	1023.000000	2046.000000
3.500000	-0.031484	-18.606834	-4.876045	-4.029595	-7.035592	-2.665602	0.000000	-10.000000	0.616667	-28.783333	248.000000	1023.000000	1023.000000	2046.000000
3.520000	-0.031852	-18.824265	-4.974513	-4.033837	-6.977770	-2.838145	0.000000	-10.000000	0.600000	-28.350000	238.500000	1023.000000	1023.000000	2046.000000
3.540000	-0.032088	-18.963873	-4.893268	-4.116114	-7.065044	-2.889446	0.000000	-10.000000	0.566667	-27.783333	229.000000	1023.000000	1023.000000	2046.000000
3.560000	-0.032329	-19.106497	-4.867183	-4.104794	-7.135072	-2.999449	0.000000	-10.000000	0.541667	-27.066668	219.666672	1023.000000	1023.000000	2046.000000
3.580000	-0.032570	-19.248646	-4.837869	-4.193306	-7.151520	-3.065951	0.000000	-10.000000	0.491667	-26.316668	210.666672	1023.000000	1023.000000	2046.000000
3.600000	-0.032995	-19.500208	-4.848006	-4.269597	-7.254514	-3.128089	0.000000	-10.000000	0.466667	-25.799999	201.833328	1023.000000	1023.000000	2046.000000
3.620000	-0.033219	-19.632658	-4.883540	-4.257755	-7.238754	-3.252608	0.000000	-10.000000	0.441667	-25.283333	193.333328	1023.000000	1023.000000	2046.000000
3.640000	-0.033417	-19.749371	-4.858350	-4.270303	-7.329158	-3.291561	0.000000	-10.000000	0.416667	-24.650000	185.000000	1023.000000	1023.000000	2046.000000
3.660000	-0.033701	-19.917545	-4.842478	-4.269849	-7.389315	-3.415903	0.000000	-10.000000	0.383333	-23.966667	177.000000	1023.000000	1023.000000	2046.000000
3.680000	-0.033946	-20.061960	-4.872070	-4.267481	-7.381579	-3.540831	0.000000	-10.000000	0.358333	-23.400000	169.000000	1023.000000	1023.000000	2046.000000
3.700000	-0.034149	-20.182178	-4.848827	-4.312819	-7.432906	-3.587626	0.000000	-10.000000	0.341667	-22.766666	161.000000	1023.000000	1023.000000	2046.000000
3.720000	-0.034337	-20.293299	-4.812013	-4.338535	-7.469430	-3.673321	0.000000	-10.000000	0.325000	-22.133333	153.333328	1023.000000	1023.000000	2046.000000
3.740000	-0.034597	-20.446787	-4.841816	-4.392891	-7.469689	-3.742392	0.000000	-10.000000	0.308333	-21.466667	145.833328	1023.000000	1023.000000	2046.000000
3.760000	-0.034816	-20.576147	-4.828084	-4.417169	-7.484013	-3.846883	0.000000	-10.000000	0.291667	-20.916668	138.666672	1023.000000	1023.000000	2046.000000
3.780000	-0.034999	-20.684431	-4.773870	-4.484969	-7.478392	-3.947199	0.000000	-10.000000	0.291667	-20.300001	131.500000	1023.000000	1023.000000	2046.000000
3.800000	-0.035049	-20.714134	-4.639785	-4.480652	-7.505474	-4.088222	0.000000	-10.000000	0.258333	-19.566668	124.833336	1023.000000	1023.000000	2046.000000
3.820000	-0.035131	-20.762482	-4.589540	-4.471030	-7.460475	-4.241435	0.000000	-10.000000	0.225000	-18.766666	118.333336	1023.000000	1023.000000	2046.000000
3.840000	-0.035405	-20.924274	-4.471907	-4.588604	-7.558699	-4.305065	0.000000	-10.000000	0.175000	-17.866667	110.333336	1023.000000	1023.000000	2046.000000
3.860000	-0.035819	-21.168751	-4.416695	-4.636939	-7.641285	-4.473832	0.000000	-10.000000	0.158333	-17.283333	104.333336	1023.000000	1023.000000	2046.000000
3.880000	-0.036214	-21.402683	-4.411126	-4.707127	-7.645956	-4.638474	0.000000	-10.000000	0.158333	-16.716667	98.500000	1023.000000	1023.000000	2046.000000
3.900000	-0.036692	-21.684805	-4.439174	-4.790842	-7.627921	-4.826868	0.000000	-10.000000	0.158333	-16.316666	94.666664	1023.000000	1023.000000	2046.000000
3.920000	-0.036957	-21.841745	-4.428891	-4.876155	-7.600246	-4.936453	0.000000	-10.000000	0.158333	-15.766666	89.000000	1023.000000	1023.000000	2046.000000
3.940000	-0.036958	-21.842440	-4.413979	-4.922184	-7.578914	-4.927364	0.000000	-10.000000	0.150000	-15.300000	83.666664	1023.000000	1023.000000	2046.000000
3.960000	-0.037784	-22.330276	-4.611600	-5.001736	-7.695704	-5.021236	0.000000	-10.000000	0.141667	-14.716666	78.500000	1023.000000	1023.000000	2046.000000
3.980000	-0.038719	-22.882643	-4.763637	-5.062071	-7.905061	-5.151874	0.000000	-10.000000	0.108333	-14.150000	73.666664	1023.000000	1023.000000	2046.000000
4.000000	-0.039968	-23.620796	-4.998453	-5.322357	-8.117349	-5.182637	0.000000	-10.000000	0.066667	-13.283334	69.000000	1023.000000	1023.000000	2046.000000
4.020000	-0.041735	-24.665604	-5.210118	-5.662329	-8.405643	-5.387514	0.000000	-10.000000	0.041667	-12.466667	64.500000	1023.000000	1023.000000	2046.000000
4.040000	-0.043820	-25.897362	-5.528969	-6.025776	-8.653664	-5.688953	0.000000	-10.000000	0.025000	-11.533334	60.166668	1023.000000	1023.000000	2046.000000
4.060000	-0.046099	-27.244625	-5.835514	-6.416355	-8.917009	-6.075747	0.000000	-10.000000	0.025000	-10.433333	56.333332	1023.000000	1023.000000	2046.000000
4.080000	-0.047818	-28.260704	-5.943630	-6.791266	-9.179209	-6.346600	0.000000	-10.000000	0.008333	-9.266666	52.833332	1023.000000	1023.000000	2046.000000
4.100000	-0.049450	-29.225008	-6.177386	-7.155409	-9.299563	-6.592649	0.000000	-10.000000	0.008333	-8.233334	49.833332	1023.000000	1023.000000	2046.000000
4.120000	-0.050656	-29.937450	-6.363047	-7.339231	-9.396587	-6.838585	0.000000	-10.000000	0.008333	-7.850000	47.000000	1023.000000	1023.000000	2046.000000
4.140000	-0.051550	-30.465937	-6.501501	-7.514057	-9.444488	-7.005893	0.000000	-10.000000	0.016667	-8.100000	44.500000	1023.000000	1023.000000	2046.000000
4.160000	-0.052416	-30.978048	-6.675660	-7.599290	-9.516627	-7.186470	0.000000	-10.000000	0.016667	-8.633333	41.833332	1023.000000	1023.000000	2046.000000
4.180000	-0.052955	-31.296152	-6.838595	-7.643464	-9.550710	-7.263384	0.000000	-10.000000	0.016667	-9.083333	39.000000	1023.000000	1023.000000	2046.000000
4.200000	-0.053619	-31.688770	-6.964178	-7.738912	-9.545029	-7.440651	0.000000	-10.000000	0.016667	-9.100000	35.833332	1023.000000	1023.000000	2046.000000
4.220000	-0.053900	-31.854847	-6.998019	-7.816164	-9.533070	-7.507594	0.000000	-10.000000	0.025000	-8.966667	32.833332	1023.000000	1023.000000	2046.000000
4.240000	-0.054391	-32.145065	-7.069374	-7.903092	-9.578493	-7.594107	0.000000	-10.000000	0.016667	-8.733334	29.833334	1023.000000	1023.000000	2046.000000
4.260000	-0.054356	-32.124409	-7.083014	-7.921585	-9.482876	-7.636934	0.000000	-10.000000	0.008333	-8.583334	27.000000	1023.000000	1023.000000	2046.000000
4.280000	-0.054452	-32.180923	-7.071546	-7.996855	-9.454788	-7.657735	0.000000	-10.000000	0.008333	-8.333334	24.000000	1023.000000	1023.000000	2046.000000
4.300000	-0.054416	-32.160049	-7.010182	-8.031749	-9.378656	-7.739462	0.000000	-10.000000	0.008333	-8.166667	21.166666	1023.000000	1023.000000	2046.000000
4.320000	-0.053937	-31.876873	-6.883047	-8.042037	-9.306864	-7.644925	0.000000	-10.000000	0.008333	-8.183333	18.333334	1023.000000	1023.000000	2046.000000
4.340000	-0.053573	-31.661568	-6.816124	-7.936702	-9.255392	-7.653348	0.000000	-10.000000	0.000000	-8.416667	15.666667	1023.000000	1023.000000	2046.000000
4.360000	-0.053055	-31.355240	-6.731028	-7.799602	-9.234084	-7.590527	0.000000	-10.000000	0.008333	-8.566667	12.833333	1023.000000	1023.000000	2046.000000
4.380000	-0.052652	-31.117523	-6.659829	-7.755846	-9.175159	-7.526689	0.000000	-10.000000	0.008333	-8.250000	10.166667	1023.000000	1023.000000	2046.000000
4.400000	-0.052283	-30.899176	-6.674365	-7.628664	-9.053746	-7.542401	0.000000	-10.000000	0.008333	-7.566667	7.333333	1023.000000	1023.000000	2046.000000
4.420000	-0.052463	-31.005487	-6.833615	-7.669283	-9.015240	-7.487349	0.000000	-10.000000	0.000000	-6.833333	4.166667	1023.000000	1023.000000	2046.000000
4.440000	-0.052883	-31.253796	-6.968752	-7.672960	-9.093676	-7.518409	0.000000	-10.000000	0.000000	-6.450000	1.500000	1023.000000	1023.000000	2046.000000
4.460000	-0.053168	-31.422293	-7.085823	-7.755215	-9.107335	-7.473919	0.000000	-10.000000	-0.008333	-6.166667	-0.833333	1023.000000	1023.000000	2046.000000
4.480000	-0.053579	-31.665466	-7.111678	-7.781295	-9.256466	-7.516029	0.000000	-10.000000	-0.016667	-6.033333	-1.833333	1023.000000	1023.000000	2046.000000
4.500000	-0.054000	-31.914078	-7.140919	-7.912757	-9.355447	-7.504956	0.000000	-10.000000	-0.016667	-5.616667	-3.166667	1023.000000	1023.000000	2046.000000
4.520000	-0.054451	-32.180439	-7.170552	-7.974440	-9.453720	-7.581728	0.000000	-10.000000	-0.016667	-5.050000	-4.500000	1023.000000	1023.000000	2046.000000
4.540000	-0.054545	-32.236328	-7.153089	-8.020268	-9.418700	-7.644271	0.000000	-10.000000	-0.016667	-4.233334	-6.333333	1023.000000	1023.000000	2046.000000
4.560000	-0.054433	-32.170155	-7.022642	-8.066573	-9.429311	-7.651630	0.000000	-10.000000	-0.025000	-3.450000	-7.833333	1023.000000	1023.000000	2046.000000
4.580000	-0.054322	-32.104465	-6.978133	-8.050349	-9.362089	-7.713896	0.000000	-10.000000	-0.033333	-2.850000	-9.000000	1023.000000	1023.000000	2046.000000
4.600000	-0.054019	-31.925257	-6.835862	-8.045361	-9.346367	-7.697667	0.000000	-10.000000	-0.041667	-2.416667	-10.000000	1023.000000	1023.000000	2046.000000
4.620000	-0.053800	-31.796057	-6.736139	-8.041860	-9.286729	-7.731328	0.000000	-10.000000	-0.041667	-2.183333	-10.833333	1023.000000	1023.000000	2046.000000
4.640000	-0.053379	-31.547033	-6.611899	-8.066322	-9.233090	-7.635721	0.000000	-10.000000	-0.041667	-1.816667	-11.500000	1023.000000	1023.000000	2046.000000
4.660000	-0.053133	-31.401728	-6.570093	-8.063890	-9.193455	-7.574290	0.000000	-10.000000	-0.033333	-1.100000	-11.833333	1023.000000	1023.000000	2046.000000
4.680000	-0.052875	-31.249264	-6.504247	-7.951240	-9.146789	-7.646989	0.000000	-10.000000	-0.041667	-0.433333	-12.000000	1023.000000	1023.000000	2046.000000
4.700000	-0.052410	-30.974464	-6.417904	-7.934708	-9.104705	-7.517148	0.000000	-10.000000	-0.041667	0.000000	-12.000000	1023.000000	1023.000000	2046.000000
4.720000	-0.052060	-30.767473	-6.354057	-7.877006	-9.029089	-7.507321	0.000000	-10.000000	-0.050000	0.000000	-12.000000	1023.000000	1023.000000	2046.000000
4.740000	-0.051583	-30.485624	-6.262993	-7.794779	-8.987821	-7.440032	0.000000	-10.000000	-0.041667	0.000000	-12.000000	1023.000000	1023.000000	2046.000000
4.760000	-0.051276	-30.304140	-6.250209	-7.763321	-8.908599	-7.382011	0.000000	-10.000000	-0.041667	0.000000	-12.000000	1023.000000	1023.000000	2046.000000
4.780000	-0.050855	-30.055405	-6.147003	-7.672430	-8.863510	-7.372462	0.000000	-10.000000	-0.041667	0.000000	-12.000000	1023.000000	1023.000000	2046.000000
4.800000	-0.050542	-29.870350	-6.110151	-7.626171	-8.800356	-7.333672	0.000000	-10.000000	-0.050000	0.000000	-12.000000	1023.000000	1023.000000	2046.000000
4.820000	-0.050293	-29.723436	-6.072786	-7.576189	-8.773267	-7.301193	0.000000	-10.000000	-0.050000	0.000000	-12.000000	1023.000000	1023.000000	2046.000000
4.840000	-0.049961	-29.526743	-6.036024	-7.502565	-8.698982	-7.289172	0.000000	-10.000000	-0.050000	0.000000	-12.000000	1023.000000	1023.000000	2046.000000
4.860000	-0.049632	-29.332594	-5.983303	-7.471603	-8.644904	-7.232784	0.000000	-10.000000	-0.050000	0.000000	-12.000000	1023.000000	1023.000000	2046.000000
4.880000	-0.049417	-29.205551	-5.910373	-7.466510	-8.632192	-7.196476	0.000000	-10.000000	-0.050000	0.000000	-12.000000	1023.000000	1023.000000	2046.000000
4.900000	-0.049346	-29.163727	-5.926470	-7.439319	-8.583197	-7.214741	0.000000	-10.000000	-0.050000	0.000000	-12.000000	1023.000000	1023.000000	2046.000000
4.920000	-0.049251	-29.107580	-5.888231	-7.384740	-8.583555	-7.251054	0.000000	-10.000000	-0.050000	0.000000	-12.000000	1023.000000	1023.000000	2046.000000
4.940000	-0.049054	-28.991154	-5.898285	-7.385459	-8.500199	-7.207210	0.000000	-10.000000	-0.041667	0.000000	-12.000000	1023.000000	1023.000000	2046.000000
4.960000	-0.048755	-28.814169	-5.823304	-7.325175	-8.440247	-7.225444	0.000000	-10.000000	-0.041667	0.000000	-12.000000	1023.000000	1023.000000	2046.000000
4.980000	-0.048542	-28.688211	-5.742656	-7.271561	-8.441567	-7.232429	0.000000	-10.000000	-0.033333	0.000000	-12.000000	1023.000000	1023.000000	2046.000000
5.000000	-0.048397	-28.602341	-5.728468	-7.293131	-8.419157	-7.161586	0.000000	-10.000000	-0.041667	0.000000	-12.000000	1023.000000	1023.000000	2046.000000
5.020000	-0.048274	-28.529968	-5.681495	-7.289365	-8.401595	-7.157513	0.000000	-10.000000	-0.041667	0.000000	-12.000000	1023.000000	1023.000000	2046.000000
5.040000	-0.048014	-28.376537	-5.646059	-7.214186	-8.362707	-7.153586	0.000000	-10.000000	-0.041667	0.000000	-12.000000	1023.000000	1023.000000	2046.000000
5.060000	-0.047666	-28.170485	-5.571725	-7.178082	-8.308863	-7.111814	0.000000	-10.000000	-0.041667	0.000000	-12.000000	1023.000000	1023.000000	2046.000000
5.080000	-0.047451	-28.043245	-5.539971	-7.106353	-8.290615	-7.106308	0.000000	-10.000000	-0.041667	0.000000	-12.000000	1023.000000	1023.000000	2046.000000
5.100000	-0.047296	-27.951956	-5.554158	-7.101202	-8.215838	-7.080758	0.000000	-10.000000	-0.058333	0.650000	-12.000000	1023.000000	1023.000000	2046.000000
5.120000	-0.046987	-27.769566	-5.467600	-7.084317	-8.191449	-7.026199	0.000000	-10.000000	-0.058333	1.500000	-12.000000	1023.000000	1023.000000	2046.000000
5.140000	-0.046879	-27.705767	-5.476088	-7.110893	-8.168376	-6.950411	0.000000	-10.000000	-0.058333	2.616667	-12.000000	1023.000000	1023.000000	2046.000000
5.160000	-0.046611	-27.546837	-5.451171	-7.034080	-8.125504	-6.936083	0.000000	-10.000000	-0.058333	3.350000	-12.000000	1023.000000	1023.000000	2046.000000
5.180000	-0.046202	-27.305504	-5.383853	-6.995732	-8.082376	-6.843542	0.000000	-10.000000	-0.058333	4.100000	-12.000000	1023.000000	1023.000000	2046.000000
5.200000	-0.045790	-27.062178	-5.315370	-6.970849	-8.000713	-6.775247	0.000000	-10.000000	-0.075000	4.950000	-12.000000	1023.000000	1023.000000	2046.000000
5.220000	-0.045518	-26.900927	-5.268991	-6.898282	-7.960906	-6.772748	0.000000	-10.000000	-0.083333	5.916667	-12.000000	1023.000000	1023.000000	2046.000000
5.240000	-0.045480	-26.878790	-5.283610	-6.893172	-7.985763	-6.716245	0.000000	-10.000000	-0.108333	7.050000	-12.000000	1023.000000	1023.000000	2046.000000
5.260000	-0.045731	-27.027296	-5.334614	-6.873150	-8.082862	-6.736669	0.000000	-10.000000	-0.116667	8.083333	-12.000000	1023.000000	1023.000000	2046.000000
5.280000	-0.046014	-27.194551	-5.293373	-6.934654	-8.235015	-6.731511	0.000000	-10.000000	-0.116667	9.100000	-12.000000	1023.000000	1023.000000	2046.000000
5.300000	-0.046395	-27.419230	-5.240272	-7.039930	-8.376062	-6.762965	0.000000	-10.000000	-0.125000	10.033334	-12.000000	1023.000000	1023.000000	2046.000000
5.320000	-0.046508	-27.486427	-5.088838	-7.109978	-8.441217	-6.846394	0.000000	-10.000000	-0.133333	11.050000	-6.166667	1023.000000	1023.000000	2046.000000
5.340000	-0.046807	-27.662899	-5.146604	-7.258778	-8.355376	-6.902142	0.000000	-10.000000	-0.158333	12.133333	5.833333	1023.000000	1023.000000	2046.000000
5.360000	-0.046503	-27.483477	-5.036986	-7.331209	-8.209393	-6.905889	0.000000	-10.000000	-0.175000	13.300000	19.333334	1023.000000	1023.000000	2046.000000
5.380000	-0.045585	-26.940746	-4.834322	-7.274013	-8.099418	-6.732994	0.000000	-10.000000	-0.200000	14.383333	28.500000	1023.000000	1023.000000	2046.000000
5.400000	-0.045077	-26.640711	-4.785467	-7.321343	-7.932412	-6.601490	0.000000	-10.000000	-0.216667	15.216667	33.166668	1023.000000	1023.000000	2046.000000
5.420000	-0.044400	-26.240185	-4.675768	-7.293684	-7.825942	-6.444792	0.000000	-10.000000	-0.233333	15.983334	38.166668	1023.000000	1023.000000	2046.000000
5.440000	-0.044605	-26.361753	-4.867545	-7.462261	-7.817387	-6.214560	0.000000	-10.000000	-0.241667	16.816668	43.333332	1023.000000	1023.000000	2046.000000
5.460000	-0.045391	-26.826296	-5.149446	-7.544351	-7.979599	-6.152900	0.000000	-10.000000	-0.258333	17.633335	48.833332	1023.000000	1023.000000	2046.000000
5.480000	-0.046658	-27.574682	-5.462008	-7.699048	-8.219510	-6.194117	0.000000	-10.000000	-0.283333	18.650002	54.500000	1023.000000	1023.000000	2046.000000
5.500000	-0.048025	-28.382895	-5.742232	-8.003502	-8.359462	-6.277700	0.000000	-10.000000	-0.316667	19.650002	60.666668	1023.000000	1023.000000	2046.000000
5.520000	-0.048995	-28.955845	-5.836649	-8.272372	-8.488484	-6.358340	0.000000	-10.000000	-0.341667	20.500000	67.166664	1023.000000	1023.000000	2046.000000
5.540000	-0.049608	-29.318378	-5.944569	-8.527991	-8.441589	-6.404230	0.000000	-10.000000	-0.350000	20.950001	73.833336	1023.000000	1023.000000	2046.000000
5.560000	-0.049908	-29.495361	-6.051154	-8.621048	-8.384651	-6.438509	0.000000	-10.000000	-0.350000	21.150000	80.833336	1023.000000	1023.000000	2046.000000
5.580000	-0.049570	-29.295958	-6.105461	-8.583847	-8.222682	-6.383967	0.000000	-10.000000	-0.358333	21.416666	87.833336	1023.000000	1023.000000	2046.000000
5.600000	-0.049178	-29.064266	-6.130787	-8.543038	-8.103482	-6.286959	0.000000	-10.000000	-0.383333	21.783333	95.000000	1023.000000	1023.000000	2046.000000
5.620000	-0.048543	-28.688868	-6.083271	-8.467800	-7.985383	-6.152414	0.000000	-10.000000	-0.416667	22.483334	102.166664	1023.000000	1023.000000	2046.000000
5.640000	-0.048194	-28.482519	-6.126474	-8.451509	-7.857972	-6.046564	0.000000	-10.000000	-0.433333	23.350000	109.500000	1023.000000	1023.000000	2046.000000
5.660000	-0.047435	-28.034313	-6.103809	-8.309208	-7.603831	-6.017464	0.000000	-10.000000	-0.441667	23.966667	117.166664	1023.000000	1023.000000	2046.000000
5.680000	-0.046522	-27.494244	-6.005340	-8.277499	-7.391743	-5.819661	0.000000	-10.000000	-0.441667	24.416666	125.000000	1023.000000	1023.000000	2046.000000
5.700000	-0.045582	-26.939047	-5.824614	-8.131278	-7.238073	-5.745081	0.000000	-10.000000	-0.458333	24.783333	133.000000	1023.000000	1023.000000	2046.000000
5.720000	-0.044330	-26.198784	-5.676711	-8.013105	-6.930409	-5.578559	0.000000	-10.000000	-0.491667	25.316668	141.333328	1023.000000	1023.000000	2046.000000
5.740000	-0.043234	-25.551586	-5.513497	-7.998963	-6.668302	-5.370823	0.000000	-10.000000	-0.525000	25.633333	149.666672	1023.000000	1023.000000	2046.000000
5.760000	-0.041789	-24.697052	-5.320030	-7.878730	-6.343411	-5.154880	0.000000	-10.000000	-0.541667	25.866667	158.333328	1023.000000	1023.000000	2046.000000
5.780000	-0.040201	-23.758612	-5.112611	-7.690676	-6.047509	-4.907816	0.000000	-10.000000	-0.525000	26.266668	166.833328	1023.000000	1023.000000	2046.000000
5.800000	-0.038631	-22.830723	-4.858350	-7.468238	-5.804937	-4.699198	0.000000	-10.000000	-0.533333	26.733334	175.500000	1023.000000	1023.000000	2046.000000
5.820000	-0.036840	-21.772232	-4.599722	-7.250726	-5.524293	-4.397491	0.000000	-10.000000	-0.558333	27.183334	184.333328	1023.000000	1023.000000	2046.000000
5.840000	-0.035559	-21.015339	-4.523484	-7.079660	-5.231700	-4.180495	0.000000	-10.000000	-0.600000	27.333334	193.333328	1023.000000	1023.000000	2046.000000
5.860000	-0.034194	-20.208519	-4.497186	-6.839868	-4.935343	-3.936123	0.000000	-10.000000	-0.608333	27.616667	202.500000	1023.000000	1023.000000	2046.000000
5.880000	-0.033274	-19.665092	-4.494736	-6.752527	-4.725513	-3.692317	0.000000	-10.000000	-0.591667	27.666668	211.500000	1023.000000	1023.000000	2046.000000
5.900000	-0.032379	-19.136080	-4.438801	-6.677978	-4.612533	-3.406768	0.000000	-10.000000	-0.566667	27.750000	220.666672	1023.000000	1023.000000	2046.000000
5.920000	-0.031614	-18.683783	-4.311324	-6.639715	-4.532393	-3.200349	0.000000	-10.000000	-0.550000	27.616667	230.000000	1023.000000	1023.000000	2046.000000
5.940000	-0.030993	-18.316673	-4.214004	-6.643944	-4.448856	-3.009870	0.000000	-10.000000	-0.558333	27.916666	239.333328	1023.000000	1023.000000	2046.000000
5.960000	-0.029902	-17.672014	-3.965291	-6.567415	-4.305371	-2.833937	0.000000	-10.000000	-0.566667	28.233334	248.666672	1023.000000	1023.000000	2046.000000
5.980000	-0.028741	-16.985941	-3.666186	-6.487002	-4.157887	-2.674866	0.000000	-10.000000	-0.583333	28.516666	258.000000	1023.000000	1023.000000	2046.000000
6.000000	-0.027782	-16.419073	-3.442959	-6.500737	-3.966414	-2.508965	0.000000	-10.000000	-0.600000	28.666666	267.500000	1023.000000	1023.000000	2046.000000
6.020000	-0.026346	-15.570308	-3.089447	-6.391403	-3.769005	-2.320454	0.000000	-10.000000	-0.608333	28.799999	277.000000	1023.000000	1023.000000	2046.000000
6.040000	-0.024774	-14.641545	-2.734888	-6.214484	-3.566229	-2.125944	0.000000	-10.000000	-0.625000	29.100000	286.666656	1023.000000	1023.000000	2046.000000
6.060000	-0.023294	-13.766763	-2.489855	-6.129350	-3.255152	-1.892405	0.000000	-10.000000	-0.625000	29.333334	296.166656	1023.000000	1023.000000	2046.000000
6.080000	-0.021763	-12.861997	-2.192211	-5.963413	-2.972138	-1.734234	0.000000	-10.000000	-0.650000	29.700001	305.833344	1023.000000	1023.000000	2046.000000
6.100000	-0.020085	-11.870304	-1.913230	-5.793968	-2.694283	-1.468823	0.000000	-10.000000	-0.633333	30.033333	315.500000	1023.000000	1023.000000	2046.000000
6.120000	-0.018533	-10.952717	-1.652802	-5.646143	-2.434526	-1.219246	0.000000	-10.000000	-0.650000	30.216667	325.500000	1023.000000	1023.000000	2046.000000
6.140000	-0.016892	-9.982894	-1.331450	-5.454453	-2.225157	-0.971833	0.000000	-10.000000	-0.641667	29.933332	335.500000	1023.000000	1023.000000	2046.000000
6.160000	-0.015466	-9.140631	-1.071834	-5.329079	-2.004213	-0.735506	0.000000	-10.000000	-0.658333	29.600000	345.500000	1023.000000	1023.000000	2046.000000
6.180000	-0.013947	-8.242580	-0.851056	-5.134471	-1.710922	-0.546132	0.000000	-10.000000	-0.650000	29.416666	355.500000	1023.000000	1023.000000	2046.000000
6.200000	-0.012363	-7.306555	-0.577707	-4.914825	-1.509367	-0.304657	0.000000	-10.000000	-0.633333	29.250000	365.500000	1023.000000	1023.000000	2046.000000
6.220000	-0.011119	-6.571345	-0.467539	-4.803030	-1.237358	-0.063418	0.000000	-10.000000	-0.616667	29.316668	375.500000	1023.000000	1023.000000	2046.000000
6.240000	-0.009707	-5.736956	-0.260876	-4.631964	-0.928202	0.084086	0.000000	-10.000000	-0.591667	28.933334	385.166656	1023.000000	1023.000000	2046.000000
6.260000	-0.008385	-4.955627	-0.073710	-4.475044	-0.767078	0.360204	0.000000	-10.000000	-0.575000	28.616667	394.833344	1023.000000	1023.000000	2046.000000
6.280000	-0.007103	-4.197940	0.104334	-4.302065	-0.562125	0.561916	0.000000	-10.000000	-0.550000	27.916668	404.333344	1023.000000	1023.000000	2046.000000
6.300000	-0.005752	-3.399313	0.369379	-4.120812	-0.397513	0.749633	0.000000	-10.000000	-0.533333	27.350000	414.000000	1023.000000	1023.000000	2046.000000
6.320000	-0.004546	-2.686856	0.509432	-4.009292	-0.131610	0.944615	0.000000	-10.000000	-0.508333	26.833334	423.333344	1023.000000	1023.000000	2046.000000
6.340000	-0.003243	-1.916803	0.733371	-3.863814	0.066428	1.147212	0.000000	-10.000000	-0.500000	26.299999	432.333344	1023.000000	1023.000000	2046.000000
6.360000	-0.001903	-1.124879	1.016316	-3.668722	0.252556	1.274972	0.000000	-10.000000	-0.491667	26.033333	441.166656	1023.000000	1023.000000	2046.000000
6.380000	-0.000774	-0.457151	1.183394	-3.633058	0.530974	1.461539	0.000000	-10.000000	-0.508333	26.133333	449.833344	1023.000000	1023.000000	2046.000000
6.400000	0.000371	0.219038	1.336096	-3.526462	0.844060	1.565344	0.000000	-10.000000	-0.508333	26.216667	458.666656	1023.000000	1023.000000	2046.000000
6.420000	0.001754	1.036501	1.584177	-3.387340	1.109658	1.730006	0.000000	-10.000000	-0.516667	26.100000	467.333344	1023.000000	1023.000000	2046.000000
6.440000	0.003045	1.799875	1.859740	-3.281313	1.331935	1.889513	0.000000	-10.000000	-0.508333	25.616667	476.166656	1023.000000	1023.000000	2046.000000
6.460000	0.004257	2.515872	2.162666	-3.237422	1.508270	2.082358	0.000000	-10.000000	-0.508333	25.400000	484.666656	1023.000000	1023.000000	2046.000000
6.480000	0.005117	3.024044	2.234756	-3.171081	1.741477	2.218892	0.000000	-10.000000	-0.491667	25.316668	493.333344	1023.000000	1023.000000	2046.000000
6.500000	0.005884	3.477223	2.383484	-3.039992	1.838212	2.295519	0.000000	-10.000000	-0.491667	25.216667	501.666656	1023.000000	1023.000000	2046.000000
6.520000	0.006535	3.862282	2.501970	-2.970185	1.931411	2.399086	0.000000	-10.000000	-0.483333	25.183334	510.166656	1023.000000	1023.000000	2046.000000
6.540000	0.006935	4.098871	2.734599	-2.951545	1.926233	2.389583	0.000000	-10.000000	-0.475000	25.100000	518.500000	1023.000000	1023.000000	2046.000000
6.560000	0.007415	4.382172	2.907902	-2.992631	2.042361	2.424540	0.000000	-10.000000	-0.450000	24.933334	526.833313	1023.000000	1023.000000	2046.000000
6.580000	0.008202	4.847173	3.139015	-2.939823	2.194191	2.453790	0.000000	-10.000000	-0.433333	24.133333	535.333313	1023.000000	1023.000000	2046.000000
6.600000	0.008879	5.247728	3.278293	-2.891059	2.441429	2.419065	0.000000	-10.000000	-0.400000	23.350000	543.500000	1023.000000	1023.000000	2046.000000
6.620000	0.010462	6.182884	3.605973	-2.698205	2.553021	2.722095	0.000000	-10.000000	-0.383333	22.683334	551.500000	1023.000000	1023.000000	2046.000000
6.640000	0.011638	6.877869	3.680990	-2.596806	2.764997	3.028687	0.000000	-10.000000	-0.375000	22.216667	559.000000	1023.000000	1023.000000	2046.000000
6.660000	0.012221	7.222500	3.829140	-2.527315	2.754961	3.165713	0.000000	-10.000000	-0.375000	21.883333	566.500000	1023.000000	1023.000000	2046.000000
6.680000	0.012200	7.210387	3.795882	-2.648471	2.712920	3.350056	0.000000	-10.000000	-0.383333	21.583334	573.833313	1023.000000	1023.000000	2046.000000
6.700000	0.011085	6.551420	3.543061	-2.873287	2.540611	3.341035	0.000000	-10.000000	-0.358333	21.216667	581.166687	1023.000000	1023.000000	2046.000000
6.720000	0.009400	5.555272	3.167042	-3.043947	2.230963	3.201213	0.000000	-10.000000	-0.341667	20.516666	588.333313	1023.000000	1023.000000	2046.000000
6.740000	0.007640	4.515141	2.792168	-3.330148	2.033747	3.019374	0.000000	-10.000000	-0.300000	19.799999	595.333313	1023.000000	1023.000000	2046.000000
6.760000	0.006167	3.644465	2.566543	-3.560450	1.863941	2.774432	0.000000	-10.000000	-0.283333	19.066668	602.000000	1023.000000	1023.000000	2046.000000
6.780000	0.005554	3.282637	2.438774	-3.692654	1.932230	2.604288	0.000000	-10.000000	-0.283333	18.833334	608.333313	1023.000000	1023.000000	2046.000000
6.800000	0.005236	3.094682	2.353170	-3.789922	1.999727	2.531706	0.000000	-10.000000	-0.283333	18.650002	614.666687	1023.000000	1023.000000	2046.000000
6.820000	0.005378	3.178279	2.257843	-3.690983	2.139189	2.472230	0.000000	-10.000000	-0.275000	18.733334	621.000000	1023.000000	1023.000000	2046.000000
6.840000	0.005553	3.281799	2.252987	-3.693577	2.261998	2.460391	0.000000	-10.000000	-0.266667	18.533335	627.333313	1023.000000	1023.000000	2046.000000
6.860000	0.005849	3.456954	2.267581	-3.629143	2.350044	2.468472	0.000000	-10.000000	-0.250000	18.416668	633.500000	1023.000000	1023.000000	2046.000000
6.880000	0.006183	3.653972	2.267187	-3.597889	2.524918	2.459757	0.000000	-10.000000	-0.233333	18.000000	639.500000	1023.000000	1023.000000	2046.000000
6.900000	0.006536	3.862542	2.290797	-3.546472	2.734207	2.384009	0.000000	-10.000000	-0.208333	17.583334	645.500000	1023.000000	1023.000000	2046.000000
6.920000	0.007472	4.416006	2.476825	-3.505646	3.001395	2.443431	0.000000	-10.000000	-0.216667	17.350000	651.500000	1023.000000	1023.000000	2046.000000
6.940000	0.008344	4.931108	2.698163	-3.484413	3.262926	2.454433	0.000000	-10.000000	-0.266667	17.566668	657.500000	1023.000000	1023.000000	2046.000000
6.960000	0.009679	5.720178	2.913051	-3.358143	3.626208	2.539062	0.000000	-10.000000	-0.300000	18.266666	663.500000	1023.000000	1023.000000	2046.000000
6.980000	0.010921	6.454458	3.162324	-3.297064	4.040661	2.548538	0.000000	-10.000000	-0.316667	18.966667	669.500000	1023.000000	1023.000000	2046.000000
7.000000	0.012248	7.238439	3.384399	-3.262348	4.392689	2.723699	0.000000	-10.000000	-0.283333	19.316668	675.666687	1023.000000	1023.000000	2046.000000
7.020000	0.013449	7.948160	3.493107	-3.156855	4.807404	2.804504	0.000000	-10.000000	-0.258333	19.100000	682.000000	1023.000000	1023.000000	2046.000000
7.040000	0.014648	8.656875	3.681061	-3.023943	5.093439	2.906317	0.000000	-10.000000	-0.233333	18.350000	688.333313	1023.000000	1023.000000	2046.000000
7.060000	0.016002	9.457314	3.804838	-2.810502	5.460435	3.002543	0.000000	-10.000000	-0.208333	17.766666	694.500000	1023.000000	1023.000000	2046.000000
7.080000	0.017301	10.224828	4.032894	-2.697825	5.741595	3.148164	0.000000	-10.000000	-0.216667	16.966667	700.500000	1023.000000	1023.000000	2046.000000
7.100000	0.018245	10.782515	4.071583	-2.570998	6.034146	3.247784	0.000000	-10.000000	-0.216667	16.299999	706.500000	1023.000000	1023.000000	2046.000000
7.120000	0.018905	11.172985	4.110596	-2.544073	6.235311	3.371152	0.000000	-10.000000	-0.216667	15.183333	712.166687	1023.000000	1023.000000	2046.000000
7.140000	0.019258	11.381420	4.112475	-2.593765	6.377404	3.485306	0.000000	-10.000000	-0.166667	13.866667	717.500000	1023.000000	1023.000000	2046.000000
7.160000	0.019288	11.399097	4.102432	-2.664082	6.454749	3.505999	0.000000	-10.000000	-0.116667	12.000000	722.333313	1023.000000	1023.000000	2046.000000
7.180000	0.019241	11.371698	4.076978	-2.806423	6.539699	3.561444	0.000000	-10.000000	-0.066667	10.050000	726.666687	1023.000000	1023.000000	2046.000000
7.200000	0.019622	11.596523	4.343917	-2.850439	6.520299	3.582746	0.000000	-10.000000	-0.041667	7.450000	730.333313	1023.000000	1023.000000	2046.000000
7.220000	0.019943	11.786068	4.538519	-2.954953	6.603211	3.599291	0.000000	-10.000000	-0.016667	4.866667	733.166687	1023.000000	1023.000000	2046.000000
7.240000	0.020415	12.065146	4.817935	-2.960302	6.614632	3.592881	0.000000	-10.000000	-0.008333	1.866667	735.333313	1023.000000	1023.000000	2046.000000
7.260000	0.020906	12.355512	4.974247	-2.991095	6.715404	3.656956	0.000000	-10.000000	0.000000	-0.433333	736.500000	1023.000000	1023.000000	2046.000000
7.280000	0.021453	12.678610	5.118330	-2.913644	6.792396	3.681527	0.000000	-10.000000	0.000000	-2.433333	737.000000	1023.000000	1023.000000	2046.000000
7.300000	0.021773	12.868062	5.223832	-2.880693	6.751294	3.773629	0.000000	-10.000000	0.000000	-4.016667	737.000000	1023.000000	1023.000000	2046.000000
7.320000	0.022146	13.088253	5.302530	-2.802242	6.752134	3.835831	0.000000	-10.000000	0.000000	-5.416667	737.000000	1023.000000	1023.000000	2046.000000
7.340000	0.022547	13.325554	5.413046	-2.708660	6.688451	3.932716	0.000000	-10.000000	0.000000	-6.533334	737.000000	1023.000000	1023.000000	2046.000000
7.360000	0.022955	13.566298	5.419648	-2.541160	6.740763	3.947047	0.000000	-10.000000	0.008333	-7.200000	737.000000	1023.000000	1023.000000	2046.000000
7.380000	0.023260	13.746754	5.477269	-2.435852	6.659617	4.045720	0.000000	-10.000000	0.008333	-7.666667	737.000000	1023.000000	1023.000000	2046.000000
7.400000	0.023261	13.747415	5.445632	-2.383748	6.584646	4.100884	0.000000	-10.000000	0.008333	-8.116667	737.000000	1023.000000	1023.000000	2046.000000
7.420000	0.023342	13.795127	5.378072	-2.285636	6.572556	4.130136	0.000000	-10.000000	0.016667	-8.516667	737.000000	1023.000000	1023.000000	2046.000000
7.440000	0.023476	13.874416	5.392990	-2.156882	6.453720	4.184589	0.000000	-10.000000	0.025000	-9.283334	729.000000	1023.000000	1023.000000	2046.000000
7.460000	0.023584	13.938404	5.374823	-2.016224	6.384185	4.195620	0.000000	-10.000000	0.033333	-9.900001	721.000000	1023.000000	1023.000000	2046.000000
7.480000	0.023637	13.969223	5.374738	-1.958533	6.273688	4.279330	0.000000	-10.000000	0.025000	-10.583334	712.000000	1023.000000	1023.000000	2046.000000
7.500000	0.023431	13.847846	5.320973	-1.898794	6.147539	4.278127	0.000000	-10.000000	0.041667	-11.100000	709.666687	1023.000000	1023.000000	2046.000000
7.520000	0.023387	13.821694	5.315569	-1.814362	6.075505	4.244982	0.000000	-10.000000	0.050000	-11.650000	706.000000	1023.000000	1023.000000	2046.000000
7.540000	0.023758	14.041187	5.476253	-1.754941	5.984385	4.335491	0.000000	-10.000000	0.058333	-12.000000	702.000000	1023.000000	1023.000000	2046.000000
7.560000	0.024067	14.223478	5.565909	-1.607186	5.987120	4.277635	0.000000	-10.000000	0.050000	-12.033334	698.000000	1023.000000	1023.000000	2046.000000
7.580000	0.024324	14.375698	5.651856	-1.443561	5.871380	4.296022	0.000000	-10.000000	0.050000	-11.966667	694.000000	1023.000000	1023.000000	2046.000000
7.600000	0.024538	14.501880	5.706586	-1.343701	5.800223	4.338770	0.000000	-10.000000	0.050000	-12.000000	690.000000	1023.000000	1023.000000	2046.000000
7.620000	0.024468	14.460826	5.719427	-1.323899	5.689593	4.375705	0.000000	-10.000000	0.050000	-12.100000	686.000000	1023.000000	1023.000000	2046.000000
7.640000	0.024065	14.222306	5.605835	-1.283766	5.575183	4.325054	0.000000	-10.000000	0.066667	-12.450001	682.000000	1023.000000	1023.000000	2046.000000
7.660000	0.023471	13.871151	5.313221	-1.187586	5.432117	4.313400	0.000000	-10.000000	0.075000	-12.916667	678.000000	1023.000000	1023.000000	2046.000000
7.680000	0.023278	13.757293	5.307991	-1.095766	5.023260	4.521808	0.000000	-10.000000	0.100000	-13.533334	673.666687	1023.000000	1023.000000	2046.000000
7.700000	0.022391	13.233253	5.052752	-1.064488	4.696048	4.548940	0.000000	-10.000000	0.116667	-14.200000	669.166687	1023.000000	1023.000000	2046.000000
7.720000	0.021207	12.533280	4.896782	-1.115986	4.256956	4.495528	0.000000	-10.000000	0.141667	-15.066667	664.333313	1023.000000	1023.000000	2046.000000
7.740000	0.019667	11.623115	4.677660	-1.344013	3.851925	4.437542	0.000000	-10.000000	0.166667	-15.933334	659.333313	1023.000000	1023.000000	2046.000000
7.760000	0.017539	10.365449	4.377215	-1.679042	3.398214	4.269063	0.000000	-10.000000	0.183333	-16.816668	654.000000	1023.000000	1023.000000	2046.000000
7.780000	0.014824	8.761024	3.861214	-1.873629	2.813431	3.960009	0.000000	-10.000000	0.208333	-17.733334	648.333313	1023.000000	1023.000000	2046.000000
7.800000	0.011831	6.992215	3.267786	-2.118778	2.252188	3.591019	0.000000	-10.000000	0.225000	-18.733334	642.500000	1023.000000	1023.000000	2046.000000
7.820000	0.009057	5.352640	2.770741	-2.359931	1.681925	3.259905	0.000000	-10.000000	0.258333	-19.683334	636.166687	1023.000000	1023.000000	2046.000000
7.840000	0.006938	4.100276	2.380206	-2.575204	1.282531	3.012744	0.000000	-10.000000	0.291667	-20.400000	629.666687	1023.000000	1023.000000	2046.000000
7.860000	0.004934	2.916239	1.998925	-2.746726	0.914259	2.749781	0.000000	-10.000000	0.325000	-21.150000	622.833313	1023.000000	1023.000000	2046.000000
7.880000	0.003157	1.865839	1.631267	-2.851929	0.563160	2.523341	0.000000	-10.000000	0.341667	-21.900000	615.833313	1023.000000	1023.000000	2046.000000
7.900000	0.001591	0.940386	1.214152	-2.874796	0.288261	2.312769	0.000000	-10.000000	0.375000	-22.866667	608.500000	1023.000000	1023.000000	2046.000000
7.920000	0.000313	0.185222	0.945938	-2.884712	-0.038805	2.162801	0.000000	-10.000000	0.408333	-23.666666	600.833313	1023.000000	1023.000000	2046.000000
7.940000	-0.000864	-0.510511	0.619308	-2.835445	-0.244042	1.949668	0.000000	-10.000000	0.458333	-24.733334	593.000000	1023.000000	1023.000000	2046.000000
7.960000	-0.002038	-1.204288	0.378423	-2.870389	-0.528531	1.816208	0.000000	-10.000000	0.483333	-25.583334	584.666687	1023.000000	1023.000000	2046.000000
7.980000	-0.003218	-1.901787	0.101805	-2.914742	-0.771421	1.682572	0.000000	-10.000000	0.516667	-26.683334	576.000000	1023.000000	1023.000000	2046.000000
8.000000	-0.004141	-2.447338	-0.112289	-2.898872	-1.013386	1.577208	0.000000	-10.000000	0.558333	-27.516666	567.000000	1023.000000	1023.000000	2046.000000
8.020000	-0.004878	-2.883037	-0.246229	-2.889611	-1.264061	1.516864	0.000000	-10.000000	0.608333	-28.333334	557.833313	1023.000000	1023.000000	2046.000000
8.040000	-0.005560	-3.285723	-0.414375	-2.879971	-1.405831	1.414453	0.000000	-10.000000	0.641667	-28.733334	548.333313	1023.000000	1023.000000	2046.000000
8.060000	-0.006077	-3.591508	-0.521871	-2.880946	-1.634454	1.445763	0.000000	-10.000000	0.650000	-29.350000	538.833313	1023.000000	1023.000000	2046.000000
8.080000	-0.006348	-3.751632	-0.668381	-2.757020	-1.753515	1.427284	0.000000	-10.000000	0.658333	-29.883333	529.166687	1023.000000	1023.000000	2046.000000
8.100000	-0.006748	-3.988029	-0.784924	-2.604528	-2.041371	1.442794	0.000000	-10.000000	0.666667	-30.383333	519.166687	1023.000000	1023.000000	2046.000000
8.120000	-0.007369	-4.355062	-1.022712	-2.466354	-2.294554	1.428558	0.000000	-10.000000	0.666667	-30.483334	508.833344	1023.000000	1023.000000	2046.000000
8.140000	-0.007981	-4.716520	-1.257215	-2.328486	-2.493376	1.362557	0.000000	-10.000000	0.658333	-30.450001	498.500000	1023.000000	1023.000000	2046.000000
8.160000	-0.008515	-5.032159	-1.465703	-2.224701	-2.732953	1.391198	0.000000	-10.000000	0.658333	-30.433332	488.500000	1023.000000	1023.000000	2046.000000
8.180000	-0.009378	-5.542363	-1.736708	-2.106977	-2.942504	1.243827	0.000000	-10.000000	0.658333	-30.450001	478.500000	1023.000000	1023.000000	2046.000000
8.200000	-0.010199	-6.027495	-1.918020	-2.137266	-3.243159	1.270949	0.000000	-10.000000	0.658333	-30.533333	468.500000	1023.000000	1023.000000	2046.000000
8.220000	-0.011403	-6.739108	-2.207937	-2.174872	-3.519488	1.163190	0.000000	-10.000000	0.650000	-30.600000	458.166656	1023.000000	1023.000000	2046.000000
8.240000	-0.012376	-7.314132	-2.384413	-2.155057	-3.781385	1.006723	0.000000	-10.000000	0.641667	-30.583334	447.833344	1023.000000	1023.000000	2046.000000
8.260000	-0.013162	-7.779017	-2.478020	-2.141616	-4.093441	0.934060	0.000000	-10.000000	0.633333	-30.166666	437.500000	1023.000000	1023.000000	2046.000000
8.280000	-0.014016	-8.283574	-2.567065	-2.168021	-4.335374	0.786886	0.000000	-10.000000	0.616667	-29.733334	427.500000	1023.000000	1023.000000	2046.000000
8.300000	-0.014794	-8.743349	-2.648342	-2.244026	-4.535596	0.684615	0.000000	-10.000000	0.608333	-29.183334	417.500000	1023.000000	1023.000000	2046.000000
8.320000	-0.015324	-9.056377	-2.671033	-2.285790	-4.695076	0.595521	0.000000	-10.000000	0.600000	-28.900002	407.833344	1023.000000	1023.000000	2046.000000
8.340000	-0.015564	-9.198396	-2.633392	-2.248959	-4.810584	0.494539	0.000000	-10.000000	0.600000	-28.683334	398.166656	1023.000000	1023.000000	2046.000000
8.360000	-0.016068	-9.496429	-2.725171	-2.254255	-4.944445	0.427441	0.000000	-10.000000	0.591667	-28.533333	388.666656	1023.000000	1023.000000	2046.000000
8.380000	-0.016546	-9.778400	-2.775455	-2.227126	-5.049920	0.274101	0.000000	-10.000000	0.591667	-28.283333	379.000000	1023.000000	1023.000000	2046.000000
8.400000	-0.016856	-9.962019	-2.760338	-2.216892	-5.211184	0.226395	0.000000	-10.000000	0.558333	-27.800001	369.666656	1023.000000	1023.000000	2046.000000
8.420000	-0.017312	-10.231543	-2.865877	-2.205006	-5.289486	0.128827	0.000000	-10.000000	0.533333	-27.183334	360.333344	1023.000000	1023.000000	2046.000000
8.440000	-0.017643	-10.427185	-2.971794	-2.167015	-5.305532	0.017156	0.000000	-10.000000	0.491667	-26.666668	351.333344	1023.000000	1023.000000	2046.000000
8.460000	-0.017989	-10.631367	-3.004694	-2.135811	-5.466428	-0.024434	0.000000	-10.000000	0.491667	-26.266666	342.333344	1023.000000	1023.000000	2046.000000
8.480000	-0.018323	-10.829070	-3.073030	-2.109059	-5.526120	-0.120862	0.000000	-10.000000	0.483333	-25.933334	333.666656	1023.000000	1023.000000	2046.000000
8.500000	-0.018629	-11.009746	-3.099829	-2.101986	-5.645953	-0.161976	0.000000	-10.000000	0.475000	-25.650000	325.000000	1023.000000	1023.000000	2046.000000
8.520000	-0.019044	-11.255040	-3.159591	-2.115222	-5.750358	-0.229868	0.000000	-10.000000	0.458333	-25.450001	319.333344	1023.000000	1023.000000	2046.000000
8.540000	-0.019395	-11.462401	-3.206884	-2.050236	-5.787672	-0.417608	0.000000	-10.000000	0.450000	-25.316666	311.000000	1023.000000	1023.000000	2046.000000
8.560000	-0.019624	-11.598001	-3.267286	-2.056890	-5.858169	-0.415656	0.000000	-10.000000	0.458333	-25.049999	302.500000	1023.000000	1023.000000	2046.000000
8.580000	-0.019885	-11.751877	-3.256592	-2.002187	-5.906691	-0.586406	0.000000	-10.000000	0.458333	-24.833334	291.333344	1023.000000	1023.000000	2046.000000
8.600000	-0.020241	-11.962629	-3.268073	-2.002158	-6.001235	-0.691164	0.000000	-10.000000	0.450000	-24.500000	283.000000	1023.000000	1023.000000	2046.000000
8.620000	-0.020822	-12.305602	-3.363647	-2.057283	-6.059793	-0.824879	0.000000	-10.000000	0.425000	-24.566668	275.000000	1023.000000	1023.000000	2046.000000
8.640000	-0.021171	-12.512024	-3.429016	-2.035839	-6.068802	-0.978367	0.000000	-10.000000	0.425000	-24.433334	266.666656	1023.000000	1023.000000	2046.000000
8.660000	-0.021397	-12.645896	-3.448907	-2.055128	-6.111976	-1.029885	0.000000	-10.000000	0.433333	-24.466667	258.333344	1023.000000	1023.000000	2046.000000
8.680000	-0.021750	-12.854411	-3.469624	-2.051997	-6.117814	-1.214977	0.000000	-10.000000	0.433333	-24.066668	250.000000	1023.000000	1023.000000	2046.000000
8.700000	-0.022070	-13.043322	-3.443641	-2.099993	-6.222735	-1.276952	0.000000	-10.000000	0.416667	-23.783333	242.000000	1023.000000	1023.000000	2046.000000
8.720000	-0.022578	-13.343371	-3.584291	-2.113728	-6.188436	-1.456917	0.000000	-10.000000	0.383333	-23.266666	234.166672	1023.000000	1023.000000	2046.000000
8.740000	-0.022819	-13.485973	-3.563441	-2.157198	-6.216723	-1.548612	0.000000	-10.000000	0.366667	-22.983334	226.500000	1023.000000	1023.000000	2046.000000
8.760000	-0.023264	-13.748970	-3.603575	-2.230563	-6.274933	-1.639898	0.000000	-10.000000	0.341667	-22.550001	218.833328	1023.000000	1023.000000	2046.000000
8.780000	-0.023601	-13.947968	-3.678635	-2.238448	-6.256719	-1.774165	0.000000	-10.000000	0.333333	-22.183334	211.333328	1023.000000	1023.000000	2046.000000
8.800000	-0.023878	-14.112175	-3.659604	-2.305511	-6.305165	-1.841895	0.000000	-10.000000	0.325000	-21.633333	203.833328	1023.000000	1023.000000	2046.000000
8.820000	-0.024192	-14.297561	-3.660241	-2.323785	-6.325956	-1.987579	0.000000	-10.000000	0.316667	-21.283333	196.666672	1023.000000	1023.000000	2046.000000
8.840000	-0.024439	-14.443693	-3.635432	-2.326238	-6.408862	-2.073161	0.000000	-10.000000	0.308333	-21.000000	189.500000	1023.000000	1023.000000	2046.000000
8.860000	-0.024908	-14.720846	-3.712590	-2.404974	-6.416013	-2.187270	0.000000	-10.000000	0.300000	-20.833334	182.500000	1023.000000	1023.000000	2046.000000
8.880000	-0.025189	-14.886797	-3.687611	-2.480346	-6.436437	-2.282404	0.000000	-10.000000	0.300000	-20.633333	175.500000	1023.000000	1023.000000	2046.000000
8.900000	-0.025482	-15.059912	-3.643399	-2.545066	-6.520926	-2.350521	0.000000	-10.000000	0.300000	-20.333334	168.666672	1023.000000	1023.000000	2046.000000
8.920000	-0.025754	-15.220381	-3.584043	-2.591712	-6.564921	-2.479706	0.000000	-10.000000	0.283333	-19.966667	162.000000	1023.000000	1023.000000	2046.000000
8.940000	-0.026235	-15.505110	-3.617596	-2.702163	-6.644863	-2.540488	0.000000	-10.000000	0.250000	-19.383333	155.333328	1023.000000	1023.000000	2046.000000
8.960000	-0.027382	-16.182785	-3.740624	-2.898181	-6.858257	-2.685723	0.000000	-10.000000	0.216667	-18.800001	148.833328	1023.000000	1023.000000	2046.000000
8.980000	-0.028586	-16.894571	-3.815454	-3.024601	-7.069222	-2.985294	0.000000	-10.000000	0.191667	-18.100000	142.500000	1023.000000	1023.000000	2046.000000
9.000000	-0.029807	-17.615902	-3.849164	-3.251166	-7.361507	-3.154066	0.000000	-10.000000	0.183333	-17.433334	136.500000	1023.000000	1023.000000	2046.000000
9.020000	-0.030812	-18.209993	-3.910546	-3.436834	-7.467324	-3.395290	0.000000	-10.000000	0.166667	-16.983334	130.666672	1023.000000	1023.000000	2046.000000
9.040000	-0.031719	-18.745689	-3.962777	-3.581028	-7.568774	-3.633110	0.000000	-10.000000	0.166667	-16.650000	125.000000	1023.000000	1023.000000	2046.000000
9.060000	-0.032283	-19.079018	-3.915358	-3.804513	-7.608119	-3.751028	0.000000	-10.000000	0.166667	-16.416666	119.500000	1023.000000	1023.000000	2046.000000
9.080000	-0.032548	-19.235851	-3.990937	-3.858705	-7.530271	-3.855938	0.000000	-10.000000	0.166667	-16.049999	114.000000	1023.000000	1023.000000	2046.000000
9.100000	-0.032937	-19.465824	-4.027751	-3.994052	-7.528499	-3.915523	0.000000	-10.000000	0.166667	-15.650001	108.666664	1023.000000	1023.000000	2046.000000
9.120000	-0.033445	-19.766111	-4.112727	-4.076176	-7.553945	-4.023264	0.000000	-10.000000	0.141667	-15.133333	103.333336	1023.000000	1023.000000	2046.000000
9.140000	-0.034658	-20.482586	-4.371739	-4.302274	-7.708116	-4.100456	0.000000	-10.000000	0.108333	-14.383333	98.333336	1023.000000	1023.000000	2046.000000
9.160000	-0.036545	-21.598310	-4.745246	-4.582750	-7.994658	-4.275656	0.000000	-10.000000	0.066667	-13.633333	93.500000	1023.000000	1023.000000	2046.000000
9.180000	-0.038718	-22.882339	-5.050636	-4.952421	-8.338957	-4.540327	0.000000	-10.000000	0.041667	-12.433333	89.166664	1023.000000	1023.000000	2046.000000
9.200000	-0.041278	-24.395323	-5.416884	-5.410748	-8.663218	-4.904472	0.000000	-10.000000	0.041667	-11.466666	85.000000	1023.000000	1023.000000	2046.000000
9.220000	-0.043173	-25.515177	-5.656652	-5.734151	-8.857466	-5.266907	0.000000	-10.000000	0.041667	-10.516666	81.000000	1023.000000	1023.000000	2046.000000
9.240000	-0.044795	-26.473644	-5.874003	-6.050422	-9.001015	-5.548206	0.000000	-10.000000	0.050000	-10.300000	77.333336	1023.000000	1023.000000	2046.000000
9.260000	-0.046005	-27.189035	-6.047075	-6.247255	-9.091494	-5.803213	0.000000	-10.000000	0.050000	-10.416667	73.833336	1023.000000	1023.000000	2046.000000
9.280000	-0.046904	-27.720030	-6.199752	-6.422503	-9.202031	-5.895742	0.000000	-10.000000	0.041667	-10.816667	70.500000	1023.000000	1023.000000	2046.000000
9.300000	-0.047866	-28.289030	-6.367906	-6.550213	-9.337763	-6.033149	0.000000	-10.000000	0.025000	-11.050000	66.833336	1023.000000	1023.000000	2046.000000
9.320000	-0.048623	-28.736414	-6.575991	-6.606299	-9.309402	-6.244721	0.000000	-10.000000	0.025000	-11.033334	63.166668	1023.000000	1023.000000	2046.000000
9.340000	-0.049170	-29.059525	-6.666575	-6.702197	-9.349015	-6.341738	0.000000	-10.000000	0.033333	-10.850000	59.500000	1023.000000	1023.000000	2046.000000
9.360000	-0.049467	-29.235191	-6.736084	-6.736782	-9.296453	-6.465873	0.000000	-10.000000	0.050000	-10.900001	55.833332	1023.000000	1023.000000	2046.000000
9.380000	-0.049566	-29.293629	-6.693669	-6.829360	-9.311986	-6.458614	0.000000	-10.000000	0.041667	-10.950000	52.166668	1023.000000	1023.000000	2046.000000
9.400000	-0.049910	-29.497097	-6.770190	-6.900710	-9.279208	-6.546988	0.000000	-10.000000	0.041667	-11.033334	48.500000	1023.000000	1023.000000	2046.000000
9.420000	-0.049838	-29.454216	-6.766092	-6.882347	-9.136405	-6.669372	0.000000	-10.000000	0.041667	-10.850000	44.833332	1023.000000	1023.000000	2046.000000
9.440000	-0.049649	-29.342396	-6.688826	-6.909012	-9.066774	-6.677783	0.000000	-10.000000	0.041667	-10.700000	41.166668	1023.000000	1023.000000	2046.000000
9.460000	-0.049278	-29.123537	-6.589380	-6.922002	-8.996978	-6.615178	0.000000	-10.000000	0.033333	-10.633333	37.500000	1023.000000	1023.000000	2046.000000
9.480000	-0.048973	-28.942938	-6.515311	-6.847322	-8.952887	-6.627417	0.000000	-10.000000	0.033333	-10.600000	34.000000	1023.000000	1023.000000	2046.000000
9.500000	-0.048680	-28.770130	-6.495451	-6.817680	-8.924395	-6.532604	0.000000	-10.000000	0.025000	-10.366667	30.500000	1023.000000	1023.000000	2046.000000
9.520000	-0.048262	-28.522900	-6.462690	-6.716056	-8.825892	-6.518262	0.000000	-10.000000	0.016667	-10.033334	28.166666	1023.000000	1023.000000	2046.000000
9.540000	-0.048015	-28.376844	-6.428784	-6.647782	-8.825917	-6.474360	0.000000	-10.000000	0.000000	-9.383333	24.833334	1023.000000	1023.000000	2046.000000
9.560000	-0.048447	-28.631956	-6.650265	-6.652789	-8.809769	-6.519133	0.000000	-10.000000	0.008333	-8.800000	21.666666	1023.000000	1023.000000	2046.000000
9.580000	-0.048884	-28.890215	-6.839984	-6.683707	-8.796919	-6.569605	0.000000	-10.000000	0.016667	-8.150000	17.666666	1023.000000	1023.000000	2046.000000
9.600000	-0.049379	-29.182978	-6.944612	-6.748362	-8.929505	-6.560500	0.000000	-10.000000	0.025000	-7.833333	15.000000	1023.000000	1023.000000	2046.000000
9.620000	-0.049826	-29.447338	-6.984691	-6.841124	-9.049011	-6.572514	0.000000	-10.000000	0.016667	-7.416667	12.333333	1023.000000	1023.000000	2046.000000
9.640000	-0.050248	-29.696650	-6.978282	-6.933614	-9.165346	-6.619406	0.000000	-10.000000	0.000000	-6.816667	9.833333	1023.000000	1023.000000	2046.000000
9.660000	-0.050455	-29.819069	-6.954708	-7.013056	-9.239670	-6.611635	0.000000	-10.000000	-0.016667	-6.033333	7.500000	1023.000000	1023.000000	2046.000000
9.680000	-0.050560	-29.881212	-6.901736	-6.996080	-9.250210	-6.733187	0.000000	-10.000000	-0.025000	-5.333333	5.500000	1023.000000	1023.000000	2046.000000
9.700000	-0.050490	-29.839487	-6.739854	-7.058235	-9.300364	-6.741033	0.000000	-10.000000	-0.025000	-4.633333	3.833333	1023.000000	1023.000000	2046.000000
9.720000	-0.050489	-29.838976	-6.734285	-7.105840	-9.235557	-6.763295	0.000000	-10.000000	-0.016667	-4.083333	2.333333	1023.000000	1023.000000	2046.000000
9.740000	-0.050245	-29.694992	-6.597402	-7.125561	-9.183597	-6.788434	0.000000	-10.000000	-0.016667	-3.550000	1.166667	1023.000000	1023.000000	2046.000000
9.760000	-0.049945	-29.517635	-6.482322	-7.055145	-9.137961	-6.842208	0.000000	-10.000000	-0.016667	-3.150000	0.166667	1023.000000	1023.000000	2046.000000
9.780000	-0.049714	-29.381100	-6.459267	-7.058609	-9.081299	-6.781925	0.000000	-10.000000	-0.025000	-2.600000	-0.500000	1023.000000	1023.000000	2046.000000
9.800000	-0.049331	-29.154877	-6.385621	-7.073638	-8.961776	-6.733841	0.000000	-10.000000	-0.025000	-2.033333	-0.833333	1023.000000	1023.000000	2046.000000
9.820000	-0.048964	-28.937565	-6.307583	-6.978824	-8.916608	-6.734551	0.000000	-10.000000	-0.025000	-1.116667	-1.000000	1023.000000	1023.000000	2046.000000
9.840000	-0.048491	-28.658302	-6.227661	-6.901978	-8.852227	-6.676436	0.000000	-10.000000	-0.033333	-0.466667	-1.000000	1023.000000	1023.000000	2046.000000
9.860000	-0.048040	-28.391415	-6.052249	-6.866756	-8.852908	-6.619502	0.000000	-10.000000	-0.041667	0.000000	-1.000000	1023.000000	1023.000000	2046.000000
9.880000	-0.047881	-28.297541	-6.063467	-6.867406	-8.786099	-6.580569	0.000000	-10.000000	-0.050000	0.000000	-1.000000	1023.000000	1023.000000	2046.000000
9.900000	-0.047538	-28.095030	-5.989543	-6.818148	-8.719419	-6.567918	0.000000	-10.000000	-0.033333	0.000000	-1.000000	1023.000000	1023.000000	2046.000000
9.920000	-0.047156	-27.869146	-5.927046	-6.752549	-8.694103	-6.495447	0.000000	-10.000000	-0.033333	0.000000	-1.000000	1023.000000	1023.000000	2046.000000
9.940000	-0.046848	-27.687424	-5.885187	-6.715798	-8.659920	-6.426519	0.000000	-10.000000	-0.033333	0.000000	-1.000000	1023.000000	1023.000000	2046.000000
9.960000	-0.046514	-27.489992	-5.876181	-6.664412	-8.528790	-6.420608	0.000000	-10.000000	-0.050000	0.000000	-1.000000	1023.000000	1023.000000	2046.000000
9.980000	-0.046176	-27.289852	-5.839032	-6.534266	-8.470826	-6.445729	0.000000	-10.000000	-0.041667	0.000000	-1.000000	1023.000000	1023.000000	2046.000000
10.000000	-0.045917	-27.136745	-5.755131	-6.516762	-8.475374	-6.389478	0.000000	-10.000000	-0.033333	0.000000	-1.000000	1023.000000	1023.000000	2046.000000
10.020000	-0.045624	-26.964041	-5.729470	-6.485562	-8.368444	-6.380563	0.000000	-10.000000	-0.033333	0.000000	-1.000000	1023.000000	1023.000000	2046.000000
10.040000	-0.045360	-26.807684	-5.690269	-6.417711	-8.316369	-6.383336	0.000000	-10.000000	-0.041667	0.000000	-1.000000	1023.000000	1023.000000	2046.000000
10.060000	-0.045138	-26.676416	-5.619004	-6.363378	-8.330194	-6.363841	0.000000	-10.000000	-0.050000	0.000000	-1.000000	1023.000000	1023.000000	2046.000000
10.080000	-0.044720	-26.429655	-5.531394	-6.354064	-8.250037	-6.294159	0.000000	-10.000000	-0.050000	0.666667	-1.000000	1023.000000	1023.000000	2046.000000
10.100000	-0.044721	-26.430368	-5.526307	-6.371031	-8.253574	-6.279457	0.000000	-10.000000	-0.050000	1.616667	-1.000000	1023.000000	1023.000000	2046.000000
10.120000	-0.044507	-26.303740	-5.488324	-6.293714	-8.193680	-6.328023	0.000000	-10.000000	-0.058333	2.766667	-1.000000	1023.000000	1023.000000	2046.000000
10.140000	-0.043991	-25.998579	-5.426492	-6.214238	-8.123500	-6.234350	0.000000	-10.000000	-0.066667	3.450000	-1.000000	1023.000000	1023.000000	2046.000000
10.160000	-0.043736	-25.848219	-5.390414	-6.217631	-8.052864	-6.187309	0.000000	-10.000000	-0.075000	4.116667	-1.000000	1023.000000	1023.000000	2046.000000
10.180000	-0.043357	-25.624256	-5.334502	-6.131006	-7.994943	-6.163805	0.000000	-10.000000	-0.083333	4.866667	-1.000000	1023.000000	1023.000000	2046.000000
10.200000	-0.043072	-25.455788	-5.263034	-6.123919	-7.964265	-6.104569	0.000000	-10.000000	-0.083333	5.650000	-1.000000	1023.000000	1023.000000	2046.000000
10.220000	-0.042640	-25.200264	-5.195715	-6.081054	-7.893441	-6.030054	0.000000	-10.000000	-0.091667	6.333333	-1.000000	1023.000000	1023.000000	2046.000000
10.240000	-0.042041	-24.845991	-5.014599	-6.043540	-7.898641	-5.889211	0.000000	-10.000000	-0.091667	6.833333	-1.000000	1023.000000	1023.000000	2046.000000
10.260000	-0.041818	-24.714622	-5.011237	-5.995286	-7.812024	-5.896074	0.000000	-10.000000	-0.083333	7.216667	-1.000000	1023.000000	1023.000000	2046.000000
10.280000	-0.041595	-24.582716	-4.977958	-5.948698	-7.800046	-5.856014	0.000000	-10.000000	-0.083333	7.550000	-1.000000	1023.000000	1023.000000	2046.000000
10.300000	-0.041525	-24.541479	-4.965818	-5.881209	-7.848606	-5.845845	0.000000	-10.000000	-0.100000	8.050000	-1.000000	1023.000000	1023.000000	2046.000000
10.320000	-0.041902	-24.764208	-4.942240	-5.960289	-8.030260	-5.831419	0.000000	-10.000000	-0.116667	8.616667	6.333333	1023.000000	1023.000000	2046.000000
10.340000	-0.042063	-24.859243	-4.860824	-6.017110	-8.110659	-5.870652	0.000000	-10.000000	-0.116667	9.266666	14.500000	1023.000000	1023.000000	2046.000000
10.360000	-0.042242	-24.965244	-4.766793	-6.204993	-8.162853	-5.830605	0.000000	-10.000000	-0.100000	9.566667	23.833334	1023.000000	1023.000000	2046.000000
10.380000	-0.042350	-25.028650	-4.704799	-6.169432	-8.138992	-6.015426	0.000000	-10.000000	-0.091667	9.616667	26.833334	1023.000000	1023.000000	2046.000000
10.400000	-0.041949	-24.791986	-4.618242	-6.225846	-7.994336	-5.953562	0.000000	-10.000000	-0.075000	9.533334	30.000000	1023.000000	1023.000000	2046.000000
10.420000	-0.041532	-24.545193	-4.545725	-6.269594	-7.920125	-5.809749	0.000000	-10.000000	-0.066667	9.616667	35.333332	1023.000000	1023.000000	2046.000000
10.440000	-0.041065	-24.269682	-4.516968	-6.241288	-7.747861	-5.763566	0.000000	-10.000000	-0.083333	10.233334	40.666668	1023.000000	1023.000000	2046.000000
10.460000	-0.040919	-24.183334	-4.530853	-6.295755	-7.748200	-5.608526	0.000000	-10.000000	-0.108333	10.783334	45.000000	1023.000000	1023.000000	2046.000000
10.480000	-0.041354	-24.440067	-4.697836	-6.365383	-7.781048	-5.595799	0.000000	-10.000000	-0.125000	11.250000	46.000000	1023.000000	1023.000000	2046.000000
10.500000	-0.042335	-25.020006	-4.941225	-6.524679	-8.006866	-5.547235	0.000000	-10.000000	-0.133333	11.283334	47.333332	1023.000000	1023.000000	2046.000000
10.520000	-0.044223	-26.135729	-5.332366	-6.832501	-8.306698	-5.664164	0.000000	-10.000000	-0.150000	11.850000	49.833332	1023.000000	1023.000000	2046.000000
10.540000	-0.045829	-27.084719	-5.593917	-7.150005	-8.497320	-5.843475	0.000000	-10.000000	-0.158333	12.566667	53.666668	1023.000000	1023.000000	2046.000000
10.560000	-0.047154	-27.867769	-5.775404	-7.472058	-8.601969	-6.018338	0.000000	-10.000000	-0.166667	13.250000	57.666668	1023.000000	1023.000000	2046.000000
10.580000	-0.048022	-28.381161	-5.909800	-7.670290	-8.652780	-6.148291	0.000000	-10.000000	-0.158333	13.266667	62.000000	1023.000000	1023.000000	2046.000000
10.600000	-0.048481	-28.652283	-6.021044	-7.782360	-8.639668	-6.209212	0.000000	-10.000000	-0.158333	13.016667	66.500000	1023.000000	1023.000000	2046.000000
10.620000	-0.048703	-28.783697	-6.081987	-7.895080	-8.662498	-6.144130	0.000000	-10.000000	-0.150000	12.833334	70.833336	1023.000000	1023.000000	2046.000000
10.640000	-0.048615	-28.731234	-6.129433	-7.847157	-8.604572	-6.150071	0.000000	-10.000000	-0.158333	12.966667	75.166664	1023.000000	1023.000000	2046.000000
10.660000	-0.048534	-28.683399	-6.231800	-7.789732	-8.513410	-6.148457	0.000000	-10.000000	-0.175000	13.516667	79.500000	1023.000000	1023.000000	2046.000000
10.680000	-0.048329	-28.562296	-6.279371	-7.711696	-8.448610	-6.122619	0.000000	-10.000000	-0.191667	13.833334	84.000000	1023.000000	1023.000000	2046.000000
10.700000	-0.047809	-28.255329	-6.251633	-7.617005	-8.345877	-6.040814	0.000000	-10.000000	-0.200000	14.200000	88.500000	1023.000000	1023.000000	2046.000000
10.720000	-0.047360	-27.989475	-6.245766	-7.605307	-8.189878	-5.948523	0.000000	-10.000000	-0.208333	14.416667	93.166664	1023.000000	1023.000000	2046.000000
10.740000	-0.046582	-27.530035	-6.145231	-7.554224	-8.002598	-5.827982	0.000000	-10.000000	-0.225000	15.050000	98.000000	1023.000000	1023.000000	2046.000000
10.760000	-0.045727	-27.024605	-6.016625	-7.490914	-7.800612	-5.716454	0.000000	-10.000000	-0.241667	15.583333	103.000000	1023.000000	1023.000000	2046.000000
10.780000	-0.044695	-26.414694	-5.839783	-7.392046	-7.592559	-5.590306	0.000000	-10.000000	-0.250000	16.066666	108.166664	1023.000000	1023.000000	2046.000000
10.800000	-0.043347	-25.618277	-5.630079	-7.290745	-7.337855	-5.359599	0.000000	-10.000000	-0.266667	16.216667	113.333336	1023.000000	1023.000000	2046.000000
10.820000	-0.042360	-25.034723	-5.561944	-7.205812	-7.129521	-5.137445	0.000000	-10.000000	-0.283333	16.366667	118.666664	1023.000000	1023.000000	2046.000000
10.840000	-0.041083	-24.279993	-5.423081	-6.957482	-6.938560	-4.960871	0.000000	-10.000000	-0.291667	16.600000	124.000000	1023.000000	1023.000000	2046.000000
10.860000	-0.039892	-23.576138	-5.303668	-6.779416	-6.712734	-4.780320	0.000000	-10.000000	-0.291667	16.933334	129.666672	1023.000000	1023.000000	2046.000000
10.880000	-0.038707	-22.875780	-5.228822	-6.534554	-6.469228	-4.643176	0.000000	-10.000000	-0.275000	17.416666	135.166672	1023.000000	1023.000000	2046.000000
10.900000	-0.037874	-22.383783	-5.276136	-6.392309	-6.295783	-4.419555	0.000000	-10.000000	-0.291667	17.850000	140.833328	1023.000000	1023.000000	2046.000000
10.920000	-0.037390	-22.097569	-5.319546	-6.322552	-6.213510	-4.241961	0.000000	-10.000000	-0.283333	18.350000	146.500000	1023.000000	1023.000000	2046.000000
10.940000	-0.036789	-21.742449	-5.252577	-6.268234	-6.169769	-4.051868	0.000000	-10.000000	-0.300000	18.633333	152.833328	1023.000000	1023.000000	2046.000000
10.960000	-0.036477	-21.557907	-5.316901	-6.284251	-6.098354	-3.858401	0.000000	-10.000000	-0.300000	19.116667	159.166672	1023.000000	1023.000000	2046.000000
10.980000	-0.035892	-21.211935	-5.161714	-6.335145	-6.047803	-3.667273	0.000000	-10.000000	-0.316667	19.716667	165.500000	1023.000000	1023.000000	2046.000000
11.000000	-0.035340	-20.885727	-5.076648	-6.308312	-5.940749	-3.560018	0.000000	-10.000000	-0.350000	20.550001	171.833328	1023.000000	1023.000000	2046.000000
11.020000	-0.034445	-20.357054	-4.822154	-6.245552	-5.833954	-3.455394	0.000000	-10.000000	-0.375000	21.233334	178.500000	1023.000000	1023.000000	2046.000000
11.040000	-0.033460	-19.775009	-4.538551	-6.217873	-5.674863	-3.343722	0.000000	-10.000000	-0.400000	22.100000	185.666672	1023.000000	1023.000000	2046.000000
11.060000	-0.032298	-19.087896	-4.252327	-6.135643	-5.505024	-3.194902	0.000000	-10.000000	-0.400000	22.566668	192.833328	1023.000000	1023.000000	2046.000000
11.080000	-0.030920	-18.273479	-3.965840	-6.033151	-5.284105	-2.990383	0.000000	-10.000000	-0.416667	23.033335	200.333328	1023.000000	1023.000000	2046.000000
11.100000	-0.029628	-17.510201	-3.704966	-5.898331	-5.058024	-2.848880	0.000000	-10.000000	-0.425000	23.150000	208.000000	1023.000000	1023.000000	2046.000000
11.120000	-0.028164	-16.644741	-3.339288	-5.811631	-4.898055	-2.595767	0.000000	-10.000000	-0.433333	23.533333	215.666672	1023.000000	1023.000000	2046.000000
11.140000	-0.027045	-15.983615	-3.213968	-5.727618	-4.633465	-2.408564	0.000000	-10.000000	-0.433333	23.933332	223.333328	1023.000000	1023.000000	2046.000000
11.160000	-0.025621	-15.141929	-2.911127	-5.556413	-4.441687	-2.232701	0.000000	-10.000000	-0.450000	24.383333	231.000000	1023.000000	1023.000000	2046.000000
11.180000	-0.024240	-14.326128	-2.686106	-5.430662	-4.178007	-2.031353	0.000000	-10.000000	-0.466667	24.600000	239.166672	1023.000000	1023.000000	2046.000000
11.200000	-0.022884	-13.524395	-2.493001	-5.303909	-3.900049	-1.827436	0.000000	-10.000000	-0.475000	24.633333	247.500000	1023.000000	1023.000000	2046.000000
11.220000	-0.021303	-12.589780	-2.199650	-5.129099	-3.715267	-1.545762	0.000000	-10.000000	-0.466667	24.666668	255.833328	1023.000000	1023.000000	2046.000000
11.240000	-0.020004	-11.822594	-2.006882	-5.034432	-3.446903	-1.334377	0.000000	-10.000000	-0.475000	24.833334	264.000000	1023.000000	1023.000000	2046.000000
11.260000	-0.018514	-10.941852	-1.745460	-4.865373	-3.231392	-1.099627	0.000000	-10.000000	-0.483333	25.083334	272.166656	1023.000000	1023.000000	2046.000000
11.280000	-0.017440	-10.307000	-1.651029	-4.771218	-2.964074	-0.920679	0.000000	-10.000000	-0.508333	25.350000	280.500000	1023.000000	1023.000000	2046.000000
11.300000	-0.015989	-9.449442	-1.381100	-4.669851	-2.757772	-0.640718	0.000000	-10.000000	-0.525000	25.683334	289.000000	1023.000000	1023.000000	2046.000000
11.320000	-0.014924	-8.819941	-1.269932	-4.531506	-2.468311	-0.550192	0.000000	-10.000000	-0.533333	26.066668	297.500000	1023.000000	1023.000000	2046.000000
11.340000	-0.013651	-8.067943	-1.062013	-4.410383	-2.263950	-0.331595	0.000000	-10.000000	-0.541667	26.516666	306.166656	1023.000000	1023.000000	2046.000000
11.360000	-0.012385	-7.319829	-0.882906	-4.271690	-2.004992	-0.160240	0.000000	-10.000000	-0.541667	26.466667	315.000000	1023.000000	1023.000000	2046.000000
11.380000	-0.011252	-6.650064	-0.632658	-4.171131	-1.852917	0.006642	0.000000	-10.000000	-0.525000	26.333334	323.833344	1023.000000	1023.000000	2046.000000
11.400000	-0.009932	-5.869905	-0.460520	-4.052483	-1.589461	0.232560	0.000000	-10.000000	-0.508333	25.916666	332.666656	1023.000000	1023.000000	2046.000000
11.420000	-0.008838	-5.223057	-0.306058	-3.998754	-1.320752	0.402507	0.000000	-10.000000	-0.483333	25.783333	341.333344	1023.000000	1023.000000	2046.000000
11.440000	-0.007522	-4.445334	0.024432	-3.905945	-1.105856	0.542036	0.000000	-10.000000	-0.483333	25.466667	350.000000	1023.000000	1023.000000	2046.000000
11.460000	-0.006284	-3.713898	0.251278	-3.800492	-0.875076	0.710392	0.000000	-10.000000	-0.483333	25.350000	358.500000	1023.000000	1023.000000	2046.000000
11.480000	-0.005230	-3.091086	0.440765	-3.660751	-0.676725	0.805625	0.000000	-10.000000	-0.491667	25.450001	367.000000	1023.000000	1023.000000	2046.000000
11.500000	-0.004390	-2.594254	0.620118	-3.590858	-0.533330	0.909815	0.000000	-10.000000	-0.500000	25.716667	375.500000	1023.000000	1023.000000	2046.000000
11.520000	-0.003730	-2.204632	0.830896	-3.578199	-0.396423	0.939094	0.000000	-10.000000	-0.483333	25.783335	384.000000	1023.000000	1023.000000	2046.000000
11.540000	-0.003048	-1.801279	1.106843	-3.625333	-0.309935	1.027146	0.000000	-10.000000	-0.466667	25.600000	392.500000	1023.000000	1023.000000	2046.000000
11.560000	-0.002234	-1.320005	1.303299	-3.611319	-0.030541	1.018556	0.000000	-10.000000	-0.450000	25.266666	401.166656	1023.000000	1023.000000	2046.000000
11.580000	-0.001347	-0.796055	1.466139	-3.527689	0.244814	1.020682	0.000000	-10.000000	-0.441667	24.766666	409.666656	1023.000000	1023.000000	2046.000000
11.600000	0.000264	0.156127	1.782168	-3.439301	0.531151	1.282109	0.000000	-10.000000	-0.425000	24.316668	418.000000	1023.000000	1023.000000	2046.000000
11.620000	0.001500	0.886427	1.984289	-3.358942	0.749001	1.512079	0.000000	-10.000000	-0.416667	23.983334	426.000000	1023.000000	1023.000000	2046.000000
11.640000	0.002579	1.523974	2.199949	-3.315605	0.887877	1.751753	0.000000	-10.000000	-0.408333	23.733334	434.000000	1023.000000	1023.000000	2046.000000
11.660000	0.003003	1.774513	2.280071	-3.359663	0.964809	1.889296	0.000000	-10.000000	-0.416667	23.933334	442.000000	1023.000000	1023.000000	2046.000000
11.680000	0.002523	1.491146	2.228285	-3.555274	0.867896	1.950240	0.000000	-10.000000	-0.408333	23.866667	450.000000	1023.000000	1023.000000	2046.000000
11.700000	0.000950	0.561431	1.789162	-3.802980	0.752536	1.822712	0.000000	-10.000000	-0.408333	23.733334	458.000000	1023.000000	1023.000000	2046.000000
11.720000	-0.000690	-0.407846	1.485743	-4.029819	0.611637	1.524593	0.000000	-10.000000	-0.391667	23.183334	466.000000	1023.000000	1023.000000	2046.000000
11.740000	-0.001812	-1.071065	1.321644	-4.346656	0.540821	1.413127	0.000000	-10.000000	-0.366667	22.216667	474.000000	1023.000000	1023.000000	2046.000000
11.760000	-0.002376	-1.404451	1.276134	-4.511574	0.649160	1.181829	0.000000	-10.000000	-0.350000	21.633333	481.666656	1023.000000	1023.000000	2046.000000
11.780000	-0.002285	-1.350144	1.372944	-4.571774	0.724624	1.124062	0.000000	-10.000000	-0.325000	20.850000	489.000000	1023.000000	1023.000000	2046.000000
11.800000	-0.002403	-1.420125	1.270192	-4.643642	0.909355	1.043970	0.000000	-10.000000	-0.333333	20.700001	496.000000	1023.000000	1023.000000	2046.000000
11.820000	-0.001838	-1.085992	1.356105	-4.564835	1.081761	1.040976	0.000000	-10.000000	-0.316667	20.133333	502.833344	1023.000000	1023.000000	2046.000000
11.840000	-0.001273	-0.752369	1.415075	-4.505962	1.323615	1.014903	0.000000	-10.000000	-0.316667	19.866667	509.666656	1023.000000	1023.000000	2046.000000
11.860000	-0.000755	-0.446399	1.447119	-4.395861	1.568817	0.933527	0.000000	-10.000000	-0.291667	19.583334	516.333313	1023.000000	1023.000000	2046.000000
11.880000	0.000020	0.012073	1.644549	-4.312536	1.747951	0.932110	0.000000	-10.000000	-0.291667	19.450001	523.000000	1023.000000	1023.000000	2046.000000
11.900000	0.000676	0.399775	1.726001	-4.328761	2.088719	0.913815	0.000000	-10.000000	-0.275000	18.933334	529.500000	1023.000000	1023.000000	2046.000000
11.920000	0.001661	0.981847	1.964694	-4.258190	2.286054	0.989289	0.000000	-10.000000	-0.258333	18.433334	536.000000	1023.000000	1023.000000	2046.000000
11.940000	0.002488	1.470491	2.054710	-4.200528	2.627381	0.988928	0.000000	-10.000000	-0.233333	17.833334	542.333313	1023.000000	1023.000000	2046.000000
11.960000	0.003470	2.050858	2.210694	-4.134624	2.943781	1.031007	0.000000	-10.000000	-0.241667	17.316668	548.500000	1023.000000	1023.000000	2046.000000
11.980000	0.004816	2.846057	2.429727	-4.038371	3.253966	1.200735	0.000000	-10.000000	-0.225000	16.550001	554.166687	1023.000000	1023.000000	2046.000000
12.000000	0.005967	3.526519	2.622660	-3.901892	3.581214	1.224537	0.000000	-10.000000	-0.216667	15.516666	559.833313	1023.000000	1023.000000	2046.000000
12.020000	0.007338	4.336696	2.824704	-3.758153	3.852208	1.417937	0.000000	-10.000000	-0.183333	14.633333	565.000000	1023.000000	1023.000000	2046.000000
12.040000	0.008213	4.853912	2.884299	-3.643738	4.173761	1.439590	0.000000	-10.000000	-0.175000	13.800000	570.166687	1023.000000	1023.000000	2046.000000
12.060000	0.009376	5.541364	2.967488	-3.511202	4.514970	1.570108	0.000000	-10.000000	-0.158333	13.316667	574.833313	1023.000000	1023.000000	2046.000000
12.080000	0.010251	6.058523	3.006774	-3.440994	4.811233	1.681511	0.000000	-10.000000	-0.150000	12.750000	579.500000	1023.000000	1023.000000	2046.000000
12.100000	0.010845	6.409512	3.037760	-3.411926	4.989526	1.794151	0.000000	-10.000000	-0.141667	12.166667	583.833313	1023.000000	1023.000000	2046.000000
12.120000	0.011278	6.665052	3.039162	-3.396459	5.069141	1.953208	0.000000	-10.000000	-0.133333	11.650000	588.000000	1023.000000	1023.000000	2046.000000
12.140000	0.011466	6.776225	3.019937	-3.484028	5.214161	2.026155	0.000000	-10.000000	-0.108333	10.950000	592.000000	1023.000000	1023.000000	2046.000000
12.160000	0.011852	7.004371	3.153881	-3.538274	5.277425	2.111338	0.000000	-10.000000	-0.091667	10.233334	595.833313	1023.000000	1023.000000	2046.000000
12.180000	0.012072	7.134813	3.294549	-3.641591	5.335733	2.146122	0.000000	-10.000000	-0.075000	9.150001	599.333313	1023.000000	1023.000000	2046.000000
12.200000	0.012434	7.348441	3.479846	-3.659672	5.463244	2.065023	0.000000	-10.000000	-0.058333	8.083334	602.500000	1023.000000	1023.000000	2046.000000
12.220000	0.013156	7.775006	3.731917	-3.710607	5.554646	2.199050	0.000000	-10.000000	-0.041667	6.750000	605.333313	1023.000000	1023.000000	2046.000000
12.240000	0.013811	8.162373	3.909794	-3.674681	5.727102	2.200157	0.000000	-10.000000	-0.033333	5.450000	608.000000	1023.000000	1023.000000	2046.000000
12.260000	0.014667	8.668473	4.199105	-3.597168	5.740728	2.325809	0.000000	-10.000000	-0.025000	3.883333	610.000000	1023.000000	1023.000000	2046.000000
12.280000	0.015291	9.036768	4.235182	-3.461277	5.904603	2.358259	0.000000	-10.000000	-0.025000	2.100000	611.666687	1023.000000	1023.000000	2046.000000
12.300000	0.016000	9.456209	4.387972	-3.371482	5.945030	2.494688	0.000000	-10.000000	-0.016667	0.466667	612.500000	1023.000000	1023.000000	2046.000000
12.320000	0.016360	9.668763	4.375017	-3.281253	6.009048	2.565952	0.000000	-10.000000	-0.025000	-1.083333	613.000000	1023.000000	1023.000000	2046.000000
12.340000	0.016800	9.928899	4.417696	-3.118128	5.988597	2.640734	0.000000	-10.000000	-0.025000	-2.266667	613.000000	1023.000000	1023.000000	2046.000000
12.360000	0.017225	10.180141	4.416353	-2.953606	5.939535	2.777860	0.000000	-10.000000	-0.025000	-3.783333	613.000000	1023.000000	1023.000000	2046.000000
12.380000	0.017368	10.264305	4.440643	-2.831056	5.824432	2.830286	0.000000	-10.000000	-0.008333	-5.333333	613.000000	1023.000000	1023.000000	2046.000000
12.400000	0.017615	10.410708	4.440773	-2.628666	5.653851	2.944751	0.000000	-10.000000	0.016667	-7.100000	613.000000	1023.000000	1023.000000	2046.000000
12.420000	0.017330	10.242065	4.250453	-2.532975	5.538702	2.985885	0.000000	-10.000000	0.041667	-8.833334	613.000000	1023.000000	1023.000000	2046.000000
12.440000	0.017100	10.106198	4.101851	-2.388309	5.376547	3.016110	0.000000	-10.000000	0.066667	-10.666667	613.000000	1023.000000	1023.000000	2046.000000
12.460000	0.016662	9.847403	3.931821	-2.220976	5.108310	3.028248	0.000000	-10.000000	0.091667	-12.550000	613.000000	1023.000000	1023.000000	2046.000000
12.480000	0.016022	9.468766	3.728149	-2.124012	4.795290	3.069339	0.000000	-10.000000	0.141667	-14.750000	605.500000	1023.000000	1023.000000	2046.000000
12.500000	0.015348	9.070813	3.505324	-1.932317	4.422081	3.075726	0.000000	-10.000000	0.208333	-17.133333	596.000000	1023.000000	1023.000000	2046.000000
12.520000	0.014304	8.453535	3.158481	-1.840258	4.053814	3.081497	0.000000	-10.000000	0.266667	-18.866667	586.500000	1023.000000	1023.000000	2046.000000
12.540000	0.013354	7.892029	3.013505	-1.702908	3.508454	3.072978	0.000000	-10.000000	0.375000	-21.916668	580.000000	1023.000000	1023.000000	2046.000000
12.560000	0.012431	7.346880	2.785164	-1.564959	3.072120	3.054556	0.000000	-10.000000	0.491667	-25.116667	572.500000	1023.000000	1023.000000	2046.000000
12.580000	0.011937	7.054689	2.683779	-1.280415	2.667625	2.983700	0.000000	-10.000000	0.616667	-28.866667	561.833313	1023.000000	1023.000000	2046.000000
12.600000	0.011382	6.726965	2.557435	-1.112095	2.231923	3.049703	0.000000	-10.000000	0.700000	-30.900002	552.000000	1023.000000	1023.000000	2046.000000
12.620000	0.010554	6.237648	2.289143	-0.936069	1.875168	3.009407	0.000000	-10.000000	0.750000	-31.916668	541.666687	1023.000000	1023.000000	2046.000000
12.640000	0.009658	5.707788	2.072531	-0.796776	1.403099	3.028934	0.000000	-10.000000	0.791667	-32.766666	530.833313	1023.000000	1023.000000	2046.000000
12.660000	0.008464	5.002073	1.676613	-0.620274	0.961651	2.984083	0.000000	-10.000000	0.825000	-33.299999	520.000000	1023.000000	1023.000000	2046.000000
12.680000	0.007239	4.278063	1.409057	-0.496157	0.350064	3.015099	0.000000	-10.000000	0.850000	-33.833332	508.833344	1023.000000	1023.000000	2046.000000
12.700000	0.005871	3.469760	1.053622	-0.410589	-0.229413	3.056140	0.000000	-10.000000	0.866667	-34.016666	497.500000	1023.000000	1023.000000	2046.000000
12.720000	0.004157	2.456920	0.697301	-0.409653	-0.730913	2.900186	0.000000	-10.000000	0.866667	-34.083332	486.166656	1023.000000	1023.000000	2046.000000
12.740000	0.002454	1.450353	0.514154	-0.569430	-1.247456	2.753085	0.000000	-10.000000	0.858333	-34.183334	474.833344	1023.000000	1023.000000	2046.000000
12.760000	0.000555	0.328003	0.335022	-0.832137	-1.727962	2.553080	0.000000	-10.000000	0.866667	-34.083332	463.500000	1023.000000	1023.000000	2046.000000
12.780000	-0.001817	-1.073793	0.053352	-1.164376	-2.238584	2.275816	0.000000	-10.000000	0.866667	-33.816666	452.166656	1023.000000	1023.000000	2046.000000
12.800000	-0.004689	-2.771475	-0.472966	-1.389264	-2.729507	1.820262	0.000000	-10.000000	0.866667	-33.433334	440.833344	1023.000000	1023.000000	2046.000000
12.820000	-0.007342	-4.339158	-0.803855	-1.663335	-3.348742	1.476774	0.000000	-10.000000	0.841667	-32.983334	429.666656	1023.000000	1023.000000	2046.000000
12.840000	-0.009920	-5.862707	-1.288395	-1.940345	-3.763009	1.129043	0.000000	-10.000000	0.800000	-32.350002	418.500000	1023.000000	1023.000000	2046.000000
12.860000	-0.011990	-7.086174	-1.620655	-2.191520	-4.078691	0.804691	0.000000	-10.000000	0.775000	-32.000000	407.833344	1023.000000	1023.000000	2046.000000
12.880000	-0.014026	-8.289234	-2.021321	-2.312145	-4.371941	0.416173	0.000000	-10.000000	0.766667	-31.750000	397.166656	1023.000000	1023.000000	2046.000000
12.900000	-0.015676	-9.264672	-2.382099	-2.408540	-4.589458	0.115425	0.000000	-10.000000	0.766667	-31.716667	386.666656	1023.000000	1023.000000	2046.000000
12.920000	-0.017131	-10.124222	-2.656884	-2.497768	-4.879422	-0.090147	0.000000	-10.000000	0.766667	-31.883333	376.000000	1023.000000	1023.000000	2046.000000
12.940000	-0.018612	-10.999621	-2.979857	-2.545454	-5.035197	-0.439112	0.000000	-10.000000	0.766667	-32.166668	365.333344	1023.000000	1023.000000	2046.000000
12.960000	-0.019692	-11.638037	-3.206038	-2.631611	-5.199507	-0.600880	0.000000	-10.000000	0.766667	-32.333332	354.666656	1023.000000	1023.000000	2046.000000
12.980000	-0.020715	-12.242821	-3.372628	-2.721992	-5.303830	-0.844371	0.000000	-10.000000	0.758333	-32.183334	343.833344	1023.000000	1023.000000	2046.000000
13.000000	-0.021592	-12.760890	-3.543349	-2.793621	-5.426419	-0.997502	0.000000	-10.000000	0.758333	-31.950001	333.166656	1023.000000	1023.000000	2046.000000
13.020000	-0.022401	-13.238778	-3.658653	-2.913375	-5.479098	-1.187651	0.000000	-10.000000	0.758333	-31.916668	322.500000	1023.000000	1023.000000	2046.000000
13.040000	-0.023000	-13.592923	-3.742811	-3.037069	-5.551740	-1.261303	0.000000	-10.000000	0.758333	-31.733334	312.000000	1023.000000	1023.000000	2046.000000
13.060000	-0.023525	-13.903137	-3.726324	-3.163377	-5.607654	-1.405782	0.000000	-10.000000	0.741667	-31.616667	301.333344	1023.000000	1023.000000	2046.000000
13.080000	-0.023826	-14.080874	-3.799901	-3.228158	-5.580913	-1.471902	0.000000	-10.000000	0.733333	-31.733334	290.666656	1023.000000	1023.000000	2046.000000
13.100000	-0.024218	-14.312716	-3.863313	-3.250524	-5.644426	-1.554453	0.000000	-10.000000	0.725000	-31.666668	280.000000	1023.000000	1023.000000	2046.000000
13.120000	-0.024397	-14.418777	-3.937657	-3.196988	-5.722371	-1.561761	0.000000	-10.000000	0.725000	-31.466667	269.500000	1023.000000	1023.000000	2046.000000
13.140000	-0.024733	-14.617139	-3.967544	-3.098018	-5.867634	-1.683943	0.000000	-10.000000	0.700000	-30.866667	259.000000	1023.000000	1023.000000	2046.000000
13.160000	-0.025037	-14.796605	-4.142483	-3.058593	-5.887450	-1.708080	0.000000	-10.000000	0.658333	-30.299999	248.666672	1023.000000	1023.000000	2046.000000
13.180000	-0.025697	-15.187054	-4.370995	-3.045401	-5.932568	-1.838090	0.000000	-10.000000	0.616667	-29.700001	238.500000	1023.000000	1023.000000	2046.000000
13.200000	-0.026447	-15.629914	-4.527115	-3.091600	-6.122050	-1.889149	0.000000	-10.000000	0.600000	-29.133333	228.666672	1023.000000	1023.000000	2046.000000
13.220000	-0.027557	-16.286047	-4.806202	-3.222263	-6.236032	-2.021550	0.000000	-10.000000	0.600000	-28.816668	219.000000	1023.000000	1023.000000	2046.000000
13.240000	-0.028338	-16.747766	-4.803288	-3.351476	-6.490328	-2.102674	0.000000	-10.000000	0.600000	-28.466667	209.333328	1023.000000	1023.000000	2046.000000
13.260000	-0.029361	-17.352575	-5.029835	-3.411019	-6.641145	-2.270577	0.000000	-10.000000	0.566667	-27.833334	199.833328	1023.000000	1023.000000	2046.000000
13.280000	-0.029994	-17.726309	-4.988341	-3.467538	-6.846083	-2.424346	0.000000	-10.000000	0.533333	-27.066668	190.500000	1023.000000	1023.000000	2046.000000
13.300000	-0.030700	-18.143589	-5.020796	-3.570263	-6.978253	-2.574276	0.000000	-10.000000	0.483333	-26.416668	181.500000	1023.000000	1023.000000	2046.000000
13.320000	-0.031162	-18.416945	-5.025566	-3.654076	-7.029688	-2.707616	0.000000	-10.000000	0.466667	-25.966667	172.666672	1023.000000	1023.000000	2046.000000
13.340000	-0.031555	-18.649277	-4.979082	-3.719367	-7.080449	-2.870379	0.000000	-10.000000	0.450000	-25.366667	164.000000	1023.000000	1023.000000	2046.000000
13.360000	-0.031986	-18.903889	-4.934762	-3.812377	-7.155601	-3.001148	0.000000	-10.000000	0.450000	-24.866667	155.500000	1023.000000	1023.000000	2046.000000
13.380000	-0.032071	-18.954002	-4.891510	-3.810689	-7.182590	-3.069213	0.000000	-10.000000	0.416667	-24.183334	147.166672	1023.000000	1023.000000	2046.000000
13.400000	-0.032369	-19.130104	-4.878601	-3.896790	-7.172492	-3.182223	0.000000	-10.000000	0.383333	-23.700001	139.000000	1023.000000	1023.000000	2046.000000
13.420000	-0.032500	-19.207485	-4.801548	-3.938580	-7.282441	-3.184916	0.000000	-10.000000	0.341667	-23.033333	131.166672	1023.000000	1023.000000	2046.000000
13.440000	-0.032982	-19.492592	-4.885145	-3.985927	-7.258186	-3.363335	0.000000	-10.000000	0.341667	-22.650000	123.500000	1023.000000	1023.000000	2046.000000
13.460000	-0.033024	-19.517254	-4.844873	-4.043101	-7.284670	-3.344610	0.000000	-10.000000	0.325000	-22.083334	116.000000	1023.000000	1023.000000	2046.000000
13.480000	-0.033349	-19.709524	-4.840694	-4.099511	-7.316244	-3.453076	0.000000	-10.000000	0.316667	-21.550001	108.666664	1023.000000	1023.000000	2046.000000
13.500000	-0.033523	-19.811945	-4.846004	-4.059974	-7.315547	-3.590419	0.000000	-10.000000	0.300000	-20.866667	101.500000	1023.000000	1023.000000	2046.000000
13.520000	-0.033702	-19.917669	-4.856878	-4.059570	-7.329853	-3.671370	0.000000	-10.000000	0.300000	-20.450001	96.833336	1023.000000	1023.000000	2046.000000
13.540000	-0.033909	-20.040510	-4.815103	-4.080524	-7.357198	-3.787686	0.000000	-10.000000	0.283333	-19.950001	90.166664	1023.000000	1023.000000	2046.000000
13.560000	-0.034042	-20.118980	-4.849116	-4.111137	-7.373870	-3.784858	0.000000	-10.000000	0.258333	-19.566668	83.500000	1023.000000	1023.000000	2046.000000
13.580000	-0.034263	-20.249157	-4.848103	-4.143245	-7.337236	-3.920574	0.000000	-10.000000	0.233333	-19.183334	76.833336	1023.000000	1023.000000	2046.000000
13.600000	-0.034373	-20.314651	-4.766012	-4.174430	-7.421289	-3.952920	0.000000	-10.000000	0.216667	-18.783335	70.500000	1023.000000	1023.000000	2046.000000
13.620000	-0.034792	-20.562178	-4.826857	-4.247831	-7.379729	-4.107760	0.000000	-10.000000	0.208333	-18.333334	64.166664	1023.000000	1023.000000	2046.000000
13.640000	-0.034894	-20.622156	-4.731787	-4.295869	-7.420659	-4.173842	0.000000	-10.000000	0.191667	-17.733334	56.000000	1023.000000	1023.000000	2046.000000
13.660000	-0.035261	-20.839123	-4.752367	-4.357921	-7.406315	-4.322519	0.000000	-10.000000	0.183333	-17.400000	51.833332	1023.000000	1023.000000	2046.000000
13.680000	-0.035460	-20.956938	-4.730142	-4.458179	-7.389942	-4.378675	0.000000	-10.000000	0.166667	-16.983334	46.166668	1023.000000	1023.000000	2046.000000
13.700000	-0.035751	-21.128893	-4.729976	-4.495604	-7.383886	-4.519428	0.000000	-10.000000	0.158333	-16.450001	40.666668	1023.000000	1023.000000	2046.000000
13.720000	-0.035941	-21.241125	-4.737382	-4.507223	-7.372097	-4.624422	0.000000	-10.000000	0.150000	-15.783334	33.333332	1023.000000	1023.000000	2046.000000
13.740000	-0.036078	-21.322168	-4.713577	-4.609368	-7.329215	-4.670008	0.000000	-10.000000	0.133333	-15.183333	28.166666	1023.000000	1023.000000	2046.000000
13.760000	-0.036248	-21.422823	-4.678423	-4.678586	-7.325387	-4.740426	0.000000	-10.000000	0.116667	-14.566667	23.000000	1023.000000	1023.000000	2046.000000
13.780000	-0.036421	-21.525038	-4.663590	-4.662962	-7.338132	-4.860353	0.000000	-10.000000	0.083333	-13.816667	18.000000	1023.000000	1023.000000	2046.000000
13.800000	-0.036608	-21.635426	-4.640484	-4.764925	-7.300576	-4.929440	0.000000	-10.000000	0.066667	-13.116667	13.333333	1023.000000	1023.000000	2046.000000
13.820000	-0.036723	-21.703115	-4.537946	-4.825346	-7.357210	-4.982613	0.000000	-10.000000	0.033333	-12.433333	9.000000	1023.000000	1023.000000	2046.000000
13.840000	-0.036978	-21.854095	-4.564601	-4.863883	-7.322841	-5.102770	0.000000	-10.000000	0.033333	-11.733334	5.000000	1023.000000	1023.000000	2046.000000
13.860000	-0.037546	-22.189518	-4.627239	-4.945436	-7.407101	-5.209742	0.000000	-10.000000	0.033333	-11.183333	2.333333	1023.000000	1023.000000	2046.000000
13.880000	-0.038284	-22.625790	-4.599201	-5.075783	-7.616741	-5.334064	0.000000	-10.000000	0.033333	-10.366667	-1.000000	1023.000000	1023.000000	2046.000000
13.900000	-0.039033	-23.068472	-4.585464	-5.233245	-7.749218	-5.500545	0.000000	-10.000000	0.016667	-9.666667	-4.166667	1023.000000	1023.000000	2046.000000
13.920000	-0.039752	-23.493567	-4.590667	-5.358170	-7.860812	-5.683918	0.000000	-10.000000	0.000000	-8.750000	-8.166667	1023.000000	1023.000000	2046.000000
13.940000	-0.040222	-23.771128	-4.598741	-5.435796	-7.835844	-5.900747	0.000000	-10.000000	0.000000	-8.116667	-11.166667	1023.000000	1023.000000	2046.000000
13.960000	-0.040480	-23.923681	-4.557952	-5.584813	-7.837280	-5.943636	0.000000	-10.000000	0.000000	-7.650000	-13.000000	1023.000000	1023.000000	2046.000000
13.980000	-0.040643	-24.019972	-4.540400	-5.665826	-7.834671	-5.979075	0.000000	-10.000000	0.000000	-7.133333	-15.500000	1023.000000	1023.000000	2046.000000
14.000000	-0.040810	-24.118494	-4.535817	-5.728181	-7.863708	-5.990788	0.000000	-10.000000	0.000000	-6.866667	-17.000000	1023.000000	1023.000000	2046.000000
14.020000	-0.041399	-24.466831	-4.764942	-5.858306	-7.812748	-6.030834	0.000000	-10.000000	-0.016667	-6.250000	-20.166666	1023.000000	1023.000000	2046.000000
14.040000	-0.042555	-25.150089	-4.945712	-6.076044	-8.059751	-6.068583	0.000000	-10.000000	-0.025000	-5.616667	-22.333334	1023.000000	1023.000000	2046.000000
14.060000	-0.044304	-26.183950	-5.257968	-6.362833	-8.315222	-6.247926	0.000000	-10.000000	-0.041667	-4.500000	-25.000000	1023.000000	1023.000000	2046.000000
14.080000	-0.046582	-27.530109	-5.659595	-6.697139	-8.624917	-6.548459	0.000000	-10.000000	-0.041667	-3.733333	-26.000000	1023.000000	1023.000000	2046.000000
14.100000	-0.048576	-28.708532	-5.933605	-7.048221	-8.914968	-6.811738	0.000000	-10.000000	-0.050000	-2.166667	-26.666666	1023.000000	1023.000000	2046.000000
14.120000	-0.050302	-29.728430	-6.101760	-7.451824	-9.078221	-7.096624	0.000000	-10.000000	-0.050000	-1.350000	-26.833334	1023.000000	1023.000000	2046.000000
14.140000	-0.051531	-30.454809	-6.277201	-7.677684	-9.222300	-7.277626	0.000000	-10.000000	-0.033333	-1.133333	-27.000000	1023.000000	1023.000000	2046.000000
14.160000	-0.052688	-31.138861	-6.503753	-7.834326	-9.264080	-7.536702	0.000000	-10.000000	-0.016667	-2.000000	-27.000000	1023.000000	1023.000000	2046.000000
14.180000	-0.053228	-31.457699	-6.522236	-7.988387	-9.393181	-7.553894	0.000000	-10.000000	0.000000	-2.950000	-27.500000	1023.000000	1023.000000	2046.000000
14.200000	-0.053970	-31.896322	-6.794910	-7.997994	-9.366837	-7.736582	0.000000	-10.000000	-0.008333	-3.533333	-29.000000	1023.000000	1023.000000	2046.000000
14.220000	-0.054510	-32.215145	-6.907112	-8.038465	-9.407380	-7.862185	0.000000	-10.000000	-0.025000	-4.083333	-30.833334	1023.000000	1023.000000	2046.000000
14.240000	-0.054896	-32.443279	-6.992733	-8.134064	-9.411600	-7.904881	0.000000	-10.000000	-0.033333	-4.300000	-32.666668	1023.000000	1023.000000	2046.000000
14.260000	-0.055179	-32.610737	-7.023209	-8.214712	-9.401793	-7.971024	0.000000	-10.000000	-0.033333	-4.283333	-33.500000	1023.000000	1023.000000	2046.000000
14.280000	-0.055178	-32.609997	-7.063662	-8.249309	-9.350238	-7.946789	0.000000	-10.000000	-0.033333	-4.333333	-34.500000	1023.000000	1023.000000	2046.000000
14.300000	-0.055275	-32.667477	-7.039083	-8.253274	-9.300659	-8.074461	0.000000	-10.000000	-0.025000	-4.283333	-36.000000	1023.000000	1023.000000	2046.000000
14.320000	-0.055107	-32.568447	-7.012208	-8.276885	-9.239003	-8.040352	0.000000	-10.000000	-0.016667	-4.183333	-38.000000	1023.000000	1023.000000	2046.000000
14.340000	-0.054768	-32.367649	-6.907691	-8.355574	-9.095647	-8.008738	0.000000	-10.000000	-0.008333	-4.216667	-40.000000	1023.000000	1023.000000	2046.000000
14.360000	-0.054346	-32.118614	-6.795560	-8.263361	-9.062741	-7.996952	0.000000	-10.000000	-0.016667	-4.333333	-41.000000	1023.000000	1023.000000	2046.000000
14.380000	-0.053925	-31.869631	-6.805866	-8.201048	-8.960614	-7.902103	0.000000	-10.000000	-0.025000	-4.700000	-41.833332	1023.000000	1023.000000	2046.000000
14.400000	-0.053342	-31.525064	-6.644971	-8.107635	-8.963986	-7.808472	0.000000	-10.000000	-0.016667	-4.766667	-42.833332	1023.000000	1023.000000	2046.000000
14.420000	-0.052803	-31.206339	-6.626774	-7.976984	-8.854315	-7.748267	0.000000	-10.000000	-0.025000	-4.733334	-44.333332	1023.000000	1023.000000	2046.000000
14.440000	-0.052593	-31.082447	-6.705335	-7.901109	-8.736174	-7.739830	0.000000	-10.000000	-0.025000	-4.183333	-46.500000	1023.000000	1023.000000	2046.000000
14.460000	-0.052547	-31.055525	-6.840755	-7.799035	-8.695613	-7.720122	0.000000	-10.000000	-0.033333	-3.766667	-48.000000	1023.000000	1023.000000	2046.000000
14.480000	-0.052796	-31.202398	-6.889097	-7.866290	-8.785476	-7.661537	0.000000	-10.000000	-0.033333	-3.450000	-49.333332	1023.000000	1023.000000	2046.000000
14.500000	-0.053189	-31.434992	-7.086250	-7.841265	-8.822545	-7.684932	0.000000	-10.000000	-0.033333	-3.483333	-50.000000	1023.000000	1023.000000	2046.000000
14.520000	-0.053527	-31.634380	-7.122808	-7.964698	-8.890154	-7.656722	0.000000	-10.000000	-0.033333	-3.366667	-51.166668	1023.000000	1023.000000	2046.000000
14.540000	-0.053785	-31.786755	-7.158618	-7.950106	-9.024533	-7.653497	0.000000	-10.000000	-0.025000	-2.850000	-52.500000	1023.000000	1023.000000	2046.000000
14.560000	-0.054089	-31.966333	-7.146049	-8.065439	-9.060112	-7.694734	0.000000	-10.000000	-0.025000	-2.300000	-53.500000	1023.000000	1023.000000	2046.000000
14.580000	-0.054093	-31.968813	-7.049172	-8.084300	-9.163115	-7.672228	0.000000	-10.000000	-0.033333	-1.600000	-54.000000	1023.000000	1023.000000	2046.000000
14.600000	-0.053987	-31.906458	-6.962658	-8.092577	-9.115121	-7.736103	0.000000	-10.000000	-0.041667	-0.966667	-54.000000	1023.000000	1023.000000	2046.000000
14.620000	-0.053693	-31.732407	-6.799026	-8.112885	-9.103844	-7.716654	0.000000	-10.000000	-0.050000	-0.333333	-54.000000	1023.000000	1023.000000	2046.000000
14.640000	-0.053542	-31.643223	-6.822001	-8.092670	-9.000089	-7.728462	0.000000	-10.000000	-0.050000	0.000000	-54.000000	1023.000000	1023.000000	2046.000000
14.660000	-0.053106	-31.385548	-6.696865	-8.099716	-8.904517	-7.684451	0.000000	-10.000000	-0.050000	0.000000	-54.000000	1023.000000	1023.000000	2046.000000
14.680000	-0.052805	-31.207893	-6.632436	-8.047970	-8.879282	-7.648205	0.000000	-10.000000	-0.041667	0.000000	-54.000000	1023.000000	1023.000000	2046.000000
14.700000	-0.052324	-30.923769	-6.551371	-7.991413	-8.751188	-7.629797	0.000000	-10.000000	-0.041667	0.000000	-54.000000	1023.000000	1023.000000	2046.000000
14.720000	-0.051876	-30.658449	-6.419089	-7.934086	-8.778477	-7.526797	0.000000	-10.000000	-0.033333	0.000000	-54.000000	1023.000000	1023.000000	2046.000000
14.740000	-0.051519	-30.447966	-6.355133	-7.895211	-8.694607	-7.503015	0.000000	-10.000000	-0.041667	0.000000	-54.000000	1023.000000	1023.000000	2046.000000
14.760000	-0.051023	-30.154819	-6.279185	-7.802941	-8.637460	-7.435233	0.000000	-10.000000	-0.041667	0.000000	-54.000000	1023.000000	1023.000000	2046.000000
14.780000	-0.050553	-29.876747	-6.190421	-7.742131	-8.535010	-7.409184	0.000000	-10.000000	-0.050000	0.000000	-54.000000	1023.000000	1023.000000	2046.000000
14.800000	-0.050127	-29.625313	-6.102222	-7.635184	-8.560280	-7.327626	0.000000	-10.000000	-0.050000	0.000000	-54.000000	1023.000000	1023.000000	2046.000000
14.820000	-0.049715	-29.381273	-6.095417	-7.579844	-8.435690	-7.270322	0.000000	-10.000000	-0.050000	0.000000	-54.000000	1023.000000	1023.000000	2046.000000
14.840000	-0.049258	-29.111200	-5.974878	-7.509862	-8.407787	-7.218671	0.000000	-10.000000	-0.050000	0.000000	-54.000000	1023.000000	1023.000000	2046.000000
14.860000	-0.048936	-28.921377	-5.973143	-7.447037	-8.346217	-7.154981	0.000000	-10.000000	-0.050000	0.000000	-54.000000	1023.000000	1023.000000	2046.000000
14.880000	-0.048597	-28.721022	-5.893662	-7.395473	-8.283224	-7.148663	0.000000	-10.000000	-0.050000	0.000000	-54.000000	1023.000000	1023.000000	2046.000000
14.900000	-0.048378	-28.591528	-5.877843	-7.340583	-8.269293	-7.103809	0.000000	-10.000000	-0.050000	0.000000	-54.000000	1023.000000	1023.000000	2046.000000
14.920000	-0.048065	-28.406345	-5.871897	-7.273537	-8.152596	-7.108316	0.000000	-10.000000	-0.041667	0.000000	-54.000000	1023.000000	1023.000000	2046.000000
14.940000	-0.047891	-28.303467	-5.759662	-7.245702	-8.228719	-7.069385	0.000000	-10.000000	-0.041667	0.000000	-54.000000	1023.000000	1023.000000	2046.000000
14.960000	-0.047670	-28.173258	-5.765177	-7.185527	-8.103475	-7.119079	0.000000	-10.000000	-0.041667	0.000000	-54.000000	1023.000000	1023.000000	2046.000000
14.980000	-0.047426	-28.028879	-5.722342	-7.153533	-8.130316	-7.022687	0.000000	-10.000000	-0.050000	0.000000	-54.000000	1023.000000	1023.000000	2046.000000
15.000000	-0.047139	-27.858999	-5.686980	-7.096420	-8.050201	-7.025397	0.000000	-10.000000	-0.050000	0.000000	-54.000000	1023.000000	1023.000000	2046.000000
15.020000	-0.046909	-27.723495	-5.596655	-7.094993	-8.029795	-7.002052	0.000000	-10.000000	-0.050000	0.000000	-54.000000	1023.000000	1023.000000	2046.000000
15.040000	-0.046688	-27.592669	-5.595964	-7.051322	-7.998132	-6.947250	0.000000	-10.000000	-0.050000	0.000000	-54.000000	1023.000000	1023.000000	2046.000000
15.060000	-0.046359	-27.398432	-5.491755	-7.036110	-7.895543	-6.975023	0.000000	-10.000000	-0.050000	0.000000	-54.000000	1023.000000	1023.000000	2046.000000
15.080000	-0.046052	-27.216902	-5.423129	-7.026151	-7.877096	-6.890527	0.000000	-10.000000	-0.050000	0.000000	-54.000000	1023.000000	1023.000000	2046.000000
15.100000	-0.045604	-26.951942	-5.325057	-6.918902	-7.806575	-6.901410	0.000000	-10.000000	-0.050000	0.583333	-54.000000	1023.000000	1023.000000	2046.000000
15.120000	-0.045607	-26.953773	-5.265713	-6.902807	-7.947311	-6.837942	0.000000	-10.000000	-0.050000	1.283333	-54.000000	1023.000000	1023.000000	2046.000000
15.140000	-0.045671	-26.991322	-5.246880	-6.859554	-7.978081	-6.906806	0.000000	-10.000000	-0.050000	2.216667	-54.000000	1023.000000	1023.000000	2046.000000
15.160000	-0.045911	-27.133356	-5.200743	-6.921088	-8.118720	-6.892805	0.000000	-10.000000	-0.050000	2.566667	-54.000000	1023.000000	1023.000000	2046.000000
15.180000	-0.046026	-27.201101	-5.146174	-6.916713	-8.092661	-7.045554	0.000000	-10.000000	-0.050000	2.983333	-54.000000	1023.000000	1023.000000	2046.000000
15.200000	-0.045981	-27.174698	-5.117371	-6.926479	-8.092375	-7.038474	0.000000	-10.000000	-0.050000	3.283333	-54.000000	1023.000000	1023.000000	2046.000000
15.220000	-0.045508	-26.895056	-4.979463	-6.904915	-7.975735	-7.034942	0.000000	-10.000000	-0.050000	3.633333	-54.000000	1023.000000	1023.000000	2046.000000
15.240000	-0.045369	-26.812922	-4.950658	-6.933181	-7.977670	-6.951413	0.000000	-10.000000	-0.066667	4.150000	-54.000000	1023.000000	1023.000000	2046.000000
15.260000	-0.045464	-26.869385	-5.099522	-6.921761	-7.901075	-6.947028	0.000000	-10.000000	-0.083333	4.550000	-54.000000	1023.000000	1023.000000	2046.000000
15.280000	-0.045869	-27.108719	-5.196456	-7.074438	-7.981256	-6.856568	0.000000	-10.000000	-0.100000	5.116667	-54.000000	1023.000000	1023.000000	2046.000000
15.300000	-0.046986	-27.768930	-5.455988	-7.312871	-8.211573	-6.788499	0.000000	-10.000000	-0.100000	5.766667	-54.000000	1023.000000	1023.000000	2046.000000
15.320000	-0.048572	-28.705814	-5.826325	-7.492113	-8.369157	-7.018220	0.000000	-10.000000	-0.100000	6.616667	-54.000000	1023.000000	1023.000000	2046.000000
15.340000	-0.050494	-29.841988	-6.107502	-7.828735	-8.720372	-7.185378	0.000000	-10.000000	-0.108333	8.400001	-54.000000	1023.000000	1023.000000	2046.000000
15.360000	-0.051971	-30.715006	-6.332031	-8.114587	-8.863535	-7.404852	0.000000	-10.000000	-0.116667	9.750000	-54.000000	1023.000000	1023.000000	2046.000000
15.380000	-0.053075	-31.367138	-6.439587	-8.391602	-8.971013	-7.564937	0.000000	-10.000000	-0.133333	11.233334	-41.166668	1023.000000	1023.000000	2046.000000
15.400000	-0.053860	-31.830980	-6.640141	-8.615031	-8.933639	-7.642171	0.000000	-10.000000	-0.141667	11.833334	-11.166667	1023.000000	1023.000000	2046.000000
15.420000	-0.054164	-32.010757	-6.657966	-8.725707	-9.003407	-7.623676	0.000000	-10.000000	-0.150000	12.433333	18.833334	1023.000000	1023.000000	2046.000000
15.440000	-0.054461	-32.186348	-6.810422	-8.723899	-8.964643	-7.687384	0.000000	-10.000000	-0.150000	12.700000	36.000000	1023.000000	1023.000000	2046.000000
15.460000	-0.054282	-32.080803	-6.835683	-8.699245	-8.899069	-7.646805	0.000000	-10.000000	-0.158333	12.933333	37.333332	1023.000000	1023.000000	2046.000000
15.480000	-0.054201	-32.032986	-6.870376	-8.679328	-8.903434	-7.579849	0.000000	-10.000000	-0.166667	13.166667	38.666668	1023.000000	1023.000000	2046.000000
15.500000	-0.054002	-31.915064	-6.925631	-8.655629	-8.797198	-7.536606	0.000000	-10.000000	-0.183333	13.616667	41.333332	1023.000000	1023.000000	2046.000000
15.520000	-0.053646	-31.704548	-6.915071	-8.618186	-8.695485	-7.475807	0.000000	-10.000000	-0.191667	13.950001	44.333332	1023.000000	1023.000000	2046.000000
15.540000	-0.052902	-31.265038	-6.875731	-8.545032	-8.461620	-7.382653	0.000000	-10.000000	-0.208333	14.466667	48.833332	1023.000000	1023.000000	2046.000000
15.560000	-0.052274	-30.893936	-6.756217	-8.552193	-8.359381	-7.226146	0.000000	-10.000000	-0.216667	15.050000	53.666668	1023.000000	1023.000000	2046.000000
15.580000	-0.051377	-30.363672	-6.663467	-8.480722	-8.139829	-7.079653	0.000000	-10.000000	-0.233333	15.783334	58.500000	1023.000000	1023.000000	2046.000000
15.600000	-0.050113	-29.616693	-6.478240	-8.409739	-7.824739	-6.903977	0.000000	-10.000000	-0.241667	16.383333	63.666668	1023.000000	1023.000000	2046.000000
15.620000	-0.048986	-28.950476	-6.307283	-8.294684	-7.678958	-6.669551	0.000000	-10.000000	-0.258333	16.966667	69.000000	1023.000000	1023.000000	2046.000000
15.640000	-0.047726	-28.206148	-6.182172	-8.029074	-7.468910	-6.525991	0.000000	-10.000000	-0.275000	17.733334	76.666664	1023.000000	1023.000000	2046.000000
15.660000	-0.046391	-27.416983	-6.039201	-7.851099	-7.253132	-6.273550	0.000000	-10.000000	-0.291667	18.450001	82.500000	1023.000000	1023.000000	2046.000000
15.680000	-0.045037	-26.617151	-5.927839	-7.632113	-7.007721	-6.049477	0.000000	-10.000000	-0.300000	19.266666	88.500000	1023.000000	1023.000000	2046.000000
15.700000	-0.043832	-25.904451	-5.826450	-7.473911	-6.778090	-5.826001	0.000000	-10.000000	-0.316667	19.750000	92.666664	1023.000000	1023.000000	2046.000000
15.720000	-0.043258	-25.565296	-5.960278	-7.365771	-6.631657	-5.607591	0.000000	-10.000000	-0.350000	20.383333	99.000000	1023.000000	1023.000000	2046.000000
15.740000	-0.042522	-25.130411	-6.020621	-7.263954	-6.445220	-5.400618	0.000000	-10.000000	-0.391667	21.016666	108.000000	1023.000000	1023.000000	2046.000000
15.760000	-0.041973	-24.806063	-5.999393	-7.244654	-6.377815	-5.184201	0.000000	-10.000000	-0.416667	21.533333	114.833336	1023.000000	1023.000000	2046.000000
15.780000	-0.041301	-24.408621	-5.877901	-7.226713	-6.341310	-4.962698	0.000000	-10.000000	-0.433333	22.250000	122.000000	1023.000000	1023.000000	2046.000000
15.800000	-0.040533	-23.955282	-5.720018	-7.136968	-6.243470	-4.854826	0.000000	-10.000000	-0.441667	22.633333	126.833336	1023.000000	1023.000000	2046.000000
15.820000	-0.039695	-23.459528	-5.565880	-7.104816	-6.136604	-4.652228	0.000000	-10.000000	-0.450000	23.116667	134.333328	1023.000000	1023.000000	2046.000000
15.840000	-0.038669	-22.853199	-5.296477	-7.079952	-5.954712	-4.522057	0.000000	-10.000000	-0.458333	23.833334	144.666672	1023.000000	1023.000000	2046.000000
15.860000	-0.037472	-22.145887	-5.030067	-6.986971	-5.802570	-4.326279	0.000000	-10.000000	-0.466667	24.516666	152.666672	1023.000000	1023.000000	2046.000000
15.880000	-0.036155	-21.367338	-4.770171	-6.875634	-5.587267	-4.134265	0.000000	-10.000000	-0.483333	25.383333	160.666672	1023.000000	1023.000000	2046.000000
15.900000	-0.034594	-20.445347	-4.376351	-6.739408	-5.365294	-3.964292	0.000000	-10.000000	-0.491667	25.616667	166.166672	1023.000000	1023.000000	2046.000000
15.920000	-0.033340	-19.703880	-4.177822	-6.623761	-5.135538	-3.766759	0.000000	-10.000000	-0.500000	25.900002	174.500000	1023.000000	1023.000000	2046.000000
15.940000	-0.031868	-18.833736	-3.930223	-6.473336	-4.889751	-3.540427	0.000000	-10.000000	-0.508333	26.016668	186.000000	1023.000000	1023.000000	2046.000000
15.960000	-0.030322	-17.920345	-3.677639	-6.308260	-4.599091	-3.335355	0.000000	-10.000000	-0.516667	26.183334	194.666672	1023.000000	1023.000000	2046.000000
15.980000	-0.028794	-17.017223	-3.386121	-6.152573	-4.368418	-3.110112	0.000000	-10.000000	-0.541667	26.416668	203.333328	1023.000000	1023.000000	2046.000000
16.000000	-0.027156	-16.048925	-3.145973	-5.931320	-4.055179	-2.916453	0.000000	-10.000000	-0.550000	26.400000	209.166672	1023.000000	1023.000000	2046.000000
16.020000	-0.025650	-15.159244	-2.924826	-5.803159	-3.805319	-2.625939	0.000000	-10.000000	-0.583333	26.816668	218.000000	1023.000000	1023.000000	2046.000000
16.040001	-0.024078	-14.230268	-2.641055	-5.692279	-3.535488	-2.361446	0.000000	-10.000000	-0.591667	27.450001	230.166672	1023.000000	1023.000000	2046.000000
16.059999	-0.022816	-13.484067	-2.501837	-5.554136	-3.280126	-2.147968	0.000000	-10.000000	-0.608333	28.216667	239.333328	1023.000000	1023.000000	2046.000000
16.080000	-0.021452	-12.678000	-2.322309	-5.363738	-3.043152	-1.948802	0.000000	-10.000000	-0.600000	28.816668	248.500000	1023.000000	1023.000000	2046.000000
16.100000	-0.020114	-11.887595	-2.102515	-5.249999	-2.812793	-1.722288	0.000000	-10.000000	-0.600000	28.983334	254.833328	1023.000000	1023.000000	2046.000000
16.120001	-0.018863	-11.147876	-1.909474	-5.124044	-2.625809	-1.488549	0.000000	-10.000000	-0.616667	29.066668	264.500000	1023.000000	1023.000000	2046.000000
16.139999	-0.017679	-10.448003	-1.807083	-4.985795	-2.377829	-1.277297	0.000000	-10.000000	-0.641667	29.100000	277.500000	1023.000000	1023.000000	2046.000000
16.160000	-0.016709	-9.874967	-1.648481	-4.923890	-2.281919	-1.020676	0.000000	-10.000000	-0.666667	29.233334	287.166656	1023.000000	1023.000000	2046.000000
16.180000	-0.015580	-9.207877	-1.468356	-4.834327	-2.085737	-0.819457	0.000000	-10.000000	-0.675000	29.583334	296.833344	1023.000000	1023.000000	2046.000000
16.200001	-0.014579	-8.616337	-1.264019	-4.789585	-2.005031	-0.557702	0.000000	-10.000000	-0.683333	29.866667	303.500000	1023.000000	1023.000000	2046.000000
16.219999	-0.013376	-7.905078	-1.064180	-4.660518	-1.813841	-0.366540	0.000000	-10.000000	-0.683333	30.083334	313.500000	1023.000000	1023.000000	2046.000000
16.240000	-0.012309	-7.274777	-0.807527	-4.589374	-1.704390	-0.173487	0.000000	-10.000000	-0.675000	30.400002	326.833344	1023.000000	1023.000000	2046.000000
16.260000	-0.011510	-6.802702	-0.650370	-4.485532	-1.673675	0.006874	0.000000	-10.000000	-0.658333	30.566668	336.833344	1023.000000	1023.000000	2046.000000
16.280001	-0.010718	-6.334404	-0.444777	-4.390322	-1.627548	0.128242	0.000000	-10.000000	-0.666667	30.583334	346.833344	1023.000000	1023.000000	2046.000000
16.299999	-0.010295	-6.084068	-0.275720	-4.473626	-1.643100	0.308378	0.000000	-10.000000	-0.683333	30.450001	353.500000	1023.000000	1023.000000	2046.000000
16.320000	-0.009378	-5.542486	-0.036809	-4.433845	-1.472856	0.401024	0.000000	-10.000000	-0.683333	30.000000	363.666656	1023.000000	1023.000000	2046.000000
16.340000	-0.008614	-5.090785	0.135558	-4.516574	-1.383850	0.674082	0.000000	-10.000000	-0.666667	29.816668	373.833344	1023.000000	1023.000000	2046.000000
16.360001	-0.007585	-4.482712	0.267933	-4.384516	-1.201052	0.834923	0.000000	-10.000000	-0.625000	29.250000	383.833344	1023.000000	1023.000000	2046.000000
16.379999	-0.006564	-3.879064	0.345250	-4.250758	-1.085591	1.112034	0.000000	-10.000000	-0.600000	28.850000	393.666656	1023.000000	1023.000000	2046.000000
16.400000	-0.005947	-3.514632	0.453007	-4.216015	-1.049272	1.297648	0.000000	-10.000000	-0.566667	28.300001	403.333344	1023.000000	1023.000000	2046.000000
16.420000	-0.005412	-3.198504	0.607870	-4.260498	-1.077041	1.531166	0.000000	-10.000000	-0.541667	27.816668	419.000000	1023.000000	1023.000000	2046.000000
16.440001	-0.006074	-3.589885	0.422716	-4.488553	-1.160525	1.636476	0.000000	-10.000000	-0.516667	27.383333	437.500000	1023.000000	1023.000000	2046.000000
16.459999	-0.007332	-4.333378	0.065857	-4.664714	-1.365533	1.631012	0.000000	-10.000000	-0.500000	27.050001	452.833344	1023.000000	1023.000000	2046.000000
16.480000	-0.008965	-5.298364	-0.258552	-4.873440	-1.634906	1.468534	0.000000	-10.000000	-0.500000	26.950001	459.000000	1023.000000	1023.000000	2046.000000
16.500000	-0.010517	-6.215747	-0.487543	-5.142076	-1.872202	1.286074	0.000000	-10.000000	-0.500000	26.950001	459.000000	1023.000000	1023.000000	2046.000000
16.520000	-0.011205	-6.621874	-0.594415	-5.319736	-1.903325	1.195603	0.000000	-10.000000	-0.500000	26.466667	461.833344	1023.000000	1023.000000	2046.000000
16.540001	-0.011762	-6.951528	-0.759071	-5.476743	-1.819794	1.104081	0.000000	-10.000000	-0.500000	25.883333	467.666656	1023.000000	1023.000000	2046.000000
16.559999	-0.011774	-6.958443	-0.860118	-5.508637	-1.671529	1.081841	0.000000	-10.000000	-0.491667	25.316668	476.333344	1023.000000	1023.000000	2046.000000
16.580000	-0.011536	-6.817900	-0.916930	-5.418221	-1.566428	1.083679	0.000000	-10.000000	-0.466667	25.200001	484.833344	1023.000000	1023.000000	2046.000000
16.600000	-0.011262	-6.655959	-0.880132	-5.414395	-1.505420	1.143989	0.000000	-10.000000	-0.441667	24.883333	493.333344	1023.000000	1023.000000	2046.000000
16.620001	-0.010763	-6.360971	-0.835263	-5.338562	-1.377167	1.190021	0.000000	-10.000000	-0.408333	24.216667	501.666656	1023.000000	1023.000000	2046.000000
16.639999	-0.010295	-6.084634	-0.766813	-5.273923	-1.256648	1.212751	0.000000	-10.000000	-0.391667	23.083334	512.666687	1023.000000	1023.000000	2046.000000
16.660000	-0.009766	-5.771645	-0.720286	-5.213430	-1.067949	1.230020	0.000000	-10.000000	-0.375000	22.250000	520.666687	1023.000000	1023.000000	2046.000000
16.680000	-0.008935	-5.280721	-0.630647	-5.113647	-0.830436	1.294010	0.000000	-10.000000	-0.358333	21.549999	528.333313	1023.000000	1023.000000	2046.000000
16.700001	-0.008243	-4.871397	-0.557448	-5.033995	-0.596578	1.316623	0.000000	-10.000000	-0.333333	21.066668	533.166687	1023.000000	1023.000000	2046.000000
16.719999	-0.007225	-4.269708	-0.341577	-4.995723	-0.378437	1.446028	0.000000	-10.000000	-0.308333	20.616667	540.333313	1023.000000	1023.000000	2046.000000
16.740000	-0.006090	-3.599475	-0.101031	-4.999812	-0.127101	1.628469	0.000000	-10.000000	-0.291667	19.900000	549.500000	1023.000000	1023.000000	2046.000000
16.760000	-0.005057	-2.988886	0.069780	-4.889780	0.138975	1.692139	0.000000	-10.000000	-0.283333	19.466667	556.166687	1023.000000	1023.000000	2046.000000
16.780001	-0.003797	-2.244013	0.214686	-4.716494	0.413200	1.844596	0.000000	-10.000000	-0.266667	18.700001	562.833313	1023.000000	1023.000000	2046.000000
16.799999	-0.002671	-1.578602	0.329270	-4.542272	0.678184	1.956216	0.000000	-10.000000	-0.241667	18.150000	567.166687	1023.000000	1023.000000	2046.000000
16.820000	-0.001469	-0.868013	0.506716	-4.394508	0.945437	2.074343	0.000000	-10.000000	-0.216667	17.233334	573.500000	1023.000000	1023.000000	2046.000000
16.840000	-0.000497	-0.293893	0.517392	-4.249997	1.230767	2.207944	0.000000	-10.000000	-0.183333	16.049999	581.000000	1023.000000	1023.000000	2046.000000
16.860001	0.000315	0.185946	0.540259	-4.160694	1.454673	2.351707	0.000000	-10.000000	-0.166667	15.116667	586.500000	1023.000000	1023.000000	2046.000000
16.879999	0.000721	0.425919	0.530717	-4.174791	1.573949	2.496045	0.000000	-10.000000	-0.150000	14.100000	591.666687	1023.000000	1023.000000	2046.000000
16.900000	0.000924	0.545874	0.507669	-4.174073	1.643979	2.568299	0.000000	-10.000000	-0.141667	13.466667	595.000000	1023.000000	1023.000000	2046.000000
16.920000	0.001411	0.833650	0.583084	-4.152362	1.746850	2.656077	0.000000	-10.000000	-0.125000	12.450000	599.666687	1023.000000	1023.000000	2046.000000
16.940001	0.001762	1.041272	0.733892	-4.214284	1.839427	2.682237	0.000000	-10.000000	-0.100000	11.450000	604.000000	1023.000000	1023.000000	2046.000000
16.959999	0.002290	1.353115	0.906131	-4.233516	1.962899	2.717601	0.000000	-10.000000	-0.075000	10.316667	608.000000	1023.000000	1023.000000	2046.000000
16.980000	0.002815	1.663835	1.091299	-4.284005	2.110409	2.746132	0.000000	-10.000000	-0.066667	9.416667	611.666687	1023.000000	1023.000000	2046.000000
17.000000	0.003594	2.124170	1.408604	-4.345711	2.200643	2.860634	0.000000	-10.000000	-0.058333	8.883333	615.000000	1023.000000	1023.000000	2046.000000
17.020000	0.004544	2.685590	1.654214	-4.275702	2.414315	2.892764	0.000000	-10.000000	-0.058333	8.483334	618.000000	1023.000000	1023.000000	2046.000000
17.040001	0.005461	3.227693	1.911297	-4.207625	2.566451	2.957570	0.000000	-10.000000	-0.050000	8.083334	621.833313	1023.000000	1023.000000	2046.000000
17.059999	0.006467	3.822130	2.122085	-4.114522	2.716765	3.097802	0.000000	-10.000000	-0.050000	7.750000	624.666687	1023.000000	1023.000000	2046.000000
17.080000	0.007397	4.371719	2.242383	-3.959758	2.917586	3.171509	0.000000	-10.000000	-0.058333	7.433333	627.333313	1023.000000	1023.000000	2046.000000
17.100000	0.008290	4.899483	2.450952	-3.870979	3.017562	3.301947	0.000000	-10.000000	-0.058333	7.133333	629.000000	1023.000000	1023.000000	2046.000000
17.120001	0.009085	5.368944	2.525676	-3.739537	3.211144	3.371661	0.000000	-10.000000	-0.058333	6.533333	631.333313	1023.000000	1023.000000	2046.000000
17.139999	0.009763	5.769842	2.612302	-3.612094	3.285190	3.484445	0.000000	-10.000000	-0.050000	5.500000	634.166687	1023.000000	1023.000000	2046.000000
17.160000	0.010527	6.221581	2.710642	-3.477309	3.401343	3.586904	0.000000	-10.000000	-0.050000	4.600000	636.166687	1023.000000	1023.000000	2046.000000
17.180000	0.011127	6.576350	2.834959	-3.359342	3.428831	3.671902	0.000000	-10.000000	-0.050000	3.333333	638.000000	1023.000000	1023.000000	2046.000000
17.200001	0.011712	6.922087	2.872126	-3.171671	3.497495	3.724137	0.000000	-10.000000	-0.033333	1.433333	638.833313	1023.000000	1023.000000	2046.000000
17.219999	0.012279	7.257119	2.980556	-3.049118	3.559400	3.766282	0.000000	-10.000000	-0.016667	-0.850000	639.666687	1023.000000	1023.000000	2046.000000
17.240000	0.012961	7.659889	3.161353	-2.931485	3.573383	3.856638	0.000000	-10.000000	0.008333	-3.116667	640.000000	1023.000000	1023.000000	2046.000000
17.260000	0.013459	7.954156	3.244467	-2.781178	3.608649	3.882219	0.000000	-10.000000	0.008333	-5.050000	640.000000	1023.000000	1023.000000	2046.000000
17.280001	0.013633	8.057304	3.271590	-2.612017	3.546127	3.851603	0.000000	-10.000000	0.025000	-7.300000	640.000000	1023.000000	1023.000000	2046.000000
17.299999	0.013734	8.116537	3.241295	-2.466665	3.477301	3.864605	0.000000	-10.000000	0.041667	-9.550000	640.000000	1023.000000	1023.000000	2046.000000
17.320000	0.013552	8.009523	3.177807	-2.346214	3.322894	3.855037	0.000000	-10.000000	0.075000	-11.466667	640.000000	1023.000000	1023.000000	2046.000000
17.340000	0.013171	7.784021	3.039232	-2.266262	3.056855	3.954195	0.000000	-10.000000	0.100000	-13.283334	640.000000	1023.000000	1023.000000	2046.000000
17.360001	0.012444	7.354271	2.726650	-2.047923	2.717960	3.957583	0.000000	-10.000000	0.150000	-15.150000	632.666687	1023.000000	1023.000000	2046.000000
17.379999	0.011331	6.696661	2.394649	-1.938177	2.294631	3.945560	0.000000	-10.000000	0.200000	-16.966667	623.500000	1023.000000	1023.000000	2046.000000
17.400000	0.010177	6.014409	2.166482	-1.977853	1.841323	3.984456	0.000000	-10.000000	0.258333	-18.800001	612.166687	1023.000000	1023.000000	2046.000000
17.420000	0.008799	5.200164	2.033019	-2.040679	1.350039	3.857786	0.000000	-10.000000	0.308333	-20.533335	605.833313	1023.000000	1023.000000	2046.000000
17.440001	0.007103	4.197666	1.798568	-2.173258	0.883525	3.688831	0.000000	-10.000000	0.358333	-22.183334	599.000000	1023.000000	1023.000000	2046.000000
17.459999	0.004821	2.849089	1.292137	-2.323326	0.447913	3.432365	0.000000	-10.000000	0.433333	-23.766666	591.666687	1023.000000	1023.000000	2046.000000
17.480000	0.001932	1.141811	0.785924	-2.507659	-0.173855	3.037400	0.000000	-10.000000	0.483333	-25.283333	583.666687	1023.000000	1023.000000	2046.000000
17.500000	-0.000988	-0.583774	0.214823	-2.660802	-0.796459	2.658664	0.000000	-10.000000	0.533333	-26.666668	575.166687	1023.000000	1023.000000	2046.000000
17.520000	-0.003523	-2.082212	-0.246565	-2.814916	-1.311414	2.290683	0.000000	-10.000000	0.541667	-27.700001	566.166687	1023.000000	1023.000000	2046.000000
17.540001	-0.005526	-3.265718	-0.601639	-2.959062	-1.745595	2.040578	0.000000	-10.000000	0.566667	-28.516666	557.000000	1023.000000	1023.000000	2046.000000
17.559999	-0.007510	-4.438375	-0.966215	-3.066701	-2.169819	1.764360	0.000000	-10.000000	0.583333	-29.133333	547.333313	1023.000000	1023.000000	2046.000000
17.580000	-0.009037	-5.340690	-1.329704	-3.031437	-2.501393	1.521844	0.000000	-10.000000	0.616667	-29.633333	537.500000	1023.000000	1023.000000	2046.000000
17.600000	-0.010475	-6.190895	-1.612436	-3.031651	-2.847974	1.301166	0.000000	-10.000000	0.633333	-30.299999	527.500000	1023.000000	1023.000000	2046.000000
17.620001	-0.011779	-6.961648	-1.883516	-3.082713	-3.138685	1.143266	0.000000	-10.000000	0.650000	-30.750000	517.500000	1023.000000	1023.000000	2046.000000
17.639999	-0.013081	-7.730635	-2.205336	-3.063825	-3.360094	0.898619	0.000000	-10.000000	0.666667	-31.250000	507.333344	1023.000000	1023.000000	2046.000000
17.660000	-0.014193	-8.387827	-2.352755	-3.128646	-3.592833	0.686406	0.000000	-10.000000	0.700000	-31.299999	497.000000	1023.000000	1023.000000	2046.000000
17.680000	-0.015090	-8.918433	-2.576961	-3.177675	-3.760697	0.596900	0.000000	-10.000000	0.716667	-31.450001	486.500000	1023.000000	1023.000000	2046.000000
17.700001	-0.015772	-9.321317	-2.654977	-3.212280	-3.928826	0.474765	0.000000	-10.000000	0.725000	-31.533333	476.000000	1023.000000	1023.000000	2046.000000
17.719999	-0.016498	-9.750357	-2.764687	-3.261891	-4.068869	0.345089	0.000000	-10.000000	0.708333	-31.483334	465.500000	1023.000000	1023.000000	2046.000000
17.740000	-0.017110	-10.111716	-2.846088	-3.380573	-4.169945	0.284890	0.000000	-10.000000	0.716667	-31.466667	455.000000	1023.000000	1023.000000	2046.000000
17.760000	-0.017394	-10.280103	-2.874143	-3.377964	-4.291526	0.263530	0.000000	-10.000000	0.716667	-31.383333	444.500000	1023.000000	1023.000000	2046.000000
17.780001	-0.017663	-10.439128	-3.017110	-3.242249	-4.335741	0.155971	0.000000	-10.000000	0.725000	-31.466667	434.000000	1023.000000	1023.000000	2046.000000
17.799999	-0.017946	-10.606168	-3.069167	-3.187759	-4.504463	0.155221	0.000000	-10.000000	0.716667	-31.383333	423.500000	1023.000000	1023.000000	2046.000000
17.820000	-0.018375	-10.859661	-3.222883	-3.047361	-4.671377	0.081961	0.000000	-10.000000	0.708333	-31.283333	413.000000	1023.000000	1023.000000	2046.000000
17.840000	-0.018674	-11.036065	-3.325193	-2.961633	-4.790228	0.040990	0.000000	-10.000000	0.691667	-30.950001	402.666656	1023.000000	1023.000000	2046.000000
17.860001	-0.019273	-11.390238	-3.513857	-2.924708	-4.906809	-0.044863	0.000000	-10.000000	0.666667	-30.566668	392.500000	1023.000000	1023.000000	2046.000000
17.879999	-0.020080	-11.867192	-3.726594	-2.975414	-5.038806	-0.126379	0.000000	-10.000000	0.633333	-30.000000	382.500000	1023.000000	1023.000000	2046.000000
17.900000	-0.020944	-12.377999	-3.916035	-3.001676	-5.256396	-0.203893	0.000000	-10.000000	0.608333	-29.700001	372.500000	1023.000000	1023.000000	2046.000000
17.920000	-0.021850	-12.913317	-4.105958	-3.065199	-5.434045	-0.308114	0.000000	-10.000000	0.591667	-29.400000	362.500000	1023.000000	1023.000000	2046.000000
17.940001	-0.022849	-13.503484	-4.161399	-3.166538	-5.722522	-0.453024	0.000000	-10.000000	0.591667	-29.183334	352.500000	1023.000000	1023.000000	2046.000000
17.959999	-0.023671	-13.989494	-4.234118	-3.221324	-5.927019	-0.607033	0.000000	-10.000000	0.575000	-28.733334	342.666656	1023.000000	1023.000000	2046.000000
17.980000	-0.024300	-14.361547	-4.244025	-3.312059	-6.049357	-0.756106	0.000000	-10.000000	0.550000	-28.200001	333.000000	1023.000000	1023.000000	2046.000000
18.000000	-0.024820	-14.668725	-4.251042	-3.331101	-6.201737	-0.884844	0.000000	-10.000000	0.508333	-27.483334	323.666656	1023.000000	1023.000000	2046.000000
18.020000	-0.025171	-14.876193	-4.204746	-3.394430	-6.304167	-0.972850	0.000000	-10.000000	0.483333	-26.833334	314.500000	1023.000000	1023.000000	2046.000000
18.040001	-0.025605	-15.132693	-4.170914	-3.490454	-6.414618	-1.056706	0.000000	-10.000000	0.475000	-26.416666	305.500000	1023.000000	1023.000000	2046.000000
18.059999	-0.025943	-15.332564	-4.233942	-3.498888	-6.412772	-1.186964	0.000000	-10.000000	0.466667	-25.966667	296.666656	1023.000000	1023.000000	2046.000000
18.080000	-0.026128	-15.441401	-4.169849	-3.558057	-6.460573	-1.252921	0.000000	-10.000000	0.458333	-25.400000	288.000000	1023.000000	1023.000000	2046.000000
18.100000	-0.026353	-15.574547	-4.175815	-3.543120	-6.513352	-1.342260	0.000000	-10.000000	0.416667	-24.583334	279.500000	1023.000000	1023.000000	2046.000000
18.120001	-0.026664	-15.758570	-4.175697	-3.556151	-6.573831	-1.452891	0.000000	-10.000000	0.383333	-24.016668	271.166656	1023.000000	1023.000000	2046.000000
18.139999	-0.026834	-15.859105	-4.195228	-3.544955	-6.632454	-1.486468	0.000000	-10.000000	0.350000	-23.466667	263.000000	1023.000000	1023.000000	2046.000000
18.160000	-0.026954	-15.929852	-4.254244	-3.524599	-6.594579	-1.556431	0.000000	-10.000000	0.341667	-23.116667	255.333328	1023.000000	1023.000000	2046.000000
18.180000	-0.027073	-16.000063	-4.156800	-3.564499	-6.722558	-1.556206	0.000000	-10.000000	0.325000	-22.550001	247.666672	1023.000000	1023.000000	2046.000000
18.200001	-0.027321	-16.146862	-4.152838	-3.573988	-6.796181	-1.623855	0.000000	-10.000000	0.308333	-22.000000	240.333328	1023.000000	1023.000000	2046.000000
18.219999	-0.027316	-16.143518	-4.095457	-3.564017	-6.814152	-1.669892	0.000000	-10.000000	0.291667	-21.383333	232.833328	1023.000000	1023.000000	2046.000000
18.240000	-0.027254	-16.107050	-4.005860	-3.508747	-6.819311	-1.773131	0.000000	-10.000000	0.291667	-20.983334	225.666672	1023.000000	1023.000000	2046.000000
18.260000	-0.027020	-15.968729	-3.853900	-3.489944	-6.775625	-1.849260	0.000000	-10.000000	0.275000	-20.350000	218.500000	1023.000000	1023.000000	2046.000000
18.280001	-0.027082	-16.005707	-3.712094	-3.562335	-6.839848	-1.891430	0.000000	-10.000000	0.250000	-19.650000	211.833328	1023.000000	1023.000000	2046.000000
18.299999	-0.027286	-16.125990	-3.612926	-3.598796	-6.863896	-2.050372	0.000000	-10.000000	0.216667	-19.000000	205.333328	1023.000000	1023.000000	2046.000000
18.320000	-0.027512	-16.259394	-3.605654	-3.640999	-6.808002	-2.204739	0.000000	-10.000000	0.200000	-18.583334	199.000000	1023.000000	1023.000000	2046.000000
18.340000	-0.027548	-16.281061	-3.506372	-3.663706	-6.880292	-2.230691	0.000000	-10.000000	0.200000	-18.250000	192.666672	1023.000000	1023.000000	2046.000000
18.360001	-0.027817	-16.440115	-3.630210	-3.626977	-6.873331	-2.309597	0.000000	-10.000000	0.191667	-17.750000	186.500000	1023.000000	1023.000000	2046.000000
18.379999	-0.028203	-16.668112	-3.744600	-3.679119	-6.970884	-2.273508	0.000000	-10.000000	0.183333	-17.300001	180.666672	1023.000000	1023.000000	2046.000000
18.400000	-0.029290	-17.310461	-3.964712	-3.761738	-7.173998	-2.410013	0.000000	-10.000000	0.175000	-16.900000	175.000000	1023.000000	1023.000000	2046.000000
18.420000	-0.030254	-17.880384	-4.067299	-3.913084	-7.398358	-2.501642	0.000000	-10.000000	0.166667	-16.500000	169.333328	1023.000000	1023.000000	2046.000000
18.440001	-0.031851	-18.823957	-4.278004	-4.234285	-7.616495	-2.695174	0.000000	-10.000000	0.150000	-15.833334	163.833328	1023.000000	1023.000000	2046.000000
18.459999	-0.033679	-19.904394	-4.505749	-4.639396	-7.785727	-2.973523	0.000000	-10.000000	0.108333	-15.116667	158.500000	1023.000000	1023.000000	2046.000000
18.480000	-0.035814	-21.166136	-4.721221	-5.072294	-8.092393	-3.280226	0.000000	-10.000000	0.075000	-14.350000	153.500000	1023.000000	1023.000000	2046.000000
18.500000	-0.038064	-22.496031	-5.023478	-5.448061	-8.355815	-3.668677	0.000000	-10.000000	0.050000	-13.466666	148.666672	1023.000000	1023.000000	2046.000000
18.520000	-0.039982	-23.629469	-5.293288	-5.783527	-8.552103	-4.000550	0.000000	-10.000000	0.050000	-12.550000	144.166672	1023.000000	1023.000000	2046.000000
18.540001	-0.041438	-24.489891	-5.474129	-6.047445	-8.713353	-4.254964	0.000000	-10.000000	0.050000	-11.816667	140.000000	1023.000000	1023.000000	2046.000000
18.559999	-0.042700	-25.235981	-5.704353	-6.216553	-8.790638	-4.524437	0.000000	-10.000000	0.050000	-11.700000	136.000000	1023.000000	1023.000000	2046.000000
18.580000	-0.043710	-25.832874	-5.810740	-6.420405	-8.930346	-4.671383	0.000000	-10.000000	0.058333	-11.816667	132.000000	1023.000000	1023.000000	2046.000000
18.600000	-0.044608	-26.363607	-5.995953	-6.518182	-9.019159	-4.830313	0.000000	-10.000000	0.058333	-12.066667	128.000000	1023.000000	1023.000000	2046.000000
18.620001	-0.045342	-26.797140	-6.158024	-6.594586	-9.073030	-4.971502	0.000000	-10.000000	0.058333	-12.116667	124.000000	1023.000000	1023.000000	2046.000000
18.639999	-0.045861	-27.103922	-6.248751	-6.677609	-9.071676	-5.105886	0.000000	-10.000000	0.050000	-12.033334	120.000000	1023.000000	1023.000000	2046.000000
18.660000	-0.046368	-27.403736	-6.326398	-6.742743	-9.081179	-5.253416	0.000000	-10.000000	0.050000	-11.900001	116.000000	1023.000000	1023.000000	2046.000000
18.680000	-0.046677	-27.586124	-6.390271	-6.872561	-9.044455	-5.278839	0.000000	-10.000000	0.050000	-11.833334	112.000000	1023.000000	1023.000000	2046.000000
18.700001	-0.046959	-27.752617	-6.371787	-6.948929	-9.041514	-5.390386	0.000000	-10.000000	0.050000	-11.766667	108.000000	1023.000000	1023.000000	2046.000000
18.719999	-0.047043	-27.802397	-6.384811	-6.971824	-8.960551	-5.485211	0.000000	-10.000000	0.050000	-11.666667	104.000000	1023.000000	1023.000000	2046.000000
18.740000	-0.046983	-27.766853	-6.295077	-7.104502	-8.902751	-5.464524	0.000000	-10.000000	0.050000	-11.533334	100.000000	1023.000000	1023.000000	2046.000000
18.760000	-0.046736	-27.620789	-6.244189	-7.080752	-8.818401	-5.477447	0.000000	-10.000000	0.041667	-11.633333	96.333336	1023.000000	1023.000000	2046.000000
18.780001	-0.046478	-27.468346	-6.227463	-6.995471	-8.771152	-5.474260	0.000000	-10.000000	0.033333	-11.800000	92.666664	1023.000000	1023.000000	2046.000000
18.799999	-0.046153	-27.276167	-6.115525	-6.960168	-8.780060	-5.420415	0.000000	-10.000000	0.033333	-11.800000	89.000000	1023.000000	1023.000000	2046.000000
18.820000	-0.045857	-27.101276	-6.110297	-6.910519	-8.690482	-5.389979	0.000000	-10.000000	0.041667	-11.516666	85.000000	1023.000000	1023.000000	2046.000000
18.840000	-0.045619	-26.960562	-6.123949	-6.799142	-8.621705	-5.415767	0.000000	-10.000000	0.041667	-10.916667	81.000000	1023.000000	1023.000000	2046.000000
18.860001	-0.045902	-27.128103	-6.287255	-6.790430	-8.646600	-5.403819	0.000000	-10.000000	0.033333	-10.333333	77.166664	1023.000000	1023.000000	2046.000000
18.879999	-0.046373	-27.406408	-6.503016	-6.802608	-8.627688	-5.473096	0.000000	-10.000000	0.016667	-9.833333	73.666664	1023.000000	1023.000000	2046.000000
18.900000	-0.046844	-27.685013	-6.617559	-6.879396	-8.706097	-5.481961	0.000000	-10.000000	0.008333	-9.533334	70.333336	1023.000000	1023.000000	2046.000000
18.920000	-0.047424	-28.027519	-6.718025	-6.947213	-8.836403	-5.525879	0.000000	-10.000000	0.000000	-9.266667	67.166664	1023.000000	1023.000000	2046.000000
18.940001	-0.047790	-28.243727	-6.732490	-7.012864	-8.892625	-5.605749	0.000000	-10.000000	0.000000	-8.766667	64.000000	1023.000000	1023.000000	2046.000000
18.959999	-0.048201	-28.486586	-6.658301	-7.166375	-9.047552	-5.614358	0.000000	-10.000000	0.000000	-8.133333	61.166668	1023.000000	1023.000000	2046.000000
18.980000	-0.048424	-28.618477	-6.622167	-7.181911	-9.078651	-5.735748	0.000000	-10.000000	-0.008333	-7.516667	58.333332	1023.000000	1023.000000	2046.000000
19.000000	-0.048449	-28.633234	-6.544331	-7.220430	-9.063510	-5.804965	0.000000	-10.000000	-0.016667	-6.983334	55.833332	1023.000000	1023.000000	2046.000000
19.020000	-0.048429	-28.621716	-6.478179	-7.263973	-9.067928	-5.811636	0.000000	-10.000000	-0.025000	-6.550000	53.500000	1023.000000	1023.000000	2046.000000
19.040001	-0.048102	-28.428043	-6.352328	-7.272560	-8.975968	-5.827186	0.000000	-10.000000	-0.025000	-6.133334	51.500000	1023.000000	1023.000000	2046.000000
19.059999	-0.047996	-28.365499	-6.261868	-7.308629	-8.997820	-5.797184	0.000000	-10.000000	-0.025000	-5.800000	49.500000	1023.000000	1023.000000	2046.000000
19.080000	-0.047717	-28.200712	-6.251233	-7.218225	-8.845836	-5.885418	0.000000	-10.000000	-0.025000	-5.400000	47.500000	1023.000000	1023.000000	2046.000000
19.100000	-0.047488	-28.065544	-6.162183	-7.235320	-8.847434	-5.820607	0.000000	-10.000000	-0.016667	-5.000000	45.500000	1023.000000	1023.000000	2046.000000
19.120001	-0.047180	-27.883656	-6.064484	-7.177566	-8.782665	-5.858940	0.000000	-10.000000	-0.016667	-4.583333	43.833332	1023.000000	1023.000000	2046.000000
19.139999	-0.046825	-27.673674	-5.974913	-7.154784	-8.756557	-5.787421	0.000000	-10.000000	-0.016667	-4.216667	42.333332	1023.000000	1023.000000	2046.000000
19.160000	-0.046572	-27.524008	-5.949941	-7.108012	-8.692458	-5.773597	0.000000	-10.000000	-0.025000	-3.883333	41.000000	1023.000000	1023.000000	2046.000000
19.180000	-0.046227	-27.319937	-5.887404	-7.082897	-8.632842	-5.716793	0.000000	-10.000000	-0.033333	-3.583333	39.666668	1023.000000	1023.000000	2046.000000
19.200001	-0.045962	-27.163488	-5.752788	-7.041084	-8.675868	-5.693748	0.000000	-10.000000	-0.025000	-3.350000	38.333332	1023.000000	1023.000000	2046.000000
19.219999	-0.045609	-26.954699	-5.752160	-6.962688	-8.550027	-5.689823	0.000000	-10.000000	-0.025000	-3.066667	37.166668	1023.000000	1023.000000	2046.000000
19.240000	-0.045336	-26.793453	-5.697970	-6.926775	-8.516021	-5.652688	0.000000	-10.000000	-0.016667	-2.850000	36.000000	1023.000000	1023.000000	2046.000000
19.260000	-0.045212	-26.720173	-5.698609	-6.878260	-8.493834	-5.649470	0.000000	-10.000000	-0.025000	-2.666667	35.166668	1023.000000	1023.000000	2046.000000
19.280001	-0.045035	-26.615837	-5.672631	-6.828657	-8.437003	-5.677547	0.000000	-10.000000	-0.033333	-2.600000	34.333332	1023.000000	1023.000000	2046.000000
19.299999	-0.044837	-26.498835	-5.616499	-6.808787	-8.405105	-5.668444	0.000000	-10.000000	-0.033333	-2.533333	33.500000	1023.000000	1023.000000	2046.000000
19.320000	-0.044653	-26.390085	-5.566643	-6.801899	-8.369942	-5.651602	0.000000	-10.000000	-0.033333	-2.450000	32.666668	1023.000000	1023.000000	2046.000000
19.340000	-0.044407	-26.244362	-5.499802	-6.753629	-8.334944	-5.655988	0.000000	-10.000000	-0.033333	-2.300000	31.833334	1023.000000	1023.000000	2046.000000
19.360001	-0.044351	-26.211550	-5.506261	-6.757112	-8.284920	-5.663257	0.000000	-10.000000	-0.041667	-2.166667	31.333334	1023.000000	1023.000000	2046.000000
19.379999	-0.044211	-26.128468	-5.472256	-6.795643	-8.217134	-5.643433	0.000000	-10.000000	-0.050000	-2.050000	30.666666	1023.000000	1023.000000	2046.000000
19.400000	-0.044182	-26.111393	-5.420752	-6.798622	-8.265491	-5.626530	0.000000	-10.000000	-0.050000	-1.966667	30.333334	1023.000000	1023.000000	2046.000000
19.420000	-0.043877	-25.931398	-5.382892	-6.713707	-8.162200	-5.672599	0.000000	-10.000000	-0.041667	-1.950000	30.000000	1023.000000	1023.000000	2046.000000
19.440001	-0.043793	-25.881487	-5.329818	-6.733557	-8.153701	-5.664412	0.000000	-10.000000	-0.041667	-1.883333	30.000000	1023.000000	1023.000000	2046.000000
19.459999	-0.043741	-25.850777	-5.303244	-6.715729	-8.136274	-5.695529	0.000000	-10.000000	-0.041667	-1.783333	30.000000	1023.000000	1023.000000	2046.000000
19.480000	-0.043543	-25.733994	-5.294445	-6.663836	-8.098313	-5.677400	0.000000	-10.000000	-0.050000	-1.616667	30.000000	1023.000000	1023.000000	2046.000000
19.500000	-0.043338	-25.612804	-5.229852	-6.655937	-8.070844	-5.656172	0.000000	-10.000000	-0.050000	-1.416667	30.000000	1023.000000	1023.000000	2046.000000
19.520000	-0.043242	-25.555927	-5.251949	-6.653744	-8.008136	-5.642097	0.000000	-10.000000	-0.050000	-1.266667	30.000000	1023.000000	1023.000000	2046.000000
19.540001	-0.043010	-25.418661	-5.154435	-6.627290	-7.987439	-5.649497	0.000000	-10.000000	-0.050000	-1.183333	30.000000	1023.000000	1023.000000	2046.000000
19.559999	-0.042896	-25.351574	-5.146729	-6.545827	-7.991096	-5.667921	0.000000	-10.000000	-0.050000	-1.000000	30.000000	1023.000000	1023.000000	2046.000000
19.580000	-0.042667	-25.216005	-5.092698	-6.553021	-7.926216	-5.644070	0.000000	-10.000000	-0.050000	-0.633333	30.000000	1023.000000	1023.000000	2046.000000
19.600000	-0.042425	-25.072969	-5.012799	-6.551805	-7.932921	-5.575443	0.000000	-10.000000	-0.041667	-0.216667	30.000000	1023.000000	1023.000000	2046.000000
19.620001	-0.042296	-24.997066	-5.033087	-6.495358	-7.871111	-5.597512	0.000000	-10.000000	-0.041667	0.000000	30.000000	1023.000000	1023.000000	2046.000000
19.639999	-0.042126	-24.896286	-4.920512	-6.537820	-7.842044	-5.595911	0.000000	-10.000000	-0.041667	0.000000	30.000000	1023.000000	1023.000000	2046.000000
19.660000	-0.042100	-24.881109	-4.958794	-6.467679	-7.862299	-5.592336	0.000000	-10.000000	-0.033333	0.000000	30.000000	1023.000000	1023.000000	2046.000000
19.680000	-0.042434	-25.078560	-4.988209	-6.508041	-7.937391	-5.644918	0.000000	-10.000000	-0.033333	0.000000	30.000000	1023.000000	1023.000000	2046.000000
19.700001	-0.043114	-25.480639	-5.012688	-6.620057	-8.193763	-5.654130	0.000000	-10.000000	-0.033333	0.000000	30.000000	1023.000000	1023.000000	2046.000000
19.719999	-0.043833	-25.905327	-4.994392	-6.699306	-8.379749	-5.831878	0.000000	-10.000000	-0.050000	0.000000	30.000000	1023.000000	1023.000000	2046.000000
19.740000	-0.044469	-26.281410	-5.032113	-6.869273	-8.460542	-5.919483	0.000000	-10.000000	-0.050000	0.300000	30.000000	1023.000000	1023.000000	2046.000000
19.760000	-0.044874	-26.520649	-4.966366	-6.959753	-8.558685	-6.035845	0.000000	-10.000000	-0.050000	1.116667	30.000000	1023.000000	1023.000000	2046.000000
19.780001	-0.044813	-26.484556	-4.906497	-7.057535	-8.468045	-6.052479	0.000000	-10.000000	-0.050000	2.200000	30.000000	1023.000000	1023.000000	2046.000000
19.799999	-0.044755	-26.450356	-4.793966	-7.033415	-8.456310	-6.166664	0.000000	-10.000000	-0.050000	3.233333	30.000000	1023.000000	1023.000000	2046.000000
19.820000	-0.044680	-26.405588	-4.897336	-7.037866	-8.346834	-6.123551	0.000000	-10.000000	-0.058333	4.100000	30.000000	1023.000000	1023.000000	2046.000000
19.840000	-0.044514	-26.308064	-4.847192	-7.131943	-8.267739	-6.061190	0.000000	-10.000000	-0.066667	5.016667	30.000000	1023.000000	1023.000000	2046.000000
19.860001	-0.044810	-26.482456	-5.002328	-7.212499	-8.321604	-5.946026	0.000000	-10.000000	-0.083333	6.116667	30.000000	1023.000000	1023.000000	2046.000000
19.879999	-0.045997	-27.184017	-5.321344	-7.377367	-8.494996	-5.990310	0.000000	-10.000000	-0.100000	7.283333	30.000000	1023.000000	1023.000000	2046.000000
19.900000	-0.047716	-28.200317	-5.673181	-7.602894	-8.785968	-6.138274	0.000000	-10.000000	-0.108333	8.550000	30.000000	1023.000000	1023.000000	2046.000000
19.920000	-0.049682	-29.362064	-5.995446	-7.996508	-9.102623	-6.267488	0.000000	-10.000000	-0.116667	9.900001	30.000000	1023.000000	1023.000000	2046.000000
19.940001	-0.051254	-30.290998	-6.192202	-8.314361	-9.249652	-6.534783	0.000000	-10.000000	-0.116667	11.000000	30.000000	1023.000000	1023.000000	2046.000000
19.959999	-0.052266	-30.889015	-6.316039	-8.623733	-9.311902	-6.637341	0.000000	-10.000000	-0.125000	11.733334	28.333334	1023.000000	1023.000000	2046.000000
19.980000	-0.053045	-31.349730	-6.440082	-8.753656	-9.339685	-6.816306	0.000000	-10.000000	-0.125000	11.950000	26.666666	1023.000000	1023.000000	2046.000000
20.000000	-0.053276	-31.485992	-6.572634	-8.787771	-9.281280	-6.844309	0.000000	-10.000000	-0.133333	11.916667	26.333334	1023.000000	1023.000000	2046.000000
20.020000	-0.053439	-31.582460	-6.618274	-8.822474	-9.316069	-6.825644	0.000000	-10.000000	-0.150000	12.016666	29.000000	1023.000000	1023.000000	2046.000000
20.040001	-0.053380	-31.547379	-6.703154	-8.745585	-9.250206	-6.848433	0.000000	-10.000000	-0.166667	12.283334	33.000000	1023.000000	1023.000000	2046.000000
20.059999	-0.053140	-31.405853	-6.743892	-8.744156	-9.152466	-6.765340	0.000000	-10.000000	-0.166667	12.933333	37.000000	1023.000000	1023.000000	2046.000000
20.080000	-0.052828	-31.221226	-6.769719	-8.703074	-8.997441	-6.750992	0.000000	-10.000000	-0.166667	13.383333	41.166668	1023.000000	1023.000000	2046.000000
20.100000	-0.052442	-30.993313	-6.713370	-8.758945	-8.882889	-6.638110	0.000000	-10.000000	-0.166667	13.766666	45.500000	1023.000000	1023.000000	2046.000000
20.120001	-0.052018	-30.742445	-6.651928	-8.699022	-8.760884	-6.630611	0.000000	-10.000000	-0.183333	13.983334	50.166668	1023.000000	1023.000000	2046.000000
20.139999	-0.051259	-30.293816	-6.619720	-8.619861	-8.532428	-6.521808	0.000000	-10.000000	-0.183333	14.266666	54.833332	1023.000000	1023.000000	2046.000000
20.160000	-0.050449	-29.815607	-6.470816	-8.652476	-8.337268	-6.355048	0.000000	-10.000000	-0.200000	14.733334	59.666668	1023.000000	1023.000000	2046.000000
20.180000	-0.049404	-29.197954	-6.288853	-8.538060	-8.154250	-6.216792	0.000000	-10.000000	-0.208333	15.183333	64.500000	1023.000000	1023.000000	2046.000000
20.200001	-0.048223	-28.499685	-6.170002	-8.397557	-7.952342	-5.979783	0.000000	-10.000000	-0.241667	15.816667	69.500000	1023.000000	1023.000000	2046.000000
20.219999	-0.047062	-27.813929	-6.012512	-8.237920	-7.769819	-5.793679	0.000000	-10.000000	-0.266667	16.516666	74.500000	1023.000000	1023.000000	2046.000000
20.240000	-0.045797	-27.065807	-5.950564	-8.031305	-7.479054	-5.604884	0.000000	-10.000000	-0.283333	17.200001	79.833336	1023.000000	1023.000000	2046.000000
20.260000	-0.044747	-26.445354	-5.866627	-7.895838	-7.335090	-5.347799	0.000000	-10.000000	-0.291667	18.416668	85.500000	1023.000000	1023.000000	2046.000000
20.280001	-0.043747	-25.854536	-5.868615	-7.732096	-7.104085	-5.149741	0.000000	-10.000000	-0.300000	19.216667	91.500000	1023.000000	1023.000000	2046.000000
20.299999	-0.043211	-25.537445	-5.930746	-7.710410	-6.965858	-4.930431	0.000000	-10.000000	-0.325000	20.366667	97.833336	1023.000000	1023.000000	2046.000000
20.320000	-0.042903	-25.355484	-5.941997	-7.692335	-6.915225	-4.805927	0.000000	-10.000000	-0.358333	20.916668	104.333336	1023.000000	1023.000000	2046.000000
20.340000	-0.042378	-25.045437	-5.979576	-7.631443	-6.783449	-4.650969	0.000000	-10.000000	-0.383333	21.633333	111.333336	1023.000000	1023.000000	2046.000000
20.360001	-0.041870	-24.745275	-5.926060	-7.636559	-6.729627	-4.453030	0.000000	-10.000000	-0.408333	22.066668	118.500000	1023.000000	1023.000000	2046.000000
20.379999	-0.041137	-24.311792	-5.756371	-7.599384	-6.634920	-4.321117	0.000000	-10.000000	-0.433333	22.866667	125.833336	1023.000000	1023.000000	2046.000000
20.400000	-0.040145	-23.725418	-5.548100	-7.571643	-6.538211	-4.067462	0.000000	-10.000000	-0.466667	23.833334	133.333328	1023.000000	1023.000000	2046.000000
20.420000	-0.039025	-23.064022	-5.313180	-7.482143	-6.327962	-3.940737	0.000000	-10.000000	-0.483333	24.799999	141.000000	1023.000000	1023.000000	2046.000000
20.440001	-0.037828	-22.356585	-5.007894	-7.432545	-6.178024	-3.738123	0.000000	-10.000000	-0.500000	25.350000	149.166672	1023.000000	1023.000000	2046.000000
20.459999	-0.036499	-21.570679	-4.747256	-7.273826	-5.969391	-3.580205	0.000000	-10.000000	-0.500000	25.700001	157.500000	1023.000000	1023.000000	2046.000000
20.480000	-0.035034	-20.705112	-4.444573	-7.149397	-5.716426	-3.394714	0.000000	-10.000000	-0.525000	25.983334	166.000000	1023.000000	1023.000000	2046.000000
20.500000	-0.033659	-19.892445	-4.170093	-7.042131	-5.515907	-3.164314	0.000000	-10.000000	-0.533333	26.250000	174.666672	1023.000000	1023.000000	2046.000000
20.520000	-0.032136	-18.992525	-3.957873	-6.868749	-5.220524	-2.945380	0.000000	-10.000000	-0.541667	26.700001	183.333328	1023.000000	1023.000000	2046.000000
20.540001	-0.030692	-18.139038	-3.673145	-6.700154	-5.007984	-2.757755	0.000000	-10.000000	-0.533333	27.183334	192.166672	1023.000000	1023.000000	2046.000000
20.559999	-0.029167	-17.237679	-3.435669	-6.518695	-4.743167	-2.540148	0.000000	-10.000000	-0.558333	27.466667	201.166672	1023.000000	1023.000000	2046.000000
20.580000	-0.027599	-16.310930	-3.191720	-6.387889	-4.446219	-2.285101	0.000000	-10.000000	-0.566667	27.783333	210.333328	1023.000000	1023.000000	2046.000000
20.600000	-0.026109	-15.430172	-2.949853	-6.215744	-4.251873	-2.012702	0.000000	-10.000000	-0.575000	27.850000	219.500000	1023.000000	1023.000000	2046.000000
20.620001	-0.024386	-14.412099	-2.707138	-6.062900	-3.919046	-1.723015	0.000000	-10.000000	-0.558333	28.233334	228.833328	1023.000000	1023.000000	2046.000000
20.639999	-0.023020	-13.604585	-2.494836	-5.835591	-3.726461	-1.547697	0.000000	-10.000000	-0.575000	28.283333	238.166672	1023.000000	1023.000000	2046.000000
20.660000	-0.021632	-12.784410	-2.317050	-5.714943	-3.510983	-1.241435	0.000000	-10.000000	-0.583333	28.533333	247.833328	1023.000000	1023.000000	2046.000000
20.680000	-0.020175	-11.923568	-2.148371	-5.524577	-3.165355	-1.085264	0.000000	-10.000000	-0.591667	28.500000	257.166656	1023.000000	1023.000000	2046.000000
20.700001	-0.018895	-11.167005	-1.998612	-5.379080	-2.934978	-0.854334	0.000000	-10.000000	-0.591667	28.533333	266.833344	1023.000000	1023.000000	2046.000000
20.719999	-0.017649	-10.430661	-1.828646	-5.227165	-2.741307	-0.633543	0.000000	-10.000000	-0.600000	28.383333	276.166656	1023.000000	1023.000000	2046.000000
20.740000	-0.016402	-9.693854	-1.632805	-5.074895	-2.533017	-0.453137	0.000000	-10.000000	-0.591667	28.133333	285.833344	1023.000000	1023.000000	2046.000000
20.760000	-0.015165	-8.962617	-1.467561	-4.958679	-2.263444	-0.272933	0.000000	-10.000000	-0.600000	28.350000	295.166656	1023.000000	1023.000000	2046.000000
20.780001	-0.014073	-8.316916	-1.214738	-4.838085	-2.138093	-0.126000	0.000000	-10.000000	-0.600000	28.566668	304.666656	1023.000000	1023.000000	2046.000000
20.799999	-0.012891	-7.618601	-1.055723	-4.759701	-1.884596	0.081419	0.000000	-10.000000	-0.600000	28.883333	314.000000	1023.000000	1023.000000	2046.000000
20.820000	-0.011542	-6.821126	-0.811874	-4.648217	-1.599918	0.238884	0.000000	-10.000000	-0.583333	28.750000	323.666656	1023.000000	1023.000000	2046.000000
20.840000	-0.010215	-6.037340	-0.533509	-4.553097	-1.375208	0.424473	0.000000	-10.000000	-0.583333	28.683332	333.166656	1023.000000	1023.000000	2046.000000
20.860001	-0.008902	-5.260787	-0.250606	-4.429222	-1.193599	0.612640	0.000000	-10.000000	-0.583333	28.633333	342.833344	1023.000000	1023.000000	2046.000000
20.879999	-0.007877	-4.655216	-0.065798	-4.264482	-1.048480	0.723544	0.000000	-10.000000	-0.591667	28.683332	352.333344	1023.000000	1023.000000	2046.000000
20.900000	-0.007016	-4.146465	0.135674	-4.242138	-0.901964	0.861963	0.000000	-10.000000	-0.591667	28.583334	362.000000	1023.000000	1023.000000	2046.000000
20.920000	-0.006416	-3.792064	0.327815	-4.239785	-0.750327	0.870234	0.000000	-10.000000	-0.600000	28.583334	371.500000	1023.000000	1023.000000	2046.000000
20.940001	-0.005684	-3.359363	0.521908	-4.301766	-0.554411	0.974906	0.000000	-10.000000	-0.591667	28.516666	381.000000	1023.000000	1023.000000	2046.000000
20.959999	-0.004487	-2.651745	0.815147	-4.292526	-0.311607	1.137241	0.000000	-10.000000	-0.583333	28.600000	390.666656	1023.000000	1023.000000	2046.000000
20.980000	-0.003319	-1.961593	1.031316	-4.212929	-0.052311	1.272331	0.000000	-10.000000	-0.583333	28.900000	400.166656	1023.000000	1023.000000	2046.000000
21.000000	-0.001988	-1.174747	1.224230	-4.050547	0.206709	1.444860	0.000000	-10.000000	-0.583333	29.033333	409.833344	1023.000000	1023.000000	2046.000000
21.020000	-0.001044	-0.617110	1.362985	-3.977457	0.350914	1.646448	0.000000	-10.000000	-0.591667	29.183334	419.500000	1023.000000	1023.000000	2046.000000
21.040001	-0.000400	-0.236543	1.455603	-4.016465	0.459649	1.864670	0.000000	-10.000000	-0.575000	28.950001	429.166656	1023.000000	1023.000000	2046.000000
21.059999	-0.000508	-0.300287	1.467461	-4.204973	0.381187	2.056038	0.000000	-10.000000	-0.566667	28.883333	438.833344	1023.000000	1023.000000	2046.000000
21.080000	-0.001851	-1.094187	1.107015	-4.442623	0.203940	2.037481	0.000000	-10.000000	-0.550000	28.600000	448.333344	1023.000000	1023.000000	2046.000000
21.100000	-0.003539	-2.091429	0.755302	-4.650881	-0.059735	1.863885	0.000000	-10.000000	-0.550000	28.116667	458.000000	1023.000000	1023.000000	2046.000000
21.120001	-0.004673	-2.761469	0.508446	-4.852473	-0.113950	1.696508	0.000000	-10.000000	-0.541667	27.366667	467.500000	1023.000000	1023.000000	2046.000000
21.139999	-0.005405	-3.194588	0.453826	-5.034711	-0.080785	1.467082	0.000000	-10.000000	-0.533333	26.799999	476.833344	1023.000000	1023.000000	2046.000000
21.160000	-0.005504	-3.252922	0.420922	-5.126450	0.048826	1.403780	0.000000	-10.000000	-0.533333	26.650000	486.000000	1023.000000	1023.000000	2046.000000
21.180000	-0.005385	-3.182771	0.382465	-5.183245	0.234993	1.383015	0.000000	-10.000000	-0.525000	26.500000	494.833344	1023.000000	1023.000000	2046.000000
21.200001	-0.004921	-2.908251	0.462703	-5.211847	0.400619	1.440274	0.000000	-10.000000	-0.533333	26.433334	503.666656	1023.000000	1023.000000	2046.000000
21.219999	-0.004450	-2.630056	0.525029	-5.195571	0.544408	1.496078	0.000000	-10.000000	-0.533333	26.350000	512.333313	1023.000000	1023.000000	2046.000000
21.240000	-0.003688	-2.179468	0.620637	-5.101769	0.783690	1.517975	0.000000	-10.000000	-0.516667	26.533335	521.166687	1023.000000	1023.000000	2046.000000
21.260000	-0.003118	-1.842504	0.750759	-5.126024	0.987096	1.545664	0.000000	-10.000000	-0.483333	26.450001	530.000000	1023.000000	1023.000000	2046.000000
21.280001	-0.002377	-1.404911	0.848878	-5.061368	1.261167	1.546412	0.000000	-10.000000	-0.466667	26.266666	539.000000	1023.000000	1023.000000	2046.000000
21.299999	-0.001505	-0.889614	1.040764	-5.096110	1.514582	1.651150	0.000000	-10.000000	-0.458333	25.900000	547.833313	1023.000000	1023.000000	2046.000000
21.320000	-0.000580	-0.342914	1.208367	-4.976910	1.775199	1.650430	0.000000	-10.000000	-0.466667	25.716667	556.500000	1023.000000	1023.000000	2046.000000
21.340000	0.000583	0.344400	1.433211	-4.948893	2.064065	1.796016	0.000000	-10.000000	-0.450000	25.400000	565.166687	1023.000000	1023.000000	2046.000000
21.360001	0.001792	1.058975	1.692784	-4.937066	2.381115	1.922141	0.000000	-10.000000	-0.450000	25.066668	573.666687	1023.000000	1023.000000	2046.000000
21.379999	0.003082	1.821606	1.820184	-4.817965	2.765362	2.054024	0.000000	-10.000000	-0.441667	24.633333	582.000000	1023.000000	1023.000000	2046.000000
21.400000	0.004499	2.658703	2.027999	-4.665952	3.130739	2.165917	0.000000	-10.000000	-0.425000	24.500000	590.166687	1023.000000	1023.000000	2046.000000
21.420000	0.006092	3.600269	2.224098	-4.472108	3.483879	2.364399	0.000000	-10.000000	-0.416667	24.250000	598.500000	1023.000000	1023.000000	2046.000000
21.440001	0.007387	4.365868	2.384763	-4.335917	3.807431	2.509590	0.000000	-10.000000	-0.400000	23.650000	609.333313	1023.000000	1023.000000	2046.000000
21.459999	0.008805	5.203761	2.476571	-4.214293	4.252356	2.689126	0.000000	-10.000000	-0.400000	22.900000	617.333313	1023.000000	1023.000000	2046.000000
21.480000	0.009801	5.792140	2.600524	-4.174672	4.472106	2.894181	0.000000	-10.000000	-0.383333	22.366667	625.000000	1023.000000	1023.000000	2046.000000
21.500000	0.010743	6.349077	2.638280	-4.096531	4.773434	3.033895	0.000000	-10.000000	-0.366667	21.966667	630.000000	1023.000000	1023.000000	2046.000000
21.520000	0.011302	6.679538	2.730904	-4.196653	4.937572	3.207715	0.000000	-10.000000	-0.341667	21.283335	637.500000	1023.000000	1023.000000	2046.000000
21.540001	0.012037	7.114079	2.890800	-4.213500	5.155025	3.281754	0.000000	-10.000000	-0.325000	20.550001	644.666687	1023.000000	1023.000000	2046.000000
21.559999	0.012758	7.539827	3.130722	-4.314010	5.396427	3.326687	0.000000	-10.000000	-0.300000	19.700001	651.666687	1023.000000	1023.000000	2046.000000
21.580000	0.013593	8.033601	3.447553	-4.404943	5.589006	3.401985	0.000000	-10.000000	-0.275000	19.016666	658.333313	1023.000000	1023.000000	2046.000000
21.600000	0.014641	8.652676	3.742635	-4.399630	5.871467	3.438204	0.000000	-10.000000	-0.258333	18.316668	665.000000	1023.000000	1023.000000	2046.000000
21.620001	0.015854	9.369976	4.164589	-4.401828	6.077378	3.529836	0.000000	-10.000000	-0.250000	18.283335	671.333313	1023.000000	1023.000000	2046.000000
21.639999	0.017253	10.196464	4.512536	-4.309710	6.354963	3.638674	0.000000	-10.000000	-0.250000	17.983334	677.500000	1023.000000	1023.000000	2046.000000
21.660000	0.018570	10.974732	4.794964	-4.221467	6.621365	3.779870	0.000000	-10.000000	-0.241667	18.000000	683.500000	1023.000000	1023.000000	2046.000000
21.680000	0.019900	11.760765	5.101507	-4.108914	6.816921	3.951251	0.000000	-10.000000	-0.216667	17.350000	689.500000	1023.000000	1023.000000	2046.000000
21.700001	0.021132	12.489266	5.282753	-3.911521	7.065653	4.052382	0.000000	-10.000000	-0.216667	16.866667	695.333313	1023.000000	1023.000000	2046.000000
21.719999	0.022352	13.209895	5.538652	-3.801003	7.274842	4.197404	0.000000	-10.000000	-0.216667	16.166666	701.000000	1023.000000	1023.000000	2046.000000
21.740000	0.023556	13.921348	5.770861	-3.662557	7.438716	4.374328	0.000000	-10.000000	-0.225000	15.516666	706.333313	1023.000000	1023.000000	2046.000000
21.760000	0.024829	14.673778	5.971485	-3.500765	7.686748	4.516310	0.000000	-10.000000	-0.191667	14.666667	711.666687	1023.000000	1023.000000	2046.000000
21.780001	0.025713	15.196486	6.140191	-3.379210	7.815757	4.619749	0.000000	-10.000000	-0.150000	13.400001	716.666687	1023.000000	1023.000000	2046.000000
21.799999	0.026833	15.858240	6.301066	-3.175086	7.996394	4.735866	0.000000	-10.000000	-0.108333	11.750000	721.500000	1023.000000	1023.000000	2046.000000
21.820000	0.027649	16.340698	6.461076	-3.104208	8.126773	4.857056	0.000000	-10.000000	-0.066667	10.050000	725.666687	1023.000000	1023.000000	2046.000000
21.840000	0.028786	17.012564	6.709369	-2.895833	8.289522	4.909505	0.000000	-10.000000	-0.033333	8.083333	729.333313	1023.000000	1023.000000	2046.000000
21.860001	0.029920	17.682589	6.959239	-2.742029	8.446453	5.018927	0.000000	-10.000000	-0.025000	6.133333	732.333313	1023.000000	1023.000000	2046.000000
21.879999	0.030865	18.241091	7.137207	-2.544044	8.604524	5.043404	0.000000	-10.000000	-0.025000	3.666667	734.666687	1023.000000	1023.000000	2046.000000
21.900000	0.031638	18.698093	7.270459	-2.343077	8.682901	5.087810	0.000000	-10.000000	-0.025000	0.783333	736.166687	1023.000000	1023.000000	2046.000000
21.920000	0.031953	18.884151	7.257565	-2.279687	8.745026	5.161249	0.000000	-10.000000	0.000000	-1.800000	736.833313	1023.000000	1023.000000	2046.000000
21.940001	0.032329	19.106493	7.346664	-2.128227	8.712085	5.175971	0.000000	-10.000000	0.025000	-4.416667	737.000000	1023.000000	1023.000000	2046.000000
21.959999	0.032018	18.922865	7.139847	-2.089772	8.531728	5.341062	0.000000	-10.000000	0.041667	-6.883334	737.000000	1023.000000	1023.000000	2046.000000
21.980000	0.031462	18.594309	6.936995	-1.952660	8.231131	5.378843	0.000000	-10.000000	0.050000	-9.516666	737.000000	1023.000000	1023.000000	2046.000000
22.000000	0.030585	18.075964	6.680963	-1.879021	7.869608	5.404413	0.000000	-10.000000	0.075000	-11.800000	737.000000	1023.000000	1023.000000	2046.000000
22.020000	0.029517	17.444269	6.505897	-1.891752	7.479287	5.350838	0.000000	-10.000000	0.116667	-13.850000	737.000000	1023.000000	1023.000000	2046.000000
22.040001	0.028367	16.764917	6.314410	-1.956862	7.073842	5.333527	0.000000	-10.000000	0.166667	-15.633333	729.833313	1023.000000	1023.000000	2046.000000
22.059999	0.026434	15.622467	5.997507	-2.218158	6.610814	5.232305	0.000000	-10.000000	0.208333	-17.150000	720.666687	1023.000000	1023.000000	2046.000000
22.080000	0.023973	14.167868	5.475050	-2.330253	6.039397	4.983673	0.000000	-10.000000	0.250000	-18.500000	709.500000	1023.000000	1023.000000	2046.000000
22.100000	0.021007	12.415301	4.804164	-2.484688	5.427276	4.668550	0.000000	-10.000000	0.283333	-19.766666	703.333313	1023.000000	1023.000000	2046.000000
22.120001	0.018344	10.841232	4.226279	-2.619557	4.902760	4.331751	0.000000	-10.000000	0.316667	-21.050001	696.833313	1023.000000	1023.000000	2046.000000
22.139999	0.015977	9.442644	3.761643	-2.765521	4.417459	4.029063	0.000000	-10.000000	0.333333	-22.100000	689.666687	1023.000000	1023.000000	2046.000000
22.160000	0.014166	8.371819	3.379425	-2.847728	4.025079	3.815042	0.000000	-10.000000	0.366667	-22.866667	682.333313	1023.000000	1023.000000	2046.000000
22.180000	0.012281	7.257820	2.948415	-2.934310	3.610070	3.633645	0.000000	-10.000000	0.408333	-23.633333	674.666687	1023.000000	1023.000000	2046.000000
22.200001	0.010792	6.377986	2.533081	-2.883286	3.302202	3.425989	0.000000	-10.000000	0.458333	-24.466667	667.000000	1023.000000	1023.000000	2046.000000
22.219999	0.009442	5.580259	2.185609	-2.850130	2.968272	3.276508	0.000000	-10.000000	0.491667	-25.549999	658.666687	1023.000000	1023.000000	2046.000000
22.240000	0.008082	4.776755	1.873477	-2.845232	2.630752	3.117758	0.000000	-10.000000	0.516667	-26.500000	650.166687	1023.000000	1023.000000	2046.000000
22.260000	0.006935	4.098418	1.537998	-2.788404	2.384206	2.964619	0.000000	-10.000000	0.550000	-27.300001	641.333313	1023.000000	1023.000000	2046.000000
22.280001	0.005871	3.469528	1.307175	-2.799446	2.128928	2.832870	0.000000	-10.000000	0.600000	-28.133333	632.166687	1023.000000	1023.000000	2046.000000
22.299999	0.004989	2.948593	1.097108	-2.755821	1.852938	2.754369	0.000000	-10.000000	0.641667	-28.966667	622.833313	1023.000000	1023.000000	2046.000000
22.320000	0.004090	2.417210	0.843622	-2.676436	1.593053	2.656971	0.000000	-10.000000	0.666667	-29.783333	613.166687	1023.000000	1023.000000	2046.000000
22.340000	0.003289	1.943518	0.712848	-2.671292	1.313303	2.588659	0.000000	-10.000000	0.666667	-30.316668	603.333313	1023.000000	1023.000000	2046.000000
22.360001	0.002594	1.533243	0.527194	-2.745058	1.073678	2.677429	0.000000	-10.000000	0.691667	-30.800001	593.000000	1023.000000	1023.000000	2046.000000
22.379999	0.002115	1.249684	0.331785	-2.548531	0.853313	2.613117	0.000000	-10.000000	0.733333	-31.216667	582.666687	1023.000000	1023.000000	2046.000000
22.400000	0.001535	0.907218	0.111121	-2.422147	0.590850	2.627393	0.000000	-10.000000	0.783333	-31.783333	572.166687	1023.000000	1023.000000	2046.000000
22.420000	0.000810	0.478459	-0.116092	-2.256874	0.234439	2.616986	0.000000	-10.000000	0.783333	-32.166668	554.500000	1023.000000	1023.000000	2046.000000
22.440001	0.000331	0.195348	-0.352569	-2.022051	-0.022389	2.592357	0.000000	-10.000000	0.775000	-32.433334	536.500000	1023.000000	1023.000000	2046.000000
22.459999	-0.000517	-0.305413	-0.586817	-1.906954	-0.377946	2.566305	0.000000	-10.000000	0.766667	-32.516666	522.166687	1023.000000	1023.000000	2046.000000
22.480000	-0.001386	-0.818837	-0.926487	-1.744349	-0.668840	2.520838	0.000000	-10.000000	0.766667	-32.583332	514.833313	1023.000000	1023.000000	2046.000000
22.500000	-0.002449	-1.447529	-1.210063	-1.755815	-0.910663	2.429011	0.000000	-10.000000	0.758333	-32.616669	511.166656	1023.000000	1023.000000	2046.000000
22.520000	-0.003336	-1.971686	-1.366048	-1.729532	-1.281312	2.405206	0.000000	-10.000000	0.750000	-32.516666	503.833344	1023.000000	1023.000000	2046.000000
22.540001	-0.004334	-2.561217	-1.599669	-1.673646	-1.547273	2.259371	0.000000	-10.000000	0.750000	-32.383335	500.166656	1023.000000	1023.000000	2046.000000
22.559999	-0.005239	-3.095988	-1.687497	-1.680331	-1.852938	2.124778	0.000000	-10.000000	0.750000	-32.150002	489.333344	1023.000000	1023.000000	2046.000000
22.580000	-0.006178	-3.650999	-1.826274	-1.689956	-2.145692	2.010924	0.000000	-10.000000	0.741667	-31.900000	478.666656	1023.000000	1023.000000	2046.000000
22.600000	-0.006850	-4.048254	-1.840253	-1.721578	-2.386822	1.900399	0.000000	-10.000000	0.741667	-31.550001	464.500000	1023.000000	1023.000000	2046.000000
22.620001	-0.007550	-4.462344	-1.870608	-1.783872	-2.644928	1.837064	0.000000	-10.000000	0.716667	-31.183334	454.000000	1023.000000	1023.000000	2046.000000
22.639999	-0.008217	-4.856022	-1.932790	-1.770549	-2.841608	1.688925	0.000000	-10.000000	0.691667	-30.900000	443.666656	1023.000000	1023.000000	2046.000000
22.660000	-0.008530	-5.041312	-1.927692	-1.741405	-3.009137	1.636921	0.000000	-10.000000	0.658333	-30.633333	433.333344	1023.000000	1023.000000	2046.000000
22.680000	-0.009168	-5.418031	-1.982865	-1.717283	-3.211646	1.493762	0.000000	-10.000000	0.650000	-30.350000	423.000000	1023.000000	1023.000000	2046.000000
22.700001	-0.009567	-5.654067	-2.087475	-1.620646	-3.338034	1.392088	0.000000	-10.000000	0.641667	-30.066668	412.666656	1023.000000	1023.000000	2046.000000
22.719999	-0.010151	-5.999121	-2.182910	-1.679726	-3.496425	1.359941	0.000000	-10.000000	0.641667	-29.800001	402.500000	1023.000000	1023.000000	2046.000000
22.740000	-0.010635	-6.285107	-2.221933	-1.643826	-3.695935	1.276587	0.000000	-10.000000	0.641667	-29.366667	392.833344	1023.000000	1023.000000	2046.000000
22.760000	-0.011022	-6.513991	-2.297529	-1.620784	-3.846832	1.251154	0.000000	-10.000000	0.633333	-28.883333	383.166656	1023.000000	1023.000000	2046.000000
22.780001	-0.011563	-6.833888	-2.394185	-1.545686	-3.999826	1.105809	0.000000	-10.000000	0.625000	-28.450001	373.666656	1023.000000	1023.000000	2046.000000
22.799999	-0.011789	-6.967180	-2.403827	-1.506538	-4.136014	1.079198	0.000000	-10.000000	0.608333	-28.233334	364.000000	1023.000000	1023.000000	2046.000000
22.820000	-0.012053	-7.123193	-2.362538	-1.466770	-4.241983	0.948097	0.000000	-10.000000	0.608333	-27.950001	354.666656	1023.000000	1023.000000	2046.000000
22.840000	-0.012169	-7.191933	-2.313506	-1.393546	-4.301119	0.816238	0.000000	-10.000000	0.575000	-27.500000	345.333344	1023.000000	1023.000000	2046.000000
22.860001	-0.012260	-7.245935	-2.192871	-1.429642	-4.402895	0.779472	0.000000	-10.000000	0.541667	-26.900000	336.166656	1023.000000	1023.000000	2046.000000
22.879999	-0.012464	-7.366285	-2.147130	-1.424267	-4.424615	0.629726	0.000000	-10.000000	0.500000	-26.500000	327.000000	1023.000000	1023.000000	2046.000000
22.900000	-0.012743	-7.531058	-2.096539	-1.444540	-4.496054	0.506075	0.000000	-10.000000	0.491667	-26.216667	318.166656	1023.000000	1023.000000	2046.000000
22.920000	-0.013122	-7.755202	-2.116810	-1.476239	-4.531226	0.369073	0.000000	-10.000000	0.491667	-26.116667	309.500000	1023.000000	1023.000000	2046.000000
22.940001	-0.013387	-7.911456	-2.181210	-1.383742	-4.605961	0.259457	0.000000	-10.000000	0.500000	-25.983334	300.833344	1023.000000	1023.000000	2046.000000
22.959999	-0.013938	-8.237469	-2.318410	-1.399732	-4.725950	0.206623	0.000000	-10.000000	0.483333	-25.900000	292.166656	1023.000000	1023.000000	2046.000000
22.980000	-0.014664	-8.666347	-2.478280	-1.392306	-4.955145	0.159384	0.000000	-10.000000	0.466667	-25.650000	283.500000	1023.000000	1023.000000	2046.000000
23.000000	-0.015891	-9.391329	-2.700622	-1.482320	-5.244228	0.035842	0.000000	-10.000000	0.450000	-25.433334	274.833344	1023.000000	1023.000000	2046.000000
23.020000	-0.017389	-10.277086	-2.935580	-1.726828	-5.491511	-0.123167	0.000000	-10.000000	0.441667	-25.100000	266.333344	1023.000000	1023.000000	2046.000000
23.040001	-0.019042	-11.253662	-3.103625	-2.034112	-5.712689	-0.403235	0.000000	-10.000000	0.441667	-24.800001	258.000000	1023.000000	1023.000000	2046.000000
23.059999	-0.021159	-12.504911	-3.327945	-2.483921	-5.961823	-0.731223	0.000000	-10.000000	0.441667	-24.400002	250.000000	1023.000000	1023.000000	2046.000000
23.080000	-0.023397	-13.827703	-3.604560	-2.775156	-6.299736	-1.148252	0.000000	-10.000000	0.408333	-23.750000	242.000000	1023.000000	1023.000000	2046.000000
23.100000	-0.025628	-15.145916	-3.957728	-3.130579	-6.567513	-1.490096	0.000000	-10.000000	0.375000	-23.200001	234.000000	1023.000000	1023.000000	2046.000000
23.120001	-0.027422	-16.206400	-4.111199	-3.434119	-6.875513	-1.785569	0.000000	-10.000000	0.341667	-22.633333	226.000000	1023.000000	1023.000000	2046.000000
23.139999	-0.029257	-17.290941	-4.404682	-3.750872	-7.043513	-2.091874	0.000000	-10.000000	0.350000	-22.450001	218.333328	1023.000000	1023.000000	2046.000000
23.160000	-0.030802	-18.203739	-4.684622	-3.918726	-7.183256	-2.417135	0.000000	-10.000000	0.350000	-22.316668	210.833328	1023.000000	1023.000000	2046.000000
23.180000	-0.031798	-18.792765	-4.829101	-4.000752	-7.310676	-2.652236	0.000000	-10.000000	0.350000	-22.383333	203.500000	1023.000000	1023.000000	2046.000000
23.200001	-0.032939	-19.466961	-5.025012	-4.137502	-7.451283	-2.853163	0.000000	-10.000000	0.350000	-22.366667	196.000000	1023.000000	1023.000000	2046.000000
23.219999	-0.033741	-19.941185	-5.156072	-4.191714	-7.565302	-3.028097	0.000000	-10.000000	0.333333	-22.466667	188.500000	1023.000000	1023.000000	2046.000000
23.240000	-0.034640	-20.472433	-5.364113	-4.330064	-7.565284	-3.212971	0.000000	-10.000000	0.325000	-22.200001	181.000000	1023.000000	1023.000000	2046.000000
23.260000	-0.035217	-20.813034	-5.411600	-4.438648	-7.624967	-3.337819	0.000000	-10.000000	0.325000	-22.066668	173.500000	1023.000000	1023.000000	2046.000000
23.280001	-0.035867	-21.197107	-5.514556	-4.580264	-7.643829	-3.458460	0.000000	-10.000000	0.341667	-21.750000	166.166672	1023.000000	1023.000000	2046.000000
23.299999	-0.036359	-21.488153	-5.610737	-4.652730	-7.607237	-3.617449	0.000000	-10.000000	0.341667	-21.583334	158.833328	1023.000000	1023.000000	2046.000000
23.320000	-0.036599	-21.629768	-5.531856	-4.746991	-7.595461	-3.755461	0.000000	-10.000000	0.325000	-21.416666	151.666672	1023.000000	1023.000000	2046.000000
23.340000	-0.036597	-21.628805	-5.454536	-4.857103	-7.522292	-3.794875	0.000000	-10.000000	0.308333	-21.200001	144.500000	1023.000000	1023.000000	2046.000000
23.360001	-0.036572	-21.613787	-5.451221	-4.834317	-7.505340	-3.822908	0.000000	-10.000000	0.300000	-21.033333	137.500000	1023.000000	1023.000000	2046.000000
23.379999	-0.036462	-21.548996	-5.452723	-4.771146	-7.483181	-3.841946	0.000000	-10.000000	0.300000	-20.766666	130.500000	1023.000000	1023.000000	2046.000000
23.400000	-0.036256	-21.427141	-5.384922	-4.723860	-7.485815	-3.832543	0.000000	-10.000000	0.283333	-20.300001	123.500000	1023.000000	1023.000000	2046.000000
23.420000	-0.036330	-21.471230	-5.374363	-4.709165	-7.542775	-3.844926	0.000000	-10.000000	0.266667	-19.816668	116.666664	1023.000000	1023.000000	2046.000000
23.440001	-0.036519	-21.582443	-5.528527	-4.617994	-7.486360	-3.949563	0.000000	-10.000000	0.233333	-19.066668	110.000000	1023.000000	1023.000000	2046.000000
23.459999	-0.037089	-21.919851	-5.705510	-4.684176	-7.541728	-3.988437	0.000000	-10.000000	0.216667	-18.566668	103.666664	1023.000000	1023.000000	2046.000000
23.480000	-0.037897	-22.397112	-5.921145	-4.759316	-7.626717	-4.089933	0.000000	-10.000000	0.200000	-18.000000	97.500000	1023.000000	1023.000000	2046.000000
23.500000	-0.038588	-22.805260	-6.067945	-4.840157	-7.730591	-4.166566	0.000000	-10.000000	0.200000	-17.500000	91.500000	1023.000000	1023.000000	2046.000000
23.520000	-0.039349	-23.255409	-6.095737	-4.985937	-7.963833	-4.209902	0.000000	-10.000000	0.183333	-16.916668	85.666664	1023.000000	1023.000000	2046.000000
23.540001	-0.039968	-23.621138	-6.127203	-5.045082	-8.122188	-4.326663	0.000000	-10.000000	0.166667	-16.483334	81.833336	1023.000000	1023.000000	2046.000000
23.559999	-0.040398	-23.875111	-6.133894	-5.175550	-8.157128	-4.408539	0.000000	-10.000000	0.150000	-15.783334	76.500000	1023.000000	1023.000000	2046.000000
23.580000	-0.040672	-24.037140	-6.064628	-5.229730	-8.213557	-4.529225	0.000000	-10.000000	0.150000	-14.916667	71.333336	1023.000000	1023.000000	2046.000000
23.600000	-0.041040	-24.254581	-6.051057	-5.348169	-8.253360	-4.601996	0.000000	-10.000000	0.150000	-14.033334	64.666664	1023.000000	1023.000000	2046.000000
23.620001	-0.041069	-24.271799	-5.958159	-5.369940	-8.233715	-4.709985	0.000000	-10.000000	0.133333	-13.466667	59.833332	1023.000000	1023.000000	2046.000000
23.639999	-0.041060	-24.266504	-5.857033	-5.388416	-8.236468	-4.784586	0.000000	-10.000000	0.100000	-13.083334	55.333332	1023.000000	1023.000000	2046.000000
23.660000	-0.040955	-24.204496	-5.803198	-5.429130	-8.164145	-4.808023	0.000000	-10.000000	0.066667	-12.500000	51.000000	1023.000000	1023.000000	2046.000000
23.680000	-0.040963	-24.209381	-5.733256	-5.436943	-8.208241	-4.830940	0.000000	-10.000000	0.050000	-12.016667	47.000000	1023.000000	1023.000000	2046.000000
23.700001	-0.040762	-24.090406	-5.690867	-5.407848	-8.126941	-4.864750	0.000000	-10.000000	0.050000	-11.433333	43.000000	1023.000000	1023.000000	2046.000000
23.719999	-0.040771	-24.095400	-5.636219	-5.423979	-8.107627	-4.927576	0.000000	-10.000000	0.050000	-10.966667	39.000000	1023.000000	1023.000000	2046.000000
23.740000	-0.040741	-24.077799	-5.607587	-5.468198	-8.089423	-4.912589	0.000000	-10.000000	0.041667	-10.383333	35.333332	1023.000000	1023.000000	2046.000000
23.760000	-0.040603	-23.996635	-5.529271	-5.435752	-8.100470	-4.931143	0.000000	-10.000000	0.041667	-9.950000	31.833334	1023.000000	1023.000000	2046.000000
23.780001	-0.040536	-23.957027	-5.542231	-5.387374	-8.082816	-4.944606	0.000000	-10.000000	0.033333	-9.516666	28.666666	1023.000000	1023.000000	2046.000000
23.799999	-0.040317	-23.827421	-5.463715	-5.359251	-8.071560	-4.932894	0.000000	-10.000000	0.033333	-9.133333	25.333334	1023.000000	1023.000000	2046.000000
23.820000	-0.040273	-23.801394	-5.408609	-5.353373	-8.100215	-4.939196	0.000000	-10.000000	0.033333	-8.700000	22.333334	1023.000000	1023.000000	2046.000000
23.840000	-0.040221	-23.770765	-5.414514	-5.363562	-8.055050	-4.937640	0.000000	-10.000000	0.025000	-8.200000	19.333334	1023.000000	1023.000000	2046.000000
23.860001	-0.040272	-23.800571	-5.390668	-5.367585	-8.041812	-5.000507	0.000000	-10.000000	0.016667	-7.783333	16.666666	1023.000000	1023.000000	2046.000000
23.879999	-0.040044	-23.665855	-5.330554	-5.324983	-8.000299	-5.010020	0.000000	-10.000000	0.000000	-7.433333	14.000000	1023.000000	1023.000000	2046.000000
23.900000	-0.040161	-23.735147	-5.350919	-5.340792	-7.964647	-5.078789	0.000000	-10.000000	0.000000	-7.200000	11.500000	1023.000000	1023.000000	2046.000000
23.920000	-0.040080	-23.687054	-5.281363	-5.357446	-7.973206	-5.075039	0.000000	-10.000000	0.000000	-6.916667	9.000000	1023.000000	1023.000000	2046.000000
23.940001	-0.040080	-23.687105	-5.300374	-5.334174	-7.919756	-5.132801	0.000000	-10.000000	0.000000	-6.700000	6.666667	1023.000000	1023.000000	2046.000000
23.959999	-0.040057	-23.673611	-5.243104	-5.344971	-7.944875	-5.140661	0.000000	-10.000000	0.000000	-6.400000	4.500000	1023.000000	1023.000000	2046.000000
23.980000	-0.040067	-23.679399	-5.221745	-5.403117	-7.903099	-5.151437	0.000000	-10.000000	0.000000	-6.166667	2.500000	1023.000000	1023.000000	2046.000000
24.000000	-0.040111	-23.705399	-5.200499	-5.397268	-7.862338	-5.245294	0.000000	-10.000000	-0.008333	-5.850000	0.833333	1023.000000	1023.000000	2046.000000
24.020000	-0.040054	-23.671894	-5.196529	-5.393508	-7.835629	-5.246227	0.000000	-10.000000	-0.008333	-5.583333	-0.833333	1023.000000	1023.000000	2046.000000
24.040001	-0.040049	-23.669243	-5.151537	-5.365348	-7.784594	-5.367764	0.000000	-10.000000	-0.016667	-5.300000	-2.500000	1023.000000	1023.000000	2046.000000
24.059999	-0.039870	-23.562954	-5.095520	-5.405222	-7.782562	-5.279649	0.000000	-10.000000	-0.008333	-5.100000	-4.333333	1023.000000	1023.000000	2046.000000
24.080000	-0.039798	-23.520435	-5.042254	-5.357858	-7.793654	-5.326669	0.000000	-10.000000	-0.016667	-4.916667	-6.000000	1023.000000	1023.000000	2046.000000
24.100000	-0.039696	-23.460524	-5.042054	-5.395415	-7.725454	-5.297600	0.000000	-10.000000	-0.008333	-4.716667	-7.666667	1023.000000	1023.000000	2046.000000
24.120001	-0.039699	-23.462137	-5.025819	-5.410585	-7.726243	-5.299489	0.000000	-10.000000	-0.008333	-4.466667	-9.166667	1023.000000	1023.000000	2046.000000
24.139999	-0.039703	-23.464342	-5.001988	-5.406709	-7.705522	-5.350124	0.000000	-10.000000	0.000000	-4.250000	-10.833333	1023.000000	1023.000000	2046.000000
24.160000	-0.039631	-23.421865	-4.933055	-5.398349	-7.763627	-5.326834	0.000000	-10.000000	-0.008333	-4.133333	-12.166667	1023.000000	1023.000000	2046.000000
24.180000	-0.039635	-23.424097	-4.962973	-5.412060	-7.697170	-5.351894	0.000000	-10.000000	-0.008333	-4.050000	-13.666667	1023.000000	1023.000000	2046.000000
24.200001	-0.039633	-23.422812	-4.952412	-5.435232	-7.663933	-5.371234	0.000000	-10.000000	-0.008333	-4.016666	-15.000000	1023.000000	1023.000000	2046.000000
24.219999	-0.039566	-23.383595	-4.921748	-5.409412	-7.679590	-5.372844	0.000000	-10.000000	-0.008333	-3.916667	-16.333334	1023.000000	1023.000000	2046.000000
24.240000	-0.039400	-23.285679	-4.874637	-5.399433	-7.612431	-5.399178	0.000000	-10.000000	-0.008333	-3.766667	-17.666666	1023.000000	1023.000000	2046.000000
24.260000	-0.039331	-23.244663	-4.833599	-5.433529	-7.596449	-5.381087	0.000000	-10.000000	-0.025000	-3.433333	-18.833334	1023.000000	1023.000000	2046.000000
24.280001	-0.039470	-23.326521	-4.814608	-5.475976	-7.629098	-5.406840	0.000000	-10.000000	-0.025000	-3.116667	-20.000000	1023.000000	1023.000000	2046.000000
24.299999	-0.039377	-23.271587	-4.782197	-5.460689	-7.571362	-5.457339	0.000000	-10.000000	-0.033333	-2.900000	-21.000000	1023.000000	1023.000000	2046.000000
24.320000	-0.039536	-23.365614	-4.800154	-5.477831	-7.657049	-5.430580	0.000000	-10.000000	-0.025000	-2.733333	-22.000000	1023.000000	1023.000000	2046.000000
24.340000	-0.040299	-23.816671	-4.856916	-5.628654	-7.871755	-5.459347	0.000000	-10.000000	-0.016667	-2.416667	-23.000000	1023.000000	1023.000000	2046.000000
24.360001	-0.041307	-24.412226	-4.931737	-5.724631	-8.107502	-5.648355	0.000000	-10.000000	-0.016667	-1.833333	-23.666666	1023.000000	1023.000000	2046.000000
24.379999	-0.042180	-24.928339	-4.933196	-5.869700	-8.354903	-5.770540	0.000000	-10.000000	-0.008333	-1.000000	-24.000000	1023.000000	1023.000000	2046.000000
24.400000	-0.043090	-25.466423	-5.037794	-6.072520	-8.415793	-5.940317	0.000000	-10.000000	-0.025000	-0.366667	-24.000000	1023.000000	1023.000000	2046.000000
24.420000	-0.043588	-25.760645	-5.020976	-6.148513	-8.431654	-6.159502	0.000000	-10.000000	-0.033333	0.000000	-24.000000	1023.000000	1023.000000	2046.000000
24.440001	-0.043738	-25.849449	-4.926967	-6.292006	-8.407531	-6.222947	0.000000	-10.000000	-0.041667	0.000000	-24.000000	1023.000000	1023.000000	2046.000000
24.459999	-0.043624	-25.781565	-4.881205	-6.334894	-8.357306	-6.208159	0.000000	-10.000000	-0.033333	0.000000	-24.000000	1023.000000	1023.000000	2046.000000
24.480000	-0.043669	-25.808575	-4.907617	-6.363536	-8.241195	-6.296227	0.000000	-10.000000	-0.033333	0.583333	-24.000000	1023.000000	1023.000000	2046.000000
24.500000	-0.043645	-25.794065	-4.930431	-6.489423	-8.231799	-6.142412	0.000000	-10.000000	-0.050000	1.483333	-24.000000	1023.000000	1023.000000	2046.000000
24.520000	-0.044119	-26.074100	-5.066657	-6.583694	-8.299006	-6.124744	0.000000	-10.000000	-0.066667	3.083333	-24.000000	1023.000000	1023.000000	2046.000000
24.540001	-0.045322	-26.785118	-5.381456	-6.775469	-8.511175	-6.117017	0.000000	-10.000000	-0.083333	4.633333	-24.000000	1023.000000	1023.000000	2046.000000
24.559999	-0.047300	-27.954067	-5.749179	-7.042850	-8.826059	-6.335978	0.000000	-10.000000	-0.083333	6.650000	-24.000000	1023.000000	1023.000000	2046.000000
24.580000	-0.049059	-28.993837	-6.055242	-7.356616	-9.055388	-6.526592	0.000000	-10.000000	-0.083333	8.316667	-24.000000	1023.000000	1023.000000	2046.000000
24.600000	-0.050547	-29.873476	-6.234266	-7.697722	-9.224053	-6.717435	0.000000	-10.000000	-0.083333	9.716667	-24.000000	1023.000000	1023.000000	2046.000000
24.620001	-0.051757	-30.588196	-6.394154	-8.014547	-9.311090	-6.868404	0.000000	-10.000000	-0.083333	9.983334	-24.000000	1023.000000	1023.000000	2046.000000
24.639999	-0.052531	-31.046078	-6.552576	-8.143111	-9.331101	-7.019289	0.000000	-10.000000	-0.091667	10.000000	-24.000000	1023.000000	1023.000000	2046.000000
24.660000	-0.052761	-31.181528	-6.631849	-8.175989	-9.317719	-7.055970	0.000000	-10.000000	-0.091667	9.966667	-16.500000	1023.000000	1023.000000	2046.000000
24.680000	-0.053168	-31.422026	-6.756961	-8.219371	-9.341935	-7.103760	0.000000	-10.000000	-0.100000	10.333334	-1.166667	1023.000000	1023.000000	2046.000000
24.700001	-0.053135	-31.403082	-6.796405	-8.197670	-9.299877	-7.109130	0.000000	-10.000000	-0.100000	10.933333	15.500000	1023.000000	1023.000000	2046.000000
24.719999	-0.052982	-31.312283	-6.846439	-8.169115	-9.207046	-7.089683	0.000000	-10.000000	-0.100000	11.316668	26.000000	1023.000000	1023.000000	2046.000000
24.740000	-0.052910	-31.269827	-6.833588	-8.264328	-9.138248	-7.033662	0.000000	-10.000000	-0.108333	11.900001	29.833334	1023.000000	1023.000000	2046.000000
24.760000	-0.052571	-31.069365	-6.822426	-8.260530	-8.982273	-7.004136	0.000000	-10.000000	-0.125000	12.333334	33.666668	1023.000000	1023.000000	2046.000000
24.780001	-0.052150	-30.820776	-6.815101	-8.251822	-8.844984	-6.908870	0.000000	-10.000000	-0.150000	12.983334	37.666668	1023.000000	1023.000000	2046.000000
24.799999	-0.051529	-30.453676	-6.737715	-8.269298	-8.688139	-6.758524	0.000000	-10.000000	-0.166667	13.450000	41.833332	1023.000000	1023.000000	2046.000000
24.820000	-0.050634	-29.924831	-6.569900	-8.251280	-8.438340	-6.665310	0.000000	-10.000000	-0.183333	14.116667	46.333332	1023.000000	1023.000000	2046.000000
24.840000	-0.049779	-29.419527	-6.441880	-8.214106	-8.289564	-6.473979	0.000000	-10.000000	-0.191667	14.466667	50.833332	1023.000000	1023.000000	2046.000000
24.860001	-0.048723	-28.795116	-6.316677	-8.060607	-8.083301	-6.334532	0.000000	-10.000000	-0.216667	15.250000	55.666668	1023.000000	1023.000000	2046.000000
24.879999	-0.047493	-28.068413	-6.187716	-7.848155	-7.921582	-6.110961	0.000000	-10.000000	-0.233333	16.000000	60.500000	1023.000000	1023.000000	2046.000000
24.900000	-0.046314	-27.371519	-6.067974	-7.697137	-7.717897	-5.888511	0.000000	-10.000000	-0.258333	16.866667	65.833336	1023.000000	1023.000000	2046.000000
24.920000	-0.045190	-26.707190	-6.037257	-7.495198	-7.481790	-5.692945	0.000000	-10.000000	-0.258333	17.683334	71.333336	1023.000000	1023.000000	2046.000000
24.940001	-0.044502	-26.300444	-6.078467	-7.396136	-7.398292	-5.427548	0.000000	-10.000000	-0.275000	18.366667	77.166664	1023.000000	1023.000000	2046.000000
24.959999	-0.043811	-25.892294	-6.123457	-7.234011	-7.277359	-5.257465	0.000000	-10.000000	-0.275000	19.033333	83.166664	1023.000000	1023.000000	2046.000000
24.980000	-0.043411	-25.656160	-6.154850	-7.196723	-7.294362	-5.010226	0.000000	-10.000000	-0.291667	19.650000	89.333336	1023.000000	1023.000000	2046.000000
25.000000	-0.043147	-25.499924	-6.207122	-7.206096	-7.227225	-4.859480	0.000000	-10.000000	-0.300000	20.066668	95.833336	1023.000000	1023.000000	2046.000000
25.020000	-0.042535	-25.137932	-6.145677	-7.114726	-7.167988	-4.709542	0.000000	-10.000000	-0.325000	20.666668	102.500000	1023.000000	1023.000000	2046.000000
25.040001	-0.041968	-24.803083	-6.010939	-7.120687	-7.134128	-4.537331	0.000000	-10.000000	-0.350000	21.150000	109.333336	1023.000000	1023.000000	2046.000000
25.059999	-0.041231	-24.367559	-5.857222	-7.033203	-7.019812	-4.457322	0.000000	-10.000000	-0.375000	21.633333	116.333336	1023.000000	1023.000000	2046.000000
25.080000	-0.040182	-23.747488	-5.683950	-6.925867	-6.875428	-4.262243	0.000000	-10.000000	-0.391667	22.083334	123.333336	1023.000000	1023.000000	2046.000000
25.100000	-0.039051	-23.079113	-5.439430	-6.859845	-6.710532	-4.069305	0.000000	-10.000000	-0.408333	22.416666	130.666672	1023.000000	1023.000000	2046.000000
25.120001	-0.037841	-22.363852	-5.214778	-6.693938	-6.493481	-3.961655	0.000000	-10.000000	-0.408333	23.016666	138.166672	1023.000000	1023.000000	2046.000000
25.139999	-0.036610	-21.636724	-4.930677	-6.673704	-6.359532	-3.672812	0.000000	-10.000000	-0.408333	23.533333	145.666672	1023.000000	1023.000000	2046.000000
25.160000	-0.035304	-20.864826	-4.758216	-6.496533	-6.048153	-3.561924	0.000000	-10.000000	-0.408333	23.933334	153.333328	1023.000000	1023.000000	2046.000000
25.180000	-0.033825	-19.990389	-4.446961	-6.365218	-5.872078	-3.306131	0.000000	-10.000000	-0.433333	24.283335	161.000000	1023.000000	1023.000000	2046.000000
25.200001	-0.032361	-19.125206	-4.162308	-6.204299	-5.629532	-3.129068	0.000000	-10.000000	-0.450000	24.800001	169.333328	1023.000000	1023.000000	2046.000000
25.219999	-0.030931	-18.280071	-3.961639	-6.038216	-5.401686	-2.878531	0.000000	-10.000000	-0.466667	25.433334	177.666672	1023.000000	1023.000000	2046.000000
25.240000	-0.029471	-17.417320	-3.732280	-5.923250	-5.158010	-2.603780	0.000000	-10.000000	-0.475000	25.783333	186.166672	1023.000000	1023.000000	2046.000000
25.260000	-0.027956	-16.522003	-3.446037	-5.764904	-4.923729	-2.387333	0.000000	-10.000000	-0.491667	26.016666	194.500000	1023.000000	1023.000000	2046.000000
25.280001	-0.026701	-15.780332	-3.306565	-5.689442	-4.689443	-2.094882	0.000000	-10.000000	-0.516667	26.183334	203.166672	1023.000000	1023.000000	2046.000000
25.299999	-0.025227	-14.909386	-3.095350	-5.477086	-4.389289	-1.947659	0.000000	-10.000000	-0.541667	26.616667	212.000000	1023.000000	1023.000000	2046.000000
25.320000	-0.023891	-14.119832	-2.907970	-5.341762	-4.140600	-1.729500	0.000000	-10.000000	-0.566667	26.933332	220.833328	1023.000000	1023.000000	2046.000000
25.340000	-0.022659	-13.391233	-2.717224	-5.260201	-3.932839	-1.480968	0.000000	-10.000000	-0.575000	27.150000	229.833328	1023.000000	1023.000000	2046.000000
25.360001	-0.021331	-12.606730	-2.538664	-5.049458	-3.749172	-1.269437	0.000000	-10.000000	-0.558333	27.366667	238.833328	1023.000000	1023.000000	2046.000000
25.379999	-0.020188	-11.931167	-2.397901	-4.924794	-3.514282	-1.094189	0.000000	-10.000000	-0.541667	27.250000	248.000000	1023.000000	1023.000000	2046.000000
25.400000	-0.018827	-11.126820	-2.209747	-4.778857	-3.274300	-0.863916	0.000000	-10.000000	-0.533333	27.383335	257.000000	1023.000000	1023.000000	2046.000000
25.420000	-0.017834	-10.540035	-2.031165	-4.730737	-3.139894	-0.638240	0.000000	-10.000000	-0.525000	27.200001	266.000000	1023.000000	1023.000000	2046.000000
25.440001	-0.016802	-9.930101	-1.901571	-4.590857	-2.904269	-0.533405	0.000000	-10.000000	-0.516667	27.450001	275.166656	1023.000000	1023.000000	2046.000000
25.459999	-0.015647	-9.247589	-1.709186	-4.470639	-2.728712	-0.339051	0.000000	-10.000000	-0.500000	27.350000	284.333344	1023.000000	1023.000000	2046.000000
25.480000	-0.014447	-8.538290	-1.496456	-4.343531	-2.495030	-0.203273	0.000000	-10.000000	-0.500000	27.483334	293.500000	1023.000000	1023.000000	2046.000000
25.500000	-0.013241	-7.825248	-1.236493	-4.260533	-2.350762	0.022540	0.000000	-10.000000	-0.500000	27.483334	302.500000	1023.000000	1023.000000	2046.000000
25.520000	-0.012113	-7.158990	-1.090709	-4.198771	-2.123250	0.253739	0.000000	-10.000000	-0.508333	27.783333	311.666656	1023.000000	1023.000000	2046.000000
25.540001	-0.010890	-6.435928	-0.855171	-4.092323	-1.869108	0.380674	0.000000	-10.000000	-0.508333	27.750000	321.000000	1023.000000	1023.000000	2046.000000
25.559999	-0.009860	-5.826986	-0.676495	-4.008300	-1.736236	0.594044	0.000000	-10.000000	-0.525000	27.916668	330.333344	1023.000000	1023.000000	2046.000000
25.580000	-0.008973	-5.302769	-0.519863	-3.850347	-1.632017	0.699458	0.000000	-10.000000	-0.516667	27.716667	339.666656	1023.000000	1023.000000	2046.000000
25.600000	-0.008166	-4.826040	-0.335619	-3.792584	-1.560175	0.862338	0.000000	-10.000000	-0.516667	27.700001	348.833344	1023.000000	1023.000000	2046.000000
25.620001	-0.007644	-4.517839	-0.100282	-3.790910	-1.561448	0.934801	0.000000	-10.000000	-0.508333	27.533335	358.166656	1023.000000	1023.000000	2046.000000
25.639999	-0.007128	-4.212696	0.082107	-3.785152	-1.459140	0.949489	0.000000	-10.000000	-0.508333	27.466667	367.333344	1023.000000	1023.000000	2046.000000
25.660000	-0.006378	-3.769258	0.287699	-3.851196	-1.291532	1.085770	0.000000	-10.000000	-0.508333	27.483334	376.500000	1023.000000	1023.000000	2046.000000
25.680000	-0.005346	-3.159730	0.568629	-3.822954	-1.063785	1.158380	0.000000	-10.000000	-0.508333	27.233334	385.666656	1023.000000	1023.000000	2046.000000
25.700001	-0.004095	-2.420068	0.808923	-3.747148	-0.868375	1.386532	0.000000	-10.000000	-0.508333	27.100000	394.833344	1023.000000	1023.000000	2046.000000
25.719999	-0.002695	-1.593005	1.014660	-3.552231	-0.679344	1.623909	0.000000	-10.000000	-0.500000	26.716667	404.000000	1023.000000	1023.000000	2046.000000
25.740000	-0.001522	-0.899220	1.176197	-3.453823	-0.449266	1.827673	0.000000	-10.000000	-0.500000	26.316668	413.000000	1023.000000	1023.000000	2046.000000
25.760000	-0.000864	-0.510616	1.257012	-3.505377	-0.350928	2.088677	0.000000	-10.000000	-0.500000	26.033333	421.833344	1023.000000	1023.000000	2046.000000
25.780001	-0.000992	-0.586389	1.217274	-3.626978	-0.374248	2.197564	0.000000	-10.000000	-0.491667	25.833334	430.500000	1023.000000	1023.000000	2046.000000
25.799999	-0.002346	-1.386579	0.808499	-3.790151	-0.543920	2.138992	0.000000	-10.000000	-0.475000	25.850000	439.166656	1023.000000	1023.000000	2046.000000
25.820000	-0.003853	-2.277306	0.508989	-4.050713	-0.735772	2.000190	0.000000	-10.000000	-0.441667	25.783333	447.833344	1023.000000	1023.000000	2046.000000
25.840000	-0.005102	-3.015067	0.279448	-4.251063	-0.787855	1.744403	0.000000	-10.000000	-0.441667	25.383333	456.500000	1023.000000	1023.000000	2046.000000
25.860001	-0.005667	-3.349333	0.235907	-4.460647	-0.715272	1.590679	0.000000	-10.000000	-0.425000	25.233334	464.833344	1023.000000	1023.000000	2046.000000
25.879999	-0.005656	-3.342992	0.225043	-4.528265	-0.553092	1.513322	0.000000	-10.000000	-0.433333	24.583334	473.333344	1023.000000	1023.000000	2046.000000
25.900000	-0.005523	-3.264261	0.193286	-4.611826	-0.382221	1.536500	0.000000	-10.000000	-0.433333	24.733334	481.666656	1023.000000	1023.000000	2046.000000
25.920000	-0.004937	-2.917921	0.306005	-4.600107	-0.146618	1.522799	0.000000	-10.000000	-0.425000	24.516668	490.000000	1023.000000	1023.000000	2046.000000
25.940001	-0.004499	-2.659008	0.390630	-4.598400	-0.018784	1.567546	0.000000	-10.000000	-0.425000	24.716667	498.000000	1023.000000	1023.000000	2046.000000
25.959999	-0.003922	-2.317823	0.488839	-4.502440	0.207971	1.487807	0.000000	-10.000000	-0.408333	24.450001	506.333344	1023.000000	1023.000000	2046.000000
25.980000	-0.003087	-1.824218	0.623582	-4.439496	0.452315	1.539381	0.000000	-10.000000	-0.408333	24.233334	514.666687	1023.000000	1023.000000	2046.000000
26.000000	-0.002295	-1.356460	0.762544	-4.415743	0.686486	1.610253	0.000000	-10.000000	-0.383333	23.850000	523.000000	1023.000000	1023.000000	2046.000000
26.020000	-0.001374	-0.812227	1.013977	-4.322414	0.919710	1.576500	0.000000	-10.000000	-0.366667	23.000000	531.000000	1023.000000	1023.000000	2046.000000
26.040001	-0.000468	-0.276423	1.123751	-4.248449	1.173161	1.675113	0.000000	-10.000000	-0.333333	22.366667	538.666687	1023.000000	1023.000000	2046.000000
26.059999	0.000726	0.428928	1.321512	-4.192058	1.511980	1.787494	0.000000	-10.000000	-0.325000	21.616667	546.166687	1023.000000	1023.000000	2046.000000
26.080000	0.001835	1.084349	1.547308	-4.190946	1.805331	1.922656	0.000000	-10.000000	-0.300000	21.033333	553.500000	1023.000000	1023.000000	2046.000000
26.100000	0.003034	1.792829	1.711231	-4.066696	2.112234	2.036060	0.000000	-10.000000	-0.300000	20.166666	560.666687	1023.000000	1023.000000	2046.000000
26.120001	0.004508	2.663934	1.890406	-3.842347	2.488505	2.127370	0.000000	-10.000000	-0.275000	19.450001	567.666687	1023.000000	1023.000000	2046.000000
26.139999	0.005847	3.455466	2.115587	-3.691753	2.759037	2.272596	0.000000	-10.000000	-0.250000	18.766666	574.166687	1023.000000	1023.000000	2046.000000
26.160000	0.007142	4.220781	2.168207	-3.470807	3.123664	2.399717	0.000000	-10.000000	-0.225000	17.933332	580.500000	1023.000000	1023.000000	2046.000000
26.180000	0.008179	4.833626	2.311747	-3.380681	3.394922	2.507638	0.000000	-10.000000	-0.200000	16.933332	586.500000	1023.000000	1023.000000	2046.000000
26.200001	0.008919	5.271409	2.295143	-3.319003	3.634963	2.660306	0.000000	-10.000000	-0.183333	15.683333	592.333313	1023.000000	1023.000000	2046.000000
26.219999	0.009288	5.489215	2.259165	-3.310379	3.774728	2.765702	0.000000	-10.000000	-0.150000	14.300000	597.833313	1023.000000	1023.000000	2046.000000
26.240000	0.009674	5.717216	2.312792	-3.336752	3.893341	2.847834	0.000000	-10.000000	-0.108333	12.583334	603.000000	1023.000000	1023.000000	2046.000000
26.260000	0.009833	5.811294	2.325745	-3.413567	3.950073	2.949043	0.000000	-10.000000	-0.075000	10.750000	607.666687	1023.000000	1023.000000	2046.000000
26.280001	0.010302	6.088455	2.550601	-3.477934	4.013104	3.002684	0.000000	-10.000000	-0.041667	8.750000	611.666687	1023.000000	1023.000000	2046.000000
26.299999	0.010458	6.180748	2.657945	-3.605253	4.088759	3.039296	0.000000	-10.000000	-0.033333	6.833333	614.833313	1023.000000	1023.000000	2046.000000
26.320000	0.010997	6.499184	2.871369	-3.619559	4.209908	3.037465	0.000000	-10.000000	-0.025000	4.983334	617.333313	1023.000000	1023.000000	2046.000000
26.340000	0.011387	6.729704	3.056053	-3.671382	4.274946	3.070087	0.000000	-10.000000	-0.033333	3.033333	619.333313	1023.000000	1023.000000	2046.000000
26.360001	0.012049	7.120937	3.264399	-3.577386	4.350894	3.083030	0.000000	-10.000000	-0.033333	1.333333	620.500000	1023.000000	1023.000000	2046.000000
26.379999	0.012821	7.577301	3.424593	-3.471036	4.417656	3.206088	0.000000	-10.000000	-0.041667	0.300000	621.000000	1023.000000	1023.000000	2046.000000
26.400000	0.013298	7.858864	3.465780	-3.361758	4.492158	3.262685	0.000000	-10.000000	-0.033333	0.000000	621.000000	1023.000000	1023.000000	2046.000000
26.420000	0.013948	8.243164	3.603222	-3.253149	4.539309	3.353783	0.000000	-10.000000	-0.025000	-0.583333	621.000000	1023.000000	1023.000000	2046.000000
26.440001	0.014174	8.376565	3.590853	-3.222039	4.542601	3.465149	0.000000	-10.000000	-0.016667	-1.466667	621.000000	1023.000000	1023.000000	2046.000000
26.459999	0.014531	8.587840	3.610073	-3.042794	4.555874	3.464687	0.000000	-10.000000	-0.008333	-2.816667	621.000000	1023.000000	1023.000000	2046.000000
26.480000	0.014884	8.796712	3.654655	-2.928785	4.520190	3.550653	0.000000	-10.000000	-0.008333	-4.133334	621.000000	1023.000000	1023.000000	2046.000000
26.500000	0.015078	8.910965	3.688838	-2.779797	4.383649	3.618274	0.000000	-10.000000	0.000000	-5.583333	621.000000	1023.000000	1023.000000	2046.000000
26.520000	0.015249	9.011972	3.651689	-2.659678	4.329119	3.690842	0.000000	-10.000000	0.000000	-6.933333	621.000000	1023.000000	1023.000000	2046.000000
26.540001	0.015075	8.909038	3.533884	-2.586564	4.178341	3.783376	0.000000	-10.000000	0.000000	-7.733334	621.000000	1023.000000	1023.000000	2046.000000
26.559999	0.015030	8.882772	3.453482	-2.441479	4.071421	3.799349	0.000000	-10.000000	0.016667	-8.516667	621.000000	1023.000000	1023.000000	2046.000000
26.580000	0.014996	8.862741	3.393227	-2.283907	3.917437	3.835984	0.000000	-10.000000	0.025000	-9.050000	621.000000	1023.000000	1023.000000	2046.000000
26.600000	0.014876	8.791996	3.386048	-2.207232	3.701437	3.911743	0.000000	-10.000000	0.041667	-9.716667	621.000000	1023.000000	1023.000000	2046.000000
26.620001	0.015044	8.890868	3.450544	-2.065777	3.585256	3.920846	0.000000	-10.000000	0.041667	-10.250000	613.666687	1023.000000	1023.000000	2046.000000
26.639999	0.015079	8.911682	3.503219	-1.946818	3.379432	3.975850	0.000000	-10.000000	0.050000	-10.850000	605.000000	1023.000000	1023.000000	2046.000000
26.660000	0.015383	9.091588	3.574125	-1.763078	3.248278	4.032262	0.000000	-10.000000	0.058333	-11.683333	595.000000	1023.000000	1023.000000	2046.000000
26.680000	0.015086	8.915614	3.491928	-1.679864	3.037933	4.065618	0.000000	-10.000000	0.075000	-12.666667	591.000000	1023.000000	1023.000000	2046.000000
26.700001	0.014821	8.759253	3.398655	-1.524880	2.829055	4.056422	0.000000	-10.000000	0.108333	-13.983334	586.833313	1023.000000	1023.000000	2046.000000
26.719999	0.014590	8.622740	3.277382	-1.367301	2.638208	4.074450	0.000000	-10.000000	0.150000	-15.350000	582.333313	1023.000000	1023.000000	2046.000000
26.740000	0.013858	8.189956	3.057860	-1.296828	2.291194	4.137730	0.000000	-10.000000	0.183333	-16.850000	577.166687	1023.000000	1023.000000	2046.000000
26.760000	0.013137	7.764034	2.800494	-1.116772	1.881435	4.198877	0.000000	-10.000000	0.208333	-18.416666	571.500000	1023.000000	1023.000000	2046.000000
26.780001	0.012063	7.129231	2.487884	-1.016586	1.360071	4.297863	0.000000	-10.000000	0.258333	-20.033333	565.333313	1023.000000	1023.000000	2046.000000
26.799999	0.010716	6.333360	2.192558	-1.020170	0.876969	4.284003	0.000000	-10.000000	0.308333	-21.616667	558.833313	1023.000000	1023.000000	2046.000000
26.820000	0.009070	5.360454	2.013428	-1.209705	0.325345	4.231385	0.000000	-10.000000	0.366667	-22.833334	551.666687	1023.000000	1023.000000	2046.000000
26.840000	0.007055	4.169422	1.709487	-1.381381	-0.195437	4.036753	0.000000	-10.000000	0.400000	-24.033333	544.000000	1023.000000	1023.000000	2046.000000
26.860001	0.004665	2.757212	1.260988	-1.532161	-0.689429	3.717814	0.000000	-10.000000	0.441667	-25.000000	536.000000	1023.000000	1023.000000	2046.000000
26.879999	0.001755	1.037252	0.711282	-1.741352	-1.282324	3.349647	0.000000	-10.000000	0.475000	-25.816668	527.666687	1023.000000	1023.000000	2046.000000
26.900000	-0.000891	-0.526395	0.293877	-1.976900	-1.881118	3.037747	0.000000	-10.000000	0.491667	-26.250000	519.000000	1023.000000	1023.000000	2046.000000
26.920000	-0.003393	-2.005493	-0.178571	-2.208931	-2.336907	2.718915	0.000000	-10.000000	0.500000	-26.483334	510.166656	1023.000000	1023.000000	2046.000000
26.940001	-0.005224	-3.087270	-0.530093	-2.328704	-2.681384	2.452912	0.000000	-10.000000	0.508333	-26.766666	501.333344	1023.000000	1023.000000	2046.000000
26.959999	-0.007154	-4.227841	-0.872650	-2.454732	-3.088149	2.187690	0.000000	-10.000000	0.525000	-27.183334	492.500000	1023.000000	1023.000000	2046.000000
26.980000	-0.008679	-5.129148	-1.272832	-2.382576	-3.388858	1.915118	0.000000	-10.000000	0.575000	-27.750000	483.500000	1023.000000	1023.000000	2046.000000
27.000000	-0.009956	-5.883839	-1.633648	-2.394274	-3.579936	1.724019	0.000000	-10.000000	0.616667	-28.483334	474.166656	1023.000000	1023.000000	2046.000000
27.020000	-0.011142	-6.584872	-1.843306	-2.332468	-3.866698	1.457601	0.000000	-10.000000	0.650000	-29.016668	467.833344	1023.000000	1023.000000	2046.000000
27.040001	-0.012133	-7.170569	-2.038450	-2.406829	-4.072111	1.346820	0.000000	-10.000000	0.650000	-29.633335	457.833344	1023.000000	1023.000000	2046.000000
27.059999	-0.013242	-7.825836	-2.242885	-2.481063	-4.243402	1.141514	0.000000	-10.000000	0.650000	-29.850000	447.833344	1023.000000	1023.000000	2046.000000
27.080000	-0.014129	-8.350345	-2.445625	-2.526487	-4.365687	0.987454	0.000000	-10.000000	0.650000	-30.250000	434.500000	1023.000000	1023.000000	2046.000000
27.100000	-0.014715	-8.696419	-2.560904	-2.494919	-4.460207	0.819611	0.000000	-10.000000	0.650000	-30.416668	424.500000	1023.000000	1023.000000	2046.000000
27.120001	-0.015332	-9.061371	-2.661161	-2.567758	-4.575810	0.743359	0.000000	-10.000000	0.666667	-30.700001	414.500000	1023.000000	1023.000000	2046.000000
27.139999	-0.015603	-9.221422	-2.680247	-2.634990	-4.624429	0.718244	0.000000	-10.000000	0.666667	-30.916668	404.500000	1023.000000	1023.000000	2046.000000
27.160000	-0.016039	-9.479094	-2.790190	-2.700084	-4.684654	0.695835	0.000000	-10.000000	0.666667	-31.033333	397.833344	1023.000000	1023.000000	2046.000000
27.180000	-0.016413	-9.699802	-2.885038	-2.566315	-4.822837	0.574388	0.000000	-10.000000	0.650000	-31.016666	387.500000	1023.000000	1023.000000	2046.000000
27.200001	-0.016676	-9.855666	-3.063395	-2.434906	-4.887459	0.530094	0.000000	-10.000000	0.650000	-30.883333	380.500000	1023.000000	1023.000000	2046.000000
27.219999	-0.016976	-10.032742	-3.178652	-2.298738	-5.009911	0.454559	0.000000	-10.000000	0.641667	-30.583334	366.500000	1023.000000	1023.000000	2046.000000
27.240000	-0.017422	-10.296150	-3.271037	-2.258215	-5.223885	0.456986	0.000000	-10.000000	0.633333	-30.083334	356.166656	1023.000000	1023.000000	2046.000000
27.260000	-0.018231	-10.774477	-3.582791	-2.306610	-5.301425	0.416348	0.000000	-10.000000	0.616667	-29.633333	342.833344	1023.000000	1023.000000	2046.000000
27.280001	-0.019068	-11.269345	-3.827652	-2.325739	-5.444211	0.328255	0.000000	-10.000000	0.608333	-29.083334	333.166656	1023.000000	1023.000000	2046.000000
27.299999	-0.020093	-11.875251	-4.054473	-2.426244	-5.638645	0.244111	0.000000	-10.000000	0.600000	-28.799999	323.500000	1023.000000	1023.000000	2046.000000
27.320000	-0.021042	-12.436103	-4.160552	-2.440258	-5.896590	0.061297	0.000000	-10.000000	0.600000	-28.466667	316.833344	1023.000000	1023.000000	2046.000000
27.340000	-0.021810	-12.889428	-4.268014	-2.491709	-6.090731	-0.038975	0.000000	-10.000000	0.583333	-28.183332	307.333344	1023.000000	1023.000000	2046.000000
27.360001	-0.022623	-13.369977	-4.325250	-2.533882	-6.270681	-0.240164	0.000000	-10.000000	0.541667	-27.683332	298.166656	1023.000000	1023.000000	2046.000000
27.379999	-0.023072	-13.635789	-4.273337	-2.628394	-6.456669	-0.277389	0.000000	-10.000000	0.500000	-26.950001	286.000000	1023.000000	1023.000000	2046.000000
27.400000	-0.023817	-14.075859	-4.386040	-2.734851	-6.541563	-0.413405	0.000000	-10.000000	0.466667	-26.383333	277.000000	1023.000000	1023.000000	2046.000000
27.420000	-0.024172	-14.285848	-4.346320	-2.751201	-6.634625	-0.553701	0.000000	-10.000000	0.458333	-25.866667	268.166656	1023.000000	1023.000000	2046.000000
27.440001	-0.024485	-14.470708	-4.291613	-2.894384	-6.708287	-0.576424	0.000000	-10.000000	0.450000	-25.250000	259.500000	1023.000000	1023.000000	2046.000000
27.459999	-0.024956	-14.748871	-4.350110	-2.888152	-6.766189	-0.744420	0.000000	-10.000000	0.433333	-24.616667	251.166672	1023.000000	1023.000000	2046.000000
27.480000	-0.025055	-14.807637	-4.328117	-2.902950	-6.742449	-0.834121	0.000000	-10.000000	0.416667	-24.216667	245.666672	1023.000000	1023.000000	2046.000000
27.500000	-0.025515	-15.079476	-4.363285	-2.945958	-6.805592	-0.964641	0.000000	-10.000000	0.375000	-23.666666	237.666672	1023.000000	1023.000000	2046.000000
27.520000	-0.025667	-15.169031	-4.322484	-2.964967	-6.871821	-1.009758	0.000000	-10.000000	0.350000	-23.183334	232.333328	1023.000000	1023.000000	2046.000000
27.540001	-0.026006	-15.369426	-4.342022	-2.961831	-6.922922	-1.142650	0.000000	-10.000000	0.325000	-22.450001	224.500000	1023.000000	1023.000000	2046.000000
27.559999	-0.026143	-15.450693	-4.318866	-2.991230	-7.016928	-1.123670	0.000000	-10.000000	0.316667	-21.916668	217.166672	1023.000000	1023.000000	2046.000000
27.580000	-0.026416	-15.612148	-4.390936	-2.995535	-7.017542	-1.208135	0.000000	-10.000000	0.308333	-21.266666	207.333328	1023.000000	1023.000000	2046.000000
27.600000	-0.026483	-15.651423	-4.297204	-2.952805	-7.134710	-1.266704	0.000000	-10.000000	0.300000	-20.750000	197.666672	1023.000000	1023.000000	2046.000000
27.620001	-0.026818	-15.849144	-4.371572	-3.008042	-7.157783	-1.311747	0.000000	-10.000000	0.300000	-20.516666	192.833328	1023.000000	1023.000000	2046.000000
27.639999	-0.026950	-15.927606	-4.330974	-3.005687	-7.209360	-1.381585	0.000000	-10.000000	0.283333	-20.133333	186.166672	1023.000000	1023.000000	2046.000000
27.660000	-0.027308	-16.139282	-4.408390	-3.025014	-7.189297	-1.516580	0.000000	-10.000000	0.266667	-19.866667	181.833328	1023.000000	1023.000000	2046.000000
27.680000	-0.027543	-16.277912	-4.395792	-3.033182	-7.257376	-1.591563	0.000000	-10.000000	0.233333	-19.383333	175.166672	1023.000000	1023.000000	2046.000000
27.700001	-0.027944	-16.515045	-4.404102	-3.142856	-7.327157	-1.640929	0.000000	-10.000000	0.216667	-18.783335	168.833328	1023.000000	1023.000000	2046.000000
27.719999	-0.028353	-16.756599	-4.456638	-3.144586	-7.353400	-1.801975	0.000000	-10.000000	0.183333	-18.133333	160.500000	1023.000000	1023.000000	2046.000000
27.740000	-0.028494	-16.839687	-4.425091	-3.207097	-7.361664	-1.845836	0.000000	-10.000000	0.166667	-17.500000	152.500000	1023.000000	1023.000000	2046.000000
27.760000	-0.028890	-17.074156	-4.379751	-3.263476	-7.395425	-2.035503	0.000000	-10.000000	0.158333	-17.066668	146.500000	1023.000000	1023.000000	2046.000000
27.780001	-0.028866	-17.059868	-4.253844	-3.295591	-7.433909	-2.076524	0.000000	-10.000000	0.158333	-16.316668	140.666672	1023.000000	1023.000000	2046.000000
27.799999	-0.029103	-17.200026	-4.187654	-3.385318	-7.459975	-2.167079	0.000000	-10.000000	0.150000	-15.633333	135.166672	1023.000000	1023.000000	2046.000000
27.820000	-0.029384	-17.365717	-4.095818	-3.428384	-7.545456	-2.296059	0.000000	-10.000000	0.125000	-14.850000	130.000000	1023.000000	1023.000000	2046.000000
27.840000	-0.030082	-17.778414	-4.164585	-3.555336	-7.594903	-2.463590	0.000000	-10.000000	0.108333	-14.350000	125.000000	1023.000000	1023.000000	2046.000000
27.860001	-0.030462	-18.002808	-4.105799	-3.635174	-7.648399	-2.613436	0.000000	-10.000000	0.100000	-13.983334	121.666664	1023.000000	1023.000000	2046.000000
27.879999	-0.031047	-18.349009	-4.126514	-3.786183	-7.708363	-2.727949	0.000000	-10.000000	0.100000	-13.500000	117.000000	1023.000000	1023.000000	2046.000000
27.900000	-0.031347	-18.526321	-4.101630	-3.855155	-7.690735	-2.878800	0.000000	-10.000000	0.100000	-13.100000	114.000000	1023.000000	1023.000000	2046.000000
27.920000	-0.031426	-18.572929	-4.180266	-3.837182	-7.627224	-2.928257	0.000000	-10.000000	0.083333	-12.666667	109.666664	1023.000000	1023.000000	2046.000000
27.940001	-0.031962	-18.889776	-4.325868	-3.891304	-7.664015	-3.008590	0.000000	-10.000000	0.066667	-12.350000	105.666664	1023.000000	1023.000000	2046.000000
27.959999	-0.032575	-19.252123	-4.420312	-3.974019	-7.831113	-3.026679	0.000000	-10.000000	0.050000	-11.850000	100.333336	1023.000000	1023.000000	2046.000000
27.980000	-0.033999	-20.093487	-4.689536	-4.242654	-8.075663	-3.085634	0.000000	-10.000000	0.050000	-11.383333	96.333336	1023.000000	1023.000000	2046.000000
28.000000	-0.036004	-21.278233	-5.044074	-4.539489	-8.362152	-3.332518	0.000000	-10.000000	0.050000	-10.950000	93.666664	1023.000000	1023.000000	2046.000000
28.020000	-0.038192	-22.571749	-5.395124	-4.848242	-8.686393	-3.641990	0.000000	-10.000000	0.041667	-9.983334	90.166664	1023.000000	1023.000000	2046.000000
28.040001	-0.040482	-23.924583	-5.685396	-5.316290	-8.948706	-3.974193	0.000000	-10.000000	0.025000	-8.733334	85.666664	1023.000000	1023.000000	2046.000000
28.059999	-0.042258	-24.974270	-5.842890	-5.699080	-9.187491	-4.244807	0.000000	-10.000000	0.008333	-7.733334	82.500000	1023.000000	1023.000000	2046.000000
28.080000	-0.043878	-25.931938	-6.070149	-5.974053	-9.290219	-4.597517	0.000000	-10.000000	0.000000	-7.450000	80.666664	1023.000000	1023.000000	2046.000000
28.100000	-0.044947	-26.563856	-6.181885	-6.195627	-9.433179	-4.753166	0.000000	-10.000000	0.008333	-7.933334	78.000000	1023.000000	1023.000000	2046.000000
28.120001	-0.046041	-27.210047	-6.384937	-6.356507	-9.513485	-4.955117	0.000000	-10.000000	0.016667	-8.416667	75.333336	1023.000000	1023.000000	2046.000000
28.139999	-0.046882	-27.707157	-6.576686	-6.397355	-9.547736	-5.185380	0.000000	-10.000000	0.016667	-9.066668	71.500000	1023.000000	1023.000000	2046.000000
28.160000	-0.047467	-28.052807	-6.720724	-6.436395	-9.605838	-5.289850	0.000000	-10.000000	0.008333	-9.233334	69.500000	1023.000000	1023.000000	2046.000000
28.180000	-0.048094	-28.423361	-6.794542	-6.565343	-9.656095	-5.407380	0.000000	-10.000000	0.000000	-9.416667	65.500000	1023.000000	1023.000000	2046.000000
28.200001	-0.048370	-28.586525	-6.849431	-6.628819	-9.615560	-5.492716	0.000000	-10.000000	0.000000	-9.433333	63.500000	1023.000000	1023.000000	2046.000000
28.219999	-0.048793	-28.836794	-6.911378	-6.750624	-9.591402	-5.583389	0.000000	-10.000000	0.000000	-9.450000	60.333332	1023.000000	1023.000000	2046.000000
28.240000	-0.049027	-28.975069	-6.970623	-6.809803	-9.500695	-5.693948	0.000000	-10.000000	0.000000	-9.366667	57.166668	1023.000000	1023.000000	2046.000000
28.260000	-0.049030	-28.976851	-6.940838	-6.798418	-9.472707	-5.764889	0.000000	-10.000000	0.000000	-9.200000	53.000000	1023.000000	1023.000000	2046.000000
28.280001	-0.048820	-28.852753	-6.849411	-6.913060	-9.377592	-5.712690	0.000000	-10.000000	0.000000	-9.033333	50.000000	1023.000000	1023.000000	2046.000000
28.299999	-0.048473	-28.647461	-6.769117	-6.881378	-9.280493	-5.716473	0.000000	-10.000000	0.000000	-9.100000	47.000000	1023.000000	1023.000000	2046.000000
28.320000	-0.048153	-28.458525	-6.724126	-6.830534	-9.249772	-5.654091	0.000000	-10.000000	0.000000	-9.100000	43.833332	1023.000000	1023.000000	2046.000000
28.340000	-0.047717	-28.200602	-6.617584	-6.742968	-9.246838	-5.593213	0.000000	-10.000000	0.000000	-8.916667	39.666668	1023.000000	1023.000000	2046.000000
28.360001	-0.047312	-27.961382	-6.625497	-6.587381	-9.153437	-5.595067	0.000000	-10.000000	0.000000	-8.583334	37.500000	1023.000000	1023.000000	2046.000000
28.379999	-0.047089	-27.829651	-6.618684	-6.491801	-9.087782	-5.631383	0.000000	-10.000000	0.000000	-8.183333	35.500000	1023.000000	1023.000000	2046.000000
28.400000	-0.046908	-27.722643	-6.686588	-6.427346	-9.072837	-5.535873	0.000000	-10.000000	0.000000	-7.833333	33.833332	1023.000000	1023.000000	2046.000000
28.420000	-0.047457	-28.046951	-6.957005	-6.519372	-9.072489	-5.498086	0.000000	-10.000000	-0.008333	-7.383333	29.500000	1023.000000	1023.000000	2046.000000
28.440001	-0.047747	-28.218683	-7.005344	-6.550307	-9.168080	-5.494952	0.000000	-10.000000	-0.008333	-6.733334	24.833334	1023.000000	1023.000000	2046.000000
28.459999	-0.048319	-28.556559	-7.143232	-6.613286	-9.256246	-5.543796	0.000000	-10.000000	-0.008333	-6.216667	20.833334	1023.000000	1023.000000	2046.000000
28.480000	-0.048737	-28.803501	-7.165483	-6.690849	-9.362466	-5.584704	0.000000	-10.000000	0.000000	-5.800000	19.500000	1023.000000	1023.000000	2046.000000
28.500000	-0.048964	-28.937510	-7.172078	-6.693429	-9.439428	-5.632576	0.000000	-10.000000	-0.016667	-5.600000	18.833334	1023.000000	1023.000000	2046.000000
28.520000	-0.049034	-28.979246	-7.127644	-6.758085	-9.431464	-5.662054	0.000000	-10.000000	-0.033333	-5.400000	18.166666	1023.000000	1023.000000	2046.000000
28.540001	-0.048877	-28.886225	-6.955924	-6.810059	-9.483889	-5.636354	0.000000	-10.000000	-0.041667	-5.050000	16.833334	1023.000000	1023.000000	2046.000000
28.559999	-0.048969	-28.940659	-6.951341	-6.845332	-9.428034	-5.715952	0.000000	-10.000000	-0.016667	-4.783333	15.666667	1023.000000	1023.000000	2046.000000
28.580000	-0.048678	-28.768618	-6.816906	-6.817373	-9.422992	-5.711346	0.000000	-10.000000	-0.008333	-4.433333	14.000000	1023.000000	1023.000000	2046.000000
28.600000	-0.048373	-28.588623	-6.729590	-6.835609	-9.328698	-5.694727	0.000000	-10.000000	-0.016667	-4.066667	12.666667	1023.000000	1023.000000	2046.000000
28.620001	-0.048215	-28.495258	-6.684881	-6.776563	-9.288913	-5.744903	0.000000	-10.000000	-0.033333	-3.666667	11.333333	1023.000000	1023.000000	2046.000000
28.639999	-0.047787	-28.241886	-6.603319	-6.733358	-9.214194	-5.691014	0.000000	-10.000000	-0.041667	-3.066667	9.833333	1023.000000	1023.000000	2046.000000
28.660000	-0.047453	-28.044554	-6.505718	-6.681806	-9.181274	-5.675755	0.000000	-10.000000	-0.041667	-2.633333	8.666667	1023.000000	1023.000000	2046.000000
28.680000	-0.046895	-27.715118	-6.378116	-6.632904	-9.122166	-5.581933	0.000000	-10.000000	-0.041667	-2.233333	7.666667	1023.000000	1023.000000	2046.000000
28.700001	-0.046602	-27.542019	-6.363599	-6.585466	-9.046307	-5.546647	0.000000	-10.000000	-0.041667	-2.083333	7.333333	1023.000000	1023.000000	2046.000000
28.719999	-0.046041	-27.210217	-6.197039	-6.521937	-9.026757	-5.464485	0.000000	-10.000000	-0.033333	-1.900000	7.000000	1023.000000	1023.000000	2046.000000
28.740000	-0.045882	-27.116543	-6.183861	-6.509825	-9.002165	-5.420692	0.000000	-10.000000	-0.033333	-1.700000	7.000000	1023.000000	1023.000000	2046.000000
28.760000	-0.045476	-26.876347	-6.135918	-6.406330	-8.892182	-5.441916	0.000000	-10.000000	-0.025000	-1.533333	7.000000	1023.000000	1023.000000	2046.000000
28.780001	-0.045242	-26.737907	-6.114580	-6.338885	-8.849655	-5.434786	0.000000	-10.000000	-0.033333	-1.350000	7.000000	1023.000000	1023.000000	2046.000000
28.799999	-0.045015	-26.604128	-6.083989	-6.267676	-8.805420	-5.447042	0.000000	-10.000000	-0.033333	-1.316667	7.000000	1023.000000	1023.000000	2046.000000
28.820000	-0.044641	-26.382620	-6.016882	-6.230191	-8.789288	-5.346258	0.000000	-10.000000	-0.033333	-1.250000	7.000000	1023.000000	1023.000000	2046.000000
28.840000	-0.044482	-26.288837	-6.039511	-6.157428	-8.707505	-5.384394	0.000000	-10.000000	-0.033333	-1.250000	7.000000	1023.000000	1023.000000	2046.000000
28.860001	-0.044126	-26.078180	-5.903851	-6.143063	-8.727975	-5.303291	0.000000	-10.000000	-0.041667	-1.233333	7.000000	1023.000000	1023.000000	2046.000000
28.879999	-0.043986	-25.995600	-5.909228	-6.128820	-8.668008	-5.289543	0.000000	-10.000000	-0.041667	-1.266667	7.000000	1023.000000	1023.000000	2046.000000
28.900000	-0.043753	-25.858231	-5.830123	-6.094536	-8.620588	-5.312984	0.000000	-10.000000	-0.041667	-1.283333	7.000000	1023.000000	1023.000000	2046.000000
28.920000	-0.043710	-25.832317	-5.863325	-6.045989	-8.585959	-5.337043	0.000000	-10.000000	-0.041667	-1.250000	7.000000	1023.000000	1023.000000	2046.000000
28.940001	-0.043617	-25.777885	-5.799853	-5.995116	-8.597184	-5.385731	0.000000	-10.000000	-0.041667	-0.816667	7.000000	1023.000000	1023.000000	2046.000000
28.959999	-0.043359	-25.625448	-5.811445	-5.926162	-8.486944	-5.400897	0.000000	-10.000000	-0.033333	-0.383333	7.000000	1023.000000	1023.000000	2046.000000
28.980000	-0.043179	-25.519081	-5.721799	-5.932762	-8.489760	-5.374759	0.000000	-10.000000	-0.033333	0.000000	7.000000	1023.000000	1023.000000	2046.000000
29.000000	-0.042885	-25.345102	-5.657034	-5.918939	-8.469476	-5.299653	0.000000	-10.000000	-0.041667	0.000000	7.000000	1023.000000	1023.000000	2046.000000
29.020000	-0.042660	-25.212122	-5.652600	-5.866369	-8.393194	-5.299958	0.000000	-10.000000	-0.050000	0.000000	7.000000	1023.000000	1023.000000	2046.000000
29.040001	-0.042448	-25.086817	-5.545621	-5.898363	-8.409427	-5.233405	0.000000	-10.000000	-0.050000	0.000000	7.000000	1023.000000	1023.000000	2046.000000
29.059999	-0.042358	-25.033451	-5.536757	-5.906058	-8.377740	-5.212896	0.000000	-10.000000	-0.050000	0.000000	7.000000	1023.000000	1023.000000	2046.000000
29.080000	-0.042315	-25.008211	-5.558511	-5.868426	-8.316585	-5.264689	0.000000	-10.000000	-0.050000	0.000000	7.000000	1023.000000	1023.000000	2046.000000
29.100000	-0.042029	-24.839424	-5.500988	-5.816564	-8.298127	-5.223745	0.000000	-10.000000	-0.050000	0.000000	7.000000	1023.000000	1023.000000	2046.000000
29.120001	-0.041790	-24.698105	-5.456575	-5.797163	-8.238139	-5.206227	0.000000	-10.000000	-0.050000	0.000000	7.000000	1023.000000	1023.000000	2046.000000
29.139999	-0.041452	-24.497881	-5.323688	-5.789958	-8.259559	-5.124676	0.000000	-10.000000	-0.050000	0.000000	7.000000	1023.000000	1023.000000	2046.000000
29.160000	-0.041438	-24.489597	-5.357229	-5.727346	-8.191465	-5.213556	0.000000	-10.000000	-0.050000	0.000000	7.000000	1023.000000	1023.000000	2046.000000
29.180000	-0.041526	-24.542107	-5.346294	-5.763989	-8.288221	-5.143602	0.000000	-10.000000	-0.050000	0.000000	7.000000	1023.000000	1023.000000	2046.000000
29.200001	-0.041975	-24.807438	-5.403210	-5.750780	-8.421626	-5.231822	0.000000	-10.000000	-0.050000	0.000000	7.000000	1023.000000	1023.000000	2046.000000
29.219999	-0.042612	-25.183767	-5.407267	-5.820198	-8.611228	-5.345076	0.000000	-10.000000	-0.050000	0.516667	7.000000	1023.000000	1023.000000	2046.000000
29.240000	-0.042925	-25.368923	-5.357504	-5.912156	-8.731780	-5.367484	0.000000	-10.000000	-0.050000	1.300000	7.000000	1023.000000	1023.000000	2046.000000
29.260000	-0.043366	-25.629229	-5.375598	-5.995909	-8.720461	-5.537261	0.000000	-10.000000	-0.050000	2.083333	7.000000	1023.000000	1023.000000	2046.000000
29.280001	-0.043679	-25.814503	-5.323606	-6.126250	-8.751501	-5.613145	0.000000	-10.000000	-0.066667	2.650000	7.000000	1023.000000	1023.000000	2046.000000
29.299999	-0.043228	-25.547987	-5.156447	-6.150568	-8.700667	-5.540306	0.000000	-10.000000	-0.075000	3.200000	7.000000	1023.000000	1023.000000	2046.000000
29.320000	-0.043288	-25.583166	-5.220310	-6.185145	-8.613437	-5.564276	0.000000	-10.000000	-0.083333	3.950000	7.000000	1023.000000	1023.000000	2046.000000
29.340000	-0.043028	-25.429380	-5.202660	-6.157418	-8.539783	-5.529520	0.000000	-10.000000	-0.083333	4.950000	7.000000	1023.000000	1023.000000	2046.000000
29.360001	-0.043355	-25.622658	-5.296447	-6.299780	-8.585245	-5.441185	0.000000	-10.000000	-0.091667	5.700000	7.000000	1023.000000	1023.000000	2046.000000
29.379999	-0.044169	-26.104095	-5.513978	-6.467272	-8.760357	-5.362488	0.000000	-10.000000	-0.100000	6.783333	7.000000	1023.000000	1023.000000	2046.000000
29.400000	-0.045876	-27.112959	-5.921815	-6.697024	-8.990806	-5.503314	0.000000	-10.000000	-0.108333	7.683333	7.000000	1023.000000	1023.000000	2046.000000
29.420000	-0.047724	-28.205082	-6.183044	-7.042612	-9.325949	-5.653477	0.000000	-10.000000	-0.116667	9.150000	7.000000	1023.000000	1023.000000	2046.000000
29.440001	-0.049381	-29.184317	-6.457163	-7.350904	-9.493689	-5.882560	0.000000	-10.000000	-0.133333	10.400001	7.000000	1023.000000	1023.000000	2046.000000
29.459999	-0.050462	-29.823135	-6.524330	-7.725908	-9.607448	-5.965449	0.000000	-10.000000	-0.133333	11.433333	9.500000	1023.000000	1023.000000	2046.000000
29.480000	-0.051370	-30.359840	-6.695282	-7.903853	-9.627503	-6.133202	0.000000	-10.000000	-0.133333	11.716667	14.833333	1023.000000	1023.000000	2046.000000
29.500000	-0.051740	-30.578203	-6.807962	-7.945910	-9.579100	-6.245231	0.000000	-10.000000	-0.125000	11.716667	21.500000	1023.000000	1023.000000	2046.000000
29.520000	-0.051975	-30.717514	-6.903657	-8.012808	-9.564192	-6.236856	0.000000	-10.000000	-0.125000	11.550000	27.000000	1023.000000	1023.000000	2046.000000
29.540001	-0.051980	-30.719938	-6.951011	-7.996435	-9.560632	-6.211860	0.000000	-10.000000	-0.133333	11.566667	31.000000	1023.000000	1023.000000	2046.000000
29.559999	-0.051777	-30.600225	-7.012188	-7.928288	-9.486085	-6.173663	0.000000	-10.000000	-0.141667	11.916667	35.000000	1023.000000	1023.000000	2046.000000
29.580000	-0.051709	-30.559906	-7.053077	-7.957670	-9.374127	-6.175031	0.000000	-10.000000	-0.141667	12.133333	39.000000	1023.000000	1023.000000	2046.000000
29.600000	-0.051139	-30.222998	-6.983766	-7.952160	-9.236261	-6.050808	0.000000	-10.000000	-0.141667	12.566667	43.000000	1023.000000	1023.000000	2046.000000
29.620001	-0.050833	-30.042244	-6.980061	-7.889488	-9.131277	-6.041417	0.000000	-10.000000	-0.141667	12.683333	47.000000	1023.000000	1023.000000	2046.000000
29.639999	-0.050132	-29.627954	-6.901568	-7.851086	-8.943069	-5.932233	0.000000	-10.000000	-0.150000	13.000000	52.666668	1023.000000	1023.000000	2046.000000
29.660000	-0.049401	-29.196228	-6.755408	-7.844240	-8.769100	-5.827480	0.000000	-10.000000	-0.150000	13.100000	57.000000	1023.000000	1023.000000	2046.000000
29.680000	-0.048531	-28.681698	-6.605091	-7.799068	-8.590917	-5.686623	0.000000	-10.000000	-0.150000	13.183333	61.333332	1023.000000	1023.000000	2046.000000
29.700001	-0.047332	-27.972971	-6.435716	-7.630723	-8.440321	-5.466211	0.000000	-10.000000	-0.150000	13.383333	64.333336	1023.000000	1023.000000	2046.000000
29.719999	-0.046212	-27.311523	-6.347302	-7.474073	-8.212537	-5.277610	0.000000	-10.000000	-0.166667	13.750000	68.666664	1023.000000	1023.000000	2046.000000
29.740000	-0.044919	-26.547232	-6.141712	-7.300743	-8.081614	-5.023163	0.000000	-10.000000	-0.191667	14.533334	75.000000	1023.000000	1023.000000	2046.000000
29.760000	-0.043871	-25.927643	-6.097425	-7.091610	-7.876659	-4.861949	0.000000	-10.000000	-0.216667	15.150001	79.666664	1023.000000	1023.000000	2046.000000
29.780001	-0.042943	-25.379368	-6.093258	-6.952087	-7.665838	-4.668186	0.000000	-10.000000	-0.233333	15.783334	84.666664	1023.000000	1023.000000	2046.000000
29.799999	-0.042414	-25.066515	-6.171824	-6.875175	-7.572342	-4.447175	0.000000	-10.000000	-0.233333	16.000000	88.166664	1023.000000	1023.000000	2046.000000
29.820000	-0.042054	-24.854162	-6.229002	-6.791831	-7.522880	-4.310449	0.000000	-10.000000	-0.250000	16.400000	93.333336	1023.000000	1023.000000	2046.000000
29.840000	-0.041486	-24.517977	-6.180150	-6.776685	-7.499960	-4.061181	0.000000	-10.000000	-0.258333	16.650000	98.833336	1023.000000	1023.000000	2046.000000
29.860001	-0.041103	-24.291813	-6.188891	-6.720864	-7.442482	-3.939576	0.000000	-10.000000	-0.266667	17.433334	104.166664	1023.000000	1023.000000	2046.000000
29.879999	-0.040393	-23.872261	-6.031708	-6.698629	-7.390048	-3.751877	0.000000	-10.000000	-0.258333	17.966667	109.833336	1023.000000	1023.000000	2046.000000
29.900000	-0.039761	-23.498623	-5.895012	-6.634609	-7.308927	-3.660075	0.000000	-10.000000	-0.266667	18.733334	115.500000	1023.000000	1023.000000	2046.000000
29.920000	-0.038866	-22.970043	-5.714122	-6.593960	-7.131790	-3.530172	0.000000	-10.000000	-0.291667	19.283333	121.833336	1023.000000	1023.000000	2046.000000
29.940001	-0.037812	-22.346649	-5.473052	-6.516454	-6.970444	-3.386699	0.000000	-10.000000	-0.341667	20.350000	130.500000	1023.000000	1023.000000	2046.000000
29.959999	-0.036761	-21.725702	-5.218744	-6.436979	-6.793658	-3.276320	0.000000	-10.000000	-0.375000	21.150000	137.166672	1023.000000	1023.000000	2046.000000
29.980000	-0.035436	-20.942451	-4.943702	-6.375306	-6.604546	-3.018897	0.000000	-10.000000	-0.400000	21.866667	143.833328	1023.000000	1023.000000	2046.000000
30.000000	-0.034095	-20.149908	-4.696511	-6.258694	-6.343515	-2.851187	0.000000	-10.000000	-0.416667	22.466667	148.666672	1023.000000	1023.000000	2046.000000
30.020000	-0.032550	-19.237246	-4.319605	-6.140882	-6.172395	-2.604364	0.000000	-10.000000	-0.425000	23.100000	156.166672	1023.000000	1023.000000	2046.000000
30.040001	-0.031387	-18.549641	-4.156469	-6.026851	-5.913943	-2.452378	0.000000	-10.000000	-0.441667	23.666666	166.333328	1023.000000	1023.000000	2046.000000
30.059999	-0.029854	-17.643501	-3.868722	-5.894540	-5.691437	-2.188803	0.000000	-10.000000	-0.441667	23.900000	174.000000	1023.000000	1023.000000	2046.000000
30.080000	-0.028531	-16.861740	-3.659361	-5.779391	-5.437995	-1.984993	0.000000	-10.000000	-0.441667	24.200001	181.666672	1023.000000	1023.000000	2046.000000
30.100000	-0.027236	-16.096464	-3.420863	-5.599998	-5.226260	-1.849342	0.000000	-10.000000	-0.441667	24.500000	187.166672	1023.000000	1023.000000	2046.000000
30.120001	-0.025804	-15.249869	-3.234405	-5.451957	-4.986945	-1.576563	0.000000	-10.000000	-0.450000	24.883333	195.500000	1023.000000	1023.000000	2046.000000
30.139999	-0.024459	-14.455377	-3.039089	-5.312261	-4.732395	-1.371632	0.000000	-10.000000	-0.458333	25.033333	206.666672	1023.000000	1023.000000	2046.000000
30.160000	-0.022962	-13.570332	-2.798585	-5.132208	-4.506000	-1.133539	0.000000	-10.000000	-0.458333	24.983334	215.000000	1023.000000	1023.000000	2046.000000
30.180000	-0.021815	-12.892883	-2.669211	-5.015244	-4.271841	-0.936587	0.000000	-10.000000	-0.458333	25.116667	223.333328	1023.000000	1023.000000	2046.000000
30.200001	-0.020503	-12.117506	-2.503995	-4.825750	-4.028805	-0.758956	0.000000	-10.000000	-0.458333	25.216667	228.833328	1023.000000	1023.000000	2046.000000
30.219999	-0.019287	-11.398829	-2.301578	-4.734636	-3.851642	-0.510973	0.000000	-10.000000	-0.458333	25.333334	237.333328	1023.000000	1023.000000	2046.000000
30.240000	-0.018239	-10.779381	-2.149747	-4.609443	-3.641147	-0.379044	0.000000	-10.000000	-0.466667	25.200001	245.666672	1023.000000	1023.000000	2046.000000
30.260000	-0.016879	-9.975482	-1.943369	-4.448966	-3.410411	-0.172735	0.000000	-10.000000	-0.483333	25.250000	254.333328	1023.000000	1023.000000	2046.000000
30.280001	-0.015731	-9.296975	-1.717534	-4.338972	-3.197355	-0.043115	0.000000	-10.000000	-0.500000	25.550001	262.666656	1023.000000	1023.000000	2046.000000
30.299999	-0.014276	-8.437296	-1.472742	-4.222393	-2.944212	0.202052	0.000000	-10.000000	-0.500000	25.783335	271.166656	1023.000000	1023.000000	2046.000000
30.320000	-0.013071	-7.725041	-1.183592	-4.095119	-2.784280	0.337950	0.000000	-10.000000	-0.500000	25.900000	279.500000	1023.000000	1023.000000	2046.000000
30.340000	-0.011816	-6.983066	-0.901227	-3.961382	-2.654698	0.534243	0.000000	-10.000000	-0.508333	25.933334	288.166656	1023.000000	1023.000000	2046.000000
30.360001	-0.010804	-6.384985	-0.746678	-3.832666	-2.424530	0.618888	0.000000	-10.000000	-0.508333	25.966667	296.833344	1023.000000	1023.000000	2046.000000
30.379999	-0.009918	-5.861471	-0.469253	-3.834381	-2.326631	0.768794	0.000000	-10.000000	-0.508333	26.283335	305.500000	1023.000000	1023.000000	2046.000000
30.400000	-0.009134	-5.398245	-0.297054	-3.821744	-2.135219	0.855772	0.000000	-10.000000	-0.525000	26.316668	314.166656	1023.000000	1023.000000	2046.000000
30.420000	-0.008074	-4.771783	-0.076646	-3.754637	-1.849361	0.908861	0.000000	-10.000000	-0.541667	26.650002	323.000000	1023.000000	1023.000000	2046.000000
30.440001	-0.007009	-4.142130	0.184587	-3.735738	-1.617077	1.026097	0.000000	-10.000000	-0.558333	26.950001	335.000000	1023.000000	1023.000000	2046.000000
30.459999	-0.005406	-3.194788	0.461737	-3.576965	-1.380364	1.300803	0.000000	-10.000000	-0.550000	27.483334	346.833344	1023.000000	1023.000000	2046.000000
30.480000	-0.004058	-2.398008	0.652767	-3.492800	-1.172865	1.614890	0.000000	-10.000000	-0.550000	27.766666	355.666656	1023.000000	1023.000000	2046.000000
30.500000	-0.003124	-1.846283	0.803557	-3.414432	-0.950379	1.714971	0.000000	-10.000000	-0.550000	27.816666	361.666656	1023.000000	1023.000000	2046.000000
30.520000	-0.002771	-1.637906	0.875370	-3.546896	-0.964891	1.998511	0.000000	-10.000000	-0.550000	27.666666	368.000000	1023.000000	1023.000000	2046.000000
30.540001	-0.003375	-1.994359	0.672961	-3.687004	-1.004050	2.023734	0.000000	-10.000000	-0.550000	27.716667	377.333344	1023.000000	1023.000000	2046.000000
30.559999	-0.004500	-2.659205	0.428117	-3.899362	-1.160893	1.972934	0.000000	-10.000000	-0.533333	27.483334	386.500000	1023.000000	1023.000000	2046.000000
30.580000	-0.005751	-3.398977	0.206539	-4.113799	-1.312453	1.820737	0.000000	-10.000000	-0.525000	27.300001	395.666656	1023.000000	1023.000000	2046.000000
30.600000	-0.006656	-3.933499	0.075743	-4.312321	-1.280205	1.583283	0.000000	-10.000000	-0.525000	26.700001	404.833344	1023.000000	1023.000000	2046.000000
30.620001	-0.006772	-4.002454	0.061094	-4.506227	-1.157016	1.599694	0.000000	-10.000000	-0.525000	26.549999	414.000000	1023.000000	1023.000000	2046.000000
30.639999	-0.006745	-3.986482	0.052579	-4.519668	-0.956492	1.437100	0.000000	-10.000000	-0.516667	26.299999	422.833344	1023.000000	1023.000000	2046.000000
30.660000	-0.006170	-3.646661	0.106233	-4.482886	-0.741228	1.471220	0.000000	-10.000000	-0.483333	26.283333	431.666656	1023.000000	1023.000000	2046.000000
30.680000	-0.005502	-3.251591	0.242663	-4.426214	-0.592450	1.524411	0.000000	-10.000000	-0.466667	25.700001	440.333344	1023.000000	1023.000000	2046.000000
30.700001	-0.004713	-2.785149	0.354123	-4.327124	-0.348435	1.536288	0.000000	-10.000000	-0.458333	25.333334	449.166656	1023.000000	1023.000000	2046.000000
30.719999	-0.004072	-2.406460	0.413763	-4.287718	-0.098046	1.565541	0.000000	-10.000000	-0.450000	24.916668	457.666656	1023.000000	1023.000000	2046.000000
30.740000	-0.003337	-1.972372	0.566030	-4.240739	0.160190	1.542147	0.000000	-10.000000	-0.433333	24.683334	466.000000	1023.000000	1023.000000	2046.000000
30.760000	-0.002317	-1.369254	0.774206	-4.152164	0.370958	1.637746	0.000000	-10.000000	-0.391667	24.283335	474.333344	1023.000000	1023.000000	2046.000000
30.780001	-0.001197	-0.707687	0.942402	-4.030495	0.727408	1.652998	0.000000	-10.000000	-0.366667	23.583334	482.666656	1023.000000	1023.000000	2046.000000
30.799999	-0.000004	-0.002312	1.211645	-3.962853	0.960170	1.788726	0.000000	-10.000000	-0.333333	22.966667	490.666656	1023.000000	1023.000000	2046.000000
30.820000	0.001074	0.634744	1.360826	-3.942222	1.330735	1.885406	0.000000	-10.000000	-0.316667	22.466667	498.333344	1023.000000	1023.000000	2046.000000
30.840000	0.002270	1.341777	1.503800	-3.891186	1.732453	1.996710	0.000000	-10.000000	-0.308333	21.616667	505.666656	1023.000000	1023.000000	2046.000000
30.860001	0.003727	2.202392	1.724052	-3.661197	2.057785	2.081753	0.000000	-10.000000	-0.291667	20.816668	513.166687	1023.000000	1023.000000	2046.000000
30.879999	0.004974	2.939465	1.894931	-3.546168	2.419544	2.171157	0.000000	-10.000000	-0.275000	19.750000	520.166687	1023.000000	1023.000000	2046.000000
30.900000	0.006460	3.817749	2.138020	-3.363964	2.715508	2.328185	0.000000	-10.000000	-0.241667	18.916668	527.000000	1023.000000	1023.000000	2046.000000
30.920000	0.007705	4.553726	2.236478	-3.247243	3.113798	2.450693	0.000000	-10.000000	-0.225000	18.016666	533.333313	1023.000000	1023.000000	2046.000000
30.940001	0.008571	5.065411	2.289099	-3.176900	3.381887	2.571325	0.000000	-10.000000	-0.191667	16.400002	541.500000	1023.000000	1023.000000	2046.000000
30.959999	0.009111	5.384589	2.294150	-3.143971	3.585241	2.649169	0.000000	-10.000000	-0.158333	14.766667	549.000000	1023.000000	1023.000000	2046.000000
30.980000	0.009450	5.584672	2.262026	-3.137465	3.793858	2.666253	0.000000	-10.000000	-0.133333	13.366667	554.500000	1023.000000	1023.000000	2046.000000
31.000000	0.009957	5.884818	2.389642	-3.240809	3.854958	2.881027	0.000000	-10.000000	-0.100000	11.883334	557.666687	1023.000000	1023.000000	2046.000000
31.020000	0.009858	5.826021	2.413324	-3.375677	3.944628	2.843745	0.000000	-10.000000	-0.066667	10.300000	560.500000	1023.000000	1023.000000	2046.000000
31.040001	0.010334	6.107191	2.595916	-3.402293	4.013517	2.900051	0.000000	-10.000000	-0.025000	8.183333	564.333313	1023.000000	1023.000000	2046.000000
31.059999	0.010568	6.245821	2.760266	-3.491957	4.145237	2.832275	0.000000	-10.000000	-0.025000	6.333333	567.500000	1023.000000	1023.000000	2046.000000
31.080000	0.011180	6.607240	2.964355	-3.489691	4.243167	2.889409	0.000000	-10.000000	-0.016667	4.316667	570.000000	1023.000000	1023.000000	2046.000000
31.100000	0.011710	6.920864	3.145608	-3.462127	4.378193	2.859189	0.000000	-10.000000	-0.025000	2.133333	571.833313	1023.000000	1023.000000	2046.000000
31.120001	0.012394	7.324740	3.276100	-3.354405	4.441169	2.961876	0.000000	-10.000000	-0.016667	0.100000	572.666687	1023.000000	1023.000000	2046.000000
31.139999	0.012805	7.567869	3.413583	-3.291305	4.474611	2.970979	0.000000	-10.000000	-0.016667	-1.416667	573.000000	1023.000000	1023.000000	2046.000000
31.160000	0.013326	7.875374	3.493918	-3.174985	4.492740	3.063701	0.000000	-10.000000	-0.016667	-2.583333	573.000000	1023.000000	1023.000000	2046.000000
31.180000	0.013611	8.043998	3.512635	-3.068868	4.511302	3.088929	0.000000	-10.000000	-0.008333	-3.516667	573.000000	1023.000000	1023.000000	2046.000000
31.200001	0.013935	8.235449	3.538728	-2.954978	4.455477	3.196220	0.000000	-10.000000	-0.008333	-4.616667	573.000000	1023.000000	1023.000000	2046.000000
31.219999	0.014197	8.390288	3.469898	-2.810081	4.465737	3.264735	0.000000	-10.000000	0.000000	-5.733333	573.000000	1023.000000	1023.000000	2046.000000
31.240000	0.014461	8.546496	3.540068	-2.682806	4.362705	3.326530	0.000000	-10.000000	0.008333	-6.916667	573.000000	1023.000000	1023.000000	2046.000000
31.260000	0.014388	8.503215	3.486405	-2.603872	4.188176	3.432506	0.000000	-10.000000	0.033333	-8.166667	573.000000	1023.000000	1023.000000	2046.000000
31.280001	0.014224	8.406113	3.357543	-2.496646	4.132909	3.412306	0.000000	-10.000000	0.058333	-9.650001	573.000000	1023.000000	1023.000000	2046.000000
31.299999	0.014056	8.307033	3.333028	-2.406220	3.878136	3.502088	0.000000	-10.000000	0.083333	-11.316667	573.000000	1023.000000	1023.000000	2046.000000
31.320000	0.013859	8.190787	3.281281	-2.266840	3.732348	3.443999	0.000000	-10.000000	0.125000	-13.733334	563.833313	1023.000000	1023.000000	2046.000000
31.340000	0.013843	8.181107	3.295130	-2.061512	3.503878	3.443611	0.000000	-10.000000	0.166667	-15.550000	554.666687	1023.000000	1023.000000	2046.000000
31.360001	0.013841	8.180142	3.306548	-1.906929	3.328830	3.451693	0.000000	-10.000000	0.208333	-17.350000	543.500000	1023.000000	1023.000000	2046.000000
31.379999	0.013702	8.098067	3.248231	-1.704357	3.077796	3.476396	0.000000	-10.000000	0.241667	-18.433334	539.500000	1023.000000	1023.000000	2046.000000
31.400000	0.013222	7.814030	3.107603	-1.593239	2.802858	3.496808	0.000000	-10.000000	0.300000	-20.150000	533.333313	1023.000000	1023.000000	2046.000000
31.420000	0.012649	7.475807	2.907264	-1.428046	2.513306	3.483283	0.000000	-10.000000	0.366667	-21.900000	526.833313	1023.000000	1023.000000	2046.000000
31.440001	0.011138	6.582789	2.444966	-1.295960	1.993795	3.439989	0.000000	-10.000000	0.425000	-23.650000	519.666687	1023.000000	1023.000000	2046.000000
31.459999	0.009894	5.847220	2.175782	-1.182350	1.420250	3.433538	0.000000	-10.000000	0.475000	-25.300001	511.666656	1023.000000	1023.000000	2046.000000
31.480000	0.008565	5.062196	1.802662	-1.097009	0.876271	3.480272	0.000000	-10.000000	0.533333	-26.883333	503.166656	1023.000000	1023.000000	2046.000000
31.500000	0.006922	4.091008	1.535875	-1.055999	0.333219	3.277913	0.000000	-10.000000	0.583333	-28.366667	494.000000	1023.000000	1023.000000	2046.000000
31.520000	0.005288	3.125022	1.382468	-1.210358	-0.187925	3.140837	0.000000	-10.000000	0.666667	-29.833334	484.500000	1023.000000	1023.000000	2046.000000
31.540001	0.003172	1.874438	1.069857	-1.476391	-0.705181	2.986154	0.000000	-10.000000	0.733333	-31.066668	474.500000	1023.000000	1023.000000	2046.000000
31.559999	0.000696	0.411074	0.640696	-1.608651	-1.197444	2.576473	0.000000	-10.000000	0.791667	-32.166668	464.166656	1023.000000	1023.000000	2046.000000
31.580000	-0.001977	-1.168316	0.176442	-1.732783	-1.818924	2.206950	0.000000	-10.000000	0.800000	-32.950001	453.500000	1023.000000	1023.000000	2046.000000
31.600000	-0.004677	-2.764280	-0.281614	-1.901358	-2.429343	1.848035	0.000000	-10.000000	0.816667	-33.500000	442.500000	1023.000000	1023.000000	2046.000000
31.620001	-0.006966	-4.116818	-0.654596	-2.071687	-2.903170	1.512635	0.000000	-10.000000	0.841667	-33.750000	431.333344	1023.000000	1023.000000	2046.000000
31.639999	-0.009116	-5.387814	-1.071700	-2.227978	-3.308073	1.219937	0.000000	-10.000000	0.866667	-33.866669	420.166656	1023.000000	1023.000000	2046.000000
31.660000	-0.011036	-6.522043	-1.468393	-2.254236	-3.626395	0.826980	0.000000	-10.000000	0.875000	-33.883335	408.833344	1023.000000	1023.000000	2046.000000
31.680000	-0.012646	-7.473824	-1.824053	-2.329926	-3.972201	0.652356	0.000000	-10.000000	0.875000	-34.183334	397.500000	1023.000000	1023.000000	2046.000000
31.700001	-0.014107	-8.337296	-2.145491	-2.323050	-4.251113	0.382359	0.000000	-10.000000	0.883333	-34.316669	386.166656	1023.000000	1023.000000	2046.000000
31.719999	-0.015608	-9.224622	-2.472793	-2.410937	-4.538843	0.197950	0.000000	-10.000000	0.891667	-34.350002	374.666656	1023.000000	1023.000000	2046.000000
31.740000	-0.016854	-9.960456	-2.769732	-2.436699	-4.702166	-0.051859	0.000000	-10.000000	0.891667	-34.200001	363.333344	1023.000000	1023.000000	2046.000000
31.760000	-0.017872	-10.562134	-2.922983	-2.517049	-4.934134	-0.187968	0.000000	-10.000000	0.875000	-34.283333	351.833344	1023.000000	1023.000000	2046.000000
31.780001	-0.018870	-11.152245	-3.134774	-2.575648	-5.085566	-0.356257	0.000000	-10.000000	0.858333	-34.300003	340.500000	1023.000000	1023.000000	2046.000000
31.799999	-0.019634	-11.603588	-3.181408	-2.695390	-5.255728	-0.471061	0.000000	-10.000000	0.850000	-34.166668	329.000000	1023.000000	1023.000000	2046.000000
31.820000	-0.020450	-12.085773	-3.353792	-2.758095	-5.351899	-0.621988	0.000000	-10.000000	0.858333	-34.033333	317.500000	1023.000000	1023.000000	2046.000000
31.840000	-0.020945	-12.378386	-3.396512	-2.893203	-5.366059	-0.722611	0.000000	-10.000000	0.858333	-33.833332	306.166656	1023.000000	1023.000000	2046.000000
31.860001	-0.021544	-12.732483	-3.465590	-2.932081	-5.548352	-0.786459	0.000000	-10.000000	0.858333	-33.816666	294.833344	1023.000000	1023.000000	2046.000000
31.879999	-0.021884	-12.933678	-3.554035	-2.916633	-5.602387	-0.860623	0.000000	-10.000000	0.850000	-33.583332	283.666656	1023.000000	1023.000000	2046.000000
31.900000	-0.022135	-13.082023	-3.618665	-2.843226	-5.776015	-0.844116	0.000000	-10.000000	0.833333	-33.450001	272.333344	1023.000000	1023.000000	2046.000000
31.920000	-0.022589	-13.350361	-3.820281	-2.769032	-5.805660	-0.955388	0.000000	-10.000000	0.800000	-32.983334	261.166656	1023.000000	1023.000000	2046.000000
31.940001	-0.023125	-13.666646	-3.975698	-2.766519	-5.936176	-0.988252	0.000000	-10.000000	0.758333	-32.383335	250.166672	1023.000000	1023.000000	2046.000000
31.959999	-0.023926	-14.140007	-4.211701	-2.765438	-6.024884	-1.137984	0.000000	-10.000000	0.725000	-31.783335	239.333328	1023.000000	1023.000000	2046.000000
31.980000	-0.024759	-14.632729	-4.366531	-2.866838	-6.221225	-1.178134	0.000000	-10.000000	0.716667	-31.250000	228.833328	1023.000000	1023.000000	2046.000000
32.000000	-0.025787	-15.239993	-4.603584	-2.925095	-6.372612	-1.338702	0.000000	-10.000000	0.675000	-30.666668	218.500000	1023.000000	1023.000000	2046.000000
32.020000	-0.026622	-15.733859	-4.641384	-3.016171	-6.663068	-1.413236	0.000000	-10.000000	0.641667	-29.950001	208.500000	1023.000000	1023.000000	2046.000000
32.040001	-0.027534	-16.272470	-4.750184	-3.073484	-6.831736	-1.617066	0.000000	-10.000000	0.600000	-29.233334	198.500000	1023.000000	1023.000000	2046.000000
32.060001	-0.028215	-16.674995	-4.795507	-3.166294	-6.999624	-1.713570	0.000000	-10.000000	0.583333	-28.549999	188.666672	1023.000000	1023.000000	2046.000000
32.080002	-0.028937	-17.101698	-4.838440	-3.251368	-7.144274	-1.867616	0.000000	-10.000000	0.541667	-27.916666	179.000000	1023.000000	1023.000000	2046.000000
32.099998	-0.029254	-17.289373	-4.741138	-3.334329	-7.251314	-1.962593	0.000000	-10.000000	0.491667	-27.100000	169.666672	1023.000000	1023.000000	2046.000000
32.119999	-0.029829	-17.628942	-4.776156	-3.421538	-7.348055	-2.083193	0.000000	-10.000000	0.466667	-26.366667	160.666672	1023.000000	1023.000000	2046.000000
32.139999	-0.030012	-17.736984	-4.693033	-3.542078	-7.340169	-2.161705	0.000000	-10.000000	0.450000	-25.483334	151.833328	1023.000000	1023.000000	2046.000000
32.160000	-0.030459	-18.001051	-4.677920	-3.596426	-7.453089	-2.273616	0.000000	-10.000000	0.425000	-24.716667	143.333328	1023.000000	1023.000000	2046.000000
32.180000	-0.030789	-18.196589	-4.679715	-3.653876	-7.469626	-2.393372	0.000000	-10.000000	0.375000	-23.833334	135.000000	1023.000000	1023.000000	2046.000000
32.200001	-0.030961	-18.298170	-4.648787	-3.675448	-7.507595	-2.466341	0.000000	-10.000000	0.350000	-23.066668	127.000000	1023.000000	1023.000000	2046.000000
32.220001	-0.031260	-18.474712	-4.681631	-3.723894	-7.497175	-2.572012	0.000000	-10.000000	0.325000	-22.316668	119.333336	1023.000000	1023.000000	2046.000000
32.240002	-0.031561	-18.652824	-4.709743	-3.774699	-7.514657	-2.653726	0.000000	-10.000000	0.316667	-21.566668	111.833336	1023.000000	1023.000000	2046.000000
32.259998	-0.031824	-18.807959	-4.690090	-3.782366	-7.591006	-2.744496	0.000000	-10.000000	0.283333	-20.783335	104.666664	1023.000000	1023.000000	2046.000000
32.279999	-0.031883	-18.842892	-4.627581	-3.810438	-7.622308	-2.782565	0.000000	-10.000000	0.258333	-19.933334	97.666664	1023.000000	1023.000000	2046.000000
32.299999	-0.032202	-19.031349	-4.668716	-3.869571	-7.644420	-2.848643	0.000000	-10.000000	0.225000	-19.150002	91.000000	1023.000000	1023.000000	2046.000000
32.320000	-0.032238	-19.052658	-4.638946	-3.906278	-7.606259	-2.901176	0.000000	-10.000000	0.200000	-18.400002	84.666664	1023.000000	1023.000000	2046.000000
32.340000	-0.032662	-19.303093	-4.631143	-3.925537	-7.735123	-3.011290	0.000000	-10.000000	0.191667	-17.800001	78.500000	1023.000000	1023.000000	2046.000000
32.360001	-0.032590	-19.260529	-4.584987	-3.954641	-7.671436	-3.049466	0.000000	-10.000000	0.175000	-17.150000	72.500000	1023.000000	1023.000000	2046.000000
32.380001	-0.033043	-19.528463	-4.589739	-4.047040	-7.763305	-3.128378	0.000000	-10.000000	0.166667	-16.600000	66.833336	1023.000000	1023.000000	2046.000000
32.400002	-0.033105	-19.565210	-4.613463	-4.051933	-7.656928	-3.242887	0.000000	-10.000000	0.150000	-15.950001	61.333332	1023.000000	1023.000000	2046.000000
32.419998	-0.033586	-19.849545	-4.628129	-4.111669	-7.729383	-3.380363	0.000000	-10.000000	0.150000	-15.500001	56.166668	1023.000000	1023.000000	2046.000000
32.439999	-0.033782	-19.964928	-4.583305	-4.218182	-7.720026	-3.443414	0.000000	-10.000000	0.133333	-14.933333	51.000000	1023.000000	1023.000000	2046.000000
32.459999	-0.033937	-20.056690	-4.567345	-4.195311	-7.736109	-3.557925	0.000000	-10.000000	0.116667	-14.466667	46.000000	1023.000000	1023.000000	2046.000000
32.480000	-0.034114	-20.161625	-4.541352	-4.288894	-7.694109	-3.637272	0.000000	-10.000000	0.100000	-13.800000	41.000000	1023.000000	1023.000000	2046.000000
32.500000	-0.034322	-20.284178	-4.558560	-4.317449	-7.715519	-3.692650	0.000000	-10.000000	0.083333	-13.233334	36.333332	1023.000000	1023.000000	2046.000000
32.520000	-0.034468	-20.370665	-4.555976	-4.326838	-7.639780	-3.848070	0.000000	-10.000000	0.066667	-12.750000	32.000000	1023.000000	1023.000000	2046.000000
32.540001	-0.034638	-20.471024	-4.513416	-4.429255	-7.694294	-3.834059	0.000000	-10.000000	0.050000	-12.333334	28.000000	1023.000000	1023.000000	2046.000000
32.560001	-0.034679	-20.495127	-4.453092	-4.438114	-7.667713	-3.936207	0.000000	-10.000000	0.041667	-11.966667	24.000000	1023.000000	1023.000000	2046.000000
32.580002	-0.034897	-20.624111	-4.439244	-4.487625	-7.699905	-3.997337	0.000000	-10.000000	0.033333	-11.466667	20.000000	1023.000000	1023.000000	2046.000000
32.599998	-0.034960	-20.661535	-4.420798	-4.524482	-7.658367	-4.057888	0.000000	-10.000000	0.033333	-11.033334	16.000000	1023.000000	1023.000000	2046.000000
32.619999	-0.035184	-20.793610	-4.419373	-4.589016	-7.669048	-4.116173	0.000000	-10.000000	0.025000	-10.566667	12.166667	1023.000000	1023.000000	2046.000000
32.639999	-0.035202	-20.804453	-4.442039	-4.622440	-7.617170	-4.122805	0.000000	-10.000000	0.025000	-10.100000	8.500000	1023.000000	1023.000000	2046.000000
32.660000	-0.035546	-21.007925	-4.414197	-4.659339	-7.667972	-4.266418	0.000000	-10.000000	0.008333	-9.700001	5.166667	1023.000000	1023.000000	2046.000000
32.680000	-0.035532	-20.999678	-4.414698	-4.706832	-7.600078	-4.278069	0.000000	-10.000000	0.008333	-9.350000	2.166667	1023.000000	1023.000000	2046.000000
32.700001	-0.035829	-21.174749	-4.390718	-4.751667	-7.658311	-4.374054	0.000000	-10.000000	0.000000	-9.050000	-0.666667	1023.000000	1023.000000	2046.000000
32.720001	-0.035775	-21.142866	-4.369907	-4.804550	-7.605747	-4.362662	0.000000	-10.000000	0.000000	-8.683333	-3.500000	1023.000000	1023.000000	2046.000000
32.740002	-0.036017	-21.286058	-4.343629	-4.861463	-7.637437	-4.443530	0.000000	-10.000000	0.000000	-8.366667	-6.333333	1023.000000	1023.000000	2046.000000
32.759998	-0.036174	-21.378588	-4.382484	-4.868011	-7.636366	-4.491726	0.000000	-10.000000	0.008333	-8.000000	-9.000000	1023.000000	1023.000000	2046.000000
32.779999	-0.036992	-21.862324	-4.466617	-4.997631	-7.809166	-4.588910	0.000000	-10.000000	0.008333	-7.666667	-11.666667	1023.000000	1023.000000	2046.000000
32.799999	-0.037930	-22.416344	-4.558917	-5.140481	-7.985852	-4.731093	0.000000	-10.000000	0.008333	-7.250000	-14.166667	1023.000000	1023.000000	2046.000000
32.820000	-0.039134	-23.128199	-4.590403	-5.332451	-8.245413	-4.959933	0.000000	-10.000000	-0.008333	-6.866667	-16.666666	1023.000000	1023.000000	2046.000000
32.840000	-0.040043	-23.665541	-4.578883	-5.541650	-8.421451	-5.123557	0.000000	-10.000000	-0.008333	-6.466667	-19.000000	1023.000000	1023.000000	2046.000000
32.860001	-0.040797	-24.111078	-4.660145	-5.623061	-8.401859	-5.426013	0.000000	-10.000000	-0.016667	-6.150000	-21.333334	1023.000000	1023.000000	2046.000000
32.880001	-0.041422	-24.480690	-4.610043	-5.863126	-8.529174	-5.478347	0.000000	-10.000000	-0.008333	-5.866667	-23.500000	1023.000000	1023.000000	2046.000000
32.900002	-0.041059	-24.265961	-4.431386	-5.900079	-8.479310	-5.455186	0.000000	-10.000000	-0.016667	-5.683333	-25.500000	1023.000000	1023.000000	2046.000000
32.919998	-0.041417	-24.477289	-4.520933	-5.970975	-8.420900	-5.564480	0.000000	-10.000000	-0.025000	-5.350000	-27.166666	1023.000000	1023.000000	2046.000000
32.939999	-0.041300	-24.408186	-4.504259	-6.030868	-8.321258	-5.551802	0.000000	-10.000000	-0.041667	-4.833333	-28.833334	1023.000000	1023.000000	2046.000000
32.959999	-0.042041	-24.846106	-4.619665	-6.220929	-8.458563	-5.546951	0.000000	-10.000000	-0.050000	-3.983333	-30.333334	1023.000000	1023.000000	2046.000000
32.980000	-0.043157	-25.505505	-4.926792	-6.390229	-8.589238	-5.599246	0.000000	-10.000000	-0.058333	-2.516667	-31.833334	1023.000000	1023.000000	2046.000000
33.000000	-0.045176	-26.698971	-5.326478	-6.674111	-8.950127	-5.748254	0.000000	-10.000000	-0.058333	-0.850000	-32.666668	1023.000000	1023.000000	2046.000000
33.020000	-0.047358	-27.988823	-5.681560	-6.973077	-9.276427	-6.057760	0.000000	-10.000000	-0.058333	1.033333	-33.000000	1023.000000	1023.000000	2046.000000
33.040001	-0.049110	-29.024078	-5.913022	-7.391766	-9.485706	-6.233583	0.000000	-10.000000	-0.050000	2.316667	-33.000000	1023.000000	1023.000000	2046.000000
33.060001	-0.050781	-30.011635	-6.127978	-7.696874	-9.642879	-6.543903	0.000000	-10.000000	-0.050000	3.150000	-33.000000	1023.000000	1023.000000	2046.000000
33.080002	-0.051688	-30.547758	-6.271489	-7.890593	-9.692396	-6.693281	0.000000	-10.000000	-0.050000	3.133333	-33.000000	1023.000000	1023.000000	2046.000000
33.099998	-0.052606	-31.090355	-6.416793	-8.054825	-9.779292	-6.839445	0.000000	-10.000000	-0.050000	2.733333	-33.000000	1023.000000	1023.000000	2046.000000
33.119999	-0.052954	-31.295792	-6.517716	-8.098010	-9.803095	-6.876970	0.000000	-10.000000	-0.050000	2.333333	-33.000000	1023.000000	1023.000000	2046.000000
33.139999	-0.053491	-31.613235	-6.653332	-8.145735	-9.867649	-6.946519	0.000000	-10.000000	-0.058333	2.583333	-33.000000	1023.000000	1023.000000	2046.000000
33.160000	-0.053557	-31.652456	-6.751545	-8.119900	-9.832189	-6.948823	0.000000	-10.000000	-0.066667	3.350000	-33.000000	1023.000000	1023.000000	2046.000000
33.180000	-0.053795	-31.792953	-6.785708	-8.203246	-9.854223	-6.949776	0.000000	-10.000000	-0.083333	4.400000	-33.000000	1023.000000	1023.000000	2046.000000
33.200001	-0.053651	-31.707823	-6.769800	-8.191906	-9.775994	-6.970123	0.000000	-10.000000	-0.083333	5.466667	-33.000000	1023.000000	1023.000000	2046.000000
33.220001	-0.053466	-31.598475	-6.788566	-8.245293	-9.683612	-6.881004	0.000000	-10.000000	-0.091667	6.416667	-33.000000	1023.000000	1023.000000	2046.000000
33.240002	-0.053065	-31.361240	-6.739248	-8.197594	-9.547336	-6.877063	0.000000	-10.000000	-0.108333	7.366667	-33.000000	1023.000000	1023.000000	2046.000000
33.259998	-0.052590	-31.080433	-6.640464	-8.213856	-9.407991	-6.818123	0.000000	-10.000000	-0.125000	8.150001	-33.000000	1023.000000	1023.000000	2046.000000
33.279999	-0.051789	-30.607372	-6.470810	-8.195970	-9.234519	-6.706073	0.000000	-10.000000	-0.125000	8.866667	-33.000000	1023.000000	1023.000000	2046.000000
33.299999	-0.050920	-30.093933	-6.372586	-8.073116	-9.083564	-6.564666	0.000000	-10.000000	-0.116667	9.516667	-14.333333	1023.000000	1023.000000	2046.000000
33.320000	-0.050084	-29.599533	-6.226640	-7.991747	-8.999682	-6.381464	0.000000	-10.000000	-0.125000	10.466667	5.000000	1023.000000	1023.000000	2046.000000
33.340000	-0.048754	-28.813751	-6.109890	-7.817214	-8.754827	-6.131820	0.000000	-10.000000	-0.141667	11.616667	25.666666	1023.000000	1023.000000	2046.000000
33.360001	-0.047841	-28.274055	-6.062988	-7.616039	-8.609088	-5.985941	0.000000	-10.000000	-0.166667	12.866667	29.000000	1023.000000	1023.000000	2046.000000
33.380001	-0.046981	-27.766054	-6.040141	-7.460440	-8.479830	-5.785643	0.000000	-10.000000	-0.191667	13.816667	33.166668	1023.000000	1023.000000	2046.000000
33.400002	-0.046667	-27.580244	-6.144242	-7.402983	-8.410120	-5.622900	0.000000	-10.000000	-0.225000	14.700000	37.500000	1023.000000	1023.000000	2046.000000
33.419998	-0.046152	-27.275677	-6.210026	-7.315865	-8.319273	-5.430514	0.000000	-10.000000	-0.241667	15.350000	42.166668	1023.000000	1023.000000	2046.000000
33.439999	-0.045935	-27.147358	-6.248527	-7.330651	-8.279758	-5.288421	0.000000	-10.000000	-0.258333	16.233334	47.166668	1023.000000	1023.000000	2046.000000
33.459999	-0.045409	-26.836840	-6.161304	-7.343222	-8.304139	-5.028173	0.000000	-10.000000	-0.275000	17.299999	52.500000	1023.000000	1023.000000	2046.000000
33.480000	-0.045072	-26.637337	-6.188844	-7.308945	-8.168981	-4.970568	0.000000	-10.000000	-0.316667	18.500000	58.166668	1023.000000	1023.000000	2046.000000
33.500000	-0.044249	-26.151258	-6.043108	-7.222681	-8.094247	-4.791224	0.000000	-10.000000	-0.350000	19.666668	64.166664	1023.000000	1023.000000	2046.000000
33.520000	-0.043464	-25.687124	-5.849788	-7.169251	-7.993713	-4.674372	0.000000	-10.000000	-0.375000	20.600000	70.500000	1023.000000	1023.000000	2046.000000
33.540001	-0.042398	-25.057053	-5.647357	-7.112327	-7.821085	-4.476285	0.000000	-10.000000	-0.383333	21.450001	77.166664	1023.000000	1023.000000	2046.000000
33.560001	-0.041421	-24.480083	-5.413509	-7.053367	-7.642962	-4.370245	0.000000	-10.000000	-0.408333	22.166666	84.166664	1023.000000	1023.000000	2046.000000
33.580002	-0.040091	-23.693708	-5.215822	-6.941387	-7.412207	-4.124293	0.000000	-10.000000	-0.433333	22.816668	91.500000	1023.000000	1023.000000	2046.000000
33.599998	-0.038935	-23.010687	-5.000433	-6.854393	-7.206009	-3.949851	0.000000	-10.000000	-0.441667	23.350000	99.166664	1023.000000	1023.000000	2046.000000
33.619999	-0.037399	-22.102736	-4.783977	-6.645134	-6.911385	-3.762239	0.000000	-10.000000	-0.441667	23.850000	107.000000	1023.000000	1023.000000	2046.000000
33.639999	-0.036214	-21.402691	-4.581724	-6.587888	-6.736224	-3.496855	0.000000	-10.000000	-0.458333	24.616667	115.000000	1023.000000	1023.000000	2046.000000
33.660000	-0.034708	-20.512560	-4.333841	-6.401330	-6.494931	-3.282457	0.000000	-10.000000	-0.483333	25.150000	123.000000	1023.000000	1023.000000	2046.000000
33.680000	-0.033468	-19.779516	-4.119367	-6.308998	-6.261982	-3.089169	0.000000	-10.000000	-0.500000	25.466667	131.166672	1023.000000	1023.000000	2046.000000
33.700001	-0.031963	-18.890064	-3.886503	-6.130638	-6.084754	-2.788169	0.000000	-10.000000	-0.508333	25.483334	139.500000	1023.000000	1023.000000	2046.000000
33.720001	-0.030724	-18.157921	-3.721415	-5.973966	-5.811521	-2.651019	0.000000	-10.000000	-0.516667	25.833334	148.000000	1023.000000	1023.000000	2046.000000
33.740002	-0.029234	-17.277039	-3.481566	-5.843419	-5.637355	-2.314699	0.000000	-10.000000	-0.533333	26.150002	156.500000	1023.000000	1023.000000	2046.000000
33.759998	-0.028018	-16.558605	-3.300720	-5.685929	-5.421815	-2.150141	0.000000	-10.000000	-0.558333	26.566668	165.166672	1023.000000	1023.000000	2046.000000
33.779999	-0.026623	-15.734044	-3.167783	-5.536353	-5.171083	-1.858825	0.000000	-10.000000	-0.550000	26.566668	174.000000	1023.000000	1023.000000	2046.000000
33.799999	-0.025434	-15.031277	-3.044584	-5.378893	-4.946973	-1.660827	0.000000	-10.000000	-0.550000	26.850000	183.000000	1023.000000	1023.000000	2046.000000
33.820000	-0.024138	-14.265296	-2.800520	-5.225834	-4.786053	-1.452890	0.000000	-10.000000	-0.550000	26.933334	191.833328	1023.000000	1023.000000	2046.000000
33.840000	-0.022974	-13.577649	-2.693749	-5.097597	-4.509287	-1.277015	0.000000	-10.000000	-0.575000	27.483334	200.833328	1023.000000	1023.000000	2046.000000
33.860001	-0.021579	-12.753167	-2.463439	-4.972226	-4.328022	-0.989479	0.000000	-10.000000	-0.575000	27.616667	209.833328	1023.000000	1023.000000	2046.000000
33.880001	-0.020508	-12.120247	-2.286045	-4.872573	-4.131579	-0.830050	0.000000	-10.000000	-0.558333	27.716667	219.166672	1023.000000	1023.000000	2046.000000
33.900002	-0.019118	-11.298978	-2.096024	-4.750331	-3.887144	-0.565478	0.000000	-10.000000	-0.575000	27.816668	228.333328	1023.000000	1023.000000	2046.000000
33.919998	-0.017851	-10.549953	-1.836015	-4.615727	-3.705144	-0.393067	0.000000	-10.000000	-0.583333	28.116667	237.500000	1023.000000	1023.000000	2046.000000
33.939999	-0.016440	-9.716127	-1.644392	-4.484917	-3.407581	-0.179237	0.000000	-10.000000	-0.600000	28.366667	246.833328	1023.000000	1023.000000	2046.000000
33.959999	-0.015055	-8.897520	-1.419669	-4.352024	-3.113744	-0.012083	0.000000	-10.000000	-0.591667	28.533335	256.166656	1023.000000	1023.000000	2046.000000
33.980000	-0.013635	-8.058330	-1.148874	-4.278792	-2.871212	0.240548	0.000000	-10.000000	-0.600000	28.550001	265.833344	1023.000000	1023.000000	2046.000000
34.000000	-0.012462	-7.365274	-0.938295	-4.206367	-2.637803	0.417190	0.000000	-10.000000	-0.616667	28.850000	275.333344	1023.000000	1023.000000	2046.000000
34.020000	-0.011114	-6.568124	-0.755078	-4.025023	-2.353131	0.565107	0.000000	-10.000000	-0.633333	29.283333	285.000000	1023.000000	1023.000000	2046.000000
34.040001	-0.009950	-5.880720	-0.521203	-3.933329	-2.212837	0.786649	0.000000	-10.000000	-0.658333	29.883333	294.666656	1023.000000	1023.000000	2046.000000
34.060001	-0.009194	-5.433444	-0.344782	-3.854408	-2.186579	0.952325	0.000000	-10.000000	-0.666667	30.033335	304.500000	1023.000000	1023.000000	2046.000000
34.080002	-0.008396	-4.961990	-0.146171	-3.795374	-2.036446	1.016000	0.000000	-10.000000	-0.675000	30.116667	314.500000	1023.000000	1023.000000	2046.000000
34.099998	-0.007803	-4.611666	0.092250	-3.841079	-1.924413	1.061576	0.000000	-10.000000	-0.683333	30.133333	324.500000	1023.000000	1023.000000	2046.000000
34.119999	-0.006860	-4.054547	0.410328	-3.856167	-1.743057	1.134349	0.000000	-10.000000	-0.691667	30.483334	334.500000	1023.000000	1023.000000	2046.000000
34.139999	-0.005948	-3.515288	0.600199	-3.837971	-1.443304	1.165788	0.000000	-10.000000	-0.700000	30.416666	344.500000	1023.000000	1023.000000	2046.000000
34.160000	-0.004457	-2.633823	0.960180	-3.777386	-1.205249	1.388632	0.000000	-10.000000	-0.691667	30.366667	354.833344	1023.000000	1023.000000	2046.000000
34.180000	-0.002737	-1.617534	1.249232	-3.663414	-0.923565	1.720214	0.000000	-10.000000	-0.675000	29.900000	365.166656	1023.000000	1023.000000	2046.000000
34.200001	-0.001530	-0.903943	1.349085	-3.517448	-0.623534	1.887954	0.000000	-10.000000	-0.675000	29.966667	375.500000	1023.000000	1023.000000	2046.000000
34.220001	-0.000122	-0.072073	1.551012	-3.399821	-0.400472	2.177208	0.000000	-10.000000	-0.666667	29.916668	385.500000	1023.000000	1023.000000	2046.000000
34.240002	0.000234	0.138172	1.532022	-3.474518	-0.273389	2.354056	0.000000	-10.000000	-0.675000	30.166668	395.500000	1023.000000	1023.000000	2046.000000
34.259998	-0.000455	-0.268753	1.299968	-3.643413	-0.413480	2.488173	0.000000	-10.000000	-0.650000	29.766666	405.500000	1023.000000	1023.000000	2046.000000
34.279999	-0.002034	-1.201899	0.883289	-3.819067	-0.581498	2.315378	0.000000	-10.000000	-0.641667	29.233334	415.500000	1023.000000	1023.000000	2046.000000
34.299999	-0.003312	-1.957356	0.718097	-4.058450	-0.736087	2.119083	0.000000	-10.000000	-0.608333	28.666666	425.166656	1023.000000	1023.000000	2046.000000
34.320000	-0.003884	-2.295260	0.605801	-4.248765	-0.585356	1.933060	0.000000	-10.000000	-0.591667	28.366667	434.833344	1023.000000	1023.000000	2046.000000
34.340000	-0.003953	-2.335936	0.629082	-4.384880	-0.433468	1.853331	0.000000	-10.000000	-0.566667	28.166666	444.166656	1023.000000	1023.000000	2046.000000
34.360001	-0.003494	-2.064943	0.672506	-4.444968	-0.188140	1.895658	0.000000	-10.000000	-0.575000	28.116667	453.666656	1023.000000	1023.000000	2046.000000
34.380001	-0.002976	-1.758939	0.742893	-4.446014	0.027323	1.916860	0.000000	-10.000000	-0.583333	28.100000	463.000000	1023.000000	1023.000000	2046.000000
34.400002	-0.002145	-1.267570	0.935151	-4.383536	0.226520	1.954294	0.000000	-10.000000	-0.591667	28.350000	472.333344	1023.000000	1023.000000	2046.000000
34.419998	-0.001190	-0.703389	1.028025	-4.282827	0.554994	1.996418	0.000000	-10.000000	-0.591667	28.233334	484.833344	1023.000000	1023.000000	2046.000000
34.439999	-0.000356	-0.210324	1.213627	-4.239651	0.780391	2.035309	0.000000	-10.000000	-0.575000	28.033333	497.333344	1023.000000	1023.000000	2046.000000
34.459999	0.000704	0.415965	1.454165	-4.197818	1.061587	2.098031	0.000000	-10.000000	-0.566667	27.700001	506.833344	1023.000000	1023.000000	2046.000000
34.480000	0.001620	0.957394	1.587549	-4.137820	1.369670	2.137995	0.000000	-10.000000	-0.541667	27.483334	513.166687	1023.000000	1023.000000	2046.000000
34.500000	0.002643	1.562055	1.777859	-4.068373	1.625186	2.227383	0.000000	-10.000000	-0.541667	27.083334	519.333313	1023.000000	1023.000000	2046.000000
34.520000	0.004067	2.403752	2.032858	-3.906712	1.942529	2.335077	0.000000	-10.000000	-0.533333	26.600000	528.500000	1023.000000	1023.000000	2046.000000
34.540001	0.005282	3.121420	2.263282	-3.865258	2.322010	2.401387	0.000000	-10.000000	-0.516667	25.950001	537.333313	1023.000000	1023.000000	2046.000000
34.560001	0.006759	3.994323	2.503382	-3.815837	2.706981	2.599797	0.000000	-10.000000	-0.483333	25.316668	546.166687	1023.000000	1023.000000	2046.000000
34.580002	0.008158	4.821561	2.674169	-3.644256	3.104384	2.687265	0.000000	-10.000000	-0.450000	24.516666	554.666687	1023.000000	1023.000000	2046.000000
34.599998	0.009736	5.754207	2.922509	-3.485001	3.436545	2.880154	0.000000	-10.000000	-0.433333	23.666666	563.000000	1023.000000	1023.000000	2046.000000
34.619999	0.011104	6.562465	3.057073	-3.309763	3.813264	3.001890	0.000000	-10.000000	-0.425000	22.933334	571.000000	1023.000000	1023.000000	2046.000000
34.639999	0.012337	7.291079	3.207055	-3.211135	4.128483	3.166676	0.000000	-10.000000	-0.408333	22.300001	578.833313	1023.000000	1023.000000	2046.000000
34.660000	0.013443	7.944786	3.259350	-3.105535	4.500252	3.290719	0.000000	-10.000000	-0.375000	21.666668	586.500000	1023.000000	1023.000000	2046.000000
34.680000	0.014189	8.385841	3.349341	-3.069255	4.704089	3.401666	0.000000	-10.000000	-0.333333	20.766666	593.833313	1023.000000	1023.000000	2046.000000
34.700001	0.014808	8.751761	3.416431	-3.083436	4.888407	3.530360	0.000000	-10.000000	-0.283333	19.566668	600.833313	1023.000000	1023.000000	2046.000000
34.720001	0.015228	8.999840	3.499245	-3.126888	4.992198	3.635284	0.000000	-10.000000	-0.258333	18.166666	607.666687	1023.000000	1023.000000	2046.000000
34.740002	0.015656	9.252486	3.701504	-3.243466	5.058370	3.736079	0.000000	-10.000000	-0.233333	16.883333	613.833313	1023.000000	1023.000000	2046.000000
34.759998	0.016023	9.469816	3.813035	-3.309988	5.198346	3.768423	0.000000	-10.000000	-0.216667	15.716666	619.833313	1023.000000	1023.000000	2046.000000
34.779999	0.016560	9.786670	4.099188	-3.400609	5.233427	3.854664	0.000000	-10.000000	-0.191667	14.583333	625.166687	1023.000000	1023.000000	2046.000000
34.799999	0.017057	10.080499	4.232168	-3.392735	5.365263	3.875803	0.000000	-10.000000	-0.158333	13.383333	630.333313	1023.000000	1023.000000	2046.000000
34.820000	0.017718	10.471373	4.424345	-3.330918	5.421832	3.956114	0.000000	-10.000000	-0.125000	11.816667	634.833313	1023.000000	1023.000000	2046.000000
34.840000	0.018494	10.930101	4.512587	-3.187526	5.571905	4.033135	0.000000	-10.000000	-0.083333	10.366667	639.000000	1023.000000	1023.000000	2046.000000
34.860001	0.019007	11.233297	4.611579	-3.095361	5.572099	4.144980	0.000000	-10.000000	-0.041667	8.433333	642.666687	1023.000000	1023.000000	2046.000000
34.880001	0.019587	11.575707	4.672853	-2.945258	5.616003	4.232109	0.000000	-10.000000	-0.025000	6.450000	645.833313	1023.000000	1023.000000	2046.000000
34.900002	0.020062	11.856874	4.679968	-2.807520	5.638919	4.345506	0.000000	-10.000000	-0.025000	3.166667	648.333313	1023.000000	1023.000000	2046.000000
34.919998	0.020494	12.112134	4.767305	-2.666410	5.556253	4.454985	0.000000	-10.000000	-0.033333	0.066667	650.000000	1023.000000	1023.000000	2046.000000
34.939999	0.020606	12.178166	4.670329	-2.546984	5.510961	4.543862	0.000000	-10.000000	-0.016667	-3.050000	650.833313	1023.000000	1023.000000	2046.000000
34.959999	0.020879	12.339250	4.696068	-2.429916	5.452078	4.621020	0.000000	-10.000000	0.016667	-5.583333	651.000000	1023.000000	1023.000000	2046.000000
34.980000	0.020852	12.323423	4.585900	-2.264797	5.355631	4.646689	0.000000	-10.000000	0.041667	-8.116667	651.000000	1023.000000	1023.000000	2046.000000
35.000000	0.020805	12.296000	4.568668	-2.208814	5.236881	4.699264	0.000000	-10.000000	0.050000	-10.433333	651.000000	1023.000000	1023.000000	2046.000000
35.020000	0.020403	12.058450	4.396450	-2.090603	5.062652	4.689951	0.000000	-10.000000	0.066667	-12.200000	651.000000	1023.000000	1023.000000	2046.000000
35.040001	0.019985	11.811407	4.230036	-2.030668	4.887903	4.724136	0.000000	-10.000000	0.108333	-13.933333	651.000000	1023.000000	1023.000000	2046.000000
35.060001	0.019383	11.455077	4.076801	-1.931433	4.583172	4.726537	0.000000	-10.000000	0.158333	-15.816667	643.166687	1023.000000	1023.000000	2046.000000
35.080002	0.018885	11.161025	3.963669	-1.834915	4.321028	4.711243	0.000000	-10.000000	0.200000	-17.700001	633.333313	1023.000000	1023.000000	2046.000000
35.099998	0.018197	10.754354	3.817400	-1.684615	4.002541	4.619029	0.000000	-10.000000	0.258333	-19.583334	621.333313	1023.000000	1023.000000	2046.000000
35.119999	0.017924	10.593242	3.819051	-1.558538	3.708136	4.624593	0.000000	-10.000000	0.316667	-21.316668	614.833313	1023.000000	1023.000000	2046.000000
35.139999	0.017541	10.366621	3.709598	-1.356254	3.393585	4.619691	0.000000	-10.000000	0.375000	-23.016666	607.666687	1023.000000	1023.000000	2046.000000
35.160000	0.017275	10.209805	3.651956	-1.222619	3.125725	4.654743	0.000000	-10.000000	0.416667	-24.416668	600.000000	1023.000000	1023.000000	2046.000000
35.180000	0.016472	9.735095	3.401433	-1.072422	2.799342	4.606741	0.000000	-10.000000	0.450000	-25.583334	591.833313	1023.000000	1023.000000	2046.000000
35.200001	0.015866	9.376670	3.220499	-0.912969	2.460781	4.608358	0.000000	-10.000000	0.491667	-26.566668	583.333313	1023.000000	1023.000000	2046.000000
35.220001	0.014407	8.514778	2.745149	-0.744175	1.974833	4.538971	0.000000	-10.000000	0.508333	-27.400002	574.500000	1023.000000	1023.000000	2046.000000
35.240002	0.013423	7.932938	2.532953	-0.611332	1.414040	4.597276	0.000000	-10.000000	0.550000	-28.250000	565.333313	1023.000000	1023.000000	2046.000000
35.259998	0.012195	7.207412	2.266093	-0.537725	0.849897	4.629146	0.000000	-10.000000	0.583333	-28.983334	556.000000	1023.000000	1023.000000	2046.000000
35.279999	0.010461	6.182413	1.950552	-0.578629	0.352004	4.458486	0.000000	-10.000000	0.625000	-29.700001	546.333313	1023.000000	1023.000000	2046.000000
35.299999	0.008797	5.198897	1.761105	-0.729171	-0.193677	4.360640	0.000000	-10.000000	0.641667	-30.083334	536.500000	1023.000000	1023.000000	2046.000000
35.320000	0.006900	4.077915	1.548586	-0.920925	-0.633219	4.083473	0.000000	-10.000000	0.650000	-30.416666	526.500000	1023.000000	1023.000000	2046.000000
35.340000	0.004474	2.644396	1.189141	-1.179720	-1.215790	3.850765	0.000000	-10.000000	0.650000	-30.666666	516.333313	1023.000000	1023.000000	2046.000000
35.360001	0.001702	1.005952	0.627509	-1.343188	-1.707727	3.429357	0.000000	-10.000000	0.641667	-30.766666	506.000000	1023.000000	1023.000000	2046.000000
35.380001	-0.001031	-0.609409	0.251044	-1.659412	-2.343641	3.142599	0.000000	-10.000000	0.641667	-30.633333	495.666656	1023.000000	1023.000000	2046.000000
35.400002	-0.003591	-2.122177	-0.219795	-1.833759	-2.772082	2.703459	0.000000	-10.000000	0.633333	-30.450001	485.500000	1023.000000	1023.000000	2046.000000
35.419998	-0.005569	-3.291372	-0.578445	-1.982084	-3.116825	2.385983	0.000000	-10.000000	0.625000	-30.300001	475.500000	1023.000000	1023.000000	2046.000000
35.439999	-0.007365	-4.352823	-0.913301	-2.089218	-3.452358	2.102054	0.000000	-10.000000	0.616667	-30.250000	465.500000	1023.000000	1023.000000	2046.000000
35.459999	-0.008982	-5.308625	-1.258936	-2.176666	-3.749006	1.875984	0.000000	-10.000000	0.625000	-30.383333	455.333344	1023.000000	1023.000000	2046.000000
35.480000	-0.010342	-6.112219	-1.530683	-2.202715	-4.034723	1.655902	0.000000	-10.000000	0.641667	-30.516666	445.000000	1023.000000	1023.000000	2046.000000
35.500000	-0.011562	-6.832885	-1.874978	-2.250237	-4.124240	1.416569	0.000000	-10.000000	0.666667	-30.833334	434.666656	1023.000000	1023.000000	2046.000000
35.520000	-0.012779	-7.552529	-2.053156	-2.320359	-4.415404	1.236390	0.000000	-10.000000	0.666667	-30.883333	424.500000	1023.000000	1023.000000	2046.000000
35.540001	-0.013643	-8.062785	-2.301314	-2.345881	-4.420069	1.004480	0.000000	-10.000000	0.666667	-31.033333	414.166656	1023.000000	1023.000000	2046.000000
35.560001	-0.014509	-8.574733	-2.399372	-2.372230	-4.646249	0.843118	0.000000	-10.000000	0.650000	-31.033333	403.833344	1023.000000	1023.000000	2046.000000
35.580002	-0.015127	-8.939887	-2.542027	-2.446255	-4.689935	0.738330	0.000000	-10.000000	0.650000	-30.900000	393.500000	1023.000000	1023.000000	2046.000000
35.599998	-0.015650	-9.249009	-2.548225	-2.524974	-4.833023	0.657212	0.000000	-10.000000	0.641667	-30.916666	383.166656	1023.000000	1023.000000	2046.000000
35.619999	-0.016129	-9.532478	-2.666644	-2.613357	-4.829936	0.577457	0.000000	-10.000000	0.633333	-30.766666	372.833344	1023.000000	1023.000000	2046.000000
35.639999	-0.016555	-9.783850	-2.652405	-2.695507	-4.994162	0.558223	0.000000	-10.000000	0.633333	-30.516666	362.500000	1023.000000	1023.000000	2046.000000
35.660000	-0.016774	-9.913412	-2.780669	-2.603625	-5.037292	0.508173	0.000000	-10.000000	0.625000	-30.200001	352.500000	1023.000000	1023.000000	2046.000000
35.680000	-0.017142	-10.130966	-2.775081	-2.625775	-5.261399	0.531289	0.000000	-10.000000	0.616667	-29.883333	342.500000	1023.000000	1023.000000	2046.000000
35.700001	-0.017402	-10.284332	-2.955032	-2.473754	-5.291026	0.435480	0.000000	-10.000000	0.591667	-29.550001	332.500000	1023.000000	1023.000000	2046.000000
35.720001	-0.017952	-10.609452	-3.059446	-2.488523	-5.467255	0.405773	0.000000	-10.000000	0.583333	-29.016666	322.500000	1023.000000	1023.000000	2046.000000
35.740002	-0.018711	-11.058064	-3.281650	-2.482867	-5.605377	0.311830	0.000000	-10.000000	0.550000	-28.316668	312.833344	1023.000000	1023.000000	2046.000000
35.759998	-0.019503	-11.526126	-3.495687	-2.550204	-5.734407	0.254172	0.000000	-10.000000	0.525000	-27.883333	303.333344	1023.000000	1023.000000	2046.000000
35.779999	-0.020601	-12.175041	-3.727678	-2.649518	-5.968792	0.170948	0.000000	-10.000000	0.516667	-27.516666	294.000000	1023.000000	1023.000000	2046.000000
35.799999	-0.021514	-12.714861	-3.852968	-2.746510	-6.188006	0.072623	0.000000	-10.000000	0.508333	-27.116667	284.666656	1023.000000	1023.000000	2046.000000
35.820000	-0.022366	-13.218503	-3.922538	-2.818244	-6.410017	-0.067704	0.000000	-10.000000	0.500000	-26.633333	275.666656	1023.000000	1023.000000	2046.000000
35.840000	-0.023245	-13.738003	-4.023061	-2.860370	-6.582446	-0.272126	0.000000	-10.000000	0.466667	-26.200001	266.833344	1023.000000	1023.000000	2046.000000
35.860001	-0.023750	-14.036501	-3.987058	-2.948246	-6.740127	-0.361071	0.000000	-10.000000	0.450000	-25.850000	258.166656	1023.000000	1023.000000	2046.000000
35.880001	-0.024287	-14.353406	-4.008301	-3.013136	-6.808983	-0.522987	0.000000	-10.000000	0.441667	-25.500000	249.500000	1023.000000	1023.000000	2046.000000
35.900002	-0.024515	-14.488506	-3.962181	-3.086081	-6.905036	-0.535209	0.000000	-10.000000	0.433333	-25.133333	241.000000	1023.000000	1023.000000	2046.000000
35.919998	-0.024690	-14.591835	-3.958493	-3.074049	-6.877274	-0.682019	0.000000	-10.000000	0.433333	-24.866667	232.500000	1023.000000	1023.000000	2046.000000
35.939999	-0.024896	-14.713717	-3.854867	-3.173145	-6.996732	-0.688972	0.000000	-10.000000	0.416667	-24.716667	224.166672	1023.000000	1023.000000	2046.000000
35.959999	-0.025098	-14.832791	-3.863181	-3.116217	-6.987349	-0.866046	0.000000	-10.000000	0.408333	-24.300001	216.000000	1023.000000	1023.000000	2046.000000
35.980000	-0.025241	-14.917392	-3.871581	-3.170276	-6.969865	-0.905670	0.000000	-10.000000	0.375000	-23.866667	208.000000	1023.000000	1023.000000	2046.000000
36.000000	-0.025566	-15.109586	-3.842705	-3.219949	-7.054714	-0.992218	0.000000	-10.000000	0.350000	-23.233334	200.000000	1023.000000	1023.000000	2046.000000
36.020000	-0.025672	-15.171909	-3.835780	-3.231966	-7.070674	-1.033490	0.000000	-10.000000	0.316667	-22.766668	192.166672	1023.000000	1023.000000	2046.000000
36.040001	-0.025863	-15.284802	-3.837364	-3.194828	-7.108293	-1.144318	0.000000	-10.000000	0.308333	-22.350000	184.500000	1023.000000	1023.000000	2046.000000
36.060001	-0.026074	-15.409465	-3.872846	-3.192993	-7.154407	-1.189220	0.000000	-10.000000	0.300000	-21.966667	177.000000	1023.000000	1023.000000	2046.000000
36.080002	-0.026094	-15.421378	-3.838499	-3.161178	-7.138800	-1.282901	0.000000	-10.000000	0.291667	-21.516668	169.666672	1023.000000	1023.000000	2046.000000
36.099998	-0.026273	-15.527508	-3.891679	-3.185181	-7.136476	-1.314171	0.000000	-10.000000	0.291667	-21.183334	162.500000	1023.000000	1023.000000	2046.000000
36.119999	-0.026442	-15.627234	-3.836703	-3.135415	-7.213137	-1.441979	0.000000	-10.000000	0.275000	-20.850000	155.500000	1023.000000	1023.000000	2046.000000
36.139999	-0.026641	-15.745005	-3.890785	-3.122993	-7.180643	-1.550583	0.000000	-10.000000	0.250000	-20.533335	148.500000	1023.000000	1023.000000	2046.000000
36.160000	-0.026861	-15.874978	-3.845377	-3.134351	-7.250445	-1.644805	0.000000	-10.000000	0.233333	-20.016666	141.666672	1023.000000	1023.000000	2046.000000
36.180000	-0.027159	-16.050869	-3.891898	-3.166178	-7.239976	-1.752817	0.000000	-10.000000	0.216667	-19.700001	135.000000	1023.000000	1023.000000	2046.000000
36.200001	-0.027317	-16.144596	-3.837271	-3.240331	-7.302453	-1.764541	0.000000	-10.000000	0.208333	-19.450001	128.333328	1023.000000	1023.000000	2046.000000
36.220001	-0.027805	-16.432945	-3.928275	-3.265781	-7.293337	-1.945551	0.000000	-10.000000	0.191667	-19.283333	121.833336	1023.000000	1023.000000	2046.000000
36.240002	-0.028010	-16.553711	-3.958973	-3.238652	-7.247499	-2.108587	0.000000	-10.000000	0.191667	-18.916666	115.333336	1023.000000	1023.000000	2046.000000
36.259998	-0.028273	-16.709074	-3.936185	-3.297839	-7.294193	-2.180857	0.000000	-10.000000	0.191667	-18.566668	109.000000	1023.000000	1023.000000	2046.000000
36.279999	-0.028673	-16.945498	-4.003129	-3.349972	-7.286285	-2.306112	0.000000	-10.000000	0.183333	-18.116667	102.666664	1023.000000	1023.000000	2046.000000
36.299999	-0.028833	-17.040480	-3.959156	-3.377347	-7.342313	-2.361664	0.000000	-10.000000	0.175000	-17.766666	96.500000	1023.000000	1023.000000	2046.000000
36.320000	-0.029157	-17.231834	-4.000363	-3.379959	-7.319733	-2.531779	0.000000	-10.000000	0.166667	-17.283333	90.666664	1023.000000	1023.000000	2046.000000
36.340000	-0.029362	-17.353083	-3.979957	-3.454277	-7.343779	-2.575070	0.000000	-10.000000	0.158333	-16.950001	85.000000	1023.000000	1023.000000	2046.000000
36.360001	-0.029591	-17.488216	-4.005666	-3.479731	-7.341043	-2.661777	0.000000	-10.000000	0.150000	-16.516666	79.500000	1023.000000	1023.000000	2046.000000
36.380001	-0.029814	-17.620028	-3.973129	-3.538612	-7.385008	-2.723280	0.000000	-10.000000	0.150000	-16.299999	74.000000	1023.000000	1023.000000	2046.000000
36.400002	-0.030226	-17.863529	-4.026940	-3.593973	-7.424313	-2.818303	0.000000	-10.000000	0.150000	-15.916667	68.500000	1023.000000	1023.000000	2046.000000
36.419998	-0.030299	-17.906610	-3.975946	-3.650355	-7.400774	-2.879536	0.000000	-10.000000	0.150000	-15.533334	63.166668	1023.000000	1023.000000	2046.000000
36.439999	-0.030800	-18.202698	-3.999354	-3.729400	-7.492826	-2.981118	0.000000	-10.000000	0.141667	-15.116667	58.000000	1023.000000	1023.000000	2046.000000
36.459999	-0.030983	-18.310694	-4.038897	-3.727812	-7.458234	-3.085752	0.000000	-10.000000	0.116667	-14.783334	53.000000	1023.000000	1023.000000	2046.000000
36.480000	-0.031174	-18.423611	-3.981482	-3.787141	-7.485378	-3.169611	0.000000	-10.000000	0.083333	-14.483334	48.000000	1023.000000	1023.000000	2046.000000
36.500000	-0.031437	-18.579027	-4.007193	-3.879181	-7.503137	-3.189517	0.000000	-10.000000	0.058333	-14.066667	43.166668	1023.000000	1023.000000	2046.000000
36.520000	-0.031755	-18.767246	-3.956857	-3.961455	-7.577510	-3.271424	0.000000	-10.000000	0.050000	-13.583334	38.500000	1023.000000	1023.000000	2046.000000
36.540001	-0.032724	-19.339682	-4.123788	-4.084133	-7.718042	-3.413718	0.000000	-10.000000	0.050000	-13.116667	34.000000	1023.000000	1023.000000	2046.000000
36.560001	-0.033655	-19.890057	-4.053061	-4.227681	-8.017924	-3.591392	0.000000	-10.000000	0.050000	-12.600000	29.500000	1023.000000	1023.000000	2046.000000
36.580002	-0.034924	-20.640087	-4.165710	-4.414481	-8.209096	-3.850800	0.000000	-10.000000	0.050000	-12.233334	25.166666	1023.000000	1023.000000	2046.000000
36.599998	-0.035815	-21.166636	-4.176503	-4.599966	-8.363881	-4.026286	0.000000	-10.000000	0.050000	-11.850000	21.000000	1023.000000	1023.000000	2046.000000
36.619999	-0.036790	-21.742769	-4.259883	-4.751238	-8.426512	-4.305136	0.000000	-10.000000	0.033333	-11.583333	17.000000	1023.000000	1023.000000	2046.000000
36.639999	-0.037200	-21.985395	-4.213009	-4.958620	-8.432564	-4.381204	0.000000	-10.000000	0.033333	-11.183333	13.333333	1023.000000	1023.000000	2046.000000
36.660000	-0.037193	-21.980885	-4.112195	-4.986945	-8.422743	-4.459000	0.000000	-10.000000	0.025000	-10.933333	9.666667	1023.000000	1023.000000	2046.000000
36.680000	-0.037516	-22.171896	-4.183379	-5.097519	-8.376842	-4.514155	0.000000	-10.000000	0.033333	-10.600000	6.000000	1023.000000	1023.000000	2046.000000
36.700001	-0.037756	-22.313843	-4.180773	-5.189600	-8.394599	-4.548870	0.000000	-10.000000	0.016667	-10.400001	2.500000	1023.000000	1023.000000	2046.000000
36.720001	-0.038540	-22.777420	-4.396639	-5.374859	-8.417806	-4.588115	0.000000	-10.000000	0.016667	-9.833334	-0.666667	1023.000000	1023.000000	2046.000000
36.740002	-0.040162	-23.735880	-4.695785	-5.641240	-8.686328	-4.712529	0.000000	-10.000000	0.008333	-9.366667	-3.500000	1023.000000	1023.000000	2046.000000
36.759998	-0.042164	-24.918646	-5.123270	-5.873624	-8.933337	-4.988415	0.000000	-10.000000	0.008333	-8.350000	-6.500000	1023.000000	1023.000000	2046.000000
36.779999	-0.044615	-26.367481	-5.433176	-6.323864	-9.382220	-5.228221	0.000000	-10.000000	0.000000	-7.400000	-9.166667	1023.000000	1023.000000	2046.000000
36.799999	-0.046621	-27.553053	-5.702606	-6.715944	-9.562200	-5.572304	0.000000	-10.000000	0.000000	-6.433333	-11.500000	1023.000000	1023.000000	2046.000000
36.820000	-0.048290	-28.539564	-5.951897	-7.054107	-9.691115	-5.842445	0.000000	-10.000000	0.000000	-6.116667	-13.500000	1023.000000	1023.000000	2046.000000
36.840000	-0.049529	-29.271421	-6.080020	-7.288081	-9.838511	-6.064809	0.000000	-10.000000	0.000000	-6.333333	-15.666667	1023.000000	1023.000000	2046.000000
36.860001	-0.050516	-29.854736	-6.225153	-7.493761	-9.883886	-6.251935	0.000000	-10.000000	0.000000	-6.733334	-18.000000	1023.000000	1023.000000	2046.000000
36.880001	-0.051347	-30.345884	-6.376847	-7.568265	-10.017626	-6.383146	0.000000	-10.000000	0.000000	-7.083333	-20.333334	1023.000000	1023.000000	2046.000000
36.900002	-0.051904	-30.675282	-6.514791	-7.631739	-9.997717	-6.531035	0.000000	-10.000000	0.000000	-7.100000	-22.833334	1023.000000	1023.000000	2046.000000
36.919998	-0.052477	-31.013880	-6.600144	-7.706193	-10.053638	-6.653903	0.000000	-10.000000	0.000000	-7.050000	-25.166666	1023.000000	1023.000000	2046.000000
36.939999	-0.052778	-31.191654	-6.700789	-7.783876	-9.980532	-6.726457	0.000000	-10.000000	0.000000	-7.000000	-27.500000	1023.000000	1023.000000	2046.000000
36.959999	-0.053010	-31.329023	-6.712277	-7.871741	-9.993102	-6.751903	0.000000	-10.000000	0.000000	-7.000000	-29.833334	1023.000000	1023.000000	2046.000000
36.980000	-0.053067	-31.362879	-6.737410	-7.900845	-9.920260	-6.804364	0.000000	-10.000000	0.000000	-6.966667	-32.166668	1023.000000	1023.000000	2046.000000
37.000000	-0.053056	-31.355989	-6.716314	-7.923250	-9.881248	-6.835177	0.000000	-10.000000	0.000000	-6.833333	-34.500000	1023.000000	1023.000000	2046.000000
37.020000	-0.053012	-31.330254	-6.657327	-7.982437	-9.792799	-6.897691	0.000000	-10.000000	0.000000	-6.716667	-36.833332	1023.000000	1023.000000	2046.000000
37.040001	-0.052449	-30.997423	-6.542632	-7.968675	-9.648979	-6.837137	0.000000	-10.000000	0.000000	-6.800000	-39.166668	1023.000000	1023.000000	2046.000000
37.060001	-0.052248	-30.878313	-6.482603	-7.935678	-9.676174	-6.783857	0.000000	-10.000000	0.000000	-6.966667	-41.500000	1023.000000	1023.000000	2046.000000
37.080002	-0.051874	-30.657700	-6.504731	-7.807664	-9.568769	-6.776536	0.000000	-10.000000	-0.008333	-7.000000	-43.666668	1023.000000	1023.000000	2046.000000
37.099998	-0.051324	-30.332211	-6.343477	-7.739295	-9.582575	-6.666863	0.000000	-10.000000	-0.008333	-6.750000	-46.000000	1023.000000	1023.000000	2046.000000
37.119999	-0.050986	-30.132542	-6.377021	-7.615582	-9.491614	-6.648324	0.000000	-10.000000	-0.016667	-6.233334	-48.333332	1023.000000	1023.000000	2046.000000
37.139999	-0.050944	-30.107994	-6.479420	-7.591151	-9.445033	-6.592391	0.000000	-10.000000	-0.008333	-5.833333	-50.500000	1023.000000	1023.000000	2046.000000
37.160000	-0.051225	-30.273748	-6.662012	-7.575809	-9.405986	-6.629942	0.000000	-10.000000	-0.025000	-5.550000	-52.500000	1023.000000	1023.000000	2046.000000
37.180000	-0.051496	-30.433899	-6.744614	-7.614867	-9.503910	-6.570508	0.000000	-10.000000	-0.016667	-5.500000	-54.500000	1023.000000	1023.000000	2046.000000
37.200001	-0.052115	-30.799946	-6.881976	-7.697697	-9.604003	-6.616270	0.000000	-10.000000	-0.025000	-5.366667	-56.166668	1023.000000	1023.000000	2046.000000
37.220001	-0.052381	-30.956892	-6.914291	-7.746847	-9.702724	-6.593029	0.000000	-10.000000	-0.016667	-4.983334	-57.833332	1023.000000	1023.000000	2046.000000
37.240002	-0.052766	-31.184607	-6.966633	-7.780420	-9.754987	-6.682567	0.000000	-10.000000	-0.033333	-4.450000	-59.333332	1023.000000	1023.000000	2046.000000
37.259998	-0.052803	-31.206417	-6.860605	-7.848767	-9.877656	-6.619390	0.000000	-10.000000	-0.041667	-3.900000	-61.000000	1023.000000	1023.000000	2046.000000
37.279999	-0.052812	-31.212185	-6.789040	-7.860487	-9.862902	-6.699757	0.000000	-10.000000	-0.050000	-3.433333	-62.333332	1023.000000	1023.000000	2046.000000
37.299999	-0.052698	-31.144394	-6.674477	-7.876136	-9.873775	-6.720006	0.000000	-10.000000	-0.050000	-3.100000	-63.500000	1023.000000	1023.000000	2046.000000
37.320000	-0.052417	-30.978172	-6.549819	-7.862132	-9.825150	-6.741071	0.000000	-10.000000	-0.041667	-2.783333	-64.500000	1023.000000	1023.000000	2046.000000
37.340000	-0.052059	-30.766592	-6.408984	-7.881291	-9.805584	-6.670732	0.000000	-10.000000	-0.041667	-2.500000	-65.500000	1023.000000	1023.000000	2046.000000
37.360001	-0.051733	-30.574440	-6.397635	-7.779336	-9.678041	-6.719427	0.000000	-10.000000	-0.041667	-2.083333	-66.333336	1023.000000	1023.000000	2046.000000
37.380001	-0.051270	-30.300600	-6.250102	-7.764587	-9.645446	-6.640466	0.000000	-10.000000	-0.050000	-1.466667	-66.833336	1023.000000	1023.000000	2046.000000
37.400002	-0.050959	-30.117020	-6.179966	-7.725388	-9.595953	-6.615713	0.000000	-10.000000	-0.041667	-0.750000	-67.000000	1023.000000	1023.000000	2046.000000
37.419998	-0.050448	-29.814501	-6.104656	-7.603722	-9.465613	-6.640511	0.000000	-10.000000	-0.041667	-0.216667	-67.000000	1023.000000	1023.000000	2046.000000
37.439999	-0.050211	-29.674973	-6.034091	-7.634859	-9.479803	-6.526219	0.000000	-10.000000	-0.041667	0.000000	-67.000000	1023.000000	1023.000000	2046.000000
37.459999	-0.049736	-29.394236	-5.992167	-7.529902	-9.341588	-6.530580	0.000000	-10.000000	-0.041667	0.000000	-67.000000	1023.000000	1023.000000	2046.000000
37.480000	-0.049392	-29.190718	-5.938181	-7.466010	-9.302656	-6.483871	0.000000	-10.000000	-0.041667	0.000000	-67.000000	1023.000000	1023.000000	2046.000000
37.500000	-0.049083	-29.008205	-5.851831	-7.436059	-9.280086	-6.440229	0.000000	-10.000000	-0.041667	0.000000	-67.000000	1023.000000	1023.000000	2046.000000
37.520000	-0.048554	-28.695318	-5.792524	-7.338999	-9.209563	-6.354232	0.000000	-10.000000	-0.058333	0.300000	-67.000000	1023.000000	1023.000000	2046.000000
37.540001	-0.048102	-28.428381	-5.684213	-7.248616	-9.148750	-6.346800	0.000000	-10.000000	-0.058333	1.166667	-67.000000	1023.000000	1023.000000	2046.000000
37.560001	-0.047720	-28.202667	-5.671462	-7.176303	-9.079124	-6.275777	0.000000	-10.000000	-0.058333	2.350000	-67.000000	1023.000000	1023.000000	2046.000000
37.580002	-0.047366	-27.993418	-5.620845	-7.096855	-9.011060	-6.264658	0.000000	-10.000000	-0.058333	3.533334	-67.000000	1023.000000	1023.000000	2046.000000
37.599998	-0.046938	-27.740419	-5.492392	-7.062768	-9.047820	-6.137438	0.000000	-10.000000	-0.075000	4.500000	-67.000000	1023.000000	1023.000000	2046.000000
37.619999	-0.046671	-27.582367	-5.489527	-6.962579	-8.959611	-6.170650	0.000000	-10.000000	-0.091667	5.500000	-67.000000	1023.000000	1023.000000	2046.000000
37.639999	-0.046276	-27.348913	-5.376247	-6.963036	-8.971454	-6.038176	0.000000	-10.000000	-0.108333	6.550000	-67.000000	1023.000000	1023.000000	2046.000000
37.660000	-0.046096	-27.242685	-5.394541	-6.979093	-8.900713	-5.968340	0.000000	-10.000000	-0.116667	7.683333	-67.000000	1023.000000	1023.000000	2046.000000
37.680000	-0.045661	-26.985834	-5.368949	-6.834730	-8.775722	-6.006433	0.000000	-10.000000	-0.116667	8.800000	-67.000000	1023.000000	1023.000000	2046.000000
37.700001	-0.045195	-26.710468	-5.272221	-6.857075	-8.739596	-5.841575	0.000000	-10.000000	-0.125000	9.816668	-67.000000	1023.000000	1023.000000	2046.000000
37.720001	-0.044921	-26.548271	-5.221588	-6.800778	-8.666947	-5.858957	0.000000	-10.000000	-0.133333	10.583334	-67.000000	1023.000000	1023.000000	2046.000000
37.740002	-0.044267	-26.161579	-5.134335	-6.793746	-8.558450	-5.675048	0.000000	-10.000000	-0.150000	11.550000	-37.333332	1023.000000	1023.000000	2046.000000
37.759998	-0.043898	-25.943890	-5.038756	-6.705666	-8.503300	-5.696169	0.000000	-10.000000	-0.175000	12.916667	-5.000000	1023.000000	1023.000000	2046.000000
37.779999	-0.043058	-25.447495	-4.934322	-6.699068	-8.352208	-5.461897	0.000000	-10.000000	-0.200000	14.100000	27.333334	1023.000000	1023.000000	2046.000000
37.799999	-0.042469	-25.099270	-4.834578	-6.629142	-8.233135	-5.402415	0.000000	-10.000000	-0.225000	14.866667	31.500000	1023.000000	1023.000000	2046.000000
37.820000	-0.041744	-24.670912	-4.745880	-6.592560	-8.111155	-5.221317	0.000000	-10.000000	-0.241667	15.366667	34.666668	1023.000000	1023.000000	2046.000000
37.840000	-0.041137	-24.312168	-4.633058	-6.526553	-8.034753	-5.117805	0.000000	-10.000000	-0.258333	16.150000	39.500000	1023.000000	1023.000000	2046.000000
37.860001	-0.040644	-24.020761	-4.511521	-6.503452	-8.015406	-4.990384	0.000000	-10.000000	-0.291667	17.116667	44.833332	1023.000000	1023.000000	2046.000000
37.880001	-0.040565	-23.974091	-4.427894	-6.520238	-8.054151	-4.971808	0.000000	-10.000000	-0.300000	18.033333	50.500000	1023.000000	1023.000000	2046.000000
37.900002	-0.040285	-23.808449	-4.296157	-6.522842	-8.077099	-4.912352	0.000000	-10.000000	-0.325000	18.850000	56.500000	1023.000000	1023.000000	2046.000000
37.919998	-0.039880	-23.568785	-4.073586	-6.571470	-8.023149	-4.900578	0.000000	-10.000000	-0.341667	19.716667	62.666668	1023.000000	1023.000000	2046.000000
37.939999	-0.039460	-23.320766	-4.024859	-6.568203	-7.868659	-4.859046	0.000000	-10.000000	-0.375000	20.783335	69.000000	1023.000000	1023.000000	2046.000000
37.959999	-0.038610	-22.818342	-3.843495	-6.578524	-7.682405	-4.713918	0.000000	-10.000000	-0.400000	21.800001	75.833336	1023.000000	1023.000000	2046.000000
37.980000	-0.037566	-22.201723	-3.702451	-6.518700	-7.506595	-4.473977	0.000000	-10.000000	-0.425000	22.766666	82.833336	1023.000000	1023.000000	2046.000000
38.000000	-0.036707	-21.693914	-3.636546	-6.498026	-7.281011	-4.278331	0.000000	-10.000000	-0.441667	23.433334	90.333336	1023.000000	1023.000000	2046.000000
38.020000	-0.035931	-21.235123	-3.496437	-6.509555	-7.190984	-4.038147	0.000000	-10.000000	-0.466667	24.350000	98.000000	1023.000000	1023.000000	2046.000000
38.040001	-0.035940	-21.240631	-3.675021	-6.567656	-7.123852	-3.874103	0.000000	-10.000000	-0.483333	25.183334	106.000000	1023.000000	1023.000000	2046.000000
38.060001	-0.036611	-21.636965	-3.916350	-6.736258	-7.241417	-3.742940	0.000000	-10.000000	-0.508333	25.933334	114.333336	1023.000000	1023.000000	2046.000000
38.080002	-0.037800	-22.340097	-4.261945	-6.903817	-7.403062	-3.771274	0.000000	-10.000000	-0.525000	26.533333	122.833336	1023.000000	1023.000000	2046.000000
38.099998	-0.039075	-23.093393	-4.451647	-7.190561	-7.590525	-3.860662	0.000000	-10.000000	-0.541667	26.733334	131.666672	1023.000000	1023.000000	2046.000000
38.119999	-0.039900	-23.580784	-4.564703	-7.523282	-7.581783	-3.911017	0.000000	-10.000000	-0.550000	26.883333	140.500000	1023.000000	1023.000000	2046.000000
38.139999	-0.040043	-23.665407	-4.621665	-7.634124	-7.424275	-3.985343	0.000000	-10.000000	-0.550000	26.866667	149.500000	1023.000000	1023.000000	2046.000000
38.160000	-0.040177	-23.744514	-4.633882	-7.802494	-7.409773	-3.898367	0.000000	-10.000000	-0.566667	27.116667	158.500000	1023.000000	1023.000000	2046.000000
38.180000	-0.039815	-23.530397	-4.622738	-7.757979	-7.244971	-3.904708	0.000000	-10.000000	-0.583333	27.266666	167.500000	1023.000000	1023.000000	2046.000000
38.200001	-0.039164	-23.145815	-4.560845	-7.715232	-7.113995	-3.755744	0.000000	-10.000000	-0.591667	27.533333	176.500000	1023.000000	1023.000000	2046.000000
38.220001	-0.038543	-22.778820	-4.535114	-7.589898	-6.956397	-3.697412	0.000000	-10.000000	-0.575000	27.683334	185.500000	1023.000000	1023.000000	2046.000000
38.240002	-0.037734	-22.300838	-4.501345	-7.519607	-6.725636	-3.554251	0.000000	-10.000000	-0.566667	27.933334	194.666672	1023.000000	1023.000000	2046.000000
38.259998	-0.036837	-21.770426	-4.368450	-7.440773	-6.516143	-3.445059	0.000000	-10.000000	-0.558333	27.966667	204.000000	1023.000000	1023.000000	2046.000000
38.279999	-0.035700	-21.098907	-4.241055	-7.335452	-6.217255	-3.305145	0.000000	-10.000000	-0.575000	28.016666	213.333328	1023.000000	1023.000000	2046.000000
38.299999	-0.034595	-20.445641	-4.051815	-7.247654	-5.986232	-3.159939	0.000000	-10.000000	-0.566667	28.100000	222.666672	1023.000000	1023.000000	2046.000000
38.320000	-0.033189	-19.614571	-3.856951	-7.138321	-5.678764	-2.940535	0.000000	-10.000000	-0.566667	28.166668	232.000000	1023.000000	1023.000000	2046.000000
38.340000	-0.031926	-18.868021	-3.622931	-7.092100	-5.397850	-2.755140	0.000000	-10.000000	-0.550000	28.283335	241.500000	1023.000000	1023.000000	2046.000000
38.360001	-0.030411	-17.972700	-3.454188	-6.931559	-5.064059	-2.522894	0.000000	-10.000000	-0.550000	28.066668	251.000000	1023.000000	1023.000000	2046.000000
38.380001	-0.028664	-16.940235	-3.167833	-6.700628	-4.792702	-2.279071	0.000000	-10.000000	-0.550000	27.816668	260.333344	1023.000000	1023.000000	2046.000000
38.400002	-0.027171	-16.058115	-2.983482	-6.464289	-4.533340	-2.077005	0.000000	-10.000000	-0.541667	27.600000	269.666656	1023.000000	1023.000000	2046.000000
38.419998	-0.025550	-15.099769	-2.837129	-6.257128	-4.214543	-1.790969	0.000000	-10.000000	-0.525000	27.466667	278.833344	1023.000000	1023.000000	2046.000000
38.439999	-0.024106	-14.246505	-2.677327	-6.039956	-3.944646	-1.584576	0.000000	-10.000000	-0.525000	27.350000	288.166656	1023.000000	1023.000000	2046.000000
38.459999	-0.022858	-13.509083	-2.596747	-5.889283	-3.698066	-1.324987	0.000000	-10.000000	-0.533333	27.083334	297.333344	1023.000000	1023.000000	2046.000000
38.480000	-0.021888	-12.935615	-2.610102	-5.757663	-3.441165	-1.126685	0.000000	-10.000000	-0.550000	26.933334	306.500000	1023.000000	1023.000000	2046.000000
38.500000	-0.020979	-12.398526	-2.471799	-5.734387	-3.322829	-0.869511	0.000000	-10.000000	-0.533333	26.600000	315.500000	1023.000000	1023.000000	2046.000000
38.520000	-0.020270	-11.979838	-2.385847	-5.701035	-3.222074	-0.670884	0.000000	-10.000000	-0.516667	26.416668	324.333344	1023.000000	1023.000000	2046.000000
38.540001	-0.019262	-11.383799	-2.158821	-5.622288	-3.067767	-0.534923	0.000000	-10.000000	-0.508333	26.283335	333.166656	1023.000000	1023.000000	2046.000000
38.560001	-0.018355	-10.847862	-1.919271	-5.633203	-2.967456	-0.327933	0.000000	-10.000000	-0.525000	26.283335	342.000000	1023.000000	1023.000000	2046.000000
38.580002	-0.017140	-10.129870	-1.658494	-5.560696	-2.683924	-0.226755	0.000000	-10.000000	-0.541667	26.233334	350.833344	1023.000000	1023.000000	2046.000000
38.599998	-0.015991	-9.450502	-1.290690	-5.570477	-2.539600	-0.049735	0.000000	-10.000000	-0.550000	26.366667	359.500000	1023.000000	1023.000000	2046.000000
38.619999	-0.014409	-8.515706	-1.021792	-5.378479	-2.169641	0.054206	0.000000	-10.000000	-0.558333	26.666666	368.166656	1023.000000	1023.000000	2046.000000
38.639999	-0.012914	-7.631958	-0.694535	-5.310378	-1.930032	0.302987	0.000000	-10.000000	-0.541667	27.116667	377.000000	1023.000000	1023.000000	2046.000000
38.660000	-0.011222	-6.632399	-0.390615	-5.089614	-1.581320	0.429151	0.000000	-10.000000	-0.541667	27.083334	386.000000	1023.000000	1023.000000	2046.000000
38.680000	-0.009732	-5.751372	-0.047055	-4.998565	-1.401936	0.696185	0.000000	-10.000000	-0.533333	27.166666	395.000000	1023.000000	1023.000000	2046.000000
38.700001	-0.008034	-4.747922	0.204138	-4.782175	-1.039785	0.869900	0.000000	-10.000000	-0.525000	26.900000	404.166656	1023.000000	1023.000000	2046.000000
38.720001	-0.006600	-3.900685	0.483512	-4.702658	-0.819151	1.137612	0.000000	-10.000000	-0.508333	26.733334	413.333344	1023.000000	1023.000000	2046.000000
38.740002	-0.004869	-2.877825	0.746292	-4.458088	-0.433508	1.267480	0.000000	-10.000000	-0.508333	26.316668	422.333344	1023.000000	1023.000000	2046.000000
38.759998	-0.003400	-2.009450	1.009853	-4.364298	-0.189969	1.534963	0.000000	-10.000000	-0.533333	26.166666	431.166656	1023.000000	1023.000000	2046.000000
38.779999	-0.001663	-0.983062	1.295373	-4.210350	0.162284	1.769630	0.000000	-10.000000	-0.550000	26.233334	439.833344	1023.000000	1023.000000	2046.000000
38.799999	-0.000125	-0.073664	1.498649	-3.963923	0.455292	1.936318	0.000000	-10.000000	-0.533333	26.266666	448.666656	1023.000000	1023.000000	2046.000000
38.820000	0.001384	0.818216	1.760460	-3.812423	0.737295	2.132885	0.000000	-10.000000	-0.516667	26.166668	457.333344	1023.000000	1023.000000	2046.000000
38.840000	0.002751	1.625568	1.947763	-3.648760	1.011997	2.314567	0.000000	-10.000000	-0.500000	25.933334	466.166656	1023.000000	1023.000000	2046.000000
38.860001	0.004213	2.490118	2.156001	-3.514551	1.323144	2.525524	0.000000	-10.000000	-0.483333	25.550001	474.833344	1023.000000	1023.000000	2046.000000
38.880001	0.005319	3.143636	2.290171	-3.357656	1.553958	2.657164	0.000000	-10.000000	-0.466667	25.050001	483.500000	1023.000000	1023.000000	2046.000000
38.900002	0.006592	3.895793	2.509647	-3.206617	1.801348	2.791415	0.000000	-10.000000	-0.441667	24.500000	491.833344	1023.000000	1023.000000	2046.000000
38.919998	0.007729	4.567557	2.736012	-3.148927	2.022889	2.957584	0.000000	-10.000000	-0.408333	23.966667	500.000000	1023.000000	1023.000000	2046.000000
38.939999	0.008956	5.292767	2.962178	-2.968147	2.251997	3.046740	0.000000	-10.000000	-0.358333	23.033333	508.000000	1023.000000	1023.000000	2046.000000
38.959999	0.010271	6.070170	3.250406	-2.847372	2.450865	3.216270	0.000000	-10.000000	-0.333333	22.049999	515.833313	1023.000000	1023.000000	2046.000000
38.980000	0.011400	6.737418	3.502611	-2.701536	2.646252	3.290091	0.000000	-10.000000	-0.308333	20.750000	523.500000	1023.000000	1023.000000	2046.000000
39.000000	0.012389	7.321631	3.723711	-2.580963	2.769387	3.409496	0.000000	-10.000000	-0.291667	19.533333	530.666687	1023.000000	1023.000000	2046.000000
39.020000	0.012920	7.635583	3.828303	-2.458403	2.919340	3.346343	0.000000	-10.000000	-0.225000	17.883333	537.333313	1023.000000	1023.000000	2046.000000
39.040001	0.013395	7.916427	3.970390	-2.463684	3.004186	3.405535	0.000000	-10.000000	-0.191667	16.100000	543.500000	1023.000000	1023.000000	2046.000000
39.060001	0.013904	8.217124	4.087133	-2.401425	3.157021	3.374396	0.000000	-10.000000	-0.141667	14.016667	549.166687	1023.000000	1023.000000	2046.000000
39.080002	0.014240	8.415723	4.111357	-2.378018	3.304688	3.377695	0.000000	-10.000000	-0.100000	11.683333	554.333313	1023.000000	1023.000000	2046.000000
39.099998	0.015036	8.886528	4.271063	-2.216260	3.275052	3.556673	0.000000	-10.000000	-0.050000	8.866667	558.666687	1023.000000	1023.000000	2046.000000
39.119999	0.015263	9.020350	4.271089	-2.145872	3.163011	3.732121	0.000000	-10.000000	-0.016667	5.150000	562.000000	1023.000000	1023.000000	2046.000000
39.139999	0.014924	8.819975	4.158247	-2.097905	3.058705	3.700929	0.000000	-10.000000	-0.008333	1.016667	564.333313	1023.000000	1023.000000	2046.000000
39.160000	0.014204	8.394552	4.072505	-2.202539	2.805678	3.718908	0.000000	-10.000000	0.000000	-2.400000	565.500000	1023.000000	1023.000000	2046.000000
39.180000	0.012409	7.333930	3.755709	-2.425917	2.414885	3.589253	0.000000	-10.000000	0.016667	-5.366667	566.000000	1023.000000	1023.000000	2046.000000
39.200001	0.009802	5.792884	3.205848	-2.697651	1.939885	3.344802	0.000000	-10.000000	0.033333	-7.866667	566.000000	1023.000000	1023.000000	2046.000000
39.220001	0.007133	4.215447	2.683022	-2.931507	1.457475	3.006456	0.000000	-10.000000	0.050000	-10.350000	566.000000	1023.000000	1023.000000	2046.000000
39.240002	0.004672	2.760900	2.260124	-3.193829	1.032538	2.662067	0.000000	-10.000000	0.058333	-11.850000	566.000000	1023.000000	1023.000000	2046.000000
39.259998	0.002759	1.630538	1.904079	-3.415218	0.767996	2.373681	0.000000	-10.000000	0.058333	-12.716667	566.000000	1023.000000	1023.000000	2046.000000
39.279999	0.001226	0.724410	1.573502	-3.529440	0.536935	2.143413	0.000000	-10.000000	0.075000	-13.466667	558.666687	1023.000000	1023.000000	2046.000000
39.299999	0.000011	0.006583	1.296096	-3.615753	0.370005	1.956234	0.000000	-10.000000	0.100000	-14.166667	549.833313	1023.000000	1023.000000	2046.000000
39.320000	-0.001177	-0.695768	1.032589	-3.659113	0.130969	1.799786	0.000000	-10.000000	0.141667	-14.983334	539.333313	1023.000000	1023.000000	2046.000000
39.340000	-0.002175	-1.285549	0.815241	-3.692375	-0.069388	1.660973	0.000000	-10.000000	0.175000	-15.900001	534.500000	1023.000000	1023.000000	2046.000000
39.360001	-0.003280	-1.938635	0.579285	-3.750704	-0.290928	1.523712	0.000000	-10.000000	0.208333	-17.250000	529.166687	1023.000000	1023.000000	2046.000000
39.380001	-0.004274	-2.525645	0.348062	-3.794029	-0.500714	1.421035	0.000000	-10.000000	0.250000	-18.900002	523.333313	1023.000000	1023.000000	2046.000000
39.400002	-0.005078	-3.000833	0.178262	-3.790192	-0.646342	1.257438	0.000000	-10.000000	0.300000	-20.516666	516.833313	1023.000000	1023.000000	2046.000000
39.419998	-0.005826	-3.442875	0.049899	-3.803253	-0.869702	1.180181	0.000000	-10.000000	0.333333	-21.783333	510.000000	1023.000000	1023.000000	2046.000000
39.439999	-0.006682	-3.949083	-0.168932	-3.749650	-1.077599	1.047098	0.000000	-10.000000	0.375000	-22.883333	502.666656	1023.000000	1023.000000	2046.000000
39.459999	-0.007182	-4.244269	-0.267262	-3.749101	-1.274284	1.046378	0.000000	-10.000000	0.408333	-23.883333	495.000000	1023.000000	1023.000000	2046.000000
39.480000	-0.007660	-4.527240	-0.351067	-3.715145	-1.449282	0.988254	0.000000	-10.000000	0.458333	-24.866667	487.000000	1023.000000	1023.000000	2046.000000
39.500000	-0.008179	-4.833494	-0.583227	-3.637454	-1.611490	0.998677	0.000000	-10.000000	0.483333	-25.716667	478.833344	1023.000000	1023.000000	2046.000000
39.520000	-0.008556	-5.056716	-0.702204	-3.478064	-1.885110	1.008662	0.000000	-10.000000	0.500000	-26.283335	470.333344	1023.000000	1023.000000	2046.000000
39.540001	-0.009105	-5.380900	-0.937002	-3.368693	-2.128747	1.053542	0.000000	-10.000000	0.500000	-26.883333	461.500000	1023.000000	1023.000000	2046.000000
39.560001	-0.009667	-5.713409	-1.109882	-3.232990	-2.401703	1.031165	0.000000	-10.000000	0.500000	-27.200001	455.500000	1023.000000	1023.000000	2046.000000
39.580002	-0.010280	-6.075543	-1.386952	-3.061259	-2.635693	1.008360	0.000000	-10.000000	0.508333	-27.666666	446.500000	1023.000000	1023.000000	2046.000000
39.599998	-0.011125	-6.574852	-1.613464	-3.029924	-2.948033	1.016569	0.000000	-10.000000	0.516667	-27.783333	437.333344	1023.000000	1023.000000	2046.000000
39.619999	-0.012140	-7.174984	-1.946074	-2.962286	-3.245221	0.978597	0.000000	-10.000000	0.516667	-27.933334	425.000000	1023.000000	1023.000000	2046.000000
39.639999	-0.013127	-7.757974	-2.176469	-2.936926	-3.559978	0.915400	0.000000	-10.000000	0.516667	-28.000000	415.666656	1023.000000	1023.000000	2046.000000
39.660000	-0.014232	-8.411154	-2.360147	-2.937565	-3.961644	0.848202	0.000000	-10.000000	0.525000	-28.133333	406.166656	1023.000000	1023.000000	2046.000000
39.680000	-0.015152	-8.954675	-2.541039	-2.930586	-4.285849	0.802799	0.000000	-10.000000	0.541667	-28.166668	396.833344	1023.000000	1023.000000	2046.000000
39.700001	-0.016215	-9.583320	-2.673067	-2.924487	-4.613361	0.627596	0.000000	-10.000000	0.550000	-28.050001	387.333344	1023.000000	1023.000000	2046.000000
39.720001	-0.017014	-10.055091	-2.751873	-2.976419	-4.873183	0.546384	0.000000	-10.000000	0.533333	-27.783335	378.000000	1023.000000	1023.000000	2046.000000
39.740002	-0.017558	-10.376863	-2.716417	-2.938040	-5.195200	0.472792	0.000000	-10.000000	0.516667	-27.533335	368.666656	1023.000000	1023.000000	2046.000000
39.759998	-0.018058	-10.672111	-2.776520	-2.957221	-5.354872	0.416503	0.000000	-10.000000	0.500000	-27.416668	359.500000	1023.000000	1023.000000	2046.000000
39.779999	-0.018582	-10.981900	-2.787806	-2.931790	-5.533705	0.271400	0.000000	-10.000000	0.500000	-27.366667	350.500000	1023.000000	1023.000000	2046.000000
39.799999	-0.019038	-11.251610	-2.843652	-2.941803	-5.724201	0.258046	0.000000	-10.000000	0.500000	-27.183334	341.333344	1023.000000	1023.000000	2046.000000
39.820000	-0.019466	-11.504677	-2.900003	-2.900376	-5.864814	0.160516	0.000000	-10.000000	0.483333	-26.816668	332.166656	1023.000000	1023.000000	2046.000000
39.840000	-0.019966	-11.800048	-2.996332	-2.907886	-6.013769	0.117939	0.000000	-10.000000	0.466667	-26.366667	323.166656	1023.000000	1023.000000	2046.000000
39.860001	-0.020341	-12.021523	-3.091945	-2.892178	-6.084074	0.046675	0.000000	-10.000000	0.441667	-26.100000	314.500000	1023.000000	1023.000000	2046.000000
39.880001	-0.020794	-12.289022	-3.123302	-2.855556	-6.253811	-0.056353	0.000000	-10.000000	0.441667	-25.633333	305.833344	1023.000000	1023.000000	2046.000000
39.900002	-0.021160	-12.505393	-3.208889	-2.774852	-6.341691	-0.179961	0.000000	-10.000000	0.425000	-25.116667	297.333344	1023.000000	1023.000000	2046.000000
39.919998	-0.021535	-12.727444	-3.285810	-2.839929	-6.424763	-0.176942	0.000000	-10.000000	0.408333	-24.549999	289.000000	1023.000000	1023.000000	2046.000000
39.939999	-0.021949	-12.972128	-3.350656	-2.784711	-6.533288	-0.303472	0.000000	-10.000000	0.375000	-24.216667	281.000000	1023.000000	1023.000000	2046.000000
39.959999	-0.022210	-13.126198	-3.376612	-2.798774	-6.620079	-0.330733	0.000000	-10.000000	0.350000	-24.033333	273.000000	1023.000000	1023.000000	2046.000000
39.980000	-0.022622	-13.369675	-3.391914	-2.771316	-6.737182	-0.469262	0.000000	-10.000000	0.341667	-23.683334	265.000000	1023.000000	1023.000000	2046.000000
40.000000	-0.023019	-13.604484	-3.509648	-2.808985	-6.740392	-0.545458	0.000000	-10.000000	0.341667	-23.283335	257.000000	1023.000000	1023.000000	2046.000000
40.020000	-0.023242	-13.735841	-3.443609	-2.760008	-6.820861	-0.711362	0.000000	-10.000000	0.341667	-22.866667	249.000000	1023.000000	1023.000000	2046.000000
40.040001	-0.023483	-13.878678	-3.402269	-2.796196	-6.873892	-0.806321	0.000000	-10.000000	0.325000	-22.550001	241.333328	1023.000000	1023.000000	2046.000000
40.060001	-0.023714	-14.014892	-3.339597	-2.833336	-6.909649	-0.932310	0.000000	-10.000000	0.308333	-22.250000	233.666672	1023.000000	1023.000000	2046.000000
40.080002	-0.023711	-14.013112	-3.238150	-2.829305	-6.919415	-1.026243	0.000000	-10.000000	0.300000	-21.783333	226.333328	1023.000000	1023.000000	2046.000000
40.099998	-0.024121	-14.255578	-3.222622	-2.903661	-6.967949	-1.161345	0.000000	-10.000000	0.300000	-21.350000	219.000000	1023.000000	1023.000000	2046.000000
40.119999	-0.024456	-14.453676	-3.174059	-2.947432	-7.049000	-1.283186	0.000000	-10.000000	0.283333	-20.916668	212.000000	1023.000000	1023.000000	2046.000000
40.139999	-0.024680	-14.585890	-3.179053	-2.998885	-7.029090	-1.378861	0.000000	-10.000000	0.266667	-20.533335	205.000000	1023.000000	1023.000000	2046.000000
40.160000	-0.025135	-14.855042	-3.202271	-2.995291	-7.016334	-1.641147	0.000000	-10.000000	0.233333	-20.016666	198.166672	1023.000000	1023.000000	2046.000000
40.180000	-0.025292	-14.947554	-3.212497	-3.032012	-7.046477	-1.656568	0.000000	-10.000000	0.216667	-19.650000	191.333328	1023.000000	1023.000000	2046.000000
40.200001	-0.025857	-15.281432	-3.319227	-3.053359	-7.187821	-1.721026	0.000000	-10.000000	0.191667	-19.233334	184.833328	1023.000000	1023.000000	2046.000000
40.220001	-0.026600	-15.720851	-3.511781	-3.053837	-7.337190	-1.818044	0.000000	-10.000000	0.191667	-18.966667	178.333328	1023.000000	1023.000000	2046.000000
40.240002	-0.027874	-16.473475	-3.727624	-3.249655	-7.593812	-1.902383	0.000000	-10.000000	0.175000	-18.233334	172.000000	1023.000000	1023.000000	2046.000000
40.259998	-0.029434	-17.395584	-3.896898	-3.554087	-7.876640	-2.067960	0.000000	-10.000000	0.183333	-17.716667	165.833328	1023.000000	1023.000000	2046.000000
40.279999	-0.031702	-18.735815	-4.226615	-4.013956	-8.152025	-2.343220	0.000000	-10.000000	0.158333	-17.033335	160.000000	1023.000000	1023.000000	2046.000000
40.299999	-0.034122	-20.166176	-4.557897	-4.373573	-8.465546	-2.769161	0.000000	-10.000000	0.150000	-16.300001	154.333328	1023.000000	1023.000000	2046.000000
40.320000	-0.036294	-21.449627	-4.844725	-4.785585	-8.710512	-3.108805	0.000000	-10.000000	0.133333	-15.483334	148.833328	1023.000000	1023.000000	2046.000000
40.340000	-0.038426	-22.709618	-5.124027	-5.155381	-8.941781	-3.488430	0.000000	-10.000000	0.125000	-14.650001	143.666672	1023.000000	1023.000000	2046.000000
40.360001	-0.039974	-23.624836	-5.364603	-5.427907	-9.066112	-3.766215	0.000000	-10.000000	0.116667	-14.416667	138.833328	1023.000000	1023.000000	2046.000000
40.380001	-0.041274	-24.393143	-5.488553	-5.644403	-9.220859	-4.039329	0.000000	-10.000000	0.116667	-14.383333	134.000000	1023.000000	1023.000000	2046.000000
40.400002	-0.042266	-24.978931	-5.673271	-5.746590	-9.300336	-4.258736	0.000000	-10.000000	0.116667	-14.666667	129.166672	1023.000000	1023.000000	2046.000000
40.419998	-0.043345	-25.616911	-5.834424	-5.944851	-9.454713	-4.382923	0.000000	-10.000000	0.133333	-14.733334	122.666664	1023.000000	1023.000000	2046.000000
40.439999	-0.043957	-25.978571	-5.984681	-5.991544	-9.436035	-4.566310	0.000000	-10.000000	0.100000	-14.600000	114.500000	1023.000000	1023.000000	2046.000000
40.459999	-0.044778	-26.463600	-6.131169	-6.099992	-9.456211	-4.776227	0.000000	-10.000000	0.083333	-14.400001	107.833336	1023.000000	1023.000000	2046.000000
40.480000	-0.045361	-26.808435	-6.260836	-6.156870	-9.464089	-4.926640	0.000000	-10.000000	0.066667	-14.333334	103.000000	1023.000000	1023.000000	2046.000000
40.500000	-0.045587	-26.942158	-6.246981	-6.280050	-9.428574	-4.986553	0.000000	-10.000000	0.083333	-14.366667	101.500000	1023.000000	1023.000000	2046.000000
40.520000	-0.045750	-27.038343	-6.270687	-6.352978	-9.379206	-5.035473	0.000000	-10.000000	0.083333	-14.316668	98.333336	1023.000000	1023.000000	2046.000000
40.540001	-0.045864	-27.105743	-6.230890	-6.369944	-9.368744	-5.136165	0.000000	-10.000000	0.066667	-14.116667	95.000000	1023.000000	1023.000000	2046.000000
40.560001	-0.045811	-27.074488	-6.152284	-6.524795	-9.272476	-5.124932	0.000000	-10.000000	0.050000	-13.916667	91.666664	1023.000000	1023.000000	2046.000000
40.580002	-0.045654	-26.981398	-6.099495	-6.514859	-9.197209	-5.169835	0.000000	-10.000000	0.050000	-13.900001	87.000000	1023.000000	1023.000000	2046.000000
40.599998	-0.045421	-26.843798	-6.084054	-6.438550	-9.141276	-5.179916	0.000000	-10.000000	0.050000	-14.000000	84.000000	1023.000000	1023.000000	2046.000000
40.619999	-0.045062	-26.631554	-6.001766	-6.326821	-9.121938	-5.181030	0.000000	-10.000000	0.050000	-14.050000	79.333336	1023.000000	1023.000000	2046.000000
40.639999	-0.044669	-26.399155	-5.924403	-6.218946	-9.123488	-5.132318	0.000000	-10.000000	0.041667	-13.366667	74.666664	1023.000000	1023.000000	2046.000000
40.660000	-0.044663	-26.395559	-6.001960	-6.185106	-9.068262	-5.140232	0.000000	-10.000000	0.033333	-12.600000	68.666664	1023.000000	1023.000000	2046.000000
40.680000	-0.044720	-26.429522	-6.103095	-6.151924	-9.056674	-5.117829	0.000000	-10.000000	0.025000	-11.883333	64.333336	1023.000000	1023.000000	2046.000000
40.700001	-0.045532	-26.909189	-6.351315	-6.222751	-9.148838	-5.186285	0.000000	-10.000000	0.025000	-11.666667	61.666668	1023.000000	1023.000000	2046.000000
40.720001	-0.045982	-27.175085	-6.468939	-6.308859	-9.214957	-5.182330	0.000000	-10.000000	0.016667	-11.400001	57.666668	1023.000000	1023.000000	2046.000000
40.740002	-0.046592	-27.535837	-6.515538	-6.411456	-9.392733	-5.216112	0.000000	-10.000000	0.008333	-10.950000	52.666668	1023.000000	1023.000000	2046.000000
40.759998	-0.047064	-27.814741	-6.564867	-6.489045	-9.456252	-5.304577	0.000000	-10.000000	0.000000	-10.316667	47.666668	1023.000000	1023.000000	2046.000000
40.779999	-0.047425	-28.028166	-6.541922	-6.506326	-9.578348	-5.401570	0.000000	-10.000000	0.000000	-9.816667	45.333332	1023.000000	1023.000000	2046.000000
40.799999	-0.047733	-28.210012	-6.502101	-6.621343	-9.615688	-5.470880	0.000000	-10.000000	0.000000	-9.183333	42.000000	1023.000000	1023.000000	2046.000000
40.820000	-0.047652	-28.162203	-6.380687	-6.664412	-9.618686	-5.498419	0.000000	-10.000000	0.000000	-8.650000	39.000000	1023.000000	1023.000000	2046.000000
40.840000	-0.047812	-28.256868	-6.376489	-6.773069	-9.569427	-5.537886	0.000000	-10.000000	0.000000	-8.016666	35.166668	1023.000000	1023.000000	2046.000000
40.860001	-0.047650	-28.161356	-6.282993	-6.745961	-9.498589	-5.633813	0.000000	-10.000000	0.000000	-7.550000	32.500000	1023.000000	1023.000000	2046.000000
40.880001	-0.047346	-27.981211	-6.152746	-6.749218	-9.487350	-5.591897	0.000000	-10.000000	-0.008333	-7.116667	30.000000	1023.000000	1023.000000	2046.000000
40.900002	-0.047040	-27.800728	-6.049894	-6.697433	-9.411203	-5.642198	0.000000	-10.000000	-0.016667	-6.783333	28.333334	1023.000000	1023.000000	2046.000000
40.919998	-0.046847	-27.686583	-5.950466	-6.689905	-9.419038	-5.627175	0.000000	-10.000000	-0.025000	-6.466667	26.833334	1023.000000	1023.000000	2046.000000
40.939999	-0.046731	-27.618034	-5.972184	-6.696230	-9.334363	-5.615257	0.000000	-10.000000	-0.025000	-6.200000	25.500000	1023.000000	1023.000000	2046.000000
40.959999	-0.046394	-27.418591	-5.875862	-6.658760	-9.264043	-5.619926	0.000000	-10.000000	-0.025000	-5.783333	23.500000	1023.000000	1023.000000	2046.000000
40.980000	-0.046116	-27.254641	-5.822037	-6.620420	-9.224009	-5.588175	0.000000	-10.000000	-0.033333	-5.383333	20.833334	1023.000000	1023.000000	2046.000000
41.000000	-0.045890	-27.121075	-5.762897	-6.530525	-9.183066	-5.644587	0.000000	-10.000000	-0.041667	-5.000000	18.500000	1023.000000	1023.000000	2046.000000
41.020000	-0.045446	-26.858862	-5.669137	-6.468140	-9.162315	-5.559270	0.000000	-10.000000	-0.041667	-4.666667	16.166666	1023.000000	1023.000000	2046.000000
41.040001	-0.045162	-26.690912	-5.617820	-6.444375	-9.108024	-5.520694	0.000000	-10.000000	-0.033333	-4.450000	15.166667	1023.000000	1023.000000	2046.000000
41.060001	-0.044885	-26.526941	-5.551555	-6.365421	-9.062315	-5.547649	0.000000	-10.000000	-0.033333	-4.166667	13.500000	1023.000000	1023.000000	2046.000000
41.080002	-0.044740	-26.441395	-5.529781	-6.339352	-9.029243	-5.543019	0.000000	-10.000000	-0.041667	-3.883333	12.166667	1023.000000	1023.000000	2046.000000
41.099998	-0.044475	-26.284647	-5.481187	-6.303074	-8.985453	-5.514933	0.000000	-10.000000	-0.050000	-3.550000	10.500000	1023.000000	1023.000000	2046.000000
41.119999	-0.044452	-26.271183	-5.499377	-6.308059	-8.953610	-5.510136	0.000000	-10.000000	-0.050000	-3.400000	9.833333	1023.000000	1023.000000	2046.000000
41.139999	-0.044194	-26.118546	-5.417356	-6.244644	-8.892195	-5.564350	0.000000	-10.000000	-0.041667	-3.333333	9.000000	1023.000000	1023.000000	2046.000000
41.160000	-0.044271	-26.163906	-5.461416	-6.263337	-8.895557	-5.543595	0.000000	-10.000000	-0.033333	-3.150000	7.833333	1023.000000	1023.000000	2046.000000
41.180000	-0.044057	-26.037754	-5.375937	-6.186920	-8.865505	-5.609390	0.000000	-10.000000	-0.033333	-2.866667	6.333333	1023.000000	1023.000000	2046.000000
41.200001	-0.044025	-26.018728	-5.379037	-6.255031	-8.818213	-5.566447	0.000000	-10.000000	-0.041667	-2.600000	5.333333	1023.000000	1023.000000	2046.000000
41.220001	-0.043903	-25.946947	-5.331252	-6.186498	-8.800091	-5.629105	0.000000	-10.000000	-0.050000	-2.466667	4.666667	1023.000000	1023.000000	2046.000000
41.240002	-0.043746	-25.853947	-5.321625	-6.183326	-8.726787	-5.622208	0.000000	-10.000000	-0.050000	-2.300000	4.000000	1023.000000	1023.000000	2046.000000
41.259998	-0.043705	-25.829481	-5.273877	-6.176855	-8.763958	-5.614789	0.000000	-10.000000	-0.050000	-2.133333	3.333333	1023.000000	1023.000000	2046.000000
41.279999	-0.043374	-25.633877	-5.206988	-6.167164	-8.685867	-5.573857	0.000000	-10.000000	-0.050000	-1.883333	3.000000	1023.000000	1023.000000	2046.000000
41.299999	-0.043332	-25.609495	-5.164665	-6.184584	-8.702864	-5.557382	0.000000	-10.000000	-0.050000	-1.216667	3.000000	1023.000000	1023.000000	2046.000000
41.320000	-0.043035	-25.433487	-5.105478	-6.144289	-8.635026	-5.548695	0.000000	-10.000000	-0.050000	-0.550000	3.000000	1023.000000	1023.000000	2046.000000
41.340000	-0.042885	-25.345119	-5.031827	-6.120621	-8.598614	-5.594057	0.000000	-10.000000	-0.050000	0.000000	3.000000	1023.000000	1023.000000	2046.000000
41.360001	-0.042688	-25.228897	-5.009140	-6.080581	-8.590893	-5.548283	0.000000	-10.000000	-0.050000	0.000000	3.000000	1023.000000	1023.000000	2046.000000
41.380001	-0.042564	-25.155590	-4.978394	-6.086381	-8.535211	-5.555605	0.000000	-10.000000	-0.050000	0.000000	3.000000	1023.000000	1023.000000	2046.000000
41.400002	-0.042401	-25.058756	-4.963141	-6.078156	-8.516839	-5.500618	0.000000	-10.000000	-0.050000	-0.516667	3.000000	1023.000000	1023.000000	2046.000000
41.419998	-0.042246	-24.967480	-4.911729	-6.080077	-8.463366	-5.512308	0.000000	-10.000000	-0.050000	-1.083333	3.000000	1023.000000	1023.000000	2046.000000
41.439999	-0.042007	-24.825932	-4.848860	-6.019568	-8.488607	-5.468897	0.000000	-10.000000	-0.050000	-1.600000	3.000000	1023.000000	1023.000000	2046.000000
41.459999	-0.041957	-24.796343	-4.866081	-5.998398	-8.412321	-5.519542	0.000000	-10.000000	-0.050000	-1.600000	3.000000	1023.000000	1023.000000	2046.000000
41.480000	-0.042033	-24.841335	-4.860240	-5.973738	-8.497041	-5.510315	0.000000	-10.000000	-0.050000	-1.566667	3.000000	1023.000000	1023.000000	2046.000000
41.500000	-0.042770	-25.277260	-4.990130	-6.061157	-8.649731	-5.576241	0.000000	-10.000000	-0.050000	-1.416667	3.000000	1023.000000	1023.000000	2046.000000
41.520000	-0.043495	-25.705370	-4.923593	-6.150917	-8.912595	-5.718265	0.000000	-10.000000	-0.050000	-1.266667	3.000000	1023.000000	1023.000000	2046.000000
41.540001	-0.044329	-26.198547	-5.041857	-6.355244	-9.002063	-5.799384	0.000000	-10.000000	-0.050000	-0.950000	3.000000	1023.000000	1023.000000	2046.000000
41.560001	-0.044813	-26.484650	-4.963255	-6.463489	-9.106067	-5.951840	0.000000	-10.000000	-0.050000	-0.800000	3.000000	1023.000000	1023.000000	2046.000000
41.580002	-0.045163	-26.691441	-4.988516	-6.501143	-9.056834	-6.144948	0.000000	-10.000000	-0.050000	-0.433333	3.000000	1023.000000	1023.000000	2046.000000
41.599998	-0.045135	-26.674549	-4.853258	-6.637430	-9.054900	-6.128961	0.000000	-10.000000	-0.050000	-0.216667	3.000000	1023.000000	1023.000000	2046.000000
41.619999	-0.044966	-26.574640	-4.857455	-6.580088	-9.009089	-6.128009	0.000000	-10.000000	-0.058333	0.333333	3.000000	1023.000000	1023.000000	2046.000000
41.639999	-0.044956	-26.569172	-4.815310	-6.701162	-8.930694	-6.122006	0.000000	-10.000000	-0.066667	1.216667	3.000000	1023.000000	1023.000000	2046.000000
41.660000	-0.044990	-26.589365	-4.889287	-6.754628	-8.944079	-6.001371	0.000000	-10.000000	-0.083333	3.383333	3.000000	1023.000000	1023.000000	2046.000000
41.680000	-0.045801	-27.068451	-5.080872	-6.966506	-9.077189	-5.943884	0.000000	-10.000000	-0.100000	5.800000	3.000000	1023.000000	1023.000000	2046.000000
41.700001	-0.047321	-27.966795	-5.451747	-7.111410	-9.370273	-6.033365	0.000000	-10.000000	-0.116667	7.666667	3.000000	1023.000000	1023.000000	2046.000000
41.720001	-0.049367	-29.175926	-5.883430	-7.462891	-9.641570	-6.188035	0.000000	-10.000000	-0.125000	8.800000	3.000000	1023.000000	1023.000000	2046.000000
41.740002	-0.051178	-30.246151	-6.074060	-7.790756	-9.931854	-6.449480	0.000000	-10.000000	-0.133333	9.983334	3.000000	1023.000000	1023.000000	2046.000000
41.759998	-0.052663	-31.124044	-6.288904	-8.170429	-10.062809	-6.601903	0.000000	-10.000000	-0.150000	11.333334	3.000000	1023.000000	1023.000000	2046.000000
41.779999	-0.053496	-31.616060	-6.398113	-8.383777	-10.078424	-6.755746	0.000000	-10.000000	-0.158333	12.033334	3.000000	1023.000000	1023.000000	2046.000000
41.799999	-0.054109	-31.978474	-6.507717	-8.566347	-10.148111	-6.756300	0.000000	-10.000000	-0.158333	12.133333	6.333333	1023.000000	1023.000000	2046.000000
41.820000	-0.054294	-32.087570	-6.621731	-8.561653	-10.071888	-6.832297	0.000000	-10.000000	-0.158333	12.166667	14.666667	1023.000000	1023.000000	2046.000000
41.840000	-0.054328	-32.107666	-6.707431	-8.595772	-10.061225	-6.743237	0.000000	-10.000000	-0.166667	12.300000	23.000000	1023.000000	1023.000000	2046.000000
41.860001	-0.054363	-32.128353	-6.779024	-8.569856	-10.008385	-6.771090	0.000000	-10.000000	-0.175000	12.733334	29.333334	1023.000000	1023.000000	2046.000000
41.880001	-0.053953	-31.886520	-6.759892	-8.549111	-9.891944	-6.685574	0.000000	-10.000000	-0.183333	13.450001	32.166668	1023.000000	1023.000000	2046.000000
41.900002	-0.053700	-31.736834	-6.784039	-8.548117	-9.778705	-6.625973	0.000000	-10.000000	-0.208333	14.316667	36.666668	1023.000000	1023.000000	2046.000000
41.919998	-0.053221	-31.453352	-6.775795	-8.532983	-9.615762	-6.528811	0.000000	-10.000000	-0.233333	15.033334	41.333332	1023.000000	1023.000000	2046.000000
41.939999	-0.052692	-31.140755	-6.662279	-8.474227	-9.524823	-6.479425	0.000000	-10.000000	-0.250000	15.500000	46.333332	1023.000000	1023.000000	2046.000000
41.959999	-0.051807	-30.618032	-6.578685	-8.398201	-9.316427	-6.324718	0.000000	-10.000000	-0.266667	16.250000	51.333332	1023.000000	1023.000000	2046.000000
41.980000	-0.050908	-30.086494	-6.407440	-8.413730	-9.135359	-6.129966	0.000000	-10.000000	-0.266667	17.083334	56.833332	1023.000000	1023.000000	2046.000000
42.000000	-0.049706	-29.376532	-6.254552	-8.312475	-8.916773	-5.892733	0.000000	-10.000000	-0.283333	17.833334	62.500000	1023.000000	1023.000000	2046.000000
42.020000	-0.048693	-28.777538	-6.178494	-8.180182	-8.717917	-5.700943	0.000000	-10.000000	-0.291667	18.400002	68.500000	1023.000000	1023.000000	2046.000000
42.040001	-0.047483	-28.062403	-6.031644	-8.032732	-8.527010	-5.471018	0.000000	-10.000000	-0.333333	19.316668	74.500000	1023.000000	1023.000000	2046.000000
42.060001	-0.046154	-27.276985	-5.889956	-7.850967	-8.335328	-5.200734	0.000000	-10.000000	-0.358333	20.483334	80.666664	1023.000000	1023.000000	2046.000000
42.080002	-0.045158	-26.688231	-5.870895	-7.653210	-8.111807	-5.052319	0.000000	-10.000000	-0.383333	21.733334	87.166664	1023.000000	1023.000000	2046.000000
42.099998	-0.044374	-26.224947	-5.878705	-7.470045	-8.027171	-4.849026	0.000000	-10.000000	-0.408333	22.366667	94.166664	1023.000000	1023.000000	2046.000000
42.119999	-0.043866	-25.924658	-6.011865	-7.422149	-7.877771	-4.612872	0.000000	-10.000000	-0.433333	22.783335	101.500000	1023.000000	1023.000000	2046.000000
42.139999	-0.043291	-25.585001	-5.982197	-7.399109	-7.836964	-4.366732	0.000000	-10.000000	-0.450000	22.866667	109.166664	1023.000000	1023.000000	2046.000000
42.160000	-0.042662	-25.213026	-5.885753	-7.391494	-7.802055	-4.133724	0.000000	-10.000000	-0.466667	23.266666	116.666664	1023.000000	1023.000000	2046.000000
42.180000	-0.042175	-24.925224	-5.807826	-7.336219	-7.773417	-4.007761	0.000000	-10.000000	-0.475000	23.716667	124.333336	1023.000000	1023.000000	2046.000000
42.200001	-0.041282	-24.397493	-5.640877	-7.258865	-7.671007	-3.826745	0.000000	-10.000000	-0.491667	24.350000	132.000000	1023.000000	1023.000000	2046.000000
42.220001	-0.040426	-23.891798	-5.434981	-7.220700	-7.579350	-3.656768	0.000000	-10.000000	-0.491667	24.983334	140.166672	1023.000000	1023.000000	2046.000000
42.240002	-0.039380	-23.273376	-5.179502	-7.151467	-7.450991	-3.491416	0.000000	-10.000000	-0.508333	25.400002	148.500000	1023.000000	1023.000000	2046.000000
42.259998	-0.038194	-22.572535	-4.948002	-7.059181	-7.265549	-3.299802	0.000000	-10.000000	-0.516667	25.716667	157.000000	1023.000000	1023.000000	2046.000000
42.279999	-0.036875	-21.792885	-4.728380	-6.952109	-7.003238	-3.109158	0.000000	-10.000000	-0.525000	25.800001	165.500000	1023.000000	1023.000000	2046.000000
42.299999	-0.035485	-20.971790	-4.418065	-6.824178	-6.850029	-2.879517	0.000000	-10.000000	-0.533333	26.116667	174.166672	1023.000000	1023.000000	2046.000000
42.320000	-0.034084	-20.143503	-4.165592	-6.648709	-6.613271	-2.715931	0.000000	-10.000000	-0.550000	26.416668	182.833328	1023.000000	1023.000000	2046.000000
42.340000	-0.032609	-19.271687	-3.877921	-6.521852	-6.425354	-2.446559	0.000000	-10.000000	-0.566667	26.666668	191.666672	1023.000000	1023.000000	2046.000000
42.360001	-0.031286	-18.489948	-3.661157	-6.374519	-6.236250	-2.218022	0.000000	-10.000000	-0.583333	26.766668	200.500000	1023.000000	1023.000000	2046.000000
42.380001	-0.029842	-17.636808	-3.444361	-6.226723	-5.990404	-1.975320	0.000000	-10.000000	-0.583333	26.866667	209.500000	1023.000000	1023.000000	2046.000000
42.400002	-0.028472	-16.827227	-3.194803	-6.062356	-5.812313	-1.757755	0.000000	-10.000000	-0.575000	26.916668	218.333328	1023.000000	1023.000000	2046.000000
42.419998	-0.027111	-16.022593	-3.061058	-5.907880	-5.527770	-1.525884	0.000000	-10.000000	-0.575000	27.083334	227.333328	1023.000000	1023.000000	2046.000000
42.439999	-0.025748	-15.216862	-2.853804	-5.699479	-5.352719	-1.310859	0.000000	-10.000000	-0.583333	27.100000	236.333328	1023.000000	1023.000000	2046.000000
42.459999	-0.024375	-14.405736	-2.687777	-5.525259	-5.139204	-1.053497	0.000000	-10.000000	-0.583333	27.516668	245.500000	1023.000000	1023.000000	2046.000000
42.480000	-0.023082	-13.641551	-2.464100	-5.378870	-5.013016	-0.785565	0.000000	-10.000000	-0.575000	27.450001	254.500000	1023.000000	1023.000000	2046.000000
42.500000	-0.022024	-13.016432	-2.417980	-5.201440	-4.737647	-0.659364	0.000000	-10.000000	-0.575000	27.600000	263.666656	1023.000000	1023.000000	2046.000000
42.520000	-0.020877	-12.338573	-2.283199	-5.054516	-4.540134	-0.460724	0.000000	-10.000000	-0.575000	27.250000	272.833344	1023.000000	1023.000000	2046.000000
42.540001	-0.019846	-11.728711	-2.158437	-4.900107	-4.377447	-0.292721	0.000000	-10.000000	-0.575000	27.049999	282.000000	1023.000000	1023.000000	2046.000000
42.560001	-0.018722	-11.064413	-1.998294	-4.776739	-4.182600	-0.106781	0.000000	-10.000000	-0.566667	26.799999	291.000000	1023.000000	1023.000000	2046.000000
42.580002	-0.017514	-10.350834	-1.797719	-4.602304	-4.040984	0.090174	0.000000	-10.000000	-0.566667	26.616667	300.000000	1023.000000	1023.000000	2046.000000
42.599998	-0.016425	-9.707177	-1.657288	-4.450722	-3.854497	0.255330	0.000000	-10.000000	-0.558333	26.566668	309.000000	1023.000000	1023.000000	2046.000000
42.619999	-0.015361	-9.078252	-1.458764	-4.370806	-3.679924	0.431242	0.000000	-10.000000	-0.533333	26.100000	317.833344	1023.000000	1023.000000	2046.000000
42.639999	-0.014266	-8.431011	-1.345797	-4.238704	-3.407293	0.560782	0.000000	-10.000000	-0.525000	25.800001	326.500000	1023.000000	1023.000000	2046.000000
42.660000	-0.013079	-7.729704	-1.066591	-4.191140	-3.256877	0.784903	0.000000	-10.000000	-0.508333	25.600000	335.166656	1023.000000	1023.000000	2046.000000
42.680000	-0.011974	-7.076779	-0.841716	-4.027925	-3.127905	0.920768	0.000000	-10.000000	-0.516667	25.783333	343.833344	1023.000000	1023.000000	2046.000000
42.700001	-0.011142	-6.585140	-0.705948	-3.873998	-3.055326	1.050133	0.000000	-10.000000	-0.508333	25.799999	352.500000	1023.000000	1023.000000	2046.000000
42.720001	-0.010384	-6.136916	-0.528828	-3.813901	-3.015291	1.221105	0.000000	-10.000000	-0.508333	25.750000	361.166656	1023.000000	1023.000000	2046.000000
42.740002	-0.009603	-5.675494	-0.295431	-3.760088	-2.920826	1.300850	0.000000	-10.000000	-0.500000	25.533333	369.666656	1023.000000	1023.000000	2046.000000
42.759998	-0.008915	-5.268494	-0.057507	-3.744563	-2.830992	1.364568	0.000000	-10.000000	-0.483333	25.350000	378.333344	1023.000000	1023.000000	2046.000000
42.779999	-0.008196	-4.843912	0.080209	-3.695209	-2.600548	1.371636	0.000000	-10.000000	-0.475000	25.016666	386.666656	1023.000000	1023.000000	2046.000000
42.799999	-0.007073	-4.180367	0.318165	-3.619023	-2.400373	1.520863	0.000000	-10.000000	-0.475000	24.866667	395.000000	1023.000000	1023.000000	2046.000000
42.820000	-0.005488	-3.243324	0.636216	-3.476101	-2.267951	1.864513	0.000000	-10.000000	-0.483333	24.750000	403.333344	1023.000000	1023.000000	2046.000000
42.840000	-0.004666	-2.757653	0.656983	-3.407610	-2.042487	2.035461	0.000000	-10.000000	-0.475000	24.766666	411.666656	1023.000000	1023.000000	2046.000000
42.860001	-0.003867	-2.285590	0.778548	-3.377307	-1.998028	2.311197	0.000000	-10.000000	-0.450000	24.716667	420.000000	1023.000000	1023.000000	2046.000000
42.880001	-0.004006	-2.367387	0.719816	-3.421989	-2.056693	2.391480	0.000000	-10.000000	-0.441667	24.549999	428.166656	1023.000000	1023.000000	2046.000000
42.900002	-0.005256	-3.106270	0.410746	-3.613190	-2.297709	2.393883	0.000000	-10.000000	-0.433333	24.383333	436.500000	1023.000000	1023.000000	2046.000000
42.919998	-0.006894	-4.074168	0.030700	-3.828901	-2.515019	2.239051	0.000000	-10.000000	-0.433333	23.866667	444.833344	1023.000000	1023.000000	2046.000000
42.939999	-0.008524	-5.037788	-0.303815	-4.085399	-2.659458	2.010884	0.000000	-10.000000	-0.400000	22.833334	455.333344	1023.000000	1023.000000	2046.000000
42.959999	-0.009575	-5.659064	-0.434439	-4.332981	-2.729098	1.837453	0.000000	-10.000000	-0.375000	21.866667	463.000000	1023.000000	1023.000000	2046.000000
42.980000	-0.010097	-5.967057	-0.523429	-4.467027	-2.645380	1.668779	0.000000	-10.000000	-0.350000	21.216667	470.500000	1023.000000	1023.000000	2046.000000
43.000000	-0.010032	-5.929126	-0.519087	-4.563006	-2.516539	1.669507	0.000000	-10.000000	-0.341667	20.833334	475.333344	1023.000000	1023.000000	2046.000000
43.020000	-0.009891	-5.845377	-0.509646	-4.562058	-2.400105	1.626431	0.000000	-10.000000	-0.333333	20.250000	482.500000	1023.000000	1023.000000	2046.000000
43.040001	-0.009365	-5.534991	-0.460120	-4.519686	-2.218666	1.663481	0.000000	-10.000000	-0.333333	20.100000	489.333344	1023.000000	1023.000000	2046.000000
43.060001	-0.008721	-5.153883	-0.331549	-4.443888	-2.023289	1.644843	0.000000	-10.000000	-0.341667	20.233334	496.166656	1023.000000	1023.000000	2046.000000
43.080002	-0.008197	-4.844673	-0.310157	-4.380233	-1.750960	1.596677	0.000000	-10.000000	-0.358333	20.533333	502.833344	1023.000000	1023.000000	2046.000000
43.099998	-0.007471	-4.415492	-0.164385	-4.382565	-1.457870	1.589329	0.000000	-10.000000	-0.375000	20.666666	509.666656	1023.000000	1023.000000	2046.000000
43.119999	-0.006598	-3.899353	0.060755	-4.359800	-1.262633	1.662325	0.000000	-10.000000	-0.391667	20.900000	516.500000	1023.000000	1023.000000	2046.000000
43.139999	-0.005529	-3.267537	0.270693	-4.310714	-0.968888	1.741372	0.000000	-10.000000	-0.408333	21.366667	523.500000	1023.000000	1023.000000	2046.000000
43.160000	-0.004370	-2.582409	0.500361	-4.208765	-0.668945	1.794939	0.000000	-10.000000	-0.433333	22.050001	530.500000	1023.000000	1023.000000	2046.000000
43.180000	-0.003392	-2.004640	0.637492	-4.231300	-0.320689	1.909858	0.000000	-10.000000	-0.450000	22.783333	537.666687	1023.000000	1023.000000	2046.000000
43.200001	-0.002273	-1.343204	0.764289	-4.172586	0.021454	2.043639	0.000000	-10.000000	-0.433333	23.083334	545.166687	1023.000000	1023.000000	2046.000000
43.220001	-0.000981	-0.579588	0.950975	-4.026356	0.329017	2.166776	0.000000	-10.000000	-0.391667	22.633333	553.000000	1023.000000	1023.000000	2046.000000
43.240002	0.000207	0.122514	1.106507	-3.858231	0.622807	2.251431	0.000000	-10.000000	-0.358333	21.866667	560.666687	1023.000000	1023.000000	2046.000000
43.259998	0.001347	0.796139	1.265194	-3.770914	0.832123	2.469736	0.000000	-10.000000	-0.333333	21.050001	568.166687	1023.000000	1023.000000	2046.000000
43.279999	0.002515	1.486395	1.359287	-3.597825	1.150333	2.574600	0.000000	-10.000000	-0.300000	19.983334	575.333313	1023.000000	1023.000000	2046.000000
43.299999	0.003352	1.980821	1.414679	-3.541666	1.330652	2.777155	0.000000	-10.000000	-0.250000	18.616667	582.166687	1023.000000	1023.000000	2046.000000
43.320000	0.003818	2.256268	1.348302	-3.502327	1.532430	2.877864	0.000000	-10.000000	-0.233333	17.166668	588.500000	1023.000000	1023.000000	2046.000000
43.340000	0.004362	2.577975	1.364544	-3.488840	1.703219	2.999053	0.000000	-10.000000	-0.216667	15.866667	594.333313	1023.000000	1023.000000	2046.000000
43.360001	0.004704	2.780186	1.450312	-3.545076	1.757396	3.117554	0.000000	-10.000000	-0.216667	14.950000	599.833313	1023.000000	1023.000000	2046.000000
43.380001	0.005223	3.086893	1.604343	-3.585238	1.904466	3.163322	0.000000	-10.000000	-0.183333	14.350000	605.000000	1023.000000	1023.000000	2046.000000
43.400002	0.005690	3.362919	1.829054	-3.648923	1.951206	3.231582	0.000000	-10.000000	-0.166667	13.833334	610.000000	1023.000000	1023.000000	2046.000000
43.419998	0.006493	3.837371	2.076751	-3.733967	2.137997	3.356591	0.000000	-10.000000	-0.150000	13.200001	614.666687	1023.000000	1023.000000	2046.000000
43.439999	0.007255	4.287755	2.338788	-3.789817	2.277043	3.461741	0.000000	-10.000000	-0.150000	12.416667	619.333313	1023.000000	1023.000000	2046.000000
43.459999	0.008292	4.900839	2.616928	-3.710708	2.494240	3.500380	0.000000	-10.000000	-0.141667	12.000000	623.666687	1023.000000	1023.000000	2046.000000
43.480000	0.009438	5.577944	2.880791	-3.595107	2.705852	3.586407	0.000000	-10.000000	-0.125000	11.566667	628.000000	1023.000000	1023.000000	2046.000000
43.500000	0.010530	6.223473	3.177443	-3.506798	2.805956	3.746871	0.000000	-10.000000	-0.100000	11.016667	631.833313	1023.000000	1023.000000	2046.000000
43.520000	0.011519	6.807798	3.281961	-3.341137	3.087113	3.779860	0.000000	-10.000000	-0.083333	10.150001	635.500000	1023.000000	1023.000000	2046.000000
43.540001	0.012440	7.352145	3.504930	-3.253657	3.190925	3.909947	0.000000	-10.000000	-0.075000	9.233334	638.833313	1023.000000	1023.000000	2046.000000
43.560001	0.013245	7.827728	3.581009	-3.195726	3.388918	4.053527	0.000000	-10.000000	-0.058333	8.266666	642.000000	1023.000000	1023.000000	2046.000000
43.580002	0.014054	8.306061	3.694315	-3.036574	3.553706	4.094614	0.000000	-10.000000	-0.066667	6.983334	644.833313	1023.000000	1023.000000	2046.000000
43.599998	0.014682	8.677149	3.767334	-2.983790	3.670553	4.223053	0.000000	-10.000000	-0.058333	5.316667	647.333313	1023.000000	1023.000000	2046.000000
43.619999	0.015435	9.121979	3.898248	-2.852060	3.779360	4.296432	0.000000	-10.000000	-0.066667	3.116667	649.500000	1023.000000	1023.000000	2046.000000
43.639999	0.015823	9.351544	3.921001	-2.763209	3.872350	4.321402	0.000000	-10.000000	-0.050000	0.533333	651.000000	1023.000000	1023.000000	2046.000000
43.660000	0.016304	9.635854	3.952209	-2.586671	3.987360	4.282955	0.000000	-10.000000	-0.050000	-1.833333	651.833313	1023.000000	1023.000000	2046.000000
43.680000	0.016692	9.864796	4.088557	-2.560247	3.955131	4.381355	0.000000	-10.000000	-0.033333	-4.183333	652.000000	1023.000000	1023.000000	2046.000000
43.700001	0.017047	10.075027	4.156176	-2.459184	4.039926	4.338109	0.000000	-10.000000	-0.016667	-6.083333	652.000000	1023.000000	1023.000000	2046.000000
43.720001	0.017639	10.424850	4.342228	-2.379856	4.049976	4.412502	0.000000	-10.000000	-0.008333	-7.650000	652.000000	1023.000000	1023.000000	2046.000000
43.740002	0.018086	10.688541	4.391872	-2.241899	4.134844	4.403724	0.000000	-10.000000	-0.008333	-8.416667	652.000000	1023.000000	1023.000000	2046.000000
43.759998	0.018389	10.868024	4.464003	-2.146615	4.084021	4.466615	0.000000	-10.000000	0.000000	-8.816667	652.000000	1023.000000	1023.000000	2046.000000
43.779999	0.018530	10.951063	4.444987	-2.033743	4.124822	4.414998	0.000000	-10.000000	0.008333	-9.266666	652.000000	1023.000000	1023.000000	2046.000000
43.799999	0.018559	10.968528	4.502850	-1.988743	4.002906	4.451515	0.000000	-10.000000	0.016667	-9.783334	652.000000	1023.000000	1023.000000	2046.000000
43.820000	0.018125	10.711760	4.256556	-1.875659	3.941084	4.389779	0.000000	-10.000000	0.016667	-10.433333	644.333313	1023.000000	1023.000000	2046.000000
43.840000	0.017677	10.447019	4.166734	-1.830161	3.612622	4.497824	0.000000	-10.000000	0.033333	-11.200001	635.333313	1023.000000	1023.000000	2046.000000
43.860001	0.017309	10.229650	4.073732	-1.783685	3.316661	4.622942	0.000000	-10.000000	0.041667	-12.033334	625.000000	1023.000000	1023.000000	2046.000000
43.880001	0.016463	9.729355	3.911004	-1.831745	3.006359	4.643738	0.000000	-10.000000	0.050000	-12.750000	621.000000	1023.000000	1023.000000	2046.000000
43.900002	0.015346	9.069604	3.806930	-1.924453	2.665864	4.521263	0.000000	-10.000000	0.058333	-13.300000	616.833313	1023.000000	1023.000000	2046.000000
43.919998	0.013863	8.192833	3.601242	-2.197140	2.309864	4.478866	0.000000	-10.000000	0.058333	-13.616667	612.500000	1023.000000	1023.000000	2046.000000
43.939999	0.011501	6.797097	3.160128	-2.460925	1.862598	4.235296	0.000000	-10.000000	0.066667	-14.016666	608.000000	1023.000000	1023.000000	2046.000000
43.959999	0.008819	5.211905	2.574407	-2.640247	1.422737	3.855008	0.000000	-10.000000	0.091667	-14.650000	603.333313	1023.000000	1023.000000	2046.000000
43.980000	0.005912	3.493978	2.091420	-2.961018	0.838277	3.525299	0.000000	-10.000000	0.125000	-15.566667	598.500000	1023.000000	1023.000000	2046.000000
44.000000	0.003861	2.281657	1.728328	-3.179100	0.521610	3.210817	0.000000	-10.000000	0.150000	-16.299999	593.166687	1023.000000	1023.000000	2046.000000
44.020000	0.001876	1.108778	1.373903	-3.437600	0.176346	2.996129	0.000000	-10.000000	0.158333	-16.866667	587.833313	1023.000000	1023.000000	2046.000000
44.040001	0.000414	0.244592	1.095840	-3.522134	-0.079772	2.750659	0.000000	-10.000000	0.175000	-17.400000	582.166687	1023.000000	1023.000000	2046.000000
44.060001	-0.001144	-0.675887	0.739039	-3.618027	-0.331463	2.534564	0.000000	-10.000000	0.200000	-18.350000	576.500000	1023.000000	1023.000000	2046.000000
44.080002	-0.002194	-1.296487	0.481127	-3.619676	-0.502363	2.344425	0.000000	-10.000000	0.225000	-19.250000	570.333313	1023.000000	1023.000000	2046.000000
44.099998	-0.003351	-1.980350	0.267410	-3.669283	-0.758907	2.180429	0.000000	-10.000000	0.258333	-20.366667	563.833313	1023.000000	1023.000000	2046.000000
44.119999	-0.004198	-2.480860	0.080655	-3.645110	-0.922975	2.006571	0.000000	-10.000000	0.291667	-21.333334	557.000000	1023.000000	1023.000000	2046.000000
44.139999	-0.005077	-3.000510	-0.054635	-3.732822	-1.156364	1.943312	0.000000	-10.000000	0.333333	-22.433334	549.833313	1023.000000	1023.000000	2046.000000
44.160000	-0.005827	-3.443515	-0.225297	-3.757444	-1.294541	1.833767	0.000000	-10.000000	0.358333	-23.333334	542.500000	1023.000000	1023.000000	2046.000000
44.180000	-0.006442	-3.807069	-0.337026	-3.717322	-1.508611	1.755890	0.000000	-10.000000	0.383333	-24.049999	534.833313	1023.000000	1023.000000	2046.000000
44.200001	-0.007103	-4.197905	-0.524179	-3.697475	-1.605431	1.629180	0.000000	-10.000000	0.408333	-24.533333	526.666687	1023.000000	1023.000000	2046.000000
44.220001	-0.007390	-4.367495	-0.537027	-3.759493	-1.727051	1.656077	0.000000	-10.000000	0.441667	-24.983334	518.333313	1023.000000	1023.000000	2046.000000
44.240002	-0.008074	-4.771468	-0.678960	-3.773060	-1.970207	1.650759	0.000000	-10.000000	0.466667	-25.516666	509.833344	1023.000000	1023.000000	2046.000000
44.259998	-0.008310	-4.911008	-0.865188	-3.637943	-2.031877	1.624000	0.000000	-10.000000	0.483333	-26.116667	501.500000	1023.000000	1023.000000	2046.000000
44.279999	-0.008687	-5.133927	-0.925855	-3.526131	-2.352969	1.671028	0.000000	-10.000000	0.483333	-26.683334	492.833344	1023.000000	1023.000000	2046.000000
44.299999	-0.009076	-5.364088	-1.170391	-3.337874	-2.494603	1.638781	0.000000	-10.000000	0.491667	-27.116667	484.000000	1023.000000	1023.000000	2046.000000
44.320000	-0.009505	-5.617415	-1.283426	-3.215926	-2.772394	1.654331	0.000000	-10.000000	0.491667	-27.283333	474.833344	1023.000000	1023.000000	2046.000000
44.340000	-0.010228	-6.044710	-1.580557	-3.079626	-2.949859	1.565332	0.000000	-10.000000	0.500000	-27.266666	465.666656	1023.000000	1023.000000	2046.000000
44.360001	-0.011147	-6.587682	-1.815486	-3.110443	-3.254305	1.592552	0.000000	-10.000000	0.500000	-27.450001	456.500000	1023.000000	1023.000000	2046.000000
44.380001	-0.012083	-7.141304	-2.038036	-3.077680	-3.530828	1.505240	0.000000	-10.000000	0.500000	-27.566668	447.333344	1023.000000	1023.000000	2046.000000
44.400002	-0.013023	-7.696383	-2.184773	-3.089620	-3.883540	1.461550	0.000000	-10.000000	0.500000	-27.566668	438.166656	1023.000000	1023.000000	2046.000000
44.419998	-0.013915	-8.223697	-2.343356	-3.114327	-4.144958	1.378944	0.000000	-10.000000	0.500000	-27.400000	429.000000	1023.000000	1023.000000	2046.000000
44.439999	-0.014899	-8.805417	-2.431438	-3.066818	-4.521752	1.214591	0.000000	-10.000000	0.500000	-27.366667	419.833344	1023.000000	1023.000000	2046.000000
44.459999	-0.015742	-9.303383	-2.491774	-3.188001	-4.808394	1.184786	0.000000	-10.000000	0.516667	-27.400000	410.666656	1023.000000	1023.000000	2046.000000
44.480000	-0.016150	-9.544411	-2.478963	-3.150666	-4.966211	1.051430	0.000000	-10.000000	0.516667	-27.466667	401.500000	1023.000000	1023.000000	2046.000000
44.500000	-0.016784	-9.919117	-2.580841	-3.209534	-5.130875	1.002132	0.000000	-10.000000	0.516667	-27.516666	392.333344	1023.000000	1023.000000	2046.000000
44.520000	-0.017088	-10.099122	-2.586524	-3.131108	-5.202108	0.820619	0.000000	-10.000000	0.500000	-27.516666	383.166656	1023.000000	1023.000000	2046.000000
44.540001	-0.017448	-10.311806	-2.534261	-3.120031	-5.447221	0.789707	0.000000	-10.000000	0.491667	-27.250000	374.000000	1023.000000	1023.000000	2046.000000
44.560001	-0.017748	-10.488911	-2.603539	-3.069125	-5.510887	0.694641	0.000000	-10.000000	0.491667	-26.950001	365.000000	1023.000000	1023.000000	2046.000000
44.580002	-0.018144	-10.723322	-2.703624	-3.048986	-5.636864	0.666152	0.000000	-10.000000	0.483333	-26.800001	356.000000	1023.000000	1023.000000	2046.000000
44.599998	-0.018400	-10.874624	-2.765042	-2.996875	-5.700095	0.587387	0.000000	-10.000000	0.475000	-26.516666	347.000000	1023.000000	1023.000000	2046.000000
44.619999	-0.018732	-11.070621	-2.759844	-2.953124	-5.886627	0.528974	0.000000	-10.000000	0.458333	-26.400002	338.000000	1023.000000	1023.000000	2046.000000
44.639999	-0.019178	-11.334317	-2.898642	-2.962770	-5.951082	0.478176	0.000000	-10.000000	0.450000	-26.166668	329.166656	1023.000000	1023.000000	2046.000000
44.660000	-0.019427	-11.481219	-2.872333	-2.864620	-6.086824	0.342557	0.000000	-10.000000	0.450000	-26.016666	320.500000	1023.000000	1023.000000	2046.000000
44.680000	-0.019820	-11.713613	-2.977890	-2.860054	-6.145172	0.269503	0.000000	-10.000000	0.450000	-25.633333	311.833344	1023.000000	1023.000000	2046.000000
44.700001	-0.019967	-11.800492	-2.959559	-2.844976	-6.231609	0.235653	0.000000	-10.000000	0.441667	-25.183332	303.333344	1023.000000	1023.000000	2046.000000
44.720001	-0.020619	-12.185540	-3.069126	-2.893102	-6.364211	0.140899	0.000000	-10.000000	0.433333	-24.850000	295.000000	1023.000000	1023.000000	2046.000000
44.740002	-0.020853	-12.324059	-3.100874	-2.830046	-6.367149	-0.025989	0.000000	-10.000000	0.416667	-24.683332	286.666656	1023.000000	1023.000000	2046.000000
44.759998	-0.021370	-12.629907	-3.188137	-2.877791	-6.446745	-0.117234	0.000000	-10.000000	0.400000	-24.416666	278.333344	1023.000000	1023.000000	2046.000000
44.779999	-0.021826	-12.899249	-3.293171	-2.832661	-6.460381	-0.313036	0.000000	-10.000000	0.375000	-23.983334	270.000000	1023.000000	1023.000000	2046.000000
44.799999	-0.022186	-13.111868	-3.306691	-2.848169	-6.556722	-0.400286	0.000000	-10.000000	0.350000	-23.583334	262.000000	1023.000000	1023.000000	2046.000000
44.820000	-0.022456	-13.271617	-3.301993	-2.898654	-6.607999	-0.462972	0.000000	-10.000000	0.341667	-23.316668	254.166672	1023.000000	1023.000000	2046.000000
44.840000	-0.022823	-13.488123	-3.291370	-2.907313	-6.677522	-0.611918	0.000000	-10.000000	0.325000	-23.050001	246.500000	1023.000000	1023.000000	2046.000000
44.860001	-0.023360	-13.805558	-3.375556	-2.955908	-6.728297	-0.745798	0.000000	-10.000000	0.316667	-22.750000	238.833328	1023.000000	1023.000000	2046.000000
44.880001	-0.023540	-13.912000	-3.330478	-2.994933	-6.777313	-0.809276	0.000000	-10.000000	0.300000	-22.366667	231.333328	1023.000000	1023.000000	2046.000000
44.900002	-0.024065	-14.222528	-3.481179	-2.994977	-6.789444	-0.956928	0.000000	-10.000000	0.300000	-22.116667	223.833328	1023.000000	1023.000000	2046.000000
44.919998	-0.024338	-14.384043	-3.425830	-3.037062	-6.835658	-1.085492	0.000000	-10.000000	0.300000	-21.600000	216.500000	1023.000000	1023.000000	2046.000000
44.939999	-0.024815	-14.665954	-3.524638	-3.109321	-6.896358	-1.135637	0.000000	-10.000000	0.291667	-21.233334	209.166672	1023.000000	1023.000000	2046.000000
44.959999	-0.024981	-14.763495	-3.490775	-3.088374	-6.876666	-1.307681	0.000000	-10.000000	0.275000	-20.816668	202.000000	1023.000000	1023.000000	2046.000000
44.980000	-0.025446	-15.038342	-3.531561	-3.159040	-6.966442	-1.381299	0.000000	-10.000000	0.241667	-20.550001	195.166672	1023.000000	1023.000000	2046.000000
45.000000	-0.025713	-15.196216	-3.560245	-3.198313	-6.977054	-1.460604	0.000000	-10.000000	0.233333	-20.133333	188.333328	1023.000000	1023.000000	2046.000000
45.020000	-0.025980	-15.354174	-3.550169	-3.236229	-7.029477	-1.538298	0.000000	-10.000000	0.216667	-19.700001	181.666672	1023.000000	1023.000000	2046.000000
45.040001	-0.026275	-15.528772	-3.559006	-3.270427	-7.052398	-1.646941	0.000000	-10.000000	0.216667	-19.183332	175.000000	1023.000000	1023.000000	2046.000000
45.060001	-0.026526	-15.676793	-3.569419	-3.283718	-7.066756	-1.756900	0.000000	-10.000000	0.200000	-18.783333	168.666672	1023.000000	1023.000000	2046.000000
45.080002	-0.026858	-15.872902	-3.591275	-3.347246	-7.100932	-1.833448	0.000000	-10.000000	0.183333	-18.316668	162.500000	1023.000000	1023.000000	2046.000000
45.099998	-0.027013	-15.964664	-3.530583	-3.379568	-7.122525	-1.931988	0.000000	-10.000000	0.166667	-18.100000	156.500000	1023.000000	1023.000000	2046.000000
45.119999	-0.027599	-16.311127	-3.605274	-3.471432	-7.187059	-2.047361	0.000000	-10.000000	0.158333	-17.833334	150.500000	1023.000000	1023.000000	2046.000000
45.139999	-0.028338	-16.747875	-3.669654	-3.565677	-7.332874	-2.179671	0.000000	-10.000000	0.158333	-17.600000	144.500000	1023.000000	1023.000000	2046.000000
45.160000	-0.029611	-17.499914	-3.722564	-3.736735	-7.629643	-2.410971	0.000000	-10.000000	0.158333	-17.166666	138.500000	1023.000000	1023.000000	2046.000000
45.180000	-0.030691	-18.138233	-3.812660	-3.912915	-7.816067	-2.596590	0.000000	-10.000000	0.150000	-16.716667	132.666672	1023.000000	1023.000000	2046.000000
45.200001	-0.031811	-18.800280	-3.807750	-4.102353	-8.039988	-2.850190	0.000000	-10.000000	0.150000	-16.316668	127.000000	1023.000000	1023.000000	2046.000000
45.220001	-0.032893	-19.439877	-3.928689	-4.260487	-8.144312	-3.106388	0.000000	-10.000000	0.141667	-16.050001	121.500000	1023.000000	1023.000000	2046.000000
45.240002	-0.033442	-19.763966	-3.876144	-4.453469	-8.146262	-3.288091	0.000000	-10.000000	0.141667	-15.733334	116.166664	1023.000000	1023.000000	2046.000000
45.259998	-0.033639	-19.880657	-3.863146	-4.478876	-8.137415	-3.401221	0.000000	-10.000000	0.141667	-15.550000	110.833336	1023.000000	1023.000000	2046.000000
45.279999	-0.034154	-20.185192	-3.935016	-4.643837	-8.132481	-3.473858	0.000000	-10.000000	0.158333	-15.400001	105.666664	1023.000000	1023.000000	2046.000000
45.299999	-0.034254	-20.244240	-3.940946	-4.722138	-8.079319	-3.501836	0.000000	-10.000000	0.141667	-15.266666	100.500000	1023.000000	1023.000000	2046.000000
45.320000	-0.035358	-20.896761	-4.223798	-4.931754	-8.187811	-3.553397	0.000000	-10.000000	0.116667	-14.966666	95.500000	1023.000000	1023.000000	2046.000000
45.340000	-0.036721	-21.701965	-4.472232	-5.162560	-8.423790	-3.643383	0.000000	-10.000000	0.075000	-14.266666	90.500000	1023.000000	1023.000000	2046.000000
45.360001	-0.039201	-23.167610	-4.912385	-5.477925	-8.817337	-3.959962	0.000000	-10.000000	0.050000	-13.516666	85.666664	1023.000000	1023.000000	2046.000000
45.380001	-0.041667	-24.625286	-5.325743	-5.843358	-9.126353	-4.329832	0.000000	-10.000000	0.025000	-12.416667	81.166664	1023.000000	1023.000000	2046.000000
45.400002	-0.043825	-25.900681	-5.563000	-6.285160	-9.387301	-4.665220	0.000000	-10.000000	0.016667	-11.650000	77.000000	1023.000000	1023.000000	2046.000000
45.419998	-0.045681	-26.997446	-5.839585	-6.652133	-9.511641	-4.994087	0.000000	-10.000000	0.008333	-10.966667	73.000000	1023.000000	1023.000000	2046.000000
45.439999	-0.047018	-27.787489	-5.957716	-6.931531	-9.656722	-5.241521	0.000000	-10.000000	0.008333	-10.833334	69.333336	1023.000000	1023.000000	2046.000000
45.459999	-0.048195	-28.483034	-6.198421	-7.095315	-9.725984	-5.463314	0.000000	-10.000000	0.008333	-10.850000	65.666664	1023.000000	1023.000000	2046.000000
45.480000	-0.048977	-28.945646	-6.299421	-7.219965	-9.832086	-5.594174	0.000000	-10.000000	0.016667	-11.000000	62.166668	1023.000000	1023.000000	2046.000000
45.500000	-0.049758	-29.406881	-6.469677	-7.264073	-9.907767	-5.765364	0.000000	-10.000000	0.016667	-11.100000	58.500000	1023.000000	1023.000000	2046.000000
45.520000	-0.050287	-29.719433	-6.608212	-7.327456	-9.894323	-5.889441	0.000000	-10.000000	0.016667	-10.950001	54.833332	1023.000000	1023.000000	2046.000000
45.540001	-0.050740	-29.987581	-6.644773	-7.447387	-9.899765	-5.995658	0.000000	-10.000000	0.008333	-10.850000	51.166668	1023.000000	1023.000000	2046.000000
45.560001	-0.051030	-30.158514	-6.681747	-7.513493	-9.913185	-6.050089	0.000000	-10.000000	0.008333	-10.616667	47.500000	1023.000000	1023.000000	2046.000000
45.580002	-0.051207	-30.263363	-6.750995	-7.600575	-9.806728	-6.105064	0.000000	-10.000000	0.000000	-10.533334	44.000000	1023.000000	1023.000000	2046.000000
45.599998	-0.051159	-30.235153	-6.682116	-7.604270	-9.787893	-6.160874	0.000000	-10.000000	0.000000	-10.350000	40.500000	1023.000000	1023.000000	2046.000000
45.619999	-0.051270	-30.300552	-6.670602	-7.701471	-9.732862	-6.195617	0.000000	-10.000000	0.000000	-10.016667	37.000000	1023.000000	1023.000000	2046.000000
45.639999	-0.050780	-30.010983	-6.560351	-7.683565	-9.580104	-6.186961	0.000000	-10.000000	0.000000	-9.716667	33.666668	1023.000000	1023.000000	2046.000000
45.660000	-0.050643	-29.930090	-6.562222	-7.686550	-9.534291	-6.147027	0.000000	-10.000000	0.000000	-9.500000	30.333334	1023.000000	1023.000000	2046.000000
45.680000	-0.050206	-29.671844	-6.486602	-7.550743	-9.496066	-6.138434	0.000000	-10.000000	0.000000	-9.316667	27.166666	1023.000000	1023.000000	2046.000000
45.700001	-0.049759	-29.407341	-6.377847	-7.511961	-9.465912	-6.051620	0.000000	-10.000000	0.000000	-8.883333	24.000000	1023.000000	1023.000000	2046.000000
45.720001	-0.049415	-29.204060	-6.400627	-7.374585	-9.370942	-6.057905	0.000000	-10.000000	0.000000	-8.166667	21.166666	1023.000000	1023.000000	2046.000000
45.740002	-0.049320	-29.148335	-6.482292	-7.329747	-9.351056	-5.985240	0.000000	-10.000000	-0.016667	-7.350000	18.333334	1023.000000	1023.000000	2046.000000
45.759998	-0.049770	-29.413887	-6.674138	-7.308480	-9.379413	-6.051856	0.000000	-10.000000	-0.033333	-6.750000	15.833333	1023.000000	1023.000000	2046.000000
45.779999	-0.050100	-29.608978	-6.822838	-7.360270	-9.470987	-5.954882	0.000000	-10.000000	-0.041667	-6.416667	13.500000	1023.000000	1023.000000	2046.000000
45.799999	-0.050653	-29.936071	-6.930329	-7.463467	-9.559374	-5.982902	0.000000	-10.000000	-0.041667	-6.333333	11.500000	1023.000000	1023.000000	2046.000000
45.820000	-0.050964	-30.119942	-6.914022	-7.470998	-9.689831	-6.045090	0.000000	-10.000000	-0.041667	-6.050000	9.500000	1023.000000	1023.000000	2046.000000
45.840000	-0.051521	-30.449001	-6.983582	-7.592452	-9.778525	-6.094441	0.000000	-10.000000	-0.050000	-5.533333	7.500000	1023.000000	1023.000000	2046.000000
45.860001	-0.051591	-30.490429	-6.892693	-7.622497	-9.855790	-6.119450	0.000000	-10.000000	-0.058333	-4.900000	5.500000	1023.000000	1023.000000	2046.000000
45.880001	-0.051585	-30.486607	-6.801531	-7.670804	-9.841394	-6.172877	0.000000	-10.000000	-0.058333	-4.333333	3.833333	1023.000000	1023.000000	2046.000000
45.900002	-0.051515	-30.445414	-6.713182	-7.669991	-9.872177	-6.190063	0.000000	-10.000000	-0.058333	-3.883333	2.333333	1023.000000	1023.000000	2046.000000
45.919998	-0.051208	-30.264179	-6.642460	-7.675988	-9.769903	-6.175828	0.000000	-10.000000	-0.050000	-3.600000	1.166667	1023.000000	1023.000000	2046.000000
45.939999	-0.050971	-30.123604	-6.519888	-7.638009	-9.763663	-6.202044	0.000000	-10.000000	-0.058333	-3.416667	0.166667	1023.000000	1023.000000	2046.000000
45.959999	-0.050516	-29.855133	-6.351340	-7.587791	-9.747651	-6.168350	0.000000	-10.000000	-0.058333	-3.183333	-0.666667	1023.000000	1023.000000	2046.000000
45.980000	-0.050194	-29.664553	-6.345962	-7.532660	-9.619256	-6.166675	0.000000	-10.000000	-0.066667	-2.833333	-1.500000	1023.000000	1023.000000	2046.000000
46.000000	-0.049745	-29.399025	-6.165801	-7.511189	-9.615019	-6.107017	0.000000	-10.000000	-0.058333	-2.383333	-2.333333	1023.000000	1023.000000	2046.000000
46.020000	-0.049500	-29.254705	-6.186795	-7.492730	-9.516967	-6.058213	0.000000	-10.000000	-0.058333	-1.950000	-2.833333	1023.000000	1023.000000	2046.000000
46.040001	-0.049060	-28.994690	-6.094777	-7.429718	-9.464809	-6.005386	0.000000	-10.000000	-0.058333	-1.566667	-3.000000	1023.000000	1023.000000	2046.000000
46.060001	-0.048802	-28.842133	-6.025139	-7.381246	-9.442436	-5.993310	0.000000	-10.000000	-0.058333	-1.283333	-3.000000	1023.000000	1023.000000	2046.000000
46.080002	-0.048230	-28.503698	-5.904330	-7.305758	-9.356522	-5.937089	0.000000	-10.000000	-0.066667	-1.133333	-3.000000	1023.000000	1023.000000	2046.000000
46.099998	-0.048006	-28.371477	-5.899430	-7.237279	-9.324299	-5.910470	0.000000	-10.000000	-0.058333	-1.116667	-3.000000	1023.000000	1023.000000	2046.000000
46.119999	-0.047595	-28.128778	-5.824752	-7.148154	-9.239902	-5.915970	0.000000	-10.000000	-0.058333	-1.133333	-3.000000	1023.000000	1023.000000	2046.000000
46.139999	-0.047355	-27.986925	-5.781074	-7.114363	-9.216800	-5.874689	0.000000	-10.000000	-0.050000	-1.200000	-3.000000	1023.000000	1023.000000	2046.000000
46.160000	-0.046947	-27.745409	-5.685733	-7.043183	-9.164418	-5.852074	0.000000	-10.000000	-0.050000	-1.283333	-3.000000	1023.000000	1023.000000	2046.000000
46.180000	-0.046944	-27.744188	-5.718479	-7.032772	-9.172404	-5.820533	0.000000	-10.000000	-0.050000	-1.333333	-3.000000	1023.000000	1023.000000	2046.000000
46.200001	-0.046635	-27.561249	-5.687793	-6.953987	-9.087144	-5.832325	0.000000	-10.000000	-0.050000	-1.366667	-3.000000	1023.000000	1023.000000	2046.000000
46.220001	-0.046566	-27.520767	-5.670827	-6.962310	-9.088134	-5.799496	0.000000	-10.000000	-0.050000	-1.383333	-3.000000	1023.000000	1023.000000	2046.000000
46.240002	-0.046405	-27.425528	-5.659741	-6.899144	-9.039759	-5.826884	0.000000	-10.000000	-0.050000	-1.433333	-3.000000	1023.000000	1023.000000	2046.000000
46.259998	-0.046178	-27.291056	-5.614443	-6.851869	-8.978623	-5.846120	0.000000	-10.000000	-0.058333	-1.416667	-3.000000	1023.000000	1023.000000	2046.000000
46.279999	-0.046137	-27.266970	-5.604553	-6.882535	-8.976858	-5.803024	0.000000	-10.000000	-0.058333	-1.350000	-3.000000	1023.000000	1023.000000	2046.000000
46.299999	-0.045949	-27.155983	-5.570664	-6.790242	-8.959815	-5.835263	0.000000	-10.000000	-0.066667	-1.366667	-3.000000	1023.000000	1023.000000	2046.000000
46.320000	-0.045746	-27.036131	-5.489300	-6.779229	-8.932674	-5.834929	0.000000	-10.000000	-0.058333	-1.416667	-3.000000	1023.000000	1023.000000	2046.000000
46.340000	-0.045346	-26.799295	-5.413074	-6.731829	-8.910749	-5.743642	0.000000	-10.000000	-0.058333	-1.500000	-3.000000	1023.000000	1023.000000	2046.000000
46.360001	-0.045275	-26.757795	-5.429176	-6.721204	-8.854959	-5.752457	0.000000	-10.000000	-0.050000	-1.416667	-3.000000	1023.000000	1023.000000	2046.000000
46.380001	-0.044992	-26.590244	-5.361619	-6.686998	-8.786585	-5.755041	0.000000	-10.000000	-0.050000	-1.333333	-3.000000	1023.000000	1023.000000	2046.000000
46.400002	-0.044873	-26.519825	-5.318956	-6.667852	-8.757995	-5.775022	0.000000	-10.000000	-0.050000	-1.266667	-3.000000	1023.000000	1023.000000	2046.000000
46.419998	-0.044661	-26.394457	-5.248441	-6.629404	-8.735041	-5.781571	0.000000	-10.000000	-0.050000	-1.300000	-3.000000	1023.000000	1023.000000	2046.000000
46.439999	-0.044316	-26.190836	-5.152267	-6.615842	-8.700222	-5.722505	0.000000	-10.000000	-0.050000	-0.883333	-3.000000	1023.000000	1023.000000	2046.000000
46.459999	-0.044431	-26.258795	-5.124172	-6.575020	-8.796619	-5.762983	0.000000	-10.000000	-0.050000	-0.450000	-3.000000	1023.000000	1023.000000	2046.000000
46.480000	-0.044626	-26.374096	-5.138747	-6.595311	-8.874424	-5.765613	0.000000	-10.000000	-0.050000	0.000000	-3.000000	1023.000000	1023.000000	2046.000000
46.500000	-0.045225	-26.727732	-5.099597	-6.696631	-9.045408	-5.886096	0.000000	-10.000000	-0.050000	0.000000	-3.000000	1023.000000	1023.000000	2046.000000
46.520000	-0.045539	-26.913355	-5.070720	-6.730934	-9.144812	-5.966888	0.000000	-10.000000	-0.050000	0.000000	-3.000000	1023.000000	1023.000000	2046.000000
46.540001	-0.046133	-27.264753	-5.082356	-6.831802	-9.175751	-6.174845	0.000000	-10.000000	-0.050000	0.000000	-3.000000	1023.000000	1023.000000	2046.000000
46.560001	-0.046123	-27.258591	-5.023867	-6.904115	-9.138571	-6.192037	0.000000	-10.000000	-0.050000	0.000000	-3.000000	1023.000000	1023.000000	2046.000000
46.580002	-0.045931	-27.145187	-4.964744	-6.929406	-9.074759	-6.176280	0.000000	-10.000000	-0.050000	0.000000	-3.000000	1023.000000	1023.000000	2046.000000
46.599998	-0.045834	-27.087963	-4.931365	-7.033038	-9.043596	-6.079964	0.000000	-10.000000	-0.058333	0.000000	-3.000000	1023.000000	1023.000000	2046.000000
46.619999	-0.046017	-27.196035	-5.054355	-7.090736	-8.969097	-6.081849	0.000000	-10.000000	-0.058333	0.000000	-3.000000	1023.000000	1023.000000	2046.000000
46.639999	-0.046549	-27.510574	-5.217549	-7.204093	-9.040542	-6.048391	0.000000	-10.000000	-0.066667	0.950000	-3.000000	1023.000000	1023.000000	2046.000000
46.660000	-0.047560	-28.107960	-5.463736	-7.371997	-9.247711	-6.024517	0.000000	-10.000000	-0.075000	2.583333	-3.000000	1023.000000	1023.000000	2046.000000
46.680000	-0.049407	-29.199436	-5.832409	-7.621765	-9.510728	-6.234534	0.000000	-10.000000	-0.100000	4.883333	-3.000000	1023.000000	1023.000000	2046.000000
46.700001	-0.051259	-30.294331	-6.065610	-7.923762	-9.866798	-6.438160	0.000000	-10.000000	-0.125000	6.816667	-3.000000	1023.000000	1023.000000	2046.000000
46.720001	-0.053109	-31.387329	-6.394034	-8.360793	-9.984828	-6.647673	0.000000	-10.000000	-0.133333	8.133333	-3.000000	1023.000000	1023.000000	2046.000000
46.740002	-0.054183	-32.022091	-6.467628	-8.640864	-10.109916	-6.803684	0.000000	-10.000000	-0.125000	8.833334	-3.000000	1023.000000	1023.000000	2046.000000
46.759998	-0.055136	-32.585434	-6.654132	-8.860239	-10.118279	-6.952783	0.000000	-10.000000	-0.108333	8.816667	-3.000000	1023.000000	1023.000000	2046.000000
46.779999	-0.055695	-32.915695	-6.770911	-8.946016	-10.134367	-7.064401	0.000000	-10.000000	-0.100000	8.600000	-3.000000	1023.000000	1023.000000	2046.000000
46.799999	-0.055796	-32.975582	-6.820659	-8.941228	-10.180531	-7.033164	0.000000	-10.000000	-0.091667	8.433333	-3.000000	1023.000000	1023.000000	2046.000000
46.820000	-0.055934	-33.056709	-6.877240	-8.944720	-10.147091	-7.087658	0.000000	-10.000000	-0.091667	8.600000	5.000000	1023.000000	1023.000000	2046.000000
46.840000	-0.055699	-32.918354	-6.924686	-8.858130	-10.089227	-7.046311	0.000000	-10.000000	-0.091667	9.066667	13.833333	1023.000000	1023.000000	2046.000000
46.860001	-0.055706	-32.922264	-7.001027	-8.902213	-9.987581	-7.031443	0.000000	-10.000000	-0.100000	9.383333	23.666666	1023.000000	1023.000000	2046.000000
46.880001	-0.055321	-32.694763	-6.917024	-8.854623	-9.960911	-6.962208	0.000000	-10.000000	-0.100000	9.583333	26.500000	1023.000000	1023.000000	2046.000000
46.900002	-0.055088	-32.557297	-6.998712	-8.888384	-9.787260	-6.882941	0.000000	-10.000000	-0.116667	9.750000	29.666666	1023.000000	1023.000000	2046.000000
46.919998	-0.054474	-32.194099	-6.898312	-8.815600	-9.667605	-6.812583	0.000000	-10.000000	-0.133333	10.200000	32.833332	1023.000000	1023.000000	2046.000000
46.939999	-0.053812	-31.802700	-6.830422	-8.775992	-9.486213	-6.710073	0.000000	-10.000000	-0.150000	10.500000	36.333332	1023.000000	1023.000000	2046.000000
46.959999	-0.052963	-31.301138	-6.671667	-8.724061	-9.314114	-6.591298	0.000000	-10.000000	-0.150000	10.883333	39.666668	1023.000000	1023.000000	2046.000000
46.980000	-0.051934	-30.693127	-6.565896	-8.555156	-9.155835	-6.416239	0.000000	-10.000000	-0.150000	11.050000	43.333332	1023.000000	1023.000000	2046.000000
47.000000	-0.050912	-30.088755	-6.380625	-8.421161	-9.054972	-6.231997	0.000000	-10.000000	-0.158333	11.550000	47.000000	1023.000000	1023.000000	2046.000000
47.020000	-0.049642	-29.338326	-6.174878	-8.190085	-8.959420	-6.013943	0.000000	-10.000000	-0.166667	12.133333	51.000000	1023.000000	1023.000000	2046.000000
47.040001	-0.048728	-28.798450	-6.179885	-8.069779	-8.731915	-5.816871	0.000000	-10.000000	-0.183333	12.883333	55.000000	1023.000000	1023.000000	2046.000000
47.060001	-0.047988	-28.360857	-6.230322	-7.898607	-8.587486	-5.644442	0.000000	-10.000000	-0.191667	13.616667	59.000000	1023.000000	1023.000000	2046.000000
47.080002	-0.047477	-28.058634	-6.317447	-7.733936	-8.503654	-5.503596	0.000000	-10.000000	-0.208333	14.233334	63.333332	1023.000000	1023.000000	2046.000000
47.099998	-0.047227	-27.911188	-6.364131	-7.687940	-8.490454	-5.368662	0.000000	-10.000000	-0.216667	14.800000	67.833336	1023.000000	1023.000000	2046.000000
47.119999	-0.046801	-27.659529	-6.375931	-7.627587	-8.487637	-5.168373	0.000000	-10.000000	-0.233333	15.383334	72.666664	1023.000000	1023.000000	2046.000000
47.139999	-0.046467	-27.461824	-6.336350	-7.632903	-8.448466	-5.044105	0.000000	-10.000000	-0.258333	15.933333	77.666664	1023.000000	1023.000000	2046.000000
47.160000	-0.045887	-27.119085	-6.196922	-7.584854	-8.478768	-4.858541	0.000000	-10.000000	-0.291667	16.733334	83.000000	1023.000000	1023.000000	2046.000000
47.180000	-0.045541	-26.915018	-6.147180	-7.615591	-8.395909	-4.756338	0.000000	-10.000000	-0.316667	17.533333	88.666664	1023.000000	1023.000000	2046.000000
47.200001	-0.044580	-26.346521	-5.905318	-7.537334	-8.292540	-4.611329	0.000000	-10.000000	-0.333333	18.233334	94.500000	1023.000000	1023.000000	2046.000000
47.220001	-0.043771	-25.868385	-5.765789	-7.487822	-8.134007	-4.480769	0.000000	-10.000000	-0.333333	18.966667	100.500000	1023.000000	1023.000000	2046.000000
47.240002	-0.042689	-25.229355	-5.513618	-7.409983	-7.936379	-4.369375	0.000000	-10.000000	-0.341667	19.650000	106.500000	1023.000000	1023.000000	2046.000000
47.259998	-0.041544	-24.552753	-5.308588	-7.299943	-7.730107	-4.214115	0.000000	-10.000000	-0.366667	20.550001	112.833336	1023.000000	1023.000000	2046.000000
47.279999	-0.040294	-23.813511	-5.063694	-7.192170	-7.528487	-4.029160	0.000000	-10.000000	-0.408333	21.333334	119.500000	1023.000000	1023.000000	2046.000000
47.299999	-0.039023	-23.062403	-4.833466	-7.026857	-7.405013	-3.797066	0.000000	-10.000000	-0.450000	22.300001	126.666664	1023.000000	1023.000000	2046.000000
47.320000	-0.037618	-22.232491	-4.628745	-6.872743	-7.130546	-3.600459	0.000000	-10.000000	-0.458333	23.133333	133.833328	1023.000000	1023.000000	2046.000000
47.340000	-0.036300	-21.453356	-4.330954	-6.738421	-7.025766	-3.358214	0.000000	-10.000000	-0.458333	23.916668	141.333328	1023.000000	1023.000000	2046.000000
47.360001	-0.035132	-20.763075	-4.256112	-6.597378	-6.740266	-3.169319	0.000000	-10.000000	-0.466667	24.350000	149.000000	1023.000000	1023.000000	2046.000000
47.380001	-0.033596	-19.854979	-3.965117	-6.501478	-6.526072	-2.862311	0.000000	-10.000000	-0.483333	24.816668	157.333328	1023.000000	1023.000000	2046.000000
47.400002	-0.032427	-19.164228	-3.806292	-6.331405	-6.290001	-2.736531	0.000000	-10.000000	-0.508333	25.133333	165.666672	1023.000000	1023.000000	2046.000000
47.419998	-0.031032	-18.340195	-3.587815	-6.166292	-6.085272	-2.500815	0.000000	-10.000000	-0.525000	25.533333	174.166672	1023.000000	1023.000000	2046.000000
47.439999	-0.029681	-17.541691	-3.392601	-6.015012	-5.843199	-2.290878	0.000000	-10.000000	-0.550000	25.966667	182.500000	1023.000000	1023.000000	2046.000000
47.459999	-0.028401	-16.784891	-3.204487	-5.877622	-5.620532	-2.082249	0.000000	-10.000000	-0.566667	26.450001	191.166672	1023.000000	1023.000000	2046.000000
47.480000	-0.027097	-16.014303	-3.005242	-5.754375	-5.452464	-1.802222	0.000000	-10.000000	-0.575000	26.750000	199.833328	1023.000000	1023.000000	2046.000000
47.500000	-0.025896	-15.304797	-2.831524	-5.610849	-5.216251	-1.646172	0.000000	-10.000000	-0.575000	27.216667	208.666672	1023.000000	1023.000000	2046.000000
47.520000	-0.024611	-14.545042	-2.656387	-5.475007	-5.039077	-1.374572	0.000000	-10.000000	-0.566667	27.450001	217.500000	1023.000000	1023.000000	2046.000000
47.540001	-0.023417	-13.839517	-2.524468	-5.337989	-4.750511	-1.226548	0.000000	-10.000000	-0.591667	27.783333	226.666672	1023.000000	1023.000000	2046.000000
47.560001	-0.022117	-13.071174	-2.240494	-5.218717	-4.598274	-1.013689	0.000000	-10.000000	-0.600000	27.933334	236.000000	1023.000000	1023.000000	2046.000000
47.580002	-0.021012	-12.418351	-2.109054	-5.086800	-4.402477	-0.820020	0.000000	-10.000000	-0.641667	28.433334	245.333328	1023.000000	1023.000000	2046.000000
47.599998	-0.019724	-11.656994	-1.880434	-4.986340	-4.174247	-0.615972	0.000000	-10.000000	-0.625000	28.683334	254.833328	1023.000000	1023.000000	2046.000000
47.619999	-0.018604	-10.995216	-1.666048	-4.904321	-3.992924	-0.431924	0.000000	-10.000000	-0.641667	28.950001	264.333344	1023.000000	1023.000000	2046.000000
47.639999	-0.017391	-10.277892	-1.501612	-4.731695	-3.753074	-0.291511	0.000000	-10.000000	-0.625000	28.866667	274.000000	1023.000000	1023.000000	2046.000000
47.660000	-0.016268	-9.614455	-1.232655	-4.552868	-3.707386	-0.121546	0.000000	-10.000000	-0.625000	28.966667	283.666656	1023.000000	1023.000000	2046.000000
47.680000	-0.015446	-9.128611	-1.085314	-4.470642	-3.542510	-0.030145	0.000000	-10.000000	-0.608333	28.666666	293.166656	1023.000000	1023.000000	2046.000000
47.700001	-0.014642	-8.653225	-0.865249	-4.416460	-3.510195	0.138678	0.000000	-10.000000	-0.600000	28.500000	302.833344	1023.000000	1023.000000	2046.000000
47.720001	-0.014070	-8.315590	-0.696957	-4.442245	-3.375400	0.199012	0.000000	-10.000000	-0.600000	28.100000	312.166656	1023.000000	1023.000000	2046.000000
47.740002	-0.013003	-7.684835	-0.317291	-4.379275	-3.275834	0.287565	0.000000	-10.000000	-0.600000	27.883333	321.833344	1023.000000	1023.000000	2046.000000
47.759998	-0.012192	-7.205671	-0.271118	-4.325812	-2.974838	0.366098	0.000000	-10.000000	-0.591667	27.850000	331.166656	1023.000000	1023.000000	2046.000000
47.779999	-0.010770	-6.364995	0.037276	-4.257283	-2.768537	0.623548	0.000000	-10.000000	-0.583333	27.716667	340.500000	1023.000000	1023.000000	2046.000000
47.799999	-0.009501	-5.615350	0.219276	-4.117077	-2.626293	0.908745	0.000000	-10.000000	-0.583333	27.600000	349.666656	1023.000000	1023.000000	2046.000000
47.820000	-0.008492	-5.018946	0.308829	-4.026990	-2.401074	1.100290	0.000000	-10.000000	-0.575000	27.250000	358.833344	1023.000000	1023.000000	2046.000000
47.840000	-0.007888	-4.661709	0.457712	-4.049801	-2.402536	1.332916	0.000000	-10.000000	-0.566667	26.833334	368.166656	1023.000000	1023.000000	2046.000000
47.860001	-0.008354	-4.937225	0.281705	-4.211502	-2.445266	1.437839	0.000000	-10.000000	-0.558333	26.766666	377.166656	1023.000000	1023.000000	2046.000000
47.880001	-0.009395	-5.552346	-0.011891	-4.347321	-2.621538	1.428403	0.000000	-10.000000	-0.533333	26.300001	386.166656	1023.000000	1023.000000	2046.000000
47.900002	-0.010914	-6.450187	-0.310157	-4.586186	-2.803167	1.249323	0.000000	-10.000000	-0.525000	26.050001	395.000000	1023.000000	1023.000000	2046.000000
47.919998	-0.012061	-7.127908	-0.512646	-4.792561	-2.928166	1.105465	0.000000	-10.000000	-0.491667	25.216667	403.666656	1023.000000	1023.000000	2046.000000
47.939999	-0.012664	-7.484659	-0.569279	-5.000825	-2.877884	0.963330	0.000000	-10.000000	-0.500000	24.983334	412.333344	1023.000000	1023.000000	2046.000000
47.959999	-0.012745	-7.532095	-0.535052	-5.144646	-2.797770	0.945373	0.000000	-10.000000	-0.491667	25.050001	420.666656	1023.000000	1023.000000	2046.000000
47.980000	-0.012733	-7.525077	-0.638038	-5.190462	-2.603691	0.907114	0.000000	-10.000000	-0.516667	25.500000	429.000000	1023.000000	1023.000000	2046.000000
48.000000	-0.012239	-7.233300	-0.606179	-5.179868	-2.383165	0.935911	0.000000	-10.000000	-0.541667	25.833334	437.333344	1023.000000	1023.000000	2046.000000
48.020000	-0.011578	-6.842722	-0.542142	-5.072443	-2.213487	0.985350	0.000000	-10.000000	-0.566667	26.083334	445.833344	1023.000000	1023.000000	2046.000000
48.040001	-0.010773	-6.366698	-0.451861	-4.987616	-2.015946	1.088725	0.000000	-10.000000	-0.566667	26.150000	454.666656	1023.000000	1023.000000	2046.000000
48.060001	-0.010000	-5.910159	-0.277951	-4.927453	-1.887688	1.182933	0.000000	-10.000000	-0.566667	26.200001	463.333344	1023.000000	1023.000000	2046.000000
48.080002	-0.009256	-5.470435	-0.225125	-4.859952	-1.627881	1.242523	0.000000	-10.000000	-0.575000	26.383333	472.166656	1023.000000	1023.000000	2046.000000
48.099998	-0.008311	-4.911692	-0.094283	-4.790708	-1.423443	1.396742	0.000000	-10.000000	-0.583333	26.633333	480.833344	1023.000000	1023.000000	2046.000000
48.119999	-0.006981	-4.125704	0.092633	-4.596142	-1.137552	1.515358	0.000000	-10.000000	-0.591667	26.883333	489.666656	1023.000000	1023.000000	2046.000000
48.139999	-0.005671	-3.351454	0.378050	-4.492733	-0.928087	1.691316	0.000000	-10.000000	-0.591667	26.966667	498.500000	1023.000000	1023.000000	2046.000000
48.160000	-0.004476	-2.645495	0.544602	-4.421156	-0.587254	1.818313	0.000000	-10.000000	-0.600000	27.150000	507.500000	1023.000000	1023.000000	2046.000000
48.180000	-0.002914	-1.722399	0.792496	-4.261428	-0.301019	2.047553	0.000000	-10.000000	-0.583333	27.100000	516.500000	1023.000000	1023.000000	2046.000000
48.200001	-0.001356	-0.801415	1.035615	-4.045345	-0.053565	2.261880	0.000000	-10.000000	-0.583333	26.966667	525.666687	1023.000000	1023.000000	2046.000000
48.220001	0.000114	0.067484	1.211770	-3.873065	0.231627	2.497153	0.000000	-10.000000	-0.566667	26.616667	534.833313	1023.000000	1023.000000	2046.000000
48.240002	0.001524	0.900429	1.341183	-3.651250	0.566494	2.644002	0.000000	-10.000000	-0.566667	26.283333	543.833313	1023.000000	1023.000000	2046.000000
48.259998	0.002854	1.686472	1.480595	-3.443830	0.839755	2.809952	0.000000	-10.000000	-0.508333	25.883333	552.500000	1023.000000	1023.000000	2046.000000
48.279999	0.003734	2.206825	1.521200	-3.364099	1.068504	2.981219	0.000000	-10.000000	-0.475000	25.100000	561.166687	1023.000000	1023.000000	2046.000000
48.299999	0.004519	2.670918	1.530360	-3.266593	1.260587	3.146564	0.000000	-10.000000	-0.416667	24.016666	569.666687	1023.000000	1023.000000	2046.000000
48.320000	0.005164	3.051779	1.607639	-3.286223	1.408607	3.321755	0.000000	-10.000000	-0.408333	23.216667	578.000000	1023.000000	1023.000000	2046.000000
48.340000	0.005760	3.404448	1.808409	-3.375241	1.509308	3.461971	0.000000	-10.000000	-0.383333	22.416666	585.833313	1023.000000	1023.000000	2046.000000
48.360001	0.006451	3.812593	2.080886	-3.424845	1.608887	3.547665	0.000000	-10.000000	-0.391667	22.000000	593.500000	1023.000000	1023.000000	2046.000000
48.380001	0.007351	4.344634	2.386336	-3.485559	1.808602	3.635255	0.000000	-10.000000	-0.383333	21.350000	600.833313	1023.000000	1023.000000	2046.000000
48.400002	0.008555	5.056088	2.830510	-3.484435	1.970753	3.739260	0.000000	-10.000000	-0.383333	21.016666	608.000000	1023.000000	1023.000000	2046.000000
48.419998	0.009680	5.721015	3.161193	-3.495923	2.223668	3.832078	0.000000	-10.000000	-0.383333	20.883333	615.000000	1023.000000	1023.000000	2046.000000
48.439999	0.011126	6.575454	3.503502	-3.414132	2.558167	3.927917	0.000000	-10.000000	-0.391667	20.883333	622.000000	1023.000000	1023.000000	2046.000000
48.459999	0.012604	7.448867	3.820554	-3.281955	2.843027	4.067242	0.000000	-10.000000	-0.400000	21.050001	629.000000	1023.000000	1023.000000	2046.000000
48.480000	0.014046	8.301455	4.078146	-3.167814	3.191328	4.199794	0.000000	-10.000000	-0.400000	21.183334	636.000000	1023.000000	1023.000000	2046.000000
48.500000	0.015572	9.203038	4.381469	-3.071456	3.521818	4.371208	0.000000	-10.000000	-0.408333	21.650000	643.000000	1023.000000	1023.000000	2046.000000
48.520000	0.016895	9.984814	4.632094	-2.935834	3.782774	4.505780	0.000000	-10.000000	-0.416667	22.183334	650.166687	1023.000000	1023.000000	2046.000000
48.540001	0.018211	10.762691	4.880650	-2.827235	4.080970	4.628306	0.000000	-10.000000	-0.416667	22.450001	657.500000	1023.000000	1023.000000	2046.000000
48.560001	0.019728	11.659327	5.168191	-2.635837	4.362287	4.764685	0.000000	-10.000000	-0.416667	22.366667	665.166687	1023.000000	1023.000000	2046.000000
48.580002	0.021022	12.423861	5.323064	-2.515340	4.706160	4.909976	0.000000	-10.000000	-0.400000	21.950001	672.666687	1023.000000	1023.000000	2046.000000
48.599998	0.022372	13.221929	5.562421	-2.398726	4.946401	5.111832	0.000000	-10.000000	-0.383333	21.350000	680.166687	1023.000000	1023.000000	2046.000000
48.619999	0.023457	13.863358	5.713468	-2.268687	5.215961	5.202617	0.000000	-10.000000	-0.341667	20.316668	687.333313	1023.000000	1023.000000	2046.000000
48.639999	0.024437	14.441988	5.808756	-2.144375	5.501694	5.275912	0.000000	-10.000000	-0.300000	19.083334	694.333313	1023.000000	1023.000000	2046.000000
48.660000	0.025682	15.178329	6.016935	-1.999021	5.736968	5.423446	0.000000	-10.000000	-0.258333	17.916666	701.000000	1023.000000	1023.000000	2046.000000
48.680000	0.026895	15.894757	6.293803	-1.862280	5.939669	5.523566	0.000000	-10.000000	-0.241667	16.850000	707.000000	1023.000000	1023.000000	2046.000000
48.700001	0.028219	16.677269	6.641652	-1.707873	6.079648	5.663841	0.000000	-10.000000	-0.233333	16.049999	712.833313	1023.000000	1023.000000	2046.000000
48.720001	0.029118	17.208611	6.804961	-1.586804	6.234133	5.756321	0.000000	-10.000000	-0.241667	15.650001	718.166687	1023.000000	1023.000000	2046.000000
48.740002	0.029845	17.638655	6.975802	-1.446189	6.334878	5.774164	0.000000	-10.000000	-0.225000	15.316667	723.500000	1023.000000	1023.000000	2046.000000
48.759998	0.030675	18.128889	7.178691	-1.382761	6.364686	5.968273	0.000000	-10.000000	-0.208333	15.000000	728.666687	1023.000000	1023.000000	2046.000000
48.779999	0.031219	18.450724	7.256363	-1.313780	6.494171	6.013969	0.000000	-10.000000	-0.175000	13.883334	733.833313	1023.000000	1023.000000	2046.000000
48.799999	0.031561	18.652689	7.209292	-1.162494	6.547667	6.058225	0.000000	-10.000000	-0.150000	12.683333	738.666687	1023.000000	1023.000000	2046.000000
48.820000	0.032088	18.964296	7.176892	-0.990794	6.517663	6.260536	0.000000	-10.000000	-0.125000	11.200000	743.000000	1023.000000	1023.000000	2046.000000
48.840000	0.032339	19.112251	7.138708	-0.889307	6.387597	6.475254	0.000000	-10.000000	-0.100000	9.283333	747.000000	1023.000000	1023.000000	2046.000000
48.860001	0.032151	19.001213	7.030659	-0.829796	6.238818	6.561532	0.000000	-10.000000	-0.083333	6.750000	750.500000	1023.000000	1023.000000	2046.000000
48.880001	0.031696	18.732586	7.000765	-0.836988	5.975844	6.592964	0.000000	-10.000000	-0.066667	3.083333	753.333313	1023.000000	1023.000000	2046.000000
48.900002	0.030375	17.951475	6.775558	-1.063751	5.682568	6.557100	0.000000	-10.000000	-0.058333	0.000000	755.000000	1023.000000	1023.000000	2046.000000
48.919998	0.028314	16.733688	6.361888	-1.331310	5.336279	6.366831	0.000000	-10.000000	-0.033333	-2.883333	755.833313	1023.000000	1023.000000	2046.000000
48.939999	0.025654	15.161402	5.869786	-1.620246	4.848108	6.063753	0.000000	-10.000000	-0.016667	-5.266667	756.000000	1023.000000	1023.000000	2046.000000
48.959999	0.023192	13.706680	5.382663	-1.823519	4.502932	5.644605	0.000000	-10.000000	0.000000	-7.700000	756.000000	1023.000000	1023.000000	2046.000000
48.980000	0.021494	12.702956	5.141860	-2.027926	4.176665	5.412357	0.000000	-10.000000	0.000000	-9.616667	756.000000	1023.000000	1023.000000	2046.000000
49.000000	0.019835	11.722299	4.769702	-2.234912	4.037027	5.150481	0.000000	-10.000000	0.008333	-10.500000	756.000000	1023.000000	1023.000000	2046.000000
49.020000	0.018618	11.003530	4.511351	-2.330566	3.880708	4.942037	0.000000	-10.000000	0.016667	-11.000000	756.000000	1023.000000	1023.000000	2046.000000
49.040001	0.017848	10.548177	4.372051	-2.395955	3.722355	4.849725	0.000000	-10.000000	0.033333	-11.583333	752.500000	1023.000000	1023.000000	2046.000000
49.060001	0.016860	9.964538	4.143880	-2.463289	3.616768	4.667179	0.000000	-10.000000	0.075000	-13.050000	742.833313	1023.000000	1023.000000	2046.000000
49.080002	0.016098	9.513852	3.935284	-2.480337	3.542263	4.516643	0.000000	-10.000000	0.116667	-14.316667	733.166687	1023.000000	1023.000000	2046.000000
49.099998	0.015381	9.089930	3.811785	-2.496713	3.436673	4.338184	0.000000	-10.000000	0.158333	-15.650001	725.166687	1023.000000	1023.000000	2046.000000
49.119999	0.014828	8.763365	3.735061	-2.564622	3.356794	4.236132	0.000000	-10.000000	0.175000	-16.433334	721.666687	1023.000000	1023.000000	2046.000000
49.139999	0.014466	8.549586	3.697433	-2.568983	3.247909	4.173227	0.000000	-10.000000	0.191667	-17.400000	716.166687	1023.000000	1023.000000	2046.000000
49.160000	0.013869	8.196503	3.555520	-2.619994	3.179120	4.081857	0.000000	-10.000000	0.200000	-18.183334	710.500000	1023.000000	1023.000000	2046.000000
49.180000	0.013440	7.943087	3.440835	-2.617141	3.103720	4.015673	0.000000	-10.000000	0.200000	-18.866667	704.333313	1023.000000	1023.000000	2046.000000
49.200001	0.013208	7.805733	3.346108	-2.666255	3.089992	4.035888	0.000000	-10.000000	0.216667	-19.500000	698.000000	1023.000000	1023.000000	2046.000000
49.220001	0.012963	7.660987	3.210320	-2.609568	3.011999	4.048236	0.000000	-10.000000	0.258333	-20.250000	691.333313	1023.000000	1023.000000	2046.000000
49.240002	0.012724	7.520098	3.058595	-2.557214	2.914174	4.104543	0.000000	-10.000000	0.291667	-21.033335	684.666687	1023.000000	1023.000000	2046.000000
49.259998	0.012454	7.360572	2.915810	-2.429566	2.762414	4.111914	0.000000	-10.000000	0.325000	-21.850000	677.666687	1023.000000	1023.000000	2046.000000
49.279999	0.012003	7.093858	2.707376	-2.298591	2.595566	4.089508	0.000000	-10.000000	0.341667	-22.650000	670.500000	1023.000000	1023.000000	2046.000000
49.299999	0.011681	6.903506	2.502485	-2.134345	2.333909	4.201458	0.000000	-10.000000	0.391667	-23.383333	662.833313	1023.000000	1023.000000	2046.000000
49.320000	0.010742	6.348452	2.097811	-2.062452	2.132992	4.180102	0.000000	-10.000000	0.425000	-24.166668	655.000000	1023.000000	1023.000000	2046.000000
49.340000	0.009620	5.685135	1.703202	-2.027164	1.836047	4.173051	0.000000	-10.000000	0.458333	-24.933334	647.000000	1023.000000	1023.000000	2046.000000
49.360001	0.008590	5.076816	1.449554	-2.030407	1.399421	4.258247	0.000000	-10.000000	0.475000	-25.783333	638.666687	1023.000000	1023.000000	2046.000000
49.380001	0.007314	4.322543	1.110970	-2.062591	1.045771	4.228393	0.000000	-10.000000	0.508333	-26.750000	630.000000	1023.000000	1023.000000	2046.000000
49.400002	0.006185	3.655301	0.939383	-2.038918	0.586995	4.167840	0.000000	-10.000000	0.541667	-27.633333	621.000000	1023.000000	1023.000000	2046.000000
49.419998	0.005071	2.996775	0.803429	-2.060674	0.149390	4.104630	0.000000	-10.000000	0.583333	-28.299999	611.833313	1023.000000	1023.000000	2046.000000
49.439999	0.004236	2.503417	0.715593	-2.021909	-0.211583	4.021316	0.000000	-10.000000	0.616667	-28.933332	602.333313	1023.000000	1023.000000	2046.000000
49.459999	0.003658	2.161908	0.722570	-2.073118	-0.593826	4.106282	0.000000	-10.000000	0.641667	-29.516666	592.500000	1023.000000	1023.000000	2046.000000
49.480000	0.002841	1.678752	0.581708	-2.105675	-0.861642	4.064360	0.000000	-10.000000	0.666667	-30.316666	582.500000	1023.000000	1023.000000	2046.000000
49.500000	0.002228	1.316806	0.476766	-2.006580	-1.129024	3.975644	0.000000	-10.000000	0.683333	-30.650000	572.500000	1023.000000	1023.000000	2046.000000
49.520000	0.001751	1.034892	0.407482	-1.927373	-1.455363	4.010146	0.000000	-10.000000	0.700000	-31.116667	562.500000	1023.000000	1023.000000	2046.000000
49.540001	0.001116	0.659341	0.235302	-1.811076	-1.727433	3.962548	0.000000	-10.000000	0.691667	-31.300001	552.166687	1023.000000	1023.000000	2046.000000
49.560001	0.000469	0.277220	0.072355	-1.740181	-2.004510	3.949557	0.000000	-10.000000	0.691667	-31.666668	541.666687	1023.000000	1023.000000	2046.000000
49.580002	-0.000240	-0.141954	-0.062016	-1.654987	-2.343283	3.918333	0.000000	-10.000000	0.691667	-31.733334	534.500000	1023.000000	1023.000000	2046.000000
49.599998	-0.000914	-0.540393	-0.226592	-1.587189	-2.613980	3.887368	0.000000	-10.000000	0.725000	-31.783333	524.000000	1023.000000	1023.000000	2046.000000
49.619999	-0.001474	-0.870979	-0.338748	-1.527139	-2.905050	3.899957	0.000000	-10.000000	0.741667	-31.833334	513.500000	1023.000000	1023.000000	2046.000000
49.639999	-0.002049	-1.210852	-0.448486	-1.405829	-3.161245	3.804708	0.000000	-10.000000	0.758333	-32.000000	499.333344	1023.000000	1023.000000	2046.000000
49.660000	-0.002600	-1.536803	-0.558668	-1.334289	-3.360046	3.716200	0.000000	-10.000000	0.750000	-32.066666	488.666656	1023.000000	1023.000000	2046.000000
49.680000	-0.002889	-1.707555	-0.494270	-1.270712	-3.630109	3.687536	0.000000	-10.000000	0.750000	-32.066666	478.000000	1023.000000	1023.000000	2046.000000
49.700001	-0.003064	-1.811086	-0.470584	-1.190687	-3.747339	3.597525	0.000000	-10.000000	0.750000	-31.916666	467.333344	1023.000000	1023.000000	2046.000000
49.720001	-0.003197	-1.889209	-0.450335	-1.072796	-3.798000	3.431921	0.000000	-10.000000	0.750000	-31.883333	456.666656	1023.000000	1023.000000	2046.000000
49.740002	-0.003563	-2.105613	-0.428379	-1.104073	-3.941921	3.368759	0.000000	-10.000000	0.733333	-31.783335	446.000000	1023.000000	1023.000000	2046.000000
49.759998	-0.004046	-2.391364	-0.490839	-1.076373	-3.990524	3.166372	0.000000	-10.000000	0.716667	-31.683334	435.333344	1023.000000	1023.000000	2046.000000
49.779999	-0.004688	-2.770563	-0.643569	-1.028579	-4.065510	2.967095	0.000000	-10.000000	0.708333	-31.483334	424.833344	1023.000000	1023.000000	2046.000000
49.799999	-0.005515	-3.259287	-0.856288	-1.035354	-4.209703	2.842058	0.000000	-10.000000	0.725000	-31.516666	414.166656	1023.000000	1023.000000	2046.000000
49.820000	-0.006200	-3.664040	-1.013100	-0.946860	-4.430054	2.725973	0.000000	-10.000000	0.725000	-31.533335	403.666656	1023.000000	1023.000000	2046.000000
49.840000	-0.007587	-4.484129	-1.287761	-0.980121	-4.674773	2.458526	0.000000	-10.000000	0.725000	-31.500000	393.000000	1023.000000	1023.000000	2046.000000
49.860001	-0.008895	-5.257140	-1.402442	-1.191368	-4.988634	2.325304	0.000000	-10.000000	0.708333	-31.300001	382.666656	1023.000000	1023.000000	2046.000000
49.880001	-0.010969	-6.482615	-1.615627	-1.600052	-5.239531	1.972595	0.000000	-10.000000	0.691667	-30.933334	372.166656	1023.000000	1023.000000	2046.000000
49.900002	-0.013151	-7.772249	-1.860654	-1.991184	-5.468464	1.548054	0.000000	-10.000000	0.666667	-30.650000	361.833344	1023.000000	1023.000000	2046.000000
49.919998	-0.015393	-9.097446	-2.142527	-2.334985	-5.820328	1.200394	0.000000	-10.000000	0.633333	-30.233334	351.500000	1023.000000	1023.000000	2046.000000
49.939999	-0.017864	-10.557533	-2.523319	-2.646027	-6.125088	0.736900	0.000000	-10.000000	0.608333	-29.850000	341.500000	1023.000000	1023.000000	2046.000000
49.959999	-0.020258	-11.972254	-2.826833	-3.022960	-6.515546	0.393085	0.000000	-10.000000	0.575000	-29.283335	331.500000	1023.000000	1023.000000	2046.000000
49.980000	-0.022379	-13.225823	-3.131960	-3.366240	-6.795888	0.068265	0.000000	-10.000000	0.558333	-28.833334	321.833344	1023.000000	1023.000000	2046.000000
50.000000	-0.024262	-14.338624	-3.431267	-3.532548	-6.987278	-0.387531	0.000000	-10.000000	0.550000	-28.566668	312.166656	1023.000000	1023.000000	2046.000000
50.020000	-0.025635	-15.150372	-3.619878	-3.726051	-7.223981	-0.580461	0.000000	-10.000000	0.550000	-28.516666	302.833344	1023.000000	1023.000000	2046.000000
50.040001	-0.027196	-16.072945	-3.903356	-3.865501	-7.355001	-0.949087	0.000000	-10.000000	0.550000	-28.633333	293.166656	1023.000000	1023.000000	2046.000000
50.060001	-0.028488	-16.836197	-4.212805	-3.985950	-7.453396	-1.184045	0.000000	-10.000000	0.558333	-28.600000	283.666656	1023.000000	1023.000000	2046.000000
50.080002	-0.029498	-17.433031	-4.421214	-4.101719	-7.541927	-1.368172	0.000000	-10.000000	0.541667	-28.466667	274.000000	1023.000000	1023.000000	2046.000000
50.099998	-0.030275	-17.892689	-4.571247	-4.163144	-7.551928	-1.606370	0.000000	-10.000000	0.525000	-28.183332	264.500000	1023.000000	1023.000000	2046.000000
50.119999	-0.031092	-18.375278	-4.626237	-4.299122	-7.696519	-1.753400	0.000000	-10.000000	0.516667	-28.033333	255.000000	1023.000000	1023.000000	2046.000000
50.139999	-0.031727	-18.750530	-4.772536	-4.390044	-7.671948	-1.916002	0.000000	-10.000000	0.516667	-27.916668	245.666672	1023.000000	1023.000000	2046.000000
50.160000	-0.032248	-19.058605	-4.832915	-4.433258	-7.698713	-2.093719	0.000000	-10.000000	0.508333	-27.616667	236.333328	1023.000000	1023.000000	2046.000000
50.180000	-0.032453	-19.179892	-4.799745	-4.591091	-7.657900	-2.131155	0.000000	-10.000000	0.475000	-27.250000	227.166672	1023.000000	1023.000000	2046.000000
50.200001	-0.032698	-19.324265	-4.764035	-4.662710	-7.663346	-2.234173	0.000000	-10.000000	0.458333	-26.983334	218.000000	1023.000000	1023.000000	2046.000000
50.220001	-0.032702	-19.326599	-4.805107	-4.621530	-7.645663	-2.254300	0.000000	-10.000000	0.450000	-26.816668	209.000000	1023.000000	1023.000000	2046.000000
50.240002	-0.032710	-19.331633	-4.818666	-4.566763	-7.626027	-2.320176	0.000000	-10.000000	0.450000	-26.600000	200.000000	1023.000000	1023.000000	2046.000000
50.259998	-0.032716	-19.335070	-4.804832	-4.525725	-7.711740	-2.292772	0.000000	-10.000000	0.433333	-26.150000	191.166672	1023.000000	1023.000000	2046.000000
50.279999	-0.032943	-19.469395	-4.940015	-4.446097	-7.674800	-2.408482	0.000000	-10.000000	0.416667	-25.383333	182.500000	1023.000000	1023.000000	2046.000000
50.299999	-0.033293	-19.676239	-5.001316	-4.477114	-7.774096	-2.423712	0.000000	-10.000000	0.400000	-24.766666	174.166672	1023.000000	1023.000000	2046.000000
50.320000	-0.034165	-20.191771	-5.237429	-4.520157	-7.858431	-2.575752	0.000000	-10.000000	0.391667	-24.133333	166.000000	1023.000000	1023.000000	2046.000000
50.340000	-0.035150	-20.773415	-5.456228	-4.654154	-7.994246	-2.668786	0.000000	-10.000000	0.358333	-23.683334	158.000000	1023.000000	1023.000000	2046.000000
50.360001	-0.035910	-21.223101	-5.559946	-4.749885	-8.146013	-2.767256	0.000000	-10.000000	0.325000	-23.083334	150.000000	1023.000000	1023.000000	2046.000000
50.380001	-0.036909	-21.813475	-5.644464	-4.872998	-8.332236	-2.963777	0.000000	-10.000000	0.300000	-22.333334	142.166672	1023.000000	1023.000000	2046.000000
50.400002	-0.037499	-22.161964	-5.635941	-4.962375	-8.518833	-3.044815	0.000000	-10.000000	0.283333	-21.583334	134.666672	1023.000000	1023.000000	2046.000000
50.419998	-0.038119	-22.528063	-5.663086	-5.080294	-8.584270	-3.200411	0.000000	-10.000000	0.266667	-20.816668	127.500000	1023.000000	1023.000000	2046.000000
50.439999	-0.038588	-22.805302	-5.591578	-5.174366	-8.689649	-3.349708	0.000000	-10.000000	0.258333	-20.050001	120.500000	1023.000000	1023.000000	2046.000000
50.459999	-0.038877	-22.976065	-5.587143	-5.273710	-8.669646	-3.445565	0.000000	-10.000000	0.241667	-19.483334	113.833336	1023.000000	1023.000000	2046.000000
50.480000	-0.039057	-23.082804	-5.516410	-5.321053	-8.653050	-3.592290	0.000000	-10.000000	0.225000	-18.950001	107.333336	1023.000000	1023.000000	2046.000000
50.500000	-0.038983	-23.038834	-5.432084	-5.342510	-8.633780	-3.630459	0.000000	-10.000000	0.191667	-18.650000	101.000000	1023.000000	1023.000000	2046.000000
50.520000	-0.039147	-23.135950	-5.373187	-5.370530	-8.639130	-3.753105	0.000000	-10.000000	0.175000	-18.166668	94.666664	1023.000000	1023.000000	2046.000000
50.540001	-0.039168	-23.148365	-5.309837	-5.361425	-8.698357	-3.778746	0.000000	-10.000000	0.158333	-17.533335	88.500000	1023.000000	1023.000000	2046.000000
50.560001	-0.039149	-23.137161	-5.299302	-5.397510	-8.653593	-3.786755	0.000000	-10.000000	0.150000	-16.900000	82.833336	1023.000000	1023.000000	2046.000000
50.580002	-0.039283	-23.216103	-5.266433	-5.450194	-8.632298	-3.867178	0.000000	-10.000000	0.150000	-16.383333	77.166664	1023.000000	1023.000000	2046.000000
50.599998	-0.039222	-23.180305	-5.236816	-5.407360	-8.632795	-3.903334	0.000000	-10.000000	0.141667	-16.000000	71.833336	1023.000000	1023.000000	2046.000000
50.619999	-0.039363	-23.263338	-5.230975	-5.423810	-8.611113	-3.997441	0.000000	-10.000000	0.125000	-15.616667	66.333336	1023.000000	1023.000000	2046.000000
50.639999	-0.039189	-23.160797	-5.110861	-5.401248	-8.669732	-3.978956	0.000000	-10.000000	0.108333	-15.233334	61.166668	1023.000000	1023.000000	2046.000000
50.660000	-0.039319	-23.237556	-5.177054	-5.399581	-8.613191	-4.047731	0.000000	-10.000000	0.083333	-14.850000	56.000000	1023.000000	1023.000000	2046.000000
50.680000	-0.039413	-23.293148	-5.143572	-5.425653	-8.618033	-4.105890	0.000000	-10.000000	0.066667	-14.316667	51.000000	1023.000000	1023.000000	2046.000000
50.700001	-0.039374	-23.270124	-5.125726	-5.389076	-8.587991	-4.167332	0.000000	-10.000000	0.050000	-13.850000	46.333332	1023.000000	1023.000000	2046.000000
50.720001	-0.039402	-23.286724	-5.131786	-5.379658	-8.542418	-4.232862	0.000000	-10.000000	0.050000	-13.383333	41.666668	1023.000000	1023.000000	2046.000000
50.740002	-0.039469	-23.326399	-5.049110	-5.389894	-8.563731	-4.323663	0.000000	-10.000000	0.050000	-13.050000	37.333332	1023.000000	1023.000000	2046.000000
50.759998	-0.039686	-23.454483	-5.093767	-5.454226	-8.531822	-4.374667	0.000000	-10.000000	0.041667	-12.600000	33.000000	1023.000000	1023.000000	2046.000000
50.779999	-0.039828	-23.538607	-5.100486	-5.497279	-8.495277	-4.445564	0.000000	-10.000000	0.033333	-12.133334	29.000000	1023.000000	1023.000000	2046.000000
50.799999	-0.039839	-23.544691	-5.045269	-5.499657	-8.515594	-4.484173	0.000000	-10.000000	0.025000	-11.600000	25.000000	1023.000000	1023.000000	2046.000000
50.820000	-0.039923	-23.594416	-5.044180	-5.518837	-8.472696	-4.558702	0.000000	-10.000000	0.025000	-11.183333	21.000000	1023.000000	1023.000000	2046.000000
50.840000	-0.040061	-23.675945	-5.020882	-5.585198	-8.447468	-4.622396	0.000000	-10.000000	0.016667	-10.700000	17.000000	1023.000000	1023.000000	2046.000000
50.860001	-0.040071	-23.681883	-4.960764	-5.620230	-8.474684	-4.626205	0.000000	-10.000000	0.008333	-10.350000	13.333333	1023.000000	1023.000000	2046.000000
50.880001	-0.040242	-23.782782	-4.969364	-5.590337	-8.414156	-4.808925	0.000000	-10.000000	0.000000	-9.950000	9.833333	1023.000000	1023.000000	2046.000000
50.900002	-0.040256	-23.791082	-4.941278	-5.604236	-8.441417	-4.804152	0.000000	-10.000000	0.000000	-9.683333	6.666667	1023.000000	1023.000000	2046.000000
50.919998	-0.040351	-23.847670	-4.949139	-5.666225	-8.395376	-4.836928	0.000000	-10.000000	0.000000	-9.266667	3.500000	1023.000000	1023.000000	2046.000000
50.939999	-0.040423	-23.889847	-4.922262	-5.708733	-8.378489	-4.880364	0.000000	-10.000000	0.000000	-8.900001	0.833333	1023.000000	1023.000000	2046.000000
50.959999	-0.040365	-23.855705	-4.884529	-5.714312	-8.398862	-4.858003	0.000000	-10.000000	0.000000	-8.500000	-1.833333	1023.000000	1023.000000	2046.000000
50.980000	-0.040402	-23.877615	-4.931796	-5.686876	-8.323075	-4.935867	0.000000	-10.000000	0.000000	-8.200000	-4.500000	1023.000000	1023.000000	2046.000000
51.000000	-0.040451	-23.906610	-4.870468	-5.724860	-8.320658	-4.990625	0.000000	-10.000000	0.000000	-7.800000	-7.333333	1023.000000	1023.000000	2046.000000
51.020000	-0.040418	-23.887125	-4.861561	-5.727113	-8.299696	-4.998755	0.000000	-10.000000	0.000000	-7.516666	-10.000000	1023.000000	1023.000000	2046.000000
51.040001	-0.040403	-23.878410	-4.754666	-5.780262	-8.316812	-5.026670	0.000000	-10.000000	-0.008333	-7.150000	-12.333333	1023.000000	1023.000000	2046.000000
51.060001	-0.040361	-23.853556	-4.747251	-5.797304	-8.330269	-4.978731	0.000000	-10.000000	-0.016667	-6.916667	-14.833333	1023.000000	1023.000000	2046.000000
51.080002	-0.040492	-23.930735	-4.790017	-5.768938	-8.276784	-5.094996	0.000000	-10.000000	-0.016667	-6.600000	-17.166666	1023.000000	1023.000000	2046.000000
51.099998	-0.040486	-23.927332	-4.737235	-5.837413	-8.248266	-5.104418	0.000000	-10.000000	-0.016667	-6.366667	-19.500000	1023.000000	1023.000000	2046.000000
51.119999	-0.040534	-23.955778	-4.675070	-5.896228	-8.302446	-5.082033	0.000000	-10.000000	-0.016667	-6.066667	-21.500000	1023.000000	1023.000000	2046.000000
51.139999	-0.040909	-24.177338	-4.762223	-5.903187	-8.288721	-5.223207	0.000000	-10.000000	-0.033333	-5.750000	-23.500000	1023.000000	1023.000000	2046.000000
51.160000	-0.041576	-24.571243	-4.838424	-5.973985	-8.504219	-5.254616	0.000000	-10.000000	-0.041667	-5.366667	-25.500000	1023.000000	1023.000000	2046.000000
51.180000	-0.042664	-25.214296	-4.904340	-6.129595	-8.741656	-5.438706	0.000000	-10.000000	-0.050000	-4.950000	-27.333334	1023.000000	1023.000000	2046.000000
51.200001	-0.043749	-25.855770	-4.888251	-6.382293	-8.993472	-5.591754	0.000000	-10.000000	-0.050000	-4.616667	-29.000000	1023.000000	1023.000000	2046.000000
51.220001	-0.044640	-26.382051	-4.917651	-6.567420	-9.135714	-5.761269	0.000000	-10.000000	-0.058333	-4.483334	-30.500000	1023.000000	1023.000000	2046.000000
51.240002	-0.045439	-26.854572	-4.964653	-6.676540	-9.178217	-6.035161	0.000000	-10.000000	-0.058333	-4.450000	-32.000000	1023.000000	1023.000000	2046.000000
51.259998	-0.045708	-27.013189	-4.931942	-6.853173	-9.148293	-6.079783	0.000000	-10.000000	-0.058333	-4.466667	-33.500000	1023.000000	1023.000000	2046.000000
51.279999	-0.045607	-26.953537	-4.837416	-6.886476	-9.086944	-6.142701	0.000000	-10.000000	-0.050000	-4.450000	-35.000000	1023.000000	1023.000000	2046.000000
51.299999	-0.045628	-26.966320	-4.860354	-6.935000	-9.020357	-6.150609	0.000000	-10.000000	-0.050000	-4.400000	-36.500000	1023.000000	1023.000000	2046.000000
51.320000	-0.045748	-27.037325	-4.924384	-7.002847	-8.915904	-6.194191	0.000000	-10.000000	-0.050000	-4.250000	-38.000000	1023.000000	1023.000000	2046.000000
[truncated: 1,114,662 more chars]
