# Supplementary material for: Effect of Electrode Belt and Body Positions on Regional Pulmonary Ventilation- and Perfusion-Related Impedance Changes Measured by Electric Impedance Tomography
Source: PLoS One. 2016 Jun 2;11(6):e0155913. doi: 10.1371/journal.pone.0155913 (PMC4890811; doi:10.1371/journal.pone.0155913)
Supplement: S1 Dataset — (ZIP) [file pone.0155913.s001.zip › Dataset/Fp08-rygg-2i.txt]

Patient Name:	Fp8
Registry:	Fp8
Investigator:	 
Diagnosys:	 
Notes:	rygg2i              
Sample Rate [Hz]:	50.08
Time Base 	Pixels Mean 	Pixels Sum 	UPPER RIGHT		UPPER LEFT		LOWER RIGHT		LOWER LEFT		QRS	ETCO2	Paw	Flow (L/min)	Volume	Analog1	Analog2	AnalogSum
0.000000	0.086920	51.369507	13.814940	15.390917	11.237562	10.926087	0.000000	-10.000000	0.000000	8.516667	1117.666626	1023.000000	1023.000000	2046.000000
0.020000	0.085110	50.300282	13.495640	15.169270	10.990748	10.644623	0.000000	-10.000000	0.025000	6.650000	1120.833374	1023.000000	1023.000000	2046.000000
0.040000	0.084048	49.672264	13.372912	15.065961	10.761877	10.471512	0.000000	-10.000000	0.041667	4.650000	1123.333374	1023.000000	1023.000000	2046.000000
0.060000	0.083451	49.319553	13.265074	15.065436	10.620109	10.368935	0.000000	-10.000000	0.050000	2.383333	1125.166626	1023.000000	1023.000000	2046.000000
0.080000	0.083085	49.103065	13.254562	15.092036	10.493269	10.263198	0.000000	-10.000000	0.050000	0.033333	1126.333374	1023.000000	1023.000000	2046.000000
0.100000	0.082724	48.889824	13.276784	15.142373	10.313421	10.157244	0.000000	-10.000000	0.058333	-2.266667	1126.833374	1023.000000	1023.000000	2046.000000
0.120000	0.082622	48.829746	13.283710	15.157711	10.252997	10.135324	0.000000	-10.000000	0.075000	-4.766666	1127.000000	1023.000000	1023.000000	2046.000000
0.140000	0.082370	48.680481	13.257720	15.187259	10.163273	10.072228	0.000000	-10.000000	0.100000	-7.116667	1127.000000	1023.000000	1023.000000	2046.000000
0.160000	0.082101	48.521511	13.214710	15.211813	10.094034	10.000955	0.000000	-10.000000	0.125000	-9.433333	1127.000000	1023.000000	1023.000000	2046.000000
0.180000	0.081926	48.418312	13.246589	15.262637	9.985571	9.923516	0.000000	-10.000000	0.141667	-11.033334	1127.000000	1023.000000	1023.000000	2046.000000
0.200000	0.082098	48.519936	13.229505	15.271905	10.051452	9.967074	0.000000	-10.000000	0.150000	-12.166667	1127.000000	1023.000000	1023.000000	2046.000000
0.220000	0.082232	48.598827	13.230264	15.293749	10.095256	9.979560	0.000000	-10.000000	0.141667	-12.866667	1123.333374	1023.000000	1023.000000	2046.000000
0.240000	0.082671	48.858578	13.299258	15.282562	10.172617	10.104139	0.000000	-10.000000	0.141667	-13.583333	1112.000000	1023.000000	1023.000000	2046.000000
0.260000	0.083255	49.203907	13.303102	15.276851	10.308290	10.315662	0.000000	-10.000000	0.141667	-14.066667	1100.666626	1023.000000	1023.000000	2046.000000
0.280000	0.083807	49.530022	13.386119	15.459806	10.358276	10.325821	0.000000	-10.000000	0.150000	-14.450000	1093.000000	1023.000000	1023.000000	2046.000000
0.300000	0.085061	50.270782	13.594728	15.681710	10.450056	10.544288	0.000000	-10.000000	0.175000	-14.650000	1091.333374	1023.000000	1023.000000	2046.000000
0.320000	0.086133	50.904465	13.737049	15.889746	10.587384	10.690285	0.000000	-10.000000	0.208333	-14.966667	1088.000000	1023.000000	1023.000000	2046.000000
0.340000	0.086718	51.250473	13.821073	15.983453	10.638901	10.807048	0.000000	-10.000000	0.241667	-15.433333	1083.000000	1023.000000	1023.000000	2046.000000
0.360000	0.086443	51.087566	13.746442	15.981268	10.645493	10.714363	0.000000	-10.000000	0.250000	-16.033333	1077.833374	1023.000000	1023.000000	2046.000000
0.380000	0.085213	50.360756	13.585413	15.749012	10.491570	10.534761	0.000000	-10.000000	0.258333	-16.700001	1072.500000	1023.000000	1023.000000	2046.000000
0.400000	0.083609	49.413151	13.339848	15.406559	10.329309	10.337434	0.000000	-10.000000	0.275000	-17.383333	1067.000000	1023.000000	1023.000000	2046.000000
0.420000	0.082073	48.505329	13.123594	15.048862	10.159479	10.173393	0.000000	-10.000000	0.291667	-18.066666	1061.333374	1023.000000	1023.000000	2046.000000
0.440000	0.080832	47.771542	13.029600	14.805225	9.973158	9.963556	0.000000	-10.000000	0.316667	-18.900000	1055.166626	1023.000000	1023.000000	2046.000000
0.460000	0.080063	47.317352	12.990871	14.605007	9.852895	9.868580	0.000000	-10.000000	0.350000	-19.816666	1048.833374	1023.000000	1023.000000	2046.000000
0.480000	0.079690	47.097080	12.983063	14.459105	9.804677	9.850236	0.000000	-10.000000	0.383333	-20.666666	1042.166626	1023.000000	1023.000000	2046.000000
0.500000	0.079790	47.155727	13.062091	14.476622	9.780444	9.836572	0.000000	-10.000000	0.400000	-21.266666	1035.333374	1023.000000	1023.000000	2046.000000
0.520000	0.080158	47.373177	13.135387	14.569827	9.842433	9.825528	0.000000	-10.000000	0.400000	-21.550001	1028.166626	1023.000000	1023.000000	2046.000000
0.540000	0.080695	47.690899	13.235909	14.654979	9.916018	9.883993	0.000000	-10.000000	0.400000	-21.666668	1021.000000	1023.000000	1023.000000	2046.000000
0.560000	0.081513	48.173985	13.362203	14.717143	10.004970	10.089668	0.000000	-10.000000	0.391667	-21.500000	1013.833313	1023.000000	1023.000000	2046.000000
0.580000	0.082219	48.591305	13.461425	14.796588	10.078425	10.254866	0.000000	-10.000000	0.383333	-21.400002	1006.666687	1023.000000	1023.000000	2046.000000
0.600000	0.082556	48.790329	13.547194	14.913315	10.081861	10.247960	0.000000	-10.000000	0.383333	-21.166668	999.500000	1023.000000	1023.000000	2046.000000
0.620000	0.082956	49.026924	13.597079	14.989031	10.145042	10.295772	0.000000	-10.000000	0.391667	-21.150000	992.333313	1023.000000	1023.000000	2046.000000
0.640000	0.083335	49.251060	13.731255	15.068701	10.161669	10.289437	0.000000	-10.000000	0.400000	-21.266666	985.166687	1023.000000	1023.000000	2046.000000
0.660000	0.083994	49.640533	13.816714	15.096270	10.298688	10.428862	0.000000	-10.000000	0.391667	-21.366667	978.000000	1023.000000	1023.000000	2046.000000
0.680000	0.084306	49.825089	13.850334	15.078804	10.324421	10.571531	0.000000	-10.000000	0.391667	-21.450001	971.000000	1023.000000	1023.000000	2046.000000
0.700000	0.084077	49.689407	13.749564	15.093430	10.320398	10.526015	0.000000	-10.000000	0.391667	-21.716667	964.000000	1023.000000	1023.000000	2046.000000
0.720000	0.083666	49.446758	13.711309	15.002875	10.215525	10.517049	0.000000	-10.000000	0.416667	-22.133333	956.666687	1023.000000	1023.000000	2046.000000
0.740000	0.083088	49.104828	13.741725	14.926361	10.009695	10.427046	0.000000	-10.000000	0.433333	-22.766666	949.333313	1023.000000	1023.000000	2046.000000
0.760000	0.083237	49.192978	13.807658	14.917075	10.059893	10.408354	0.000000	-10.000000	0.466667	-23.350000	941.666687	1023.000000	1023.000000	2046.000000
0.780000	0.083208	49.176003	13.878327	14.966527	9.929375	10.401774	0.000000	-10.000000	0.500000	-23.983334	934.000000	1023.000000	1023.000000	2046.000000
0.800000	0.082448	48.726528	13.641534	14.996997	9.820889	10.267108	0.000000	-10.000000	0.533333	-24.683334	926.000000	1023.000000	1023.000000	2046.000000
0.820000	0.080452	47.546967	13.210444	14.732596	9.553172	10.050756	0.000000	-10.000000	0.550000	-25.333334	917.666687	1023.000000	1023.000000	2046.000000
0.840000	0.077578	45.848396	12.668200	14.216791	9.201437	9.761970	0.000000	-10.000000	0.558333	-25.866667	909.166687	1023.000000	1023.000000	2046.000000
0.860000	0.073524	43.452965	12.038347	13.726301	8.636875	9.051441	0.000000	-10.000000	0.558333	-26.166668	900.500000	1023.000000	1023.000000	2046.000000
0.880000	0.069131	40.856628	11.369359	13.092711	7.995317	8.399241	0.000000	-10.000000	0.558333	-26.366667	891.833313	1023.000000	1023.000000	2046.000000
0.900000	0.065041	38.439220	10.780248	12.456893	7.344602	7.857478	0.000000	-10.000000	0.566667	-26.400000	883.000000	1023.000000	1023.000000	2046.000000
0.920000	0.061956	36.616116	10.328951	12.079008	6.839524	7.368631	0.000000	-10.000000	0.575000	-26.600000	874.166687	1023.000000	1023.000000	2046.000000
0.940000	0.059726	35.297817	10.037912	11.754914	6.428701	7.076290	0.000000	-10.000000	0.583333	-26.500000	865.333313	1023.000000	1023.000000	2046.000000
0.960000	0.058141	34.361042	9.839490	11.606484	6.131888	6.783178	0.000000	-10.000000	0.600000	-26.883333	856.500000	1023.000000	1023.000000	2046.000000
0.980000	0.056959	33.662708	9.645329	11.565475	5.942435	6.509468	0.000000	-10.000000	0.625000	-26.916666	847.500000	1023.000000	1023.000000	2046.000000
1.000000	0.056136	33.176605	9.530897	11.474398	5.750555	6.420756	0.000000	-10.000000	0.616667	-27.216667	838.500000	1023.000000	1023.000000	2046.000000
1.020000	0.055423	32.754818	9.424067	11.386369	5.583347	6.361034	0.000000	-10.000000	0.616667	-27.350000	829.500000	1023.000000	1023.000000	2046.000000
1.040000	0.054776	32.372372	9.305892	11.389774	5.481097	6.195607	0.000000	-10.000000	0.616667	-27.583334	820.333313	1023.000000	1023.000000	2046.000000
1.060000	0.054113	31.980539	9.203671	11.304719	5.369262	6.102889	0.000000	-10.000000	0.658333	-27.833334	811.000000	1023.000000	1023.000000	2046.000000
1.080000	0.053631	31.695913	9.154101	11.181294	5.242049	6.118469	0.000000	-10.000000	0.666667	-27.900000	804.666687	1023.000000	1023.000000	2046.000000
1.100000	0.053132	31.401072	9.132859	11.108215	5.119866	6.040132	0.000000	-10.000000	0.675000	-28.233334	795.333313	1023.000000	1023.000000	2046.000000
1.120000	0.052707	31.149744	9.047392	11.092248	5.082270	5.927836	0.000000	-10.000000	0.675000	-28.433334	786.000000	1023.000000	1023.000000	2046.000000
1.140000	0.052474	31.012222	8.971539	11.025304	5.093875	5.921504	0.000000	-10.000000	0.675000	-28.666668	773.333313	1023.000000	1023.000000	2046.000000
1.160000	0.052633	31.105881	8.966012	10.988153	5.143945	6.007771	0.000000	-10.000000	0.683333	-28.733334	763.833313	1023.000000	1023.000000	2046.000000
1.180000	0.053143	31.407640	9.064069	11.133625	5.133377	6.076570	0.000000	-10.000000	0.691667	-28.983334	754.166687	1023.000000	1023.000000	2046.000000
1.200000	0.054297	32.089508	9.257895	11.376471	5.214238	6.240905	0.000000	-10.000000	0.700000	-29.116667	744.500000	1023.000000	1023.000000	2046.000000
1.220000	0.055226	32.638283	9.373775	11.580794	5.307333	6.376380	0.000000	-10.000000	0.700000	-29.300001	734.833313	1023.000000	1023.000000	2046.000000
1.240000	0.055610	32.865707	9.413372	11.571830	5.315655	6.564849	0.000000	-10.000000	0.708333	-29.333334	725.166687	1023.000000	1023.000000	2046.000000
1.260000	0.054733	32.347076	9.297491	11.525316	5.175066	6.349204	0.000000	-10.000000	0.716667	-29.516666	715.500000	1023.000000	1023.000000	2046.000000
1.280000	0.052906	31.267315	8.968275	11.223528	5.026638	6.048873	0.000000	-10.000000	0.750000	-29.833334	705.500000	1023.000000	1023.000000	2046.000000
1.300000	0.050862	30.059534	8.671097	10.754549	4.793608	5.840280	0.000000	-10.000000	0.741667	-30.150000	695.500000	1023.000000	1023.000000	2046.000000
1.320000	0.049141	29.042395	8.438897	10.308538	4.621222	5.673736	0.000000	-10.000000	0.750000	-30.466667	685.500000	1023.000000	1023.000000	2046.000000
1.340000	0.047384	28.003708	8.256212	9.995512	4.380567	5.371417	0.000000	-10.000000	0.716667	-30.299999	675.500000	1023.000000	1023.000000	2046.000000
1.360000	0.045986	27.177614	8.068026	9.671349	4.216292	5.221948	0.000000	-10.000000	0.716667	-30.116667	665.500000	1023.000000	1023.000000	2046.000000
1.380000	0.045028	26.611403	7.992202	9.428111	4.069480	5.121609	0.000000	-10.000000	0.700000	-29.766666	655.500000	1023.000000	1023.000000	2046.000000
1.400000	0.044460	26.276075	7.871935	9.292615	4.085630	5.025897	0.000000	-10.000000	0.716667	-29.683334	645.500000	1023.000000	1023.000000	2046.000000
1.420000	0.044487	26.291876	7.907313	9.109499	4.104807	5.170257	0.000000	-10.000000	0.716667	-29.550001	635.500000	1023.000000	1023.000000	2046.000000
1.440000	0.044373	26.224167	7.829572	9.107472	4.192514	5.094609	0.000000	-10.000000	0.733333	-29.600000	625.500000	1023.000000	1023.000000	2046.000000
1.460000	0.044591	26.353497	7.834917	9.033662	4.265368	5.219551	0.000000	-10.000000	0.716667	-29.433334	615.500000	1023.000000	1023.000000	2046.000000
1.480000	0.044665	26.396748	7.880440	9.009132	4.230034	5.277141	0.000000	-10.000000	0.708333	-29.333334	605.500000	1023.000000	1023.000000	2046.000000
1.500000	0.044633	26.378223	7.894450	9.071394	4.218861	5.193519	0.000000	-10.000000	0.683333	-28.933332	595.833313	1023.000000	1023.000000	2046.000000
1.520000	0.044680	26.405613	7.925611	9.033102	4.187815	5.259085	0.000000	-10.000000	0.666667	-28.600000	586.166687	1023.000000	1023.000000	2046.000000
1.540000	0.044627	26.374748	7.973075	9.067191	4.119807	5.214675	0.000000	-10.000000	0.658333	-28.233334	576.666687	1023.000000	1023.000000	2046.000000
1.560000	0.044473	26.283588	7.935864	9.058794	4.130586	5.158345	0.000000	-10.000000	0.650000	-27.866667	567.166687	1023.000000	1023.000000	2046.000000
1.580000	0.044542	26.324291	7.945872	8.986948	4.151775	5.239696	0.000000	-10.000000	0.650000	-27.400000	557.833313	1023.000000	1023.000000	2046.000000
1.600000	0.044449	26.269609	7.898901	8.872080	4.186465	5.312162	0.000000	-10.000000	0.650000	-26.966667	551.666687	1023.000000	1023.000000	2046.000000
1.620000	0.044053	26.035479	7.871509	8.814222	4.112730	5.237019	0.000000	-10.000000	0.625000	-26.683334	542.500000	1023.000000	1023.000000	2046.000000
1.640000	0.043629	25.784874	7.822568	8.794045	4.056238	5.112021	0.000000	-10.000000	0.591667	-26.750000	533.500000	1023.000000	1023.000000	2046.000000
1.660000	0.043265	25.569616	7.717202	8.635683	4.057406	5.159324	0.000000	-10.000000	0.558333	-26.516668	521.666687	1023.000000	1023.000000	2046.000000
1.680000	0.042833	25.314514	7.676231	8.508583	3.959049	5.170651	0.000000	-10.000000	0.550000	-26.350000	515.833313	1023.000000	1023.000000	2046.000000
1.700000	0.042276	24.985270	7.595418	8.445198	3.903388	5.041265	0.000000	-10.000000	0.550000	-26.050001	507.000000	1023.000000	1023.000000	2046.000000
1.720000	0.041702	24.646139	7.535185	8.371522	3.802049	4.937384	0.000000	-10.000000	0.550000	-26.083334	498.166656	1023.000000	1023.000000	2046.000000
1.740000	0.041152	24.320890	7.435127	8.277316	3.724050	4.884398	0.000000	-10.000000	0.550000	-26.116667	489.333344	1023.000000	1023.000000	2046.000000
1.760000	0.040778	24.099829	7.387896	8.194362	3.661673	4.855898	0.000000	-10.000000	0.550000	-26.100000	483.666656	1023.000000	1023.000000	2046.000000
1.780000	0.040271	23.800022	7.315108	8.156774	3.597708	4.730433	0.000000	-10.000000	0.541667	-25.950001	475.000000	1023.000000	1023.000000	2046.000000
1.800000	0.039893	23.576637	7.217403	8.147687	3.587642	4.623905	0.000000	-10.000000	0.541667	-25.600000	463.500000	1023.000000	1023.000000	2046.000000
1.820000	0.039867	23.561281	7.209551	7.977890	3.595896	4.777943	0.000000	-10.000000	0.541667	-25.300001	454.833344	1023.000000	1023.000000	2046.000000
1.840000	0.039478	23.331312	7.196774	7.928911	3.509037	4.696590	0.000000	-10.000000	0.533333	-24.966667	446.333344	1023.000000	1023.000000	2046.000000
1.860000	0.039205	23.170410	7.091710	7.888211	3.548332	4.642157	0.000000	-10.000000	0.516667	-24.833334	440.666656	1023.000000	1023.000000	2046.000000
1.880000	0.038926	23.005121	7.001112	7.759728	3.550310	4.693972	0.000000	-10.000000	0.500000	-24.700001	429.666656	1023.000000	1023.000000	2046.000000
1.900000	0.038513	22.761030	7.002385	7.667312	3.430270	4.661063	0.000000	-10.000000	0.500000	-24.616667	421.333344	1023.000000	1023.000000	2046.000000
1.920000	0.037979	22.445530	6.937865	7.652958	3.342591	4.512115	0.000000	-10.000000	0.500000	-24.600000	410.333344	1023.000000	1023.000000	2046.000000
1.940000	0.037584	22.212326	6.877514	7.531504	3.261131	4.542179	0.000000	-10.000000	0.500000	-24.583334	404.666656	1023.000000	1023.000000	2046.000000
1.960000	0.037070	21.908482	6.809857	7.509011	3.172251	4.417363	0.000000	-10.000000	0.500000	-24.433332	396.666656	1023.000000	1023.000000	2046.000000
1.980000	0.036552	21.601963	6.710594	7.407295	3.126436	4.357637	0.000000	-10.000000	0.500000	-24.000000	388.666656	1023.000000	1023.000000	2046.000000
2.000000	0.036114	21.343496	6.574207	7.249052	3.136262	4.383977	0.000000	-10.000000	0.500000	-23.566668	380.666656	1023.000000	1023.000000	2046.000000
2.020000	0.035671	21.081650	6.549237	7.127860	3.009850	4.394703	0.000000	-10.000000	0.491667	-23.266666	375.333344	1023.000000	1023.000000	2046.000000
2.040000	0.035048	20.713259	6.351850	7.096908	3.053152	4.211349	0.000000	-10.000000	0.458333	-23.016666	370.000000	1023.000000	1023.000000	2046.000000
2.060000	0.034633	20.468262	6.323332	6.896799	2.959859	4.288271	0.000000	-10.000000	0.425000	-22.633333	362.333344	1023.000000	1023.000000	2046.000000
2.080000	0.034001	20.094610	6.139601	6.794687	2.944614	4.215707	0.000000	-10.000000	0.408333	-22.300001	354.833344	1023.000000	1023.000000	2046.000000
2.100000	0.032579	19.253904	5.869438	6.587608	2.717270	4.079588	0.000000	-10.000000	0.408333	-21.983334	347.500000	1023.000000	1023.000000	2046.000000
2.120000	0.030054	17.761890	5.399758	6.227694	2.367374	3.767063	0.000000	-10.000000	0.400000	-21.633333	337.666656	1023.000000	1023.000000	2046.000000
2.140000	0.027043	15.982527	4.960394	5.752397	1.878404	3.391332	0.000000	-10.000000	0.383333	-21.299999	328.000000	1023.000000	1023.000000	2046.000000
2.160000	0.024170	14.284723	4.521025	5.385614	1.514863	2.863221	0.000000	-10.000000	0.375000	-21.116667	320.833344	1023.000000	1023.000000	2046.000000
2.180000	0.021744	12.850849	4.129969	4.902073	1.247239	2.571567	0.000000	-10.000000	0.375000	-21.133333	313.833344	1023.000000	1023.000000	2046.000000
2.200000	0.020464	12.093948	3.917533	4.594502	1.138652	2.443261	0.000000	-10.000000	0.383333	-21.166668	306.833344	1023.000000	1023.000000	2046.000000
2.220000	0.019481	11.513228	3.816993	4.518913	1.018126	2.159196	0.000000	-10.000000	0.391667	-21.200001	299.833344	1023.000000	1023.000000	2046.000000
2.240000	0.018946	11.197168	3.678596	4.296098	1.015103	2.207372	0.000000	-10.000000	0.400000	-21.416668	295.166656	1023.000000	1023.000000	2046.000000
2.260000	0.018670	11.034112	3.568441	4.185207	1.046394	2.234070	0.000000	-10.000000	0.400000	-21.800001	290.333344	1023.000000	1023.000000	2046.000000
2.280000	0.017841	10.543871	3.318521	4.155622	0.936948	2.132781	0.000000	-10.000000	0.400000	-22.283333	280.500000	1023.000000	1023.000000	2046.000000
2.300000	0.015376	9.087367	2.970511	3.984033	0.417666	1.715156	0.000000	-10.000000	0.400000	-22.433334	270.500000	1023.000000	1023.000000	2046.000000
2.320000	0.011397	6.735403	2.354951	3.435142	-0.159532	1.104842	0.000000	-10.000000	0.400000	-22.416668	263.000000	1023.000000	1023.000000	2046.000000
2.340000	0.006934	4.097785	1.654463	2.761630	-0.756328	0.438020	0.000000	-10.000000	0.391667	-22.066668	258.000000	1023.000000	1023.000000	2046.000000
2.360000	0.003514	2.076947	1.124180	2.294899	-1.209747	-0.132385	0.000000	-10.000000	0.391667	-22.033335	250.666672	1023.000000	1023.000000	2046.000000
2.380000	0.001540	0.910039	0.856630	1.986960	-1.504336	-0.429215	0.000000	-10.000000	0.391667	-22.000000	243.333328	1023.000000	1023.000000	2046.000000
2.400000	0.000333	0.197058	0.711159	1.855920	-1.724400	-0.645621	0.000000	-10.000000	0.408333	-22.233334	236.000000	1023.000000	1023.000000	2046.000000
2.420000	-0.000698	-0.412513	0.573241	1.832669	-1.893334	-0.925089	0.000000	-10.000000	0.408333	-22.383333	231.166672	1023.000000	1023.000000	2046.000000
2.440000	-0.001468	-0.867670	0.393699	1.731992	-1.971958	-1.021403	0.000000	-10.000000	0.425000	-22.600000	221.166672	1023.000000	1023.000000	2046.000000
2.460000	-0.002154	-1.272849	0.274902	1.698816	-2.100378	-1.146189	0.000000	-10.000000	0.416667	-22.966667	211.166672	1023.000000	1023.000000	2046.000000
2.480000	-0.002689	-1.589216	0.134304	1.639096	-2.143842	-1.218774	0.000000	-10.000000	0.416667	-23.216667	203.500000	1023.000000	1023.000000	2046.000000
2.500000	-0.003185	-1.882401	0.072338	1.525836	-2.243109	-1.237466	0.000000	-10.000000	0.416667	-23.433332	198.333328	1023.000000	1023.000000	2046.000000
2.520000	-0.003723	-2.200082	-0.014928	1.471498	-2.345170	-1.311483	0.000000	-10.000000	0.425000	-23.549999	190.333328	1023.000000	1023.000000	2046.000000
2.540000	-0.004118	-2.434004	-0.085320	1.439824	-2.398187	-1.390320	0.000000	-10.000000	0.425000	-23.533333	179.666672	1023.000000	1023.000000	2046.000000
2.560000	-0.004342	-2.566223	-0.157830	1.341043	-2.381994	-1.367441	0.000000	-10.000000	0.408333	-23.483334	171.666672	1023.000000	1023.000000	2046.000000
2.580000	-0.004363	-2.578451	-0.192048	1.255783	-2.328360	-1.313826	0.000000	-10.000000	0.400000	-23.100000	166.666672	1023.000000	1023.000000	2046.000000
2.600000	-0.004075	-2.408214	-0.225682	1.229648	-2.201178	-1.211002	0.000000	-10.000000	0.400000	-22.800001	161.666672	1023.000000	1023.000000	2046.000000
2.620000	-0.003271	-1.933190	-0.135486	1.328893	-2.104752	-1.021846	0.000000	-10.000000	0.400000	-22.433334	154.333328	1023.000000	1023.000000	2046.000000
2.640000	-0.002122	-1.254285	0.086161	1.628586	-2.062363	-0.906668	0.000000	-10.000000	0.400000	-22.250000	146.666672	1023.000000	1023.000000	2046.000000
2.660000	-0.001389	-0.820860	0.182209	1.747568	-2.002978	-0.747659	0.000000	-10.000000	0.400000	-22.083334	139.333328	1023.000000	1023.000000	2046.000000
2.680000	-0.001180	-0.697279	0.216563	1.844494	-2.039883	-0.718454	0.000000	-10.000000	0.391667	-22.050001	131.833328	1023.000000	1023.000000	2046.000000
2.700000	-0.002078	-1.228193	0.057830	1.750470	-2.139607	-0.896886	0.000000	-10.000000	0.391667	-21.866667	124.500000	1023.000000	1023.000000	2046.000000
2.720000	-0.003750	-2.216428	-0.151406	1.358663	-2.386197	-1.037489	0.000000	-10.000000	0.391667	-22.016666	117.166664	1023.000000	1023.000000	2046.000000
2.740000	-0.005680	-3.357004	-0.585035	0.989461	-2.449213	-1.312217	0.000000	-10.000000	0.400000	-22.066668	109.833336	1023.000000	1023.000000	2046.000000
2.760000	-0.007217	-4.265169	-0.773509	0.556885	-2.617949	-1.430596	0.000000	-10.000000	0.400000	-22.216667	102.500000	1023.000000	1023.000000	2046.000000
2.780000	-0.008535	-5.044199	-0.917120	0.246652	-2.734042	-1.639689	0.000000	-10.000000	0.400000	-21.950001	95.166664	1023.000000	1023.000000	2046.000000
2.800000	-0.009755	-5.765377	-1.110907	-0.081580	-2.848412	-1.724478	0.000000	-10.000000	0.400000	-21.600000	87.833336	1023.000000	1023.000000	2046.000000
2.820000	-0.010869	-6.423440	-1.184658	-0.321880	-3.015410	-1.901492	0.000000	-10.000000	0.383333	-21.316668	80.666664	1023.000000	1023.000000	2046.000000
2.840000	-0.011508	-6.801049	-1.343816	-0.548192	-2.967935	-1.941106	0.000000	-10.000000	0.366667	-20.966667	73.500000	1023.000000	1023.000000	2046.000000
2.860000	-0.011812	-6.980644	-1.378760	-0.785841	-2.965114	-1.850929	0.000000	-10.000000	0.358333	-20.700001	66.500000	1023.000000	1023.000000	2046.000000
2.880000	-0.011926	-7.048265	-1.416265	-0.846871	-2.922913	-1.862215	0.000000	-10.000000	0.366667	-20.366667	59.500000	1023.000000	1023.000000	2046.000000
2.900000	-0.011761	-6.950965	-1.434956	-0.938200	-2.823115	-1.754694	0.000000	-10.000000	0.366667	-20.100000	52.666668	1023.000000	1023.000000	2046.000000
2.920000	-0.011450	-6.767069	-1.370689	-0.967637	-2.745452	-1.683291	0.000000	-10.000000	0.341667	-19.650000	46.000000	1023.000000	1023.000000	2046.000000
2.940000	-0.011379	-6.725110	-1.373446	-0.943100	-2.713940	-1.694624	0.000000	-10.000000	0.333333	-19.116667	39.500000	1023.000000	1023.000000	2046.000000
2.960000	-0.011098	-6.559151	-1.259595	-0.961376	-2.731941	-1.606239	0.000000	-10.000000	0.300000	-18.433334	33.000000	1023.000000	1023.000000	2046.000000
2.980000	-0.011004	-6.503311	-1.315985	-0.925557	-2.604502	-1.657266	0.000000	-10.000000	0.283333	-18.083334	26.666666	1023.000000	1023.000000	2046.000000
3.000000	-0.010771	-6.365800	-1.243672	-1.006510	-2.572873	-1.542745	0.000000	-10.000000	0.250000	-17.800001	20.500000	1023.000000	1023.000000	2046.000000
3.020000	-0.010582	-6.253810	-1.218771	-1.056129	-2.523651	-1.455260	0.000000	-10.000000	0.250000	-17.700001	14.500000	1023.000000	1023.000000	2046.000000
3.040000	-0.010530	-6.223116	-1.277731	-1.001065	-2.412978	-1.531342	0.000000	-10.000000	0.250000	-17.366667	8.833333	1023.000000	1023.000000	2046.000000
3.060000	-0.010358	-6.121471	-1.227816	-1.101824	-2.391862	-1.399970	0.000000	-10.000000	0.250000	-17.016666	3.500000	1023.000000	1023.000000	2046.000000
3.080000	-0.010521	-6.218016	-1.234811	-1.056859	-2.403438	-1.522907	0.000000	-10.000000	0.250000	-16.600000	-1.666667	1023.000000	1023.000000	2046.000000
3.100000	-0.010601	-6.265374	-1.212263	-1.140156	-2.455119	-1.457836	0.000000	-10.000000	0.241667	-16.216667	-7.000000	1023.000000	1023.000000	2046.000000
3.120000	-0.010940	-6.465592	-1.276134	-1.110635	-2.475184	-1.603639	0.000000	-10.000000	0.241667	-15.933333	-12.333333	1023.000000	1023.000000	2046.000000
3.140000	-0.011200	-6.619008	-1.311400	-1.220744	-2.503509	-1.583355	0.000000	-10.000000	0.233333	-15.616667	-17.666666	1023.000000	1023.000000	2046.000000
3.160000	-0.011291	-6.672980	-1.330830	-1.259477	-2.492606	-1.590067	0.000000	-10.000000	0.225000	-15.283334	-22.833334	1023.000000	1023.000000	2046.000000
3.180000	-0.011423	-6.750979	-1.386865	-1.308641	-2.473154	-1.582319	0.000000	-10.000000	0.216667	-14.816667	-28.000000	1023.000000	1023.000000	2046.000000
3.200000	-0.011459	-6.772148	-1.374084	-1.384317	-2.464831	-1.548916	0.000000	-10.000000	0.208333	-14.450001	-33.000000	1023.000000	1023.000000	2046.000000
3.220000	-0.011514	-6.804821	-1.399930	-1.396048	-2.412182	-1.596661	0.000000	-10.000000	0.208333	-13.983334	-37.833332	1023.000000	1023.000000	2046.000000
3.240000	-0.011586	-6.847079	-1.370421	-1.403427	-2.464357	-1.608874	0.000000	-10.000000	0.200000	-13.583334	-42.500000	1023.000000	1023.000000	2046.000000
3.260000	-0.011761	-6.950956	-1.334473	-1.370544	-2.519241	-1.726698	0.000000	-10.000000	0.183333	-13.066667	-47.000000	1023.000000	1023.000000	2046.000000
3.280000	-0.011481	-6.785096	-1.284172	-1.451522	-2.466274	-1.583128	0.000000	-10.000000	0.150000	-12.516667	-51.500000	1023.000000	1023.000000	2046.000000
3.300000	-0.011412	-6.744597	-1.342973	-1.437018	-2.354246	-1.610360	0.000000	-10.000000	0.116667	-12.000000	-55.833332	1023.000000	1023.000000	2046.000000
3.320000	-0.011231	-6.637400	-1.338299	-1.525813	-2.294094	-1.479194	0.000000	-10.000000	0.100000	-11.550000	-60.000000	1023.000000	1023.000000	2046.000000
3.340000	-0.011066	-6.540004	-1.271842	-1.540299	-2.293660	-1.434203	0.000000	-10.000000	0.100000	-11.100000	-63.666668	1023.000000	1023.000000	2046.000000
3.360000	-0.011140	-6.583799	-1.289389	-1.507847	-2.284447	-1.502116	0.000000	-10.000000	0.100000	-10.800000	-67.333336	1023.000000	1023.000000	2046.000000
3.380000	-0.011157	-6.593878	-1.279828	-1.563143	-2.292134	-1.458773	0.000000	-10.000000	0.100000	-10.550000	-70.833336	1023.000000	1023.000000	2046.000000
3.400000	-0.011392	-6.732944	-1.306426	-1.550009	-2.318118	-1.558391	0.000000	-10.000000	0.100000	-10.483334	-74.500000	1023.000000	1023.000000	2046.000000
3.420000	-0.011716	-6.924182	-1.428381	-1.639252	-2.328926	-1.527623	0.000000	-10.000000	0.100000	-10.283334	-78.000000	1023.000000	1023.000000	2046.000000
3.440000	-0.012969	-7.664511	-1.682854	-1.844090	-2.542262	-1.595305	0.000000	-10.000000	0.091667	-10.116667	-81.500000	1023.000000	1023.000000	2046.000000
3.460000	-0.015187	-8.975292	-2.100810	-2.119442	-2.806840	-1.948201	0.000000	-10.000000	0.083333	-9.850000	-84.833336	1023.000000	1023.000000	2046.000000
3.480000	-0.017337	-10.246151	-2.439285	-2.433525	-3.082396	-2.290945	0.000000	-10.000000	0.083333	-9.533334	-88.000000	1023.000000	1023.000000	2046.000000
3.500000	-0.018889	-11.163217	-2.600342	-2.792597	-3.305267	-2.465011	0.000000	-10.000000	0.091667	-9.300000	-91.166664	1023.000000	1023.000000	2046.000000
3.520000	-0.020109	-11.884588	-2.719623	-2.965298	-3.469325	-2.730343	0.000000	-10.000000	0.100000	-9.183333	-94.333336	1023.000000	1023.000000	2046.000000
3.540000	-0.020318	-12.007803	-2.745870	-2.977808	-3.440401	-2.843725	0.000000	-10.000000	0.100000	-9.050000	-97.500000	1023.000000	1023.000000	2046.000000
3.560000	-0.020451	-12.086668	-2.716018	-2.969732	-3.480514	-2.920404	0.000000	-10.000000	0.100000	-8.983334	-100.500000	1023.000000	1023.000000	2046.000000
3.580000	-0.020038	-11.842747	-2.696371	-3.067601	-3.373763	-2.705012	0.000000	-10.000000	0.100000	-8.933333	-103.500000	1023.000000	1023.000000	2046.000000
3.600000	-0.020192	-11.933451	-2.870056	-2.975576	-3.342279	-2.745540	0.000000	-10.000000	0.100000	-9.133333	-106.500000	1023.000000	1023.000000	2046.000000
3.620000	-0.021324	-12.602717	-3.116918	-3.071759	-3.631831	-2.782210	0.000000	-10.000000	0.100000	-9.066667	-109.500000	1023.000000	1023.000000	2046.000000
3.640000	-0.024270	-14.343426	-3.546368	-3.312075	-4.145294	-3.339689	0.000000	-10.000000	0.091667	-8.633333	-112.500000	1023.000000	1023.000000	2046.000000
3.660000	-0.028029	-16.565208	-4.026483	-3.849829	-4.786408	-3.902488	0.000000	-10.000000	0.075000	-7.683333	-115.500000	1023.000000	1023.000000	2046.000000
3.680000	-0.031392	-18.552933	-4.583207	-4.341824	-5.178714	-4.449187	0.000000	-10.000000	0.058333	-6.550000	-118.166664	1023.000000	1023.000000	2046.000000
3.700000	-0.033296	-19.677872	-4.866361	-4.748541	-5.417392	-4.645578	0.000000	-10.000000	0.050000	-5.716667	-120.500000	1023.000000	1023.000000	2046.000000
3.720000	-0.034503	-20.391130	-5.089975	-4.876629	-5.505369	-4.919157	0.000000	-10.000000	0.050000	-5.550000	-122.166664	1023.000000	1023.000000	2046.000000
3.740000	-0.035115	-20.753201	-5.160356	-4.978503	-5.592278	-5.022064	0.000000	-10.000000	0.058333	-5.966667	-123.833336	1023.000000	1023.000000	2046.000000
3.760000	-0.035535	-21.000906	-5.218235	-4.993127	-5.649516	-5.140028	0.000000	-10.000000	0.066667	-6.633334	-125.833336	1023.000000	1023.000000	2046.000000
3.780000	-0.035926	-21.232038	-5.314200	-4.997633	-5.682956	-5.237250	0.000000	-10.000000	0.075000	-7.000000	-128.166672	1023.000000	1023.000000	2046.000000
3.800000	-0.036182	-21.383364	-5.373901	-5.038701	-5.736584	-5.234179	0.000000	-10.000000	0.075000	-7.116667	-130.666672	1023.000000	1023.000000	2046.000000
3.820000	-0.036368	-21.493774	-5.418518	-5.040206	-5.781468	-5.253582	0.000000	-10.000000	0.066667	-7.066667	-133.000000	1023.000000	1023.000000	2046.000000
3.840000	-0.036520	-21.583473	-5.487297	-5.073912	-5.775715	-5.246550	0.000000	-10.000000	0.066667	-7.016667	-135.333328	1023.000000	1023.000000	2046.000000
3.860000	-0.036454	-21.544395	-5.462814	-5.123406	-5.790048	-5.168128	0.000000	-10.000000	0.066667	-6.883334	-137.666672	1023.000000	1023.000000	2046.000000
3.880000	-0.036336	-21.474665	-5.590985	-5.130764	-5.632655	-5.120260	0.000000	-10.000000	0.075000	-6.500000	-140.000000	1023.000000	1023.000000	2046.000000
3.900000	-0.036029	-21.293125	-5.610987	-5.148268	-5.513529	-5.020341	0.000000	-10.000000	0.075000	-5.800000	-142.333328	1023.000000	1023.000000	2046.000000
3.920000	-0.035590	-21.033440	-5.530477	-5.141884	-5.416684	-4.944396	0.000000	-10.000000	0.066667	-5.016667	-144.166672	1023.000000	1023.000000	2046.000000
3.940000	-0.034837	-20.588902	-5.452960	-5.047473	-5.284053	-4.804415	0.000000	-10.000000	0.058333	-4.383333	-145.833328	1023.000000	1023.000000	2046.000000
3.960000	-0.033823	-19.989120	-5.286135	-4.873736	-5.198435	-4.630814	0.000000	-10.000000	0.050000	-4.150000	-147.166672	1023.000000	1023.000000	2046.000000
3.980000	-0.032244	-19.056395	-5.040173	-4.727040	-4.991864	-4.297317	0.000000	-10.000000	0.050000	-3.833333	-148.666672	1023.000000	1023.000000	2046.000000
4.000000	-0.031162	-18.417032	-4.862701	-4.525665	-4.871812	-4.156854	0.000000	-10.000000	0.050000	-3.483333	-149.833328	1023.000000	1023.000000	2046.000000
4.020000	-0.030495	-18.022791	-4.836206	-4.510489	-4.695765	-3.980332	0.000000	-10.000000	0.050000	-3.100000	-151.000000	1023.000000	1023.000000	2046.000000
4.040000	-0.030887	-18.254116	-4.939567	-4.567724	-4.670865	-4.075961	0.000000	-10.000000	0.050000	-2.900000	-152.000000	1023.000000	1023.000000	2046.000000
4.060000	-0.031937	-18.875063	-5.037395	-4.805316	-4.804542	-4.227811	0.000000	-10.000000	0.050000	-2.816667	-153.000000	1023.000000	1023.000000	2046.000000
4.080000	-0.033063	-19.540344	-5.231655	-5.047926	-4.875527	-4.385236	0.000000	-10.000000	0.041667	-2.516667	-154.000000	1023.000000	1023.000000	2046.000000
4.100000	-0.033941	-20.059296	-5.312348	-5.310124	-4.982207	-4.454616	0.000000	-10.000000	0.033333	-1.600000	-154.666672	1023.000000	1023.000000	2046.000000
4.120000	-0.034416	-20.339565	-5.238928	-5.484735	-5.100332	-4.515571	0.000000	-10.000000	0.016667	0.016667	-155.000000	1023.000000	1023.000000	2046.000000
4.140000	-0.034644	-20.474541	-5.241509	-5.642455	-5.073671	-4.516905	0.000000	-10.000000	0.008333	1.783333	-155.000000	1023.000000	1023.000000	2046.000000
4.160000	-0.034555	-20.422102	-5.179456	-5.747265	-5.054560	-4.440821	0.000000	-10.000000	0.000000	3.400000	-155.000000	1023.000000	1023.000000	2046.000000
4.180000	-0.034079	-20.140806	-5.181956	-5.726628	-4.857983	-4.374238	0.000000	-10.000000	0.000000	4.766666	-155.000000	1023.000000	1023.000000	2046.000000
4.200000	-0.033198	-19.620129	-5.039629	-5.635829	-4.692280	-4.252389	0.000000	-10.000000	0.000000	6.183333	-155.000000	1023.000000	1023.000000	2046.000000
4.220000	-0.032037	-18.934061	-4.830144	-5.611816	-4.535709	-3.956392	0.000000	-10.000000	0.000000	7.266667	-155.000000	1023.000000	1023.000000	2046.000000
4.240000	-0.030929	-18.278847	-4.655028	-5.397532	-4.350015	-3.876273	0.000000	-10.000000	0.000000	8.200001	-155.000000	1023.000000	1023.000000	2046.000000
4.260000	-0.029744	-17.578693	-4.458095	-5.245975	-4.202595	-3.672029	0.000000	-10.000000	-0.008333	8.933333	-155.000000	1023.000000	1023.000000	2046.000000
4.280000	-0.028588	-16.895506	-4.241529	-5.093340	-4.082498	-3.478139	0.000000	-10.000000	-0.025000	9.883333	-155.000000	1023.000000	1023.000000	2046.000000
4.300000	-0.027447	-16.221254	-4.070281	-4.953738	-3.892170	-3.305065	0.000000	-10.000000	-0.041667	10.733334	-155.000000	1023.000000	1023.000000	2046.000000
4.320000	-0.026175	-15.469452	-3.887616	-4.813138	-3.667413	-3.101284	0.000000	-10.000000	-0.050000	11.766666	-94.666664	1023.000000	1023.000000	2046.000000
4.340000	-0.024935	-14.736386	-3.657574	-4.704291	-3.510701	-2.863820	0.000000	-10.000000	-0.050000	12.366667	-34.333332	1023.000000	1023.000000	2046.000000
4.360000	-0.023788	-14.058829	-3.511297	-4.483902	-3.304461	-2.759169	0.000000	-10.000000	-0.058333	12.933333	27.333334	1023.000000	1023.000000	2046.000000
4.380000	-0.022556	-13.330419	-3.391672	-4.372219	-3.020559	-2.545969	0.000000	-10.000000	-0.075000	13.350000	30.166666	1023.000000	1023.000000	2046.000000
4.400000	-0.021447	-12.674923	-3.180022	-4.181599	-2.889091	-2.424211	0.000000	-10.000000	-0.100000	14.116667	34.500000	1023.000000	1023.000000	2046.000000
4.420000	-0.020471	-12.098405	-3.010966	-4.047127	-2.761560	-2.278752	0.000000	-10.000000	-0.125000	14.783334	39.166668	1023.000000	1023.000000	2046.000000
4.440000	-0.019399	-11.465082	-2.796463	-3.911852	-2.661849	-2.094919	0.000000	-10.000000	-0.125000	15.616667	44.000000	1023.000000	1023.000000	2046.000000
4.460000	-0.018482	-10.922729	-2.629989	-3.748465	-2.546058	-1.998218	0.000000	-10.000000	-0.125000	16.183334	49.166668	1023.000000	1023.000000	2046.000000
4.480000	-0.017390	-10.277688	-2.518210	-3.696115	-2.345805	-1.717558	0.000000	-10.000000	-0.133333	16.950001	54.500000	1023.000000	1023.000000	2046.000000
4.500000	-0.016420	-9.704230	-2.406970	-3.549737	-2.166039	-1.581484	0.000000	-10.000000	-0.175000	17.683334	60.000000	1023.000000	1023.000000	2046.000000
4.520000	-0.015467	-9.141124	-2.306365	-3.355318	-1.998719	-1.480722	0.000000	-10.000000	-0.216667	18.716667	65.666664	1023.000000	1023.000000	2046.000000
4.540000	-0.014446	-8.537835	-2.162435	-3.249484	-1.810728	-1.315188	0.000000	-10.000000	-0.250000	19.700001	71.833336	1023.000000	1023.000000	2046.000000
4.560000	-0.013396	-7.917142	-1.918057	-3.065671	-1.718549	-1.214864	0.000000	-10.000000	-0.283333	20.750000	78.333336	1023.000000	1023.000000	2046.000000
4.580000	-0.012271	-7.251957	-1.785492	-2.962842	-1.524158	-0.979466	0.000000	-10.000000	-0.308333	21.583334	85.166664	1023.000000	1023.000000	2046.000000
4.600000	-0.011305	-6.681350	-1.584402	-2.749870	-1.419397	-0.927681	0.000000	-10.000000	-0.316667	22.300001	92.166664	1023.000000	1023.000000	2046.000000
4.620000	-0.010301	-6.088111	-1.447095	-2.668536	-1.239330	-0.733151	0.000000	-10.000000	-0.308333	22.650000	99.500000	1023.000000	1023.000000	2046.000000
4.640000	-0.009210	-5.443157	-1.282755	-2.537847	-1.084053	-0.538502	0.000000	-10.000000	-0.316667	23.033333	107.000000	1023.000000	1023.000000	2046.000000
4.660000	-0.008367	-4.945148	-1.218508	-2.388539	-0.916718	-0.421383	0.000000	-10.000000	-0.316667	23.183332	114.500000	1023.000000	1023.000000	2046.000000
4.680000	-0.007747	-4.578715	-1.123121	-2.305971	-0.924631	-0.224992	0.000000	-10.000000	-0.316667	23.299999	122.166664	1023.000000	1023.000000	2046.000000
4.700000	-0.008311	-4.911925	-1.232568	-2.227872	-1.049214	-0.402271	0.000000	-10.000000	-0.300000	23.416666	130.000000	1023.000000	1023.000000	2046.000000
4.720000	-0.009315	-5.505207	-1.406905	-2.365850	-1.201103	-0.531349	0.000000	-10.000000	-0.308333	23.550001	138.000000	1023.000000	1023.000000	2046.000000
4.740000	-0.010206	-6.031655	-1.439425	-2.451608	-1.409018	-0.731604	0.000000	-10.000000	-0.308333	23.683334	146.000000	1023.000000	1023.000000	2046.000000
4.760000	-0.010511	-6.212290	-1.462540	-2.514418	-1.417811	-0.817521	0.000000	-10.000000	-0.308333	23.300001	154.000000	1023.000000	1023.000000	2046.000000
4.780000	-0.010007	-5.914107	-1.393231	-2.600367	-1.293453	-0.627057	0.000000	-10.000000	-0.308333	23.116667	161.666672	1023.000000	1023.000000	2046.000000
4.800000	-0.008659	-5.117665	-1.167104	-2.356195	-1.062358	-0.532009	0.000000	-10.000000	-0.316667	23.200001	169.333328	1023.000000	1023.000000	2046.000000
4.820000	-0.007293	-4.310439	-0.999006	-2.049004	-0.837254	-0.425174	0.000000	-10.000000	-0.316667	23.433332	177.000000	1023.000000	1023.000000	2046.000000
4.840000	-0.005513	-3.258459	-0.734975	-1.785737	-0.640035	-0.097712	0.000000	-10.000000	-0.308333	23.350000	185.000000	1023.000000	1023.000000	2046.000000
4.860000	-0.004563	-2.696830	-0.592393	-1.459387	-0.606227	-0.038823	0.000000	-10.000000	-0.291667	23.049999	192.666672	1023.000000	1023.000000	2046.000000
4.880000	-0.004945	-2.922758	-0.704033	-1.349518	-0.766060	-0.103147	0.000000	-10.000000	-0.283333	22.733334	200.333328	1023.000000	1023.000000	2046.000000
4.900000	-0.007581	-4.480390	-1.079453	-1.522932	-1.256280	-0.621725	0.000000	-10.000000	-0.291667	22.950001	207.833328	1023.000000	1023.000000	2046.000000
4.920000	-0.010855	-6.415466	-1.558174	-1.965897	-1.809370	-1.082025	0.000000	-10.000000	-0.300000	22.933334	215.500000	1023.000000	1023.000000	2046.000000
4.940000	-0.013089	-7.735781	-1.925330	-2.288291	-2.139882	-1.382278	0.000000	-10.000000	-0.308333	23.133333	223.166672	1023.000000	1023.000000	2046.000000
4.960000	-0.014042	-8.298551	-2.118138	-2.394095	-2.220711	-1.565607	0.000000	-10.000000	-0.300000	22.883333	231.000000	1023.000000	1023.000000	2046.000000
4.980000	-0.014041	-8.298398	-1.976108	-2.286382	-2.360395	-1.675513	0.000000	-10.000000	-0.300000	22.816668	238.666672	1023.000000	1023.000000	2046.000000
5.000000	-0.013654	-8.069723	-1.900423	-2.137424	-2.330169	-1.701707	0.000000	-10.000000	-0.300000	22.566668	246.333328	1023.000000	1023.000000	2046.000000
5.020000	-0.013085	-7.733261	-1.838182	-1.989142	-2.252409	-1.653527	0.000000	-10.000000	-0.300000	22.666668	253.833328	1023.000000	1023.000000	2046.000000
5.040000	-0.012370	-7.310535	-1.717808	-1.760714	-2.216904	-1.615110	0.000000	-10.000000	-0.300000	22.733334	261.500000	1023.000000	1023.000000	2046.000000
5.060000	-0.011432	-6.756392	-1.584184	-1.563109	-2.137724	-1.471375	0.000000	-10.000000	-0.300000	22.783335	269.166656	1023.000000	1023.000000	2046.000000
5.080000	-0.010598	-6.263562	-1.571821	-1.309735	-1.966450	-1.415555	0.000000	-10.000000	-0.291667	22.466667	276.666656	1023.000000	1023.000000	2046.000000
5.100000	-0.009623	-5.687139	-1.405410	-1.158419	-1.909827	-1.213483	0.000000	-10.000000	-0.283333	22.316668	284.166656	1023.000000	1023.000000	2046.000000
5.120000	-0.008689	-5.135233	-1.286811	-0.927233	-1.762525	-1.158665	0.000000	-10.000000	-0.300000	22.183334	291.500000	1023.000000	1023.000000	2046.000000
5.140000	-0.007701	-4.551436	-1.144892	-0.765149	-1.668891	-0.972505	0.000000	-10.000000	-0.308333	22.416668	299.000000	1023.000000	1023.000000	2046.000000
5.160000	-0.006700	-3.959432	-1.052751	-0.577630	-1.507322	-0.821729	0.000000	-10.000000	-0.333333	22.433334	306.500000	1023.000000	1023.000000	2046.000000
5.180000	-0.005259	-3.108250	-0.903255	-0.535743	-1.223308	-0.445943	0.000000	-10.000000	-0.341667	22.866667	314.000000	1023.000000	1023.000000	2046.000000
5.200000	-0.003760	-2.222018	-0.764434	-0.197506	-0.955882	-0.304197	0.000000	-10.000000	-0.350000	22.966667	321.500000	1023.000000	1023.000000	2046.000000
5.220000	-0.002131	-1.259402	-0.591228	0.104496	-0.714806	-0.057864	0.000000	-10.000000	-0.333333	23.066668	329.166656	1023.000000	1023.000000	2046.000000
5.240000	0.000160	0.094791	-0.199011	0.456990	-0.527610	0.364422	0.000000	-10.000000	-0.308333	22.850000	336.833344	1023.000000	1023.000000	2046.000000
5.260000	0.002174	1.284687	0.213903	0.901973	-0.372975	0.541786	0.000000	-10.000000	-0.291667	22.600000	344.500000	1023.000000	1023.000000	2046.000000
5.280000	0.003957	2.338533	0.471801	1.144755	-0.094010	0.815986	0.000000	-10.000000	-0.266667	21.983334	352.166656	1023.000000	1023.000000	2046.000000
5.300000	0.004840	2.860653	0.614451	1.198232	0.049181	0.998789	0.000000	-10.000000	-0.241667	21.066668	359.666656	1023.000000	1023.000000	2046.000000
5.320000	0.004738	2.799926	0.590712	1.207349	0.147681	0.854184	0.000000	-10.000000	-0.216667	20.200001	366.833344	1023.000000	1023.000000	2046.000000
5.340000	0.004316	2.550844	0.535237	0.906341	0.143289	0.965977	0.000000	-10.000000	-0.208333	19.383333	373.666656	1023.000000	1023.000000	2046.000000
5.360000	0.003732	2.205581	0.485754	0.741814	0.108051	0.869962	0.000000	-10.000000	-0.200000	18.950001	380.166656	1023.000000	1023.000000	2046.000000
5.380000	0.003660	2.163306	0.486656	0.631071	0.180970	0.864608	0.000000	-10.000000	-0.191667	18.700001	386.500000	1023.000000	1023.000000	2046.000000
5.400000	0.004068	2.404424	0.579455	0.525296	0.285589	1.014084	0.000000	-10.000000	-0.191667	18.733334	392.833344	1023.000000	1023.000000	2046.000000
5.420000	0.004614	2.726902	0.738485	0.557662	0.357867	1.072888	0.000000	-10.000000	-0.200000	18.583334	399.166656	1023.000000	1023.000000	2046.000000
5.440000	0.005671	3.351318	0.986292	0.732468	0.492087	1.140471	0.000000	-10.000000	-0.208333	18.516666	405.500000	1023.000000	1023.000000	2046.000000
5.460000	0.007130	4.213678	1.220184	0.909905	0.715041	1.368548	0.000000	-10.000000	-0.216667	18.700001	411.500000	1023.000000	1023.000000	2046.000000
5.480000	0.008832	5.219458	1.482633	1.160298	0.979485	1.597043	0.000000	-10.000000	-0.208333	18.966667	417.833344	1023.000000	1023.000000	2046.000000
5.500000	0.010708	6.328609	1.755247	1.364815	1.270103	1.938444	0.000000	-10.000000	-0.208333	19.200001	424.166656	1023.000000	1023.000000	2046.000000
5.520000	0.012449	7.357597	1.991509	1.568229	1.545939	2.251920	0.000000	-10.000000	-0.216667	19.350000	430.666656	1023.000000	1023.000000	2046.000000
5.540000	0.013892	8.210191	2.227849	1.857908	1.729044	2.395389	0.000000	-10.000000	-0.225000	19.516666	437.000000	1023.000000	1023.000000	2046.000000
5.560000	0.015537	9.182602	2.409978	2.000476	2.016151	2.755997	0.000000	-10.000000	-0.233333	19.450001	443.500000	1023.000000	1023.000000	2046.000000
5.580000	0.016907	9.992096	2.672817	2.241266	2.182452	2.895560	0.000000	-10.000000	-0.233333	19.200001	450.000000	1023.000000	1023.000000	2046.000000
5.600000	0.018247	10.783777	2.949677	2.551938	2.334973	2.947189	0.000000	-10.000000	-0.225000	18.950001	456.333344	1023.000000	1023.000000	2046.000000
5.620000	0.019562	11.561227	3.142465	2.702985	2.545284	3.170493	0.000000	-10.000000	-0.208333	18.566668	462.833344	1023.000000	1023.000000	2046.000000
5.640000	0.020793	12.288398	3.344515	2.850037	2.696615	3.397231	0.000000	-10.000000	-0.191667	18.216667	469.166656	1023.000000	1023.000000	2046.000000
5.660000	0.021969	12.983946	3.499235	3.107207	2.902424	3.475079	0.000000	-10.000000	-0.191667	17.833334	475.500000	1023.000000	1023.000000	2046.000000
5.680000	0.023136	13.673636	3.729473	3.192127	3.000032	3.752005	0.000000	-10.000000	-0.200000	17.800001	481.500000	1023.000000	1023.000000	2046.000000
5.700000	0.024151	14.273150	3.873186	3.349640	3.152888	3.897436	0.000000	-10.000000	-0.200000	17.866667	487.500000	1023.000000	1023.000000	2046.000000
5.720000	0.024835	14.677685	3.985147	3.568163	3.226225	3.898150	0.000000	-10.000000	-0.200000	18.033335	493.500000	1023.000000	1023.000000	2046.000000
5.740000	0.025910	15.312887	4.106215	3.658222	3.396205	4.152246	0.000000	-10.000000	-0.208333	18.116667	499.500000	1023.000000	1023.000000	2046.000000
5.760000	0.026840	15.862576	4.237253	3.887717	3.543880	4.193727	0.000000	-10.000000	-0.216667	18.500000	505.500000	1023.000000	1023.000000	2046.000000
5.780000	0.027688	16.363602	4.402394	4.090186	3.635626	4.235396	0.000000	-10.000000	-0.233333	18.733334	511.500000	1023.000000	1023.000000	2046.000000
5.800000	0.028798	17.019453	4.601093	4.203045	3.755589	4.459724	0.000000	-10.000000	-0.250000	19.166668	517.500000	1023.000000	1023.000000	2046.000000
5.820000	0.029888	17.663811	4.765131	4.407265	3.936647	4.554768	0.000000	-10.000000	-0.258333	19.333334	523.833313	1023.000000	1023.000000	2046.000000
5.840000	0.031168	18.420012	5.060839	4.510496	4.043533	4.805143	0.000000	-10.000000	-0.266667	19.666668	530.166687	1023.000000	1023.000000	2046.000000
5.860000	0.032191	19.025082	5.194642	4.640184	4.167258	5.022997	0.000000	-10.000000	-0.266667	19.816668	536.833313	1023.000000	1023.000000	2046.000000
5.880000	0.032115	18.980188	5.149968	4.783222	4.095291	4.951708	0.000000	-10.000000	-0.283333	19.916668	543.333313	1023.000000	1023.000000	2046.000000
5.900000	0.031379	18.545183	4.970032	4.705933	4.014665	4.854553	0.000000	-10.000000	-0.283333	20.150000	550.000000	1023.000000	1023.000000	2046.000000
5.920000	0.030704	18.146338	4.878258	4.623797	3.927896	4.716387	0.000000	-10.000000	-0.283333	20.316668	556.666687	1023.000000	1023.000000	2046.000000
5.940000	0.030450	17.995977	4.903182	4.643872	3.873467	4.575458	0.000000	-10.000000	-0.266667	20.183334	563.500000	1023.000000	1023.000000	2046.000000
5.960000	0.031551	18.646557	5.097168	4.740821	4.062409	4.746158	0.000000	-10.000000	-0.258333	19.866667	570.333313	1023.000000	1023.000000	2046.000000
5.980000	0.032722	19.338583	5.355868	5.097565	4.204263	4.680887	0.000000	-10.000000	-0.250000	19.483334	577.000000	1023.000000	1023.000000	2046.000000
6.000000	0.034547	20.417408	5.707958	5.287135	4.342772	5.079542	0.000000	-10.000000	-0.241667	19.216667	583.500000	1023.000000	1023.000000	2046.000000
6.020000	0.035951	21.247025	5.869679	5.581939	4.512396	5.283010	0.000000	-10.000000	-0.216667	18.700001	590.000000	1023.000000	1023.000000	2046.000000
6.040000	0.036121	21.347597	5.863928	5.722092	4.472993	5.288584	0.000000	-10.000000	-0.191667	17.983334	596.333313	1023.000000	1023.000000	2046.000000
6.060000	0.033953	20.066103	5.535393	5.533437	4.060792	4.936482	0.000000	-10.000000	-0.166667	17.200001	602.500000	1023.000000	1023.000000	2046.000000
6.080000	0.030080	17.777445	5.003385	5.272257	3.390131	4.111671	0.000000	-10.000000	-0.158333	16.550001	608.333313	1023.000000	1023.000000	2046.000000
6.100000	0.026782	15.828370	4.507623	4.897590	2.836950	3.586207	0.000000	-10.000000	-0.133333	16.016666	614.000000	1023.000000	1023.000000	2046.000000
6.120000	0.025150	14.863446	4.301936	4.708475	2.519221	3.333814	0.000000	-10.000000	-0.133333	15.733334	619.333313	1023.000000	1023.000000	2046.000000
6.140000	0.024597	14.536787	4.290337	4.631676	2.364222	3.250552	0.000000	-10.000000	-0.116667	15.550000	624.666687	1023.000000	1023.000000	2046.000000
6.160000	0.024601	14.539097	4.324898	4.691314	2.298811	3.224074	0.000000	-10.000000	-0.150000	15.716667	629.833313	1023.000000	1023.000000	2046.000000
6.180000	0.024621	14.550752	4.320020	4.888409	2.276893	3.065430	0.000000	-10.000000	-0.150000	15.700001	635.166687	1023.000000	1023.000000	2046.000000
6.200000	0.025104	14.836479	4.417204	4.955380	2.286032	3.177862	0.000000	-10.000000	-0.183333	15.916667	640.333313	1023.000000	1023.000000	2046.000000
6.220000	0.025663	15.166573	4.502051	5.261297	2.346348	3.056876	0.000000	-10.000000	-0.150000	15.966667	645.666687	1023.000000	1023.000000	2046.000000
6.240000	0.026503	15.663068	4.702258	5.385538	2.346441	3.228831	0.000000	-10.000000	-0.166667	15.966667	651.000000	1023.000000	1023.000000	2046.000000
6.260000	0.027176	16.060936	4.788400	5.672755	2.403036	3.196744	0.000000	-10.000000	-0.133333	15.783334	656.333313	1023.000000	1023.000000	2046.000000
6.280000	0.028048	16.576223	4.905974	5.738398	2.506039	3.425812	0.000000	-10.000000	-0.133333	15.666667	661.666687	1023.000000	1023.000000	2046.000000
6.300000	0.028762	16.998167	5.016906	5.968721	2.595454	3.417085	0.000000	-10.000000	-0.100000	15.666667	666.833313	1023.000000	1023.000000	2046.000000
6.320000	0.029845	17.638296	5.161890	6.074804	2.754457	3.647145	0.000000	-10.000000	-0.116667	15.833334	672.166687	1023.000000	1023.000000	2046.000000
6.340000	0.030930	18.279806	5.278699	6.271896	2.964952	3.764260	0.000000	-10.000000	-0.150000	15.966667	677.333313	1023.000000	1023.000000	2046.000000
6.360000	0.032228	19.046833	5.410069	6.485537	3.207815	3.943410	0.000000	-10.000000	-0.183333	16.300001	682.666687	1023.000000	1023.000000	2046.000000
6.380000	0.033705	19.919365	5.583055	6.745886	3.429281	4.161143	0.000000	-10.000000	-0.175000	16.516666	688.000000	1023.000000	1023.000000	2046.000000
6.400000	0.035357	20.895929	5.864365	7.059257	3.577039	4.395268	0.000000	-10.000000	-0.150000	16.666668	693.500000	1023.000000	1023.000000	2046.000000
6.420000	0.037564	22.200165	6.252052	7.338369	3.730954	4.878790	0.000000	-10.000000	-0.133333	16.950001	699.000000	1023.000000	1023.000000	2046.000000
6.440000	0.039433	23.304773	6.526738	7.682693	3.990692	5.104650	0.000000	-10.000000	-0.133333	16.733334	704.666687	1023.000000	1023.000000	2046.000000
6.460000	0.040616	24.003977	6.608797	7.932668	4.256378	5.206134	0.000000	-10.000000	-0.125000	16.466667	710.333313	1023.000000	1023.000000	2046.000000
6.480000	0.041148	24.318634	6.731618	7.911844	4.325088	5.350083	0.000000	-10.000000	-0.100000	15.616667	716.000000	1023.000000	1023.000000	2046.000000
6.500000	0.040728	24.070324	6.652253	7.862301	4.385975	5.169794	0.000000	-10.000000	-0.091667	15.016667	721.333313	1023.000000	1023.000000	2046.000000
6.520000	0.039953	23.611996	6.478617	7.711957	4.402049	5.019374	0.000000	-10.000000	-0.108333	14.566667	726.333313	1023.000000	1023.000000	2046.000000
6.540000	0.039582	23.393061	6.486525	7.437665	4.367348	5.101523	0.000000	-10.000000	-0.133333	14.500000	731.166687	1023.000000	1023.000000	2046.000000
6.560000	0.039447	23.313072	6.522693	7.374510	4.391444	5.024426	0.000000	-10.000000	-0.150000	14.516667	736.000000	1023.000000	1023.000000	2046.000000
6.580000	0.040049	23.669004	6.667073	7.248152	4.512822	5.240958	0.000000	-10.000000	-0.133333	14.616667	741.000000	1023.000000	1023.000000	2046.000000
6.600000	0.040754	24.085695	6.825181	7.312012	4.630059	5.318443	0.000000	-10.000000	-0.116667	14.583334	745.833313	1023.000000	1023.000000	2046.000000
6.620000	0.041982	24.811445	7.000531	7.482616	4.874267	5.454032	0.000000	-10.000000	-0.116667	14.883333	750.666687	1023.000000	1023.000000	2046.000000
6.640000	0.043672	25.810150	7.176074	7.602739	5.200596	5.830741	0.000000	-10.000000	-0.133333	15.216667	755.500000	1023.000000	1023.000000	2046.000000
6.660000	0.045524	26.904409	7.483201	7.838677	5.465658	6.116873	0.000000	-10.000000	-0.166667	15.733334	760.500000	1023.000000	1023.000000	2046.000000
6.680000	0.047203	27.896700	7.728023	8.206256	5.745100	6.217321	0.000000	-10.000000	-0.183333	16.116667	765.666687	1023.000000	1023.000000	2046.000000
6.700000	0.048951	28.929852	7.956138	8.457740	6.019732	6.496242	0.000000	-10.000000	-0.183333	16.516666	771.000000	1023.000000	1023.000000	2046.000000
6.720000	0.050602	29.906006	8.307408	8.698850	6.161274	6.738474	0.000000	-10.000000	-0.200000	16.916668	776.666687	1023.000000	1023.000000	2046.000000
6.740000	0.052065	30.770685	8.524705	8.961609	6.396747	6.887625	0.000000	-10.000000	-0.216667	17.200001	782.166687	1023.000000	1023.000000	2046.000000
6.760000	0.053698	31.735603	8.792370	9.110211	6.620327	7.212695	0.000000	-10.000000	-0.216667	17.333334	787.833313	1023.000000	1023.000000	2046.000000
6.780000	0.055127	32.580029	9.033253	9.281989	6.804976	7.459808	0.000000	-10.000000	-0.183333	17.183334	793.500000	1023.000000	1023.000000	2046.000000
6.800000	0.056306	33.276882	9.183633	9.491935	7.013749	7.587565	0.000000	-10.000000	-0.175000	17.400000	799.500000	1023.000000	1023.000000	2046.000000
6.820000	0.057546	34.009583	9.381653	9.645807	7.182268	7.799852	0.000000	-10.000000	-0.175000	17.566668	805.500000	1023.000000	1023.000000	2046.000000
6.840000	0.058632	34.651608	9.527747	9.820261	7.379858	7.923742	0.000000	-10.000000	-0.175000	17.700001	811.500000	1023.000000	1023.000000	2046.000000
6.860000	0.059654	35.255703	9.674686	9.982498	7.541397	8.057120	0.000000	-10.000000	-0.158333	17.616667	817.166687	1023.000000	1023.000000	2046.000000
6.880000	0.060570	35.796600	9.788782	10.167661	7.690117	8.150041	0.000000	-10.000000	-0.158333	17.216667	822.833313	1023.000000	1023.000000	2046.000000
6.900000	0.061545	36.373314	9.959971	10.280033	7.796374	8.336934	0.000000	-10.000000	-0.158333	16.916666	828.500000	1023.000000	1023.000000	2046.000000
6.920000	0.062276	36.804840	10.098859	10.435666	7.857223	8.413094	0.000000	-10.000000	-0.150000	16.516666	834.333313	1023.000000	1023.000000	2046.000000
6.940000	0.063159	37.326820	10.212248	10.575970	8.013463	8.525142	0.000000	-10.000000	-0.141667	16.300001	840.000000	1023.000000	1023.000000	2046.000000
6.960000	0.064046	37.850979	10.411827	10.801673	8.111833	8.525646	0.000000	-10.000000	-0.125000	16.066668	845.500000	1023.000000	1023.000000	2046.000000
6.980000	0.065028	38.431557	10.556890	10.883530	8.231640	8.759498	0.000000	-10.000000	-0.108333	15.800000	851.000000	1023.000000	1023.000000	2046.000000
7.000000	0.065047	38.442776	10.520981	10.905923	8.221772	8.794100	0.000000	-10.000000	-0.116667	15.650001	856.333313	1023.000000	1023.000000	2046.000000
7.020000	0.064290	37.995548	10.394633	10.781249	8.069494	8.750171	0.000000	-10.000000	-0.150000	15.750000	861.500000	1023.000000	1023.000000	2046.000000
7.040000	0.063657	37.621475	10.332162	10.731843	7.972036	8.585434	0.000000	-10.000000	-0.183333	15.916667	866.666687	1023.000000	1023.000000	2046.000000
7.060000	0.063491	37.522915	10.324880	10.645249	7.970616	8.582169	0.000000	-10.000000	-0.166667	16.033333	872.000000	1023.000000	1023.000000	2046.000000
7.080000	0.064332	38.020081	10.463138	10.732481	8.146672	8.677789	0.000000	-10.000000	-0.133333	15.800000	877.333313	1023.000000	1023.000000	2046.000000
7.100000	0.065636	38.791000	10.720343	11.013698	8.314324	8.742638	0.000000	-10.000000	-0.100000	15.533334	882.666687	1023.000000	1023.000000	2046.000000
7.120000	0.067181	39.704056	10.929475	11.301291	8.541620	8.931668	0.000000	-10.000000	-0.100000	15.350000	887.833313	1023.000000	1023.000000	2046.000000
7.140000	0.068167	40.286896	11.092918	11.510211	8.576660	9.107105	0.000000	-10.000000	-0.108333	15.266666	893.000000	1023.000000	1023.000000	2046.000000
7.160000	0.067631	39.969898	10.989889	11.561761	8.460345	8.957902	0.000000	-10.000000	-0.125000	15.016666	898.166687	1023.000000	1023.000000	2046.000000
7.180000	0.064584	38.168888	10.559599	11.176204	7.920710	8.512375	0.000000	-10.000000	-0.141667	14.766666	903.166687	1023.000000	1023.000000	2046.000000
7.200000	0.060218	35.588863	9.868731	10.729455	7.240757	7.749919	0.000000	-10.000000	-0.133333	14.416667	908.166687	1023.000000	1023.000000	2046.000000
7.220000	0.057211	33.811447	9.358324	10.214067	6.799639	7.439418	0.000000	-10.000000	-0.125000	14.200000	913.000000	1023.000000	1023.000000	2046.000000
7.240000	0.055360	32.717808	9.120868	10.046609	6.494855	7.055475	0.000000	-10.000000	-0.116667	13.833333	917.833313	1023.000000	1023.000000	2046.000000
7.260000	0.054635	32.289066	8.976890	10.008388	6.391297	6.912492	0.000000	-10.000000	-0.125000	13.733334	922.500000	1023.000000	1023.000000	2046.000000
7.280000	0.054482	32.198639	9.032709	10.096222	6.255077	6.814630	0.000000	-10.000000	-0.116667	13.466667	927.166687	1023.000000	1023.000000	2046.000000
7.300000	0.054486	32.201420	9.010957	10.225296	6.254574	6.710593	0.000000	-10.000000	-0.108333	13.283334	931.666687	1023.000000	1023.000000	2046.000000
7.320000	0.054975	32.489937	9.141114	10.318122	6.206460	6.824241	0.000000	-10.000000	-0.100000	13.016667	936.333313	1023.000000	1023.000000	2046.000000
7.340000	0.055350	32.712074	9.219431	10.471940	6.202098	6.818604	0.000000	-10.000000	-0.100000	12.950000	940.666687	1023.000000	1023.000000	2046.000000
7.360000	0.055877	33.023579	9.292556	10.583506	6.238188	6.909328	0.000000	-10.000000	-0.100000	12.750000	945.000000	1023.000000	1023.000000	2046.000000
7.380000	0.056590	33.444618	9.305470	10.721867	6.409558	7.007726	0.000000	-10.000000	-0.100000	12.583333	949.166687	1023.000000	1023.000000	2046.000000
7.400000	0.057216	33.814846	9.429250	10.939460	6.455283	6.990852	0.000000	-10.000000	-0.100000	12.350000	953.500000	1023.000000	1023.000000	2046.000000
7.420000	0.058019	34.289295	9.528567	11.095916	6.569497	7.095314	0.000000	-10.000000	-0.100000	12.350000	957.833313	1023.000000	1023.000000	2046.000000
7.440000	0.058912	34.816822	9.736998	11.252647	6.607213	7.219962	0.000000	-10.000000	-0.108333	12.583333	962.000000	1023.000000	1023.000000	2046.000000
7.460000	0.059845	35.368317	9.867913	11.477654	6.787772	7.234978	0.000000	-10.000000	-0.116667	12.833333	966.000000	1023.000000	1023.000000	2046.000000
7.480000	0.061366	36.267235	10.041837	11.596521	7.057633	7.571243	0.000000	-10.000000	-0.116667	12.966667	970.166687	1023.000000	1023.000000	2046.000000
7.500000	0.062682	37.045059	10.272429	11.777804	7.181644	7.813184	0.000000	-10.000000	-0.108333	12.600000	974.500000	1023.000000	1023.000000	2046.000000
7.520000	0.064228	37.958656	10.436522	12.096675	7.416914	8.008545	0.000000	-10.000000	-0.091667	12.450000	978.833313	1023.000000	1023.000000	2046.000000
7.540000	0.066343	39.208744	10.730554	12.351445	7.677999	8.448746	0.000000	-10.000000	-0.083333	11.900000	983.000000	1023.000000	1023.000000	2046.000000
7.560000	0.067831	40.087872	10.998394	12.657084	7.844110	8.588286	0.000000	-10.000000	-0.075000	11.516666	987.000000	1023.000000	1023.000000	2046.000000
7.580000	0.068744	40.627865	11.080229	12.789173	8.061642	8.696820	0.000000	-10.000000	-0.058333	10.750000	991.000000	1023.000000	1023.000000	2046.000000
7.600000	0.068615	40.551586	11.130381	12.790231	8.042868	8.588106	0.000000	-10.000000	-0.041667	10.116667	994.666687	1023.000000	1023.000000	2046.000000
7.620000	0.067762	40.047161	11.006520	12.634167	7.991485	8.414988	0.000000	-10.000000	-0.016667	9.433333	998.166687	1023.000000	1023.000000	2046.000000
7.640000	0.066863	39.515759	10.872775	12.346320	7.940975	8.355687	0.000000	-10.000000	-0.008333	8.983334	1001.333313	1023.000000	1023.000000	2046.000000
7.660000	0.066495	39.298489	10.812222	12.065591	7.986266	8.434409	0.000000	-10.000000	-0.016667	8.800000	1004.500000	1023.000000	1023.000000	2046.000000
7.680000	0.066384	39.233185	10.818732	11.948346	8.045389	8.420718	0.000000	-10.000000	-0.016667	8.633333	1007.500000	1023.000000	1023.000000	2046.000000
7.700000	0.066816	39.488068	10.908419	11.915614	8.170717	8.493318	0.000000	-10.000000	-0.025000	8.383333	1010.500000	1023.000000	1023.000000	2046.000000
7.720000	0.067705	40.013409	11.062610	11.948792	8.325011	8.676995	0.000000	-10.000000	-0.016667	8.066667	1013.333313	1023.000000	1023.000000	2046.000000
7.740000	0.068887	40.712303	11.301966	12.142649	8.486047	8.781643	0.000000	-10.000000	-0.025000	7.750000	1016.000000	1023.000000	1023.000000	2046.000000
7.760000	0.070357	41.580830	11.523387	12.385519	8.726068	8.945856	0.000000	-10.000000	-0.016667	7.666667	1018.666687	1023.000000	1023.000000	2046.000000
7.780000	0.071925	42.507759	11.817020	12.652966	8.894581	9.143191	0.000000	-10.000000	-0.008333	7.633334	1021.333313	1023.000000	1023.000000	2046.000000
7.800000	0.073436	43.400486	12.066487	12.843144	9.090499	9.400355	0.000000	-10.000000	0.000000	7.633334	1024.000000	1023.000000	1023.000000	2046.000000
7.820000	0.074955	44.298134	12.298762	12.987432	9.285410	9.726529	0.000000	-10.000000	0.000000	7.466667	1026.500000	1023.000000	1023.000000	2046.000000
7.840000	0.076163	45.012180	12.430655	13.239422	9.519524	9.822578	0.000000	-10.000000	0.000000	7.200000	1029.000000	1023.000000	1023.000000	2046.000000
7.860000	0.077444	45.769211	12.603274	13.349545	9.730646	10.085744	0.000000	-10.000000	0.000000	7.100000	1031.333374	1023.000000	1023.000000	2046.000000
7.880000	0.078401	46.334923	12.772580	13.604142	9.863966	10.094234	0.000000	-10.000000	0.000000	7.066667	1033.833374	1023.000000	1023.000000	2046.000000
7.900000	0.079253	46.838593	12.931850	13.681917	9.972123	10.252700	0.000000	-10.000000	0.000000	7.216667	1036.166626	1023.000000	1023.000000	2046.000000
7.920000	0.080005	47.283070	13.109985	13.848625	10.040207	10.284252	0.000000	-10.000000	0.000000	7.183333	1038.666626	1023.000000	1023.000000	2046.000000
7.940000	0.080948	47.839989	13.341392	13.947073	10.155746	10.395781	0.000000	-10.000000	0.000000	7.066667	1041.000000	1023.000000	1023.000000	2046.000000
7.960000	0.082003	48.464020	13.460126	14.042521	10.373087	10.588286	0.000000	-10.000000	0.000000	6.866667	1043.333374	1023.000000	1023.000000	2046.000000
7.980000	0.082651	48.846767	13.460179	14.145834	10.536180	10.704574	0.000000	-10.000000	0.000000	6.800000	1045.833374	1023.000000	1023.000000	2046.000000
8.000000	0.082716	48.884972	13.468575	14.176654	10.503017	10.736727	0.000000	-10.000000	0.000000	6.583333	1048.166626	1023.000000	1023.000000	2046.000000
8.020000	0.082505	48.760162	13.444901	14.218715	10.475337	10.621208	0.000000	-10.000000	0.000000	6.300000	1050.500000	1023.000000	1023.000000	2046.000000
8.040000	0.082526	48.772804	13.517303	14.189734	10.415616	10.650150	0.000000	-10.000000	0.000000	5.800000	1052.500000	1023.000000	1023.000000	2046.000000
8.060000	0.083246	49.198349	13.650970	14.325263	10.578451	10.643666	0.000000	-10.000000	0.008333	4.933333	1054.500000	1023.000000	1023.000000	2046.000000
8.080000	0.084097	49.701389	13.924616	14.446090	10.559781	10.770902	0.000000	-10.000000	0.016667	3.366667	1056.333374	1023.000000	1023.000000	2046.000000
8.100000	0.084784	50.107220	13.963125	14.570481	10.668095	10.905518	0.000000	-10.000000	0.025000	1.366667	1057.833374	1023.000000	1023.000000	2046.000000
8.120000	0.084501	49.939976	13.745231	14.601053	10.703971	10.889719	0.000000	-10.000000	0.033333	-0.600000	1058.666626	1023.000000	1023.000000	2046.000000
8.140000	0.083029	49.070000	13.509390	14.467302	10.424662	10.668645	0.000000	-10.000000	0.041667	-2.100000	1059.000000	1023.000000	1023.000000	2046.000000
8.160000	0.079341	46.890259	12.912540	14.075952	9.883795	10.017973	0.000000	-10.000000	0.050000	-3.316667	1059.000000	1023.000000	1023.000000	2046.000000
8.180000	0.074805	44.209641	12.277301	13.514167	9.114759	9.303411	0.000000	-10.000000	0.050000	-4.600000	1059.000000	1023.000000	1023.000000	2046.000000
8.200000	0.070901	41.902260	11.713332	12.987400	8.462733	8.738792	0.000000	-10.000000	0.058333	-5.800000	1059.000000	1023.000000	1023.000000	2046.000000
8.220000	0.068356	40.398174	11.308453	12.522988	8.063742	8.502993	0.000000	-10.000000	0.066667	-6.966667	1059.000000	1023.000000	1023.000000	2046.000000
8.240000	0.066602	39.361797	11.006877	12.355784	7.814494	8.184643	0.000000	-10.000000	0.075000	-7.800000	1059.000000	1023.000000	1023.000000	2046.000000
8.260000	0.065680	38.816792	10.829464	12.239575	7.668748	8.079004	0.000000	-10.000000	0.075000	-8.566667	1059.000000	1023.000000	1023.000000	2046.000000
8.280000	0.064812	38.303825	10.777154	12.263730	7.428298	7.834641	0.000000	-10.000000	0.075000	-9.400000	1059.000000	1023.000000	1023.000000	2046.000000
8.300000	0.064237	37.964169	10.724462	12.312478	7.252423	7.674806	0.000000	-10.000000	0.091667	-10.466666	1055.500000	1023.000000	1023.000000	2046.000000
8.320000	0.063762	37.683075	10.713669	12.429726	7.082442	7.457237	0.000000	-10.000000	0.108333	-11.816667	1047.500000	1023.000000	1023.000000	2046.000000
8.340000	0.063397	37.467545	10.701693	12.422864	6.954741	7.388248	0.000000	-10.000000	0.150000	-13.333333	1038.166626	1023.000000	1023.000000	2046.000000
8.360000	0.063216	37.360416	10.644296	12.380321	6.929953	7.405849	0.000000	-10.000000	0.191667	-14.816667	1030.500000	1023.000000	1023.000000	2046.000000
8.380000	0.062850	37.144089	10.573043	12.307476	6.841095	7.422473	0.000000	-10.000000	0.233333	-16.233334	1025.666626	1023.000000	1023.000000	2046.000000
8.400000	0.062657	37.030502	10.480154	12.340944	6.873955	7.335449	0.000000	-10.000000	0.250000	-17.200001	1020.166687	1023.000000	1023.000000	2046.000000
8.420000	0.062499	36.936718	10.449787	12.387460	6.856550	7.242921	0.000000	-10.000000	0.250000	-17.966667	1014.500000	1023.000000	1023.000000	2046.000000
8.440000	0.062552	36.968239	10.443066	12.360623	6.860462	7.304089	0.000000	-10.000000	0.258333	-18.350000	1008.500000	1023.000000	1023.000000	2046.000000
8.460000	0.062735	37.076180	10.494521	12.412990	6.861009	7.307659	0.000000	-10.000000	0.275000	-18.733334	1002.500000	1023.000000	1023.000000	2046.000000
8.480000	0.063133	37.311672	10.595773	12.391204	6.824286	7.500411	0.000000	-10.000000	0.291667	-19.316668	996.166687	1023.000000	1023.000000	2046.000000
8.500000	0.063964	37.802601	10.640845	12.588875	6.968963	7.603918	0.000000	-10.000000	0.316667	-19.950001	989.666687	1023.000000	1023.000000	2046.000000
8.520000	0.065035	38.435974	10.803676	12.737626	7.035246	7.859424	0.000000	-10.000000	0.341667	-20.766666	982.833313	1023.000000	1023.000000	2046.000000
8.540000	0.065717	38.838715	10.888962	12.874051	7.116339	7.959364	0.000000	-10.000000	0.375000	-21.433334	976.000000	1023.000000	1023.000000	2046.000000
8.560000	0.065579	38.757309	10.798480	12.944524	7.123961	7.890342	0.000000	-10.000000	0.391667	-22.183334	968.833313	1023.000000	1023.000000	2046.000000
8.580000	0.064551	38.149357	10.669584	12.839427	6.994339	7.646008	0.000000	-10.000000	0.416667	-22.983334	961.500000	1023.000000	1023.000000	2046.000000
8.600000	0.062819	37.126148	10.515873	12.531195	6.692201	7.386878	0.000000	-10.000000	0.450000	-23.650000	953.833313	1023.000000	1023.000000	2046.000000
8.620000	0.061051	36.081192	10.212472	12.142494	6.556483	7.169744	0.000000	-10.000000	0.483333	-24.350000	946.000000	1023.000000	1023.000000	2046.000000
8.640000	0.059492	35.159992	9.912856	11.765798	6.469942	7.011395	0.000000	-10.000000	0.508333	-24.716667	937.833313	1023.000000	1023.000000	2046.000000
8.660000	0.058379	34.501842	9.764889	11.471181	6.389400	6.876373	0.000000	-10.000000	0.525000	-25.133333	929.500000	1023.000000	1023.000000	2046.000000
8.680000	0.057618	34.052200	9.662545	11.273235	6.305385	6.811035	0.000000	-10.000000	0.533333	-25.516666	921.000000	1023.000000	1023.000000	2046.000000
8.700000	0.056940	33.651581	9.560789	11.201647	6.255149	6.633996	0.000000	-10.000000	0.525000	-25.683334	912.500000	1023.000000	1023.000000	2046.000000
8.720000	0.057032	33.706020	9.672250	11.078988	6.206499	6.748283	0.000000	-10.000000	0.516667	-25.966667	904.000000	1023.000000	1023.000000	2046.000000
8.740000	0.057241	33.829235	9.753607	11.039437	6.207686	6.828504	0.000000	-10.000000	0.516667	-25.983334	895.333313	1023.000000	1023.000000	2046.000000
8.760000	0.057499	33.982128	9.736286	11.049172	6.299979	6.896693	0.000000	-10.000000	0.525000	-26.183334	886.666687	1023.000000	1023.000000	2046.000000
8.780000	0.057884	34.209259	9.786301	11.079999	6.353888	6.989071	0.000000	-10.000000	0.533333	-25.933334	877.833313	1023.000000	1023.000000	2046.000000
8.800000	0.058112	34.343971	9.853639	11.193600	6.354383	6.942351	0.000000	-10.000000	0.533333	-25.866667	869.333313	1023.000000	1023.000000	2046.000000
8.820000	0.058392	34.509434	9.875006	11.212293	6.391583	7.030552	0.000000	-10.000000	0.533333	-25.583334	860.666687	1023.000000	1023.000000	2046.000000
8.840000	0.058506	34.577003	9.918033	11.281528	6.381339	6.996103	0.000000	-10.000000	0.516667	-25.650000	852.166687	1023.000000	1023.000000	2046.000000
8.860000	0.058533	34.593155	9.998060	11.310672	6.310326	6.974099	0.000000	-10.000000	0.508333	-25.466667	843.500000	1023.000000	1023.000000	2046.000000
8.880000	0.058549	34.602314	10.027472	11.251496	6.270538	7.052807	0.000000	-10.000000	0.508333	-25.516666	835.000000	1023.000000	1023.000000	2046.000000
8.900000	0.058307	34.459145	10.032001	11.212340	6.209812	7.004992	0.000000	-10.000000	0.508333	-25.533333	826.500000	1023.000000	1023.000000	2046.000000
8.920000	0.058029	34.295109	9.881809	11.138743	6.271496	7.003061	0.000000	-10.000000	0.516667	-25.750000	818.000000	1023.000000	1023.000000	2046.000000
8.940000	0.057705	34.103867	9.884148	11.059870	6.166514	6.993337	0.000000	-10.000000	0.508333	-26.000000	809.500000	1023.000000	1023.000000	2046.000000
8.960000	0.057241	33.829231	9.849299	11.047810	6.099504	6.832616	0.000000	-10.000000	0.508333	-26.066668	800.833313	1023.000000	1023.000000	2046.000000
8.980000	0.057156	33.779106	9.852385	10.971112	6.126470	6.829140	0.000000	-10.000000	0.508333	-26.000000	792.000000	1023.000000	1023.000000	2046.000000
9.000000	0.057101	33.746399	9.857345	11.019822	6.107285	6.761948	0.000000	-10.000000	0.508333	-25.866667	783.333313	1023.000000	1023.000000	2046.000000
9.020000	0.056690	33.503891	9.724492	10.914625	6.066977	6.797797	0.000000	-10.000000	0.516667	-25.650000	774.666687	1023.000000	1023.000000	2046.000000
9.040000	0.055520	32.812145	9.592850	10.699322	5.797561	6.722412	0.000000	-10.000000	0.516667	-25.500000	766.166687	1023.000000	1023.000000	2046.000000
9.060000	0.054087	31.965178	9.323419	10.471748	5.664459	6.505551	0.000000	-10.000000	0.516667	-25.433334	757.500000	1023.000000	1023.000000	2046.000000
9.080000	0.052901	31.264219	9.179767	10.162615	5.490704	6.431135	0.000000	-10.000000	0.525000	-25.683334	749.000000	1023.000000	1023.000000	2046.000000
9.100000	0.052423	30.981991	9.127246	10.217051	5.513064	6.124631	0.000000	-10.000000	0.533333	-25.950001	743.333313	1023.000000	1023.000000	2046.000000
9.120000	0.052179	30.837685	9.127029	10.127411	5.461267	6.121977	0.000000	-10.000000	0.550000	-26.383333	734.666687	1023.000000	1023.000000	2046.000000
9.140000	0.051755	30.587130	9.062075	10.092546	5.379331	6.053179	0.000000	-10.000000	0.550000	-26.433334	725.833313	1023.000000	1023.000000	2046.000000
9.160000	0.050561	29.881844	8.802028	9.908818	5.178024	5.992973	0.000000	-10.000000	0.541667	-26.616667	714.166687	1023.000000	1023.000000	2046.000000
9.180000	0.047781	28.238300	8.251172	9.572640	4.773115	5.641374	0.000000	-10.000000	0.533333	-26.383333	705.333313	1023.000000	1023.000000	2046.000000
9.200000	0.043625	25.782648	7.628466	8.935106	4.136500	5.082576	0.000000	-10.000000	0.516667	-26.283333	696.500000	1023.000000	1023.000000	2046.000000
9.220000	0.038901	22.990257	6.860631	8.196238	3.540555	4.392833	0.000000	-10.000000	0.516667	-25.900000	687.666687	1023.000000	1023.000000	2046.000000
9.240000	0.035014	20.693115	6.291296	7.604974	2.971528	3.825317	0.000000	-10.000000	0.508333	-25.550001	679.000000	1023.000000	1023.000000	2046.000000
9.260000	0.032329	19.106489	5.901354	7.216661	2.555546	3.432928	0.000000	-10.000000	0.516667	-25.233334	670.500000	1023.000000	1023.000000	2046.000000
9.280000	0.030356	17.940664	5.684147	7.044070	2.170236	3.042212	0.000000	-10.000000	0.508333	-25.166668	662.166687	1023.000000	1023.000000	2046.000000
9.300000	0.028981	17.127481	5.527719	6.930488	1.913181	2.756094	0.000000	-10.000000	0.508333	-25.233334	653.666687	1023.000000	1023.000000	2046.000000
9.320000	0.028025	16.562672	5.408295	6.779387	1.718057	2.656934	0.000000	-10.000000	0.500000	-25.233334	645.333313	1023.000000	1023.000000	2046.000000
9.340000	0.027142	16.041143	5.267132	6.780422	1.557343	2.436247	0.000000	-10.000000	0.516667	-25.350000	636.833313	1023.000000	1023.000000	2046.000000
9.360000	0.026424	15.616781	5.115767	6.716625	1.454983	2.329407	0.000000	-10.000000	0.533333	-25.566668	628.500000	1023.000000	1023.000000	2046.000000
9.380000	0.025839	15.270778	4.979537	6.576544	1.384949	2.329748	0.000000	-10.000000	0.550000	-26.100000	619.833313	1023.000000	1023.000000	2046.000000
9.400000	0.025156	14.866984	4.844321	6.574779	1.313918	2.133967	0.000000	-10.000000	0.550000	-26.500000	611.166687	1023.000000	1023.000000	2046.000000
9.420000	0.024561	14.515542	4.743231	6.552517	1.216540	2.003254	0.000000	-10.000000	0.550000	-26.766666	602.333313	1023.000000	1023.000000	2046.000000
9.440000	0.024050	14.213692	4.703613	6.554252	1.092023	1.863803	0.000000	-10.000000	0.550000	-26.766666	593.500000	1023.000000	1023.000000	2046.000000
9.460000	0.023892	14.120119	4.662768	6.416181	1.063467	1.977703	0.000000	-10.000000	0.533333	-26.549999	584.500000	1023.000000	1023.000000	2046.000000
9.480000	0.023929	14.141947	4.677281	6.366917	1.089461	2.008287	0.000000	-10.000000	0.541667	-26.366667	575.666687	1023.000000	1023.000000	2046.000000
9.500000	0.024234	14.322268	4.604832	6.403456	1.252654	2.061326	0.000000	-10.000000	0.541667	-26.266666	566.833313	1023.000000	1023.000000	2046.000000
9.520000	0.025203	14.895074	4.766477	6.573202	1.314967	2.240427	0.000000	-10.000000	0.558333	-26.400000	558.000000	1023.000000	1023.000000	2046.000000
9.540000	0.026518	15.671887	4.977928	6.765090	1.433642	2.495227	0.000000	-10.000000	0.541667	-26.633333	549.166687	1023.000000	1023.000000	2046.000000
9.560000	0.027225	16.090014	5.093416	6.953874	1.478312	2.564411	0.000000	-10.000000	0.541667	-26.666666	540.333313	1023.000000	1023.000000	2046.000000
9.580000	0.027297	16.132584	5.056556	7.023915	1.491657	2.560455	0.000000	-10.000000	0.541667	-26.816668	531.500000	1023.000000	1023.000000	2046.000000
9.600000	0.026202	15.485098	4.964253	6.859954	1.265322	2.395569	0.000000	-10.000000	0.550000	-26.900000	522.500000	1023.000000	1023.000000	2046.000000
9.620000	0.024262	14.338874	4.673167	6.541102	1.012150	2.112454	0.000000	-10.000000	0.550000	-27.183334	513.500000	1023.000000	1023.000000	2046.000000
9.640000	0.022209	13.125366	4.401505	6.196768	0.769038	1.758056	0.000000	-10.000000	0.550000	-27.416668	504.500000	1023.000000	1023.000000	2046.000000
9.660000	0.020546	12.142621	4.108252	5.750695	0.666662	1.617013	0.000000	-10.000000	0.550000	-27.450001	495.333344	1023.000000	1023.000000	2046.000000
9.680000	0.019194	11.343841	3.940413	5.287324	0.510680	1.605422	0.000000	-10.000000	0.550000	-27.350000	486.166656	1023.000000	1023.000000	2046.000000
9.700000	0.017856	10.553128	3.738086	5.000878	0.374060	1.440104	0.000000	-10.000000	0.533333	-26.983334	477.000000	1023.000000	1023.000000	2046.000000
9.720000	0.016837	9.950681	3.558192	4.749995	0.336533	1.305961	0.000000	-10.000000	0.550000	-26.733334	468.000000	1023.000000	1023.000000	2046.000000
9.740000	0.016342	9.658155	3.468151	4.521037	0.343697	1.325271	0.000000	-10.000000	0.550000	-26.516666	459.000000	1023.000000	1023.000000	2046.000000
9.760000	0.015968	9.436928	3.393793	4.398192	0.363407	1.281536	0.000000	-10.000000	0.558333	-26.266666	450.000000	1023.000000	1023.000000	2046.000000
9.780000	0.015945	9.423606	3.344807	4.320832	0.438167	1.319800	0.000000	-10.000000	0.525000	-26.000000	441.166656	1023.000000	1023.000000	2046.000000
9.800000	0.016088	9.508127	3.401905	4.227957	0.420493	1.457772	0.000000	-10.000000	0.508333	-25.633333	432.500000	1023.000000	1023.000000	2046.000000
9.820000	0.016231	9.592813	3.351091	4.249969	0.518292	1.473459	0.000000	-10.000000	0.500000	-25.233334	424.166656	1023.000000	1023.000000	2046.000000
9.840000	0.016391	9.687074	3.349519	4.258990	0.574456	1.504109	0.000000	-10.000000	0.491667	-24.916666	415.666656	1023.000000	1023.000000	2046.000000
9.860000	0.016434	9.712508	3.385199	4.271849	0.534651	1.520809	0.000000	-10.000000	0.491667	-24.616667	407.333344	1023.000000	1023.000000	2046.000000
9.880000	0.016558	9.786060	3.443781	4.271744	0.524807	1.545729	0.000000	-10.000000	0.491667	-24.466667	399.000000	1023.000000	1023.000000	2046.000000
9.900000	0.016440	9.716090	3.441643	4.312427	0.527510	1.434510	0.000000	-10.000000	0.500000	-24.400002	391.000000	1023.000000	1023.000000	2046.000000
9.920000	0.016591	9.804988	3.504201	4.149363	0.508488	1.642937	0.000000	-10.000000	0.500000	-24.466667	383.000000	1023.000000	1023.000000	2046.000000
9.940000	0.016566	9.790329	3.473208	4.135966	0.532812	1.648343	0.000000	-10.000000	0.500000	-24.416668	374.666656	1023.000000	1023.000000	2046.000000
9.960000	0.016197	9.572645	3.340682	4.063642	0.580639	1.587682	0.000000	-10.000000	0.491667	-24.400000	366.333344	1023.000000	1023.000000	2046.000000
9.980000	0.015941	9.421114	3.277635	3.957374	0.547377	1.638729	0.000000	-10.000000	0.491667	-24.350000	358.000000	1023.000000	1023.000000	2046.000000
10.000000	0.015518	9.171236	3.250898	3.896846	0.482683	1.540809	0.000000	-10.000000	0.483333	-24.266666	350.000000	1023.000000	1023.000000	2046.000000
10.020000	0.014996	8.862928	3.137957	3.890770	0.440738	1.393463	0.000000	-10.000000	0.483333	-24.016666	342.000000	1023.000000	1023.000000	2046.000000
10.040000	0.014446	8.537779	3.060667	3.742744	0.353777	1.380591	0.000000	-10.000000	0.483333	-23.666666	334.000000	1023.000000	1023.000000	2046.000000
10.060000	0.013857	8.189285	3.007956	3.712829	0.237742	1.230758	0.000000	-10.000000	0.475000	-23.550001	326.000000	1023.000000	1023.000000	2046.000000
10.080000	0.013299	7.859811	2.973506	3.626062	0.121112	1.139131	0.000000	-10.000000	0.450000	-23.300001	318.166656	1023.000000	1023.000000	2046.000000
10.100000	0.013011	7.689511	2.905596	3.506059	0.115330	1.162526	0.000000	-10.000000	0.416667	-23.200001	310.500000	1023.000000	1023.000000	2046.000000
10.120000	0.012714	7.513718	2.859004	3.366113	0.080158	1.208442	0.000000	-10.000000	0.400000	-22.950001	302.833344	1023.000000	1023.000000	2046.000000
10.140000	0.012457	7.362343	2.785805	3.317946	0.101632	1.156960	0.000000	-10.000000	0.400000	-22.783335	295.166656	1023.000000	1023.000000	2046.000000
10.160000	0.012158	7.185300	2.710371	3.222632	0.109377	1.142921	0.000000	-10.000000	0.400000	-22.433334	287.500000	1023.000000	1023.000000	2046.000000
10.180000	0.012024	7.106199	2.658654	3.151831	0.132672	1.163041	0.000000	-10.000000	0.391667	-22.250000	280.000000	1023.000000	1023.000000	2046.000000
10.200000	0.011642	6.880643	2.601433	3.121292	0.107611	1.050308	0.000000	-10.000000	0.383333	-21.983334	272.500000	1023.000000	1023.000000	2046.000000
10.220000	0.011291	6.672873	2.573817	3.055874	0.035540	1.007641	0.000000	-10.000000	0.366667	-21.783333	265.166656	1023.000000	1023.000000	2046.000000
10.240000	0.011041	6.525130	2.568464	3.018162	-0.023044	0.961549	0.000000	-10.000000	0.366667	-21.433334	258.000000	1023.000000	1023.000000	2046.000000
10.260000	0.010673	6.307720	2.531682	2.924574	-0.073746	0.925209	0.000000	-10.000000	0.358333	-21.166666	250.833328	1023.000000	1023.000000	2046.000000
10.280000	0.010466	6.185578	2.461702	2.768490	-0.067742	1.023128	0.000000	-10.000000	0.358333	-21.016666	243.666672	1023.000000	1023.000000	2046.000000
10.300000	0.009969	5.891738	2.380299	2.745026	-0.119120	0.885533	0.000000	-10.000000	0.350000	-20.716667	236.500000	1023.000000	1023.000000	2046.000000
10.320000	0.009631	5.691693	2.322436	2.642975	-0.160515	0.886797	0.000000	-10.000000	0.341667	-20.466667	229.666672	1023.000000	1023.000000	2046.000000
10.340000	0.009211	5.443433	2.195128	2.532859	-0.150836	0.866282	0.000000	-10.000000	0.333333	-20.150000	223.000000	1023.000000	1023.000000	2046.000000
10.360000	0.008745	5.168141	2.100014	2.382297	-0.198553	0.884383	0.000000	-10.000000	0.325000	-20.000000	216.333328	1023.000000	1023.000000	2046.000000
10.380000	0.008283	4.894995	2.042532	2.262048	-0.252836	0.843250	0.000000	-10.000000	0.316667	-19.783333	209.666672	1023.000000	1023.000000	2046.000000
10.400000	0.007757	4.584146	1.897075	2.243718	-0.239462	0.682816	0.000000	-10.000000	0.308333	-19.500000	203.000000	1023.000000	1023.000000	2046.000000
10.420000	0.007149	4.225083	1.766061	2.120878	-0.254845	0.592989	0.000000	-10.000000	0.283333	-19.100000	196.500000	1023.000000	1023.000000	2046.000000
10.440000	0.005977	3.532474	1.506314	1.947563	-0.418729	0.497327	0.000000	-10.000000	0.266667	-18.766666	190.000000	1023.000000	1023.000000	2046.000000
10.460000	0.003757	2.220443	1.089932	1.626775	-0.765295	0.269032	0.000000	-10.000000	0.266667	-18.366667	183.666672	1023.000000	1023.000000	2046.000000
10.480000	0.000989	0.584388	0.662398	1.204354	-1.167349	-0.115015	0.000000	-10.000000	0.266667	-18.066668	177.500000	1023.000000	1023.000000	2046.000000
10.500000	-0.001889	-1.116416	0.239229	0.818390	-1.538227	-0.635809	0.000000	-10.000000	0.266667	-17.800001	171.500000	1023.000000	1023.000000	2046.000000
10.520000	-0.004053	-2.395526	-0.011500	0.301751	-1.871722	-0.814055	0.000000	-10.000000	0.250000	-17.783333	165.500000	1023.000000	1023.000000	2046.000000
10.540000	-0.005554	-3.282315	-0.247445	-0.014880	-1.999723	-1.020268	0.000000	-10.000000	0.250000	-17.850000	159.500000	1023.000000	1023.000000	2046.000000
10.560000	-0.006264	-3.701985	-0.334341	-0.035591	-2.062063	-1.269990	0.000000	-10.000000	0.250000	-17.966667	153.500000	1023.000000	1023.000000	2046.000000
10.580000	-0.006553	-3.872675	-0.440063	-0.224918	-2.011913	-1.195781	0.000000	-10.000000	0.250000	-18.033335	147.500000	1023.000000	1023.000000	2046.000000
10.600000	-0.006665	-3.938922	-0.543886	-0.310184	-1.936046	-1.148805	0.000000	-10.000000	0.250000	-18.033335	141.500000	1023.000000	1023.000000	2046.000000
10.620000	-0.007027	-4.153164	-0.722774	-0.345213	-1.935985	-1.149192	0.000000	-10.000000	0.250000	-17.833334	135.500000	1023.000000	1023.000000	2046.000000
10.640000	-0.008652	-5.113457	-0.997671	-0.384521	-2.319050	-1.412215	0.000000	-10.000000	0.233333	-17.383333	129.500000	1023.000000	1023.000000	2046.000000
10.660000	-0.012017	-7.102195	-1.502823	-0.778653	-2.868471	-1.952247	0.000000	-10.000000	0.208333	-16.633333	123.833336	1023.000000	1023.000000	2046.000000
10.680000	-0.016322	-9.646048	-2.190157	-1.359575	-3.451282	-2.645034	0.000000	-10.000000	0.191667	-15.750000	118.333336	1023.000000	1023.000000	2046.000000
10.700000	-0.019784	-11.692368	-2.668016	-1.908058	-3.961432	-3.154862	0.000000	-10.000000	0.200000	-14.933333	113.166664	1023.000000	1023.000000	2046.000000
10.720000	-0.021928	-12.959154	-3.016068	-2.248165	-4.201790	-3.493131	0.000000	-10.000000	0.208333	-14.466667	108.000000	1023.000000	1023.000000	2046.000000
10.740000	-0.023162	-13.688741	-3.190663	-2.458348	-4.375031	-3.664698	0.000000	-10.000000	0.200000	-14.316667	103.166664	1023.000000	1023.000000	2046.000000
10.760000	-0.023858	-14.100201	-3.278912	-2.522238	-4.479002	-3.820048	0.000000	-10.000000	0.191667	-14.216667	98.333336	1023.000000	1023.000000	2046.000000
10.780000	-0.024529	-14.496392	-3.403141	-2.572202	-4.560842	-3.960207	0.000000	-10.000000	0.191667	-14.133333	93.666664	1023.000000	1023.000000	2046.000000
10.800000	-0.024961	-14.752122	-3.521369	-2.688837	-4.605894	-3.936023	0.000000	-10.000000	0.200000	-14.016666	88.833336	1023.000000	1023.000000	2046.000000
10.820000	-0.025395	-15.008656	-3.646036	-2.762043	-4.648996	-3.951581	0.000000	-10.000000	0.191667	-14.116667	84.166664	1023.000000	1023.000000	2046.000000
10.840000	-0.025694	-15.185238	-3.755285	-2.799161	-4.638819	-3.991974	0.000000	-10.000000	0.183333	-14.133333	79.500000	1023.000000	1023.000000	2046.000000
10.860000	-0.025866	-15.286591	-3.822058	-2.815781	-4.635877	-4.012875	0.000000	-10.000000	0.175000	-14.133333	74.833336	1023.000000	1023.000000	2046.000000
10.880000	-0.025959	-15.341886	-3.891666	-2.853139	-4.586680	-4.010401	0.000000	-10.000000	0.175000	-13.916667	70.166664	1023.000000	1023.000000	2046.000000
10.900000	-0.026133	-15.444356	-3.933112	-2.884114	-4.597655	-4.029476	0.000000	-10.000000	0.166667	-13.500000	65.500000	1023.000000	1023.000000	2046.000000
10.920000	-0.026169	-15.466052	-3.984076	-2.927213	-4.531960	-4.022804	0.000000	-10.000000	0.150000	-12.933333	61.166668	1023.000000	1023.000000	2046.000000
10.940000	-0.025798	-15.246900	-3.966064	-2.968530	-4.394935	-3.917370	0.000000	-10.000000	0.125000	-12.200000	56.666668	1023.000000	1023.000000	2046.000000
10.960000	-0.025123	-14.847912	-3.925416	-2.868146	-4.258982	-3.795368	0.000000	-10.000000	0.108333	-11.666667	52.666668	1023.000000	1023.000000	2046.000000
10.980000	-0.024032	-14.202764	-3.711781	-2.663080	-4.189803	-3.638101	0.000000	-10.000000	0.100000	-11.250000	48.666668	1023.000000	1023.000000	2046.000000
11.000000	-0.022755	-13.448264	-3.512683	-2.522387	-4.049967	-3.363227	0.000000	-10.000000	0.091667	-10.833333	45.000000	1023.000000	1023.000000	2046.000000
11.020000	-0.021920	-12.954959	-3.395025	-2.400915	-3.959167	-3.199852	0.000000	-10.000000	0.091667	-10.433333	41.333332	1023.000000	1023.000000	2046.000000
11.040000	-0.021763	-12.861772	-3.335662	-2.345211	-3.965951	-3.214947	0.000000	-10.000000	0.075000	-10.083333	37.833332	1023.000000	1023.000000	2046.000000
11.060000	-0.022663	-13.393742	-3.546714	-2.528692	-3.969463	-3.348872	0.000000	-10.000000	0.075000	-9.950000	34.500000	1023.000000	1023.000000	2046.000000
11.080000	-0.024272	-14.344497	-3.753629	-2.837675	-4.187757	-3.565435	0.000000	-10.000000	0.066667	-9.916667	31.166666	1023.000000	1023.000000	2046.000000
11.100000	-0.025705	-15.191511	-4.020782	-3.206679	-4.248757	-3.715295	0.000000	-10.000000	0.075000	-9.683333	27.833334	1023.000000	1023.000000	2046.000000
11.120000	-0.026741	-15.804029	-4.120564	-3.508196	-4.374860	-3.800409	0.000000	-10.000000	0.075000	-9.283334	24.666666	1023.000000	1023.000000	2046.000000
11.140000	-0.027443	-16.219093	-4.147915	-3.804573	-4.461591	-3.805014	0.000000	-10.000000	0.066667	-8.550000	21.500000	1023.000000	1023.000000	2046.000000
11.160000	-0.028018	-16.558643	-4.190369	-4.022726	-4.516227	-3.829322	0.000000	-10.000000	0.058333	-7.833333	18.500000	1023.000000	1023.000000	2046.000000
11.180000	-0.028306	-16.728586	-4.223781	-4.146470	-4.504803	-3.853532	0.000000	-10.000000	0.058333	-7.250000	15.833333	1023.000000	1023.000000	2046.000000
11.200000	-0.028312	-16.732363	-4.231734	-4.210053	-4.450210	-3.840365	0.000000	-10.000000	0.058333	-6.833333	13.500000	1023.000000	1023.000000	2046.000000
11.220000	-0.028035	-16.568945	-4.150376	-4.226771	-4.378005	-3.813794	0.000000	-10.000000	0.058333	-6.533333	11.333333	1023.000000	1023.000000	2046.000000
11.240000	-0.027497	-16.250559	-4.134603	-4.233926	-4.202561	-3.679469	0.000000	-10.000000	0.041667	-6.233334	9.000000	1023.000000	1023.000000	2046.000000
11.260000	-0.026868	-15.879182	-4.070609	-4.196229	-4.057636	-3.554707	0.000000	-10.000000	0.041667	-6.000000	6.666667	1023.000000	1023.000000	2046.000000
11.280000	-0.026211	-15.490459	-3.969994	-4.135586	-3.956453	-3.428426	0.000000	-10.000000	0.041667	-5.800000	4.500000	1023.000000	1023.000000	2046.000000
11.300000	-0.025653	-15.160862	-3.909825	-4.076625	-3.846187	-3.328225	0.000000	-10.000000	0.050000	-5.650000	2.833333	1023.000000	1023.000000	2046.000000
11.320000	-0.024985	-14.766082	-3.798214	-3.999462	-3.738048	-3.230358	0.000000	-10.000000	0.050000	-5.600000	1.333333	1023.000000	1023.000000	2046.000000
11.340000	-0.024467	-14.460119	-3.652885	-3.898761	-3.703974	-3.204499	0.000000	-10.000000	0.066667	-5.633333	0.000000	1023.000000	1023.000000	2046.000000
11.360000	-0.023855	-14.098448	-3.579493	-3.825843	-3.576554	-3.116558	0.000000	-10.000000	0.058333	-5.850000	-1.666667	1023.000000	1023.000000	2046.000000
11.380000	-0.023518	-13.899237	-3.516718	-3.808457	-3.530431	-3.043630	0.000000	-10.000000	0.058333	-6.116667	-3.500000	1023.000000	1023.000000	2046.000000
11.400000	-0.023140	-13.675989	-3.419830	-3.723862	-3.498363	-3.033935	0.000000	-10.000000	0.041667	-6.333333	-5.500000	1023.000000	1023.000000	2046.000000
11.420000	-0.022794	-13.471128	-3.357679	-3.666424	-3.448407	-2.998618	0.000000	-10.000000	0.050000	-6.366667	-7.666667	1023.000000	1023.000000	2046.000000
11.440000	-0.022643	-13.381728	-3.303896	-3.568067	-3.431831	-3.077935	0.000000	-10.000000	0.050000	-6.333333	-10.000000	1023.000000	1023.000000	2046.000000
11.460000	-0.022324	-13.193767	-3.224116	-3.586242	-3.421861	-2.961548	0.000000	-10.000000	0.050000	-6.250000	-12.333333	1023.000000	1023.000000	2046.000000
11.480000	-0.022120	-13.072630	-3.166980	-3.615440	-3.413998	-2.876212	0.000000	-10.000000	0.041667	-6.166667	-14.500000	1023.000000	1023.000000	2046.000000
11.500000	-0.021950	-12.972708	-3.100477	-3.568430	-3.427852	-2.875949	0.000000	-10.000000	0.033333	-6.033333	-16.500000	1023.000000	1023.000000	2046.000000
11.520000	-0.021848	-12.911949	-3.168574	-3.569807	-3.324059	-2.849509	0.000000	-10.000000	0.033333	-5.900000	-18.500000	1023.000000	1023.000000	2046.000000
11.540000	-0.021644	-12.791389	-3.153815	-3.589373	-3.289251	-2.758951	0.000000	-10.000000	0.041667	-5.750000	-20.500000	1023.000000	1023.000000	2046.000000
11.560000	-0.021389	-12.641149	-3.131704	-3.573660	-3.227304	-2.708481	0.000000	-10.000000	0.050000	-5.516667	-22.500000	1023.000000	1023.000000	2046.000000
11.580000	-0.021237	-12.550819	-3.082876	-3.514022	-3.210951	-2.742971	0.000000	-10.000000	0.050000	-5.216667	-24.166666	1023.000000	1023.000000	2046.000000
11.600000	-0.021214	-12.537308	-3.084190	-3.475025	-3.184025	-2.794068	0.000000	-10.000000	0.041667	-4.833333	-25.833334	1023.000000	1023.000000	2046.000000
11.620000	-0.020880	-12.340365	-3.007821	-3.422818	-3.153842	-2.755885	0.000000	-10.000000	0.033333	-4.466667	-27.333334	1023.000000	1023.000000	2046.000000
11.640000	-0.020699	-12.233220	-2.958466	-3.349503	-3.139866	-2.785386	0.000000	-10.000000	0.033333	-4.166667	-29.000000	1023.000000	1023.000000	2046.000000
11.660000	-0.020351	-12.027641	-2.871301	-3.272299	-3.099656	-2.784384	0.000000	-10.000000	0.041667	-3.950000	-30.333334	1023.000000	1023.000000	2046.000000
11.680000	-0.020118	-11.889549	-2.828373	-3.284340	-3.063988	-2.712847	0.000000	-10.000000	0.041667	-3.700000	-31.666666	1023.000000	1023.000000	2046.000000
11.700000	-0.019683	-11.632412	-2.775262	-3.282826	-2.995809	-2.578515	0.000000	-10.000000	0.041667	-3.383333	-32.833332	1023.000000	1023.000000	2046.000000
11.720000	-0.019326	-11.421765	-2.677186	-3.291054	-2.999920	-2.453606	0.000000	-10.000000	0.041667	-2.966667	-34.000000	1023.000000	1023.000000	2046.000000
11.740000	-0.019112	-11.295297	-2.678196	-3.241819	-2.927021	-2.448260	0.000000	-10.000000	0.041667	-2.500000	-35.000000	1023.000000	1023.000000	2046.000000
11.760000	-0.018847	-11.138365	-2.645540	-3.186274	-2.880212	-2.426338	0.000000	-10.000000	0.041667	-2.033333	-35.666668	1023.000000	1023.000000	2046.000000
11.780000	-0.018704	-11.054097	-2.620472	-3.155365	-2.866211	-2.412048	0.000000	-10.000000	0.025000	-1.366667	-36.000000	1023.000000	1023.000000	2046.000000
11.800000	-0.019141	-11.312561	-2.771473	-3.222090	-2.932680	-2.386318	0.000000	-10.000000	0.033333	-0.700000	-36.000000	1023.000000	1023.000000	2046.000000
11.820000	-0.020558	-12.149987	-3.015233	-3.448899	-3.190837	-2.495018	0.000000	-10.000000	0.025000	-0.166667	-36.000000	1023.000000	1023.000000	2046.000000
11.840000	-0.022499	-13.296736	-3.360788	-3.731461	-3.440337	-2.764149	0.000000	-10.000000	0.041667	0.000000	-36.000000	1023.000000	1023.000000	2046.000000
11.860000	-0.024076	-14.229113	-3.623692	-3.930331	-3.608451	-3.066640	0.000000	-10.000000	0.033333	0.000000	-36.000000	1023.000000	1023.000000	2046.000000
11.880000	-0.024971	-14.757578	-3.701148	-4.168512	-3.726748	-3.161170	0.000000	-10.000000	0.033333	0.000000	-36.000000	1023.000000	1023.000000	2046.000000
11.900000	-0.024990	-14.769073	-3.696165	-4.202618	-3.644189	-3.226102	0.000000	-10.000000	0.033333	0.000000	-36.000000	1023.000000	1023.000000	2046.000000
11.920000	-0.024819	-14.668028	-3.619004	-4.085926	-3.602619	-3.360479	0.000000	-10.000000	0.033333	0.000000	-36.000000	1023.000000	1023.000000	2046.000000
11.940000	-0.024239	-14.325223	-3.510630	-3.981670	-3.556051	-3.276872	0.000000	-10.000000	0.041667	0.000000	-36.000000	1023.000000	1023.000000	2046.000000
11.960000	-0.023765	-14.045230	-3.508510	-3.928706	-3.459783	-3.148231	0.000000	-10.000000	0.041667	0.000000	-36.000000	1023.000000	1023.000000	2046.000000
11.980000	-0.024048	-14.212463	-3.614343	-3.802206	-3.598164	-3.197750	0.000000	-10.000000	0.033333	0.000000	-36.000000	1023.000000	1023.000000	2046.000000
12.000000	-0.026032	-15.384857	-3.903234	-3.902666	-4.055800	-3.523156	0.000000	-10.000000	0.025000	0.000000	-36.000000	1023.000000	1023.000000	2046.000000
12.020000	-0.029454	-17.407543	-4.371197	-4.277865	-4.627186	-4.131295	0.000000	-10.000000	0.008333	0.283333	-36.000000	1023.000000	1023.000000	2046.000000
12.040000	-0.032989	-19.496534	-4.936118	-4.828269	-5.118376	-4.613770	0.000000	-10.000000	0.016667	0.750000	-36.000000	1023.000000	1023.000000	2046.000000
12.060000	-0.035295	-20.859205	-5.269802	-5.252146	-5.441206	-4.896052	0.000000	-10.000000	0.016667	0.916667	-36.000000	1023.000000	1023.000000	2046.000000
12.080000	-0.036641	-21.655067	-5.446172	-5.403783	-5.633440	-5.171672	0.000000	-10.000000	0.041667	0.333333	-36.000000	1023.000000	1023.000000	2046.000000
12.100000	-0.037235	-22.006063	-5.489424	-5.453645	-5.747979	-5.315016	0.000000	-10.000000	0.050000	-0.883333	-36.000000	1023.000000	1023.000000	2046.000000
12.120000	-0.037458	-22.137751	-5.616594	-5.420779	-5.651717	-5.448661	0.000000	-10.000000	0.066667	-2.166667	-36.333332	1023.000000	1023.000000	2046.000000
12.140000	-0.037366	-22.083334	-5.577108	-5.417116	-5.672524	-5.416586	0.000000	-10.000000	0.058333	-3.633333	-37.166668	1023.000000	1023.000000	2046.000000
12.160000	-0.037011	-21.873409	-5.561345	-5.297655	-5.609807	-5.404603	0.000000	-10.000000	0.050000	-4.666667	-38.666668	1023.000000	1023.000000	2046.000000
12.180000	-0.036749	-21.718374	-5.478638	-5.207758	-5.626426	-5.405552	0.000000	-10.000000	0.025000	-4.366667	-40.166668	1023.000000	1023.000000	2046.000000
12.200000	-0.036412	-21.519617	-5.456652	-5.166737	-5.544984	-5.351243	0.000000	-10.000000	0.025000	-3.200000	-41.333332	1023.000000	1023.000000	2046.000000
12.220000	-0.036017	-21.286139	-5.407543	-5.106652	-5.500370	-5.271574	0.000000	-10.000000	0.025000	-1.966667	-41.833332	1023.000000	1023.000000	2046.000000
12.240000	-0.035533	-20.999722	-5.389140	-5.056121	-5.363878	-5.190582	0.000000	-10.000000	0.025000	-1.366667	-42.000000	1023.000000	1023.000000	2046.000000
12.260000	-0.035162	-20.780790	-5.343458	-4.979967	-5.271085	-5.186282	0.000000	-10.000000	0.025000	-0.766667	-42.000000	1023.000000	1023.000000	2046.000000
12.280000	-0.034713	-20.515127	-5.334775	-4.906551	-5.138094	-5.135706	0.000000	-10.000000	0.033333	-0.216667	-42.000000	1023.000000	1023.000000	2046.000000
12.300000	-0.033877	-20.021505	-5.278549	-4.874636	-4.888675	-4.979645	0.000000	-10.000000	0.041667	0.000000	-42.000000	1023.000000	1023.000000	2046.000000
12.320000	-0.033049	-19.531910	-5.142680	-4.748566	-4.792728	-4.847936	0.000000	-10.000000	0.025000	0.000000	-42.000000	1023.000000	1023.000000	2046.000000
12.340000	-0.031614	-18.683668	-4.928652	-4.539648	-4.614217	-4.601151	0.000000	-10.000000	0.025000	0.000000	-42.000000	1023.000000	1023.000000	2046.000000
12.360000	-0.030205	-17.851110	-4.616847	-4.321597	-4.505995	-4.406672	0.000000	-10.000000	0.025000	0.000000	-42.000000	1023.000000	1023.000000	2046.000000
12.380000	-0.028959	-17.114876	-4.424583	-4.158850	-4.322900	-4.208541	0.000000	-10.000000	0.041667	0.000000	-42.000000	1023.000000	1023.000000	2046.000000
12.400000	-0.028225	-16.680792	-4.397291	-4.043165	-4.089224	-4.151113	0.000000	-10.000000	0.033333	0.000000	-42.000000	1023.000000	1023.000000	2046.000000
12.420000	-0.028481	-16.832071	-4.416129	-4.169734	-4.080596	-4.165612	0.000000	-10.000000	0.041667	0.000000	-42.000000	1023.000000	1023.000000	2046.000000
12.440000	-0.029477	-17.421124	-4.553722	-4.368030	-4.153528	-4.345843	0.000000	-10.000000	0.041667	0.000000	-42.000000	1023.000000	1023.000000	2046.000000
12.460000	-0.030506	-18.029051	-4.654778	-4.628965	-4.281468	-4.463840	0.000000	-10.000000	0.050000	0.000000	-42.000000	1023.000000	1023.000000	2046.000000
12.480000	-0.031241	-18.463392	-4.715508	-4.812508	-4.329302	-4.606074	0.000000	-10.000000	0.050000	0.000000	-42.000000	1023.000000	1023.000000	2046.000000
12.500000	-0.031749	-18.763475	-4.727307	-4.942193	-4.381209	-4.712768	0.000000	-10.000000	0.050000	0.000000	-42.000000	1023.000000	1023.000000	2046.000000
12.520000	-0.032023	-18.925404	-4.685571	-5.066782	-4.393474	-4.779578	0.000000	-10.000000	0.041667	0.000000	-42.000000	1023.000000	1023.000000	2046.000000
12.540000	-0.031966	-18.891752	-4.634529	-5.250675	-4.368775	-4.637773	0.000000	-10.000000	0.041667	0.000000	-42.000000	1023.000000	1023.000000	2046.000000
12.560000	-0.031567	-18.655870	-4.611496	-5.331676	-4.231176	-4.481522	0.000000	-10.000000	0.041667	0.000000	-42.000000	1023.000000	1023.000000	2046.000000
12.580000	-0.030969	-18.302671	-4.430441	-5.267511	-4.197778	-4.406942	0.000000	-10.000000	0.050000	0.000000	-42.000000	1023.000000	1023.000000	2046.000000
12.600000	-0.030259	-17.883158	-4.341364	-5.158025	-4.038899	-4.344870	0.000000	-10.000000	0.050000	0.000000	-42.000000	1023.000000	1023.000000	2046.000000
12.620000	-0.029484	-17.424858	-4.252791	-5.020385	-3.895960	-4.255722	0.000000	-10.000000	0.041667	0.000000	-42.000000	1023.000000	1023.000000	2046.000000
12.640000	-0.028634	-16.922861	-4.131127	-4.961327	-3.766335	-4.064072	0.000000	-10.000000	0.033333	0.000000	-42.000000	1023.000000	1023.000000	2046.000000
12.660000	-0.027847	-16.457840	-4.052944	-4.935132	-3.633873	-3.835891	0.000000	-10.000000	0.033333	0.000000	-42.000000	1023.000000	1023.000000	2046.000000
12.680000	-0.027038	-15.979254	-3.917256	-4.845318	-3.538352	-3.678328	0.000000	-10.000000	0.041667	0.000000	-42.000000	1023.000000	1023.000000	2046.000000
12.700000	-0.026342	-15.568162	-3.818681	-4.796576	-3.401460	-3.551445	0.000000	-10.000000	0.041667	0.000000	-42.000000	1023.000000	1023.000000	2046.000000
12.720000	-0.025781	-15.236646	-3.685939	-4.646073	-3.349355	-3.555279	0.000000	-10.000000	0.033333	0.000000	-42.000000	1023.000000	1023.000000	2046.000000
12.740000	-0.025311	-14.958941	-3.618013	-4.547841	-3.264945	-3.528142	0.000000	-10.000000	0.025000	0.366667	-42.000000	1023.000000	1023.000000	2046.000000
12.760000	-0.024771	-14.639671	-3.539451	-4.489370	-3.197230	-3.413620	0.000000	-10.000000	0.033333	1.166667	-42.000000	1023.000000	1023.000000	2046.000000
12.780000	-0.024265	-14.340416	-3.440583	-4.397849	-3.150889	-3.351095	0.000000	-10.000000	0.033333	2.133333	-42.000000	1023.000000	1023.000000	2046.000000
12.800000	-0.023963	-14.161902	-3.382269	-4.282372	-3.120083	-3.377177	0.000000	-10.000000	0.033333	2.716667	-42.000000	1023.000000	1023.000000	2046.000000
12.820000	-0.023663	-13.985027	-3.305760	-4.224141	-3.133643	-3.321483	0.000000	-10.000000	0.016667	3.083333	-42.000000	1023.000000	1023.000000	2046.000000
12.840000	-0.023433	-13.849085	-3.293145	-4.190250	-3.111195	-3.254494	0.000000	-10.000000	0.008333	3.716667	-42.000000	1023.000000	1023.000000	2046.000000
12.860000	-0.023089	-13.645553	-3.259137	-4.254807	-3.080812	-3.050796	0.000000	-10.000000	0.008333	4.483334	-42.000000	1023.000000	1023.000000	2046.000000
12.880000	-0.023017	-13.603061	-3.301001	-4.227089	-3.071107	-3.003864	0.000000	-10.000000	0.008333	5.250000	-42.000000	1023.000000	1023.000000	2046.000000
12.900000	-0.022762	-13.452612	-3.184809	-4.190793	-3.119856	-2.957155	0.000000	-10.000000	0.016667	5.400000	-42.000000	1023.000000	1023.000000	2046.000000
12.920000	-0.022399	-13.237562	-3.183254	-4.113693	-3.015464	-2.925151	0.000000	-10.000000	0.000000	5.500000	-42.000000	1023.000000	1023.000000	2046.000000
12.940000	-0.022094	-13.057515	-3.107532	-4.073419	-3.038225	-2.838340	0.000000	-10.000000	0.025000	5.800000	-42.000000	1023.000000	1023.000000	2046.000000
12.960000	-0.022569	-13.338387	-3.197696	-4.095255	-3.180475	-2.864962	0.000000	-10.000000	0.025000	3.933334	-42.000000	1023.000000	1023.000000	2046.000000
12.980000	-0.023620	-13.959623	-3.443835	-4.187288	-3.330524	-2.997976	0.000000	-10.000000	0.050000	2.450000	-42.000000	1023.000000	1023.000000	2046.000000
13.000000	-0.024636	-14.560053	-3.594826	-4.348062	-3.495672	-3.121492	0.000000	-10.000000	0.041667	-0.783333	-42.000000	1023.000000	1023.000000	2046.000000
13.020000	-0.025500	-15.070753	-3.710484	-4.492700	-3.614390	-3.253179	0.000000	-10.000000	0.050000	-1.533333	-42.333332	1023.000000	1023.000000	2046.000000
13.040000	-0.025542	-15.095049	-3.695543	-4.528994	-3.579726	-3.290786	0.000000	-10.000000	0.050000	-2.816667	-43.000000	1023.000000	1023.000000	2046.000000
13.060000	-0.025185	-14.884562	-3.539326	-4.394955	-3.582487	-3.367795	0.000000	-10.000000	0.050000	-2.816667	-44.000000	1023.000000	1023.000000	2046.000000
13.080000	-0.024647	-14.566232	-3.515648	-4.325906	-3.465734	-3.258943	0.000000	-10.000000	0.058333	-2.866667	-45.000000	1023.000000	1023.000000	2046.000000
13.100000	-0.024508	-14.484097	-3.514208	-4.262660	-3.508364	-3.198865	0.000000	-10.000000	0.058333	-2.850000	-46.000000	1023.000000	1023.000000	2046.000000
13.120000	-0.025210	-14.899228	-3.710375	-4.254589	-3.670672	-3.263592	0.000000	-10.000000	0.058333	-2.716667	-47.000000	1023.000000	1023.000000	2046.000000
13.140000	-0.027764	-16.408712	-4.136506	-4.426650	-4.132493	-3.713064	0.000000	-10.000000	0.050000	-2.500000	-48.000000	1023.000000	1023.000000	2046.000000
13.160000	-0.031437	-18.579388	-4.684491	-4.838017	-4.707118	-4.349762	0.000000	-10.000000	0.050000	-1.783333	-48.666668	1023.000000	1023.000000	2046.000000
13.180000	-0.034726	-20.522787	-5.163239	-5.318452	-5.217084	-4.824013	0.000000	-10.000000	0.050000	-0.916667	-49.000000	1023.000000	1023.000000	2046.000000
13.200000	-0.036910	-21.813982	-5.543088	-5.661375	-5.468646	-5.140873	0.000000	-10.000000	0.041667	-0.483333	-49.000000	1023.000000	1023.000000	2046.000000
13.220000	-0.038152	-22.547939	-5.741625	-5.793390	-5.626158	-5.386766	0.000000	-10.000000	0.041667	-0.916667	-49.000000	1023.000000	1023.000000	2046.000000
13.240000	-0.038821	-22.943090	-5.846280	-5.857930	-5.709310	-5.529571	0.000000	-10.000000	0.033333	-1.633333	-49.000000	1023.000000	1023.000000	2046.000000
13.260000	-0.039291	-23.220734	-5.908485	-5.889579	-5.784988	-5.637681	0.000000	-10.000000	0.041667	-2.100000	-49.333332	1023.000000	1023.000000	2046.000000
13.280000	-0.039658	-23.438156	-6.014774	-5.889781	-5.816167	-5.717434	0.000000	-10.000000	0.041667	-2.283333	-50.000000	1023.000000	1023.000000	2046.000000
13.300000	-0.039823	-23.535349	-6.040817	-5.856278	-5.861395	-5.776857	0.000000	-10.000000	0.050000	-2.383333	-51.000000	1023.000000	1023.000000	2046.000000
13.320000	-0.039825	-23.536810	-6.068416	-5.857140	-5.882271	-5.728983	0.000000	-10.000000	0.050000	-2.550000	-51.833332	1023.000000	1023.000000	2046.000000
13.340000	-0.039952	-23.611597	-6.168904	-5.826429	-5.850128	-5.766136	0.000000	-10.000000	0.050000	-2.600000	-52.666668	1023.000000	1023.000000	2046.000000
13.360000	-0.039948	-23.609495	-6.163756	-5.814542	-5.895144	-5.736052	0.000000	-10.000000	0.050000	-2.616667	-53.500000	1023.000000	1023.000000	2046.000000
13.380000	-0.039855	-23.554306	-6.197584	-5.836301	-5.840880	-5.679541	0.000000	-10.000000	0.058333	-2.983333	-54.333332	1023.000000	1023.000000	2046.000000
13.400000	-0.039756	-23.495708	-6.227929	-5.844258	-5.798182	-5.625340	0.000000	-10.000000	0.058333	-3.483333	-55.333332	1023.000000	1023.000000	2046.000000
13.420000	-0.039523	-23.358150	-6.253647	-5.833582	-5.692284	-5.578637	0.000000	-10.000000	0.058333	-3.766667	-56.500000	1023.000000	1023.000000	2046.000000
13.440000	-0.039076	-23.093624	-6.277470	-5.815002	-5.532747	-5.468405	0.000000	-10.000000	0.050000	-3.616667	-57.833332	1023.000000	1023.000000	2046.000000
13.460000	-0.038353	-22.666607	-6.205203	-5.766935	-5.418669	-5.275801	0.000000	-10.000000	0.050000	-3.400000	-59.000000	1023.000000	1023.000000	2046.000000
13.480000	-0.037163	-21.963205	-6.024404	-5.556255	-5.306103	-5.076443	0.000000	-10.000000	0.050000	-3.133333	-60.166668	1023.000000	1023.000000	2046.000000
13.500000	-0.035795	-21.154743	-5.803945	-5.404687	-5.130904	-4.815207	0.000000	-10.000000	0.041667	-2.283333	-61.166668	1023.000000	1023.000000	2046.000000
13.520000	-0.034696	-20.505529	-5.625998	-5.289662	-4.985003	-4.604866	0.000000	-10.000000	0.025000	-1.116667	-61.833332	1023.000000	1023.000000	2046.000000
13.540000	-0.034101	-20.153864	-5.576176	-5.232296	-4.836263	-4.509129	0.000000	-10.000000	0.025000	-0.266667	-62.000000	1023.000000	1023.000000	2046.000000
13.560000	-0.034353	-20.302359	-5.601350	-5.299083	-4.824411	-4.577514	0.000000	-10.000000	0.016667	0.300000	-62.000000	1023.000000	1023.000000	2046.000000
13.580000	-0.035202	-20.804274	-5.728850	-5.457353	-4.870386	-4.747684	0.000000	-10.000000	0.016667	1.300000	-62.000000	1023.000000	1023.000000	2046.000000
13.600000	-0.035998	-21.274694	-5.858399	-5.720121	-4.904806	-4.791369	0.000000	-10.000000	0.000000	2.983333	-62.000000	1023.000000	1023.000000	2046.000000
13.620000	-0.036522	-21.584362	-5.886767	-5.913378	-4.963665	-4.820552	0.000000	-10.000000	-0.008333	5.116667	-62.000000	1023.000000	1023.000000	2046.000000
13.640000	-0.036684	-21.680252	-5.866395	-6.050134	-4.953841	-4.809883	0.000000	-10.000000	-0.008333	7.183333	-62.000000	1023.000000	1023.000000	2046.000000
13.660000	-0.036533	-21.590776	-5.838451	-6.128211	-4.854783	-4.769330	0.000000	-10.000000	-0.033333	9.100000	-62.000000	1023.000000	1023.000000	2046.000000
13.680000	-0.036045	-21.302301	-5.706190	-6.154843	-4.785005	-4.656263	0.000000	-10.000000	-0.050000	11.033334	-62.000000	1023.000000	1023.000000	2046.000000
13.700000	-0.035120	-20.756012	-5.523607	-6.136354	-4.642693	-4.453356	0.000000	-10.000000	-0.091667	12.800000	-62.000000	1023.000000	1023.000000	2046.000000
13.720000	-0.033983	-20.084131	-5.336114	-5.978174	-4.443990	-4.325853	0.000000	-10.000000	-0.116667	14.283334	-62.000000	1023.000000	1023.000000	2046.000000
13.740000	-0.032672	-19.308949	-5.060760	-5.825575	-4.291491	-4.131122	0.000000	-10.000000	-0.150000	15.450000	-33.000000	1023.000000	1023.000000	2046.000000
13.760000	-0.031115	-18.388803	-4.882286	-5.622272	-3.993485	-3.890760	0.000000	-10.000000	-0.175000	16.783333	-2.833333	1023.000000	1023.000000	2046.000000
13.780000	-0.029644	-17.519707	-4.709393	-5.381392	-3.725743	-3.703180	0.000000	-10.000000	-0.208333	18.200001	29.333334	1023.000000	1023.000000	2046.000000
13.800000	-0.028121	-16.619619	-4.425300	-5.171744	-3.547066	-3.475509	0.000000	-10.000000	-0.250000	19.483334	34.500000	1023.000000	1023.000000	2046.000000
13.820000	-0.026590	-15.714906	-4.249250	-4.962482	-3.260388	-3.242786	0.000000	-10.000000	-0.275000	20.516666	40.833332	1023.000000	1023.000000	2046.000000
13.840000	-0.025078	-14.820878	-4.012765	-4.781359	-3.011611	-3.015143	0.000000	-10.000000	-0.283333	21.466667	47.500000	1023.000000	1023.000000	2046.000000
13.860000	-0.023509	-13.893672	-3.758663	-4.627393	-2.775424	-2.732191	0.000000	-10.000000	-0.283333	22.250000	54.666668	1023.000000	1023.000000	2046.000000
13.880000	-0.022119	-13.072325	-3.587473	-4.406172	-2.507339	-2.571342	0.000000	-10.000000	-0.300000	22.800001	62.000000	1023.000000	1023.000000	2046.000000
13.900000	-0.020619	-12.185943	-3.312760	-4.173489	-2.315371	-2.384323	0.000000	-10.000000	-0.325000	23.433334	69.500000	1023.000000	1023.000000	2046.000000
13.920000	-0.019112	-11.295444	-3.108083	-4.019700	-2.057909	-2.109751	0.000000	-10.000000	-0.341667	24.033333	77.166664	1023.000000	1023.000000	2046.000000
13.940000	-0.017998	-10.637107	-2.915126	-3.828747	-1.927463	-1.965770	0.000000	-10.000000	-0.375000	24.616667	85.000000	1023.000000	1023.000000	2046.000000
13.960000	-0.017449	-10.312530	-2.776216	-3.694289	-1.940400	-1.901624	0.000000	-10.000000	-0.391667	25.083334	93.166664	1023.000000	1023.000000	2046.000000
13.980000	-0.017181	-10.153703	-2.754912	-3.655616	-1.905797	-1.837378	0.000000	-10.000000	-0.408333	25.516666	101.500000	1023.000000	1023.000000	2046.000000
14.000000	-0.016714	-9.878227	-2.646733	-3.602719	-1.847621	-1.781153	0.000000	-10.000000	-0.408333	25.750000	110.000000	1023.000000	1023.000000	2046.000000
14.020000	-0.016011	-9.462292	-2.517586	-3.559364	-1.744602	-1.640740	0.000000	-10.000000	-0.408333	26.033333	118.500000	1023.000000	1023.000000	2046.000000
14.040000	-0.014365	-8.489722	-2.281624	-3.392204	-1.421588	-1.394307	0.000000	-10.000000	-0.408333	26.283333	127.166664	1023.000000	1023.000000	2046.000000
14.060000	-0.012841	-7.589033	-1.981722	-3.040482	-1.255028	-1.311801	0.000000	-10.000000	-0.408333	26.799999	135.833328	1023.000000	1023.000000	2046.000000
14.080000	-0.011289	-6.671599	-1.720425	-2.745372	-1.121690	-1.084113	0.000000	-10.000000	-0.408333	26.883333	144.666672	1023.000000	1023.000000	2046.000000
14.100000	-0.010182	-6.017784	-1.618069	-2.457220	-1.004091	-0.938404	0.000000	-10.000000	-0.408333	27.100000	153.666672	1023.000000	1023.000000	2046.000000
14.120000	-0.009983	-5.900226	-1.646872	-2.309313	-1.017206	-0.926835	0.000000	-10.000000	-0.408333	27.150000	162.666672	1023.000000	1023.000000	2046.000000
14.140000	-0.011715	-6.923843	-1.870731	-2.431572	-1.346967	-1.274573	0.000000	-10.000000	-0.425000	27.516666	171.833328	1023.000000	1023.000000	2046.000000
14.160000	-0.014644	-8.654610	-2.266749	-2.696972	-1.877012	-1.813877	0.000000	-10.000000	-0.450000	27.516666	180.833328	1023.000000	1023.000000	2046.000000
14.180000	-0.017030	-10.064831	-2.615815	-2.920454	-2.270863	-2.257698	0.000000	-10.000000	-0.458333	27.783335	190.166672	1023.000000	1023.000000	2046.000000
14.200000	-0.018093	-10.693083	-2.743995	-3.019996	-2.483112	-2.445980	0.000000	-10.000000	-0.458333	27.683334	199.333328	1023.000000	1023.000000	2046.000000
14.220000	-0.018203	-10.758103	-2.740002	-2.965562	-2.520517	-2.532023	0.000000	-10.000000	-0.441667	27.800001	208.666672	1023.000000	1023.000000	2046.000000
14.240000	-0.017851	-10.549696	-2.684517	-2.882782	-2.484966	-2.497432	0.000000	-10.000000	-0.433333	27.466667	217.833328	1023.000000	1023.000000	2046.000000
14.260000	-0.017379	-10.270722	-2.639082	-2.700080	-2.422972	-2.508588	0.000000	-10.000000	-0.425000	27.233334	227.166672	1023.000000	1023.000000	2046.000000
14.280000	-0.016589	-9.804117	-2.474605	-2.485536	-2.407004	-2.436972	0.000000	-10.000000	-0.433333	27.100000	236.333328	1023.000000	1023.000000	2046.000000
14.300000	-0.015683	-9.268575	-2.339024	-2.250973	-2.332414	-2.346164	0.000000	-10.000000	-0.433333	26.816668	245.500000	1023.000000	1023.000000	2046.000000
14.320000	-0.014556	-8.602402	-2.150832	-1.948576	-2.234547	-2.268447	0.000000	-10.000000	-0.425000	26.766666	254.333328	1023.000000	1023.000000	2046.000000
14.340000	-0.013680	-8.085064	-2.031963	-1.746648	-2.156219	-2.150234	0.000000	-10.000000	-0.408333	26.483334	263.166656	1023.000000	1023.000000	2046.000000
14.360000	-0.012672	-7.489372	-1.942841	-1.548278	-1.995234	-2.003019	0.000000	-10.000000	-0.400000	26.550001	272.000000	1023.000000	1023.000000	2046.000000
14.380000	-0.011610	-6.861541	-1.827811	-1.375364	-1.832060	-1.826306	0.000000	-10.000000	-0.400000	26.300001	281.000000	1023.000000	1023.000000	2046.000000
14.400000	-0.010335	-6.108012	-1.663571	-1.269855	-1.665154	-1.509431	0.000000	-10.000000	-0.416667	26.133333	289.833344	1023.000000	1023.000000	2046.000000
14.420000	-0.009055	-5.351686	-1.456249	-1.088713	-1.522472	-1.284251	0.000000	-10.000000	-0.408333	26.116667	298.500000	1023.000000	1023.000000	2046.000000
14.440000	-0.007598	-4.490622	-1.331173	-0.809201	-1.246870	-1.103378	0.000000	-10.000000	-0.400000	25.950001	307.166656	1023.000000	1023.000000	2046.000000
14.460000	-0.005965	-3.525240	-1.133801	-0.539236	-1.021358	-0.830845	0.000000	-10.000000	-0.383333	25.833334	316.000000	1023.000000	1023.000000	2046.000000
14.480000	-0.004040	-2.387444	-0.800536	-0.128184	-0.860193	-0.598531	0.000000	-10.000000	-0.383333	25.316668	324.666656	1023.000000	1023.000000	2046.000000
14.500000	-0.001598	-0.944613	-0.464757	0.246881	-0.549027	-0.177711	0.000000	-10.000000	-0.375000	24.783335	333.166656	1023.000000	1023.000000	2046.000000
14.520000	0.000463	0.273725	-0.141455	0.584351	-0.272871	0.103700	0.000000	-10.000000	-0.350000	24.333334	341.500000	1023.000000	1023.000000	2046.000000
14.540000	0.001948	1.151110	0.106111	0.817980	-0.047030	0.274048	0.000000	-10.000000	-0.325000	23.850000	349.833344	1023.000000	1023.000000	2046.000000
14.560000	0.002689	1.588976	0.272317	0.900342	0.089804	0.326513	0.000000	-10.000000	-0.308333	23.433334	358.000000	1023.000000	1023.000000	2046.000000
14.580000	0.002511	1.484285	0.275617	0.807905	0.142542	0.258220	0.000000	-10.000000	-0.283333	22.716667	365.833344	1023.000000	1023.000000	2046.000000
14.600000	0.002157	1.274489	0.184983	0.599993	0.223733	0.265780	0.000000	-10.000000	-0.266667	22.333334	373.500000	1023.000000	1023.000000	2046.000000
14.620000	0.001999	1.181381	0.296952	0.466374	0.142734	0.275321	0.000000	-10.000000	-0.266667	22.150002	380.833344	1023.000000	1023.000000	2046.000000
14.640000	0.002263	1.337296	0.348949	0.452436	0.246150	0.289760	0.000000	-10.000000	-0.266667	22.050001	388.333344	1023.000000	1023.000000	2046.000000
14.660000	0.002904	1.716076	0.549252	0.415118	0.316821	0.434885	0.000000	-10.000000	-0.283333	21.800001	395.666656	1023.000000	1023.000000	2046.000000
14.680000	0.004002	2.365463	0.715841	0.447404	0.521877	0.680340	0.000000	-10.000000	-0.283333	21.750000	403.000000	1023.000000	1023.000000	2046.000000
14.700000	0.005315	3.140997	0.913605	0.622936	0.749948	0.854508	0.000000	-10.000000	-0.283333	21.783333	410.166656	1023.000000	1023.000000	2046.000000
14.720000	0.007085	4.187380	1.218005	0.843904	0.975467	1.150004	0.000000	-10.000000	-0.283333	21.983334	417.500000	1023.000000	1023.000000	2046.000000
14.740000	0.008943	5.285202	1.526783	1.115268	1.214915	1.428237	0.000000	-10.000000	-0.283333	22.116667	424.833344	1023.000000	1023.000000	2046.000000
14.760000	0.010869	6.423306	1.803945	1.417268	1.505044	1.697048	0.000000	-10.000000	-0.300000	22.183334	432.166656	1023.000000	1023.000000	2046.000000
14.780000	0.012543	7.412685	2.047139	1.748802	1.728248	1.888497	0.000000	-10.000000	-0.300000	22.400002	439.500000	1023.000000	1023.000000	2046.000000
14.800000	0.014334	8.471215	2.285912	1.979907	2.012425	2.192971	0.000000	-10.000000	-0.300000	22.633333	447.000000	1023.000000	1023.000000	2046.000000
14.820000	0.016046	9.483185	2.540679	2.221380	2.264633	2.456493	0.000000	-10.000000	-0.316667	23.166666	454.500000	1023.000000	1023.000000	2046.000000
14.840000	0.017738	10.483407	2.831647	2.475487	2.480135	2.696138	0.000000	-10.000000	-0.316667	23.299999	462.166656	1023.000000	1023.000000	2046.000000
14.860000	0.019239	11.370190	3.069616	2.704106	2.697451	2.899016	0.000000	-10.000000	-0.316667	23.183332	470.000000	1023.000000	1023.000000	2046.000000
14.880000	0.020721	12.246038	3.284409	2.911354	2.933334	3.116942	0.000000	-10.000000	-0.300000	22.850000	475.333344	1023.000000	1023.000000	2046.000000
14.900000	0.022063	13.039030	3.516935	3.148205	3.103307	3.270584	0.000000	-10.000000	-0.283333	22.666666	483.000000	1023.000000	1023.000000	2046.000000
14.920000	0.023341	13.794711	3.696874	3.319669	3.297231	3.480936	0.000000	-10.000000	-0.266667	22.366667	490.500000	1023.000000	1023.000000	2046.000000
14.940000	0.024384	14.410704	3.883066	3.553396	3.411665	3.562576	0.000000	-10.000000	-0.250000	22.083334	500.500000	1023.000000	1023.000000	2046.000000
14.960000	0.025636	15.150944	4.092820	3.733012	3.570034	3.755078	0.000000	-10.000000	-0.250000	21.783335	505.500000	1023.000000	1023.000000	2046.000000
14.980000	0.026569	15.702370	4.217812	3.940361	3.700726	3.843470	0.000000	-10.000000	-0.250000	21.500000	512.833313	1023.000000	1023.000000	2046.000000
15.000000	0.027589	16.305174	4.389607	4.115418	3.814725	3.985424	0.000000	-10.000000	-0.250000	21.550001	520.000000	1023.000000	1023.000000	2046.000000
15.020000	0.028593	16.898689	4.562706	4.295097	3.914298	4.126587	0.000000	-10.000000	-0.233333	21.466667	529.666687	1023.000000	1023.000000	2046.000000
15.040000	0.029661	17.529488	4.702138	4.482110	4.080756	4.264484	0.000000	-10.000000	-0.216667	21.683334	534.500000	1023.000000	1023.000000	2046.000000
15.060000	0.030770	18.185064	4.899872	4.650126	4.203180	4.431887	0.000000	-10.000000	-0.233333	21.533335	541.666687	1023.000000	1023.000000	2046.000000
15.080000	0.031858	18.828104	5.056782	4.895855	4.342849	4.532617	0.000000	-10.000000	-0.250000	21.533335	548.666687	1023.000000	1023.000000	2046.000000
15.100000	0.032992	19.498081	5.248210	5.112621	4.496644	4.640606	0.000000	-10.000000	-0.266667	21.533335	555.666687	1023.000000	1023.000000	2046.000000
15.120000	0.034174	20.196644	5.399187	5.296252	4.681724	4.819481	0.000000	-10.000000	-0.233333	21.433334	562.833313	1023.000000	1023.000000	2046.000000
15.140000	0.035416	20.930563	5.641274	5.505453	4.785266	4.998569	0.000000	-10.000000	-0.216667	21.316668	570.000000	1023.000000	1023.000000	2046.000000
15.160000	0.036608	21.635090	5.865840	5.647355	4.889975	5.231921	0.000000	-10.000000	-0.183333	21.016666	579.500000	1023.000000	1023.000000	2046.000000
15.180000	0.037632	22.240395	5.987122	5.861146	5.052649	5.339478	0.000000	-10.000000	-0.191667	20.683334	586.500000	1023.000000	1023.000000	2046.000000
15.200000	0.038688	22.864794	6.185144	6.048999	5.142993	5.487658	0.000000	-10.000000	-0.208333	20.500000	593.500000	1023.000000	1023.000000	2046.000000
15.220000	0.039401	23.285955	6.302242	6.213248	5.212301	5.558164	0.000000	-10.000000	-0.241667	20.500000	598.166687	1023.000000	1023.000000	2046.000000
15.240000	0.039744	23.488920	6.307458	6.349879	5.206428	5.625154	0.000000	-10.000000	-0.258333	20.600000	602.666687	1023.000000	1023.000000	2046.000000
15.260000	0.039061	23.084883	6.138237	6.352083	5.109839	5.484724	0.000000	-10.000000	-0.266667	20.733334	607.166687	1023.000000	1023.000000	2046.000000
15.280000	0.037945	22.425489	6.011302	6.217016	4.912660	5.284513	0.000000	-10.000000	-0.266667	20.716667	616.333313	1023.000000	1023.000000	2046.000000
15.300000	0.037095	21.923334	5.880712	6.112018	4.811808	5.118797	0.000000	-10.000000	-0.241667	20.566668	625.666687	1023.000000	1023.000000	2046.000000
15.320000	0.036949	21.836639	5.887170	6.074015	4.804152	5.071301	0.000000	-10.000000	-0.216667	20.150002	634.833313	1023.000000	1023.000000	2046.000000
15.340000	0.037671	22.263281	6.009704	6.169693	4.951861	5.132023	0.000000	-10.000000	-0.200000	19.883335	639.333313	1023.000000	1023.000000	2046.000000
15.360000	0.039213	23.174631	6.290394	6.455335	5.170287	5.258615	0.000000	-10.000000	-0.183333	19.316668	645.833313	1023.000000	1023.000000	2046.000000
15.380000	0.041063	24.268494	6.648724	6.757750	5.321816	5.540205	0.000000	-10.000000	-0.166667	18.833334	650.166687	1023.000000	1023.000000	2046.000000
15.400000	0.042650	25.205866	6.856696	7.060363	5.514484	5.774323	0.000000	-10.000000	-0.141667	18.216667	658.833313	1023.000000	1023.000000	2046.000000
15.420000	0.043036	25.434114	6.831681	7.176708	5.527093	5.898632	0.000000	-10.000000	-0.141667	17.800001	665.166687	1023.000000	1023.000000	2046.000000
15.440000	0.040738	24.076008	6.482654	7.053030	5.090964	5.449359	0.000000	-10.000000	-0.125000	17.383333	673.333313	1023.000000	1023.000000	2046.000000
15.460000	0.036552	21.602238	5.933176	6.689727	4.292622	4.686714	0.000000	-10.000000	-0.116667	16.783333	679.000000	1023.000000	1023.000000	2046.000000
15.480000	0.033113	19.570023	5.349046	6.305322	3.795605	4.120049	0.000000	-10.000000	-0.108333	16.500000	684.666687	1023.000000	1023.000000	2046.000000
15.500000	0.031316	18.507750	5.058943	6.100621	3.512740	3.835445	0.000000	-10.000000	-0.108333	16.233334	690.166687	1023.000000	1023.000000	2046.000000
15.520000	0.030753	18.174974	5.032004	6.041082	3.361594	3.740294	0.000000	-10.000000	-0.108333	16.283335	693.833313	1023.000000	1023.000000	2046.000000
15.540000	0.030699	18.143295	5.057711	6.147674	3.316680	3.621231	0.000000	-10.000000	-0.116667	16.616667	699.166687	1023.000000	1023.000000	2046.000000
15.560000	0.030927	18.278154	5.131627	6.346012	3.270021	3.530494	0.000000	-10.000000	-0.125000	17.033335	704.833313	1023.000000	1023.000000	2046.000000
15.580000	0.031508	18.621122	5.243248	6.513107	3.294423	3.570344	0.000000	-10.000000	-0.133333	17.366667	712.500000	1023.000000	1023.000000	2046.000000
15.600000	0.032076	18.957102	5.341126	6.723195	3.335484	3.557297	0.000000	-10.000000	-0.125000	17.383335	716.500000	1023.000000	1023.000000	2046.000000
15.620000	0.032922	19.456669	5.427631	6.799874	3.475098	3.754065	0.000000	-10.000000	-0.116667	17.200001	720.500000	1023.000000	1023.000000	2046.000000
15.640000	0.033458	19.773806	5.515812	6.993111	3.492355	3.772528	0.000000	-10.000000	-0.108333	16.816668	724.166687	1023.000000	1023.000000	2046.000000
15.660000	0.034092	20.148474	5.606891	7.156589	3.572229	3.812764	0.000000	-10.000000	-0.116667	16.033333	729.833313	1023.000000	1023.000000	2046.000000
15.680000	0.034862	20.603491	5.669039	7.301736	3.706326	3.926389	0.000000	-10.000000	-0.133333	15.450000	736.833313	1023.000000	1023.000000	2046.000000
15.700000	0.035776	21.143625	5.796414	7.421501	3.841653	4.084057	0.000000	-10.000000	-0.141667	15.383333	743.833313	1023.000000	1023.000000	2046.000000
15.720000	0.036898	21.806545	5.999934	7.570322	3.977829	4.258461	0.000000	-10.000000	-0.133333	15.716666	748.833313	1023.000000	1023.000000	2046.000000
15.740000	0.038015	22.466892	6.101752	7.806822	4.207115	4.351202	0.000000	-10.000000	-0.116667	15.950000	752.333313	1023.000000	1023.000000	2046.000000
15.760000	0.039345	23.253193	6.246660	8.017075	4.414716	4.574743	0.000000	-10.000000	-0.108333	15.716666	756.000000	1023.000000	1023.000000	2046.000000
15.780000	0.040980	24.219255	6.530537	8.334623	4.585186	4.768909	0.000000	-10.000000	-0.100000	15.316667	763.000000	1023.000000	1023.000000	2046.000000
15.800000	0.042927	25.369761	6.847452	8.684701	4.784037	5.053570	0.000000	-10.000000	-0.091667	14.650000	769.833313	1023.000000	1023.000000	2046.000000
15.820000	0.044902	26.536940	7.148293	8.907264	5.038101	5.443281	0.000000	-10.000000	-0.083333	14.216666	774.833313	1023.000000	1023.000000	2046.000000
15.840000	0.046141	27.269505	7.338101	9.056796	5.224801	5.649806	0.000000	-10.000000	-0.075000	13.850000	778.166687	1023.000000	1023.000000	2046.000000
15.860000	0.046563	27.518494	7.429253	9.120006	5.335939	5.633296	0.000000	-10.000000	-0.058333	13.166667	782.666687	1023.000000	1023.000000	2046.000000
15.880000	0.046093	27.241085	7.344565	9.019362	5.399075	5.478082	0.000000	-10.000000	-0.041667	12.483334	787.166687	1023.000000	1023.000000	2046.000000
15.900000	0.045248	26.741468	7.192729	8.712412	5.406164	5.430164	0.000000	-10.000000	-0.025000	11.583334	791.666687	1023.000000	1023.000000	2046.000000
15.920000	0.044560	26.334810	7.110494	8.516515	5.386006	5.321797	0.000000	-10.000000	-0.033333	11.233334	794.333313	1023.000000	1023.000000	2046.000000
15.940000	0.044533	26.319025	7.083956	8.384175	5.523947	5.326947	0.000000	-10.000000	-0.041667	11.000000	798.333313	1023.000000	1023.000000	2046.000000
15.960000	0.044778	26.463520	7.202160	8.293487	5.554133	5.413740	0.000000	-10.000000	-0.041667	10.950000	802.000000	1023.000000	1023.000000	2046.000000
15.980000	0.045424	26.845413	7.348427	8.298932	5.684978	5.513077	0.000000	-10.000000	-0.041667	11.016666	805.666687	1023.000000	1023.000000	2046.000000
16.000000	0.046589	27.534184	7.565869	8.448633	5.863374	5.656307	0.000000	-10.000000	-0.050000	11.083334	809.333313	1023.000000	1023.000000	2046.000000
16.020000	0.048176	28.471891	7.786417	8.544301	6.141946	5.999228	0.000000	-10.000000	-0.058333	11.333334	813.000000	1023.000000	1023.000000	2046.000000
16.040001	0.049871	29.473669	8.066798	8.736482	6.366740	6.303648	0.000000	-10.000000	-0.058333	11.616667	817.000000	1023.000000	1023.000000	2046.000000
16.059999	0.051490	30.430719	8.346149	9.036070	6.580788	6.467712	0.000000	-10.000000	-0.066667	12.033334	820.833313	1023.000000	1023.000000	2046.000000
16.080000	0.053072	31.365749	8.538631	9.293492	6.844769	6.688857	0.000000	-10.000000	-0.083333	12.583334	824.833313	1023.000000	1023.000000	2046.000000
16.100000	0.054567	32.249306	8.728057	9.528955	7.074573	6.917721	0.000000	-10.000000	-0.100000	13.266666	828.833313	1023.000000	1023.000000	2046.000000
16.120001	0.055896	33.034290	8.959368	9.704111	7.227564	7.143249	0.000000	-10.000000	-0.100000	13.550000	833.166687	1023.000000	1023.000000	2046.000000
16.139999	0.057143	33.771618	9.197145	9.890599	7.369480	7.314393	0.000000	-10.000000	-0.091667	13.566667	837.500000	1023.000000	1023.000000	2046.000000
16.160000	0.058378	34.501209	9.408693	10.085847	7.550384	7.456284	0.000000	-10.000000	-0.091667	13.366667	842.000000	1023.000000	1023.000000	2046.000000
16.180000	0.059396	35.102924	9.557393	10.233625	7.751446	7.560459	0.000000	-10.000000	-0.075000	13.183333	846.500000	1023.000000	1023.000000	2046.000000
16.200001	0.060368	35.677773	9.705382	10.400181	7.893745	7.678466	0.000000	-10.000000	-0.083333	13.000000	851.000000	1023.000000	1023.000000	2046.000000
16.219999	0.061318	36.238728	9.854016	10.546537	8.046800	7.791374	0.000000	-10.000000	-0.083333	12.866667	855.500000	1023.000000	1023.000000	2046.000000
16.240000	0.062253	36.791245	9.989107	10.667076	8.180825	7.954237	0.000000	-10.000000	-0.100000	13.016666	859.833313	1023.000000	1023.000000	2046.000000
16.260000	0.063048	37.261627	10.095835	10.805758	8.306067	8.053967	0.000000	-10.000000	-0.100000	13.433333	864.166687	1023.000000	1023.000000	2046.000000
16.280001	0.063856	37.738995	10.266705	10.916149	8.379504	8.176638	0.000000	-10.000000	-0.108333	13.750000	868.500000	1023.000000	1023.000000	2046.000000
16.299999	0.064679	38.225266	10.369454	11.041500	8.529810	8.284501	0.000000	-10.000000	-0.125000	14.133333	873.000000	1023.000000	1023.000000	2046.000000
16.320000	0.065358	38.626541	10.560808	11.178990	8.550471	8.336270	0.000000	-10.000000	-0.125000	14.266667	877.666687	1023.000000	1023.000000	2046.000000
16.340000	0.066277	39.169556	10.678955	11.286270	8.730942	8.473389	0.000000	-10.000000	-0.116667	14.283334	882.333313	1023.000000	1023.000000	2046.000000
16.360001	0.067320	39.786240	10.824467	11.387244	8.920132	8.654396	0.000000	-10.000000	-0.108333	13.883333	887.166687	1023.000000	1023.000000	2046.000000
16.379999	0.068082	40.236603	10.897484	11.471810	9.032977	8.834330	0.000000	-10.000000	-0.108333	13.466667	891.833313	1023.000000	1023.000000	2046.000000
16.400000	0.067689	40.004242	10.829432	11.438115	8.915339	8.821356	0.000000	-10.000000	-0.108333	13.366667	896.500000	1023.000000	1023.000000	2046.000000
16.420000	0.066614	39.368908	10.672381	11.313059	8.733062	8.650406	0.000000	-10.000000	-0.108333	13.450001	901.000000	1023.000000	1023.000000	2046.000000
16.440001	0.065792	38.882816	10.560424	11.233297	8.651589	8.437506	0.000000	-10.000000	-0.100000	13.550000	905.500000	1023.000000	1023.000000	2046.000000
16.459999	0.065491	38.705429	10.537715	11.160381	8.640937	8.366394	0.000000	-10.000000	-0.100000	13.300000	910.000000	1023.000000	1023.000000	2046.000000
16.480000	0.066254	39.155937	10.617921	11.226480	8.871085	8.440452	0.000000	-10.000000	-0.075000	12.816668	914.500000	1023.000000	1023.000000	2046.000000
16.500000	0.067423	39.847103	10.911943	11.417223	8.960842	8.557096	0.000000	-10.000000	-0.075000	12.216667	918.833313	1023.000000	1023.000000	2046.000000
16.520000	0.068845	40.687454	11.157507	11.654197	9.101275	8.774475	0.000000	-10.000000	-0.058333	11.550000	923.000000	1023.000000	1023.000000	2046.000000
16.540001	0.069708	41.197582	11.185331	11.833091	9.242001	8.937159	0.000000	-10.000000	-0.050000	10.866667	927.000000	1023.000000	1023.000000	2046.000000
16.559999	0.068939	40.742683	10.999577	11.845659	9.112944	8.784502	0.000000	-10.000000	-0.025000	10.066667	930.833313	1023.000000	1023.000000	2046.000000
16.580000	0.065624	38.783798	10.534136	11.468060	8.513192	8.268413	0.000000	-10.000000	-0.008333	9.650001	934.333313	1023.000000	1023.000000	2046.000000
16.600000	0.061129	36.126987	9.806023	10.988584	7.857646	7.474737	0.000000	-10.000000	0.000000	9.450000	937.666687	1023.000000	1023.000000	2046.000000
16.620001	0.057758	34.134960	9.324169	10.533787	7.309836	6.967168	0.000000	-10.000000	-0.008333	9.500000	940.833313	1023.000000	1023.000000	2046.000000
16.639999	0.056045	33.122704	9.037113	10.285696	7.084689	6.715207	0.000000	-10.000000	-0.008333	9.250000	944.000000	1023.000000	1023.000000	2046.000000
16.660000	0.055244	32.649242	8.961423	10.227247	6.879364	6.581210	0.000000	-10.000000	-0.008333	8.916667	947.000000	1023.000000	1023.000000	2046.000000
16.680000	0.054882	32.435081	8.938687	10.246061	6.768015	6.482318	0.000000	-10.000000	0.000000	8.883333	950.000000	1023.000000	1023.000000	2046.000000
16.700001	0.054692	32.323097	8.864306	10.333727	6.748123	6.376944	0.000000	-10.000000	0.000000	8.783334	953.000000	1023.000000	1023.000000	2046.000000
16.719999	0.054877	32.432362	8.951501	10.446884	6.684890	6.349088	0.000000	-10.000000	0.000000	8.666667	956.000000	1023.000000	1023.000000	2046.000000
16.740000	0.055209	32.628643	8.966746	10.500887	6.733357	6.427652	0.000000	-10.000000	0.000000	7.916667	959.000000	1023.000000	1023.000000	2046.000000
16.760000	0.055360	32.717659	8.965846	10.630680	6.745824	6.375308	0.000000	-10.000000	0.000000	6.800000	961.833313	1023.000000	1023.000000	2046.000000
16.780001	0.055898	33.035572	9.033060	10.640179	6.802981	6.559351	0.000000	-10.000000	0.000000	5.566667	964.333313	1023.000000	1023.000000	2046.000000
16.799999	0.056228	33.230686	9.085124	10.686241	6.810229	6.649092	0.000000	-10.000000	0.008333	4.633334	966.333313	1023.000000	1023.000000	2046.000000
16.820000	0.056632	33.469627	9.182669	10.807955	6.808900	6.670104	0.000000	-10.000000	0.008333	4.116667	968.000000	1023.000000	1023.000000	2046.000000
16.840000	0.057260	33.840778	9.280951	10.887160	6.901954	6.770716	0.000000	-10.000000	0.016667	3.716667	969.500000	1023.000000	1023.000000	2046.000000
16.860001	0.057830	34.177483	9.338250	11.024930	7.023776	6.790526	0.000000	-10.000000	0.016667	3.033333	970.833313	1023.000000	1023.000000	2046.000000
16.879999	0.058606	34.636105	9.364015	11.110147	7.243676	6.918267	0.000000	-10.000000	0.033333	1.800000	972.000000	1023.000000	1023.000000	2046.000000
16.900000	0.059551	35.194447	9.498577	11.248695	7.331974	7.115199	0.000000	-10.000000	0.041667	0.033333	972.666687	1023.000000	1023.000000	2046.000000
16.920000	0.060711	35.880142	9.686966	11.472729	7.434868	7.285580	0.000000	-10.000000	0.050000	-1.550000	973.000000	1023.000000	1023.000000	2046.000000
16.940001	0.062139	36.724422	9.893663	11.739520	7.604257	7.486983	0.000000	-10.000000	0.050000	-2.816667	973.000000	1023.000000	1023.000000	2046.000000
16.959999	0.063016	37.242363	9.978076	11.899927	7.736398	7.627962	0.000000	-10.000000	0.058333	-4.200000	973.000000	1023.000000	1023.000000	2046.000000
16.980000	0.063356	37.443211	10.084122	11.932680	7.720615	7.705793	0.000000	-10.000000	0.075000	-5.983334	973.000000	1023.000000	1023.000000	2046.000000
17.000000	0.062648	37.025078	9.972610	11.840462	7.701630	7.510376	0.000000	-10.000000	0.100000	-8.033334	973.000000	1023.000000	1023.000000	2046.000000
17.020000	0.061198	36.168140	9.765324	11.597189	7.568537	7.237090	0.000000	-10.000000	0.125000	-9.750000	973.000000	1023.000000	1023.000000	2046.000000
17.040001	0.059788	35.334942	9.501959	11.171363	7.478374	7.183243	0.000000	-10.000000	0.141667	-11.233334	973.000000	1023.000000	1023.000000	2046.000000
17.059999	0.058561	34.609673	9.300830	10.802237	7.398343	7.108264	0.000000	-10.000000	0.166667	-12.500000	973.000000	1023.000000	1023.000000	2046.000000
17.080000	0.057709	34.105766	9.210295	10.499681	7.302430	7.093362	0.000000	-10.000000	0.200000	-14.583334	961.500000	1023.000000	1023.000000	2046.000000
17.100000	0.057283	33.853989	9.194962	10.371538	7.264056	7.023433	0.000000	-10.000000	0.233333	-16.316668	950.000000	1023.000000	1023.000000	2046.000000
17.120001	0.057077	33.732403	9.155951	10.283146	7.285926	7.007379	0.000000	-10.000000	0.250000	-17.600000	938.500000	1023.000000	1023.000000	2046.000000
17.139999	0.057235	33.825939	9.186952	10.303509	7.333876	7.001602	0.000000	-10.000000	0.258333	-17.783333	936.500000	1023.000000	1023.000000	2046.000000
17.160000	0.057811	34.166153	9.275578	10.358378	7.405838	7.126358	0.000000	-10.000000	0.275000	-18.150000	932.500000	1023.000000	1023.000000	2046.000000
17.180000	0.058420	34.526039	9.414852	10.423965	7.426642	7.260577	0.000000	-10.000000	0.308333	-18.700001	926.500000	1023.000000	1023.000000	2046.000000
17.200001	0.058811	34.757210	9.488975	10.558815	7.438715	7.270703	0.000000	-10.000000	0.333333	-19.150000	920.500000	1023.000000	1023.000000	2046.000000
17.219999	0.059184	34.977940	9.538348	10.638273	7.473954	7.327364	0.000000	-10.000000	0.358333	-19.650000	914.166687	1023.000000	1023.000000	2046.000000
17.240000	0.059423	35.118900	9.574410	10.676131	7.466340	7.402019	0.000000	-10.000000	0.375000	-20.133333	907.666687	1023.000000	1023.000000	2046.000000
17.260000	0.059592	35.218956	9.656807	10.694053	7.404608	7.463488	0.000000	-10.000000	0.391667	-20.783335	900.833313	1023.000000	1023.000000	2046.000000
17.280001	0.059512	35.171581	9.643660	10.752097	7.372299	7.403526	0.000000	-10.000000	0.408333	-21.500000	894.000000	1023.000000	1023.000000	2046.000000
17.299999	0.059220	34.999161	9.593389	10.724917	7.324073	7.356783	0.000000	-10.000000	0.425000	-22.250000	886.833313	1023.000000	1023.000000	2046.000000
17.320000	0.058902	34.810852	9.597440	10.664955	7.209507	7.338949	0.000000	-10.000000	0.450000	-23.050001	879.500000	1023.000000	1023.000000	2046.000000
17.340000	0.058551	34.603912	9.528359	10.589862	7.174469	7.311223	0.000000	-10.000000	0.483333	-23.750000	871.833313	1023.000000	1023.000000	2046.000000
17.360001	0.058198	34.394890	9.509248	10.500374	7.109727	7.275540	0.000000	-10.000000	0.508333	-24.433334	864.000000	1023.000000	1023.000000	2046.000000
17.379999	0.058157	34.370834	9.534946	10.424269	7.120859	7.290763	0.000000	-10.000000	0.533333	-25.033333	855.666687	1023.000000	1023.000000	2046.000000
17.400000	0.058395	34.511520	9.552824	10.337406	7.158754	7.462537	0.000000	-10.000000	0.541667	-25.566668	847.333313	1023.000000	1023.000000	2046.000000
17.420000	0.058115	34.346119	9.488385	10.304415	7.079973	7.473346	0.000000	-10.000000	0.550000	-25.983334	838.666687	1023.000000	1023.000000	2046.000000
17.440001	0.057423	33.936913	9.412238	10.246226	6.913444	7.365005	0.000000	-10.000000	0.558333	-26.350000	830.000000	1023.000000	1023.000000	2046.000000
17.459999	0.056440	33.356297	9.217924	10.063235	6.820504	7.254632	0.000000	-10.000000	0.591667	-26.850000	821.166687	1023.000000	1023.000000	2046.000000
17.480000	0.055807	32.982185	9.145523	9.944946	6.777274	7.114441	0.000000	-10.000000	0.625000	-27.400000	812.166687	1023.000000	1023.000000	2046.000000
17.500000	0.055496	32.798317	9.159730	9.964494	6.698464	6.975627	0.000000	-10.000000	0.650000	-27.966667	803.000000	1023.000000	1023.000000	2046.000000
17.520000	0.055150	32.593731	9.032927	9.874426	6.711268	6.975111	0.000000	-10.000000	0.666667	-28.350000	793.666687	1023.000000	1023.000000	2046.000000
17.540001	0.053890	31.849085	8.724236	9.691648	6.545271	6.887929	0.000000	-10.000000	0.683333	-28.783335	784.166687	1023.000000	1023.000000	2046.000000
17.559999	0.051404	30.379585	8.282378	9.370431	6.138327	6.588449	0.000000	-10.000000	0.700000	-29.250000	774.500000	1023.000000	1023.000000	2046.000000
17.580000	0.047552	28.103334	7.713736	8.869797	5.509150	6.010651	0.000000	-10.000000	0.700000	-29.683334	764.666687	1023.000000	1023.000000	2046.000000
17.600000	0.042976	25.398794	7.053086	8.298113	4.821417	5.226179	0.000000	-10.000000	0.700000	-29.783333	754.833313	1023.000000	1023.000000	2046.000000
17.620001	0.038546	22.780622	6.388433	7.611837	4.183677	4.596674	0.000000	-10.000000	0.700000	-29.783333	745.166687	1023.000000	1023.000000	2046.000000
17.639999	0.035048	20.713585	5.846048	7.100035	3.677851	4.089652	0.000000	-10.000000	0.716667	-29.666666	735.333313	1023.000000	1023.000000	2046.000000
17.660000	0.032552	19.238525	5.507902	6.752871	3.276850	3.700903	0.000000	-10.000000	0.716667	-29.716667	725.500000	1023.000000	1023.000000	2046.000000
17.680000	0.030864	18.240856	5.200456	6.557076	3.085214	3.398111	0.000000	-10.000000	0.733333	-29.833334	715.500000	1023.000000	1023.000000	2046.000000
17.700001	0.029469	17.416059	5.053311	6.421088	2.793876	3.147784	0.000000	-10.000000	0.750000	-30.016666	705.500000	1023.000000	1023.000000	2046.000000
17.719999	0.028315	16.734303	4.927315	6.316892	2.554540	2.935556	0.000000	-10.000000	0.766667	-30.250000	695.500000	1023.000000	1023.000000	2046.000000
17.740000	0.027249	16.104267	4.744160	6.216607	2.380620	2.762881	0.000000	-10.000000	0.766667	-30.283335	685.500000	1023.000000	1023.000000	2046.000000
17.760000	0.026423	15.615841	4.588366	6.125592	2.258129	2.643754	0.000000	-10.000000	0.766667	-30.316668	675.333313	1023.000000	1023.000000	2046.000000
17.780001	0.025476	15.056121	4.460568	5.998901	2.084115	2.512537	0.000000	-10.000000	0.783333	-30.466667	665.000000	1023.000000	1023.000000	2046.000000
17.799999	0.024756	14.630651	4.298032	5.891906	2.023976	2.416737	0.000000	-10.000000	0.783333	-30.516668	654.666687	1023.000000	1023.000000	2046.000000
17.820000	0.023983	14.174068	4.166421	5.804667	1.910788	2.292193	0.000000	-10.000000	0.783333	-30.616667	644.500000	1023.000000	1023.000000	2046.000000
17.840000	0.023446	13.856338	4.042085	5.647700	1.867114	2.299439	0.000000	-10.000000	0.750000	-30.516666	634.500000	1023.000000	1023.000000	2046.000000
17.860001	0.022974	13.577375	3.955146	5.510179	1.819923	2.292127	0.000000	-10.000000	0.733333	-30.333334	624.500000	1023.000000	1023.000000	2046.000000
17.879999	0.022854	13.506879	3.874481	5.359000	1.892677	2.380721	0.000000	-10.000000	0.700000	-30.033333	614.500000	1023.000000	1023.000000	2046.000000
17.900000	0.022999	13.592254	3.904115	5.301851	1.878707	2.507581	0.000000	-10.000000	0.716667	-29.666666	604.500000	1023.000000	1023.000000	2046.000000
17.920000	0.023536	13.909722	3.995447	5.494915	1.892010	2.527351	0.000000	-10.000000	0.716667	-29.766666	594.500000	1023.000000	1023.000000	2046.000000
17.940001	0.024624	14.552925	4.067533	5.665593	2.090595	2.729203	0.000000	-10.000000	0.708333	-29.600000	584.500000	1023.000000	1023.000000	2046.000000
17.959999	0.025153	14.865415	4.211995	5.746908	2.044964	2.861547	0.000000	-10.000000	0.683333	-29.333334	574.500000	1023.000000	1023.000000	2046.000000
17.980000	0.025277	14.938832	4.247044	5.750399	2.055587	2.885802	0.000000	-10.000000	0.675000	-28.933334	564.666687	1023.000000	1023.000000	2046.000000
18.000000	0.024223	14.315676	4.063164	5.666835	1.956461	2.629216	0.000000	-10.000000	0.683333	-28.733334	555.000000	1023.000000	1023.000000	2046.000000
18.020000	0.022435	13.258992	3.790339	5.342679	1.776412	2.349563	0.000000	-10.000000	0.683333	-28.900000	545.333313	1023.000000	1023.000000	2046.000000
18.040001	0.020382	12.045845	3.523541	4.840213	1.513299	2.168793	0.000000	-10.000000	0.683333	-28.716667	535.666687	1023.000000	1023.000000	2046.000000
18.059999	0.018489	10.926740	3.204843	4.433901	1.365876	1.922120	0.000000	-10.000000	0.666667	-28.666668	526.000000	1023.000000	1023.000000	2046.000000
18.080000	0.017029	10.064091	3.000624	4.017823	1.232204	1.813439	0.000000	-10.000000	0.658333	-28.200001	516.500000	1023.000000	1023.000000	2046.000000
18.100000	0.015716	9.288315	2.794022	3.730133	1.134063	1.630098	0.000000	-10.000000	0.650000	-28.033335	507.000000	1023.000000	1023.000000	2046.000000
18.120001	0.014774	8.731441	2.625677	3.493739	1.082385	1.529640	0.000000	-10.000000	0.650000	-27.683334	497.666656	1023.000000	1023.000000	2046.000000
18.139999	0.014351	8.481602	2.538549	3.138564	1.062202	1.742286	0.000000	-10.000000	0.650000	-27.566668	488.500000	1023.000000	1023.000000	2046.000000
18.160000	0.013943	8.240611	2.477563	3.056383	1.038729	1.667936	0.000000	-10.000000	0.633333	-27.216667	479.333344	1023.000000	1023.000000	2046.000000
18.180000	0.013807	8.159731	2.454443	3.020831	1.058749	1.625709	0.000000	-10.000000	0.616667	-26.933334	470.166656	1023.000000	1023.000000	2046.000000
18.200001	0.013913	8.222805	2.413407	2.981301	1.128232	1.699866	0.000000	-10.000000	0.583333	-26.583334	461.166656	1023.000000	1023.000000	2046.000000
18.219999	0.014015	8.282576	2.344326	2.945694	1.202478	1.790078	0.000000	-10.000000	0.566667	-26.300001	452.333344	1023.000000	1023.000000	2046.000000
18.240000	0.014102	8.334240	2.397611	2.937550	1.159964	1.839116	0.000000	-10.000000	0.550000	-25.983334	443.666656	1023.000000	1023.000000	2046.000000
18.260000	0.014158	8.367435	2.418674	2.958393	1.185238	1.805130	0.000000	-10.000000	0.533333	-25.633333	434.833344	1023.000000	1023.000000	2046.000000
18.280001	0.014131	8.351188	2.444301	2.934322	1.166535	1.806029	0.000000	-10.000000	0.533333	-25.200001	426.333344	1023.000000	1023.000000	2046.000000
18.299999	0.014076	8.318914	2.412230	2.884132	1.189089	1.833463	0.000000	-10.000000	0.516667	-24.866667	418.000000	1023.000000	1023.000000	2046.000000
18.320000	0.013980	8.262412	2.439140	2.844786	1.133215	1.845271	0.000000	-10.000000	0.516667	-24.650000	409.666656	1023.000000	1023.000000	2046.000000
18.340000	0.013792	8.151213	2.394550	2.813587	1.142392	1.800683	0.000000	-10.000000	0.500000	-24.450001	401.333344	1023.000000	1023.000000	2046.000000
18.360001	0.013530	7.996201	2.307027	2.735535	1.162532	1.791106	0.000000	-10.000000	0.500000	-24.166666	393.000000	1023.000000	1023.000000	2046.000000
18.379999	0.013212	7.808014	2.303535	2.609057	1.072677	1.822745	0.000000	-10.000000	0.491667	-23.833334	385.000000	1023.000000	1023.000000	2046.000000
18.400000	0.012910	7.629771	2.208420	2.511009	1.076171	1.834171	0.000000	-10.000000	0.491667	-23.516666	377.000000	1023.000000	1023.000000	2046.000000
18.420000	0.012447	7.355883	2.148620	2.433545	1.001243	1.772476	0.000000	-10.000000	0.466667	-23.183334	369.333344	1023.000000	1023.000000	2046.000000
18.440001	0.012057	7.125765	2.085613	2.349797	0.956184	1.734170	0.000000	-10.000000	0.441667	-22.950001	361.666656	1023.000000	1023.000000	2046.000000
18.459999	0.011564	6.834368	1.993518	2.320327	0.917926	1.602597	0.000000	-10.000000	0.408333	-22.783333	354.000000	1023.000000	1023.000000	2046.000000
18.480000	0.011161	6.596229	1.887865	2.229729	0.907987	1.570649	0.000000	-10.000000	0.408333	-22.866667	346.333344	1023.000000	1023.000000	2046.000000
18.500000	0.010928	6.458492	1.843742	2.143508	0.891696	1.579545	0.000000	-10.000000	0.416667	-22.850000	338.666656	1023.000000	1023.000000	2046.000000
18.520000	0.010642	6.289609	1.809611	2.061406	0.835443	1.583150	0.000000	-10.000000	0.416667	-22.766666	331.166656	1023.000000	1023.000000	2046.000000
18.540001	0.010327	6.103122	1.751673	1.988082	0.835151	1.528217	0.000000	-10.000000	0.408333	-22.483334	323.500000	1023.000000	1023.000000	2046.000000
18.559999	0.010018	5.920775	1.788510	1.960305	0.742832	1.429128	0.000000	-10.000000	0.400000	-22.166666	316.000000	1023.000000	1023.000000	2046.000000
18.580000	0.009626	5.689093	1.684193	1.920618	0.747897	1.336385	0.000000	-10.000000	0.400000	-22.083334	308.500000	1023.000000	1023.000000	2046.000000
18.600000	0.009392	5.550802	1.682999	1.830913	0.696167	1.340723	0.000000	-10.000000	0.400000	-21.966667	301.166656	1023.000000	1023.000000	2046.000000
18.620001	0.009115	5.386889	1.643834	1.751412	0.646228	1.345414	0.000000	-10.000000	0.400000	-21.866667	293.833344	1023.000000	1023.000000	2046.000000
18.639999	0.008813	5.208607	1.610274	1.654452	0.613659	1.330222	0.000000	-10.000000	0.400000	-21.700001	286.666656	1023.000000	1023.000000	2046.000000
18.660000	0.008304	4.907933	1.533625	1.623443	0.563934	1.186931	0.000000	-10.000000	0.400000	-21.516666	279.333344	1023.000000	1023.000000	2046.000000
18.680000	0.007959	4.703646	1.483891	1.475080	0.518758	1.225918	0.000000	-10.000000	0.400000	-21.400000	272.166656	1023.000000	1023.000000	2046.000000
18.700001	0.007503	4.434006	1.346551	1.336365	0.497648	1.253442	0.000000	-10.000000	0.383333	-21.233334	265.000000	1023.000000	1023.000000	2046.000000
18.719999	0.006119	3.616477	1.043671	1.125112	0.320951	1.126743	0.000000	-10.000000	0.375000	-21.083334	258.000000	1023.000000	1023.000000	2046.000000
18.740000	0.003859	2.280808	0.700518	0.819883	-0.052951	0.813358	0.000000	-10.000000	0.358333	-20.900002	251.000000	1023.000000	1023.000000	2046.000000
18.760000	0.001312	0.775115	0.366754	0.469847	-0.468331	0.406845	0.000000	-10.000000	0.358333	-20.533335	244.000000	1023.000000	1023.000000	2046.000000
18.780001	-0.000978	-0.578085	-0.007318	0.103912	-0.702430	0.027750	0.000000	-10.000000	0.350000	-20.333334	237.166672	1023.000000	1023.000000	2046.000000
18.799999	-0.002862	-1.691660	-0.377499	-0.227225	-0.835483	-0.251453	0.000000	-10.000000	0.350000	-20.050001	230.333328	1023.000000	1023.000000	2046.000000
18.820000	-0.003606	-2.131090	-0.478769	-0.323668	-0.900604	-0.428049	0.000000	-10.000000	0.350000	-19.933334	223.666672	1023.000000	1023.000000	2046.000000
18.840000	-0.004097	-2.421265	-0.556151	-0.441909	-0.933435	-0.489769	0.000000	-10.000000	0.350000	-19.716667	217.000000	1023.000000	1023.000000	2046.000000
18.860001	-0.004192	-2.477275	-0.596365	-0.542257	-0.907793	-0.430860	0.000000	-10.000000	0.350000	-19.666668	210.333328	1023.000000	1023.000000	2046.000000
18.879999	-0.004398	-2.599158	-0.694785	-0.577039	-0.915571	-0.411762	0.000000	-10.000000	0.350000	-19.783335	203.666672	1023.000000	1023.000000	2046.000000
18.900000	-0.005530	-3.268052	-0.918876	-0.536329	-1.180966	-0.631881	0.000000	-10.000000	0.350000	-19.950001	197.000000	1023.000000	1023.000000	2046.000000
18.920000	-0.008261	-4.882134	-1.343438	-0.797648	-1.675907	-1.065141	0.000000	-10.000000	0.350000	-19.833334	190.333328	1023.000000	1023.000000	2046.000000
18.940001	-0.012279	-7.257054	-1.978227	-1.372333	-2.201865	-1.704628	0.000000	-10.000000	0.316667	-19.333334	183.833328	1023.000000	1023.000000	2046.000000
18.959999	-0.016271	-9.616341	-2.574300	-1.962129	-2.755484	-2.324428	0.000000	-10.000000	0.300000	-18.583334	177.500000	1023.000000	1023.000000	2046.000000
18.980000	-0.018749	-11.080873	-2.949305	-2.338711	-3.070484	-2.722374	0.000000	-10.000000	0.275000	-18.050001	171.500000	1023.000000	1023.000000	2046.000000
19.000000	-0.020228	-11.954845	-3.160128	-2.557766	-3.273548	-2.963403	0.000000	-10.000000	0.283333	-18.050001	165.500000	1023.000000	1023.000000	2046.000000
19.020000	-0.021243	-12.554404	-3.249911	-2.646447	-3.454416	-3.203630	0.000000	-10.000000	0.283333	-18.333334	159.333328	1023.000000	1023.000000	2046.000000
19.040001	-0.022084	-13.051460	-3.405988	-2.695088	-3.529872	-3.420512	0.000000	-10.000000	0.283333	-18.566668	153.000000	1023.000000	1023.000000	2046.000000
19.059999	-0.022891	-13.528498	-3.516842	-2.779866	-3.673735	-3.558054	0.000000	-10.000000	0.283333	-18.533333	146.666672	1023.000000	1023.000000	2046.000000
19.080000	-0.023432	-13.848239	-3.667805	-2.837139	-3.720577	-3.622717	0.000000	-10.000000	0.266667	-18.400000	140.500000	1023.000000	1023.000000	2046.000000
19.100000	-0.023936	-14.146358	-3.786460	-2.905082	-3.758008	-3.696807	0.000000	-10.000000	0.258333	-18.266666	134.500000	1023.000000	1023.000000	2046.000000
19.120001	-0.024182	-14.291455	-3.893997	-3.017015	-3.740784	-3.639659	0.000000	-10.000000	0.250000	-18.050001	128.500000	1023.000000	1023.000000	2046.000000
19.139999	-0.024660	-14.573895	-3.929003	-3.060803	-3.862823	-3.721265	0.000000	-10.000000	0.250000	-17.850000	122.500000	1023.000000	1023.000000	2046.000000
19.160000	-0.025033	-14.794399	-4.014738	-3.141096	-3.888672	-3.749894	0.000000	-10.000000	0.250000	-17.516666	116.500000	1023.000000	1023.000000	2046.000000
19.180000	-0.025162	-14.870667	-4.079992	-3.231485	-3.834936	-3.724253	0.000000	-10.000000	0.250000	-17.116667	110.500000	1023.000000	1023.000000	2046.000000
19.200001	-0.025026	-14.790438	-4.054742	-3.356391	-3.802546	-3.576759	0.000000	-10.000000	0.241667	-16.650000	104.833336	1023.000000	1023.000000	2046.000000
19.219999	-0.024572	-14.521876	-4.077620	-3.359224	-3.637336	-3.447697	0.000000	-10.000000	0.241667	-16.383333	99.166664	1023.000000	1023.000000	2046.000000
19.240000	-0.023720	-14.018228	-3.969526	-3.231280	-3.560019	-3.257402	0.000000	-10.000000	0.241667	-16.366667	93.833336	1023.000000	1023.000000	2046.000000
19.260000	-0.022716	-13.425370	-3.716526	-3.022520	-3.543255	-3.143069	0.000000	-10.000000	0.233333	-16.450001	88.166664	1023.000000	1023.000000	2046.000000
19.280001	-0.021978	-12.988784	-3.633860	-2.860129	-3.442780	-3.052015	0.000000	-10.000000	0.233333	-16.433334	82.833336	1023.000000	1023.000000	2046.000000
19.299999	-0.021662	-12.802138	-3.628023	-2.845336	-3.343504	-2.985275	0.000000	-10.000000	0.233333	-16.350000	77.166664	1023.000000	1023.000000	2046.000000
19.320000	-0.022393	-13.234358	-3.781800	-2.952342	-3.395225	-3.104991	0.000000	-10.000000	0.250000	-16.316668	71.833336	1023.000000	1023.000000	2046.000000
19.340000	-0.023853	-14.096900	-4.027097	-3.236248	-3.528536	-3.305019	0.000000	-10.000000	0.250000	-16.516666	66.166664	1023.000000	1023.000000	2046.000000
19.360001	-0.025456	-15.044701	-4.254403	-3.555033	-3.715060	-3.520204	0.000000	-10.000000	0.241667	-16.633333	60.833332	1023.000000	1023.000000	2046.000000
19.379999	-0.026570	-15.702779	-4.433006	-3.921890	-3.769523	-3.578359	0.000000	-10.000000	0.241667	-16.666668	55.166668	1023.000000	1023.000000	2046.000000
19.400000	-0.027712	-16.377886	-4.577132	-4.147650	-3.884698	-3.768406	0.000000	-10.000000	0.233333	-16.416668	49.833332	1023.000000	1023.000000	2046.000000
19.420000	-0.028433	-16.804184	-4.652963	-4.415774	-3.941653	-3.793794	0.000000	-10.000000	0.225000	-16.000000	44.166668	1023.000000	1023.000000	2046.000000
19.440001	-0.029010	-17.144697	-4.711920	-4.595816	-3.970057	-3.866904	0.000000	-10.000000	0.208333	-15.366667	38.833332	1023.000000	1023.000000	2046.000000
19.459999	-0.029460	-17.410706	-4.756909	-4.646948	-4.004807	-4.002041	0.000000	-10.000000	0.191667	-14.766666	33.666668	1023.000000	1023.000000	2046.000000
19.480000	-0.029392	-17.370422	-4.729677	-4.772996	-3.967629	-3.900120	0.000000	-10.000000	0.191667	-14.250000	28.833334	1023.000000	1023.000000	2046.000000
19.500000	-0.029362	-17.353201	-4.687603	-4.779185	-3.972028	-3.914385	0.000000	-10.000000	0.183333	-13.866667	24.166666	1023.000000	1023.000000	2046.000000
19.520000	-0.029067	-17.178774	-4.618396	-4.748339	-3.944209	-3.867830	0.000000	-10.000000	0.191667	-13.416667	19.500000	1023.000000	1023.000000	2046.000000
19.540001	-0.028689	-16.955444	-4.588074	-4.758819	-3.845218	-3.763332	0.000000	-10.000000	0.158333	-12.900001	15.000000	1023.000000	1023.000000	2046.000000
19.559999	-0.028359	-16.760225	-4.516327	-4.677165	-3.819904	-3.746830	0.000000	-10.000000	0.133333	-12.366667	10.500000	1023.000000	1023.000000	2046.000000
19.580000	-0.027856	-16.463160	-4.498622	-4.688967	-3.667433	-3.608137	0.000000	-10.000000	0.108333	-11.783334	6.166667	1023.000000	1023.000000	2046.000000
19.600000	-0.027351	-16.164158	-4.351759	-4.704101	-3.639147	-3.469151	0.000000	-10.000000	0.108333	-11.266667	2.500000	1023.000000	1023.000000	2046.000000
19.620001	-0.026900	-15.897861	-4.252018	-4.695617	-3.573590	-3.376636	0.000000	-10.000000	0.108333	-10.833334	-0.833333	1023.000000	1023.000000	2046.000000
19.639999	-0.026573	-15.704702	-4.238523	-4.623524	-3.458333	-3.384322	0.000000	-10.000000	0.100000	-10.516666	-4.000000	1023.000000	1023.000000	2046.000000
19.660000	-0.026173	-15.468286	-4.211784	-4.580376	-3.360536	-3.315589	0.000000	-10.000000	0.100000	-10.216667	-7.500000	1023.000000	1023.000000	2046.000000
19.680000	-0.025796	-15.245291	-4.149576	-4.593694	-3.278267	-3.223754	0.000000	-10.000000	0.100000	-9.833334	-10.833333	1023.000000	1023.000000	2046.000000
19.700001	-0.025553	-15.101783	-4.084348	-4.548016	-3.250614	-3.218805	0.000000	-10.000000	0.091667	-9.450001	-14.166667	1023.000000	1023.000000	2046.000000
19.719999	-0.025413	-15.019331	-4.104118	-4.489966	-3.186311	-3.238936	0.000000	-10.000000	0.091667	-9.066667	-17.333334	1023.000000	1023.000000	2046.000000
19.740000	-0.025295	-14.949491	-4.036890	-4.489704	-3.242974	-3.179922	0.000000	-10.000000	0.083333	-8.666667	-20.500000	1023.000000	1023.000000	2046.000000
19.760000	-0.025221	-14.905493	-4.026731	-4.477489	-3.230438	-3.170834	0.000000	-10.000000	0.091667	-8.300000	-23.333334	1023.000000	1023.000000	2046.000000
19.780001	-0.025267	-14.932502	-3.992415	-4.455734	-3.261083	-3.223269	0.000000	-10.000000	0.091667	-7.950000	-26.000000	1023.000000	1023.000000	2046.000000
19.799999	-0.025249	-14.921933	-3.966711	-4.498782	-3.280840	-3.175601	0.000000	-10.000000	0.091667	-7.466667	-30.333334	1023.000000	1023.000000	2046.000000
19.820000	-0.025130	-14.851904	-3.987547	-4.523482	-3.230422	-3.110452	0.000000	-10.000000	0.083333	-7.066667	-33.833332	1023.000000	1023.000000	2046.000000
19.840000	-0.024839	-14.679644	-3.940494	-4.472567	-3.187576	-3.079007	0.000000	-10.000000	0.075000	-6.750000	-36.500000	1023.000000	1023.000000	2046.000000
19.860001	-0.024785	-14.647829	-3.934169	-4.456553	-3.164005	-3.093101	0.000000	-10.000000	0.066667	-6.650000	-37.166668	1023.000000	1023.000000	2046.000000
19.879999	-0.024611	-14.544807	-3.933107	-4.392208	-3.078207	-3.141285	0.000000	-10.000000	0.066667	-6.400000	-38.500000	1023.000000	1023.000000	2046.000000
19.900000	-0.024322	-14.374119	-3.904364	-4.474650	-3.016781	-2.978324	0.000000	-10.000000	0.058333	-6.083333	-40.500000	1023.000000	1023.000000	2046.000000
19.920000	-0.024012	-14.191133	-3.829295	-4.451196	-2.995066	-2.915576	0.000000	-10.000000	0.066667	-5.833333	-42.500000	1023.000000	1023.000000	2046.000000
19.940001	-0.023808	-14.070401	-3.762835	-4.422980	-2.965404	-2.919183	0.000000	-10.000000	0.058333	-5.700000	-44.500000	1023.000000	1023.000000	2046.000000
19.959999	-0.023654	-13.979563	-3.788815	-4.400465	-2.881890	-2.908393	0.000000	-10.000000	0.058333	-5.550000	-46.500000	1023.000000	1023.000000	2046.000000
19.980000	-0.023613	-13.955443	-3.764458	-4.329434	-2.895042	-2.966510	0.000000	-10.000000	0.050000	-5.416667	-48.500000	1023.000000	1023.000000	2046.000000
20.000000	-0.023943	-14.150318	-3.839274	-4.401996	-3.016956	-2.892092	0.000000	-10.000000	0.050000	-5.216667	-50.333332	1023.000000	1023.000000	2046.000000
20.020000	-0.025295	-14.949186	-4.066663	-4.567904	-3.280277	-3.034342	0.000000	-10.000000	0.050000	-4.966667	-52.000000	1023.000000	1023.000000	2046.000000
20.040001	-0.027217	-16.084980	-4.327366	-4.786890	-3.632013	-3.338711	0.000000	-10.000000	0.058333	-4.550000	-53.666668	1023.000000	1023.000000	2046.000000
20.059999	-0.028791	-17.015558	-4.528404	-4.998517	-3.844017	-3.644621	0.000000	-10.000000	0.058333	-4.233334	-55.166668	1023.000000	1023.000000	2046.000000
20.080000	-0.029975	-17.715508	-4.676722	-5.212838	-3.993821	-3.832126	0.000000	-10.000000	0.058333	-4.016667	-56.666668	1023.000000	1023.000000	2046.000000
20.100000	-0.029972	-17.713343	-4.719138	-5.268951	-3.846123	-3.879130	0.000000	-10.000000	0.050000	-3.933333	-58.000000	1023.000000	1023.000000	2046.000000
20.120001	-0.029821	-17.624147	-4.613925	-5.236645	-3.862720	-3.910857	0.000000	-10.000000	0.050000	-3.900000	-59.333332	1023.000000	1023.000000	2046.000000
20.139999	-0.029372	-17.358667	-4.602074	-5.218975	-3.756461	-3.781157	0.000000	-10.000000	0.050000	-3.966667	-60.666668	1023.000000	1023.000000	2046.000000
20.160000	-0.028968	-17.119797	-4.570269	-5.160386	-3.704459	-3.684685	0.000000	-10.000000	0.050000	-4.083333	-62.000000	1023.000000	1023.000000	2046.000000
20.180000	-0.029356	-17.349258	-4.704219	-5.078045	-3.839368	-3.727626	0.000000	-10.000000	0.050000	-4.183333	-63.333332	1023.000000	1023.000000	2046.000000
20.200001	-0.031294	-18.494596	-5.095756	-5.189997	-4.174195	-4.034648	0.000000	-10.000000	0.050000	-3.883333	-64.666664	1023.000000	1023.000000	2046.000000
20.219999	-0.034761	-20.543699	-5.598082	-5.572091	-4.721299	-4.652227	0.000000	-10.000000	0.033333	-3.133333	-65.833336	1023.000000	1023.000000	2046.000000
20.240000	-0.038372	-22.677681	-6.165789	-6.099442	-5.231564	-5.180886	0.000000	-10.000000	0.016667	-1.716667	-66.666664	1023.000000	1023.000000	2046.000000
20.260000	-0.040675	-24.039101	-6.546908	-6.476655	-5.509208	-5.506330	0.000000	-10.000000	0.016667	-0.633333	-67.000000	1023.000000	1023.000000	2046.000000
20.280001	-0.041919	-24.774221	-6.726380	-6.718641	-5.673436	-5.655764	0.000000	-10.000000	0.033333	-0.266667	-67.000000	1023.000000	1023.000000	2046.000000
20.299999	-0.042720	-25.247448	-6.822895	-6.760269	-5.782735	-5.881549	0.000000	-10.000000	0.050000	-1.050000	-67.000000	1023.000000	1023.000000	2046.000000
20.320000	-0.043366	-25.629421	-6.893686	-6.770276	-5.879253	-6.086206	0.000000	-10.000000	0.058333	-2.216667	-67.500000	1023.000000	1023.000000	2046.000000
20.340000	-0.043850	-25.915394	-7.009113	-6.789053	-5.893806	-6.223422	0.000000	-10.000000	0.066667	-3.383333	-68.333336	1023.000000	1023.000000	2046.000000
20.360001	-0.044145	-26.089855	-7.089378	-6.820529	-5.936495	-6.243454	0.000000	-10.000000	0.066667	-4.150000	-69.666664	1023.000000	1023.000000	2046.000000
20.379999	-0.044415	-26.248993	-7.124202	-6.858921	-6.023513	-6.242356	0.000000	-10.000000	0.058333	-4.650000	-71.000000	1023.000000	1023.000000	2046.000000
20.400000	-0.044592	-26.354059	-7.213541	-6.890988	-6.016914	-6.232615	0.000000	-10.000000	0.050000	-4.950000	-72.666664	1023.000000	1023.000000	2046.000000
20.420000	-0.044773	-26.461025	-7.301482	-6.881600	-6.007313	-6.270629	0.000000	-10.000000	0.050000	-5.016667	-74.333336	1023.000000	1023.000000	2046.000000
20.440001	-0.044681	-26.406254	-7.275823	-6.934497	-6.014434	-6.181500	0.000000	-10.000000	0.050000	-4.833333	-76.000000	1023.000000	1023.000000	2046.000000
20.459999	-0.044603	-26.360298	-7.363520	-7.007742	-5.917595	-6.071442	0.000000	-10.000000	0.050000	-4.366667	-77.500000	1023.000000	1023.000000	2046.000000
20.480000	-0.044403	-26.241997	-7.357215	-7.071699	-5.874014	-5.939070	0.000000	-10.000000	0.050000	-3.850000	-79.000000	1023.000000	1023.000000	2046.000000
20.500000	-0.043901	-25.945578	-7.361697	-7.086657	-5.700211	-5.797013	0.000000	-10.000000	0.050000	-3.450000	-80.333336	1023.000000	1023.000000	2046.000000
20.520000	-0.043283	-25.580095	-7.336569	-6.963848	-5.553442	-5.726236	0.000000	-10.000000	0.050000	-3.450000	-81.500000	1023.000000	1023.000000	2046.000000
20.540001	-0.042199	-24.939886	-7.195260	-6.785422	-5.407332	-5.551872	0.000000	-10.000000	0.050000	-3.616667	-82.666664	1023.000000	1023.000000	2046.000000
20.559999	-0.040900	-24.172001	-7.023502	-6.658657	-5.229082	-5.260760	0.000000	-10.000000	0.050000	-3.683333	-83.833336	1023.000000	1023.000000	2046.000000
20.580000	-0.039812	-23.528616	-6.800101	-6.521096	-5.137958	-5.069462	0.000000	-10.000000	0.050000	-3.650000	-85.166664	1023.000000	1023.000000	2046.000000
20.600000	-0.039329	-23.243572	-6.711275	-6.476898	-5.080173	-4.975227	0.000000	-10.000000	0.050000	-3.716667	-86.333336	1023.000000	1023.000000	2046.000000
20.620001	-0.039714	-23.471178	-6.719280	-6.469514	-5.142017	-5.140367	0.000000	-10.000000	0.050000	-4.050000	-87.666664	1023.000000	1023.000000	2046.000000
20.639999	-0.040652	-24.025215	-6.895091	-6.696652	-5.168699	-5.264774	0.000000	-10.000000	0.050000	-4.300000	-89.000000	1023.000000	1023.000000	2046.000000
20.660000	-0.041730	-24.662369	-6.987778	-6.944755	-5.355097	-5.374740	0.000000	-10.000000	0.050000	-4.300000	-90.500000	1023.000000	1023.000000	2046.000000
20.680000	-0.042484	-25.107973	-7.069933	-7.093631	-5.419624	-5.524784	0.000000	-10.000000	0.050000	-3.883333	-92.000000	1023.000000	1023.000000	2046.000000
20.700001	-0.043066	-25.451801	-7.112702	-7.242236	-5.458818	-5.638045	0.000000	-10.000000	0.058333	-3.200000	-93.333336	1023.000000	1023.000000	2046.000000
20.719999	-0.043312	-25.597422	-7.083911	-7.356244	-5.493060	-5.664207	0.000000	-10.000000	0.050000	-2.366667	-94.333336	1023.000000	1023.000000	2046.000000
20.740000	-0.043203	-25.532681	-7.009326	-7.498250	-5.471751	-5.553352	0.000000	-10.000000	0.041667	-1.300000	-94.833336	1023.000000	1023.000000	2046.000000
20.760000	-0.042919	-25.365166	-6.966432	-7.460719	-5.369082	-5.568933	0.000000	-10.000000	0.033333	-0.500000	-95.000000	1023.000000	1023.000000	2046.000000
20.780001	-0.042218	-24.950672	-6.838840	-7.376717	-5.264359	-5.470755	0.000000	-10.000000	0.041667	0.000000	-95.000000	1023.000000	1023.000000	2046.000000
20.799999	-0.041410	-24.473295	-6.733770	-7.312017	-5.101560	-5.325948	0.000000	-10.000000	0.041667	0.616667	-95.000000	1023.000000	1023.000000	2046.000000
20.820000	-0.040389	-23.869936	-6.549118	-7.248433	-4.969634	-5.102752	0.000000	-10.000000	0.033333	1.466667	-95.000000	1023.000000	1023.000000	2046.000000
20.840000	-0.039418	-23.296061	-6.420966	-7.116104	-4.798607	-4.960384	0.000000	-10.000000	0.033333	2.533333	-95.000000	1023.000000	1023.000000	2046.000000
20.860001	-0.038488	-22.746126	-6.230388	-6.968547	-4.703888	-4.843303	0.000000	-10.000000	0.025000	3.250000	-95.000000	1023.000000	1023.000000	2046.000000
20.879999	-0.037554	-22.194683	-6.109048	-6.873216	-4.541646	-4.670774	0.000000	-10.000000	0.016667	3.950000	-95.000000	1023.000000	1023.000000	2046.000000
20.900000	-0.036658	-21.664932	-5.925942	-6.750767	-4.437617	-4.550607	0.000000	-10.000000	0.000000	4.650000	-95.000000	1023.000000	1023.000000	2046.000000
20.920000	-0.035945	-21.243664	-5.757481	-6.624182	-4.376369	-4.485632	0.000000	-10.000000	0.000000	5.283333	-95.000000	1023.000000	1023.000000	2046.000000
20.940001	-0.034956	-20.658989	-5.587008	-6.543898	-4.212532	-4.315552	0.000000	-10.000000	0.000000	5.783333	-95.000000	1023.000000	1023.000000	2046.000000
20.959999	-0.034009	-20.099382	-5.445388	-6.499990	-4.061283	-4.092722	0.000000	-10.000000	-0.016667	6.266667	-95.000000	1023.000000	1023.000000	2046.000000
20.980000	-0.033218	-19.631624	-5.336076	-6.374270	-3.932500	-3.988778	0.000000	-10.000000	-0.016667	6.733334	-95.000000	1023.000000	1023.000000	2046.000000
21.000000	-0.032441	-19.172377	-5.189507	-6.266326	-3.838580	-3.877963	0.000000	-10.000000	-0.016667	7.266667	-95.000000	1023.000000	1023.000000	2046.000000
21.020000	-0.031805	-18.796841	-5.100099	-6.147095	-3.729810	-3.819837	0.000000	-10.000000	0.000000	7.733334	-95.000000	1023.000000	1023.000000	2046.000000
21.040001	-0.031137	-18.401955	-5.046670	-6.062684	-3.598061	-3.694540	0.000000	-10.000000	0.000000	8.250000	-75.666664	1023.000000	1023.000000	2046.000000
21.059999	-0.030446	-17.993320	-4.949477	-5.978313	-3.504816	-3.560715	0.000000	-10.000000	0.000000	8.700001	-36.666668	1023.000000	1023.000000	2046.000000
21.080000	-0.029746	-17.579809	-4.820774	-5.885711	-3.409027	-3.464297	0.000000	-10.000000	-0.008333	9.116667	3.333333	1023.000000	1023.000000	2046.000000
21.100000	-0.029153	-17.229580	-4.700092	-5.751115	-3.344229	-3.434144	0.000000	-10.000000	-0.016667	9.433333	25.000000	1023.000000	1023.000000	2046.000000
21.120001	-0.028568	-16.883551	-4.640429	-5.675440	-3.228447	-3.339234	0.000000	-10.000000	-0.033333	9.783334	28.000000	1023.000000	1023.000000	2046.000000
21.139999	-0.027837	-16.451857	-4.457977	-5.588824	-3.201860	-3.203195	0.000000	-10.000000	-0.025000	10.266667	31.166666	1023.000000	1023.000000	2046.000000
21.160000	-0.027258	-16.109493	-4.367061	-5.418754	-3.107809	-3.215870	0.000000	-10.000000	-0.033333	10.816667	34.500000	1023.000000	1023.000000	2046.000000
21.180000	-0.026468	-15.642866	-4.183961	-5.345799	-3.038192	-3.074913	0.000000	-10.000000	-0.033333	11.366667	38.166668	1023.000000	1023.000000	2046.000000
21.200001	-0.025483	-15.060616	-4.059368	-5.294859	-2.850736	-2.855653	0.000000	-10.000000	-0.058333	11.733334	42.000000	1023.000000	1023.000000	2046.000000
21.219999	-0.024800	-14.656560	-3.909261	-5.210825	-2.837317	-2.699157	0.000000	-10.000000	-0.058333	12.000000	46.000000	1023.000000	1023.000000	2046.000000
21.240000	-0.025085	-14.825529	-3.971733	-5.113556	-2.945277	-2.794963	0.000000	-10.000000	-0.075000	12.250000	50.000000	1023.000000	1023.000000	2046.000000
21.260000	-0.025912	-15.313887	-4.174268	-5.208946	-3.021388	-2.909284	0.000000	-10.000000	-0.083333	12.616667	54.000000	1023.000000	1023.000000	2046.000000
21.280001	-0.026876	-15.883802	-4.305573	-5.340624	-3.180909	-3.056696	0.000000	-10.000000	-0.100000	12.950000	58.000000	1023.000000	1023.000000	2046.000000
21.299999	-0.027246	-16.102119	-4.308251	-5.515233	-3.235235	-3.043401	0.000000	-10.000000	-0.100000	13.250000	62.166668	1023.000000	1023.000000	2046.000000
21.320000	-0.027208	-16.079943	-4.263693	-5.522714	-3.188823	-3.104713	0.000000	-10.000000	-0.100000	13.383333	66.500000	1023.000000	1023.000000	2046.000000
21.340000	-0.026205	-15.487439	-4.084913	-5.295297	-2.982194	-3.125035	0.000000	-10.000000	-0.091667	13.183333	71.000000	1023.000000	1023.000000	2046.000000
21.360001	-0.025139	-14.857222	-3.853087	-5.095426	-2.884696	-3.024012	0.000000	-10.000000	-0.091667	12.983334	75.500000	1023.000000	1023.000000	2046.000000
21.379999	-0.023961	-14.161038	-3.731934	-4.853841	-2.713077	-2.862185	0.000000	-10.000000	-0.091667	12.800000	79.833336	1023.000000	1023.000000	2046.000000
21.400000	-0.023222	-13.724337	-3.726829	-4.639631	-2.630658	-2.727218	0.000000	-10.000000	-0.100000	12.883334	84.166664	1023.000000	1023.000000	2046.000000
21.420000	-0.023846	-14.092879	-3.859155	-4.548739	-2.844898	-2.840088	0.000000	-10.000000	-0.100000	13.066668	88.500000	1023.000000	1023.000000	2046.000000
21.440001	-0.026426	-15.617558	-4.241060	-4.740950	-3.307580	-3.327969	0.000000	-10.000000	-0.108333	13.450001	92.833336	1023.000000	1023.000000	2046.000000
21.459999	-0.029724	-17.566669	-4.739371	-5.144761	-3.821495	-3.861043	0.000000	-10.000000	-0.125000	14.100000	97.333336	1023.000000	1023.000000	2046.000000
21.480000	-0.032270	-19.071545	-5.089846	-5.453498	-4.245796	-4.282404	0.000000	-10.000000	-0.141667	14.800000	101.833336	1023.000000	1023.000000	2046.000000
21.500000	-0.033332	-19.699026	-5.216946	-5.642623	-4.413692	-4.425765	0.000000	-10.000000	-0.133333	15.083334	106.666664	1023.000000	1023.000000	2046.000000
21.520000	-0.033628	-19.873894	-5.215637	-5.657463	-4.487791	-4.513003	0.000000	-10.000000	-0.116667	15.050000	111.666664	1023.000000	1023.000000	2046.000000
21.540001	-0.033640	-19.881369	-5.195063	-5.581437	-4.494892	-4.609977	0.000000	-10.000000	-0.083333	14.600000	116.666664	1023.000000	1023.000000	2046.000000
21.559999	-0.033656	-19.890825	-5.200307	-5.467898	-4.525300	-4.697321	0.000000	-10.000000	-0.091667	14.333334	121.666664	1023.000000	1023.000000	2046.000000
21.580000	-0.033206	-19.624733	-5.147519	-5.361372	-4.460465	-4.655377	0.000000	-10.000000	-0.091667	14.366667	126.333336	1023.000000	1023.000000	2046.000000
21.600000	-0.032708	-19.330650	-5.108079	-5.268817	-4.419779	-4.533975	0.000000	-10.000000	-0.125000	14.583334	131.166672	1023.000000	1023.000000	2046.000000
21.620001	-0.032125	-18.985998	-5.051913	-5.156155	-4.342077	-4.435853	0.000000	-10.000000	-0.133333	14.833334	136.000000	1023.000000	1023.000000	2046.000000
21.639999	-0.031398	-18.556410	-4.938493	-5.084670	-4.286647	-4.246601	0.000000	-10.000000	-0.150000	15.083334	141.000000	1023.000000	1023.000000	2046.000000
21.660000	-0.030877	-18.248106	-4.935638	-4.943138	-4.164862	-4.204467	0.000000	-10.000000	-0.150000	15.583334	146.000000	1023.000000	1023.000000	2046.000000
21.680000	-0.030183	-17.838179	-4.842655	-4.809715	-4.100190	-4.085618	0.000000	-10.000000	-0.150000	16.366667	151.166672	1023.000000	1023.000000	2046.000000
21.700001	-0.029308	-17.321222	-4.772839	-4.722554	-3.936536	-3.889293	0.000000	-10.000000	-0.166667	17.000000	156.500000	1023.000000	1023.000000	2046.000000
21.719999	-0.028164	-16.644676	-4.694520	-4.644233	-3.672499	-3.633424	0.000000	-10.000000	-0.175000	17.683334	162.000000	1023.000000	1023.000000	2046.000000
21.740000	-0.026814	-15.846865	-4.560380	-4.460359	-3.438122	-3.388005	0.000000	-10.000000	-0.191667	17.966667	167.666672	1023.000000	1023.000000	2046.000000
21.760000	-0.025139	-14.856954	-4.324532	-4.191438	-3.223949	-3.117035	0.000000	-10.000000	-0.191667	18.400002	173.500000	1023.000000	1023.000000	2046.000000
21.780001	-0.022957	-13.567775	-3.947490	-3.836397	-3.015316	-2.768572	0.000000	-10.000000	-0.216667	18.750000	179.666672	1023.000000	1023.000000	2046.000000
21.799999	-0.020851	-12.323133	-3.557142	-3.558728	-2.778513	-2.428749	0.000000	-10.000000	-0.216667	19.100000	186.000000	1023.000000	1023.000000	2046.000000
21.820000	-0.019145	-11.314697	-3.312991	-3.215916	-2.525654	-2.260136	0.000000	-10.000000	-0.233333	19.233334	192.333328	1023.000000	1023.000000	2046.000000
21.840000	-0.018003	-10.639724	-3.111650	-3.122546	-2.354146	-2.051381	0.000000	-10.000000	-0.216667	19.100000	198.833328	1023.000000	1023.000000	2046.000000
21.860001	-0.017838	-10.542047	-3.095812	-3.132604	-2.275287	-2.038344	0.000000	-10.000000	-0.216667	18.950001	205.166672	1023.000000	1023.000000	2046.000000
21.879999	-0.018218	-10.767059	-3.108068	-3.216248	-2.307207	-2.135535	0.000000	-10.000000	-0.200000	18.750000	211.666672	1023.000000	1023.000000	2046.000000
21.900000	-0.018570	-10.974815	-3.045963	-3.376263	-2.419327	-2.133263	0.000000	-10.000000	-0.208333	18.716667	218.000000	1023.000000	1023.000000	2046.000000
21.920000	-0.018680	-11.039673	-3.007471	-3.428414	-2.407156	-2.196632	0.000000	-10.000000	-0.208333	18.750000	224.333328	1023.000000	1023.000000	2046.000000
21.940001	-0.018308	-10.820277	-2.923032	-3.487953	-2.306906	-2.102387	0.000000	-10.000000	-0.208333	18.750000	230.500000	1023.000000	1023.000000	2046.000000
21.959999	-0.017640	-10.425201	-2.727558	-3.481593	-2.259990	-1.956061	0.000000	-10.000000	-0.208333	18.750000	236.666672	1023.000000	1023.000000	2046.000000
21.980000	-0.016662	-9.846998	-2.590543	-3.428802	-2.058588	-1.769065	0.000000	-10.000000	-0.200000	18.650000	243.000000	1023.000000	1023.000000	2046.000000
22.000000	-0.015383	-9.091453	-2.306204	-3.219488	-1.929196	-1.636564	0.000000	-10.000000	-0.200000	18.516666	249.333328	1023.000000	1023.000000	2046.000000
22.020000	-0.013834	-8.175832	-2.056678	-2.970192	-1.694183	-1.454779	0.000000	-10.000000	-0.191667	18.400002	255.500000	1023.000000	1023.000000	2046.000000
22.040001	-0.012239	-7.233078	-1.799821	-2.750197	-1.461137	-1.221923	0.000000	-10.000000	-0.208333	18.400002	261.500000	1023.000000	1023.000000	2046.000000
22.059999	-0.010459	-6.181410	-1.540207	-2.528218	-1.203379	-0.909607	0.000000	-10.000000	-0.225000	18.700001	267.500000	1023.000000	1023.000000	2046.000000
22.080000	-0.008733	-5.161112	-1.254051	-2.317590	-0.993104	-0.596367	0.000000	-10.000000	-0.250000	19.100000	273.833344	1023.000000	1023.000000	2046.000000
22.100000	-0.007096	-4.193882	-1.052058	-2.070633	-0.706930	-0.364261	0.000000	-10.000000	-0.275000	19.683334	280.166656	1023.000000	1023.000000	2046.000000
22.120001	-0.005395	-3.188292	-0.778672	-1.798847	-0.447545	-0.163228	0.000000	-10.000000	-0.300000	20.533333	286.833344	1023.000000	1023.000000	2046.000000
22.139999	-0.003881	-2.293775	-0.521790	-1.593389	-0.257679	0.079083	0.000000	-10.000000	-0.316667	21.116667	293.500000	1023.000000	1023.000000	2046.000000
22.160000	-0.002360	-1.395007	-0.258924	-1.383601	-0.076735	0.324253	0.000000	-10.000000	-0.316667	21.933332	300.500000	1023.000000	1023.000000	2046.000000
22.180000	-0.000978	-0.577836	-0.022923	-1.146056	0.108280	0.482863	0.000000	-10.000000	-0.308333	22.033333	307.666656	1023.000000	1023.000000	2046.000000
22.200001	0.000356	0.210394	0.197344	-0.891520	0.292620	0.611949	0.000000	-10.000000	-0.308333	22.483334	315.000000	1023.000000	1023.000000	2046.000000
22.219999	0.001605	0.948543	0.420656	-0.675696	0.444527	0.759057	0.000000	-10.000000	-0.308333	22.650000	322.500000	1023.000000	1023.000000	2046.000000
22.240000	0.002968	1.754140	0.596771	-0.541093	0.659848	1.038614	0.000000	-10.000000	-0.308333	23.100000	330.000000	1023.000000	1023.000000	2046.000000
22.260000	0.004196	2.479983	0.794205	-0.356648	0.804221	1.238204	0.000000	-10.000000	-0.300000	23.183334	337.500000	1023.000000	1023.000000	2046.000000
22.280001	0.005435	3.212057	0.965659	-0.171743	0.972046	1.446095	0.000000	-10.000000	-0.308333	23.016666	345.166656	1023.000000	1023.000000	2046.000000
22.299999	0.006372	3.765758	1.176293	0.076518	1.017848	1.495098	0.000000	-10.000000	-0.308333	22.750000	353.000000	1023.000000	1023.000000	2046.000000
22.320000	0.007729	4.567739	1.326886	0.269670	1.252730	1.718454	0.000000	-10.000000	-0.308333	22.533333	360.666656	1023.000000	1023.000000	2046.000000
22.340000	0.008793	5.196802	1.496013	0.449715	1.382529	1.868545	0.000000	-10.000000	-0.291667	22.233334	368.333344	1023.000000	1023.000000	2046.000000
22.360001	0.010014	5.918486	1.682344	0.620214	1.554608	2.061320	0.000000	-10.000000	-0.291667	22.100000	375.666656	1023.000000	1023.000000	2046.000000
22.379999	0.011082	6.549475	1.879528	0.827778	1.684612	2.157558	0.000000	-10.000000	-0.275000	22.016666	383.166656	1023.000000	1023.000000	2046.000000
22.400000	0.012141	7.175224	2.058457	0.998737	1.796395	2.321635	0.000000	-10.000000	-0.266667	21.916668	390.500000	1023.000000	1023.000000	2046.000000
22.420000	0.012334	7.289100	2.067265	1.159676	1.778397	2.283762	0.000000	-10.000000	-0.283333	21.833334	397.833344	1023.000000	1023.000000	2046.000000
22.440001	0.011759	6.949861	1.964432	1.099857	1.658949	2.226624	0.000000	-10.000000	-0.283333	21.583334	405.000000	1023.000000	1023.000000	2046.000000
22.459999	0.011055	6.533284	1.973799	1.069061	1.434371	2.056053	0.000000	-10.000000	-0.300000	21.383333	412.166656	1023.000000	1023.000000	2046.000000
22.480000	0.010810	6.388486	1.950756	1.113702	1.395700	1.928328	0.000000	-10.000000	-0.283333	21.166668	419.333344	1023.000000	1023.000000	2046.000000
22.500000	0.011404	6.739700	2.077079	1.143670	1.497222	2.021728	0.000000	-10.000000	-0.300000	21.083334	426.500000	1023.000000	1023.000000	2046.000000
22.520000	0.012979	7.670411	2.322990	1.430142	1.778791	2.138488	0.000000	-10.000000	-0.300000	21.116667	433.500000	1023.000000	1023.000000	2046.000000
22.540001	0.014582	8.618171	2.695805	1.651690	1.852299	2.418376	0.000000	-10.000000	-0.266667	21.100000	440.666656	1023.000000	1023.000000	2046.000000
22.559999	0.016316	9.642740	2.871745	1.985858	2.101159	2.683978	0.000000	-10.000000	-0.266667	21.050001	447.833344	1023.000000	1023.000000	2046.000000
22.580000	0.017276	10.210109	2.937150	2.252988	2.208596	2.811376	0.000000	-10.000000	-0.250000	20.950001	455.000000	1023.000000	1023.000000	2046.000000
22.600000	0.016557	9.785239	2.822350	2.299801	2.010898	2.652192	0.000000	-10.000000	-0.283333	20.866667	461.833344	1023.000000	1023.000000	2046.000000
22.620001	0.013379	7.907232	2.370267	2.111556	1.438483	1.986927	0.000000	-10.000000	-0.283333	20.833334	468.666656	1023.000000	1023.000000	2046.000000
22.639999	0.009995	5.907128	1.806856	1.765917	0.889345	1.445010	0.000000	-10.000000	-0.300000	21.266666	475.500000	1023.000000	1023.000000	2046.000000
22.660000	0.007999	4.727121	1.529507	1.491507	0.505432	1.200676	0.000000	-10.000000	-0.300000	21.483334	482.666656	1023.000000	1023.000000	2046.000000
22.680000	0.007300	4.314109	1.446500	1.434885	0.350450	1.082274	0.000000	-10.000000	-0.300000	21.900002	489.833344	1023.000000	1023.000000	2046.000000
22.700001	0.007400	4.373624	1.481542	1.557406	0.318120	1.016557	0.000000	-10.000000	-0.283333	21.833334	497.166656	1023.000000	1023.000000	2046.000000
22.719999	0.007593	4.487420	1.581754	1.729228	0.255994	0.920443	0.000000	-10.000000	-0.283333	22.233334	504.500000	1023.000000	1023.000000	2046.000000
22.740000	0.008133	4.806842	1.647187	1.877276	0.310583	0.971797	0.000000	-10.000000	-0.275000	22.350000	511.833344	1023.000000	1023.000000	2046.000000
22.760000	0.008823	5.214222	1.799052	2.095085	0.333423	0.986662	0.000000	-10.000000	-0.291667	22.466667	519.333313	1023.000000	1023.000000	2046.000000
22.780001	0.009566	5.653256	1.893978	2.306652	0.399736	1.052890	0.000000	-10.000000	-0.275000	22.166668	526.666687	1023.000000	1023.000000	2046.000000
22.799999	0.010312	6.094290	1.978621	2.441486	0.495029	1.179154	0.000000	-10.000000	-0.266667	21.816668	534.166687	1023.000000	1023.000000	2046.000000
22.820000	0.011145	6.586938	2.126610	2.594253	0.525063	1.341012	0.000000	-10.000000	-0.258333	21.383333	541.500000	1023.000000	1023.000000	2046.000000
22.840000	0.011985	7.083123	2.214808	2.794872	0.644513	1.428930	0.000000	-10.000000	-0.258333	21.033335	548.833313	1023.000000	1023.000000	2046.000000
22.860001	0.012952	7.654733	2.289744	2.985945	0.829224	1.549820	0.000000	-10.000000	-0.258333	20.833334	556.000000	1023.000000	1023.000000	2046.000000
22.879999	0.013934	8.234766	2.431027	3.152760	0.943058	1.707921	0.000000	-10.000000	-0.266667	20.866667	562.833313	1023.000000	1023.000000	2046.000000
22.900000	0.015361	9.078183	2.613841	3.266803	1.154701	2.042839	0.000000	-10.000000	-0.283333	20.833334	569.833313	1023.000000	1023.000000	2046.000000
22.920000	0.016736	9.890928	2.788244	3.526162	1.347808	2.228714	0.000000	-10.000000	-0.275000	20.716667	576.666687	1023.000000	1023.000000	2046.000000
22.940001	0.018408	10.879297	3.031532	3.895703	1.556468	2.395595	0.000000	-10.000000	-0.275000	20.633333	583.666687	1023.000000	1023.000000	2046.000000
22.959999	0.020408	12.060942	3.271645	4.237847	1.831103	2.720347	0.000000	-10.000000	-0.275000	20.633333	590.500000	1023.000000	1023.000000	2046.000000
22.980000	0.022856	13.508070	3.668963	4.587190	2.103189	3.148728	0.000000	-10.000000	-0.283333	20.550001	597.500000	1023.000000	1023.000000	2046.000000
23.000000	0.024687	14.590065	3.990973	4.884587	2.319051	3.395453	0.000000	-10.000000	-0.258333	20.316668	604.500000	1023.000000	1023.000000	2046.000000
23.020000	0.025892	15.301948	4.218294	5.102112	2.475267	3.506275	0.000000	-10.000000	-0.233333	19.883333	611.333313	1023.000000	1023.000000	2046.000000
23.040001	0.026095	15.421893	4.231225	5.150453	2.589396	3.450819	0.000000	-10.000000	-0.216667	19.483334	618.000000	1023.000000	1023.000000	2046.000000
23.059999	0.025669	15.170223	4.169909	4.983217	2.585791	3.431307	0.000000	-10.000000	-0.216667	19.083334	624.500000	1023.000000	1023.000000	2046.000000
23.080000	0.025148	14.862260	4.135054	4.812466	2.529110	3.385630	0.000000	-10.000000	-0.208333	18.950001	631.000000	1023.000000	1023.000000	2046.000000
23.100000	0.024872	14.699214	4.140359	4.713896	2.507795	3.337164	0.000000	-10.000000	-0.225000	18.950001	637.333313	1023.000000	1023.000000	2046.000000
23.120001	0.025276	14.937964	4.270321	4.612620	2.571961	3.483063	0.000000	-10.000000	-0.233333	19.066668	641.500000	1023.000000	1023.000000	2046.000000
23.139999	0.026155	15.457594	4.422421	4.591326	2.733990	3.709857	0.000000	-10.000000	-0.241667	19.050001	647.833313	1023.000000	1023.000000	2046.000000
23.160000	0.027376	16.179441	4.628531	4.760520	2.935490	3.854901	0.000000	-10.000000	-0.250000	19.283335	654.166687	1023.000000	1023.000000	2046.000000
23.180000	0.029046	17.166080	4.937586	4.985677	3.152900	4.089918	0.000000	-10.000000	-0.258333	19.866667	662.833313	1023.000000	1023.000000	2046.000000
23.200001	0.030935	18.282623	5.235013	5.232227	3.445462	4.369920	0.000000	-10.000000	-0.275000	20.750000	669.333313	1023.000000	1023.000000	2046.000000
23.219999	0.032822	19.397976	5.506818	5.531922	3.751877	4.607358	0.000000	-10.000000	-0.300000	21.566668	676.166687	1023.000000	1023.000000	2046.000000
23.240000	0.034708	20.512306	5.815228	5.738950	3.984721	4.973407	0.000000	-10.000000	-0.308333	22.133333	683.166687	1023.000000	1023.000000	2046.000000
23.260000	0.036611	21.636919	6.075027	6.012803	4.274304	5.274784	0.000000	-10.000000	-0.316667	22.350000	690.500000	1023.000000	1023.000000	2046.000000
23.280001	0.038289	22.628515	6.279341	6.216615	4.547246	5.585313	0.000000	-10.000000	-0.300000	22.550001	698.000000	1023.000000	1023.000000	2046.000000
23.299999	0.039968	23.621101	6.558991	6.480107	4.774961	5.807042	0.000000	-10.000000	-0.291667	22.266666	705.500000	1023.000000	1023.000000	2046.000000
23.320000	0.041488	24.519285	6.827946	6.743007	4.967387	5.980946	0.000000	-10.000000	-0.291667	22.050001	713.000000	1023.000000	1023.000000	2046.000000
23.340000	0.042992	25.408016	7.076686	7.040137	5.174324	6.116868	0.000000	-10.000000	-0.291667	21.716667	720.333313	1023.000000	1023.000000	2046.000000
23.360001	0.044349	26.210554	7.282548	7.234327	5.369613	6.324067	0.000000	-10.000000	-0.283333	21.733334	727.666687	1023.000000	1023.000000	2046.000000
23.379999	0.045579	26.936916	7.527242	7.462004	5.473536	6.474133	0.000000	-10.000000	-0.266667	21.683334	734.833313	1023.000000	1023.000000	2046.000000
23.400000	0.046839	27.681633	7.709511	7.682971	5.670455	6.618696	0.000000	-10.000000	-0.266667	21.600000	742.166687	1023.000000	1023.000000	2046.000000
23.420000	0.048198	28.484928	7.920916	7.787268	5.835308	6.941436	0.000000	-10.000000	-0.283333	21.433334	749.333313	1023.000000	1023.000000	2046.000000
23.440001	0.049304	29.138823	8.079091	8.021747	5.985917	7.052069	0.000000	-10.000000	-0.308333	21.433334	756.500000	1023.000000	1023.000000	2046.000000
23.459999	0.050408	29.791216	8.172423	8.205764	6.196023	7.217005	0.000000	-10.000000	-0.316667	21.416668	763.666687	1023.000000	1023.000000	2046.000000
23.480000	0.051559	30.471577	8.326501	8.357299	6.364894	7.422884	0.000000	-10.000000	-0.316667	21.600000	770.833313	1023.000000	1023.000000	2046.000000
23.500000	0.052772	31.188065	8.542448	8.542573	6.510883	7.592161	0.000000	-10.000000	-0.291667	21.700001	778.000000	1023.000000	1023.000000	2046.000000
23.520000	0.053833	31.815544	8.774254	8.745455	6.608203	7.687632	0.000000	-10.000000	-0.283333	21.733334	785.166687	1023.000000	1023.000000	2046.000000
23.540001	0.054661	32.304817	8.827171	8.937222	6.735645	7.804778	0.000000	-10.000000	-0.275000	21.966667	792.500000	1023.000000	1023.000000	2046.000000
23.559999	0.054600	32.268337	8.862692	8.965725	6.611360	7.828563	0.000000	-10.000000	-0.283333	22.150000	799.833313	1023.000000	1023.000000	2046.000000
23.580000	0.054066	31.952999	8.784235	8.965306	6.494874	7.708583	0.000000	-10.000000	-0.275000	22.400000	807.166687	1023.000000	1023.000000	2046.000000
23.600000	0.053799	31.795265	8.715524	8.956732	6.499660	7.623349	0.000000	-10.000000	-0.300000	22.200001	814.500000	1023.000000	1023.000000	2046.000000
23.620001	0.054333	32.110867	8.864664	8.948174	6.524044	7.773986	0.000000	-10.000000	-0.291667	22.283333	822.000000	1023.000000	1023.000000	2046.000000
23.639999	0.055565	32.838703	9.034378	9.273015	6.794958	7.736352	0.000000	-10.000000	-0.283333	22.083334	829.500000	1023.000000	1023.000000	2046.000000
23.660000	0.057316	33.873779	9.322790	9.544379	7.018154	7.988456	0.000000	-10.000000	-0.283333	22.133335	837.000000	1023.000000	1023.000000	2046.000000
23.680000	0.058978	34.855839	9.547460	9.820437	7.227825	8.260118	0.000000	-10.000000	-0.283333	21.833334	844.500000	1023.000000	1023.000000	2046.000000
23.700001	0.060110	35.524918	9.636372	10.060181	7.364676	8.463688	0.000000	-10.000000	-0.283333	21.733334	851.833313	1023.000000	1023.000000	2046.000000
23.719999	0.059378	35.092201	9.536299	10.058719	7.170100	8.327083	0.000000	-10.000000	-0.250000	21.600000	859.000000	1023.000000	1023.000000	2046.000000
23.740000	0.056007	33.099892	9.066298	9.801779	6.612310	7.619505	0.000000	-10.000000	-0.258333	21.283333	866.166687	1023.000000	1023.000000	2046.000000
23.760000	0.052225	30.864937	8.546619	9.372598	5.912797	7.032922	0.000000	-10.000000	-0.258333	20.883333	873.333313	1023.000000	1023.000000	2046.000000
23.780001	0.049772	29.415512	8.169440	9.092386	5.489179	6.664507	0.000000	-10.000000	-0.258333	20.533335	880.500000	1023.000000	1023.000000	2046.000000
23.799999	0.048702	28.782837	8.020691	9.047056	5.288934	6.426155	0.000000	-10.000000	-0.266667	20.450001	887.333313	1023.000000	1023.000000	2046.000000
23.820000	0.048430	28.622141	8.042469	9.111128	5.168777	6.299768	0.000000	-10.000000	-0.275000	20.400000	894.166687	1023.000000	1023.000000	2046.000000
23.840000	0.048569	28.704126	8.051426	9.227920	5.200517	6.224264	0.000000	-10.000000	-0.283333	20.416666	900.833313	1023.000000	1023.000000	2046.000000
23.860001	0.049053	28.990356	8.134659	9.365552	5.193686	6.296460	0.000000	-10.000000	-0.283333	20.666666	907.666687	1023.000000	1023.000000	2046.000000
23.879999	0.049769	29.413725	8.248199	9.582022	5.253068	6.330436	0.000000	-10.000000	-0.275000	20.966667	914.500000	1023.000000	1023.000000	2046.000000
23.900000	0.050596	29.902161	8.367632	9.783574	5.331522	6.419434	0.000000	-10.000000	-0.266667	20.616667	921.500000	1023.000000	1023.000000	2046.000000
23.920000	0.051325	30.333078	8.509808	9.968697	5.379459	6.475114	0.000000	-10.000000	-0.250000	20.266666	928.500000	1023.000000	1023.000000	2046.000000
23.940001	0.052099	30.790514	8.621149	10.163675	5.478332	6.527358	0.000000	-10.000000	-0.241667	19.716667	935.333313	1023.000000	1023.000000	2046.000000
23.959999	0.052937	31.285496	8.753166	10.332033	5.597688	6.602609	0.000000	-10.000000	-0.225000	19.683332	942.000000	1023.000000	1023.000000	2046.000000
23.980000	0.053980	31.902325	8.882866	10.521837	5.755880	6.741743	0.000000	-10.000000	-0.216667	19.216667	948.666687	1023.000000	1023.000000	2046.000000
24.000000	0.055175	32.608669	8.987024	10.654640	5.978063	6.988944	0.000000	-10.000000	-0.208333	19.133333	955.166687	1023.000000	1023.000000	2046.000000
24.020000	0.056477	33.377979	9.231421	10.825151	6.115401	7.206004	0.000000	-10.000000	-0.208333	18.850000	961.666687	1023.000000	1023.000000	2046.000000
24.040001	0.058000	34.278168	9.412137	11.037158	6.352630	7.476242	0.000000	-10.000000	-0.191667	18.716667	968.000000	1023.000000	1023.000000	2046.000000
24.059999	0.059457	35.138996	9.661330	11.359422	6.488760	7.629486	0.000000	-10.000000	-0.191667	18.366667	974.333313	1023.000000	1023.000000	2046.000000
24.080000	0.061419	36.298355	9.945038	11.671122	6.721930	7.960266	0.000000	-10.000000	-0.183333	18.016666	980.500000	1023.000000	1023.000000	2046.000000
24.100000	0.063566	37.567223	10.279469	12.074486	6.964882	8.248388	0.000000	-10.000000	-0.175000	17.700001	986.500000	1023.000000	1023.000000	2046.000000
24.120001	0.065255	38.565712	10.518381	12.350281	7.203886	8.493165	0.000000	-10.000000	-0.158333	17.466667	990.500000	1023.000000	1023.000000	2046.000000
24.139999	0.066223	39.137512	10.675939	12.470952	7.334447	8.656175	0.000000	-10.000000	-0.125000	16.733334	996.333313	1023.000000	1023.000000	2046.000000
24.160000	0.066188	39.116920	10.684276	12.480058	7.364780	8.587807	0.000000	-10.000000	-0.100000	15.400001	1002.000000	1023.000000	1023.000000	2046.000000
24.180000	0.065475	38.695511	10.588826	12.366609	7.308470	8.431606	0.000000	-10.000000	-0.075000	13.683333	1009.166687	1023.000000	1023.000000	2046.000000
24.200001	0.064595	38.175812	10.433316	12.119010	7.269733	8.353753	0.000000	-10.000000	-0.066667	12.250000	1013.833313	1023.000000	1023.000000	2046.000000
24.219999	0.064068	37.863953	10.358900	11.925869	7.259566	8.319617	0.000000	-10.000000	-0.041667	11.050000	1018.000000	1023.000000	1023.000000	2046.000000
24.240000	0.064207	37.946114	10.494685	11.763282	7.241256	8.446890	0.000000	-10.000000	-0.016667	10.233334	1022.000000	1023.000000	1023.000000	2046.000000
24.260000	0.064710	38.243565	10.549584	11.736230	7.400611	8.557138	0.000000	-10.000000	0.000000	9.666667	1025.666626	1023.000000	1023.000000	2046.000000
24.280001	0.065519	38.721970	10.707184	11.833250	7.552125	8.629413	0.000000	-10.000000	0.000000	9.150001	1029.166626	1023.000000	1023.000000	2046.000000
24.299999	0.066883	39.527855	10.922780	11.904658	7.773556	8.926859	0.000000	-10.000000	0.000000	8.366667	1032.333374	1023.000000	1023.000000	2046.000000
24.320000	0.068241	40.330303	11.167871	12.094061	7.943343	9.125027	0.000000	-10.000000	0.000000	7.316667	1035.333374	1023.000000	1023.000000	2046.000000
24.340000	0.069613	41.141029	11.364332	12.372426	8.164562	9.239709	0.000000	-10.000000	0.000000	5.983334	1038.000000	1023.000000	1023.000000	2046.000000
24.360001	0.070872	41.885319	11.607150	12.604012	8.295574	9.378584	0.000000	-10.000000	0.000000	4.166667	1040.166626	1023.000000	1023.000000	2046.000000
24.379999	0.072021	42.564575	11.768040	12.780536	8.466626	9.549372	0.000000	-10.000000	0.000000	1.816667	1041.833374	1023.000000	1023.000000	2046.000000
24.400000	0.073021	43.155357	11.957678	12.844563	8.564478	9.788637	0.000000	-10.000000	0.016667	-0.350000	1042.666626	1023.000000	1023.000000	2046.000000
24.420000	0.073734	43.577034	12.099072	13.032722	8.640187	9.805051	0.000000	-10.000000	0.033333	-1.933333	1043.000000	1023.000000	1023.000000	2046.000000
24.440001	0.074322	43.924057	12.196606	13.113873	8.727891	9.885687	0.000000	-10.000000	0.041667	-2.766667	1043.000000	1023.000000	1023.000000	2046.000000
24.459999	0.074649	44.117844	12.304667	13.223884	8.718674	9.870620	0.000000	-10.000000	0.041667	-3.216667	1043.000000	1023.000000	1023.000000	2046.000000
24.480000	0.075141	44.408096	12.317018	13.216179	8.854945	10.019954	0.000000	-10.000000	0.041667	-3.700000	1043.000000	1023.000000	1023.000000	2046.000000
24.500000	0.075399	44.560787	12.400368	13.229502	8.868772	10.062146	0.000000	-10.000000	0.050000	-4.316667	1043.000000	1023.000000	1023.000000	2046.000000
24.520000	0.075802	44.799026	12.486897	13.291284	8.983556	10.037290	0.000000	-10.000000	0.050000	-5.216667	1043.000000	1023.000000	1023.000000	2046.000000
24.540001	0.076404	45.154934	12.594567	13.399431	9.075881	10.085055	0.000000	-10.000000	0.058333	-6.383334	1043.000000	1023.000000	1023.000000	2046.000000
24.559999	0.076735	45.350113	12.580825	13.411275	9.144520	10.213491	0.000000	-10.000000	0.066667	-7.650000	1043.000000	1023.000000	1023.000000	2046.000000
24.580000	0.076575	45.256069	12.566120	13.383520	9.066402	10.240027	0.000000	-10.000000	0.083333	-8.800000	1043.000000	1023.000000	1023.000000	2046.000000
24.600000	0.076003	44.917740	12.506484	13.354090	8.946786	10.110381	0.000000	-10.000000	0.091667	-9.783334	1043.000000	1023.000000	1023.000000	2046.000000
24.620001	0.075578	44.666546	12.446050	13.305911	8.934413	9.980170	0.000000	-10.000000	0.108333	-10.733334	1035.666626	1023.000000	1023.000000	2046.000000
24.639999	0.075949	44.885952	12.587002	13.345492	8.952559	10.000897	0.000000	-10.000000	0.125000	-11.850000	1027.000000	1023.000000	1023.000000	2046.000000
24.660000	0.076067	44.955692	12.668194	13.421464	8.869390	9.996644	0.000000	-10.000000	0.150000	-13.166667	1017.000000	1023.000000	1023.000000	2046.000000
24.680000	0.075749	44.767948	12.527786	13.428617	8.843909	9.967638	0.000000	-10.000000	0.191667	-14.666667	1012.666687	1023.000000	1023.000000	2046.000000
24.700001	0.074313	43.919022	12.281087	13.273019	8.582714	9.782203	0.000000	-10.000000	0.233333	-16.416668	1007.833313	1023.000000	1023.000000	2046.000000
24.719999	0.071609	42.321178	11.856731	12.926717	8.131441	9.406287	0.000000	-10.000000	0.291667	-18.250000	1002.333313	1023.000000	1023.000000	2046.000000
24.740000	0.067507	39.896564	11.207019	12.374104	7.538543	8.776899	0.000000	-10.000000	0.333333	-19.883333	996.166687	1023.000000	1023.000000	2046.000000
24.760000	0.062874	37.158813	10.532621	11.788942	6.791713	8.045537	0.000000	-10.000000	0.375000	-21.116667	989.500000	1023.000000	1023.000000	2046.000000
24.780001	0.058871	34.793045	9.939302	11.313255	6.161653	7.378836	0.000000	-10.000000	0.391667	-21.933334	982.333313	1023.000000	1023.000000	2046.000000
24.799999	0.055990	33.089916	9.428644	10.863600	5.769128	7.028543	0.000000	-10.000000	0.400000	-22.533335	975.000000	1023.000000	1023.000000	2046.000000
24.820000	0.054084	31.963806	9.142449	10.612688	5.446977	6.761693	0.000000	-10.000000	0.408333	-23.016666	967.500000	1023.000000	1023.000000	2046.000000
24.840000	0.052592	31.082005	8.961518	10.492584	5.160116	6.467784	0.000000	-10.000000	0.433333	-23.500000	959.833313	1023.000000	1023.000000	2046.000000
24.860001	0.051284	30.308670	8.828136	10.438694	4.902476	6.139364	0.000000	-10.000000	0.466667	-24.083334	952.000000	1023.000000	1023.000000	2046.000000
24.879999	0.050229	29.685513	8.672706	10.381029	4.700113	5.931664	0.000000	-10.000000	0.508333	-24.866667	944.000000	1023.000000	1023.000000	2046.000000
24.900000	0.049480	29.242769	8.565856	10.313993	4.537103	5.825818	0.000000	-10.000000	0.533333	-25.566668	935.666687	1023.000000	1023.000000	2046.000000
24.920000	0.048717	28.791956	8.465481	10.245670	4.371722	5.709083	0.000000	-10.000000	0.558333	-26.333334	927.166687	1023.000000	1023.000000	2046.000000
24.940001	0.047949	28.337879	8.365124	10.218820	4.207603	5.546332	0.000000	-10.000000	0.575000	-26.966667	918.333313	1023.000000	1023.000000	2046.000000
24.959999	0.047128	27.852686	8.289745	10.140697	4.018161	5.404084	0.000000	-10.000000	0.591667	-27.500000	909.333313	1023.000000	1023.000000	2046.000000
24.980000	0.046583	27.530804	8.141204	10.044818	4.011903	5.332878	0.000000	-10.000000	0.583333	-27.833334	900.000000	1023.000000	1023.000000	2046.000000
25.000000	0.046222	27.317171	8.107887	9.938260	3.915580	5.355445	0.000000	-10.000000	0.600000	-27.783335	890.666687	1023.000000	1023.000000	2046.000000
25.020000	0.046023	27.199789	8.070410	9.845243	3.893943	5.390193	0.000000	-10.000000	0.616667	-27.683334	881.500000	1023.000000	1023.000000	2046.000000
25.040001	0.046053	27.217060	8.014419	9.838881	3.975506	5.388254	0.000000	-10.000000	0.616667	-27.533333	872.333313	1023.000000	1023.000000	2046.000000
25.059999	0.046268	27.344593	7.955215	9.879581	4.067572	5.442225	0.000000	-10.000000	0.616667	-27.666666	863.166687	1023.000000	1023.000000	2046.000000
25.080000	0.047149	27.864939	8.101623	10.047961	4.109229	5.606127	0.000000	-10.000000	0.600000	-27.650000	853.833313	1023.000000	1023.000000	2046.000000
25.100000	0.048218	28.496752	8.321813	10.225521	4.152828	5.796591	0.000000	-10.000000	0.600000	-27.616667	844.666687	1023.000000	1023.000000	2046.000000
25.120001	0.048695	28.778536	8.383670	10.363725	4.192410	5.838731	0.000000	-10.000000	0.566667	-27.283333	835.500000	1023.000000	1023.000000	2046.000000
25.139999	0.048488	28.656315	8.345661	10.333984	4.142244	5.834425	0.000000	-10.000000	0.550000	-27.150000	826.333313	1023.000000	1023.000000	2046.000000
25.160000	0.047270	27.936825	8.219211	10.164186	3.919829	5.633600	0.000000	-10.000000	0.550000	-27.083334	817.333313	1023.000000	1023.000000	2046.000000
25.180000	0.045268	26.753544	7.924745	9.861110	3.710726	5.256964	0.000000	-10.000000	0.550000	-27.083334	808.166687	1023.000000	1023.000000	2046.000000
25.200001	0.043380	25.637691	7.616686	9.343347	3.546305	5.131354	0.000000	-10.000000	0.550000	-27.216667	799.166687	1023.000000	1023.000000	2046.000000
25.219999	0.041586	24.577065	7.360255	8.981634	3.349452	4.885724	0.000000	-10.000000	0.550000	-26.916666	790.000000	1023.000000	1023.000000	2046.000000
25.240000	0.040209	23.763592	7.105385	8.648739	3.302944	4.706525	0.000000	-10.000000	0.550000	-26.866667	781.000000	1023.000000	1023.000000	2046.000000
25.260000	0.039131	23.126396	6.956091	8.387670	3.205307	4.577328	0.000000	-10.000000	0.550000	-26.666666	772.000000	1023.000000	1023.000000	2046.000000
25.280001	0.038603	22.814232	6.830512	8.137952	3.231425	4.614342	0.000000	-10.000000	0.550000	-26.733334	763.000000	1023.000000	1023.000000	2046.000000
25.299999	0.038290	22.629255	6.839597	8.000260	3.212530	4.576867	0.000000	-10.000000	0.550000	-26.616667	754.166687	1023.000000	1023.000000	2046.000000
25.320000	0.038207	22.580179	6.886270	7.974285	3.203958	4.515667	0.000000	-10.000000	0.550000	-26.366667	745.333313	1023.000000	1023.000000	2046.000000
25.340000	0.038371	22.676977	6.872481	7.972926	3.302285	4.529286	0.000000	-10.000000	0.541667	-26.000000	736.666687	1023.000000	1023.000000	2046.000000
25.360001	0.038548	22.781837	6.949222	7.950957	3.270227	4.611432	0.000000	-10.000000	0.533333	-25.750000	727.833313	1023.000000	1023.000000	2046.000000
25.379999	0.038767	22.911217	7.012963	7.956666	3.280406	4.661182	0.000000	-10.000000	0.525000	-25.533333	719.333313	1023.000000	1023.000000	2046.000000
25.400000	0.038907	22.994146	7.017242	7.984466	3.327094	4.665343	0.000000	-10.000000	0.516667	-25.533333	710.666687	1023.000000	1023.000000	2046.000000
25.420000	0.038858	22.965160	6.995673	8.030804	3.354416	4.584269	0.000000	-10.000000	0.516667	-25.416666	702.333313	1023.000000	1023.000000	2046.000000
25.440001	0.039083	23.097820	7.043169	7.908255	3.372036	4.774362	0.000000	-10.000000	0.516667	-25.450001	693.666687	1023.000000	1023.000000	2046.000000
25.459999	0.038999	23.048143	7.062653	7.863544	3.333824	4.788122	0.000000	-10.000000	0.516667	-25.333334	685.333313	1023.000000	1023.000000	2046.000000
25.480000	0.038866	22.969719	7.032323	7.860150	3.328512	4.748733	0.000000	-10.000000	0.508333	-25.250000	676.666687	1023.000000	1023.000000	2046.000000
25.500000	0.038523	22.767157	6.943706	7.843211	3.331104	4.649137	0.000000	-10.000000	0.516667	-24.983334	668.333313	1023.000000	1023.000000	2046.000000
25.520000	0.038163	22.554502	6.893931	7.721288	3.280257	4.659028	0.000000	-10.000000	0.533333	-25.000000	660.000000	1023.000000	1023.000000	2046.000000
25.540001	0.037766	22.319838	6.788602	7.626012	3.270390	4.634833	0.000000	-10.000000	0.550000	-25.083334	651.666687	1023.000000	1023.000000	2046.000000
25.559999	0.037284	22.034929	6.740290	7.521642	3.168482	4.604515	0.000000	-10.000000	0.533333	-25.333334	643.333313	1023.000000	1023.000000	2046.000000
25.580000	0.036622	21.643646	6.656540	7.475985	3.051820	4.459301	0.000000	-10.000000	0.533333	-25.466667	634.833313	1023.000000	1023.000000	2046.000000
25.600000	0.036102	21.336460	6.588157	7.359512	2.958189	4.430603	0.000000	-10.000000	0.525000	-25.483334	626.500000	1023.000000	1023.000000	2046.000000
25.620001	0.035561	21.016699	6.485045	7.277945	2.894363	4.359344	0.000000	-10.000000	0.541667	-25.516666	617.833313	1023.000000	1023.000000	2046.000000
25.639999	0.034906	20.629326	6.410799	7.276836	2.747534	4.194158	0.000000	-10.000000	0.525000	-25.566668	609.333313	1023.000000	1023.000000	2046.000000
25.660000	0.034545	20.416265	6.341271	7.109652	2.729277	4.236066	0.000000	-10.000000	0.516667	-25.600000	600.666687	1023.000000	1023.000000	2046.000000
25.680000	0.034139	20.175915	6.341801	7.020566	2.594811	4.218737	0.000000	-10.000000	0.500000	-25.483334	592.333313	1023.000000	1023.000000	2046.000000
25.700001	0.033623	19.871067	6.201445	7.013282	2.585926	4.070413	0.000000	-10.000000	0.500000	-25.350000	583.666687	1023.000000	1023.000000	2046.000000
25.719999	0.033510	19.804579	6.109305	6.869774	2.642859	4.182641	0.000000	-10.000000	0.500000	-25.166666	575.333313	1023.000000	1023.000000	2046.000000
25.740000	0.033218	19.631731	6.070273	6.793331	2.588909	4.179219	0.000000	-10.000000	0.500000	-25.166666	566.833313	1023.000000	1023.000000	2046.000000
25.760000	0.032785	19.376001	6.031769	6.738536	2.533684	4.072011	0.000000	-10.000000	0.508333	-25.083334	558.500000	1023.000000	1023.000000	2046.000000
25.780001	0.032222	19.043427	5.954392	6.681358	2.425590	3.982086	0.000000	-10.000000	0.508333	-25.183334	550.166687	1023.000000	1023.000000	2046.000000
25.799999	0.031759	18.769432	5.922772	6.615204	2.313850	3.917605	0.000000	-10.000000	0.508333	-25.050001	539.000000	1023.000000	1023.000000	2046.000000
25.820000	0.031124	18.394211	5.822488	6.553980	2.230640	3.787103	0.000000	-10.000000	0.500000	-24.933334	530.666687	1023.000000	1023.000000	2046.000000
25.840000	0.030795	18.200109	5.748555	6.359032	2.199919	3.892604	0.000000	-10.000000	0.508333	-24.816668	522.333313	1023.000000	1023.000000	2046.000000
25.860001	0.030201	17.849016	5.621204	6.314645	2.160815	3.752351	0.000000	-10.000000	0.508333	-24.900000	516.666687	1023.000000	1023.000000	2046.000000
25.879999	0.029603	17.495556	5.434356	6.174448	2.144681	3.742071	0.000000	-10.000000	0.508333	-24.800001	508.333344	1023.000000	1023.000000	2046.000000
25.900000	0.028344	16.751545	5.122499	5.904132	2.016968	3.707946	0.000000	-10.000000	0.500000	-24.650000	500.000000	1023.000000	1023.000000	2046.000000
25.920000	0.026061	15.401928	4.767874	5.613379	1.644659	3.376016	0.000000	-10.000000	0.500000	-24.383333	492.000000	1023.000000	1023.000000	2046.000000
25.940001	0.023373	13.813465	4.388008	5.272010	1.223698	2.929749	0.000000	-10.000000	0.491667	-24.250000	483.666656	1023.000000	1023.000000	2046.000000
25.959999	0.020713	12.241568	3.994549	4.816557	0.853550	2.576912	0.000000	-10.000000	0.475000	-23.950001	475.333344	1023.000000	1023.000000	2046.000000
25.980000	0.018485	10.924518	3.613775	4.432640	0.625687	2.252416	0.000000	-10.000000	0.458333	-23.600000	467.333344	1023.000000	1023.000000	2046.000000
26.000000	0.017429	10.300592	3.504216	4.197161	0.478410	2.120806	0.000000	-10.000000	0.450000	-23.366667	459.666656	1023.000000	1023.000000	2046.000000
26.020000	0.016538	9.773704	3.331293	4.086863	0.435900	1.919647	0.000000	-10.000000	0.450000	-23.266666	452.000000	1023.000000	1023.000000	2046.000000
26.040001	0.016134	9.534987	3.152186	3.903087	0.536897	1.942817	0.000000	-10.000000	0.441667	-23.283335	444.000000	1023.000000	1023.000000	2046.000000
26.059999	0.015759	9.313473	3.024426	3.756145	0.542485	1.990417	0.000000	-10.000000	0.425000	-23.200001	436.166656	1023.000000	1023.000000	2046.000000
26.080000	0.014701	8.688239	2.777496	3.669016	0.350119	1.891608	0.000000	-10.000000	0.400000	-22.916668	428.500000	1023.000000	1023.000000	2046.000000
26.100000	0.011735	6.935127	2.377466	3.381355	-0.242439	1.418745	0.000000	-10.000000	0.383333	-22.583334	420.833344	1023.000000	1023.000000	2046.000000
26.120001	0.007573	4.475827	1.776091	2.783722	-0.879803	0.795815	0.000000	-10.000000	0.375000	-22.283335	415.666656	1023.000000	1023.000000	2046.000000
26.139999	0.003158	1.866215	1.039845	2.134993	-1.407733	0.099110	0.000000	-10.000000	0.366667	-21.633333	408.333344	1023.000000	1023.000000	2046.000000
26.160000	0.000230	0.135675	0.601969	1.624687	-1.808113	-0.282869	0.000000	-10.000000	0.358333	-21.050001	401.333344	1023.000000	1023.000000	2046.000000
26.180000	-0.001581	-0.934161	0.267059	1.339653	-1.992264	-0.548609	0.000000	-10.000000	0.350000	-20.500000	392.166656	1023.000000	1023.000000	2046.000000
26.200001	-0.002795	-1.651958	0.122238	1.224792	-2.192814	-0.806175	0.000000	-10.000000	0.358333	-20.666668	385.333344	1023.000000	1023.000000	2046.000000
26.219999	-0.003768	-2.227085	-0.028213	1.190342	-2.339906	-1.049308	0.000000	-10.000000	0.358333	-20.733334	378.500000	1023.000000	1023.000000	2046.000000
26.240000	-0.004442	-2.625084	-0.195963	1.102609	-2.391047	-1.140684	0.000000	-10.000000	0.358333	-20.783333	371.500000	1023.000000	1023.000000	2046.000000
26.260000	-0.005215	-3.082048	-0.293745	1.084481	-2.553286	-1.319497	0.000000	-10.000000	0.350000	-20.650000	364.500000	1023.000000	1023.000000	2046.000000
26.280001	-0.005705	-3.371935	-0.371065	1.034589	-2.625123	-1.410336	0.000000	-10.000000	0.358333	-20.683334	357.666656	1023.000000	1023.000000	2046.000000
26.299999	-0.006197	-3.662218	-0.500296	0.957718	-2.645783	-1.473857	0.000000	-10.000000	0.358333	-20.566668	350.833344	1023.000000	1023.000000	2046.000000
26.320000	-0.006520	-3.853423	-0.575280	0.868306	-2.689966	-1.456483	0.000000	-10.000000	0.358333	-20.416666	344.000000	1023.000000	1023.000000	2046.000000
26.340000	-0.006799	-4.018301	-0.620169	0.804978	-2.726752	-1.476358	0.000000	-10.000000	0.350000	-20.100000	337.166656	1023.000000	1023.000000	2046.000000
26.360001	-0.007165	-4.234263	-0.705647	0.754448	-2.744549	-1.538515	0.000000	-10.000000	0.350000	-19.783333	330.333344	1023.000000	1023.000000	2046.000000
26.379999	-0.007069	-4.177807	-0.715739	0.663573	-2.668708	-1.456933	0.000000	-10.000000	0.350000	-19.416668	323.833344	1023.000000	1023.000000	2046.000000
26.400000	-0.006626	-3.915959	-0.706496	0.579206	-2.526690	-1.261979	0.000000	-10.000000	0.350000	-19.333334	317.166656	1023.000000	1023.000000	2046.000000
26.420000	-0.005750	-3.398161	-0.570297	0.717170	-2.447573	-1.097462	0.000000	-10.000000	0.350000	-19.350000	310.833344	1023.000000	1023.000000	2046.000000
26.440001	-0.004432	-2.619403	-0.273020	0.948642	-2.401388	-0.893638	0.000000	-10.000000	0.333333	-19.233334	304.166656	1023.000000	1023.000000	2046.000000
26.459999	-0.003412	-2.016514	-0.150471	1.133642	-2.265459	-0.734225	0.000000	-10.000000	0.316667	-18.850000	297.833344	1023.000000	1023.000000	2046.000000
26.480000	-0.002920	-1.725989	-0.110636	1.234638	-2.181873	-0.668118	0.000000	-10.000000	0.283333	-18.416666	291.500000	1023.000000	1023.000000	2046.000000
26.500000	-0.003566	-2.107543	-0.239458	1.191478	-2.250727	-0.808836	0.000000	-10.000000	0.266667	-18.250000	285.500000	1023.000000	1023.000000	2046.000000
26.520000	-0.004941	-2.920074	-0.512189	0.846682	-2.345230	-0.909336	0.000000	-10.000000	0.266667	-18.283333	279.500000	1023.000000	1023.000000	2046.000000
26.540001	-0.006939	-4.100871	-0.730664	0.504933	-2.625444	-1.249695	0.000000	-10.000000	0.266667	-18.200001	273.500000	1023.000000	1023.000000	2046.000000
26.559999	-0.008750	-5.171477	-0.988572	0.133431	-2.823793	-1.492543	0.000000	-10.000000	0.258333	-17.900000	267.500000	1023.000000	1023.000000	2046.000000
26.580000	-0.010004	-5.912232	-1.197698	-0.232776	-2.896451	-1.585307	0.000000	-10.000000	0.225000	-17.433334	261.500000	1023.000000	1023.000000	2046.000000
26.600000	-0.011248	-6.647569	-1.367997	-0.546235	-2.995024	-1.738313	0.000000	-10.000000	0.216667	-16.883333	255.500000	1023.000000	1023.000000	2046.000000
26.620001	-0.012022	-7.104802	-1.461930	-0.938826	-3.051914	-1.652132	0.000000	-10.000000	0.208333	-16.316668	249.833328	1023.000000	1023.000000	2046.000000
26.639999	-0.012680	-7.493634	-1.607907	-1.070556	-3.028442	-1.786729	0.000000	-10.000000	0.208333	-15.716667	244.333328	1023.000000	1023.000000	2046.000000
26.660000	-0.012773	-7.548635	-1.622014	-1.229883	-2.972096	-1.724641	0.000000	-10.000000	0.200000	-15.166667	239.166672	1023.000000	1023.000000	2046.000000
26.680000	-0.012576	-7.432437	-1.587887	-1.298882	-2.890508	-1.655159	0.000000	-10.000000	0.191667	-14.633333	234.000000	1023.000000	1023.000000	2046.000000
26.700001	-0.012290	-7.263243	-1.512980	-1.316335	-2.829688	-1.604239	0.000000	-10.000000	0.191667	-13.933333	229.000000	1023.000000	1023.000000	2046.000000
26.719999	-0.011969	-7.073736	-1.498270	-1.284187	-2.706646	-1.584632	0.000000	-10.000000	0.166667	-13.316667	224.333328	1023.000000	1023.000000	2046.000000
26.740000	-0.011627	-6.871441	-1.382582	-1.293700	-2.715168	-1.479992	0.000000	-10.000000	0.150000	-12.600000	220.000000	1023.000000	1023.000000	2046.000000
26.760000	-0.011182	-6.608596	-1.378003	-1.246398	-2.562105	-1.422090	0.000000	-10.000000	0.116667	-11.983334	216.000000	1023.000000	1023.000000	2046.000000
26.780001	-0.010546	-6.232681	-1.285125	-1.302994	-2.441664	-1.202899	0.000000	-10.000000	0.108333	-11.383333	212.000000	1023.000000	1023.000000	2046.000000
26.799999	-0.010239	-6.051271	-1.204179	-1.252903	-2.396991	-1.197198	0.000000	-10.000000	0.100000	-10.966667	208.000000	1023.000000	1023.000000	2046.000000
26.820000	-0.009950	-5.880551	-1.172630	-1.202007	-2.305832	-1.200083	0.000000	-10.000000	0.100000	-10.583333	204.333328	1023.000000	1023.000000	2046.000000
26.840000	-0.009503	-5.616468	-1.089006	-1.248721	-2.232529	-1.046212	0.000000	-10.000000	0.091667	-10.233334	200.666672	1023.000000	1023.000000	2046.000000
26.860001	-0.009171	-5.419876	-1.031569	-1.214467	-2.159967	-1.013873	0.000000	-10.000000	0.083333	-9.833334	197.333328	1023.000000	1023.000000	2046.000000
26.879999	-0.009089	-5.371778	-0.942272	-1.162184	-2.187921	-1.079401	0.000000	-10.000000	0.075000	-9.516667	194.000000	1023.000000	1023.000000	2046.000000
26.900000	-0.009006	-5.322284	-0.954976	-1.176964	-2.133531	-1.056814	0.000000	-10.000000	0.083333	-9.200000	191.000000	1023.000000	1023.000000	2046.000000
26.920000	-0.008827	-5.216719	-0.912428	-1.188988	-2.129421	-0.985881	0.000000	-10.000000	0.091667	-8.900000	187.833328	1023.000000	1023.000000	2046.000000
26.940001	-0.008792	-5.196101	-0.893731	-1.144457	-2.111500	-1.046413	0.000000	-10.000000	0.091667	-8.500000	184.833328	1023.000000	1023.000000	2046.000000
26.959999	-0.008675	-5.127172	-0.915060	-1.221342	-2.042291	-0.948479	0.000000	-10.000000	0.075000	-8.183333	182.000000	1023.000000	1023.000000	2046.000000
26.980000	-0.008558	-5.057842	-0.887577	-1.260596	-2.044264	-0.865404	0.000000	-10.000000	0.058333	-7.800000	179.333328	1023.000000	1023.000000	2046.000000
27.000000	-0.008459	-4.998989	-0.900733	-1.265040	-1.990198	-0.843018	0.000000	-10.000000	0.050000	-7.516667	176.666672	1023.000000	1023.000000	2046.000000
27.020000	-0.008403	-4.966101	-0.856593	-1.210608	-1.984270	-0.914631	0.000000	-10.000000	0.050000	-7.116667	174.000000	1023.000000	1023.000000	2046.000000
27.040001	-0.008291	-4.899940	-0.894286	-1.177159	-1.896931	-0.931564	0.000000	-10.000000	0.050000	-6.900000	171.666672	1023.000000	1023.000000	2046.000000
27.059999	-0.008023	-4.741631	-0.866864	-1.219667	-1.839185	-0.815915	0.000000	-10.000000	0.050000	-6.666667	169.500000	1023.000000	1023.000000	2046.000000
27.080000	-0.007845	-4.636154	-0.785780	-1.186291	-1.847434	-0.816649	0.000000	-10.000000	0.050000	-6.533333	167.166672	1023.000000	1023.000000	2046.000000
27.100000	-0.007651	-4.521806	-0.747216	-1.205730	-1.814739	-0.754120	0.000000	-10.000000	0.050000	-6.350000	164.833328	1023.000000	1023.000000	2046.000000
27.120001	-0.007561	-4.468460	-0.707687	-1.140194	-1.806076	-0.814503	0.000000	-10.000000	0.050000	-6.183333	162.500000	1023.000000	1023.000000	2046.000000
27.139999	-0.007371	-4.356503	-0.684199	-1.136940	-1.752803	-0.782563	0.000000	-10.000000	0.050000	-5.966667	160.500000	1023.000000	1023.000000	2046.000000
27.160000	-0.007203	-4.257087	-0.654665	-1.123386	-1.746078	-0.732958	0.000000	-10.000000	0.050000	-5.816667	158.500000	1023.000000	1023.000000	2046.000000
27.180000	-0.007081	-4.185149	-0.656565	-1.118511	-1.704495	-0.705577	0.000000	-10.000000	0.050000	-5.700000	156.500000	1023.000000	1023.000000	2046.000000
27.200001	-0.006918	-4.088604	-0.570769	-1.114538	-1.734246	-0.669052	0.000000	-10.000000	0.050000	-5.616667	154.500000	1023.000000	1023.000000	2046.000000
27.219999	-0.006781	-4.007859	-0.628428	-1.196284	-1.623876	-0.559271	0.000000	-10.000000	0.050000	-5.450000	152.833328	1023.000000	1023.000000	2046.000000
27.240000	-0.007220	-4.266800	-0.747193	-1.183903	-1.702311	-0.633395	0.000000	-10.000000	0.041667	-5.183333	151.166672	1023.000000	1023.000000	2046.000000
27.260000	-0.008679	-5.129189	-1.029356	-1.366871	-1.937208	-0.795754	0.000000	-10.000000	0.033333	-4.750000	149.500000	1023.000000	1023.000000	2046.000000
27.280001	-0.010857	-6.416696	-1.427669	-1.686670	-2.231744	-1.070612	0.000000	-10.000000	0.033333	-4.300000	147.833328	1023.000000	1023.000000	2046.000000
27.299999	-0.012762	-7.542511	-1.697754	-1.960172	-2.493725	-1.390860	0.000000	-10.000000	0.041667	-3.983334	146.333328	1023.000000	1023.000000	2046.000000
27.320000	-0.014228	-8.408688	-1.863940	-2.215557	-2.682955	-1.646236	0.000000	-10.000000	0.050000	-3.833333	145.000000	1023.000000	1023.000000	2046.000000
27.340000	-0.014944	-8.831920	-1.933151	-2.369302	-2.728703	-1.800763	0.000000	-10.000000	0.050000	-3.733333	143.666672	1023.000000	1023.000000	2046.000000
27.360001	-0.015000	-8.864960	-1.926192	-2.329494	-2.694196	-1.915079	0.000000	-10.000000	0.050000	-3.683333	142.500000	1023.000000	1023.000000	2046.000000
27.379999	-0.014703	-8.689432	-1.848128	-2.313188	-2.660747	-1.867369	0.000000	-10.000000	0.050000	-3.783333	141.333328	1023.000000	1023.000000	2046.000000
27.400000	-0.014301	-8.451665	-1.829939	-2.311206	-2.560061	-1.750459	0.000000	-10.000000	0.050000	-4.116667	140.000000	1023.000000	1023.000000	2046.000000
27.420000	-0.014307	-8.455624	-1.877060	-2.273827	-2.605116	-1.699622	0.000000	-10.000000	0.041667	-4.466667	138.500000	1023.000000	1023.000000	2046.000000
27.440001	-0.015554	-9.192229	-2.145970	-2.332284	-2.870196	-1.843780	0.000000	-10.000000	0.041667	-4.316667	137.000000	1023.000000	1023.000000	2046.000000
27.459999	-0.018504	-10.935611	-2.591255	-2.610883	-3.371399	-2.362074	0.000000	-10.000000	0.033333	-3.566667	135.666672	1023.000000	1023.000000	2046.000000
27.480000	-0.022507	-13.301644	-3.198306	-3.130344	-3.939028	-3.033967	0.000000	-10.000000	0.033333	-1.966667	134.666672	1023.000000	1023.000000	2046.000000
27.500000	-0.025462	-15.048202	-3.640430	-3.677121	-4.364926	-3.365725	0.000000	-10.000000	0.025000	-0.766667	134.166672	1023.000000	1023.000000	2046.000000
27.520000	-0.027179	-16.062872	-3.953616	-4.010718	-4.546562	-3.551977	0.000000	-10.000000	0.033333	-0.633333	134.000000	1023.000000	1023.000000	2046.000000
27.540001	-0.028258	-16.700403	-4.072343	-4.030768	-4.705341	-3.891950	0.000000	-10.000000	0.041667	-1.650000	133.833328	1023.000000	1023.000000	2046.000000
27.559999	-0.028845	-17.047178	-4.220562	-4.114645	-4.705537	-4.006434	0.000000	-10.000000	0.050000	-3.000000	133.333328	1023.000000	1023.000000	2046.000000
27.580000	-0.029366	-17.355545	-4.279928	-4.141481	-4.810100	-4.124038	0.000000	-10.000000	0.050000	-3.950000	132.333328	1023.000000	1023.000000	2046.000000
27.600000	-0.029779	-17.599470	-4.338355	-4.157842	-4.918300	-4.184974	0.000000	-10.000000	0.050000	-4.650000	131.000000	1023.000000	1023.000000	2046.000000
27.620001	-0.029945	-17.697254	-4.361576	-4.093011	-4.966664	-4.276001	0.000000	-10.000000	0.050000	-5.083333	129.333328	1023.000000	1023.000000	2046.000000
27.639999	-0.029995	-17.726925	-4.469631	-4.091973	-4.877510	-4.287812	0.000000	-10.000000	0.050000	-5.283333	127.666664	1023.000000	1023.000000	2046.000000
27.660000	-0.029975	-17.715395	-4.495920	-4.081542	-4.878498	-4.259435	0.000000	-10.000000	0.050000	-5.216667	126.000000	1023.000000	1023.000000	2046.000000
27.680000	-0.029968	-17.710989	-4.466004	-4.063194	-4.924646	-4.257145	0.000000	-10.000000	0.050000	-4.966667	124.333336	1023.000000	1023.000000	2046.000000
27.700001	-0.029793	-17.607620	-4.462286	-4.073627	-4.865703	-4.206006	0.000000	-10.000000	0.050000	-4.483334	122.666664	1023.000000	1023.000000	2046.000000
27.719999	-0.029502	-17.435802	-4.424270	-4.082065	-4.814270	-4.115197	0.000000	-10.000000	0.041667	-3.983333	121.000000	1023.000000	1023.000000	2046.000000
27.740000	-0.028943	-17.105410	-4.425879	-4.179885	-4.616984	-3.882662	0.000000	-10.000000	0.041667	-3.583333	119.666664	1023.000000	1023.000000	2046.000000
27.760000	-0.028125	-16.622150	-4.332282	-4.079239	-4.470334	-3.740296	0.000000	-10.000000	0.041667	-3.616667	118.500000	1023.000000	1023.000000	2046.000000
27.780001	-0.027103	-16.018158	-4.197803	-3.857801	-4.347009	-3.615545	0.000000	-10.000000	0.050000	-3.766667	117.333336	1023.000000	1023.000000	2046.000000
27.799999	-0.025525	-15.085489	-3.931025	-3.650307	-4.200258	-3.303900	0.000000	-10.000000	0.041667	-3.733333	116.000000	1023.000000	1023.000000	2046.000000
27.820000	-0.024322	-14.374491	-3.741121	-3.453274	-4.060058	-3.120038	0.000000	-10.000000	0.033333	-3.466667	114.666664	1023.000000	1023.000000	2046.000000
27.840000	-0.023573	-13.931678	-3.641905	-3.277398	-3.939767	-3.072608	0.000000	-10.000000	0.025000	-3.100000	113.500000	1023.000000	1023.000000	2046.000000
27.860001	-0.023722	-14.019524	-3.685161	-3.281757	-3.911953	-3.140652	0.000000	-10.000000	0.033333	-2.916667	112.500000	1023.000000	1023.000000	2046.000000
27.879999	-0.024576	-14.524160	-3.822197	-3.514151	-3.969444	-3.218369	0.000000	-10.000000	0.041667	-2.700000	111.500000	1023.000000	1023.000000	2046.000000
27.900000	-0.025634	-15.149943	-3.995375	-3.778269	-4.067112	-3.309188	0.000000	-10.000000	0.033333	-2.350000	110.666664	1023.000000	1023.000000	2046.000000
27.920000	-0.026580	-15.708837	-4.076440	-3.979532	-4.182621	-3.470244	0.000000	-10.000000	0.016667	-1.616667	110.166664	1023.000000	1023.000000	2046.000000
27.940001	-0.027120	-16.028034	-4.150202	-4.258643	-4.189960	-3.429229	0.000000	-10.000000	0.008333	-0.766667	110.000000	1023.000000	1023.000000	2046.000000
27.959999	-0.027512	-16.259830	-4.159117	-4.446537	-4.225183	-3.428996	0.000000	-10.000000	0.008333	0.133333	110.000000	1023.000000	1023.000000	2046.000000
27.980000	-0.027740	-16.394533	-4.145802	-4.511972	-4.224885	-3.511873	0.000000	-10.000000	0.008333	1.100000	110.000000	1023.000000	1023.000000	2046.000000
28.000000	-0.027456	-16.226294	-4.103856	-4.621043	-4.119333	-3.382062	0.000000	-10.000000	0.000000	2.266667	110.000000	1023.000000	1023.000000	2046.000000
28.020000	-0.026846	-15.866235	-4.047046	-4.596099	-3.954894	-3.268195	0.000000	-10.000000	0.000000	3.400000	110.000000	1023.000000	1023.000000	2046.000000
28.040001	-0.025962	-15.343793	-3.828518	-4.523044	-3.859629	-3.132602	0.000000	-10.000000	-0.008333	4.283333	110.000000	1023.000000	1023.000000	2046.000000
28.059999	-0.024832	-14.675541	-3.664186	-4.329113	-3.661165	-3.021077	0.000000	-10.000000	-0.016667	4.966667	110.000000	1023.000000	1023.000000	2046.000000
28.080000	-0.023801	-14.066312	-3.486896	-4.213222	-3.507458	-2.858736	0.000000	-10.000000	-0.025000	5.483334	110.000000	1023.000000	1023.000000	2046.000000
28.100000	-0.022714	-13.424123	-3.278357	-4.056799	-3.402013	-2.686954	0.000000	-10.000000	-0.025000	5.933333	110.000000	1023.000000	1023.000000	2046.000000
28.120001	-0.021661	-12.801944	-3.154847	-3.917331	-3.202798	-2.526968	0.000000	-10.000000	-0.025000	6.200000	110.000000	1023.000000	1023.000000	2046.000000
28.139999	-0.020558	-12.149508	-2.953169	-3.786687	-3.059428	-2.350224	0.000000	-10.000000	-0.016667	6.600000	110.000000	1023.000000	1023.000000	2046.000000
28.160000	-0.019493	-11.520199	-2.765059	-3.758658	-2.920396	-2.076086	0.000000	-10.000000	-0.008333	6.866667	110.000000	1023.000000	1023.000000	2046.000000
28.180000	-0.018483	-10.923733	-2.561727	-3.652978	-2.819113	-1.889915	0.000000	-10.000000	0.000000	7.100000	110.000000	1023.000000	1023.000000	2046.000000
28.200001	-0.017678	-10.447471	-2.444194	-3.511931	-2.670085	-1.821260	0.000000	-10.000000	0.000000	7.050000	95.166664	1023.000000	1023.000000	2046.000000
28.219999	-0.016963	-10.025012	-2.321039	-3.379300	-2.568977	-1.755696	0.000000	-10.000000	0.000000	6.983334	65.666664	1023.000000	1023.000000	2046.000000
28.240000	-0.016132	-9.533890	-2.268760	-3.296344	-2.373719	-1.595066	0.000000	-10.000000	0.000000	6.950000	36.833332	1023.000000	1023.000000	2046.000000
28.260000	-0.015400	-9.101335	-2.160312	-3.222372	-2.269181	-1.449469	0.000000	-10.000000	0.000000	6.966667	23.666666	1023.000000	1023.000000	2046.000000
28.280001	-0.014778	-8.733503	-2.023660	-3.106904	-2.212205	-1.390734	0.000000	-10.000000	0.000000	6.883334	26.000000	1023.000000	1023.000000	2046.000000
28.299999	-0.014292	-8.446592	-1.937379	-2.961043	-2.157825	-1.390345	0.000000	-10.000000	0.000000	6.716667	28.333334	1023.000000	1023.000000	2046.000000
28.320000	-0.013756	-8.129566	-1.927946	-2.884039	-2.001566	-1.316015	0.000000	-10.000000	0.000000	6.566667	30.500000	1023.000000	1023.000000	2046.000000
28.340000	-0.013153	-7.773347	-1.822553	-2.794950	-1.943030	-1.212813	0.000000	-10.000000	0.000000	6.566667	32.666668	1023.000000	1023.000000	2046.000000
28.360001	-0.012658	-7.480717	-1.701481	-2.695654	-1.924450	-1.159132	0.000000	-10.000000	0.000000	6.700000	35.000000	1023.000000	1023.000000	2046.000000
28.379999	-0.012058	-7.126410	-1.585824	-2.555322	-1.843734	-1.141530	0.000000	-10.000000	0.000000	6.833333	37.333332	1023.000000	1023.000000	2046.000000
28.400000	-0.011439	-6.760159	-1.465041	-2.529704	-1.784803	-0.980611	0.000000	-10.000000	0.000000	6.916667	39.500000	1023.000000	1023.000000	2046.000000
28.420000	-0.010721	-6.336229	-1.311919	-2.485209	-1.707631	-0.831470	0.000000	-10.000000	0.000000	7.000000	41.833332	1023.000000	1023.000000	2046.000000
28.440001	-0.010126	-5.984738	-1.220888	-2.396333	-1.605482	-0.762036	0.000000	-10.000000	0.000000	7.000000	44.166668	1023.000000	1023.000000	2046.000000
28.459999	-0.009488	-5.607451	-1.129589	-2.333274	-1.503114	-0.641474	0.000000	-10.000000	0.000000	7.050000	46.500000	1023.000000	1023.000000	2046.000000
28.480000	-0.008840	-5.224594	-1.044973	-2.188645	-1.381241	-0.609736	0.000000	-10.000000	0.000000	7.050000	47.833332	1023.000000	1023.000000	2046.000000
28.500000	-0.008431	-4.983000	-1.021020	-2.108440	-1.352111	-0.501429	0.000000	-10.000000	0.000000	7.066667	50.166668	1023.000000	1023.000000	2046.000000
28.520000	-0.009046	-5.345896	-1.095200	-2.088443	-1.542160	-0.620093	0.000000	-10.000000	0.000000	7.000000	52.666668	1023.000000	1023.000000	2046.000000
28.540001	-0.010234	-6.048175	-1.263534	-2.266665	-1.756595	-0.761382	0.000000	-10.000000	0.000000	6.883333	56.000000	1023.000000	1023.000000	2046.000000
28.559999	-0.011492	-6.791873	-1.371534	-2.486707	-2.013319	-0.920312	0.000000	-10.000000	0.000000	6.800000	57.666668	1023.000000	1023.000000	2046.000000
28.580000	-0.012327	-7.285530	-1.489117	-2.637944	-2.065794	-1.092675	0.000000	-10.000000	0.000000	6.366667	59.833332	1023.000000	1023.000000	2046.000000
28.600000	-0.012566	-7.426286	-1.448864	-2.728906	-2.107841	-1.140675	0.000000	-10.000000	0.000000	5.783333	61.833332	1023.000000	1023.000000	2046.000000
28.620001	-0.011879	-7.020290	-1.344586	-2.506590	-1.935627	-1.233487	0.000000	-10.000000	0.000000	4.933333	64.500000	1023.000000	1023.000000	2046.000000
28.639999	-0.011052	-6.531435	-1.205468	-2.432148	-1.816516	-1.077302	0.000000	-10.000000	0.000000	4.216667	66.333336	1023.000000	1023.000000	2046.000000
28.660000	-0.010122	-5.981983	-1.163496	-2.284766	-1.643978	-0.889743	0.000000	-10.000000	0.000000	3.433333	68.000000	1023.000000	1023.000000	2046.000000
28.680000	-0.009889	-5.844581	-1.207977	-2.189003	-1.642583	-0.805018	0.000000	-10.000000	0.000000	2.650000	69.333336	1023.000000	1023.000000	2046.000000
28.700001	-0.011078	-6.547116	-1.450834	-2.225381	-1.913886	-0.957016	0.000000	-10.000000	0.000000	2.233333	70.333336	1023.000000	1023.000000	2046.000000
28.719999	-0.014098	-8.332168	-1.868243	-2.491523	-2.477042	-1.495360	0.000000	-10.000000	0.000000	2.083333	70.833336	1023.000000	1023.000000	2046.000000
28.740000	-0.018075	-10.682353	-2.423422	-2.980635	-3.133620	-2.144675	0.000000	-10.000000	0.000000	2.550000	71.333336	1023.000000	1023.000000	2046.000000
28.760000	-0.021112	-12.477318	-2.916754	-3.343251	-3.553525	-2.663788	0.000000	-10.000000	0.000000	2.900000	71.666664	1023.000000	1023.000000	2046.000000
28.780001	-0.022701	-13.416300	-3.136259	-3.568329	-3.799893	-2.911818	0.000000	-10.000000	0.008333	2.933333	72.333336	1023.000000	1023.000000	2046.000000
28.799999	-0.023534	-13.908863	-3.308114	-3.607823	-3.884042	-3.108884	0.000000	-10.000000	0.025000	1.850000	73.000000	1023.000000	1023.000000	2046.000000
28.820000	-0.024120	-14.255057	-3.375364	-3.591689	-3.983064	-3.304941	0.000000	-10.000000	0.041667	0.133333	73.666664	1023.000000	1023.000000	2046.000000
28.840000	-0.024312	-14.368511	-3.402210	-3.611147	-3.998506	-3.356648	0.000000	-10.000000	0.041667	-1.333333	74.000000	1023.000000	1023.000000	2046.000000
28.860001	-0.024617	-14.548488	-3.398304	-3.540068	-4.145404	-3.464711	0.000000	-10.000000	0.033333	-2.033333	74.000000	1023.000000	1023.000000	2046.000000
28.879999	-0.024689	-14.591468	-3.482989	-3.487664	-4.125968	-3.494847	0.000000	-10.000000	0.033333	-2.600000	74.000000	1023.000000	1023.000000	2046.000000
28.900000	-0.024640	-14.562303	-3.461373	-3.426787	-4.194833	-3.479309	0.000000	-10.000000	0.041667	-3.366667	74.000000	1023.000000	1023.000000	2046.000000
28.920000	-0.024681	-14.586184	-3.499463	-3.405811	-4.218142	-3.462768	0.000000	-10.000000	0.050000	-4.133333	74.000000	1023.000000	1023.000000	2046.000000
28.940001	-0.024772	-14.640250	-3.556003	-3.316583	-4.212451	-3.555213	0.000000	-10.000000	0.041667	-4.483334	74.000000	1023.000000	1023.000000	2046.000000
28.959999	-0.024680	-14.585590	-3.560004	-3.300174	-4.197212	-3.528200	0.000000	-10.000000	0.041667	-4.683333	74.000000	1023.000000	1023.000000	2046.000000
28.980000	-0.024495	-14.476801	-3.604310	-3.333885	-4.113716	-3.424890	0.000000	-10.000000	0.041667	-5.066667	74.000000	1023.000000	1023.000000	2046.000000
29.000000	-0.023999	-14.183698	-3.564995	-3.378761	-3.990979	-3.248963	0.000000	-10.000000	0.050000	-5.366667	74.000000	1023.000000	1023.000000	2046.000000
29.020000	-0.023400	-13.829508	-3.502065	-3.343424	-3.876083	-3.107936	0.000000	-10.000000	0.050000	-5.650000	74.000000	1023.000000	1023.000000	2046.000000
29.040001	-0.022478	-13.284485	-3.380784	-3.179495	-3.772280	-2.951927	0.000000	-10.000000	0.050000	-6.016667	74.000000	1023.000000	1023.000000	2046.000000
29.059999	-0.021176	-12.515183	-3.191214	-2.944707	-3.625960	-2.753302	0.000000	-10.000000	0.058333	-6.350000	74.000000	1023.000000	1023.000000	2046.000000
29.080000	-0.019884	-11.751518	-3.009084	-2.764956	-3.474087	-2.503391	0.000000	-10.000000	0.066667	-6.583333	74.000000	1023.000000	1023.000000	2046.000000
29.100000	-0.018984	-11.219259	-2.873835	-2.658268	-3.357111	-2.330045	0.000000	-10.000000	0.066667	-6.716667	66.500000	1023.000000	1023.000000	2046.000000
29.120001	-0.018960	-11.205090	-2.871299	-2.614387	-3.334423	-2.384981	0.000000	-10.000000	0.058333	-6.883334	59.000000	1023.000000	1023.000000	2046.000000
29.139999	-0.019801	-11.702623	-3.006675	-2.775550	-3.364573	-2.555824	0.000000	-10.000000	0.050000	-7.150000	50.833332	1023.000000	1023.000000	2046.000000
29.160000	-0.021128	-12.486422	-3.169439	-3.020702	-3.520116	-2.776164	0.000000	-10.000000	0.058333	-7.166667	48.500000	1023.000000	1023.000000	2046.000000
29.180000	-0.022331	-13.197432	-3.357101	-3.315382	-3.618900	-2.906048	0.000000	-10.000000	0.066667	-7.183333	46.166668	1023.000000	1023.000000	2046.000000
29.200001	-0.023271	-13.753135	-3.417093	-3.552912	-3.754819	-3.028310	0.000000	-10.000000	0.066667	-6.850000	42.833332	1023.000000	1023.000000	2046.000000
29.219999	-0.023937	-14.146775	-3.501387	-3.696282	-3.774863	-3.174244	0.000000	-10.000000	0.058333	-6.600000	41.166668	1023.000000	1023.000000	2046.000000
29.240000	-0.024255	-14.334409	-3.513725	-3.802896	-3.792921	-3.224866	0.000000	-10.000000	0.050000	-6.250000	38.833332	1023.000000	1023.000000	2046.000000
29.260000	-0.024111	-14.249751	-3.429307	-3.913189	-3.786937	-3.120317	0.000000	-10.000000	0.050000	-6.033333	37.500000	1023.000000	1023.000000	2046.000000
29.280001	-0.023698	-14.005666	-3.358277	-3.979919	-3.684577	-2.982893	0.000000	-10.000000	0.050000	-5.566667	35.000000	1023.000000	1023.000000	2046.000000
29.299999	-0.023009	-13.598033	-3.252959	-3.926195	-3.549618	-2.869261	0.000000	-10.000000	0.050000	-5.200000	33.166668	1023.000000	1023.000000	2046.000000
29.320000	-0.022323	-13.192857	-3.122101	-3.847430	-3.438349	-2.784977	0.000000	-10.000000	0.050000	-4.533334	31.000000	1023.000000	1023.000000	2046.000000
29.340000	-0.021509	-12.712038	-2.962805	-3.720697	-3.348249	-2.680288	0.000000	-10.000000	0.050000	-4.116667	30.000000	1023.000000	1023.000000	2046.000000
29.360001	-0.020751	-12.263746	-2.919076	-3.616883	-3.186720	-2.541067	0.000000	-10.000000	0.050000	-3.516667	28.500000	1023.000000	1023.000000	2046.000000
29.379999	-0.019851	-11.732204	-2.775499	-3.567410	-3.043520	-2.345776	0.000000	-10.000000	0.041667	-3.200000	27.666666	1023.000000	1023.000000	2046.000000
29.400000	-0.019192	-11.342272	-2.668827	-3.488120	-2.957480	-2.227845	0.000000	-10.000000	0.041667	-2.816667	26.500000	1023.000000	1023.000000	2046.000000
29.420000	-0.018341	-10.839369	-2.543448	-3.406027	-2.804358	-2.085536	0.000000	-10.000000	0.041667	-2.600000	25.666666	1023.000000	1023.000000	2046.000000
29.440001	-0.017582	-10.390684	-2.414004	-3.361841	-2.694527	-1.920312	0.000000	-10.000000	0.041667	-2.550000	24.833334	1023.000000	1023.000000	2046.000000
29.459999	-0.016978	-10.034183	-2.259101	-3.275011	-2.654902	-1.845168	0.000000	-10.000000	0.041667	-2.533333	23.666666	1023.000000	1023.000000	2046.000000
29.480000	-0.016391	-9.687219	-2.222998	-3.224712	-2.486171	-1.753339	0.000000	-10.000000	0.041667	-2.533333	22.666666	1023.000000	1023.000000	2046.000000
29.500000	-0.015990	-9.450121	-2.121709	-3.116688	-2.460533	-1.751191	0.000000	-10.000000	0.050000	-2.483333	21.833334	1023.000000	1023.000000	2046.000000
29.520000	-0.015662	-9.256104	-2.089331	-3.017487	-2.382331	-1.766956	0.000000	-10.000000	0.050000	-2.466667	21.333334	1023.000000	1023.000000	2046.000000
29.540001	-0.015452	-9.131874	-2.093925	-2.987130	-2.307109	-1.743709	0.000000	-10.000000	0.041667	-2.433333	20.500000	1023.000000	1023.000000	2046.000000
29.559999	-0.015139	-8.946885	-1.974436	-2.925254	-2.353653	-1.693542	0.000000	-10.000000	0.041667	-2.350000	19.666666	1023.000000	1023.000000	2046.000000
29.580000	-0.014938	-8.828431	-1.907205	-2.840820	-2.359602	-1.720803	0.000000	-10.000000	0.033333	-2.216667	18.833334	1023.000000	1023.000000	2046.000000
29.600000	-0.014694	-8.684344	-1.875556	-2.785477	-2.294826	-1.728486	0.000000	-10.000000	0.033333	-2.116667	18.333334	1023.000000	1023.000000	2046.000000
29.620001	-0.014433	-8.530169	-1.844147	-2.791528	-2.250507	-1.643987	0.000000	-10.000000	0.033333	-2.066667	17.666666	1023.000000	1023.000000	2046.000000
29.639999	-0.014037	-8.295849	-1.760455	-2.769910	-2.211997	-1.553486	0.000000	-10.000000	0.033333	-1.950000	17.333334	1023.000000	1023.000000	2046.000000
29.660000	-0.013716	-8.106043	-1.689916	-2.675255	-2.173178	-1.567694	0.000000	-10.000000	0.033333	-1.750000	17.000000	1023.000000	1023.000000	2046.000000
29.680000	-0.013379	-7.906696	-1.626620	-2.661090	-2.130947	-1.488039	0.000000	-10.000000	0.016667	-1.566667	17.000000	1023.000000	1023.000000	2046.000000
29.700001	-0.012931	-7.642337	-1.567364	-2.635699	-2.029135	-1.410139	0.000000	-10.000000	0.016667	-1.550000	17.000000	1023.000000	1023.000000	2046.000000
29.719999	-0.012435	-7.348887	-1.483184	-2.627765	-1.963293	-1.274646	0.000000	-10.000000	0.025000	-1.533333	17.000000	1023.000000	1023.000000	2046.000000
29.740000	-0.012635	-7.467506	-1.565135	-2.567134	-2.017193	-1.318044	0.000000	-10.000000	0.033333	-1.516667	17.000000	1023.000000	1023.000000	2046.000000
29.760000	-0.013719	-8.107901	-1.759161	-2.745961	-2.222479	-1.380301	0.000000	-10.000000	0.025000	-1.116667	17.000000	1023.000000	1023.000000	2046.000000
29.780001	-0.015121	-8.936609	-1.971719	-2.936094	-2.446893	-1.581903	0.000000	-10.000000	0.016667	-0.633333	17.000000	1023.000000	1023.000000	2046.000000
29.799999	-0.016424	-9.706438	-2.105640	-3.098428	-2.639001	-1.863368	0.000000	-10.000000	0.016667	-0.150000	17.000000	1023.000000	1023.000000	2046.000000
29.820000	-0.017096	-10.103646	-2.220713	-3.271039	-2.662054	-1.949841	0.000000	-10.000000	0.025000	0.000000	17.000000	1023.000000	1023.000000	2046.000000
29.840000	-0.016810	-9.934885	-2.189465	-3.183189	-2.523563	-2.038668	0.000000	-10.000000	0.025000	0.000000	17.000000	1023.000000	1023.000000	2046.000000
29.860001	-0.016506	-9.754852	-2.082661	-3.121552	-2.494511	-2.056129	0.000000	-10.000000	0.033333	-0.566667	17.000000	1023.000000	1023.000000	2046.000000
29.879999	-0.015878	-9.384079	-1.999171	-3.010728	-2.422500	-1.951680	0.000000	-10.000000	0.033333	-1.283333	17.000000	1023.000000	1023.000000	2046.000000
29.900000	-0.015655	-9.252015	-2.050954	-2.922251	-2.385307	-1.893504	0.000000	-10.000000	0.025000	-2.133333	16.666666	1023.000000	1023.000000	2046.000000
29.920000	-0.016669	-9.851103	-2.282289	-2.891315	-2.605609	-2.071890	0.000000	-10.000000	0.008333	-2.450000	16.000000	1023.000000	1023.000000	2046.000000
29.940001	-0.019442	-11.490123	-2.727703	-3.188529	-3.082430	-2.491460	0.000000	-10.000000	0.008333	-2.016667	15.000000	1023.000000	1023.000000	2046.000000
29.959999	-0.023376	-13.815035	-3.288381	-3.633275	-3.722552	-3.170827	0.000000	-10.000000	0.016667	-1.166667	14.333333	1023.000000	1023.000000	2046.000000
29.980000	-0.026693	-15.775749	-3.839093	-4.116450	-4.179746	-3.640460	0.000000	-10.000000	0.025000	-0.283333	14.000000	1023.000000	1023.000000	2046.000000
30.000000	-0.028630	-16.920343	-4.090769	-4.483422	-4.490951	-3.855201	0.000000	-10.000000	0.025000	0.000000	14.000000	1023.000000	1023.000000	2046.000000
30.020000	-0.029724	-17.566689	-4.206100	-4.624448	-4.698504	-4.037637	0.000000	-10.000000	0.025000	0.000000	14.000000	1023.000000	1023.000000	2046.000000
30.040001	-0.030245	-17.874731	-4.298212	-4.654169	-4.733264	-4.189086	0.000000	-10.000000	0.025000	-0.683333	14.000000	1023.000000	1023.000000	2046.000000
30.059999	-0.030755	-18.176414	-4.394170	-4.638414	-4.796814	-4.347017	0.000000	-10.000000	0.033333	-1.516667	13.833333	1023.000000	1023.000000	2046.000000
30.080000	-0.031130	-18.397629	-4.485787	-4.703922	-4.854129	-4.353791	0.000000	-10.000000	0.033333	-2.600000	13.500000	1023.000000	1023.000000	2046.000000
30.100000	-0.031251	-18.469097	-4.439458	-4.696360	-4.951388	-4.381890	0.000000	-10.000000	0.041667	-3.216667	12.666667	1023.000000	1023.000000	2046.000000
30.120001	-0.031399	-18.556910	-4.538450	-4.612840	-4.925603	-4.480016	0.000000	-10.000000	0.025000	-3.850000	11.666667	1023.000000	1023.000000	2046.000000
30.139999	-0.031347	-18.526131	-4.602482	-4.610988	-4.896792	-4.415870	0.000000	-10.000000	0.025000	-4.333333	10.333333	1023.000000	1023.000000	2046.000000
30.160000	-0.031287	-18.490591	-4.578929	-4.634672	-4.937108	-4.339882	0.000000	-10.000000	0.025000	-4.483334	9.000000	1023.000000	1023.000000	2046.000000
30.180000	-0.031181	-18.427908	-4.673825	-4.605716	-4.814899	-4.333468	0.000000	-10.000000	0.041667	-4.400000	7.333333	1023.000000	1023.000000	2046.000000
30.200001	-0.031051	-18.350935	-4.690797	-4.533744	-4.763831	-4.362563	0.000000	-10.000000	0.050000	-4.166667	5.833333	1023.000000	1023.000000	2046.000000
30.219999	-0.030641	-18.108706	-4.665571	-4.603945	-4.655077	-4.184114	0.000000	-10.000000	0.041667	-3.950000	4.333333	1023.000000	1023.000000	2046.000000
30.240000	-0.029998	-17.728779	-4.637594	-4.574663	-4.499542	-4.016980	0.000000	-10.000000	0.033333	-3.750000	3.166667	1023.000000	1023.000000	2046.000000
30.260000	-0.029094	-17.194483	-4.505485	-4.479377	-4.408414	-3.801207	0.000000	-10.000000	0.025000	-3.783333	1.833333	1023.000000	1023.000000	2046.000000
30.280001	-0.027710	-16.376511	-4.208921	-4.214289	-4.351346	-3.601954	0.000000	-10.000000	0.025000	-3.950000	0.833333	1023.000000	1023.000000	2046.000000
30.299999	-0.026593	-15.716463	-4.043078	-3.940104	-4.209521	-3.523759	0.000000	-10.000000	0.033333	-4.033333	-0.166667	1023.000000	1023.000000	2046.000000
30.320000	-0.025452	-15.042401	-3.903702	-3.838650	-4.031429	-3.268621	0.000000	-10.000000	0.041667	-3.966667	-1.166667	1023.000000	1023.000000	2046.000000
30.340000	-0.025153	-14.865252	-3.895474	-3.771767	-3.948722	-3.249290	0.000000	-10.000000	0.050000	-3.916667	-2.333333	1023.000000	1023.000000	2046.000000
30.360001	-0.025554	-15.102576	-3.944108	-3.929793	-3.971541	-3.257134	0.000000	-10.000000	0.050000	-4.066667	-3.666667	1023.000000	1023.000000	2046.000000
30.379999	-0.026645	-15.747045	-4.076038	-4.153655	-4.109696	-3.407655	0.000000	-10.000000	0.050000	-4.216667	-5.000000	1023.000000	1023.000000	2046.000000
30.400000	-0.027771	-16.412468	-4.221741	-4.403426	-4.209126	-3.578175	0.000000	-10.000000	0.050000	-4.250000	-6.500000	1023.000000	1023.000000	2046.000000
30.420000	-0.028559	-16.878601	-4.268568	-4.606542	-4.295447	-3.708045	0.000000	-10.000000	0.033333	-4.083333	-8.000000	1023.000000	1023.000000	2046.000000
30.440001	-0.029130	-17.215620	-4.379428	-4.797630	-4.270590	-3.767971	0.000000	-10.000000	0.016667	-3.733333	-9.333333	1023.000000	1023.000000	2046.000000
30.459999	-0.029435	-17.396095	-4.394118	-4.935675	-4.279170	-3.787132	0.000000	-10.000000	0.008333	-3.250000	-10.500000	1023.000000	1023.000000	2046.000000
30.480000	-0.029355	-17.348867	-4.366443	-4.996949	-4.240603	-3.744872	0.000000	-10.000000	0.016667	-2.600000	-11.500000	1023.000000	1023.000000	2046.000000
30.500000	-0.028889	-17.073679	-4.243773	-5.040151	-4.171297	-3.618457	0.000000	-10.000000	0.016667	-1.716667	-12.333333	1023.000000	1023.000000	2046.000000
30.520000	-0.028307	-16.729265	-4.112039	-4.934132	-4.090970	-3.592125	0.000000	-10.000000	0.008333	-0.816667	-12.833333	1023.000000	1023.000000	2046.000000
30.540001	-0.027428	-16.210186	-3.994653	-4.857727	-3.922482	-3.435324	0.000000	-10.000000	0.008333	-0.216667	-13.000000	1023.000000	1023.000000	2046.000000
30.559999	-0.026449	-15.631401	-3.814115	-4.702770	-3.792130	-3.322386	0.000000	-10.000000	0.016667	0.000000	-13.000000	1023.000000	1023.000000	2046.000000
30.580000	-0.025520	-15.082068	-3.659897	-4.643497	-3.670312	-3.108362	0.000000	-10.000000	0.016667	0.333333	-13.000000	1023.000000	1023.000000	2046.000000
30.600000	-0.024489	-14.472947	-3.476569	-4.579754	-3.563664	-2.852960	0.000000	-10.000000	0.008333	1.183333	-13.000000	1023.000000	1023.000000	2046.000000
30.620001	-0.023650	-13.977135	-3.335280	-4.465907	-3.441327	-2.734621	0.000000	-10.000000	0.000000	2.200000	-13.000000	1023.000000	1023.000000	2046.000000
30.639999	-0.022793	-13.470919	-3.204790	-4.317696	-3.289293	-2.659140	0.000000	-10.000000	0.000000	2.933333	-13.000000	1023.000000	1023.000000	2046.000000
30.660000	-0.021897	-12.941123	-3.060915	-4.205446	-3.141293	-2.533468	0.000000	-10.000000	0.000000	3.266667	-13.000000	1023.000000	1023.000000	2046.000000
30.680000	-0.021165	-12.508486	-2.986884	-4.055717	-2.985341	-2.480544	0.000000	-10.000000	0.000000	3.516667	-13.000000	1023.000000	1023.000000	2046.000000
30.700001	-0.020223	-11.952059	-2.883937	-4.031458	-2.807505	-2.229159	0.000000	-10.000000	0.000000	3.850000	-13.000000	1023.000000	1023.000000	2046.000000
30.719999	-0.019454	-11.497454	-2.695025	-3.929573	-2.745797	-2.127058	0.000000	-10.000000	0.000000	4.150000	-13.000000	1023.000000	1023.000000	2046.000000
30.740000	-0.018896	-11.167272	-2.624591	-3.796103	-2.624260	-2.122317	0.000000	-10.000000	0.000000	4.483334	-13.000000	1023.000000	1023.000000	2046.000000
30.760000	-0.018362	-10.851864	-2.527177	-3.725569	-2.564118	-2.035000	0.000000	-10.000000	0.000000	4.783333	-13.000000	1023.000000	1023.000000	2046.000000
30.780001	-0.017729	-10.477574	-2.467953	-3.672135	-2.455092	-1.882394	0.000000	-10.000000	-0.008333	5.083333	-13.000000	1023.000000	1023.000000	2046.000000
30.799999	-0.017293	-10.219947	-2.407939	-3.564717	-2.380447	-1.866844	0.000000	-10.000000	-0.025000	5.433333	-13.000000	1023.000000	1023.000000	2046.000000
30.820000	-0.016736	-9.891171	-2.284926	-3.515084	-2.328301	-1.762860	0.000000	-10.000000	-0.041667	5.933333	-13.000000	1023.000000	1023.000000	2046.000000
30.840000	-0.016033	-9.475573	-2.109911	-3.424451	-2.303845	-1.637366	0.000000	-10.000000	-0.033333	6.616667	-13.000000	1023.000000	1023.000000	2046.000000
30.860001	-0.015471	-9.143271	-2.131025	-3.289298	-2.109311	-1.613638	0.000000	-10.000000	-0.016667	7.416667	-13.000000	1023.000000	1023.000000	2046.000000
30.879999	-0.014755	-8.720175	-2.013979	-3.242325	-1.997000	-1.466871	0.000000	-10.000000	-0.016667	8.483334	-0.500000	1023.000000	1023.000000	2046.000000
30.900000	-0.013974	-8.258603	-1.866466	-3.160376	-1.898347	-1.333415	0.000000	-10.000000	-0.033333	9.283334	12.000000	1023.000000	1023.000000	2046.000000
30.920000	-0.013306	-7.863698	-1.755371	-3.072073	-1.823442	-1.212811	0.000000	-10.000000	-0.058333	10.100000	25.500000	1023.000000	1023.000000	2046.000000
30.940001	-0.012512	-7.394323	-1.648076	-2.981436	-1.683267	-1.081543	0.000000	-10.000000	-0.075000	10.733334	27.666666	1023.000000	1023.000000	2046.000000
30.959999	-0.011875	-7.018146	-1.534986	-2.874984	-1.615147	-0.993029	0.000000	-10.000000	-0.091667	11.633333	31.166666	1023.000000	1023.000000	2046.000000
30.980000	-0.011593	-6.851748	-1.548304	-2.898637	-1.620464	-0.784343	0.000000	-10.000000	-0.100000	12.533334	35.000000	1023.000000	1023.000000	2046.000000
31.000000	-0.012351	-7.299519	-1.618876	-2.937770	-1.836325	-0.906548	0.000000	-10.000000	-0.116667	13.366667	39.000000	1023.000000	1023.000000	2046.000000
31.020000	-0.013595	-8.034840	-1.933820	-3.011563	-1.900019	-1.189438	0.000000	-10.000000	-0.141667	14.250000	43.166668	1023.000000	1023.000000	2046.000000
31.040001	-0.014331	-8.469840	-1.963050	-3.223186	-2.053738	-1.229866	0.000000	-10.000000	-0.166667	14.950000	47.666668	1023.000000	1023.000000	2046.000000
31.059999	-0.014470	-8.551496	-1.925534	-3.308753	-2.046247	-1.270961	0.000000	-10.000000	-0.191667	15.783334	52.500000	1023.000000	1023.000000	2046.000000
31.080000	-0.013718	-8.107338	-1.851689	-3.239168	-1.821881	-1.194600	0.000000	-10.000000	-0.200000	16.550001	57.666668	1023.000000	1023.000000	2046.000000
31.100000	-0.012663	-7.483994	-1.592840	-3.079618	-1.737680	-1.073856	0.000000	-10.000000	-0.208333	17.266666	63.000000	1023.000000	1023.000000	2046.000000
31.120001	-0.011318	-6.688973	-1.399842	-2.762682	-1.555624	-0.970825	0.000000	-10.000000	-0.216667	17.750000	68.666664	1023.000000	1023.000000	2046.000000
31.139999	-0.010192	-6.023604	-1.321955	-2.494314	-1.372802	-0.834532	0.000000	-10.000000	-0.233333	18.283333	74.500000	1023.000000	1023.000000	2046.000000
31.160000	-0.009523	-5.628168	-1.238771	-2.337119	-1.374098	-0.678181	0.000000	-10.000000	-0.266667	19.333334	80.500000	1023.000000	1023.000000	2046.000000
31.180000	-0.010988	-6.493946	-1.547340	-2.438214	-1.627578	-0.880814	0.000000	-10.000000	-0.300000	20.550001	86.833336	1023.000000	1023.000000	2046.000000
31.200001	-0.014328	-8.467730	-1.992074	-2.790524	-2.243104	-1.442027	0.000000	-10.000000	-0.316667	21.666668	93.500000	1023.000000	1023.000000	2046.000000
31.219999	-0.017365	-10.262450	-2.433841	-3.128458	-2.737379	-1.962771	0.000000	-10.000000	-0.316667	22.250000	100.666664	1023.000000	1023.000000	2046.000000
31.240000	-0.018841	-11.135080	-2.683075	-3.300594	-2.933214	-2.218198	0.000000	-10.000000	-0.316667	22.533333	108.000000	1023.000000	1023.000000	2046.000000
31.260000	-0.019153	-11.319669	-2.750318	-3.344835	-2.951700	-2.272815	0.000000	-10.000000	-0.350000	22.683334	115.500000	1023.000000	1023.000000	2046.000000
31.280001	-0.018850	-11.140612	-2.643916	-3.216622	-2.948462	-2.331611	0.000000	-10.000000	-0.358333	22.783333	123.166664	1023.000000	1023.000000	2046.000000
31.299999	-0.018403	-10.876068	-2.575348	-3.076588	-2.909805	-2.314327	0.000000	-10.000000	-0.366667	23.100000	130.666672	1023.000000	1023.000000	2046.000000
31.320000	-0.017788	-10.512492	-2.427835	-2.884754	-2.912741	-2.287161	0.000000	-10.000000	-0.366667	23.516666	138.333328	1023.000000	1023.000000	2046.000000
31.340000	-0.016941	-10.012412	-2.292358	-2.611555	-2.841233	-2.267265	0.000000	-10.000000	-0.391667	24.016666	146.000000	1023.000000	1023.000000	2046.000000
31.360001	-0.015913	-9.404540	-2.227973	-2.369608	-2.673364	-2.133595	0.000000	-10.000000	-0.400000	24.350000	154.000000	1023.000000	1023.000000	2046.000000
31.379999	-0.014932	-8.824691	-2.087758	-2.221673	-2.580192	-1.935068	0.000000	-10.000000	-0.408333	24.600000	162.000000	1023.000000	1023.000000	2046.000000
31.400000	-0.013795	-8.152941	-1.937844	-2.097627	-2.453009	-1.664461	0.000000	-10.000000	-0.408333	24.916668	170.166672	1023.000000	1023.000000	2046.000000
31.420000	-0.012650	-7.476181	-1.836443	-1.890497	-2.270613	-1.478628	0.000000	-10.000000	-0.408333	25.050001	178.500000	1023.000000	1023.000000	2046.000000
31.440001	-0.011555	-6.829019	-1.676589	-1.634364	-2.138260	-1.379806	0.000000	-10.000000	-0.408333	25.183334	186.833328	1023.000000	1023.000000	2046.000000
31.459999	-0.010388	-6.139422	-1.574072	-1.437947	-1.926366	-1.201037	0.000000	-10.000000	-0.416667	25.533333	195.333328	1023.000000	1023.000000	2046.000000
31.480000	-0.008597	-5.080738	-1.398105	-1.279361	-1.582174	-0.821098	0.000000	-10.000000	-0.425000	25.616667	203.666672	1023.000000	1023.000000	2046.000000
31.500000	-0.007063	-4.174318	-1.146231	-0.870436	-1.420579	-0.737073	0.000000	-10.000000	-0.425000	25.700001	212.333328	1023.000000	1023.000000	2046.000000
31.520000	-0.005103	-3.015710	-0.839752	-0.514931	-1.218354	-0.442672	0.000000	-10.000000	-0.425000	25.216667	220.666672	1023.000000	1023.000000	2046.000000
31.540001	-0.002712	-1.602740	-0.468440	-0.086030	-0.963803	-0.084467	0.000000	-10.000000	-0.400000	25.150000	229.333328	1023.000000	1023.000000	2046.000000
31.559999	-0.000550	-0.325242	-0.117039	0.214392	-0.686558	0.263964	0.000000	-10.000000	-0.391667	25.083334	237.666672	1023.000000	1023.000000	2046.000000
31.580000	0.000996	0.588535	0.182261	0.460608	-0.513273	0.458939	0.000000	-10.000000	-0.383333	25.300001	246.166672	1023.000000	1023.000000	2046.000000
31.600000	0.001690	0.998840	0.292138	0.584174	-0.358843	0.481372	0.000000	-10.000000	-0.383333	24.933334	254.500000	1023.000000	1023.000000	2046.000000
31.620001	0.001718	1.015527	0.337668	0.433282	-0.323721	0.568298	0.000000	-10.000000	-0.375000	24.600000	262.833344	1023.000000	1023.000000	2046.000000
31.639999	0.001409	0.832894	0.277477	0.267395	-0.294331	0.582353	0.000000	-10.000000	-0.358333	24.133333	271.000000	1023.000000	1023.000000	2046.000000
31.660000	0.001279	0.756082	0.316812	0.195177	-0.284785	0.528878	0.000000	-10.000000	-0.358333	24.283333	279.000000	1023.000000	1023.000000	2046.000000
31.680000	0.001523	0.900149	0.316959	0.124392	-0.147898	0.606697	0.000000	-10.000000	-0.350000	24.100000	287.000000	1023.000000	1023.000000	2046.000000
31.700001	0.002374	1.402941	0.453289	0.072451	0.025833	0.851367	0.000000	-10.000000	-0.350000	24.100000	295.166656	1023.000000	1023.000000	2046.000000
31.719999	0.003228	1.907718	0.660813	0.174842	0.123216	0.948846	0.000000	-10.000000	-0.366667	23.983334	303.333344	1023.000000	1023.000000	2046.000000
31.740000	0.004631	2.737014	0.951432	0.403203	0.309692	1.072687	0.000000	-10.000000	-0.375000	24.183334	311.666656	1023.000000	1023.000000	2046.000000
31.760000	0.006425	3.797158	1.228335	0.693224	0.616702	1.258898	0.000000	-10.000000	-0.391667	24.366667	319.833344	1023.000000	1023.000000	2046.000000
31.780001	0.008312	4.912642	1.555182	1.000244	0.867826	1.489390	0.000000	-10.000000	-0.408333	24.766666	328.000000	1023.000000	1023.000000	2046.000000
31.799999	0.010371	6.129135	1.849417	1.254181	1.163022	1.862515	0.000000	-10.000000	-0.433333	25.250000	339.000000	1023.000000	1023.000000	2046.000000
31.820000	0.012277	7.255535	2.212336	1.563592	1.356809	2.122798	0.000000	-10.000000	-0.450000	25.616667	347.333344	1023.000000	1023.000000	2046.000000
31.840000	0.014168	8.373563	2.484978	1.906950	1.658823	2.322812	0.000000	-10.000000	-0.450000	25.900002	355.666656	1023.000000	1023.000000	2046.000000
31.860001	0.016229	9.591404	2.818393	2.137091	1.944611	2.691309	0.000000	-10.000000	-0.433333	26.000000	361.333344	1023.000000	1023.000000	2046.000000
31.879999	0.018017	10.647821	3.155955	2.342385	2.143893	3.005588	0.000000	-10.000000	-0.433333	26.100000	369.833344	1023.000000	1023.000000	2046.000000
31.900000	0.019695	11.639876	3.350974	2.661971	2.488831	3.138101	0.000000	-10.000000	-0.416667	26.200001	378.500000	1023.000000	1023.000000	2046.000000
31.920000	0.021373	12.631180	3.624708	2.893665	2.714121	3.398686	0.000000	-10.000000	-0.416667	26.266666	387.166656	1023.000000	1023.000000	2046.000000
31.940001	0.022906	13.537562	3.869304	3.149024	2.923885	3.595349	0.000000	-10.000000	-0.391667	26.216667	396.000000	1023.000000	1023.000000	2046.000000
31.959999	0.024217	14.312168	4.099230	3.431072	3.112110	3.669755	0.000000	-10.000000	-0.391667	25.683334	404.833344	1023.000000	1023.000000	2046.000000
31.980000	0.025509	15.075995	4.300588	3.655432	3.279293	3.840683	0.000000	-10.000000	-0.391667	25.150002	413.500000	1023.000000	1023.000000	2046.000000
32.000000	0.026796	15.836697	4.518247	3.884260	3.417899	4.016291	0.000000	-10.000000	-0.391667	24.766668	421.833344	1023.000000	1023.000000	2046.000000
32.020000	0.028013	16.555777	4.723843	4.137015	3.565407	4.129512	0.000000	-10.000000	-0.375000	24.783335	430.333344	1023.000000	1023.000000	2046.000000
32.040001	0.029164	17.235687	4.927442	4.284425	3.688513	4.335307	0.000000	-10.000000	-0.358333	24.633333	438.666656	1023.000000	1023.000000	2046.000000
32.060001	0.030414	17.974749	5.110107	4.449543	3.860105	4.554993	0.000000	-10.000000	-0.350000	24.416666	447.000000	1023.000000	1023.000000	2046.000000
32.080002	0.031506	18.620104	5.269799	4.689099	4.007861	4.653346	0.000000	-10.000000	-0.358333	24.100000	455.000000	1023.000000	1023.000000	2046.000000
32.099998	0.032749	19.354889	5.413790	4.922640	4.228235	4.790223	0.000000	-10.000000	-0.358333	24.066666	463.000000	1023.000000	1023.000000	2046.000000
32.119999	0.034026	20.109392	5.661489	5.100317	4.366253	4.981331	0.000000	-10.000000	-0.375000	24.016666	471.000000	1023.000000	1023.000000	2046.000000
32.139999	0.034911	20.632421	5.791025	5.331835	4.463337	5.046224	0.000000	-10.000000	-0.383333	24.216667	479.000000	1023.000000	1023.000000	2046.000000
32.160000	0.034943	20.651403	5.731133	5.405430	4.436313	5.078527	0.000000	-10.000000	-0.400000	24.566668	487.000000	1023.000000	1023.000000	2046.000000
32.180000	0.034445	20.356873	5.674979	5.381443	4.310939	4.989511	0.000000	-10.000000	-0.408333	25.100000	495.333344	1023.000000	1023.000000	2046.000000
32.200001	0.034081	20.142092	5.659920	5.446109	4.231085	4.804978	0.000000	-10.000000	-0.408333	25.416668	503.666656	1023.000000	1023.000000	2046.000000
32.220001	0.034433	20.349743	5.730396	5.331149	4.276670	5.011529	0.000000	-10.000000	-0.408333	25.250000	512.333313	1023.000000	1023.000000	2046.000000
32.240002	0.035749	21.127903	5.978382	5.532437	4.452282	5.164802	0.000000	-10.000000	-0.400000	24.966667	520.666687	1023.000000	1023.000000	2046.000000
32.259998	0.037268	22.025152	6.213757	5.898122	4.694275	5.218999	0.000000	-10.000000	-0.383333	24.466667	529.000000	1023.000000	1023.000000	2046.000000
32.279999	0.039218	23.177891	6.495728	6.227425	4.919373	5.535365	0.000000	-10.000000	-0.350000	23.900000	537.000000	1023.000000	1023.000000	2046.000000
32.299999	0.040802	24.114143	6.686716	6.529624	5.086263	5.811542	0.000000	-10.000000	-0.316667	23.100000	545.000000	1023.000000	1023.000000	2046.000000
32.320000	0.040679	24.041183	6.671088	6.722775	4.997413	5.649908	0.000000	-10.000000	-0.283333	22.716667	553.000000	1023.000000	1023.000000	2046.000000
32.340000	0.037944	22.425110	6.222414	6.523537	4.560555	5.118605	0.000000	-10.000000	-0.266667	22.216667	560.833313	1023.000000	1023.000000	2046.000000
32.360001	0.034168	20.193108	5.740122	6.152446	3.828314	4.472225	0.000000	-10.000000	-0.241667	21.950001	568.500000	1023.000000	1023.000000	2046.000000
32.380001	0.031378	18.544264	5.308835	5.889978	3.346797	3.998655	0.000000	-10.000000	-0.233333	21.433334	575.833313	1023.000000	1023.000000	2046.000000
32.400002	0.030244	17.874289	5.193386	5.735191	3.089461	3.856250	0.000000	-10.000000	-0.225000	21.066668	583.000000	1023.000000	1023.000000	2046.000000
32.419998	0.029810	17.617548	5.113822	5.719805	3.005990	3.777931	0.000000	-10.000000	-0.233333	20.466667	590.000000	1023.000000	1023.000000	2046.000000
32.439999	0.029896	17.668537	5.166520	5.957445	2.951715	3.592858	0.000000	-10.000000	-0.241667	19.933332	596.833313	1023.000000	1023.000000	2046.000000
32.459999	0.030109	17.794653	5.139862	6.055284	2.976317	3.623191	0.000000	-10.000000	-0.233333	19.500000	603.666687	1023.000000	1023.000000	2046.000000
32.480000	0.030705	18.146809	5.281356	6.195430	2.969008	3.701015	0.000000	-10.000000	-0.208333	19.033333	610.166687	1023.000000	1023.000000	2046.000000
32.500000	0.031298	18.497292	5.375641	6.460691	3.026216	3.634742	0.000000	-10.000000	-0.183333	18.400000	616.833313	1023.000000	1023.000000	2046.000000
32.520000	0.031954	18.884960	5.487082	6.609799	3.081243	3.706837	0.000000	-10.000000	-0.158333	17.616667	623.166687	1023.000000	1023.000000	2046.000000
32.540001	0.032595	19.263767	5.583609	6.766746	3.138540	3.774873	0.000000	-10.000000	-0.133333	16.633333	629.333313	1023.000000	1023.000000	2046.000000
32.560001	0.033271	19.663006	5.703377	6.922702	3.184112	3.852813	0.000000	-10.000000	-0.100000	15.816667	635.000000	1023.000000	1023.000000	2046.000000
32.580002	0.034061	20.129875	5.757330	7.101127	3.353834	3.917584	0.000000	-10.000000	-0.091667	15.116667	640.333313	1023.000000	1023.000000	2046.000000
32.599998	0.034886	20.617592	5.916735	7.244757	3.416827	4.039272	0.000000	-10.000000	-0.083333	14.566667	645.500000	1023.000000	1023.000000	2046.000000
32.619999	0.035767	21.138582	6.026909	7.306839	3.562497	4.242337	0.000000	-10.000000	-0.083333	13.683333	650.333313	1023.000000	1023.000000	2046.000000
32.639999	0.036888	21.800974	6.137072	7.409286	3.781281	4.473334	0.000000	-10.000000	-0.066667	12.666667	655.166687	1023.000000	1023.000000	2046.000000
32.660000	0.038001	22.458838	6.308391	7.688086	3.912380	4.549980	0.000000	-10.000000	-0.041667	11.300000	659.666687	1023.000000	1023.000000	2046.000000
32.680000	0.039304	23.228613	6.466915	7.970469	4.094652	4.696578	0.000000	-10.000000	-0.016667	10.233334	663.666687	1023.000000	1023.000000	2046.000000
32.700001	0.041122	24.303167	6.708076	8.186266	4.305011	5.103816	0.000000	-10.000000	0.000000	9.166667	667.166687	1023.000000	1023.000000	2046.000000
32.720001	0.042577	25.163124	6.991259	8.481586	4.422937	5.267342	0.000000	-10.000000	0.000000	8.016666	670.333313	1023.000000	1023.000000	2046.000000
32.740002	0.043230	25.548912	7.004744	8.673283	4.594577	5.276309	0.000000	-10.000000	0.008333	6.250000	673.166687	1023.000000	1023.000000	2046.000000
32.759998	0.043313	25.597752	7.060835	8.626282	4.621614	5.289020	0.000000	-10.000000	0.025000	3.383333	675.500000	1023.000000	1023.000000	2046.000000
32.779999	0.042346	25.026510	6.952825	8.492981	4.527688	5.053017	0.000000	-10.000000	0.041667	0.500000	677.000000	1023.000000	1023.000000	2046.000000
32.799999	0.040956	24.205156	6.761111	8.161589	4.386924	4.895533	0.000000	-10.000000	0.050000	-2.016667	677.833313	1023.000000	1023.000000	2046.000000
32.820000	0.039789	23.515282	6.628843	7.823388	4.273163	4.789889	0.000000	-10.000000	0.050000	-3.766667	678.000000	1023.000000	1023.000000	2046.000000
32.840000	0.039021	23.061363	6.505805	7.634393	4.271592	4.649573	0.000000	-10.000000	0.066667	-5.550000	678.000000	1023.000000	1023.000000	2046.000000
32.860001	0.038475	22.738672	6.405882	7.416859	4.261673	4.654258	0.000000	-10.000000	0.083333	-7.833333	678.000000	1023.000000	1023.000000	2046.000000
32.880001	0.038462	22.731119	6.450582	7.262592	4.293324	4.724621	0.000000	-10.000000	0.116667	-10.200000	678.000000	1023.000000	1023.000000	2046.000000
32.900002	0.038562	22.790428	6.493877	7.322554	4.310116	4.663882	0.000000	-10.000000	0.141667	-12.483334	678.000000	1023.000000	1023.000000	2046.000000
32.919998	0.038918	23.000360	6.585432	7.335884	4.338525	4.740521	0.000000	-10.000000	0.191667	-14.500001	674.666687	1023.000000	1023.000000	2046.000000
32.939999	0.039334	23.246147	6.685100	7.476469	4.355617	4.728961	0.000000	-10.000000	0.225000	-16.183334	666.500000	1023.000000	1023.000000	2046.000000
32.959999	0.039920	23.592463	6.725429	7.499399	4.457766	4.909869	0.000000	-10.000000	0.250000	-17.350000	656.333313	1023.000000	1023.000000	2046.000000
32.980000	0.040313	23.824863	6.807166	7.504694	4.454064	5.058940	0.000000	-10.000000	0.258333	-18.183334	647.500000	1023.000000	1023.000000	2046.000000
33.000000	0.040527	23.951199	6.827111	7.638101	4.451119	5.034867	0.000000	-10.000000	0.291667	-19.000000	641.500000	1023.000000	1023.000000	2046.000000
33.020000	0.040512	23.942646	6.805151	7.622659	4.436830	5.078008	0.000000	-10.000000	0.333333	-20.066668	635.166687	1023.000000	1023.000000	2046.000000
33.040001	0.040279	23.805010	6.789126	7.630216	4.360161	5.025507	0.000000	-10.000000	0.383333	-21.483334	628.500000	1023.000000	1023.000000	2046.000000
33.060001	0.040078	23.686386	6.817607	7.517198	4.248167	5.103414	0.000000	-10.000000	0.433333	-23.100000	621.333313	1023.000000	1023.000000	2046.000000
33.080002	0.039513	23.352112	6.755915	7.517939	4.130800	4.947457	0.000000	-10.000000	0.491667	-24.850000	613.666687	1023.000000	1023.000000	2046.000000
33.099998	0.038982	23.038137	6.673845	7.444573	4.065336	4.854383	0.000000	-10.000000	0.566667	-26.500000	605.333313	1023.000000	1023.000000	2046.000000
33.119999	0.038275	22.620583	6.512106	7.342598	4.000764	4.765113	0.000000	-10.000000	0.633333	-27.966667	596.500000	1023.000000	1023.000000	2046.000000
33.139999	0.037565	22.200890	6.495421	7.196395	3.786122	4.722951	0.000000	-10.000000	0.683333	-29.116667	587.166687	1023.000000	1023.000000	2046.000000
33.160000	0.036637	21.652651	6.343575	7.162166	3.658630	4.488280	0.000000	-10.000000	0.725000	-30.116667	577.500000	1023.000000	1023.000000	2046.000000
33.180000	0.035778	21.144997	6.266009	7.029490	3.476874	4.372623	0.000000	-10.000000	0.758333	-30.950001	567.333313	1023.000000	1023.000000	2046.000000
33.200001	0.035087	20.736549	6.192091	6.897118	3.387678	4.259663	0.000000	-10.000000	0.791667	-31.750000	557.000000	1023.000000	1023.000000	2046.000000
33.220001	0.034842	20.591705	6.170019	6.833015	3.395087	4.193585	0.000000	-10.000000	0.800000	-32.283333	546.333313	1023.000000	1023.000000	2046.000000
33.240002	0.034662	20.485094	6.162406	6.819188	3.320415	4.183086	0.000000	-10.000000	0.816667	-32.616669	535.500000	1023.000000	1023.000000	2046.000000
33.259998	0.034159	20.188124	6.016379	6.770651	3.247277	4.153817	0.000000	-10.000000	0.833333	-32.783333	524.500000	1023.000000	1023.000000	2046.000000
33.279999	0.033119	19.573112	5.839238	6.617179	3.075694	4.041001	0.000000	-10.000000	0.858333	-33.250000	513.666687	1023.000000	1023.000000	2046.000000
33.299999	0.031868	18.833925	5.697337	6.372888	2.855577	3.908123	0.000000	-10.000000	0.883333	-33.616669	502.666656	1023.000000	1023.000000	2046.000000
33.320000	0.031087	18.372356	5.546731	6.199271	2.779106	3.847248	0.000000	-10.000000	0.900000	-34.166668	491.500000	1023.000000	1023.000000	2046.000000
33.340000	0.030508	18.030279	5.573231	6.152101	2.638805	3.666143	0.000000	-10.000000	0.925000	-34.516666	480.000000	1023.000000	1023.000000	2046.000000
33.360001	0.030019	17.741158	5.504430	6.033867	2.555151	3.647709	0.000000	-10.000000	0.933333	-34.900002	468.500000	1023.000000	1023.000000	2046.000000
33.380001	0.028617	16.912884	5.193859	5.865524	2.366056	3.487444	0.000000	-10.000000	0.958333	-35.150002	456.833344	1023.000000	1023.000000	2046.000000
33.400002	0.026052	15.396915	4.705247	5.544394	1.971244	3.176031	0.000000	-10.000000	0.975000	-35.350002	445.000000	1023.000000	1023.000000	2046.000000
33.419998	0.022216	13.129889	4.079953	5.064296	1.382007	2.603634	0.000000	-10.000000	0.975000	-35.466667	433.000000	1023.000000	1023.000000	2046.000000
33.439999	0.017678	10.447797	3.471116	4.527037	0.645259	1.804385	0.000000	-10.000000	0.983333	-35.533333	421.333344	1023.000000	1023.000000	2046.000000
33.459999	0.013210	7.807157	2.803259	3.886484	-0.015998	1.133411	0.000000	-10.000000	0.950000	-35.116669	409.666656	1023.000000	1023.000000	2046.000000
33.480000	0.009806	5.795579	2.271690	3.383211	-0.525015	0.665693	0.000000	-10.000000	0.933333	-34.650002	398.000000	1023.000000	1023.000000	2046.000000
33.500000	0.007200	4.255053	1.876750	3.041182	-0.899535	0.236656	0.000000	-10.000000	0.891667	-34.049999	386.333344	1023.000000	1023.000000	2046.000000
33.520000	0.005341	3.156662	1.549005	2.816467	-1.136761	-0.072048	0.000000	-10.000000	0.875000	-33.733334	374.833344	1023.000000	1023.000000	2046.000000
33.540001	0.003876	2.290461	1.319103	2.670122	-1.353534	-0.345230	0.000000	-10.000000	0.858333	-33.616669	363.666656	1023.000000	1023.000000	2046.000000
33.560001	0.002628	1.553145	1.146749	2.562794	-1.564702	-0.591695	0.000000	-10.000000	0.850000	-33.600002	352.333344	1023.000000	1023.000000	2046.000000
33.580002	0.001520	0.898462	0.976140	2.446925	-1.759282	-0.765322	0.000000	-10.000000	0.841667	-33.483334	341.166656	1023.000000	1023.000000	2046.000000
33.599998	0.000440	0.259863	0.761566	2.404118	-1.893292	-1.012529	0.000000	-10.000000	0.833333	-33.333336	330.000000	1023.000000	1023.000000	2046.000000
33.619999	-0.000425	-0.251109	0.619676	2.298436	-2.044329	-1.124893	0.000000	-10.000000	0.816667	-33.133335	319.000000	1023.000000	1023.000000	2046.000000
33.639999	-0.001203	-0.711235	0.441421	2.123649	-2.122918	-1.153386	0.000000	-10.000000	0.808333	-32.933334	308.000000	1023.000000	1023.000000	2046.000000
33.660000	-0.001916	-1.132236	0.300030	1.980743	-2.214848	-1.198161	0.000000	-10.000000	0.800000	-32.416668	297.000000	1023.000000	1023.000000	2046.000000
33.680000	-0.002362	-1.395859	0.149053	1.838188	-2.195065	-1.188035	0.000000	-10.000000	0.783333	-31.783333	286.166656	1023.000000	1023.000000	2046.000000
33.700001	-0.002834	-1.675183	0.033650	1.708989	-2.197666	-1.220156	0.000000	-10.000000	0.750000	-31.133333	275.500000	1023.000000	1023.000000	2046.000000
33.720001	-0.003016	-1.782253	-0.027940	1.608192	-2.160854	-1.201650	0.000000	-10.000000	0.708333	-30.450001	265.000000	1023.000000	1023.000000	2046.000000
33.740002	-0.002958	-1.748214	-0.072566	1.568812	-2.108292	-1.136168	0.000000	-10.000000	0.683333	-30.016666	254.666672	1023.000000	1023.000000	2046.000000
33.759998	-0.002414	-1.426774	0.040002	1.600273	-2.115952	-0.951097	0.000000	-10.000000	0.666667	-29.650000	244.500000	1023.000000	1023.000000	2046.000000
33.779999	-0.001458	-0.861488	0.218944	1.710711	-2.062551	-0.728591	0.000000	-10.000000	0.658333	-29.283333	234.833328	1023.000000	1023.000000	2046.000000
33.799999	-0.000921	-0.544481	0.305897	1.828291	-2.028291	-0.650378	0.000000	-10.000000	0.650000	-28.783333	225.166672	1023.000000	1023.000000	2046.000000
33.820000	-0.001014	-0.599431	0.300998	1.843827	-2.073020	-0.671236	0.000000	-10.000000	0.650000	-28.316668	215.666672	1023.000000	1023.000000	2046.000000
33.840000	-0.001956	-1.156237	0.124365	1.684356	-2.156572	-0.808386	0.000000	-10.000000	0.641667	-28.150000	206.000000	1023.000000	1023.000000	2046.000000
33.860001	-0.003806	-2.249467	-0.226653	1.387000	-2.276487	-1.133327	0.000000	-10.000000	0.633333	-27.900000	196.666672	1023.000000	1023.000000	2046.000000
33.880001	-0.005978	-3.533173	-0.562585	0.962409	-2.493357	-1.439639	0.000000	-10.000000	0.591667	-27.483334	187.500000	1023.000000	1023.000000	2046.000000
33.900002	-0.007742	-4.575324	-0.861019	0.450274	-2.631889	-1.532690	0.000000	-10.000000	0.558333	-26.883333	178.333328	1023.000000	1023.000000	2046.000000
33.919998	-0.009416	-5.565008	-1.085755	0.066950	-2.780195	-1.766008	0.000000	-10.000000	0.525000	-26.216667	169.333328	1023.000000	1023.000000	2046.000000
33.939999	-0.010706	-6.326984	-1.237582	-0.292547	-2.936441	-1.860415	0.000000	-10.000000	0.516667	-25.800001	160.500000	1023.000000	1023.000000	2046.000000
33.959999	-0.011593	-6.851259	-1.411616	-0.572709	-2.917836	-1.949099	0.000000	-10.000000	0.500000	-25.300001	152.000000	1023.000000	1023.000000	2046.000000
33.980000	-0.012246	-7.237322	-1.542142	-0.755513	-2.929228	-2.010440	0.000000	-10.000000	0.475000	-24.816668	143.500000	1023.000000	1023.000000	2046.000000
34.000000	-0.012586	-7.438045	-1.594222	-0.888451	-2.892713	-2.062659	0.000000	-10.000000	0.466667	-24.300001	135.166672	1023.000000	1023.000000	2046.000000
34.020000	-0.012717	-7.516014	-1.609632	-0.961508	-2.854061	-2.090813	0.000000	-10.000000	0.450000	-23.733334	127.000000	1023.000000	1023.000000	2046.000000
34.040001	-0.012642	-7.471369	-1.591669	-1.039327	-2.797988	-2.042385	0.000000	-10.000000	0.433333	-23.316668	119.000000	1023.000000	1023.000000	2046.000000
34.060001	-0.012535	-7.408474	-1.621976	-1.109510	-2.746456	-1.930533	0.000000	-10.000000	0.408333	-22.700001	111.333336	1023.000000	1023.000000	2046.000000
34.080002	-0.012337	-7.291202	-1.540771	-1.103707	-2.758973	-1.887751	0.000000	-10.000000	0.391667	-22.333334	103.666664	1023.000000	1023.000000	2046.000000
34.099998	-0.012211	-7.216731	-1.544816	-1.151472	-2.675179	-1.845264	0.000000	-10.000000	0.375000	-21.549999	96.333336	1023.000000	1023.000000	2046.000000
34.119999	-0.012116	-7.160694	-1.519282	-1.137601	-2.626350	-1.877461	0.000000	-10.000000	0.358333	-20.950001	89.000000	1023.000000	1023.000000	2046.000000
34.139999	-0.012044	-7.117876	-1.484123	-1.208544	-2.593993	-1.831216	0.000000	-10.000000	0.350000	-20.233334	82.166664	1023.000000	1023.000000	2046.000000
34.160000	-0.012021	-7.104486	-1.509768	-1.251583	-2.531586	-1.811548	0.000000	-10.000000	0.316667	-19.716667	75.333336	1023.000000	1023.000000	2046.000000
34.180000	-0.011948	-7.061333	-1.458606	-1.284358	-2.541355	-1.777014	0.000000	-10.000000	0.283333	-19.133333	68.833336	1023.000000	1023.000000	2046.000000
34.200001	-0.011937	-7.054707	-1.459472	-1.388397	-2.499829	-1.707008	0.000000	-10.000000	0.250000	-18.566668	62.500000	1023.000000	1023.000000	2046.000000
34.220001	-0.012022	-7.105085	-1.465624	-1.417742	-2.491567	-1.730151	0.000000	-10.000000	0.250000	-18.050001	56.500000	1023.000000	1023.000000	2046.000000
34.240002	-0.012193	-7.205950	-1.465526	-1.459845	-2.518908	-1.761670	0.000000	-10.000000	0.250000	-17.500000	50.500000	1023.000000	1023.000000	2046.000000
34.259998	-0.012346	-7.296652	-1.480384	-1.534060	-2.542294	-1.739913	0.000000	-10.000000	0.250000	-17.050001	44.500000	1023.000000	1023.000000	2046.000000
34.279999	-0.012471	-7.370189	-1.538295	-1.549083	-2.496222	-1.786589	0.000000	-10.000000	0.241667	-16.616667	38.666668	1023.000000	1023.000000	2046.000000
34.299999	-0.012678	-7.492483	-1.560816	-1.602480	-2.517034	-1.812154	0.000000	-10.000000	0.225000	-16.233334	33.000000	1023.000000	1023.000000	2046.000000
34.320000	-0.012908	-7.628768	-1.607123	-1.647312	-2.518951	-1.855383	0.000000	-10.000000	0.208333	-15.883334	27.666666	1023.000000	1023.000000	2046.000000
34.340000	-0.013006	-7.686302	-1.619440	-1.698821	-2.523795	-1.844246	0.000000	-10.000000	0.200000	-15.366667	22.333334	1023.000000	1023.000000	2046.000000
34.360001	-0.013170	-7.783404	-1.688442	-1.770219	-2.496788	-1.827955	0.000000	-10.000000	0.200000	-14.883334	17.166666	1023.000000	1023.000000	2046.000000
34.380001	-0.013286	-7.852047	-1.656350	-1.807101	-2.538791	-1.849805	0.000000	-10.000000	0.191667	-14.183333	12.166667	1023.000000	1023.000000	2046.000000
34.400002	-0.013325	-7.874835	-1.694369	-1.873200	-2.486642	-1.820625	0.000000	-10.000000	0.191667	-13.766667	7.500000	1023.000000	1023.000000	2046.000000
34.419998	-0.013263	-7.838537	-1.719971	-1.906053	-2.410994	-1.801520	0.000000	-10.000000	0.183333	-13.200001	3.166667	1023.000000	1023.000000	2046.000000
34.439999	-0.013218	-7.811653	-1.714378	-1.933862	-2.405397	-1.758015	0.000000	-10.000000	0.175000	-12.750000	-1.000000	1023.000000	1023.000000	2046.000000
34.459999	-0.013234	-7.821016	-1.667585	-1.974089	-2.429303	-1.750040	0.000000	-10.000000	0.141667	-12.233334	-5.000000	1023.000000	1023.000000	2046.000000
34.480000	-0.013257	-7.834949	-1.696606	-1.974229	-2.378332	-1.785782	0.000000	-10.000000	0.116667	-11.733334	-9.000000	1023.000000	1023.000000	2046.000000
34.500000	-0.013365	-7.898674	-1.722448	-1.989247	-2.365956	-1.821024	0.000000	-10.000000	0.091667	-11.333334	-13.000000	1023.000000	1023.000000	2046.000000
34.520000	-0.013485	-7.969811	-1.731211	-2.041128	-2.388773	-1.808699	0.000000	-10.000000	0.083333	-10.950000	-16.666666	1023.000000	1023.000000	2046.000000
34.540001	-0.014150	-8.362411	-1.912927	-2.117711	-2.491816	-1.839957	0.000000	-10.000000	0.075000	-10.600000	-20.333334	1023.000000	1023.000000	2046.000000
34.560001	-0.015853	-9.369098	-2.187241	-2.319814	-2.791582	-2.070460	0.000000	-10.000000	0.083333	-10.050000	-23.666666	1023.000000	1023.000000	2046.000000
34.580002	-0.018035	-10.658605	-2.563855	-2.604758	-3.092404	-2.397587	0.000000	-10.000000	0.075000	-9.433333	-27.166666	1023.000000	1023.000000	2046.000000
34.599998	-0.020047	-11.848058	-2.814382	-2.869969	-3.367561	-2.796145	0.000000	-10.000000	0.083333	-8.883333	-30.333334	1023.000000	1023.000000	2046.000000
34.619999	-0.021493	-12.702497	-3.029098	-3.186242	-3.506902	-2.980254	0.000000	-10.000000	0.075000	-8.550000	-33.333332	1023.000000	1023.000000	2046.000000
34.639999	-0.021958	-12.977315	-3.100430	-3.332187	-3.504847	-3.039850	0.000000	-10.000000	0.075000	-8.216667	-36.166668	1023.000000	1023.000000	2046.000000
34.660000	-0.022216	-13.129925	-3.041035	-3.333915	-3.576226	-3.178749	0.000000	-10.000000	0.058333	-7.900000	-38.833332	1023.000000	1023.000000	2046.000000
34.680000	-0.022037	-13.023722	-3.050019	-3.366798	-3.493960	-3.112945	0.000000	-10.000000	0.058333	-7.616667	-41.500000	1023.000000	1023.000000	2046.000000
34.700001	-0.021775	-12.868770	-3.053262	-3.404924	-3.434848	-2.975735	0.000000	-10.000000	0.066667	-7.433333	-44.000000	1023.000000	1023.000000	2046.000000
34.720001	-0.021913	-12.950429	-3.147964	-3.339497	-3.480670	-2.982298	0.000000	-10.000000	0.066667	-7.400000	-46.500000	1023.000000	1023.000000	2046.000000
34.740002	-0.023513	-13.895956	-3.478539	-3.434695	-3.790679	-3.192043	0.000000	-10.000000	0.058333	-7.016667	-49.000000	1023.000000	1023.000000	2046.000000
34.759998	-0.026908	-15.902489	-3.929674	-3.809440	-4.384659	-3.778717	0.000000	-10.000000	0.050000	-6.316667	-51.333332	1023.000000	1023.000000	2046.000000
34.779999	-0.030869	-18.243605	-4.556187	-4.328583	-4.933135	-4.425698	0.000000	-10.000000	0.041667	-4.916667	-53.500000	1023.000000	1023.000000	2046.000000
34.799999	-0.033726	-19.931967	-5.066311	-4.828763	-5.247203	-4.789689	0.000000	-10.000000	0.041667	-3.716667	-55.166668	1023.000000	1023.000000	2046.000000
34.820000	-0.035343	-20.887571	-5.260777	-5.114643	-5.505798	-5.006354	0.000000	-10.000000	0.041667	-3.183333	-56.500000	1023.000000	1023.000000	2046.000000
34.840000	-0.036326	-21.468801	-5.458669	-5.218447	-5.580054	-5.211632	0.000000	-10.000000	0.050000	-3.766667	-57.500000	1023.000000	1023.000000	2046.000000
34.860001	-0.036742	-21.714457	-5.509628	-5.255569	-5.640422	-5.308836	0.000000	-10.000000	0.050000	-4.933333	-58.833332	1023.000000	1023.000000	2046.000000
34.880001	-0.037221	-21.997795	-5.599421	-5.258102	-5.699986	-5.440286	0.000000	-10.000000	0.058333	-6.083333	-60.500000	1023.000000	1023.000000	2046.000000
34.900002	-0.037591	-22.216112	-5.621267	-5.247639	-5.816313	-5.530893	0.000000	-10.000000	0.058333	-6.933333	-62.500000	1023.000000	1023.000000	2046.000000
34.919998	-0.037950	-22.428242	-5.758794	-5.225821	-5.808506	-5.635120	0.000000	-10.000000	0.058333	-7.450000	-64.833336	1023.000000	1023.000000	2046.000000
34.939999	-0.038043	-22.483271	-5.804400	-5.249694	-5.803413	-5.625764	0.000000	-10.000000	0.050000	-7.666667	-67.333336	1023.000000	1023.000000	2046.000000
34.959999	-0.038045	-22.484722	-5.850263	-5.301991	-5.775138	-5.557330	0.000000	-10.000000	0.050000	-7.550000	-70.000000	1023.000000	1023.000000	2046.000000
34.980000	-0.038081	-22.506140	-5.919673	-5.306322	-5.759930	-5.520215	0.000000	-10.000000	0.050000	-7.216667	-72.333336	1023.000000	1023.000000	2046.000000
35.000000	-0.038022	-22.471071	-5.929992	-5.332217	-5.735236	-5.473627	0.000000	-10.000000	0.050000	-6.750000	-74.833336	1023.000000	1023.000000	2046.000000
35.020000	-0.037760	-22.316374	-5.956476	-5.381148	-5.608557	-5.370193	0.000000	-10.000000	0.050000	-6.283333	-77.166664	1023.000000	1023.000000	2046.000000
35.040001	-0.037255	-22.017675	-5.915693	-5.390737	-5.468081	-5.243164	0.000000	-10.000000	0.050000	-5.783333	-79.500000	1023.000000	1023.000000	2046.000000
35.060001	-0.036578	-21.617380	-5.835887	-5.304953	-5.353858	-5.122681	0.000000	-10.000000	0.050000	-5.500000	-81.333336	1023.000000	1023.000000	2046.000000
35.080002	-0.035334	-20.882608	-5.618831	-5.093497	-5.242187	-4.928094	0.000000	-10.000000	0.041667	-5.483334	-83.000000	1023.000000	1023.000000	2046.000000
35.099998	-0.034081	-20.141996	-5.382622	-4.889289	-5.123002	-4.747083	0.000000	-10.000000	0.041667	-5.383334	-84.666664	1023.000000	1023.000000	2046.000000
35.119999	-0.033034	-19.522949	-5.257554	-4.785312	-4.941870	-4.538213	0.000000	-10.000000	0.041667	-5.333333	-86.500000	1023.000000	1023.000000	2046.000000
35.139999	-0.032641	-19.291117	-5.203676	-4.726206	-4.880303	-4.480931	0.000000	-10.000000	0.050000	-5.183333	-88.500000	1023.000000	1023.000000	2046.000000
35.160000	-0.033031	-19.521492	-5.281077	-4.859095	-4.900942	-4.480378	0.000000	-10.000000	0.050000	-5.416667	-90.166664	1023.000000	1023.000000	2046.000000
35.180000	-0.034310	-20.277052	-5.449240	-5.072448	-5.054242	-4.701123	0.000000	-10.000000	0.050000	-5.683333	-91.833336	1023.000000	1023.000000	2046.000000
35.200001	-0.035595	-21.036348	-5.600828	-5.281298	-5.220006	-4.934217	0.000000	-10.000000	0.050000	-5.950000	-93.500000	1023.000000	1023.000000	2046.000000
35.220001	-0.036496	-21.569061	-5.734549	-5.529246	-5.261617	-5.043649	0.000000	-10.000000	0.050000	-5.850000	-95.500000	1023.000000	1023.000000	2046.000000
35.240002	-0.037255	-22.017641	-5.785567	-5.739972	-5.351155	-5.140948	0.000000	-10.000000	0.050000	-5.433333	-97.500000	1023.000000	1023.000000	2046.000000
35.259998	-0.037564	-22.200138	-5.787148	-5.944497	-5.370247	-5.098246	0.000000	-10.000000	0.050000	-4.783333	-99.500000	1023.000000	1023.000000	2046.000000
35.279999	-0.037741	-22.304819	-5.804683	-6.077864	-5.337532	-5.084741	0.000000	-10.000000	0.041667	-4.216667	-101.166664	1023.000000	1023.000000	2046.000000
35.299999	-0.037568	-22.202499	-5.731923	-6.096013	-5.302957	-5.071607	0.000000	-10.000000	0.033333	-3.716667	-102.666664	1023.000000	1023.000000	2046.000000
35.320000	-0.037093	-21.922009	-5.677143	-6.092308	-5.168752	-4.983806	0.000000	-10.000000	0.033333	-3.383333	-103.833336	1023.000000	1023.000000	2046.000000
35.340000	-0.036371	-21.495220	-5.522835	-5.993740	-5.053900	-4.924745	0.000000	-10.000000	0.033333	-3.166667	-105.000000	1023.000000	1023.000000	2046.000000
35.360001	-0.035727	-21.114870	-5.444766	-5.906092	-4.920668	-4.843343	0.000000	-10.000000	0.041667	-2.933333	-106.000000	1023.000000	1023.000000	2046.000000
35.380001	-0.034886	-20.617556	-5.312990	-5.845544	-4.789253	-4.669767	0.000000	-10.000000	0.033333	-2.650000	-107.000000	1023.000000	1023.000000	2046.000000
35.400002	-0.034281	-20.260126	-5.222483	-5.738576	-4.694530	-4.604538	0.000000	-10.000000	0.041667	-2.300000	-108.000000	1023.000000	1023.000000	2046.000000
35.419998	-0.033470	-19.780994	-5.088383	-5.720186	-4.594204	-4.378221	0.000000	-10.000000	0.033333	-2.083333	-108.666664	1023.000000	1023.000000	2046.000000
35.439999	-0.032707	-19.329643	-4.959877	-5.634316	-4.471759	-4.263691	0.000000	-10.000000	0.041667	-2.116667	-109.166664	1023.000000	1023.000000	2046.000000
35.459999	-0.032009	-18.917423	-4.802927	-5.526352	-4.412564	-4.175581	0.000000	-10.000000	0.041667	-2.300000	-109.666664	1023.000000	1023.000000	2046.000000
35.480000	-0.031308	-18.502958	-4.691861	-5.452918	-4.290154	-4.068026	0.000000	-10.000000	0.050000	-2.500000	-110.500000	1023.000000	1023.000000	2046.000000
35.500000	-0.030758	-18.178101	-4.567440	-5.367212	-4.216065	-4.027383	0.000000	-10.000000	0.050000	-2.483333	-111.500000	1023.000000	1023.000000	2046.000000
35.520000	-0.030483	-18.015369	-4.482099	-5.247918	-4.201872	-4.083480	0.000000	-10.000000	0.050000	-2.316667	-112.333336	1023.000000	1023.000000	2046.000000
35.540001	-0.029878	-17.657927	-4.442085	-5.173512	-4.041324	-4.001006	0.000000	-10.000000	0.041667	-2.100000	-113.166664	1023.000000	1023.000000	2046.000000
35.560001	-0.029543	-17.459864	-4.325494	-5.125536	-4.051476	-3.957359	0.000000	-10.000000	0.041667	-1.983333	-113.666664	1023.000000	1023.000000	2046.000000
35.580002	-0.029096	-17.195934	-4.253798	-5.107798	-4.000923	-3.833415	0.000000	-10.000000	0.025000	-1.983333	-114.166664	1023.000000	1023.000000	2046.000000
35.599998	-0.028931	-17.098051	-4.216752	-5.043500	-3.997177	-3.840623	0.000000	-10.000000	0.033333	-1.966667	-114.500000	1023.000000	1023.000000	2046.000000
35.619999	-0.028677	-16.948103	-4.219400	-5.024321	-3.922182	-3.782200	0.000000	-10.000000	0.025000	-1.866667	-114.833336	1023.000000	1023.000000	2046.000000
35.639999	-0.028379	-16.772232	-4.178998	-4.980815	-3.878261	-3.734158	0.000000	-10.000000	0.033333	-1.700000	-115.000000	1023.000000	1023.000000	2046.000000
35.660000	-0.028157	-16.640862	-4.082024	-4.960116	-3.900337	-3.698385	0.000000	-10.000000	0.025000	-1.583333	-115.000000	1023.000000	1023.000000	2046.000000
35.680000	-0.027994	-16.544729	-4.085346	-4.870746	-3.839052	-3.749585	0.000000	-10.000000	0.033333	-1.516667	-115.000000	1023.000000	1023.000000	2046.000000
35.700001	-0.027629	-16.328495	-3.985803	-4.833431	-3.823620	-3.685642	0.000000	-10.000000	0.033333	-1.500000	-115.000000	1023.000000	1023.000000	2046.000000
35.720001	-0.027339	-16.157520	-3.956447	-4.791790	-3.752422	-3.656860	0.000000	-10.000000	0.033333	-1.516667	-115.000000	1023.000000	1023.000000	2046.000000
35.740002	-0.026890	-15.891881	-3.862338	-4.773081	-3.704654	-3.551808	0.000000	-10.000000	0.016667	-1.633333	-115.000000	1023.000000	1023.000000	2046.000000
35.759998	-0.026557	-15.695054	-3.804672	-4.697126	-3.668554	-3.524701	0.000000	-10.000000	0.025000	-1.716667	-115.000000	1023.000000	1023.000000	2046.000000
35.779999	-0.026265	-15.522853	-3.706616	-4.676877	-3.681694	-3.457666	0.000000	-10.000000	0.033333	-1.800000	-115.000000	1023.000000	1023.000000	2046.000000
35.799999	-0.025890	-15.300952	-3.676925	-4.644002	-3.598215	-3.381809	0.000000	-10.000000	0.041667	-1.850000	-115.000000	1023.000000	1023.000000	2046.000000
35.820000	-0.025556	-15.103765	-3.634724	-4.582323	-3.518625	-3.368093	0.000000	-10.000000	0.033333	-1.933333	-115.166664	1023.000000	1023.000000	2046.000000
35.840000	-0.025231	-14.911783	-3.569426	-4.593053	-3.498076	-3.251229	0.000000	-10.000000	0.025000	-1.950000	-115.500000	1023.000000	1023.000000	2046.000000
35.860001	-0.025634	-15.149846	-3.690177	-4.572733	-3.594565	-3.292371	0.000000	-10.000000	0.033333	-1.866667	-115.833336	1023.000000	1023.000000	2046.000000
35.880001	-0.026883	-15.887727	-3.933693	-4.746726	-3.803422	-3.403886	0.000000	-10.000000	0.025000	-1.566667	-116.000000	1023.000000	1023.000000	2046.000000
35.900002	-0.028560	-16.879164	-4.201723	-4.979516	-4.059545	-3.638381	0.000000	-10.000000	0.016667	-0.933333	-116.000000	1023.000000	1023.000000	2046.000000
35.919998	-0.029931	-17.689234	-4.294024	-5.213943	-4.324413	-3.856854	0.000000	-10.000000	0.016667	-0.366667	-116.000000	1023.000000	1023.000000	2046.000000
35.939999	-0.030730	-18.161591	-4.425731	-5.378911	-4.355586	-4.001363	0.000000	-10.000000	0.016667	0.000000	-116.000000	1023.000000	1023.000000	2046.000000
35.959999	-0.030616	-18.094118	-4.400571	-5.346252	-4.278840	-4.068454	0.000000	-10.000000	0.025000	0.000000	-116.000000	1023.000000	1023.000000	2046.000000
35.980000	-0.030254	-17.880260	-4.269498	-5.317832	-4.250526	-4.042404	0.000000	-10.000000	0.025000	0.000000	-116.000000	1023.000000	1023.000000	2046.000000
36.000000	-0.029563	-17.471647	-4.207006	-5.232318	-4.107905	-3.924419	0.000000	-10.000000	0.041667	0.000000	-116.000000	1023.000000	1023.000000	2046.000000
36.020000	-0.029212	-17.264250	-4.155571	-5.117726	-4.109963	-3.880990	0.000000	-10.000000	0.041667	0.000000	-116.000000	1023.000000	1023.000000	2046.000000
36.040001	-0.029680	-17.540590	-4.342226	-5.023826	-4.228171	-3.946368	0.000000	-10.000000	0.033333	0.000000	-116.000000	1023.000000	1023.000000	2046.000000
36.060001	-0.031649	-18.704376	-4.692742	-5.204302	-4.594880	-4.212453	0.000000	-10.000000	0.016667	0.633333	-116.000000	1023.000000	1023.000000	2046.000000
36.080002	-0.035405	-20.924107	-5.254941	-5.562583	-5.184624	-4.921958	0.000000	-10.000000	0.008333	1.783333	-116.000000	1023.000000	1023.000000	2046.000000
36.099998	-0.038785	-22.922228	-5.779976	-6.069376	-5.703716	-5.369161	0.000000	-10.000000	0.000000	3.666667	-116.000000	1023.000000	1023.000000	2046.000000
36.119999	-0.040803	-24.114351	-6.073499	-6.397712	-5.972235	-5.670905	0.000000	-10.000000	-0.016667	5.133333	-116.000000	1023.000000	1023.000000	2046.000000
36.139999	-0.041879	-24.750576	-6.268958	-6.559151	-6.071783	-5.850685	0.000000	-10.000000	-0.016667	5.916667	-116.000000	1023.000000	1023.000000	2046.000000
36.160000	-0.042260	-24.975824	-6.366282	-6.614450	-6.051647	-5.943443	0.000000	-10.000000	-0.016667	5.683333	-116.000000	1023.000000	1023.000000	2046.000000
36.180000	-0.042650	-25.206190	-6.378342	-6.593081	-6.139922	-6.094845	0.000000	-10.000000	0.000000	5.100000	-116.000000	1023.000000	1023.000000	2046.000000
36.200001	-0.042860	-25.330421	-6.467110	-6.585016	-6.151443	-6.126852	0.000000	-10.000000	0.000000	4.650000	-116.000000	1023.000000	1023.000000	2046.000000
36.220001	-0.042847	-25.322836	-6.483608	-6.587625	-6.179186	-6.072418	0.000000	-10.000000	0.000000	4.416667	-116.000000	1023.000000	1023.000000	2046.000000
36.240002	-0.042718	-25.246540	-6.479953	-6.507241	-6.165874	-6.093472	0.000000	-10.000000	-0.008333	4.366667	-116.000000	1023.000000	1023.000000	2046.000000
36.259998	-0.042413	-25.066162	-6.462008	-6.460195	-6.132787	-6.011170	0.000000	-10.000000	-0.008333	4.550000	-116.000000	1023.000000	1023.000000	2046.000000
36.279999	-0.042026	-24.837250	-6.447644	-6.493217	-6.059177	-5.837212	0.000000	-10.000000	-0.025000	5.166667	-116.000000	1023.000000	1023.000000	2046.000000
36.299999	-0.041647	-24.613272	-6.504187	-6.459950	-5.915915	-5.733220	0.000000	-10.000000	-0.025000	6.133333	-116.000000	1023.000000	1023.000000	2046.000000
36.320000	-0.041158	-24.324162	-6.446458	-6.408972	-5.850074	-5.618658	0.000000	-10.000000	-0.025000	7.150000	-93.000000	1023.000000	1023.000000	2046.000000
36.340000	-0.040603	-23.996620	-6.366619	-6.358150	-5.742404	-5.529448	0.000000	-10.000000	-0.008333	8.100000	-46.000000	1023.000000	1023.000000	2046.000000
36.360001	-0.039765	-23.501057	-6.364909	-6.329166	-5.497661	-5.309321	0.000000	-10.000000	0.000000	8.650000	1.000000	1023.000000	1023.000000	2046.000000
36.380001	-0.038619	-22.823715	-6.205194	-6.191830	-5.348129	-5.078562	0.000000	-10.000000	0.000000	8.933333	26.000000	1023.000000	1023.000000	2046.000000
36.400002	-0.036991	-21.861692	-5.907749	-5.908665	-5.203295	-4.841983	0.000000	-10.000000	-0.008333	9.016666	28.000000	1023.000000	1023.000000	2046.000000
36.419998	-0.035395	-20.918375	-5.631640	-5.622674	-5.001789	-4.662272	0.000000	-10.000000	-0.016667	9.350000	31.000000	1023.000000	1023.000000	2046.000000
36.439999	-0.033914	-20.043324	-5.422221	-5.468301	-4.797907	-4.354895	0.000000	-10.000000	-0.025000	9.766666	34.000000	1023.000000	1023.000000	2046.000000
36.459999	-0.032826	-19.400040	-5.305850	-5.310768	-4.599822	-4.183601	0.000000	-10.000000	-0.033333	10.183333	37.166668	1023.000000	1023.000000	2046.000000
36.480000	-0.032620	-19.278645	-5.243845	-5.293761	-4.570234	-4.170805	0.000000	-10.000000	-0.041667	10.483334	40.500000	1023.000000	1023.000000	2046.000000
36.500000	-0.033029	-19.520075	-5.288250	-5.404017	-4.560251	-4.267557	0.000000	-10.000000	-0.050000	10.700000	44.000000	1023.000000	1023.000000	2046.000000
36.520000	-0.033849	-20.004593	-5.410553	-5.599983	-4.617786	-4.376272	0.000000	-10.000000	-0.066667	11.150001	47.500000	1023.000000	1023.000000	2046.000000
36.540001	-0.034076	-20.138828	-5.398110	-5.827669	-4.618616	-4.294435	0.000000	-10.000000	-0.091667	11.916667	51.166668	1023.000000	1023.000000	2046.000000
36.560001	-0.034138	-20.175327	-5.393388	-5.947612	-4.567807	-4.266520	0.000000	-10.000000	-0.125000	13.033334	55.000000	1023.000000	1023.000000	2046.000000
36.580002	-0.033961	-20.070688	-5.295665	-5.998353	-4.539832	-4.236838	0.000000	-10.000000	-0.150000	14.100000	59.333332	1023.000000	1023.000000	2046.000000
36.599998	-0.033472	-19.782137	-5.209390	-5.994709	-4.432486	-4.145552	0.000000	-10.000000	-0.175000	15.133333	63.833332	1023.000000	1023.000000	2046.000000
36.619999	-0.032596	-19.263983	-5.070618	-5.914123	-4.253400	-4.025842	0.000000	-10.000000	-0.183333	16.000000	68.666664	1023.000000	1023.000000	2046.000000
36.639999	-0.031472	-18.599783	-4.837121	-5.787913	-4.121159	-3.853590	0.000000	-10.000000	-0.200000	16.799999	73.833336	1023.000000	1023.000000	2046.000000
36.660000	-0.030086	-17.780937	-4.642632	-5.604529	-3.880689	-3.653087	0.000000	-10.000000	-0.208333	17.500000	79.333336	1023.000000	1023.000000	2046.000000
36.680000	-0.028366	-16.764345	-4.391994	-5.428952	-3.614644	-3.328756	0.000000	-10.000000	-0.233333	18.383333	85.166664	1023.000000	1023.000000	2046.000000
36.700001	-0.026749	-15.808528	-4.144777	-5.206540	-3.349641	-3.107570	0.000000	-10.000000	-0.241667	19.299999	91.166664	1023.000000	1023.000000	2046.000000
36.720001	-0.025221	-14.905610	-3.874334	-5.050085	-3.165397	-2.815794	0.000000	-10.000000	-0.266667	20.049999	97.500000	1023.000000	1023.000000	2046.000000
36.740002	-0.023685	-13.997966	-3.678543	-4.804538	-2.871199	-2.643685	0.000000	-10.000000	-0.300000	20.750000	104.000000	1023.000000	1023.000000	2046.000000
36.759998	-0.022245	-13.146882	-3.479503	-4.608437	-2.609079	-2.449864	0.000000	-10.000000	-0.333333	21.383333	110.833336	1023.000000	1023.000000	2046.000000
36.779999	-0.020844	-12.319043	-3.233585	-4.438125	-2.411787	-2.235547	0.000000	-10.000000	-0.333333	22.116667	117.833336	1023.000000	1023.000000	2046.000000
36.799999	-0.019408	-11.469916	-3.045235	-4.209777	-2.138452	-2.076452	0.000000	-10.000000	-0.333333	22.616667	125.166664	1023.000000	1023.000000	2046.000000
36.820000	-0.018057	-10.671642	-2.823401	-4.039558	-1.948922	-1.859761	0.000000	-10.000000	-0.350000	23.016666	132.500000	1023.000000	1023.000000	2046.000000
36.840000	-0.016786	-9.920769	-2.657606	-3.805493	-1.736635	-1.721034	0.000000	-10.000000	-0.383333	23.549999	140.166672	1023.000000	1023.000000	2046.000000
36.860001	-0.015491	-9.155014	-2.452387	-3.636649	-1.547146	-1.518832	0.000000	-10.000000	-0.400000	24.083334	148.000000	1023.000000	1023.000000	2046.000000
36.880001	-0.014266	-8.431116	-2.250533	-3.415414	-1.392246	-1.372923	0.000000	-10.000000	-0.408333	24.850000	156.000000	1023.000000	1023.000000	2046.000000
36.900002	-0.013027	-7.699249	-2.098070	-3.231403	-1.179363	-1.190413	0.000000	-10.000000	-0.425000	25.383333	164.166672	1023.000000	1023.000000	2046.000000
36.919998	-0.011831	-6.991944	-1.899101	-3.055673	-1.045415	-0.991754	0.000000	-10.000000	-0.458333	26.033335	172.500000	1023.000000	1023.000000	2046.000000
36.939999	-0.010570	-6.247086	-1.709022	-2.885198	-0.890543	-0.762322	0.000000	-10.000000	-0.475000	26.416668	181.166672	1023.000000	1023.000000	2046.000000
36.959999	-0.009306	-5.500014	-1.509623	-2.649759	-0.721695	-0.618938	0.000000	-10.000000	-0.475000	26.916668	189.833328	1023.000000	1023.000000	2046.000000
36.980000	-0.008062	-4.764676	-1.296436	-2.529169	-0.583735	-0.355335	0.000000	-10.000000	-0.475000	26.950001	198.666672	1023.000000	1023.000000	2046.000000
37.000000	-0.006773	-4.002865	-1.113927	-2.297101	-0.386485	-0.205351	0.000000	-10.000000	-0.475000	27.216667	207.666672	1023.000000	1023.000000	2046.000000
37.020000	-0.005552	-3.281091	-0.896250	-2.116210	-0.241197	-0.027433	0.000000	-10.000000	-0.508333	27.549999	216.833328	1023.000000	1023.000000	2046.000000
37.040001	-0.004227	-2.498200	-0.679554	-1.901433	-0.073906	0.156692	0.000000	-10.000000	-0.508333	28.166666	226.166672	1023.000000	1023.000000	2046.000000
37.060001	-0.003066	-1.812150	-0.480482	-1.690770	0.042897	0.316205	0.000000	-10.000000	-0.533333	28.383333	235.333328	1023.000000	1023.000000	2046.000000
37.080002	-0.002510	-1.483691	-0.456358	-1.517276	0.085593	0.404349	0.000000	-10.000000	-0.541667	28.366667	244.666672	1023.000000	1023.000000	2046.000000
37.099998	-0.002786	-1.646405	-0.477627	-1.528597	-0.051304	0.411122	0.000000	-10.000000	-0.566667	28.483334	254.000000	1023.000000	1023.000000	2046.000000
37.119999	-0.003555	-2.100997	-0.609114	-1.538395	-0.153692	0.200204	0.000000	-10.000000	-0.558333	28.733334	263.666656	1023.000000	1023.000000	2046.000000
37.139999	-0.003859	-2.280945	-0.595697	-1.603633	-0.233371	0.151756	0.000000	-10.000000	-0.541667	28.883333	270.166656	1023.000000	1023.000000	2046.000000
37.160000	-0.003550	-2.098316	-0.536468	-1.615246	-0.167600	0.220997	0.000000	-10.000000	-0.533333	28.783333	279.833344	1023.000000	1023.000000	2046.000000
37.180000	-0.002104	-1.243543	-0.330318	-1.482996	0.115216	0.454555	0.000000	-10.000000	-0.525000	28.583334	289.333344	1023.000000	1023.000000	2046.000000
37.200001	-0.000490	-0.289488	0.026235	-1.162055	0.270277	0.576055	0.000000	-10.000000	-0.516667	28.366667	302.000000	1023.000000	1023.000000	2046.000000
37.220001	0.001466	0.866700	0.386303	-0.743219	0.438889	0.784726	0.000000	-10.000000	-0.508333	28.300001	311.333344	1023.000000	1023.000000	2046.000000
37.240002	0.003275	1.935696	0.601305	-0.381756	0.669373	1.046774	0.000000	-10.000000	-0.508333	28.000000	320.833344	1023.000000	1023.000000	2046.000000
37.259998	0.004299	2.540538	0.711370	-0.137902	0.732758	1.234311	0.000000	-10.000000	-0.508333	27.750000	330.166656	1023.000000	1023.000000	2046.000000
37.279999	0.003095	1.829049	0.515961	-0.119933	0.506134	0.926888	0.000000	-10.000000	-0.500000	27.450001	339.500000	1023.000000	1023.000000	2046.000000
37.299999	-0.000100	-0.059343	0.103997	-0.401438	-0.098947	0.337045	0.000000	-10.000000	-0.500000	27.600000	348.666656	1023.000000	1023.000000	2046.000000
37.320000	-0.003130	-1.849798	-0.439658	-0.657423	-0.531838	-0.220878	0.000000	-10.000000	-0.483333	27.483334	358.000000	1023.000000	1023.000000	2046.000000
37.340000	-0.004666	-2.757555	-0.609509	-0.801271	-0.872904	-0.473872	0.000000	-10.000000	-0.491667	27.383333	367.333344	1023.000000	1023.000000	2046.000000
37.360001	-0.004819	-2.848148	-0.556902	-0.773483	-1.001349	-0.516415	0.000000	-10.000000	-0.475000	27.000000	376.500000	1023.000000	1023.000000	2046.000000
37.380001	-0.004372	-2.584062	-0.504438	-0.617813	-0.954881	-0.506930	0.000000	-10.000000	-0.483333	26.833334	385.500000	1023.000000	1023.000000	2046.000000
37.400002	-0.003771	-2.228952	-0.372458	-0.433719	-0.948609	-0.474167	0.000000	-10.000000	-0.458333	26.683334	394.500000	1023.000000	1023.000000	2046.000000
37.419998	-0.002977	-1.759163	-0.237461	-0.168798	-0.899519	-0.453386	0.000000	-10.000000	-0.458333	26.833334	403.333344	1023.000000	1023.000000	2046.000000
37.439999	-0.002017	-1.191781	-0.093738	0.068322	-0.818884	-0.347482	0.000000	-10.000000	-0.450000	26.850000	412.166656	1023.000000	1023.000000	2046.000000
37.459999	-0.000948	-0.560277	0.068881	0.348476	-0.741407	-0.236228	0.000000	-10.000000	-0.450000	26.600000	421.000000	1023.000000	1023.000000	2046.000000
37.480000	0.000280	0.165622	0.260755	0.580781	-0.599478	-0.076436	0.000000	-10.000000	-0.450000	26.300001	430.000000	1023.000000	1023.000000	2046.000000
37.500000	0.001344	0.794222	0.411110	0.779935	-0.488188	0.091365	0.000000	-10.000000	-0.450000	26.133333	439.000000	1023.000000	1023.000000	2046.000000
37.520000	0.002642	1.561417	0.573449	0.976992	-0.314445	0.325421	0.000000	-10.000000	-0.450000	26.100000	447.833344	1023.000000	1023.000000	2046.000000
37.540001	0.003878	2.291991	0.705732	1.174467	-0.120400	0.532192	0.000000	-10.000000	-0.475000	26.533335	456.500000	1023.000000	1023.000000	2046.000000
37.560001	0.005283	3.122521	0.898215	1.386388	0.048909	0.789008	0.000000	-10.000000	-0.491667	27.150002	465.166656	1023.000000	1023.000000	2046.000000
37.580002	0.006916	4.087082	1.099397	1.618159	0.339212	1.030315	0.000000	-10.000000	-0.525000	28.000000	474.166656	1023.000000	1023.000000	2046.000000
37.599998	0.008745	5.168327	1.285131	1.935145	0.647518	1.300533	0.000000	-10.000000	-0.516667	28.383333	483.333344	1023.000000	1023.000000	2046.000000
37.619999	0.010799	6.382024	1.664675	2.286307	0.807691	1.623352	0.000000	-10.000000	-0.533333	28.650000	492.833344	1023.000000	1023.000000	2046.000000
37.639999	0.013207	7.805429	2.013938	2.704877	1.085753	2.000862	0.000000	-10.000000	-0.525000	28.750000	502.166656	1023.000000	1023.000000	2046.000000
37.660000	0.015547	9.188373	2.464586	3.125048	1.296631	2.302108	0.000000	-10.000000	-0.525000	28.683334	511.833344	1023.000000	1023.000000	2046.000000
37.680000	0.017496	10.340395	2.671278	3.377027	1.659422	2.632667	0.000000	-10.000000	-0.500000	28.133333	521.333313	1023.000000	1023.000000	2046.000000
37.700001	0.018524	10.947778	2.868590	3.550605	1.819813	2.708768	0.000000	-10.000000	-0.475000	27.816668	531.000000	1023.000000	1023.000000	2046.000000
37.720001	0.018750	11.081526	2.897999	3.512450	1.930309	2.740768	0.000000	-10.000000	-0.441667	27.033333	540.333313	1023.000000	1023.000000	2046.000000
37.740002	0.018384	10.865092	2.885242	3.386485	1.894457	2.698909	0.000000	-10.000000	-0.433333	26.616667	549.500000	1023.000000	1023.000000	2046.000000
37.759998	0.018160	10.732736	2.908103	3.236773	1.887770	2.700089	0.000000	-10.000000	-0.416667	25.783333	558.333313	1023.000000	1023.000000	2046.000000
37.779999	0.018521	10.946070	2.971936	3.185841	2.017473	2.770820	0.000000	-10.000000	-0.425000	25.400000	567.166687	1023.000000	1023.000000	2046.000000
37.799999	0.019204	11.349791	3.130214	3.197489	2.141381	2.880707	0.000000	-10.000000	-0.408333	25.033333	578.500000	1023.000000	1023.000000	2046.000000
37.820000	0.020362	12.033683	3.341469	3.279272	2.354667	3.058275	0.000000	-10.000000	-0.408333	24.900000	587.000000	1023.000000	1023.000000	2046.000000
37.840000	0.021913	12.950632	3.647737	3.450069	2.564106	3.288720	0.000000	-10.000000	-0.425000	25.233334	595.333313	1023.000000	1023.000000	2046.000000
37.860001	0.023729	14.023700	3.944193	3.696024	2.839236	3.544247	0.000000	-10.000000	-0.441667	25.500000	600.833313	1023.000000	1023.000000	2046.000000
37.880001	0.025881	15.295618	4.262552	3.985240	3.185656	3.862170	0.000000	-10.000000	-0.458333	25.783333	609.333313	1023.000000	1023.000000	2046.000000
37.900002	0.028009	16.553558	4.637701	4.312624	3.454506	4.148727	0.000000	-10.000000	-0.450000	25.766666	617.833313	1023.000000	1023.000000	2046.000000
37.919998	0.030123	17.802425	4.932988	4.644097	3.775074	4.450266	0.000000	-10.000000	-0.450000	25.866667	626.500000	1023.000000	1023.000000	2046.000000
37.939999	0.032067	18.951357	5.233314	4.914817	4.035316	4.767910	0.000000	-10.000000	-0.441667	25.766666	635.166687	1023.000000	1023.000000	2046.000000
37.959999	0.033898	20.033516	5.545581	5.238990	4.265839	4.983107	0.000000	-10.000000	-0.433333	25.400000	643.666687	1023.000000	1023.000000	2046.000000
37.980000	0.035629	21.056799	5.805284	5.550436	4.537311	5.163769	0.000000	-10.000000	-0.425000	25.049999	652.333313	1023.000000	1023.000000	2046.000000
38.000000	0.037329	22.061625	6.096367	5.769116	4.751433	5.444708	0.000000	-10.000000	-0.416667	24.766666	660.666687	1023.000000	1023.000000	2046.000000
38.020000	0.038996	23.046492	6.333561	6.071784	5.004566	5.636580	0.000000	-10.000000	-0.408333	24.616667	669.000000	1023.000000	1023.000000	2046.000000
38.040001	0.040412	23.883663	6.535000	6.308899	5.217550	5.822214	0.000000	-10.000000	-0.391667	24.183334	677.166687	1023.000000	1023.000000	2046.000000
38.060001	0.041931	24.780926	6.743968	6.516430	5.435372	6.085156	0.000000	-10.000000	-0.375000	23.850000	685.333313	1023.000000	1023.000000	2046.000000
38.080002	0.043260	25.566891	6.953648	6.759888	5.624501	6.228855	0.000000	-10.000000	-0.358333	23.583334	693.333313	1023.000000	1023.000000	2046.000000
38.099998	0.044528	26.316278	7.178135	6.974376	5.750425	6.413342	0.000000	-10.000000	-0.350000	23.550001	701.166687	1023.000000	1023.000000	2046.000000
38.119999	0.045532	26.909607	7.345493	7.214816	5.871431	6.477866	0.000000	-10.000000	-0.358333	23.500000	709.000000	1023.000000	1023.000000	2046.000000
38.139999	0.046649	27.569414	7.493486	7.397854	6.035059	6.643015	0.000000	-10.000000	-0.358333	23.350000	717.000000	1023.000000	1023.000000	2046.000000
38.160000	0.047911	28.315636	7.736593	7.536085	6.138391	6.904566	0.000000	-10.000000	-0.358333	23.366667	725.000000	1023.000000	1023.000000	2046.000000
38.180000	0.048994	28.955687	7.848785	7.778760	6.351314	6.976828	0.000000	-10.000000	-0.366667	23.566668	732.833313	1023.000000	1023.000000	2046.000000
38.200001	0.050316	29.736853	8.136638	7.965272	6.464847	7.170096	0.000000	-10.000000	-0.383333	24.200001	740.500000	1023.000000	1023.000000	2046.000000
38.220001	0.051094	30.196501	8.217956	8.203131	6.559282	7.216133	0.000000	-10.000000	-0.400000	24.516666	748.500000	1023.000000	1023.000000	2046.000000
38.240002	0.050978	30.127752	8.210230	8.219093	6.468609	7.229821	0.000000	-10.000000	-0.408333	24.866667	756.666687	1023.000000	1023.000000	2046.000000
38.259998	0.050645	29.931143	8.112103	8.252939	6.449984	7.116117	0.000000	-10.000000	-0.408333	24.850000	765.000000	1023.000000	1023.000000	2046.000000
38.279999	0.050686	29.955706	8.159925	8.239637	6.424929	7.131215	0.000000	-10.000000	-0.400000	25.033335	773.166687	1023.000000	1023.000000	2046.000000
38.299999	0.051550	30.465948	8.277509	8.308852	6.615005	7.264583	0.000000	-10.000000	-0.383333	24.716667	781.500000	1023.000000	1023.000000	2046.000000
38.320000	0.053094	31.378674	8.598872	8.636724	6.769314	7.373764	0.000000	-10.000000	-0.358333	24.333334	789.833313	1023.000000	1023.000000	2046.000000
38.340000	0.054902	32.446838	8.948522	8.879249	6.931834	7.687233	0.000000	-10.000000	-0.350000	23.866667	798.000000	1023.000000	1023.000000	2046.000000
38.360001	0.056611	33.457375	9.113688	9.181909	7.189328	7.972450	0.000000	-10.000000	-0.333333	23.350000	806.000000	1023.000000	1023.000000	2046.000000
38.380001	0.057391	33.918110	9.165016	9.353240	7.269518	8.130337	0.000000	-10.000000	-0.325000	22.900000	814.000000	1023.000000	1023.000000	2046.000000
38.400002	0.055656	32.892605	8.947481	9.298615	6.906127	7.740381	0.000000	-10.000000	-0.308333	22.400000	821.666687	1023.000000	1023.000000	2046.000000
38.419998	0.052071	30.774086	8.412037	8.960225	6.315647	7.086177	0.000000	-10.000000	-0.300000	22.266666	829.333313	1023.000000	1023.000000	2046.000000
38.439999	0.048780	28.829216	7.948968	8.602424	5.714579	6.563243	0.000000	-10.000000	-0.300000	22.216667	836.666687	1023.000000	1023.000000	2046.000000
38.459999	0.047028	27.793774	7.660781	8.411559	5.425507	6.295927	0.000000	-10.000000	-0.300000	22.200001	844.166687	1023.000000	1023.000000	2046.000000
38.480000	0.046398	27.421352	7.544308	8.412974	5.334977	6.129093	0.000000	-10.000000	-0.308333	22.200001	851.500000	1023.000000	1023.000000	2046.000000
38.500000	0.046339	27.386269	7.588214	8.472744	5.220007	6.105302	0.000000	-10.000000	-0.308333	22.466667	858.833313	1023.000000	1023.000000	2046.000000
38.520000	0.046733	27.619328	7.660382	8.619905	5.238224	6.100818	0.000000	-10.000000	-0.316667	22.600000	866.333313	1023.000000	1023.000000	2046.000000
38.540001	0.047236	27.916430	7.790541	8.839923	5.203083	6.082883	0.000000	-10.000000	-0.325000	22.900000	873.833313	1023.000000	1023.000000	2046.000000
38.560001	0.048056	28.401031	7.934103	9.041768	5.275210	6.149951	0.000000	-10.000000	-0.333333	22.850000	881.500000	1023.000000	1023.000000	2046.000000
38.580002	0.048886	28.891792	8.075698	9.315308	5.334204	6.166582	0.000000	-10.000000	-0.333333	23.050001	889.166687	1023.000000	1023.000000	2046.000000
38.599998	0.049999	29.549702	8.220188	9.470776	5.477697	6.381041	0.000000	-10.000000	-0.325000	23.150000	896.833313	1023.000000	1023.000000	2046.000000
38.619999	0.050887	30.074139	8.352069	9.713854	5.559170	6.449047	0.000000	-10.000000	-0.316667	23.100000	904.500000	1023.000000	1023.000000	2046.000000
38.639999	0.051965	30.711596	8.525341	9.949974	5.684435	6.551845	0.000000	-10.000000	-0.316667	22.983334	912.166687	1023.000000	1023.000000	2046.000000
38.660000	0.053059	31.357622	8.719670	10.214097	5.764624	6.659231	0.000000	-10.000000	-0.325000	22.933334	920.000000	1023.000000	1023.000000	2046.000000
38.680000	0.054377	32.136532	8.860160	10.364394	6.004889	6.907089	0.000000	-10.000000	-0.341667	23.100000	927.666687	1023.000000	1023.000000	2046.000000
38.700001	0.055987	33.088085	9.043125	10.562804	6.291491	7.190665	0.000000	-10.000000	-0.366667	23.383333	935.333313	1023.000000	1023.000000	2046.000000
38.720001	0.057627	34.057781	9.247626	10.839371	6.551420	7.419364	0.000000	-10.000000	-0.366667	23.416668	943.000000	1023.000000	1023.000000	2046.000000
38.740002	0.059431	35.123474	9.480223	11.183983	6.802251	7.657018	0.000000	-10.000000	-0.366667	23.400002	951.000000	1023.000000	1023.000000	2046.000000
38.759998	0.061566	36.385471	9.802143	11.535474	7.054015	7.993840	0.000000	-10.000000	-0.341667	23.183334	958.833313	1023.000000	1023.000000	2046.000000
38.779999	0.063771	37.688568	10.176157	11.959651	7.285825	8.266937	0.000000	-10.000000	-0.325000	23.033335	966.500000	1023.000000	1023.000000	2046.000000
38.799999	0.065599	38.769051	10.441482	12.170196	7.561535	8.595841	0.000000	-10.000000	-0.308333	22.700001	974.166687	1023.000000	1023.000000	2046.000000
38.820000	0.066441	39.266853	10.560948	12.356650	7.725996	8.623260	0.000000	-10.000000	-0.300000	22.550001	981.833313	1023.000000	1023.000000	2046.000000
38.840000	0.066661	39.396927	10.626315	12.329606	7.826699	8.614307	0.000000	-10.000000	-0.316667	22.033335	989.500000	1023.000000	1023.000000	2046.000000
38.860001	0.066030	39.023655	10.554128	12.163269	7.791893	8.514366	0.000000	-10.000000	-0.333333	21.950001	996.833313	1023.000000	1023.000000	2046.000000
38.880001	0.065697	38.826862	10.477514	12.000955	7.856617	8.491776	0.000000	-10.000000	-0.341667	21.516668	1004.166687	1023.000000	1023.000000	2046.000000
38.900002	0.065740	38.852615	10.527218	11.884200	7.920515	8.520682	0.000000	-10.000000	-0.333333	21.333334	1011.500000	1023.000000	1023.000000	2046.000000
38.919998	0.066249	39.153263	10.662342	11.855524	8.030056	8.605343	0.000000	-10.000000	-0.316667	21.083334	1018.666687	1023.000000	1023.000000	2046.000000
38.939999	0.067319	39.785805	10.844277	11.939003	8.246276	8.756247	0.000000	-10.000000	-0.308333	21.033335	1025.833374	1023.000000	1023.000000	2046.000000
38.959999	0.068755	40.634056	11.068183	12.095153	8.521014	8.949707	0.000000	-10.000000	-0.300000	21.266668	1032.833374	1023.000000	1023.000000	2046.000000
38.980000	0.070834	41.863026	11.438766	12.277528	8.803655	9.343077	0.000000	-10.000000	-0.316667	21.400002	1040.000000	1023.000000	1023.000000	2046.000000
39.000000	0.072842	43.049702	11.817146	12.603767	9.042903	9.585886	0.000000	-10.000000	-0.333333	21.716667	1047.000000	1023.000000	1023.000000	2046.000000
39.020000	0.075000	44.325180	12.098887	12.961931	9.418261	9.846100	0.000000	-10.000000	-0.350000	22.100000	1054.166626	1023.000000	1023.000000	2046.000000
39.040001	0.076831	45.407249	12.410978	13.274602	9.631808	10.089863	0.000000	-10.000000	-0.341667	22.466667	1061.500000	1023.000000	1023.000000	2046.000000
39.060001	0.078786	46.562256	12.687408	13.551862	9.930764	10.392222	0.000000	-10.000000	-0.341667	22.866667	1069.000000	1023.000000	1023.000000	2046.000000
39.080002	0.080837	47.774624	12.973626	13.729786	10.246755	10.824457	0.000000	-10.000000	-0.341667	22.983334	1076.500000	1023.000000	1023.000000	2046.000000
39.099998	0.082636	48.837704	13.283683	13.975174	10.465259	11.113589	0.000000	-10.000000	-0.366667	23.166668	1084.166626	1023.000000	1023.000000	2046.000000
39.119999	0.084295	49.818497	13.515853	14.267910	10.743371	11.291365	0.000000	-10.000000	-0.375000	23.416668	1092.000000	1023.000000	1023.000000	2046.000000
39.139999	0.085855	50.740242	13.805665	14.574624	10.953572	11.406380	0.000000	-10.000000	-0.383333	23.750000	1097.333374	1023.000000	1023.000000	2046.000000
39.160000	0.087495	51.709476	14.043627	14.831361	11.205235	11.629252	0.000000	-10.000000	-0.400000	24.450001	1105.333374	1023.000000	1023.000000	2046.000000
39.180000	0.088576	52.348408	14.208794	15.023543	11.312459	11.803611	0.000000	-10.000000	-0.425000	25.166668	1113.333374	1023.000000	1023.000000	2046.000000
39.200001	0.089223	52.730545	14.259739	15.126217	11.405962	11.938627	0.000000	-10.000000	-0.458333	25.900000	1124.166626	1023.000000	1023.000000	2046.000000
39.220001	0.089746	53.039730	14.283503	15.251594	11.527969	11.976666	0.000000	-10.000000	-0.458333	26.100000	1132.666626	1023.000000	1023.000000	2046.000000
39.240002	0.090574	53.529251	14.494449	15.304798	11.558571	12.171432	0.000000	-10.000000	-0.458333	25.933334	1141.333374	1023.000000	1023.000000	2046.000000
39.259998	0.091860	54.289421	14.747480	15.523362	11.719947	12.298631	0.000000	-10.000000	-0.450000	25.633333	1150.166626	1023.000000	1023.000000	2046.000000
39.279999	0.093598	55.316456	15.074967	15.858900	11.891819	12.490770	0.000000	-10.000000	-0.450000	25.216667	1158.666626	1023.000000	1023.000000	2046.000000
39.299999	0.095310	56.327934	15.280854	16.102535	12.120517	12.824028	0.000000	-10.000000	-0.450000	25.116667	1167.166626	1023.000000	1023.000000	2046.000000
39.320000	0.096348	56.941830	15.397149	16.374100	12.216197	12.954385	0.000000	-10.000000	-0.433333	24.866667	1175.500000	1023.000000	1023.000000	2046.000000
39.340000	0.096132	56.814293	15.301064	16.456285	12.200681	12.856264	0.000000	-10.000000	-0.416667	24.666668	1183.833374	1023.000000	1023.000000	2046.000000
39.360001	0.093611	55.324154	14.934744	16.212568	11.823655	12.353186	0.000000	-10.000000	-0.391667	24.433334	1192.000000	1023.000000	1023.000000	2046.000000
39.380001	0.089596	52.951397	14.345155	15.814087	11.147666	11.644486	0.000000	-10.000000	-0.375000	24.000000	1200.166626	1023.000000	1023.000000	2046.000000
39.400002	0.086669	51.221317	13.899754	15.436643	10.645267	11.239653	0.000000	-10.000000	-0.358333	23.716667	1208.333374	1023.000000	1023.000000	2046.000000
39.419998	0.085133	50.313637	13.722322	15.199312	10.303253	11.088749	0.000000	-10.000000	-0.350000	23.350000	1216.333374	1023.000000	1023.000000	2046.000000
39.439999	0.084567	49.978836	13.579530	15.149204	10.233828	11.016275	0.000000	-10.000000	-0.358333	23.583334	1224.166626	1023.000000	1023.000000	2046.000000
39.459999	0.084422	49.893501	13.574793	15.275805	10.176708	10.866196	0.000000	-10.000000	-0.366667	23.616667	1232.000000	1023.000000	1023.000000	2046.000000
39.480000	0.084693	50.053596	13.655849	15.388013	10.135464	10.874269	0.000000	-10.000000	-0.350000	23.433334	1240.000000	1023.000000	1023.000000	2046.000000
39.500000	0.085232	50.371956	13.732288	15.550631	10.164336	10.924700	0.000000	-10.000000	-0.325000	23.166668	1248.000000	1023.000000	1023.000000	2046.000000
39.520000	0.085799	50.707005	13.876837	15.670649	10.163035	10.996482	0.000000	-10.000000	-0.291667	22.433334	1255.666626	1023.000000	1023.000000	2046.000000
39.540001	0.086555	51.153751	13.991168	15.769399	10.248048	11.145136	0.000000	-10.000000	-0.291667	21.666666	1263.333374	1023.000000	1023.000000	2046.000000
39.560001	0.087347	51.622082	14.158944	15.918450	10.292136	11.252548	0.000000	-10.000000	-0.275000	20.850000	1270.500000	1023.000000	1023.000000	2046.000000
39.580002	0.088261	52.162292	14.305949	16.119160	10.406220	11.330963	0.000000	-10.000000	-0.283333	20.600000	1277.666626	1023.000000	1023.000000	2046.000000
39.599998	0.089075	52.643467	14.415392	16.321154	10.538822	11.368099	0.000000	-10.000000	-0.275000	20.650000	1284.500000	1023.000000	1023.000000	2046.000000
39.619999	0.090310	53.373417	14.555542	16.428394	10.741119	11.648360	0.000000	-10.000000	-0.283333	20.500000	1291.500000	1023.000000	1023.000000	2046.000000
39.639999	0.091617	54.145584	14.771614	16.587357	10.903833	11.882782	0.000000	-10.000000	-0.283333	20.450001	1298.500000	1023.000000	1023.000000	2046.000000
39.660000	0.093126	55.037613	14.960341	16.843788	11.186575	12.046907	0.000000	-10.000000	-0.291667	20.316668	1305.333374	1023.000000	1023.000000	2046.000000
39.680000	0.094761	56.003639	15.181873	17.104742	11.435754	12.281267	0.000000	-10.000000	-0.308333	20.683334	1312.166626	1023.000000	1023.000000	2046.000000
39.700001	0.096716	57.159317	15.556518	17.408730	11.609565	12.584507	0.000000	-10.000000	-0.325000	21.366667	1319.000000	1023.000000	1023.000000	2046.000000
39.720001	0.099100	58.568310	15.928681	17.784742	11.905190	12.949697	0.000000	-10.000000	-0.341667	22.100000	1326.000000	1023.000000	1023.000000	2046.000000
39.740002	0.101226	59.824409	16.246714	18.099886	12.200958	13.276851	0.000000	-10.000000	-0.350000	22.733334	1333.166626	1023.000000	1023.000000	2046.000000
39.759998	0.102747	60.723763	16.417402	18.282269	12.512718	13.511374	0.000000	-10.000000	-0.350000	22.966667	1340.500000	1023.000000	1023.000000	2046.000000
39.779999	0.103500	61.168476	16.554737	18.259445	12.657967	13.696327	0.000000	-10.000000	-0.350000	23.150000	1348.166626	1023.000000	1023.000000	2046.000000
39.799999	0.103267	61.030735	16.519117	18.218658	12.719359	13.573600	0.000000	-10.000000	-0.350000	23.416666	1356.000000	1023.000000	1023.000000	2046.000000
39.820000	0.102794	60.751190	16.478020	18.094774	12.695434	13.482965	0.000000	-10.000000	-0.350000	23.416666	1364.000000	1023.000000	1023.000000	2046.000000
39.840000	0.102550	60.606857	16.464087	17.963943	12.729433	13.449393	0.000000	-10.000000	-0.341667	23.366667	1371.833374	1023.000000	1023.000000	2046.000000
39.860001	0.102790	60.749161	16.573515	17.909937	12.781857	13.483850	0.000000	-10.000000	-0.325000	22.783333	1379.500000	1023.000000	1023.000000	2046.000000
39.880001	0.103857	61.379547	16.703781	17.872072	13.037044	13.766651	0.000000	-10.000000	-0.308333	22.683334	1387.166626	1023.000000	1023.000000	2046.000000
39.900002	0.105485	62.341637	17.070438	18.048866	13.247628	13.974705	0.000000	-10.000000	-0.291667	22.250000	1394.666626	1023.000000	1023.000000	2046.000000
39.919998	0.107318	63.425076	17.344902	18.315950	13.569219	14.195003	0.000000	-10.000000	-0.275000	21.950001	1402.166626	1023.000000	1023.000000	2046.000000
39.939999	0.109438	64.678032	17.709545	18.593464	13.854463	14.520559	0.000000	-10.000000	-0.266667	21.066668	1409.500000	1023.000000	1023.000000	2046.000000
39.959999	0.111607	65.959610	18.083197	18.955633	14.102220	14.818563	0.000000	-10.000000	-0.266667	20.600000	1416.833374	1023.000000	1023.000000	2046.000000
39.980000	0.113627	67.153305	18.360729	19.334051	14.394357	15.064163	0.000000	-10.000000	-0.283333	20.566668	1423.833374	1023.000000	1023.000000	2046.000000
40.000000	0.115654	68.351372	18.670076	19.589203	14.672368	15.419723	0.000000	-10.000000	-0.291667	20.733334	1430.666626	1023.000000	1023.000000	2046.000000
40.020000	0.117755	69.593079	19.067984	19.908682	14.913602	15.702814	0.000000	-10.000000	-0.300000	21.016666	1437.500000	1023.000000	1023.000000	2046.000000
40.040001	0.119788	70.794739	19.302467	20.198555	15.302337	15.991381	0.000000	-10.000000	-0.300000	21.033333	1444.500000	1023.000000	1023.000000	2046.000000
40.060001	0.121148	71.598656	19.463223	20.418062	15.486688	16.230684	0.000000	-10.000000	-0.300000	21.100000	1451.500000	1023.000000	1023.000000	2046.000000
40.080002	0.122202	72.221382	19.573816	20.540899	15.659164	16.447502	0.000000	-10.000000	-0.300000	21.116667	1458.500000	1023.000000	1023.000000	2046.000000
40.099998	0.122989	72.686440	19.713104	20.756918	15.738086	16.478329	0.000000	-10.000000	-0.300000	20.966667	1465.500000	1023.000000	1023.000000	2046.000000
40.119999	0.124111	73.349556	19.895260	20.866772	15.925010	16.662518	0.000000	-10.000000	-0.300000	20.916668	1472.500000	1023.000000	1023.000000	2046.000000
40.139999	0.125761	74.324921	20.202757	21.138428	16.119944	16.863794	0.000000	-10.000000	-0.283333	20.683334	1479.500000	1023.000000	1023.000000	2046.000000
40.160000	0.127283	75.224525	20.424923	21.411331	16.266617	17.121655	0.000000	-10.000000	-0.275000	20.633333	1486.500000	1023.000000	1023.000000	2046.000000
40.180000	0.128397	75.882790	20.512781	21.604635	16.375944	17.389429	0.000000	-10.000000	-0.258333	20.550001	1493.500000	1023.000000	1023.000000	2046.000000
40.200001	0.128634	76.022949	20.526190	21.699316	16.344530	17.452913	0.000000	-10.000000	-0.258333	20.350000	1500.500000	1023.000000	1023.000000	2046.000000
40.220001	0.127813	75.537560	20.429977	21.652330	16.194227	17.261026	0.000000	-10.000000	-0.250000	20.016666	1507.333374	1023.000000	1023.000000	2046.000000
40.240002	0.124957	73.849800	19.970697	21.347424	15.817774	16.713903	0.000000	-10.000000	-0.233333	19.450001	1514.000000	1023.000000	1023.000000	2046.000000
40.259998	0.121282	71.677658	19.408167	20.902733	15.217680	16.149078	0.000000	-10.000000	-0.200000	18.616667	1520.500000	1023.000000	1023.000000	2046.000000
40.279999	0.118279	69.902931	18.919664	20.523525	14.717491	15.742249	0.000000	-10.000000	-0.166667	17.733334	1527.000000	1023.000000	1023.000000	2046.000000
40.299999	0.116342	68.758278	18.579931	20.247808	14.408113	15.522427	0.000000	-10.000000	-0.141667	16.933334	1533.000000	1023.000000	1023.000000	2046.000000
40.320000	0.115246	68.110558	18.393518	20.101580	14.185202	15.430255	0.000000	-10.000000	-0.116667	16.316668	1538.833374	1023.000000	1023.000000	2046.000000
40.340000	0.114631	67.746887	18.286283	20.120186	14.063065	15.277354	0.000000	-10.000000	-0.083333	15.483334	1544.166626	1023.000000	1023.000000	2046.000000
40.360001	0.114213	67.499840	18.213682	20.208126	13.972246	15.105784	0.000000	-10.000000	-0.066667	14.050000	1549.666626	1023.000000	1023.000000	2046.000000
40.380001	0.114086	67.425003	18.179594	20.184933	13.909006	15.151474	0.000000	-10.000000	-0.041667	12.183333	1554.500000	1023.000000	1023.000000	2046.000000
40.400002	0.113866	67.294952	18.123941	20.230324	13.835755	15.104928	0.000000	-10.000000	-0.008333	8.566667	1559.000000	1023.000000	1023.000000	2046.000000
40.419998	0.113880	67.302963	18.144583	20.245108	13.777278	15.135994	0.000000	-10.000000	0.041667	3.383333	1562.333374	1023.000000	1023.000000	2046.000000
40.439999	0.113803	67.257416	18.106403	20.243212	13.755362	15.152439	0.000000	-10.000000	0.058333	-1.600000	1564.333374	1023.000000	1023.000000	2046.000000
40.459999	0.113754	67.228745	18.136648	20.303682	13.696447	15.091970	0.000000	-10.000000	0.075000	-5.866667	1565.000000	1023.000000	1023.000000	2046.000000
40.480000	0.113736	67.217804	18.092291	20.291370	13.724662	15.109481	0.000000	-10.000000	0.083333	-8.483334	1565.000000	1023.000000	1023.000000	2046.000000
40.500000	0.113858	67.290337	18.132950	20.286928	13.675635	15.194827	0.000000	-10.000000	0.100000	-10.916667	1565.000000	1023.000000	1023.000000	2046.000000
40.520000	0.114150	67.462479	18.121197	20.377401	13.770297	15.193583	0.000000	-10.000000	0.108333	-12.250000	1565.000000	1023.000000	1023.000000	2046.000000
40.540001	0.114574	67.713432	18.124609	20.441940	13.908924	15.237959	0.000000	-10.000000	0.116667	-13.133333	1565.000000	1023.000000	1023.000000	2046.000000
40.560001	0.115206	68.086746	18.224253	20.561550	13.950511	15.350433	0.000000	-10.000000	0.150000	-14.116667	1557.333374	1023.000000	1023.000000	2046.000000
40.580002	0.116336	68.754753	18.411722	20.737764	14.055552	15.549719	0.000000	-10.000000	0.200000	-15.866667	1544.500000	1023.000000	1023.000000	2046.000000
40.599998	0.117620	69.513474	18.663023	20.931185	14.149389	15.769877	0.000000	-10.000000	0.250000	-17.316668	1531.666626	1023.000000	1023.000000	2046.000000
40.619999	0.118190	69.850281	18.758854	21.027441	14.195972	15.868015	0.000000	-10.000000	0.275000	-18.350000	1526.500000	1023.000000	1023.000000	2046.000000
40.639999	0.117653	69.532959	18.593552	20.980637	14.212366	15.746402	0.000000	-10.000000	0.308333	-19.183334	1524.333374	1023.000000	1023.000000	2046.000000
40.660000	0.116213	68.682068	18.471361	20.813343	13.981646	15.415716	0.000000	-10.000000	0.375000	-20.933334	1519.833374	1023.000000	1023.000000	2046.000000
40.680000	0.114291	67.545914	18.222290	20.477667	13.727043	15.118917	0.000000	-10.000000	0.466667	-23.466667	1512.666626	1023.000000	1023.000000	2046.000000
40.700001	0.112429	66.445305	17.995028	20.060608	13.473008	14.916659	0.000000	-10.000000	0.550000	-25.850000	1504.833374	1023.000000	1023.000000	2046.000000
40.720001	0.110824	65.496719	17.796244	19.817036	13.258760	14.624678	0.000000	-10.000000	0.608333	-27.683334	1496.333374	1023.000000	1023.000000	2046.000000
40.740002	0.109719	64.843819	17.692272	19.584558	13.097400	14.469586	0.000000	-10.000000	0.658333	-28.916666	1487.166626	1023.000000	1023.000000	2046.000000
40.759998	0.109010	64.425087	17.552408	19.329556	13.071658	14.471462	0.000000	-10.000000	0.700000	-29.883333	1477.500000	1023.000000	1023.000000	2046.000000
40.779999	0.108725	64.256470	17.558296	19.240063	13.027049	14.431061	0.000000	-10.000000	0.750000	-30.900000	1467.500000	1023.000000	1023.000000	2046.000000
40.799999	0.108809	64.306282	17.666285	19.234091	12.982249	14.423656	0.000000	-10.000000	0.791667	-32.000000	1457.166626	1023.000000	1023.000000	2046.000000
40.820000	0.109154	64.509735	17.706940	19.318220	13.070436	14.414135	0.000000	-10.000000	0.825000	-32.750000	1446.500000	1023.000000	1023.000000	2046.000000
40.840000	0.109449	64.684250	17.822891	19.403307	13.019896	14.438157	0.000000	-10.000000	0.841667	-33.000000	1435.500000	1023.000000	1023.000000	2046.000000
40.860001	0.109722	64.845825	17.857859	19.446060	13.053925	14.487982	0.000000	-10.000000	0.841667	-33.000000	1424.500000	1023.000000	1023.000000	2046.000000
40.880001	0.109883	64.940895	17.908684	19.478373	13.024728	14.529114	0.000000	-10.000000	0.841667	-32.933334	1413.500000	1023.000000	1023.000000	2046.000000
40.900002	0.109861	64.928093	17.890663	19.513048	13.027421	14.496958	0.000000	-10.000000	0.841667	-33.216667	1402.500000	1023.000000	1023.000000	2046.000000
40.919998	0.109919	64.962303	17.993322	19.533880	12.957985	14.477111	0.000000	-10.000000	0.866667	-33.616669	1391.333374	1023.000000	1023.000000	2046.000000
40.939999	0.110120	65.080833	18.074703	19.598248	12.983615	14.424270	0.000000	-10.000000	0.891667	-34.100002	1380.166626	1023.000000	1023.000000	2046.000000
40.959999	0.110327	65.203453	18.064102	19.627480	13.050260	14.461609	0.000000	-10.000000	0.925000	-34.466667	1368.833374	1023.000000	1023.000000	2046.000000
40.980000	0.110232	65.147141	18.109304	19.586611	12.942634	14.508589	0.000000	-10.000000	0.941667	-34.800003	1357.500000	1023.000000	1023.000000	2046.000000
41.000000	0.109662	64.809982	18.051352	19.519258	12.823935	14.415437	0.000000	-10.000000	0.950000	-35.266666	1345.833374	1023.000000	1023.000000	2046.000000
41.020000	0.109027	64.434906	18.010021	19.349932	12.676543	14.398408	0.000000	-10.000000	0.958333	-35.516666	1334.000000	1023.000000	1023.000000	2046.000000
41.040001	0.108529	64.140724	18.012640	19.312685	12.565785	14.249613	0.000000	-10.000000	0.983333	-35.883335	1322.000000	1023.000000	1023.000000	2046.000000
41.060001	0.108300	64.005295	18.019299	19.324291	12.514256	14.147451	0.000000	-10.000000	1.016667	-36.299999	1310.000000	1023.000000	1023.000000	2046.000000
41.080002	0.107953	63.800457	17.963320	19.303513	12.408532	14.125093	0.000000	-10.000000	1.050000	-36.683334	1298.000000	1023.000000	1023.000000	2046.000000
41.099998	0.106186	62.755943	17.581354	19.110552	12.132597	13.931437	0.000000	-10.000000	1.075000	-36.983334	1285.833374	1023.000000	1023.000000	2046.000000
41.119999	0.102887	60.806042	17.057566	18.717293	11.585226	13.445954	0.000000	-10.000000	1.075000	-36.966667	1273.500000	1023.000000	1023.000000	2046.000000
41.139999	0.098658	58.307117	16.312958	18.094810	11.119756	12.779595	0.000000	-10.000000	1.066667	-37.049999	1265.166626	1023.000000	1023.000000	2046.000000
41.160000	0.094063	55.591312	15.643532	17.395937	10.424132	12.127714	0.000000	-10.000000	1.050000	-37.066666	1252.833374	1023.000000	1023.000000	2046.000000
41.180000	0.089593	52.949406	14.927944	16.743477	9.832110	11.445874	0.000000	-10.000000	1.041667	-36.700001	1240.500000	1023.000000	1023.000000	2046.000000
41.200001	0.085834	50.727951	14.389668	16.186775	9.233595	10.917914	0.000000	-10.000000	1.008333	-36.216667	1224.166626	1023.000000	1023.000000	2046.000000
41.220001	0.083054	49.085014	13.906725	15.719446	8.884879	10.573966	0.000000	-10.000000	0.975000	-35.883335	1212.000000	1023.000000	1023.000000	2046.000000
41.240002	0.080870	47.794376	13.583225	15.464036	8.530327	10.216789	0.000000	-10.000000	0.950000	-35.766666	1200.000000	1023.000000	1023.000000	2046.000000
41.259998	0.079097	46.746399	13.312243	15.311023	8.258365	9.864771	0.000000	-10.000000	0.950000	-35.816666	1188.000000	1023.000000	1023.000000	2046.000000
41.279999	0.077801	45.980412	13.189250	15.175739	7.956352	9.659069	0.000000	-10.000000	0.966667	-35.616669	1176.000000	1023.000000	1023.000000	2046.000000
41.299999	0.076652	45.301388	13.050181	15.035820	7.710007	9.505377	0.000000	-10.000000	0.983333	-35.683334	1164.166626	1023.000000	1023.000000	2046.000000
41.320000	0.075685	44.729923	12.920280	14.970003	7.515779	9.323860	0.000000	-10.000000	1.000000	-35.766666	1152.500000	1023.000000	1023.000000	2046.000000
41.340000	0.074706	44.150970	12.790455	14.809918	7.338034	9.212562	0.000000	-10.000000	1.025000	-36.166668	1140.833374	1023.000000	1023.000000	2046.000000
41.360001	0.073876	43.660915	12.631893	14.680561	7.233868	9.114594	0.000000	-10.000000	1.058333	-36.766666	1128.666626	1023.000000	1023.000000	2046.000000
41.380001	0.073149	43.230782	12.473054	14.584977	7.166515	9.006234	0.000000	-10.000000	1.075000	-37.000000	1116.333374	1023.000000	1023.000000	2046.000000
41.400002	0.072519	42.858444	12.382906	14.414273	7.077551	8.983714	0.000000	-10.000000	1.050000	-36.933334	1103.833374	1023.000000	1023.000000	2046.000000
41.419998	0.072070	42.593143	12.348301	14.283486	6.992727	8.968627	0.000000	-10.000000	1.033333	-36.750000	1091.500000	1023.000000	1023.000000	2046.000000
41.439999	0.071927	42.509048	12.330494	14.300114	6.993292	8.885149	0.000000	-10.000000	1.033333	-36.600002	1079.166626	1023.000000	1023.000000	2046.000000
41.459999	0.072127	42.627171	12.320009	14.363744	7.039730	8.903687	0.000000	-10.000000	1.050000	-36.750000	1067.000000	1023.000000	1023.000000	2046.000000
41.480000	0.073267	43.300556	12.550091	14.572118	7.092804	9.085546	0.000000	-10.000000	1.050000	-36.750000	1054.833374	1023.000000	1023.000000	2046.000000
41.500000	0.074289	43.904854	12.769589	14.723302	7.141626	9.270335	0.000000	-10.000000	1.041667	-36.849998	1042.500000	1023.000000	1023.000000	2046.000000
41.520000	0.074870	44.248272	12.836458	14.804706	7.208051	9.399058	0.000000	-10.000000	1.025000	-36.583332	1030.166626	1023.000000	1023.000000	2046.000000
41.540001	0.074332	43.930443	12.778419	14.805137	7.080875	9.266011	0.000000	-10.000000	1.025000	-36.333332	1018.000000	1023.000000	1023.000000	2046.000000
41.560001	0.072376	42.774422	12.456298	14.549642	6.846653	8.921830	0.000000	-10.000000	1.033333	-36.450001	1006.000000	1023.000000	1023.000000	2046.000000
41.580002	0.069727	41.208649	12.038836	14.142488	6.512131	8.515194	0.000000	-10.000000	1.050000	-36.450001	993.833313	1023.000000	1023.000000	2046.000000
41.599998	0.067484	39.882824	11.760363	13.651139	6.213284	8.258037	0.000000	-10.000000	1.058333	-36.466667	981.500000	1023.000000	1023.000000	2046.000000
41.619999	0.065505	38.713688	11.471380	13.224071	6.012820	8.005417	0.000000	-10.000000	1.058333	-36.533333	969.166687	1023.000000	1023.000000	2046.000000
41.639999	0.063868	37.746262	11.287469	12.875550	5.788713	7.794529	0.000000	-10.000000	1.058333	-36.683334	957.000000	1023.000000	1023.000000	2046.000000
41.660000	0.062572	36.979877	11.085130	12.539382	5.691866	7.663500	0.000000	-10.000000	1.058333	-36.933334	945.000000	1023.000000	1023.000000	2046.000000
41.680000	0.061502	36.347576	10.991680	12.276968	5.519887	7.559041	0.000000	-10.000000	1.058333	-36.866669	932.666687	1023.000000	1023.000000	2046.000000
41.700001	0.060909	35.997425	10.893356	12.122032	5.518150	7.463885	0.000000	-10.000000	1.025000	-36.600002	920.333313	1023.000000	1023.000000	2046.000000
41.720001	0.060604	35.817219	10.893199	12.012486	5.478534	7.432999	0.000000	-10.000000	1.016667	-36.400002	908.000000	1023.000000	1023.000000	2046.000000
41.740002	0.060435	35.717209	10.885962	11.966533	5.475523	7.389192	0.000000	-10.000000	0.983333	-36.116669	896.000000	1023.000000	1023.000000	2046.000000
41.759998	0.060460	35.731735	10.860136	11.867356	5.520283	7.483958	0.000000	-10.000000	0.983333	-36.166668	884.000000	1023.000000	1023.000000	2046.000000
41.779999	0.060403	35.698311	10.864529	11.842155	5.511258	7.480370	0.000000	-10.000000	0.966667	-36.016666	872.000000	1023.000000	1023.000000	2046.000000
41.799999	0.060182	35.567329	10.954518	11.849128	5.353528	7.410156	0.000000	-10.000000	0.983333	-36.016666	860.000000	1023.000000	1023.000000	2046.000000
41.820000	0.059922	35.414062	10.847475	11.890131	5.386398	7.290058	0.000000	-10.000000	0.983333	-35.966667	848.000000	1023.000000	1023.000000	2046.000000
41.840000	0.059690	35.277046	10.866753	11.806978	5.287621	7.315694	0.000000	-10.000000	0.966667	-35.733334	836.000000	1023.000000	1023.000000	2046.000000
41.860001	0.059444	35.131226	10.815123	11.758934	5.273554	7.283614	0.000000	-10.000000	0.941667	-35.333332	824.000000	1023.000000	1023.000000	2046.000000
41.880001	0.059009	34.874424	10.814897	11.711856	5.150018	7.197654	0.000000	-10.000000	0.925000	-34.816666	812.166687	1023.000000	1023.000000	2046.000000
41.900002	0.058492	34.568504	10.763174	11.603867	5.077179	7.124284	0.000000	-10.000000	0.908333	-34.483334	800.500000	1023.000000	1023.000000	2046.000000
41.919998	0.057877	34.205318	10.651010	11.489031	5.024415	7.040864	0.000000	-10.000000	0.900000	-34.233334	789.000000	1023.000000	1023.000000	2046.000000
41.939999	0.057313	33.871853	10.581663	11.349867	4.918106	7.022215	0.000000	-10.000000	0.900000	-33.966667	777.500000	1023.000000	1023.000000	2046.000000
41.959999	0.056544	33.417740	10.449146	11.208842	4.818789	6.940960	0.000000	-10.000000	0.900000	-33.716667	769.833313	1023.000000	1023.000000	2046.000000
41.980000	0.056000	33.096146	10.361814	11.086963	4.770521	6.876846	0.000000	-10.000000	0.875000	-33.299999	758.666687	1023.000000	1023.000000	2046.000000
42.000000	0.055333	32.701935	10.238926	11.035769	4.691482	6.735760	0.000000	-10.000000	0.841667	-32.849998	747.666687	1023.000000	1023.000000	2046.000000
42.020000	0.054819	32.397823	10.152157	10.871763	4.651309	6.722592	0.000000	-10.000000	0.800000	-32.366669	733.166687	1023.000000	1023.000000	2046.000000
42.040001	0.054459	32.185032	10.108797	10.746161	4.601851	6.728224	0.000000	-10.000000	0.775000	-31.883335	722.333313	1023.000000	1023.000000	2046.000000
42.060001	0.053840	31.819647	10.058849	10.640202	4.464536	6.656060	0.000000	-10.000000	0.725000	-31.366667	711.833313	1023.000000	1023.000000	2046.000000
42.080002	0.053443	31.585016	9.970407	10.575660	4.468905	6.570045	0.000000	-10.000000	0.683333	-30.683334	701.166687	1023.000000	1023.000000	2046.000000
42.099998	0.052966	31.303137	9.906241	10.532877	4.405587	6.458432	0.000000	-10.000000	0.650000	-30.250000	694.166687	1023.000000	1023.000000	2046.000000
42.119999	0.052514	31.035513	9.815584	10.444396	4.346402	6.429132	0.000000	-10.000000	0.633333	-29.583334	683.833313	1023.000000	1023.000000	2046.000000
42.139999	0.052202	30.851597	9.825915	10.369799	4.258509	6.397373	0.000000	-10.000000	0.616667	-29.116667	677.166687	1023.000000	1023.000000	2046.000000
42.160000	0.051784	30.604237	9.753349	10.281625	4.212070	6.357193	0.000000	-10.000000	0.600000	-28.450001	664.333313	1023.000000	1023.000000	2046.000000
42.180000	0.051351	30.348143	9.670946	10.200691	4.171780	6.304725	0.000000	-10.000000	0.600000	-28.250000	658.166687	1023.000000	1023.000000	2046.000000
42.200001	0.050793	30.018702	9.554679	10.073334	4.137808	6.252880	0.000000	-10.000000	0.575000	-27.716667	645.833313	1023.000000	1023.000000	2046.000000
42.220001	0.050199	29.667332	9.422050	9.980732	4.083260	6.181290	0.000000	-10.000000	0.550000	-27.383335	639.666687	1023.000000	1023.000000	2046.000000
42.240002	0.049641	29.338026	9.326028	9.823131	3.992610	6.196256	0.000000	-10.000000	0.533333	-27.150002	627.500000	1023.000000	1023.000000	2046.000000
42.259998	0.048962	28.936747	9.278609	9.684092	3.829852	6.144194	0.000000	-10.000000	0.541667	-27.100000	618.333313	1023.000000	1023.000000	2046.000000
42.279999	0.048416	28.613607	9.129154	9.533923	3.804900	6.145630	0.000000	-10.000000	0.550000	-26.916666	606.166687	1023.000000	1023.000000	2046.000000
42.299999	0.047736	28.211723	9.013786	9.414723	3.706400	6.076815	0.000000	-10.000000	0.550000	-26.633333	600.000000	1023.000000	1023.000000	2046.000000
42.320000	0.046964	27.755886	8.928003	9.279964	3.553843	5.994075	0.000000	-10.000000	0.550000	-26.583334	594.166687	1023.000000	1023.000000	2046.000000
42.340000	0.046259	27.339069	8.759577	9.158324	3.510692	5.910477	0.000000	-10.000000	0.550000	-26.616667	585.333313	1023.000000	1023.000000	2046.000000
42.360001	0.045469	26.871893	8.617018	9.039690	3.425534	5.789651	0.000000	-10.000000	0.550000	-26.650000	576.500000	1023.000000	1023.000000	2046.000000
42.380001	0.044817	26.486891	8.502349	8.945583	3.346645	5.692313	0.000000	-10.000000	0.533333	-26.483334	564.666687	1023.000000	1023.000000	2046.000000
42.400002	0.044053	26.035295	8.349675	8.788811	3.282768	5.614042	0.000000	-10.000000	0.525000	-26.233334	555.833313	1023.000000	1023.000000	2046.000000
42.419998	0.043389	25.643080	8.256054	8.625045	3.185008	5.576972	0.000000	-10.000000	0.508333	-25.916666	544.166687	1023.000000	1023.000000	2046.000000
42.439999	0.042650	25.206293	8.141000	8.493617	3.085066	5.486611	0.000000	-10.000000	0.508333	-25.716667	538.333313	1023.000000	1023.000000	2046.000000
42.459999	0.041904	24.765453	8.042222	8.330475	2.956640	5.436116	0.000000	-10.000000	0.500000	-25.666666	529.833313	1023.000000	1023.000000	2046.000000
42.480000	0.041203	24.351231	7.845541	8.183300	2.966294	5.356095	0.000000	-10.000000	0.508333	-25.800001	521.333313	1023.000000	1023.000000	2046.000000
42.500000	0.040411	23.882774	7.713083	8.022229	2.865140	5.282322	0.000000	-10.000000	0.508333	-25.883333	509.833344	1023.000000	1023.000000	2046.000000
42.520000	0.039327	23.242350	7.475289	7.818333	2.725382	5.223346	0.000000	-10.000000	0.508333	-25.950001	504.000000	1023.000000	1023.000000	2046.000000
42.540001	0.037242	22.009892	6.991811	7.514967	2.505880	4.997232	0.000000	-10.000000	0.500000	-25.833334	495.333344	1023.000000	1023.000000	2046.000000
42.560001	0.033868	20.016129	6.468986	7.057131	1.964160	4.525853	0.000000	-10.000000	0.500000	-25.766666	489.666656	1023.000000	1023.000000	2046.000000
42.580002	0.030229	17.865406	5.877525	6.510975	1.474663	4.002243	0.000000	-10.000000	0.500000	-25.666668	481.000000	1023.000000	1023.000000	2046.000000
42.599998	0.026919	15.909391	5.387350	5.998409	1.044390	3.479243	0.000000	-10.000000	0.500000	-25.650000	472.333344	1023.000000	1023.000000	2046.000000
42.619999	0.024232	14.321392	4.987634	5.540611	0.696609	3.096538	0.000000	-10.000000	0.500000	-25.633333	463.666656	1023.000000	1023.000000	2046.000000
42.639999	0.022658	13.390944	4.677116	5.223011	0.572648	2.918168	0.000000	-10.000000	0.500000	-25.616667	455.333344	1023.000000	1023.000000	2046.000000
42.660000	0.021617	12.775908	4.556669	5.012401	0.423378	2.783461	0.000000	-10.000000	0.508333	-25.633333	449.666656	1023.000000	1023.000000	2046.000000
42.680000	0.021001	12.411475	4.338804	4.771785	0.497157	2.803730	0.000000	-10.000000	0.508333	-25.616667	438.333344	1023.000000	1023.000000	2046.000000
42.700001	0.020648	12.203039	4.177388	4.658434	0.575487	2.791730	0.000000	-10.000000	0.508333	-25.666668	426.833344	1023.000000	1023.000000	2046.000000
42.720001	0.019990	11.813824	3.921640	4.550230	0.507182	2.834771	0.000000	-10.000000	0.500000	-25.666668	418.333344	1023.000000	1023.000000	2046.000000
42.740002	0.017815	10.528433	3.576270	4.355316	0.072242	2.524605	0.000000	-10.000000	0.483333	-25.500000	412.666656	1023.000000	1023.000000	2046.000000
42.759998	0.014124	8.347252	3.006104	3.826993	-0.444587	1.958743	0.000000	-10.000000	0.466667	-24.800001	407.000000	1023.000000	1023.000000	2046.000000
42.779999	0.009805	5.794903	2.290824	3.118232	-0.956616	1.342463	0.000000	-10.000000	0.433333	-23.616667	396.166656	1023.000000	1023.000000	2046.000000
42.799999	0.006256	3.697307	1.742163	2.526229	-1.432473	0.861387	0.000000	-10.000000	0.416667	-22.633333	388.166656	1023.000000	1023.000000	2046.000000
42.820000	0.004134	2.443128	1.417704	2.227629	-1.706272	0.504067	0.000000	-10.000000	0.391667	-22.116667	380.500000	1023.000000	1023.000000	2046.000000
42.840000	0.002681	1.584340	1.191631	2.038553	-1.885615	0.239769	0.000000	-10.000000	0.391667	-22.233334	375.500000	1023.000000	1023.000000	2046.000000
42.860001	0.001636	0.966830	1.034535	1.999959	-2.044850	-0.022814	0.000000	-10.000000	0.400000	-22.566668	368.166656	1023.000000	1023.000000	2046.000000
42.880001	0.000865	0.511239	0.962969	1.976368	-2.218307	-0.209791	0.000000	-10.000000	0.408333	-23.116667	360.666656	1023.000000	1023.000000	2046.000000
42.900002	0.000130	0.076810	0.778520	1.911425	-2.281239	-0.331896	0.000000	-10.000000	0.416667	-23.483334	353.000000	1023.000000	1023.000000	2046.000000
42.919998	-0.000579	-0.342050	0.682537	1.864553	-2.413555	-0.475585	0.000000	-10.000000	0.416667	-23.816668	345.000000	1023.000000	1023.000000	2046.000000
42.939999	-0.001012	-0.597872	0.562318	1.756646	-2.429256	-0.487580	0.000000	-10.000000	0.433333	-23.850000	337.000000	1023.000000	1023.000000	2046.000000
42.959999	-0.001369	-0.808915	0.523773	1.684576	-2.516265	-0.500999	0.000000	-10.000000	0.441667	-23.783333	326.333344	1023.000000	1023.000000	2046.000000
42.980000	-0.001648	-0.973727	0.367245	1.604581	-2.429627	-0.515925	0.000000	-10.000000	0.450000	-23.533333	318.333344	1023.000000	1023.000000	2046.000000
43.000000	-0.001828	-1.080200	0.340960	1.550636	-2.463404	-0.508392	0.000000	-10.000000	0.441667	-23.299999	310.500000	1023.000000	1023.000000	2046.000000
43.020000	-0.001666	-0.984899	0.313911	1.502130	-2.348362	-0.452578	0.000000	-10.000000	0.425000	-23.033333	305.500000	1023.000000	1023.000000	2046.000000
43.040001	-0.001102	-0.651321	0.339303	1.541225	-2.186384	-0.345465	0.000000	-10.000000	0.408333	-22.683334	297.833344	1023.000000	1023.000000	2046.000000
43.060001	-0.000153	-0.090460	0.505992	1.793043	-2.116514	-0.272980	0.000000	-10.000000	0.400000	-22.650000	290.333344	1023.000000	1023.000000	2046.000000
43.080002	0.001181	0.698243	0.727419	1.998433	-1.975265	-0.052344	0.000000	-10.000000	0.400000	-22.766666	282.666656	1023.000000	1023.000000	2046.000000
43.099998	0.002020	1.193876	0.889950	2.094810	-1.921287	0.130403	0.000000	-10.000000	0.400000	-22.816668	275.166656	1023.000000	1023.000000	2046.000000
43.119999	0.002279	1.346605	0.861475	2.139113	-1.880761	0.226778	0.000000	-10.000000	0.400000	-22.700001	267.500000	1023.000000	1023.000000	2046.000000
43.139999	0.001317	0.778265	0.724273	2.091398	-2.033718	-0.003688	0.000000	-10.000000	0.383333	-22.416666	259.833344	1023.000000	1023.000000	2046.000000
43.160000	-0.000823	-0.486207	0.376416	1.742157	-2.290032	-0.314747	0.000000	-10.000000	0.383333	-22.483334	252.333328	1023.000000	1023.000000	2046.000000
43.180000	-0.002861	-1.690777	0.043404	1.327876	-2.493304	-0.568752	0.000000	-10.000000	0.383333	-22.516666	244.666672	1023.000000	1023.000000	2046.000000
43.200001	-0.004809	-2.841909	-0.185475	0.930157	-2.760348	-0.826243	0.000000	-10.000000	0.391667	-22.833334	237.333328	1023.000000	1023.000000	2046.000000
43.220001	-0.006145	-3.631540	-0.362318	0.549514	-2.863868	-0.954868	0.000000	-10.000000	0.375000	-22.700001	229.666672	1023.000000	1023.000000	2046.000000
43.240002	-0.007508	-4.437391	-0.546082	0.249680	-2.966823	-1.174167	0.000000	-10.000000	0.358333	-22.266668	222.166672	1023.000000	1023.000000	2046.000000
43.259998	-0.008610	-5.088350	-0.732785	-0.050353	-3.027437	-1.277775	0.000000	-10.000000	0.350000	-21.566668	214.666672	1023.000000	1023.000000	2046.000000
43.279999	-0.009262	-5.473587	-0.820351	-0.334098	-3.053933	-1.265206	0.000000	-10.000000	0.333333	-20.783335	207.500000	1023.000000	1023.000000	2046.000000
43.299999	-0.009536	-5.635512	-0.857451	-0.474789	-3.022482	-1.280789	0.000000	-10.000000	0.325000	-20.216667	200.500000	1023.000000	1023.000000	2046.000000
43.320000	-0.009744	-5.758577	-0.896346	-0.566667	-2.987854	-1.307710	0.000000	-10.000000	0.316667	-19.633333	193.833328	1023.000000	1023.000000	2046.000000
43.340000	-0.009658	-5.707844	-0.807663	-0.637098	-3.022382	-1.240702	0.000000	-10.000000	0.300000	-19.200001	187.166672	1023.000000	1023.000000	2046.000000
43.360001	-0.009393	-5.551262	-0.849025	-0.714881	-2.856909	-1.130447	0.000000	-10.000000	0.275000	-18.750000	180.833328	1023.000000	1023.000000	2046.000000
43.380001	-0.009181	-5.425678	-0.850733	-0.723971	-2.767811	-1.083163	0.000000	-10.000000	0.250000	-18.183332	174.500000	1023.000000	1023.000000	2046.000000
43.400002	-0.008914	-5.268318	-0.789271	-0.768533	-2.726516	-0.983998	0.000000	-10.000000	0.250000	-17.750000	168.500000	1023.000000	1023.000000	2046.000000
43.419998	-0.008660	-5.118151	-0.753346	-0.768483	-2.659487	-0.936834	0.000000	-10.000000	0.250000	-17.383333	162.500000	1023.000000	1023.000000	2046.000000
43.439999	-0.008479	-5.011150	-0.747337	-0.744422	-2.573708	-0.945683	0.000000	-10.000000	0.241667	-17.216667	156.666672	1023.000000	1023.000000	2046.000000
43.459999	-0.008253	-4.877306	-0.683986	-0.728319	-2.524253	-0.940748	0.000000	-10.000000	0.233333	-17.066668	151.000000	1023.000000	1023.000000	2046.000000
43.480000	-0.008173	-4.830482	-0.676975	-0.739633	-2.475603	-0.938270	0.000000	-10.000000	0.216667	-16.933332	145.333328	1023.000000	1023.000000	2046.000000
43.500000	-0.008158	-4.821562	-0.675323	-0.751656	-2.450760	-0.943823	0.000000	-10.000000	0.216667	-16.666666	139.666672	1023.000000	1023.000000	2046.000000
43.520000	-0.008231	-4.864579	-0.641663	-0.760726	-2.492285	-0.969906	0.000000	-10.000000	0.208333	-16.400000	134.000000	1023.000000	1023.000000	2046.000000
43.540001	-0.008363	-4.942347	-0.661131	-0.812888	-2.491501	-0.976827	0.000000	-10.000000	0.208333	-16.050001	128.666672	1023.000000	1023.000000	2046.000000
43.560001	-0.008421	-4.976628	-0.716502	-0.920759	-2.449190	-0.890178	0.000000	-10.000000	0.200000	-15.950001	123.333336	1023.000000	1023.000000	2046.000000
43.580002	-0.008641	-5.106624	-0.752936	-0.949173	-2.453080	-0.951433	0.000000	-10.000000	0.200000	-15.733334	118.000000	1023.000000	1023.000000	2046.000000
43.599998	-0.008831	-5.219386	-0.739309	-0.970679	-2.499586	-1.009812	0.000000	-10.000000	0.200000	-15.633333	112.666664	1023.000000	1023.000000	2046.000000
43.619999	-0.009096	-5.375736	-0.785711	-0.991259	-2.526271	-1.072495	0.000000	-10.000000	0.191667	-15.416667	107.333336	1023.000000	1023.000000	2046.000000
43.639999	-0.009208	-5.441893	-0.757223	-1.031536	-2.564390	-1.088744	0.000000	-10.000000	0.191667	-15.300000	102.166664	1023.000000	1023.000000	2046.000000
43.660000	-0.009272	-5.479911	-0.828072	-1.045648	-2.475723	-1.130468	0.000000	-10.000000	0.183333	-14.916667	97.000000	1023.000000	1023.000000	2046.000000
43.680000	-0.009289	-5.489930	-0.794773	-1.098274	-2.504791	-1.092091	0.000000	-10.000000	0.183333	-14.583334	92.000000	1023.000000	1023.000000	2046.000000
43.700001	-0.009299	-5.495630	-0.771908	-1.099787	-2.496857	-1.127078	0.000000	-10.000000	0.175000	-14.066667	87.166664	1023.000000	1023.000000	2046.000000
43.720001	-0.009180	-5.425291	-0.711598	-1.184475	-2.516714	-1.012504	0.000000	-10.000000	0.166667	-13.733334	82.500000	1023.000000	1023.000000	2046.000000
43.740002	-0.009202	-5.438636	-0.708334	-1.223896	-2.502141	-1.004265	0.000000	-10.000000	0.158333	-13.350000	78.000000	1023.000000	1023.000000	2046.000000
43.759998	-0.009141	-5.402184	-0.702988	-1.227287	-2.466905	-1.005005	0.000000	-10.000000	0.150000	-13.066667	73.500000	1023.000000	1023.000000	2046.000000
43.779999	-0.009152	-5.408584	-0.743204	-1.249894	-2.424794	-0.990692	0.000000	-10.000000	0.141667	-12.766666	69.166664	1023.000000	1023.000000	2046.000000
43.799999	-0.009197	-5.435633	-0.763825	-1.272738	-2.384439	-1.014632	0.000000	-10.000000	0.125000	-12.216666	62.333332	1023.000000	1023.000000	2046.000000
43.820000	-0.009227	-5.453082	-0.793023	-1.326293	-2.370175	-0.963591	0.000000	-10.000000	0.108333	-11.800000	57.000000	1023.000000	1023.000000	2046.000000
43.840000	-0.009354	-5.527993	-0.805284	-1.366214	-2.404932	-0.951563	0.000000	-10.000000	0.100000	-11.450000	53.000000	1023.000000	1023.000000	2046.000000
43.860001	-0.009514	-5.622634	-0.831237	-1.374114	-2.432168	-0.985117	0.000000	-10.000000	0.100000	-11.500000	51.666668	1023.000000	1023.000000	2046.000000
43.880001	-0.009685	-5.724030	-0.847190	-1.430983	-2.465478	-0.980378	0.000000	-10.000000	0.083333	-11.500000	49.000000	1023.000000	1023.000000	2046.000000
43.900002	-0.009811	-5.798294	-0.901322	-1.448086	-2.425354	-1.023532	0.000000	-10.000000	0.083333	-11.433333	45.000000	1023.000000	1023.000000	2046.000000
43.919998	-0.009980	-5.898307	-0.931904	-1.432610	-2.426101	-1.107692	0.000000	-10.000000	0.075000	-11.300000	41.000000	1023.000000	1023.000000	2046.000000
43.939999	-0.010145	-5.995569	-0.945041	-1.499788	-2.455607	-1.095133	0.000000	-10.000000	0.083333	-11.066667	37.333332	1023.000000	1023.000000	2046.000000
43.959999	-0.010310	-6.093063	-1.027448	-1.526066	-2.407977	-1.131573	0.000000	-10.000000	0.075000	-10.883333	33.666668	1023.000000	1023.000000	2046.000000
43.980000	-0.010567	-6.245040	-1.095227	-1.611048	-2.421972	-1.116794	0.000000	-10.000000	0.066667	-10.533334	30.166666	1023.000000	1023.000000	2046.000000
44.000000	-0.011337	-6.700220	-1.236740	-1.754357	-2.600288	-1.108835	0.000000	-10.000000	0.058333	-10.166667	26.500000	1023.000000	1023.000000	2046.000000
44.020000	-0.013393	-7.915316	-1.651176	-1.979642	-2.867592	-1.416906	0.000000	-10.000000	0.050000	-9.600000	23.166666	1023.000000	1023.000000	2046.000000
44.040001	-0.015981	-9.444918	-2.038097	-2.346588	-3.267796	-1.792436	0.000000	-10.000000	0.041667	-9.083334	20.000000	1023.000000	1023.000000	2046.000000
44.060001	-0.018334	-10.835414	-2.366502	-2.723637	-3.553884	-2.191391	0.000000	-10.000000	0.041667	-8.566667	17.000000	1023.000000	1023.000000	2046.000000
44.080002	-0.020243	-11.963572	-2.613745	-3.067132	-3.810975	-2.471719	0.000000	-10.000000	0.041667	-8.316667	14.000000	1023.000000	1023.000000	2046.000000
44.099998	-0.021348	-12.616701	-2.809035	-3.268668	-3.888083	-2.650915	0.000000	-10.000000	0.050000	-8.166667	11.166667	1023.000000	1023.000000	2046.000000
44.119999	-0.021529	-12.723352	-2.836448	-3.309911	-3.861577	-2.715415	0.000000	-10.000000	0.050000	-8.216667	8.333333	1023.000000	1023.000000	2046.000000
44.139999	-0.021589	-12.759274	-2.805223	-3.375280	-3.865086	-2.713685	0.000000	-10.000000	0.058333	-8.416667	5.666667	1023.000000	1023.000000	2046.000000
44.160000	-0.021328	-12.604764	-2.843435	-3.417750	-3.741167	-2.602412	0.000000	-10.000000	0.066667	-8.650001	3.000000	1023.000000	1023.000000	2046.000000
44.180000	-0.021198	-12.527881	-2.947937	-3.386389	-3.680505	-2.513050	0.000000	-10.000000	0.066667	-8.983334	0.500000	1023.000000	1023.000000	2046.000000
44.200001	-0.022292	-13.174819	-3.202205	-3.437883	-3.917713	-2.617018	0.000000	-10.000000	0.058333	-9.133333	-2.166667	1023.000000	1023.000000	2046.000000
44.220001	-0.024944	-14.742194	-3.580930	-3.696383	-4.395902	-3.068980	0.000000	-10.000000	0.041667	-8.916667	-5.000000	1023.000000	1023.000000	2046.000000
44.240002	-0.028418	-16.794928	-4.134308	-4.170864	-4.856625	-3.633129	0.000000	-10.000000	0.033333	-8.116667	-8.000000	1023.000000	1023.000000	2046.000000
44.259998	-0.031734	-18.754684	-4.664247	-4.648543	-5.283047	-4.158848	0.000000	-10.000000	0.025000	-6.950000	-10.833333	1023.000000	1023.000000	2046.000000
44.279999	-0.033789	-19.969118	-5.005618	-4.993308	-5.529928	-4.440265	0.000000	-10.000000	0.025000	-6.200000	-13.333333	1023.000000	1023.000000	2046.000000
44.299999	-0.034996	-20.682846	-5.253234	-5.213083	-5.610179	-4.606351	0.000000	-10.000000	0.033333	-6.033333	-15.500000	1023.000000	1023.000000	2046.000000
44.320000	-0.035824	-21.172211	-5.380170	-5.225466	-5.719850	-4.846725	0.000000	-10.000000	0.041667	-6.683333	-17.500000	1023.000000	1023.000000	2046.000000
44.340000	-0.036513	-21.579231	-5.502945	-5.274401	-5.795527	-5.006357	0.000000	-10.000000	0.050000	-7.616667	-19.666666	1023.000000	1023.000000	2046.000000
44.360001	-0.036860	-21.784039	-5.567586	-5.292143	-5.856994	-5.067316	0.000000	-10.000000	0.058333	-8.633333	-22.166666	1023.000000	1023.000000	2046.000000
44.380001	-0.037319	-22.055258	-5.678618	-5.291965	-5.930000	-5.154675	0.000000	-10.000000	0.066667	-9.116667	-25.000000	1023.000000	1023.000000	2046.000000
44.400002	-0.037446	-22.130331	-5.778135	-5.301002	-5.886113	-5.165082	0.000000	-10.000000	0.066667	-9.300000	-28.000000	1023.000000	1023.000000	2046.000000
44.419998	-0.037630	-22.239103	-5.782872	-5.323008	-5.942759	-5.190464	0.000000	-10.000000	0.066667	-9.250000	-31.000000	1023.000000	1023.000000	2046.000000
44.439999	-0.037747	-22.308760	-5.899390	-5.348432	-5.866670	-5.194268	0.000000	-10.000000	0.058333	-9.133333	-34.166668	1023.000000	1023.000000	2046.000000
44.459999	-0.037740	-22.304598	-5.933437	-5.393462	-5.827472	-5.150228	0.000000	-10.000000	0.058333	-8.900001	-37.333332	1023.000000	1023.000000	2046.000000
44.480000	-0.037529	-22.179476	-5.943763	-5.455016	-5.752401	-5.028296	0.000000	-10.000000	0.050000	-8.400001	-40.333332	1023.000000	1023.000000	2046.000000
44.500000	-0.036986	-21.858992	-5.867210	-5.436134	-5.618128	-4.937519	0.000000	-10.000000	0.050000	-7.816667	-43.000000	1023.000000	1023.000000	2046.000000
44.520000	-0.036348	-21.481745	-5.795413	-5.393290	-5.488273	-4.804768	0.000000	-10.000000	0.050000	-7.116667	-45.666668	1023.000000	1023.000000	2046.000000
44.540001	-0.035174	-20.787699	-5.640743	-5.203001	-5.315394	-4.628561	0.000000	-10.000000	0.050000	-6.966667	-48.166668	1023.000000	1023.000000	2046.000000
44.560001	-0.033801	-19.976282	-5.389236	-5.040411	-5.164745	-4.381890	0.000000	-10.000000	0.050000	-6.933333	-50.500000	1023.000000	1023.000000	2046.000000
44.580002	-0.032719	-19.337072	-5.190423	-4.870463	-5.063552	-4.212634	0.000000	-10.000000	0.050000	-6.866667	-52.833332	1023.000000	1023.000000	2046.000000
44.599998	-0.032040	-18.935575	-5.104082	-4.818085	-4.923832	-4.089576	0.000000	-10.000000	0.041667	-6.533333	-55.166668	1023.000000	1023.000000	2046.000000
44.619999	-0.032461	-19.184343	-5.252499	-4.867412	-4.867813	-4.196621	0.000000	-10.000000	0.041667	-6.183333	-57.500000	1023.000000	1023.000000	2046.000000
44.639999	-0.033825	-19.990728	-5.455880	-5.099289	-5.034929	-4.400630	0.000000	-10.000000	0.041667	-6.283333	-59.500000	1023.000000	1023.000000	2046.000000
44.660000	-0.035270	-20.844505	-5.623721	-5.383451	-5.235307	-4.602027	0.000000	-10.000000	0.050000	-6.533333	-61.500000	1023.000000	1023.000000	2046.000000
44.680000	-0.036393	-21.508194	-5.773115	-5.608728	-5.337338	-4.789012	0.000000	-10.000000	0.050000	-6.800000	-63.500000	1023.000000	1023.000000	2046.000000
44.700001	-0.037029	-21.884195	-5.838159	-5.927841	-5.385718	-4.732477	0.000000	-10.000000	0.041667	-6.466667	-65.833336	1023.000000	1023.000000	2046.000000
44.720001	-0.037616	-22.231014	-5.869649	-6.073337	-5.423791	-4.864237	0.000000	-10.000000	0.025000	-5.416667	-68.000000	1023.000000	1023.000000	2046.000000
44.740002	-0.037819	-22.350878	-5.826946	-6.201643	-5.468473	-4.853816	0.000000	-10.000000	0.008333	-3.983333	-70.000000	1023.000000	1023.000000	2046.000000
44.759998	-0.037649	-22.250746	-5.771309	-6.298651	-5.395660	-4.785126	0.000000	-10.000000	0.000000	-2.116667	-71.166664	1023.000000	1023.000000	2046.000000
44.779999	-0.037126	-21.941652	-5.632225	-6.260909	-5.315684	-4.732834	0.000000	-10.000000	-0.008333	-0.550000	-71.833336	1023.000000	1023.000000	2046.000000
44.799999	-0.036420	-21.524511	-5.500268	-6.169187	-5.188083	-4.666975	0.000000	-10.000000	-0.008333	1.016667	-72.000000	1023.000000	1023.000000	2046.000000
44.820000	-0.035481	-20.969288	-5.334637	-6.053289	-5.048699	-4.532663	0.000000	-10.000000	-0.008333	2.150000	-72.000000	1023.000000	1023.000000	2046.000000
44.840000	-0.034483	-20.379271	-5.183390	-5.926191	-4.883829	-4.385861	0.000000	-10.000000	-0.008333	3.400000	-72.000000	1023.000000	1023.000000	2046.000000
44.860001	-0.033496	-19.796129	-5.063124	-5.795428	-4.706628	-4.230948	0.000000	-10.000000	-0.025000	4.516667	-72.000000	1023.000000	1023.000000	2046.000000
44.880001	-0.032407	-19.152470	-4.816722	-5.730319	-4.610955	-3.994475	0.000000	-10.000000	-0.041667	5.466667	-72.000000	1023.000000	1023.000000	2046.000000
44.900002	-0.031518	-18.627203	-4.713921	-5.553825	-4.424806	-3.934652	0.000000	-10.000000	-0.041667	6.116667	-72.000000	1023.000000	1023.000000	2046.000000
44.919998	-0.030481	-18.014076	-4.564862	-5.505699	-4.239113	-3.704403	0.000000	-10.000000	-0.041667	6.466667	-72.000000	1023.000000	1023.000000	2046.000000
44.939999	-0.029560	-17.469913	-4.381025	-5.402117	-4.106917	-3.579854	0.000000	-10.000000	-0.041667	6.700000	-72.000000	1023.000000	1023.000000	2046.000000
44.959999	-0.028782	-17.010227	-4.264755	-5.269718	-3.984567	-3.491186	0.000000	-10.000000	-0.041667	6.900000	-72.000000	1023.000000	1023.000000	2046.000000
44.980000	-0.027970	-16.530521	-4.147707	-5.151729	-3.857735	-3.373352	0.000000	-10.000000	-0.025000	7.016667	-72.000000	1023.000000	1023.000000	2046.000000
45.000000	-0.027266	-16.114473	-3.979703	-5.071891	-3.821928	-3.240951	0.000000	-10.000000	-0.008333	6.966667	-72.000000	1023.000000	1023.000000	2046.000000
45.020000	-0.026592	-15.715712	-3.890783	-4.958753	-3.705135	-3.161040	0.000000	-10.000000	0.000000	7.150000	-56.500000	1023.000000	1023.000000	2046.000000
45.040001	-0.026034	-15.386106	-3.842168	-4.909506	-3.611142	-3.023289	0.000000	-10.000000	-0.016667	7.666667	-23.333334	1023.000000	1023.000000	2046.000000
45.060001	-0.025441	-15.035490	-3.738137	-4.837863	-3.536843	-2.922647	0.000000	-10.000000	-0.033333	8.250000	9.833333	1023.000000	1023.000000	2046.000000
45.080002	-0.024696	-14.595487	-3.624284	-4.729815	-3.423962	-2.817425	0.000000	-10.000000	-0.050000	8.550000	27.500000	1023.000000	1023.000000	2046.000000
45.099998	-0.024086	-14.235116	-3.525595	-4.601828	-3.320605	-2.787088	0.000000	-10.000000	-0.050000	8.550000	28.333334	1023.000000	1023.000000	2046.000000
45.119999	-0.023357	-13.804005	-3.364286	-4.545181	-3.256797	-2.637740	0.000000	-10.000000	-0.050000	8.916667	30.166666	1023.000000	1023.000000	2046.000000
45.139999	-0.022485	-13.288577	-3.267272	-4.472845	-3.080750	-2.467711	0.000000	-10.000000	-0.050000	9.433333	33.000000	1023.000000	1023.000000	2046.000000
45.160000	-0.021793	-12.879883	-3.091239	-4.387993	-3.037640	-2.363011	0.000000	-10.000000	-0.050000	10.000000	36.000000	1023.000000	1023.000000	2046.000000
45.180000	-0.020979	-12.398589	-2.970111	-4.311246	-2.900278	-2.216954	0.000000	-10.000000	-0.050000	10.316667	39.333332	1023.000000	1023.000000	2046.000000
45.200001	-0.020218	-11.948845	-2.834879	-4.174149	-2.805050	-2.134766	0.000000	-10.000000	-0.050000	10.516666	42.666668	1023.000000	1023.000000	2046.000000
45.220001	-0.019440	-11.488975	-2.703647	-4.082208	-2.702226	-2.000895	0.000000	-10.000000	-0.058333	10.883333	46.333332	1023.000000	1023.000000	2046.000000
45.240002	-0.018502	-10.934451	-2.582901	-3.933931	-2.522567	-1.895053	0.000000	-10.000000	-0.075000	11.350000	49.666668	1023.000000	1023.000000	2046.000000
45.259998	-0.017830	-10.537583	-2.462055	-3.775494	-2.443361	-1.856674	0.000000	-10.000000	-0.091667	11.933333	53.333332	1023.000000	1023.000000	2046.000000
45.279999	-0.016959	-10.022979	-2.295388	-3.673218	-2.353409	-1.700964	0.000000	-10.000000	-0.100000	12.333333	57.000000	1023.000000	1023.000000	2046.000000
45.299999	-0.016224	-9.588285	-2.222829	-3.557457	-2.205692	-1.602308	0.000000	-10.000000	-0.100000	12.600000	61.333332	1023.000000	1023.000000	2046.000000
45.320000	-0.015725	-9.293202	-2.112524	-3.430536	-2.199635	-1.550508	0.000000	-10.000000	-0.108333	12.866667	65.666664	1023.000000	1023.000000	2046.000000
45.340000	-0.015711	-9.284995	-2.187752	-3.315042	-2.203176	-1.579025	0.000000	-10.000000	-0.125000	13.300000	70.000000	1023.000000	1023.000000	2046.000000
45.360001	-0.016571	-9.793317	-2.326196	-3.452412	-2.392020	-1.622689	0.000000	-10.000000	-0.141667	13.983334	74.333336	1023.000000	1023.000000	2046.000000
45.380001	-0.018023	-10.651366	-2.511233	-3.633193	-2.651292	-1.855649	0.000000	-10.000000	-0.158333	14.700001	78.833336	1023.000000	1023.000000	2046.000000
45.400002	-0.018985	-11.220415	-2.652542	-3.742474	-2.758564	-2.066835	0.000000	-10.000000	-0.175000	15.250000	83.666664	1023.000000	1023.000000	2046.000000
45.419998	-0.019417	-11.475223	-2.644224	-3.875444	-2.830544	-2.125010	0.000000	-10.000000	-0.191667	16.000000	88.500000	1023.000000	1023.000000	2046.000000
45.439999	-0.019119	-11.299487	-2.639734	-3.837547	-2.690109	-2.132097	0.000000	-10.000000	-0.216667	16.550001	93.833336	1023.000000	1023.000000	2046.000000
45.459999	-0.018077	-10.683792	-2.441224	-3.676523	-2.525512	-2.040534	0.000000	-10.000000	-0.225000	17.200001	99.166664	1023.000000	1023.000000	2046.000000
45.480000	-0.016747	-9.897547	-2.231856	-3.527413	-2.343484	-1.794793	0.000000	-10.000000	-0.225000	17.566668	104.833336	1023.000000	1023.000000	2046.000000
45.500000	-0.015524	-9.174937	-2.071368	-3.244745	-2.173072	-1.685752	0.000000	-10.000000	-0.225000	17.950001	110.500000	1023.000000	1023.000000	2046.000000
45.520000	-0.014562	-8.606327	-2.029031	-3.091792	-2.069230	-1.416274	0.000000	-10.000000	-0.225000	18.300001	116.500000	1023.000000	1023.000000	2046.000000
45.540001	-0.015096	-8.921872	-2.138690	-2.992181	-2.250481	-1.540520	0.000000	-10.000000	-0.250000	18.833334	122.500000	1023.000000	1023.000000	2046.000000
45.560001	-0.017339	-10.247321	-2.482947	-3.248484	-2.608223	-1.907666	0.000000	-10.000000	-0.275000	19.650000	128.833328	1023.000000	1023.000000	2046.000000
45.580002	-0.020603	-12.176120	-2.938659	-3.590112	-3.147710	-2.499638	0.000000	-10.000000	-0.300000	20.533333	135.333328	1023.000000	1023.000000	2046.000000
45.599998	-0.022758	-13.450196	-3.235707	-3.903459	-3.487398	-2.823632	0.000000	-10.000000	-0.325000	21.350000	142.166672	1023.000000	1023.000000	2046.000000
45.619999	-0.023560	-13.924217	-3.324154	-4.022482	-3.622297	-2.955284	0.000000	-10.000000	-0.333333	21.566668	149.000000	1023.000000	1023.000000	2046.000000
45.639999	-0.023640	-13.970942	-3.327769	-3.940485	-3.640705	-3.061984	0.000000	-10.000000	-0.350000	21.833334	156.166672	1023.000000	1023.000000	2046.000000
45.660000	-0.023225	-13.725684	-3.270552	-3.813435	-3.574167	-3.067530	0.000000	-10.000000	-0.350000	21.800001	163.500000	1023.000000	1023.000000	2046.000000
45.680000	-0.022816	-13.484519	-3.185612	-3.637743	-3.559443	-3.101721	0.000000	-10.000000	-0.350000	22.116667	170.833328	1023.000000	1023.000000	2046.000000
45.700001	-0.022048	-13.030140	-3.086128	-3.457640	-3.486536	-2.999835	0.000000	-10.000000	-0.350000	22.200001	178.166672	1023.000000	1023.000000	2046.000000
45.720001	-0.021347	-12.616329	-3.052911	-3.215244	-3.405876	-2.942298	0.000000	-10.000000	-0.350000	22.116667	185.500000	1023.000000	1023.000000	2046.000000
45.740002	-0.020353	-12.028412	-2.920274	-3.022525	-3.301547	-2.784067	0.000000	-10.000000	-0.358333	22.033333	192.833328	1023.000000	1023.000000	2046.000000
45.759998	-0.019432	-11.484472	-2.760003	-2.904757	-3.223922	-2.595790	0.000000	-10.000000	-0.366667	22.233334	200.166672	1023.000000	1023.000000	2046.000000
45.779999	-0.018435	-10.895267	-2.683999	-2.744483	-3.041324	-2.425461	0.000000	-10.000000	-0.375000	22.833334	207.500000	1023.000000	1023.000000	2046.000000
45.799999	-0.017409	-10.288947	-2.528416	-2.541218	-2.936222	-2.283092	0.000000	-10.000000	-0.383333	23.566668	215.166672	1023.000000	1023.000000	2046.000000
45.820000	-0.016170	-9.556644	-2.431776	-2.368627	-2.678337	-2.077905	0.000000	-10.000000	-0.391667	24.016666	223.000000	1023.000000	1023.000000	2046.000000
45.840000	-0.014683	-8.677425	-2.210241	-2.208725	-2.452199	-1.806260	0.000000	-10.000000	-0.416667	24.433334	231.000000	1023.000000	1023.000000	2046.000000
45.860001	-0.013066	-7.722102	-2.024762	-1.948105	-2.182058	-1.567178	0.000000	-10.000000	-0.425000	24.850000	239.000000	1023.000000	1023.000000	2046.000000
45.880001	-0.011074	-6.544619	-1.743472	-1.586751	-1.935915	-1.278482	0.000000	-10.000000	-0.425000	24.933334	247.166672	1023.000000	1023.000000	2046.000000
45.900002	-0.008573	-5.066885	-1.278212	-1.194818	-1.713483	-0.880372	0.000000	-10.000000	-0.408333	24.783333	255.500000	1023.000000	1023.000000	2046.000000
45.919998	-0.006444	-3.808412	-0.908922	-0.862248	-1.463609	-0.573634	0.000000	-10.000000	-0.391667	24.450001	263.833344	1023.000000	1023.000000	2046.000000
45.939999	-0.004538	-2.682075	-0.678885	-0.583485	-1.127775	-0.291930	0.000000	-10.000000	-0.375000	24.300001	272.000000	1023.000000	1023.000000	2046.000000
45.959999	-0.003705	-2.189673	-0.528647	-0.379267	-0.979852	-0.301907	0.000000	-10.000000	-0.350000	23.800001	280.000000	1023.000000	1023.000000	2046.000000
45.980000	-0.003637	-2.149436	-0.407009	-0.467868	-1.025563	-0.248995	0.000000	-10.000000	-0.316667	22.950001	288.000000	1023.000000	1023.000000	2046.000000
46.000000	-0.004208	-2.487212	-0.536786	-0.582486	-0.974461	-0.393480	0.000000	-10.000000	-0.316667	22.066668	296.000000	1023.000000	1023.000000	2046.000000
46.020000	-0.004578	-2.705721	-0.602793	-0.723095	-0.964241	-0.415591	0.000000	-10.000000	-0.316667	21.400000	303.666656	1023.000000	1023.000000	2046.000000
46.040001	-0.004646	-2.745527	-0.538027	-0.790931	-0.950509	-0.466060	0.000000	-10.000000	-0.325000	21.200001	311.000000	1023.000000	1023.000000	2046.000000
46.060001	-0.004257	-2.516044	-0.405391	-0.871422	-0.891769	-0.347462	0.000000	-10.000000	-0.308333	20.966667	318.000000	1023.000000	1023.000000	2046.000000
46.080002	-0.003529	-2.085857	-0.259289	-0.810120	-0.759663	-0.256786	0.000000	-10.000000	-0.300000	21.033335	325.000000	1023.000000	1023.000000	2046.000000
46.099998	-0.002533	-1.497189	0.029325	-0.651918	-0.690405	-0.184191	0.000000	-10.000000	-0.300000	20.750000	332.000000	1023.000000	1023.000000	2046.000000
46.119999	-0.001107	-0.654265	0.209650	-0.517264	-0.414098	0.067447	0.000000	-10.000000	-0.308333	21.050001	339.000000	1023.000000	1023.000000	2046.000000
46.139999	0.000630	0.372610	0.476582	-0.316822	-0.138581	0.351431	0.000000	-10.000000	-0.325000	20.966667	346.000000	1023.000000	1023.000000	2046.000000
46.160000	0.002358	1.393866	0.785316	-0.072743	0.070632	0.610662	0.000000	-10.000000	-0.333333	21.166668	353.000000	1023.000000	1023.000000	2046.000000
46.180000	0.004201	2.483065	1.081487	0.231614	0.317523	0.852441	0.000000	-10.000000	-0.341667	21.250000	360.000000	1023.000000	1023.000000	2046.000000
46.200001	0.005944	3.512664	1.374908	0.497624	0.529518	1.110614	0.000000	-10.000000	-0.341667	21.700001	367.000000	1023.000000	1023.000000	2046.000000
46.220001	0.007751	4.581107	1.638594	0.737817	0.819597	1.385098	0.000000	-10.000000	-0.350000	21.983334	374.166656	1023.000000	1023.000000	2046.000000
46.240002	0.009360	5.531482	1.903064	0.940496	1.035625	1.652297	0.000000	-10.000000	-0.350000	22.050001	381.500000	1023.000000	1023.000000	2046.000000
46.259998	0.010842	6.407548	2.183356	1.200495	1.204325	1.819372	0.000000	-10.000000	-0.333333	21.766666	388.833344	1023.000000	1023.000000	2046.000000
46.279999	0.012226	7.225268	2.386890	1.454342	1.454469	1.929567	0.000000	-10.000000	-0.316667	21.616667	396.166656	1023.000000	1023.000000	2046.000000
46.299999	0.013499	7.977853	2.602801	1.690366	1.603370	2.081316	0.000000	-10.000000	-0.316667	21.566668	403.333344	1023.000000	1023.000000	2046.000000
46.320000	0.014791	8.741405	2.784087	1.941779	1.813956	2.201582	0.000000	-10.000000	-0.316667	21.683334	410.666656	1023.000000	1023.000000	2046.000000
46.340000	0.016189	9.567800	3.067065	2.099743	1.930021	2.470971	0.000000	-10.000000	-0.333333	21.633335	417.833344	1023.000000	1023.000000	2046.000000
46.360001	0.017354	10.255988	3.257097	2.279541	2.083932	2.635418	0.000000	-10.000000	-0.308333	21.483334	425.166656	1023.000000	1023.000000	2046.000000
46.380001	0.018506	10.936910	3.460324	2.439948	2.221267	2.815369	0.000000	-10.000000	-0.325000	21.483334	432.333344	1023.000000	1023.000000	2046.000000
46.400002	0.019616	11.593118	3.553474	2.631104	2.439662	2.968876	0.000000	-10.000000	-0.325000	21.766666	439.666656	1023.000000	1023.000000	2046.000000
46.419998	0.020572	12.158151	3.750290	2.868489	2.522045	3.017327	0.000000	-10.000000	-0.350000	22.033333	446.833344	1023.000000	1023.000000	2046.000000
46.439999	0.021704	12.826917	3.920715	3.083635	2.671720	3.150846	0.000000	-10.000000	-0.333333	22.233334	454.166656	1023.000000	1023.000000	2046.000000
46.459999	0.022933	13.553420	4.140560	3.270493	2.810535	3.331831	0.000000	-10.000000	-0.316667	22.033333	461.500000	1023.000000	1023.000000	2046.000000
46.480000	0.024022	14.196803	4.330151	3.423704	2.946671	3.496277	0.000000	-10.000000	-0.316667	21.900000	468.833344	1023.000000	1023.000000	2046.000000
46.500000	0.025251	14.923631	4.550200	3.611063	3.086830	3.675538	0.000000	-10.000000	-0.300000	21.500000	476.166656	1023.000000	1023.000000	2046.000000
46.520000	0.026428	15.618659	4.770570	3.777745	3.208958	3.861385	0.000000	-10.000000	-0.300000	21.300001	483.333344	1023.000000	1023.000000	2046.000000
46.540001	0.027627	16.327438	4.919421	3.951133	3.408644	4.048241	0.000000	-10.000000	-0.283333	21.150002	490.500000	1023.000000	1023.000000	2046.000000
46.560001	0.028811	17.027540	5.131992	4.143173	3.547095	4.205280	0.000000	-10.000000	-0.308333	21.150002	497.500000	1023.000000	1023.000000	2046.000000
46.580002	0.029883	17.661087	5.300706	4.341516	3.680880	4.337984	0.000000	-10.000000	-0.291667	21.433334	504.666656	1023.000000	1023.000000	2046.000000
46.599998	0.030457	18.000214	5.383071	4.502272	3.676569	4.438301	0.000000	-10.000000	-0.291667	21.350000	511.833344	1023.000000	1023.000000	2046.000000
46.619999	0.030049	17.758976	5.287195	4.526088	3.586727	4.358967	0.000000	-10.000000	-0.300000	21.383335	519.000000	1023.000000	1023.000000	2046.000000
46.639999	0.028890	17.074144	5.083488	4.400040	3.426351	4.164265	0.000000	-10.000000	-0.316667	21.450001	526.000000	1023.000000	1023.000000	2046.000000
46.660000	0.028242	16.690880	4.975294	4.347441	3.361668	4.006476	0.000000	-10.000000	-0.316667	21.750000	533.166687	1023.000000	1023.000000	2046.000000
46.680000	0.027915	16.498045	4.939409	4.319876	3.333978	3.904782	0.000000	-10.000000	-0.300000	21.733334	540.500000	1023.000000	1023.000000	2046.000000
46.700001	0.028518	16.853912	5.127310	4.419063	3.371260	3.936280	0.000000	-10.000000	-0.316667	21.633333	547.833313	1023.000000	1023.000000	2046.000000
46.720001	0.029958	17.705017	5.347110	4.706656	3.638790	4.012461	0.000000	-10.000000	-0.316667	21.566668	555.000000	1023.000000	1023.000000	2046.000000
46.740002	0.031598	18.674515	5.675417	4.984632	3.752609	4.261857	0.000000	-10.000000	-0.308333	21.600000	562.166687	1023.000000	1023.000000	2046.000000
46.759998	0.033206	19.624943	5.842096	5.277518	4.009156	4.496173	0.000000	-10.000000	-0.291667	21.266666	569.333313	1023.000000	1023.000000	2046.000000
46.779999	0.034085	20.144009	5.889964	5.487961	4.107591	4.658493	0.000000	-10.000000	-0.275000	20.683334	576.500000	1023.000000	1023.000000	2046.000000
46.799999	0.033062	19.539537	5.651218	5.467836	3.962374	4.458108	0.000000	-10.000000	-0.266667	20.033333	583.500000	1023.000000	1023.000000	2046.000000
46.820000	0.029789	17.605488	5.156631	5.225003	3.405723	3.818131	0.000000	-10.000000	-0.250000	19.700001	590.333313	1023.000000	1023.000000	2046.000000
46.840000	0.026198	15.483129	4.647734	4.843274	2.765255	3.226865	0.000000	-10.000000	-0.250000	19.383333	597.000000	1023.000000	1023.000000	2046.000000
46.860001	0.024020	14.195737	4.332639	4.582192	2.355512	2.925393	0.000000	-10.000000	-0.250000	19.350000	603.500000	1023.000000	1023.000000	2046.000000
46.880001	0.023246	13.738107	4.224422	4.499020	2.217158	2.797507	0.000000	-10.000000	-0.250000	19.316668	610.000000	1023.000000	1023.000000	2046.000000
46.900002	0.023170	13.693261	4.191938	4.597147	2.193259	2.710917	0.000000	-10.000000	-0.250000	19.416668	616.333313	1023.000000	1023.000000	2046.000000
46.919998	0.023354	13.802307	4.257081	4.703335	2.154835	2.687055	0.000000	-10.000000	-0.250000	19.383333	622.833313	1023.000000	1023.000000	2046.000000
46.939999	0.023758	14.040915	4.332270	4.883108	2.156498	2.669039	0.000000	-10.000000	-0.250000	19.350000	629.166687	1023.000000	1023.000000	2046.000000
46.959999	0.024286	14.352935	4.439510	5.108177	2.164256	2.640990	0.000000	-10.000000	-0.241667	19.316668	635.833313	1023.000000	1023.000000	2046.000000
46.980000	0.025077	14.820702	4.600181	5.293328	2.200559	2.726632	0.000000	-10.000000	-0.225000	19.283333	642.166687	1023.000000	1023.000000	2046.000000
47.000000	0.025862	15.284629	4.666650	5.461196	2.340082	2.816700	0.000000	-10.000000	-0.216667	18.883333	648.833313	1023.000000	1023.000000	2046.000000
47.020000	0.026712	15.786562	4.724594	5.679626	2.512909	2.869433	0.000000	-10.000000	-0.225000	18.750000	655.166687	1023.000000	1023.000000	2046.000000
47.040001	0.027651	16.342028	4.860058	5.814804	2.613366	3.053800	0.000000	-10.000000	-0.225000	18.450001	661.500000	1023.000000	1023.000000	2046.000000
47.060001	0.028504	16.845587	5.004865	5.991070	2.705425	3.144228	0.000000	-10.000000	-0.225000	18.466667	667.500000	1023.000000	1023.000000	2046.000000
47.080002	0.029646	17.520700	5.125221	6.133228	2.907880	3.354372	0.000000	-10.000000	-0.225000	18.466667	673.500000	1023.000000	1023.000000	2046.000000
47.099998	0.030777	18.189430	5.291551	6.351628	3.071113	3.475138	0.000000	-10.000000	-0.233333	18.766666	679.833313	1023.000000	1023.000000	2046.000000
47.119999	0.032291	19.083967	5.429480	6.544096	3.355935	3.754457	0.000000	-10.000000	-0.241667	19.116667	686.166687	1023.000000	1023.000000	2046.000000
47.139999	0.033705	19.919550	5.658002	6.847977	3.496026	3.917545	0.000000	-10.000000	-0.241667	19.183334	692.500000	1023.000000	1023.000000	2046.000000
47.160000	0.035894	21.213604	6.009599	7.183216	3.747709	4.273080	0.000000	-10.000000	-0.250000	19.300001	698.833313	1023.000000	1023.000000	2046.000000
47.180000	0.038091	22.511774	6.334928	7.491992	3.997367	4.687488	0.000000	-10.000000	-0.250000	19.216667	705.166687	1023.000000	1023.000000	2046.000000
47.200001	0.039820	23.533375	6.595414	7.706626	4.257392	4.973941	0.000000	-10.000000	-0.250000	19.283333	711.833313	1023.000000	1023.000000	2046.000000
47.220001	0.040690	24.047718	6.732865	7.854666	4.413344	5.046843	0.000000	-10.000000	-0.250000	19.083334	718.166687	1023.000000	1023.000000	2046.000000
47.240002	0.040708	24.058155	6.770777	7.797237	4.481527	5.008614	0.000000	-10.000000	-0.241667	18.700001	724.666687	1023.000000	1023.000000	2046.000000
47.259998	0.040036	23.661421	6.686738	7.609957	4.456230	4.908495	0.000000	-10.000000	-0.225000	18.083334	731.000000	1023.000000	1023.000000	2046.000000
47.279999	0.039388	23.278399	6.612761	7.397136	4.408059	4.860441	0.000000	-10.000000	-0.208333	17.833334	737.166687	1023.000000	1023.000000	2046.000000
47.299999	0.039178	23.154226	6.579771	7.264164	4.496598	4.813694	0.000000	-10.000000	-0.200000	17.883333	743.000000	1023.000000	1023.000000	2046.000000
47.320000	0.039606	23.407225	6.668121	7.135040	4.605197	4.998866	0.000000	-10.000000	-0.200000	18.049999	748.666687	1023.000000	1023.000000	2046.000000
47.340000	0.040337	23.839197	6.782887	7.195145	4.784069	5.077096	0.000000	-10.000000	-0.200000	17.950001	754.833313	1023.000000	1023.000000	2046.000000
47.360001	0.041687	24.636992	7.060662	7.306708	4.973634	5.295988	0.000000	-10.000000	-0.200000	17.850000	760.833313	1023.000000	1023.000000	2046.000000
47.380001	0.043272	25.573914	7.389288	7.548872	5.174077	5.461676	0.000000	-10.000000	-0.216667	18.000000	766.833313	1023.000000	1023.000000	2046.000000
47.400002	0.044922	26.548857	7.616761	7.821940	5.464947	5.645209	0.000000	-10.000000	-0.233333	18.350000	772.500000	1023.000000	1023.000000	2046.000000
47.419998	0.046860	27.694185	7.895551	8.109090	5.772920	5.916624	0.000000	-10.000000	-0.250000	18.883333	778.833313	1023.000000	1023.000000	2046.000000
47.439999	0.048677	28.768169	8.168023	8.381617	6.015615	6.202915	0.000000	-10.000000	-0.258333	19.466667	785.166687	1023.000000	1023.000000	2046.000000
47.459999	0.050386	29.777912	8.437052	8.571389	6.242082	6.527390	0.000000	-10.000000	-0.258333	19.866667	791.833313	1023.000000	1023.000000	2046.000000
47.480000	0.051942	30.697889	8.663663	8.868748	6.483640	6.681839	0.000000	-10.000000	-0.258333	20.000000	798.333313	1023.000000	1023.000000	2046.000000
47.500000	0.053435	31.580303	8.939030	9.079576	6.655704	6.905993	0.000000	-10.000000	-0.250000	19.650002	805.000000	1023.000000	1023.000000	2046.000000
47.520000	0.054870	32.427902	9.229204	9.310043	6.811554	7.077102	0.000000	-10.000000	-0.250000	19.216667	811.500000	1023.000000	1023.000000	2046.000000
47.540001	0.056162	33.191944	9.418015	9.510117	7.027808	7.236007	0.000000	-10.000000	-0.233333	18.916668	818.000000	1023.000000	1023.000000	2046.000000
47.560001	0.057424	33.937679	9.597009	9.712523	7.245218	7.382930	0.000000	-10.000000	-0.233333	19.100000	824.333313	1023.000000	1023.000000	2046.000000
47.580002	0.058490	34.567459	9.816184	9.866138	7.348707	7.536431	0.000000	-10.000000	-0.233333	19.200001	830.666687	1023.000000	1023.000000	2046.000000
47.599998	0.059521	35.176624	9.982549	10.011049	7.505594	7.677433	0.000000	-10.000000	-0.250000	19.316668	837.000000	1023.000000	1023.000000	2046.000000
47.619999	0.060519	35.766560	10.106416	10.167663	7.665160	7.827320	0.000000	-10.000000	-0.250000	19.366667	843.500000	1023.000000	1023.000000	2046.000000
47.639999	0.061509	36.351536	10.311361	10.331149	7.761993	7.947031	0.000000	-10.000000	-0.250000	19.533335	850.000000	1023.000000	1023.000000	2046.000000
47.660000	0.062382	36.867477	10.379142	10.476730	7.950591	8.061016	0.000000	-10.000000	-0.233333	19.366667	856.500000	1023.000000	1023.000000	2046.000000
47.680000	0.063333	37.430031	10.573174	10.620888	8.044859	8.191112	0.000000	-10.000000	-0.216667	18.950001	863.000000	1023.000000	1023.000000	2046.000000
47.700001	0.064155	37.915733	10.732428	10.725833	8.129277	8.328194	0.000000	-10.000000	-0.200000	18.466667	869.333313	1023.000000	1023.000000	2046.000000
47.720001	0.065265	38.571754	10.901663	10.900366	8.298421	8.471304	0.000000	-10.000000	-0.200000	18.133333	875.500000	1023.000000	1023.000000	2046.000000
47.740002	0.066327	39.199165	11.052580	11.094299	8.463444	8.588840	0.000000	-10.000000	-0.191667	17.933334	881.500000	1023.000000	1023.000000	2046.000000
47.759998	0.066917	39.547993	11.111127	11.221856	8.506406	8.708606	0.000000	-10.000000	-0.191667	17.650000	887.500000	1023.000000	1023.000000	2046.000000
47.779999	0.066365	39.221535	10.982206	11.177634	8.408994	8.652702	0.000000	-10.000000	-0.175000	17.299999	893.500000	1023.000000	1023.000000	2046.000000
47.799999	0.065371	38.634296	10.934526	11.114871	8.139244	8.445655	0.000000	-10.000000	-0.166667	16.883333	899.500000	1023.000000	1023.000000	2046.000000
47.820000	0.064851	38.327164	10.819736	10.990963	8.138165	8.378299	0.000000	-10.000000	-0.150000	16.783333	905.333313	1023.000000	1023.000000	2046.000000
47.840000	0.065108	38.478729	10.921933	11.001929	8.162088	8.392777	0.000000	-10.000000	-0.141667	16.533333	911.000000	1023.000000	1023.000000	2046.000000
47.860001	0.066257	39.157814	11.076413	11.171188	8.402767	8.507443	0.000000	-10.000000	-0.133333	15.950001	916.500000	1023.000000	1023.000000	2046.000000
47.880001	0.067527	39.908699	11.322542	11.361456	8.534261	8.690438	0.000000	-10.000000	-0.125000	15.000000	921.833313	1023.000000	1023.000000	2046.000000
47.900002	0.068826	40.675972	11.501266	11.580654	8.663599	8.930454	0.000000	-10.000000	-0.108333	13.816667	927.000000	1023.000000	1023.000000	2046.000000
47.919998	0.069277	40.942631	11.477222	11.670918	8.698587	9.095904	0.000000	-10.000000	-0.083333	12.533334	931.833313	1023.000000	1023.000000	2046.000000
47.939999	0.067849	40.098804	11.241638	11.563466	8.461039	8.832664	0.000000	-10.000000	-0.041667	10.816667	936.333313	1023.000000	1023.000000	2046.000000
47.959999	0.063933	37.784382	10.669908	11.138314	7.807210	8.168947	0.000000	-10.000000	-0.016667	9.133333	940.333313	1023.000000	1023.000000	2046.000000
47.980000	0.059597	35.221821	9.977420	10.626103	7.145328	7.472969	0.000000	-10.000000	0.000000	6.500000	943.666687	1023.000000	1023.000000	2046.000000
48.000000	0.056584	33.441124	9.520535	10.194896	6.641245	7.084450	0.000000	-10.000000	0.008333	3.516667	946.166687	1023.000000	1023.000000	2046.000000
48.020000	0.054627	32.284298	9.195358	9.998667	6.338975	6.751298	0.000000	-10.000000	0.016667	0.150000	947.500000	1023.000000	1023.000000	2046.000000
48.040001	0.053491	31.613449	9.033683	9.935438	6.097677	6.546650	0.000000	-10.000000	0.025000	-2.033333	948.000000	1023.000000	1023.000000	2046.000000
48.060001	0.052777	31.191263	8.891300	9.932923	5.980117	6.386921	0.000000	-10.000000	0.033333	-3.733333	948.000000	1023.000000	1023.000000	2046.000000
48.080002	0.052257	30.884109	8.822562	9.996625	5.833320	6.231602	0.000000	-10.000000	0.041667	-4.916667	948.000000	1023.000000	1023.000000	2046.000000
48.099998	0.052060	30.767660	8.830081	10.066428	5.714099	6.157053	0.000000	-10.000000	0.058333	-6.250000	948.000000	1023.000000	1023.000000	2046.000000
48.119999	0.051618	30.506491	8.775170	10.151768	5.593040	5.986514	0.000000	-10.000000	0.066667	-7.633333	948.000000	1023.000000	1023.000000	2046.000000
48.139999	0.051375	30.362396	8.802249	10.147535	5.470400	5.942212	0.000000	-10.000000	0.083333	-9.216667	948.000000	1023.000000	1023.000000	2046.000000
48.160000	0.051104	30.202694	8.672522	10.174473	5.482613	5.873087	0.000000	-10.000000	0.091667	-10.966667	948.000000	1023.000000	1023.000000	2046.000000
48.180000	0.050791	30.017429	8.709461	10.150389	5.314588	5.842993	0.000000	-10.000000	0.125000	-12.766667	944.666687	1023.000000	1023.000000	2046.000000
48.200001	0.050689	29.957472	8.639343	10.141836	5.331379	5.844913	0.000000	-10.000000	0.166667	-14.483334	936.666687	1023.000000	1023.000000	2046.000000
48.220001	0.050598	29.903347	8.605626	10.158730	5.305036	5.833955	0.000000	-10.000000	0.216667	-16.150000	926.833313	1023.000000	1023.000000	2046.000000
48.240002	0.050747	29.991301	8.648144	10.156241	5.311886	5.875029	0.000000	-10.000000	0.241667	-17.299999	918.333313	1023.000000	1023.000000	2046.000000
48.259998	0.050927	30.097786	8.607278	10.198511	5.398822	5.893175	0.000000	-10.000000	0.266667	-18.266666	912.500000	1023.000000	1023.000000	2046.000000
48.279999	0.051295	30.315418	8.684732	10.322800	5.397568	5.910318	0.000000	-10.000000	0.300000	-19.200001	906.333313	1023.000000	1023.000000	2046.000000
48.299999	0.052218	30.860786	8.797305	10.494824	5.495807	6.072850	0.000000	-10.000000	0.333333	-20.233334	900.000000	1023.000000	1023.000000	2046.000000
48.320000	0.053235	31.462080	8.960865	10.678662	5.542490	6.280063	0.000000	-10.000000	0.358333	-21.266666	893.166687	1023.000000	1023.000000	2046.000000
48.340000	0.053719	31.747952	9.035908	10.761426	5.564888	6.385729	0.000000	-10.000000	0.366667	-22.083334	886.166687	1023.000000	1023.000000	2046.000000
48.360001	0.053546	31.645557	8.988770	10.778020	5.531040	6.347727	0.000000	-10.000000	0.383333	-22.783333	878.666687	1023.000000	1023.000000	2046.000000
48.380001	0.052371	30.951469	8.887407	10.609836	5.309890	6.144337	0.000000	-10.000000	0.400000	-23.400000	871.000000	1023.000000	1023.000000	2046.000000
48.400002	0.050562	29.882027	8.561872	10.268997	5.145258	5.905900	0.000000	-10.000000	0.433333	-23.983334	863.000000	1023.000000	1023.000000	2046.000000
48.419998	0.048690	28.775917	8.287601	9.938208	4.914733	5.635375	0.000000	-10.000000	0.466667	-24.616667	855.000000	1023.000000	1023.000000	2046.000000
48.439999	0.047319	27.965462	8.076541	9.579321	4.771915	5.537684	0.000000	-10.000000	0.491667	-25.100000	847.000000	1023.000000	1023.000000	2046.000000
48.459999	0.046133	27.264839	7.990847	9.297731	4.555629	5.420632	0.000000	-10.000000	0.500000	-25.500000	838.666687	1023.000000	1023.000000	2046.000000
48.480000	0.045327	26.788334	7.835723	9.082574	4.536490	5.333547	0.000000	-10.000000	0.516667	-25.833334	830.166687	1023.000000	1023.000000	2046.000000
48.500000	0.044977	26.581490	7.827058	8.937634	4.468254	5.348543	0.000000	-10.000000	0.533333	-26.300001	821.500000	1023.000000	1023.000000	2046.000000
48.520000	0.044977	26.581139	7.854323	8.866901	4.494143	5.365773	0.000000	-10.000000	0.550000	-26.933334	812.833313	1023.000000	1023.000000	2046.000000
48.540001	0.045188	26.705877	7.932801	8.871881	4.505660	5.395537	0.000000	-10.000000	0.550000	-27.466667	803.833313	1023.000000	1023.000000	2046.000000
48.560001	0.045315	26.781263	7.962217	8.936805	4.512918	5.369323	0.000000	-10.000000	0.575000	-27.850000	794.666687	1023.000000	1023.000000	2046.000000
48.580002	0.045502	26.891918	8.009789	8.976745	4.508959	5.396427	0.000000	-10.000000	0.591667	-27.966667	785.333313	1023.000000	1023.000000	2046.000000
48.599998	0.045737	27.030436	8.064981	8.982982	4.512688	5.469784	0.000000	-10.000000	0.616667	-28.033333	776.000000	1023.000000	1023.000000	2046.000000
48.619999	0.045865	27.106333	8.083308	8.964686	4.513134	5.545205	0.000000	-10.000000	0.616667	-28.100000	766.666687	1023.000000	1023.000000	2046.000000
48.639999	0.045823	27.081213	8.081384	8.956225	4.494153	5.549450	0.000000	-10.000000	0.633333	-28.200001	757.333313	1023.000000	1023.000000	2046.000000
48.660000	0.045697	27.007223	8.081349	8.953270	4.453260	5.519344	0.000000	-10.000000	0.641667	-28.383333	748.000000	1023.000000	1023.000000	2046.000000
48.680000	0.045357	26.805769	8.066191	8.901214	4.362603	5.475761	0.000000	-10.000000	0.650000	-28.600000	738.333313	1023.000000	1023.000000	2046.000000
48.700001	0.044953	26.566984	8.004713	8.854677	4.290840	5.416753	0.000000	-10.000000	0.650000	-28.833334	728.833313	1023.000000	1023.000000	2046.000000
48.720001	0.044589	26.352118	7.973647	8.735953	4.213153	5.429363	0.000000	-10.000000	0.650000	-29.283333	719.166687	1023.000000	1023.000000	2046.000000
48.740002	0.043953	25.975952	7.842154	8.716397	4.155666	5.261734	0.000000	-10.000000	0.658333	-29.483334	709.500000	1023.000000	1023.000000	2046.000000
48.759998	0.043506	25.711866	7.801757	8.556993	4.057631	5.295484	0.000000	-10.000000	0.658333	-29.833334	699.500000	1023.000000	1023.000000	2046.000000
48.779999	0.042887	25.346241	7.713104	8.489223	3.942986	5.200928	0.000000	-10.000000	0.675000	-30.033333	689.500000	1023.000000	1023.000000	2046.000000
48.799999	0.042193	24.936117	7.627292	8.372144	3.824675	5.112008	0.000000	-10.000000	0.675000	-30.383333	679.500000	1023.000000	1023.000000	2046.000000
48.820000	0.041459	24.502192	7.571562	8.242384	3.657294	5.030951	0.000000	-10.000000	0.708333	-30.650000	669.500000	1023.000000	1023.000000	2046.000000
48.840000	0.040730	24.071686	7.475110	8.113204	3.557500	4.925873	0.000000	-10.000000	0.725000	-30.783333	659.333313	1023.000000	1023.000000	2046.000000
48.860001	0.040258	23.792187	7.380404	8.056548	3.560349	4.794885	0.000000	-10.000000	0.750000	-31.133333	649.000000	1023.000000	1023.000000	2046.000000
48.880001	0.040090	23.693069	7.379236	7.973958	3.546722	4.793155	0.000000	-10.000000	0.750000	-31.233334	638.666687	1023.000000	1023.000000	2046.000000
48.900002	0.039660	23.439014	7.251063	7.908257	3.500068	4.779626	0.000000	-10.000000	0.758333	-31.400000	628.166687	1023.000000	1023.000000	2046.000000
48.919998	0.038645	22.839466	7.054927	7.755733	3.330836	4.697969	0.000000	-10.000000	0.766667	-31.350000	617.833313	1023.000000	1023.000000	2046.000000
48.939999	0.036947	21.835930	6.808952	7.476566	3.061151	4.489261	0.000000	-10.000000	0.775000	-31.549999	607.166687	1023.000000	1023.000000	2046.000000
48.959999	0.034973	20.668777	6.539542	7.120687	2.782019	4.226529	0.000000	-10.000000	0.783333	-31.716667	596.666687	1023.000000	1023.000000	2046.000000
48.980000	0.033364	19.718027	6.320630	6.908983	2.571777	3.916638	0.000000	-10.000000	0.791667	-31.766666	586.000000	1023.000000	1023.000000	2046.000000
49.000000	0.032536	19.228699	6.287264	6.744745	2.434461	3.762228	0.000000	-10.000000	0.800000	-31.766666	575.500000	1023.000000	1023.000000	2046.000000
49.020000	0.032108	18.976099	6.246283	6.610898	2.376058	3.742861	0.000000	-10.000000	0.800000	-31.916668	565.000000	1023.000000	1023.000000	2046.000000
49.040001	0.031530	18.634230	6.070827	6.465826	2.360467	3.737111	0.000000	-10.000000	0.800000	-32.233334	554.333313	1023.000000	1023.000000	2046.000000
49.060001	0.030153	17.820135	5.798305	6.223307	2.116884	3.681640	0.000000	-10.000000	0.800000	-32.533333	543.500000	1023.000000	1023.000000	2046.000000
49.080002	0.027414	16.201706	5.264889	5.931617	1.704173	3.301027	0.000000	-10.000000	0.800000	-32.549999	532.500000	1023.000000	1023.000000	2046.000000
49.099998	0.023303	13.771960	4.723438	5.392293	0.995446	2.660783	0.000000	-10.000000	0.800000	-32.516666	521.666687	1023.000000	1023.000000	2046.000000
49.119999	0.018676	11.037492	3.983406	4.688229	0.394151	1.971706	0.000000	-10.000000	0.783333	-31.866669	510.833344	1023.000000	1023.000000	2046.000000
49.139999	0.014865	8.785435	3.380491	4.098000	-0.133283	1.440226	0.000000	-10.000000	0.766667	-31.216667	500.166656	1023.000000	1023.000000	2046.000000
49.160000	0.012118	7.161752	2.950406	3.724128	-0.518477	1.005695	0.000000	-10.000000	0.733333	-30.433334	489.666656	1023.000000	1023.000000	2046.000000
49.180000	0.010303	6.089337	2.612305	3.448355	-0.736530	0.765207	0.000000	-10.000000	0.700000	-30.116667	479.500000	1023.000000	1023.000000	2046.000000
49.200001	0.008771	5.183417	2.383551	3.334596	-0.962463	0.427733	0.000000	-10.000000	0.666667	-29.833334	469.500000	1023.000000	1023.000000	2046.000000
49.220001	0.007654	4.523248	2.241342	3.205635	-1.183827	0.260099	0.000000	-10.000000	0.666667	-29.866667	459.500000	1023.000000	1023.000000	2046.000000
49.240002	0.006612	3.907787	2.051739	3.167894	-1.339224	0.027378	0.000000	-10.000000	0.658333	-29.750000	449.500000	1023.000000	1023.000000	2046.000000
49.259998	0.005706	3.372140	1.911415	3.049938	-1.492377	-0.096836	0.000000	-10.000000	0.658333	-29.650000	439.500000	1023.000000	1023.000000	2046.000000
49.279999	0.004984	2.945405	1.753480	2.973018	-1.577937	-0.203157	0.000000	-10.000000	0.641667	-29.333334	429.833344	1023.000000	1023.000000	2046.000000
49.299999	0.004192	2.477418	1.655450	2.860000	-1.742005	-0.296026	0.000000	-10.000000	0.641667	-29.000000	420.166656	1023.000000	1023.000000	2046.000000
49.320000	0.003652	2.158469	1.504576	2.728934	-1.762983	-0.312058	0.000000	-10.000000	0.625000	-28.633333	410.500000	1023.000000	1023.000000	2046.000000
49.340000	0.003190	1.885111	1.416100	2.647203	-1.822428	-0.355765	0.000000	-10.000000	0.608333	-28.200001	400.833344	1023.000000	1023.000000	2046.000000
49.360001	0.002792	1.649935	1.299142	2.470671	-1.807509	-0.312369	0.000000	-10.000000	0.600000	-27.883333	391.333344	1023.000000	1023.000000	2046.000000
49.380001	0.002753	1.626983	1.224969	2.401210	-1.713441	-0.285754	0.000000	-10.000000	0.575000	-27.500000	382.166656	1023.000000	1023.000000	2046.000000
49.400002	0.002931	1.732273	1.175839	2.421137	-1.602761	-0.261943	0.000000	-10.000000	0.558333	-27.300001	373.000000	1023.000000	1023.000000	2046.000000
49.419998	0.003965	2.343460	1.385573	2.589207	-1.551524	-0.079797	0.000000	-10.000000	0.533333	-27.116667	363.833344	1023.000000	1023.000000	2046.000000
49.439999	0.005056	2.988139	1.609810	2.792774	-1.490180	0.075735	0.000000	-10.000000	0.533333	-26.933334	354.666656	1023.000000	1023.000000	2046.000000
49.459999	0.005933	3.506451	1.707748	2.853177	-1.365855	0.311382	0.000000	-10.000000	0.525000	-26.533333	345.666656	1023.000000	1023.000000	2046.000000
49.480000	0.006058	3.580474	1.682975	2.884560	-1.355024	0.367963	0.000000	-10.000000	0.508333	-25.916666	336.833344	1023.000000	1023.000000	2046.000000
49.500000	0.004946	2.922838	1.466771	2.802598	-1.473493	0.126961	0.000000	-10.000000	0.500000	-25.549999	328.333344	1023.000000	1023.000000	2046.000000
49.520000	0.002942	1.738482	1.191360	2.452164	-1.766927	-0.138116	0.000000	-10.000000	0.491667	-25.383333	319.666656	1023.000000	1023.000000	2046.000000
49.540001	0.000862	0.509279	0.802120	2.035299	-1.936984	-0.391157	0.000000	-10.000000	0.500000	-25.566668	311.333344	1023.000000	1023.000000	2046.000000
49.560001	-0.001144	-0.675952	0.570240	1.603667	-2.197298	-0.652561	0.000000	-10.000000	0.491667	-25.333334	302.666656	1023.000000	1023.000000	2046.000000
49.580002	-0.002638	-1.559247	0.305979	1.224333	-2.281915	-0.807644	0.000000	-10.000000	0.475000	-24.733334	294.333344	1023.000000	1023.000000	2046.000000
49.599998	-0.004081	-2.412028	0.125354	0.908912	-2.438240	-1.008054	0.000000	-10.000000	0.441667	-23.916668	286.000000	1023.000000	1023.000000	2046.000000
49.619999	-0.005005	-2.958172	-0.063065	0.563027	-2.446949	-1.011184	0.000000	-10.000000	0.408333	-23.216667	278.000000	1023.000000	1023.000000	2046.000000
49.639999	-0.005736	-3.390156	-0.180240	0.383072	-2.461703	-1.131285	0.000000	-10.000000	0.383333	-22.666666	270.166656	1023.000000	1023.000000	2046.000000
49.660000	-0.006027	-3.562023	-0.272008	0.203896	-2.398679	-1.095232	0.000000	-10.000000	0.366667	-22.183334	262.500000	1023.000000	1023.000000	2046.000000
49.680000	-0.006029	-3.562929	-0.196794	0.084630	-2.406312	-1.044453	0.000000	-10.000000	0.350000	-21.616667	255.166672	1023.000000	1023.000000	2046.000000
49.700001	-0.005945	-3.513199	-0.244452	0.034171	-2.296149	-1.006770	0.000000	-10.000000	0.325000	-20.966667	248.000000	1023.000000	1023.000000	2046.000000
49.720001	-0.005776	-3.413512	-0.219914	-0.002731	-2.232029	-0.958837	0.000000	-10.000000	0.316667	-20.166666	241.166672	1023.000000	1023.000000	2046.000000
49.740002	-0.005595	-3.306421	-0.193153	-0.015952	-2.198930	-0.898387	0.000000	-10.000000	0.291667	-19.450001	234.333328	1023.000000	1023.000000	2046.000000
49.759998	-0.005416	-3.200599	-0.163752	-0.045567	-2.140011	-0.851269	0.000000	-10.000000	0.275000	-18.883333	227.833328	1023.000000	1023.000000	2046.000000
49.779999	-0.005180	-3.061549	-0.162823	-0.017496	-2.038525	-0.842705	0.000000	-10.000000	0.241667	-18.500000	221.500000	1023.000000	1023.000000	2046.000000
49.799999	-0.005001	-2.955661	-0.109094	0.017512	-1.987282	-0.876796	0.000000	-10.000000	0.233333	-17.933334	213.500000	1023.000000	1023.000000	2046.000000
49.820000	-0.004943	-2.921284	-0.080820	-0.031697	-1.980344	-0.828423	0.000000	-10.000000	0.225000	-17.450001	207.500000	1023.000000	1023.000000	2046.000000
49.840000	-0.004690	-2.771912	-0.054851	-0.033017	-1.889624	-0.794419	0.000000	-10.000000	0.216667	-16.866667	201.500000	1023.000000	1023.000000	2046.000000
49.860001	-0.004671	-2.760363	-0.019169	-0.083567	-1.892194	-0.765432	0.000000	-10.000000	0.208333	-16.600000	197.666672	1023.000000	1023.000000	2046.000000
49.880001	-0.004744	-2.803768	-0.009529	-0.104707	-1.879169	-0.810363	0.000000	-10.000000	0.200000	-16.216667	192.000000	1023.000000	1023.000000	2046.000000
49.900002	-0.004892	-2.891464	-0.047309	-0.173063	-1.880128	-0.790964	0.000000	-10.000000	0.191667	-15.983334	186.666672	1023.000000	1023.000000	2046.000000
49.919998	-0.005062	-2.991930	-0.099486	-0.198763	-1.850597	-0.843084	0.000000	-10.000000	0.183333	-15.783334	181.333328	1023.000000	1023.000000	2046.000000
49.939999	-0.005327	-3.148129	-0.099098	-0.235042	-1.914696	-0.899292	0.000000	-10.000000	0.175000	-15.550000	176.166672	1023.000000	1023.000000	2046.000000
49.959999	-0.005396	-3.188867	-0.111635	-0.318786	-1.904161	-0.854284	0.000000	-10.000000	0.183333	-15.200000	171.000000	1023.000000	1023.000000	2046.000000
49.980000	-0.005792	-3.423116	-0.164781	-0.355543	-1.941113	-0.961680	0.000000	-10.000000	0.183333	-14.850000	166.000000	1023.000000	1023.000000	2046.000000
50.000000	-0.005960	-3.522575	-0.208736	-0.476871	-1.928855	-0.908114	0.000000	-10.000000	0.183333	-14.583334	161.000000	1023.000000	1023.000000	2046.000000
50.020000	-0.006070	-3.587400	-0.219856	-0.497272	-1.921991	-0.948281	0.000000	-10.000000	0.150000	-14.466667	156.000000	1023.000000	1023.000000	2046.000000
50.040001	-0.006110	-3.611100	-0.218540	-0.501056	-1.879247	-1.012257	0.000000	-10.000000	0.141667	-14.250000	151.166672	1023.000000	1023.000000	2046.000000
50.060001	-0.006155	-3.637468	-0.198750	-0.548122	-1.880007	-1.010590	0.000000	-10.000000	0.133333	-14.133333	146.500000	1023.000000	1023.000000	2046.000000
50.080002	-0.005993	-3.542096	-0.201859	-0.574153	-1.801733	-0.964351	0.000000	-10.000000	0.150000	-13.900000	141.833328	1023.000000	1023.000000	2046.000000
50.099998	-0.006084	-3.595508	-0.185779	-0.601436	-1.842041	-0.966252	0.000000	-10.000000	0.150000	-13.750000	137.166672	1023.000000	1023.000000	2046.000000
50.119999	-0.006137	-3.626904	-0.191297	-0.656499	-1.836469	-0.942640	0.000000	-10.000000	0.150000	-13.483334	132.500000	1023.000000	1023.000000	2046.000000
50.139999	-0.006205	-3.667065	-0.222081	-0.713253	-1.822840	-0.908890	0.000000	-10.000000	0.133333	-13.233334	128.000000	1023.000000	1023.000000	2046.000000
50.160000	-0.006372	-3.766083	-0.311415	-0.734457	-1.771605	-0.948606	0.000000	-10.000000	0.133333	-13.100000	123.500000	1023.000000	1023.000000	2046.000000
50.180000	-0.006441	-3.806449	-0.323522	-0.768241	-1.766671	-0.948015	0.000000	-10.000000	0.133333	-13.000000	119.166664	1023.000000	1023.000000	2046.000000
50.200001	-0.006532	-3.860565	-0.343380	-0.772204	-1.770562	-0.974419	0.000000	-10.000000	0.150000	-13.083333	114.833336	1023.000000	1023.000000	2046.000000
50.220001	-0.006764	-3.997318	-0.401197	-0.841449	-1.785180	-0.969492	0.000000	-10.000000	0.150000	-13.016666	110.500000	1023.000000	1023.000000	2046.000000
50.240002	-0.006977	-4.123670	-0.408614	-0.955016	-1.837977	-0.922063	0.000000	-10.000000	0.125000	-12.883333	106.166664	1023.000000	1023.000000	2046.000000
50.259998	-0.007182	-4.244383	-0.471553	-1.012066	-1.818995	-0.941770	0.000000	-10.000000	0.108333	-12.766667	101.833336	1023.000000	1023.000000	2046.000000
50.279999	-0.007609	-4.497094	-0.503642	-1.025046	-1.912240	-1.056167	0.000000	-10.000000	0.091667	-12.733334	97.500000	1023.000000	1023.000000	2046.000000
50.299999	-0.007941	-4.693264	-0.528044	-1.043353	-1.967245	-1.154622	0.000000	-10.000000	0.100000	-12.833334	93.166664	1023.000000	1023.000000	2046.000000
50.320000	-0.008242	-4.871233	-0.614452	-1.113852	-1.955620	-1.187308	0.000000	-10.000000	0.100000	-12.850000	89.000000	1023.000000	1023.000000	2046.000000
50.340000	-0.008736	-5.162820	-0.708748	-1.219344	-2.042241	-1.192488	0.000000	-10.000000	0.100000	-13.000000	84.666664	1023.000000	1023.000000	2046.000000
50.360001	-0.010025	-5.924895	-1.047117	-1.367949	-2.187536	-1.322293	0.000000	-10.000000	0.091667	-13.200000	80.333336	1023.000000	1023.000000	2046.000000
50.380001	-0.012358	-7.303307	-1.371215	-1.673024	-2.603904	-1.655165	0.000000	-10.000000	0.091667	-13.133333	75.833336	1023.000000	1023.000000	2046.000000
50.400002	-0.014973	-8.849334	-1.834456	-2.056363	-2.952215	-2.006299	0.000000	-10.000000	0.083333	-12.816667	71.500000	1023.000000	1023.000000	2046.000000
50.419998	-0.017144	-10.131969	-2.123102	-2.462947	-3.228801	-2.317119	0.000000	-10.000000	0.083333	-12.400000	67.166664	1023.000000	1023.000000	2046.000000
50.439999	-0.019001	-11.229573	-2.361808	-2.786090	-3.478638	-2.603038	0.000000	-10.000000	0.075000	-12.183333	63.000000	1023.000000	1023.000000	2046.000000
50.459999	-0.019535	-11.545085	-2.510134	-2.926334	-3.422462	-2.686156	0.000000	-10.000000	0.083333	-12.083333	59.000000	1023.000000	1023.000000	2046.000000
50.480000	-0.020016	-11.829516	-2.545717	-3.026690	-3.484040	-2.773069	0.000000	-10.000000	0.083333	-12.000000	55.000000	1023.000000	1023.000000	2046.000000
50.500000	-0.020078	-11.866100	-2.559805	-3.064847	-3.470375	-2.771074	0.000000	-10.000000	0.091667	-12.050000	51.000000	1023.000000	1023.000000	2046.000000
50.520000	-0.019915	-11.769853	-2.594102	-3.053434	-3.391273	-2.731045	0.000000	-10.000000	0.091667	-12.116667	47.000000	1023.000000	1023.000000	2046.000000
50.540001	-0.020224	-11.952460	-2.755148	-3.025214	-3.439410	-2.732688	0.000000	-10.000000	0.083333	-12.200000	43.000000	1023.000000	1023.000000	2046.000000
50.560001	-0.021851	-12.914071	-3.046630	-3.198795	-3.793854	-2.874793	0.000000	-10.000000	0.066667	-11.866667	39.000000	1023.000000	1023.000000	2046.000000
50.580002	-0.025474	-15.055166	-3.558569	-3.633450	-4.389138	-3.474009	0.000000	-10.000000	0.050000	-11.366667	35.000000	1023.000000	1023.000000	2046.000000
50.599998	-0.029281	-17.304918	-4.145267	-4.185117	-4.912798	-4.061736	0.000000	-10.000000	0.050000	-10.466666	31.166666	1023.000000	1023.000000	2046.000000
50.619999	-0.032189	-19.023493	-4.646000	-4.689719	-5.246118	-4.441655	0.000000	-10.000000	0.050000	-9.800000	27.500000	1023.000000	1023.000000	2046.000000
50.639999	-0.033939	-20.057659	-4.930440	-4.976563	-5.451621	-4.699035	0.000000	-10.000000	0.058333	-9.500000	24.166666	1023.000000	1023.000000	2046.000000
50.660000	-0.035057	-20.718639	-5.107241	-5.081252	-5.602697	-4.927450	0.000000	-10.000000	0.058333	-9.766666	21.000000	1023.000000	1023.000000	2046.000000
50.680000	-0.035805	-21.160711	-5.183784	-5.127205	-5.724485	-5.125237	0.000000	-10.000000	0.066667	-10.300000	17.833334	1023.000000	1023.000000	2046.000000
50.700001	-0.036417	-21.522667	-5.269833	-5.156619	-5.831753	-5.264463	0.000000	-10.000000	0.066667	-10.666667	14.500000	1023.000000	1023.000000	2046.000000
50.720001	-0.036921	-21.820290	-5.298620	-5.180651	-5.971511	-5.369507	0.000000	-10.000000	0.066667	-10.850000	10.833333	1023.000000	1023.000000	2046.000000
50.740002	-0.037384	-22.094028	-5.440278	-5.207872	-5.991503	-5.454375	0.000000	-10.000000	0.058333	-10.783334	7.166667	1023.000000	1023.000000	2046.000000
50.759998	-0.037578	-22.208656	-5.529514	-5.275404	-5.998005	-5.405733	0.000000	-10.000000	0.058333	-10.650001	3.666667	1023.000000	1023.000000	2046.000000
50.779999	-0.037801	-22.340391	-5.562528	-5.338312	-6.041896	-5.397656	0.000000	-10.000000	0.058333	-10.416667	0.500000	1023.000000	1023.000000	2046.000000
50.799999	-0.037790	-22.334072	-5.624218	-5.327725	-5.978482	-5.403648	0.000000	-10.000000	0.058333	-10.200000	-2.666667	1023.000000	1023.000000	2046.000000
50.820000	-0.037804	-22.342154	-5.703752	-5.378542	-5.907511	-5.352349	0.000000	-10.000000	0.050000	-9.866667	-5.833333	1023.000000	1023.000000	2046.000000
50.840000	-0.037685	-22.271694	-5.678758	-5.441217	-5.870140	-5.281577	0.000000	-10.000000	0.050000	-9.466666	-9.166667	1023.000000	1023.000000	2046.000000
50.860001	-0.037332	-22.063202	-5.700488	-5.464391	-5.709448	-5.188875	0.000000	-10.000000	0.050000	-9.016666	-12.333333	1023.000000	1023.000000	2046.000000
50.880001	-0.036611	-21.636978	-5.626168	-5.395482	-5.572520	-5.042809	0.000000	-10.000000	0.050000	-8.766666	-15.500000	1023.000000	1023.000000	2046.000000
50.900002	-0.035484	-20.971210	-5.429147	-5.189756	-5.479316	-4.872991	0.000000	-10.000000	0.050000	-8.683333	-18.500000	1023.000000	1023.000000	2046.000000
50.919998	-0.034231	-20.230459	-5.254118	-5.032682	-5.281042	-4.662618	0.000000	-10.000000	0.050000	-8.500000	-21.333334	1023.000000	1023.000000	2046.000000
50.939999	-0.033180	-19.609663	-5.091405	-4.875791	-5.155099	-4.487368	0.000000	-10.000000	0.050000	-8.250000	-24.166666	1023.000000	1023.000000	2046.000000
50.959999	-0.032829	-19.401955	-5.049874	-4.830813	-5.088998	-4.432270	0.000000	-10.000000	0.050000	-7.883333	-26.833334	1023.000000	1023.000000	2046.000000
50.980000	-0.033433	-19.758614	-5.154667	-4.944386	-5.127951	-4.531609	0.000000	-10.000000	0.041667	-7.700000	-29.666666	1023.000000	1023.000000	2046.000000
51.000000	-0.034741	-20.531649	-5.340482	-5.184870	-5.296086	-4.710211	0.000000	-10.000000	0.033333	-7.533333	-32.166668	1023.000000	1023.000000	2046.000000
51.020000	-0.036060	-21.311573	-5.510101	-5.463365	-5.468150	-4.869956	0.000000	-10.000000	0.033333	-7.250000	-34.833332	1023.000000	1023.000000	2046.000000
51.040001	-0.037057	-21.900631	-5.650979	-5.710475	-5.533883	-5.005293	0.000000	-10.000000	0.033333	-6.616667	-37.166668	1023.000000	1023.000000	2046.000000
51.060001	-0.037677	-22.266968	-5.674767	-5.942317	-5.589457	-5.060426	0.000000	-10.000000	0.025000	-5.433333	-39.500000	1023.000000	1023.000000	2046.000000
51.080002	-0.038077	-22.503506	-5.701965	-6.130551	-5.596087	-5.074903	0.000000	-10.000000	0.008333	-3.966667	-41.166668	1023.000000	1023.000000	2046.000000
51.099998	-0.038197	-22.574617	-5.686867	-6.245546	-5.558043	-5.084162	0.000000	-10.000000	0.000000	-2.100000	-42.333332	1023.000000	1023.000000	2046.000000
51.119999	-0.037893	-22.394886	-5.640949	-6.278796	-5.460844	-5.014296	0.000000	-10.000000	0.000000	-0.500000	-42.833332	1023.000000	1023.000000	2046.000000
51.139999	-0.037404	-22.105614	-5.545511	-6.249614	-5.338776	-4.971713	0.000000	-10.000000	-0.008333	0.916667	-43.000000	1023.000000	1023.000000	2046.000000
51.160000	-0.036537	-21.593445	-5.404274	-6.182154	-5.179823	-4.827194	0.000000	-10.000000	-0.008333	1.816667	-43.000000	1023.000000	1023.000000	2046.000000
51.180000	-0.035503	-20.982433	-5.246687	-6.130370	-4.988252	-4.617125	0.000000	-10.000000	-0.025000	2.766667	-43.000000	1023.000000	1023.000000	2046.000000
51.200001	-0.034434	-20.350368	-5.124885	-5.997821	-4.785400	-4.442262	0.000000	-10.000000	-0.033333	3.716667	-43.000000	1023.000000	1023.000000	2046.000000
51.220001	-0.033402	-19.740482	-4.962280	-5.925012	-4.628675	-4.224515	0.000000	-10.000000	-0.041667	4.666667	-43.000000	1023.000000	1023.000000	2046.000000
51.240002	-0.032435	-19.169134	-4.776766	-5.819114	-4.537407	-4.035846	0.000000	-10.000000	-0.041667	5.383333	-43.000000	1023.000000	1023.000000	2046.000000
51.259998	-0.031470	-18.598932	-4.637920	-5.680095	-4.341071	-3.939845	0.000000	-10.000000	-0.041667	5.733334	-43.000000	1023.000000	1023.000000	2046.000000
51.279999	-0.030495	-18.022268	-4.449211	-5.553399	-4.202993	-3.816666	0.000000	-10.000000	-0.050000	5.900000	-43.000000	1023.000000	1023.000000	2046.000000
51.299999	-0.029577	-17.480019	-4.300039	-5.440176	-4.065883	-3.673920	0.000000	-10.000000	-0.050000	6.066667	-43.000000	1023.000000	1023.000000	2046.000000
51.320000	-0.028794	-17.017324	-4.147773	-5.403807	-3.960723	-3.505022	0.000000	-10.000000	-0.050000	6.316667	-43.000000	1023.000000	1023.000000	2046.000000
51.340000	-0.028059	-16.582598	-4.105229	-5.292830	-3.777272	-3.407267	0.000000	-10.000000	-0.050000	6.566667	-43.000000	1023.000000	1023.000000	2046.000000
51.360001	-0.027320	-16.146328	-3.979292	-5.199832	-3.685456	-3.281746	0.000000	-10.000000	-0.050000	6.733334	-43.000000	1023.000000	1023.000000	2046.000000
51.380001	-0.026783	-15.828475	-3.857783	-5.062742	-3.635997	-3.271953	0.000000	-10.000000	-0.050000	6.866667	-32.333332	1023.000000	1023.000000	2046.000000
51.400002	-0.026236	-15.505692	-3.710288	-4.919816	-3.614389	-3.261199	0.000000	-10.000000	-0.033333	7.016667	-10.000000	1023.000000	1023.000000	2046.000000
51.419998	-0.025671	-15.171271	-3.598272	-4.860708	-3.555282	-3.157008	0.000000	-10.000000	-0.016667	7.150000	12.333333	1023.000000	1023.000000	2046.000000
51.439999	-0.025072	-14.817805	-3.525988	-4.842736	-3.459458	-2.989625	0.000000	-10.000000	-0.016667	7.400000	24.833334	1023.000000	1023.000000	2046.000000
51.459999	-0.024403	-14.422114	-3.417648	-4.751024	-3.351469	-2.901973	0.000000	-10.000000	-0.050000	7.716667	26.500000	1023.000000	1023.000000	2046.000000
51.480000	-0.023824	-14.079961	-3.295111	-4.613629	-3.302394	-2.868827	0.000000	-10.000000	-0.066667	8.066667	29.000000	1023.000000	1023.000000	2046.000000
51.500000	-0.023039	-13.616005	-3.211683	-4.608176	-3.147925	-2.648221	0.000000	-10.000000	-0.066667	8.316667	31.666666	1023.000000	1023.000000	2046.000000
51.520000	-0.022321	-13.191592	-3.115788	-4.508218	-3.015038	-2.552548	0.000000	-10.000000	-0.058333	8.566667	34.333332	1023.000000	1023.000000	2046.000000
51.540001	-0.021640	-12.789144	-2.998976	-4.431064	-2.941392	-2.417711	0.000000	-10.000000	-0.050000	8.833333	37.166668	1023.000000	1023.000000	2046.000000
51.560001	-0.020951	-12.382029	-2.843582	-4.341182	-2.873497	-2.323767	0.000000	-10.000000	-0.050000	9.200000	40.000000	1023.000000	1023.000000	2046.000000
51.580002	-0.020199	-11.937531	-2.705109	-4.223915	-2.785902	-2.222605	0.000000	-10.000000	-0.041667	9.416667	43.000000	1023.000000	1023.000000	2046.000000
51.599998	-0.019334	-11.426353	-2.631315	-4.151778	-2.602221	-2.041039	0.000000	-10.000000	-0.050000	9.750000	46.166668	1023.000000	1023.000000	2046.000000
51.619999	-0.018710	-11.057505	-2.513594	-4.025412	-2.542865	-1.975634	0.000000	-10.000000	-0.050000	9.966667	49.500000	1023.000000	1023.000000	2046.000000
51.639999	-0.017937	-10.600989	-2.448657	-3.937047	-2.362926	-1.852358	0.000000	-10.000000	-0.058333	10.216667	52.833332	1023.000000	1023.000000	2046.000000
51.660000	-0.017317	-10.234259	-2.335353	-3.817338	-2.300808	-1.780760	0.000000	-10.000000	-0.066667	10.416667	56.166668	1023.000000	1023.000000	2046.000000
51.680000	-0.016648	-9.838784	-2.240299	-3.708049	-2.203572	-1.686864	0.000000	-10.000000	-0.075000	10.733334	59.500000	1023.000000	1023.000000	2046.000000
51.700001	-0.016173	-9.558525	-2.132281	-3.608049	-2.162563	-1.655632	0.000000	-10.000000	-0.083333	11.166667	63.166668	1023.000000	1023.000000	2046.000000
51.720001	-0.016062	-9.492500	-2.166193	-3.499141	-2.171411	-1.655755	0.000000	-10.000000	-0.100000	11.700001	67.000000	1023.000000	1023.000000	2046.000000
51.740002	-0.016876	-9.973934	-2.333366	-3.630724	-2.335859	-1.673986	0.000000	-10.000000	-0.116667	12.500000	71.000000	1023.000000	1023.000000	2046.000000
[truncated: 1,217,091 more chars]
