# Supplementary material for: Effect of Electrode Belt and Body Positions on Regional Pulmonary Ventilation- and Perfusion-Related Impedance Changes Measured by Electric Impedance Tomography
Source: PLoS One. 2016 Jun 2;11(6):e0155913. doi: 10.1371/journal.pone.0155913 (PMC4890811; doi:10.1371/journal.pone.0155913)
Supplement: S1 Dataset — (ZIP) [file pone.0155913.s001.zip › Dataset/Fp08-rygg-4i.txt]

Patient Name:	Fp8
Registry:	Fp8
Investigator:	 
Diagnosys:	 
Notes:	rygg4i              
Sample Rate [Hz]:	50.06
Time Base 	Pixels Mean 	Pixels Sum 	UPPER RIGHT		UPPER LEFT		LOWER RIGHT		LOWER LEFT		QRS	ETCO2	Paw	Flow (L/min)	Volume	Analog1	Analog2	AnalogSum
0.000000	-0.000754	-0.445570	-0.025040	-0.630483	1.929276	-1.719323	0.000000	-10.000000	-0.275000	23.483334	739.166687	1023.000000	1023.000000	2046.000000
0.020000	-0.000464	-0.274153	0.044392	-0.542109	1.868178	-1.644614	0.000000	-10.000000	-0.283333	23.066668	747.000000	1023.000000	1023.000000	2046.000000
0.040000	-0.000208	-0.122651	0.077873	-0.431752	1.841715	-1.610488	0.000000	-10.000000	-0.275000	22.916668	755.000000	1023.000000	1023.000000	2046.000000
0.060000	-0.000046	-0.027246	0.124699	-0.384328	1.800209	-1.567827	0.000000	-10.000000	-0.266667	22.983334	760.333313	1023.000000	1023.000000	2046.000000
0.080000	0.000359	0.212062	0.198891	-0.268385	1.850303	-1.568748	0.000000	-10.000000	-0.233333	22.516666	768.000000	1023.000000	1023.000000	2046.000000
0.100000	0.001043	0.616466	0.297217	-0.106135	1.939178	-1.513795	0.000000	-10.000000	-0.208333	21.650000	775.333313	1023.000000	1023.000000	2046.000000
0.120000	0.002175	1.285560	0.302923	0.080108	2.274397	-1.371868	0.000000	-10.000000	-0.175000	20.083334	785.166687	1023.000000	1023.000000	2046.000000
0.140000	0.003511	2.075249	0.270100	0.356788	2.711096	-1.262735	0.000000	-10.000000	-0.150000	18.966667	792.000000	1023.000000	1023.000000	2046.000000
0.160000	0.004228	2.499022	0.248297	0.428122	2.902003	-1.079399	0.000000	-10.000000	-0.133333	17.783335	798.500000	1023.000000	1023.000000	2046.000000
0.180000	0.004868	2.876815	0.375030	0.547326	2.905530	-0.951071	0.000000	-10.000000	-0.116667	17.350000	804.500000	1023.000000	1023.000000	2046.000000
0.200000	0.005770	3.409821	0.622458	0.550475	2.937446	-0.700558	0.000000	-10.000000	-0.091667	16.583334	810.500000	1023.000000	1023.000000	2046.000000
0.220000	0.006891	4.072552	0.863353	0.602103	2.997554	-0.390457	0.000000	-10.000000	-0.066667	15.833334	816.166687	1023.000000	1023.000000	2046.000000
0.240000	0.008242	4.871166	1.145639	0.885413	3.085369	-0.245254	0.000000	-10.000000	-0.041667	14.550000	821.666687	1023.000000	1023.000000	2046.000000
0.260000	0.010239	6.051541	1.441035	1.349249	3.286597	-0.025339	0.000000	-10.000000	-0.025000	13.183333	826.666687	1023.000000	1023.000000	2046.000000
0.280000	0.012499	7.386645	1.655035	1.854068	3.697630	0.179913	0.000000	-10.000000	-0.008333	11.500000	831.500000	1023.000000	1023.000000	2046.000000
0.300000	0.014579	8.616090	1.833367	2.279451	4.155852	0.347420	0.000000	-10.000000	0.016667	9.116667	835.500000	1023.000000	1023.000000	2046.000000
0.320000	0.015827	9.353730	2.000452	2.416561	4.497070	0.439648	0.000000	-10.000000	0.033333	6.650000	838.833313	1023.000000	1023.000000	2046.000000
0.340000	0.015890	9.391257	1.991691	2.318076	4.673352	0.408138	0.000000	-10.000000	0.050000	4.300000	841.333313	1023.000000	1023.000000	2046.000000
0.360000	0.015228	8.999502	1.928420	2.029280	4.717351	0.324451	0.000000	-10.000000	0.066667	2.683333	843.333313	1023.000000	1023.000000	2046.000000
0.380000	0.014406	8.514139	1.907695	1.758331	4.651424	0.196689	0.000000	-10.000000	0.066667	0.950000	844.500000	1023.000000	1023.000000	2046.000000
0.400000	0.013844	8.181670	1.931425	1.462316	4.598346	0.189584	0.000000	-10.000000	0.066667	-0.516667	845.000000	1023.000000	1023.000000	2046.000000
0.420000	0.013490	7.972572	2.080222	1.230793	4.434438	0.227119	0.000000	-10.000000	0.066667	-1.583333	845.000000	1023.000000	1023.000000	2046.000000
0.440000	0.013561	8.014395	2.271121	1.156082	4.362710	0.224481	0.000000	-10.000000	0.083333	-2.050000	845.000000	1023.000000	1023.000000	2046.000000
0.460000	0.014169	8.374170	2.497759	1.123264	4.350740	0.402407	0.000000	-10.000000	0.091667	-2.083333	845.000000	1023.000000	1023.000000	2046.000000
0.480000	0.015168	8.964135	2.729173	1.235617	4.442160	0.557187	0.000000	-10.000000	0.083333	-2.100000	845.000000	1023.000000	1023.000000	2046.000000
0.500000	0.016346	9.660751	2.884969	1.495164	4.632212	0.648406	0.000000	-10.000000	0.066667	-2.033333	845.000000	1023.000000	1023.000000	2046.000000
0.520000	0.017720	10.472248	2.944952	1.836750	4.942891	0.747655	0.000000	-10.000000	0.075000	-2.183333	845.000000	1023.000000	1023.000000	2046.000000
0.540000	0.018875	11.155115	2.963362	2.127446	5.231561	0.832745	0.000000	-10.000000	0.083333	-2.533333	845.000000	1023.000000	1023.000000	2046.000000
0.560000	0.019774	11.686385	3.027799	2.260094	5.392934	1.005558	0.000000	-10.000000	0.100000	-2.916667	845.000000	1023.000000	1023.000000	2046.000000
0.580000	0.020223	11.952058	3.163521	2.240395	5.375457	1.172685	0.000000	-10.000000	0.100000	-4.033333	845.000000	1023.000000	1023.000000	2046.000000
0.600000	0.020895	12.349050	3.457980	2.277685	5.226956	1.386428	0.000000	-10.000000	0.100000	-5.250000	845.000000	1023.000000	1023.000000	2046.000000
0.620000	0.021706	12.828453	3.711202	2.442939	5.174989	1.499323	0.000000	-10.000000	0.100000	-6.666667	845.000000	1023.000000	1023.000000	2046.000000
0.640000	0.021990	12.996100	3.754555	2.538882	5.137683	1.564981	0.000000	-10.000000	0.108333	-7.466667	845.000000	1023.000000	1023.000000	2046.000000
0.660000	0.021574	12.749991	3.552452	2.714427	5.096352	1.386760	0.000000	-10.000000	0.125000	-8.400000	845.000000	1023.000000	1023.000000	2046.000000
0.680000	0.021079	12.457866	3.353609	2.790158	5.097109	1.216991	0.000000	-10.000000	0.141667	-9.650001	845.000000	1023.000000	1023.000000	2046.000000
0.700000	0.020738	12.256389	3.291672	2.737182	5.043200	1.184334	0.000000	-10.000000	0.166667	-11.050000	837.333313	1023.000000	1023.000000	2046.000000
0.720000	0.020511	12.122061	3.254427	2.533905	4.989415	1.344313	0.000000	-10.000000	0.200000	-12.466667	828.333313	1023.000000	1023.000000	2046.000000
0.740000	0.020120	11.891042	3.106644	2.476777	4.850048	1.457573	0.000000	-10.000000	0.233333	-13.750000	817.833313	1023.000000	1023.000000	2046.000000
0.760000	0.019376	11.451311	3.045391	2.576284	4.345972	1.483663	0.000000	-10.000000	0.258333	-15.133334	813.333313	1023.000000	1023.000000	2046.000000
0.780000	0.017644	10.427552	2.847033	2.436400	3.847473	1.296646	0.000000	-10.000000	0.275000	-16.450001	808.333313	1023.000000	1023.000000	2046.000000
0.800000	0.015022	8.877812	2.490570	2.252608	3.396706	0.737929	0.000000	-10.000000	0.325000	-17.816668	803.000000	1023.000000	1023.000000	2046.000000
0.820000	0.011740	6.938214	1.951724	2.020363	2.960314	0.005813	0.000000	-10.000000	0.383333	-19.433334	797.000000	1023.000000	1023.000000	2046.000000
0.840000	0.007831	4.628407	1.324494	1.665222	2.398560	-0.759868	0.000000	-10.000000	0.450000	-21.183334	790.500000	1023.000000	1023.000000	2046.000000
0.860000	0.003866	2.285006	0.715123	1.078413	1.711866	-1.220396	0.000000	-10.000000	0.483333	-22.500000	785.833313	1023.000000	1023.000000	2046.000000
0.880000	0.000774	0.457584	0.366236	0.721459	0.977726	-1.607838	0.000000	-10.000000	0.550000	-24.316668	778.166687	1023.000000	1023.000000	2046.000000
0.900000	-0.001525	-0.901256	0.318895	0.550941	0.253202	-2.024293	0.000000	-10.000000	0.625000	-26.050001	769.833313	1023.000000	1023.000000	2046.000000
0.920000	-0.003688	-2.179431	-0.024207	0.537540	-0.124898	-2.567867	0.000000	-10.000000	0.725000	-28.500000	758.333313	1023.000000	1023.000000	2046.000000
0.940000	-0.005781	-3.416292	-0.489678	0.544703	-0.393316	-3.078001	0.000000	-10.000000	0.800000	-30.116667	748.666687	1023.000000	1023.000000	2046.000000
0.960000	-0.007462	-4.410212	-0.823630	0.331894	-0.657996	-3.260480	0.000000	-10.000000	0.875000	-31.733334	738.666687	1023.000000	1023.000000	2046.000000
0.980000	-0.009112	-5.385366	-1.044859	0.043603	-1.063080	-3.321029	0.000000	-10.000000	0.941667	-33.200001	728.000000	1023.000000	1023.000000	2046.000000
1.000000	-0.010552	-6.236474	-1.130863	-0.027091	-1.517356	-3.561164	0.000000	-10.000000	1.000000	-34.366669	717.166687	1023.000000	1023.000000	2046.000000
1.020000	-0.011979	-7.079352	-1.184610	-0.081799	-1.922246	-3.890698	0.000000	-10.000000	1.050000	-35.416668	705.666687	1023.000000	1023.000000	2046.000000
1.040000	-0.013598	-8.036598	-1.495782	-0.183490	-2.133889	-4.223437	0.000000	-10.000000	1.091667	-36.049999	694.000000	1023.000000	1023.000000	2046.000000
1.060000	-0.014837	-8.768764	-1.855148	-0.288633	-2.176264	-4.448720	0.000000	-10.000000	1.116667	-36.549999	686.000000	1023.000000	1023.000000	2046.000000
1.080000	-0.015919	-9.407999	-2.047509	-0.677941	-2.296511	-4.386038	0.000000	-10.000000	1.133333	-36.833336	677.833313	1023.000000	1023.000000	2046.000000
1.100000	-0.016673	-9.853560	-2.043618	-0.947605	-2.522083	-4.340256	0.000000	-10.000000	1.141667	-37.100002	665.500000	1023.000000	1023.000000	2046.000000
1.120000	-0.017179	-10.153060	-1.844396	-0.933979	-2.895585	-4.479100	0.000000	-10.000000	1.150000	-37.516666	648.833313	1023.000000	1023.000000	2046.000000
1.140000	-0.017596	-10.399035	-1.802360	-0.809325	-3.176718	-4.610632	0.000000	-10.000000	1.158333	-37.683334	632.166687	1023.000000	1023.000000	2046.000000
1.160000	-0.017618	-10.412505	-1.937532	-0.527044	-3.238701	-4.709228	0.000000	-10.000000	1.166667	-37.716667	623.666687	1023.000000	1023.000000	2046.000000
1.180000	-0.017520	-10.354526	-2.105696	-0.287158	-3.258079	-4.703592	0.000000	-10.000000	1.166667	-37.516670	611.166687	1023.000000	1023.000000	2046.000000
1.200000	-0.017496	-10.339958	-2.280569	-0.160627	-3.235178	-4.663584	0.000000	-10.000000	1.150000	-37.600002	598.666687	1023.000000	1023.000000	2046.000000
1.220000	-0.018150	-10.726746	-2.405458	-0.277918	-3.377299	-4.666070	0.000000	-10.000000	1.133333	-37.466667	581.833313	1023.000000	1023.000000	2046.000000
1.240000	-0.019665	-11.622234	-2.520271	-0.546701	-3.724108	-4.831155	0.000000	-10.000000	1.125000	-37.416668	573.333313	1023.000000	1023.000000	2046.000000
1.260000	-0.021804	-12.886212	-2.553458	-0.884599	-4.285334	-5.162822	0.000000	-10.000000	1.116667	-37.083336	565.000000	1023.000000	1023.000000	2046.000000
1.280000	-0.024193	-14.297849	-2.682332	-1.311935	-4.722688	-5.580895	0.000000	-10.000000	1.108333	-36.566669	552.833313	1023.000000	1023.000000	2046.000000
1.300000	-0.026621	-15.733095	-2.894458	-1.725583	-5.119400	-5.993655	0.000000	-10.000000	1.100000	-36.133335	536.833313	1023.000000	1023.000000	2046.000000
1.320000	-0.028353	-16.756819	-3.202382	-2.063442	-5.253556	-6.237439	0.000000	-10.000000	1.091667	-35.916668	520.833313	1023.000000	1023.000000	2046.000000
1.340000	-0.029485	-17.425898	-3.504455	-2.264155	-5.249851	-6.407437	0.000000	-10.000000	1.083333	-36.100002	513.000000	1023.000000	1023.000000	2046.000000
1.360000	-0.029988	-17.722681	-3.631183	-2.486469	-5.253281	-6.351748	0.000000	-10.000000	1.075000	-36.250000	504.833344	1023.000000	1023.000000	2046.000000
1.380000	-0.030518	-18.036118	-3.653367	-2.699048	-5.352483	-6.331221	0.000000	-10.000000	1.050000	-35.883335	492.666656	1023.000000	1023.000000	2046.000000
1.400000	-0.031144	-18.406019	-3.626534	-2.770831	-5.606272	-6.402382	0.000000	-10.000000	1.025000	-35.516670	480.500000	1023.000000	1023.000000	2046.000000
1.420000	-0.032064	-18.949615	-3.576745	-2.814092	-5.953314	-6.605464	0.000000	-10.000000	1.000000	-34.900002	468.666656	1023.000000	1023.000000	2046.000000
1.440000	-0.032786	-19.376316	-3.599418	-2.902302	-6.104571	-6.770025	0.000000	-10.000000	0.991667	-34.650002	460.833344	1023.000000	1023.000000	2046.000000
1.460000	-0.033574	-19.842493	-3.763877	-3.021623	-6.118291	-6.938702	0.000000	-10.000000	0.983333	-34.233334	445.500000	1023.000000	1023.000000	2046.000000
1.480000	-0.033677	-19.903067	-3.895109	-3.054158	-5.991774	-6.962026	0.000000	-10.000000	0.966667	-33.800003	430.166656	1023.000000	1023.000000	2046.000000
1.500000	-0.033777	-19.962065	-4.008098	-3.144364	-5.871463	-6.938139	0.000000	-10.000000	0.958333	-33.416668	418.833344	1023.000000	1023.000000	2046.000000
1.520000	-0.033788	-19.968559	-3.987887	-3.239716	-5.862672	-6.878284	0.000000	-10.000000	0.950000	-33.049999	411.333344	1023.000000	1023.000000	2046.000000
1.540000	-0.033925	-20.049850	-3.993485	-3.277984	-5.912906	-6.865474	0.000000	-10.000000	0.950000	-32.983334	404.000000	1023.000000	1023.000000	2046.000000
1.560000	-0.034448	-20.358742	-3.961121	-3.280673	-6.202955	-6.913993	0.000000	-10.000000	0.925000	-32.683334	393.000000	1023.000000	1023.000000	2046.000000
1.580000	-0.035676	-21.084316	-4.061029	-3.391120	-6.534715	-7.097451	0.000000	-10.000000	0.883333	-32.316666	378.500000	1023.000000	1023.000000	2046.000000
1.600000	-0.037442	-22.128201	-4.208385	-3.669449	-6.843915	-7.406451	0.000000	-10.000000	0.841667	-31.650000	364.333344	1023.000000	1023.000000	2046.000000
1.620000	-0.039475	-23.329985	-4.375374	-3.993591	-7.192806	-7.768213	0.000000	-10.000000	0.825000	-31.216667	353.833344	1023.000000	1023.000000	2046.000000
1.640000	-0.040812	-24.119640	-4.671849	-4.311670	-7.192532	-7.943589	0.000000	-10.000000	0.825000	-30.916666	346.833344	1023.000000	1023.000000	2046.000000
1.660000	-0.041120	-24.301767	-4.866420	-4.428384	-6.942377	-8.064586	0.000000	-10.000000	0.800000	-30.600000	336.500000	1023.000000	1023.000000	2046.000000
1.680000	-0.040964	-24.209494	-4.955235	-4.433693	-6.838853	-7.981713	0.000000	-10.000000	0.775000	-30.283335	326.166656	1023.000000	1023.000000	2046.000000
1.700000	-0.041646	-24.612598	-5.142159	-4.607500	-6.939167	-7.923772	0.000000	-10.000000	0.733333	-29.933334	316.166656	1023.000000	1023.000000	2046.000000
1.720000	-0.043441	-25.673819	-5.492070	-4.890145	-7.282486	-8.009117	0.000000	-10.000000	0.750000	-29.750000	309.500000	1023.000000	1023.000000	2046.000000
1.740000	-0.046199	-27.303825	-5.801188	-5.281699	-7.860424	-8.360516	0.000000	-10.000000	0.750000	-29.466667	299.500000	1023.000000	1023.000000	2046.000000
1.760000	-0.049758	-29.407236	-6.167731	-5.715621	-8.530969	-8.992914	0.000000	-10.000000	0.733333	-28.816668	286.500000	1023.000000	1023.000000	2046.000000
1.780000	-0.053601	-31.678143	-6.639412	-6.228059	-9.070836	-9.739836	0.000000	-10.000000	0.683333	-28.233334	276.833344	1023.000000	1023.000000	2046.000000
1.800000	-0.056860	-33.604259	-7.207223	-6.743435	-9.402164	-10.251439	0.000000	-10.000000	0.641667	-27.266666	267.333344	1023.000000	1023.000000	2046.000000
1.820000	-0.059087	-34.920601	-7.650446	-7.049886	-9.603929	-10.616338	0.000000	-10.000000	0.608333	-26.466667	261.333344	1023.000000	1023.000000	2046.000000
1.840000	-0.060605	-35.817802	-7.971058	-7.223577	-9.736465	-10.886702	0.000000	-10.000000	0.575000	-25.433334	252.500000	1023.000000	1023.000000	2046.000000
1.860000	-0.061904	-36.585136	-8.206290	-7.495773	-9.865676	-11.017396	0.000000	-10.000000	0.550000	-24.733334	244.166672	1023.000000	1023.000000	2046.000000
1.880000	-0.063428	-37.486179	-8.438345	-7.704670	-10.127325	-11.215840	0.000000	-10.000000	0.533333	-24.233334	236.000000	1023.000000	1023.000000	2046.000000
1.900000	-0.064727	-38.253788	-8.622217	-7.846945	-10.396016	-11.388610	0.000000	-10.000000	0.516667	-23.716667	228.000000	1023.000000	1023.000000	2046.000000
1.920000	-0.066011	-39.012722	-8.911652	-8.055336	-10.480818	-11.564916	0.000000	-10.000000	0.516667	-23.500000	220.000000	1023.000000	1023.000000	2046.000000
1.940000	-0.067047	-39.624680	-9.197774	-8.284631	-10.462860	-11.679416	0.000000	-10.000000	0.533333	-23.733334	209.333328	1023.000000	1023.000000	2046.000000
1.960000	-0.067761	-40.046467	-9.455290	-8.427682	-10.435849	-11.727646	0.000000	-10.000000	0.550000	-24.216667	201.333328	1023.000000	1023.000000	2046.000000
1.980000	-0.068513	-40.491188	-9.590982	-8.765584	-10.485838	-11.648782	0.000000	-10.000000	0.558333	-24.566668	193.333328	1023.000000	1023.000000	2046.000000
2.000000	-0.069508	-41.079197	-9.713586	-9.034351	-10.622440	-11.708818	0.000000	-10.000000	0.558333	-24.350000	187.833328	1023.000000	1023.000000	2046.000000
2.020000	-0.070155	-41.461555	-9.640574	-9.345298	-10.807144	-11.668541	0.000000	-10.000000	0.525000	-23.716667	179.666672	1023.000000	1023.000000	2046.000000
2.040000	-0.070311	-41.553585	-9.632991	-9.459016	-10.743624	-11.717954	0.000000	-10.000000	0.466667	-22.350000	171.666672	1023.000000	1023.000000	2046.000000
2.060000	-0.069781	-41.240597	-9.665932	-9.378696	-10.622220	-11.573751	0.000000	-10.000000	0.416667	-20.983334	164.166672	1023.000000	1023.000000	2046.000000
2.080000	-0.068855	-40.693401	-9.663829	-9.191155	-10.450521	-11.387895	0.000000	-10.000000	0.391667	-19.600000	157.166672	1023.000000	1023.000000	2046.000000
2.100000	-0.068221	-40.318695	-9.623590	-9.136197	-10.386992	-11.171918	0.000000	-10.000000	0.383333	-19.083334	150.666672	1023.000000	1023.000000	2046.000000
2.120000	-0.068203	-40.308201	-9.538299	-9.091775	-10.527352	-11.150774	0.000000	-10.000000	0.366667	-18.666668	144.333328	1023.000000	1023.000000	2046.000000
2.140000	-0.068799	-40.660221	-9.663261	-9.070528	-10.560618	-11.365812	0.000000	-10.000000	0.366667	-18.650002	138.000000	1023.000000	1023.000000	2046.000000
2.160000	-0.070143	-41.454372	-9.916224	-9.294854	-10.723931	-11.519362	0.000000	-10.000000	0.358333	-18.750000	131.666672	1023.000000	1023.000000	2046.000000
2.180000	-0.071532	-42.275326	-10.034040	-9.736595	-10.881389	-11.623303	0.000000	-10.000000	0.366667	-18.850000	125.500000	1023.000000	1023.000000	2046.000000
2.200000	-0.073092	-43.197086	-10.100089	-10.206413	-11.083929	-11.806654	0.000000	-10.000000	0.358333	-18.900000	119.166664	1023.000000	1023.000000	2046.000000
2.220000	-0.074489	-44.023117	-10.110745	-10.598608	-11.330245	-11.983519	0.000000	-10.000000	0.325000	-18.250000	112.833336	1023.000000	1023.000000	2046.000000
2.240000	-0.075645	-44.706383	-10.135653	-10.822532	-11.503267	-12.244931	0.000000	-10.000000	0.291667	-17.400002	106.666664	1023.000000	1023.000000	2046.000000
2.260000	-0.076531	-45.229637	-10.207275	-11.057965	-11.591441	-12.372953	0.000000	-10.000000	0.258333	-16.366667	101.000000	1023.000000	1023.000000	2046.000000
2.280000	-0.076953	-45.479176	-10.299321	-11.140457	-11.599352	-12.440048	0.000000	-10.000000	0.258333	-15.583334	95.666664	1023.000000	1023.000000	2046.000000
2.300000	-0.077033	-45.526779	-10.296031	-11.252744	-11.594223	-12.383780	0.000000	-10.000000	0.250000	-15.083333	90.500000	1023.000000	1023.000000	2046.000000
2.320000	-0.076716	-45.339005	-10.210132	-11.341167	-11.514282	-12.273423	0.000000	-10.000000	0.241667	-14.616667	85.500000	1023.000000	1023.000000	2046.000000
2.340000	-0.076537	-45.233425	-10.139052	-11.370787	-11.475607	-12.247977	0.000000	-10.000000	0.233333	-14.216667	80.500000	1023.000000	1023.000000	2046.000000
2.360000	-0.076201	-45.035019	-10.043913	-11.289551	-11.451463	-12.250094	0.000000	-10.000000	0.225000	-13.616667	75.666664	1023.000000	1023.000000	2046.000000
2.380000	-0.076028	-44.932774	-9.952293	-11.303575	-11.446141	-12.230763	0.000000	-10.000000	0.208333	-13.100000	71.166664	1023.000000	1023.000000	2046.000000
2.400000	-0.075854	-44.829926	-9.941434	-11.334395	-11.394185	-12.159910	0.000000	-10.000000	0.183333	-12.433333	66.833336	1023.000000	1023.000000	2046.000000
2.420000	-0.075476	-44.606548	-9.925600	-11.351803	-11.286384	-12.042761	0.000000	-10.000000	0.158333	-11.766666	62.666668	1023.000000	1023.000000	2046.000000
2.440000	-0.075055	-44.357563	-9.819623	-11.329568	-11.191466	-12.016907	0.000000	-10.000000	0.133333	-11.066667	58.666668	1023.000000	1023.000000	2046.000000
2.460000	-0.074586	-44.080521	-9.744202	-11.319698	-11.036028	-11.980595	0.000000	-10.000000	0.125000	-10.416667	55.000000	1023.000000	1023.000000	2046.000000
2.480000	-0.074082	-43.782383	-9.614156	-11.245938	-11.000427	-11.921859	0.000000	-10.000000	0.108333	-9.900000	51.500000	1023.000000	1023.000000	2046.000000
2.500000	-0.073956	-43.707733	-9.567664	-11.204095	-10.996774	-11.939201	0.000000	-10.000000	0.116667	-9.566667	48.166668	1023.000000	1023.000000	2046.000000
2.520000	-0.074082	-43.782578	-9.645644	-11.280876	-10.955262	-11.900797	0.000000	-10.000000	0.108333	-9.266666	45.000000	1023.000000	1023.000000	2046.000000
2.540000	-0.073988	-43.726707	-9.606444	-11.293098	-10.961950	-11.865214	0.000000	-10.000000	0.108333	-8.916667	42.000000	1023.000000	1023.000000	2046.000000
2.560000	-0.073671	-43.539272	-9.603202	-11.273644	-10.849296	-11.813128	0.000000	-10.000000	0.100000	-8.333334	39.000000	1023.000000	1023.000000	2046.000000
2.580000	-0.073591	-43.492435	-9.568402	-11.302382	-10.802047	-11.819603	0.000000	-10.000000	0.091667	-7.866667	36.166668	1023.000000	1023.000000	2046.000000
2.600000	-0.073414	-43.387440	-9.558060	-11.252546	-10.773380	-11.803454	0.000000	-10.000000	0.091667	-7.366667	33.333332	1023.000000	1023.000000	2046.000000
2.620000	-0.073636	-43.518879	-9.517216	-11.274015	-10.873476	-11.854174	0.000000	-10.000000	0.091667	-7.016667	30.833334	1023.000000	1023.000000	2046.000000
2.640000	-0.073893	-43.670635	-9.494053	-11.417758	-10.949038	-11.809787	0.000000	-10.000000	0.100000	-6.666667	28.500000	1023.000000	1023.000000	2046.000000
2.660000	-0.073788	-43.608742	-9.472667	-11.399848	-10.944333	-11.791894	0.000000	-10.000000	0.091667	-6.316667	26.500000	1023.000000	1023.000000	2046.000000
2.680000	-0.073463	-43.416607	-9.407175	-11.384238	-10.849045	-11.776148	0.000000	-10.000000	0.083333	-6.033333	24.500000	1023.000000	1023.000000	2046.000000
2.700000	-0.073006	-43.146812	-9.417082	-11.364811	-10.657795	-11.707127	0.000000	-10.000000	0.075000	-5.633333	22.500000	1023.000000	1023.000000	2046.000000
2.720000	-0.072720	-42.977360	-9.368695	-11.273420	-10.603990	-11.731253	0.000000	-10.000000	0.066667	-5.166667	20.500000	1023.000000	1023.000000	2046.000000
2.740000	-0.072649	-42.935612	-9.279038	-11.290854	-10.669058	-11.696662	0.000000	-10.000000	0.075000	-4.600000	18.666666	1023.000000	1023.000000	2046.000000
2.760000	-0.072762	-43.002552	-9.246554	-11.408414	-10.726374	-11.621208	0.000000	-10.000000	0.083333	-4.016667	17.000000	1023.000000	1023.000000	2046.000000
2.780000	-0.072732	-42.984486	-9.194077	-11.413774	-10.792511	-11.584126	0.000000	-10.000000	0.091667	-3.583333	15.666667	1023.000000	1023.000000	2046.000000
2.800000	-0.072368	-42.769222	-9.148510	-11.322233	-10.706123	-11.592358	0.000000	-10.000000	0.075000	-3.216667	14.500000	1023.000000	1023.000000	2046.000000
2.820000	-0.071836	-42.455353	-9.187736	-11.243614	-10.463683	-11.560320	0.000000	-10.000000	0.066667	-3.000000	13.500000	1023.000000	1023.000000	2046.000000
2.840000	-0.071561	-42.292713	-9.243597	-11.190608	-10.348633	-11.509873	0.000000	-10.000000	0.058333	-2.800000	12.500000	1023.000000	1023.000000	2046.000000
2.860000	-0.071730	-42.392139	-9.209999	-11.186459	-10.434076	-11.561605	0.000000	-10.000000	0.066667	-2.600000	11.500000	1023.000000	1023.000000	2046.000000
2.880000	-0.072202	-42.671120	-9.106147	-11.407777	-10.682455	-11.474743	0.000000	-10.000000	0.058333	-2.416667	10.500000	1023.000000	1023.000000	2046.000000
2.900000	-0.072232	-42.688828	-9.059133	-11.397582	-10.762629	-11.469484	0.000000	-10.000000	0.058333	-2.283333	9.666667	1023.000000	1023.000000	2046.000000
2.920000	-0.071719	-42.385929	-9.054818	-11.233315	-10.575027	-11.522767	0.000000	-10.000000	0.050000	-2.166667	8.833333	1023.000000	1023.000000	2046.000000
2.940000	-0.071290	-42.132114	-9.149960	-11.124381	-10.303972	-11.553803	0.000000	-10.000000	0.050000	-1.916667	8.333333	1023.000000	1023.000000	2046.000000
2.960000	-0.071632	-42.334270	-9.262657	-11.124248	-10.419193	-11.528172	0.000000	-10.000000	0.050000	-1.400000	8.000000	1023.000000	1023.000000	2046.000000
2.980000	-0.073196	-43.258736	-9.483891	-11.316591	-10.843427	-11.614830	0.000000	-10.000000	0.050000	-0.716667	8.000000	1023.000000	1023.000000	2046.000000
3.000000	-0.075677	-44.725262	-9.635799	-11.764130	-11.499500	-11.825832	0.000000	-10.000000	0.058333	-0.200000	8.000000	1023.000000	1023.000000	2046.000000
3.020000	-0.077133	-45.585529	-9.878126	-11.870118	-11.648453	-12.188833	0.000000	-10.000000	0.058333	0.000000	8.000000	1023.000000	1023.000000	2046.000000
3.040000	-0.077942	-46.063641	-10.185802	-11.953635	-11.417644	-12.506558	0.000000	-10.000000	0.058333	0.000000	8.000000	1023.000000	1023.000000	2046.000000
3.060000	-0.078919	-46.641399	-10.294644	-12.151424	-11.546626	-12.648704	0.000000	-10.000000	0.050000	0.666667	8.000000	1023.000000	1023.000000	2046.000000
3.080000	-0.079074	-46.732456	-10.047074	-12.357107	-11.712051	-12.616223	0.000000	-10.000000	0.050000	1.400000	8.000000	1023.000000	1023.000000	2046.000000
3.100000	-0.078717	-46.521999	-9.833830	-12.360150	-11.819768	-12.508250	0.000000	-10.000000	0.050000	2.066667	8.000000	1023.000000	1023.000000	2046.000000
3.120000	-0.077661	-45.897362	-9.815759	-12.070358	-11.557005	-12.454240	0.000000	-10.000000	0.050000	2.183333	8.000000	1023.000000	1023.000000	2046.000000
3.140000	-0.076914	-45.456387	-10.055340	-11.942020	-11.119743	-12.339284	0.000000	-10.000000	0.050000	2.366667	8.000000	1023.000000	1023.000000	2046.000000
3.160000	-0.077794	-45.975975	-10.361872	-12.012068	-11.204266	-12.397768	0.000000	-10.000000	0.041667	3.000000	8.000000	1023.000000	1023.000000	2046.000000
3.180000	-0.080470	-47.557808	-10.614619	-12.372417	-11.882313	-12.688457	0.000000	-10.000000	0.025000	4.250000	8.000000	1023.000000	1023.000000	2046.000000
3.200000	-0.083874	-49.569538	-11.000806	-12.889675	-12.507621	-13.171437	0.000000	-10.000000	0.008333	6.150000	8.000000	1023.000000	1023.000000	2046.000000
3.220000	-0.086305	-51.006054	-11.372436	-13.202559	-12.813952	-13.617106	0.000000	-10.000000	0.000000	8.050000	8.000000	1023.000000	1023.000000	2046.000000
3.240000	-0.087094	-51.472477	-11.790914	-13.271381	-12.487395	-13.922786	0.000000	-10.000000	0.000000	9.383333	8.000000	1023.000000	1023.000000	2046.000000
3.260000	-0.087897	-51.947075	-12.031837	-13.406753	-12.411123	-14.097361	0.000000	-10.000000	0.000000	9.850000	8.000000	1023.000000	1023.000000	2046.000000
3.280000	-0.088573	-52.346737	-11.993597	-13.585375	-12.693488	-14.074276	0.000000	-10.000000	0.000000	9.866667	8.000000	1023.000000	1023.000000	2046.000000
3.300000	-0.089100	-52.657867	-11.965389	-13.734125	-12.926735	-14.031617	0.000000	-10.000000	0.000000	9.833334	12.666667	1023.000000	1023.000000	2046.000000
3.320000	-0.088744	-52.447952	-12.203947	-13.465700	-12.650513	-14.127791	0.000000	-10.000000	-0.008333	10.200000	18.000000	1023.000000	1023.000000	2046.000000
3.340000	-0.088194	-52.122375	-12.479610	-13.268184	-12.247971	-14.126612	0.000000	-10.000000	-0.025000	10.766666	24.666666	1023.000000	1023.000000	2046.000000
3.360000	-0.088355	-52.217644	-12.612344	-13.401744	-12.241815	-13.961740	0.000000	-10.000000	-0.033333	11.550000	27.666666	1023.000000	1023.000000	2046.000000
3.380000	-0.088646	-52.389526	-12.461747	-13.563635	-12.534740	-13.829402	0.000000	-10.000000	-0.041667	12.100000	31.333334	1023.000000	1023.000000	2046.000000
3.400000	-0.088404	-52.246616	-12.418643	-13.591707	-12.546905	-13.689360	0.000000	-10.000000	-0.050000	12.850000	35.166668	1023.000000	1023.000000	2046.000000
3.420000	-0.087758	-51.865021	-12.624210	-13.442278	-12.204699	-13.593835	0.000000	-10.000000	-0.066667	13.583334	39.500000	1023.000000	1023.000000	2046.000000
3.440000	-0.087056	-51.449974	-12.744120	-13.462873	-11.798952	-13.444030	0.000000	-10.000000	-0.066667	14.383333	44.000000	1023.000000	1023.000000	2046.000000
3.460000	-0.086632	-51.199532	-12.643797	-13.686796	-11.741416	-13.127522	0.000000	-10.000000	-0.083333	15.466667	48.666668	1023.000000	1023.000000	2046.000000
3.480000	-0.085533	-50.550095	-12.288492	-13.652517	-11.745144	-12.863943	0.000000	-10.000000	-0.100000	16.500000	53.500000	1023.000000	1023.000000	2046.000000
3.500000	-0.083602	-49.408710	-11.862597	-13.390195	-11.599637	-12.556284	0.000000	-10.000000	-0.150000	17.566668	58.833332	1023.000000	1023.000000	2046.000000
3.520000	-0.081141	-47.954033	-11.701142	-12.834190	-11.081312	-12.337388	0.000000	-10.000000	-0.175000	18.483334	64.500000	1023.000000	1023.000000	2046.000000
3.540000	-0.078830	-46.588345	-11.577469	-12.468352	-10.514749	-12.027775	0.000000	-10.000000	-0.216667	19.433334	70.500000	1023.000000	1023.000000	2046.000000
3.560000	-0.077558	-45.836708	-11.377234	-12.396175	-10.286478	-11.776822	0.000000	-10.000000	-0.216667	20.550001	76.833336	1023.000000	1023.000000	2046.000000
3.580000	-0.076776	-45.374874	-10.956427	-12.532273	-10.362642	-11.523531	0.000000	-10.000000	-0.250000	21.166668	83.500000	1023.000000	1023.000000	2046.000000
3.600000	-0.076322	-45.106308	-10.592508	-12.586208	-10.395515	-11.532077	0.000000	-10.000000	-0.258333	21.733334	90.666664	1023.000000	1023.000000	2046.000000
3.620000	-0.075724	-44.753162	-10.558845	-12.525802	-10.097599	-11.570918	0.000000	-10.000000	-0.300000	22.250000	97.833336	1023.000000	1023.000000	2046.000000
3.640000	-0.075048	-44.353619	-10.488585	-12.513304	-9.788543	-11.563190	0.000000	-10.000000	-0.325000	23.300001	105.333336	1023.000000	1023.000000	2046.000000
3.660000	-0.074324	-43.925331	-10.337208	-12.665389	-9.571051	-11.351683	0.000000	-10.000000	-0.375000	24.466667	113.000000	1023.000000	1023.000000	2046.000000
3.680000	-0.073511	-43.444862	-9.988604	-12.734552	-9.574653	-11.147052	0.000000	-10.000000	-0.441667	25.850000	121.000000	1023.000000	1023.000000	2046.000000
3.700000	-0.072085	-42.602467	-9.567580	-12.637689	-9.509575	-10.887622	0.000000	-10.000000	-0.483333	27.050001	129.333328	1023.000000	1023.000000	2046.000000
3.720000	-0.070303	-41.548977	-9.172773	-12.339691	-9.297732	-10.738780	0.000000	-10.000000	-0.508333	28.066668	138.000000	1023.000000	1023.000000	2046.000000
3.740000	-0.068238	-40.328632	-8.959810	-11.929718	-8.864757	-10.574350	0.000000	-10.000000	-0.508333	28.750000	147.166672	1023.000000	1023.000000	2046.000000
3.760000	-0.066185	-39.115208	-8.767673	-11.616504	-8.384288	-10.346745	0.000000	-10.000000	-0.525000	29.100000	156.666672	1023.000000	1023.000000	2046.000000
3.780000	-0.064060	-37.859386	-8.456225	-11.535747	-8.018282	-9.849133	0.000000	-10.000000	-0.550000	29.400000	166.333328	1023.000000	1023.000000	2046.000000
3.800000	-0.061887	-36.575100	-7.994218	-11.326134	-7.860659	-9.394091	0.000000	-10.000000	-0.558333	29.700001	176.000000	1023.000000	1023.000000	2046.000000
3.820000	-0.059773	-35.325645	-7.480417	-11.021041	-7.714012	-9.110176	0.000000	-10.000000	-0.558333	29.916666	185.666672	1023.000000	1023.000000	2046.000000
3.840000	-0.057642	-34.066475	-7.216262	-10.590561	-7.317929	-8.941724	0.000000	-10.000000	-0.550000	30.166666	195.500000	1023.000000	1023.000000	2046.000000
3.860000	-0.055644	-32.885509	-7.046894	-10.254206	-6.839546	-8.744866	0.000000	-10.000000	-0.541667	30.266666	205.500000	1023.000000	1023.000000	2046.000000
3.880000	-0.053457	-31.592970	-6.814511	-10.159290	-6.360485	-8.258684	0.000000	-10.000000	-0.558333	30.299999	215.833328	1023.000000	1023.000000	2046.000000
3.900000	-0.051362	-30.354904	-6.454347	-9.965703	-6.094011	-7.840844	0.000000	-10.000000	-0.550000	30.066668	226.166672	1023.000000	1023.000000	2046.000000
3.920000	-0.049355	-29.169062	-5.959045	-9.598950	-6.007044	-7.604021	0.000000	-10.000000	-0.558333	29.766666	236.500000	1023.000000	1023.000000	2046.000000
3.940000	-0.047675	-28.176188	-5.644968	-9.230915	-5.800090	-7.500216	0.000000	-10.000000	-0.541667	29.833334	246.333328	1023.000000	1023.000000	2046.000000
3.960000	-0.046171	-27.286978	-5.556333	-8.873053	-5.449838	-7.407754	0.000000	-10.000000	-0.525000	29.666668	256.166656	1023.000000	1023.000000	2046.000000
3.980000	-0.044458	-26.274387	-5.445525	-8.711221	-5.020848	-7.096794	0.000000	-10.000000	-0.508333	29.400002	266.000000	1023.000000	1023.000000	2046.000000
4.000000	-0.042771	-25.277657	-5.223451	-8.645219	-4.718203	-6.690784	0.000000	-10.000000	-0.475000	28.766668	275.833344	1023.000000	1023.000000	2046.000000
4.020000	-0.041142	-24.314798	-4.803137	-8.414406	-4.697436	-6.399821	0.000000	-10.000000	-0.466667	28.483334	285.666656	1023.000000	1023.000000	2046.000000
4.040000	-0.039903	-23.582861	-4.466258	-8.086967	-4.664562	-6.365074	0.000000	-10.000000	-0.450000	28.066668	295.166656	1023.000000	1023.000000	2046.000000
4.060000	-0.038653	-22.843847	-4.212898	-7.772972	-4.511568	-6.346409	0.000000	-10.000000	-0.433333	27.583334	304.666656	1023.000000	1023.000000	2046.000000
4.080000	-0.037120	-21.937843	-4.131790	-7.476885	-4.126664	-6.202503	0.000000	-10.000000	-0.416667	27.166668	313.833344	1023.000000	1023.000000	2046.000000
4.100000	-0.035606	-21.043350	-4.091650	-7.418633	-3.736546	-5.796522	0.000000	-10.000000	-0.408333	26.733334	323.000000	1023.000000	1023.000000	2046.000000
4.120000	-0.035181	-20.791769	-3.993648	-7.362889	-3.817468	-5.617764	0.000000	-10.000000	-0.416667	26.716667	332.000000	1023.000000	1023.000000	2046.000000
4.140000	-0.035519	-20.991943	-3.790956	-7.282493	-4.167849	-5.750645	0.000000	-10.000000	-0.416667	26.616667	341.000000	1023.000000	1023.000000	2046.000000
4.160000	-0.035927	-21.232723	-3.761139	-7.230798	-4.258925	-5.981863	0.000000	-10.000000	-0.416667	26.816668	350.000000	1023.000000	1023.000000	2046.000000
4.180000	-0.035765	-21.136957	-3.866377	-7.085989	-4.025187	-6.159405	0.000000	-10.000000	-0.400000	26.700001	358.833344	1023.000000	1023.000000	2046.000000
4.200000	-0.033382	-19.728632	-3.655961	-7.152560	-3.408718	-5.511394	0.000000	-10.000000	-0.391667	26.500000	367.666656	1023.000000	1023.000000	2046.000000
4.220000	-0.031488	-18.609516	-3.307603	-6.888628	-3.198228	-5.215058	0.000000	-10.000000	-0.383333	26.133333	376.500000	1023.000000	1023.000000	2046.000000
4.240000	-0.029566	-17.473513	-2.921935	-6.233299	-3.199058	-5.119220	0.000000	-10.000000	-0.400000	25.666668	385.333344	1023.000000	1023.000000	2046.000000
4.260000	-0.028302	-16.726343	-2.864626	-5.852640	-3.032061	-4.977016	0.000000	-10.000000	-0.408333	25.450001	394.000000	1023.000000	1023.000000	2046.000000
4.280000	-0.027408	-16.198095	-3.028144	-5.559490	-2.721117	-4.889345	0.000000	-10.000000	-0.408333	25.300001	402.500000	1023.000000	1023.000000	2046.000000
4.300000	-0.028003	-16.549543	-3.272599	-5.719513	-2.679285	-4.878147	0.000000	-10.000000	-0.408333	25.450001	411.000000	1023.000000	1023.000000	2046.000000
4.320000	-0.030342	-17.932272	-3.542480	-5.905193	-3.164957	-5.319643	0.000000	-10.000000	-0.391667	25.483334	419.500000	1023.000000	1023.000000	2046.000000
4.340000	-0.033085	-19.553511	-3.731979	-5.965303	-3.884895	-5.971334	0.000000	-10.000000	-0.366667	25.366667	428.000000	1023.000000	1023.000000	2046.000000
4.360000	-0.034634	-20.468618	-3.938525	-6.117611	-4.080813	-6.331669	0.000000	-10.000000	-0.325000	24.750000	436.500000	1023.000000	1023.000000	2046.000000
4.380000	-0.034494	-20.386072	-4.269751	-6.018739	-3.703724	-6.393858	0.000000	-10.000000	-0.291667	23.700001	444.833344	1023.000000	1023.000000	2046.000000
4.400000	-0.033823	-19.989302	-4.199605	-5.940761	-3.600627	-6.248309	0.000000	-10.000000	-0.266667	22.850000	453.000000	1023.000000	1023.000000	2046.000000
4.420000	-0.033580	-19.845751	-4.068054	-5.734151	-3.805947	-6.237598	0.000000	-10.000000	-0.266667	22.283333	460.666656	1023.000000	1023.000000	2046.000000
4.440000	-0.033573	-19.841410	-3.972667	-5.525362	-3.929800	-6.413581	0.000000	-10.000000	-0.283333	22.383333	468.166656	1023.000000	1023.000000	2046.000000
4.460000	-0.032692	-19.320866	-4.190315	-5.324976	-3.533627	-6.271947	0.000000	-10.000000	-0.291667	22.583334	475.500000	1023.000000	1023.000000	2046.000000
4.480000	-0.031417	-18.567381	-4.194565	-5.215738	-3.221129	-5.935948	0.000000	-10.000000	-0.283333	22.716667	483.166656	1023.000000	1023.000000	2046.000000
4.500000	-0.030716	-18.153227	-4.123985	-5.196936	-3.182354	-5.649952	0.000000	-10.000000	-0.258333	22.350000	490.666656	1023.000000	1023.000000	2046.000000
4.520000	-0.030136	-17.810635	-3.968136	-5.034585	-3.254489	-5.553425	0.000000	-10.000000	-0.233333	21.733334	498.333344	1023.000000	1023.000000	2046.000000
4.540000	-0.029630	-17.511066	-3.802205	-4.910263	-3.309654	-5.488944	0.000000	-10.000000	-0.216667	20.916666	505.666656	1023.000000	1023.000000	2046.000000
4.560000	-0.028978	-17.126200	-3.767863	-4.811316	-3.120524	-5.426497	0.000000	-10.000000	-0.225000	20.400000	512.833313	1023.000000	1023.000000	2046.000000
4.580000	-0.027604	-16.313734	-3.803025	-4.654315	-2.689337	-5.167058	0.000000	-10.000000	-0.258333	20.366667	519.666687	1023.000000	1023.000000	2046.000000
4.600000	-0.025887	-15.299375	-3.616400	-4.501833	-2.380328	-4.800813	0.000000	-10.000000	-0.283333	20.950001	526.333313	1023.000000	1023.000000	2046.000000
4.620000	-0.024532	-14.498280	-3.304562	-4.293795	-2.391129	-4.508792	0.000000	-10.000000	-0.283333	21.633333	533.333313	1023.000000	1023.000000	2046.000000
4.640000	-0.022806	-13.478505	-2.936371	-3.880742	-2.309134	-4.352258	0.000000	-10.000000	-0.258333	22.000000	540.500000	1023.000000	1023.000000	2046.000000
4.660000	-0.020124	-11.893336	-2.760723	-3.332009	-1.744677	-4.055928	0.000000	-10.000000	-0.225000	21.900000	547.833313	1023.000000	1023.000000	2046.000000
4.680000	-0.017491	-10.337302	-2.474842	-2.933470	-1.265275	-3.663715	0.000000	-10.000000	-0.183333	21.083334	555.166687	1023.000000	1023.000000	2046.000000
4.700000	-0.016130	-9.533083	-2.111657	-2.809358	-1.203163	-3.408905	0.000000	-10.000000	-0.150000	19.766666	562.333313	1023.000000	1023.000000	2046.000000
4.720000	-0.015614	-9.227954	-1.803868	-2.780943	-1.185742	-3.457400	0.000000	-10.000000	-0.116667	18.150000	569.166687	1023.000000	1023.000000	2046.000000
4.740000	-0.015675	-9.264176	-1.710567	-2.935658	-1.070976	-3.546975	0.000000	-10.000000	-0.116667	17.233334	575.500000	1023.000000	1023.000000	2046.000000
4.760000	-0.015554	-9.192440	-1.723014	-3.053035	-0.848507	-3.567885	0.000000	-10.000000	-0.116667	17.033333	581.333313	1023.000000	1023.000000	2046.000000
4.780000	-0.015044	-8.891026	-1.637642	-3.178758	-0.644059	-3.430567	0.000000	-10.000000	-0.116667	17.150000	587.000000	1023.000000	1023.000000	2046.000000
4.800000	-0.014691	-8.682644	-1.419660	-3.304494	-0.614384	-3.344105	0.000000	-10.000000	-0.091667	16.750000	592.666687	1023.000000	1023.000000	2046.000000
4.820000	-0.014000	-8.273952	-1.138875	-3.240597	-0.535151	-3.359328	0.000000	-10.000000	-0.066667	16.016666	598.333313	1023.000000	1023.000000	2046.000000
4.840000	-0.012746	-7.532816	-0.924102	-3.107989	-0.267235	-3.233490	0.000000	-10.000000	-0.050000	15.300000	603.833313	1023.000000	1023.000000	2046.000000
4.860000	-0.010929	-6.458755	-0.731937	-2.802240	0.092560	-3.017138	0.000000	-10.000000	-0.050000	14.883333	609.000000	1023.000000	1023.000000	2046.000000
4.880000	-0.009030	-5.336709	-0.497259	-2.632553	0.431980	-2.638877	0.000000	-10.000000	-0.050000	14.416667	614.000000	1023.000000	1023.000000	2046.000000
4.900000	-0.007645	-4.518342	-0.165580	-2.436612	0.517596	-2.433746	0.000000	-10.000000	-0.058333	14.350000	619.000000	1023.000000	1023.000000	2046.000000
4.920000	-0.006135	-3.625734	0.161086	-2.184028	0.639269	-2.242061	0.000000	-10.000000	-0.058333	13.983334	623.833313	1023.000000	1023.000000	2046.000000
4.940000	-0.004601	-2.719457	0.403519	-1.931155	0.901586	-2.093406	0.000000	-10.000000	-0.058333	13.583333	628.500000	1023.000000	1023.000000	2046.000000
4.960000	-0.002991	-1.767484	0.518770	-1.611106	1.234322	-1.909470	0.000000	-10.000000	-0.050000	12.900000	633.166687	1023.000000	1023.000000	2046.000000
4.980000	-0.001373	-0.811244	0.720194	-1.505812	1.522596	-1.548223	0.000000	-10.000000	-0.041667	12.183333	637.666687	1023.000000	1023.000000	2046.000000
5.000000	-0.000143	-0.084592	1.033820	-1.285316	1.610610	-1.443705	0.000000	-10.000000	-0.025000	11.500000	642.000000	1023.000000	1023.000000	2046.000000
5.020000	0.001292	0.763397	1.326564	-1.082641	1.796821	-1.277347	0.000000	-10.000000	-0.008333	10.666667	646.000000	1023.000000	1023.000000	2046.000000
5.040000	0.002463	1.455858	1.477925	-0.807396	1.998017	-1.212688	0.000000	-10.000000	0.000000	9.950000	649.666687	1023.000000	1023.000000	2046.000000
5.060000	0.003204	1.893790	1.362753	-0.653884	2.210799	-1.025879	0.000000	-10.000000	0.000000	9.316667	653.166687	1023.000000	1023.000000	2046.000000
5.080000	0.003212	1.898140	1.381593	-0.706833	2.153274	-0.929893	0.000000	-10.000000	0.000000	8.883334	656.333313	1023.000000	1023.000000	2046.000000
5.100000	0.003110	1.838246	1.429802	-0.631013	2.091159	-1.051701	0.000000	-10.000000	0.000000	8.566667	659.333313	1023.000000	1023.000000	2046.000000
5.120000	0.003590	2.121864	1.576996	-0.637862	2.155696	-0.972966	0.000000	-10.000000	0.000000	8.133333	662.166687	1023.000000	1023.000000	2046.000000
5.140000	0.004209	2.487421	1.667927	-0.496267	2.310048	-0.994287	0.000000	-10.000000	0.000000	7.633333	664.833313	1023.000000	1023.000000	2046.000000
5.160000	0.005260	3.108428	1.693058	-0.434888	2.569567	-0.719309	0.000000	-10.000000	0.016667	7.033333	667.666687	1023.000000	1023.000000	2046.000000
5.180000	0.006118	3.615860	1.656603	-0.241743	2.696205	-0.495205	0.000000	-10.000000	0.025000	6.483334	670.166687	1023.000000	1023.000000	2046.000000
5.200000	0.005972	3.529687	1.542141	-0.071980	2.625943	-0.566417	0.000000	-10.000000	0.041667	5.866667	672.500000	1023.000000	1023.000000	2046.000000
5.220000	0.005057	2.988895	1.414070	-0.079060	2.430483	-0.776597	0.000000	-10.000000	0.041667	5.133334	674.500000	1023.000000	1023.000000	2046.000000
5.240000	0.002816	1.664498	1.142111	-0.296389	2.081022	-1.262246	0.000000	-10.000000	0.050000	4.400000	676.333313	1023.000000	1023.000000	2046.000000
5.260000	-0.000179	-0.105917	0.636611	-0.507074	1.649818	-1.885272	0.000000	-10.000000	0.050000	3.666667	678.000000	1023.000000	1023.000000	2046.000000
5.280000	-0.002987	-1.765458	0.108289	-0.800769	1.243721	-2.316698	0.000000	-10.000000	0.050000	3.033333	679.333313	1023.000000	1023.000000	2046.000000
5.300000	-0.004879	-2.883526	-0.178255	-1.040205	0.940212	-2.605278	0.000000	-10.000000	0.050000	2.016667	680.500000	1023.000000	1023.000000	2046.000000
5.320000	-0.006065	-3.584188	-0.368205	-1.094814	0.740190	-2.861360	0.000000	-10.000000	0.058333	0.983333	681.333313	1023.000000	1023.000000	2046.000000
5.340000	-0.006525	-3.856335	-0.428425	-0.990379	0.608175	-3.045706	0.000000	-10.000000	0.066667	0.216667	681.833313	1023.000000	1023.000000	2046.000000
5.360000	-0.007239	-4.278270	-0.606214	-0.958857	0.496679	-3.209878	0.000000	-10.000000	0.075000	0.000000	682.000000	1023.000000	1023.000000	2046.000000
5.380000	-0.007874	-4.653776	-0.816186	-0.972077	0.391813	-3.257327	0.000000	-10.000000	0.075000	0.000000	682.000000	1023.000000	1023.000000	2046.000000
5.400000	-0.008074	-4.771722	-0.934150	-1.006364	0.390643	-3.221850	0.000000	-10.000000	0.075000	-0.316667	682.000000	1023.000000	1023.000000	2046.000000
5.420000	-0.008387	-4.956692	-1.018433	-1.068398	0.365496	-3.235357	0.000000	-10.000000	0.083333	-1.250000	682.000000	1023.000000	1023.000000	2046.000000
5.440000	-0.008632	-5.101290	-1.042118	-0.940341	0.291211	-3.410043	0.000000	-10.000000	0.091667	-2.533333	682.000000	1023.000000	1023.000000	2046.000000
5.460000	-0.009070	-5.360209	-1.132308	-1.064254	0.219534	-3.383180	0.000000	-10.000000	0.100000	-4.000000	682.000000	1023.000000	1023.000000	2046.000000
5.480000	-0.009692	-5.727990	-1.317770	-1.167139	0.148367	-3.391447	0.000000	-10.000000	0.100000	-5.416667	682.000000	1023.000000	1023.000000	2046.000000
5.500000	-0.009831	-5.810097	-1.425037	-1.222570	0.161102	-3.323591	0.000000	-10.000000	0.100000	-7.050000	682.000000	1023.000000	1023.000000	2046.000000
5.520000	-0.009729	-5.749972	-1.467146	-1.285587	0.274170	-3.271408	0.000000	-10.000000	0.141667	-9.483334	682.000000	1023.000000	1023.000000	2046.000000
5.540000	-0.009526	-5.629606	-1.400576	-1.193036	0.199766	-3.235759	0.000000	-10.000000	0.191667	-12.016667	682.000000	1023.000000	1023.000000	2046.000000
5.560000	-0.009760	-5.768187	-1.350839	-1.231187	-0.002140	-3.184021	0.000000	-10.000000	0.258333	-14.966667	672.833313	1023.000000	1023.000000	2046.000000
5.580000	-0.009051	-5.349317	-1.290943	-0.989004	-0.000949	-3.068421	0.000000	-10.000000	0.283333	-16.616667	663.666687	1023.000000	1023.000000	2046.000000
5.600000	-0.007995	-4.725241	-1.215108	-0.738301	0.112176	-2.884008	0.000000	-10.000000	0.300000	-17.600000	654.500000	1023.000000	1023.000000	2046.000000
5.620000	-0.007607	-4.495869	-1.227559	-0.434883	0.054938	-2.888365	0.000000	-10.000000	0.341667	-18.383333	652.500000	1023.000000	1023.000000	2046.000000
5.640000	-0.008173	-4.830294	-1.125496	-0.507117	-0.317410	-2.880270	0.000000	-10.000000	0.416667	-20.283335	648.166687	1023.000000	1023.000000	2046.000000
5.660000	-0.009854	-5.823862	-1.272094	-0.797368	-0.647716	-3.106685	0.000000	-10.000000	0.525000	-23.233334	641.333313	1023.000000	1023.000000	2046.000000
5.680000	-0.011595	-6.852892	-1.435278	-1.059225	-0.984649	-3.373740	0.000000	-10.000000	0.625000	-26.150002	633.500000	1023.000000	1023.000000	2046.000000
5.700000	-0.013380	-7.907424	-1.704267	-1.409176	-1.165635	-3.628346	0.000000	-10.000000	0.716667	-28.383333	624.833313	1023.000000	1023.000000	2046.000000
5.720000	-0.015417	-9.111282	-1.891816	-1.674947	-1.586693	-3.957826	0.000000	-10.000000	0.800000	-29.916668	615.333313	1023.000000	1023.000000	2046.000000
5.740000	-0.017383	-10.273175	-1.944996	-2.071472	-2.084767	-4.171941	0.000000	-10.000000	0.891667	-31.500000	605.333313	1023.000000	1023.000000	2046.000000
5.760000	-0.019330	-11.424258	-2.021974	-2.443412	-2.579786	-4.379087	0.000000	-10.000000	0.975000	-33.349998	594.833313	1023.000000	1023.000000	2046.000000
5.780000	-0.020490	-12.109488	-2.089247	-2.546064	-2.895112	-4.579065	0.000000	-10.000000	1.066667	-35.583332	583.666687	1023.000000	1023.000000	2046.000000
5.800000	-0.020814	-12.301188	-2.195377	-2.473704	-2.891487	-4.740619	0.000000	-10.000000	1.141667	-37.200001	571.833313	1023.000000	1023.000000	2046.000000
5.820000	-0.021337	-12.610397	-2.334667	-2.409020	-2.974481	-4.892228	0.000000	-10.000000	1.208333	-38.283333	559.333313	1023.000000	1023.000000	2046.000000
5.840000	-0.022309	-13.184792	-2.365708	-2.425265	-3.341268	-5.052551	0.000000	-10.000000	1.266667	-39.133331	546.500000	1023.000000	1023.000000	2046.000000
5.860000	-0.023572	-13.931110	-2.393692	-2.696614	-3.756368	-5.084436	0.000000	-10.000000	1.333333	-40.183334	533.500000	1023.000000	1023.000000	2046.000000
5.880000	-0.024638	-14.560996	-2.411282	-2.751136	-4.110790	-5.287788	0.000000	-10.000000	1.391667	-41.366669	520.166687	1023.000000	1023.000000	2046.000000
5.900000	-0.024945	-14.742753	-2.515013	-2.572197	-4.126226	-5.529317	0.000000	-10.000000	1.450000	-42.333336	506.500000	1023.000000	1023.000000	2046.000000
5.920000	-0.024958	-14.750249	-2.612767	-2.483973	-3.971137	-5.682372	0.000000	-10.000000	1.483333	-42.883335	492.166656	1023.000000	1023.000000	2046.000000
5.940000	-0.025369	-14.992854	-2.675812	-2.490828	-4.059094	-5.767120	0.000000	-10.000000	1.500000	-42.933334	477.833344	1023.000000	1023.000000	2046.000000
5.960000	-0.025932	-15.325790	-2.509715	-2.620590	-4.421353	-5.774132	0.000000	-10.000000	1.466667	-42.366669	463.500000	1023.000000	1023.000000	2046.000000
5.980000	-0.026656	-15.753751	-2.454467	-2.801952	-4.738916	-5.758415	0.000000	-10.000000	1.416667	-41.766666	449.500000	1023.000000	1023.000000	2046.000000
6.000000	-0.027394	-16.189631	-2.607226	-2.735636	-4.845716	-6.001052	0.000000	-10.000000	1.391667	-41.366665	435.500000	1023.000000	1023.000000	2046.000000
6.020000	-0.028120	-16.618708	-2.867255	-2.843730	-4.755485	-6.152237	0.000000	-10.000000	1.391667	-41.450001	421.500000	1023.000000	1023.000000	2046.000000
6.040000	-0.029476	-17.420301	-3.095520	-3.020168	-4.883163	-6.421450	0.000000	-10.000000	1.416667	-41.883335	407.666656	1023.000000	1023.000000	2046.000000
6.060000	-0.030928	-18.278597	-3.064797	-3.449646	-5.282006	-6.482148	0.000000	-10.000000	1.416667	-42.116669	393.666656	1023.000000	1023.000000	2046.000000
6.080000	-0.031933	-18.872478	-3.051224	-3.647690	-5.647984	-6.525581	0.000000	-10.000000	1.400000	-42.033333	379.666656	1023.000000	1023.000000	2046.000000
6.100000	-0.033544	-19.824265	-3.364789	-3.695521	-5.989567	-6.774389	0.000000	-10.000000	1.341667	-40.816666	365.666656	1023.000000	1023.000000	2046.000000
6.120000	-0.035895	-21.213804	-3.944411	-3.836495	-6.258477	-7.174421	0.000000	-10.000000	1.291667	-39.666668	352.166656	1023.000000	1023.000000	2046.000000
6.140000	-0.038670	-22.854080	-4.507074	-4.243491	-6.503816	-7.599700	0.000000	-10.000000	1.258333	-38.549999	339.000000	1023.000000	1023.000000	2046.000000
6.160000	-0.041956	-24.796030	-4.971501	-4.738260	-6.863403	-8.222866	0.000000	-10.000000	1.250000	-38.516666	326.166656	1023.000000	1023.000000	2046.000000
6.180000	-0.045751	-27.039099	-5.411790	-5.294398	-7.479518	-8.853392	0.000000	-10.000000	1.233333	-38.366669	313.333344	1023.000000	1023.000000	2046.000000
6.200000	-0.049297	-29.134678	-5.864665	-5.817324	-8.119386	-9.333303	0.000000	-10.000000	1.208333	-38.166668	300.500000	1023.000000	1023.000000	2046.000000
6.220000	-0.052469	-31.009264	-6.169968	-6.315663	-8.772682	-9.750950	0.000000	-10.000000	1.150000	-37.116669	287.666656	1023.000000	1023.000000	2046.000000
6.240000	-0.054748	-32.356014	-6.438430	-6.702543	-9.154643	-10.060398	0.000000	-10.000000	1.075000	-35.666668	275.166656	1023.000000	1023.000000	2046.000000
6.260000	-0.056441	-33.356880	-6.692849	-6.790784	-9.382271	-10.490974	0.000000	-10.000000	0.991667	-34.033333	263.333344	1023.000000	1023.000000	2046.000000
6.280000	-0.057612	-34.048664	-7.099580	-6.814610	-9.357759	-10.776713	0.000000	-10.000000	0.933333	-33.133335	252.000000	1023.000000	1023.000000	2046.000000
6.300000	-0.058774	-34.735291	-7.557180	-6.800200	-9.302899	-11.075013	0.000000	-10.000000	0.908333	-32.816666	241.000000	1023.000000	1023.000000	2046.000000
6.320000	-0.060338	-35.659958	-7.914052	-7.076220	-9.456257	-11.213429	0.000000	-10.000000	0.908333	-33.049999	230.000000	1023.000000	1023.000000	2046.000000
6.340000	-0.062112	-36.708103	-8.136417	-7.529449	-9.818298	-11.223938	0.000000	-10.000000	0.925000	-33.183334	219.000000	1023.000000	1023.000000	2046.000000
6.360000	-0.063512	-37.535519	-8.089653	-7.895053	-10.248230	-11.302583	0.000000	-10.000000	0.941667	-33.483334	208.000000	1023.000000	1023.000000	2046.000000
6.380000	-0.064597	-38.176945	-8.288780	-8.154617	-10.319946	-11.413603	0.000000	-10.000000	0.916667	-33.250000	196.833328	1023.000000	1023.000000	2046.000000
6.400000	-0.065171	-38.515869	-8.642140	-8.129636	-10.113117	-11.630978	0.000000	-10.000000	0.866667	-32.466667	185.666672	1023.000000	1023.000000	2046.000000
6.420000	-0.066320	-39.194981	-8.880028	-8.562990	-10.134669	-11.617293	0.000000	-10.000000	0.808333	-31.333334	174.833328	1023.000000	1023.000000	2046.000000
6.440000	-0.067306	-39.777790	-8.847632	-9.073421	-10.389606	-11.467128	0.000000	-10.000000	0.775000	-30.100000	164.500000	1023.000000	1023.000000	2046.000000
6.460000	-0.067534	-39.912506	-8.645288	-9.197971	-10.648258	-11.420987	0.000000	-10.000000	0.741667	-29.450001	154.500000	1023.000000	1023.000000	2046.000000
6.480000	-0.067113	-39.663528	-8.610561	-9.051309	-10.580633	-11.421027	0.000000	-10.000000	0.716667	-28.933334	144.500000	1023.000000	1023.000000	2046.000000
6.500000	-0.066519	-39.312569	-8.853306	-8.727654	-10.296557	-11.435052	0.000000	-10.000000	0.700000	-28.683334	134.833328	1023.000000	1023.000000	2046.000000
6.520000	-0.066489	-39.294968	-8.981559	-8.734388	-10.240435	-11.338585	0.000000	-10.000000	0.683333	-28.183334	125.166664	1023.000000	1023.000000	2046.000000
6.540000	-0.067260	-39.750751	-9.104861	-8.964158	-10.450838	-11.230892	0.000000	-10.000000	0.650000	-27.266666	115.833336	1023.000000	1023.000000	2046.000000
6.560000	-0.068487	-40.475647	-9.074756	-9.179422	-10.867819	-11.353652	0.000000	-10.000000	0.600000	-26.533333	106.666664	1023.000000	1023.000000	2046.000000
6.580000	-0.070049	-41.398952	-9.138290	-9.508298	-11.122714	-11.629650	0.000000	-10.000000	0.566667	-25.833334	97.833336	1023.000000	1023.000000	2046.000000
6.600000	-0.071701	-42.375118	-9.395943	-9.802713	-11.171563	-12.004898	0.000000	-10.000000	0.541667	-25.299999	89.333336	1023.000000	1023.000000	2046.000000
6.620000	-0.073416	-43.388687	-9.672158	-10.175930	-11.242396	-12.298203	0.000000	-10.000000	0.525000	-24.600000	81.000000	1023.000000	1023.000000	2046.000000
6.640000	-0.075230	-44.461082	-9.803490	-10.815593	-11.539598	-12.302403	0.000000	-10.000000	0.508333	-24.049999	73.000000	1023.000000	1023.000000	2046.000000
6.660000	-0.076276	-45.078854	-9.632274	-11.111217	-11.974055	-12.361309	0.000000	-10.000000	0.483333	-23.566668	65.000000	1023.000000	1023.000000	2046.000000
6.680000	-0.077015	-45.515717	-9.715731	-11.222458	-12.043594	-12.533932	0.000000	-10.000000	0.450000	-22.916668	57.000000	1023.000000	1023.000000	2046.000000
6.700000	-0.077540	-45.825844	-9.946983	-11.188722	-11.922118	-12.768021	0.000000	-10.000000	0.416667	-22.233334	49.166668	1023.000000	1023.000000	2046.000000
6.720000	-0.077690	-45.914856	-10.011428	-11.364858	-11.843298	-12.695271	0.000000	-10.000000	0.400000	-21.400002	41.666668	1023.000000	1023.000000	2046.000000
6.740000	-0.077675	-45.906200	-9.876987	-11.585596	-11.958736	-12.484879	0.000000	-10.000000	0.391667	-20.683334	34.500000	1023.000000	1023.000000	2046.000000
6.760000	-0.077359	-45.719242	-9.662738	-11.499299	-12.041963	-12.515242	0.000000	-10.000000	0.375000	-19.716667	27.666666	1023.000000	1023.000000	2046.000000
6.780000	-0.077609	-45.867146	-9.682897	-11.484133	-12.061289	-12.638828	0.000000	-10.000000	0.358333	-18.950001	21.000000	1023.000000	1023.000000	2046.000000
6.800000	-0.077633	-45.881054	-9.872808	-11.429621	-11.842854	-12.735770	0.000000	-10.000000	0.333333	-18.200001	14.666667	1023.000000	1023.000000	2046.000000
6.820000	-0.077495	-45.799381	-9.859370	-11.635052	-11.736733	-12.568225	0.000000	-10.000000	0.308333	-17.500000	8.500000	1023.000000	1023.000000	2046.000000
6.840000	-0.077229	-45.642056	-9.761236	-11.824304	-11.708874	-12.347642	0.000000	-10.000000	0.283333	-16.783335	3.000000	1023.000000	1023.000000	2046.000000
6.860000	-0.077046	-45.534012	-9.546644	-11.727380	-11.866225	-12.393763	0.000000	-10.000000	0.266667	-16.216667	-2.333333	1023.000000	1023.000000	2046.000000
6.880000	-0.077005	-45.510063	-9.446519	-11.682229	-11.895479	-12.485838	0.000000	-10.000000	0.250000	-15.600000	-7.333333	1023.000000	1023.000000	2046.000000
6.900000	-0.077205	-45.628101	-9.645498	-11.613995	-11.719279	-12.649329	0.000000	-10.000000	0.225000	-15.000000	-12.500000	1023.000000	1023.000000	2046.000000
6.920000	-0.076941	-45.471954	-9.733979	-11.683857	-11.511015	-12.543104	0.000000	-10.000000	0.208333	-14.066667	-17.333334	1023.000000	1023.000000	2046.000000
6.940000	-0.076760	-45.365433	-9.688611	-11.887711	-11.492709	-12.296401	0.000000	-10.000000	0.183333	-13.183333	-22.166666	1023.000000	1023.000000	2046.000000
6.960000	-0.076683	-45.319923	-9.511960	-11.830581	-11.663213	-12.314170	0.000000	-10.000000	0.166667	-12.350000	-26.666666	1023.000000	1023.000000	2046.000000
6.980000	-0.076884	-45.438488	-9.397015	-11.788083	-11.819363	-12.434029	0.000000	-10.000000	0.150000	-11.633333	-31.000000	1023.000000	1023.000000	2046.000000
7.000000	-0.077437	-45.765118	-9.584511	-11.779007	-11.763283	-12.638316	0.000000	-10.000000	0.141667	-11.100000	-34.666668	1023.000000	1023.000000	2046.000000
7.020000	-0.077394	-45.739559	-9.722748	-11.805740	-11.571162	-12.639908	0.000000	-10.000000	0.133333	-10.750000	-38.333332	1023.000000	1023.000000	2046.000000
7.040000	-0.077130	-45.583984	-9.726213	-12.051199	-11.438515	-12.368058	0.000000	-10.000000	0.125000	-10.433333	-41.833332	1023.000000	1023.000000	2046.000000
7.060000	-0.077104	-45.568195	-9.571841	-12.039936	-11.607342	-12.349076	0.000000	-10.000000	0.116667	-9.850000	-45.500000	1023.000000	1023.000000	2046.000000
7.080000	-0.077229	-45.642277	-9.394068	-11.998213	-11.795621	-12.454373	0.000000	-10.000000	0.108333	-9.166667	-48.833332	1023.000000	1023.000000	2046.000000
7.100000	-0.077661	-45.897854	-9.494369	-11.961575	-11.743852	-12.698059	0.000000	-10.000000	0.100000	-8.433333	-51.833332	1023.000000	1023.000000	2046.000000
7.120000	-0.077301	-45.684799	-9.611503	-11.962682	-11.480127	-12.630487	0.000000	-10.000000	0.100000	-7.883334	-54.666668	1023.000000	1023.000000	2046.000000
7.140000	-0.076715	-45.338284	-9.555779	-12.102427	-11.331942	-12.348135	0.000000	-10.000000	0.100000	-7.283333	-57.166668	1023.000000	1023.000000	2046.000000
7.160000	-0.076734	-45.349792	-9.355543	-12.064292	-11.597321	-12.332635	0.000000	-10.000000	0.100000	-6.766667	-59.833332	1023.000000	1023.000000	2046.000000
7.180000	-0.077165	-45.604485	-9.291587	-12.025255	-11.742618	-12.545026	0.000000	-10.000000	0.100000	-6.233334	-62.166668	1023.000000	1023.000000	2046.000000
7.200000	-0.077264	-45.663036	-9.485928	-12.005540	-11.555861	-12.615707	0.000000	-10.000000	0.100000	-5.866667	-64.500000	1023.000000	1023.000000	2046.000000
7.220000	-0.076608	-45.275459	-9.568400	-12.024946	-11.243364	-12.438749	0.000000	-10.000000	0.100000	-5.633334	-66.333336	1023.000000	1023.000000	2046.000000
7.240000	-0.076512	-45.218838	-9.462110	-12.115224	-11.359428	-12.282075	0.000000	-10.000000	0.091667	-5.366667	-68.000000	1023.000000	1023.000000	2046.000000
7.260000	-0.076669	-45.311275	-9.325733	-12.073497	-11.586720	-12.325325	0.000000	-10.000000	0.091667	-5.033333	-69.666664	1023.000000	1023.000000	2046.000000
7.280000	-0.077045	-45.533463	-9.300490	-12.046008	-11.685201	-12.501764	0.000000	-10.000000	0.091667	-4.616667	-71.333336	1023.000000	1023.000000	2046.000000
7.300000	-0.077381	-45.731991	-9.423287	-12.080342	-11.614194	-12.614169	0.000000	-10.000000	0.100000	-4.283333	-73.000000	1023.000000	1023.000000	2046.000000
7.320000	-0.076798	-45.387905	-9.578823	-12.069284	-11.276655	-12.463143	0.000000	-10.000000	0.083333	-3.950000	-74.333336	1023.000000	1023.000000	2046.000000
7.340000	-0.076604	-45.273014	-9.508441	-12.120022	-11.311936	-12.332615	0.000000	-10.000000	0.075000	-3.583333	-75.666664	1023.000000	1023.000000	2046.000000
7.360000	-0.077133	-45.585815	-9.413147	-12.073431	-11.683530	-12.415708	0.000000	-10.000000	0.066667	-3.283333	-76.833336	1023.000000	1023.000000	2046.000000
7.380000	-0.078702	-46.513096	-9.655380	-12.138548	-12.015181	-12.703987	0.000000	-10.000000	0.066667	-2.833333	-78.000000	1023.000000	1023.000000	2046.000000
7.400000	-0.080593	-47.630333	-10.157407	-12.344371	-12.128862	-12.999694	0.000000	-10.000000	0.066667	-2.316667	-79.000000	1023.000000	1023.000000	2046.000000
7.420000	-0.082123	-48.534496	-10.428978	-12.660079	-12.307142	-13.138298	0.000000	-10.000000	0.066667	-1.716667	-79.666664	1023.000000	1023.000000	2046.000000
7.440000	-0.083378	-49.276360	-10.547988	-12.930417	-12.460939	-13.337015	0.000000	-10.000000	0.066667	-1.083333	-80.000000	1023.000000	1023.000000	2046.000000
7.460000	-0.084604	-50.000706	-10.533386	-13.140786	-12.830935	-13.495596	0.000000	-10.000000	0.066667	-0.550000	-80.000000	1023.000000	1023.000000	2046.000000
7.480000	-0.084911	-50.182468	-10.541523	-13.299397	-12.761295	-13.580255	0.000000	-10.000000	0.058333	-0.150000	-80.000000	1023.000000	1023.000000	2046.000000
7.500000	-0.084861	-50.153122	-10.412241	-13.196810	-12.831784	-13.712286	0.000000	-10.000000	0.075000	-0.616667	-80.000000	1023.000000	1023.000000	2046.000000
7.520000	-0.084443	-49.905567	-10.475543	-13.083589	-12.593169	-13.753265	0.000000	-10.000000	0.066667	-1.200000	-80.000000	1023.000000	1023.000000	2046.000000
7.540000	-0.083980	-49.631992	-10.638813	-12.973281	-12.354457	-13.665440	0.000000	-10.000000	0.075000	-1.733333	-80.000000	1023.000000	1023.000000	2046.000000
7.560000	-0.084211	-49.768654	-10.795029	-13.140091	-12.427664	-13.405872	0.000000	-10.000000	0.058333	-1.283333	-80.000000	1023.000000	1023.000000	2046.000000
7.580000	-0.086684	-51.230316	-11.185961	-13.397883	-12.913708	-13.732762	0.000000	-10.000000	0.058333	-0.100000	-80.000000	1023.000000	1023.000000	2046.000000
7.600000	-0.089903	-53.132454	-11.601307	-13.745564	-13.516796	-14.268786	0.000000	-10.000000	0.050000	1.383333	-80.000000	1023.000000	1023.000000	2046.000000
7.620000	-0.092958	-54.937950	-12.086079	-14.170228	-13.841668	-14.839973	0.000000	-10.000000	0.050000	2.900000	-80.000000	1023.000000	1023.000000	2046.000000
7.640000	-0.094625	-55.923309	-12.530663	-14.385426	-13.840693	-15.166530	0.000000	-10.000000	0.050000	3.533334	-80.000000	1023.000000	1023.000000	2046.000000
7.660000	-0.095302	-56.323341	-12.674178	-14.544301	-13.840539	-15.264324	0.000000	-10.000000	0.058333	3.300000	-80.000000	1023.000000	1023.000000	2046.000000
7.680000	-0.096169	-56.835640	-12.851626	-14.684920	-13.955676	-15.343416	0.000000	-10.000000	0.066667	1.950000	-80.000000	1023.000000	1023.000000	2046.000000
7.700000	-0.096844	-57.234684	-12.922278	-14.703247	-14.151185	-15.457973	0.000000	-10.000000	0.066667	0.716667	-80.000000	1023.000000	1023.000000	2046.000000
7.720000	-0.097355	-57.536739	-13.147247	-14.758094	-14.085639	-15.545759	0.000000	-10.000000	0.058333	0.000000	-80.000000	1023.000000	1023.000000	2046.000000
7.740000	-0.097569	-57.663174	-13.498349	-14.705416	-13.895248	-15.564161	0.000000	-10.000000	0.058333	0.716667	-80.000000	1023.000000	1023.000000	2046.000000
7.760000	-0.097509	-57.627594	-13.623069	-14.814190	-13.804824	-15.385512	0.000000	-10.000000	0.058333	1.716667	-80.000000	1023.000000	1023.000000	2046.000000
7.780000	-0.097885	-57.850079	-13.742735	-15.024257	-13.821002	-15.262085	0.000000	-10.000000	0.041667	3.133333	-80.000000	1023.000000	1023.000000	2046.000000
7.800000	-0.098296	-58.092941	-13.750571	-15.083269	-13.978289	-15.280813	0.000000	-10.000000	0.025000	4.350000	-80.000000	1023.000000	1023.000000	2046.000000
7.820000	-0.098418	-58.164749	-13.830489	-15.116838	-13.896783	-15.320640	0.000000	-10.000000	0.008333	5.683333	-80.000000	1023.000000	1023.000000	2046.000000
7.840000	-0.098246	-58.063591	-13.984897	-15.179514	-13.711883	-15.187297	0.000000	-10.000000	0.008333	6.816667	-80.000000	1023.000000	1023.000000	2046.000000
7.860000	-0.097664	-57.719501	-13.882257	-15.331947	-13.567861	-14.937436	0.000000	-10.000000	0.000000	7.566667	-80.000000	1023.000000	1023.000000	2046.000000
7.880000	-0.096953	-57.299034	-13.714900	-15.390055	-13.459142	-14.734937	0.000000	-10.000000	0.000000	7.733334	-80.000000	1023.000000	1023.000000	2046.000000
7.900000	-0.095773	-56.601799	-13.409420	-15.230172	-13.396152	-14.566052	0.000000	-10.000000	0.000000	7.683333	-80.000000	1023.000000	1023.000000	2046.000000
7.920000	-0.094345	-55.757782	-13.272105	-14.933971	-13.126660	-14.425046	0.000000	-10.000000	0.000000	7.833333	-80.000000	1023.000000	1023.000000	2046.000000
7.940000	-0.092831	-54.862957	-13.157084	-14.622285	-12.894181	-14.189407	0.000000	-10.000000	0.000000	7.933333	-80.000000	1023.000000	1023.000000	2046.000000
7.960000	-0.091600	-54.135380	-12.993890	-14.549126	-12.675406	-13.916958	0.000000	-10.000000	0.000000	8.033334	-46.000000	1023.000000	1023.000000	2046.000000
7.980000	-0.091305	-53.961376	-12.855187	-14.568731	-12.634655	-13.902802	0.000000	-10.000000	0.000000	7.533333	-11.333333	1023.000000	1023.000000	2046.000000
8.000000	-0.091362	-53.995136	-12.594357	-14.631739	-12.729180	-14.039860	0.000000	-10.000000	0.000000	7.483334	24.166666	1023.000000	1023.000000	2046.000000
8.020000	-0.091662	-54.171951	-12.579437	-14.820146	-12.692455	-14.079911	0.000000	-10.000000	0.000000	7.733334	26.333334	1023.000000	1023.000000	2046.000000
8.040000	-0.091618	-54.145977	-12.537395	-14.856664	-12.640365	-14.111552	0.000000	-10.000000	0.000000	9.000000	28.833334	1023.000000	1023.000000	2046.000000
8.060000	-0.091280	-53.946598	-12.375566	-15.000246	-12.573447	-13.997339	0.000000	-10.000000	-0.016667	10.533334	31.666666	1023.000000	1023.000000	2046.000000
8.080000	-0.090907	-53.725780	-12.159111	-15.030902	-12.606738	-13.929028	0.000000	-10.000000	-0.041667	12.116667	35.166668	1023.000000	1023.000000	2046.000000
8.100000	-0.090232	-53.327126	-11.992071	-14.917301	-12.497802	-13.919953	0.000000	-10.000000	-0.083333	13.416667	39.000000	1023.000000	1023.000000	2046.000000
8.120000	-0.089504	-52.896950	-11.866030	-14.868652	-12.384548	-13.777721	0.000000	-10.000000	-0.116667	14.716666	43.166668	1023.000000	1023.000000	2046.000000
8.140000	-0.088065	-52.046364	-11.666024	-14.686793	-12.147173	-13.546373	0.000000	-10.000000	-0.133333	15.950000	47.666668	1023.000000	1023.000000	2046.000000
8.160000	-0.086498	-51.120514	-11.349516	-14.549775	-11.934980	-13.286242	0.000000	-10.000000	-0.150000	17.266666	52.833332	1023.000000	1023.000000	2046.000000
8.180000	-0.084753	-50.089188	-11.119382	-14.247119	-11.656187	-13.066501	0.000000	-10.000000	-0.183333	18.516666	58.500000	1023.000000	1023.000000	2046.000000
8.200000	-0.083308	-49.234993	-10.924091	-14.075952	-11.399583	-12.835366	0.000000	-10.000000	-0.233333	20.049999	64.500000	1023.000000	1023.000000	2046.000000
8.220000	-0.081676	-48.270714	-10.717896	-13.906150	-11.129128	-12.517541	0.000000	-10.000000	-0.283333	21.350000	70.833336	1023.000000	1023.000000	2046.000000
8.240000	-0.079613	-47.051228	-10.406127	-13.753393	-10.742176	-12.149531	0.000000	-10.000000	-0.308333	22.583334	77.666664	1023.000000	1023.000000	2046.000000
8.260000	-0.077610	-45.867252	-10.074697	-13.476416	-10.452468	-11.863673	0.000000	-10.000000	-0.350000	23.633333	85.166664	1023.000000	1023.000000	2046.000000
8.280000	-0.076042	-44.940857	-9.836504	-13.247056	-10.179340	-11.677956	0.000000	-10.000000	-0.366667	24.900000	93.000000	1023.000000	1023.000000	2046.000000
8.300000	-0.074365	-43.949436	-9.608655	-13.058718	-9.926270	-11.355794	0.000000	-10.000000	-0.408333	25.900000	101.000000	1023.000000	1023.000000	2046.000000
8.320000	-0.072247	-42.697857	-9.281898	-12.815978	-9.540738	-11.059241	0.000000	-10.000000	-0.433333	26.966667	109.333336	1023.000000	1023.000000	2046.000000
8.340000	-0.070200	-41.487934	-9.049615	-12.523129	-9.162564	-10.752625	0.000000	-10.000000	-0.475000	27.766666	118.166664	1023.000000	1023.000000	2046.000000
8.360000	-0.068769	-40.642193	-8.849461	-12.275679	-8.948553	-10.568501	0.000000	-10.000000	-0.508333	28.550001	127.333336	1023.000000	1023.000000	2046.000000
8.380000	-0.067417	-39.843365	-8.657141	-12.157022	-8.793102	-10.236097	0.000000	-10.000000	-0.533333	28.916668	136.833328	1023.000000	1023.000000	2046.000000
8.400000	-0.065489	-38.704102	-8.395960	-11.890643	-8.451353	-9.966146	0.000000	-10.000000	-0.558333	29.283335	146.333328	1023.000000	1023.000000	2046.000000
8.420000	-0.063731	-37.665024	-8.203117	-11.574856	-8.105849	-9.781201	0.000000	-10.000000	-0.575000	29.666668	156.000000	1023.000000	1023.000000	2046.000000
8.440000	-0.062373	-36.862419	-7.922516	-11.382118	-7.974608	-9.583176	0.000000	-10.000000	-0.591667	30.500000	165.666672	1023.000000	1023.000000	2046.000000
8.460000	-0.061100	-36.110012	-7.722710	-11.317969	-7.796132	-9.273201	0.000000	-10.000000	-0.600000	30.916668	175.833328	1023.000000	1023.000000	2046.000000
8.480000	-0.059297	-35.044594	-7.420953	-11.025325	-7.511308	-9.087007	0.000000	-10.000000	-0.608333	31.483334	186.166672	1023.000000	1023.000000	2046.000000
8.500000	-0.057348	-33.892685	-7.260688	-10.727057	-7.041014	-8.863926	0.000000	-10.000000	-0.625000	31.666668	196.666672	1023.000000	1023.000000	2046.000000
8.520000	-0.055825	-32.992474	-6.982254	-10.477965	-6.869680	-8.662573	0.000000	-10.000000	-0.650000	31.900002	207.000000	1023.000000	1023.000000	2046.000000
8.540000	-0.054925	-32.460438	-6.736728	-10.419838	-6.889205	-8.414666	0.000000	-10.000000	-0.666667	32.166668	217.666672	1023.000000	1023.000000	2046.000000
8.560000	-0.054037	-31.936144	-6.586040	-10.103628	-6.864964	-8.381513	0.000000	-10.000000	-0.683333	32.533333	228.333328	1023.000000	1023.000000	2046.000000
8.580000	-0.053415	-31.568392	-6.633448	-10.005060	-6.605703	-8.324182	0.000000	-10.000000	-0.675000	33.233334	239.166672	1023.000000	1023.000000	2046.000000
8.600000	-0.053547	-31.646030	-6.644006	-9.972644	-6.632348	-8.397032	0.000000	-10.000000	-0.675000	33.500000	250.166672	1023.000000	1023.000000	2046.000000
8.620000	-0.053685	-31.727779	-6.515383	-10.136434	-6.735003	-8.340959	0.000000	-10.000000	-0.666667	33.716667	261.333344	1023.000000	1023.000000	2046.000000
8.640000	-0.053431	-31.577494	-6.365323	-10.091479	-6.747476	-8.373216	0.000000	-10.000000	-0.666667	33.600002	272.666656	1023.000000	1023.000000	2046.000000
8.660000	-0.051262	-30.295755	-5.960285	-9.899983	-6.373917	-8.061571	0.000000	-10.000000	-0.650000	33.700001	283.833344	1023.000000	1023.000000	2046.000000
8.680000	-0.048642	-28.747700	-5.748335	-9.484699	-5.700093	-7.814572	0.000000	-10.000000	-0.616667	33.250000	295.166656	1023.000000	1023.000000	2046.000000
8.700000	-0.046254	-27.336105	-5.497231	-8.957269	-5.436542	-7.445064	0.000000	-10.000000	-0.591667	32.666668	306.333344	1023.000000	1023.000000	2046.000000
8.720000	-0.044890	-26.529984	-5.239687	-8.752433	-5.437652	-7.100212	0.000000	-10.000000	-0.583333	31.950001	317.333344	1023.000000	1023.000000	2046.000000
8.740000	-0.043849	-25.914564	-5.078965	-8.520237	-5.427687	-6.887677	0.000000	-10.000000	-0.591667	31.566668	328.000000	1023.000000	1023.000000	2046.000000
8.760000	-0.043719	-25.838200	-5.203637	-8.263708	-5.293786	-7.077069	0.000000	-10.000000	-0.600000	31.400002	338.666656	1023.000000	1023.000000	2046.000000
8.780000	-0.045520	-26.902283	-5.695384	-8.300667	-5.345958	-7.560273	0.000000	-10.000000	-0.600000	31.266666	349.166656	1023.000000	1023.000000	2046.000000
8.800000	-0.047745	-28.217064	-5.969889	-8.546598	-5.806080	-7.894496	0.000000	-10.000000	-0.583333	31.133333	359.666656	1023.000000	1023.000000	2046.000000
8.820000	-0.049102	-29.019432	-6.004990	-8.846663	-6.143871	-8.023910	0.000000	-10.000000	-0.550000	30.683334	370.000000	1023.000000	1023.000000	2046.000000
8.840000	-0.048829	-28.857868	-5.962729	-8.701441	-6.112337	-8.081363	0.000000	-10.000000	-0.508333	30.000000	380.333344	1023.000000	1023.000000	2046.000000
8.860000	-0.047590	-28.125439	-6.060364	-8.301486	-5.684872	-8.078717	0.000000	-10.000000	-0.483333	29.033335	390.500000	1023.000000	1023.000000	2046.000000
8.880000	-0.046673	-27.583649	-6.170151	-8.066025	-5.368576	-7.978897	0.000000	-10.000000	-0.500000	28.600000	400.333344	1023.000000	1023.000000	2046.000000
8.900000	-0.046139	-27.268345	-6.141284	-7.902599	-5.366721	-7.857740	0.000000	-10.000000	-0.525000	28.700001	410.000000	1023.000000	1023.000000	2046.000000
8.920000	-0.045678	-26.995598	-5.897044	-7.927988	-5.560858	-7.609708	0.000000	-10.000000	-0.541667	29.100000	419.666656	1023.000000	1023.000000	2046.000000
8.940000	-0.044917	-26.546221	-5.755366	-7.735633	-5.564635	-7.490586	0.000000	-10.000000	-0.525000	29.066668	429.166656	1023.000000	1023.000000	2046.000000
8.960000	-0.043197	-25.529366	-5.843327	-7.305227	-4.998736	-7.382075	0.000000	-10.000000	-0.500000	28.616667	438.833344	1023.000000	1023.000000	2046.000000
8.980000	-0.042000	-24.821726	-5.947312	-7.183069	-4.593674	-7.097671	0.000000	-10.000000	-0.491667	28.300001	448.333344	1023.000000	1023.000000	2046.000000
9.000000	-0.041461	-24.503559	-5.769013	-7.152125	-4.728332	-6.854087	0.000000	-10.000000	-0.491667	28.250000	458.000000	1023.000000	1023.000000	2046.000000
9.020000	-0.040678	-24.040457	-5.451731	-7.136040	-4.851101	-6.601584	0.000000	-10.000000	-0.500000	28.500000	467.500000	1023.000000	1023.000000	2046.000000
9.040000	-0.038894	-22.986336	-5.361349	-6.782414	-4.427033	-6.415541	0.000000	-10.000000	-0.491667	28.550001	477.000000	1023.000000	1023.000000	2046.000000
9.060000	-0.036710	-21.695419	-5.330647	-6.469675	-3.774927	-6.120171	0.000000	-10.000000	-0.483333	28.683334	486.500000	1023.000000	1023.000000	2046.000000
9.080000	-0.035183	-20.793018	-5.054995	-6.295085	-3.687601	-5.755337	0.000000	-10.000000	-0.475000	28.683334	492.833344	1023.000000	1023.000000	2046.000000
9.100000	-0.033234	-19.641403	-4.551721	-6.038893	-3.702666	-5.348124	0.000000	-10.000000	-0.466667	28.550001	502.333344	1023.000000	1023.000000	2046.000000
9.120000	-0.030402	-17.967340	-4.217694	-5.452778	-3.285531	-5.011337	0.000000	-10.000000	-0.450000	28.166668	511.833344	1023.000000	1023.000000	2046.000000
9.140000	-0.027232	-16.093872	-4.066750	-4.807709	-2.473456	-4.745957	0.000000	-10.000000	-0.425000	27.533333	524.333313	1023.000000	1023.000000	2046.000000
9.160000	-0.025651	-15.159464	-3.740933	-4.721138	-2.268597	-4.428797	0.000000	-10.000000	-0.408333	27.350000	533.666687	1023.000000	1023.000000	2046.000000
9.180000	-0.024980	-14.762959	-3.273496	-4.857501	-2.382659	-4.249304	0.000000	-10.000000	-0.383333	26.633333	542.833313	1023.000000	1023.000000	2046.000000
9.200000	-0.024561	-14.515499	-3.017509	-4.960163	-2.358154	-4.179673	0.000000	-10.000000	-0.366667	26.299999	552.000000	1023.000000	1023.000000	2046.000000
9.220000	-0.023858	-14.100234	-3.094020	-4.813407	-1.916219	-4.276588	0.000000	-10.000000	-0.350000	25.583334	560.666687	1023.000000	1023.000000	2046.000000
9.240000	-0.023373	-13.813337	-2.998069	-4.981216	-1.688878	-4.145175	0.000000	-10.000000	-0.341667	25.233334	569.333313	1023.000000	1023.000000	2046.000000
9.260000	-0.022977	-13.579350	-2.629914	-5.211752	-1.830783	-3.906902	0.000000	-10.000000	-0.333333	24.550001	577.666687	1023.000000	1023.000000	2046.000000
9.280000	-0.021687	-12.816998	-2.221741	-5.081700	-1.749698	-3.763859	0.000000	-10.000000	-0.316667	24.050001	586.000000	1023.000000	1023.000000	2046.000000
9.300000	-0.019624	-11.597715	-2.129817	-4.576035	-1.184656	-3.707208	0.000000	-10.000000	-0.308333	23.566668	594.000000	1023.000000	1023.000000	2046.000000
9.320000	-0.017754	-10.492671	-1.926323	-4.436974	-0.746673	-3.382701	0.000000	-10.000000	-0.300000	23.500000	602.000000	1023.000000	1023.000000	2046.000000
9.340000	-0.016091	-9.509993	-1.520578	-4.345305	-0.677207	-2.966902	0.000000	-10.000000	-0.300000	23.250000	610.000000	1023.000000	1023.000000	2046.000000
9.360000	-0.014079	-8.320698	-0.933135	-4.077217	-0.639783	-2.670562	0.000000	-10.000000	-0.300000	23.150000	617.833313	1023.000000	1023.000000	2046.000000
9.380000	-0.011742	-6.939605	-0.793719	-3.539417	-0.089395	-2.517074	0.000000	-10.000000	-0.283333	22.950001	625.500000	1023.000000	1023.000000	2046.000000
9.400000	-0.009578	-5.660834	-0.673018	-3.223856	0.470351	-2.234310	0.000000	-10.000000	-0.275000	22.783335	633.166687	1023.000000	1023.000000	2046.000000
9.420000	-0.007945	-4.695614	-0.371677	-3.158222	0.623231	-1.788947	0.000000	-10.000000	-0.258333	22.733334	640.833313	1023.000000	1023.000000	2046.000000
9.440000	-0.005972	-3.529283	0.122438	-2.867306	0.713892	-1.498307	0.000000	-10.000000	-0.258333	22.433334	648.500000	1023.000000	1023.000000	2046.000000
9.460000	-0.003981	-2.353056	0.438815	-2.433406	0.996118	-1.354583	0.000000	-10.000000	-0.250000	22.450001	656.000000	1023.000000	1023.000000	2046.000000
9.480000	-0.002055	-1.214464	0.498000	-1.947353	1.538475	-1.303586	0.000000	-10.000000	-0.241667	22.233334	663.500000	1023.000000	1023.000000	2046.000000
9.500000	-0.000418	-0.246742	0.696523	-1.901865	1.881497	-0.922897	0.000000	-10.000000	-0.216667	21.966667	671.000000	1023.000000	1023.000000	2046.000000
9.520000	0.001131	0.668458	1.119529	-1.660256	1.826624	-0.617440	0.000000	-10.000000	-0.191667	21.250000	678.333313	1023.000000	1023.000000	2046.000000
9.540000	0.002149	1.269883	1.285868	-1.354827	1.913960	-0.575118	0.000000	-10.000000	-0.183333	20.566668	685.500000	1023.000000	1023.000000	2046.000000
9.560000	0.002380	1.406653	1.097807	-1.072031	2.088188	-0.707312	0.000000	-10.000000	-0.183333	19.900000	692.500000	1023.000000	1023.000000	2046.000000
9.580000	0.002685	1.586836	1.044996	-1.213555	2.253667	-0.498271	0.000000	-10.000000	-0.183333	19.600000	699.166687	1023.000000	1023.000000	2046.000000
9.600000	0.003114	1.840464	1.257849	-1.198561	2.168069	-0.386893	0.000000	-10.000000	-0.166667	19.233334	705.833313	1023.000000	1023.000000	2046.000000
9.620000	0.004265	2.520470	1.666962	-0.992320	2.146768	-0.300940	0.000000	-10.000000	-0.166667	18.833334	712.166687	1023.000000	1023.000000	2046.000000
9.640000	0.005939	3.509871	1.749814	-0.679900	2.616489	-0.176531	0.000000	-10.000000	-0.158333	18.299999	718.500000	1023.000000	1023.000000	2046.000000
9.660000	0.007499	4.431684	1.622423	-0.363609	3.090171	0.082699	0.000000	-10.000000	-0.158333	18.183332	724.833313	1023.000000	1023.000000	2046.000000
9.680000	0.008438	4.986710	1.574677	-0.250152	3.230213	0.431971	0.000000	-10.000000	-0.150000	18.183332	731.166687	1023.000000	1023.000000	2046.000000
9.700000	0.008640	5.105971	1.752084	-0.049889	2.998605	0.405171	0.000000	-10.000000	-0.150000	18.133333	737.500000	1023.000000	1023.000000	2046.000000
9.720000	0.007191	4.249607	1.671318	-0.060244	2.684589	-0.046057	0.000000	-10.000000	-0.158333	17.983334	743.500000	1023.000000	1023.000000	2046.000000
9.740000	0.004696	2.775494	1.076339	-0.047817	2.538989	-0.792017	0.000000	-10.000000	-0.175000	18.283335	749.500000	1023.000000	1023.000000	2046.000000
9.760000	0.002482	1.466890	0.568171	-0.446396	2.374569	-1.029453	0.000000	-10.000000	-0.175000	18.583334	755.500000	1023.000000	1023.000000	2046.000000
9.780000	0.000994	0.587505	0.481408	-0.600005	1.893054	-1.186952	0.000000	-10.000000	-0.166667	18.783335	761.500000	1023.000000	1023.000000	2046.000000
9.800000	0.000033	0.019411	0.483003	-0.508170	1.584243	-1.539666	0.000000	-10.000000	-0.150000	18.366667	767.500000	1023.000000	1023.000000	2046.000000
9.820000	-0.000268	-0.158441	0.226985	-0.288207	1.722900	-1.820119	0.000000	-10.000000	-0.133333	17.833334	773.666687	1023.000000	1023.000000	2046.000000
9.840000	0.000204	0.120790	0.012423	-0.245993	2.026303	-1.671942	0.000000	-10.000000	-0.116667	17.083334	779.666687	1023.000000	1023.000000	2046.000000
9.860000	0.000629	0.371697	-0.002493	-0.206798	2.014260	-1.433272	0.000000	-10.000000	-0.091667	16.550001	785.666687	1023.000000	1023.000000	2046.000000
9.880000	0.000973	0.575130	0.206482	-0.002612	1.802236	-1.430977	0.000000	-10.000000	-0.075000	15.716667	791.333313	1023.000000	1023.000000	2046.000000
9.900000	0.001057	0.624417	0.230765	0.161203	1.791930	-1.559481	0.000000	-10.000000	-0.058333	14.850000	796.833313	1023.000000	1023.000000	2046.000000
9.920000	0.001508	0.890974	0.000846	0.242187	2.127064	-1.479122	0.000000	-10.000000	-0.041667	13.533334	802.000000	1023.000000	1023.000000	2046.000000
9.940000	0.002293	1.355446	-0.060883	0.088485	2.375281	-1.047437	0.000000	-10.000000	-0.025000	12.200000	806.666687	1023.000000	1023.000000	2046.000000
9.960000	0.002381	1.406988	0.138959	0.251954	2.081673	-1.065598	0.000000	-10.000000	-0.008333	11.033334	811.000000	1023.000000	1023.000000	2046.000000
9.980000	0.002418	1.429115	0.231026	0.345993	1.993380	-1.141284	0.000000	-10.000000	0.000000	9.700000	814.833313	1023.000000	1023.000000	2046.000000
10.000000	0.003052	1.803707	0.010165	0.469052	2.391355	-1.066865	0.000000	-10.000000	0.000000	8.516666	818.333313	1023.000000	1023.000000	2046.000000
10.020000	0.004260	2.517397	0.031357	0.429293	2.719692	-0.662944	0.000000	-10.000000	0.016667	6.633333	821.500000	1023.000000	1023.000000	2046.000000
10.040000	0.005333	3.151882	0.186128	0.637159	2.746057	-0.417463	0.000000	-10.000000	0.033333	4.333333	824.000000	1023.000000	1023.000000	2046.000000
10.060000	0.006254	3.696138	0.572655	1.072780	2.491111	-0.440407	0.000000	-10.000000	0.066667	1.966667	825.833313	1023.000000	1023.000000	2046.000000
10.080000	0.007369	4.355037	0.729099	1.417710	2.544105	-0.335877	0.000000	-10.000000	0.075000	-0.416667	826.666687	1023.000000	1023.000000	2046.000000
10.100000	0.008771	5.183938	0.668130	1.710482	2.974593	-0.169267	0.000000	-10.000000	0.091667	-2.200000	827.000000	1023.000000	1023.000000	2046.000000
10.120000	0.010127	5.985122	0.739874	1.803711	3.355917	0.085619	0.000000	-10.000000	0.091667	-4.333333	827.000000	1023.000000	1023.000000	2046.000000
10.140000	0.009982	5.899442	0.871045	1.704810	3.229723	0.093864	0.000000	-10.000000	0.100000	-6.116667	827.000000	1023.000000	1023.000000	2046.000000
10.160000	0.008709	5.147065	1.006723	1.508465	2.830951	-0.199074	0.000000	-10.000000	0.100000	-7.650000	827.000000	1023.000000	1023.000000	2046.000000
10.180000	0.007213	4.262856	0.844078	1.140611	2.726096	-0.447929	0.000000	-10.000000	0.100000	-8.533334	827.000000	1023.000000	1023.000000	2046.000000
10.200000	0.006508	3.846428	0.596335	0.855065	2.892087	-0.497059	0.000000	-10.000000	0.116667	-9.050000	827.000000	1023.000000	1023.000000	2046.000000
10.220000	0.006105	3.607921	0.650424	0.565000	2.839323	-0.446826	0.000000	-10.000000	0.125000	-9.483334	827.000000	1023.000000	1023.000000	2046.000000
10.240000	0.005328	3.148913	0.855786	0.489498	2.424342	-0.620713	0.000000	-10.000000	0.133333	-9.900001	823.666687	1023.000000	1023.000000	2046.000000
10.260000	0.004940	2.919441	0.938093	0.439661	2.320474	-0.778788	0.000000	-10.000000	0.125000	-10.033334	816.000000	1023.000000	1023.000000	2046.000000
10.280000	0.005753	3.399751	0.813738	0.572729	2.667657	-0.654373	0.000000	-10.000000	0.133333	-9.966667	807.333313	1023.000000	1023.000000	2046.000000
10.300000	0.006608	3.905218	0.947696	0.582571	2.776172	-0.401221	0.000000	-10.000000	0.141667	-9.950000	800.833313	1023.000000	1023.000000	2046.000000
10.320000	0.006873	4.061779	1.198908	0.730395	2.516273	-0.383798	0.000000	-10.000000	0.141667	-9.866667	797.500000	1023.000000	1023.000000	2046.000000
10.340000	0.007181	4.243854	1.317327	0.838323	2.515838	-0.427634	0.000000	-10.000000	0.125000	-9.916667	794.166687	1023.000000	1023.000000	2046.000000
10.360000	0.008291	4.900236	1.301771	1.043172	2.793016	-0.237724	0.000000	-10.000000	0.116667	-9.633334	790.833313	1023.000000	1023.000000	2046.000000
10.380000	0.009218	5.447647	1.468203	1.143572	2.877601	-0.041729	0.000000	-10.000000	0.125000	-9.566667	787.666687	1023.000000	1023.000000	2046.000000
10.400000	0.009615	5.682397	1.688607	1.271743	2.713560	0.008486	0.000000	-10.000000	0.125000	-9.383333	784.500000	1023.000000	1023.000000	2046.000000
10.420000	0.010209	6.033681	1.890490	1.432491	2.702687	0.008014	0.000000	-10.000000	0.116667	-9.400000	781.333313	1023.000000	1023.000000	2046.000000
10.440000	0.010543	6.231019	1.851262	1.523349	2.794210	0.062198	0.000000	-10.000000	0.108333	-9.366667	778.166687	1023.000000	1023.000000	2046.000000
10.460000	0.010452	6.177028	1.689870	1.563207	2.824177	0.099774	0.000000	-10.000000	0.116667	-9.616667	775.000000	1023.000000	1023.000000	2046.000000
10.480000	0.009884	5.841680	1.617779	1.446667	2.685682	0.091551	0.000000	-10.000000	0.125000	-9.950000	771.833313	1023.000000	1023.000000	2046.000000
10.500000	0.009106	5.381819	1.650704	1.356834	2.381060	-0.006779	0.000000	-10.000000	0.133333	-10.733334	768.500000	1023.000000	1023.000000	2046.000000
10.520000	0.008966	5.298986	1.821359	1.293027	2.241506	-0.056906	0.000000	-10.000000	0.158333	-11.600000	764.833313	1023.000000	1023.000000	2046.000000
10.540000	0.008969	5.300904	1.687864	1.415285	2.260810	-0.063054	0.000000	-10.000000	0.200000	-12.750000	761.000000	1023.000000	1023.000000	2046.000000
10.560000	0.008672	5.124895	1.401797	1.592189	2.149217	-0.018307	0.000000	-10.000000	0.233333	-13.900001	756.666687	1023.000000	1023.000000	2046.000000
10.580000	0.006750	3.989290	1.046547	1.434079	1.698765	-0.190101	0.000000	-10.000000	0.266667	-15.233334	752.166687	1023.000000	1023.000000	2046.000000
10.600000	0.004115	2.432134	0.781161	1.157684	1.068687	-0.575398	0.000000	-10.000000	0.283333	-16.533333	747.000000	1023.000000	1023.000000	2046.000000
10.620000	0.000984	0.581771	0.453692	0.775598	0.542235	-1.189755	0.000000	-10.000000	0.333333	-17.800001	741.500000	1023.000000	1023.000000	2046.000000
10.640000	-0.002580	-1.524934	-0.079860	0.461833	0.003933	-1.910840	0.000000	-10.000000	0.366667	-19.000000	735.500000	1023.000000	1023.000000	2046.000000
10.660000	-0.005967	-3.526250	-0.701141	0.085907	-0.495909	-2.415107	0.000000	-10.000000	0.416667	-20.283333	729.166687	1023.000000	1023.000000	2046.000000
10.680000	-0.009045	-5.345715	-1.147799	-0.278651	-1.051673	-2.867593	0.000000	-10.000000	0.433333	-21.600000	722.333313	1023.000000	1023.000000	2046.000000
10.700000	-0.011599	-6.854952	-1.394843	-0.464544	-1.666904	-3.328660	0.000000	-10.000000	0.483333	-22.799999	715.166687	1023.000000	1023.000000	2046.000000
10.720000	-0.013389	-7.912830	-1.636315	-0.610394	-2.011882	-3.654238	0.000000	-10.000000	0.525000	-23.950001	707.666687	1023.000000	1023.000000	2046.000000
10.740000	-0.015169	-8.964680	-1.911873	-0.612251	-2.363528	-4.077027	0.000000	-10.000000	0.575000	-24.950001	699.833313	1023.000000	1023.000000	2046.000000
10.760000	-0.016428	-9.709180	-2.243134	-0.648487	-2.553475	-4.264084	0.000000	-10.000000	0.608333	-25.916666	691.500000	1023.000000	1023.000000	2046.000000
10.780000	-0.017916	-10.588602	-2.501117	-0.835147	-2.834263	-4.418075	0.000000	-10.000000	0.658333	-26.883333	682.666687	1023.000000	1023.000000	2046.000000
10.800000	-0.019608	-11.588300	-2.675171	-0.987603	-3.261817	-4.663709	0.000000	-10.000000	0.691667	-27.816668	673.666687	1023.000000	1023.000000	2046.000000
10.820000	-0.020867	-12.332273	-2.784480	-1.130628	-3.555179	-4.861988	0.000000	-10.000000	0.725000	-28.766666	664.166687	1023.000000	1023.000000	2046.000000
10.840000	-0.022048	-13.030202	-3.011855	-1.220565	-3.704625	-5.093156	0.000000	-10.000000	0.750000	-29.450001	654.666687	1023.000000	1023.000000	2046.000000
10.860000	-0.022909	-13.539387	-3.255476	-1.439340	-3.753496	-5.091075	0.000000	-10.000000	0.800000	-29.866667	645.000000	1023.000000	1023.000000	2046.000000
10.880000	-0.024074	-14.227680	-3.344745	-1.663998	-4.012788	-5.206149	0.000000	-10.000000	0.825000	-30.133333	635.166687	1023.000000	1023.000000	2046.000000
10.900000	-0.024874	-14.700552	-3.332402	-1.821082	-4.227847	-5.319221	0.000000	-10.000000	0.833333	-30.416666	625.000000	1023.000000	1023.000000	2046.000000
10.920000	-0.025355	-14.984810	-3.347830	-1.884529	-4.319293	-5.433158	0.000000	-10.000000	0.833333	-30.766666	614.666687	1023.000000	1023.000000	2046.000000
10.940000	-0.025495	-15.067492	-3.437212	-1.782731	-4.368288	-5.479261	0.000000	-10.000000	0.841667	-31.216667	604.500000	1023.000000	1023.000000	2046.000000
10.960000	-0.024788	-14.649607	-3.377700	-1.615942	-4.379623	-5.276342	0.000000	-10.000000	0.850000	-31.483334	594.166687	1023.000000	1023.000000	2046.000000
10.980000	-0.024503	-14.481071	-3.363744	-1.355945	-4.483067	-5.278314	0.000000	-10.000000	0.833333	-31.750000	583.666687	1023.000000	1023.000000	2046.000000
11.000000	-0.024505	-14.482314	-3.348732	-1.156316	-4.658728	-5.318538	0.000000	-10.000000	0.816667	-31.533335	573.000000	1023.000000	1023.000000	2046.000000
11.020000	-0.025368	-14.992517	-3.517862	-1.144802	-4.840114	-5.489738	0.000000	-10.000000	0.808333	-31.350000	562.500000	1023.000000	1023.000000	2046.000000
11.040000	-0.026341	-15.567737	-3.640700	-1.360747	-4.971748	-5.594542	0.000000	-10.000000	0.825000	-31.183334	552.000000	1023.000000	1023.000000	2046.000000
11.060000	-0.028128	-16.623516	-3.756276	-1.720097	-5.249444	-5.897697	0.000000	-10.000000	0.841667	-31.416668	541.666687	1023.000000	1023.000000	2046.000000
11.080000	-0.030119	-17.800045	-3.894499	-2.116942	-5.564561	-6.224043	0.000000	-10.000000	0.850000	-31.550001	531.166687	1023.000000	1023.000000	2046.000000
11.100000	-0.032498	-19.206205	-4.163498	-2.584125	-5.892071	-6.566512	0.000000	-10.000000	0.841667	-31.516668	520.666687	1023.000000	1023.000000	2046.000000
11.120000	-0.033773	-19.959774	-4.251167	-2.970670	-6.077662	-6.660275	0.000000	-10.000000	0.833333	-31.316668	510.000000	1023.000000	1023.000000	2046.000000
11.140000	-0.034946	-20.653156	-4.372723	-3.164741	-6.221635	-6.894057	0.000000	-10.000000	0.825000	-31.066668	499.666656	1023.000000	1023.000000	2046.000000
11.160000	-0.035795	-21.154659	-4.421992	-3.277065	-6.401213	-7.054390	0.000000	-10.000000	0.816667	-30.916668	489.166656	1023.000000	1023.000000	2046.000000
11.180000	-0.036786	-21.740606	-4.548723	-3.493294	-6.539839	-7.158749	0.000000	-10.000000	0.808333	-30.666668	478.833344	1023.000000	1023.000000	2046.000000
11.200000	-0.037330	-22.061752	-4.570350	-3.632089	-6.688702	-7.170610	0.000000	-10.000000	0.800000	-30.683334	468.500000	1023.000000	1023.000000	2046.000000
11.220000	-0.037472	-22.146215	-4.630728	-3.727241	-6.604051	-7.184196	0.000000	-10.000000	0.800000	-30.600000	458.500000	1023.000000	1023.000000	2046.000000
11.240000	-0.037742	-22.305643	-4.637727	-3.714863	-6.681230	-7.271824	0.000000	-10.000000	0.783333	-30.266666	448.500000	1023.000000	1023.000000	2046.000000
11.260000	-0.038178	-22.563261	-4.593115	-3.819589	-6.840113	-7.310442	0.000000	-10.000000	0.750000	-29.750000	438.500000	1023.000000	1023.000000	2046.000000
11.280000	-0.038935	-23.010319	-4.685318	-4.004167	-6.962876	-7.357958	0.000000	-10.000000	0.716667	-29.216667	428.500000	1023.000000	1023.000000	2046.000000
11.300000	-0.038778	-22.917986	-4.648958	-4.004377	-6.883901	-7.380750	0.000000	-10.000000	0.700000	-28.866667	418.500000	1023.000000	1023.000000	2046.000000
11.320000	-0.038887	-22.982328	-4.733052	-3.982374	-6.810024	-7.456879	0.000000	-10.000000	0.700000	-28.466667	408.833344	1023.000000	1023.000000	2046.000000
11.340000	-0.039294	-23.222803	-4.687978	-4.103569	-6.949946	-7.481310	0.000000	-10.000000	0.691667	-28.266666	399.333344	1023.000000	1023.000000	2046.000000
11.360000	-0.040063	-23.677122	-4.676670	-4.346513	-7.143194	-7.510746	0.000000	-10.000000	0.683333	-28.066668	390.000000	1023.000000	1023.000000	2046.000000
11.380000	-0.039729	-23.479925	-4.713830	-4.237960	-7.002800	-7.525336	0.000000	-10.000000	0.666667	-27.900002	380.666656	1023.000000	1023.000000	2046.000000
11.400000	-0.040034	-23.659983	-4.889442	-4.213637	-6.962907	-7.593997	0.000000	-10.000000	0.658333	-27.766666	371.333344	1023.000000	1023.000000	2046.000000
11.420000	-0.041601	-24.586142	-5.015922	-4.502192	-7.363181	-7.704847	0.000000	-10.000000	0.658333	-27.583334	362.000000	1023.000000	1023.000000	2046.000000
11.440000	-0.043901	-25.945770	-5.148766	-4.988669	-7.837605	-7.970730	0.000000	-10.000000	0.641667	-27.350000	352.666656	1023.000000	1023.000000	2046.000000
11.460000	-0.044769	-26.458673	-5.309855	-5.137528	-7.817536	-8.193753	0.000000	-10.000000	0.633333	-26.866667	343.500000	1023.000000	1023.000000	2046.000000
11.480000	-0.045739	-27.031515	-5.580344	-5.257546	-7.738605	-8.455021	0.000000	-10.000000	0.600000	-26.383333	334.666656	1023.000000	1023.000000	2046.000000
11.500000	-0.047104	-27.838707	-5.477165	-5.718287	-8.132636	-8.510620	0.000000	-10.000000	0.591667	-25.950001	325.833344	1023.000000	1023.000000	2046.000000
11.520000	-0.047290	-27.948362	-5.535213	-5.682089	-8.146989	-8.584071	0.000000	-10.000000	0.566667	-25.466667	314.333344	1023.000000	1023.000000	2046.000000
11.540000	-0.047186	-27.886660	-5.826437	-5.607289	-7.845555	-8.607379	0.000000	-10.000000	0.558333	-25.200001	305.666656	1023.000000	1023.000000	2046.000000
11.560000	-0.048861	-28.876564	-6.106293	-5.840528	-8.234446	-8.695297	0.000000	-10.000000	0.550000	-25.116667	297.333344	1023.000000	1023.000000	2046.000000
11.580000	-0.052169	-30.832157	-6.405629	-6.434084	-8.973782	-9.018661	0.000000	-10.000000	0.541667	-24.933334	291.833344	1023.000000	1023.000000	2046.000000
11.600000	-0.055295	-32.679150	-6.934155	-6.759031	-9.339032	-9.646933	0.000000	-10.000000	0.516667	-24.283335	283.500000	1023.000000	1023.000000	2046.000000
11.620000	-0.058362	-34.492233	-7.576936	-7.151057	-9.527474	-10.236765	0.000000	-10.000000	0.475000	-23.133333	275.500000	1023.000000	1023.000000	2046.000000
11.640000	-0.061609	-36.410984	-7.997889	-7.716841	-10.094710	-10.601543	0.000000	-10.000000	0.425000	-22.033333	267.833344	1023.000000	1023.000000	2046.000000
11.660000	-0.064428	-38.076878	-8.232164	-8.291938	-10.639784	-10.912992	0.000000	-10.000000	0.400000	-21.100000	260.666656	1023.000000	1023.000000	2046.000000
11.680000	-0.065670	-38.810738	-8.522418	-8.350750	-10.653223	-11.284348	0.000000	-10.000000	0.383333	-20.633333	253.500000	1023.000000	1023.000000	2046.000000
11.700000	-0.066267	-39.163994	-8.873495	-8.324463	-10.428905	-11.537131	0.000000	-10.000000	0.383333	-20.250000	246.500000	1023.000000	1023.000000	2046.000000
11.720000	-0.067745	-40.037422	-9.018607	-8.609474	-10.806489	-11.602851	0.000000	-10.000000	0.375000	-20.200001	239.666672	1023.000000	1023.000000	2046.000000
11.740000	-0.069380	-41.003567	-9.072504	-8.940559	-11.244143	-11.746362	0.000000	-10.000000	0.383333	-19.966667	233.000000	1023.000000	1023.000000	2046.000000
11.760000	-0.069741	-41.217133	-9.356613	-8.832472	-11.073253	-11.954794	0.000000	-10.000000	0.375000	-19.683334	226.333328	1023.000000	1023.000000	2046.000000
11.780000	-0.070121	-41.441406	-9.679214	-8.983203	-10.861975	-11.917013	0.000000	-10.000000	0.366667	-19.183334	219.833328	1023.000000	1023.000000	2046.000000
11.800000	-0.071527	-42.272739	-9.623186	-9.421232	-11.356412	-11.871910	0.000000	-10.000000	0.350000	-18.766666	213.500000	1023.000000	1023.000000	2046.000000
11.820000	-0.072324	-42.743355	-9.710896	-9.584890	-11.455832	-11.991735	0.000000	-10.000000	0.350000	-18.400002	207.166672	1023.000000	1023.000000	2046.000000
11.840000	-0.071990	-42.546116	-10.006579	-9.465016	-11.020147	-12.054374	0.000000	-10.000000	0.333333	-17.916668	200.833328	1023.000000	1023.000000	2046.000000
11.860000	-0.072720	-42.977749	-10.077152	-9.823140	-11.134706	-11.942749	0.000000	-10.000000	0.308333	-17.316668	194.833328	1023.000000	1023.000000	2046.000000
11.880000	-0.073076	-43.188202	-9.783093	-10.135690	-11.485810	-11.783607	0.000000	-10.000000	0.283333	-17.133333	189.166672	1023.000000	1023.000000	2046.000000
11.900000	-0.072227	-42.686382	-9.745957	-9.886648	-11.297495	-11.756283	0.000000	-10.000000	0.283333	-17.283333	183.500000	1023.000000	1023.000000	2046.000000
11.920000	-0.070722	-41.796757	-9.853914	-9.535368	-10.807016	-11.600461	0.000000	-10.000000	0.283333	-17.583334	177.500000	1023.000000	1023.000000	2046.000000
11.940000	-0.070643	-41.750019	-9.764597	-9.574383	-11.007221	-11.403817	0.000000	-10.000000	0.283333	-17.583334	171.500000	1023.000000	1023.000000	2046.000000
11.960000	-0.070688	-41.776451	-9.487551	-9.647985	-11.330236	-11.310678	0.000000	-10.000000	0.283333	-17.666666	165.833328	1023.000000	1023.000000	2046.000000
11.980000	-0.070553	-41.696884	-9.771775	-9.422375	-11.013988	-11.488746	0.000000	-10.000000	0.283333	-17.816668	160.166672	1023.000000	1023.000000	2046.000000
12.000000	-0.071617	-42.325871	-10.008956	-9.660480	-11.016392	-11.640042	0.000000	-10.000000	0.291667	-17.900000	154.500000	1023.000000	1023.000000	2046.000000
12.020000	-0.073590	-43.491482	-9.878736	-10.252909	-11.622849	-11.736988	0.000000	-10.000000	0.283333	-17.850000	148.500000	1023.000000	1023.000000	2046.000000
12.040000	-0.074898	-44.264450	-9.912714	-10.581888	-11.751149	-12.018697	0.000000	-10.000000	0.275000	-17.700001	142.500000	1023.000000	1023.000000	2046.000000
12.060000	-0.075771	-44.780575	-10.186619	-10.732216	-11.604053	-12.257689	0.000000	-10.000000	0.258333	-17.283333	136.500000	1023.000000	1023.000000	2046.000000
12.080000	-0.077452	-45.773872	-10.219647	-11.269309	-12.011818	-12.273096	0.000000	-10.000000	0.250000	-16.650000	130.500000	1023.000000	1023.000000	2046.000000
12.100000	-0.078125	-46.172009	-10.029202	-11.546838	-12.308084	-12.287885	0.000000	-10.000000	0.241667	-15.850000	124.833336	1023.000000	1023.000000	2046.000000
12.120000	-0.078171	-46.199139	-10.230339	-11.381763	-12.061418	-12.525620	0.000000	-10.000000	0.241667	-15.216667	119.500000	1023.000000	1023.000000	2046.000000
12.140000	-0.078100	-46.157372	-10.370848	-11.424871	-11.867655	-12.493995	0.000000	-10.000000	0.225000	-14.616667	114.500000	1023.000000	1023.000000	2046.000000
12.160000	-0.078469	-46.375313	-10.232437	-11.663020	-12.139771	-12.340082	0.000000	-10.000000	0.225000	-14.083334	109.666664	1023.000000	1023.000000	2046.000000
12.180000	-0.078081	-46.146019	-9.889424	-11.652464	-12.303227	-12.300904	0.000000	-10.000000	0.208333	-13.550000	104.833336	1023.000000	1023.000000	2046.000000
12.200000	-0.077547	-45.830189	-10.041776	-11.417994	-11.978123	-12.392298	0.000000	-10.000000	0.200000	-13.100000	100.333336	1023.000000	1023.000000	2046.000000
12.220000	-0.077216	-45.634716	-10.163837	-11.396450	-11.723080	-12.351347	0.000000	-10.000000	0.175000	-12.533334	96.000000	1023.000000	1023.000000	2046.000000
12.240000	-0.077292	-45.679802	-10.041779	-11.693578	-11.866528	-12.077919	0.000000	-10.000000	0.150000	-11.966667	92.000000	1023.000000	1023.000000	2046.000000
12.260000	-0.076702	-45.330971	-9.681395	-11.642410	-11.999827	-12.007339	0.000000	-10.000000	0.133333	-11.216667	88.000000	1023.000000	1023.000000	2046.000000
12.280000	-0.076249	-45.063427	-9.788442	-11.421073	-11.701278	-12.152636	0.000000	-10.000000	0.125000	-10.550000	84.166664	1023.000000	1023.000000	2046.000000
12.300000	-0.075940	-44.880455	-9.814470	-11.447087	-11.526338	-12.092557	0.000000	-10.000000	0.133333	-9.983334	80.500000	1023.000000	1023.000000	2046.000000
12.320000	-0.075790	-44.791794	-9.690238	-11.671072	-11.604383	-11.826099	0.000000	-10.000000	0.125000	-9.550000	77.166664	1023.000000	1023.000000	2046.000000
12.340000	-0.075387	-44.553448	-9.417764	-11.547495	-11.696406	-11.891781	0.000000	-10.000000	0.125000	-9.166667	74.000000	1023.000000	1023.000000	2046.000000
12.360000	-0.075260	-44.478561	-9.616311	-11.315325	-11.463740	-12.083187	0.000000	-10.000000	0.108333	-8.766667	71.000000	1023.000000	1023.000000	2046.000000
12.380000	-0.075160	-44.419682	-9.692010	-11.506409	-11.309014	-11.912247	0.000000	-10.000000	0.100000	-8.316667	68.000000	1023.000000	1023.000000	2046.000000
12.400000	-0.074805	-44.209568	-9.399441	-11.557695	-11.522988	-11.729442	0.000000	-10.000000	0.091667	-7.916667	65.166664	1023.000000	1023.000000	2046.000000
12.420000	-0.074697	-44.146053	-9.411916	-11.439375	-11.468855	-11.825907	0.000000	-10.000000	0.091667	-7.500000	62.500000	1023.000000	1023.000000	2046.000000
12.440000	-0.074662	-44.125122	-9.656439	-11.369280	-11.195879	-11.903526	0.000000	-10.000000	0.100000	-7.116667	60.000000	1023.000000	1023.000000	2046.000000
12.460000	-0.074583	-44.078342	-9.471341	-11.621976	-11.340277	-11.644750	0.000000	-10.000000	0.100000	-6.666667	57.666668	1023.000000	1023.000000	2046.000000
12.480000	-0.074386	-43.962376	-9.245904	-11.489671	-11.480854	-11.745948	0.000000	-10.000000	0.091667	-6.366667	55.500000	1023.000000	1023.000000	2046.000000
12.500000	-0.074589	-44.082172	-9.489863	-11.366872	-11.278241	-11.947195	0.000000	-10.000000	0.091667	-6.116667	53.500000	1023.000000	1023.000000	2046.000000
12.520000	-0.074265	-43.890907	-9.446491	-11.561549	-11.140791	-11.742075	0.000000	-10.000000	0.075000	-5.833333	51.500000	1023.000000	1023.000000	2046.000000
12.540000	-0.073864	-43.653870	-9.175274	-11.496806	-11.334331	-11.647460	0.000000	-10.000000	0.083333	-5.566667	49.500000	1023.000000	1023.000000	2046.000000
12.560000	-0.074016	-43.743572	-9.252921	-11.367324	-11.259665	-11.863664	0.000000	-10.000000	0.075000	-5.366667	47.500000	1023.000000	1023.000000	2046.000000
12.580000	-0.073773	-43.600090	-9.360469	-11.444427	-11.048435	-11.746758	0.000000	-10.000000	0.091667	-5.233334	45.500000	1023.000000	1023.000000	2046.000000
12.600000	-0.073273	-43.304085	-9.164769	-11.523160	-11.127588	-11.488566	0.000000	-10.000000	0.083333	-4.933333	43.833332	1023.000000	1023.000000	2046.000000
12.620000	-0.073278	-43.307449	-9.025694	-11.362612	-11.279200	-11.639943	0.000000	-10.000000	0.083333	-4.683333	42.166668	1023.000000	1023.000000	2046.000000
12.640000	-0.073524	-43.452751	-9.243894	-11.264778	-11.109969	-11.834110	0.000000	-10.000000	0.083333	-4.450000	40.666668	1023.000000	1023.000000	2046.000000
12.660000	-0.073072	-43.185654	-9.275319	-11.445241	-10.922524	-11.542569	0.000000	-10.000000	0.083333	-4.283333	39.000000	1023.000000	1023.000000	2046.000000
12.680000	-0.072885	-43.075069	-9.106075	-11.496757	-11.089072	-11.383166	0.000000	-10.000000	0.083333	-4.166667	37.666668	1023.000000	1023.000000	2046.000000
12.700000	-0.073157	-43.235909	-8.990421	-11.395180	-11.284842	-11.565466	0.000000	-10.000000	0.075000	-4.000000	36.333332	1023.000000	1023.000000	2046.000000
12.720000	-0.073546	-43.465950	-9.238743	-11.334586	-11.121298	-11.771324	0.000000	-10.000000	0.083333	-3.833333	35.000000	1023.000000	1023.000000	2046.000000
12.740000	-0.072937	-43.105522	-9.202929	-11.430205	-10.936546	-11.535842	0.000000	-10.000000	0.083333	-3.650000	33.666668	1023.000000	1023.000000	2046.000000
12.760000	-0.072923	-43.097252	-9.053030	-11.432495	-11.187177	-11.424549	0.000000	-10.000000	0.075000	-3.500000	32.333332	1023.000000	1023.000000	2046.000000
12.780000	-0.074138	-43.815315	-9.169489	-11.383039	-11.532943	-11.729842	0.000000	-10.000000	0.066667	-3.316667	31.166666	1023.000000	1023.000000	2046.000000
12.800000	-0.075914	-44.864948	-9.789084	-11.500158	-11.557880	-12.017824	0.000000	-10.000000	0.058333	-2.983333	30.000000	1023.000000	1023.000000	2046.000000
12.820000	-0.077405	-45.746159	-10.013718	-11.907985	-11.766852	-12.057604	0.000000	-10.000000	0.058333	-2.616667	29.000000	1023.000000	1023.000000	2046.000000
12.840000	-0.079157	-46.782040	-9.957077	-12.173434	-12.350100	-12.301428	0.000000	-10.000000	0.050000	-2.383333	28.166666	1023.000000	1023.000000	2046.000000
12.860000	-0.080905	-47.814922	-10.074191	-12.333819	-12.616923	-12.789989	0.000000	-10.000000	0.050000	-2.150000	27.333334	1023.000000	1023.000000	2046.000000
12.880000	-0.081141	-47.954369	-10.398624	-12.465409	-12.217176	-12.873160	0.000000	-10.000000	0.066667	-2.016667	26.666666	1023.000000	1023.000000	2046.000000
12.900000	-0.080459	-47.550980	-10.229284	-12.564215	-12.072044	-12.685436	0.000000	-10.000000	0.075000	-1.866667	26.166666	1023.000000	1023.000000	2046.000000
12.920000	-0.080089	-47.332333	-9.976435	-12.345061	-12.324477	-12.686359	0.000000	-10.000000	0.083333	-1.766667	26.000000	1023.000000	1023.000000	2046.000000
12.940000	-0.080291	-47.452148	-10.107589	-12.316151	-12.219558	-12.808850	0.000000	-10.000000	0.066667	-1.700000	26.000000	1023.000000	1023.000000	2046.000000
12.960000	-0.080108	-47.343639	-10.364342	-12.281007	-12.003911	-12.694379	0.000000	-10.000000	0.058333	-1.083333	26.000000	1023.000000	1023.000000	2046.000000
12.980000	-0.081605	-48.228390	-10.635095	-12.535810	-12.337157	-12.720325	0.000000	-10.000000	0.050000	-0.183333	26.000000	1023.000000	1023.000000	2046.000000
13.000000	-0.084944	-50.202198	-10.981398	-12.819223	-13.093216	-13.308360	0.000000	-10.000000	0.041667	1.333333	26.000000	1023.000000	1023.000000	2046.000000
13.020000	-0.088471	-52.286640	-11.677477	-13.268734	-13.384961	-13.955468	0.000000	-10.000000	0.041667	2.500000	26.000000	1023.000000	1023.000000	2046.000000
13.040000	-0.090086	-53.240696	-12.081002	-13.645901	-13.389955	-14.123839	0.000000	-10.000000	0.041667	3.216667	26.000000	1023.000000	1023.000000	2046.000000
13.060000	-0.091425	-54.032379	-12.227489	-13.922843	-13.604031	-14.278016	0.000000	-10.000000	0.050000	3.150000	26.000000	1023.000000	1023.000000	2046.000000
13.080000	-0.092543	-54.692673	-12.233093	-13.984260	-13.865735	-14.609586	0.000000	-10.000000	0.058333	2.683333	26.000000	1023.000000	1023.000000	2046.000000
13.100000	-0.093181	-55.069973	-12.578319	-13.983566	-13.679406	-14.828681	0.000000	-10.000000	0.058333	2.400000	26.000000	1023.000000	1023.000000	2046.000000
13.120000	-0.092928	-54.920155	-12.786725	-13.997127	-13.487117	-14.649184	0.000000	-10.000000	0.058333	2.383333	26.000000	1023.000000	1023.000000	2046.000000
13.140000	-0.093664	-55.355309	-12.853632	-14.110314	-13.769129	-14.622234	0.000000	-10.000000	0.050000	2.716667	26.000000	1023.000000	1023.000000	2046.000000
13.160000	-0.094200	-55.672035	-12.995845	-14.205003	-13.763523	-14.707663	0.000000	-10.000000	0.041667	3.200000	26.000000	1023.000000	1023.000000	2046.000000
13.180000	-0.093952	-55.525471	-13.274950	-14.144765	-13.462357	-14.643399	0.000000	-10.000000	0.033333	3.900000	26.000000	1023.000000	1023.000000	2046.000000
13.200000	-0.093962	-55.531551	-13.353611	-14.311113	-13.445587	-14.421240	0.000000	-10.000000	0.016667	4.750000	26.000000	1023.000000	1023.000000	2046.000000
13.220000	-0.094599	-55.908157	-13.344525	-14.370604	-13.694377	-14.498652	0.000000	-10.000000	0.008333	5.583333	26.000000	1023.000000	1023.000000	2046.000000
13.240000	-0.094701	-55.968529	-13.502576	-14.465128	-13.526029	-14.474797	0.000000	-10.000000	0.000000	6.400000	26.000000	1023.000000	1023.000000	2046.000000
13.260000	-0.093982	-55.543377	-13.554851	-14.502467	-13.208050	-14.278010	0.000000	-10.000000	0.000000	7.166667	26.000000	1023.000000	1023.000000	2046.000000
13.280000	-0.093403	-55.201187	-13.376119	-14.649730	-13.203952	-13.971388	0.000000	-10.000000	0.000000	7.833333	26.000000	1023.000000	1023.000000	2046.000000
13.300000	-0.092486	-54.659111	-13.122967	-14.523520	-13.157382	-13.855243	0.000000	-10.000000	-0.008333	8.566668	24.666666	1023.000000	1023.000000	2046.000000
13.320000	-0.090901	-53.722355	-13.017151	-14.270255	-12.788250	-13.646698	0.000000	-10.000000	-0.008333	9.433333	24.000000	1023.000000	1023.000000	2046.000000
13.340000	-0.088847	-52.508827	-12.832707	-13.934453	-12.467137	-13.274529	0.000000	-10.000000	-0.016667	10.383333	24.333334	1023.000000	1023.000000	2046.000000
13.360000	-0.087497	-51.710590	-12.608335	-13.759953	-12.316246	-13.026055	0.000000	-10.000000	-0.025000	11.350000	27.333334	1023.000000	1023.000000	2046.000000
13.380000	-0.086569	-51.162197	-12.306528	-13.657757	-12.226753	-12.971158	0.000000	-10.000000	-0.041667	11.983334	31.000000	1023.000000	1023.000000	2046.000000
13.400000	-0.086174	-50.928726	-12.315386	-13.638286	-11.938033	-13.037024	0.000000	-10.000000	-0.075000	12.883333	35.000000	1023.000000	1023.000000	2046.000000
13.420000	-0.085787	-50.700241	-12.206426	-13.846342	-11.793318	-12.854156	0.000000	-10.000000	-0.116667	14.133334	39.166668	1023.000000	1023.000000	2046.000000
13.440000	-0.086020	-50.838070	-12.038668	-14.115422	-11.880843	-12.803137	0.000000	-10.000000	-0.158333	15.850000	43.666668	1023.000000	1023.000000	2046.000000
13.460000	-0.085742	-50.673244	-11.820317	-14.135180	-11.825980	-12.891766	0.000000	-10.000000	-0.191667	17.783335	48.666668	1023.000000	1023.000000	2046.000000
13.480000	-0.084954	-50.207588	-11.774360	-14.068278	-11.554324	-12.810625	0.000000	-10.000000	-0.225000	19.433334	54.333332	1023.000000	1023.000000	2046.000000
13.500000	-0.083932	-49.603519	-11.539152	-14.135904	-11.369673	-12.558791	0.000000	-10.000000	-0.275000	21.150000	60.500000	1023.000000	1023.000000	2046.000000
13.520000	-0.082765	-48.914062	-11.189760	-14.091159	-11.283907	-12.349235	0.000000	-10.000000	-0.308333	22.383333	67.166664	1023.000000	1023.000000	2046.000000
13.540000	-0.081277	-48.034958	-11.016480	-13.860067	-10.914642	-12.243768	0.000000	-10.000000	-0.350000	23.566668	74.333336	1023.000000	1023.000000	2046.000000
13.560000	-0.079402	-46.926823	-10.811722	-13.600720	-10.559967	-11.954414	0.000000	-10.000000	-0.391667	24.766666	82.000000	1023.000000	1023.000000	2046.000000
13.580000	-0.077536	-45.823486	-10.454610	-13.513545	-10.290458	-11.564875	0.000000	-10.000000	-0.416667	25.716667	90.166664	1023.000000	1023.000000	2046.000000
13.600000	-0.075592	-44.675091	-10.110862	-13.293366	-9.985731	-11.285131	0.000000	-10.000000	-0.441667	26.516666	98.666664	1023.000000	1023.000000	2046.000000
13.620000	-0.073688	-43.549870	-9.921963	-12.997604	-9.605426	-11.024876	0.000000	-10.000000	-0.441667	27.000000	107.333336	1023.000000	1023.000000	2046.000000
13.640000	-0.071490	-42.250443	-9.581577	-12.857784	-9.227786	-10.583293	0.000000	-10.000000	-0.475000	27.633333	116.333336	1023.000000	1023.000000	2046.000000
13.660000	-0.069472	-41.057747	-9.177987	-12.608002	-8.976684	-10.295074	0.000000	-10.000000	-0.483333	28.333334	125.333336	1023.000000	1023.000000	2046.000000
13.680000	-0.067611	-39.958157	-8.878212	-12.327942	-8.650289	-10.101713	0.000000	-10.000000	-0.500000	28.783333	134.833328	1023.000000	1023.000000	2046.000000
13.700000	-0.065855	-38.920364	-8.749501	-12.081330	-8.284213	-9.805320	0.000000	-10.000000	-0.491667	28.816668	144.333328	1023.000000	1023.000000	2046.000000
13.720000	-0.063911	-37.771626	-8.444088	-11.938964	-7.948060	-9.440515	0.000000	-10.000000	-0.483333	28.400000	154.000000	1023.000000	1023.000000	2046.000000
13.740000	-0.062059	-36.676624	-8.117510	-11.628928	-7.723895	-9.206291	0.000000	-10.000000	-0.466667	28.083334	163.500000	1023.000000	1023.000000	2046.000000
13.760000	-0.060645	-35.841175	-8.011304	-11.408586	-7.436559	-8.984725	0.000000	-10.000000	-0.458333	27.900002	173.000000	1023.000000	1023.000000	2046.000000
13.780000	-0.058959	-34.844860	-7.799567	-11.137295	-7.182393	-8.725607	0.000000	-10.000000	-0.450000	27.883333	182.333328	1023.000000	1023.000000	2046.000000
13.800000	-0.057327	-33.880249	-7.514131	-10.996805	-6.969018	-8.400295	0.000000	-10.000000	-0.450000	27.650000	191.666672	1023.000000	1023.000000	2046.000000
13.820000	-0.056082	-33.144592	-7.328533	-10.690118	-6.808287	-8.317653	0.000000	-10.000000	-0.450000	27.683334	200.833328	1023.000000	1023.000000	2046.000000
13.840000	-0.054908	-32.450478	-7.214921	-10.504159	-6.639668	-8.091729	0.000000	-10.000000	-0.450000	27.633333	210.166672	1023.000000	1023.000000	2046.000000
13.860000	-0.053324	-31.514311	-6.919017	-10.407942	-6.404461	-7.782892	0.000000	-10.000000	-0.441667	27.466667	219.333328	1023.000000	1023.000000	2046.000000
13.880000	-0.051870	-30.655090	-6.671700	-10.120503	-6.241120	-7.621768	0.000000	-10.000000	-0.416667	27.033333	228.500000	1023.000000	1023.000000	2046.000000
13.900000	-0.050779	-30.010403	-6.550775	-9.998148	-6.072875	-7.388606	0.000000	-10.000000	-0.391667	26.533333	237.500000	1023.000000	1023.000000	2046.000000
13.920000	-0.049102	-29.019514	-6.250903	-9.783824	-5.829950	-7.154838	0.000000	-10.000000	-0.383333	26.016666	246.500000	1023.000000	1023.000000	2046.000000
13.940000	-0.047577	-28.118046	-6.060653	-9.419341	-5.622881	-7.015170	0.000000	-10.000000	-0.400000	25.700001	255.333328	1023.000000	1023.000000	2046.000000
13.960000	-0.047269	-27.936146	-6.048833	-9.288832	-5.690355	-6.908126	0.000000	-10.000000	-0.416667	25.600000	264.000000	1023.000000	1023.000000	2046.000000
13.980000	-0.047335	-27.975140	-6.066752	-9.262946	-5.784656	-6.860785	0.000000	-10.000000	-0.416667	26.000000	272.500000	1023.000000	1023.000000	2046.000000
14.000000	-0.047378	-28.000683	-6.101374	-9.228743	-5.733470	-6.937098	0.000000	-10.000000	-0.408333	26.383333	281.166656	1023.000000	1023.000000	2046.000000
14.020000	-0.047431	-28.031908	-6.044474	-9.179164	-5.799445	-7.008826	0.000000	-10.000000	-0.391667	26.700001	289.833344	1023.000000	1023.000000	2046.000000
14.040000	-0.047248	-27.923437	-5.981845	-9.160238	-5.791181	-6.990173	0.000000	-10.000000	-0.383333	26.700001	298.666656	1023.000000	1023.000000	2046.000000
14.060000	-0.045181	-26.702219	-5.612676	-9.083441	-5.390607	-6.615495	0.000000	-10.000000	-0.383333	26.383333	307.500000	1023.000000	1023.000000	2046.000000
14.080000	-0.043038	-25.435202	-5.332788	-8.633332	-5.046365	-6.422717	0.000000	-10.000000	-0.391667	26.049999	313.500000	1023.000000	1023.000000	2046.000000
14.100000	-0.041282	-24.397514	-5.170349	-8.258740	-4.881599	-6.086826	0.000000	-10.000000	-0.400000	25.683334	322.333344	1023.000000	1023.000000	2046.000000
14.120000	-0.039758	-23.497023	-5.023998	-7.915622	-4.740661	-5.816743	0.000000	-10.000000	-0.383333	25.566668	331.000000	1023.000000	1023.000000	2046.000000
14.140000	-0.038982	-23.038639	-5.115089	-7.669613	-4.467038	-5.786898	0.000000	-10.000000	-0.375000	25.400000	342.500000	1023.000000	1023.000000	2046.000000
14.160000	-0.040764	-24.091644	-5.315969	-7.772469	-4.842136	-6.161070	0.000000	-10.000000	-0.366667	25.266666	351.000000	1023.000000	1023.000000	2046.000000
14.180000	-0.043833	-25.905569	-5.709948	-8.134073	-5.424448	-6.637099	0.000000	-10.000000	-0.366667	25.133333	359.500000	1023.000000	1023.000000	2046.000000
14.200000	-0.045175	-26.698679	-6.012443	-8.138602	-5.447173	-7.100461	0.000000	-10.000000	-0.341667	24.650000	367.833344	1023.000000	1023.000000	2046.000000
14.220000	-0.045799	-27.066999	-6.180201	-8.166391	-5.496360	-7.224049	0.000000	-10.000000	-0.316667	24.000000	376.333344	1023.000000	1023.000000	2046.000000
14.240000	-0.046364	-27.401089	-6.129893	-8.380943	-5.694391	-7.195862	0.000000	-10.000000	-0.291667	23.366667	384.333344	1023.000000	1023.000000	2046.000000
14.260000	-0.045806	-27.071457	-6.139952	-8.083376	-5.519848	-7.328280	0.000000	-10.000000	-0.283333	23.066668	392.333344	1023.000000	1023.000000	2046.000000
14.280000	-0.044763	-26.454941	-6.245559	-7.854051	-5.140815	-7.214517	0.000000	-10.000000	-0.283333	23.216667	400.000000	1023.000000	1023.000000	2046.000000
14.300000	-0.044541	-26.323942	-6.147895	-7.737217	-5.255495	-7.183336	0.000000	-10.000000	-0.283333	23.266666	408.000000	1023.000000	1023.000000	2046.000000
14.320000	-0.044231	-26.140488	-5.994772	-7.769232	-5.383095	-6.993390	0.000000	-10.000000	-0.266667	23.049999	415.666656	1023.000000	1023.000000	2046.000000
14.340000	-0.042921	-25.366190	-5.989601	-7.395628	-4.990444	-6.990516	0.000000	-10.000000	-0.241667	22.516666	423.333344	1023.000000	1023.000000	2046.000000
14.360000	-0.041956	-24.795769	-6.060559	-7.267192	-4.726198	-6.741820	0.000000	-10.000000	-0.225000	21.933334	430.833344	1023.000000	1023.000000	2046.000000
14.380000	-0.041873	-24.747217	-5.901074	-7.375865	-4.911128	-6.559151	0.000000	-10.000000	-0.208333	21.700001	438.500000	1023.000000	1023.000000	2046.000000
14.400000	-0.041021	-24.243515	-5.786242	-7.193102	-4.828049	-6.436122	0.000000	-10.000000	-0.200000	21.233334	445.833344	1023.000000	1023.000000	2046.000000
14.420000	-0.039314	-23.234818	-5.800773	-6.872912	-4.281748	-6.279383	0.000000	-10.000000	-0.191667	21.233334	453.000000	1023.000000	1023.000000	2046.000000
14.440000	-0.038336	-22.656672	-5.655936	-6.875021	-4.174595	-5.951118	0.000000	-10.000000	-0.200000	21.216667	457.666656	1023.000000	1023.000000	2046.000000
14.460000	-0.037553	-22.193682	-5.319747	-6.890574	-4.282526	-5.700835	0.000000	-10.000000	-0.216667	21.183334	464.666656	1023.000000	1023.000000	2046.000000
14.480000	-0.035416	-20.930805	-5.117972	-6.365983	-3.885315	-5.561534	0.000000	-10.000000	-0.225000	20.716667	471.500000	1023.000000	1023.000000	2046.000000
14.500000	-0.032687	-19.317894	-5.015534	-5.867363	-3.247275	-5.187722	0.000000	-10.000000	-0.225000	20.050001	480.666656	1023.000000	1023.000000	2046.000000
14.520000	-0.030991	-18.315538	-4.620203	-5.637485	-3.228799	-4.829052	0.000000	-10.000000	-0.200000	19.450001	487.500000	1023.000000	1023.000000	2046.000000
14.540000	-0.029036	-17.160295	-4.182816	-5.293586	-3.087815	-4.596077	0.000000	-10.000000	-0.175000	18.700001	494.166656	1023.000000	1023.000000	2046.000000
14.560000	-0.026526	-15.676741	-4.009664	-4.846694	-2.355402	-4.464981	0.000000	-10.000000	-0.141667	17.950001	500.500000	1023.000000	1023.000000	2046.000000
14.580000	-0.026284	-15.533922	-3.815481	-4.987586	-2.343145	-4.387709	0.000000	-10.000000	-0.116667	17.233334	506.500000	1023.000000	1023.000000	2046.000000
14.600000	-0.026838	-15.861169	-3.525771	-5.385207	-2.629882	-4.320309	0.000000	-10.000000	-0.100000	16.816668	510.500000	1023.000000	1023.000000	2046.000000
14.620000	-0.026175	-15.469531	-3.449476	-5.228247	-2.339909	-4.451898	0.000000	-10.000000	-0.091667	16.183334	516.166687	1023.000000	1023.000000	2046.000000
14.640000	-0.025400	-15.011553	-3.463194	-5.257461	-1.897719	-4.393179	0.000000	-10.000000	-0.075000	15.783334	521.666687	1023.000000	1023.000000	2046.000000
14.660000	-0.025273	-14.936179	-3.074659	-5.517551	-2.153140	-4.190828	0.000000	-10.000000	-0.058333	15.383334	527.166687	1023.000000	1023.000000	2046.000000
14.680000	-0.024434	-14.440527	-2.743337	-5.440592	-2.097830	-4.158768	0.000000	-10.000000	-0.050000	15.316668	532.333313	1023.000000	1023.000000	2046.000000
14.700000	-0.022379	-13.225855	-2.713405	-5.015517	-1.421204	-4.075729	0.000000	-10.000000	-0.050000	15.150001	537.333313	1023.000000	1023.000000	2046.000000
14.720000	-0.021288	-12.581020	-2.427296	-4.946316	-1.383504	-3.823904	0.000000	-10.000000	-0.041667	14.983334	544.000000	1023.000000	1023.000000	2046.000000
14.740000	-0.020061	-11.855933	-1.924494	-4.890751	-1.488791	-3.551897	0.000000	-10.000000	-0.033333	14.900001	547.333313	1023.000000	1023.000000	2046.000000
14.760000	-0.017717	-10.470682	-1.773271	-4.441304	-0.942058	-3.314049	0.000000	-10.000000	-0.050000	14.516667	552.333313	1023.000000	1023.000000	2046.000000
14.780000	-0.016015	-9.464742	-1.693711	-4.186107	-0.466459	-3.118465	0.000000	-10.000000	-0.075000	14.133333	555.666687	1023.000000	1023.000000	2046.000000
14.800000	-0.014998	-8.863908	-1.205875	-4.211084	-0.716273	-2.730677	0.000000	-10.000000	-0.083333	13.416667	562.000000	1023.000000	1023.000000	2046.000000
14.820000	-0.013157	-7.775650	-0.972877	-3.802491	-0.385050	-2.615232	0.000000	-10.000000	-0.058333	12.866667	566.666687	1023.000000	1023.000000	2046.000000
14.840000	-0.011315	-6.687438	-0.937263	-3.431965	0.193722	-2.511932	0.000000	-10.000000	-0.025000	12.133333	572.666687	1023.000000	1023.000000	2046.000000
14.860000	-0.010494	-6.201873	-0.728659	-3.422869	0.190749	-2.241094	0.000000	-10.000000	-0.008333	11.316667	577.000000	1023.000000	1023.000000	2046.000000
14.880000	-0.009484	-5.605095	-0.297715	-3.324888	0.094426	-2.076918	0.000000	-10.000000	0.000000	10.716667	579.666687	1023.000000	1023.000000	2046.000000
14.900000	-0.007875	-4.654220	-0.281491	-2.883359	0.569292	-2.058662	0.000000	-10.000000	0.000000	9.750000	583.333313	1023.000000	1023.000000	2046.000000
14.920000	-0.006959	-4.112946	-0.272528	-2.795886	0.918319	-1.962850	0.000000	-10.000000	0.000000	8.900001	586.666687	1023.000000	1023.000000	2046.000000
14.940000	-0.006236	-3.685725	0.078993	-2.817137	0.742162	-1.689743	0.000000	-10.000000	0.008333	7.783334	590.833313	1023.000000	1023.000000	2046.000000
14.960000	-0.005449	-3.220566	0.323122	-2.593257	0.700699	-1.651130	0.000000	-10.000000	0.016667	7.216667	592.666687	1023.000000	1023.000000	2046.000000
14.980000	-0.005174	-3.057985	0.075157	-2.319914	0.992605	-1.805833	0.000000	-10.000000	0.016667	6.716667	595.166687	1023.000000	1023.000000	2046.000000
15.000000	-0.005806	-3.431507	-0.021212	-2.601958	0.879016	-1.687353	0.000000	-10.000000	0.016667	6.300000	597.500000	1023.000000	1023.000000	2046.000000
15.020000	-0.006123	-3.618961	0.231456	-2.714131	0.566826	-1.703112	0.000000	-10.000000	0.016667	5.883334	599.833313	1023.000000	1023.000000	2046.000000
15.040000	-0.006078	-3.591970	0.271795	-2.428528	0.618307	-2.053543	0.000000	-10.000000	0.033333	5.033334	601.833313	1023.000000	1023.000000	2046.000000
15.060000	-0.004727	-2.793540	0.220412	-2.453598	1.169823	-1.730177	0.000000	-10.000000	0.050000	3.483334	603.500000	1023.000000	1023.000000	2046.000000
15.080000	-0.004296	-2.538946	0.298342	-2.490947	1.110112	-1.456454	0.000000	-10.000000	0.066667	1.933333	605.166687	1023.000000	1023.000000	2046.000000
15.100000	-0.003859	-2.280497	0.412933	-2.174475	0.952007	-1.470962	0.000000	-10.000000	0.075000	0.700000	605.666687	1023.000000	1023.000000	2046.000000
15.120000	-0.004554	-2.691529	-0.014877	-1.942041	1.052130	-1.786741	0.000000	-10.000000	0.083333	-0.016667	605.833313	1023.000000	1023.000000	2046.000000
15.140000	-0.006527	-3.857521	-0.266574	-2.384432	0.662050	-1.868566	0.000000	-10.000000	0.083333	-1.166667	606.000000	1023.000000	1023.000000	2046.000000
15.160000	-0.009364	-5.534310	-0.456997	-2.595230	-0.042322	-2.439762	0.000000	-10.000000	0.091667	-2.300000	606.000000	1023.000000	1023.000000	2046.000000
15.180000	-0.012964	-7.661440	-1.178618	-2.722165	-0.452018	-3.308640	0.000000	-10.000000	0.091667	-3.066667	606.000000	1023.000000	1023.000000	2046.000000
15.200000	-0.015895	-9.393971	-1.725712	-3.260148	-0.797171	-3.610941	0.000000	-10.000000	0.100000	-3.650000	606.000000	1023.000000	1023.000000	2046.000000
15.220000	-0.017780	-10.507880	-1.763000	-3.389151	-1.382570	-3.973159	0.000000	-10.000000	0.091667	-4.366667	606.000000	1023.000000	1023.000000	2046.000000
15.240000	-0.019229	-11.364286	-2.210642	-3.318136	-1.397520	-4.437988	0.000000	-10.000000	0.091667	-5.366667	606.000000	1023.000000	1023.000000	2046.000000
15.260000	-0.020090	-11.873394	-2.403909	-3.572173	-1.459769	-4.437542	0.000000	-10.000000	0.091667	-6.333333	606.000000	1023.000000	1023.000000	2046.000000
15.280000	-0.020766	-12.272799	-2.367769	-3.500782	-1.832018	-4.572229	0.000000	-10.000000	0.108333	-7.166667	606.000000	1023.000000	1023.000000	2046.000000
15.300000	-0.021927	-12.959137	-2.686250	-3.430344	-1.921067	-4.921477	0.000000	-10.000000	0.125000	-8.466667	606.000000	1023.000000	1023.000000	2046.000000
15.320000	-0.022559	-13.332182	-2.976061	-3.666528	-1.809888	-4.879704	0.000000	-10.000000	0.141667	-9.550000	606.000000	1023.000000	1023.000000	2046.000000
15.340000	-0.023051	-13.623150	-2.921462	-3.770871	-2.087963	-4.842854	0.000000	-10.000000	0.158333	-10.850000	602.500000	1023.000000	1023.000000	2046.000000
15.360000	-0.024161	-14.279270	-3.068150	-3.757464	-2.290361	-5.163296	0.000000	-10.000000	0.208333	-12.533334	593.166687	1023.000000	1023.000000	2046.000000
15.380000	-0.024910	-14.721518	-3.469630	-3.918413	-2.112798	-5.220675	0.000000	-10.000000	0.258333	-14.216667	583.833313	1023.000000	1023.000000	2046.000000
15.400000	-0.025407	-15.015756	-3.441777	-4.104387	-2.356396	-5.113196	0.000000	-10.000000	0.333333	-16.633333	574.500000	1023.000000	1023.000000	2046.000000
15.420000	-0.026427	-15.618290	-3.331213	-4.077279	-2.794626	-5.415171	0.000000	-10.000000	0.366667	-17.916668	571.000000	1023.000000	1023.000000	2046.000000
15.440000	-0.027280	-16.122572	-3.618146	-4.081332	-2.736309	-5.686786	0.000000	-10.000000	0.425000	-20.150002	565.166687	1023.000000	1023.000000	2046.000000
15.460000	-0.027052	-15.987761	-3.653479	-4.235225	-2.661915	-5.437142	0.000000	-10.000000	0.508333	-22.900002	557.666687	1023.000000	1023.000000	2046.000000
15.480000	-0.026928	-15.914429	-3.399380	-3.979112	-3.055105	-5.480831	0.000000	-10.000000	0.616667	-26.150002	547.166687	1023.000000	1023.000000	2046.000000
15.500000	-0.027038	-15.979388	-3.437767	-3.607614	-3.201658	-5.732350	0.000000	-10.000000	0.700000	-28.450001	539.000000	1023.000000	1023.000000	2046.000000
15.520000	-0.026229	-15.501608	-3.579168	-3.445010	-2.995118	-5.482313	0.000000	-10.000000	0.750000	-29.266666	532.833313	1023.000000	1023.000000	2046.000000
15.540000	-0.025845	-15.274553	-3.413815	-3.261035	-3.236870	-5.362833	0.000000	-10.000000	0.791667	-29.983334	526.333313	1023.000000	1023.000000	2046.000000
15.560000	-0.026881	-15.886433	-3.265016	-3.157822	-3.712025	-5.751569	0.000000	-10.000000	0.833333	-30.883333	516.166687	1023.000000	1023.000000	2046.000000
15.580000	-0.028246	-16.693342	-3.563439	-3.332452	-3.743540	-6.053912	0.000000	-10.000000	0.850000	-31.516666	505.833344	1023.000000	1023.000000	2046.000000
15.600000	-0.029365	-17.354855	-3.721273	-3.764674	-3.793268	-6.075639	0.000000	-10.000000	0.850000	-31.566668	495.166656	1023.000000	1023.000000	2046.000000
15.620000	-0.031512	-18.623392	-3.589686	-4.067634	-4.526536	-6.439538	0.000000	-10.000000	0.850000	-31.600000	484.833344	1023.000000	1023.000000	2046.000000
15.640000	-0.033601	-19.858404	-3.876581	-4.345976	-4.742750	-6.893095	0.000000	-10.000000	0.850000	-31.666666	474.166656	1023.000000	1023.000000	2046.000000
15.660000	-0.034300	-20.271271	-4.067470	-4.664447	-4.684449	-6.854906	0.000000	-10.000000	0.850000	-31.866667	463.666656	1023.000000	1023.000000	2046.000000
15.680000	-0.035352	-20.892912	-4.015640	-4.851993	-5.105829	-6.919450	0.000000	-10.000000	0.841667	-31.733334	453.000000	1023.000000	1023.000000	2046.000000
15.700000	-0.036674	-21.674072	-3.960222	-4.888445	-5.507249	-7.318157	0.000000	-10.000000	0.825000	-31.366667	442.333344	1023.000000	1023.000000	2046.000000
15.720000	-0.036983	-21.856865	-4.214135	-4.930801	-5.335858	-7.376070	0.000000	-10.000000	0.808333	-30.900000	431.833344	1023.000000	1023.000000	2046.000000
15.740000	-0.036979	-21.854424	-4.196429	-5.074402	-5.354609	-7.228984	0.000000	-10.000000	0.808333	-30.533333	421.500000	1023.000000	1023.000000	2046.000000
15.760000	-0.037591	-22.216301	-4.068415	-5.089121	-5.722527	-7.336237	0.000000	-10.000000	0.825000	-30.350000	411.500000	1023.000000	1023.000000	2046.000000
15.780000	-0.038428	-22.710926	-4.100361	-5.164775	-5.908391	-7.537398	0.000000	-10.000000	0.825000	-30.416666	401.500000	1023.000000	1023.000000	2046.000000
15.800000	-0.038240	-22.599556	-4.330511	-5.118176	-5.618201	-7.532668	0.000000	-10.000000	0.816667	-30.616667	391.333344	1023.000000	1023.000000	2046.000000
15.820000	-0.038440	-22.717989	-4.238396	-5.270285	-5.790152	-7.419156	0.000000	-10.000000	0.800000	-30.466667	381.000000	1023.000000	1023.000000	2046.000000
15.840000	-0.039137	-23.129929	-4.128624	-5.236124	-6.141768	-7.623413	0.000000	-10.000000	0.783333	-30.200001	370.666656	1023.000000	1023.000000	2046.000000
15.860000	-0.039477	-23.331093	-4.308101	-5.310899	-5.985486	-7.726606	0.000000	-10.000000	0.750000	-29.583334	360.500000	1023.000000	1023.000000	2046.000000
15.880000	-0.039287	-23.218662	-4.384098	-5.356480	-5.850332	-7.627753	0.000000	-10.000000	0.716667	-29.216667	350.666656	1023.000000	1023.000000	2046.000000
15.900000	-0.039747	-23.490595	-4.153080	-5.324932	-6.253022	-7.759561	0.000000	-10.000000	0.691667	-28.450001	341.000000	1023.000000	1023.000000	2046.000000
15.920000	-0.040128	-23.715916	-4.233080	-5.355955	-6.252718	-7.874162	0.000000	-10.000000	0.675000	-27.833334	331.500000	1023.000000	1023.000000	2046.000000
15.940000	-0.040271	-23.799919	-4.479675	-5.370456	-6.147999	-7.801788	0.000000	-10.000000	0.658333	-27.216667	322.166656	1023.000000	1023.000000	2046.000000
15.960000	-0.041873	-24.746778	-4.586937	-5.624998	-6.610404	-7.924440	0.000000	-10.000000	0.650000	-26.816668	313.000000	1023.000000	1023.000000	2046.000000
15.980000	-0.043869	-25.926731	-4.686102	-5.935519	-6.997023	-8.308086	0.000000	-10.000000	0.625000	-26.500000	304.166656	1023.000000	1023.000000	2046.000000
16.000000	-0.044778	-26.464085	-5.025214	-6.083844	-6.864607	-8.490418	0.000000	-10.000000	0.600000	-26.166668	295.333344	1023.000000	1023.000000	2046.000000
16.020000	-0.045241	-26.737226	-4.989234	-6.427142	-6.986784	-8.334065	0.000000	-10.000000	0.566667	-25.850000	286.666656	1023.000000	1023.000000	2046.000000
16.040001	-0.046078	-27.232243	-4.883812	-6.435373	-7.222137	-8.690920	0.000000	-10.000000	0.550000	-25.583334	278.000000	1023.000000	1023.000000	2046.000000
16.059999	-0.046155	-27.277849	-5.161764	-6.320999	-7.073261	-8.721826	0.000000	-10.000000	0.541667	-25.166666	269.500000	1023.000000	1023.000000	2046.000000
16.080000	-0.047170	-27.877310	-5.451524	-6.461411	-7.233103	-8.731270	0.000000	-10.000000	0.525000	-24.966667	261.166656	1023.000000	1023.000000	2046.000000
16.100000	-0.049604	-29.315783	-5.684639	-6.804380	-7.863660	-8.963104	0.000000	-10.000000	0.516667	-24.500000	252.666672	1023.000000	1023.000000	2046.000000
16.120001	-0.052612	-31.093607	-6.154280	-7.165462	-8.226590	-9.547275	0.000000	-10.000000	0.508333	-24.100000	244.333328	1023.000000	1023.000000	2046.000000
16.139999	-0.055929	-33.054066	-6.748158	-7.565101	-8.622390	-10.118417	0.000000	-10.000000	0.483333	-23.250000	236.333328	1023.000000	1023.000000	2046.000000
16.160000	-0.059465	-35.143768	-7.221971	-8.195251	-9.187984	-10.538560	0.000000	-10.000000	0.450000	-22.283333	228.666672	1023.000000	1023.000000	2046.000000
16.180000	-0.062405	-36.881554	-7.561228	-8.578327	-9.677313	-11.064685	0.000000	-10.000000	0.408333	-21.350000	221.333328	1023.000000	1023.000000	2046.000000
16.200001	-0.064224	-37.956367	-7.986266	-8.796235	-9.753945	-11.419923	0.000000	-10.000000	0.391667	-20.650000	214.000000	1023.000000	1023.000000	2046.000000
16.219999	-0.065290	-38.586613	-8.243133	-9.011843	-9.804290	-11.527347	0.000000	-10.000000	0.391667	-20.266666	207.166672	1023.000000	1023.000000	2046.000000
16.240000	-0.066796	-39.476276	-8.322978	-9.166635	-10.161983	-11.824682	0.000000	-10.000000	0.375000	-19.900000	200.333328	1023.000000	1023.000000	2046.000000
16.260000	-0.067886	-40.120331	-8.650777	-9.208461	-10.159751	-12.101343	0.000000	-10.000000	0.366667	-19.500000	193.833328	1023.000000	1023.000000	2046.000000
16.280001	-0.068608	-40.547619	-8.921319	-9.402460	-10.194332	-12.029507	0.000000	-10.000000	0.350000	-19.100000	187.166672	1023.000000	1023.000000	2046.000000
16.299999	-0.069851	-41.281696	-9.056629	-9.617908	-10.463982	-12.143177	0.000000	-10.000000	0.350000	-18.633333	180.833328	1023.000000	1023.000000	2046.000000
16.320000	-0.070640	-41.748207	-9.169555	-9.777085	-10.519234	-12.282333	0.000000	-10.000000	0.325000	-18.200001	174.500000	1023.000000	1023.000000	2046.000000
16.340000	-0.071353	-42.169636	-9.403674	-9.916880	-10.545658	-12.303423	0.000000	-10.000000	0.291667	-17.750000	168.500000	1023.000000	1023.000000	2046.000000
16.360001	-0.071866	-42.472912	-9.525045	-10.194340	-10.555561	-12.197965	0.000000	-10.000000	0.266667	-17.250000	162.500000	1023.000000	1023.000000	2046.000000
16.379999	-0.072598	-42.905136	-9.555622	-10.351654	-10.713650	-12.284210	0.000000	-10.000000	0.258333	-16.766666	156.833328	1023.000000	1023.000000	2046.000000
16.400000	-0.072981	-43.131477	-9.622218	-10.522096	-10.649865	-12.337298	0.000000	-10.000000	0.258333	-16.233334	151.333328	1023.000000	1023.000000	2046.000000
16.420000	-0.072650	-42.936310	-9.722771	-10.599042	-10.435911	-12.178586	0.000000	-10.000000	0.250000	-15.816667	146.000000	1023.000000	1023.000000	2046.000000
16.440001	-0.072091	-42.605705	-9.614823	-10.627666	-10.426436	-11.936779	0.000000	-10.000000	0.250000	-15.416667	140.666672	1023.000000	1023.000000	2046.000000
16.459999	-0.071271	-42.121117	-9.442490	-10.417147	-10.411987	-11.849493	0.000000	-10.000000	0.233333	-15.000000	135.500000	1023.000000	1023.000000	2046.000000
16.480000	-0.070814	-41.851257	-9.511564	-10.165711	-10.332601	-11.841383	0.000000	-10.000000	0.225000	-14.366667	130.500000	1023.000000	1023.000000	2046.000000
16.500000	-0.069979	-41.357658	-9.474355	-10.154241	-10.136992	-11.592070	0.000000	-10.000000	0.216667	-13.916667	125.666664	1023.000000	1023.000000	2046.000000
16.520000	-0.070415	-41.615292	-9.427979	-10.155834	-10.296803	-11.734679	0.000000	-10.000000	0.233333	-13.666667	121.000000	1023.000000	1023.000000	2046.000000
16.540001	-0.071339	-42.161530	-9.445948	-10.375358	-10.429357	-11.910867	0.000000	-10.000000	0.225000	-13.733334	116.500000	1023.000000	1023.000000	2046.000000
16.559999	-0.072726	-42.981182	-9.620750	-10.745456	-10.520335	-12.094641	0.000000	-10.000000	0.216667	-13.616667	111.833336	1023.000000	1023.000000	2046.000000
16.580000	-0.073648	-43.525730	-9.581894	-11.207599	-10.647470	-12.088765	0.000000	-10.000000	0.183333	-13.083333	107.333336	1023.000000	1023.000000	2046.000000
16.600000	-0.074707	-44.152111	-9.573669	-11.433141	-10.865364	-12.279939	0.000000	-10.000000	0.166667	-12.466667	103.000000	1023.000000	1023.000000	2046.000000
16.620001	-0.075780	-44.786045	-9.638298	-11.641788	-11.015183	-12.490772	0.000000	-10.000000	0.141667	-11.766666	99.000000	1023.000000	1023.000000	2046.000000
16.639999	-0.076292	-45.088467	-9.748971	-11.842315	-11.006298	-12.490883	0.000000	-10.000000	0.141667	-11.283334	95.000000	1023.000000	1023.000000	2046.000000
16.660000	-0.076165	-45.013546	-9.668868	-11.922008	-10.957095	-12.465574	0.000000	-10.000000	0.141667	-10.883333	91.000000	1023.000000	1023.000000	2046.000000
16.680000	-0.075862	-44.834625	-9.516415	-11.851384	-10.992873	-12.473953	0.000000	-10.000000	0.150000	-10.600000	87.333336	1023.000000	1023.000000	2046.000000
16.700001	-0.075885	-44.847874	-9.507100	-11.857340	-10.974046	-12.509389	0.000000	-10.000000	0.150000	-10.300000	83.666664	1023.000000	1023.000000	2046.000000
16.719999	-0.075205	-44.446407	-9.403955	-11.870222	-10.868143	-12.304087	0.000000	-10.000000	0.141667	-9.883333	80.333336	1023.000000	1023.000000	2046.000000
16.740000	-0.074652	-44.119259	-9.382721	-11.771452	-10.710944	-12.254142	0.000000	-10.000000	0.125000	-9.466667	77.000000	1023.000000	1023.000000	2046.000000
16.760000	-0.074244	-43.878178	-9.239357	-11.696283	-10.762121	-12.180417	0.000000	-10.000000	0.108333	-8.916667	74.000000	1023.000000	1023.000000	2046.000000
16.780001	-0.074286	-43.902931	-9.243587	-11.727887	-10.767133	-12.164323	0.000000	-10.000000	0.100000	-8.450000	71.000000	1023.000000	1023.000000	2046.000000
16.799999	-0.073489	-43.431843	-9.098658	-11.717422	-10.634109	-11.981652	0.000000	-10.000000	0.100000	-7.983334	68.166664	1023.000000	1023.000000	2046.000000
16.820000	-0.072809	-43.030193	-9.055993	-11.582105	-10.431841	-11.960255	0.000000	-10.000000	0.100000	-7.700000	65.333336	1023.000000	1023.000000	2046.000000
16.840000	-0.072394	-42.784737	-8.880430	-11.519053	-10.475566	-11.909687	0.000000	-10.000000	0.100000	-7.433333	62.833332	1023.000000	1023.000000	2046.000000
16.860001	-0.072421	-42.800953	-8.892738	-11.608929	-10.467711	-11.831573	0.000000	-10.000000	0.100000	-7.200000	60.166668	1023.000000	1023.000000	2046.000000
16.879999	-0.071804	-42.436420	-8.788553	-11.514069	-10.364687	-11.769113	0.000000	-10.000000	0.100000	-7.033333	57.833332	1023.000000	1023.000000	2046.000000
16.900000	-0.071189	-42.072533	-8.831361	-11.374684	-10.135055	-11.731434	0.000000	-10.000000	0.100000	-6.850000	55.500000	1023.000000	1023.000000	2046.000000
16.920000	-0.071093	-42.015846	-8.721864	-11.361436	-10.245695	-11.686852	0.000000	-10.000000	0.100000	-6.716667	53.333332	1023.000000	1023.000000	2046.000000
16.940001	-0.071565	-42.294907	-8.735060	-11.510333	-10.379480	-11.670034	0.000000	-10.000000	0.100000	-6.533333	51.000000	1023.000000	1023.000000	2046.000000
16.959999	-0.070945	-41.928535	-8.698872	-11.386790	-10.192655	-11.650220	0.000000	-10.000000	0.100000	-6.416667	48.666668	1023.000000	1023.000000	2046.000000
16.980000	-0.070643	-41.750084	-8.694674	-11.237672	-10.135432	-11.682304	0.000000	-10.000000	0.100000	-6.250000	46.500000	1023.000000	1023.000000	2046.000000
17.000000	-0.070576	-41.710266	-8.594746	-11.329160	-10.217210	-11.569153	0.000000	-10.000000	0.100000	-6.166667	44.500000	1023.000000	1023.000000	2046.000000
17.020000	-0.070877	-41.888187	-8.493032	-11.439324	-10.371964	-11.583865	0.000000	-10.000000	0.091667	-6.000000	42.500000	1023.000000	1023.000000	2046.000000
17.040001	-0.070665	-41.763134	-8.516094	-11.314520	-10.355395	-11.577123	0.000000	-10.000000	0.083333	-5.866667	40.500000	1023.000000	1023.000000	2046.000000
17.059999	-0.070890	-41.896240	-8.673609	-11.257565	-10.327173	-11.637892	0.000000	-10.000000	0.083333	-5.583333	38.500000	1023.000000	1023.000000	2046.000000
17.080000	-0.072121	-42.623363	-8.894555	-11.341982	-10.558038	-11.828790	0.000000	-10.000000	0.083333	-5.233334	36.500000	1023.000000	1023.000000	2046.000000
17.100000	-0.073704	-43.559200	-8.941886	-11.675186	-10.948339	-11.993791	0.000000	-10.000000	0.083333	-4.816667	34.833332	1023.000000	1023.000000	2046.000000
17.120001	-0.075011	-44.331703	-8.947544	-12.025190	-11.252888	-12.106080	0.000000	-10.000000	0.075000	-4.550000	33.166668	1023.000000	1023.000000	2046.000000
17.139999	-0.074786	-44.198742	-8.988805	-11.862218	-11.004803	-12.342916	0.000000	-10.000000	0.066667	-4.416667	31.833334	1023.000000	1023.000000	2046.000000
17.160000	-0.073945	-43.701256	-9.002351	-11.803546	-10.640516	-12.254842	0.000000	-10.000000	0.075000	-4.533333	30.166666	1023.000000	1023.000000	2046.000000
17.180000	-0.073555	-43.471012	-8.900251	-11.673160	-10.760336	-12.137265	0.000000	-10.000000	0.075000	-4.716667	28.833334	1023.000000	1023.000000	2046.000000
17.200001	-0.074158	-43.827385	-8.960311	-11.869534	-10.948801	-12.048738	0.000000	-10.000000	0.091667	-4.966667	27.166666	1023.000000	1023.000000	2046.000000
17.219999	-0.074483	-44.019432	-9.160375	-11.696386	-10.976838	-12.185833	0.000000	-10.000000	0.083333	-5.116667	25.500000	1023.000000	1023.000000	2046.000000
17.240000	-0.076227	-45.050140	-9.680841	-11.817254	-11.071110	-12.480934	0.000000	-10.000000	0.091667	-4.900000	23.666666	1023.000000	1023.000000	2046.000000
17.260000	-0.079785	-47.153019	-10.053460	-12.274956	-11.838028	-12.986574	0.000000	-10.000000	0.075000	-4.283333	22.000000	1023.000000	1023.000000	2046.000000
17.280001	-0.083418	-49.299828	-10.426113	-12.976005	-12.504478	-13.393233	0.000000	-10.000000	0.066667	-3.216667	20.666666	1023.000000	1023.000000	2046.000000
17.299999	-0.085626	-50.604740	-10.804090	-13.211787	-12.733707	-13.855155	0.000000	-10.000000	0.058333	-2.350000	19.666666	1023.000000	1023.000000	2046.000000
17.320000	-0.086153	-50.916615	-11.133580	-13.238031	-12.481579	-14.063423	0.000000	-10.000000	0.075000	-2.066667	19.166666	1023.000000	1023.000000	2046.000000
17.340000	-0.087010	-51.422832	-11.462104	-13.314502	-12.377084	-14.269145	0.000000	-10.000000	0.091667	-2.600000	18.833334	1023.000000	1023.000000	2046.000000
17.360001	-0.088189	-52.119781	-11.467669	-13.530940	-12.805156	-14.316015	0.000000	-10.000000	0.100000	-3.600000	18.166666	1023.000000	1023.000000	2046.000000
17.379999	-0.089344	-52.802479	-11.560039	-13.794242	-13.091338	-14.356859	0.000000	-10.000000	0.083333	-4.450000	17.000000	1023.000000	1023.000000	2046.000000
17.400000	-0.089252	-52.747665	-11.828382	-13.516022	-12.867003	-14.536260	0.000000	-10.000000	0.083333	-4.816667	15.333333	1023.000000	1023.000000	2046.000000
17.420000	-0.089330	-52.793919	-12.110043	-13.540447	-12.644077	-14.499352	0.000000	-10.000000	0.075000	-4.833333	13.833333	1023.000000	1023.000000	2046.000000
17.440001	-0.090245	-53.334713	-12.204258	-13.745946	-12.904450	-14.480058	0.000000	-10.000000	0.083333	-4.666667	12.166667	1023.000000	1023.000000	2046.000000
17.459999	-0.090991	-53.775581	-12.089022	-14.057753	-13.266299	-14.362509	0.000000	-10.000000	0.066667	-4.400000	10.666667	1023.000000	1023.000000	2046.000000
17.480000	-0.091078	-53.826843	-12.259113	-13.961847	-13.135412	-14.470470	0.000000	-10.000000	0.058333	-3.933333	9.000000	1023.000000	1023.000000	2046.000000
17.500000	-0.090641	-53.568882	-12.523084	-13.873211	-12.724690	-14.447897	0.000000	-10.000000	0.066667	-3.516667	7.666667	1023.000000	1023.000000	2046.000000
17.520000	-0.090990	-53.775272	-12.612913	-14.178105	-12.663229	-14.321023	0.000000	-10.000000	0.083333	-3.200000	6.500000	1023.000000	1023.000000	2046.000000
17.540001	-0.091043	-53.806637	-12.329523	-14.394224	-12.966487	-14.116403	0.000000	-10.000000	0.091667	-3.433333	5.166667	1023.000000	1023.000000	2046.000000
17.559999	-0.090496	-53.483204	-12.021743	-14.427117	-13.021770	-14.012574	0.000000	-10.000000	0.083333	-3.700000	4.166667	1023.000000	1023.000000	2046.000000
17.580000	-0.088986	-52.590622	-11.993712	-14.046256	-12.665206	-13.885448	0.000000	-10.000000	0.075000	-3.916667	3.000000	1023.000000	1023.000000	2046.000000
17.600000	-0.087421	-51.665806	-11.979993	-13.682147	-12.259089	-13.744576	0.000000	-10.000000	0.066667	-3.783334	2.000000	1023.000000	1023.000000	2046.000000
17.620001	-0.087047	-51.445030	-11.826571	-13.746575	-12.360779	-13.511106	0.000000	-10.000000	0.058333	-3.766667	0.833333	1023.000000	1023.000000	2046.000000
17.639999	-0.086801	-51.299095	-11.474293	-13.827387	-12.580101	-13.417315	0.000000	-10.000000	0.066667	-4.066667	0.000000	1023.000000	1023.000000	2046.000000
17.660000	-0.086837	-51.320854	-11.524711	-13.794962	-12.368893	-13.632288	0.000000	-10.000000	0.075000	-4.433333	-1.000000	1023.000000	1023.000000	2046.000000
17.680000	-0.087043	-51.442142	-11.617552	-13.862437	-12.164564	-13.797587	0.000000	-10.000000	0.075000	-4.383333	-2.333333	1023.000000	1023.000000	2046.000000
17.700001	-0.088184	-52.116470	-11.705009	-14.303982	-12.288246	-13.819235	0.000000	-10.000000	0.058333	-3.233333	-3.833333	1023.000000	1023.000000	2046.000000
17.719999	-0.088913	-52.547638	-11.444351	-14.579911	-12.667403	-13.855974	0.000000	-10.000000	0.058333	-1.650000	-4.666667	1023.000000	1023.000000	2046.000000
17.740000	-0.088887	-52.532204	-11.254605	-14.595782	-12.700198	-13.981617	0.000000	-10.000000	0.058333	0.366667	-5.000000	1023.000000	1023.000000	2046.000000
17.760000	-0.088323	-52.198959	-11.391793	-14.379043	-12.331479	-14.096644	0.000000	-10.000000	0.050000	1.933333	-5.000000	1023.000000	1023.000000	2046.000000
17.780001	-0.088259	-52.160870	-11.291123	-14.631187	-12.371713	-13.866844	0.000000	-10.000000	0.025000	3.683333	-5.000000	1023.000000	1023.000000	2046.000000
17.799999	-0.087252	-51.565659	-10.797710	-14.562347	-12.533815	-13.671784	0.000000	-10.000000	0.008333	5.050000	-5.000000	1023.000000	1023.000000	2046.000000
17.820000	-0.086188	-50.936913	-10.778141	-14.223192	-12.203458	-13.732120	0.000000	-10.000000	0.000000	6.166667	-5.000000	1023.000000	1023.000000	2046.000000
17.840000	-0.085166	-50.333061	-10.763166	-14.013439	-11.907884	-13.648574	0.000000	-10.000000	0.000000	6.966667	-5.000000	1023.000000	1023.000000	2046.000000
17.860001	-0.084434	-49.900360	-10.572492	-14.162434	-11.894400	-13.271034	0.000000	-10.000000	0.000000	7.883334	-5.000000	1023.000000	1023.000000	2046.000000
17.879999	-0.083184	-49.161911	-10.139511	-13.984034	-11.949498	-13.088865	0.000000	-10.000000	-0.008333	9.000000	-5.000000	1023.000000	1023.000000	2046.000000
17.900000	-0.082015	-48.471058	-10.121391	-13.684060	-11.595304	-13.070303	0.000000	-10.000000	-0.025000	10.233334	-5.000000	1023.000000	1023.000000	2046.000000
17.920000	-0.080868	-47.793228	-10.102211	-13.544553	-11.231588	-12.914878	0.000000	-10.000000	-0.041667	11.383333	-0.500000	1023.000000	1023.000000	2046.000000
17.940001	-0.079846	-47.188877	-9.886726	-13.660595	-11.137413	-12.504144	0.000000	-10.000000	-0.050000	12.300000	8.833333	1023.000000	1023.000000	2046.000000
17.959999	-0.078405	-46.337570	-9.469940	-13.438577	-11.106385	-12.322667	0.000000	-10.000000	-0.058333	13.300000	19.500000	1023.000000	1023.000000	2046.000000
17.980000	-0.077230	-45.642700	-9.397859	-13.171333	-10.807885	-12.265621	0.000000	-10.000000	-0.083333	13.783334	27.166666	1023.000000	1023.000000	2046.000000
18.000000	-0.076114	-44.983097	-9.472264	-12.949824	-10.388677	-12.172330	0.000000	-10.000000	-0.116667	14.450000	31.500000	1023.000000	1023.000000	2046.000000
18.020000	-0.074945	-44.292645	-9.266606	-13.043950	-10.225584	-11.756502	0.000000	-10.000000	-0.158333	15.016667	36.166668	1023.000000	1023.000000	2046.000000
18.040001	-0.073651	-43.527946	-8.899869	-12.817721	-10.237398	-11.572957	0.000000	-10.000000	-0.166667	16.150002	41.166668	1023.000000	1023.000000	2046.000000
18.059999	-0.072816	-43.033981	-8.832593	-12.587005	-10.027973	-11.586410	0.000000	-10.000000	-0.166667	16.950001	46.333332	1023.000000	1023.000000	2046.000000
18.080000	-0.071878	-42.480080	-8.849811	-12.387534	-9.749393	-11.493342	0.000000	-10.000000	-0.158333	17.750000	51.833332	1023.000000	1023.000000	2046.000000
18.100000	-0.070636	-41.745811	-8.731035	-12.419788	-9.465768	-11.129218	0.000000	-10.000000	-0.175000	18.333334	57.500000	1023.000000	1023.000000	2046.000000
18.120001	-0.069325	-40.970825	-8.405138	-12.252732	-9.456055	-10.856901	0.000000	-10.000000	-0.216667	19.216667	63.500000	1023.000000	1023.000000	2046.000000
18.139999	-0.068433	-40.444077	-8.175697	-12.015942	-9.384070	-10.868365	0.000000	-10.000000	-0.258333	20.183334	69.833336	1023.000000	1023.000000	2046.000000
18.160000	-0.067571	-39.934704	-8.233727	-11.778700	-9.069128	-10.853149	0.000000	-10.000000	-0.308333	21.216667	76.500000	1023.000000	1023.000000	2046.000000
18.180000	-0.066011	-39.012257	-8.101087	-11.809092	-8.705217	-10.396861	0.000000	-10.000000	-0.325000	22.183334	83.500000	1023.000000	1023.000000	2046.000000
18.200001	-0.064774	-38.281315	-7.725721	-11.586905	-8.812899	-10.155790	0.000000	-10.000000	-0.341667	23.166668	90.666664	1023.000000	1023.000000	2046.000000
18.219999	-0.064753	-38.269169	-7.752914	-11.364987	-8.893835	-10.257432	0.000000	-10.000000	-0.358333	23.916668	98.166664	1023.000000	1023.000000	2046.000000
18.240000	-0.064925	-38.370800	-8.006198	-11.377988	-8.741942	-10.244671	0.000000	-10.000000	-0.400000	24.900002	106.000000	1023.000000	1023.000000	2046.000000
18.260000	-0.064966	-38.395065	-7.916140	-11.579599	-8.863321	-10.036006	0.000000	-10.000000	-0.416667	25.483334	114.166664	1023.000000	1023.000000	2046.000000
18.280001	-0.065171	-38.515789	-7.764748	-11.510728	-9.030628	-10.209684	0.000000	-10.000000	-0.441667	26.366667	122.666664	1023.000000	1023.000000	2046.000000
18.299999	-0.065055	-38.447472	-7.836399	-11.387929	-8.823515	-10.399631	0.000000	-10.000000	-0.450000	27.200001	131.333328	1023.000000	1023.000000	2046.000000
18.320000	-0.063181	-37.340221	-7.691864	-11.466531	-8.247718	-9.934110	0.000000	-10.000000	-0.483333	27.933334	140.333328	1023.000000	1023.000000	2046.000000
18.340000	-0.061258	-36.203316	-7.207937	-11.175310	-8.203424	-9.616643	0.000000	-10.000000	-0.491667	28.483334	149.500000	1023.000000	1023.000000	2046.000000
18.360001	-0.059541	-35.188511	-7.038426	-10.641278	-7.974807	-9.533999	0.000000	-10.000000	-0.508333	28.533333	159.000000	1023.000000	1023.000000	2046.000000
18.379999	-0.057549	-34.011642	-7.104926	-10.327082	-7.405202	-9.174431	0.000000	-10.000000	-0.541667	29.016666	168.500000	1023.000000	1023.000000	2046.000000
18.400000	-0.056281	-33.261810	-6.883094	-10.226576	-7.393160	-8.758979	0.000000	-10.000000	-0.566667	29.416668	178.000000	1023.000000	1023.000000	2046.000000
18.420000	-0.057571	-34.024467	-6.961236	-10.143442	-7.774313	-9.145476	0.000000	-10.000000	-0.591667	30.066668	187.666672	1023.000000	1023.000000	2046.000000
18.440001	-0.060131	-35.537575	-7.540844	-10.284343	-7.965934	-9.746454	0.000000	-10.000000	-0.583333	30.450001	197.500000	1023.000000	1023.000000	2046.000000
18.459999	-0.061369	-36.268814	-7.846221	-10.579432	-7.990914	-9.852247	0.000000	-10.000000	-0.575000	30.650002	207.666672	1023.000000	1023.000000	2046.000000
18.480000	-0.062094	-36.697552	-7.898737	-10.760184	-8.122742	-9.915887	0.000000	-10.000000	-0.541667	30.400002	218.000000	1023.000000	1023.000000	2046.000000
18.500000	-0.062132	-36.719929	-7.679688	-10.636858	-8.315041	-10.088344	0.000000	-10.000000	-0.516667	30.100000	228.333328	1023.000000	1023.000000	2046.000000
18.520000	-0.061893	-36.578671	-7.783405	-10.438521	-8.104780	-10.251965	0.000000	-10.000000	-0.483333	29.733334	238.500000	1023.000000	1023.000000	2046.000000
18.540001	-0.060817	-35.942947	-7.937946	-10.248898	-7.685533	-10.070572	0.000000	-10.000000	-0.500000	29.733334	248.500000	1023.000000	1023.000000	2046.000000
18.559999	-0.059483	-35.154316	-7.873843	-10.112365	-7.419335	-9.748775	0.000000	-10.000000	-0.525000	29.766668	258.500000	1023.000000	1023.000000	2046.000000
18.580000	-0.058950	-34.839481	-7.711581	-9.906883	-7.562823	-9.658195	0.000000	-10.000000	-0.558333	30.166668	268.500000	1023.000000	1023.000000	2046.000000
18.600000	-0.058566	-34.612392	-7.699746	-9.756804	-7.453831	-9.702012	0.000000	-10.000000	-0.541667	30.200001	278.500000	1023.000000	1023.000000	2046.000000
18.620001	-0.057138	-33.768707	-7.859322	-9.577952	-6.913229	-9.418205	0.000000	-10.000000	-0.533333	29.883333	288.500000	1023.000000	1023.000000	2046.000000
18.639999	-0.055930	-33.054432	-7.719778	-9.567768	-6.778676	-8.988211	0.000000	-10.000000	-0.541667	29.616667	298.500000	1023.000000	1023.000000	2046.000000
18.660000	-0.055294	-32.678738	-7.507525	-9.427872	-6.850745	-8.892597	0.000000	-10.000000	-0.566667	29.700001	308.333344	1023.000000	1023.000000	2046.000000
18.680000	-0.054326	-32.106888	-7.528003	-9.279336	-6.500930	-8.798616	0.000000	-10.000000	-0.566667	30.100000	318.166656	1023.000000	1023.000000	2046.000000
18.700001	-0.052128	-30.807707	-7.372585	-9.083609	-5.986850	-8.364663	0.000000	-10.000000	-0.558333	29.966667	328.166656	1023.000000	1023.000000	2046.000000
18.719999	-0.050775	-30.008293	-7.016133	-8.968898	-5.999885	-8.023377	0.000000	-10.000000	-0.558333	29.733334	338.333344	1023.000000	1023.000000	2046.000000
18.740000	-0.049149	-29.046812	-6.702467	-8.650479	-5.765087	-7.928778	0.000000	-10.000000	-0.558333	29.383333	348.166656	1023.000000	1023.000000	2046.000000
18.760000	-0.046216	-27.313814	-6.489376	-8.113382	-5.189744	-7.521311	0.000000	-10.000000	-0.566667	29.433334	357.833344	1023.000000	1023.000000	2046.000000
18.780001	-0.043214	-25.539446	-6.094752	-7.765148	-4.761989	-6.917556	0.000000	-10.000000	-0.541667	29.216667	367.500000	1023.000000	1023.000000	2046.000000
18.799999	-0.041091	-24.284880	-5.565342	-7.366666	-4.667691	-6.685181	0.000000	-10.000000	-0.516667	29.100000	377.500000	1023.000000	1023.000000	2046.000000
18.820000	-0.039404	-23.287920	-5.237982	-7.168014	-4.273000	-6.608924	0.000000	-10.000000	-0.466667	28.350000	387.166656	1023.000000	1023.000000	2046.000000
18.840000	-0.037964	-22.436813	-5.032648	-7.064977	-3.894132	-6.445057	0.000000	-10.000000	-0.416667	27.333334	396.833344	1023.000000	1023.000000	2046.000000
18.860001	-0.037396	-22.101265	-4.829844	-7.253788	-3.787564	-6.230067	0.000000	-10.000000	-0.375000	26.133333	406.000000	1023.000000	1023.000000	2046.000000
18.879999	-0.037329	-22.061470	-4.522106	-7.364065	-3.932416	-6.242884	0.000000	-10.000000	-0.350000	25.200001	415.166656	1023.000000	1023.000000	2046.000000
18.900000	-0.036814	-21.757368	-4.329631	-7.396806	-3.749237	-6.281694	0.000000	-10.000000	-0.341667	24.650002	423.666656	1023.000000	1023.000000	2046.000000
18.920000	-0.035591	-21.034519	-4.213970	-7.247409	-3.419218	-6.153921	0.000000	-10.000000	-0.325000	24.016666	432.000000	1023.000000	1023.000000	2046.000000
18.940001	-0.034539	-20.412714	-3.890649	-7.328279	-3.346457	-5.847330	0.000000	-10.000000	-0.291667	23.283333	440.000000	1023.000000	1023.000000	2046.000000
18.959999	-0.033160	-19.597448	-3.552628	-7.117636	-3.197087	-5.730096	0.000000	-10.000000	-0.241667	22.366667	448.000000	1023.000000	1023.000000	2046.000000
18.980000	-0.031416	-18.567051	-3.371098	-6.807963	-2.822361	-5.565628	0.000000	-10.000000	-0.208333	21.050001	455.666656	1023.000000	1023.000000	2046.000000
19.000000	-0.029432	-17.394295	-3.154223	-6.466245	-2.484918	-5.288909	0.000000	-10.000000	-0.175000	19.650000	462.833344	1023.000000	1023.000000	2046.000000
19.020000	-0.027923	-16.502495	-2.916799	-6.360807	-2.322021	-4.902868	0.000000	-10.000000	-0.150000	17.950001	469.666656	1023.000000	1023.000000	2046.000000
19.040001	-0.026569	-15.702262	-2.551336	-6.120801	-2.281101	-4.749023	0.000000	-10.000000	-0.108333	16.716667	475.833344	1023.000000	1023.000000	2046.000000
19.059999	-0.025157	-14.867983	-2.388489	-5.821871	-1.995677	-4.661947	0.000000	-10.000000	-0.083333	15.633333	481.833344	1023.000000	1023.000000	2046.000000
19.080000	-0.023686	-13.998623	-2.274193	-5.571310	-1.755447	-4.397673	0.000000	-10.000000	-0.058333	14.816667	487.166656	1023.000000	1023.000000	2046.000000
19.100000	-0.022300	-13.179360	-2.033101	-5.474244	-1.584771	-4.087245	0.000000	-10.000000	-0.033333	13.383333	492.333344	1023.000000	1023.000000	2046.000000
19.120001	-0.021281	-12.577159	-1.769452	-5.287177	-1.525210	-3.995320	0.000000	-10.000000	-0.008333	11.466667	496.833344	1023.000000	1023.000000	2046.000000
19.139999	-0.020374	-12.041265	-1.800788	-4.992640	-1.255796	-3.992041	0.000000	-10.000000	0.016667	8.966667	501.000000	1023.000000	1023.000000	2046.000000
19.160000	-0.019520	-11.536268	-1.719412	-4.962861	-1.111708	-3.742288	0.000000	-10.000000	0.033333	6.200000	504.500000	1023.000000	1023.000000	2046.000000
19.180000	-0.018963	-11.207111	-1.562790	-4.826540	-1.126566	-3.691216	0.000000	-10.000000	0.058333	3.150000	507.166656	1023.000000	1023.000000	2046.000000
19.200001	-0.018530	-10.951078	-1.415869	-4.667135	-1.081425	-3.786650	0.000000	-10.000000	0.075000	0.150000	508.500000	1023.000000	1023.000000	2046.000000
19.219999	-0.017975	-10.623057	-1.398627	-4.496521	-0.997301	-3.730609	0.000000	-10.000000	0.091667	-2.216667	509.000000	1023.000000	1023.000000	2046.000000
19.240000	-0.017690	-10.455029	-1.329595	-4.522013	-1.012289	-3.591133	0.000000	-10.000000	0.091667	-4.266667	509.000000	1023.000000	1023.000000	2046.000000
19.260000	-0.018146	-10.724262	-1.281091	-4.509541	-1.276319	-3.657311	0.000000	-10.000000	0.091667	-5.833333	509.000000	1023.000000	1023.000000	2046.000000
19.280001	-0.019020	-11.240726	-1.432690	-4.534287	-1.388052	-3.885696	0.000000	-10.000000	0.091667	-7.383334	509.000000	1023.000000	1023.000000	2046.000000
19.299999	-0.019693	-11.638733	-1.549349	-4.542961	-1.513469	-4.032955	0.000000	-10.000000	0.116667	-8.716667	509.000000	1023.000000	1023.000000	2046.000000
19.320000	-0.019749	-11.671741	-1.509499	-4.760723	-1.475593	-3.925927	0.000000	-10.000000	0.133333	-10.066667	509.000000	1023.000000	1023.000000	2046.000000
19.340000	-0.019740	-11.666161	-1.426036	-4.690094	-1.573347	-3.976684	0.000000	-10.000000	0.150000	-11.433333	509.000000	1023.000000	1023.000000	2046.000000
19.360001	-0.020066	-11.858794	-1.589203	-4.479663	-1.722890	-4.067039	0.000000	-10.000000	0.183333	-12.666667	502.000000	1023.000000	1023.000000	2046.000000
19.379999	-0.021291	-12.583210	-1.910704	-4.449528	-2.030888	-4.192090	0.000000	-10.000000	0.216667	-13.650001	493.500000	1023.000000	1023.000000	2046.000000
19.400000	-0.022765	-13.454079	-2.097567	-4.660258	-2.284271	-4.411982	0.000000	-10.000000	0.250000	-14.550000	483.333344	1023.000000	1023.000000	2046.000000
19.420000	-0.025225	-14.907853	-2.292439	-4.886775	-2.812573	-4.916066	0.000000	-10.000000	0.250000	-14.983334	478.500000	1023.000000	1023.000000	2046.000000
19.440001	-0.028759	-16.996603	-2.819512	-5.147417	-3.322328	-5.707345	0.000000	-10.000000	0.250000	-15.516667	473.500000	1023.000000	1023.000000	2046.000000
19.459999	-0.032595	-19.263710	-3.411821	-5.543947	-3.999546	-6.308396	0.000000	-10.000000	0.250000	-15.866667	468.500000	1023.000000	1023.000000	2046.000000
19.480000	-0.035258	-20.837599	-3.838926	-5.839997	-4.353464	-6.805213	0.000000	-10.000000	0.266667	-16.700001	463.166656	1023.000000	1023.000000	2046.000000
19.500000	-0.037128	-21.942726	-4.114071	-5.999672	-4.677749	-7.151234	0.000000	-10.000000	0.283333	-17.500000	457.500000	1023.000000	1023.000000	2046.000000
19.520000	-0.039028	-23.065304	-4.393647	-6.151881	-5.003079	-7.516697	0.000000	-10.000000	0.300000	-18.366667	451.500000	1023.000000	1023.000000	2046.000000
19.540001	-0.040134	-23.719282	-4.603999	-6.250696	-5.152406	-7.712182	0.000000	-10.000000	0.308333	-18.850000	445.500000	1023.000000	1023.000000	2046.000000
19.559999	-0.040962	-24.208759	-4.827523	-6.245891	-5.235648	-7.899697	0.000000	-10.000000	0.325000	-19.000000	439.166656	1023.000000	1023.000000	2046.000000
19.580000	-0.042171	-24.922977	-5.048230	-6.298613	-5.441598	-8.134537	0.000000	-10.000000	0.341667	-18.900000	432.833344	1023.000000	1023.000000	2046.000000
19.600000	-0.043456	-25.682219	-5.285082	-6.517299	-5.665831	-8.214005	0.000000	-10.000000	0.350000	-18.900000	426.500000	1023.000000	1023.000000	2046.000000
19.620001	-0.043888	-25.937946	-5.383132	-6.621051	-5.637536	-8.296228	0.000000	-10.000000	0.358333	-19.166666	420.333344	1023.000000	1023.000000	2046.000000
19.639999	-0.044570	-26.340965	-5.543210	-6.676055	-5.717503	-8.404196	0.000000	-10.000000	0.375000	-19.600000	414.000000	1023.000000	1023.000000	2046.000000
19.660000	-0.045807	-27.072187	-5.717721	-6.902059	-5.955460	-8.496946	0.000000	-10.000000	0.383333	-19.733334	407.333344	1023.000000	1023.000000	2046.000000
19.680000	-0.046692	-27.595198	-5.876109	-7.044384	-6.078377	-8.596328	0.000000	-10.000000	0.375000	-19.750000	400.833344	1023.000000	1023.000000	2046.000000
19.700001	-0.046811	-27.665323	-5.950309	-7.210142	-5.952826	-8.552047	0.000000	-10.000000	0.358333	-19.600000	394.166656	1023.000000	1023.000000	2046.000000
19.719999	-0.047076	-27.822201	-5.990103	-7.254992	-6.006948	-8.570156	0.000000	-10.000000	0.358333	-19.466667	387.666656	1023.000000	1023.000000	2046.000000
19.740000	-0.047562	-28.109161	-5.951240	-7.480850	-6.250312	-8.426760	0.000000	-10.000000	0.366667	-19.433334	381.000000	1023.000000	1023.000000	2046.000000
19.760000	-0.047003	-27.778574	-5.889942	-7.221049	-6.242527	-8.425056	0.000000	-10.000000	0.375000	-19.200001	374.500000	1023.000000	1023.000000	2046.000000
19.780001	-0.045908	-27.131474	-5.965189	-6.923570	-5.971324	-8.271390	0.000000	-10.000000	0.375000	-19.350000	368.000000	1023.000000	1023.000000	2046.000000
19.799999	-0.045692	-27.003855	-5.928453	-6.747216	-6.087297	-8.240889	0.000000	-10.000000	0.375000	-19.516666	361.666656	1023.000000	1023.000000	2046.000000
19.820000	-0.046127	-27.261311	-5.824703	-6.886563	-6.374836	-8.175207	0.000000	-10.000000	0.383333	-19.900002	355.166656	1023.000000	1023.000000	2046.000000
19.840000	-0.046361	-27.399542	-5.840364	-6.892059	-6.325058	-8.342060	0.000000	-10.000000	0.383333	-20.133333	348.666656	1023.000000	1023.000000	2046.000000
19.860001	-0.047229	-27.912054	-6.049845	-7.108768	-6.229537	-8.523903	0.000000	-10.000000	0.383333	-20.150000	341.833344	1023.000000	1023.000000	2046.000000
19.879999	-0.049172	-29.060595	-6.129915	-7.614740	-6.617885	-8.698054	0.000000	-10.000000	0.366667	-20.016666	335.166656	1023.000000	1023.000000	2046.000000
19.900000	-0.051036	-30.162395	-6.086257	-8.103683	-7.114033	-8.858421	0.000000	-10.000000	0.375000	-19.816666	328.333344	1023.000000	1023.000000	2046.000000
19.920000	-0.051299	-30.317848	-6.168224	-8.115035	-6.957947	-9.076641	0.000000	-10.000000	0.375000	-19.700001	321.833344	1023.000000	1023.000000	2046.000000
19.940001	-0.051998	-30.730656	-6.335320	-8.280774	-6.937533	-9.177029	0.000000	-10.000000	0.383333	-19.716667	315.166656	1023.000000	1023.000000	2046.000000
19.959999	-0.053199	-31.440695	-6.196832	-8.590397	-7.424263	-9.229204	0.000000	-10.000000	0.383333	-19.716667	308.666656	1023.000000	1023.000000	2046.000000
19.980000	-0.053161	-31.417961	-6.125413	-8.515611	-7.467775	-9.309163	0.000000	-10.000000	0.383333	-19.566668	302.000000	1023.000000	1023.000000	2046.000000
20.000000	-0.052452	-30.999262	-6.291408	-8.342482	-7.060765	-9.304607	0.000000	-10.000000	0.375000	-19.416666	295.500000	1023.000000	1023.000000	2046.000000
20.020000	-0.052885	-31.254847	-6.217337	-8.469032	-7.313010	-9.255467	0.000000	-10.000000	0.358333	-19.283333	289.000000	1023.000000	1023.000000	2046.000000
20.040001	-0.053292	-31.495768	-6.011893	-8.693439	-7.678083	-9.112352	0.000000	-10.000000	0.350000	-19.100000	282.666656	1023.000000	1023.000000	2046.000000
20.059999	-0.052538	-31.050169	-6.102337	-8.354843	-7.363290	-9.229700	0.000000	-10.000000	0.350000	-19.083334	276.166656	1023.000000	1023.000000	2046.000000
20.080000	-0.052162	-30.827785	-6.262153	-8.305768	-7.103063	-9.156801	0.000000	-10.000000	0.350000	-18.716667	269.833344	1023.000000	1023.000000	2046.000000
20.100000	-0.052770	-31.187241	-6.031720	-8.497132	-7.549576	-9.108813	0.000000	-10.000000	0.350000	-18.500000	263.500000	1023.000000	1023.000000	2046.000000
20.120001	-0.052864	-31.242752	-5.956216	-8.480194	-7.683345	-9.122996	0.000000	-10.000000	0.333333	-18.250000	257.500000	1023.000000	1023.000000	2046.000000
20.139999	-0.051863	-30.650740	-6.078932	-8.196286	-7.200467	-9.175054	0.000000	-10.000000	0.333333	-18.183334	251.500000	1023.000000	1023.000000	2046.000000
20.160000	-0.052114	-30.799500	-6.151803	-8.223065	-7.240844	-9.183788	0.000000	-10.000000	0.333333	-18.250000	245.500000	1023.000000	1023.000000	2046.000000
20.180000	-0.052640	-31.110172	-5.885221	-8.481737	-7.647958	-9.095256	0.000000	-10.000000	0.350000	-18.366667	239.333328	1023.000000	1023.000000	2046.000000
20.200001	-0.052346	-30.936638	-5.808842	-8.317906	-7.641354	-9.168535	0.000000	-10.000000	0.358333	-18.666668	233.000000	1023.000000	1023.000000	2046.000000
20.219999	-0.051550	-30.465906	-6.075864	-8.032469	-7.161355	-9.196219	0.000000	-10.000000	0.358333	-18.866667	226.666672	1023.000000	1023.000000	2046.000000
20.240000	-0.052673	-31.129791	-6.273463	-8.255823	-7.417354	-9.183151	0.000000	-10.000000	0.366667	-19.000000	220.500000	1023.000000	1023.000000	2046.000000
20.260000	-0.054405	-32.153187	-6.102334	-8.652649	-8.117122	-9.281080	0.000000	-10.000000	0.358333	-19.316668	214.166672	1023.000000	1023.000000	2046.000000
20.280001	-0.055487	-32.792564	-6.259369	-8.717402	-8.212637	-9.603158	0.000000	-10.000000	0.358333	-19.550001	207.666672	1023.000000	1023.000000	2046.000000
20.299999	-0.055671	-32.901455	-6.446715	-8.649585	-8.004851	-9.800305	0.000000	-10.000000	0.350000	-19.600000	201.000000	1023.000000	1023.000000	2046.000000
20.320000	-0.055694	-32.914898	-6.510596	-8.867292	-7.835639	-9.701369	0.000000	-10.000000	0.358333	-19.533333	194.500000	1023.000000	1023.000000	2046.000000
20.340000	-0.055984	-33.086452	-6.290080	-8.947622	-8.235738	-9.613012	0.000000	-10.000000	0.366667	-19.600000	188.000000	1023.000000	1023.000000	2046.000000
20.360001	-0.056493	-33.387569	-6.478119	-8.821662	-8.389957	-9.697832	0.000000	-10.000000	0.366667	-19.766666	181.500000	1023.000000	1023.000000	2046.000000
20.379999	-0.057429	-33.940376	-6.977824	-8.680898	-8.327867	-9.953787	0.000000	-10.000000	0.358333	-19.900000	175.000000	1023.000000	1023.000000	2046.000000
20.400000	-0.060096	-35.516579	-7.375202	-9.143215	-8.787832	-10.210329	0.000000	-10.000000	0.350000	-19.800001	168.333328	1023.000000	1023.000000	2046.000000
20.420000	-0.063400	-37.469666	-7.519502	-9.640269	-9.596184	-10.713711	0.000000	-10.000000	0.333333	-19.283335	161.833328	1023.000000	1023.000000	2046.000000
20.440001	-0.066417	-39.252232	-8.093086	-9.817656	-9.929185	-11.412304	0.000000	-10.000000	0.300000	-18.616667	155.333328	1023.000000	1023.000000	2046.000000
20.459999	-0.069141	-40.862110	-8.739296	-10.169998	-10.061423	-11.891394	0.000000	-10.000000	0.266667	-17.766666	149.166672	1023.000000	1023.000000	2046.000000
20.480000	-0.071703	-42.376228	-9.050852	-10.713827	-10.556546	-12.055003	0.000000	-10.000000	0.250000	-17.150000	143.166672	1023.000000	1023.000000	2046.000000
20.500000	-0.073268	-43.301426	-9.050606	-10.933986	-10.978019	-12.338818	0.000000	-10.000000	0.250000	-16.600000	137.333328	1023.000000	1023.000000	2046.000000
20.520000	-0.073937	-43.696529	-9.435140	-10.732679	-10.779852	-12.748858	0.000000	-10.000000	0.241667	-16.433334	131.833328	1023.000000	1023.000000	2046.000000
20.540001	-0.075020	-44.336613	-9.768612	-10.944011	-10.753769	-12.870221	0.000000	-10.000000	0.241667	-16.450001	126.166664	1023.000000	1023.000000	2046.000000
20.559999	-0.076305	-45.096291	-9.783071	-11.270710	-11.256005	-12.786504	0.000000	-10.000000	0.233333	-16.466667	120.833336	1023.000000	1023.000000	2046.000000
20.580000	-0.076962	-45.484734	-9.937058	-11.230064	-11.329801	-12.987811	0.000000	-10.000000	0.225000	-16.316668	115.166664	1023.000000	1023.000000	2046.000000
20.600000	-0.077468	-45.783451	-10.334097	-11.261388	-11.050738	-13.137229	0.000000	-10.000000	0.225000	-16.183334	109.833336	1023.000000	1023.000000	2046.000000
20.620001	-0.078429	-46.351372	-10.389055	-11.726285	-11.334104	-12.901927	0.000000	-10.000000	0.225000	-15.933334	104.333336	1023.000000	1023.000000	2046.000000
20.639999	-0.078954	-46.661644	-10.370127	-11.742736	-11.496809	-13.051972	0.000000	-10.000000	0.241667	-15.800000	99.166664	1023.000000	1023.000000	2046.000000
20.660000	-0.079413	-46.933113	-10.716187	-11.716158	-11.294099	-13.206669	0.000000	-10.000000	0.225000	-15.550000	93.833336	1023.000000	1023.000000	2046.000000
20.680000	-0.080180	-47.386288	-10.767696	-12.176572	-11.457147	-12.984873	0.000000	-10.000000	0.233333	-15.283334	88.666664	1023.000000	1023.000000	2046.000000
20.700001	-0.080125	-47.353859	-10.527172	-12.264493	-11.614722	-12.947472	0.000000	-10.000000	0.233333	-15.016667	83.500000	1023.000000	1023.000000	2046.000000
20.719999	-0.079913	-47.228687	-10.742044	-12.086346	-11.326674	-13.073625	0.000000	-10.000000	0.241667	-14.883333	78.500000	1023.000000	1023.000000	2046.000000
20.740000	-0.079343	-46.891853	-10.675109	-12.224947	-11.265361	-12.726437	0.000000	-10.000000	0.225000	-14.850000	73.500000	1023.000000	1023.000000	2046.000000
20.760000	-0.078500	-46.393261	-10.395237	-11.995288	-11.438061	-12.564674	0.000000	-10.000000	0.216667	-14.766666	68.500000	1023.000000	1023.000000	2046.000000
20.780001	-0.077991	-46.092876	-10.523779	-11.610629	-11.257534	-12.700936	0.000000	-10.000000	0.216667	-14.633333	63.666668	1023.000000	1023.000000	2046.000000
20.799999	-0.077929	-46.055805	-10.645046	-11.752297	-11.127720	-12.530743	0.000000	-10.000000	0.225000	-14.583334	58.833332	1023.000000	1023.000000	2046.000000
20.820000	-0.078216	-46.225842	-10.438441	-11.866198	-11.409089	-12.512115	0.000000	-10.000000	0.225000	-14.666667	54.000000	1023.000000	1023.000000	2046.000000
20.840000	-0.079579	-47.031136	-10.498748	-12.039297	-11.602911	-12.890181	0.000000	-10.000000	0.216667	-14.666667	49.000000	1023.000000	1023.000000	2046.000000
20.860001	-0.080834	-47.772915	-10.754247	-12.416492	-11.516116	-13.086060	0.000000	-10.000000	0.208333	-14.483334	44.000000	1023.000000	1023.000000	2046.000000
20.879999	-0.081860	-48.379330	-10.712338	-12.912545	-11.756749	-12.997696	0.000000	-10.000000	0.200000	-13.933333	39.166668	1023.000000	1023.000000	2046.000000
20.900000	-0.082827	-48.950855	-10.541717	-12.976344	-12.115959	-13.316837	0.000000	-10.000000	0.183333	-13.233334	34.500000	1023.000000	1023.000000	2046.000000
20.920000	-0.083659	-49.442654	-10.796176	-13.069776	-12.029883	-13.546817	0.000000	-10.000000	0.158333	-12.500000	30.166666	1023.000000	1023.000000	2046.000000
20.940001	-0.083585	-49.398579	-10.809904	-13.440985	-11.935137	-13.212552	0.000000	-10.000000	0.125000	-11.816667	26.000000	1023.000000	1023.000000	2046.000000
20.959999	-0.083658	-49.441811	-10.473547	-13.301073	-12.267898	-13.399294	0.000000	-10.000000	0.116667	-11.250000	22.000000	1023.000000	1023.000000	2046.000000
20.980000	-0.083628	-49.424080	-10.661453	-13.182306	-12.006721	-13.573600	0.000000	-10.000000	0.116667	-10.783334	18.166666	1023.000000	1023.000000	2046.000000
21.000000	-0.082886	-48.985661	-10.582588	-13.377481	-11.847733	-13.177859	0.000000	-10.000000	0.116667	-10.483334	14.500000	1023.000000	1023.000000	2046.000000
21.020000	-0.082565	-48.796001	-10.247024	-13.165777	-12.097086	-13.286116	0.000000	-10.000000	0.108333	-10.100000	11.166667	1023.000000	1023.000000	2046.000000
21.040001	-0.082432	-48.717373	-10.475757	-13.090085	-11.788123	-13.363408	0.000000	-10.000000	0.100000	-9.550000	7.833333	1023.000000	1023.000000	2046.000000
21.059999	-0.081483	-48.156696	-10.344701	-13.215940	-11.651709	-12.944347	0.000000	-10.000000	0.100000	-8.866667	4.666667	1023.000000	1023.000000	2046.000000
21.080000	-0.081388	-48.100136	-10.036365	-13.056690	-11.930244	-13.076836	0.000000	-10.000000	0.100000	-8.150000	1.833333	1023.000000	1023.000000	2046.000000
21.100000	-0.081055	-47.903290	-10.226285	-12.940732	-11.583733	-13.152541	0.000000	-10.000000	0.100000	-7.633333	-0.500000	1023.000000	1023.000000	2046.000000
21.120001	-0.080060	-47.315441	-10.170343	-13.076389	-11.326944	-12.741764	0.000000	-10.000000	0.100000	-7.216667	-2.833333	1023.000000	1023.000000	2046.000000
21.139999	-0.080178	-47.385483	-9.885789	-12.867668	-11.654841	-12.977183	0.000000	-10.000000	0.100000	-6.900000	-5.166667	1023.000000	1023.000000	2046.000000
21.160000	-0.079834	-47.181934	-10.096329	-12.856337	-11.284191	-12.945076	0.000000	-10.000000	0.091667	-6.516667	-7.500000	1023.000000	1023.000000	2046.000000
21.180000	-0.078951	-46.660130	-9.935163	-12.910899	-11.209222	-12.604846	0.000000	-10.000000	0.083333	-6.166667	-9.500000	1023.000000	1023.000000	2046.000000
21.200001	-0.079300	-46.866119	-9.729515	-12.751259	-11.492166	-12.893181	0.000000	-10.000000	0.075000	-5.866667	-11.500000	1023.000000	1023.000000	2046.000000
21.219999	-0.078975	-46.674305	-9.971961	-12.743401	-11.122446	-12.836498	0.000000	-10.000000	0.075000	-5.566667	-13.500000	1023.000000	1023.000000	2046.000000
21.240000	-0.078285	-46.266144	-9.884469	-12.823919	-11.033791	-12.523966	0.000000	-10.000000	0.066667	-5.250000	-15.500000	1023.000000	1023.000000	2046.000000
21.260000	-0.078591	-46.447525	-9.647308	-12.662102	-11.384881	-12.753234	0.000000	-10.000000	0.066667	-4.900000	-17.333334	1023.000000	1023.000000	2046.000000
21.280001	-0.078667	-46.492012	-9.838398	-12.669440	-11.175660	-12.808513	0.000000	-10.000000	0.058333	-4.566667	-19.000000	1023.000000	1023.000000	2046.000000
21.299999	-0.078042	-46.122871	-9.797624	-12.704349	-10.997521	-12.623377	0.000000	-10.000000	0.058333	-4.250000	-20.500000	1023.000000	1023.000000	2046.000000
21.320000	-0.078215	-46.224949	-9.537439	-12.655513	-11.374132	-12.657864	0.000000	-10.000000	0.050000	-4.016667	-22.000000	1023.000000	1023.000000	2046.000000
21.340000	-0.078293	-46.271255	-9.704610	-12.626632	-11.151319	-12.788697	0.000000	-10.000000	0.050000	-3.800000	-23.333334	1023.000000	1023.000000	2046.000000
21.360001	-0.077423	-45.756779	-9.671781	-12.657556	-10.919256	-12.508186	0.000000	-10.000000	0.050000	-3.566667	-24.666666	1023.000000	1023.000000	2046.000000
21.379999	-0.077909	-46.044033	-9.460876	-12.565604	-11.290301	-12.727252	0.000000	-10.000000	0.050000	-3.283333	-25.833334	1023.000000	1023.000000	2046.000000
21.400000	-0.077268	-45.665543	-9.621483	-12.495691	-10.870210	-12.678158	0.000000	-10.000000	0.050000	-3.050000	-27.000000	1023.000000	1023.000000	2046.000000
21.420000	-0.076970	-45.489037	-9.456780	-12.540102	-11.014153	-12.478002	0.000000	-10.000000	0.050000	-2.783333	-28.000000	1023.000000	1023.000000	2046.000000
21.440001	-0.077519	-45.813953	-9.394786	-12.413279	-11.264107	-12.741783	0.000000	-10.000000	0.050000	-2.450000	-29.000000	1023.000000	1023.000000	2046.000000
21.459999	-0.077481	-45.791508	-9.721506	-12.343743	-11.083459	-12.642800	0.000000	-10.000000	0.050000	-1.750000	-29.666666	1023.000000	1023.000000	2046.000000
21.480000	-0.079420	-46.936939	-9.780191	-12.595656	-11.734138	-12.826953	0.000000	-10.000000	0.050000	-0.916667	-30.000000	1023.000000	1023.000000	2046.000000
21.500000	-0.081169	-47.970776	-10.095321	-12.844195	-11.846350	-13.184908	0.000000	-10.000000	0.050000	-0.250000	-30.000000	1023.000000	1023.000000	2046.000000
21.520000	-0.081978	-48.449253	-10.174786	-13.025818	-11.932112	-13.316537	0.000000	-10.000000	0.050000	0.000000	-30.000000	1023.000000	1023.000000	2046.000000
21.540001	-0.082863	-48.971806	-10.044656	-13.138968	-12.258210	-13.529973	0.000000	-10.000000	0.058333	0.000000	-30.000000	1023.000000	1023.000000	2046.000000
21.559999	-0.082294	-48.635963	-10.143022	-13.175117	-11.824686	-13.493138	0.000000	-10.000000	0.058333	0.000000	-30.000000	1023.000000	1023.000000	2046.000000
21.580000	-0.081502	-48.167850	-9.914259	-13.116587	-11.835017	-13.301987	0.000000	-10.000000	0.058333	0.000000	-30.000000	1023.000000	1023.000000	2046.000000
21.600000	-0.081368	-48.088455	-9.824079	-12.949396	-11.902497	-13.412484	0.000000	-10.000000	0.050000	0.000000	-30.000000	1023.000000	1023.000000	2046.000000
21.620001	-0.081069	-47.911766	-10.109903	-12.844634	-11.625207	-13.332022	0.000000	-10.000000	0.050000	0.000000	-30.000000	1023.000000	1023.000000	2046.000000
21.639999	-0.082137	-48.542881	-10.268933	-13.055830	-11.971298	-13.246819	0.000000	-10.000000	0.033333	0.716667	-30.000000	1023.000000	1023.000000	2046.000000
21.660000	-0.084986	-50.226505	-10.607673	-13.266038	-12.526306	-13.826488	0.000000	-10.000000	0.025000	1.950000	-30.000000	1023.000000	1023.000000	2046.000000
21.680000	-0.087928	-51.965599	-11.346797	-13.584569	-12.690862	-14.343372	0.000000	-10.000000	0.016667	3.816667	-30.000000	1023.000000	1023.000000	2046.000000
21.700001	-0.090533	-53.504818	-11.728337	-14.055586	-13.091553	-14.629343	0.000000	-10.000000	0.016667	5.283333	-30.000000	1023.000000	1023.000000	2046.000000
21.719999	-0.092462	-54.644825	-11.866637	-14.330507	-13.451798	-14.995882	0.000000	-10.000000	0.008333	6.350000	-30.000000	1023.000000	1023.000000	2046.000000
21.740000	-0.093117	-55.031963	-12.101539	-14.387923	-13.330494	-15.212009	0.000000	-10.000000	0.000000	6.633334	-30.000000	1023.000000	1023.000000	2046.000000
21.760000	-0.093201	-55.081890	-12.243127	-14.458294	-13.228306	-15.152165	0.000000	-10.000000	0.000000	6.533333	-30.000000	1023.000000	1023.000000	2046.000000
21.780001	-0.093829	-55.452919	-12.359171	-14.441093	-13.355289	-15.297365	0.000000	-10.000000	0.000000	6.466667	-30.000000	1023.000000	1023.000000	2046.000000
21.799999	-0.094047	-55.581726	-12.569614	-14.443942	-13.240231	-15.327938	0.000000	-10.000000	0.000000	6.816667	-30.000000	1023.000000	1023.000000	2046.000000
21.820000	-0.093751	-55.407120	-12.726056	-14.458552	-13.111712	-15.110798	0.000000	-10.000000	0.000000	7.500000	-30.000000	1023.000000	1023.000000	2046.000000
21.840000	-0.094010	-55.559978	-12.700734	-14.461351	-13.293200	-15.104693	0.000000	-10.000000	0.000000	8.266666	-30.000000	1023.000000	1023.000000	2046.000000
21.860001	-0.093888	-55.487534	-12.772242	-14.442374	-13.198337	-15.074580	0.000000	-10.000000	-0.008333	9.083333	-12.666667	1023.000000	1023.000000	2046.000000
21.879999	-0.093588	-55.310379	-13.016672	-14.468766	-13.000869	-14.824070	0.000000	-10.000000	-0.025000	9.916667	5.333333	1023.000000	1023.000000	2046.000000
21.900000	-0.093683	-55.366413	-13.017336	-14.591499	-13.099936	-14.657640	0.000000	-10.000000	-0.041667	10.916667	24.666666	1023.000000	1023.000000	2046.000000
21.920000	-0.093406	-55.203087	-13.001695	-14.613615	-13.006597	-14.581181	0.000000	-10.000000	-0.058333	12.150001	27.666666	1023.000000	1023.000000	2046.000000
21.940001	-0.092424	-54.622494	-13.049127	-14.626599	-12.699761	-14.247009	0.000000	-10.000000	-0.091667	13.483334	31.666666	1023.000000	1023.000000	2046.000000
21.959999	-0.091604	-54.138054	-12.848177	-14.661179	-12.654791	-13.973905	0.000000	-10.000000	-0.116667	14.616667	35.833332	1023.000000	1023.000000	2046.000000
21.980000	-0.089913	-53.138641	-12.623068	-14.395179	-12.404890	-13.715505	0.000000	-10.000000	-0.125000	15.766667	40.666668	1023.000000	1023.000000	2046.000000
22.000000	-0.087776	-51.875557	-12.492806	-14.044085	-12.022268	-13.316397	0.000000	-10.000000	-0.125000	16.716667	45.666668	1023.000000	1023.000000	2046.000000
22.020000	-0.085991	-50.820915	-12.176504	-13.771358	-11.869805	-13.003248	0.000000	-10.000000	-0.150000	17.700001	51.000000	1023.000000	1023.000000	2046.000000
22.040001	-0.084259	-49.797016	-11.923853	-13.481693	-11.596129	-12.795340	0.000000	-10.000000	-0.200000	18.700001	56.666668	1023.000000	1023.000000	2046.000000
22.059999	-0.083137	-49.133926	-11.821712	-13.431170	-11.271352	-12.609694	0.000000	-10.000000	-0.241667	19.900000	62.833332	1023.000000	1023.000000	2046.000000
22.080000	-0.082612	-48.823551	-11.514231	-13.626736	-11.231871	-12.450714	0.000000	-10.000000	-0.300000	21.333334	69.333336	1023.000000	1023.000000	2046.000000
22.100000	-0.082292	-48.634529	-11.313303	-13.679293	-11.171243	-12.470692	0.000000	-10.000000	-0.341667	22.833334	76.333336	1023.000000	1023.000000	2046.000000
22.120001	-0.081681	-48.273766	-11.274018	-13.749495	-10.940641	-12.309609	0.000000	-10.000000	-0.400000	24.516666	83.500000	1023.000000	1023.000000	2046.000000
22.139999	-0.080774	-47.737606	-10.957397	-13.805247	-10.850845	-12.124118	0.000000	-10.000000	-0.450000	26.183334	91.500000	1023.000000	1023.000000	2046.000000
22.160000	-0.079761	-47.138809	-10.671675	-13.697018	-10.713583	-12.056536	0.000000	-10.000000	-0.500000	27.500000	100.000000	1023.000000	1023.000000	2046.000000
22.180000	-0.078503	-46.395222	-10.542069	-13.580187	-10.416655	-11.856310	0.000000	-10.000000	-0.533333	28.466667	109.166664	1023.000000	1023.000000	2046.000000
22.200001	-0.076585	-45.261902	-10.218678	-13.491527	-10.069497	-11.482200	0.000000	-10.000000	-0.575000	29.400002	118.333336	1023.000000	1023.000000	2046.000000
22.219999	-0.074719	-44.158970	-9.817947	-13.197447	-9.895165	-11.248410	0.000000	-10.000000	-0.583333	30.100000	127.833336	1023.000000	1023.000000	2046.000000
22.240000	-0.072908	-43.088886	-9.654289	-12.970066	-9.510162	-10.954368	0.000000	-10.000000	-0.600000	30.783333	137.833328	1023.000000	1023.000000	2046.000000
22.260000	-0.070329	-41.564636	-9.211676	-12.766044	-9.106503	-10.480415	0.000000	-10.000000	-0.600000	31.266666	148.166672	1023.000000	1023.000000	2046.000000
22.280001	-0.068006	-40.191750	-8.845877	-12.366560	-8.778503	-10.200808	0.000000	-10.000000	-0.650000	31.750000	158.666672	1023.000000	1023.000000	2046.000000
22.299999	-0.066244	-39.150200	-8.611387	-12.195808	-8.467513	-9.875491	0.000000	-10.000000	-0.683333	32.450001	169.000000	1023.000000	1023.000000	2046.000000
22.320000	-0.063760	-37.682278	-8.277819	-11.921047	-8.024503	-9.458908	0.000000	-10.000000	-0.700000	32.933334	179.666672	1023.000000	1023.000000	2046.000000
22.340000	-0.061382	-36.276836	-7.902213	-11.577693	-7.636870	-9.160059	0.000000	-10.000000	-0.700000	33.433334	190.500000	1023.000000	1023.000000	2046.000000
22.360001	-0.059356	-35.079105	-7.592637	-11.287217	-7.329862	-8.869390	0.000000	-10.000000	-0.700000	33.483334	201.666672	1023.000000	1023.000000	2046.000000
22.379999	-0.057280	-33.852245	-7.350207	-11.014010	-6.951175	-8.536854	0.000000	-10.000000	-0.700000	33.700001	212.833328	1023.000000	1023.000000	2046.000000
22.400000	-0.055131	-32.582203	-7.022159	-10.707863	-6.617397	-8.234785	0.000000	-10.000000	-0.691667	33.683334	224.000000	1023.000000	1023.000000	2046.000000
22.420000	-0.053428	-31.576027	-6.787397	-10.417631	-6.354432	-8.016565	0.000000	-10.000000	-0.683333	33.666668	235.166672	1023.000000	1023.000000	2046.000000
22.440001	-0.051815	-30.622572	-6.547989	-10.219446	-6.141860	-7.713277	0.000000	-10.000000	-0.658333	33.150002	246.500000	1023.000000	1023.000000	2046.000000
22.459999	-0.049703	-29.374289	-6.307619	-9.926487	-5.738198	-7.401986	0.000000	-10.000000	-0.650000	32.549999	257.833344	1023.000000	1023.000000	2046.000000
22.480000	-0.048198	-28.485237	-6.001860	-9.645688	-5.648561	-7.189127	0.000000	-10.000000	-0.641667	32.150002	268.833344	1023.000000	1023.000000	2046.000000
22.500000	-0.046949	-27.746986	-5.811233	-9.489282	-5.463391	-6.983081	0.000000	-10.000000	-0.641667	32.016666	279.500000	1023.000000	1023.000000	2046.000000
22.520000	-0.044785	-26.467888	-5.552441	-9.181194	-5.031048	-6.703205	0.000000	-10.000000	-0.633333	32.066666	290.166656	1023.000000	1023.000000	2046.000000
22.540001	-0.043405	-25.652462	-5.281452	-8.984123	-4.934556	-6.452331	0.000000	-10.000000	-0.608333	31.949999	300.833344	1023.000000	1023.000000	2046.000000
22.559999	-0.042128	-24.897888	-5.070970	-8.833425	-4.747545	-6.245948	0.000000	-10.000000	-0.591667	31.516666	311.666656	1023.000000	1023.000000	2046.000000
22.580000	-0.039868	-23.562149	-4.869799	-8.452342	-4.252743	-5.987265	0.000000	-10.000000	-0.566667	31.016666	322.166656	1023.000000	1023.000000	2046.000000
22.600000	-0.038901	-22.990454	-4.616751	-8.310938	-4.312042	-5.750722	0.000000	-10.000000	-0.550000	30.616667	332.500000	1023.000000	1023.000000	2046.000000
22.620001	-0.038431	-22.712616	-4.562737	-8.124690	-4.368852	-5.656338	0.000000	-10.000000	-0.541667	30.516666	342.666656	1023.000000	1023.000000	2046.000000
22.639999	-0.037801	-22.340441	-4.599288	-7.932090	-4.172266	-5.636798	0.000000	-10.000000	-0.541667	30.500000	353.000000	1023.000000	1023.000000	2046.000000
22.660000	-0.038314	-22.643686	-4.565975	-7.991914	-4.443906	-5.641892	0.000000	-10.000000	-0.558333	30.516666	363.333344	1023.000000	1023.000000	2046.000000
22.680000	-0.038661	-22.848927	-4.544328	-8.112853	-4.511799	-5.679945	0.000000	-10.000000	-0.575000	30.683334	373.500000	1023.000000	1023.000000	2046.000000
22.700001	-0.036810	-21.754768	-4.305648	-7.787459	-4.106223	-5.555439	0.000000	-10.000000	-0.566667	30.800001	383.500000	1023.000000	1023.000000	2046.000000
22.719999	-0.035181	-20.792007	-4.059321	-7.554054	-3.797910	-5.380722	0.000000	-10.000000	-0.533333	30.500000	393.833344	1023.000000	1023.000000	2046.000000
22.740000	-0.033702	-19.917665	-3.643794	-7.489062	-3.775902	-5.008908	0.000000	-10.000000	-0.508333	29.983334	404.166656	1023.000000	1023.000000	2046.000000
22.760000	-0.030552	-18.056372	-3.463908	-6.681719	-3.208570	-4.702175	0.000000	-10.000000	-0.500000	29.566668	414.500000	1023.000000	1023.000000	2046.000000
22.780001	-0.028687	-16.953831	-3.483378	-6.183606	-2.871099	-4.415749	0.000000	-10.000000	-0.525000	29.333334	424.333344	1023.000000	1023.000000	2046.000000
22.799999	-0.029129	-17.215401	-3.384448	-6.343669	-3.196938	-4.290346	0.000000	-10.000000	-0.525000	29.333334	434.000000	1023.000000	1023.000000	2046.000000
22.820000	-0.030154	-17.821108	-3.655020	-6.155329	-3.229069	-4.781690	0.000000	-10.000000	-0.525000	29.133333	443.666656	1023.000000	1023.000000	2046.000000
22.840000	-0.032339	-19.112606	-4.199877	-6.252643	-3.398779	-5.261307	0.000000	-10.000000	-0.500000	29.000000	453.500000	1023.000000	1023.000000	2046.000000
22.860001	-0.034661	-20.484697	-4.308856	-6.614088	-4.052017	-5.509737	0.000000	-10.000000	-0.483333	28.550001	463.333344	1023.000000	1023.000000	2046.000000
22.879999	-0.035397	-20.919407	-4.382863	-6.648354	-4.166461	-5.721728	0.000000	-10.000000	-0.450000	27.833334	473.000000	1023.000000	1023.000000	2046.000000
22.900000	-0.034243	-20.237484	-4.551801	-6.300299	-3.637396	-5.747989	0.000000	-10.000000	-0.425000	27.100000	482.333344	1023.000000	1023.000000	2046.000000
22.920000	-0.034207	-20.216181	-4.517159	-6.321154	-3.778794	-5.599074	0.000000	-10.000000	-0.391667	26.400002	491.500000	1023.000000	1023.000000	2046.000000
22.940001	-0.034157	-20.186544	-4.358747	-6.291178	-3.948260	-5.588358	0.000000	-10.000000	-0.391667	26.100000	500.333344	1023.000000	1023.000000	2046.000000
22.959999	-0.032576	-19.252279	-4.470107	-5.765313	-3.409197	-5.607662	0.000000	-10.000000	-0.391667	25.750000	509.166656	1023.000000	1023.000000	2046.000000
22.980000	-0.031826	-18.809156	-4.511812	-5.679106	-3.214931	-5.403308	0.000000	-10.000000	-0.383333	25.583334	517.833313	1023.000000	1023.000000	2046.000000
23.000000	-0.031718	-18.745499	-4.310349	-5.780091	-3.490257	-5.164802	0.000000	-10.000000	-0.366667	25.266666	526.500000	1023.000000	1023.000000	2046.000000
23.020000	-0.031340	-18.521778	-4.163377	-5.722823	-3.558164	-5.077415	0.000000	-10.000000	-0.350000	24.916668	534.833313	1023.000000	1023.000000	2046.000000
23.040001	-0.029463	-17.412706	-4.272310	-5.239362	-2.902779	-4.998255	0.000000	-10.000000	-0.350000	24.533335	543.333313	1023.000000	1023.000000	2046.000000
23.059999	-0.028814	-17.028782	-4.243454	-5.237565	-2.833704	-4.714058	0.000000	-10.000000	-0.358333	24.466667	551.666687	1023.000000	1023.000000	2046.000000
23.080000	-0.028178	-16.653263	-3.824286	-5.335337	-3.037263	-4.456377	0.000000	-10.000000	-0.358333	24.533333	560.000000	1023.000000	1023.000000	2046.000000
23.100000	-0.026224	-15.498314	-3.762421	-4.893103	-2.475644	-4.367147	0.000000	-10.000000	-0.358333	24.549999	568.000000	1023.000000	1023.000000	2046.000000
23.120001	-0.024254	-14.334118	-3.710630	-4.604405	-1.922247	-4.096836	0.000000	-10.000000	-0.333333	24.266666	576.000000	1023.000000	1023.000000	2046.000000
23.139999	-0.022912	-13.541204	-3.205660	-4.567578	-2.100921	-3.667045	0.000000	-10.000000	-0.316667	23.850000	584.000000	1023.000000	1023.000000	2046.000000
23.160000	-0.020369	-12.038087	-2.954000	-3.978967	-1.666465	-3.438654	0.000000	-10.000000	-0.291667	23.366667	592.000000	1023.000000	1023.000000	2046.000000
23.180000	-0.017326	-10.239700	-2.840950	-3.326724	-0.897188	-3.174838	0.000000	-10.000000	-0.283333	22.900000	600.000000	1023.000000	1023.000000	2046.000000
23.200001	-0.015815	-9.346770	-2.325661	-3.226222	-1.013560	-2.781327	0.000000	-10.000000	-0.250000	22.166666	607.833313	1023.000000	1023.000000	2046.000000
23.219999	-0.014312	-8.458180	-1.919811	-3.086158	-0.788709	-2.663502	0.000000	-10.000000	-0.225000	21.450001	615.500000	1023.000000	1023.000000	2046.000000
23.240000	-0.012828	-7.581559	-1.986073	-2.771166	-0.112558	-2.711762	0.000000	-10.000000	-0.216667	20.733334	622.833313	1023.000000	1023.000000	2046.000000
23.260000	-0.013154	-7.774105	-1.903557	-3.125240	-0.159772	-2.585536	0.000000	-10.000000	-0.225000	20.416666	629.833313	1023.000000	1023.000000	2046.000000
23.280001	-0.013098	-7.740645	-1.512133	-3.420711	-0.369880	-2.437922	0.000000	-10.000000	-0.225000	20.299999	636.666687	1023.000000	1023.000000	2046.000000
23.299999	-0.012205	-7.212880	-1.476606	-3.157307	0.055839	-2.634806	0.000000	-10.000000	-0.225000	20.166666	643.500000	1023.000000	1023.000000	2046.000000
23.320000	-0.011116	-6.569489	-1.365422	-3.167449	0.436291	-2.472909	0.000000	-10.000000	-0.225000	20.049999	650.333313	1023.000000	1023.000000	2046.000000
23.340000	-0.010320	-6.099315	-0.934775	-3.237335	0.326680	-2.253885	0.000000	-10.000000	-0.225000	19.533333	657.000000	1023.000000	1023.000000	2046.000000
23.360001	-0.008389	-4.957827	-0.581657	-2.926631	0.651466	-2.101006	0.000000	-10.000000	-0.208333	19.283333	663.500000	1023.000000	1023.000000	2046.000000
23.379999	-0.006165	-3.643524	-0.500016	-2.473969	1.286659	-1.956197	0.000000	-10.000000	-0.200000	18.750000	670.000000	1023.000000	1023.000000	2046.000000
23.400000	-0.004821	-2.849440	-0.063754	-2.524497	1.235784	-1.496973	0.000000	-10.000000	-0.191667	18.716667	676.333313	1023.000000	1023.000000	2046.000000
23.420000	-0.002577	-1.523201	0.328117	-2.105099	1.560521	-1.306740	0.000000	-10.000000	-0.183333	18.600000	682.500000	1023.000000	1023.000000	2046.000000
23.440001	-0.000444	-0.262233	0.411139	-1.644803	2.143924	-1.172492	0.000000	-10.000000	-0.183333	18.783333	688.666687	1023.000000	1023.000000	2046.000000
23.459999	0.001219	0.720198	0.843858	-1.631371	2.197019	-0.689309	0.000000	-10.000000	-0.191667	19.100000	695.000000	1023.000000	1023.000000	2046.000000
23.480000	0.003397	2.007400	1.239565	-1.204163	2.500093	-0.528095	0.000000	-10.000000	-0.200000	19.350000	701.333313	1023.000000	1023.000000	2046.000000
23.500000	0.005386	3.183338	1.256768	-0.760683	3.115346	-0.428092	0.000000	-10.000000	-0.208333	19.850000	707.833313	1023.000000	1023.000000	2046.000000
23.520000	0.007027	4.152722	1.561269	-0.768115	3.320798	0.038770	0.000000	-10.000000	-0.216667	20.266666	716.500000	1023.000000	1023.000000	2046.000000
23.540001	0.009039	5.341915	2.078831	-0.346159	3.456159	0.153084	0.000000	-10.000000	-0.233333	20.516666	725.500000	1023.000000	1023.000000	2046.000000
23.559999	0.010684	6.314479	2.140274	0.045798	3.949453	0.178954	0.000000	-10.000000	-0.241667	20.483334	732.166687	1023.000000	1023.000000	2046.000000
23.580000	0.012335	7.290128	2.314173	0.192311	4.324069	0.459575	0.000000	-10.000000	-0.250000	20.383333	736.833313	1023.000000	1023.000000	2046.000000
23.600000	0.013468	7.959306	2.616250	0.313621	4.283095	0.746340	0.000000	-10.000000	-0.250000	20.333334	741.333313	1023.000000	1023.000000	2046.000000
23.620001	0.013848	8.184125	2.639776	0.490014	4.355039	0.699297	0.000000	-10.000000	-0.250000	20.549999	748.166687	1023.000000	1023.000000	2046.000000
23.639999	0.013957	8.248863	2.465599	0.591104	4.578726	0.613436	0.000000	-10.000000	-0.258333	20.683334	755.000000	1023.000000	1023.000000	2046.000000
23.660000	0.014582	8.617763	2.628550	0.427261	4.684162	0.877790	0.000000	-10.000000	-0.241667	21.100000	762.000000	1023.000000	1023.000000	2046.000000
23.680000	0.015841	9.361846	3.056044	0.661308	4.743085	0.901409	0.000000	-10.000000	-0.241667	21.200001	769.000000	1023.000000	1023.000000	2046.000000
23.700001	0.017065	10.085662	3.010407	0.916512	5.257421	0.901322	0.000000	-10.000000	-0.233333	21.166668	776.000000	1023.000000	1023.000000	2046.000000
23.719999	0.018993	11.224860	3.174601	1.061683	5.653807	1.334770	0.000000	-10.000000	-0.233333	21.100000	783.000000	1023.000000	1023.000000	2046.000000
23.740000	0.020827	12.308537	3.404023	1.446002	5.757857	1.700655	0.000000	-10.000000	-0.233333	21.016666	790.000000	1023.000000	1023.000000	2046.000000
23.760000	0.021136	12.491131	3.367543	1.782636	5.806606	1.534345	0.000000	-10.000000	-0.216667	20.916666	797.000000	1023.000000	1023.000000	2046.000000
23.780001	0.020054	11.852030	2.962980	1.761212	5.914672	1.213166	0.000000	-10.000000	-0.208333	20.733334	804.000000	1023.000000	1023.000000	2046.000000
23.799999	0.017811	10.526402	2.718610	1.358107	5.489285	0.960402	0.000000	-10.000000	-0.191667	20.516666	811.000000	1023.000000	1023.000000	2046.000000
23.820000	0.014933	8.825406	2.506921	1.246414	4.807497	0.264574	0.000000	-10.000000	-0.191667	20.033335	818.000000	1023.000000	1023.000000	2046.000000
23.840000	0.012495	7.384294	1.994581	1.135725	4.599127	-0.345140	0.000000	-10.000000	-0.191667	19.233334	824.833313	1023.000000	1023.000000	2046.000000
23.860001	0.012151	7.181493	1.758796	0.935863	4.773873	-0.287039	0.000000	-10.000000	-0.175000	18.283335	831.333313	1023.000000	1023.000000	2046.000000
23.879999	0.012149	7.179927	1.893262	0.958326	4.564855	-0.236515	0.000000	-10.000000	-0.150000	17.583334	837.500000	1023.000000	1023.000000	2046.000000
23.900000	0.011845	7.000420	1.825248	1.125151	4.548681	-0.498660	0.000000	-10.000000	-0.125000	16.966667	843.500000	1023.000000	1023.000000	2046.000000
23.920000	0.012169	7.191893	1.570644	1.263106	4.877841	-0.519697	0.000000	-10.000000	-0.108333	16.733334	849.333313	1023.000000	1023.000000	2046.000000
23.940001	0.012977	7.669513	1.715285	1.257426	4.891931	-0.195129	0.000000	-10.000000	-0.091667	16.366667	855.000000	1023.000000	1023.000000	2046.000000
23.959999	0.012983	7.673143	1.869997	1.458508	4.708579	-0.363940	0.000000	-10.000000	-0.075000	16.033333	860.500000	1023.000000	1023.000000	2046.000000
23.980000	0.013185	7.792498	1.623019	1.546920	5.024110	-0.401552	0.000000	-10.000000	-0.050000	15.233334	865.833313	1023.000000	1023.000000	2046.000000
24.000000	0.014437	8.532048	1.757720	1.468957	5.247620	0.057751	0.000000	-10.000000	-0.058333	14.466667	871.000000	1023.000000	1023.000000	2046.000000
24.020000	0.014689	8.680984	1.941419	1.691787	5.075765	-0.027986	0.000000	-10.000000	-0.058333	13.683333	876.000000	1023.000000	1023.000000	2046.000000
24.040001	0.014933	8.825432	1.716610	1.792684	5.364744	-0.048606	0.000000	-10.000000	-0.066667	13.083333	880.666687	1023.000000	1023.000000	2046.000000
24.059999	0.016369	9.674104	1.797677	1.806292	5.710842	0.359293	0.000000	-10.000000	-0.041667	12.500000	885.333313	1023.000000	1023.000000	2046.000000
24.080000	0.017219	10.176164	2.098819	1.942688	5.570434	0.564221	0.000000	-10.000000	-0.033333	11.783334	889.666687	1023.000000	1023.000000	2046.000000
24.100000	0.017893	10.574698	2.164851	2.221519	5.685462	0.502868	0.000000	-10.000000	-0.025000	11.216667	892.666687	1023.000000	1023.000000	2046.000000
24.120001	0.020039	11.843095	2.213206	2.571617	6.194039	0.864232	0.000000	-10.000000	-0.016667	10.366667	896.333313	1023.000000	1023.000000	2046.000000
24.139999	0.022024	13.016262	2.538712	2.905596	6.259328	1.312626	0.000000	-10.000000	-0.008333	9.483334	899.666687	1023.000000	1023.000000	2046.000000
24.160000	0.023264	13.748968	2.880570	3.299176	6.253786	1.315436	0.000000	-10.000000	0.008333	7.900000	904.166687	1023.000000	1023.000000	2046.000000
24.180000	0.025174	14.877875	2.915472	3.603809	6.866748	1.491847	0.000000	-10.000000	0.016667	6.416667	907.000000	1023.000000	1023.000000	2046.000000
24.200001	0.025770	15.230201	3.214149	3.494105	6.782862	1.739085	0.000000	-10.000000	0.033333	4.650000	909.500000	1023.000000	1023.000000	2046.000000
24.219999	0.024925	14.730498	3.232335	3.313144	6.723302	1.461717	0.000000	-10.000000	0.041667	3.416667	911.333313	1023.000000	1023.000000	2046.000000
24.240000	0.025012	14.782367	3.108805	3.127318	7.029751	1.516494	0.000000	-10.000000	0.050000	2.333333	912.666687	1023.000000	1023.000000	2046.000000
24.260000	0.024123	14.256815	3.226785	2.757911	6.732902	1.539217	0.000000	-10.000000	0.050000	1.366667	913.500000	1023.000000	1023.000000	2046.000000
24.280001	0.023311	13.776765	3.193711	2.609703	6.767053	1.206299	0.000000	-10.000000	0.058333	0.283333	913.833313	1023.000000	1023.000000	2046.000000
24.299999	0.024042	14.208933	3.239914	2.537608	7.024774	1.406636	0.000000	-10.000000	0.066667	-0.866667	914.000000	1023.000000	1023.000000	2046.000000
24.320000	0.024077	14.229655	3.486065	2.474843	6.773133	1.495614	0.000000	-10.000000	0.075000	-1.533333	914.000000	1023.000000	1023.000000	2046.000000
24.340000	0.024554	14.511422	3.509975	2.566945	7.002567	1.431935	0.000000	-10.000000	0.075000	-2.083333	914.000000	1023.000000	1023.000000	2046.000000
24.360001	0.026177	15.470603	3.693173	2.736102	7.284908	1.756420	0.000000	-10.000000	0.075000	-2.466667	914.000000	1023.000000	1023.000000	2046.000000
24.379999	0.026955	15.930255	3.940580	2.849245	7.191103	1.949327	0.000000	-10.000000	0.066667	-2.800000	914.000000	1023.000000	1023.000000	2046.000000
24.400000	0.027632	16.330349	4.064655	3.034029	7.302330	1.929335	0.000000	-10.000000	0.058333	-2.733333	914.000000	1023.000000	1023.000000	2046.000000
24.420000	0.029388	17.368055	4.176858	3.307303	7.659961	2.223933	0.000000	-10.000000	0.050000	-2.300000	914.000000	1023.000000	1023.000000	2046.000000
24.440001	0.030321	17.919804	4.466146	3.467167	7.585133	2.401358	0.000000	-10.000000	0.058333	-1.866667	914.000000	1023.000000	1023.000000	2046.000000
24.459999	0.031229	18.456106	4.735361	3.690489	7.670831	2.359426	0.000000	-10.000000	0.058333	-1.733333	914.000000	1023.000000	1023.000000	2046.000000
24.480000	0.032725	19.340624	4.661432	4.003708	8.101514	2.573970	0.000000	-10.000000	0.066667	-1.850000	914.000000	1023.000000	1023.000000	2046.000000
24.500000	0.032974	19.487637	4.778185	3.917946	7.947980	2.843526	0.000000	-10.000000	0.058333	-2.000000	914.000000	1023.000000	1023.000000	2046.000000
24.520000	0.032509	19.212980	4.744278	3.965464	7.843101	2.660138	0.000000	-10.000000	0.066667	-2.366667	914.000000	1023.000000	1023.000000	2046.000000
24.540001	0.032588	19.259315	4.567153	4.071495	7.975750	2.644917	0.000000	-10.000000	0.058333	-3.150000	914.000000	1023.000000	1023.000000	2046.000000
24.559999	0.032166	19.010239	4.809896	3.912530	7.590642	2.697169	0.000000	-10.000000	0.075000	-4.400000	914.000000	1023.000000	1023.000000	2046.000000
24.580000	0.032512	19.214697	4.740097	3.860599	7.844533	2.769468	0.000000	-10.000000	0.083333	-5.883334	914.000000	1023.000000	1023.000000	2046.000000
24.600000	0.033067	19.542473	4.660985	4.039402	7.908423	2.933663	0.000000	-10.000000	0.108333	-7.383334	914.000000	1023.000000	1023.000000	2046.000000
24.620001	0.032401	19.148945	4.584054	4.095650	7.537970	2.931271	0.000000	-10.000000	0.116667	-8.766666	914.000000	1023.000000	1023.000000	2046.000000
24.639999	0.030940	18.285370	4.112898	4.119343	7.423198	2.629930	0.000000	-10.000000	0.133333	-10.100000	914.000000	1023.000000	1023.000000	2046.000000
24.660000	0.028649	16.931339	3.855775	3.731554	6.931607	2.412403	0.000000	-10.000000	0.141667	-11.266666	914.000000	1023.000000	1023.000000	2046.000000
24.680000	0.025153	14.865600	3.563134	3.334537	6.197644	1.770285	0.000000	-10.000000	0.183333	-12.583333	906.666687	1023.000000	1023.000000	2046.000000
24.700001	0.021164	12.507812	2.860306	3.011564	5.674955	0.960987	0.000000	-10.000000	0.250000	-14.900000	895.833313	1023.000000	1023.000000	2046.000000
24.719999	0.017612	10.408846	2.281961	2.557025	5.064874	0.504985	0.000000	-10.000000	0.316667	-16.933332	885.000000	1023.000000	1023.000000	2046.000000
24.740000	0.014566	8.608459	2.012416	2.248037	4.359557	-0.011552	0.000000	-10.000000	0.383333	-19.283333	879.500000	1023.000000	1023.000000	2046.000000
24.760000	0.012222	7.223165	1.553454	2.163914	3.987754	-0.481957	0.000000	-10.000000	0.441667	-20.816668	875.166687	1023.000000	1023.000000	2046.000000
24.780001	0.010441	6.170743	1.365026	1.949949	3.525628	-0.669860	0.000000	-10.000000	0.516667	-23.083334	868.333313	1023.000000	1023.000000	2046.000000
24.799999	0.008520	5.035089	1.147192	1.887521	3.071652	-1.071276	0.000000	-10.000000	0.583333	-25.250000	860.666687	1023.000000	1023.000000	2046.000000
24.820000	0.006713	3.967225	0.766576	1.871899	2.705754	-1.377005	0.000000	-10.000000	0.658333	-27.350000	852.333313	1023.000000	1023.000000	2046.000000
24.840000	0.005036	2.976306	0.551355	1.593547	2.306796	-1.475393	0.000000	-10.000000	0.758333	-29.450001	843.166687	1023.000000	1023.000000	2046.000000
24.860001	0.003156	1.865262	0.296403	1.500253	1.907251	-1.838646	0.000000	-10.000000	0.858333	-31.333334	833.333313	1023.000000	1023.000000	2046.000000
24.879999	0.001753	1.035888	0.083644	1.299708	1.611945	-1.959409	0.000000	-10.000000	0.941667	-32.950001	822.833313	1023.000000	1023.000000	2046.000000
24.900000	0.000272	0.160745	0.024350	1.076967	1.172518	-2.113090	0.000000	-10.000000	1.000000	-34.383335	811.666687	1023.000000	1023.000000	2046.000000
24.920000	-0.001222	-0.722092	-0.299289	1.014437	0.949217	-2.386457	0.000000	-10.000000	1.033333	-35.383335	800.000000	1023.000000	1023.000000	2046.000000
24.940001	-0.002329	-1.376677	-0.383971	0.729451	0.686010	-2.408167	0.000000	-10.000000	1.075000	-36.216667	788.000000	1023.000000	1023.000000	2046.000000
24.959999	-0.003274	-1.934891	-0.487567	0.670138	0.494576	-2.612039	0.000000	-10.000000	1.108333	-36.816669	776.000000	1023.000000	1023.000000	2046.000000
24.980000	-0.003893	-2.300926	-0.600282	0.591699	0.309913	-2.602255	0.000000	-10.000000	1.141667	-37.216667	763.833313	1023.000000	1023.000000	2046.000000
25.000000	-0.003770	-2.227833	-0.499874	0.672779	0.102395	-2.503133	0.000000	-10.000000	1.150000	-37.566669	751.500000	1023.000000	1023.000000	2046.000000
25.020000	-0.003905	-2.308041	-0.604595	1.028634	-0.107862	-2.624218	0.000000	-10.000000	1.150000	-37.566669	739.000000	1023.000000	1023.000000	2046.000000
25.040001	-0.003764	-2.224664	-0.673808	1.200363	-0.237489	-2.513731	0.000000	-10.000000	1.150000	-37.550003	726.500000	1023.000000	1023.000000	2046.000000
25.059999	-0.003936	-2.325968	-0.630412	1.365816	-0.504511	-2.556862	0.000000	-10.000000	1.150000	-37.483334	714.000000	1023.000000	1023.000000	2046.000000
25.080000	-0.005127	-3.030295	-0.806868	1.390120	-0.771183	-2.842365	0.000000	-10.000000	1.133333	-37.466667	701.500000	1023.000000	1023.000000	2046.000000
25.100000	-0.006776	-4.004549	-1.014376	1.118103	-1.039614	-3.068661	0.000000	-10.000000	1.116667	-37.533333	693.166687	1023.000000	1023.000000	2046.000000
25.120001	-0.008661	-5.118783	-1.191474	0.720606	-1.315580	-3.332335	0.000000	-10.000000	1.100000	-37.283333	680.666687	1023.000000	1023.000000	2046.000000
25.139999	-0.011264	-6.657134	-1.413448	0.275185	-1.766422	-3.752450	0.000000	-10.000000	1.100000	-36.916668	668.333313	1023.000000	1023.000000	2046.000000
25.160000	-0.013165	-7.780313	-1.583727	-0.130408	-2.076478	-3.989700	0.000000	-10.000000	1.091667	-36.516666	651.666687	1023.000000	1023.000000	2046.000000
25.180000	-0.014548	-8.598125	-1.658027	-0.410976	-2.356032	-4.173090	0.000000	-10.000000	1.083333	-36.266666	639.333313	1023.000000	1023.000000	2046.000000
25.200001	-0.016136	-9.536444	-1.837545	-0.681405	-2.644730	-4.372764	0.000000	-10.000000	1.083333	-36.299999	627.000000	1023.000000	1023.000000	2046.000000
25.219999	-0.016973	-10.031149	-1.908094	-0.821049	-2.788855	-4.513151	0.000000	-10.000000	1.075000	-36.183334	615.000000	1023.000000	1023.000000	2046.000000
25.240000	-0.017413	-10.291004	-1.989349	-0.844674	-2.852800	-4.604182	0.000000	-10.000000	1.066667	-36.166668	603.000000	1023.000000	1023.000000	2046.000000
25.260000	-0.018468	-10.914854	-2.025828	-1.079583	-3.156090	-4.653354	0.000000	-10.000000	1.033333	-35.616669	591.000000	1023.000000	1023.000000	2046.000000
25.280001	-0.018722	-11.064667	-2.035145	-1.151269	-3.156236	-4.722017	0.000000	-10.000000	1.016667	-35.416668	579.000000	1023.000000	1023.000000	2046.000000
25.299999	-0.019059	-11.263988	-2.100511	-1.096100	-3.217510	-4.849867	0.000000	-10.000000	1.016667	-35.083336	567.333313	1023.000000	1023.000000	2046.000000
25.320000	-0.019960	-11.796088	-2.138890	-1.321127	-3.472311	-4.863760	0.000000	-10.000000	1.016667	-34.966667	555.666687	1023.000000	1023.000000	2046.000000
25.340000	-0.019807	-11.705848	-2.132707	-1.255266	-3.354872	-4.963003	0.000000	-10.000000	1.016667	-34.700001	544.166687	1023.000000	1023.000000	2046.000000
25.360001	-0.020437	-12.078309	-2.193007	-1.298167	-3.520135	-5.067000	0.000000	-10.000000	1.000000	-34.650002	532.500000	1023.000000	1023.000000	2046.000000
25.379999	-0.021145	-12.496883	-2.204902	-1.427842	-3.721519	-5.142620	0.000000	-10.000000	1.000000	-34.500000	520.833313	1023.000000	1023.000000	2046.000000
25.400000	-0.020826	-12.308322	-2.201532	-1.364404	-3.535959	-5.206427	0.000000	-10.000000	0.983333	-34.283333	509.333344	1023.000000	1023.000000	2046.000000
25.420000	-0.021430	-12.664862	-2.320199	-1.389838	-3.684736	-5.270089	0.000000	-10.000000	0.966667	-33.683334	497.833344	1023.000000	1023.000000	2046.000000
25.440001	-0.022251	-13.150298	-2.365941	-1.518095	-3.942871	-5.323391	0.000000	-10.000000	0.933333	-33.350002	486.666656	1023.000000	1023.000000	2046.000000
25.459999	-0.022882	-13.523120	-2.637971	-1.558559	-3.882282	-5.444308	0.000000	-10.000000	0.933333	-32.900002	475.500000	1023.000000	1023.000000	2046.000000
25.480000	-0.025509	-15.076090	-2.769833	-2.093042	-4.512486	-5.700729	0.000000	-10.000000	0.916667	-32.716667	464.500000	1023.000000	1023.000000	2046.000000
25.500000	-0.027410	-16.199440	-3.013764	-2.245711	-4.755774	-6.184191	0.000000	-10.000000	0.908333	-32.566669	453.666656	1023.000000	1023.000000	2046.000000
25.520000	-0.027893	-16.484573	-3.139195	-2.466993	-4.670881	-6.207505	0.000000	-10.000000	0.883333	-32.416668	442.833344	1023.000000	1023.000000	2046.000000
25.540001	-0.029170	-17.239706	-3.094208	-2.793720	-4.994816	-6.356961	0.000000	-10.000000	0.866667	-32.233334	432.000000	1023.000000	1023.000000	2046.000000
25.559999	-0.029402	-17.376387	-3.184936	-2.765253	-4.999358	-6.426841	0.000000	-10.000000	0.858333	-32.066666	421.166656	1023.000000	1023.000000	2046.000000
25.580000	-0.029912	-17.678154	-3.553101	-2.755449	-4.825411	-6.544193	0.000000	-10.000000	0.850000	-31.983334	410.333344	1023.000000	1023.000000	2046.000000
25.600000	-0.032464	-19.186136	-3.820655	-3.277759	-5.467697	-6.620026	0.000000	-10.000000	0.833333	-31.750000	399.833344	1023.000000	1023.000000	2046.000000
25.620001	-0.035376	-20.907141	-4.175011	-3.600190	-6.024241	-7.107699	0.000000	-10.000000	0.816667	-31.300001	389.166656	1023.000000	1023.000000	2046.000000
25.639999	-0.038413	-22.702297	-4.836790	-3.953027	-6.198863	-7.713617	0.000000	-10.000000	0.783333	-30.450001	378.833344	1023.000000	1023.000000	2046.000000
25.660000	-0.042916	-25.363174	-5.233389	-4.738770	-7.118090	-8.272924	0.000000	-10.000000	0.741667	-29.583334	368.500000	1023.000000	1023.000000	2046.000000
25.680000	-0.046198	-27.302814	-5.689877	-5.145145	-7.616434	-8.851357	0.000000	-10.000000	0.708333	-28.733334	358.666656	1023.000000	1023.000000	2046.000000
25.700001	-0.047877	-28.295568	-6.239372	-5.369083	-7.481516	-9.205597	0.000000	-10.000000	0.691667	-28.383333	349.000000	1023.000000	1023.000000	2046.000000
25.719999	-0.050446	-29.813845	-6.383728	-5.844648	-8.116741	-9.468729	0.000000	-10.000000	0.700000	-28.350000	339.666656	1023.000000	1023.000000	2046.000000
25.740000	-0.051626	-30.511082	-6.548002	-5.833688	-8.247889	-9.881503	0.000000	-10.000000	0.691667	-28.433334	330.166656	1023.000000	1023.000000	2046.000000
25.760000	-0.052566	-31.066235	-6.970352	-5.913604	-8.129372	-10.052906	0.000000	-10.000000	0.675000	-28.333334	320.833344	1023.000000	1023.000000	2046.000000
25.780001	-0.054510	-32.215633	-7.024875	-6.339046	-8.728102	-10.123610	0.000000	-10.000000	0.666667	-28.166666	311.333344	1023.000000	1023.000000	2046.000000
25.799999	-0.055149	-32.593002	-7.265398	-6.251418	-8.689821	-10.386367	0.000000	-10.000000	0.658333	-27.600000	302.000000	1023.000000	1023.000000	2046.000000
25.820000	-0.055830	-32.995632	-7.659815	-6.484267	-8.493408	-10.358142	0.000000	-10.000000	0.641667	-27.266666	292.666656	1023.000000	1023.000000	2046.000000
25.840000	-0.057604	-34.044212	-7.550198	-6.967506	-9.103463	-10.423044	0.000000	-10.000000	0.616667	-26.550001	283.500000	1023.000000	1023.000000	2046.000000
25.860001	-0.057853	-34.191341	-7.820021	-6.910000	-8.848270	-10.613049	0.000000	-10.000000	0.583333	-26.300001	274.666656	1023.000000	1023.000000	2046.000000
25.879999	-0.058519	-34.584690	-8.073956	-7.222651	-8.775725	-10.512360	0.000000	-10.000000	0.566667	-25.783335	265.833344	1023.000000	1023.000000	2046.000000
25.900000	-0.059776	-35.327583	-7.820789	-7.693360	-9.313302	-10.500132	0.000000	-10.000000	0.550000	-25.650002	257.333344	1023.000000	1023.000000	2046.000000
25.920000	-0.058947	-34.837753	-7.992510	-7.487535	-8.842886	-10.514824	0.000000	-10.000000	0.550000	-25.600000	248.666672	1023.000000	1023.000000	2046.000000
25.940001	-0.058882	-34.799141	-7.966178	-7.585875	-8.974601	-10.272487	0.000000	-10.000000	0.550000	-25.466667	240.333328	1023.000000	1023.000000	2046.000000
25.959999	-0.058446	-34.541553	-7.710530	-7.456386	-9.195017	-10.179621	0.000000	-10.000000	0.550000	-25.250000	231.666672	1023.000000	1023.000000	2046.000000
25.980000	-0.057281	-33.852879	-7.929434	-7.051977	-8.696024	-10.175445	0.000000	-10.000000	0.533333	-24.650002	223.333328	1023.000000	1023.000000	2046.000000
26.000000	-0.058002	-34.279129	-7.774337	-7.329632	-9.190993	-9.984165	0.000000	-10.000000	0.516667	-24.166668	215.000000	1023.000000	1023.000000	2046.000000
26.020000	-0.058471	-34.556099	-7.998175	-7.215988	-9.107671	-10.234266	0.000000	-10.000000	0.508333	-23.766666	207.000000	1023.000000	1023.000000	2046.000000
26.040001	-0.059872	-35.384102	-8.329544	-7.576572	-9.128665	-10.349322	0.000000	-10.000000	0.508333	-23.600000	199.000000	1023.000000	1023.000000	2046.000000
26.059999	-0.062220	-36.771938	-8.144924	-8.220167	-9.844477	-10.562372	0.000000	-10.000000	0.508333	-23.583334	191.000000	1023.000000	1023.000000	2046.000000
26.080000	-0.063296	-37.407669	-8.444781	-8.368790	-9.658227	-10.935872	0.000000	-10.000000	0.475000	-23.216667	183.166672	1023.000000	1023.000000	2046.000000
26.100000	-0.065261	-38.569355	-8.677681	-8.976162	-9.865034	-11.050476	0.000000	-10.000000	0.450000	-22.850000	178.000000	1023.000000	1023.000000	2046.000000
26.120001	-0.066945	-39.564579	-8.465273	-9.462467	-10.465019	-11.171820	0.000000	-10.000000	0.416667	-22.016666	170.666672	1023.000000	1023.000000	2046.000000
26.139999	-0.067220	-39.727024	-8.748417	-9.384405	-10.176371	-11.417832	0.000000	-10.000000	0.408333	-21.266666	163.333328	1023.000000	1023.000000	2046.000000
26.160000	-0.068176	-40.291851	-8.846791	-9.813900	-10.329251	-11.301908	0.000000	-10.000000	0.383333	-20.433334	153.833328	1023.000000	1023.000000	2046.000000
26.180000	-0.068546	-40.510937	-8.584516	-9.940268	-10.647715	-11.338439	0.000000	-10.000000	0.366667	-19.766666	147.000000	1023.000000	1023.000000	2046.000000
26.200001	-0.068173	-40.290268	-8.805840	-9.666488	-10.266829	-11.551113	0.000000	-10.000000	0.350000	-19.216667	140.333328	1023.000000	1023.000000	2046.000000
26.219999	-0.068702	-40.602589	-8.762068	-10.058526	-10.465215	-11.316780	0.000000	-10.000000	0.325000	-18.416668	133.833328	1023.000000	1023.000000	2046.000000
26.240000	-0.068571	-40.525528	-8.563413	-10.046756	-10.590111	-11.325252	0.000000	-10.000000	0.291667	-17.783333	127.500000	1023.000000	1023.000000	2046.000000
26.260000	-0.068281	-40.354317	-8.781336	-9.904388	-10.225489	-11.443104	0.000000	-10.000000	0.258333	-17.150000	121.833336	1023.000000	1023.000000	2046.000000
26.280001	-0.068453	-40.455715	-8.576042	-10.175529	-10.488284	-11.215862	0.000000	-10.000000	0.241667	-16.566668	116.166664	1023.000000	1023.000000	2046.000000
26.299999	-0.068087	-40.239246	-8.437927	-10.087506	-10.456428	-11.257386	0.000000	-10.000000	0.241667	-15.850000	110.833336	1023.000000	1023.000000	2046.000000
26.320000	-0.067882	-40.118195	-8.618224	-10.043095	-10.143933	-11.312943	0.000000	-10.000000	0.241667	-15.250000	105.333336	1023.000000	1023.000000	2046.000000
26.340000	-0.067871	-40.111885	-8.402889	-10.194916	-10.358038	-11.156043	0.000000	-10.000000	0.233333	-14.700000	100.166664	1023.000000	1023.000000	2046.000000
26.360001	-0.067652	-39.982277	-8.392485	-10.040195	-10.271638	-11.277961	0.000000	-10.000000	0.216667	-14.150001	95.166664	1023.000000	1023.000000	2046.000000
26.379999	-0.067741	-40.034870	-8.567273	-10.116252	-10.073723	-11.277623	0.000000	-10.000000	0.200000	-13.550000	90.500000	1023.000000	1023.000000	2046.000000
26.400000	-0.067747	-40.038746	-8.340491	-10.270553	-10.332742	-11.094961	0.000000	-10.000000	0.191667	-13.050000	86.166664	1023.000000	1023.000000	2046.000000
26.420000	-0.067801	-40.070377	-8.446008	-10.123159	-10.222419	-11.278791	0.000000	-10.000000	0.175000	-12.683333	81.666664	1023.000000	1023.000000	2046.000000
26.440001	-0.067968	-40.168900	-8.637356	-10.280742	-10.053016	-11.197786	0.000000	-10.000000	0.158333	-12.233334	77.333336	1023.000000	1023.000000	2046.000000
26.459999	-0.068034	-40.207844	-8.399506	-10.363755	-10.333907	-11.110675	0.000000	-10.000000	0.141667	-11.783334	73.000000	1023.000000	1023.000000	2046.000000
26.480000	-0.068368	-40.405281	-8.526114	-10.241732	-10.291390	-11.346045	0.000000	-10.000000	0.133333	-11.400001	69.166664	1023.000000	1023.000000	2046.000000
26.500000	-0.068619	-40.553543	-8.695435	-10.455576	-10.134624	-11.267907	0.000000	-10.000000	0.125000	-10.916667	65.500000	1023.000000	1023.000000	2046.000000
26.520000	-0.068563	-40.520470	-8.440818	-10.470855	-10.416215	-11.192583	0.000000	-10.000000	0.133333	-10.566667	62.000000	1023.000000	1023.000000	2046.000000
26.540001	-0.068792	-40.656277	-8.524866	-10.356968	-10.342171	-11.432271	0.000000	-10.000000	0.133333	-10.183333	58.500000	1023.000000	1023.000000	2046.000000
26.559999	-0.068820	-40.672619	-8.695329	-10.540337	-10.102859	-11.334096	0.000000	-10.000000	0.125000	-9.833333	55.000000	1023.000000	1023.000000	2046.000000
26.580000	-0.068555	-40.516144	-8.465237	-10.547709	-10.279597	-11.223602	0.000000	-10.000000	0.108333	-9.433333	51.666668	1023.000000	1023.000000	2046.000000
26.600000	-0.068756	-40.634632	-8.424981	-10.488285	-10.341146	-11.380220	0.000000	-10.000000	0.100000	-8.916667	48.500000	1023.000000	1023.000000	2046.000000
26.620001	-0.068684	-40.592529	-8.620144	-10.493824	-10.065720	-11.412842	0.000000	-10.000000	0.100000	-8.566667	45.500000	1023.000000	1023.000000	2046.000000
26.639999	-0.068408	-40.429092	-8.464683	-10.604487	-10.184408	-11.175514	0.000000	-10.000000	0.091667	-8.133333	42.666668	1023.000000	1023.000000	2046.000000
26.660000	-0.068890	-40.713737	-8.436359	-10.528685	-10.332777	-11.415915	0.000000	-10.000000	0.083333	-7.716667	40.000000	1023.000000	1023.000000	2046.000000
26.680000	-0.068752	-40.632435	-8.652371	-10.582896	-10.041477	-11.355687	0.000000	-10.000000	0.083333	-7.333333	37.333332	1023.000000	1023.000000	2046.000000
26.700001	-0.068604	-40.545212	-8.434374	-10.649191	-10.282766	-11.178883	0.000000	-10.000000	0.083333	-6.900000	34.833332	1023.000000	1023.000000	2046.000000
26.719999	-0.069227	-40.913147	-8.467388	-10.598595	-10.423357	-11.423808	0.000000	-10.000000	0.083333	-6.516667	32.500000	1023.000000	1023.000000	2046.000000
26.740000	-0.069093	-40.834091	-8.706717	-10.677948	-10.093703	-11.355724	0.000000	-10.000000	0.066667	-6.133333	30.500000	1023.000000	1023.000000	2046.000000
26.760000	-0.068969	-40.760963	-8.503598	-10.728817	-10.332980	-11.195566	0.000000	-10.000000	0.066667	-5.833333	28.500000	1023.000000	1023.000000	2046.000000
26.780001	-0.069770	-41.233799	-8.525502	-10.719950	-10.507162	-11.481186	0.000000	-10.000000	0.066667	-5.550000	26.500000	1023.000000	1023.000000	2046.000000
26.799999	-0.069346	-40.983662	-8.714736	-10.769822	-10.138597	-11.360506	0.000000	-10.000000	0.075000	-5.333333	24.500000	1023.000000	1023.000000	2046.000000
26.820000	-0.069476	-41.060341	-8.583083	-10.739385	-10.410430	-11.327444	0.000000	-10.000000	0.083333	-5.066667	22.666666	1023.000000	1023.000000	2046.000000
26.840000	-0.070917	-41.911880	-8.759658	-10.741301	-10.793036	-11.617887	0.000000	-10.000000	0.075000	-4.716667	21.000000	1023.000000	1023.000000	2046.000000
26.860001	-0.072448	-42.816570	-9.314405	-10.943370	-10.778084	-11.780711	0.000000	-10.000000	0.066667	-4.066667	19.500000	1023.000000	1023.000000	2046.000000
26.879999	-0.074281	-43.899921	-9.459851	-11.355482	-11.225372	-11.859218	0.000000	-10.000000	0.050000	-3.483333	18.166666	1023.000000	1023.000000	2046.000000
26.900000	-0.076686	-45.321133	-9.516861	-11.534888	-11.794834	-12.474547	0.000000	-10.000000	0.050000	-3.166667	17.000000	1023.000000	1023.000000	2046.000000
26.920000	-0.078418	-46.345085	-9.912412	-11.770832	-11.772331	-12.889510	0.000000	-10.000000	0.050000	-3.050000	16.000000	1023.000000	1023.000000	2046.000000
26.940001	-0.077522	-45.815697	-9.843875	-12.087256	-11.500007	-12.384558	0.000000	-10.000000	0.058333	-3.083333	15.000000	1023.000000	1023.000000	2046.000000
26.959999	-0.078216	-46.225395	-9.582638	-11.932837	-11.865560	-12.844361	0.000000	-10.000000	0.058333	-3.183333	13.833333	1023.000000	1023.000000	2046.000000
26.980000	-0.077709	-45.926270	-9.861691	-11.753321	-11.434138	-12.877118	0.000000	-10.000000	0.058333	-3.300000	12.666667	1023.000000	1023.000000	2046.000000
27.000000	-0.076983	-45.497250	-9.832113	-11.881330	-11.249060	-12.534746	0.000000	-10.000000	0.050000	-3.366667	11.500000	1023.000000	1023.000000	2046.000000
27.020000	-0.077775	-45.965145	-9.750224	-11.826958	-11.736959	-12.651005	0.000000	-10.000000	0.050000	-3.016667	10.500000	1023.000000	1023.000000	2046.000000
27.040001	-0.079794	-47.158272	-10.208103	-12.018633	-11.929978	-13.001556	0.000000	-10.000000	0.050000	-1.916667	9.666667	1023.000000	1023.000000	2046.000000
27.059999	-0.082040	-48.485798	-10.816918	-12.325375	-12.043242	-13.300264	0.000000	-10.000000	0.050000	-0.216667	9.166667	1023.000000	1023.000000	2046.000000
27.080000	-0.085556	-50.563534	-11.148191	-12.791399	-12.818782	-13.805163	0.000000	-10.000000	0.050000	1.116667	9.000000	1023.000000	1023.000000	2046.000000
27.100000	-0.088364	-52.222885	-11.578571	-13.180066	-13.069558	-14.394691	0.000000	-10.000000	0.050000	1.650000	9.000000	1023.000000	1023.000000	2046.000000
27.120001	-0.089003	-52.600819	-11.834673	-13.369014	-12.921504	-14.475629	0.000000	-10.000000	0.058333	0.700000	9.000000	1023.000000	1023.000000	2046.000000
27.139999	-0.090340	-53.390728	-11.883301	-13.470012	-13.289454	-14.747961	0.000000	-10.000000	0.058333	-0.683333	9.000000	1023.000000	1023.000000	2046.000000
27.160000	-0.091386	-54.009098	-12.120278	-13.512839	-13.318205	-15.057774	0.000000	-10.000000	0.058333	-2.233333	8.666667	1023.000000	1023.000000	2046.000000
27.180000	-0.091268	-53.939537	-12.386259	-13.492962	-13.103958	-14.956357	0.000000	-10.000000	0.050000	-3.066667	8.000000	1023.000000	1023.000000	2046.000000
27.200001	-0.092151	-54.461231	-12.464434	-13.619415	-13.427031	-14.950353	0.000000	-10.000000	0.050000	-3.533333	6.833333	1023.000000	1023.000000	2046.000000
27.219999	-0.092765	-54.824158	-12.663727	-13.698274	-13.397462	-15.064697	0.000000	-10.000000	0.050000	-3.966667	5.666667	1023.000000	1023.000000	2046.000000
27.240000	-0.092503	-54.669544	-12.882650	-13.725064	-13.171659	-14.890169	0.000000	-10.000000	0.058333	-4.333333	4.166667	1023.000000	1023.000000	2046.000000
27.260000	-0.093327	-55.156300	-12.918423	-13.878121	-13.462685	-14.897070	0.000000	-10.000000	0.058333	-4.566667	2.833333	1023.000000	1023.000000	2046.000000
27.280001	-0.093897	-55.493095	-12.984277	-13.981636	-13.488782	-15.038399	0.000000	-10.000000	0.066667	-4.516667	1.333333	1023.000000	1023.000000	2046.000000
27.299999	-0.093776	-55.421539	-13.213546	-14.075999	-13.256268	-14.875726	0.000000	-10.000000	0.058333	-4.250000	0.333333	1023.000000	1023.000000	2046.000000
27.320000	-0.094073	-55.596905	-13.050866	-14.353340	-13.469007	-14.723691	0.000000	-10.000000	0.066667	-3.966667	-0.833333	1023.000000	1023.000000	2046.000000
27.340000	-0.094068	-55.594078	-13.037270	-14.371696	-13.357066	-14.828047	0.000000	-10.000000	0.058333	-4.100000	-2.000000	1023.000000	1023.000000	2046.000000
27.360001	-0.092883	-54.893593	-13.013821	-14.251423	-13.053458	-14.574892	0.000000	-10.000000	0.058333	-4.383333	-3.333333	1023.000000	1023.000000	2046.000000
27.379999	-0.092137	-54.452919	-12.790453	-14.160015	-13.131030	-14.371422	0.000000	-10.000000	0.066667	-4.683333	-4.833333	1023.000000	1023.000000	2046.000000
27.400000	-0.091191	-53.893616	-12.638377	-13.911752	-13.008875	-14.334611	0.000000	-10.000000	0.083333	-4.916667	-6.333333	1023.000000	1023.000000	2046.000000
27.420000	-0.090083	-53.239079	-12.625830	-13.648462	-12.744261	-14.220526	0.000000	-10.000000	0.100000	-5.233334	-8.000000	1023.000000	1023.000000	2046.000000
27.440001	-0.089931	-53.149017	-12.493284	-13.756944	-12.792506	-14.106281	0.000000	-10.000000	0.091667	-5.716667	-9.666667	1023.000000	1023.000000	2046.000000
27.459999	-0.090440	-53.450233	-12.309925	-13.855924	-12.943731	-14.340652	0.000000	-10.000000	0.083333	-5.966667	-11.500000	1023.000000	1023.000000	2046.000000
27.480000	-0.090954	-53.753540	-12.415919	-14.012194	-12.848610	-14.476817	0.000000	-10.000000	0.066667	-5.816667	-13.500000	1023.000000	1023.000000	2046.000000
27.500000	-0.091574	-54.120316	-12.391688	-14.383987	-12.922068	-14.422573	0.000000	-10.000000	0.058333	-5.033333	-15.500000	1023.000000	1023.000000	2046.000000
27.520000	-0.092284	-54.539581	-12.247526	-14.508366	-13.136675	-14.647014	0.000000	-10.000000	0.050000	-4.000000	-17.333334	1023.000000	1023.000000	2046.000000
27.540001	-0.092462	-54.644810	-12.299972	-14.505690	-13.047336	-14.791811	0.000000	-10.000000	0.050000	-2.900000	-18.833334	1023.000000	1023.000000	2046.000000
27.559999	-0.092386	-54.599976	-12.224690	-14.715382	-13.033464	-14.626436	0.000000	-10.000000	0.050000	-1.633333	-19.666666	1023.000000	1023.000000	2046.000000
27.580000	-0.092185	-54.481297	-12.009671	-14.670624	-13.099835	-14.701167	0.000000	-10.000000	0.050000	-0.650000	-20.000000	1023.000000	1023.000000	2046.000000
27.600000	-0.091687	-54.186810	-12.000465	-14.546362	-12.932775	-14.707207	0.000000	-10.000000	0.050000	0.000000	-20.000000	1023.000000	1023.000000	2046.000000
27.620001	-0.090727	-53.619850	-11.816668	-14.536916	-12.784978	-14.481288	0.000000	-10.000000	0.050000	0.000000	-20.000000	1023.000000	1023.000000	2046.000000
27.639999	-0.090025	-53.204502	-11.610955	-14.452605	-12.763283	-14.377659	0.000000	-10.000000	0.050000	0.000000	-20.000000	1023.000000	1023.000000	2046.000000
27.660000	-0.089462	-52.872280	-11.583595	-14.314919	-12.583046	-14.390722	0.000000	-10.000000	0.050000	0.000000	-20.000000	1023.000000	1023.000000	2046.000000
27.680000	-0.088423	-52.258186	-11.432039	-14.297232	-12.409774	-14.119141	0.000000	-10.000000	0.050000	0.000000	-20.000000	1023.000000	1023.000000	2046.000000
27.700001	-0.087761	-51.867027	-11.238994	-14.149024	-12.385652	-14.093357	0.000000	-10.000000	0.050000	0.000000	-20.000000	1023.000000	1023.000000	2046.000000
27.719999	-0.087119	-51.487316	-11.246513	-14.009160	-12.188480	-14.043161	0.000000	-10.000000	0.050000	0.000000	-20.000000	1023.000000	1023.000000	2046.000000
27.740000	-0.086094	-50.881802	-11.042160	-14.024910	-12.020527	-13.794205	0.000000	-10.000000	0.050000	0.000000	-20.000000	1023.000000	1023.000000	2046.000000
27.760000	-0.085377	-50.457798	-10.814429	-13.850908	-12.020533	-13.771927	0.000000	-10.000000	0.050000	0.000000	-20.000000	1023.000000	1023.000000	2046.000000
27.780001	-0.084878	-50.162846	-10.883915	-13.742905	-11.806059	-13.729969	0.000000	-10.000000	0.050000	0.000000	-20.000000	1023.000000	1023.000000	2046.000000
27.799999	-0.083999	-49.643547	-10.723808	-13.754298	-11.662414	-13.503029	0.000000	-10.000000	0.050000	0.000000	-20.000000	1023.000000	1023.000000	2046.000000
27.820000	-0.083446	-49.316349	-10.519304	-13.562133	-11.691569	-13.543343	0.000000	-10.000000	0.041667	0.000000	-20.000000	1023.000000	1023.000000	2046.000000
27.840000	-0.083078	-49.098896	-10.596012	-13.483610	-11.531816	-13.487456	0.000000	-10.000000	0.041667	0.000000	-20.000000	1023.000000	1023.000000	2046.000000
27.860001	-0.082431	-48.716694	-10.426670	-13.486761	-11.484943	-13.318319	0.000000	-10.000000	0.041667	0.000000	-20.000000	1023.000000	1023.000000	2046.000000
27.879999	-0.082276	-48.625149	-10.377946	-13.359046	-11.502948	-13.385209	0.000000	-10.000000	0.050000	0.000000	-20.000000	1023.000000	1023.000000	2046.000000
27.900000	-0.081935	-48.423706	-10.356329	-13.347652	-11.446144	-13.273580	0.000000	-10.000000	0.050000	0.000000	-20.000000	1023.000000	1023.000000	2046.000000
27.920000	-0.081515	-48.175415	-10.230608	-13.219030	-11.438219	-13.287558	0.000000	-10.000000	0.050000	0.000000	-20.000000	1023.000000	1023.000000	2046.000000
27.940001	-0.081569	-48.207432	-10.307172	-13.210191	-11.402891	-13.287178	0.000000	-10.000000	0.050000	0.000000	-20.000000	1023.000000	1023.000000	2046.000000
27.959999	-0.080917	-47.821964	-10.153933	-13.207941	-11.296061	-13.164032	0.000000	-10.000000	0.050000	0.000000	-20.000000	1023.000000	1023.000000	2046.000000
27.980000	-0.080565	-47.613937	-10.045739	-13.088337	-11.332278	-13.147583	0.000000	-10.000000	0.050000	0.000000	-20.000000	1023.000000	1023.000000	2046.000000
28.000000	-0.080328	-47.473785	-10.070328	-13.072395	-11.223034	-13.108027	0.000000	-10.000000	0.050000	0.000000	-20.000000	1023.000000	1023.000000	2046.000000
28.020000	-0.079563	-47.021629	-9.938426	-12.920049	-11.098671	-13.064485	0.000000	-10.000000	0.050000	0.000000	-20.000000	1023.000000	1023.000000	2046.000000
28.040001	-0.079575	-47.028679	-9.921773	-12.903707	-11.191043	-13.012156	0.000000	-10.000000	0.041667	0.616667	-20.000000	1023.000000	1023.000000	2046.000000
28.059999	-0.079456	-46.958755	-9.944072	-12.863750	-11.218998	-12.931937	0.000000	-10.000000	0.025000	1.416667	-20.000000	1023.000000	1023.000000	2046.000000
28.080000	-0.080657	-47.668159	-10.126097	-12.912359	-11.528957	-13.100747	0.000000	-10.000000	0.016667	2.366667	-20.000000	1023.000000	1023.000000	2046.000000
28.100000	-0.082074	-48.505466	-10.276875	-13.158084	-11.785777	-13.284729	0.000000	-10.000000	0.016667	2.700000	-20.000000	1023.000000	1023.000000	2046.000000
28.120001	-0.082467	-48.737778	-10.287252	-13.265827	-11.810575	-13.374125	0.000000	-10.000000	0.025000	2.883333	-20.000000	1023.000000	1023.000000	2046.000000
28.139999	-0.082892	-48.989105	-10.305449	-13.231279	-11.850574	-13.601804	0.000000	-10.000000	0.033333	2.916667	-20.000000	1023.000000	1023.000000	2046.000000
28.160000	-0.082542	-48.782337	-10.152717	-13.388279	-11.704633	-13.536707	0.000000	-10.000000	0.041667	2.950000	-20.000000	1023.000000	1023.000000	2046.000000
28.180000	-0.081376	-48.093250	-10.006018	-13.124073	-11.575229	-13.387931	0.000000	-10.000000	0.050000	3.000000	-20.000000	1023.000000	1023.000000	2046.000000
28.200001	-0.081277	-48.034485	-10.048316	-13.071038	-11.572854	-13.342277	0.000000	-10.000000	0.041667	3.166667	-20.000000	1023.000000	1023.000000	2046.000000
28.219999	-0.080648	-47.662960	-10.151594	-12.917743	-11.397554	-13.196069	0.000000	-10.000000	0.025000	3.566667	-20.000000	1023.000000	1023.000000	2046.000000
28.240000	-0.082330	-48.656868	-10.357755	-13.079522	-11.846087	-13.373505	0.000000	-10.000000	0.008333	3.916667	-20.000000	1023.000000	1023.000000	2046.000000
28.260000	-0.084322	-49.834232	-10.762197	-13.254142	-12.041035	-13.776857	0.000000	-10.000000	-0.008333	5.300000	-20.000000	1023.000000	1023.000000	2046.000000
28.280001	-0.087038	-51.439678	-11.242249	-13.537366	-12.443578	-14.216484	0.000000	-10.000000	-0.016667	7.033333	-20.000000	1023.000000	1023.000000	2046.000000
28.299999	-0.090178	-53.295376	-11.635059	-14.066604	-12.988700	-14.605015	0.000000	-10.000000	-0.016667	8.850000	-20.000000	1023.000000	1023.000000	2046.000000
28.320000	-0.090718	-53.614586	-11.873528	-14.105153	-12.796483	-14.839420	0.000000	-10.000000	-0.008333	9.516667	-20.000000	1023.000000	1023.000000	2046.000000
28.340000	-0.091678	-54.181755	-11.937359	-14.258528	-13.021518	-14.964349	0.000000	-10.000000	0.000000	9.583334	-20.000000	1023.000000	1023.000000	2046.000000
28.360001	-0.092420	-54.620396	-12.086102	-14.361971	-13.066012	-15.106308	0.000000	-10.000000	0.000000	9.733334	-5.000000	1023.000000	1023.000000	2046.000000
28.379999	-0.091755	-54.226940	-12.299491	-14.143477	-12.697361	-15.086610	0.000000	-10.000000	-0.016667	10.133333	11.000000	1023.000000	1023.000000	2046.000000
28.400000	-0.092304	-54.551449	-12.379355	-14.312731	-12.897824	-14.961538	0.000000	-10.000000	-0.033333	10.550000	27.000000	1023.000000	1023.000000	2046.000000
28.420000	-0.092406	-54.611931	-12.463202	-14.282797	-12.862725	-15.003205	0.000000	-10.000000	-0.050000	11.266666	30.333334	1023.000000	1023.000000	2046.000000
28.440001	-0.091717	-54.204723	-12.617488	-14.147785	-12.599538	-14.839912	0.000000	-10.000000	-0.050000	11.733334	32.666668	1023.000000	1023.000000	2046.000000
28.459999	-0.092367	-54.589073	-12.558691	-14.410167	-12.875316	-14.744900	0.000000	-10.000000	-0.075000	12.616667	38.000000	1023.000000	1023.000000	2046.000000
28.480000	-0.091167	-53.879807	-12.645400	-14.149098	-12.442157	-14.643153	0.000000	-10.000000	-0.100000	13.033333	41.000000	1023.000000	1023.000000	2046.000000
28.500000	-0.091479	-54.063976	-12.641502	-14.346915	-12.662031	-14.413527	0.000000	-10.000000	-0.125000	13.750000	45.333332	1023.000000	1023.000000	2046.000000
28.520000	-0.090887	-53.714508	-12.638920	-14.312512	-12.403089	-14.359988	0.000000	-10.000000	-0.133333	14.500000	49.833332	1023.000000	1023.000000	2046.000000
28.540001	-0.089898	-53.129780	-12.659547	-14.266539	-12.082797	-14.120897	0.000000	-10.000000	-0.133333	15.266666	56.166668	1023.000000	1023.000000	2046.000000
28.559999	-0.089503	-52.896164	-12.300877	-14.473010	-12.279096	-13.843181	0.000000	-10.000000	-0.133333	16.066666	62.833332	1023.000000	1023.000000	2046.000000
28.580000	-0.086866	-51.337692	-12.217791	-13.929203	-11.542324	-13.648375	0.000000	-10.000000	-0.150000	16.566668	68.166664	1023.000000	1023.000000	2046.000000
28.600000	-0.085610	-50.595619	-11.859209	-13.916876	-11.641399	-13.178134	0.000000	-10.000000	-0.150000	17.066668	73.666664	1023.000000	1023.000000	2046.000000
28.620001	-0.083475	-49.333786	-11.637564	-13.407654	-11.196754	-13.091813	0.000000	-10.000000	-0.150000	17.233334	77.500000	1023.000000	1023.000000	2046.000000
28.639999	-0.081742	-48.309612	-11.472665	-13.182404	-10.896753	-12.757792	0.000000	-10.000000	-0.133333	17.416666	81.333336	1023.000000	1023.000000	2046.000000
28.660000	-0.081424	-48.121777	-11.085978	-13.371704	-11.031906	-12.632189	0.000000	-10.000000	-0.141667	17.666666	85.000000	1023.000000	1023.000000	2046.000000
28.680000	-0.080028	-47.296608	-11.072995	-13.114109	-10.437103	-12.672400	0.000000	-10.000000	-0.158333	17.816668	90.666664	1023.000000	1023.000000	2046.000000
28.700001	-0.080473	-47.559357	-10.793674	-13.506508	-10.787296	-12.471878	0.000000	-10.000000	-0.183333	18.183334	96.500000	1023.000000	1023.000000	2046.000000
28.719999	-0.080192	-47.393318	-10.670819	-13.507137	-10.658835	-12.556525	0.000000	-10.000000	-0.225000	18.816668	102.500000	1023.000000	1023.000000	2046.000000
28.740000	-0.079149	-46.776886	-10.656732	-13.425287	-10.259421	-12.435448	0.000000	-10.000000	-0.266667	19.983334	108.833336	1023.000000	1023.000000	2046.000000
28.760000	-0.079124	-46.762470	-10.209409	-13.692410	-10.614999	-12.245652	0.000000	-10.000000	-0.283333	21.083334	115.333336	1023.000000	1023.000000	2046.000000
28.780001	-0.077292	-45.679371	-10.189252	-13.252427	-9.986897	-12.250794	0.000000	-10.000000	-0.300000	22.183334	122.333336	1023.000000	1023.000000	2046.000000
28.799999	-0.076477	-45.197849	-9.812376	-13.369286	-10.132490	-11.883698	0.000000	-10.000000	-0.308333	23.016666	129.500000	1023.000000	1023.000000	2046.000000
28.820000	-0.074641	-44.113075	-9.565001	-13.034469	-9.768739	-11.744868	0.000000	-10.000000	-0.333333	23.783335	137.166672	1023.000000	1023.000000	2046.000000
28.840000	-0.072662	-42.943333	-9.416972	-12.825256	-9.330322	-11.370782	0.000000	-10.000000	-0.358333	24.183334	147.666672	1023.000000	1023.000000	2046.000000
28.860001	-0.071241	-42.103447	-8.880870	-12.758137	-9.412624	-11.051817	0.000000	-10.000000	-0.383333	24.416666	155.666672	1023.000000	1023.000000	2046.000000
28.879999	-0.068782	-40.650436	-8.827950	-12.183748	-8.720208	-10.918531	0.000000	-10.000000	-0.400000	24.700001	163.666672	1023.000000	1023.000000	2046.000000
28.900000	-0.067404	-39.835907	-8.594934	-12.204644	-8.566789	-10.469541	0.000000	-10.000000	-0.408333	25.283333	169.000000	1023.000000	1023.000000	2046.000000
28.920000	-0.065530	-38.728413	-8.064322	-12.009259	-8.473500	-10.181333	0.000000	-10.000000	-0.425000	25.766666	177.333328	1023.000000	1023.000000	2046.000000
28.940001	-0.063100	-37.291882	-8.033072	-11.480221	-7.761352	-10.017236	0.000000	-10.000000	-0.433333	26.133333	185.833328	1023.000000	1023.000000	2046.000000
28.959999	-0.061867	-36.563423	-7.607805	-11.538977	-7.841886	-9.574755	0.000000	-10.000000	-0.425000	26.216667	194.666672	1023.000000	1023.000000	2046.000000
28.980000	-0.059703	-35.284492	-7.369959	-11.122373	-7.362693	-9.429468	0.000000	-10.000000	-0.425000	26.533333	203.333328	1023.000000	1023.000000	2046.000000
29.000000	-0.057876	-34.204502	-7.288097	-10.883864	-6.906923	-9.125617	0.000000	-10.000000	-0.425000	26.566668	212.166672	1023.000000	1023.000000	2046.000000
29.020000	-0.056390	-33.326664	-6.757372	-10.828521	-7.002472	-8.738300	0.000000	-10.000000	-0.425000	26.666668	221.000000	1023.000000	1023.000000	2046.000000
29.040001	-0.054568	-32.249542	-6.832004	-10.317748	-6.379406	-8.720385	0.000000	-10.000000	-0.408333	26.716667	230.000000	1023.000000	1023.000000	2046.000000
29.059999	-0.053379	-31.547007	-6.356422	-10.364822	-6.530684	-8.295077	0.000000	-10.000000	-0.408333	26.833334	239.000000	1023.000000	1023.000000	2046.000000
29.080000	-0.051626	-30.511166	-6.195035	-9.879369	-6.161521	-8.275241	0.000000	-10.000000	-0.425000	27.016666	248.000000	1023.000000	1023.000000	2046.000000
29.100000	-0.050585	-29.895691	-6.144912	-9.770386	-5.980445	-7.999949	0.000000	-10.000000	-0.441667	27.133333	257.000000	1023.000000	1023.000000	2046.000000
29.120001	-0.050061	-29.586187	-5.759693	-9.757899	-6.253899	-7.814695	0.000000	-10.000000	-0.450000	27.333334	266.000000	1023.000000	1023.000000	2046.000000
29.139999	-0.049786	-29.423428	-5.973712	-9.473381	-5.974533	-8.001802	0.000000	-10.000000	-0.450000	27.416668	275.000000	1023.000000	1023.000000	2046.000000
29.160000	-0.049463	-29.232393	-5.869200	-9.700986	-5.951203	-7.711004	0.000000	-10.000000	-0.450000	27.566668	284.166656	1023.000000	1023.000000	2046.000000
29.180000	-0.048312	-28.552450	-5.436128	-9.502028	-5.984420	-7.629874	0.000000	-10.000000	-0.458333	27.516666	293.333344	1023.000000	1023.000000	2046.000000
29.200001	-0.046894	-27.714550	-5.409025	-9.263393	-5.483494	-7.558638	0.000000	-10.000000	-0.458333	27.583334	302.500000	1023.000000	1023.000000	2046.000000
29.219999	-0.045029	-26.612358	-5.182155	-9.129420	-5.136173	-7.164610	0.000000	-10.000000	-0.466667	27.750000	311.500000	1023.000000	1023.000000	2046.000000
29.240000	-0.042698	-25.234598	-4.721411	-8.575305	-5.116801	-6.821082	0.000000	-10.000000	-0.458333	27.783333	320.833344	1023.000000	1023.000000	2046.000000
29.260000	-0.041523	-24.540243	-4.936996	-8.079222	-4.691796	-6.832229	0.000000	-10.000000	-0.458333	27.850000	330.166656	1023.000000	1023.000000	2046.000000
29.280001	-0.041365	-24.446646	-5.002187	-8.137214	-4.617168	-6.690077	0.000000	-10.000000	-0.450000	27.549999	339.500000	1023.000000	1023.000000	2046.000000
29.299999	-0.042520	-25.129148	-4.915832	-8.258428	-5.059836	-6.895052	0.000000	-10.000000	-0.441667	27.616667	348.666656	1023.000000	1023.000000	2046.000000
29.320000	-0.045263	-26.750338	-5.470396	-8.267387	-5.363052	-7.649503	0.000000	-10.000000	-0.425000	27.216667	357.833344	1023.000000	1023.000000	2046.000000
29.340000	-0.047015	-27.786110	-5.845925	-8.567472	-5.524758	-7.847957	0.000000	-10.000000	-0.400000	26.833334	367.000000	1023.000000	1023.000000	2046.000000
29.360001	-0.047210	-27.901348	-5.675574	-8.632356	-5.772858	-7.820561	0.000000	-10.000000	-0.383333	26.283335	376.000000	1023.000000	1023.000000	2046.000000
29.379999	-0.047474	-28.057222	-5.867796	-8.470807	-5.596077	-8.122542	0.000000	-10.000000	-0.391667	25.900002	385.000000	1023.000000	1023.000000	2046.000000
29.400000	-0.046787	-27.650976	-5.860427	-8.477413	-5.360916	-7.952221	0.000000	-10.000000	-0.408333	25.783335	393.666656	1023.000000	1023.000000	2046.000000
29.420000	-0.045899	-27.126450	-5.614517	-8.331629	-5.403919	-7.776385	0.000000	-10.000000	-0.433333	25.850000	402.333344	1023.000000	1023.000000	2046.000000
29.440001	-0.045509	-26.895563	-5.642595	-8.004544	-5.286486	-7.961937	0.000000	-10.000000	-0.441667	26.016666	410.833344	1023.000000	1023.000000	2046.000000
29.459999	-0.044570	-26.340734	-5.746517	-7.916786	-4.916258	-7.761174	0.000000	-10.000000	-0.450000	26.316668	419.500000	1023.000000	1023.000000	2046.000000
29.480000	-0.043500	-25.708788	-5.485905	-7.834473	-4.973004	-7.415405	0.000000	-10.000000	-0.433333	26.350000	428.166656	1023.000000	1023.000000	2046.000000
29.500000	-0.043177	-25.517883	-5.505277	-7.611129	-4.899745	-7.501731	0.000000	-10.000000	-0.416667	26.250000	437.000000	1023.000000	1023.000000	2046.000000
29.520000	-0.042016	-24.831715	-5.527572	-7.527853	-4.556450	-7.219841	0.000000	-10.000000	-0.391667	25.850000	451.500000	1023.000000	1023.000000	2046.000000
29.540001	-0.040596	-23.992317	-5.244686	-7.384409	-4.542356	-6.820867	0.000000	-10.000000	-0.383333	25.616667	463.000000	1023.000000	1023.000000	2046.000000
29.559999	-0.040157	-23.732733	-5.251706	-7.169109	-4.408574	-6.903344	0.000000	-10.000000	-0.383333	25.383335	474.333344	1023.000000	1023.000000	2046.000000
29.580000	-0.038301	-22.635841	-5.116093	-7.117215	-3.953062	-6.449472	0.000000	-10.000000	-0.391667	25.216667	477.166656	1023.000000	1023.000000	2046.000000
29.600000	-0.036416	-21.521791	-4.728155	-6.822825	-3.871001	-6.099810	0.000000	-10.000000	-0.400000	25.116667	482.666656	1023.000000	1023.000000	2046.000000
29.620001	-0.035173	-20.786983	-4.537854	-6.467359	-3.688617	-6.093153	0.000000	-10.000000	-0.383333	25.183334	488.333344	1023.000000	1023.000000	2046.000000
29.639999	-0.032205	-19.033394	-4.312178	-6.044638	-3.093024	-5.583553	0.000000	-10.000000	-0.366667	25.116667	496.666656	1023.000000	1023.000000	2046.000000
29.660000	-0.029532	-17.453417	-3.804654	-5.616443	-2.950006	-5.082313	0.000000	-10.000000	-0.350000	24.866667	505.166656	1023.000000	1023.000000	2046.000000
29.680000	-0.027852	-16.460531	-3.581845	-5.178180	-2.630777	-5.069729	0.000000	-10.000000	-0.341667	24.283333	513.500000	1023.000000	1023.000000	2046.000000
29.700001	-0.025652	-15.160489	-3.389140	-4.999318	-2.078284	-4.693748	0.000000	-10.000000	-0.325000	23.983334	521.833313	1023.000000	1023.000000	2046.000000
29.719999	-0.024711	-14.604395	-2.943783	-5.025822	-2.155611	-4.479179	0.000000	-10.000000	-0.308333	23.416668	530.000000	1023.000000	1023.000000	2046.000000
29.740000	-0.025091	-14.828806	-3.004117	-5.135235	-2.004129	-4.685325	0.000000	-10.000000	-0.300000	23.233334	537.833313	1023.000000	1023.000000	2046.000000
29.760000	-0.024100	-14.243235	-2.854643	-5.268014	-1.725700	-4.394878	0.000000	-10.000000	-0.291667	22.916668	545.500000	1023.000000	1023.000000	2046.000000
29.780001	-0.023867	-14.105143	-2.532247	-5.323182	-1.876538	-4.373177	0.000000	-10.000000	-0.275000	22.783333	553.166687	1023.000000	1023.000000	2046.000000
29.799999	-0.023303	-13.771951	-2.572679	-5.280085	-1.488967	-4.430221	0.000000	-10.000000	-0.258333	22.400000	560.666687	1023.000000	1023.000000	2046.000000
29.820000	-0.021523	-12.719943	-2.224837	-5.261513	-1.234795	-3.998797	0.000000	-10.000000	-0.250000	22.000000	568.333313	1023.000000	1023.000000	2046.000000
29.840000	-0.020292	-11.992450	-1.879922	-4.996984	-1.179657	-3.935886	0.000000	-10.000000	-0.241667	21.733334	575.666687	1023.000000	1023.000000	2046.000000
29.860001	-0.018514	-10.941882	-1.786622	-4.708392	-0.654572	-3.792296	0.000000	-10.000000	-0.241667	21.566668	583.166687	1023.000000	1023.000000	2046.000000
29.879999	-0.015872	-9.380606	-1.403932	-4.519965	-0.280111	-3.176598	0.000000	-10.000000	-0.225000	21.283335	590.333313	1023.000000	1023.000000	2046.000000
29.900000	-0.014352	-8.482255	-0.954352	-4.222027	-0.280253	-3.025623	0.000000	-10.000000	-0.250000	21.066668	597.500000	1023.000000	1023.000000	2046.000000
29.920000	-0.012628	-7.463339	-0.887948	-3.942949	0.225592	-2.858034	0.000000	-10.000000	-0.233333	21.100000	604.500000	1023.000000	1023.000000	2046.000000
29.940001	-0.010073	-5.952911	-0.552313	-3.674847	0.629784	-2.355534	0.000000	-10.000000	-0.266667	21.333334	611.500000	1023.000000	1023.000000	2046.000000
29.959999	-0.008632	-5.101643	-0.176877	-3.394977	0.657125	-2.186914	0.000000	-10.000000	-0.233333	21.416666	618.666687	1023.000000	1023.000000	2046.000000
29.980000	-0.006885	-4.069305	-0.028675	-3.063659	1.126593	-2.103565	0.000000	-10.000000	-0.233333	21.200001	625.833313	1023.000000	1023.000000	2046.000000
30.000000	-0.004469	-2.641014	0.292977	-2.784511	1.503081	-1.652561	0.000000	-10.000000	-0.216667	21.016666	633.000000	1023.000000	1023.000000	2046.000000
30.020000	-0.003436	-2.030733	0.526863	-2.499347	1.519667	-1.577916	0.000000	-10.000000	-0.216667	20.866667	640.000000	1023.000000	1023.000000	2046.000000
30.040001	-0.002737	-1.617762	0.416535	-2.347867	1.808244	-1.494674	0.000000	-10.000000	-0.216667	20.983334	647.000000	1023.000000	1023.000000	2046.000000
30.059999	-0.001849	-1.092811	0.459049	-2.216177	1.965147	-1.300831	0.000000	-10.000000	-0.200000	20.850000	654.000000	1023.000000	1023.000000	2046.000000
30.080000	-0.001792	-1.058847	0.657293	-2.163462	1.761725	-1.314402	0.000000	-10.000000	-0.191667	20.883333	661.000000	1023.000000	1023.000000	2046.000000
30.100000	-0.000925	-0.546891	0.802649	-1.987618	1.983087	-1.345009	0.000000	-10.000000	-0.200000	20.416668	668.000000	1023.000000	1023.000000	2046.000000
30.120001	0.001080	0.638470	0.867278	-1.940560	2.593920	-0.882168	0.000000	-10.000000	-0.200000	19.950001	674.833313	1023.000000	1023.000000	2046.000000
30.139999	0.002341	1.383551	1.151719	-1.670524	2.601048	-0.698692	0.000000	-10.000000	-0.208333	19.300001	681.666687	1023.000000	1023.000000	2046.000000
30.160000	0.003749	2.215931	1.153175	-1.235384	2.858578	-0.560437	0.000000	-10.000000	-0.183333	18.866667	688.166687	1023.000000	1023.000000	2046.000000
30.180000	0.004721	2.790061	0.994825	-0.913704	3.110184	-0.401244	0.000000	-10.000000	-0.183333	18.783333	694.500000	1023.000000	1023.000000	2046.000000
30.200001	0.004066	2.403117	1.082845	-1.010191	2.798402	-0.467940	0.000000	-10.000000	-0.183333	18.866667	700.666687	1023.000000	1023.000000	2046.000000
30.219999	0.002347	1.386840	0.806615	-1.104946	2.675721	-0.990551	0.000000	-10.000000	-0.183333	19.033333	707.000000	1023.000000	1023.000000	2046.000000
30.240000	0.000180	0.106358	0.382091	-1.209141	2.385037	-1.451629	0.000000	-10.000000	-0.166667	18.966667	713.333313	1023.000000	1023.000000	2046.000000
30.260000	-0.002344	-1.385503	0.157086	-1.439770	1.789899	-1.892718	0.000000	-10.000000	-0.150000	18.600000	719.666687	1023.000000	1023.000000	2046.000000
30.280001	-0.003374	-1.994288	-0.207200	-1.451060	1.828514	-2.164542	0.000000	-10.000000	-0.150000	18.333334	726.000000	1023.000000	1023.000000	2046.000000
30.299999	-0.003389	-2.002819	-0.296787	-1.409289	1.859663	-2.156405	0.000000	-10.000000	-0.141667	17.833334	732.333313	1023.000000	1023.000000	2046.000000
30.320000	-0.003493	-2.064379	-0.186319	-1.364872	1.719301	-2.232489	0.000000	-10.000000	-0.133333	17.650000	738.500000	1023.000000	1023.000000	2046.000000
30.340000	-0.003195	-1.887967	-0.412205	-1.109710	1.973400	-2.339452	0.000000	-10.000000	-0.133333	17.600000	744.166687	1023.000000	1023.000000	2046.000000
30.360001	-0.002471	-1.460437	-0.377098	-1.057712	2.109553	-2.135180	0.000000	-10.000000	-0.158333	18.133333	749.833313	1023.000000	1023.000000	2046.000000
30.379999	-0.001929	-1.140154	-0.236727	-0.928507	2.150787	-2.125707	0.000000	-10.000000	-0.183333	18.833334	755.666687	1023.000000	1023.000000	2046.000000
30.400000	-0.001221	-0.721517	-0.350421	-0.700406	2.442711	-2.113401	0.000000	-10.000000	-0.183333	19.050001	762.000000	1023.000000	1023.000000	2046.000000
30.420000	-0.000366	-0.216192	-0.244881	-0.765355	2.589664	-1.795621	0.000000	-10.000000	-0.166667	18.766666	768.333313	1023.000000	1023.000000	2046.000000
30.440001	0.000237	0.140335	-0.076872	-0.632441	2.631356	-1.781708	0.000000	-10.000000	-0.141667	18.100000	774.666687	1023.000000	1023.000000	2046.000000
30.459999	0.001083	0.640219	-0.178738	-0.430636	2.923353	-1.673761	0.000000	-10.000000	-0.125000	17.550001	780.833313	1023.000000	1023.000000	2046.000000
30.480000	0.002114	1.249262	0.024600	-0.446504	3.045092	-1.373926	0.000000	-10.000000	-0.108333	17.133333	786.833313	1023.000000	1023.000000	2046.000000
30.500000	0.003115	1.841155	0.219374	-0.281582	3.176432	-1.273070	0.000000	-10.000000	-0.100000	16.716667	792.666687	1023.000000	1023.000000	2046.000000
30.520000	0.004465	2.638672	0.248134	0.019016	3.489907	-1.118385	0.000000	-10.000000	-0.083333	16.250000	798.333313	1023.000000	1023.000000	2046.000000
30.540001	0.006314	3.731691	0.549501	0.201341	3.713338	-0.732489	0.000000	-10.000000	-0.058333	15.466667	804.000000	1023.000000	1023.000000	2046.000000
30.559999	0.008415	4.973318	0.887764	0.706577	3.889970	-0.510994	0.000000	-10.000000	-0.033333	14.766666	809.166687	1023.000000	1023.000000	2046.000000
30.580000	0.010294	6.083553	1.036314	1.165414	4.182590	-0.300765	0.000000	-10.000000	-0.025000	13.800000	814.166687	1023.000000	1023.000000	2046.000000
30.600000	0.012207	7.214179	1.248869	1.404137	4.551653	0.009520	0.000000	-10.000000	-0.016667	12.700000	819.000000	1023.000000	1023.000000	2046.000000
30.620001	0.013287	7.852661	1.562544	1.546752	4.645250	0.098115	0.000000	-10.000000	-0.008333	11.283334	823.666687	1023.000000	1023.000000	2046.000000
30.639999	0.013307	7.864207	1.535735	1.484658	4.794918	0.048896	0.000000	-10.000000	0.000000	10.350000	827.666687	1023.000000	1023.000000	2046.000000
30.660000	0.013060	7.718200	1.551332	1.222575	4.869305	0.074988	0.000000	-10.000000	0.000000	9.850000	831.166687	1023.000000	1023.000000	2046.000000
30.680000	0.012761	7.541728	1.614261	1.059436	4.867315	0.000716	0.000000	-10.000000	0.000000	9.666667	834.500000	1023.000000	1023.000000	2046.000000
30.700001	0.012449	7.357614	1.578881	0.876497	4.925184	-0.022948	0.000000	-10.000000	0.000000	9.400000	837.833313	1023.000000	1023.000000	2046.000000
30.719999	0.013110	7.747971	1.765473	0.819507	5.098316	0.064676	0.000000	-10.000000	0.000000	9.066667	841.000000	1023.000000	1023.000000	2046.000000
30.740000	0.013910	8.220537	2.058151	0.898782	5.146828	0.116776	0.000000	-10.000000	0.000000	8.800000	844.000000	1023.000000	1023.000000	2046.000000
30.760000	0.014773	8.730794	2.152274	0.946689	5.325681	0.306150	0.000000	-10.000000	0.000000	8.733334	847.000000	1023.000000	1023.000000	2046.000000
30.780001	0.016500	9.751283	2.472086	1.104809	5.617568	0.556819	0.000000	-10.000000	0.000000	8.600000	850.000000	1023.000000	1023.000000	2046.000000
30.799999	0.017962	10.615460	2.710886	1.402359	5.811234	0.690982	0.000000	-10.000000	0.000000	8.416667	852.833313	1023.000000	1023.000000	2046.000000
30.820000	0.019145	11.314653	2.855893	1.562813	5.972408	0.923539	0.000000	-10.000000	0.000000	8.033334	855.666687	1023.000000	1023.000000	2046.000000
30.840000	0.021009	12.416505	3.168811	1.793977	6.298739	1.154976	0.000000	-10.000000	0.000000	7.833333	858.333313	1023.000000	1023.000000	2046.000000
30.860001	0.022528	13.314299	3.418854	2.087579	6.480244	1.327622	0.000000	-10.000000	0.000000	7.800000	861.000000	1023.000000	1023.000000	2046.000000
30.879999	0.024051	14.214046	3.735210	2.295544	6.636159	1.547133	0.000000	-10.000000	0.000000	7.800000	863.666687	1023.000000	1023.000000	2046.000000
30.900000	0.025857	15.281223	3.891145	2.585890	7.005760	1.798428	0.000000	-10.000000	0.000000	7.866667	866.333313	1023.000000	1023.000000	2046.000000
30.920000	0.026055	15.398344	3.926544	2.614967	6.920105	1.936728	0.000000	-10.000000	0.000000	7.883334	869.000000	1023.000000	1023.000000	2046.000000
30.940001	0.026268	15.524442	3.935066	2.702840	6.942748	1.943787	0.000000	-10.000000	0.000000	7.883334	871.666687	1023.000000	1023.000000	2046.000000
30.959999	0.026908	15.902383	3.915348	2.820332	7.189347	1.977355	0.000000	-10.000000	0.000000	7.566667	874.333313	1023.000000	1023.000000	2046.000000
30.980000	0.027137	16.037731	4.063517	2.812368	7.116893	2.044953	0.000000	-10.000000	0.000000	6.850000	877.000000	1023.000000	1023.000000	2046.000000
31.000000	0.028165	16.645681	4.254280	2.883956	7.272699	2.234746	0.000000	-10.000000	0.016667	5.966667	879.333313	1023.000000	1023.000000	2046.000000
31.020000	0.029587	17.486036	4.249139	3.211689	7.577500	2.447707	0.000000	-10.000000	0.033333	4.933333	881.500000	1023.000000	1023.000000	2046.000000
31.040001	0.029285	17.307417	4.068590	3.340463	7.409920	2.488444	0.000000	-10.000000	0.050000	3.900000	883.333313	1023.000000	1023.000000	2046.000000
31.059999	0.028167	16.646650	3.924313	3.238008	7.149203	2.335127	0.000000	-10.000000	0.066667	2.416667	884.833313	1023.000000	1023.000000	2046.000000
31.080000	0.026722	15.792765	3.660232	3.045238	7.041740	2.045554	0.000000	-10.000000	0.066667	1.133333	885.666687	1023.000000	1023.000000	2046.000000
31.100000	0.023389	13.823015	3.278623	2.628721	6.429721	1.485950	0.000000	-10.000000	0.066667	-0.083333	886.000000	1023.000000	1023.000000	2046.000000
31.120001	0.020033	11.839716	2.824590	2.317964	5.871988	0.825174	0.000000	-10.000000	0.050000	-1.033333	886.000000	1023.000000	1023.000000	2046.000000
31.139999	0.017812	10.527038	2.299462	2.137127	5.670866	0.419582	0.000000	-10.000000	0.058333	-2.150000	886.000000	1023.000000	1023.000000	2046.000000
31.160000	0.015330	9.059807	2.085043	1.767471	5.070131	0.137161	0.000000	-10.000000	0.075000	-3.583333	886.000000	1023.000000	1023.000000	2046.000000
31.180000	0.014702	8.688894	1.938675	1.838963	5.047875	-0.136620	0.000000	-10.000000	0.083333	-4.783333	886.000000	1023.000000	1023.000000	2046.000000
31.200001	0.014170	8.374659	1.700841	1.960198	5.013856	-0.300238	0.000000	-10.000000	0.091667	-5.783333	886.000000	1023.000000	1023.000000	2046.000000
31.219999	0.012766	7.544861	1.613768	1.730382	4.554699	-0.353989	0.000000	-10.000000	0.091667	-6.316667	886.000000	1023.000000	1023.000000	2046.000000
31.240000	0.012790	7.559109	1.481006	1.970409	4.687888	-0.580194	0.000000	-10.000000	0.100000	-6.666667	886.000000	1023.000000	1023.000000	2046.000000
31.260000	0.012380	7.316759	1.370284	1.982930	4.553583	-0.590038	0.000000	-10.000000	0.091667	-7.133333	886.000000	1023.000000	1023.000000	2046.000000
31.280001	0.011447	6.765223	1.396338	1.696928	4.231637	-0.559680	0.000000	-10.000000	0.091667	-7.716667	886.000000	1023.000000	1023.000000	2046.000000
31.299999	0.012055	7.124715	1.220627	1.902039	4.618337	-0.616287	0.000000	-10.000000	0.091667	-8.433333	886.000000	1023.000000	1023.000000	2046.000000
31.320000	0.011314	6.686776	1.217218	1.746642	4.321262	-0.598347	0.000000	-10.000000	0.100000	-8.883333	877.000000	1023.000000	1023.000000	2046.000000
31.340000	0.011009	6.506145	1.244406	1.673492	4.166120	-0.577874	0.000000	-10.000000	0.100000	-9.083334	868.000000	1023.000000	1023.000000	2046.000000
31.360001	0.011863	7.010860	1.107247	1.782926	4.605577	-0.484891	0.000000	-10.000000	0.100000	-9.100000	859.000000	1023.000000	1023.000000	2046.000000
31.379999	0.011423	6.751031	1.254759	1.566980	4.255938	-0.326646	0.000000	-10.000000	0.100000	-9.150001	858.000000	1023.000000	1023.000000	2046.000000
31.400000	0.012331	7.287510	1.431360	1.869321	4.321792	-0.334964	0.000000	-10.000000	0.108333	-9.500000	856.000000	1023.000000	1023.000000	2046.000000
31.420000	0.013831	8.174232	1.356302	2.200861	4.685676	-0.068607	0.000000	-10.000000	0.116667	-9.916667	852.833313	1023.000000	1023.000000	2046.000000
31.440001	0.014330	8.469137	1.726948	2.229848	4.327056	0.185284	0.000000	-10.000000	0.133333	-10.166667	849.500000	1023.000000	1023.000000	2046.000000
31.459999	0.016101	9.515810	1.680444	2.817557	4.866360	0.151450	0.000000	-10.000000	0.141667	-10.433333	846.000000	1023.000000	1023.000000	2046.000000
31.480000	0.015915	9.406052	1.731183	2.718992	4.688674	0.267203	0.000000	-10.000000	0.150000	-10.866667	842.500000	1023.000000	1023.000000	2046.000000
31.500000	0.014868	8.786694	1.782993	2.484616	4.423641	0.095443	0.000000	-10.000000	0.150000	-11.833334	838.833313	1023.000000	1023.000000	2046.000000
31.520000	0.014276	8.436922	1.419594	2.408069	4.749880	-0.140621	0.000000	-10.000000	0.150000	-12.633334	835.000000	1023.000000	1023.000000	2046.000000
31.540001	0.011773	6.957731	1.474571	1.696739	4.010036	-0.223615	0.000000	-10.000000	0.166667	-13.400001	830.666687	1023.000000	1023.000000	2046.000000
31.559999	0.011126	6.575609	1.198899	1.717480	4.237436	-0.578206	0.000000	-10.000000	0.200000	-13.916667	826.166687	1023.000000	1023.000000	2046.000000
31.580000	0.009571	5.656504	1.280964	1.153504	3.723326	-0.501291	0.000000	-10.000000	0.233333	-14.550000	821.500000	1023.000000	1023.000000	2046.000000
31.600000	0.008977	5.305251	1.243006	1.131458	3.662755	-0.731969	0.000000	-10.000000	0.250000	-15.250000	816.666687	1023.000000	1023.000000	2046.000000
31.620001	0.008692	5.137191	1.094183	0.984667	3.726142	-0.667802	0.000000	-10.000000	0.258333	-15.983334	811.666687	1023.000000	1023.000000	2046.000000
31.639999	0.008229	4.863567	1.387290	0.894277	3.276863	-0.694863	0.000000	-10.000000	0.275000	-16.766666	806.166687	1023.000000	1023.000000	2046.000000
31.660000	0.008998	5.317683	1.242592	1.159948	3.667099	-0.751956	0.000000	-10.000000	0.325000	-17.633333	800.500000	1023.000000	1023.000000	2046.000000
31.680000	0.008149	4.816221	1.520854	0.833056	3.024413	-0.562102	0.000000	-10.000000	0.358333	-18.633333	794.500000	1023.000000	1023.000000	2046.000000
31.700001	0.008897	5.258269	1.390403	1.268153	3.344483	-0.744770	0.000000	-10.000000	0.400000	-19.616667	788.333313	1023.000000	1023.000000	2046.000000
31.719999	0.008452	4.995221	1.392864	1.122750	3.092744	-0.613137	0.000000	-10.000000	0.400000	-20.600000	781.833313	1023.000000	1023.000000	2046.000000
31.740000	0.008336	4.926517	1.670100	1.146586	2.762444	-0.652614	0.000000	-10.000000	0.425000	-21.500000	775.000000	1023.000000	1023.000000	2046.000000
31.760000	0.008941	5.284214	1.494099	1.409611	3.130798	-0.750294	0.000000	-10.000000	0.450000	-22.366667	767.833313	1023.000000	1023.000000	2046.000000
31.780001	0.008426	4.979517	1.828240	1.224352	2.537294	-0.610368	0.000000	-10.000000	0.508333	-23.366667	760.500000	1023.000000	1023.000000	2046.000000
31.799999	0.008618	5.093338	1.562707	1.548164	2.775533	-0.793066	0.000000	-10.000000	0.550000	-24.549999	752.666687	1023.000000	1023.000000	2046.000000
31.820000	0.007419	4.384740	1.391478	1.262595	2.436448	-0.705781	0.000000	-10.000000	0.600000	-25.783333	744.500000	1023.000000	1023.000000	2046.000000
31.840000	0.006128	3.621580	1.481585	1.156436	1.940744	-0.957186	0.000000	-10.000000	0.641667	-27.016666	735.833313	1023.000000	1023.000000	2046.000000
31.860001	0.005427	3.207497	1.129516	1.328568	2.112159	-1.362746	0.000000	-10.000000	0.691667	-28.233334	726.833313	1023.000000	1023.000000	2046.000000
31.879999	0.004603	2.720450	1.311114	0.843730	1.622344	-1.056738	0.000000	-10.000000	0.750000	-29.433334	717.333313	1023.000000	1023.000000	2046.000000
31.900000	0.003753	2.217831	1.106330	1.086866	1.417016	-1.392382	0.000000	-10.000000	0.800000	-30.600000	707.500000	1023.000000	1023.000000	2046.000000
31.920000	0.001587	0.938209	0.468487	0.914461	1.170753	-1.615492	0.000000	-10.000000	0.850000	-31.316668	697.166687	1023.000000	1023.000000	2046.000000
31.940001	-0.001574	-0.930413	0.310418	0.511042	0.267080	-2.018953	0.000000	-10.000000	0.858333	-32.066666	686.833313	1023.000000	1023.000000	2046.000000
31.959999	-0.004537	-2.681420	-0.321096	0.268149	0.097282	-2.725755	0.000000	-10.000000	0.883333	-32.600002	676.166687	1023.000000	1023.000000	2046.000000
31.980000	-0.008148	-4.815720	-0.526152	-0.428305	-0.716810	-3.144453	0.000000	-10.000000	0.908333	-33.049999	665.333313	1023.000000	1023.000000	2046.000000
32.000000	-0.011508	-6.801421	-0.995992	-0.626878	-1.201691	-3.976861	0.000000	-10.000000	0.941667	-33.416668	654.166687	1023.000000	1023.000000	2046.000000
32.020000	-0.015114	-8.932257	-1.673457	-1.103076	-1.619803	-4.535921	0.000000	-10.000000	0.950000	-33.400002	643.000000	1023.000000	1023.000000	2046.000000
32.040001	-0.017992	-10.633263	-1.806083	-1.361350	-2.436527	-5.029303	0.000000	-10.000000	0.950000	-33.450001	632.000000	1023.000000	1023.000000	2046.000000
32.060001	-0.020166	-11.917862	-2.367084	-1.394281	-2.522134	-5.634363	0.000000	-10.000000	0.950000	-33.116669	620.833313	1023.000000	1023.000000	2046.000000
32.080002	-0.022072	-13.044664	-2.434822	-1.794315	-3.074250	-5.741279	0.000000	-10.000000	0.950000	-33.066666	609.666687	1023.000000	1023.000000	2046.000000
32.099998	-0.023665	-13.986173	-2.748213	-1.672202	-3.278635	-6.287123	0.000000	-10.000000	0.933333	-33.033333	598.500000	1023.000000	1023.000000	2046.000000
32.119999	-0.025217	-14.903130	-3.083212	-1.940445	-3.471356	-6.408116	0.000000	-10.000000	0.900000	-32.850002	587.500000	1023.000000	1023.000000	2046.000000
32.139999	-0.026328	-15.559631	-3.099978	-2.011178	-3.888184	-6.560291	0.000000	-10.000000	0.875000	-32.783333	576.666687	1023.000000	1023.000000	2046.000000
32.160000	-0.027709	-16.375740	-3.623466	-2.028763	-3.801998	-6.921513	0.000000	-10.000000	0.858333	-32.683334	565.833313	1023.000000	1023.000000	2046.000000
32.180000	-0.028689	-16.955229	-3.671562	-2.505028	-4.053862	-6.724777	0.000000	-10.000000	0.883333	-32.950001	555.000000	1023.000000	1023.000000	2046.000000
32.200001	-0.029862	-17.648529	-3.711411	-2.536775	-4.334754	-7.065588	0.000000	-10.000000	0.891667	-32.900002	544.000000	1023.000000	1023.000000	2046.000000
32.220001	-0.030933	-18.281218	-3.996384	-2.851358	-4.314725	-7.118751	0.000000	-10.000000	0.891667	-32.683334	533.000000	1023.000000	1023.000000	2046.000000
32.240002	-0.031514	-18.624891	-3.782415	-3.072726	-4.655744	-7.114006	0.000000	-10.000000	0.866667	-32.216667	522.166687	1023.000000	1023.000000	2046.000000
32.259998	-0.032334	-19.109577	-4.033538	-3.106475	-4.533641	-7.435923	0.000000	-10.000000	0.841667	-31.933334	511.333344	1023.000000	1023.000000	2046.000000
32.279999	-0.031953	-18.884001	-3.966533	-3.404040	-4.518761	-6.994668	0.000000	-10.000000	0.833333	-31.750000	500.666656	1023.000000	1023.000000	2046.000000
32.299999	-0.031576	-18.661703	-3.802380	-3.079423	-4.708620	-7.071280	0.000000	-10.000000	0.816667	-31.450001	490.000000	1023.000000	1023.000000	2046.000000
32.320000	-0.031046	-18.348154	-3.983441	-2.956115	-4.513261	-6.895338	0.000000	-10.000000	0.808333	-30.950001	479.666656	1023.000000	1023.000000	2046.000000
32.340000	-0.030892	-18.256985	-3.794677	-2.693987	-4.888701	-6.879620	0.000000	-10.000000	0.800000	-30.366667	469.166656	1023.000000	1023.000000	2046.000000
32.360001	-0.031565	-18.654924	-4.238144	-2.572890	-4.730978	-7.112914	0.000000	-10.000000	0.800000	-30.066668	458.833344	1023.000000	1023.000000	2046.000000
32.380001	-0.032635	-19.287182	-4.202650	-2.821303	-5.197443	-7.065784	0.000000	-10.000000	0.800000	-29.983334	448.666656	1023.000000	1023.000000	2046.000000
32.400002	-0.035160	-20.779814	-4.640094	-3.121049	-5.422970	-7.595701	0.000000	-10.000000	0.800000	-29.950001	438.666656	1023.000000	1023.000000	2046.000000
32.419998	-0.036543	-21.597036	-4.733385	-3.778632	-5.593173	-7.491847	0.000000	-10.000000	0.783333	-29.750000	428.833344	1023.000000	1023.000000	2046.000000
32.439999	-0.039210	-23.173153	-4.935429	-4.132040	-6.061281	-8.044403	0.000000	-10.000000	0.741667	-29.250000	419.000000	1023.000000	1023.000000	2046.000000
32.459999	-0.040500	-23.935287	-5.193485	-4.608160	-6.047952	-8.085691	0.000000	-10.000000	0.708333	-28.533333	409.333344	1023.000000	1023.000000	2046.000000
32.480000	-0.042191	-24.935070	-5.206360	-4.811862	-6.499012	-8.417835	0.000000	-10.000000	0.675000	-27.966667	399.833344	1023.000000	1023.000000	2046.000000
32.500000	-0.042838	-25.317036	-5.413798	-5.109316	-6.415581	-8.378340	0.000000	-10.000000	0.666667	-27.316668	390.333344	1023.000000	1023.000000	2046.000000
32.520000	-0.043594	-25.763893	-5.265154	-5.123008	-6.805777	-8.569955	0.000000	-10.000000	0.650000	-26.950001	381.166656	1023.000000	1023.000000	2046.000000
32.540001	-0.043973	-25.987993	-5.520913	-5.219827	-6.569269	-8.677983	0.000000	-10.000000	0.633333	-26.583334	372.166656	1023.000000	1023.000000	2046.000000
32.560001	-0.043934	-25.965088	-5.329256	-5.316400	-6.811624	-8.507809	0.000000	-10.000000	0.608333	-26.200001	363.333344	1023.000000	1023.000000	2046.000000
32.580002	-0.044671	-26.400383	-5.529033	-5.380273	-6.770312	-8.720765	0.000000	-10.000000	0.575000	-25.900000	354.666656	1023.000000	1023.000000	2046.000000
32.599998	-0.044175	-26.107559	-5.420695	-5.561025	-6.758940	-8.366899	0.000000	-10.000000	0.558333	-25.350000	346.000000	1023.000000	1023.000000	2046.000000
32.619999	-0.045061	-26.630953	-5.448973	-5.545590	-6.938019	-8.698370	0.000000	-10.000000	0.550000	-25.000000	337.500000	1023.000000	1023.000000	2046.000000
32.639999	-0.044463	-26.277811	-5.470518	-5.632279	-6.689198	-8.485817	0.000000	-10.000000	0.541667	-24.483334	329.166656	1023.000000	1023.000000	2046.000000
32.660000	-0.045106	-26.657907	-5.250598	-5.612726	-7.085521	-8.709063	0.000000	-10.000000	0.533333	-24.183334	321.000000	1023.000000	1023.000000	2046.000000
32.680000	-0.045053	-26.626274	-5.484718	-5.657034	-6.768651	-8.715871	0.000000	-10.000000	0.533333	-23.733334	313.000000	1023.000000	1023.000000	2046.000000
32.700001	-0.045139	-26.677046	-5.362101	-5.773927	-6.975360	-8.565657	0.000000	-10.000000	0.516667	-23.350000	305.000000	1023.000000	1023.000000	2046.000000
32.720001	-0.046034	-27.206089	-5.455006	-5.808182	-7.074747	-8.868153	0.000000	-10.000000	0.483333	-23.000000	297.166656	1023.000000	1023.000000	2046.000000
32.740002	-0.045697	-27.006973	-5.513172	-5.912609	-6.941332	-8.639860	0.000000	-10.000000	0.450000	-22.850000	289.500000	1023.000000	1023.000000	2046.000000
32.759998	-0.046764	-27.637419	-5.461351	-5.932568	-7.311418	-8.932083	0.000000	-10.000000	0.441667	-22.800001	281.833344	1023.000000	1023.000000	2046.000000
32.779999	-0.046537	-27.503592	-5.693279	-5.958488	-6.966080	-8.885743	0.000000	-10.000000	0.450000	-22.466667	274.333344	1023.000000	1023.000000	2046.000000
32.799999	-0.047519	-28.083984	-5.564707	-6.063723	-7.451291	-9.004264	0.000000	-10.000000	0.441667	-22.083334	266.833344	1023.000000	1023.000000	2046.000000
32.820000	-0.047871	-28.292040	-5.826931	-6.121677	-7.218795	-9.124637	0.000000	-10.000000	0.425000	-21.666666	259.500000	1023.000000	1023.000000	2046.000000
32.840000	-0.048418	-28.614937	-5.728232	-6.293290	-7.557237	-9.036180	0.000000	-10.000000	0.408333	-21.433332	252.166672	1023.000000	1023.000000	2046.000000
32.860001	-0.049242	-29.102224	-5.886938	-6.397819	-7.573332	-9.244135	0.000000	-10.000000	0.400000	-21.316668	245.000000	1023.000000	1023.000000	2046.000000
32.880001	-0.049146	-29.045261	-5.883232	-6.506164	-7.536602	-9.119264	0.000000	-10.000000	0.400000	-21.100000	238.000000	1023.000000	1023.000000	2046.000000
32.900002	-0.050309	-29.732420	-5.894159	-6.593786	-7.823983	-9.420492	0.000000	-10.000000	0.400000	-20.850000	231.000000	1023.000000	1023.000000	2046.000000
32.919998	-0.049911	-29.497606	-6.011301	-6.595758	-7.565241	-9.325307	0.000000	-10.000000	0.391667	-20.433334	224.000000	1023.000000	1023.000000	2046.000000
32.939999	-0.050784	-30.013241	-5.877359	-6.700172	-7.972484	-9.463226	0.000000	-10.000000	0.375000	-19.983334	217.166672	1023.000000	1023.000000	2046.000000
32.959999	-0.050835	-30.043728	-6.113447	-6.743884	-7.693156	-9.493240	0.000000	-10.000000	0.358333	-19.633333	210.333328	1023.000000	1023.000000	2046.000000
32.980000	-0.051242	-30.284246	-6.004576	-6.915348	-7.980772	-9.383551	0.000000	-10.000000	0.358333	-19.250000	203.833328	1023.000000	1023.000000	2046.000000
33.000000	-0.051928	-30.689276	-6.087265	-6.954480	-8.035458	-9.612073	0.000000	-10.000000	0.358333	-18.966667	197.500000	1023.000000	1023.000000	2046.000000
33.020000	-0.051799	-30.613138	-6.184240	-6.986705	-7.928674	-9.513518	0.000000	-10.000000	0.358333	-18.633333	191.166672	1023.000000	1023.000000	2046.000000
33.040001	-0.052777	-31.191313	-6.154437	-7.088507	-8.253600	-9.694770	0.000000	-10.000000	0.350000	-18.299999	184.833328	1023.000000	1023.000000	2046.000000
33.060001	-0.052836	-31.226122	-6.384202	-7.115750	-8.039266	-9.686904	0.000000	-10.000000	0.325000	-17.933334	178.500000	1023.000000	1023.000000	2046.000000
33.080002	-0.053443	-31.584988	-6.367136	-7.311992	-8.287642	-9.618218	0.000000	-10.000000	0.300000	-17.616667	172.500000	1023.000000	1023.000000	2046.000000
33.099998	-0.054178	-32.019085	-6.401707	-7.345088	-8.391883	-9.880405	0.000000	-10.000000	0.266667	-17.233334	166.833328	1023.000000	1023.000000	2046.000000
33.119999	-0.054262	-32.068939	-6.538245	-7.422465	-8.339789	-9.768440	0.000000	-10.000000	0.258333	-16.933332	161.166672	1023.000000	1023.000000	2046.000000
33.139999	-0.055163	-32.601070	-6.463295	-7.555627	-8.663430	-9.918715	0.000000	-10.000000	0.250000	-16.433334	155.666672	1023.000000	1023.000000	2046.000000
33.160000	-0.055346	-32.709572	-6.708498	-7.552857	-8.464970	-9.983247	0.000000	-10.000000	0.241667	-16.100000	150.000000	1023.000000	1023.000000	2046.000000
33.180000	-0.055912	-33.043892	-6.717037	-7.781681	-8.654370	-9.890803	0.000000	-10.000000	0.233333	-15.716667	144.666672	1023.000000	1023.000000	2046.000000
33.200001	-0.056655	-33.483273	-6.795938	-7.824563	-8.748975	-10.113795	0.000000	-10.000000	0.233333	-15.400000	139.333328	1023.000000	1023.000000	2046.000000
33.220001	-0.057367	-33.903809	-7.150316	-7.829294	-8.792657	-10.131541	0.000000	-10.000000	0.225000	-14.833333	134.166672	1023.000000	1023.000000	2046.000000
33.240002	-0.060044	-35.486187	-7.399461	-8.154568	-9.504980	-10.427176	0.000000	-10.000000	0.216667	-14.216667	129.166672	1023.000000	1023.000000	2046.000000
33.259998	-0.062758	-37.090153	-7.915298	-8.497540	-9.800863	-10.876450	0.000000	-10.000000	0.191667	-13.433333	124.500000	1023.000000	1023.000000	2046.000000
33.279999	-0.065085	-38.465298	-8.166344	-9.037699	-10.154119	-11.107136	0.000000	-10.000000	0.175000	-12.866667	120.166664	1023.000000	1023.000000	2046.000000
33.299999	-0.067044	-39.623016	-8.368412	-9.361577	-10.386420	-11.506606	0.000000	-10.000000	0.158333	-12.366667	116.000000	1023.000000	1023.000000	2046.000000
33.320000	-0.068192	-40.301289	-8.706881	-9.539728	-10.333978	-11.720702	0.000000	-10.000000	0.150000	-12.166667	112.000000	1023.000000	1023.000000	2046.000000
33.340000	-0.069018	-40.789509	-8.575498	-9.829979	-10.617640	-11.766391	0.000000	-10.000000	0.150000	-12.083334	107.833336	1023.000000	1023.000000	2046.000000
33.360001	-0.069108	-40.843048	-8.666762	-9.702342	-10.574563	-11.899379	0.000000	-10.000000	0.150000	-12.050000	103.500000	1023.000000	1023.000000	2046.000000
33.380001	-0.069021	-40.791374	-8.749473	-9.799197	-10.462730	-11.779974	0.000000	-10.000000	0.141667	-12.000000	99.166664	1023.000000	1023.000000	2046.000000
33.400002	-0.069303	-40.958275	-8.757204	-9.856420	-10.592191	-11.752461	0.000000	-10.000000	0.133333	-11.950000	95.000000	1023.000000	1023.000000	2046.000000
33.419998	-0.070661	-41.760777	-9.203793	-9.945363	-10.682112	-11.929511	0.000000	-10.000000	0.116667	-11.550000	91.166664	1023.000000	1023.000000	2046.000000
33.439999	-0.073449	-43.408459	-9.535135	-10.356764	-11.249668	-12.266893	0.000000	-10.000000	0.108333	-10.783334	87.500000	1023.000000	1023.000000	2046.000000
33.459999	-0.076862	-45.425549	-10.160457	-10.730308	-11.648932	-12.885852	0.000000	-10.000000	0.100000	-9.666667	84.000000	1023.000000	1023.000000	2046.000000
33.480000	-0.079454	-46.957321	-10.546354	-11.314549	-11.975508	-13.120909	0.000000	-10.000000	0.100000	-8.666667	80.666664	1023.000000	1023.000000	2046.000000
33.500000	-0.081414	-48.115768	-10.782487	-11.539867	-12.201241	-13.592174	0.000000	-10.000000	0.100000	-8.183333	77.666664	1023.000000	1023.000000	2046.000000
33.520000	-0.082372	-48.681969	-11.091073	-11.727080	-12.121065	-13.742751	0.000000	-10.000000	0.100000	-8.300000	75.000000	1023.000000	1023.000000	2046.000000
33.540001	-0.083143	-49.137592	-11.139088	-11.789680	-12.293451	-13.915375	0.000000	-10.000000	0.100000	-8.733334	72.333336	1023.000000	1023.000000	2046.000000
33.560001	-0.083937	-49.606625	-11.492908	-11.851311	-12.255819	-14.006588	0.000000	-10.000000	0.100000	-9.033334	69.500000	1023.000000	1023.000000	2046.000000
33.580002	-0.084679	-50.045464	-11.598165	-11.917778	-12.395437	-14.134084	0.000000	-10.000000	0.100000	-9.050000	66.500000	1023.000000	1023.000000	2046.000000
33.599998	-0.085506	-50.534321	-11.895144	-11.994196	-12.407208	-14.237774	0.000000	-10.000000	0.100000	-8.850000	63.500000	1023.000000	1023.000000	2046.000000
33.619999	-0.085779	-50.695663	-11.957545	-12.272300	-12.382998	-14.082821	0.000000	-10.000000	0.100000	-8.716667	60.500000	1023.000000	1023.000000	2046.000000
33.639999	-0.086325	-51.018158	-12.063636	-12.295401	-12.456896	-14.202227	0.000000	-10.000000	0.100000	-8.416667	57.500000	1023.000000	1023.000000	2046.000000
33.660000	-0.086639	-51.203598	-12.168000	-12.515280	-12.431755	-14.088565	0.000000	-10.000000	0.100000	-8.166667	54.666668	1023.000000	1023.000000	2046.000000
33.680000	-0.086815	-51.307400	-12.185752	-12.578910	-12.457274	-14.085464	0.000000	-10.000000	0.083333	-7.583333	52.000000	1023.000000	1023.000000	2046.000000
33.700001	-0.087048	-51.445549	-12.286019	-12.805121	-12.337952	-14.016456	0.000000	-10.000000	0.075000	-7.100000	49.500000	1023.000000	1023.000000	2046.000000
33.720001	-0.086437	-51.084560	-12.118108	-12.849839	-12.254772	-13.861839	0.000000	-10.000000	0.066667	-6.700000	47.000000	1023.000000	1023.000000	2046.000000
33.740002	-0.086003	-50.827766	-12.105947	-12.834046	-12.146864	-13.740909	0.000000	-10.000000	0.075000	-6.766667	44.666668	1023.000000	1023.000000	2046.000000
33.759998	-0.084531	-49.957642	-11.887673	-12.683772	-11.934998	-13.451197	0.000000	-10.000000	0.075000	-6.616667	42.500000	1023.000000	1023.000000	2046.000000
33.779999	-0.083622	-49.420837	-11.801236	-12.395188	-11.879138	-13.345273	0.000000	-10.000000	0.066667	-6.450000	40.500000	1023.000000	1023.000000	2046.000000
33.799999	-0.082861	-48.970779	-11.668524	-12.322539	-11.790922	-13.188795	0.000000	-10.000000	0.058333	-6.000000	38.500000	1023.000000	1023.000000	2046.000000
33.820000	-0.082746	-48.903152	-11.637261	-12.268901	-11.823395	-13.173594	0.000000	-10.000000	0.066667	-5.866667	36.500000	1023.000000	1023.000000	2046.000000
33.840000	-0.083848	-49.554417	-11.804058	-12.491187	-11.919382	-13.339789	0.000000	-10.000000	0.075000	-5.850000	34.500000	1023.000000	1023.000000	2046.000000
33.860001	-0.084238	-49.784393	-11.710925	-12.728270	-11.926462	-13.418737	0.000000	-10.000000	0.075000	-5.900000	32.500000	1023.000000	1023.000000	2046.000000
33.880001	-0.085432	-50.490341	-11.666746	-13.019164	-12.196766	-13.607665	0.000000	-10.000000	0.058333	-5.433333	30.500000	1023.000000	1023.000000	2046.000000
33.900002	-0.085887	-50.759220	-11.636239	-13.249847	-12.192147	-13.680987	0.000000	-10.000000	0.050000	-4.283333	28.500000	1023.000000	1023.000000	2046.000000
33.919998	-0.086014	-50.834034	-11.597922	-13.282377	-12.208082	-13.745653	0.000000	-10.000000	0.041667	-2.333333	27.000000	1023.000000	1023.000000	2046.000000
33.939999	-0.086647	-51.208519	-11.599396	-13.526443	-12.284102	-13.798576	0.000000	-10.000000	0.033333	-0.866667	26.166666	1023.000000	1023.000000	2046.000000
33.959999	-0.085940	-50.790382	-11.438084	-13.475496	-12.127158	-13.749644	0.000000	-10.000000	0.033333	0.616667	26.000000	1023.000000	1023.000000	2046.000000
33.980000	-0.085867	-50.747406	-11.338963	-13.531859	-12.167171	-13.709413	0.000000	-10.000000	0.041667	1.566667	26.000000	1023.000000	1023.000000	2046.000000
34.000000	-0.084664	-50.036423	-11.124841	-13.380483	-11.902468	-13.628633	0.000000	-10.000000	0.041667	2.750000	26.000000	1023.000000	1023.000000	2046.000000
34.020000	-0.083813	-49.533272	-10.933837	-13.252618	-11.861982	-13.484835	0.000000	-10.000000	0.025000	3.533334	26.000000	1023.000000	1023.000000	2046.000000
34.040001	-0.083025	-49.067970	-10.759494	-13.233351	-11.723413	-13.351713	0.000000	-10.000000	0.008333	4.350000	26.000000	1023.000000	1023.000000	2046.000000
34.060001	-0.081822	-48.356884	-10.582680	-13.015626	-11.541624	-13.216955	0.000000	-10.000000	0.000000	5.166667	26.000000	1023.000000	1023.000000	2046.000000
34.080002	-0.081480	-48.154655	-10.458246	-13.103621	-11.505074	-13.087715	0.000000	-10.000000	0.000000	5.966667	26.000000	1023.000000	1023.000000	2046.000000
34.099998	-0.079812	-47.168640	-10.308863	-12.794610	-11.120797	-12.944368	0.000000	-10.000000	0.000000	6.533333	26.000000	1023.000000	1023.000000	2046.000000
34.119999	-0.079424	-46.939457	-10.109281	-12.838608	-11.189535	-12.802032	0.000000	-10.000000	0.000000	6.883333	26.000000	1023.000000	1023.000000	2046.000000
34.139999	-0.077704	-45.923328	-9.942039	-12.580645	-10.764035	-12.636607	0.000000	-10.000000	0.000000	7.083333	26.000000	1023.000000	1023.000000	2046.000000
34.160000	-0.077451	-45.773304	-9.815373	-12.609801	-10.847916	-12.500212	0.000000	-10.000000	0.000000	7.216667	26.000000	1023.000000	1023.000000	2046.000000
34.180000	-0.076033	-44.935486	-9.643973	-12.337822	-10.506059	-12.447632	0.000000	-10.000000	0.000000	7.333333	26.000000	1023.000000	1023.000000	2046.000000
34.200001	-0.075387	-44.553749	-9.536643	-12.301263	-10.467918	-12.247927	0.000000	-10.000000	0.000000	7.583333	25.333334	1023.000000	1023.000000	2046.000000
34.220001	-0.074946	-44.293312	-9.424448	-12.240088	-10.395597	-12.233182	0.000000	-10.000000	0.000000	8.000000	26.000000	1023.000000	1023.000000	2046.000000
34.240002	-0.073712	-43.563736	-9.386049	-12.022120	-10.090633	-12.064932	0.000000	-10.000000	0.000000	8.416667	26.666666	1023.000000	1023.000000	2046.000000
34.259998	-0.073815	-43.624725	-9.230204	-12.152003	-10.262356	-11.980162	0.000000	-10.000000	0.000000	8.650001	28.000000	1023.000000	1023.000000	2046.000000
34.279999	-0.072197	-42.668137	-9.135140	-11.822202	-9.822392	-11.888405	0.000000	-10.000000	0.000000	8.750000	29.000000	1023.000000	1023.000000	2046.000000
34.299999	-0.072302	-42.730629	-8.994344	-11.956724	-10.061471	-11.718091	0.000000	-10.000000	0.000000	9.000000	31.000000	1023.000000	1023.000000	2046.000000
34.320000	-0.071248	-42.107536	-8.886072	-11.738967	-9.786981	-11.695518	0.000000	-10.000000	-0.008333	9.416667	34.000000	1023.000000	1023.000000	2046.000000
34.340000	-0.070468	-41.646820	-8.875288	-11.580085	-9.593629	-11.597819	0.000000	-10.000000	-0.016667	9.933333	37.000000	1023.000000	1023.000000	2046.000000
34.360001	-0.070263	-41.525158	-8.618368	-11.749433	-9.738749	-11.418608	0.000000	-10.000000	-0.016667	10.466667	40.166668	1023.000000	1023.000000	2046.000000
34.380001	-0.068457	-40.458149	-8.639724	-11.393201	-9.132349	-11.292873	0.000000	-10.000000	-0.025000	11.016666	43.500000	1023.000000	1023.000000	2046.000000
34.400002	-0.068435	-40.445103	-8.402454	-11.523238	-9.425543	-11.093867	0.000000	-10.000000	-0.033333	11.666667	47.166668	1023.000000	1023.000000	2046.000000
34.419998	-0.066951	-39.567818	-8.340353	-11.188188	-8.951880	-11.087398	0.000000	-10.000000	-0.066667	12.333333	51.000000	1023.000000	1023.000000	2046.000000
34.439999	-0.066511	-39.307804	-8.200198	-11.245887	-9.039234	-10.822484	0.000000	-10.000000	-0.083333	13.000000	55.000000	1023.000000	1023.000000	2046.000000
34.459999	-0.065856	-38.920853	-8.060028	-11.105803	-8.939005	-10.816015	0.000000	-10.000000	-0.091667	13.833333	59.333332	1023.000000	1023.000000	2046.000000
34.480000	-0.064539	-38.142830	-8.106867	-10.883880	-8.504932	-10.647151	0.000000	-10.000000	-0.108333	14.700000	63.833332	1023.000000	1023.000000	2046.000000
34.500000	-0.064870	-38.338371	-7.806850	-11.066339	-8.935452	-10.529729	0.000000	-10.000000	-0.125000	15.466667	68.666664	1023.000000	1023.000000	2046.000000
34.520000	-0.063994	-37.820675	-8.053479	-10.676946	-8.519145	-10.571104	0.000000	-10.000000	-0.141667	16.183334	73.500000	1023.000000	1023.000000	2046.000000
34.540001	-0.065494	-38.707207	-8.102192	-11.029824	-9.053189	-10.521998	0.000000	-10.000000	-0.141667	16.983334	78.833336	1023.000000	1023.000000	2046.000000
34.560001	-0.066423	-39.256096	-8.224645	-11.128142	-9.102538	-10.800770	0.000000	-10.000000	-0.158333	18.016666	84.500000	1023.000000	1023.000000	2046.000000
34.580002	-0.066407	-39.246265	-8.402066	-11.118588	-8.863607	-10.862005	0.000000	-10.000000	-0.183333	18.650000	90.500000	1023.000000	1023.000000	2046.000000
34.599998	-0.066977	-39.583214	-8.042557	-11.452353	-9.305489	-10.782815	0.000000	-10.000000	-0.200000	19.050001	96.500000	1023.000000	1023.000000	2046.000000
34.619999	-0.065347	-38.620113	-8.065533	-11.018379	-8.658298	-10.877906	0.000000	-10.000000	-0.200000	19.450001	102.666664	1023.000000	1023.000000	2046.000000
34.639999	-0.064903	-38.357388	-7.862866	-11.174639	-8.765327	-10.554553	0.000000	-10.000000	-0.208333	19.900000	109.000000	1023.000000	1023.000000	2046.000000
34.660000	-0.063104	-37.294403	-7.660744	-10.794125	-8.468740	-10.370794	0.000000	-10.000000	-0.216667	20.299999	115.666664	1023.000000	1023.000000	2046.000000
34.680000	-0.061532	-36.365280	-7.776811	-10.515341	-7.994188	-10.078939	0.000000	-10.000000	-0.233333	20.500000	122.500000	1023.000000	1023.000000	2046.000000
34.700001	-0.061384	-36.277683	-7.523335	-10.598516	-8.301075	-9.854757	0.000000	-10.000000	-0.258333	20.850000	129.333328	1023.000000	1023.000000	2046.000000
34.720001	-0.061455	-36.319996	-8.002642	-10.252486	-7.910806	-10.154060	0.000000	-10.000000	-0.275000	21.266666	136.166672	1023.000000	1023.000000	2046.000000
34.740002	-0.064447	-38.088356	-8.229202	-10.796129	-8.689224	-10.373802	0.000000	-10.000000	-0.266667	22.000000	143.000000	1023.000000	1023.000000	2046.000000
34.759998	-0.066606	-39.364193	-8.629113	-10.979453	-8.848508	-10.907120	0.000000	-10.000000	-0.250000	22.183334	150.333328	1023.000000	1023.000000	2046.000000
34.779999	-0.067641	-39.976009	-8.916962	-11.204883	-8.809597	-11.044567	0.000000	-10.000000	-0.241667	22.350000	157.666672	1023.000000	1023.000000	2046.000000
34.799999	-0.068158	-40.281467	-8.630300	-11.443472	-9.140055	-11.067642	0.000000	-10.000000	-0.250000	21.950001	165.166672	1023.000000	1023.000000	2046.000000
34.820000	-0.067333	-39.793957	-8.919031	-11.055892	-8.556514	-11.262521	0.000000	-10.000000	-0.250000	21.916666	172.500000	1023.000000	1023.000000	2046.000000
34.840000	-0.067540	-39.915966	-8.760248	-11.274618	-8.861798	-11.019303	0.000000	-10.000000	-0.266667	22.050001	179.833328	1023.000000	1023.000000	2046.000000
34.860001	-0.066698	-39.418278	-8.796462	-10.932920	-8.591673	-11.097225	0.000000	-10.000000	-0.283333	22.533335	187.333328	1023.000000	1023.000000	2046.000000
34.880001	-0.066284	-39.174133	-8.928592	-10.887091	-8.445372	-10.913077	0.000000	-10.000000	-0.300000	23.100000	194.666672	1023.000000	1023.000000	2046.000000
34.900002	-0.065760	-38.864037	-8.598536	-10.951787	-8.678388	-10.635326	0.000000	-10.000000	-0.300000	23.366667	202.333328	1023.000000	1023.000000	2046.000000
34.919998	-0.064719	-38.248692	-8.914078	-10.509182	-8.113262	-10.712171	0.000000	-10.000000	-0.300000	23.433334	210.000000	1023.000000	1023.000000	2046.000000
34.939999	-0.064550	-38.149029	-8.801105	-10.795428	-8.237084	-10.315413	0.000000	-10.000000	-0.291667	23.216667	218.000000	1023.000000	1023.000000	2046.000000
34.959999	-0.063499	-37.528004	-8.640448	-10.551029	-8.103808	-10.232719	0.000000	-10.000000	-0.283333	23.216667	225.833328	1023.000000	1023.000000	2046.000000
34.980000	-0.062535	-36.957912	-8.754411	-10.389062	-7.719739	-10.094698	0.000000	-10.000000	-0.283333	23.400000	233.500000	1023.000000	1023.000000	2046.000000
35.000000	-0.061471	-36.329533	-8.341062	-10.543579	-7.816488	-9.628405	0.000000	-10.000000	-0.291667	23.750000	241.166672	1023.000000	1023.000000	2046.000000
35.020000	-0.059945	-35.427525	-8.335734	-10.087571	-7.333739	-9.670482	0.000000	-10.000000	-0.300000	23.866667	249.000000	1023.000000	1023.000000	2046.000000
35.040001	-0.058287	-34.447830	-8.053359	-10.133842	-7.167639	-9.092990	0.000000	-10.000000	-0.316667	24.000000	257.000000	1023.000000	1023.000000	2046.000000
35.060001	-0.055839	-33.001083	-7.666757	-9.577686	-6.847357	-8.909285	0.000000	-10.000000	-0.316667	23.933334	265.000000	1023.000000	1023.000000	2046.000000
35.080002	-0.053667	-31.716969	-7.439482	-9.320899	-6.473855	-8.482734	0.000000	-10.000000	-0.316667	23.816668	273.000000	1023.000000	1023.000000	2046.000000
35.099998	-0.051285	-30.309256	-6.883605	-8.973227	-6.287568	-8.164857	0.000000	-10.000000	-0.291667	23.300001	281.000000	1023.000000	1023.000000	2046.000000
35.119999	-0.050001	-29.550360	-6.915309	-8.711900	-5.768485	-8.154666	0.000000	-10.000000	-0.283333	22.933334	289.000000	1023.000000	1023.000000	2046.000000
35.139999	-0.049292	-29.131464	-6.455881	-8.953439	-5.876675	-7.845469	0.000000	-10.000000	-0.275000	22.516666	296.666656	1023.000000	1023.000000	2046.000000
35.160000	-0.049159	-29.053085	-6.513140	-8.903672	-5.593915	-8.042358	0.000000	-10.000000	-0.266667	22.166666	304.333344	1023.000000	1023.000000	2046.000000
35.180000	-0.048926	-28.915262	-6.294110	-9.273721	-5.587056	-7.760374	0.000000	-10.000000	-0.258333	22.100000	311.666656	1023.000000	1023.000000	2046.000000
35.200001	-0.048486	-28.655378	-6.100679	-9.182228	-5.506123	-7.866347	0.000000	-10.000000	-0.250000	22.083334	319.166656	1023.000000	1023.000000	2046.000000
35.220001	-0.048010	-28.374079	-5.975482	-9.305538	-5.331351	-7.761708	0.000000	-10.000000	-0.250000	22.283335	326.500000	1023.000000	1023.000000	2046.000000
35.240002	-0.046596	-27.538464	-5.506303	-9.205293	-5.295238	-7.531629	0.000000	-10.000000	-0.250000	22.150002	333.833344	1023.000000	1023.000000	2046.000000
35.259998	-0.045422	-26.844395	-5.555596	-8.952263	-4.819214	-7.517322	0.000000	-10.000000	-0.258333	22.266666	341.333344	1023.000000	1023.000000	2046.000000
35.279999	-0.043485	-25.699688	-5.027238	-8.834695	-4.745245	-7.092509	0.000000	-10.000000	-0.258333	22.183334	348.666656	1023.000000	1023.000000	2046.000000
35.299999	-0.041944	-24.789127	-4.849123	-8.464869	-4.439421	-7.035714	0.000000	-10.000000	-0.266667	22.366667	356.166656	1023.000000	1023.000000	2046.000000
35.320000	-0.039887	-23.573452	-4.598351	-8.369221	-4.048518	-6.557363	0.000000	-10.000000	-0.275000	22.566668	363.500000	1023.000000	1023.000000	2046.000000
35.340000	-0.038028	-22.474335	-4.144679	-8.049878	-3.991453	-6.288325	0.000000	-10.000000	-0.291667	23.000000	371.000000	1023.000000	1023.000000	2046.000000
35.360001	-0.036398	-21.511061	-4.135424	-7.777970	-3.490772	-6.106895	0.000000	-10.000000	-0.300000	23.216667	378.500000	1023.000000	1023.000000	2046.000000
35.380001	-0.034135	-20.174000	-3.559971	-7.569890	-3.418279	-5.625860	0.000000	-10.000000	-0.300000	23.350000	386.166656	1023.000000	1023.000000	2046.000000
35.400002	-0.032872	-19.427158	-3.540844	-7.207173	-3.015019	-5.664121	0.000000	-10.000000	-0.283333	23.166666	394.000000	1023.000000	1023.000000	2046.000000
35.419998	-0.030611	-18.090902	-3.184693	-7.171459	-2.676739	-5.058010	0.000000	-10.000000	-0.266667	23.016666	402.000000	1023.000000	1023.000000	2046.000000
35.439999	-0.028952	-17.110611	-2.766446	-6.767318	-2.619800	-4.957047	0.000000	-10.000000	-0.250000	22.683334	409.666656	1023.000000	1023.000000	2046.000000
35.459999	-0.027648	-16.339783	-2.818288	-6.479780	-2.147822	-4.893894	0.000000	-10.000000	-0.241667	22.500000	417.333344	1023.000000	1023.000000	2046.000000
35.480000	-0.025700	-15.188426	-2.495153	-6.417237	-1.912022	-4.364014	0.000000	-10.000000	-0.241667	22.316668	424.666656	1023.000000	1023.000000	2046.000000
35.500000	-0.024753	-14.628855	-2.256136	-6.078082	-1.881709	-4.412929	0.000000	-10.000000	-0.225000	22.050001	432.333344	1023.000000	1023.000000	2046.000000
35.520000	-0.023294	-13.766582	-2.236531	-5.903088	-1.434509	-4.192453	0.000000	-10.000000	-0.233333	21.916666	442.000000	1023.000000	1023.000000	2046.000000
35.540001	-0.021921	-12.955095	-1.860308	-5.726073	-1.483612	-3.885102	0.000000	-10.000000	-0.233333	21.799999	449.333344	1023.000000	1023.000000	2046.000000
35.560001	-0.021389	-12.640879	-1.965646	-5.485120	-1.189250	-4.000863	0.000000	-10.000000	-0.250000	22.049999	456.500000	1023.000000	1023.000000	2046.000000
35.580002	-0.019612	-11.590444	-1.690921	-5.477291	-0.964243	-3.457989	0.000000	-10.000000	-0.250000	22.049999	461.500000	1023.000000	1023.000000	2046.000000
35.599998	-0.019056	-11.262377	-1.528615	-5.225735	-0.974373	-3.533654	0.000000	-10.000000	-0.258333	22.233334	469.000000	1023.000000	1023.000000	2046.000000
35.619999	-0.017435	-10.303957	-1.417518	-5.094025	-0.559210	-3.233204	0.000000	-10.000000	-0.266667	22.283333	476.500000	1023.000000	1023.000000	2046.000000
35.639999	-0.016530	-9.769052	-1.079829	-4.854564	-0.673797	-3.160861	0.000000	-10.000000	-0.275000	22.516666	483.833344	1023.000000	1023.000000	2046.000000
35.660000	-0.015280	-9.030396	-1.109433	-4.628197	-0.225203	-3.067564	0.000000	-10.000000	-0.266667	22.550001	491.333344	1023.000000	1023.000000	2046.000000
35.680000	-0.014662	-8.665339	-0.938892	-4.567019	-0.396857	-2.762572	0.000000	-10.000000	-0.275000	22.850000	498.833344	1023.000000	1023.000000	2046.000000
35.700001	-0.015691	-9.273667	-1.208441	-4.533310	-0.470526	-3.061390	0.000000	-10.000000	-0.283333	23.000000	506.500000	1023.000000	1023.000000	2046.000000
35.720001	-0.015439	-9.124722	-1.247599	-4.653095	-0.391713	-2.832315	0.000000	-10.000000	-0.291667	23.150000	514.166687	1023.000000	1023.000000	2046.000000
35.740002	-0.016118	-9.525716	-1.167814	-4.598673	-0.682558	-3.076671	0.000000	-10.000000	-0.291667	22.916668	521.833313	1023.000000	1023.000000	2046.000000
35.759998	-0.015306	-9.045829	-1.221631	-4.471763	-0.311145	-3.041290	0.000000	-10.000000	-0.291667	22.883333	529.500000	1023.000000	1023.000000	2046.000000
35.779999	-0.013995	-8.271003	-0.922765	-4.490592	-0.188491	-2.669154	0.000000	-10.000000	-0.291667	22.933334	537.166687	1023.000000	1023.000000	2046.000000
35.799999	-0.012472	-7.371178	-0.856227	-4.123980	0.217450	-2.608421	0.000000	-10.000000	-0.275000	22.900000	544.833313	1023.000000	1023.000000	2046.000000
35.820000	-0.009974	-5.894587	-0.674200	-3.739901	0.535980	-2.016466	0.000000	-10.000000	-0.266667	22.900000	552.500000	1023.000000	1023.000000	2046.000000
35.840000	-0.009575	-5.658552	-0.671063	-3.445112	0.486219	-2.028596	0.000000	-10.000000	-0.266667	22.733334	560.166687	1023.000000	1023.000000	2046.000000
35.860001	-0.009174	-5.421714	-0.832001	-3.322411	0.688036	-1.955338	0.000000	-10.000000	-0.266667	22.700001	567.666687	1023.000000	1023.000000	2046.000000
35.880001	-0.011705	-6.917513	-0.994180	-3.552171	0.016949	-2.388112	0.000000	-10.000000	-0.250000	22.483334	575.333313	1023.000000	1023.000000	2046.000000
35.900002	-0.014690	-8.681856	-1.656577	-3.702840	-0.181661	-3.140777	0.000000	-10.000000	-0.225000	21.950001	582.833313	1023.000000	1023.000000	2046.000000
35.919998	-0.016672	-9.852903	-1.922284	-4.049299	-0.630610	-3.250712	0.000000	-10.000000	-0.200000	21.466667	590.333313	1023.000000	1023.000000	2046.000000
35.939999	-0.018005	-10.640924	-2.121516	-4.075477	-0.743418	-3.700513	0.000000	-10.000000	-0.175000	20.866667	597.500000	1023.000000	1023.000000	2046.000000
35.959999	-0.017590	-10.395621	-2.162549	-4.029901	-0.632219	-3.570953	0.000000	-10.000000	-0.158333	20.566668	604.500000	1023.000000	1023.000000	2046.000000
35.980000	-0.017964	-10.616691	-2.108428	-3.938591	-0.795660	-3.774012	0.000000	-10.000000	-0.166667	19.950001	611.500000	1023.000000	1023.000000	2046.000000
36.000000	-0.017035	-10.067979	-2.273438	-3.693403	-0.428840	-3.672298	0.000000	-10.000000	-0.175000	19.616667	618.333313	1023.000000	1023.000000	2046.000000
36.020000	-0.016948	-10.016423	-2.153458	-3.674461	-0.648028	-3.540477	0.000000	-10.000000	-0.175000	19.200001	625.000000	1023.000000	1023.000000	2046.000000
36.040001	-0.016458	-9.726547	-2.339511	-3.495290	-0.286220	-3.605526	0.000000	-10.000000	-0.166667	19.200001	631.333313	1023.000000	1023.000000	2046.000000
36.060001	-0.015497	-9.158755	-2.274903	-3.490388	-0.185576	-3.207887	0.000000	-10.000000	-0.158333	19.033333	637.833313	1023.000000	1023.000000	2046.000000
36.080002	-0.015290	-9.036501	-2.268137	-3.332447	-0.095262	-3.340656	0.000000	-10.000000	-0.158333	18.800001	644.166687	1023.000000	1023.000000	2046.000000
36.099998	-0.013795	-8.152638	-2.257070	-3.180856	0.314322	-3.029035	0.000000	-10.000000	-0.150000	18.533333	650.500000	1023.000000	1023.000000	2046.000000
36.119999	-0.013294	-7.856766	-2.014520	-3.134610	0.212306	-2.919941	0.000000	-10.000000	-0.166667	18.433334	656.500000	1023.000000	1023.000000	2046.000000
36.139999	-0.012091	-7.145581	-2.027033	-2.980060	0.707049	-2.845537	0.000000	-10.000000	-0.183333	18.916666	662.666687	1023.000000	1023.000000	2046.000000
36.160000	-0.010499	-6.205050	-1.757457	-2.934811	0.975990	-2.488772	0.000000	-10.000000	-0.183333	19.200001	669.000000	1023.000000	1023.000000	2046.000000
36.180000	-0.009230	-5.455113	-1.444232	-2.709912	1.161128	-2.462097	0.000000	-10.000000	-0.166667	19.316668	675.500000	1023.000000	1023.000000	2046.000000
36.200001	-0.006984	-4.127455	-1.374739	-2.301710	1.777894	-2.228901	0.000000	-10.000000	-0.158333	19.166668	682.000000	1023.000000	1023.000000	2046.000000
36.220001	-0.004848	-2.865311	-0.954394	-2.074508	1.959420	-1.795829	0.000000	-10.000000	-0.158333	19.133333	688.333313	1023.000000	1023.000000	2046.000000
36.240002	-0.002799	-1.654254	-0.654613	-1.581838	2.329431	-1.747234	0.000000	-10.000000	-0.150000	18.783333	694.833313	1023.000000	1023.000000	2046.000000
36.259998	-0.000477	-0.282203	-0.463481	-1.220366	2.842335	-1.440692	0.000000	-10.000000	-0.125000	18.183332	701.166687	1023.000000	1023.000000	2046.000000
36.279999	0.000454	0.268274	-0.152773	-1.224417	2.949674	-1.304209	0.000000	-10.000000	-0.108333	17.150000	707.500000	1023.000000	1023.000000	2046.000000
36.299999	0.000785	0.463759	-0.096238	-1.239687	3.175269	-1.375584	0.000000	-10.000000	-0.083333	16.450001	713.333313	1023.000000	1023.000000	2046.000000
36.320000	0.001042	0.616071	-0.069447	-1.419494	3.355704	-1.250692	0.000000	-10.000000	-0.066667	15.583334	719.000000	1023.000000	1023.000000	2046.000000
36.340000	0.000742	0.438446	0.111971	-1.620626	3.251054	-1.303953	0.000000	-10.000000	-0.050000	15.100000	724.333313	1023.000000	1023.000000	2046.000000
36.360001	0.000871	0.514628	0.102592	-1.628286	3.461522	-1.421200	0.000000	-10.000000	-0.041667	14.400001	729.333313	1023.000000	1023.000000	2046.000000
36.380001	0.001634	0.965878	0.261736	-1.737675	3.643746	-1.201929	0.000000	-10.000000	-0.041667	13.766667	734.166687	1023.000000	1023.000000	2046.000000
36.400002	0.002413	1.426316	0.552513	-1.674916	3.714369	-1.165650	0.000000	-10.000000	-0.033333	13.066667	738.833313	1023.000000	1023.000000	2046.000000
36.419998	0.003874	2.289589	0.715309	-1.393517	3.990190	-1.022392	0.000000	-10.000000	-0.025000	12.283334	743.500000	1023.000000	1023.000000	2046.000000
36.439999	0.005319	3.143718	1.052485	-1.319151	4.130830	-0.720446	0.000000	-10.000000	-0.008333	11.583333	747.833313	1023.000000	1023.000000	2046.000000
36.459999	0.006835	4.039485	1.239042	-1.042092	4.390439	-0.547904	0.000000	-10.000000	0.000000	10.900000	751.833313	1023.000000	1023.000000	2046.000000
36.480000	0.008414	4.972736	1.491912	-0.897185	4.577724	-0.199714	0.000000	-10.000000	0.000000	10.483334	755.500000	1023.000000	1023.000000	2046.000000
36.500000	0.009825	5.806739	1.733191	-0.577843	4.754766	-0.103376	0.000000	-10.000000	0.000000	10.266666	759.000000	1023.000000	1023.000000	2046.000000
36.520000	0.011421	6.749559	1.891891	-0.323077	5.008450	0.172295	0.000000	-10.000000	0.000000	9.966667	762.500000	1023.000000	1023.000000	2046.000000
36.540001	0.012844	7.590985	2.217272	-0.102988	5.122571	0.354129	0.000000	-10.000000	0.000000	9.550000	765.833313	1023.000000	1023.000000	2046.000000
36.560001	0.014001	8.274558	2.205210	0.188446	5.424334	0.456568	0.000000	-10.000000	0.000000	8.716667	769.166687	1023.000000	1023.000000	2046.000000
36.580002	0.015334	9.062682	2.502271	0.284305	5.541188	0.734918	0.000000	-10.000000	0.008333	7.783333	772.166687	1023.000000	1023.000000	2046.000000
36.599998	0.016217	9.584318	2.535107	0.535084	5.702403	0.811724	0.000000	-10.000000	0.025000	6.933333	775.000000	1023.000000	1023.000000	2046.000000
36.619999	0.017251	10.195157	2.724092	0.569794	5.844883	1.056389	0.000000	-10.000000	0.041667	6.133333	777.333313	1023.000000	1023.000000	2046.000000
36.639999	0.017939	10.601926	2.786512	0.839899	5.951818	1.023697	0.000000	-10.000000	0.050000	5.383333	779.500000	1023.000000	1023.000000	2046.000000
36.660000	0.018694	11.047955	2.881130	0.919774	6.065530	1.181521	0.000000	-10.000000	0.050000	4.416667	781.500000	1023.000000	1023.000000	2046.000000
36.680000	0.019737	11.664623	3.163926	1.105032	6.101590	1.294075	0.000000	-10.000000	0.050000	3.666667	783.166687	1023.000000	1023.000000	2046.000000
36.700001	0.020201	11.938654	3.070743	1.264890	6.236648	1.366374	0.000000	-10.000000	0.050000	3.183333	784.500000	1023.000000	1023.000000	2046.000000
36.720001	0.020250	11.967494	3.165598	1.240458	6.105291	1.456148	0.000000	-10.000000	0.050000	3.016667	785.500000	1023.000000	1023.000000	2046.000000
36.740002	0.019535	11.545444	2.956077	1.207153	6.027890	1.354324	0.000000	-10.000000	0.058333	2.850000	786.666687	1023.000000	1023.000000	2046.000000
36.759998	0.019392	11.460661	2.989326	1.132706	6.033266	1.305364	0.000000	-10.000000	0.058333	2.333333	787.666687	1023.000000	1023.000000	2046.000000
36.779999	0.019076	11.274020	2.992462	1.159447	5.914787	1.207324	0.000000	-10.000000	0.058333	1.533333	788.500000	1023.000000	1023.000000	2046.000000
36.799999	0.020060	11.855502	3.169018	1.143301	6.173559	1.369624	0.000000	-10.000000	0.050000	0.700000	788.833313	1023.000000	1023.000000	2046.000000
36.820000	0.021159	12.505032	3.283487	1.435392	6.298634	1.487518	0.000000	-10.000000	0.058333	0.200000	789.000000	1023.000000	1023.000000	2046.000000
36.840000	0.021282	12.577796	3.116311	1.582842	6.272111	1.606532	0.000000	-10.000000	0.066667	0.000000	789.000000	1023.000000	1023.000000	2046.000000
36.860001	0.021003	12.412930	2.953130	1.658830	6.250931	1.550038	0.000000	-10.000000	0.075000	0.000000	789.000000	1023.000000	1023.000000	2046.000000
36.880001	0.018711	11.058228	2.626493	1.423997	5.784049	1.223688	0.000000	-10.000000	0.075000	0.000000	789.000000	1023.000000	1023.000000	2046.000000
36.900002	0.015860	9.373554	2.239052	1.067653	5.390127	0.676722	0.000000	-10.000000	0.066667	-0.283333	789.000000	1023.000000	1023.000000	2046.000000
36.919998	0.011911	7.039580	1.590688	0.641609	4.801975	0.005309	0.000000	-10.000000	0.058333	-0.866667	789.000000	1023.000000	1023.000000	2046.000000
36.939999	0.009006	5.322410	1.259981	0.285159	4.308179	-0.530909	0.000000	-10.000000	0.066667	-1.800000	789.000000	1023.000000	1023.000000	2046.000000
36.959999	0.006975	4.122427	0.911321	0.032580	4.028139	-0.849613	0.000000	-10.000000	0.075000	-2.766667	789.000000	1023.000000	1023.000000	2046.000000
36.980000	0.005708	3.373313	0.817743	-0.099745	3.811719	-1.156404	0.000000	-10.000000	0.091667	-3.500000	789.000000	1023.000000	1023.000000	2046.000000
37.000000	0.005177	3.059574	0.732543	-0.021457	3.725496	-1.377007	0.000000	-10.000000	0.091667	-4.033333	789.000000	1023.000000	1023.000000	2046.000000
37.020000	0.004135	2.444009	0.557723	-0.178463	3.545698	-1.480950	0.000000	-10.000000	0.091667	-4.450000	789.000000	1023.000000	1023.000000	2046.000000
37.040001	0.004062	2.400545	0.458799	-0.094051	3.639582	-1.603785	0.000000	-10.000000	0.091667	-5.066667	789.000000	1023.000000	1023.000000	2046.000000
37.060001	0.003212	1.898240	0.367983	-0.140590	3.391767	-1.720920	0.000000	-10.000000	0.091667	-5.900000	789.000000	1023.000000	1023.000000	2046.000000
37.080002	0.003038	1.795292	0.305864	-0.153254	3.439799	-1.797117	0.000000	-10.000000	0.116667	-6.933333	789.000000	1023.000000	1023.000000	2046.000000
37.099998	0.002737	1.617555	0.199530	-0.154704	3.372086	-1.799355	0.000000	-10.000000	0.125000	-8.016666	789.000000	1023.000000	1023.000000	2046.000000
37.119999	0.002034	1.201813	0.105579	-0.308927	3.249919	-1.844759	0.000000	-10.000000	0.141667	-9.083334	789.000000	1023.000000	1023.000000	2046.000000
37.139999	0.002369	1.400126	0.013589	-0.207214	3.412019	-1.818267	0.000000	-10.000000	0.141667	-10.116667	785.500000	1023.000000	1023.000000	2046.000000
37.160000	0.001521	0.899156	-0.027250	-0.409948	3.129771	-1.793418	0.000000	-10.000000	0.183333	-12.133333	774.500000	1023.000000	1023.000000	2046.000000
37.180000	0.001979	1.169711	0.030540	-0.340942	3.279636	-1.799523	0.000000	-10.000000	0.216667	-13.800000	763.500000	1023.000000	1023.000000	2046.000000
37.200001	0.002218	1.310594	0.079806	-0.222764	3.164580	-1.711028	0.000000	-10.000000	0.250000	-15.100000	756.000000	1023.000000	1023.000000	2046.000000
37.220001	0.002467	1.457946	0.226489	-0.124894	3.002694	-1.646343	0.000000	-10.000000	0.258333	-15.466667	754.500000	1023.000000	1023.000000	2046.000000
37.240002	0.003791	2.240461	0.231681	0.327278	3.210585	-1.529083	0.000000	-10.000000	0.291667	-16.400000	751.000000	1023.000000	1023.000000	2046.000000
37.259998	0.003653	2.158680	0.330177	0.326476	2.855798	-1.353771	0.000000	-10.000000	0.341667	-17.900000	745.500000	1023.000000	1023.000000	2046.000000
37.279999	0.004676	2.763563	0.313491	0.742777	3.149419	-1.442124	0.000000	-10.000000	0.391667	-19.549999	739.500000	1023.000000	1023.000000	2046.000000
37.299999	0.003473	2.052495	0.268109	0.589862	2.702085	-1.507561	0.000000	-10.000000	0.425000	-21.200001	733.000000	1023.000000	1023.000000	2046.000000
37.320000	0.002321	1.371593	0.190913	0.478251	2.526881	-1.824453	0.000000	-10.000000	0.458333	-22.666666	726.166687	1023.000000	1023.000000	2046.000000
37.340000	0.000510	0.301179	-0.030778	0.176486	2.170574	-2.015104	0.000000	-10.000000	0.508333	-24.133333	718.666687	1023.000000	1023.000000	2046.000000
37.360001	-0.002064	-1.219877	-0.097272	-0.407689	1.517848	-2.232765	0.000000	-10.000000	0.575000	-25.600000	710.666687	1023.000000	1023.000000	2046.000000
37.380001	-0.002967	-1.753374	-0.410697	-0.458111	1.601561	-2.486127	0.000000	-10.000000	0.641667	-26.916668	702.000000	1023.000000	1023.000000	2046.000000
37.400002	-0.005285	-3.123283	-0.362385	-0.970741	0.812630	-2.602787	0.000000	-10.000000	0.691667	-28.033333	692.833313	1023.000000	1023.000000	2046.000000
37.419998	-0.005347	-3.159801	-0.510721	-0.780498	0.952207	-2.820790	0.000000	-10.000000	0.741667	-28.950001	683.500000	1023.000000	1023.000000	2046.000000
37.439999	-0.006576	-3.886339	-0.529468	-0.924238	0.481101	-2.913733	0.000000	-10.000000	0.775000	-29.500000	674.000000	1023.000000	1023.000000	2046.000000
37.459999	-0.006921	-4.090351	-0.488537	-0.843617	0.288520	-3.046716	0.000000	-10.000000	0.800000	-29.950001	664.333313	1023.000000	1023.000000	2046.000000
37.480000	-0.007245	-4.281524	-0.623572	-0.829494	0.185528	-3.013985	0.000000	-10.000000	0.808333	-29.916666	654.500000	1023.000000	1023.000000	2046.000000
37.500000	-0.008152	-4.818004	-0.545226	-0.960406	-0.240840	-3.071531	0.000000	-10.000000	0.825000	-30.333334	644.333313	1023.000000	1023.000000	2046.000000
37.520000	-0.007868	-4.650175	-0.753102	-0.783365	-0.057833	-3.055876	0.000000	-10.000000	0.841667	-30.366667	634.000000	1023.000000	1023.000000	2046.000000
37.540001	-0.009029	-5.336249	-0.593654	-0.987343	-0.661738	-3.093513	0.000000	-10.000000	0.833333	-30.566668	623.666687	1023.000000	1023.000000	2046.000000
37.560001	-0.008609	-5.087975	-0.835970	-0.735373	-0.376176	-3.140456	0.000000	-10.000000	0.825000	-30.316668	613.500000	1023.000000	1023.000000	2046.000000
37.580002	-0.009805	-5.794953	-0.663323	-0.932446	-0.974451	-3.224734	0.000000	-10.000000	0.825000	-30.516666	603.500000	1023.000000	1023.000000	2046.000000
37.599998	-0.009520	-5.626060	-0.918484	-0.734082	-0.664595	-3.308899	0.000000	-10.000000	0.825000	-30.533335	593.500000	1023.000000	1023.000000	2046.000000
37.619999	-0.010826	-6.397946	-0.712133	-0.999387	-1.346144	-3.340282	0.000000	-10.000000	0.825000	-30.850000	583.166687	1023.000000	1023.000000	2046.000000
37.639999	-0.010114	-5.977204	-0.906437	-0.688837	-0.916388	-3.465543	0.000000	-10.000000	0.808333	-30.833334	572.833313	1023.000000	1023.000000	2046.000000
37.660000	-0.011123	-6.573711	-0.711396	-0.954368	-1.498538	-3.409410	0.000000	-10.000000	0.808333	-30.916668	562.500000	1023.000000	1023.000000	2046.000000
37.680000	-0.010685	-6.314860	-1.022646	-0.616197	-1.108519	-3.567498	0.000000	-10.000000	0.800000	-30.500000	552.166687	1023.000000	1023.000000	2046.000000
37.700001	-0.012650	-7.475902	-0.952824	-1.092797	-1.921082	-3.509199	0.000000	-10.000000	0.800000	-30.383335	541.833313	1023.000000	1023.000000	2046.000000
37.720001	-0.013325	-7.875135	-1.303705	-0.963593	-1.737538	-3.870298	0.000000	-10.000000	0.800000	-30.266668	531.500000	1023.000000	1023.000000	2046.000000
37.740002	-0.015705	-9.281600	-1.520429	-1.402060	-2.266230	-4.092881	0.000000	-10.000000	0.808333	-30.533335	521.500000	1023.000000	1023.000000	2046.000000
37.759998	-0.015992	-9.451243	-1.406810	-1.492717	-2.365745	-4.185972	0.000000	-10.000000	0.816667	-30.650000	511.500000	1023.000000	1023.000000	2046.000000
37.779999	-0.016352	-9.664203	-1.593707	-1.600075	-2.237291	-4.233130	0.000000	-10.000000	0.816667	-30.783333	501.500000	1023.000000	1023.000000	2046.000000
37.799999	-0.017043	-10.072614	-1.492996	-1.642600	-2.650150	-4.286869	0.000000	-10.000000	0.808333	-30.566668	491.166656	1023.000000	1023.000000	2046.000000
37.820000	-0.018113	-10.704532	-2.119533	-1.583987	-2.494268	-4.506743	0.000000	-10.000000	0.800000	-30.300001	480.833344	1023.000000	1023.000000	2046.000000
37.840000	-0.021129	-12.487362	-2.239224	-2.166133	-3.396710	-4.685296	0.000000	-10.000000	0.783333	-30.083334	470.500000	1023.000000	1023.000000	2046.000000
37.860001	-0.023611	-13.953847	-2.926289	-2.243974	-3.406901	-5.376683	0.000000	-10.000000	0.750000	-29.700001	460.500000	1023.000000	1023.000000	2046.000000
37.880001	-0.028013	-16.555819	-3.162454	-3.048796	-4.465552	-5.879017	0.000000	-10.000000	0.716667	-29.133333	450.666656	1023.000000	1023.000000	2046.000000
37.900002	-0.030991	-18.315800	-3.926215	-3.215033	-4.531837	-6.642715	0.000000	-10.000000	0.691667	-28.366667	441.000000	1023.000000	1023.000000	2046.000000
37.919998	-0.034699	-20.507032	-4.223888	-3.987045	-5.383888	-6.912211	0.000000	-10.000000	0.675000	-27.683332	431.666656	1023.000000	1023.000000	2046.000000
37.939999	-0.036675	-21.674744	-4.672287	-4.049318	-5.458069	-7.495069	0.000000	-10.000000	0.658333	-27.066668	422.500000	1023.000000	1023.000000	2046.000000
37.959999	-0.038856	-22.964018	-4.976274	-4.519125	-5.774397	-7.694222	0.000000	-10.000000	0.650000	-26.683334	413.500000	1023.000000	1023.000000	2046.000000
37.980000	-0.040210	-23.764296	-5.067437	-4.551259	-6.045550	-8.100050	0.000000	-10.000000	0.650000	-26.583334	404.500000	1023.000000	1023.000000	2046.000000
38.000000	-0.041524	-24.540483	-5.501798	-4.729749	-6.033229	-8.275706	0.000000	-10.000000	0.650000	-26.533333	395.666656	1023.000000	1023.000000	2046.000000
38.020000	-0.042808	-25.299366	-5.407005	-4.906312	-6.560701	-8.425348	0.000000	-10.000000	0.650000	-26.416666	386.833344	1023.000000	1023.000000	2046.000000
38.040001	-0.043568	-25.748417	-5.873022	-4.904421	-6.320720	-8.650253	0.000000	-10.000000	0.625000	-26.299999	378.000000	1023.000000	1023.000000	2046.000000
38.060001	-0.044765	-26.456102	-5.723262	-5.303731	-6.848567	-8.580542	0.000000	-10.000000	0.608333	-26.133333	369.166656	1023.000000	1023.000000	2046.000000
38.080002	-0.045421	-26.843906	-6.170190	-5.258704	-6.559228	-8.855784	0.000000	-10.000000	0.583333	-25.883333	360.500000	1023.000000	1023.000000	2046.000000
38.099998	-0.046474	-27.465927	-6.135644	-5.738040	-6.926761	-8.665483	0.000000	-10.000000	0.575000	-25.566666	351.833344	1023.000000	1023.000000	2046.000000
38.119999	-0.047029	-27.794262	-6.328714	-5.652209	-6.881653	-8.931686	0.000000	-10.000000	0.566667	-25.350000	343.333344	1023.000000	1023.000000	2046.000000
38.139999	-0.047766	-28.229713	-6.437537	-6.120912	-6.945162	-8.726101	0.000000	-10.000000	0.566667	-25.133333	334.666656	1023.000000	1023.000000	2046.000000
38.160000	-0.047726	-28.206017	-6.337636	-6.017459	-7.017854	-8.833067	0.000000	-10.000000	0.575000	-25.166666	326.333344	1023.000000	1023.000000	2046.000000
38.180000	-0.047369	-27.995258	-6.438800	-6.058536	-6.913337	-8.584586	0.000000	-10.000000	0.566667	-24.950001	317.833344	1023.000000	1023.000000	2046.000000
38.200001	-0.046478	-27.468739	-6.197603	-5.727685	-7.017462	-8.525990	0.000000	-10.000000	0.558333	-24.733334	309.500000	1023.000000	1023.000000	2046.000000
38.220001	-0.045989	-27.179375	-6.339565	-5.593356	-6.865257	-8.381198	0.000000	-10.000000	0.541667	-24.483334	301.166656	1023.000000	1023.000000	2046.000000
38.240002	-0.045664	-26.987280	-6.137660	-5.429745	-7.091116	-8.328759	0.000000	-10.000000	0.541667	-24.266666	293.000000	1023.000000	1023.000000	2046.000000
38.259998	-0.046512	-27.488535	-6.534731	-5.460566	-6.979317	-8.513920	0.000000	-10.000000	0.533333	-24.166668	285.000000	1023.000000	1023.000000	2046.000000
38.279999	-0.047769	-28.231218	-6.456054	-5.746432	-7.429252	-8.599480	0.000000	-10.000000	0.533333	-23.900002	277.000000	1023.000000	1023.000000	2046.000000
38.299999	-0.049690	-29.366594	-6.861742	-6.053554	-7.424538	-9.026761	0.000000	-10.000000	0.525000	-23.966667	269.000000	1023.000000	1023.000000	2046.000000
38.320000	-0.051161	-30.235859	-6.694375	-6.616408	-7.917165	-9.007910	0.000000	-10.000000	0.508333	-23.616667	261.000000	1023.000000	1023.000000	2046.000000
38.340000	-0.053269	-31.481831	-7.096753	-6.881929	-7.969519	-9.533630	0.000000	-10.000000	0.483333	-23.299999	253.000000	1023.000000	1023.000000	2046.000000
38.360001	-0.054314	-32.099316	-7.049546	-7.444562	-8.257288	-9.347919	0.000000	-10.000000	0.458333	-22.716667	245.333328	1023.000000	1023.000000	2046.000000
38.380001	-0.055581	-32.848278	-7.153615	-7.543310	-8.449536	-9.701817	0.000000	-10.000000	0.450000	-22.366667	237.666672	1023.000000	1023.000000	2046.000000
38.400002	-0.056164	-33.192703	-7.341890	-7.882228	-8.334517	-9.634068	0.000000	-10.000000	0.433333	-21.966667	230.333328	1023.000000	1023.000000	2046.000000
38.419998	-0.056383	-33.322189	-7.099319	-7.863493	-8.628664	-9.730715	0.000000	-10.000000	0.425000	-21.583334	222.833328	1023.000000	1023.000000	2046.000000
38.439999	-0.056784	-33.559059	-7.392864	-7.866080	-8.380390	-9.919723	0.000000	-10.000000	0.408333	-21.333334	215.666672	1023.000000	1023.000000	2046.000000
38.459999	-0.056488	-33.384495	-7.177782	-8.042897	-8.536200	-9.627617	0.000000	-10.000000	0.408333	-21.016666	208.500000	1023.000000	1023.000000	2046.000000
38.480000	-0.057153	-33.777618	-7.295137	-7.951289	-8.583114	-9.948079	0.000000	-10.000000	0.400000	-20.633333	201.500000	1023.000000	1023.000000	2046.000000
38.500000	-0.056603	-33.452442	-7.255320	-8.179072	-8.434805	-9.583245	0.000000	-10.000000	0.391667	-20.016666	194.666672	1023.000000	1023.000000	2046.000000
38.520000	-0.056873	-33.612114	-7.154535	-8.077012	-8.617599	-9.762966	0.000000	-10.000000	0.375000	-19.483334	188.000000	1023.000000	1023.000000	2046.000000
38.540001	-0.056515	-33.400070	-7.254792	-8.142762	-8.309449	-9.693069	0.000000	-10.000000	0.358333	-18.866667	181.666672	1023.000000	1023.000000	2046.000000
38.560001	-0.056511	-33.398186	-6.961583	-8.091554	-8.636295	-9.708754	0.000000	-10.000000	0.350000	-18.483334	175.500000	1023.000000	1023.000000	2046.000000
38.580002	-0.056603	-33.452198	-7.230909	-8.157534	-8.317098	-9.746657	0.000000	-10.000000	0.350000	-18.050001	169.166672	1023.000000	1023.000000	2046.000000
38.599998	-0.056237	-33.235786	-6.990058	-8.179989	-8.486643	-9.579098	0.000000	-10.000000	0.333333	-17.766666	163.166672	1023.000000	1023.000000	2046.000000
38.619999	-0.056834	-33.588764	-7.197341	-8.133055	-8.397397	-9.860970	0.000000	-10.000000	0.316667	-17.500000	157.166672	1023.000000	1023.000000	2046.000000
38.639999	-0.056426	-33.347763	-7.162074	-8.341107	-8.313983	-9.530598	0.000000	-10.000000	0.300000	-17.233334	151.500000	1023.000000	1023.000000	2046.000000
38.660000	-0.057239	-33.828110	-7.065487	-8.260186	-8.648458	-9.853980	0.000000	-10.000000	0.291667	-17.000000	145.500000	1023.000000	1023.000000	2046.000000
38.680000	-0.056910	-33.633995	-7.314723	-8.362477	-8.275323	-9.681473	0.000000	-10.000000	0.283333	-16.533333	139.833328	1023.000000	1023.000000	2046.000000
38.700001	-0.057627	-34.057579	-7.079717	-8.368582	-8.771785	-9.837496	0.000000	-10.000000	0.275000	-16.116667	134.333328	1023.000000	1023.000000	2046.000000
38.720001	-0.057900	-34.219105	-7.427881	-8.438445	-8.440503	-9.912274	0.000000	-10.000000	0.266667	-15.750000	129.000000	1023.000000	1023.000000	2046.000000
38.740002	-0.058016	-34.287338	-7.267860	-8.575199	-8.712551	-9.731727	0.000000	-10.000000	0.258333	-15.383334	123.666664	1023.000000	1023.000000	2046.000000
38.759998	-0.058785	-34.741726	-7.481578	-8.552398	-8.661963	-10.045788	0.000000	-10.000000	0.250000	-15.066667	118.500000	1023.000000	1023.000000	2046.000000
38.779999	-0.058277	-34.441525	-7.381190	-8.709987	-8.610592	-9.739758	0.000000	-10.000000	0.241667	-14.500000	113.500000	1023.000000	1023.000000	2046.000000
38.799999	-0.059153	-34.959522	-7.308948	-8.671504	-8.903201	-10.075871	0.000000	-10.000000	0.241667	-14.016666	108.666664	1023.000000	1023.000000	2046.000000
38.820000	-0.058716	-34.701351	-7.539513	-8.685581	-8.593817	-9.882439	0.000000	-10.000000	0.233333	-13.466667	103.833336	1023.000000	1023.000000	2046.000000
38.840000	-0.060259	-35.613071	-7.570341	-8.756533	-9.245597	-10.040603	0.000000	-10.000000	0.225000	-12.966667	99.333336	1023.000000	1023.000000	2046.000000
38.860001	-0.062132	-36.720196	-8.123871	-8.975694	-9.251813	-10.368819	0.000000	-10.000000	0.191667	-12.350000	95.000000	1023.000000	1023.000000	2046.000000
38.880001	-0.063576	-37.573582	-8.219267	-9.350832	-9.613138	-10.390343	0.000000	-10.000000	0.166667	-11.816667	91.000000	1023.000000	1023.000000	2046.000000
38.900002	-0.066302	-39.184246	-8.359921	-9.643351	-10.118176	-11.062799	0.000000	-10.000000	0.150000	-11.333333	87.000000	1023.000000	1023.000000	2046.000000
38.919998	-0.066251	-39.154621	-8.505798	-9.818843	-9.860199	-10.969783	0.000000	-10.000000	0.150000	-11.083333	83.166664	1023.000000	1023.000000	2046.000000
38.939999	-0.066800	-39.478909	-8.313359	-9.975768	-10.108679	-11.081101	0.000000	-10.000000	0.141667	-10.900001	79.500000	1023.000000	1023.000000	2046.000000
38.959999	-0.066208	-39.129002	-8.507139	-9.824992	-9.689479	-11.107392	0.000000	-10.000000	0.141667	-10.816667	75.833336	1023.000000	1023.000000	2046.000000
38.980000	-0.066342	-39.208061	-8.425921	-9.844952	-9.904650	-11.032538	0.000000	-10.000000	0.141667	-10.816667	72.166664	1023.000000	1023.000000	2046.000000
39.000000	-0.067087	-39.648560	-8.751001	-9.951261	-9.831003	-11.115294	0.000000	-10.000000	0.141667	-10.583333	68.500000	1023.000000	1023.000000	2046.000000
39.020000	-0.068487	-40.475666	-8.935427	-10.235031	-10.232114	-11.073095	0.000000	-10.000000	0.133333	-10.100000	65.000000	1023.000000	1023.000000	2046.000000
39.040001	-0.071979	-42.539417	-9.385290	-10.564475	-10.795514	-11.794138	0.000000	-10.000000	0.116667	-9.250000	61.666668	1023.000000	1023.000000	2046.000000
39.060001	-0.074849	-44.236023	-10.012383	-10.958383	-11.042814	-12.222443	0.000000	-10.000000	0.108333	-8.233334	58.500000	1023.000000	1023.000000	2046.000000
39.080002	-0.078315	-46.283882	-10.304292	-11.479565	-11.737307	-12.762721	0.000000	-10.000000	0.100000	-7.450000	55.833332	1023.000000	1023.000000	2046.000000
39.099998	-0.079833	-47.181461	-10.773337	-11.762222	-11.619471	-13.026430	0.000000	-10.000000	0.100000	-7.083333	53.333332	1023.000000	1023.000000	2046.000000
39.119999	-0.081574	-48.210197	-10.767476	-12.046638	-12.107828	-13.288256	0.000000	-10.000000	0.100000	-7.100000	51.833332	1023.000000	1023.000000	2046.000000
39.139999	-0.082545	-48.783985	-11.035270	-12.133963	-12.028484	-13.586269	0.000000	-10.000000	0.100000	-7.433333	49.333332	1023.000000	1023.000000	2046.000000
39.160000	-0.082961	-49.029812	-11.222872	-12.226643	-12.018575	-13.561723	0.000000	-10.000000	0.100000	-7.616667	46.833332	1023.000000	1023.000000	2046.000000
39.180000	-0.083979	-49.631573	-11.328116	-12.322557	-12.268269	-13.712629	0.000000	-10.000000	0.100000	-7.683333	43.333332	1023.000000	1023.000000	2046.000000
39.200001	-0.084150	-49.732414	-11.666810	-12.311863	-11.999383	-13.754357	0.000000	-10.000000	0.100000	-7.316667	40.833332	1023.000000	1023.000000	2046.000000
39.220001	-0.084555	-49.971973	-11.648161	-12.560785	-12.213325	-13.549702	0.000000	-10.000000	0.100000	-6.900000	38.166668	1023.000000	1023.000000	2046.000000
39.240002	-0.085159	-50.329086	-11.745915	-12.607978	-12.193189	-13.782004	0.000000	-10.000000	0.100000	-6.450000	35.833332	1023.000000	1023.000000	2046.000000
39.259998	-0.085100	-50.293911	-11.910031	-12.597960	-12.069414	-13.716505	0.000000	-10.000000	0.100000	-6.000000	33.500000	1023.000000	1023.000000	2046.000000
39.279999	-0.085625	-50.604527	-11.864286	-12.816739	-12.306447	-13.617053	0.000000	-10.000000	0.100000	-5.416667	31.500000	1023.000000	1023.000000	2046.000000
39.299999	-0.085726	-50.664154	-11.996586	-12.894186	-12.109308	-13.664073	0.000000	-10.000000	0.091667	-4.716667	29.833334	1023.000000	1023.000000	2046.000000
39.320000	-0.085217	-50.363094	-11.910193	-13.041463	-12.002515	-13.408922	0.000000	-10.000000	0.091667	-4.200000	28.333334	1023.000000	1023.000000	2046.000000
39.340000	-0.084856	-50.150036	-11.713822	-12.989709	-12.054070	-13.392437	0.000000	-10.000000	0.091667	-3.933333	27.000000	1023.000000	1023.000000	2046.000000
39.360001	-0.083502	-49.349522	-11.714380	-12.711306	-11.701161	-13.222676	0.000000	-10.000000	0.091667	-3.600000	25.666666	1023.000000	1023.000000	2046.000000
39.380001	-0.082310	-48.645451	-11.511844	-12.620439	-11.666206	-12.846963	0.000000	-10.000000	0.091667	-3.166667	24.500000	1023.000000	1023.000000	2046.000000
39.400002	-0.081476	-48.152264	-11.402843	-12.370875	-11.524300	-12.854246	0.000000	-10.000000	0.083333	-2.566667	23.500000	1023.000000	1023.000000	2046.000000
39.419998	-0.080881	-47.800877	-11.470117	-12.243474	-11.328723	-12.758563	0.000000	-10.000000	0.083333	-2.116667	22.666666	1023.000000	1023.000000	2046.000000
39.439999	-0.081376	-48.093204	-11.307197	-12.425873	-11.557233	-12.802902	0.000000	-10.000000	0.075000	-1.500000	22.166666	1023.000000	1023.000000	2046.000000
39.459999	-0.082026	-48.477226	-11.383983	-12.621747	-11.513700	-12.957796	0.000000	-10.000000	0.066667	-0.783333	22.000000	1023.000000	1023.000000	2046.000000
39.480000	-0.082610	-48.822670	-11.386238	-12.950583	-11.550055	-12.935796	0.000000	-10.000000	0.066667	0.083333	22.000000	1023.000000	1023.000000	2046.000000
39.500000	-0.083205	-49.173923	-11.279878	-13.060227	-11.687046	-13.146771	0.000000	-10.000000	0.058333	1.266667	22.000000	1023.000000	1023.000000	2046.000000
39.520000	-0.083392	-49.284603	-11.403027	-13.178219	-11.544867	-13.158490	0.000000	-10.000000	0.058333	2.800000	22.000000	1023.000000	1023.000000	2046.000000
39.540001	-0.083479	-49.336174	-11.237830	-13.318734	-11.634187	-13.145423	0.000000	-10.000000	0.041667	4.500000	22.000000	1023.000000	1023.000000	2046.000000
39.560001	-0.083058	-49.087143	-11.099123	-13.259726	-11.546665	-13.181628	0.000000	-10.000000	0.025000	5.933333	22.000000	1023.000000	1023.000000	2046.000000
39.580002	-0.082139	-48.544056	-11.037519	-13.251478	-11.310676	-12.944382	0.000000	-10.000000	0.008333	6.983333	22.000000	1023.000000	1023.000000	2046.000000
39.599998	-0.081270	-48.030586	-10.722441	-13.105880	-11.322562	-12.879704	0.000000	-10.000000	0.000000	7.666667	22.000000	1023.000000	1023.000000	2046.000000
39.619999	-0.080374	-47.501141	-10.690118	-12.912624	-11.081105	-12.817294	0.000000	-10.000000	0.000000	8.300000	22.000000	1023.000000	1023.000000	2046.000000
39.639999	-0.079063	-46.726101	-10.523374	-12.908892	-10.824900	-12.468937	0.000000	-10.000000	0.000000	9.083334	22.000000	1023.000000	1023.000000	2046.000000
39.660000	-0.077957	-46.072300	-10.228429	-12.689252	-10.770069	-12.384551	0.000000	-10.000000	-0.008333	9.950000	22.000000	1023.000000	1023.000000	2046.000000
39.680000	-0.076745	-45.356449	-10.178541	-12.538596	-10.468300	-12.171011	0.000000	-10.000000	-0.016667	10.850000	22.166666	1023.000000	1023.000000	2046.000000
39.700001	-0.075494	-44.616680	-9.891271	-12.456432	-10.321122	-11.947854	0.000000	-10.000000	-0.025000	11.816667	22.833334	1023.000000	1023.000000	2046.000000
39.720001	-0.074295	-43.908516	-9.722271	-12.282663	-10.091712	-11.811869	0.000000	-10.000000	-0.041667	12.733334	24.833334	1023.000000	1023.000000	2046.000000
39.740002	-0.072801	-43.025604	-9.567133	-12.207500	-9.754135	-11.496837	0.000000	-10.000000	-0.058333	13.683333	28.166666	1023.000000	1023.000000	2046.000000
39.759998	-0.071467	-42.237122	-9.331482	-12.031138	-9.568957	-11.305542	0.000000	-10.000000	-0.091667	14.266666	32.500000	1023.000000	1023.000000	2046.000000
39.779999	-0.070409	-41.611813	-9.327648	-11.852806	-9.248400	-11.182958	0.000000	-10.000000	-0.100000	15.316667	37.166668	1023.000000	1023.000000	2046.000000
39.799999	-0.068808	-40.665722	-9.066338	-11.737343	-8.981971	-10.880073	0.000000	-10.000000	-0.125000	16.416666	42.166668	1023.000000	1023.000000	2046.000000
39.820000	-0.067689	-40.004414	-8.876228	-11.503415	-8.817179	-10.807593	0.000000	-10.000000	-0.133333	17.616667	47.666668	1023.000000	1023.000000	2046.000000
39.840000	-0.066540	-39.324921	-8.793345	-11.391123	-8.576826	-10.563627	0.000000	-10.000000	-0.166667	18.583334	53.500000	1023.000000	1023.000000	2046.000000
39.860001	-0.065245	-38.560036	-8.579203	-11.201197	-8.360707	-10.418929	0.000000	-10.000000	-0.191667	19.866667	64.000000	1023.000000	1023.000000	2046.000000
39.880001	-0.064470	-38.101841	-8.524760	-11.120708	-8.213395	-10.242979	0.000000	-10.000000	-0.216667	20.983334	72.500000	1023.000000	1023.000000	2046.000000
39.900002	-0.062902	-37.175350	-8.297891	-11.014182	-7.903168	-9.960112	0.000000	-10.000000	-0.225000	21.700001	79.000000	1023.000000	1023.000000	2046.000000
39.919998	-0.061745	-36.491127	-8.084499	-10.801841	-7.790564	-9.814224	0.000000	-10.000000	-0.233333	22.033335	81.333336	1023.000000	1023.000000	2046.000000
39.939999	-0.060649	-35.843838	-7.963172	-10.782816	-7.572015	-9.525833	0.000000	-10.000000	-0.250000	22.400002	86.333336	1023.000000	1023.000000	2046.000000
39.959999	-0.059160	-34.963428	-7.706886	-10.467238	-7.348871	-9.440433	0.000000	-10.000000	-0.275000	22.966667	93.666664	1023.000000	1023.000000	2046.000000
39.980000	-0.058552	-34.604404	-7.697548	-10.349979	-7.273648	-9.283230	0.000000	-10.000000	-0.300000	23.483334	101.333336	1023.000000	1023.000000	2046.000000
40.000000	-0.057666	-34.080654	-7.616324	-10.269941	-7.148540	-9.045851	0.000000	-10.000000	-0.341667	24.283333	109.000000	1023.000000	1023.000000	2046.000000
40.020000	-0.058306	-34.458649	-7.646418	-10.220255	-7.376365	-9.215612	0.000000	-10.000000	-0.375000	24.866667	117.000000	1023.000000	1023.000000	2046.000000
40.040001	-0.058617	-34.642941	-7.658848	-10.368175	-7.395776	-9.220141	0.000000	-10.000000	-0.408333	25.583334	125.333336	1023.000000	1023.000000	2046.000000
40.060001	-0.058235	-34.416805	-7.531763	-10.285504	-7.344358	-9.255180	0.000000	-10.000000	-0.408333	26.366667	133.666672	1023.000000	1023.000000	2046.000000
40.080002	-0.057997	-34.276012	-7.464606	-10.348653	-7.300508	-9.162246	0.000000	-10.000000	-0.408333	27.083334	142.500000	1023.000000	1023.000000	2046.000000
40.099998	-0.056451	-33.362328	-7.220753	-10.283591	-6.890037	-8.967944	0.000000	-10.000000	-0.408333	27.383335	151.333328	1023.000000	1023.000000	2046.000000
40.119999	-0.054463	-32.187870	-6.939741	-9.920254	-6.604211	-8.723664	0.000000	-10.000000	-0.416667	27.300001	157.500000	1023.000000	1023.000000	2046.000000
40.139999	-0.052867	-31.244196	-6.810128	-9.617275	-6.356873	-8.459919	0.000000	-10.000000	-0.425000	27.500000	166.500000	1023.000000	1023.000000	2046.000000
40.160000	-0.050841	-30.047140	-6.688509	-9.247544	-5.982008	-8.129078	0.000000	-10.000000	-0.433333	27.683334	175.666672	1023.000000	1023.000000	2046.000000
40.180000	-0.050437	-29.808432	-6.665448	-9.089092	-6.021357	-8.032534	0.000000	-10.000000	-0.433333	27.716667	187.833328	1023.000000	1023.000000	2046.000000
40.200001	-0.051528	-30.452845	-6.828750	-9.197526	-6.218853	-8.207717	0.000000	-10.000000	-0.441667	27.816668	197.166672	1023.000000	1023.000000	2046.000000
40.220001	-0.053457	-31.593168	-7.248934	-9.222463	-6.443590	-8.678183	0.000000	-10.000000	-0.441667	27.866667	206.333328	1023.000000	1023.000000	2046.000000
40.240002	-0.055924	-33.051105	-7.569529	-9.653597	-6.857716	-8.970263	0.000000	-10.000000	-0.450000	28.000000	215.666672	1023.000000	1023.000000	2046.000000
40.259998	-0.056085	-33.146049	-7.585216	-9.677077	-6.764181	-9.119576	0.000000	-10.000000	-0.433333	27.633333	225.000000	1023.000000	1023.000000	2046.000000
40.279999	-0.055644	-32.885742	-7.560421	-9.524500	-6.663711	-9.137108	0.000000	-10.000000	-0.425000	27.416668	234.333328	1023.000000	1023.000000	2046.000000
40.299999	-0.055813	-32.985188	-7.529669	-9.638934	-6.764336	-9.052247	0.000000	-10.000000	-0.425000	27.316668	243.500000	1023.000000	1023.000000	2046.000000
40.320000	-0.054293	-32.086895	-7.471114	-9.245199	-6.370119	-9.000463	0.000000	-10.000000	-0.433333	27.666666	252.500000	1023.000000	1023.000000	2046.000000
40.340000	-0.053896	-31.852699	-7.457669	-9.184012	-6.376578	-8.834440	0.000000	-10.000000	-0.433333	27.816668	261.666656	1023.000000	1023.000000	2046.000000
40.360001	-0.053244	-31.467188	-7.354353	-9.067405	-6.299735	-8.745696	0.000000	-10.000000	-0.416667	27.616667	271.000000	1023.000000	1023.000000	2046.000000
40.380001	-0.051908	-30.677500	-7.381618	-8.788466	-5.947194	-8.560222	0.000000	-10.000000	-0.416667	27.366667	280.333344	1023.000000	1023.000000	2046.000000
40.400002	-0.051774	-30.598270	-7.245994	-8.893978	-6.097650	-8.360648	0.000000	-10.000000	-0.408333	27.150000	289.500000	1023.000000	1023.000000	2046.000000
40.419998	-0.050039	-29.573050	-7.156024	-8.584416	-5.663883	-8.168725	0.000000	-10.000000	-0.416667	27.316666	298.500000	1023.000000	1023.000000	2046.000000
40.439999	-0.049046	-28.986134	-7.053554	-8.414773	-5.598308	-7.919497	0.000000	-10.000000	-0.416667	27.233334	307.666656	1023.000000	1023.000000	2046.000000
40.459999	-0.048633	-28.741920	-6.861030	-8.535792	-5.661205	-7.683894	0.000000	-10.000000	-0.433333	27.350000	316.833344	1023.000000	1023.000000	2046.000000
40.480000	-0.046209	-27.309372	-6.755644	-8.150074	-4.999340	-7.404315	0.000000	-10.000000	-0.441667	27.366667	326.000000	1023.000000	1023.000000	2046.000000
40.500000	-0.044812	-26.484175	-6.457660	-8.018737	-4.973543	-7.034235	0.000000	-10.000000	-0.433333	27.516666	335.000000	1023.000000	1023.000000	2046.000000
40.520000	-0.043149	-25.501032	-6.136950	-7.743444	-4.812744	-6.807894	0.000000	-10.000000	-0.425000	27.316668	344.166656	1023.000000	1023.000000	2046.000000
40.540001	-0.039747	-23.490717	-5.937705	-7.112537	-4.076825	-6.363649	0.000000	-10.000000	-0.408333	27.299999	353.333344	1023.000000	1023.000000	2046.000000
40.560001	-0.037985	-22.449036	-5.436868	-6.934902	-4.128744	-5.948521	0.000000	-10.000000	-0.391667	26.916666	362.500000	1023.000000	1023.000000	2046.000000
40.580002	-0.035451	-20.951666	-5.116535	-6.427602	-3.633061	-5.774467	0.000000	-10.000000	-0.350000	26.650000	371.500000	1023.000000	1023.000000	2046.000000
40.599998	-0.033721	-19.928967	-4.957265	-6.224495	-3.201452	-5.545754	0.000000	-10.000000	-0.316667	25.650000	380.500000	1023.000000	1023.000000	2046.000000
40.619999	-0.033834	-19.995989	-4.583710	-6.606731	-3.444878	-5.360670	0.000000	-10.000000	-0.316667	24.933334	389.333344	1023.000000	1023.000000	2046.000000
40.639999	-0.032601	-19.267359	-4.557416	-6.380906	-2.905852	-5.423185	0.000000	-10.000000	-0.333333	24.533333	397.833344	1023.000000	1023.000000	2046.000000
40.660000	-0.032820	-19.396374	-4.367318	-6.704862	-3.087852	-5.236341	0.000000	-10.000000	-0.350000	24.650000	406.000000	1023.000000	1023.000000	2046.000000
40.680000	-0.032142	-18.995764	-4.161545	-6.696936	-2.893873	-5.243410	0.000000	-10.000000	-0.350000	24.866667	414.000000	1023.000000	1023.000000	2046.000000
40.700001	-0.030585	-18.075581	-4.016285	-6.597013	-2.463173	-4.999110	0.000000	-10.000000	-0.358333	24.916668	422.333344	1023.000000	1023.000000	2046.000000
40.720001	-0.029985	-17.721212	-3.512294	-6.760123	-2.668479	-4.780316	0.000000	-10.000000	-0.366667	25.150002	430.666656	1023.000000	1023.000000	2046.000000
40.740002	-0.027263	-16.112707	-3.386317	-6.156573	-1.894361	-4.675457	0.000000	-10.000000	-0.366667	25.300001	439.166656	1023.000000	1023.000000	2046.000000
40.759998	-0.025868	-15.288013	-3.005964	-6.139031	-1.917274	-4.225743	0.000000	-10.000000	-0.366667	25.250000	447.500000	1023.000000	1023.000000	2046.000000
40.779999	-0.023880	-14.113088	-2.673167	-5.839569	-1.589995	-4.010356	0.000000	-10.000000	-0.366667	25.183332	455.833344	1023.000000	1023.000000	2046.000000
40.799999	-0.021234	-12.549072	-2.552211	-5.435855	-0.942959	-3.618046	0.000000	-10.000000	-0.375000	25.133333	461.333344	1023.000000	1023.000000	2046.000000
40.820000	-0.019857	-11.735747	-1.974858	-5.451284	-1.165927	-3.143678	0.000000	-10.000000	-0.383333	25.483334	469.666656	1023.000000	1023.000000	2046.000000
40.840000	-0.017125	-10.121128	-1.883827	-4.802835	-0.409507	-3.024959	0.000000	-10.000000	-0.391667	25.750000	478.333344	1023.000000	1023.000000	2046.000000
40.860001	-0.015403	-9.103355	-1.640440	-4.671554	-0.183622	-2.607739	0.000000	-10.000000	-0.383333	26.050001	489.833344	1023.000000	1023.000000	2046.000000
40.880001	-0.013660	-8.073308	-1.132319	-4.466283	-0.135816	-2.338889	0.000000	-10.000000	-0.375000	26.200001	498.500000	1023.000000	1023.000000	2046.000000
40.900002	-0.010854	-6.414906	-1.136250	-3.869693	0.708858	-2.117820	0.000000	-10.000000	-0.366667	26.100000	507.166656	1023.000000	1023.000000	2046.000000
40.919998	-0.009556	-5.647635	-0.653858	-3.878897	0.573954	-1.688834	0.000000	-10.000000	-0.383333	25.916666	516.000000	1023.000000	1023.000000	2046.000000
40.939999	-0.007256	-4.288248	-0.532949	-3.275766	1.195494	-1.675027	0.000000	-10.000000	-0.383333	25.433334	524.666687	1023.000000	1023.000000	2046.000000
40.959999	-0.006069	-3.586725	-0.371434	-3.209564	1.268875	-1.274602	0.000000	-10.000000	-0.391667	25.433334	533.333313	1023.000000	1023.000000	2046.000000
40.980000	-0.005248	-3.101493	-0.095746	-3.027588	1.202720	-1.180880	0.000000	-10.000000	-0.375000	25.383333	541.666687	1023.000000	1023.000000	2046.000000
41.000000	-0.004364	-2.578870	-0.319725	-2.694287	1.631415	-1.196273	0.000000	-10.000000	-0.366667	25.416668	550.333313	1023.000000	1023.000000	2046.000000
41.020000	-0.004389	-2.593946	0.009220	-2.902600	1.240918	-0.941483	0.000000	-10.000000	-0.350000	25.266668	558.666687	1023.000000	1023.000000	2046.000000
41.040001	-0.002992	-1.768187	0.031188	-2.485710	1.732857	-1.046523	0.000000	-10.000000	-0.350000	25.000000	567.166687	1023.000000	1023.000000	2046.000000
41.060001	-0.001744	-1.030424	0.246891	-2.570883	1.915199	-0.621630	0.000000	-10.000000	-0.350000	24.933334	575.500000	1023.000000	1023.000000	2046.000000
41.080002	0.000235	0.139065	0.523537	-2.197221	2.223150	-0.410401	0.000000	-10.000000	-0.358333	24.883333	583.833313	1023.000000	1023.000000	2046.000000
41.099998	0.002355	1.391555	0.428312	-1.703869	2.702664	-0.035553	0.000000	-10.000000	-0.366667	25.116667	592.166687	1023.000000	1023.000000	2046.000000
41.119999	0.003346	1.977661	0.720615	-1.547206	2.521131	0.283121	0.000000	-10.000000	-0.375000	25.283333	597.666687	1023.000000	1023.000000	2046.000000
41.139999	0.003655	2.160121	0.382711	-1.122955	2.881239	0.019126	0.000000	-10.000000	-0.375000	25.633333	606.166687	1023.000000	1023.000000	2046.000000
41.160000	0.001705	1.007825	0.358823	-1.534945	2.295098	-0.111152	0.000000	-10.000000	-0.358333	25.883333	614.666687	1023.000000	1023.000000	2046.000000
41.180000	-0.000370	-0.218589	-0.093864	-1.433947	2.118536	-0.809314	0.000000	-10.000000	-0.341667	25.766666	626.166687	1023.000000	1023.000000	2046.000000
41.200001	-0.002573	-1.520524	-0.480595	-1.767644	1.775473	-1.047758	0.000000	-10.000000	-0.316667	25.333334	634.666687	1023.000000	1023.000000	2046.000000
41.220001	-0.003350	-1.980119	-0.470487	-1.717904	1.502902	-1.294630	0.000000	-10.000000	-0.316667	24.816668	643.333313	1023.000000	1023.000000	2046.000000
41.240002	-0.003469	-2.050055	-0.821346	-1.563762	1.820167	-1.485114	0.000000	-10.000000	-0.316667	24.566668	651.666687	1023.000000	1023.000000	2046.000000
41.259998	-0.003202	-1.892401	-0.530751	-1.644002	1.537444	-1.255092	0.000000	-10.000000	-0.316667	24.233334	660.000000	1023.000000	1023.000000	2046.000000
41.279999	-0.002540	-1.500894	-0.766216	-1.182465	1.933442	-1.485656	0.000000	-10.000000	-0.308333	24.066668	668.000000	1023.000000	1023.000000	2046.000000
41.299999	-0.002034	-1.201859	-0.653883	-1.258855	1.891411	-1.180532	0.000000	-10.000000	-0.291667	23.666668	676.000000	1023.000000	1023.000000	2046.000000
41.320000	-0.001036	-0.612029	-0.535390	-0.898772	2.046006	-1.223874	0.000000	-10.000000	-0.275000	23.300001	684.000000	1023.000000	1023.000000	2046.000000
41.340000	-0.000454	-0.268028	-0.576735	-0.838557	2.237426	-1.090161	0.000000	-10.000000	-0.241667	22.583334	691.833313	1023.000000	1023.000000	2046.000000
41.360001	0.000717	0.423938	-0.232632	-0.682225	2.219218	-0.880423	0.000000	-10.000000	-0.216667	22.200001	697.000000	1023.000000	1023.000000	2046.000000
41.380001	0.001334	0.788222	-0.473844	-0.414660	2.655000	-0.978274	0.000000	-10.000000	-0.200000	21.549999	704.333313	1023.000000	1023.000000	2046.000000
41.400002	0.002540	1.501202	-0.142867	-0.440467	2.650816	-0.566281	0.000000	-10.000000	-0.191667	21.033333	711.666687	1023.000000	1023.000000	2046.000000
41.419998	0.003525	2.083401	-0.156075	-0.094906	2.956510	-0.622128	0.000000	-10.000000	-0.191667	20.550001	721.166687	1023.000000	1023.000000	2046.000000
41.439999	0.004820	2.848489	-0.063414	-0.110179	3.268446	-0.246364	0.000000	-10.000000	-0.183333	20.116667	728.166687	1023.000000	1023.000000	2046.000000
41.459999	0.006765	3.998142	0.422096	0.243331	3.324521	0.008194	0.000000	-10.000000	-0.183333	19.783335	734.833313	1023.000000	1023.000000	2046.000000
41.480000	0.008166	4.826305	0.380811	0.679682	3.758176	0.007636	0.000000	-10.000000	-0.183333	19.433334	741.666687	1023.000000	1023.000000	2046.000000
41.500000	0.010723	6.337115	0.789082	0.906463	4.030492	0.611078	0.000000	-10.000000	-0.175000	19.183334	748.166687	1023.000000	1023.000000	2046.000000
41.520000	0.013046	7.709991	1.267246	1.472863	4.208437	0.761445	0.000000	-10.000000	-0.150000	18.616667	754.666687	1023.000000	1023.000000	2046.000000
41.540001	0.014965	8.844299	1.254745	1.873816	4.828889	0.886849	0.000000	-10.000000	-0.116667	17.666668	762.666687	1023.000000	1023.000000	2046.000000
41.560001	0.016723	9.883352	1.656255	1.872926	5.029048	1.325123	0.000000	-10.000000	-0.100000	16.916668	768.666687	1023.000000	1023.000000	2046.000000
41.580002	0.017443	10.308517	1.944056	1.965916	5.139401	1.259145	0.000000	-10.000000	-0.100000	16.583334	774.500000	1023.000000	1023.000000	2046.000000
41.599998	0.017253	10.196782	1.780969	1.863812	5.458742	1.093259	0.000000	-10.000000	-0.100000	16.616667	776.500000	1023.000000	1023.000000	2046.000000
41.619999	0.017557	10.376070	2.014663	1.466357	5.473589	1.421461	0.000000	-10.000000	-0.091667	16.633333	782.166687	1023.000000	1023.000000	2046.000000
41.639999	0.017398	10.281955	2.203686	1.480802	5.440811	1.156656	0.000000	-10.000000	-0.075000	16.299999	787.833313	1023.000000	1023.000000	2046.000000
41.660000	0.018040	10.661846	2.187019	1.406374	5.876898	1.191555	0.000000	-10.000000	-0.058333	15.616667	795.166687	1023.000000	1023.000000	2046.000000
41.680000	0.019458	11.499772	2.633800	1.357725	5.895556	1.612691	0.000000	-10.000000	-0.050000	14.950001	798.833313	1023.000000	1023.000000	2046.000000
41.700001	0.020138	11.901323	2.757085	1.623940	6.086832	1.433466	0.000000	-10.000000	-0.050000	14.066667	803.833313	1023.000000	1023.000000	2046.000000
41.720001	0.022265	13.158370	2.946458	1.716237	6.624836	1.870840	0.000000	-10.000000	-0.041667	13.383333	808.666687	1023.000000	1023.000000	2046.000000
41.740002	0.023900	14.124869	3.441942	2.003051	6.572734	2.107143	0.000000	-10.000000	-0.025000	12.616667	814.833313	1023.000000	1023.000000	2046.000000
41.759998	0.025216	14.902764	3.379722	2.313170	7.088783	2.121088	0.000000	-10.000000	-0.008333	12.383333	817.666687	1023.000000	1023.000000	2046.000000
41.779999	0.027417	16.203695	3.749558	2.403720	7.337437	2.712981	0.000000	-10.000000	0.000000	12.250000	820.666687	1023.000000	1023.000000	2046.000000
41.799999	0.028744	16.987957	4.173391	2.803385	7.303388	2.707793	0.000000	-10.000000	0.000000	11.566667	824.833313	1023.000000	1023.000000	2046.000000
41.820000	0.030354	17.939026	4.194810	3.130748	7.824024	2.789444	0.000000	-10.000000	0.000000	10.633333	830.166687	1023.000000	1023.000000	2046.000000
41.840000	0.032513	19.215231	4.532900	3.279686	8.085968	3.316676	0.000000	-10.000000	0.000000	9.333333	835.000000	1023.000000	1023.000000	2046.000000
41.860001	0.033112	19.569319	4.755384	3.540993	7.997686	3.275256	0.000000	-10.000000	0.000000	8.666667	837.333313	1023.000000	1023.000000	2046.000000
41.880001	0.033385	19.730759	4.550503	3.713459	8.249045	3.217752	0.000000	-10.000000	0.008333	7.533333	840.333313	1023.000000	1023.000000	2046.000000
41.900002	0.034040	20.117762	4.623560	3.642833	8.298161	3.553207	0.000000	-10.000000	0.025000	6.550000	843.000000	1023.000000	1023.000000	2046.000000
41.919998	0.033597	19.855585	4.865960	3.718923	7.942314	3.328388	0.000000	-10.000000	0.041667	4.966667	846.333313	1023.000000	1023.000000	2046.000000
41.939999	0.034556	20.422640	4.781552	3.846645	8.401742	3.392702	0.000000	-10.000000	0.050000	4.100000	847.833313	1023.000000	1023.000000	2046.000000
41.959999	0.035637	21.061684	4.955342	3.843064	8.431505	3.831771	0.000000	-10.000000	0.050000	2.583333	848.833313	1023.000000	1023.000000	2046.000000
41.980000	0.035521	20.993095	4.916718	4.160696	8.229951	3.685731	0.000000	-10.000000	0.066667	0.733333	849.333313	1023.000000	1023.000000	2046.000000
42.000000	0.035614	21.047588	4.533912	4.356977	8.479137	3.677561	0.000000	-10.000000	0.083333	-1.483333	849.833313	1023.000000	1023.000000	2046.000000
42.020000	0.034316	20.280499	4.459203	4.159069	8.017190	3.645038	0.000000	-10.000000	0.100000	-2.783333	850.000000	1023.000000	1023.000000	2046.000000
42.040001	0.031395	18.554152	4.129929	3.899231	7.556276	2.968716	0.000000	-10.000000	0.100000	-3.500000	850.000000	1023.000000	1023.000000	2046.000000
42.060001	0.028884	17.070620	3.648384	3.614220	7.330551	2.477465	0.000000	-10.000000	0.100000	-4.550000	850.000000	1023.000000	1023.000000	2046.000000
42.080002	0.025150	14.863398	3.286548	3.223045	6.441057	1.912748	0.000000	-10.000000	0.100000	-5.916667	850.000000	1023.000000	1023.000000	2046.000000
42.099998	0.022171	13.102864	2.705399	2.955072	6.146027	1.296367	0.000000	-10.000000	0.100000	-6.933333	850.000000	1023.000000	1023.000000	2046.000000
42.119999	0.021145	12.496775	2.507906	2.828749	5.969881	1.190239	0.000000	-10.000000	0.100000	-7.733333	850.000000	1023.000000	1023.000000	2046.000000
42.139999	0.019467	11.504976	2.459643	2.739364	5.423335	0.882635	0.000000	-10.000000	0.116667	-8.366667	850.000000	1023.000000	1023.000000	2046.000000
42.160000	0.018580	10.980528	2.070188	2.816175	5.531247	0.562918	0.000000	-10.000000	0.133333	-9.100000	850.000000	1023.000000	1023.000000	2046.000000
42.180000	0.018143	10.722331	2.009669	2.753815	5.299585	0.659262	0.000000	-10.000000	0.150000	-9.500000	850.000000	1023.000000	1023.000000	2046.000000
42.200001	0.016945	10.014562	1.848566	2.748036	5.062522	0.355438	0.000000	-10.000000	0.150000	-10.116667	841.666687	1023.000000	1023.000000	2046.000000
42.220001	0.017028	10.063814	1.689639	2.738858	5.172723	0.462594	0.000000	-10.000000	0.150000	-10.633333	833.333313	1023.000000	1023.000000	2046.000000
42.240002	0.015793	9.333491	1.654730	2.551387	4.847098	0.280276	0.000000	-10.000000	0.150000	-11.483334	823.666687	1023.000000	1023.000000	2046.000000
42.259998	0.015951	9.427174	1.453911	2.635829	5.058373	0.279060	0.000000	-10.000000	0.166667	-12.133333	821.000000	1023.000000	1023.000000	2046.000000
42.279999	0.015089	8.917365	1.580502	2.426961	4.610542	0.299361	0.000000	-10.000000	0.200000	-13.083333	817.000000	1023.000000	1023.000000	2046.000000
42.299999	0.014971	8.847574	1.356822	2.518045	4.814448	0.158260	0.000000	-10.000000	0.233333	-13.800000	812.666687	1023.000000	1023.000000	2046.000000
42.320000	0.014751	8.717650	1.441253	2.296617	4.611790	0.367991	0.000000	-10.000000	0.250000	-14.483334	808.000000	1023.000000	1023.000000	2046.000000
42.340000	0.014698	8.686720	1.386521	2.398630	4.693213	0.208357	0.000000	-10.000000	0.266667	-15.666667	801.166687	1023.000000	1023.000000	2046.000000
42.360001	0.015340	9.065993	1.489113	2.433535	4.655823	0.487522	0.000000	-10.000000	0.283333	-16.600000	796.000000	1023.000000	1023.000000	2046.000000
42.380001	0.015537	9.182437	1.573681	2.699105	4.511361	0.398290	0.000000	-10.000000	0.300000	-17.716667	790.500000	1023.000000	1023.000000	2046.000000
42.400002	0.016649	9.839379	1.554764	3.055705	4.635530	0.593380	0.000000	-10.000000	0.333333	-18.450001	786.500000	1023.000000	1023.000000	2046.000000
42.419998	0.016498	9.750490	1.694838	3.137144	4.329281	0.589227	0.000000	-10.000000	0.375000	-19.800001	780.500000	1023.000000	1023.000000	2046.000000
42.439999	0.016222	9.587055	1.481821	3.292701	4.397413	0.415120	0.000000	-10.000000	0.458333	-21.600000	774.000000	1023.000000	1023.000000	2046.000000
42.459999	0.014820	8.758796	1.454947	2.931827	3.957540	0.414482	0.000000	-10.000000	0.525000	-23.550001	766.833313	1023.000000	1023.000000	2046.000000
42.480000	0.012671	7.488708	1.249495	2.632062	3.626088	-0.018937	0.000000	-10.000000	0.625000	-25.333334	759.000000	1023.000000	1023.000000	2046.000000
42.500000	0.010759	6.358378	1.017824	2.207175	3.322456	-0.189076	0.000000	-10.000000	0.691667	-26.983334	750.500000	1023.000000	1023.000000	2046.000000
42.520000	0.008415	4.973182	0.960394	1.801481	2.791677	-0.580371	0.000000	-10.000000	0.750000	-28.450001	741.666687	1023.000000	1023.000000	2046.000000
42.540001	0.007012	4.143865	0.723898	1.618230	2.642804	-0.841068	0.000000	-10.000000	0.791667	-29.833334	732.166687	1023.000000	1023.000000	2046.000000
42.560001	0.005588	3.302753	0.708742	1.306410	2.225406	-0.937806	0.000000	-10.000000	0.833333	-30.950001	722.333313	1023.000000	1023.000000	2046.000000
42.580002	0.004588	2.711431	0.570232	1.239553	2.095393	-1.193746	0.000000	-10.000000	0.875000	-31.783335	712.000000	1023.000000	1023.000000	2046.000000
42.599998	0.004017	2.374082	0.634460	1.006465	1.802563	-1.069406	0.000000	-10.000000	0.900000	-32.549999	701.333313	1023.000000	1023.000000	2046.000000
42.619999	0.003278	1.937376	0.562278	1.076390	1.664608	-1.365900	0.000000	-10.000000	0.933333	-32.966667	690.333313	1023.000000	1023.000000	2046.000000
42.639999	0.002958	1.748282	0.485907	0.997208	1.543280	-1.278112	0.000000	-10.000000	0.950000	-33.483334	679.166687	1023.000000	1023.000000	2046.000000
42.660000	0.002224	1.314133	0.530352	1.003990	1.264726	-1.484935	0.000000	-10.000000	0.966667	-33.549999	668.000000	1023.000000	1023.000000	2046.000000
42.680000	0.001794	1.060254	0.392433	1.100819	1.191507	-1.624506	0.000000	-10.000000	0.966667	-33.833336	656.833313	1023.000000	1023.000000	2046.000000
42.700001	0.001520	0.898302	0.539469	0.927323	0.978130	-1.546620	0.000000	-10.000000	0.983333	-33.866669	645.500000	1023.000000	1023.000000	2046.000000
42.720001	0.001451	0.857446	0.503098	1.085277	0.974511	-1.705440	0.000000	-10.000000	0.991667	-33.850002	630.333313	1023.000000	1023.000000	2046.000000
42.740002	0.001400	0.827604	0.450195	1.012429	0.921354	-1.556375	0.000000	-10.000000	1.000000	-33.600002	619.000000	1023.000000	1023.000000	2046.000000
42.759998	0.000633	0.374312	0.409340	0.979755	0.676160	-1.690943	0.000000	-10.000000	0.991667	-33.516666	607.833313	1023.000000	1023.000000	2046.000000
42.779999	-0.000595	-0.351412	0.165356	0.892997	0.456469	-1.866233	0.000000	-10.000000	0.991667	-33.516666	600.333313	1023.000000	1023.000000	2046.000000
42.799999	-0.001900	-1.122814	0.217594	0.691561	0.031261	-2.063231	0.000000	-10.000000	0.991667	-34.133335	589.166687	1023.000000	1023.000000	2046.000000
42.820000	-0.002789	-1.648268	-0.033279	0.497275	0.060029	-2.172294	0.000000	-10.000000	1.025000	-34.516666	577.666687	1023.000000	1023.000000	2046.000000
42.840000	-0.003212	-1.898413	-0.004563	0.311500	-0.049228	-2.156122	0.000000	-10.000000	1.025000	-35.166668	566.333313	1023.000000	1023.000000	2046.000000
42.860001	-0.004453	-2.631945	-0.288294	0.470011	-0.358824	-2.454839	0.000000	-10.000000	1.041667	-35.083336	554.666687	1023.000000	1023.000000	2046.000000
42.880001	-0.007027	-4.153100	-0.876977	0.221930	-0.791974	-2.706079	0.000000	-10.000000	1.025000	-35.083336	543.000000	1023.000000	1023.000000	2046.000000
42.900002	-0.010119	-5.980483	-1.231836	-0.326358	-1.384925	-3.037364	0.000000	-10.000000	1.050000	-35.083336	531.166687	1023.000000	1023.000000	2046.000000
42.919998	-0.013881	-8.203708	-1.765481	-0.759389	-1.925078	-3.753759	0.000000	-10.000000	1.041667	-34.916668	519.500000	1023.000000	1023.000000	2046.000000
42.939999	-0.017313	-10.231702	-2.112643	-1.309856	-2.464227	-4.344976	0.000000	-10.000000	1.041667	-34.633335	507.833344	1023.000000	1023.000000	2046.000000
42.959999	-0.021020	-12.422649	-2.642303	-1.655431	-3.078008	-5.046907	0.000000	-10.000000	1.016667	-34.150002	496.333344	1023.000000	1023.000000	2046.000000
42.980000	-0.024029	-14.201198	-3.087017	-2.107451	-3.541551	-5.465179	0.000000	-10.000000	0.991667	-33.650002	484.833344	1023.000000	1023.000000	2046.000000
43.000000	-0.026482	-15.650704	-3.381422	-2.360421	-3.995482	-5.913379	0.000000	-10.000000	0.966667	-33.433334	473.666656	1023.000000	1023.000000	2046.000000
43.020000	-0.028708	-16.966602	-3.793063	-2.577276	-4.259494	-6.336770	0.000000	-10.000000	0.950000	-33.049999	462.500000	1023.000000	1023.000000	2046.000000
43.040001	-0.029958	-17.705456	-3.899514	-2.759788	-4.479505	-6.566649	0.000000	-10.000000	0.933333	-32.900002	451.500000	1023.000000	1023.000000	2046.000000
43.060001	-0.031760	-18.770309	-4.277233	-2.854232	-4.752261	-6.886586	0.000000	-10.000000	0.908333	-32.333332	440.500000	1023.000000	1023.000000	2046.000000
43.080002	-0.032803	-19.386658	-4.453117	-2.997504	-4.882985	-7.053051	0.000000	-10.000000	0.883333	-32.216667	429.666656	1023.000000	1023.000000	2046.000000
43.099998	-0.034234	-20.232210	-4.695045	-3.113386	-5.125462	-7.298317	0.000000	-10.000000	0.866667	-31.966667	419.000000	1023.000000	1023.000000	2046.000000
43.119999	-0.035332	-20.881365	-4.867734	-3.354950	-5.264612	-7.394069	0.000000	-10.000000	0.858333	-32.000000	408.333344	1023.000000	1023.000000	2046.000000
43.139999	-0.036232	-21.413187	-4.945054	-3.548839	-5.460783	-7.458511	0.000000	-10.000000	0.850000	-31.750000	397.666656	1023.000000	1023.000000	2046.000000
43.160000	-0.037577	-22.208199	-5.135634	-3.835365	-5.691696	-7.545504	0.000000	-10.000000	0.850000	-31.683334	387.000000	1023.000000	1023.000000	2046.000000
43.180000	-0.038011	-22.464294	-5.151915	-4.069162	-5.694836	-7.548382	0.000000	-10.000000	0.850000	-31.766666	376.333344	1023.000000	1023.000000	2046.000000
43.200001	-0.038831	-22.949114	-5.257477	-4.328011	-5.786495	-7.577130	0.000000	-10.000000	0.866667	-31.950001	365.666656	1023.000000	1023.000000	2046.000000
43.220001	-0.038679	-22.859161	-5.131813	-4.412598	-5.792707	-7.522044	0.000000	-10.000000	0.866667	-32.099998	355.000000	1023.000000	1023.000000	2046.000000
43.240002	-0.038380	-22.682770	-5.103017	-4.196503	-5.892261	-7.490989	0.000000	-10.000000	0.866667	-32.216667	344.333344	1023.000000	1023.000000	2046.000000
43.259998	-0.037792	-22.334896	-5.033009	-4.070749	-5.903826	-7.327312	0.000000	-10.000000	0.850000	-32.183334	333.666656	1023.000000	1023.000000	2046.000000
43.279999	-0.037341	-22.068533	-5.066578	-3.798715	-5.934386	-7.268852	0.000000	-10.000000	0.858333	-31.983335	323.000000	1023.000000	1023.000000	2046.000000
43.299999	-0.037786	-22.331251	-5.125207	-3.805159	-6.104550	-7.296336	0.000000	-10.000000	0.850000	-31.383335	312.333344	1023.000000	1023.000000	2046.000000
43.320000	-0.038572	-22.796127	-5.357681	-3.843499	-6.190787	-7.404160	0.000000	-10.000000	0.850000	-30.883333	301.833344	1023.000000	1023.000000	2046.000000
43.340000	-0.040760	-24.089308	-5.616335	-4.296457	-6.550367	-7.626149	0.000000	-10.000000	0.833333	-30.700001	291.500000	1023.000000	1023.000000	2046.000000
43.360001	-0.042353	-25.030766	-5.800808	-4.654682	-6.675889	-7.899387	0.000000	-10.000000	0.825000	-30.549999	281.333344	1023.000000	1023.000000	2046.000000
43.380001	-0.044977	-26.581381	-5.956894	-5.278846	-7.160521	-8.185120	0.000000	-10.000000	0.816667	-30.516666	271.000000	1023.000000	1023.000000	2046.000000
43.400002	-0.046251	-27.334623	-6.120361	-5.527618	-7.213975	-8.472670	0.000000	-10.000000	0.800000	-29.950001	260.666656	1023.000000	1023.000000	2046.000000
43.419998	-0.048253	-28.517570	-6.285755	-6.026583	-7.615734	-8.589500	0.000000	-10.000000	0.783333	-29.400000	250.666672	1023.000000	1023.000000	2046.000000
43.439999	-0.048785	-28.832127	-6.419508	-6.154696	-7.548464	-8.709458	0.000000	-10.000000	0.750000	-28.900000	241.000000	1023.000000	1023.000000	2046.000000
43.459999	-0.050271	-29.709980	-6.532396	-6.459943	-7.894491	-8.823151	0.000000	-10.000000	0.725000	-28.633333	231.333328	1023.000000	1023.000000	2046.000000
43.480000	-0.050268	-29.708403	-6.503019	-6.439852	-7.807168	-8.958363	0.000000	-10.000000	0.708333	-28.600000	221.833328	1023.000000	1023.000000	2046.000000
43.500000	-0.051079	-30.187864	-6.573398	-6.631469	-8.045192	-8.937805	0.000000	-10.000000	0.691667	-28.233334	212.166672	1023.000000	1023.000000	2046.000000
43.520000	-0.050873	-30.065699	-6.550449	-6.602082	-7.883955	-9.029213	0.000000	-10.000000	0.683333	-27.916666	202.833328	1023.000000	1023.000000	2046.000000
43.540001	-0.051434	-30.397301	-6.531504	-6.795230	-8.110351	-8.960217	0.000000	-10.000000	0.666667	-27.516666	193.500000	1023.000000	1023.000000	2046.000000
43.560001	-0.051248	-30.287651	-6.467676	-6.765874	-8.016522	-9.037578	0.000000	-10.000000	0.658333	-27.166668	184.333328	1023.000000	1023.000000	2046.000000
43.580002	-0.051527	-30.452587	-6.472447	-6.834116	-8.118783	-9.027241	0.000000	-10.000000	0.650000	-26.950001	175.166672	1023.000000	1023.000000	2046.000000
43.599998	-0.051514	-30.444656	-6.410635	-6.864334	-8.093353	-9.076336	0.000000	-10.000000	0.650000	-26.733334	166.166672	1023.000000	1023.000000	2046.000000
43.619999	-0.051473	-30.420443	-6.503509	-6.872391	-7.981792	-9.062751	0.000000	-10.000000	0.633333	-26.433334	157.333328	1023.000000	1023.000000	2046.000000
43.639999	-0.052349	-30.938297	-6.404301	-7.078192	-8.323664	-9.132141	0.000000	-10.000000	0.608333	-26.166668	148.666672	1023.000000	1023.000000	2046.000000
43.660000	-0.051736	-30.576265	-6.657228	-6.939351	-7.844175	-9.135512	0.000000	-10.000000	0.575000	-25.700001	139.833328	1023.000000	1023.000000	2046.000000
43.680000	-0.052982	-31.312109	-6.552143	-7.262424	-8.346993	-9.150549	0.000000	-10.000000	0.550000	-25.150000	131.333328	1023.000000	1023.000000	2046.000000
43.700001	-0.052580	-31.074766	-6.663573	-7.076182	-8.062649	-9.272362	0.000000	-10.000000	0.541667	-24.333334	123.000000	1023.000000	1023.000000	2046.000000
43.720001	-0.053431	-31.577744	-6.681500	-7.267063	-8.353691	-9.275489	0.000000	-10.000000	0.525000	-23.766668	115.000000	1023.000000	1023.000000	2046.000000
43.740002	-0.053866	-31.834871	-6.738423	-7.310364	-8.363921	-9.422162	0.000000	-10.000000	0.500000	-23.266668	107.000000	1023.000000	1023.000000	2046.000000
43.759998	-0.054399	-32.149845	-6.887828	-7.384884	-8.435915	-9.441219	0.000000	-10.000000	0.466667	-22.983334	99.000000	1023.000000	1023.000000	2046.000000
43.779999	-0.055173	-32.607010	-6.877310	-7.558237	-8.638866	-9.532597	0.000000	-10.000000	0.450000	-22.516668	91.333336	1023.000000	1023.000000	2046.000000
43.799999	-0.055234	-32.643387	-7.089952	-7.573730	-8.448033	-9.531672	0.000000	-10.000000	0.450000	-22.183334	83.666664	1023.000000	1023.000000	2046.000000
43.820000	-0.056438	-33.354805	-6.979018	-7.925031	-8.907264	-9.543492	0.000000	-10.000000	0.441667	-21.750000	76.333336	1023.000000	1023.000000	2046.000000
43.840000	-0.055851	-33.007755	-7.168292	-7.698445	-8.453624	-9.687394	0.000000	-10.000000	0.425000	-21.283333	69.000000	1023.000000	1023.000000	2046.000000
43.860001	-0.057243	-33.830536	-7.111265	-8.124367	-8.971246	-9.623656	0.000000	-10.000000	0.408333	-20.883333	62.000000	1023.000000	1023.000000	2046.000000
43.880001	-0.056736	-33.531246	-7.206659	-7.860598	-8.625363	-9.838626	0.000000	-10.000000	0.400000	-20.233334	55.000000	1023.000000	1023.000000	2046.000000
43.900002	-0.057572	-34.025040	-7.172776	-8.154967	-8.960571	-9.736725	0.000000	-10.000000	0.400000	-19.616667	48.166668	1023.000000	1023.000000	2046.000000
43.919998	-0.057809	-34.164951	-7.258806	-8.173721	-8.902452	-9.829973	0.000000	-10.000000	0.383333	-19.016668	41.666668	1023.000000	1023.000000	2046.000000
43.939999	-0.057947	-34.246655	-7.469691	-8.182489	-8.734589	-9.859883	0.000000	-10.000000	0.358333	-18.500000	35.500000	1023.000000	1023.000000	2046.000000
43.959999	-0.058826	-34.766132	-7.314388	-8.477919	-9.147751	-9.826075	0.000000	-10.000000	0.325000	-18.166668	29.500000	1023.000000	1023.000000	2046.000000
43.980000	-0.058513	-34.581024	-7.616261	-8.304202	-8.720379	-9.940183	0.000000	-10.000000	0.308333	-17.633333	23.500000	1023.000000	1023.000000	2046.000000
44.000000	-0.059743	-35.307873	-7.432599	-8.684178	-9.293540	-9.897555	0.000000	-10.000000	0.283333	-17.133333	17.500000	1023.000000	1023.000000	2046.000000
44.020000	-0.059265	-35.025578	-7.747035	-8.395874	-8.798373	-10.084295	0.000000	-10.000000	0.266667	-16.566668	11.666667	1023.000000	1023.000000	2046.000000
44.040001	-0.060478	-35.742691	-7.565472	-8.816983	-9.369517	-9.990719	0.000000	-10.000000	0.250000	-16.033333	6.166667	1023.000000	1023.000000	2046.000000
44.060001	-0.060213	-35.585896	-7.794837	-8.563015	-9.009007	-10.219036	0.000000	-10.000000	0.241667	-15.566667	1.166667	1023.000000	1023.000000	2046.000000
44.080002	-0.061278	-36.215176	-7.721721	-8.962094	-9.448656	-10.082705	0.000000	-10.000000	0.241667	-15.116667	-3.666667	1023.000000	1023.000000	2046.000000
44.099998	-0.061042	-36.076038	-7.869156	-8.764128	-9.143178	-10.299577	0.000000	-10.000000	0.233333	-14.633333	-8.500000	1023.000000	1023.000000	2046.000000
44.119999	-0.062067	-36.681881	-7.873957	-9.135080	-9.525270	-10.147574	0.000000	-10.000000	0.225000	-14.183333	-13.500000	1023.000000	1023.000000	2046.000000
44.139999	-0.062656	-37.029858	-8.194742	-8.933099	-9.459172	-10.442845	0.000000	-10.000000	0.208333	-13.750000	-18.333334	1023.000000	1023.000000	2046.000000
44.160000	-0.065220	-38.545139	-8.512138	-9.452453	-10.077921	-10.502628	0.000000	-10.000000	0.191667	-13.433333	-23.000000	1023.000000	1023.000000	2046.000000
44.180000	-0.067606	-39.955402	-8.854071	-9.638769	-10.400928	-11.061637	0.000000	-10.000000	0.175000	-12.916667	-27.500000	1023.000000	1023.000000	2046.000000
44.200001	-0.070152	-41.459541	-9.239637	-10.168450	-10.715628	-11.335825	0.000000	-10.000000	0.150000	-12.250000	-31.833334	1023.000000	1023.000000	2046.000000
44.220001	-0.072248	-42.698845	-9.385497	-10.455975	-11.052868	-11.804504	0.000000	-10.000000	0.133333	-11.516666	-36.000000	1023.000000	1023.000000	2046.000000
44.240002	-0.072931	-43.101974	-9.627037	-10.719169	-10.917037	-11.838730	0.000000	-10.000000	0.125000	-10.916667	-39.833332	1023.000000	1023.000000	2046.000000
44.259998	-0.073876	-43.660450	-9.382894	-11.013980	-11.329166	-11.934410	0.000000	-10.000000	0.116667	-10.566667	-43.500000	1023.000000	1023.000000	2046.000000
44.279999	-0.073376	-43.365150	-9.701515	-10.660055	-10.847104	-12.156477	0.000000	-10.000000	0.108333	-10.366667	-46.833332	1023.000000	1023.000000	2046.000000
44.299999	-0.073793	-43.611557	-9.498306	-11.033835	-11.159525	-11.919891	0.000000	-10.000000	0.100000	-10.250000	-50.333332	1023.000000	1023.000000	2046.000000
44.320000	-0.073592	-43.492943	-9.727442	-10.801671	-10.916812	-12.047019	0.000000	-10.000000	0.100000	-10.150001	-53.666668	1023.000000	1023.000000	2046.000000
44.340000	-0.075409	-44.566872	-10.011689	-11.172695	-11.296615	-12.085873	0.000000	-10.000000	0.100000	-9.666667	-57.166668	1023.000000	1023.000000	2046.000000
44.360001	-0.078091	-46.151600	-10.216447	-11.451735	-11.959564	-12.523854	0.000000	-10.000000	0.091667	-8.616667	-60.333332	1023.000000	1023.000000	2046.000000
44.380001	-0.081178	-47.976109	-11.066976	-11.805805	-11.975171	-13.128158	0.000000	-10.000000	0.083333	-7.000000	-63.166668	1023.000000	1023.000000	2046.000000
44.400002	-0.084213	-49.770000	-11.174929	-12.500030	-12.731090	-13.363954	0.000000	-10.000000	0.066667	-5.433333	-65.500000	1023.000000	1023.000000	2046.000000
44.419998	-0.085535	-50.551304	-11.665638	-12.517226	-12.505419	-13.863019	0.000000	-10.000000	0.075000	-4.633333	-67.333336	1023.000000	1023.000000	2046.000000
44.439999	-0.086940	-51.381783	-11.843472	-12.944859	-12.694022	-13.899430	0.000000	-10.000000	0.083333	-4.733334	-69.000000	1023.000000	1023.000000	2046.000000
44.459999	-0.087571	-51.754177	-11.887558	-12.882174	-12.821073	-14.163373	0.000000	-10.000000	0.100000	-5.500000	-70.666664	1023.000000	1023.000000	2046.000000
44.480000	-0.088458	-52.278797	-12.321154	-13.030507	-12.697817	-14.229319	0.000000	-10.000000	0.100000	-6.250000	-72.500000	1023.000000	1023.000000	2046.000000
44.500000	-0.088948	-52.568005	-12.276858	-13.128352	-12.951659	-14.211133	0.000000	-10.000000	0.100000	-6.616667	-74.500000	1023.000000	1023.000000	2046.000000
44.520000	-0.089478	-52.881264	-12.696550	-13.121671	-12.699553	-14.363489	0.000000	-10.000000	0.100000	-6.550000	-76.666664	1023.000000	1023.000000	2046.000000
44.540001	-0.089860	-53.107143	-12.514199	-13.393785	-13.046131	-14.153030	0.000000	-10.000000	0.091667	-6.433333	-79.000000	1023.000000	1023.000000	2046.000000
44.560001	-0.090290	-53.361633	-12.939062	-13.328510	-12.731923	-14.362138	0.000000	-10.000000	0.083333	-6.333333	-81.333336	1023.000000	1023.000000	2046.000000
44.580002	-0.090625	-53.559402	-12.766249	-13.680696	-13.057461	-14.054995	0.000000	-10.000000	0.075000	-6.283333	-83.500000	1023.000000	1023.000000	2046.000000
44.599998	-0.091082	-53.829567	-13.102525	-13.540956	-12.791769	-14.394320	0.000000	-10.000000	0.083333	-6.266667	-85.500000	1023.000000	1023.000000	2046.000000
44.619999	-0.091168	-53.880287	-12.951719	-13.992006	-12.922242	-14.014319	0.000000	-10.000000	0.083333	-6.216667	-87.500000	1023.000000	1023.000000	2046.000000
44.639999	-0.090833	-53.682316	-12.975341	-13.838330	-12.733119	-14.135526	0.000000	-10.000000	0.091667	-6.350000	-89.500000	1023.000000	1023.000000	2046.000000
44.660000	-0.090180	-53.296482	-12.866617	-14.044757	-12.641423	-13.743686	0.000000	-10.000000	0.091667	-6.800000	-91.500000	1023.000000	1023.000000	2046.000000
44.680000	-0.089169	-52.698784	-12.597429	-13.723614	-12.701495	-13.676247	0.000000	-10.000000	0.100000	-7.300000	-93.833336	1023.000000	1023.000000	2046.000000
44.700001	-0.088246	-52.153240	-12.730557	-13.501299	-12.328540	-13.592844	0.000000	-10.000000	0.100000	-7.816667	-96.333336	1023.000000	1023.000000	2046.000000
44.720001	-0.087407	-51.657726	-12.405224	-13.377428	-12.499609	-13.375465	0.000000	-10.000000	0.100000	-8.133333	-99.000000	1023.000000	1023.000000	2046.000000
44.740002	-0.087859	-51.924679	-12.612787	-13.219455	-12.362760	-13.729677	0.000000	-10.000000	0.100000	-8.500000	-101.666664	1023.000000	1023.000000	2046.000000
44.759998	-0.088167	-52.106575	-12.454770	-13.619916	-12.532840	-13.499047	0.000000	-10.000000	0.108333	-8.916667	-104.500000	1023.000000	1023.000000	2046.000000
44.779999	-0.089374	-52.820255	-12.552021	-13.690325	-12.584435	-13.993476	0.000000	-10.000000	0.108333	-9.333334	-107.500000	1023.000000	1023.000000	2046.000000
44.799999	-0.089926	-53.146446	-12.448902	-14.165663	-12.710752	-13.821127	0.000000	-10.000000	0.108333	-9.400001	-110.666664	1023.000000	1023.000000	2046.000000
44.820000	-0.090765	-53.641953	-12.416989	-14.158313	-12.896425	-14.170225	0.000000	-10.000000	0.100000	-8.900000	-113.833336	1023.000000	1023.000000	2046.000000
44.840000	-0.091089	-53.833656	-12.446173	-14.463509	-12.822541	-14.101434	0.000000	-10.000000	0.083333	-7.900000	-116.833336	1023.000000	1023.000000	2046.000000
44.860001	-0.091317	-53.968296	-12.222956	-14.376587	-13.059681	-14.309073	0.000000	-10.000000	0.075000	-6.950000	-119.333336	1023.000000	1023.000000	2046.000000
44.880001	-0.091224	-53.913090	-12.384263	-14.483597	-12.769969	-14.275263	0.000000	-10.000000	0.066667	-6.133334	-121.500000	1023.000000	1023.000000	2046.000000
44.900002	-0.090748	-53.631836	-12.000245	-14.377992	-13.011599	-14.242002	0.000000	-10.000000	0.083333	-5.483334	-123.500000	1023.000000	1023.000000	2046.000000
44.919998	-0.090412	-53.433704	-12.165655	-14.327599	-12.667316	-14.273133	0.000000	-10.000000	0.083333	-4.950000	-125.500000	1023.000000	1023.000000	2046.000000
44.939999	-0.089495	-52.891632	-11.770183	-14.268848	-12.818232	-14.034367	0.000000	-10.000000	0.083333	-4.500000	-127.333336	1023.000000	1023.000000	2046.000000
44.959999	-0.089504	-52.896648	-11.963437	-14.159670	-12.572909	-14.200633	0.000000	-10.000000	0.066667	-3.983333	-129.000000	1023.000000	1023.000000	2046.000000
44.980000	-0.088240	-52.149567	-11.672056	-14.215754	-12.499636	-13.762122	0.000000	-10.000000	0.058333	-3.216667	-130.333328	1023.000000	1023.000000	2046.000000
45.000000	-0.088316	-52.194595	-11.638769	-14.027291	-12.502596	-14.025938	0.000000	-10.000000	0.050000	-2.283333	-131.333328	1023.000000	1023.000000	2046.000000
45.020000	-0.086975	-51.402069	-11.504810	-14.101600	-12.185018	-13.610641	0.000000	-10.000000	0.050000	-1.183333	-131.833328	1023.000000	1023.000000	2046.000000
45.040001	-0.086855	-51.331104	-11.314025	-13.882849	-12.312906	-13.821323	0.000000	-10.000000	0.050000	-0.433333	-132.000000	1023.000000	1023.000000	2046.000000
45.060001	-0.085674	-50.633095	-11.278861	-13.872810	-11.924607	-13.556815	0.000000	-10.000000	0.050000	0.000000	-132.000000	1023.000000	1023.000000	2046.000000
45.080002	-0.085345	-50.438770	-10.991414	-13.718015	-12.121750	-13.607592	0.000000	-10.000000	0.050000	0.000000	-132.000000	1023.000000	1023.000000	2046.000000
45.099998	-0.084632	-50.017372	-11.087707	-13.640139	-11.745788	-13.543738	0.000000	-10.000000	0.050000	0.000000	-132.000000	1023.000000	1023.000000	2046.000000
45.119999	-0.084224	-49.776405	-10.779582	-13.556575	-12.013479	-13.426770	0.000000	-10.000000	0.050000	0.000000	-132.000000	1023.000000	1023.000000	2046.000000
45.139999	-0.083955	-49.617657	-10.984275	-13.491002	-11.646033	-13.496349	0.000000	-10.000000	0.050000	0.000000	-132.000000	1023.000000	1023.000000	2046.000000
45.160000	-0.083267	-49.210968	-10.715611	-13.503114	-11.770763	-13.221478	0.000000	-10.000000	0.050000	0.000000	-132.000000	1023.000000	1023.000000	2046.000000
45.180000	-0.083384	-49.280022	-10.866423	-13.357285	-11.574200	-13.482114	0.000000	-10.000000	0.050000	0.000000	-132.000000	1023.000000	1023.000000	2046.000000
45.200001	-0.082521	-48.769794	-10.638173	-13.379260	-11.615417	-13.136945	0.000000	-10.000000	0.050000	0.000000	-132.000000	1023.000000	1023.000000	2046.000000
45.220001	-0.082952	-49.024780	-10.724008	-13.294549	-11.596761	-13.409461	0.000000	-10.000000	0.050000	0.000000	-132.000000	1023.000000	1023.000000	2046.000000
45.240002	-0.081955	-48.435596	-10.540722	-13.319926	-11.516266	-13.058681	0.000000	-10.000000	0.050000	0.000000	-132.000000	1023.000000	1023.000000	2046.000000
45.259998	-0.082414	-48.706924	-10.582530	-13.222526	-11.557401	-13.344469	0.000000	-10.000000	0.050000	0.000000	-132.000000	1023.000000	1023.000000	2046.000000
45.279999	-0.081353	-48.079662	-10.412971	-13.215358	-11.393504	-13.057830	0.000000	-10.000000	0.050000	0.000000	-132.000000	1023.000000	1023.000000	2046.000000
45.299999	-0.081616	-48.234898	-10.368354	-13.154170	-11.483271	-13.229103	0.000000	-10.000000	0.041667	0.600000	-132.000000	1023.000000	1023.000000	2046.000000
45.320000	-0.080334	-47.477661	-10.275486	-13.040221	-11.176663	-12.985292	0.000000	-10.000000	0.041667	1.483333	-132.000000	1023.000000	1023.000000	2046.000000
45.340000	-0.080541	-47.599800	-10.125216	-12.926798	-11.408527	-13.139257	0.000000	-10.000000	0.033333	2.566667	-132.000000	1023.000000	1023.000000	2046.000000
45.360001	-0.079968	-47.261143	-10.321219	-12.834973	-11.159137	-12.945812	0.000000	-10.000000	0.033333	3.333333	-132.000000	1023.000000	1023.000000	2046.000000
45.380001	-0.081603	-48.227352	-10.300506	-12.950470	-11.788369	-13.188006	0.000000	-10.000000	0.025000	4.216667	-132.000000	1023.000000	1023.000000	2046.000000
45.400002	-0.082271	-48.622063	-10.636405	-13.063497	-11.608183	-13.313978	0.000000	-10.000000	0.016667	5.233334	-132.000000	1023.000000	1023.000000	2046.000000
45.419998	-0.083755	-49.499340	-10.494475	-13.326626	-12.155205	-13.523036	0.000000	-10.000000	0.008333	6.083333	-132.000000	1023.000000	1023.000000	2046.000000
45.439999	-0.084308	-49.825909	-10.645066	-13.279566	-11.996752	-13.904524	0.000000	-10.000000	0.000000	6.683333	-132.000000	1023.000000	1023.000000	2046.000000
45.459999	-0.082879	-48.981609	-10.439219	-13.453037	-11.696084	-13.393269	0.000000	-10.000000	0.000000	6.933333	-132.000000	1023.000000	1023.000000	2046.000000
45.480000	-0.082684	-48.866085	-10.224561	-13.258680	-11.759764	-13.623080	0.000000	-10.000000	0.000000	7.116667	-132.000000	1023.000000	1023.000000	2046.000000
45.500000	-0.081138	-47.952457	-10.308575	-13.008422	-11.290305	-13.345156	0.000000	-10.000000	0.000000	7.116667	-132.000000	1023.000000	1023.000000	2046.000000
45.520000	-0.081427	-48.123581	-10.237704	-12.951760	-11.592728	-13.341389	0.000000	-10.000000	0.000000	7.333333	-132.000000	1023.000000	1023.000000	2046.000000
45.540001	-0.081973	-48.446232	-10.588700	-12.911934	-11.482493	-13.463102	0.000000	-10.000000	-0.008333	8.666667	-80.333336	1023.000000	1023.000000	2046.000000
45.560001	-0.084101	-49.703400	-10.830170	-13.263282	-12.012140	-13.597808	0.000000	-10.000000	-0.016667	10.033333	-28.666666	1023.000000	1023.000000	2046.000000
45.580002	-0.086872	-51.341606	-11.382252	-13.560856	-12.233224	-14.165275	0.000000	-10.000000	-0.058333	12.233334	24.166666	1023.000000	1023.000000	2046.000000
45.599998	-0.089000	-52.599075	-11.699640	-13.975760	-12.583867	-14.339808	0.000000	-10.000000	-0.100000	13.666667	26.833334	1023.000000	1023.000000	2046.000000
45.619999	-0.090566	-53.524780	-11.898828	-14.170637	-12.707998	-14.747315	0.000000	-10.000000	-0.158333	15.283334	31.166666	1023.000000	1023.000000	2046.000000
45.639999	-0.090414	-53.434486	-12.063736	-14.160488	-12.438844	-14.771418	0.000000	-10.000000	-0.141667	16.016666	36.000000	1023.000000	1023.000000	2046.000000
45.660000	-0.091022	-53.793758	-11.992071	-14.253781	-12.678958	-14.868949	0.000000	-10.000000	-0.141667	16.566668	41.166668	1023.000000	1023.000000	2046.000000
45.680000	-0.090490	-53.479774	-12.239082	-14.096095	-12.270644	-14.873954	0.000000	-10.000000	-0.141667	17.283333	46.666668	1023.000000	1023.000000	2046.000000
45.700001	-0.090238	-53.330853	-12.199910	-14.156034	-12.344461	-14.630446	0.000000	-10.000000	-0.200000	18.350000	52.500000	1023.000000	1023.000000	2046.000000
45.720001	-0.089615	-52.962452	-12.339088	-14.022746	-12.017103	-14.583513	0.000000	-10.000000	-0.250000	19.700001	58.500000	1023.000000	1023.000000	2046.000000
45.740002	-0.088826	-52.496033	-12.300169	-13.998707	-11.933105	-14.264053	0.000000	-10.000000	-0.291667	21.500000	64.666664	1023.000000	1023.000000	2046.000000
45.759998	-0.088073	-52.051395	-12.294114	-13.933448	-11.685571	-14.138261	0.000000	-10.000000	-0.350000	23.350000	71.500000	1023.000000	1023.000000	2046.000000
45.779999	-0.087108	-51.480629	-12.290228	-13.897660	-11.531864	-13.760876	0.000000	-10.000000	-0.425000	25.216667	79.000000	1023.000000	1023.000000	2046.000000
45.799999	-0.086629	-51.197960	-12.227820	-13.790166	-11.442261	-13.737715	0.000000	-10.000000	-0.508333	27.050001	87.166664	1023.000000	1023.000000	2046.000000
45.820000	-0.085372	-50.454594	-12.223907	-13.719861	-11.136496	-13.374331	0.000000	-10.000000	-0.558333	28.566668	95.666664	1023.000000	1023.000000	2046.000000
45.840000	-0.084284	-49.811646	-11.898994	-13.736593	-11.077760	-13.098299	0.000000	-10.000000	-0.583333	29.883333	104.833336	1023.000000	1023.000000	2046.000000
45.860001	-0.082358	-48.673756	-11.840058	-13.449182	-10.536508	-12.848009	0.000000	-10.000000	-0.600000	30.700001	114.500000	1023.000000	1023.000000	2046.000000
45.880001	-0.080167	-47.378990	-11.420342	-13.281797	-10.339821	-12.337030	0.000000	-10.000000	-0.633333	31.466667	124.833336	1023.000000	1023.000000	2046.000000
45.900002	-0.077560	-45.837929	-11.092046	-12.784612	-9.873145	-12.088126	0.000000	-10.000000	-0.666667	32.083336	135.333328	1023.000000	1023.000000	2046.000000
45.919998	-0.074817	-44.217136	-10.656620	-12.493252	-9.517205	-11.550058	0.000000	-10.000000	-0.675000	32.400002	146.000000	1023.000000	1023.000000	2046.000000
45.939999	-0.072663	-42.944008	-10.284109	-12.100919	-9.105073	-11.453908	0.000000	-10.000000	-0.650000	32.416668	156.666672	1023.000000	1023.000000	2046.000000
45.959999	-0.070871	-41.884712	-9.942327	-12.050999	-8.802008	-11.089378	0.000000	-10.000000	-0.616667	31.816668	167.500000	1023.000000	1023.000000	2046.000000
45.980000	-0.070237	-41.510227	-9.555126	-12.064198	-8.774406	-11.116496	0.000000	-10.000000	-0.600000	31.516668	178.166672	1023.000000	1023.000000	2046.000000
46.000000	-0.069174	-40.881596	-9.432581	-12.048903	-8.455952	-10.944161	0.000000	-10.000000	-0.600000	31.383333	188.833328	1023.000000	1023.000000	2046.000000
46.020000	-0.068656	-40.575897	-9.097986	-12.090638	-8.481703	-10.905571	0.000000	-10.000000	-0.600000	31.666666	199.333328	1023.000000	1023.000000	2046.000000
46.040001	-0.067587	-39.943684	-9.018834	-11.980534	-8.149569	-10.794748	0.000000	-10.000000	-0.608333	31.816666	210.000000	1023.000000	1023.000000	2046.000000
46.060001	-0.066532	-39.320354	-8.603683	-11.994640	-8.130142	-10.591890	0.000000	-10.000000	-0.600000	31.750000	220.500000	1023.000000	1023.000000	2046.000000
46.080002	-0.065019	-38.426235	-8.459959	-11.762649	-7.762586	-10.441042	0.000000	-10.000000	-0.591667	31.666666	231.000000	1023.000000	1023.000000	2046.000000
46.099998	-0.063177	-37.337723	-8.092293	-11.585857	-7.538590	-10.120981	0.000000	-10.000000	-0.566667	31.216667	241.666672	1023.000000	1023.000000	2046.000000
46.119999	-0.061235	-36.189793	-7.827145	-11.182487	-7.210213	-9.969948	0.000000	-10.000000	-0.550000	31.233334	252.166672	1023.000000	1023.000000	2046.000000
46.139999	-0.058854	-34.782986	-7.418015	-11.011491	-6.879539	-9.473941	0.000000	-10.000000	-0.525000	30.733334	262.666656	1023.000000	1023.000000	2046.000000
46.160000	-0.057018	-33.697559	-7.132063	-10.632676	-6.631349	-9.301471	0.000000	-10.000000	-0.508333	30.549999	273.000000	1023.000000	1023.000000	2046.000000
46.180000	-0.054743	-32.352970	-6.762277	-10.442789	-6.307049	-8.840856	0.000000	-10.000000	-0.516667	29.883333	283.333344	1023.000000	1023.000000	2046.000000
46.200001	-0.052725	-31.160656	-6.452913	-10.036614	-6.009370	-8.661759	0.000000	-10.000000	-0.516667	30.049999	293.500000	1023.000000	1023.000000	2046.000000
46.220001	-0.050560	-29.880913	-6.112010	-9.888694	-5.664353	-8.215857	0.000000	-10.000000	-0.516667	29.766666	303.500000	1023.000000	1023.000000	2046.000000
46.240002	-0.048427	-28.620068	-5.765662	-9.459917	-5.357803	-8.036686	0.000000	-10.000000	-0.491667	29.900000	313.500000	1023.000000	1023.000000	2046.000000
46.259998	-0.046207	-27.308086	-5.570220	-9.219365	-4.877714	-7.640786	0.000000	-10.000000	-0.475000	29.533335	323.500000	1023.000000	1023.000000	2046.000000
46.279999	-0.044254	-26.154306	-5.138022	-8.888165	-4.730481	-7.397639	0.000000	-10.000000	-0.466667	29.650000	333.333344	1023.000000	1023.000000	2046.000000
46.299999	-0.042260	-24.975771	-4.987494	-8.579857	-4.290245	-7.118175	0.000000	-10.000000	-0.450000	29.200001	343.000000	1023.000000	1023.000000	2046.000000
46.320000	-0.040217	-23.768213	-4.569802	-8.269347	-4.085466	-6.843598	0.000000	-10.000000	-0.466667	29.016666	352.666656	1023.000000	1023.000000	2046.000000
46.340000	-0.038595	-22.809937	-4.412179	-8.002591	-3.799101	-6.596066	0.000000	-10.000000	-0.475000	28.716667	362.500000	1023.000000	1023.000000	2046.000000
46.360001	-0.037359	-22.079002	-4.122088	-7.771505	-3.761740	-6.423670	0.000000	-10.000000	-0.500000	28.900000	372.166656	1023.000000	1023.000000	2046.000000
46.380001	-0.036937	-21.829710	-4.190161	-7.676023	-3.629426	-6.334100	0.000000	-10.000000	-0.491667	28.800001	381.833344	1023.000000	1023.000000	2046.000000
46.400002	-0.036043	-21.301168	-3.976253	-7.557600	-3.559524	-6.207791	0.000000	-10.000000	-0.500000	28.883333	391.333344	1023.000000	1023.000000	2046.000000
46.419998	-0.035289	-20.855968	-3.853862	-7.488194	-3.438393	-6.075520	0.000000	-10.000000	-0.508333	28.966667	401.000000	1023.000000	1023.000000	2046.000000
46.439999	-0.033443	-19.764534	-3.574168	-7.312933	-3.073915	-5.803519	0.000000	-10.000000	-0.500000	29.416668	410.666656	1023.000000	1023.000000	2046.000000
46.459999	-0.032166	-19.010080	-3.383817	-7.100612	-2.894740	-5.630912	0.000000	-10.000000	-0.491667	29.333334	420.500000	1023.000000	1023.000000	2046.000000
46.480000	-0.029861	-17.647776	-3.149838	-6.712373	-2.604984	-5.180581	0.000000	-10.000000	-0.466667	29.016666	430.333344	1023.000000	1023.000000	2046.000000
46.500000	-0.028889	-17.073408	-3.269016	-6.296370	-2.459055	-5.048966	0.000000	-10.000000	-0.466667	28.616667	440.000000	1023.000000	1023.000000	2046.000000
46.520000	-0.028136	-16.628344	-3.132627	-6.166503	-2.412905	-4.916309	0.000000	-10.000000	-0.450000	28.600000	449.666656	1023.000000	1023.000000	2046.000000
46.540001	-0.029379	-17.363119	-3.299240	-6.110945	-2.666843	-5.286091	0.000000	-10.000000	-0.458333	28.550001	459.166656	1023.000000	1023.000000	2046.000000
46.560001	-0.031160	-18.415401	-3.549198	-6.283091	-2.937351	-5.645763	0.000000	-10.000000	-0.458333	28.266666	468.833344	1023.000000	1023.000000	2046.000000
46.580002	-0.033191	-19.615879	-3.919320	-6.289216	-3.345722	-6.061621	0.000000	-10.000000	-0.441667	27.800001	478.166656	1023.000000	1023.000000	2046.000000
46.599998	-0.034102	-20.154066	-4.114758	-6.381437	-3.426843	-6.231028	0.000000	-10.000000	-0.408333	27.266666	487.666656	1023.000000	1023.000000	2046.000000
46.619999	-0.034400	-20.330524	-4.216678	-6.323834	-3.491801	-6.298211	0.000000	-10.000000	-0.383333	26.800001	496.833344	1023.000000	1023.000000	2046.000000
46.639999	-0.033801	-19.976223	-4.206158	-6.224929	-3.326798	-6.218338	0.000000	-10.000000	-0.375000	26.316668	505.833344	1023.000000	1023.000000	2046.000000
46.660000	-0.033341	-19.704805	-4.269011	-5.977449	-3.268364	-6.189982	0.000000	-10.000000	-0.366667	25.933334	514.666687	1023.000000	1023.000000	2046.000000
46.680000	-0.032482	-19.196613	-4.197129	-5.848932	-3.089709	-6.060844	0.000000	-10.000000	-0.366667	25.566668	523.333313	1023.000000	1023.000000	2046.000000
46.700001	-0.032138	-18.993420	-4.235635	-5.628134	-3.091033	-6.038617	0.000000	-10.000000	-0.366667	25.416666	532.000000	1023.000000	1023.000000	2046.000000
46.720001	-0.031116	-18.389296	-4.135971	-5.533535	-2.871405	-5.848385	0.000000	-10.000000	-0.358333	25.133333	540.500000	1023.000000	1023.000000	2046.000000
46.740002	-0.030583	-18.074404	-4.118290	-5.405807	-2.832242	-5.718065	0.000000	-10.000000	-0.350000	24.716667	548.833313	1023.000000	1023.000000	2046.000000
46.759998	-0.029519	-17.445778	-4.012733	-5.306528	-2.611424	-5.515094	0.000000	-10.000000	-0.325000	24.233334	557.000000	1023.000000	1023.000000	2046.000000
46.779999	-0.028742	-16.986330	-3.972352	-5.164341	-2.548264	-5.301373	0.000000	-10.000000	-0.316667	23.950001	565.000000	1023.000000	1023.000000	2046.000000
46.799999	-0.027423	-16.206987	-3.821925	-4.972487	-2.269584	-5.142991	0.000000	-10.000000	-0.300000	23.933334	573.000000	1023.000000	1023.000000	2046.000000
46.820000	-0.026670	-15.761778	-3.755224	-4.934538	-2.193776	-4.878240	0.000000	-10.000000	-0.300000	23.966667	581.000000	1023.000000	1023.000000	2046.000000
46.840000	-0.024623	-14.552377	-3.571923	-4.646417	-1.722467	-4.611570	0.000000	-10.000000	-0.291667	23.816668	589.000000	1023.000000	1023.000000	2046.000000
46.860001	-0.023430	-13.847373	-3.376871	-4.453413	-1.654063	-4.363026	0.000000	-10.000000	-0.291667	23.583334	597.000000	1023.000000	1023.000000	2046.000000
46.880001	-0.020644	-12.200782	-3.086006	-3.935783	-1.148192	-4.030800	0.000000	-10.000000	-0.291667	23.650000	605.000000	1023.000000	1023.000000	2046.000000
46.900002	-0.018856	-11.143687	-2.774158	-3.660493	-1.047223	-3.661814	0.000000	-10.000000	-0.291667	23.483334	613.000000	1023.000000	1023.000000	2046.000000
46.919998	-0.015750	-9.308320	-2.443797	-3.070683	-0.437286	-3.356555	0.000000	-10.000000	-0.266667	23.166668	621.000000	1023.000000	1023.000000	2046.000000
46.939999	-0.014566	-8.608567	-2.183431	-2.947007	-0.324222	-3.153907	0.000000	-10.000000	-0.233333	22.566668	628.833313	1023.000000	1023.000000	2046.000000
46.959999	-0.012756	-7.538601	-1.871829	-2.768234	0.135967	-3.034506	0.000000	-10.000000	-0.208333	21.933334	636.500000	1023.000000	1023.000000	2046.000000
46.980000	-0.013104	-7.744662	-1.773039	-3.003877	-0.000205	-2.967541	0.000000	-10.000000	-0.216667	21.633333	644.000000	1023.000000	1023.000000	2046.000000
47.000000	-0.012204	-7.212311	-1.654974	-2.967876	0.393543	-2.983004	0.000000	-10.000000	-0.216667	21.233334	651.333313	1023.000000	1023.000000	2046.000000
47.020000	-0.012485	-7.378585	-1.479119	-3.227225	0.215068	-2.887310	0.000000	-10.000000	-0.233333	21.100000	658.500000	1023.000000	1023.000000	2046.000000
47.040001	-0.011339	-6.701525	-1.282022	-3.138709	0.590365	-2.871159	0.000000	-10.000000	-0.208333	20.616667	665.500000	1023.000000	1023.000000	2046.000000
47.060001	-0.010772	-6.366367	-1.088730	-3.205721	0.622279	-2.694196	0.000000	-10.000000	-0.208333	19.766666	672.500000	1023.000000	1023.000000	2046.000000
47.080002	-0.009000	-5.318958	-0.835830	-2.978598	1.046730	-2.551260	0.000000	-10.000000	-0.191667	19.366667	679.166687	1023.000000	1023.000000	2046.000000
47.099998	-0.007734	-4.570773	-0.556807	-2.913049	1.102178	-2.203096	0.000000	-10.000000	-0.200000	19.050001	685.833313	1023.000000	1023.000000	2046.000000
47.119999	-0.005520	-3.262438	-0.336603	-2.507102	1.636443	-2.055176	0.000000	-10.000000	-0.183333	18.983334	692.166687	1023.000000	1023.000000	2046.000000
47.139999	-0.004015	-2.372715	-0.041961	-2.378475	1.718627	-1.670906	0.000000	-10.000000	-0.166667	18.566668	698.500000	1023.000000	1023.000000	2046.000000
47.160000	-0.002019	-1.193368	0.229364	-2.016511	2.090307	-1.496528	0.000000	-10.000000	-0.141667	17.833334	704.666687	1023.000000	1023.000000	2046.000000
47.180000	-0.000213	-0.125915	0.437437	-1.741416	2.328140	-1.150076	0.000000	-10.000000	-0.125000	17.150002	710.666687	1023.000000	1023.000000	2046.000000
47.200001	0.001085	0.641441	0.804465	-1.539393	2.413345	-1.036976	0.000000	-10.000000	-0.108333	16.450001	716.666687	1023.000000	1023.000000	2046.000000
47.220001	0.003288	1.943035	0.985623	-1.155703	2.845414	-0.732298	0.000000	-10.000000	-0.083333	16.050001	722.166687	1023.000000	1023.000000	2046.000000
47.240002	0.004484	2.650180	1.337177	-1.015413	2.905291	-0.576874	0.000000	-10.000000	-0.083333	15.550000	727.666687	1023.000000	1023.000000	2046.000000
47.259998	0.006420	3.794178	1.293526	-0.581256	3.432465	-0.350557	0.000000	-10.000000	-0.083333	14.966667	732.833313	1023.000000	1023.000000	2046.000000
47.279999	0.006258	3.698180	1.486049	-0.712136	3.134604	-0.210336	0.000000	-10.000000	-0.100000	14.533334	738.000000	1023.000000	1023.000000	2046.000000
47.299999	0.007543	4.458106	1.355626	-0.318641	3.645324	-0.224204	0.000000	-10.000000	-0.083333	14.283334	743.000000	1023.000000	1023.000000	2046.000000
47.320000	0.007182	4.244471	1.636439	-0.607728	3.225521	-0.009761	0.000000	-10.000000	-0.075000	13.933333	747.833313	1023.000000	1023.000000	2046.000000
47.340000	0.008782	5.190175	1.718763	-0.157115	3.748869	-0.120342	0.000000	-10.000000	-0.066667	13.566667	752.500000	1023.000000	1023.000000	2046.000000
47.360001	0.009502	5.615452	1.861823	-0.260961	3.769823	0.244768	0.000000	-10.000000	-0.066667	12.750000	757.166687	1023.000000	1023.000000	2046.000000
47.380001	0.010758	6.358192	1.889842	0.102183	4.036890	0.329277	0.000000	-10.000000	-0.058333	12.166667	761.666687	1023.000000	1023.000000	2046.000000
47.400002	0.011452	6.767860	1.678482	0.389327	4.182642	0.517410	0.000000	-10.000000	-0.041667	11.566667	766.000000	1023.000000	1023.000000	2046.000000
47.419998	0.010607	6.268749	1.650196	0.292010	3.908044	0.418499	0.000000	-10.000000	-0.025000	11.200001	770.000000	1023.000000	1023.000000	2046.000000
47.439999	0.009731	5.750892	1.320350	0.303153	3.977960	0.149430	0.000000	-10.000000	-0.008333	10.866667	773.666687	1023.000000	1023.000000	2046.000000
47.459999	0.006671	3.942638	1.206855	-0.187687	3.226228	-0.302758	0.000000	-10.000000	-0.008333	10.400001	777.333313	1023.000000	1023.000000	2046.000000
47.480000	0.004775	2.822305	0.567516	-0.135875	3.292217	-0.901552	0.000000	-10.000000	-0.008333	10.133333	780.666687	1023.000000	1023.000000	2046.000000
47.500000	0.001687	0.997247	0.415005	-0.686305	2.420111	-1.151564	0.000000	-10.000000	-0.008333	9.566667	784.166687	1023.000000	1023.000000	2046.000000
47.520000	0.001381	0.816075	-0.036332	-0.366551	2.796601	-1.577643	0.000000	-10.000000	0.000000	8.750000	788.333313	1023.000000	1023.000000	2046.000000
47.540001	0.000135	0.080082	0.044163	-0.790211	2.269545	-1.443415	0.000000	-10.000000	0.000000	8.000000	792.333313	1023.000000	1023.000000	2046.000000
47.560001	0.000670	0.396058	-0.262076	-0.299213	2.744810	-1.787464	0.000000	-10.000000	0.000000	7.583333	795.166687	1023.000000	1023.000000	2046.000000
47.580002	-0.000185	-0.109490	-0.143226	-0.574190	2.224382	-1.616457	0.000000	-10.000000	0.000000	7.566667	796.833313	1023.000000	1023.000000	2046.000000
47.599998	0.000474	0.280353	-0.368851	-0.135613	2.649344	-1.864527	0.000000	-10.000000	0.000000	7.533333	798.666687	1023.000000	1023.000000	2046.000000
47.619999	-0.000008	-0.004638	-0.235173	-0.450244	2.260355	-1.579575	0.000000	-10.000000	0.008333	7.350000	801.166687	1023.000000	1023.000000	2046.000000
47.639999	0.000715	0.422407	-0.345664	-0.095927	2.644335	-1.780336	0.000000	-10.000000	0.016667	6.816667	803.833313	1023.000000	1023.000000	2046.000000
47.660000	0.000372	0.219676	-0.262011	-0.381185	2.355240	-1.492368	0.000000	-10.000000	0.016667	6.050000	806.166687	1023.000000	1023.000000	2046.000000
47.680000	0.001102	0.651057	-0.398722	-0.026369	2.753488	-1.677339	0.000000	-10.000000	0.016667	5.083333	808.500000	1023.000000	1023.000000	2046.000000
47.700001	0.000902	0.533109	-0.320642	-0.272109	2.513983	-1.388123	0.000000	-10.000000	0.016667	4.016667	810.166687	1023.000000	1023.000000	2046.000000
47.720001	0.001734	1.024933	-0.420847	0.020816	2.901487	-1.476524	0.000000	-10.000000	0.033333	2.800000	811.666687	1023.000000	1023.000000	2046.000000
47.740002	0.001957	1.156589	-0.184163	-0.214266	2.651178	-1.096159	0.000000	-10.000000	0.050000	1.416667	812.500000	1023.000000	1023.000000	2046.000000
47.759998	0.003490	2.062507	-0.164935	0.292366	3.079007	-1.143931	0.000000	-10.000000	0.058333	0.516667	813.000000	1023.000000	1023.000000	2046.000000
47.779999	0.004277	2.527688	0.071673	0.276841	2.926239	-0.747065	0.000000	-10.000000	0.058333	0.000000	813.000000	1023.000000	1023.000000	2046.000000
47.799999	0.006298	3.722313	0.215714	0.897274	3.298789	-0.689463	0.000000	-10.000000	0.058333	-0.366667	813.000000	1023.000000	1023.000000	2046.000000
47.820000	0.007217	4.264986	0.401334	0.930115	3.269143	-0.335606	0.000000	-10.000000	0.066667	-1.500000	813.000000	1023.000000	1023.000000	2046.000000
47.840000	0.008437	4.986113	0.465097	1.350131	3.623705	-0.452820	0.000000	-10.000000	0.075000	-3.383333	813.000000	1023.000000	1023.000000	2046.000000
47.860001	0.008009	4.733047	0.520235	1.030665	3.471182	-0.289034	0.000000	-10.000000	0.083333	-5.583333	813.000000	1023.000000	1023.000000	2046.000000
47.880001	0.007303	4.316256	0.482702	1.000334	3.438908	-0.605688	0.000000	-10.000000	0.091667	-7.400000	813.000000	1023.000000	1023.000000	2046.000000
47.900002	0.005867	3.467283	0.298110	0.537630	3.281301	-0.649759	0.000000	-10.000000	0.100000	-8.733334	813.000000	1023.000000	1023.000000	2046.000000
47.919998	0.004787	2.828971	0.439275	0.318105	2.936840	-0.865249	0.000000	-10.000000	0.116667	-9.733334	813.000000	1023.000000	1023.000000	2046.000000
47.939999	0.003942	2.329872	0.194802	0.137006	3.011548	-1.013484	0.000000	-10.000000	0.133333	-10.816667	813.000000	1023.000000	1023.000000	2046.000000
47.959999	0.003376	1.995164	0.506442	-0.110397	2.551938	-0.952819	0.000000	-10.000000	0.166667	-12.300000	809.666687	1023.000000	1023.000000	2046.000000
47.980000	0.003205	1.894042	0.166708	0.016498	2.838754	-1.127918	0.000000	-10.000000	0.208333	-13.933333	801.666687	1023.000000	1023.000000	2046.000000
48.000000	0.003139	1.855352	0.573133	-0.182431	2.346625	-0.881976	0.000000	-10.000000	0.275000	-15.633334	791.833313	1023.000000	1023.000000	2046.000000
48.020000	0.003125	1.847166	0.323907	0.139977	2.535059	-1.151778	0.000000	-10.000000	0.325000	-17.383333	783.333313	1023.000000	1023.000000	2046.000000
48.040001	0.002913	1.721382	0.605609	-0.024325	2.052330	-0.912233	0.000000	-10.000000	0.375000	-19.150000	777.500000	1023.000000	1023.000000	2046.000000
48.060001	0.002899	1.713574	0.424911	0.243939	2.154066	-1.109341	0.000000	-10.000000	0.408333	-20.950001	771.166687	1023.000000	1023.000000	2046.000000
48.080002	0.002655	1.569110	0.534123	0.034193	1.824296	-0.823502	0.000000	-10.000000	0.458333	-22.433334	764.333313	1023.000000	1023.000000	2046.000000
48.099998	0.002580	1.524491	0.505868	0.335319	1.765759	-1.082456	0.000000	-10.000000	0.500000	-23.916668	756.833313	1023.000000	1023.000000	2046.000000
48.119999	0.002500	1.477597	0.608858	0.152729	1.570740	-0.854730	0.000000	-10.000000	0.550000	-25.283335	748.833313	1023.000000	1023.000000	2046.000000
48.139999	0.002707	1.600047	0.681491	0.491317	1.479496	-1.052257	0.000000	-10.000000	0.608333	-26.650000	740.333313	1023.000000	1023.000000	2046.000000
48.160000	0.002250	1.329833	0.597833	0.316145	1.276101	-0.860247	0.000000	-10.000000	0.675000	-28.066668	731.500000	1023.000000	1023.000000	2046.000000
48.180000	0.001514	0.894788	0.527158	0.478120	1.003737	-1.114227	0.000000	-10.000000	0.750000	-29.416666	722.166687	1023.000000	1023.000000	2046.000000
48.200001	0.000396	0.233951	0.323145	0.287101	0.817891	-1.194186	0.000000	-10.000000	0.808333	-30.900002	712.500000	1023.000000	1023.000000	2046.000000
48.220001	-0.000366	-0.216332	0.425447	0.269329	0.437163	-1.348272	0.000000	-10.000000	0.858333	-32.016666	702.166687	1023.000000	1023.000000	2046.000000
48.240002	-0.001621	-0.958240	0.133073	0.069073	0.331013	-1.491400	0.000000	-10.000000	0.900000	-33.116669	691.500000	1023.000000	1023.000000	2046.000000
48.259998	-0.002612	-1.543577	0.157278	0.081592	-0.187866	-1.594581	0.000000	-10.000000	0.950000	-33.883335	680.333313	1023.000000	1023.000000	2046.000000
48.279999	-0.004963	-2.933352	-0.590873	0.106336	-0.404915	-2.043900	0.000000	-10.000000	1.008333	-34.700001	669.000000	1023.000000	1023.000000	2046.000000
48.299999	-0.007671	-4.533762	-0.758891	-0.225923	-1.227885	-2.321062	0.000000	-10.000000	1.058333	-35.366669	657.500000	1023.000000	1023.000000	2046.000000
48.320000	-0.011179	-6.607032	-1.409400	-0.602655	-1.536015	-3.058963	0.000000	-10.000000	1.100000	-36.083332	645.833313	1023.000000	1023.000000	2046.000000
48.340000	-0.013939	-8.238220	-1.440292	-1.109790	-2.276035	-3.412103	0.000000	-10.000000	1.125000	-36.616665	633.666687	1023.000000	1023.000000	2046.000000
48.360001	-0.017855	-10.552302	-2.145165	-1.364375	-2.643599	-4.399165	0.000000	-10.000000	1.125000	-37.000000	621.333313	1023.000000	1023.000000	2046.000000
48.380001	-0.020768	-12.274138	-2.371922	-1.847927	-3.328173	-4.726116	0.000000	-10.000000	1.116667	-36.950001	609.000000	1023.000000	1023.000000	2046.000000
48.400002	-0.024286	-14.353277	-2.993472	-2.052177	-3.788005	-5.519624	0.000000	-10.000000	1.100000	-36.966667	596.833313	1023.000000	1023.000000	2046.000000
48.419998	-0.026111	-15.431877	-3.129179	-2.429611	-4.231647	-5.641439	0.000000	-10.000000	1.100000	-36.666668	584.500000	1023.000000	1023.000000	2046.000000
48.439999	-0.028704	-16.964155	-3.577169	-2.476601	-4.538400	-6.371985	0.000000	-10.000000	1.100000	-36.616665	572.166687	1023.000000	1023.000000	2046.000000
48.459999	-0.029800	-17.611723	-3.658010	-2.709223	-4.838628	-6.405861	0.000000	-10.000000	1.083333	-36.366665	560.000000	1023.000000	1023.000000	2046.000000
48.480000	-0.031984	-18.902687	-4.159296	-2.686450	-5.032540	-7.024402	0.000000	-10.000000	1.083333	-36.216667	548.000000	1023.000000	1023.000000	2046.000000
48.500000	-0.032829	-19.401684	-4.221178	-2.887760	-5.328557	-6.964190	0.000000	-10.000000	1.066667	-35.950001	536.000000	1023.000000	1023.000000	2046.000000
48.520000	-0.034864	-20.604902	-4.677345	-3.038323	-5.449332	-7.439901	0.000000	-10.000000	1.066667	-35.650002	524.000000	1023.000000	1023.000000	2046.000000
48.540001	-0.035504	-20.982992	-4.655121	-3.285903	-5.709373	-7.332594	0.000000	-10.000000	1.066667	-35.533333	512.000000	1023.000000	1023.000000	2046.000000
48.560001	-0.037253	-22.016714	-5.005369	-3.524915	-5.779887	-7.706544	0.000000	-10.000000	1.066667	-35.516666	500.000000	1023.000000	1023.000000	2046.000000
48.580002	-0.037784	-22.330212	-4.918297	-3.774662	-6.034029	-7.603223	0.000000	-10.000000	1.050000	-35.700001	488.000000	1023.000000	1023.000000	2046.000000
48.599998	-0.039404	-23.287798	-5.247932	-4.016831	-6.055208	-7.967826	0.000000	-10.000000	1.016667	-35.366669	476.000000	1023.000000	1023.000000	2046.000000
48.619999	-0.039589	-23.397388	-5.057086	-4.333383	-6.268784	-7.738134	0.000000	-10.000000	1.008333	-35.066666	464.333344	1023.000000	1023.000000	2046.000000
48.639999	-0.040214	-23.766369	-5.308434	-4.399391	-6.097095	-7.961449	0.000000	-10.000000	1.000000	-34.549999	452.666656	1023.000000	1023.000000	2046.000000
48.660000	-0.039731	-23.480984	-5.022077	-4.344288	-6.417938	-7.696680	0.000000	-10.000000	0.983333	-34.383335	441.166656	1023.000000	1023.000000	2046.000000
48.680000	-0.039381	-23.274183	-5.277959	-4.090576	-6.132347	-7.773301	0.000000	-10.000000	0.958333	-33.866669	429.666656	1023.000000	1023.000000	2046.000000
48.700001	-0.039322	-23.239424	-5.146579	-3.957479	-6.508190	-7.627175	0.000000	-10.000000	0.950000	-33.633335	418.333344	1023.000000	1023.000000	2046.000000
48.720001	-0.039513	-23.352388	-5.380140	-3.862330	-6.390933	-7.718986	0.000000	-10.000000	0.933333	-33.483334	407.166656	1023.000000	1023.000000	2046.000000
48.740002	-0.040919	-24.182995	-5.465055	-4.020140	-6.836140	-7.861660	0.000000	-10.000000	0.916667	-33.400002	396.000000	1023.000000	1023.000000	2046.000000
48.759998	-0.042453	-25.089993	-5.821344	-4.310680	-6.806673	-8.151294	0.000000	-10.000000	0.883333	-32.750000	384.833344	1023.000000	1023.000000	2046.000000
48.779999	-0.044973	-26.578892	-5.921252	-4.870157	-7.327700	-8.459784	0.000000	-10.000000	0.866667	-32.299999	373.833344	1023.000000	1023.000000	2046.000000
48.799999	-0.046415	-27.431374	-6.068020	-5.353531	-7.409030	-8.600792	0.000000	-10.000000	0.833333	-31.733334	363.000000	1023.000000	1023.000000	2046.000000
48.820000	-0.049007	-28.963398	-6.251861	-5.730934	-7.892670	-9.087934	0.000000	-10.000000	0.816667	-31.450001	352.500000	1023.000000	1023.000000	2046.000000
48.840000	-0.049665	-29.352177	-6.354649	-6.079862	-7.904931	-9.012735	0.000000	-10.000000	0.800000	-30.700001	342.000000	1023.000000	1023.000000	2046.000000
48.860001	-0.051393	-30.373121	-6.474130	-6.248147	-8.228604	-9.422240	0.000000	-10.000000	0.800000	-30.366667	331.666656	1023.000000	1023.000000	2046.000000
48.880001	-0.051330	-30.335918	-6.543544	-6.461357	-8.085655	-9.245362	0.000000	-10.000000	0.766667	-30.083334	321.500000	1023.000000	1023.000000	2046.000000
48.900002	-0.052547	-31.055309	-6.659685	-6.511693	-8.275064	-9.608868	0.000000	-10.000000	0.750000	-30.100000	311.500000	1023.000000	1023.000000	2046.000000
48.919998	-0.052141	-30.815407	-6.562604	-6.646859	-8.277232	-9.328712	0.000000	-10.000000	0.708333	-29.816668	301.500000	1023.000000	1023.000000	2046.000000
48.939999	-0.053156	-31.415491	-6.745486	-6.678015	-8.313376	-9.678614	0.000000	-10.000000	0.700000	-29.266666	291.500000	1023.000000	1023.000000	2046.000000
48.959999	-0.052815	-31.213596	-6.615726	-6.788372	-8.388844	-9.420655	0.000000	-10.000000	0.675000	-28.716667	281.833344	1023.000000	1023.000000	2046.000000
48.980000	-0.053344	-31.526117	-6.784290	-6.769440	-8.268014	-9.704374	0.000000	-10.000000	0.683333	-28.100000	272.166656	1023.000000	1023.000000	2046.000000
49.000000	-0.053142	-31.406685	-6.632611	-6.900921	-8.381336	-9.491816	0.000000	-10.000000	0.683333	-27.816668	262.833344	1023.000000	1023.000000	2046.000000
49.020000	-0.053560	-31.653736	-6.732425	-6.867876	-8.267817	-9.785620	0.000000	-10.000000	0.675000	-27.416668	253.500000	1023.000000	1023.000000	2046.000000
49.040001	-0.053537	-31.640217	-6.608103	-7.010815	-8.416928	-9.604370	0.000000	-10.000000	0.658333	-27.283333	244.500000	1023.000000	1023.000000	2046.000000
49.060001	-0.053800	-31.795536	-6.760496	-6.928465	-8.199810	-9.906766	0.000000	-10.000000	0.650000	-26.916666	235.333328	1023.000000	1023.000000	2046.000000
49.080002	-0.053968	-31.895075	-6.642864	-7.115501	-8.396988	-9.739721	0.000000	-10.000000	0.616667	-26.516666	226.333328	1023.000000	1023.000000	2046.000000
49.099998	-0.054100	-31.972958	-6.760106	-7.068006	-8.203735	-9.941111	0.000000	-10.000000	0.583333	-25.983334	217.500000	1023.000000	1023.000000	2046.000000
49.119999	-0.054701	-32.328491	-6.673079	-7.215684	-8.488419	-9.951308	0.000000	-10.000000	0.550000	-25.500000	208.833328	1023.000000	1023.000000	2046.000000
49.139999	-0.054876	-32.431484	-6.877155	-7.219183	-8.253397	-10.081748	0.000000	-10.000000	0.533333	-24.933334	200.333328	1023.000000	1023.000000	2046.000000
49.160000	-0.055652	-32.890347	-6.748896	-7.472293	-8.637399	-10.031757	0.000000	-10.000000	0.516667	-24.500000	192.000000	1023.000000	1023.000000	2046.000000
49.180000	-0.055839	-33.000820	-7.003778	-7.446120	-8.355485	-10.195436	0.000000	-10.000000	0.500000	-24.066668	184.000000	1023.000000	1023.000000	2046.000000
49.200001	-0.056568	-33.431686	-6.894532	-7.676407	-8.725698	-10.135051	0.000000	-10.000000	0.483333	-23.616667	176.000000	1023.000000	1023.000000	2046.000000
49.220001	-0.056859	-33.603706	-7.141056	-7.686100	-8.465709	-10.310843	0.000000	-10.000000	0.466667	-23.016666	168.000000	1023.000000	1023.000000	2046.000000
49.240002	-0.057570	-34.023590	-6.988550	-7.925045	-8.838108	-10.271888	0.000000	-10.000000	0.441667	-22.350000	160.166672	1023.000000	1023.000000	2046.000000
49.259998	-0.057724	-34.115139	-7.190644	-7.856982	-8.604142	-10.463369	0.000000	-10.000000	0.425000	-21.733334	152.666672	1023.000000	1023.000000	2046.000000
49.279999	-0.058349	-34.484474	-7.092965	-8.108748	-8.858733	-10.424029	0.000000	-10.000000	0.408333	-21.150002	145.500000	1023.000000	1023.000000	2046.000000
49.299999	-0.058391	-34.508911	-7.296008	-8.090158	-8.619699	-10.503048	0.000000	-10.000000	0.400000	-20.633333	138.500000	1023.000000	1023.000000	2046.000000
49.320000	-0.058995	-34.865925	-7.179999	-8.310040	-8.925203	-10.450683	0.000000	-10.000000	0.383333	-20.133333	131.500000	1023.000000	1023.000000	2046.000000
49.340000	-0.059190	-34.981384	-7.402498	-8.276992	-8.702503	-10.599392	0.000000	-10.000000	0.366667	-19.633333	124.833336	1023.000000	1023.000000	2046.000000
49.360001	-0.059756	-35.315510	-7.318151	-8.501715	-8.989342	-10.506304	0.000000	-10.000000	0.350000	-19.100000	118.166664	1023.000000	1023.000000	2046.000000
49.380001	-0.060128	-35.535625	-7.561902	-8.478076	-8.812713	-10.682938	0.000000	-10.000000	0.325000	-18.450001	111.833336	1023.000000	1023.000000	2046.000000
49.400002	-0.060365	-35.675613	-7.511119	-8.694841	-8.960650	-10.509004	0.000000	-10.000000	0.300000	-17.966667	105.500000	1023.000000	1023.000000	2046.000000
49.419998	-0.061054	-36.082943	-7.631139	-8.670483	-8.985262	-10.796060	0.000000	-10.000000	0.275000	-17.416666	99.500000	1023.000000	1023.000000	2046.000000
49.439999	-0.061301	-36.228634	-7.669820	-8.850670	-9.063462	-10.644683	0.000000	-10.000000	0.266667	-17.066668	93.666664	1023.000000	1023.000000	2046.000000
49.459999	-0.061989	-36.635639	-7.727193	-8.919667	-9.137470	-10.851309	0.000000	-10.000000	0.258333	-16.600000	88.000000	1023.000000	1023.000000	2046.000000
49.480000	-0.062176	-36.746296	-7.767430	-9.056601	-9.215373	-10.706892	0.000000	-10.000000	0.250000	-16.066668	82.500000	1023.000000	1023.000000	2046.000000
49.500000	-0.062822	-37.127712	-7.819210	-9.128942	-9.285200	-10.894361	0.000000	-10.000000	0.250000	-15.583334	77.166664	1023.000000	1023.000000	2046.000000
49.520000	-0.063011	-37.239220	-7.940315	-9.183481	-9.273089	-10.842335	0.000000	-10.000000	0.250000	-15.033334	72.000000	1023.000000	1023.000000	2046.000000
49.540001	-0.063766	-37.685772	-7.908571	-9.349540	-9.473785	-10.953875	0.000000	-10.000000	0.241667	-14.866667	67.000000	1023.000000	1023.000000	2046.000000
49.560001	-0.063975	-37.809296	-8.073563	-9.317843	-9.394982	-11.022905	0.000000	-10.000000	0.225000	-14.400000	62.000000	1023.000000	1023.000000	2046.000000
49.580002	-0.064497	-38.117439	-8.036589	-9.524012	-9.576653	-10.980185	0.000000	-10.000000	0.208333	-13.966667	57.166668	1023.000000	1023.000000	2046.000000
49.599998	-0.065497	-38.708969	-8.400333	-9.490957	-9.649788	-11.167891	0.000000	-10.000000	0.191667	-13.233334	52.500000	1023.000000	1023.000000	2046.000000
49.619999	-0.067349	-39.803257	-8.654757	-9.879716	-10.109873	-11.158911	0.000000	-10.000000	0.175000	-12.633334	48.166668	1023.000000	1023.000000	2046.000000
49.639999	-0.070017	-41.379894	-9.101540	-10.123280	-10.495806	-11.659268	0.000000	-10.000000	0.158333	-11.766667	44.000000	1023.000000	1023.000000	2046.000000
49.660000	-0.072332	-42.748047	-9.344804	-10.660892	-10.881850	-11.860501	0.000000	-10.000000	0.141667	-10.933333	40.000000	1023.000000	1023.000000	2046.000000
49.680000	-0.074409	-43.975998	-9.577807	-10.806223	-11.142672	-12.449297	0.000000	-10.000000	0.133333	-10.150001	36.333332	1023.000000	1023.000000	2046.000000
49.700001	-0.075786	-44.789661	-9.641961	-11.236036	-11.413011	-12.498653	0.000000	-10.000000	0.116667	-9.633333	32.833332	1023.000000	1023.000000	2046.000000
49.720001	-0.076299	-45.092957	-9.769891	-11.370767	-11.261946	-12.690351	0.000000	-10.000000	0.108333	-9.183333	29.666666	1023.000000	1023.000000	2046.000000
49.740002	-0.076158	-45.009117	-9.733447	-11.393053	-11.269336	-12.613279	0.000000	-10.000000	0.100000	-9.016666	26.500000	1023.000000	1023.000000	2046.000000
49.759998	-0.076064	-44.953926	-9.779209	-11.360709	-11.123528	-12.690481	0.000000	-10.000000	0.116667	-8.750000	23.500000	1023.000000	1023.000000	2046.000000
49.779999	-0.075936	-44.877956	-9.833645	-11.450564	-11.087391	-12.506356	0.000000	-10.000000	0.116667	-8.616667	20.500000	1023.000000	1023.000000	2046.000000
49.799999	-0.076973	-45.491268	-9.963432	-11.518803	-11.351306	-12.657727	0.000000	-10.000000	0.116667	-7.833333	17.666666	1023.000000	1023.000000	2046.000000
49.820000	-0.079308	-46.871258	-10.458920	-11.768300	-11.666225	-12.977814	0.000000	-10.000000	0.091667	-6.883334	15.000000	1023.000000	1023.000000	2046.000000
49.840000	-0.082241	-48.604156	-10.817303	-12.162480	-12.170979	-13.453394	0.000000	-10.000000	0.091667	-5.350000	12.666667	1023.000000	1023.000000	2046.000000
49.860001	-0.085225	-50.367748	-11.432131	-12.561328	-12.413881	-13.960407	0.000000	-10.000000	0.083333	-3.966667	10.833333	1023.000000	1023.000000	2046.000000
49.880001	-0.086886	-51.349869	-11.552150	-12.996616	-12.659097	-14.142008	0.000000	-10.000000	0.091667	-2.616667	9.666667	1023.000000	1023.000000	2046.000000
49.900002	-0.088164	-52.105167	-11.906899	-13.074499	-12.635180	-14.488589	0.000000	-10.000000	0.083333	-1.900000	9.166667	1023.000000	1023.000000	2046.000000
49.919998	-0.088516	-52.312763	-11.948184	-13.207673	-12.657195	-14.499713	0.000000	-10.000000	0.083333	-1.700000	9.000000	1023.000000	1023.000000	2046.000000
49.939999	-0.089211	-52.723980	-12.286456	-13.131660	-12.640232	-14.665635	0.000000	-10.000000	0.083333	-1.833333	8.666667	1023.000000	1023.000000	2046.000000
49.959999	-0.089437	-52.856979	-12.308172	-13.320709	-12.680383	-14.547714	0.000000	-10.000000	0.083333	-2.000000	8.333333	1023.000000	1023.000000	2046.000000
49.980000	-0.090013	-53.197964	-12.567070	-13.291225	-12.702047	-14.637622	0.000000	-10.000000	0.083333	-2.016667	7.666667	1023.000000	1023.000000	2046.000000
50.000000	-0.090121	-53.261669	-12.602487	-13.451614	-12.655063	-14.552505	0.000000	-10.000000	0.075000	-2.116667	7.333333	1023.000000	1023.000000	2046.000000
50.020000	-0.090625	-53.559208	-12.785546	-13.511164	-12.665437	-14.597063	0.000000	-10.000000	0.075000	-2.233333	6.666667	1023.000000	1023.000000	2046.000000
50.040001	-0.090654	-53.576756	-12.753523	-13.703432	-12.681769	-14.438030	0.000000	-10.000000	0.075000	-2.433333	6.000000	1023.000000	1023.000000	2046.000000
50.060001	-0.091096	-53.837997	-12.934511	-13.763991	-12.679629	-14.459867	0.000000	-10.000000	0.083333	-2.533333	5.000000	1023.000000	1023.000000	2046.000000
50.080002	-0.090811	-53.669151	-12.847456	-13.942554	-12.586132	-14.293008	0.000000	-10.000000	0.091667	-2.583333	4.166667	1023.000000	1023.000000	2046.000000
50.099998	-0.090704	-53.606133	-12.906687	-13.946591	-12.488512	-14.264341	0.000000	-10.000000	0.091667	-2.600000	3.333333	1023.000000	1023.000000	2046.000000
50.119999	-0.089733	-53.031948	-12.644600	-13.958935	-12.385141	-14.043270	0.000000	-10.000000	0.091667	-2.733333	2.500000	1023.000000	1023.000000	2046.000000
50.139999	-0.088916	-52.549526	-12.591400	-13.767424	-12.294748	-13.895953	0.000000	-10.000000	0.091667	-2.850000	1.833333	1023.000000	1023.000000	2046.000000
50.160000	-0.087508	-51.717350	-12.342554	-13.563578	-12.144246	-13.666973	0.000000	-10.000000	0.091667	-2.966667	1.000000	1023.000000	1023.000000	2046.000000
50.180000	-0.086831	-51.317310	-12.320000	-13.344686	-12.076063	-13.576564	0.000000	-10.000000	0.083333	-3.066667	0.333333	1023.000000	1023.000000	2046.000000
50.200001	-0.086119	-50.896152	-12.157348	-13.257725	-11.950665	-13.530416	0.000000	-10.000000	0.075000	-3.166667	-0.666667	1023.000000	1023.000000	2046.000000
50.220001	-0.086672	-51.223331	-12.207302	-13.381100	-12.020136	-13.614794	0.000000	-10.000000	0.083333	-3.316667	-1.500000	1023.000000	1023.000000	2046.000000
50.240002	-0.087061	-51.453022	-12.050882	-13.618479	-12.072581	-13.711081	0.000000	-10.000000	0.083333	-3.400000	-2.500000	1023.000000	1023.000000	2046.000000
50.259998	-0.088002	-52.009464	-12.082267	-13.845239	-12.214979	-13.866982	0.000000	-10.000000	0.091667	-3.400000	-3.666667	1023.000000	1023.000000	2046.000000
50.279999	-0.088198	-52.124924	-11.931929	-14.007380	-12.243609	-13.942004	0.000000	-10.000000	0.091667	-3.283333	-4.833333	1023.000000	1023.000000	2046.000000
50.299999	-0.088821	-52.493095	-11.949889	-14.165281	-12.370889	-14.007034	0.000000	-10.000000	0.091667	-3.100000	-6.000000	1023.000000	1023.000000	2046.000000
50.320000	-0.088731	-52.440010	-11.792249	-14.239657	-12.341255	-14.066849	0.000000	-10.000000	0.075000	-2.966667	-7.000000	1023.000000	1023.000000	2046.000000
50.340000	-0.088925	-52.554405	-11.767740	-14.263930	-12.416732	-14.106002	0.000000	-10.000000	0.066667	-2.866667	-8.000000	1023.000000	1023.000000	2046.000000
50.360001	-0.088535	-52.324207	-11.615355	-14.262321	-12.347910	-14.098621	0.000000	-10.000000	0.066667	-2.750000	-9.000000	1023.000000	1023.000000	2046.000000
50.380001	-0.087764	-51.868683	-11.489524	-14.121353	-12.259721	-13.998084	0.000000	-10.000000	0.083333	-2.666667	-10.000000	1023.000000	1023.000000	2046.000000
50.400002	-0.087323	-51.607906	-11.367370	-14.134902	-12.185353	-13.920280	0.000000	-10.000000	0.083333	-2.500000	-10.833333	1023.000000	1023.000000	2046.000000
50.419998	-0.086223	-50.957695	-11.224655	-13.952567	-11.990993	-13.789480	0.000000	-10.000000	0.083333	-2.333333	-11.666667	1023.000000	1023.000000	2046.000000
50.439999	-0.086124	-50.899437	-11.127481	-14.007870	-12.028794	-13.735293	0.000000	-10.000000	0.083333	-2.116667	-12.333333	1023.000000	1023.000000	2046.000000
50.459999	-0.084839	-50.139599	-11.004883	-13.802888	-11.733808	-13.598019	0.000000	-10.000000	0.091667	-1.933333	-12.833333	1023.000000	1023.000000	2046.000000
50.480000	-0.084709	-50.063099	-10.852014	-13.890715	-11.843886	-13.476484	0.000000	-10.000000	0.100000	-1.783333	-13.000000	1023.000000	1023.000000	2046.000000
50.500000	-0.083383	-49.279373	-10.721542	-13.655101	-11.511185	-13.391546	0.000000	-10.000000	0.091667	-1.700000	-13.000000	1023.000000	1023.000000	2046.000000
50.520000	-0.083292	-49.225510	-10.601294	-13.749788	-11.593513	-13.280917	0.000000	-10.000000	0.083333	-1.816667	-13.000000	1023.000000	1023.000000	2046.000000
50.540001	-0.081988	-48.455070	-10.476937	-13.453168	-11.298414	-13.226550	0.000000	-10.000000	0.075000	-1.950000	-13.333333	1023.000000	1023.000000	2046.000000
50.560001	-0.081865	-48.382107	-10.352449	-13.555219	-11.367865	-13.106574	0.000000	-10.000000	0.083333	-2.083333	-14.000000	1023.000000	1023.000000	2046.000000
50.580002	-0.080473	-47.559586	-10.266262	-13.271242	-11.001661	-13.020418	0.000000	-10.000000	0.091667	-2.266667	-14.833333	1023.000000	1023.000000	2046.000000
50.599998	-0.080474	-47.559853	-10.090168	-13.335948	-11.167286	-12.966451	0.000000	-10.000000	0.091667	-2.516667	-15.500000	1023.000000	1023.000000	2046.000000
50.619999	-0.079050	-46.718613	-10.040082	-13.026482	-10.762370	-12.889678	0.000000	-10.000000	0.075000	-2.200000	-16.166666	1023.000000	1023.000000	2046.000000
50.639999	-0.079182	-46.796719	-9.889961	-13.140843	-10.963679	-12.802235	0.000000	-10.000000	0.066667	-1.316667	-16.666666	1023.000000	1023.000000	2046.000000
50.660000	-0.077962	-46.075695	-9.898037	-12.859430	-10.581221	-12.737006	0.000000	-10.000000	0.066667	-0.383333	-17.000000	1023.000000	1023.000000	2046.000000
50.680000	-0.078151	-46.187298	-9.738978	-12.999269	-10.779876	-12.669173	0.000000	-10.000000	0.066667	0.000000	-17.000000	1023.000000	1023.000000	2046.000000
50.700001	-0.077072	-45.549828	-9.741203	-12.702473	-10.460848	-12.645302	0.000000	-10.000000	0.066667	0.000000	-17.000000	1023.000000	1023.000000	2046.000000
50.720001	-0.077118	-45.576683	-9.564723	-12.781019	-10.633698	-12.597243	0.000000	-10.000000	0.066667	0.000000	-17.000000	1023.000000	1023.000000	2046.000000
50.740002	-0.076032	-44.934849	-9.569356	-12.531497	-10.304012	-12.529982	0.000000	-10.000000	0.075000	0.000000	-17.000000	1023.000000	1023.000000	2046.000000
50.759998	-0.076055	-44.948418	-9.360776	-12.612374	-10.472284	-12.502982	0.000000	-10.000000	0.066667	0.000000	-17.000000	1023.000000	1023.000000	2046.000000
50.779999	-0.075005	-44.327702	-9.380684	-12.392811	-10.172308	-12.381900	0.000000	-10.000000	0.058333	0.000000	-17.000000	1023.000000	1023.000000	2046.000000
50.799999	-0.074885	-44.257294	-9.196719	-12.399794	-10.274471	-12.386310	0.000000	-10.000000	0.058333	0.000000	-17.000000	1023.000000	1023.000000	2046.000000
50.820000	-0.074060	-43.769726	-9.208968	-12.199525	-10.092699	-12.268535	0.000000	-10.000000	0.066667	0.000000	-17.000000	1023.000000	1023.000000	2046.000000
[truncated: 1,089,637 more chars]
