# Supplementary material for: Effect of Electrode Belt and Body Positions on Regional Pulmonary Ventilation- and Perfusion-Related Impedance Changes Measured by Electric Impedance Tomography
Source: PLoS One. 2016 Jun 2;11(6):e0155913. doi: 10.1371/journal.pone.0155913 (PMC4890811; doi:10.1371/journal.pone.0155913)
Supplement: S1 Dataset — (ZIP) [file pone.0155913.s001.zip › Dataset/Fp08-rygg-6i.txt]

Patient Name:	Fp8
Registry:	Fp8
Investigator:	 
Diagnosys:	 
Notes:	rygg6i              
Sample Rate [Hz]:	50.06
Time Base 	Pixels Mean 	Pixels Sum 	UPPER RIGHT		UPPER LEFT		LOWER RIGHT		LOWER LEFT		QRS	ETCO2	Paw	Flow (L/min)	Volume	Analog1	Analog2	AnalogSum
0.000000	-0.039928	-23.597277	-6.114838	-2.759144	-7.752092	-6.971202	0.000000	-10.000000	0.333333	-20.433334	80.666664	1023.000000	1023.000000	2046.000000
0.020000	-0.040292	-23.812588	-6.296709	-2.815899	-7.696274	-7.003706	0.000000	-10.000000	0.325000	-19.900002	74.000000	1023.000000	1023.000000	2046.000000
0.040000	-0.040731	-24.071840	-6.382524	-2.904531	-7.745177	-7.039609	0.000000	-10.000000	0.283333	-19.366667	67.333336	1023.000000	1023.000000	2046.000000
0.060000	-0.041286	-24.399874	-6.427447	-2.984093	-7.923754	-7.064580	0.000000	-10.000000	0.250000	-18.633333	60.833332	1023.000000	1023.000000	2046.000000
0.080000	-0.041763	-24.682211	-6.586204	-3.043194	-7.927577	-7.125235	0.000000	-10.000000	0.216667	-18.050001	54.500000	1023.000000	1023.000000	2046.000000
0.100000	-0.042428	-25.074667	-6.691258	-3.120287	-8.117126	-7.145997	0.000000	-10.000000	0.208333	-17.316668	48.500000	1023.000000	1023.000000	2046.000000
0.120000	-0.044079	-26.050945	-7.006045	-3.278238	-8.362189	-7.404473	0.000000	-10.000000	0.200000	-16.633333	42.666668	1023.000000	1023.000000	2046.000000
0.140000	-0.045773	-27.052032	-7.212972	-3.512096	-8.731490	-7.595474	0.000000	-10.000000	0.183333	-15.900000	37.166668	1023.000000	1023.000000	2046.000000
0.160000	-0.047559	-28.107515	-7.461052	-3.706346	-9.023981	-7.916136	0.000000	-10.000000	0.166667	-15.283334	32.000000	1023.000000	1023.000000	2046.000000
0.180000	-0.048728	-28.798206	-7.604175	-3.925970	-9.228127	-8.039935	0.000000	-10.000000	0.150000	-14.733334	27.000000	1023.000000	1023.000000	2046.000000
0.200000	-0.049831	-29.450287	-7.769271	-4.159742	-9.266502	-8.254770	0.000000	-10.000000	0.150000	-14.200001	22.000000	1023.000000	1023.000000	2046.000000
0.220000	-0.050441	-29.810349	-7.789917	-4.283488	-9.413046	-8.323897	0.000000	-10.000000	0.150000	-13.800000	17.166666	1023.000000	1023.000000	2046.000000
0.240000	-0.050648	-29.932768	-7.886381	-4.359042	-9.331826	-8.355517	0.000000	-10.000000	0.150000	-13.533334	12.500000	1023.000000	1023.000000	2046.000000
0.260000	-0.050656	-29.937630	-7.814602	-4.485056	-9.356251	-8.281721	0.000000	-10.000000	0.150000	-13.466667	8.000000	1023.000000	1023.000000	2046.000000
0.280000	-0.051279	-30.305954	-7.984543	-4.645140	-9.302726	-8.373545	0.000000	-10.000000	0.133333	-13.300000	3.666667	1023.000000	1023.000000	2046.000000
0.300000	-0.052757	-31.179394	-8.237134	-4.924386	-9.530540	-8.487334	0.000000	-10.000000	0.100000	-12.750000	-0.333333	1023.000000	1023.000000	2046.000000
0.320000	-0.055374	-32.725822	-8.684685	-5.233474	-9.985404	-8.822260	0.000000	-10.000000	0.058333	-11.533334	-4.166667	1023.000000	1023.000000	2046.000000
0.340000	-0.057962	-34.255726	-9.276736	-5.511614	-10.324759	-9.142618	0.000000	-10.000000	0.041667	-10.000000	-7.833333	1023.000000	1023.000000	2046.000000
0.360000	-0.060031	-35.478142	-9.598279	-5.773178	-10.748746	-9.357938	0.000000	-10.000000	0.041667	-8.700000	-11.333333	1023.000000	1023.000000	2046.000000
0.380000	-0.061553	-36.377583	-9.958280	-5.947875	-10.941899	-9.529529	0.000000	-10.000000	0.050000	-8.450000	-14.333333	1023.000000	1023.000000	2046.000000
0.400000	-0.062287	-36.811836	-10.154311	-5.995162	-11.061818	-9.600547	0.000000	-10.000000	0.050000	-8.816667	-17.166666	1023.000000	1023.000000	2046.000000
0.420000	-0.063048	-37.261345	-10.397755	-6.066843	-11.121593	-9.675153	0.000000	-10.000000	0.050000	-9.416667	-20.000000	1023.000000	1023.000000	2046.000000
0.440000	-0.063389	-37.462978	-10.706410	-6.072924	-11.052515	-9.631128	0.000000	-10.000000	0.050000	-9.400001	-23.166666	1023.000000	1023.000000	2046.000000
0.460000	-0.063721	-37.659325	-10.802744	-6.110291	-11.146711	-9.599578	0.000000	-10.000000	0.041667	-9.033334	-26.333334	1023.000000	1023.000000	2046.000000
0.480000	-0.064142	-37.907879	-10.969676	-6.143893	-11.182362	-9.611948	0.000000	-10.000000	0.025000	-8.500000	-29.500000	1023.000000	1023.000000	2046.000000
0.500000	-0.064232	-37.961372	-11.044749	-6.179642	-11.130238	-9.606743	0.000000	-10.000000	0.016667	-8.166667	-32.333332	1023.000000	1023.000000	2046.000000
0.520000	-0.064569	-38.160446	-11.075747	-6.259655	-11.235595	-9.589450	0.000000	-10.000000	0.016667	-7.800000	-35.000000	1023.000000	1023.000000	2046.000000
0.540000	-0.064625	-38.193661	-11.194119	-6.271325	-11.086143	-9.642072	0.000000	-10.000000	0.016667	-7.283333	-37.666668	1023.000000	1023.000000	2046.000000
0.560000	-0.064688	-38.230747	-11.124282	-6.321774	-11.225681	-9.559011	0.000000	-10.000000	0.016667	-6.433333	-40.166668	1023.000000	1023.000000	2046.000000
0.580000	-0.064457	-38.094116	-11.134994	-6.268481	-11.096802	-9.593839	0.000000	-10.000000	0.008333	-5.500000	-42.500000	1023.000000	1023.000000	2046.000000
0.600000	-0.064128	-37.899670	-10.985703	-6.345087	-11.086462	-9.482417	0.000000	-10.000000	0.008333	-4.733334	-44.166668	1023.000000	1023.000000	2046.000000
0.620000	-0.063836	-37.727348	-10.911139	-6.345228	-10.924501	-9.546481	0.000000	-10.000000	0.000000	-4.433333	-45.833332	1023.000000	1023.000000	2046.000000
0.640000	-0.063468	-37.509350	-10.785144	-6.447422	-10.873008	-9.403777	0.000000	-10.000000	0.008333	-4.416667	-47.166668	1023.000000	1023.000000	2046.000000
0.660000	-0.063232	-37.370064	-10.764696	-6.434381	-10.743735	-9.427252	0.000000	-10.000000	0.008333	-4.400000	-48.833332	1023.000000	1023.000000	2046.000000
0.680000	-0.062785	-37.106014	-10.597810	-6.442416	-10.756108	-9.309679	0.000000	-10.000000	0.008333	-4.250000	-49.833332	1023.000000	1023.000000	2046.000000
0.700000	-0.062491	-36.932358	-10.618101	-6.396572	-10.597988	-9.319699	0.000000	-10.000000	0.000000	-4.216667	-51.333332	1023.000000	1023.000000	2046.000000
0.720000	-0.062684	-37.046280	-10.583587	-6.501690	-10.666497	-9.294505	0.000000	-10.000000	0.016667	-4.566667	-52.666668	1023.000000	1023.000000	2046.000000
0.740000	-0.063477	-37.514996	-10.701780	-6.647792	-10.676063	-9.489360	0.000000	-10.000000	0.016667	-5.033333	-54.666668	1023.000000	1023.000000	2046.000000
0.760000	-0.064288	-37.994415	-10.723416	-6.905096	-10.789083	-9.576820	0.000000	-10.000000	0.016667	-5.216667	-56.500000	1023.000000	1023.000000	2046.000000
0.780000	-0.065185	-38.524616	-10.750252	-7.117088	-10.888020	-9.769258	0.000000	-10.000000	0.000000	-4.833333	-58.166668	1023.000000	1023.000000	2046.000000
0.800000	-0.065897	-38.945065	-10.725970	-7.372209	-11.043819	-9.803065	0.000000	-10.000000	0.000000	-3.833333	-59.666668	1023.000000	1023.000000	2046.000000
0.820000	-0.066381	-39.231194	-10.791236	-7.480523	-11.036220	-9.923215	0.000000	-10.000000	0.000000	-2.366667	-60.833332	1023.000000	1023.000000	2046.000000
0.840000	-0.066513	-39.309444	-10.727558	-7.637232	-11.100139	-9.844517	0.000000	-10.000000	-0.008333	-1.033333	-61.666668	1023.000000	1023.000000	2046.000000
0.860000	-0.066566	-39.340233	-10.757952	-7.609520	-11.035061	-9.937698	0.000000	-10.000000	-0.025000	-0.200000	-62.000000	1023.000000	1023.000000	2046.000000
0.880000	-0.066176	-39.110146	-10.638050	-7.643023	-11.019628	-9.809444	0.000000	-10.000000	-0.025000	0.000000	-62.000000	1023.000000	1023.000000	2046.000000
0.900000	-0.065769	-38.869526	-10.578444	-7.530888	-10.892138	-9.868057	0.000000	-10.000000	-0.033333	0.650000	-62.000000	1023.000000	1023.000000	2046.000000
0.920000	-0.065086	-38.466087	-10.464087	-7.493484	-10.789133	-9.719385	0.000000	-10.000000	-0.025000	1.566667	-62.000000	1023.000000	1023.000000	2046.000000
0.940000	-0.064547	-38.147507	-10.351097	-7.396941	-10.686374	-9.713094	0.000000	-10.000000	-0.041667	2.700000	-62.000000	1023.000000	1023.000000	2046.000000
0.960000	-0.063964	-37.802483	-10.359120	-7.334607	-10.533867	-9.574891	0.000000	-10.000000	-0.033333	3.416667	-62.000000	1023.000000	1023.000000	2046.000000
0.980000	-0.063255	-37.383739	-10.106044	-7.251702	-10.530861	-9.495131	0.000000	-10.000000	-0.033333	4.016667	-62.000000	1023.000000	1023.000000	2046.000000
1.000000	-0.062723	-37.069115	-10.128315	-7.169271	-10.347139	-9.424389	0.000000	-10.000000	-0.025000	4.400000	-62.000000	1023.000000	1023.000000	2046.000000
1.020000	-0.061959	-36.617836	-9.930367	-7.121812	-10.258250	-9.307408	0.000000	-10.000000	-0.033333	4.550000	-62.000000	1023.000000	1023.000000	2046.000000
1.040000	-0.061542	-36.371246	-9.909881	-7.065535	-10.172779	-9.223051	0.000000	-10.000000	-0.041667	4.583333	-62.000000	1023.000000	1023.000000	2046.000000
1.060000	-0.060870	-35.974430	-9.791092	-7.031059	-10.029006	-9.123275	0.000000	-10.000000	-0.050000	4.833333	-62.000000	1023.000000	1023.000000	2046.000000
1.080000	-0.060538	-35.777679	-9.775464	-6.927430	-9.935240	-9.139546	0.000000	-10.000000	-0.050000	5.316667	-62.000000	1023.000000	1023.000000	2046.000000
1.100000	-0.059830	-35.359753	-9.646016	-6.895559	-9.827813	-8.990363	0.000000	-10.000000	-0.058333	5.950000	-62.000000	1023.000000	1023.000000	2046.000000
1.120000	-0.059474	-35.149387	-9.593308	-6.788178	-9.757101	-9.010799	0.000000	-10.000000	-0.066667	6.383333	-62.000000	1023.000000	1023.000000	2046.000000
1.140000	-0.058957	-34.843586	-9.488304	-6.831976	-9.688672	-8.834634	0.000000	-10.000000	-0.075000	6.666667	-62.000000	1023.000000	1023.000000	2046.000000
1.160000	-0.058707	-34.695595	-9.458038	-6.763971	-9.656642	-8.816942	0.000000	-10.000000	-0.066667	6.916667	-48.166668	1023.000000	1023.000000	2046.000000
1.180000	-0.058121	-34.349297	-9.452597	-6.677753	-9.470878	-8.748069	0.000000	-10.000000	-0.075000	7.500000	-20.333334	1023.000000	1023.000000	2046.000000
1.200000	-0.057721	-34.113071	-9.335875	-6.618259	-9.453132	-8.705805	0.000000	-10.000000	-0.066667	8.333334	8.333333	1023.000000	1023.000000	2046.000000
1.220000	-0.057120	-33.757694	-9.306945	-6.596589	-9.295212	-8.558950	0.000000	-10.000000	-0.075000	9.333334	24.166666	1023.000000	1023.000000	2046.000000
1.240000	-0.056531	-33.409920	-9.204750	-6.538401	-9.187591	-8.479179	0.000000	-10.000000	-0.066667	9.983334	26.000000	1023.000000	1023.000000	2046.000000
1.260000	-0.055995	-33.093204	-9.176856	-6.496006	-9.073453	-8.346890	0.000000	-10.000000	-0.100000	11.116667	29.333334	1023.000000	1023.000000	2046.000000
1.280000	-0.055048	-32.533619	-9.091235	-6.409096	-8.828794	-8.204494	0.000000	-10.000000	-0.133333	12.416667	33.000000	1023.000000	1023.000000	2046.000000
1.300000	-0.054324	-32.105453	-8.941726	-6.470560	-8.745722	-7.947445	0.000000	-10.000000	-0.175000	14.050000	38.166668	1023.000000	1023.000000	2046.000000
1.320000	-0.053440	-31.583099	-8.912575	-6.333835	-8.469610	-7.867078	0.000000	-10.000000	-0.208333	15.400001	42.666668	1023.000000	1023.000000	2046.000000
1.340000	-0.052566	-31.066328	-8.793379	-6.346593	-8.321897	-7.604458	0.000000	-10.000000	-0.233333	16.266666	45.833332	1023.000000	1023.000000	2046.000000
1.360000	-0.051726	-30.569988	-8.773997	-6.211246	-8.043674	-7.541069	0.000000	-10.000000	-0.258333	17.000000	49.166668	1023.000000	1023.000000	2046.000000
1.380000	-0.050859	-30.057766	-8.640712	-6.215952	-7.881336	-7.319767	0.000000	-10.000000	-0.266667	17.783333	54.833332	1023.000000	1023.000000	2046.000000
1.400000	-0.049950	-29.520645	-8.466181	-6.124219	-7.772638	-7.157607	0.000000	-10.000000	-0.283333	19.033333	62.500000	1023.000000	1023.000000	2046.000000
1.420000	-0.049383	-29.185080	-8.448527	-6.076004	-7.564734	-7.095813	0.000000	-10.000000	-0.291667	20.083334	70.833336	1023.000000	1023.000000	2046.000000
1.440000	-0.048406	-28.607733	-8.291814	-6.045444	-7.402478	-6.867996	0.000000	-10.000000	-0.308333	20.533335	77.333336	1023.000000	1023.000000	2046.000000
1.460000	-0.047701	-28.191544	-8.194097	-5.984689	-7.240206	-6.772552	0.000000	-10.000000	-0.308333	20.650000	84.166664	1023.000000	1023.000000	2046.000000
1.480000	-0.046967	-27.757313	-8.063404	-5.929554	-7.098125	-6.666230	0.000000	-10.000000	-0.325000	20.933332	91.000000	1023.000000	1023.000000	2046.000000
1.500000	-0.046160	-27.280354	-7.994577	-5.848620	-6.869730	-6.567426	0.000000	-10.000000	-0.333333	21.049999	98.000000	1023.000000	1023.000000	2046.000000
1.520000	-0.045213	-26.720869	-7.761350	-5.811612	-6.783582	-6.364325	0.000000	-10.000000	-0.350000	21.033333	102.666664	1023.000000	1023.000000	2046.000000
1.540000	-0.044500	-26.299511	-7.705600	-5.695776	-6.564323	-6.333811	0.000000	-10.000000	-0.350000	20.916668	109.666664	1023.000000	1023.000000	2046.000000
1.560000	-0.043782	-25.875240	-7.507725	-5.623185	-6.538967	-6.205365	0.000000	-10.000000	-0.350000	21.066668	116.833336	1023.000000	1023.000000	2046.000000
1.580000	-0.043531	-25.726555	-7.430338	-5.631076	-6.518033	-6.147106	0.000000	-10.000000	-0.350000	21.283335	126.333336	1023.000000	1023.000000	2046.000000
1.600000	-0.043705	-25.829763	-7.397241	-5.641908	-6.535778	-6.254837	0.000000	-10.000000	-0.350000	21.433334	131.166672	1023.000000	1023.000000	2046.000000
1.620000	-0.044136	-26.084232	-7.318234	-5.737496	-6.674686	-6.353816	0.000000	-10.000000	-0.358333	21.600000	138.333328	1023.000000	1023.000000	2046.000000
1.640000	-0.044065	-26.042362	-7.251865	-5.701507	-6.571484	-6.517506	0.000000	-10.000000	-0.375000	21.750000	145.500000	1023.000000	1023.000000	2046.000000
1.660000	-0.043640	-25.791468	-7.078823	-5.775250	-6.538906	-6.398488	0.000000	-10.000000	-0.366667	21.983334	155.166672	1023.000000	1023.000000	2046.000000
1.680000	-0.042976	-25.398954	-6.974320	-5.732168	-6.262192	-6.430275	0.000000	-10.000000	-0.350000	22.116667	160.000000	1023.000000	1023.000000	2046.000000
1.700000	-0.042124	-24.895178	-6.682273	-5.674015	-6.230282	-6.308606	0.000000	-10.000000	-0.333333	21.916668	165.000000	1023.000000	1023.000000	2046.000000
1.720000	-0.040802	-24.114004	-6.523816	-5.631240	-5.933241	-6.025708	0.000000	-10.000000	-0.333333	21.633333	172.333328	1023.000000	1023.000000	2046.000000
1.740000	-0.040064	-23.677851	-6.411393	-5.554963	-5.823484	-5.888010	0.000000	-10.000000	-0.341667	21.116667	182.000000	1023.000000	1023.000000	2046.000000
1.760000	-0.039245	-23.193598	-6.350410	-5.524189	-5.574702	-5.744296	0.000000	-10.000000	-0.341667	20.883333	189.166672	1023.000000	1023.000000	2046.000000
1.780000	-0.040148	-23.727699	-6.494881	-5.687786	-5.762320	-5.782713	0.000000	-10.000000	-0.341667	20.700001	193.833328	1023.000000	1023.000000	2046.000000
1.800000	-0.041790	-24.698048	-6.841539	-5.838564	-5.959269	-6.058675	0.000000	-10.000000	-0.341667	20.883333	200.833328	1023.000000	1023.000000	2046.000000
1.820000	-0.043753	-25.858059	-7.174504	-6.052026	-6.368467	-6.263061	0.000000	-10.000000	-0.333333	20.916668	210.166672	1023.000000	1023.000000	2046.000000
1.840000	-0.044394	-26.236712	-7.409324	-6.137162	-6.324032	-6.366193	0.000000	-10.000000	-0.333333	20.900000	217.166672	1023.000000	1023.000000	2046.000000
1.860000	-0.044549	-26.328426	-7.425169	-6.249057	-6.397456	-6.256745	0.000000	-10.000000	-0.325000	20.866667	221.833328	1023.000000	1023.000000	2046.000000
1.880000	-0.044000	-26.004007	-7.453143	-6.117734	-6.138682	-6.294447	0.000000	-10.000000	-0.333333	20.783333	228.833328	1023.000000	1023.000000	2046.000000
1.900000	-0.043507	-25.712357	-7.448276	-6.014104	-6.063316	-6.186662	0.000000	-10.000000	-0.333333	20.866667	238.166672	1023.000000	1023.000000	2046.000000
1.920000	-0.042846	-25.322269	-7.399358	-5.978824	-5.882089	-6.061998	0.000000	-10.000000	-0.333333	20.616667	247.500000	1023.000000	1023.000000	2046.000000
1.940000	-0.042162	-24.917973	-7.298120	-5.861313	-5.802189	-5.956351	0.000000	-10.000000	-0.325000	20.566668	252.166672	1023.000000	1023.000000	2046.000000
1.960000	-0.041270	-24.390360	-7.261465	-5.787315	-5.505873	-5.835706	0.000000	-10.000000	-0.325000	20.533333	256.666656	1023.000000	1023.000000	2046.000000
1.980000	-0.040581	-23.983471	-7.126661	-5.780990	-5.415757	-5.660064	0.000000	-10.000000	-0.316667	20.483334	263.500000	1023.000000	1023.000000	2046.000000
2.000000	-0.039486	-23.336357	-7.006753	-5.748144	-5.102750	-5.478709	0.000000	-10.000000	-0.316667	20.616667	272.500000	1023.000000	1023.000000	2046.000000
2.020000	-0.038710	-22.877638	-6.837996	-5.759295	-4.996581	-5.283764	0.000000	-10.000000	-0.316667	20.566668	279.333344	1023.000000	1023.000000	2046.000000
2.040000	-0.037625	-22.236107	-6.711445	-5.592842	-4.653576	-5.278244	0.000000	-10.000000	-0.341667	20.950001	283.833344	1023.000000	1023.000000	2046.000000
2.060000	-0.036529	-21.588648	-6.580414	-5.593052	-4.409272	-5.005911	0.000000	-10.000000	-0.375000	21.650000	291.000000	1023.000000	1023.000000	2046.000000
2.080000	-0.035205	-20.805992	-6.408213	-5.439346	-4.005496	-4.952936	0.000000	-10.000000	-0.383333	22.483334	300.833344	1023.000000	1023.000000	2046.000000
2.100000	-0.033777	-19.962284	-6.066922	-5.457836	-3.758478	-4.679049	0.000000	-10.000000	-0.375000	23.116667	308.333344	1023.000000	1023.000000	2046.000000
2.120000	-0.032320	-19.100933	-5.882926	-5.261989	-3.362399	-4.593619	0.000000	-10.000000	-0.358333	23.299999	313.333344	1023.000000	1023.000000	2046.000000
2.140000	-0.030803	-18.204838	-5.539397	-5.219276	-3.136918	-4.309248	0.000000	-10.000000	-0.375000	23.450001	318.333344	1023.000000	1023.000000	2046.000000
2.160000	-0.029135	-17.218933	-5.229808	-5.052194	-2.822372	-4.114560	0.000000	-10.000000	-0.375000	23.433334	328.666656	1023.000000	1023.000000	2046.000000
2.180000	-0.027716	-16.380444	-4.918708	-5.060342	-2.586055	-3.815339	0.000000	-10.000000	-0.350000	23.066668	339.333344	1023.000000	1023.000000	2046.000000
2.200000	-0.026634	-15.740807	-4.758411	-4.964630	-2.246038	-3.771726	0.000000	-10.000000	-0.316667	22.600000	347.333344	1023.000000	1023.000000	2046.000000
2.220000	-0.026246	-15.511299	-4.496849	-5.145907	-2.157893	-3.710651	0.000000	-10.000000	-0.316667	21.900002	355.000000	1023.000000	1023.000000	2046.000000
2.240000	-0.026106	-15.428529	-4.336876	-5.300026	-2.058144	-3.733483	0.000000	-10.000000	-0.333333	21.500000	360.000000	1023.000000	1023.000000	2046.000000
2.260000	-0.025771	-15.230474	-4.129822	-5.476173	-1.931696	-3.692783	0.000000	-10.000000	-0.350000	20.950001	367.333344	1023.000000	1023.000000	2046.000000
2.280000	-0.025498	-15.069286	-3.873189	-5.585703	-1.916231	-3.694163	0.000000	-10.000000	-0.341667	21.116667	374.333344	1023.000000	1023.000000	2046.000000
2.300000	-0.024685	-14.588710	-3.618104	-5.595657	-1.746986	-3.627963	0.000000	-10.000000	-0.325000	21.150000	383.833344	1023.000000	1023.000000	2046.000000
2.320000	-0.023929	-14.142297	-3.408790	-5.567752	-1.619834	-3.545921	0.000000	-10.000000	-0.308333	21.333334	391.000000	1023.000000	1023.000000	2046.000000
2.340000	-0.022464	-13.276071	-3.193372	-5.423388	-1.269897	-3.389414	0.000000	-10.000000	-0.316667	21.533335	395.833344	1023.000000	1023.000000	2046.000000
2.360000	-0.021232	-12.548053	-2.885728	-5.300623	-1.130672	-3.231031	0.000000	-10.000000	-0.333333	21.866667	400.666656	1023.000000	1023.000000	2046.000000
2.380000	-0.019461	-11.501445	-2.692969	-5.186350	-0.706907	-2.915218	0.000000	-10.000000	-0.366667	22.250000	407.833344	1023.000000	1023.000000	2046.000000
2.400000	-0.017998	-10.637012	-2.373116	-5.008589	-0.515834	-2.739473	0.000000	-10.000000	-0.358333	22.466667	415.166656	1023.000000	1023.000000	2046.000000
2.420000	-0.016071	-9.497814	-2.111023	-4.820998	-0.105149	-2.460645	0.000000	-10.000000	-0.358333	22.600000	422.500000	1023.000000	1023.000000	2046.000000
2.440000	-0.014575	-8.614005	-1.844032	-4.594856	0.140616	-2.315733	0.000000	-10.000000	-0.341667	22.800001	430.166656	1023.000000	1023.000000	2046.000000
2.460000	-0.012586	-7.438538	-1.565720	-4.406306	0.554559	-2.021071	0.000000	-10.000000	-0.350000	22.933334	437.666656	1023.000000	1023.000000	2046.000000
2.480000	-0.011029	-6.518149	-1.252222	-4.231111	0.738635	-1.773451	0.000000	-10.000000	-0.350000	23.050001	445.333344	1023.000000	1023.000000	2046.000000
2.500000	-0.009320	-5.507909	-1.020672	-3.961348	1.092825	-1.618714	0.000000	-10.000000	-0.350000	22.983334	453.000000	1023.000000	1023.000000	2046.000000
2.520000	-0.007852	-4.640545	-0.801931	-3.783679	1.335450	-1.390386	0.000000	-10.000000	-0.350000	22.800001	460.666656	1023.000000	1023.000000	2046.000000
2.540000	-0.006209	-3.669796	-0.536668	-3.544688	1.609022	-1.197462	0.000000	-10.000000	-0.333333	22.516666	470.833344	1023.000000	1023.000000	2046.000000
2.560000	-0.004797	-2.835041	-0.351933	-3.372240	1.831056	-0.941925	0.000000	-10.000000	-0.316667	22.300001	478.333344	1023.000000	1023.000000	2046.000000
2.580000	-0.003445	-2.036124	-0.124377	-3.157894	2.045421	-0.799273	0.000000	-10.000000	-0.316667	22.150000	486.000000	1023.000000	1023.000000	2046.000000
2.600000	-0.002139	-1.263861	0.047567	-3.005367	2.278561	-0.584623	0.000000	-10.000000	-0.316667	22.216667	491.000000	1023.000000	1023.000000	2046.000000
2.620000	-0.000858	-0.507074	0.230509	-2.762981	2.469907	-0.444509	0.000000	-10.000000	-0.325000	22.166668	498.500000	1023.000000	1023.000000	2046.000000
2.640000	0.000365	0.215641	0.358615	-2.630242	2.691777	-0.204510	0.000000	-10.000000	-0.316667	22.016668	505.833344	1023.000000	1023.000000	2046.000000
2.660000	0.001651	0.975506	0.604997	-2.391273	2.834513	-0.072731	0.000000	-10.000000	-0.341667	21.916668	513.166687	1023.000000	1023.000000	2046.000000
2.680000	0.002911	1.720315	0.707357	-2.278199	3.084569	0.206589	0.000000	-10.000000	-0.350000	22.100000	520.500000	1023.000000	1023.000000	2046.000000
2.700000	0.004252	2.512704	0.922175	-2.033174	3.276957	0.346745	0.000000	-10.000000	-0.375000	22.366667	528.000000	1023.000000	1023.000000	2046.000000
2.720000	0.005403	3.193038	1.071467	-1.907192	3.444839	0.583924	0.000000	-10.000000	-0.366667	22.833334	535.500000	1023.000000	1023.000000	2046.000000
2.740000	0.007046	4.164179	1.260539	-1.761658	3.780336	0.884962	0.000000	-10.000000	-0.366667	22.933334	543.166687	1023.000000	1023.000000	2046.000000
2.760000	0.008143	4.812768	1.475153	-1.587012	3.860747	1.063880	0.000000	-10.000000	-0.350000	23.133333	550.666687	1023.000000	1023.000000	2046.000000
2.780000	0.009659	5.708649	1.634584	-1.366201	4.169173	1.271093	0.000000	-10.000000	-0.375000	23.166668	558.333313	1023.000000	1023.000000	2046.000000
2.800000	0.010801	6.383683	1.788375	-1.241469	4.307813	1.528964	0.000000	-10.000000	-0.400000	23.616667	566.000000	1023.000000	1023.000000	2046.000000
2.820000	0.011967	7.072725	1.926690	-1.051725	4.547248	1.650512	0.000000	-10.000000	-0.425000	23.983334	574.000000	1023.000000	1023.000000	2046.000000
2.840000	0.013068	7.722950	2.068531	-1.000787	4.690346	1.964860	0.000000	-10.000000	-0.425000	24.416668	582.000000	1023.000000	1023.000000	2046.000000
2.860000	0.014117	8.343249	2.209407	-0.769242	4.853744	2.049340	0.000000	-10.000000	-0.425000	24.466667	590.000000	1023.000000	1023.000000	2046.000000
2.880000	0.014890	8.799784	2.302494	-0.659019	4.964294	2.192015	0.000000	-10.000000	-0.416667	24.383335	598.000000	1023.000000	1023.000000	2046.000000
2.900000	0.015428	9.117839	2.334391	-0.536545	5.009011	2.310982	0.000000	-10.000000	-0.416667	24.050001	606.000000	1023.000000	1023.000000	2046.000000
2.920000	0.015056	8.898037	2.363449	-0.478797	4.844944	2.168441	0.000000	-10.000000	-0.408333	24.000000	614.000000	1023.000000	1023.000000	2046.000000
2.940000	0.014902	8.806956	2.338743	-0.512968	4.819508	2.161674	0.000000	-10.000000	-0.400000	23.766666	622.000000	1023.000000	1023.000000	2046.000000
2.960000	0.015203	8.984962	2.458212	-0.507135	4.884762	2.149124	0.000000	-10.000000	-0.391667	23.616667	630.000000	1023.000000	1023.000000	2046.000000
2.980000	0.015605	9.222517	2.631908	-0.482562	4.878753	2.194419	0.000000	-10.000000	-0.383333	23.533333	638.000000	1023.000000	1023.000000	2046.000000
3.000000	0.016867	9.968273	2.765407	-0.328181	5.261418	2.269629	0.000000	-10.000000	-0.383333	23.400000	646.000000	1023.000000	1023.000000	2046.000000
3.020000	0.018091	10.691849	3.108750	-0.273900	5.317212	2.539787	0.000000	-10.000000	-0.358333	23.133333	654.000000	1023.000000	1023.000000	2046.000000
3.040000	0.019932	11.779666	3.244705	-0.015012	5.720147	2.829827	0.000000	-10.000000	-0.341667	22.450001	661.666687	1023.000000	1023.000000	2046.000000
3.060000	0.021182	12.518667	3.370981	0.117765	5.955475	3.074445	0.000000	-10.000000	-0.316667	21.900002	669.333313	1023.000000	1023.000000	2046.000000
3.080000	0.021585	12.756507	3.366909	0.197215	6.104917	3.087467	0.000000	-10.000000	-0.308333	21.233334	676.666687	1023.000000	1023.000000	2046.000000
3.100000	0.019685	11.633755	3.155839	0.046566	5.709536	2.721814	0.000000	-10.000000	-0.300000	20.566668	684.000000	1023.000000	1023.000000	2046.000000
3.120000	0.017393	10.279379	2.684280	-0.126959	5.400392	2.321666	0.000000	-10.000000	-0.300000	19.983334	690.833313	1023.000000	1023.000000	2046.000000
3.140000	0.015267	9.022705	2.368945	-0.312681	4.926942	2.039499	0.000000	-10.000000	-0.275000	19.450001	697.666687	1023.000000	1023.000000	2046.000000
3.160000	0.014763	8.724705	2.169180	-0.379183	4.881650	2.053057	0.000000	-10.000000	-0.258333	18.983334	704.166687	1023.000000	1023.000000	2046.000000
3.180000	0.015114	8.932400	2.137953	-0.276701	4.950174	2.120975	0.000000	-10.000000	-0.241667	18.816668	710.500000	1023.000000	1023.000000	2046.000000
3.200000	0.015554	9.192259	2.174864	-0.177095	4.957680	2.236810	0.000000	-10.000000	-0.258333	18.966667	716.833313	1023.000000	1023.000000	2046.000000
3.220000	0.016404	9.694925	2.108800	0.088998	5.172227	2.324900	0.000000	-10.000000	-0.275000	19.466667	723.166687	1023.000000	1023.000000	2046.000000
3.240000	0.016852	9.959464	2.181187	0.160684	5.139999	2.477593	0.000000	-10.000000	-0.275000	19.850000	729.833313	1023.000000	1023.000000	2046.000000
3.260000	0.017767	10.500047	2.153565	0.315278	5.379504	2.651699	0.000000	-10.000000	-0.258333	19.783335	736.333313	1023.000000	1023.000000	2046.000000
3.280000	0.018334	10.835388	2.268233	0.357860	5.372842	2.836453	0.000000	-10.000000	-0.233333	19.133333	743.000000	1023.000000	1023.000000	2046.000000
3.300000	0.019384	11.455670	2.296251	0.596871	5.639395	2.923152	0.000000	-10.000000	-0.216667	18.250000	749.333313	1023.000000	1023.000000	2046.000000
3.320000	0.020263	11.975203	2.491920	0.568552	5.690155	3.224575	0.000000	-10.000000	-0.200000	17.466667	755.500000	1023.000000	1023.000000	2046.000000
3.340000	0.021369	12.628920	2.575359	0.859050	5.970909	3.223601	0.000000	-10.000000	-0.208333	17.066668	761.500000	1023.000000	1023.000000	2046.000000
3.360000	0.022420	13.250512	2.737231	0.948126	6.113252	3.451904	0.000000	-10.000000	-0.208333	16.633333	767.333313	1023.000000	1023.000000	2046.000000
3.380000	0.023726	14.022202	2.866186	1.224173	6.408218	3.523625	0.000000	-10.000000	-0.233333	16.583334	773.000000	1023.000000	1023.000000	2046.000000
3.400000	0.025115	14.842850	3.090042	1.323086	6.678853	3.750869	0.000000	-10.000000	-0.200000	16.366667	778.500000	1023.000000	1023.000000	2046.000000
3.420000	0.026880	15.886251	3.387074	1.575822	6.995723	3.927633	0.000000	-10.000000	-0.200000	16.049999	784.000000	1023.000000	1023.000000	2046.000000
3.440000	0.028180	16.654289	3.711985	1.806964	7.096824	4.038517	0.000000	-10.000000	-0.183333	15.483334	789.500000	1023.000000	1023.000000	2046.000000
3.460000	0.030261	17.884342	3.974205	2.084784	7.466634	4.358719	0.000000	-10.000000	-0.175000	14.966667	794.833313	1023.000000	1023.000000	2046.000000
3.480000	0.031641	18.699732	4.333524	2.306609	7.577536	4.482062	0.000000	-10.000000	-0.150000	14.066667	800.000000	1023.000000	1023.000000	2046.000000
3.500000	0.032844	19.411049	4.508319	2.499736	7.859189	4.543805	0.000000	-10.000000	-0.100000	12.666667	804.666687	1023.000000	1023.000000	2046.000000
3.520000	0.033352	19.710896	4.753440	2.503680	7.921822	4.531954	0.000000	-10.000000	-0.058333	10.500000	809.000000	1023.000000	1023.000000	2046.000000
3.540000	0.033067	19.542330	4.826853	2.378499	7.906507	4.430471	0.000000	-10.000000	-0.016667	7.683333	812.833313	1023.000000	1023.000000	2046.000000
3.560000	0.032527	19.223518	4.934359	2.205413	7.841327	4.242420	0.000000	-10.000000	0.008333	3.700000	816.000000	1023.000000	1023.000000	2046.000000
3.580000	0.031794	18.790518	5.028107	1.959303	7.663629	4.139478	0.000000	-10.000000	0.016667	-0.200000	818.000000	1023.000000	1023.000000	2046.000000
3.600000	0.031082	18.369602	5.091921	1.831820	7.528758	3.917103	0.000000	-10.000000	0.033333	-3.933333	818.833313	1023.000000	1023.000000	2046.000000
3.620000	0.030440	17.990301	5.097032	1.674297	7.390665	3.828307	0.000000	-10.000000	0.058333	-7.283333	819.000000	1023.000000	1023.000000	2046.000000
3.640000	0.029912	17.678205	5.139194	1.667769	7.189740	3.681503	0.000000	-10.000000	0.091667	-10.650000	819.000000	1023.000000	1023.000000	2046.000000
3.660000	0.029672	17.536110	5.132691	1.724321	7.050937	3.628162	0.000000	-10.000000	0.141667	-13.616667	819.000000	1023.000000	1023.000000	2046.000000
3.680000	0.029136	17.219652	5.158587	1.771428	6.811184	3.478453	0.000000	-10.000000	0.175000	-15.750000	819.000000	1023.000000	1023.000000	2046.000000
3.700000	0.029079	17.185852	5.169222	1.865422	6.707802	3.443405	0.000000	-10.000000	0.216667	-17.450001	811.166687	1023.000000	1023.000000	2046.000000
3.720000	0.028454	16.816454	5.158494	1.933811	6.432203	3.291946	0.000000	-10.000000	0.266667	-18.816668	801.166687	1023.000000	1023.000000	2046.000000
3.740000	0.028031	16.566383	5.125641	2.035336	6.176505	3.228901	0.000000	-10.000000	0.316667	-20.066668	789.000000	1023.000000	1023.000000	2046.000000
3.760000	0.027147	16.043585	5.035667	2.135896	5.861659	3.010363	0.000000	-10.000000	0.366667	-21.483334	782.166687	1023.000000	1023.000000	2046.000000
3.780000	0.026287	15.535402	4.976873	2.178952	5.493844	2.885733	0.000000	-10.000000	0.425000	-23.116667	775.166687	1023.000000	1023.000000	2046.000000
3.800000	0.025032	14.794132	4.778617	2.290792	5.169378	2.555345	0.000000	-10.000000	0.491667	-25.033335	767.333313	1023.000000	1023.000000	2046.000000
3.820000	0.023861	14.101881	4.657943	2.246659	4.757582	2.439698	0.000000	-10.000000	0.575000	-26.833334	759.000000	1023.000000	1023.000000	2046.000000
3.840000	0.022223	13.133746	4.405750	2.235131	4.414511	2.078355	0.000000	-10.000000	0.625000	-28.300001	749.833313	1023.000000	1023.000000	2046.000000
3.860000	0.020946	12.378949	4.254322	2.131463	4.019415	1.973750	0.000000	-10.000000	0.675000	-29.516666	740.333313	1023.000000	1023.000000	2046.000000
3.880000	0.019218	11.357969	4.019029	2.120646	3.620918	1.597376	0.000000	-10.000000	0.708333	-30.466667	730.500000	1023.000000	1023.000000	2046.000000
3.900000	0.017887	10.571020	3.913654	2.027502	3.201989	1.427876	0.000000	-10.000000	0.750000	-31.483334	720.333313	1023.000000	1023.000000	2046.000000
3.920000	0.016192	9.569333	3.640790	1.982711	2.863721	1.082112	0.000000	-10.000000	0.791667	-32.216667	710.000000	1023.000000	1023.000000	2046.000000
3.940000	0.014885	8.797203	3.473096	1.885636	2.514395	0.924076	0.000000	-10.000000	0.825000	-33.049999	699.333313	1023.000000	1023.000000	2046.000000
3.960000	0.013327	7.875979	3.216536	1.899324	2.209834	0.550285	0.000000	-10.000000	0.841667	-33.549999	688.333313	1023.000000	1023.000000	2046.000000
3.980000	0.011910	7.038909	2.986127	1.790138	1.893006	0.369638	0.000000	-10.000000	0.850000	-33.816666	677.166687	1023.000000	1023.000000	2046.000000
4.000000	0.010689	6.317169	2.736264	1.754909	1.659686	0.166311	0.000000	-10.000000	0.866667	-33.833336	665.833313	1023.000000	1023.000000	2046.000000
4.020000	0.009176	5.423199	2.582043	1.683661	1.245291	-0.087796	0.000000	-10.000000	0.883333	-33.833336	654.500000	1023.000000	1023.000000	2046.000000
4.040000	0.008209	4.851603	2.369525	1.696126	1.081931	-0.295979	0.000000	-10.000000	0.908333	-33.850002	643.166687	1023.000000	1023.000000	2046.000000
4.060000	0.006729	3.976602	2.180557	1.621664	0.688614	-0.514232	0.000000	-10.000000	0.916667	-33.900002	631.833313	1023.000000	1023.000000	2046.000000
4.080000	0.005853	3.459393	1.969037	1.606981	0.559925	-0.676550	0.000000	-10.000000	0.925000	-33.983334	620.500000	1023.000000	1023.000000	2046.000000
4.100000	0.004560	2.695226	1.842441	1.590988	0.183650	-0.921853	0.000000	-10.000000	0.925000	-34.016666	609.166687	1023.000000	1023.000000	2046.000000
4.120000	0.003739	2.209762	1.583070	1.589149	0.112065	-1.074523	0.000000	-10.000000	0.916667	-34.083336	597.833313	1023.000000	1023.000000	2046.000000
4.140000	0.002337	1.381351	1.450773	1.491295	-0.273237	-1.287479	0.000000	-10.000000	0.908333	-34.033333	586.500000	1023.000000	1023.000000	2046.000000
4.160000	0.001493	0.882266	1.220954	1.468777	-0.376433	-1.431032	0.000000	-10.000000	0.900000	-34.033333	575.166687	1023.000000	1023.000000	2046.000000
4.180000	0.000234	0.138280	1.081285	1.439899	-0.714569	-1.668335	0.000000	-10.000000	0.900000	-33.966667	563.833313	1023.000000	1023.000000	2046.000000
4.200000	-0.000507	-0.299794	0.864608	1.450394	-0.842776	-1.772020	0.000000	-10.000000	0.900000	-34.033333	552.500000	1023.000000	1023.000000	2046.000000
4.220000	-0.001853	-1.094920	0.658440	1.426095	-1.181509	-1.997946	0.000000	-10.000000	0.891667	-34.000000	541.166687	1023.000000	1023.000000	2046.000000
4.240000	-0.003302	-1.951742	0.312635	1.372979	-1.446964	-2.190393	0.000000	-10.000000	0.891667	-33.866669	529.833313	1023.000000	1023.000000	2046.000000
4.260000	-0.005280	-3.120370	0.078198	1.168185	-1.869626	-2.497126	0.000000	-10.000000	0.883333	-33.533333	518.500000	1023.000000	1023.000000	2046.000000
4.280000	-0.006969	-4.118822	-0.243886	1.029461	-2.117917	-2.786480	0.000000	-10.000000	0.858333	-33.400002	507.166656	1023.000000	1023.000000	2046.000000
4.300000	-0.008780	-5.189275	-0.472062	0.823875	-2.449335	-3.091754	0.000000	-10.000000	0.825000	-33.283333	492.333344	1023.000000	1023.000000	2046.000000
4.320000	-0.009754	-5.764793	-0.571989	0.688372	-2.650570	-3.230606	0.000000	-10.000000	0.800000	-33.299999	481.333344	1023.000000	1023.000000	2046.000000
4.340000	-0.010859	-6.417899	-0.749853	0.624599	-2.878933	-3.413713	0.000000	-10.000000	0.800000	-33.000000	470.333344	1023.000000	1023.000000	2046.000000
4.360000	-0.011594	-6.852179	-0.998165	0.512545	-2.859586	-3.506973	0.000000	-10.000000	0.800000	-32.750000	463.000000	1023.000000	1023.000000	2046.000000
4.380000	-0.013352	-7.890875	-1.169916	0.261197	-3.208097	-3.774059	0.000000	-10.000000	0.800000	-32.450001	452.000000	1023.000000	1023.000000	2046.000000
4.400000	-0.016149	-9.544214	-1.622580	-0.160480	-3.660408	-4.100746	0.000000	-10.000000	0.791667	-32.250000	441.166656	1023.000000	1023.000000	2046.000000
4.420000	-0.019823	-11.715571	-2.261863	-0.476866	-4.272049	-4.704793	0.000000	-10.000000	0.758333	-31.666668	430.333344	1023.000000	1023.000000	2046.000000
4.440000	-0.023270	-13.752333	-2.855571	-0.820354	-4.939490	-5.136917	0.000000	-10.000000	0.708333	-30.750000	419.833344	1023.000000	1023.000000	2046.000000
4.460000	-0.025862	-15.284342	-3.449485	-1.037914	-5.315975	-5.480969	0.000000	-10.000000	0.666667	-29.816668	409.500000	1023.000000	1023.000000	2046.000000
4.480000	-0.027871	-16.471930	-3.857844	-1.221807	-5.691556	-5.700723	0.000000	-10.000000	0.658333	-29.150000	399.500000	1023.000000	1023.000000	2046.000000
4.500000	-0.029295	-17.313545	-4.249712	-1.214724	-5.868574	-5.980534	0.000000	-10.000000	0.658333	-28.750000	389.833344	1023.000000	1023.000000	2046.000000
4.520000	-0.030616	-18.094109	-4.543041	-1.346213	-6.120422	-6.084433	0.000000	-10.000000	0.641667	-28.383333	380.166656	1023.000000	1023.000000	2046.000000
4.540000	-0.031729	-18.752104	-4.937506	-1.332437	-6.235869	-6.246293	0.000000	-10.000000	0.616667	-28.100000	370.833344	1023.000000	1023.000000	2046.000000
4.560000	-0.032534	-19.227852	-5.150115	-1.418747	-6.445816	-6.213173	0.000000	-10.000000	0.600000	-27.866667	361.333344	1023.000000	1023.000000	2046.000000
4.580000	-0.033670	-19.898905	-5.514153	-1.476992	-6.541012	-6.366749	0.000000	-10.000000	0.591667	-27.616667	352.166656	1023.000000	1023.000000	2046.000000
4.600000	-0.034509	-20.394617	-5.621150	-1.717033	-6.752578	-6.303857	0.000000	-10.000000	0.575000	-27.450001	342.833344	1023.000000	1023.000000	2046.000000
4.620000	-0.035445	-20.947962	-5.927666	-1.754239	-6.770157	-6.495899	0.000000	-10.000000	0.558333	-27.200001	333.666656	1023.000000	1023.000000	2046.000000
4.640000	-0.036224	-21.408350	-6.044586	-1.892778	-6.894454	-6.576533	0.000000	-10.000000	0.550000	-26.900000	324.500000	1023.000000	1023.000000	2046.000000
4.660000	-0.036824	-21.762764	-6.173441	-1.968618	-6.982629	-6.638076	0.000000	-10.000000	0.533333	-26.433334	315.666656	1023.000000	1023.000000	2046.000000
4.680000	-0.037265	-22.023706	-6.219479	-2.012783	-7.044994	-6.746451	0.000000	-10.000000	0.516667	-25.850000	306.833344	1023.000000	1023.000000	2046.000000
4.700000	-0.037476	-22.148153	-6.224053	-2.093762	-7.081003	-6.749336	0.000000	-10.000000	0.500000	-25.416668	298.333344	1023.000000	1023.000000	2046.000000
4.720000	-0.037807	-22.343685	-6.239331	-2.136283	-7.115984	-6.852087	0.000000	-10.000000	0.500000	-25.200001	289.666656	1023.000000	1023.000000	2046.000000
4.740000	-0.037729	-22.297916	-6.246201	-2.216552	-7.116901	-6.718263	0.000000	-10.000000	0.500000	-25.150002	281.333344	1023.000000	1023.000000	2046.000000
4.760000	-0.038066	-22.496777	-6.296682	-2.242302	-7.168462	-6.789330	0.000000	-10.000000	0.491667	-25.000000	272.833344	1023.000000	1023.000000	2046.000000
4.780000	-0.037978	-22.444822	-6.321791	-2.241255	-7.187309	-6.694466	0.000000	-10.000000	0.491667	-24.650002	264.500000	1023.000000	1023.000000	2046.000000
4.800000	-0.038409	-22.699783	-6.352925	-2.264047	-7.295311	-6.787500	0.000000	-10.000000	0.491667	-24.316668	256.166656	1023.000000	1023.000000	2046.000000
4.820000	-0.039207	-23.171267	-6.529881	-2.407625	-7.384070	-6.849691	0.000000	-10.000000	0.491667	-24.233334	248.000000	1023.000000	1023.000000	2046.000000
4.840000	-0.040376	-23.862402	-6.673533	-2.602241	-7.512419	-7.074208	0.000000	-10.000000	0.475000	-24.250000	240.000000	1023.000000	1023.000000	2046.000000
4.860000	-0.041783	-24.693806	-6.749901	-2.955024	-7.792286	-7.196594	0.000000	-10.000000	0.458333	-24.100000	232.000000	1023.000000	1023.000000	2046.000000
4.880000	-0.042960	-25.389210	-6.807958	-3.216374	-7.952980	-7.411897	0.000000	-10.000000	0.450000	-23.850000	224.000000	1023.000000	1023.000000	2046.000000
4.900000	-0.044100	-26.063080	-6.891883	-3.473966	-8.155960	-7.541272	0.000000	-10.000000	0.425000	-23.283333	216.000000	1023.000000	1023.000000	2046.000000
4.920000	-0.045063	-26.632004	-6.922336	-3.725206	-8.324150	-7.660312	0.000000	-10.000000	0.391667	-22.733334	208.166672	1023.000000	1023.000000	2046.000000
4.940000	-0.045739	-27.031464	-7.058466	-3.849083	-8.368247	-7.755669	0.000000	-10.000000	0.358333	-22.100000	200.500000	1023.000000	1023.000000	2046.000000
4.960000	-0.046088	-27.238255	-7.082090	-3.928943	-8.410351	-7.816871	0.000000	-10.000000	0.350000	-21.566668	193.166672	1023.000000	1023.000000	2046.000000
4.980000	-0.046405	-27.425383	-7.116284	-4.013690	-8.497769	-7.797639	0.000000	-10.000000	0.341667	-21.233334	186.000000	1023.000000	1023.000000	2046.000000
5.000000	-0.046361	-27.399078	-7.163555	-4.017385	-8.376162	-7.841977	0.000000	-10.000000	0.325000	-20.583334	174.500000	1023.000000	1023.000000	2046.000000
5.020000	-0.046470	-27.463669	-7.121331	-4.021862	-8.493878	-7.826598	0.000000	-10.000000	0.308333	-20.150000	165.333328	1023.000000	1023.000000	2046.000000
5.040000	-0.046278	-27.350172	-7.132514	-3.986509	-8.407797	-7.823351	0.000000	-10.000000	0.291667	-19.583334	156.166672	1023.000000	1023.000000	2046.000000
5.060000	-0.046069	-27.226883	-7.100986	-4.005983	-8.436001	-7.683913	0.000000	-10.000000	0.283333	-19.416666	153.833328	1023.000000	1023.000000	2046.000000
5.080000	-0.046002	-27.187414	-7.174377	-3.889178	-8.347006	-7.776852	0.000000	-10.000000	0.266667	-19.049999	149.500000	1023.000000	1023.000000	2046.000000
5.100000	-0.045880	-27.114893	-7.112302	-3.955277	-8.393933	-7.653380	0.000000	-10.000000	0.258333	-18.866667	145.500000	1023.000000	1023.000000	2046.000000
5.120000	-0.045829	-27.084749	-7.108838	-3.874029	-8.341309	-7.760573	0.000000	-10.000000	0.241667	-18.566668	139.166672	1023.000000	1023.000000	2046.000000
5.140000	-0.045968	-27.166842	-7.130292	-3.908169	-8.375093	-7.753288	0.000000	-10.000000	0.233333	-18.466667	132.833328	1023.000000	1023.000000	2046.000000
5.160000	-0.045870	-27.108963	-7.119357	-3.934034	-8.350763	-7.704809	0.000000	-10.000000	0.225000	-18.233334	126.500000	1023.000000	1023.000000	2046.000000
5.180000	-0.045915	-27.135540	-7.149475	-3.926240	-8.333286	-7.726539	0.000000	-10.000000	0.216667	-17.966667	120.500000	1023.000000	1023.000000	2046.000000
5.200000	-0.046065	-27.224228	-7.096551	-3.989260	-8.434426	-7.703991	0.000000	-10.000000	0.208333	-17.616667	114.500000	1023.000000	1023.000000	2046.000000
5.220000	-0.046204	-27.306824	-7.225120	-3.974766	-8.364538	-7.742399	0.000000	-10.000000	0.200000	-17.266668	108.666664	1023.000000	1023.000000	2046.000000
5.240000	-0.046384	-27.413229	-7.107518	-4.034202	-8.552140	-7.719369	0.000000	-10.000000	0.200000	-16.933334	103.000000	1023.000000	1023.000000	2046.000000
5.260000	-0.046567	-27.521204	-7.317717	-4.035367	-8.418238	-7.749884	0.000000	-10.000000	0.191667	-16.566668	97.333336	1023.000000	1023.000000	2046.000000
5.280000	-0.046879	-27.705532	-7.264971	-4.083467	-8.602938	-7.754157	0.000000	-10.000000	0.191667	-16.166668	91.833336	1023.000000	1023.000000	2046.000000
5.300000	-0.047015	-27.785929	-7.378594	-4.048256	-8.527530	-7.831549	0.000000	-10.000000	0.175000	-15.816667	86.333336	1023.000000	1023.000000	2046.000000
5.320000	-0.047127	-27.852049	-7.351230	-4.175092	-8.597283	-7.728444	0.000000	-10.000000	0.166667	-15.450000	81.166664	1023.000000	1023.000000	2046.000000
5.340000	-0.047274	-27.939129	-7.434233	-4.155182	-8.569191	-7.780522	0.000000	-10.000000	0.150000	-15.066667	76.000000	1023.000000	1023.000000	2046.000000
5.360000	-0.047340	-27.978178	-7.447798	-4.160921	-8.566530	-7.802930	0.000000	-10.000000	0.150000	-14.566667	71.000000	1023.000000	1023.000000	2046.000000
5.380000	-0.047608	-28.136452	-7.369248	-4.216564	-8.746880	-7.803760	0.000000	-10.000000	0.150000	-13.966667	66.000000	1023.000000	1023.000000	2046.000000
5.400000	-0.047502	-28.073956	-7.440088	-4.191596	-8.593725	-7.848545	0.000000	-10.000000	0.133333	-13.416667	61.333332	1023.000000	1023.000000	2046.000000
5.420000	-0.047712	-28.197962	-7.484120	-4.297500	-8.651802	-7.764539	0.000000	-10.000000	0.125000	-12.950000	56.833332	1023.000000	1023.000000	2046.000000
5.440000	-0.047888	-28.302025	-7.524414	-4.233815	-8.659576	-7.884219	0.000000	-10.000000	0.108333	-12.566667	52.500000	1023.000000	1023.000000	2046.000000
5.460000	-0.047856	-28.282700	-7.526259	-4.268847	-8.675320	-7.812274	0.000000	-10.000000	0.091667	-12.166667	48.166668	1023.000000	1023.000000	2046.000000
5.480000	-0.047962	-28.345678	-7.571648	-4.264976	-8.686562	-7.822493	0.000000	-10.000000	0.075000	-11.666667	44.000000	1023.000000	1023.000000	2046.000000
5.500000	-0.048025	-28.382729	-7.572944	-4.294840	-8.721881	-7.793064	0.000000	-10.000000	0.058333	-11.183333	40.333332	1023.000000	1023.000000	2046.000000
5.520000	-0.048293	-28.541332	-7.619632	-4.324865	-8.777819	-7.819017	0.000000	-10.000000	0.058333	-10.683333	36.666668	1023.000000	1023.000000	2046.000000
5.540000	-0.048339	-28.568115	-7.750512	-4.338843	-8.675354	-7.803406	0.000000	-10.000000	0.050000	-10.300000	33.333332	1023.000000	1023.000000	2046.000000
5.560000	-0.048588	-28.715658	-7.723040	-4.375483	-8.811193	-7.805943	0.000000	-10.000000	0.050000	-9.833333	29.833334	1023.000000	1023.000000	2046.000000
5.580000	-0.048648	-28.751228	-7.792302	-4.348396	-8.773848	-7.836682	0.000000	-10.000000	0.041667	-9.366667	26.500000	1023.000000	1023.000000	2046.000000
5.600000	-0.048810	-28.846809	-7.819486	-4.407611	-8.840193	-7.779520	0.000000	-10.000000	0.041667	-8.800000	23.333334	1023.000000	1023.000000	2046.000000
5.620000	-0.049061	-28.995211	-7.872107	-4.409778	-8.856792	-7.856533	0.000000	-10.000000	0.025000	-8.166667	20.333334	1023.000000	1023.000000	2046.000000
5.640000	-0.049195	-29.074535	-7.880595	-4.474315	-8.908200	-7.811425	0.000000	-10.000000	0.025000	-7.583333	17.666666	1023.000000	1023.000000	2046.000000
5.660000	-0.049932	-29.509787	-8.100901	-4.515609	-9.003226	-7.890050	0.000000	-10.000000	0.016667	-7.016667	15.000000	1023.000000	1023.000000	2046.000000
5.680000	-0.051266	-30.298389	-8.282794	-4.617078	-9.262390	-8.136127	0.000000	-10.000000	0.016667	-6.416667	12.666667	1023.000000	1023.000000	2046.000000
5.700000	-0.052741	-31.169790	-8.461879	-4.836316	-9.549826	-8.321769	0.000000	-10.000000	0.016667	-5.550000	10.500000	1023.000000	1023.000000	2046.000000
5.720000	-0.053840	-31.819355	-8.610613	-4.959654	-9.719522	-8.529566	0.000000	-10.000000	0.008333	-4.666667	8.666667	1023.000000	1023.000000	2046.000000
5.740000	-0.054664	-32.306522	-8.694137	-5.095720	-9.861953	-8.654714	0.000000	-10.000000	0.008333	-4.083333	7.000000	1023.000000	1023.000000	2046.000000
5.760000	-0.055385	-32.732376	-8.748659	-5.226052	-9.918810	-8.838856	0.000000	-10.000000	0.000000	-3.716667	5.666667	1023.000000	1023.000000	2046.000000
5.780000	-0.055362	-32.718910	-8.713571	-5.307731	-9.889294	-8.808315	0.000000	-10.000000	0.000000	-3.483333	4.500000	1023.000000	1023.000000	2046.000000
5.800000	-0.055132	-32.583035	-8.664910	-5.371090	-9.822762	-8.724274	0.000000	-10.000000	0.000000	-3.233333	3.333333	1023.000000	1023.000000	2046.000000
5.820000	-0.055156	-32.597492	-8.735128	-5.385198	-9.678754	-8.798410	0.000000	-10.000000	0.000000	-3.150000	2.166667	1023.000000	1023.000000	2046.000000
5.840000	-0.055679	-32.906128	-8.732891	-5.635683	-9.817812	-8.719744	0.000000	-10.000000	0.000000	-3.100000	1.000000	1023.000000	1023.000000	2046.000000
5.860000	-0.057582	-34.030670	-9.121885	-5.870761	-10.081189	-8.956837	0.000000	-10.000000	0.000000	-2.366667	0.333333	1023.000000	1023.000000	2046.000000
5.880000	-0.059933	-35.420265	-9.599760	-6.076166	-10.442306	-9.302034	0.000000	-10.000000	-0.016667	-0.966667	0.000000	1023.000000	1023.000000	2046.000000
5.900000	-0.062294	-36.815582	-9.997027	-6.324409	-10.905649	-9.588498	0.000000	-10.000000	-0.016667	0.916667	0.000000	1023.000000	1023.000000	2046.000000
5.920000	-0.063726	-37.662064	-10.368338	-6.517032	-11.083288	-9.693407	0.000000	-10.000000	-0.025000	2.150000	0.000000	1023.000000	1023.000000	2046.000000
5.940000	-0.064612	-38.185722	-10.611272	-6.631346	-11.150707	-9.792397	0.000000	-10.000000	-0.008333	2.150000	0.000000	1023.000000	1023.000000	2046.000000
5.960000	-0.065253	-38.564262	-10.826210	-6.661745	-11.202908	-9.873401	0.000000	-10.000000	-0.008333	1.016667	0.000000	1023.000000	1023.000000	2046.000000
5.980000	-0.065462	-38.688107	-10.970978	-6.621165	-11.217303	-9.878659	0.000000	-10.000000	0.000000	-0.383333	0.000000	1023.000000	1023.000000	2046.000000
6.000000	-0.065719	-38.839859	-11.193046	-6.589924	-11.168552	-9.888338	0.000000	-10.000000	0.000000	-1.216667	0.000000	1023.000000	1023.000000	2046.000000
6.020000	-0.065872	-38.930401	-11.250104	-6.635461	-11.261351	-9.783486	0.000000	-10.000000	0.000000	-1.650000	0.000000	1023.000000	1023.000000	2046.000000
6.040000	-0.065905	-38.949707	-11.423090	-6.652692	-11.138324	-9.735600	0.000000	-10.000000	0.000000	-2.066667	0.000000	1023.000000	1023.000000	2046.000000
6.060000	-0.066107	-39.069252	-11.427027	-6.712407	-11.239424	-9.690395	0.000000	-10.000000	0.000000	-2.566667	-0.333333	1023.000000	1023.000000	2046.000000
6.080000	-0.066072	-39.048637	-11.403825	-6.632611	-11.267284	-9.744916	0.000000	-10.000000	0.000000	-2.733333	-1.000000	1023.000000	1023.000000	2046.000000
6.100000	-0.065993	-39.002079	-11.425146	-6.678041	-11.182074	-9.716818	0.000000	-10.000000	0.000000	-2.400000	-2.000000	1023.000000	1023.000000	2046.000000
6.120000	-0.065809	-38.893303	-11.428193	-6.633146	-11.135555	-9.696407	0.000000	-10.000000	-0.008333	-1.416667	-2.666667	1023.000000	1023.000000	2046.000000
6.140000	-0.065521	-38.723118	-11.360964	-6.600369	-11.039519	-9.722265	0.000000	-10.000000	-0.008333	-0.550000	-3.000000	1023.000000	1023.000000	2046.000000
6.160000	-0.065166	-38.513203	-11.145306	-6.700069	-11.056499	-9.611327	0.000000	-10.000000	-0.008333	0.000000	-3.000000	1023.000000	1023.000000	2046.000000
6.180000	-0.064601	-38.178970	-11.099019	-6.674469	-10.798870	-9.606611	0.000000	-10.000000	0.000000	-0.300000	-3.000000	1023.000000	1023.000000	2046.000000
6.200000	-0.064414	-38.068436	-10.972823	-6.788195	-10.793277	-9.514142	0.000000	-10.000000	0.000000	-0.700000	-3.000000	1023.000000	1023.000000	2046.000000
6.220000	-0.063898	-37.763771	-10.863528	-6.749971	-10.699699	-9.450571	0.000000	-10.000000	0.000000	-0.700000	-3.000000	1023.000000	1023.000000	2046.000000
6.240000	-0.063404	-37.471630	-10.753824	-6.755363	-10.562753	-9.399692	0.000000	-10.000000	0.000000	-0.400000	-3.000000	1023.000000	1023.000000	2046.000000
6.260000	-0.062983	-37.223160	-10.689688	-6.794161	-10.472973	-9.266337	0.000000	-10.000000	0.000000	0.000000	-3.000000	1023.000000	1023.000000	2046.000000
6.280000	-0.063255	-37.383926	-10.711083	-6.787992	-10.449819	-9.435032	0.000000	-10.000000	0.000000	0.000000	-3.000000	1023.000000	1023.000000	2046.000000
6.300000	-0.063817	-37.715557	-10.622824	-7.045388	-10.610403	-9.436943	0.000000	-10.000000	0.000000	0.000000	-3.000000	1023.000000	1023.000000	2046.000000
6.320000	-0.064485	-38.110821	-10.749985	-7.212910	-10.527679	-9.620247	0.000000	-10.000000	0.000000	0.000000	-3.000000	1023.000000	1023.000000	2046.000000
6.340000	-0.065134	-38.493992	-10.627893	-7.434647	-10.762596	-9.668858	0.000000	-10.000000	0.000000	0.300000	-3.000000	1023.000000	1023.000000	2046.000000
6.360000	-0.065255	-38.565781	-10.676049	-7.503037	-10.665811	-9.720884	0.000000	-10.000000	-0.016667	1.133333	-3.000000	1023.000000	1023.000000	2046.000000
6.380000	-0.065594	-38.766342	-10.546100	-7.642123	-10.804877	-9.773244	0.000000	-10.000000	-0.033333	2.433333	-3.000000	1023.000000	1023.000000	2046.000000
6.400000	-0.065451	-38.681572	-10.525295	-7.708477	-10.718575	-9.729224	0.000000	-10.000000	-0.050000	3.883333	-3.000000	1023.000000	1023.000000	2046.000000
6.420000	-0.065297	-38.590313	-10.477182	-7.732503	-10.659579	-9.721048	0.000000	-10.000000	-0.050000	5.133333	-3.000000	1023.000000	1023.000000	2046.000000
6.440000	-0.064841	-38.321011	-10.388472	-7.654599	-10.608822	-9.669119	0.000000	-10.000000	-0.050000	6.116667	-3.000000	1023.000000	1023.000000	2046.000000
6.460000	-0.064065	-37.862289	-10.308805	-7.612348	-10.367532	-9.573606	0.000000	-10.000000	-0.066667	6.850000	-3.000000	1023.000000	1023.000000	2046.000000
6.480000	-0.063366	-37.449051	-10.116946	-7.561246	-10.366016	-9.404841	0.000000	-10.000000	-0.083333	7.500000	-3.000000	1023.000000	1023.000000	2046.000000
6.500000	-0.062489	-36.931244	-9.965088	-7.424774	-10.208561	-9.332821	0.000000	-10.000000	-0.091667	8.183333	-3.000000	1023.000000	1023.000000	2046.000000
6.520000	-0.061609	-36.411076	-9.837794	-7.411236	-10.067680	-9.094365	0.000000	-10.000000	-0.075000	8.966667	-3.000000	1023.000000	1023.000000	2046.000000
6.540000	-0.060664	-35.852303	-9.803114	-7.182186	-9.796455	-9.070548	0.000000	-10.000000	-0.075000	9.566667	-3.000000	1023.000000	1023.000000	2046.000000
6.560000	-0.059744	-35.308861	-9.608982	-7.191199	-9.672752	-8.835929	0.000000	-10.000000	-0.075000	10.400001	5.333333	1023.000000	1023.000000	2046.000000
6.580000	-0.058690	-34.685848	-9.529394	-7.035998	-9.398879	-8.721578	0.000000	-10.000000	-0.091667	11.066667	14.666667	1023.000000	1023.000000	2046.000000
6.600000	-0.057714	-34.109177	-9.300141	-7.007182	-9.311165	-8.490688	0.000000	-10.000000	-0.108333	11.900001	25.333334	1023.000000	1023.000000	2046.000000
6.620000	-0.056670	-33.492054	-9.203612	-6.902253	-9.037105	-8.349087	0.000000	-10.000000	-0.133333	12.466667	29.000000	1023.000000	1023.000000	2046.000000
6.640000	-0.055641	-32.884045	-9.087941	-6.852452	-8.781988	-8.161665	0.000000	-10.000000	-0.166667	13.300000	33.000000	1023.000000	1023.000000	2046.000000
6.660000	-0.054608	-32.273193	-8.920360	-6.730604	-8.612507	-8.009726	0.000000	-10.000000	-0.183333	14.183333	37.166668	1023.000000	1023.000000	2046.000000
6.680000	-0.053594	-31.673985	-8.838200	-6.700415	-8.323133	-7.812237	0.000000	-10.000000	-0.216667	15.316667	41.666668	1023.000000	1023.000000	2046.000000
6.700000	-0.052728	-31.161999	-8.677725	-6.586196	-8.194350	-7.703727	0.000000	-10.000000	-0.233333	16.233334	46.500000	1023.000000	1023.000000	2046.000000
6.720000	-0.051762	-30.591496	-8.541704	-6.448678	-7.993847	-7.607267	0.000000	-10.000000	-0.250000	17.233334	51.833332	1023.000000	1023.000000	2046.000000
6.740000	-0.050956	-30.114817	-8.440187	-6.386523	-7.832908	-7.455198	0.000000	-10.000000	-0.241667	17.716667	57.500000	1023.000000	1023.000000	2046.000000
6.760000	-0.050004	-29.552124	-8.330221	-6.298132	-7.608173	-7.315597	0.000000	-10.000000	-0.233333	18.033333	63.500000	1023.000000	1023.000000	2046.000000
6.780000	-0.049080	-29.006315	-8.153893	-6.225421	-7.486610	-7.140390	0.000000	-10.000000	-0.233333	17.983334	69.500000	1023.000000	1023.000000	2046.000000
6.800000	-0.048134	-28.446938	-7.985162	-6.155272	-7.313812	-6.992691	0.000000	-10.000000	-0.233333	18.166666	75.500000	1023.000000	1023.000000	2046.000000
6.820000	-0.047285	-27.945219	-7.852242	-6.073874	-7.135794	-6.883309	0.000000	-10.000000	-0.225000	18.100000	81.500000	1023.000000	1023.000000	2046.000000
6.840000	-0.046250	-27.333874	-7.664177	-5.986115	-6.948720	-6.734860	0.000000	-10.000000	-0.208333	18.033335	87.500000	1023.000000	1023.000000	2046.000000
6.860000	-0.045531	-26.908688	-7.507269	-5.913592	-6.828350	-6.659478	0.000000	-10.000000	-0.200000	17.600000	93.500000	1023.000000	1023.000000	2046.000000
6.880000	-0.044454	-26.272108	-7.354766	-5.809186	-6.603654	-6.504503	0.000000	-10.000000	-0.200000	17.483334	99.500000	1023.000000	1023.000000	2046.000000
6.900000	-0.043663	-25.804630	-7.236400	-5.766255	-6.452627	-6.349348	0.000000	-10.000000	-0.200000	17.150002	105.500000	1023.000000	1023.000000	2046.000000
6.920000	-0.042636	-25.197643	-7.072523	-5.669853	-6.263220	-6.192046	0.000000	-10.000000	-0.208333	16.983334	111.166664	1023.000000	1023.000000	2046.000000
6.940000	-0.041843	-24.729382	-6.928311	-5.576643	-6.130582	-6.093846	0.000000	-10.000000	-0.208333	16.850000	116.833336	1023.000000	1023.000000	2046.000000
6.960000	-0.041061	-24.267012	-6.866230	-5.533123	-5.897686	-5.969974	0.000000	-10.000000	-0.225000	17.000000	122.333336	1023.000000	1023.000000	2046.000000
6.980000	-0.040342	-23.841948	-6.706482	-5.405215	-5.844929	-5.885320	0.000000	-10.000000	-0.233333	17.083334	128.000000	1023.000000	1023.000000	2046.000000
7.000000	-0.039510	-23.350203	-6.556316	-5.373087	-5.694689	-5.726109	0.000000	-10.000000	-0.233333	16.983334	133.666672	1023.000000	1023.000000	2046.000000
7.020000	-0.038781	-22.919542	-6.472037	-5.281150	-5.517070	-5.649285	0.000000	-10.000000	-0.216667	16.833334	139.333328	1023.000000	1023.000000	2046.000000
7.040000	-0.037869	-22.380751	-6.250637	-5.226079	-5.415903	-5.488132	0.000000	-10.000000	-0.200000	16.683334	145.000000	1023.000000	1023.000000	2046.000000
7.060000	-0.037184	-21.975510	-6.168231	-5.087602	-5.260771	-5.458905	0.000000	-10.000000	-0.183333	16.600000	150.666672	1023.000000	1023.000000	2046.000000
7.080000	-0.036380	-21.500658	-5.998944	-5.086437	-5.169773	-5.245505	0.000000	-10.000000	-0.200000	16.616667	156.166672	1023.000000	1023.000000	2046.000000
7.100000	-0.035698	-21.097563	-5.948125	-4.945385	-4.989820	-5.214232	0.000000	-10.000000	-0.200000	16.783333	161.833328	1023.000000	1023.000000	2046.000000
7.120000	-0.035680	-21.086742	-5.877496	-4.941899	-5.079462	-5.187885	0.000000	-10.000000	-0.233333	16.800001	167.333328	1023.000000	1023.000000	2046.000000
7.140000	-0.035808	-21.162731	-5.841002	-4.889250	-5.144343	-5.288136	0.000000	-10.000000	-0.216667	17.083334	173.000000	1023.000000	1023.000000	2046.000000
7.160000	-0.036653	-21.661829	-5.853386	-4.995622	-5.345726	-5.467094	0.000000	-10.000000	-0.216667	17.116667	178.666672	1023.000000	1023.000000	2046.000000
7.180000	-0.036627	-21.646637	-5.735775	-5.074198	-5.399043	-5.437620	0.000000	-10.000000	-0.200000	17.350000	184.500000	1023.000000	1023.000000	2046.000000
7.200000	-0.036532	-21.590639	-5.641867	-5.080545	-5.363037	-5.505190	0.000000	-10.000000	-0.200000	17.333334	190.166672	1023.000000	1023.000000	2046.000000
7.220000	-0.035875	-21.202044	-5.508529	-5.079288	-5.181423	-5.432805	0.000000	-10.000000	-0.183333	17.250000	195.833328	1023.000000	1023.000000	2046.000000
7.240000	-0.035155	-20.776760	-5.320323	-5.018946	-5.052610	-5.384883	0.000000	-10.000000	-0.200000	17.133333	201.500000	1023.000000	1023.000000	2046.000000
7.260000	-0.033858	-20.009861	-5.162335	-4.964778	-4.821122	-5.061625	0.000000	-10.000000	-0.216667	17.016666	207.333328	1023.000000	1023.000000	2046.000000
7.280000	-0.033085	-19.553270	-5.049588	-4.848087	-4.655917	-4.999679	0.000000	-10.000000	-0.233333	17.150000	213.000000	1023.000000	1023.000000	2046.000000
7.300000	-0.032644	-19.292336	-5.026439	-4.944107	-4.527840	-4.793950	0.000000	-10.000000	-0.216667	17.200001	218.666672	1023.000000	1023.000000	2046.000000
7.320000	-0.033414	-19.747448	-5.228987	-4.981985	-4.570475	-4.966001	0.000000	-10.000000	-0.216667	17.200001	224.500000	1023.000000	1023.000000	2046.000000
7.340000	-0.035579	-21.027431	-5.571682	-5.230852	-4.985633	-5.239264	0.000000	-10.000000	-0.225000	17.283335	230.333328	1023.000000	1023.000000	2046.000000
7.360000	-0.037488	-22.155289	-6.006182	-5.365116	-5.245888	-5.538104	0.000000	-10.000000	-0.216667	17.633333	236.000000	1023.000000	1023.000000	2046.000000
7.380000	-0.038597	-22.810696	-6.183222	-5.571133	-5.493385	-5.562956	0.000000	-10.000000	-0.200000	17.800001	241.666672	1023.000000	1023.000000	2046.000000
7.400000	-0.038600	-22.812601	-6.343458	-5.516582	-5.347518	-5.605042	0.000000	-10.000000	-0.191667	17.883333	247.500000	1023.000000	1023.000000	2046.000000
7.420000	-0.038565	-22.791918	-6.326473	-5.555800	-5.406014	-5.503632	0.000000	-10.000000	-0.200000	17.666668	253.500000	1023.000000	1023.000000	2046.000000
7.440000	-0.037922	-22.411835	-6.378046	-5.417361	-5.195197	-5.421231	0.000000	-10.000000	-0.200000	17.583334	259.500000	1023.000000	1023.000000	2046.000000
7.460000	-0.037619	-22.233068	-6.319690	-5.414888	-5.224843	-5.273647	0.000000	-10.000000	-0.216667	17.800001	265.500000	1023.000000	1023.000000	2046.000000
7.480000	-0.036975	-21.852217	-6.413146	-5.337461	-4.926579	-5.175030	0.000000	-10.000000	-0.225000	18.333334	271.500000	1023.000000	1023.000000	2046.000000
7.500000	-0.036477	-21.557714	-6.290133	-5.316620	-4.958706	-4.992255	0.000000	-10.000000	-0.225000	18.600000	277.500000	1023.000000	1023.000000	2046.000000
7.520000	-0.035588	-21.032223	-6.327374	-5.230782	-4.614482	-4.859585	0.000000	-10.000000	-0.225000	18.716667	283.666656	1023.000000	1023.000000	2046.000000
7.540000	-0.034804	-20.569216	-6.148999	-5.230689	-4.524736	-4.664793	0.000000	-10.000000	-0.233333	18.633333	290.000000	1023.000000	1023.000000	2046.000000
7.560000	-0.034038	-20.116489	-6.071188	-5.177728	-4.301334	-4.566239	0.000000	-10.000000	-0.250000	18.900000	296.333344	1023.000000	1023.000000	2046.000000
7.580000	-0.033163	-19.599569	-5.976851	-5.062934	-4.100183	-4.459600	0.000000	-10.000000	-0.266667	19.183334	302.500000	1023.000000	1023.000000	2046.000000
7.600000	-0.032077	-18.957449	-5.782787	-5.034706	-3.901839	-4.238116	0.000000	-10.000000	-0.283333	19.750000	308.833344	1023.000000	1023.000000	2046.000000
7.620000	-0.030888	-18.254633	-5.612687	-4.887479	-3.626562	-4.127904	0.000000	-10.000000	-0.300000	20.100000	315.333344	1023.000000	1023.000000	2046.000000
7.640000	-0.029331	-17.334612	-5.312268	-4.841810	-3.323130	-3.857405	0.000000	-10.000000	-0.300000	20.366667	322.000000	1023.000000	1023.000000	2046.000000
7.660000	-0.027992	-16.543325	-5.075803	-4.650595	-3.055253	-3.761674	0.000000	-10.000000	-0.308333	20.383333	328.666656	1023.000000	1023.000000	2046.000000
7.680000	-0.026443	-15.627950	-4.787415	-4.499041	-2.748745	-3.592748	0.000000	-10.000000	-0.308333	20.750000	335.500000	1023.000000	1023.000000	2046.000000
7.700000	-0.024813	-14.664704	-4.594810	-4.371975	-2.368265	-3.329654	0.000000	-10.000000	-0.308333	20.766668	342.500000	1023.000000	1023.000000	2046.000000
7.720000	-0.023288	-13.763163	-4.255645	-4.225510	-2.123658	-3.158349	0.000000	-10.000000	-0.283333	20.700001	349.500000	1023.000000	1023.000000	2046.000000
7.740000	-0.022289	-13.172760	-3.939484	-4.213825	-1.969598	-3.049852	0.000000	-10.000000	-0.266667	20.150000	356.500000	1023.000000	1023.000000	2046.000000
7.760000	-0.021711	-12.831451	-3.781754	-4.291523	-1.711711	-3.046464	0.000000	-10.000000	-0.241667	19.666666	363.333344	1023.000000	1023.000000	2046.000000
7.780000	-0.021523	-12.720210	-3.571295	-4.508244	-1.675035	-2.965636	0.000000	-10.000000	-0.233333	19.033333	370.000000	1023.000000	1023.000000	2046.000000
7.800000	-0.021309	-12.593499	-3.402558	-4.605363	-1.521205	-3.064373	0.000000	-10.000000	-0.233333	18.633333	376.333344	1023.000000	1023.000000	2046.000000
7.820000	-0.020839	-12.315572	-3.117165	-4.647452	-1.509327	-3.041628	0.000000	-10.000000	-0.241667	18.500000	382.500000	1023.000000	1023.000000	2046.000000
7.840000	-0.020185	-11.929169	-2.925920	-4.688240	-1.353793	-2.961215	0.000000	-10.000000	-0.250000	18.750000	388.500000	1023.000000	1023.000000	2046.000000
7.860000	-0.019325	-11.421153	-2.624912	-4.595180	-1.273329	-2.927733	0.000000	-10.000000	-0.250000	18.866667	394.833344	1023.000000	1023.000000	2046.000000
7.880000	-0.018197	-10.754342	-2.464338	-4.489270	-1.006508	-2.794225	0.000000	-10.000000	-0.241667	18.933334	401.166656	1023.000000	1023.000000	2046.000000
7.900000	-0.016831	-9.947061	-2.208010	-4.363291	-0.765419	-2.610340	0.000000	-10.000000	-0.241667	18.816668	407.500000	1023.000000	1023.000000	2046.000000
7.920000	-0.015335	-9.062862	-1.933750	-4.210362	-0.532574	-2.386176	0.000000	-10.000000	-0.233333	18.850000	413.833344	1023.000000	1023.000000	2046.000000
7.940000	-0.013627	-8.053317	-1.670528	-3.975866	-0.237612	-2.169310	0.000000	-10.000000	-0.241667	18.883333	420.166656	1023.000000	1023.000000	2046.000000
7.960000	-0.011867	-7.013577	-1.389549	-3.760138	0.060084	-1.923974	0.000000	-10.000000	-0.250000	19.083334	426.500000	1023.000000	1023.000000	2046.000000
7.980000	-0.010227	-6.044104	-1.181166	-3.462753	0.407235	-1.807421	0.000000	-10.000000	-0.275000	19.333334	432.833344	1023.000000	1023.000000	2046.000000
8.000000	-0.008557	-5.056932	-0.899946	-3.262386	0.663347	-1.557947	0.000000	-10.000000	-0.291667	19.583334	439.166656	1023.000000	1023.000000	2046.000000
8.020000	-0.006974	-4.121709	-0.639163	-3.033891	0.935089	-1.383743	0.000000	-10.000000	-0.300000	19.716667	445.833344	1023.000000	1023.000000	2046.000000
8.040000	-0.005183	-3.063128	-0.299293	-2.893823	1.195101	-1.065113	0.000000	-10.000000	-0.291667	19.900000	452.333344	1023.000000	1023.000000	2046.000000
8.060000	-0.003873	-2.289199	-0.164772	-2.656785	1.504598	-0.972239	0.000000	-10.000000	-0.291667	19.983334	459.000000	1023.000000	1023.000000	2046.000000
8.080000	-0.002385	-1.409580	0.037476	-2.513920	1.775513	-0.708649	0.000000	-10.000000	-0.291667	20.150000	465.666656	1023.000000	1023.000000	2046.000000
8.100000	-0.000941	-0.556143	0.187784	-2.299586	2.097636	-0.541976	0.000000	-10.000000	-0.300000	20.116667	472.333344	1023.000000	1023.000000	2046.000000
8.120000	0.000178	0.104939	0.434583	-2.144235	2.234709	-0.420118	0.000000	-10.000000	-0.300000	20.283333	479.000000	1023.000000	1023.000000	2046.000000
8.140000	0.001558	0.920785	0.617539	-1.946753	2.487501	-0.237502	0.000000	-10.000000	-0.300000	20.216667	485.666656	1023.000000	1023.000000	2046.000000
8.160000	0.002687	1.588293	0.741186	-1.751481	2.728615	-0.130027	0.000000	-10.000000	-0.300000	20.283333	492.500000	1023.000000	1023.000000	2046.000000
8.180000	0.003875	2.289907	0.937871	-1.619781	2.917862	0.053954	0.000000	-10.000000	-0.308333	20.150000	499.333344	1023.000000	1023.000000	2046.000000
8.200000	0.005267	3.112679	1.140004	-1.438482	3.160031	0.251126	0.000000	-10.000000	-0.308333	20.366667	506.000000	1023.000000	1023.000000	2046.000000
8.220000	0.006477	3.828145	1.358289	-1.294747	3.321760	0.442842	0.000000	-10.000000	-0.316667	20.433334	512.666687	1023.000000	1023.000000	2046.000000
8.240000	0.007908	4.673621	1.537362	-1.058375	3.638590	0.556043	0.000000	-10.000000	-0.308333	20.833334	519.500000	1023.000000	1023.000000	2046.000000
8.260000	0.009189	5.430695	1.765088	-0.904602	3.799838	0.770371	0.000000	-10.000000	-0.325000	20.866667	526.500000	1023.000000	1023.000000	2046.000000
8.280000	0.010715	6.332481	1.944626	-0.654736	4.129841	0.912751	0.000000	-10.000000	-0.333333	21.066668	533.500000	1023.000000	1023.000000	2046.000000
8.300000	0.012085	7.142401	2.181666	-0.534937	4.301690	1.193982	0.000000	-10.000000	-0.341667	21.116667	540.500000	1023.000000	1023.000000	2046.000000
8.320000	0.013567	8.018338	2.423708	-0.286501	4.566320	1.314811	0.000000	-10.000000	-0.325000	21.083334	547.500000	1023.000000	1023.000000	2046.000000
8.340000	0.014838	8.769171	2.667199	-0.131327	4.677844	1.555455	0.000000	-10.000000	-0.308333	20.966667	554.500000	1023.000000	1023.000000	2046.000000
8.360000	0.016172	9.557494	2.859015	0.067979	4.926525	1.703976	0.000000	-10.000000	-0.291667	20.566668	561.500000	1023.000000	1023.000000	2046.000000
8.380000	0.017497	10.340985	2.981592	0.259869	5.218676	1.880848	0.000000	-10.000000	-0.275000	20.083334	568.500000	1023.000000	1023.000000	2046.000000
8.400000	0.018511	10.939733	3.231591	0.448568	5.297560	1.962013	0.000000	-10.000000	-0.258333	19.533333	575.333313	1023.000000	1023.000000	2046.000000
8.420000	0.019686	11.634337	3.355870	0.609020	5.559103	2.110345	0.000000	-10.000000	-0.233333	18.733334	582.000000	1023.000000	1023.000000	2046.000000
8.440000	0.020604	12.177190	3.606457	0.782894	5.602640	2.185199	0.000000	-10.000000	-0.208333	17.900000	588.333313	1023.000000	1023.000000	2046.000000
8.460000	0.021733	12.844173	3.703170	0.921394	5.880942	2.338668	0.000000	-10.000000	-0.183333	16.783333	594.500000	1023.000000	1023.000000	2046.000000
8.480000	0.022468	13.278828	3.929167	1.081132	5.930665	2.337863	0.000000	-10.000000	-0.150000	15.866667	600.166687	1023.000000	1023.000000	2046.000000
8.500000	0.023349	13.799547	4.041991	1.162768	6.104118	2.490670	0.000000	-10.000000	-0.116667	14.550000	605.666687	1023.000000	1023.000000	2046.000000
8.520000	0.023553	13.919963	4.175712	1.329664	6.028458	2.386129	0.000000	-10.000000	-0.083333	13.133333	610.833313	1023.000000	1023.000000	2046.000000
8.540000	0.023228	13.727595	4.144078	1.331953	5.926046	2.325519	0.000000	-10.000000	-0.066667	11.350000	615.666687	1023.000000	1023.000000	2046.000000
8.560000	0.022072	13.044422	4.103189	1.250334	5.612640	2.078259	0.000000	-10.000000	-0.050000	9.566667	619.666687	1023.000000	1023.000000	2046.000000
8.580000	0.021302	12.589190	4.050551	1.181953	5.470888	1.885798	0.000000	-10.000000	-0.025000	7.550000	623.166687	1023.000000	1023.000000	2046.000000
8.600000	0.020610	12.180327	3.997443	1.118191	5.355824	1.708868	0.000000	-10.000000	-0.008333	5.050000	626.000000	1023.000000	1023.000000	2046.000000
8.620000	0.020558	12.149484	4.032054	1.066963	5.366580	1.683887	0.000000	-10.000000	0.000000	1.800000	628.000000	1023.000000	1023.000000	2046.000000
8.640000	0.020518	12.126342	4.197238	1.061327	5.259574	1.608203	0.000000	-10.000000	0.008333	-1.333333	628.833313	1023.000000	1023.000000	2046.000000
8.660000	0.020923	12.365448	4.267140	1.140774	5.277289	1.680244	0.000000	-10.000000	0.016667	-4.433333	629.000000	1023.000000	1023.000000	2046.000000
8.680000	0.020661	12.210825	4.159431	1.211832	5.216227	1.623335	0.000000	-10.000000	0.041667	-7.133333	629.000000	1023.000000	1023.000000	2046.000000
8.700000	0.020126	11.894487	4.003458	1.137913	5.159769	1.593346	0.000000	-10.000000	0.066667	-10.000000	629.000000	1023.000000	1023.000000	2046.000000
8.720000	0.017463	10.320777	3.749445	0.858540	4.558819	1.153973	0.000000	-10.000000	0.091667	-12.233334	629.000000	1023.000000	1023.000000	2046.000000
8.740000	0.013711	8.103160	3.165004	0.555761	3.823814	0.558580	0.000000	-10.000000	0.125000	-13.850000	629.000000	1023.000000	1023.000000	2046.000000
8.760000	0.009513	5.622123	2.457787	0.256039	3.039009	-0.130712	0.000000	-10.000000	0.166667	-15.283334	621.833313	1023.000000	1023.000000	2046.000000
8.780000	0.006314	3.731796	1.853123	0.073846	2.369800	-0.564974	0.000000	-10.000000	0.216667	-16.799999	613.000000	1023.000000	1023.000000	2046.000000
8.800000	0.004227	2.498344	1.474778	0.021514	1.906343	-0.904291	0.000000	-10.000000	0.275000	-18.433334	602.000000	1023.000000	1023.000000	2046.000000
8.820000	0.002358	1.393867	1.127582	-0.069591	1.430519	-1.094643	0.000000	-10.000000	0.333333	-20.183334	595.833313	1023.000000	1023.000000	2046.000000
8.840000	0.000849	0.501765	0.862701	0.003007	1.055516	-1.419459	0.000000	-10.000000	0.391667	-22.033335	589.000000	1023.000000	1023.000000	2046.000000
8.860000	-0.000628	-0.371178	0.564022	-0.081997	0.674848	-1.528051	0.000000	-10.000000	0.450000	-23.816668	581.666687	1023.000000	1023.000000	2046.000000
8.880000	-0.002356	-1.392338	0.204199	-0.040518	0.290746	-1.846766	0.000000	-10.000000	0.500000	-25.316668	573.833313	1023.000000	1023.000000	2046.000000
8.900000	-0.003780	-2.234012	-0.116701	-0.130792	0.001998	-1.988518	0.000000	-10.000000	0.583333	-26.766666	565.333313	1023.000000	1023.000000	2046.000000
8.920000	-0.005236	-3.094305	-0.341373	-0.139535	-0.381365	-2.232031	0.000000	-10.000000	0.633333	-28.183334	556.500000	1023.000000	1023.000000	2046.000000
8.940000	-0.006480	-3.829811	-0.615632	-0.202106	-0.608815	-2.403258	0.000000	-10.000000	0.700000	-29.633333	547.166687	1023.000000	1023.000000	2046.000000
8.960000	-0.007905	-4.671752	-0.782781	-0.185655	-0.995872	-2.707445	0.000000	-10.000000	0.733333	-30.666666	537.333313	1023.000000	1023.000000	2046.000000
8.980000	-0.009070	-5.360084	-1.009246	-0.325641	-1.189792	-2.835406	0.000000	-10.000000	0.775000	-31.216667	527.000000	1023.000000	1023.000000	2046.000000
9.000000	-0.010306	-6.090716	-1.205268	-0.269439	-1.478281	-3.137728	0.000000	-10.000000	0.791667	-31.583334	516.500000	1023.000000	1023.000000	2046.000000
9.020000	-0.011216	-6.628610	-1.408404	-0.375272	-1.611252	-3.233682	0.000000	-10.000000	0.800000	-31.783333	506.000000	1023.000000	1023.000000	2046.000000
9.040000	-0.012062	-7.128531	-1.435931	-0.413934	-1.884201	-3.394466	0.000000	-10.000000	0.800000	-32.250000	495.333344	1023.000000	1023.000000	2046.000000
9.060000	-0.012914	-7.632088	-1.612536	-0.436236	-2.008015	-3.575301	0.000000	-10.000000	0.800000	-32.316666	484.500000	1023.000000	1023.000000	2046.000000
9.080000	-0.013599	-8.037106	-1.609308	-0.429843	-2.367712	-3.630244	0.000000	-10.000000	0.791667	-32.533333	473.666656	1023.000000	1023.000000	2046.000000
9.100000	-0.014403	-8.511954	-1.895375	-0.400589	-2.422840	-3.793150	0.000000	-10.000000	0.791667	-32.450001	462.833344	1023.000000	1023.000000	2046.000000
9.120000	-0.015261	-9.018989	-1.989632	-0.396513	-2.765937	-3.866906	0.000000	-10.000000	0.783333	-32.500000	452.000000	1023.000000	1023.000000	2046.000000
9.140000	-0.016426	-9.708047	-2.283466	-0.505242	-2.917901	-4.001438	0.000000	-10.000000	0.791667	-32.549999	441.166656	1023.000000	1023.000000	2046.000000
9.160000	-0.017921	-10.591378	-2.452091	-0.617338	-3.272146	-4.249804	0.000000	-10.000000	0.791667	-32.616669	430.333344	1023.000000	1023.000000	2046.000000
9.180000	-0.019787	-11.694370	-2.791588	-0.859458	-3.468752	-4.574573	0.000000	-10.000000	0.791667	-32.633335	419.500000	1023.000000	1023.000000	2046.000000
9.200000	-0.021598	-12.764489	-2.909166	-1.162075	-3.888673	-4.804575	0.000000	-10.000000	0.791667	-32.466667	408.500000	1023.000000	1023.000000	2046.000000
9.220000	-0.023335	-13.791155	-3.173745	-1.398219	-4.118668	-5.100523	0.000000	-10.000000	0.791667	-32.349998	397.666656	1023.000000	1023.000000	2046.000000
9.240000	-0.024848	-14.684915	-3.208788	-1.624683	-4.577914	-5.273530	0.000000	-10.000000	0.783333	-31.916666	387.000000	1023.000000	1023.000000	2046.000000
9.260000	-0.026168	-15.465281	-3.466165	-1.750012	-4.719520	-5.529584	0.000000	-10.000000	0.766667	-31.699999	376.333344	1023.000000	1023.000000	2046.000000
9.280000	-0.027232	-16.093861	-3.630090	-1.892287	-4.939798	-5.631686	0.000000	-10.000000	0.750000	-31.216667	365.833344	1023.000000	1023.000000	2046.000000
9.300000	-0.028140	-16.630756	-3.787223	-2.026829	-5.101633	-5.715072	0.000000	-10.000000	0.750000	-31.133333	355.166656	1023.000000	1023.000000	2046.000000
9.320000	-0.028702	-16.963039	-3.782238	-2.051010	-5.348829	-5.780962	0.000000	-10.000000	0.733333	-30.566668	344.833344	1023.000000	1023.000000	2046.000000
9.340000	-0.029193	-17.253078	-3.933851	-2.082296	-5.341068	-5.895862	0.000000	-10.000000	0.700000	-30.116667	334.500000	1023.000000	1023.000000	2046.000000
9.360000	-0.029567	-17.474211	-3.934346	-2.058024	-5.545528	-5.936311	0.000000	-10.000000	0.666667	-29.433334	324.500000	1023.000000	1023.000000	2046.000000
9.380000	-0.030006	-17.733841	-4.082231	-2.131262	-5.553901	-5.966447	0.000000	-10.000000	0.650000	-28.950001	314.666656	1023.000000	1023.000000	2046.000000
9.400000	-0.030272	-17.890978	-4.185789	-2.092465	-5.614438	-5.998287	0.000000	-10.000000	0.641667	-28.433334	305.000000	1023.000000	1023.000000	2046.000000
9.420000	-0.030887	-18.254333	-4.295124	-2.106550	-5.759071	-6.093589	0.000000	-10.000000	0.600000	-27.916668	295.500000	1023.000000	1023.000000	2046.000000
9.440000	-0.031092	-18.375519	-4.355418	-2.105753	-5.803319	-6.111029	0.000000	-10.000000	0.558333	-27.383333	286.166656	1023.000000	1023.000000	2046.000000
9.460000	-0.031884	-18.843592	-4.483751	-2.161191	-5.965404	-6.233244	0.000000	-10.000000	0.525000	-26.933334	277.000000	1023.000000	1023.000000	2046.000000
9.480000	-0.031994	-18.908735	-4.556355	-2.154831	-5.968756	-6.228794	0.000000	-10.000000	0.525000	-26.600000	268.000000	1023.000000	1023.000000	2046.000000
9.500000	-0.032742	-19.350761	-4.668873	-2.247905	-6.146710	-6.287273	0.000000	-10.000000	0.516667	-26.216667	259.166656	1023.000000	1023.000000	2046.000000
9.520000	-0.032952	-19.474686	-4.790862	-2.240129	-6.123434	-6.320261	0.000000	-10.000000	0.508333	-25.750000	250.500000	1023.000000	1023.000000	2046.000000
9.540000	-0.033646	-19.884724	-4.880437	-2.348176	-6.275045	-6.381064	0.000000	-10.000000	0.491667	-25.200001	241.833328	1023.000000	1023.000000	2046.000000
9.560000	-0.034097	-20.151320	-5.031974	-2.376211	-6.349194	-6.393940	0.000000	-10.000000	0.483333	-24.833334	233.333328	1023.000000	1023.000000	2046.000000
9.580000	-0.034754	-20.539660	-5.118191	-2.481852	-6.479292	-6.460325	0.000000	-10.000000	0.466667	-24.583334	225.000000	1023.000000	1023.000000	2046.000000
9.600000	-0.035203	-20.804966	-5.240528	-2.486854	-6.574353	-6.503231	0.000000	-10.000000	0.458333	-24.366667	217.000000	1023.000000	1023.000000	2046.000000
9.620000	-0.035713	-21.106308	-5.336087	-2.547218	-6.645954	-6.577049	0.000000	-10.000000	0.425000	-23.916668	209.000000	1023.000000	1023.000000	2046.000000
9.640000	-0.036121	-21.347294	-5.430128	-2.554217	-6.758018	-6.604930	0.000000	-10.000000	0.391667	-23.316668	201.000000	1023.000000	1023.000000	2046.000000
9.660000	-0.036639	-21.653688	-5.549800	-2.672223	-6.790756	-6.640910	0.000000	-10.000000	0.366667	-22.733334	193.166672	1023.000000	1023.000000	2046.000000
9.680000	-0.036909	-21.812984	-5.593485	-2.653995	-6.912902	-6.652603	0.000000	-10.000000	0.358333	-22.216667	185.500000	1023.000000	1023.000000	2046.000000
9.700000	-0.037377	-22.089725	-5.674741	-2.783068	-6.944957	-6.686960	0.000000	-10.000000	0.350000	-21.733334	178.166672	1023.000000	1023.000000	2046.000000
9.720000	-0.037554	-22.194239	-5.743581	-2.697210	-6.985414	-6.768035	0.000000	-10.000000	0.333333	-21.183334	170.833328	1023.000000	1023.000000	2046.000000
9.740000	-0.037951	-22.428743	-5.808462	-2.804058	-7.030869	-6.785353	0.000000	-10.000000	0.325000	-20.816668	163.666672	1023.000000	1023.000000	2046.000000
9.760000	-0.038196	-22.573765	-5.895835	-2.721128	-7.089313	-6.867489	0.000000	-10.000000	0.316667	-20.366667	156.666672	1023.000000	1023.000000	2046.000000
9.780000	-0.038447	-22.722170	-5.904979	-2.877080	-7.155940	-6.784171	0.000000	-10.000000	0.308333	-20.000000	150.000000	1023.000000	1023.000000	2046.000000
9.800000	-0.038693	-22.867744	-5.958312	-2.864565	-7.221540	-6.823328	0.000000	-10.000000	0.283333	-19.466667	143.333328	1023.000000	1023.000000	2046.000000
9.820000	-0.039019	-23.060051	-6.041755	-2.929792	-7.256083	-6.832421	0.000000	-10.000000	0.258333	-19.183334	136.833328	1023.000000	1023.000000	2046.000000
9.840000	-0.039181	-23.155758	-6.090717	-2.861893	-7.311630	-6.891518	0.000000	-10.000000	0.233333	-18.933334	130.333328	1023.000000	1023.000000	2046.000000
9.860000	-0.039600	-23.403660	-6.153347	-2.956102	-7.378738	-6.915472	0.000000	-10.000000	0.233333	-18.766666	124.000000	1023.000000	1023.000000	2046.000000
9.880000	-0.039760	-23.498217	-6.197176	-2.962421	-7.425030	-6.913590	0.000000	-10.000000	0.233333	-18.550001	117.666664	1023.000000	1023.000000	2046.000000
9.900000	-0.040252	-23.788914	-6.300635	-3.023273	-7.492370	-6.972635	0.000000	-10.000000	0.233333	-18.233334	111.500000	1023.000000	1023.000000	2046.000000
9.920000	-0.040712	-24.060951	-6.374717	-3.028477	-7.648308	-7.009448	0.000000	-10.000000	0.208333	-17.683334	105.500000	1023.000000	1023.000000	2046.000000
9.940000	-0.041803	-24.705500	-6.639509	-3.195598	-7.795168	-7.075225	0.000000	-10.000000	0.200000	-17.050001	99.500000	1023.000000	1023.000000	2046.000000
9.960000	-0.043540	-25.731991	-6.805987	-3.360141	-8.231544	-7.334320	0.000000	-10.000000	0.191667	-16.383333	93.833336	1023.000000	1023.000000	2046.000000
9.980000	-0.044990	-26.588957	-7.102799	-3.542263	-8.410486	-7.533408	0.000000	-10.000000	0.183333	-15.950001	88.333336	1023.000000	1023.000000	2046.000000
10.000000	-0.046311	-27.369549	-7.133051	-3.637188	-8.765795	-7.833514	0.000000	-10.000000	0.175000	-15.500000	83.166664	1023.000000	1023.000000	2046.000000
10.020000	-0.047240	-27.918659	-7.345110	-3.875625	-8.749666	-7.948258	0.000000	-10.000000	0.158333	-15.183333	78.000000	1023.000000	1023.000000	2046.000000
10.040000	-0.047988	-28.360985	-7.367171	-3.964453	-8.914696	-8.114665	0.000000	-10.000000	0.158333	-14.950001	73.000000	1023.000000	1023.000000	2046.000000
10.060000	-0.048136	-28.448174	-7.429442	-4.107249	-8.870379	-8.041103	0.000000	-10.000000	0.150000	-14.766667	68.000000	1023.000000	1023.000000	2046.000000
10.080000	-0.048391	-28.599304	-7.440495	-4.162762	-8.913375	-8.082672	0.000000	-10.000000	0.150000	-14.550000	63.000000	1023.000000	1023.000000	2046.000000
10.100000	-0.048607	-28.726727	-7.525406	-4.307086	-8.813910	-8.080324	0.000000	-10.000000	0.150000	-14.266666	58.000000	1023.000000	1023.000000	2046.000000
10.120000	-0.050115	-29.618164	-7.677199	-4.560789	-9.173510	-8.206666	0.000000	-10.000000	0.141667	-13.633333	53.166668	1023.000000	1023.000000	2046.000000
10.140000	-0.052615	-31.095179	-8.202595	-4.925702	-9.470683	-8.496198	0.000000	-10.000000	0.108333	-12.833334	48.500000	1023.000000	1023.000000	2046.000000
10.160000	-0.055311	-32.688816	-8.706918	-5.138850	-9.951760	-8.891289	0.000000	-10.000000	0.075000	-11.383333	44.333332	1023.000000	1023.000000	2046.000000
10.180000	-0.057759	-34.135529	-9.201770	-5.457181	-10.345560	-9.131017	0.000000	-10.000000	0.050000	-10.383333	40.500000	1023.000000	1023.000000	2046.000000
10.200000	-0.059131	-34.946198	-9.506521	-5.655429	-10.559398	-9.224848	0.000000	-10.000000	0.050000	-9.683333	37.166668	1023.000000	1023.000000	2046.000000
10.220000	-0.060410	-35.702194	-9.813569	-5.699409	-10.747513	-9.441705	0.000000	-10.000000	0.050000	-9.866667	33.833332	1023.000000	1023.000000	2046.000000
10.240000	-0.061017	-36.060970	-10.051683	-5.737943	-10.739501	-9.531842	0.000000	-10.000000	0.058333	-10.083333	30.500000	1023.000000	1023.000000	2046.000000
10.260000	-0.061456	-36.320305	-10.248953	-5.841537	-10.811084	-9.418730	0.000000	-10.000000	0.066667	-10.266666	27.166666	1023.000000	1023.000000	2046.000000
10.280000	-0.061900	-36.583149	-10.483952	-5.815100	-10.818427	-9.465669	0.000000	-10.000000	0.075000	-10.233334	23.666666	1023.000000	1023.000000	2046.000000
10.300000	-0.062290	-36.813541	-10.613546	-5.885640	-10.906161	-9.408193	0.000000	-10.000000	0.075000	-10.216667	20.333334	1023.000000	1023.000000	2046.000000
10.320000	-0.062576	-36.982601	-10.792061	-5.882489	-10.829136	-9.478917	0.000000	-10.000000	0.066667	-10.100000	16.833334	1023.000000	1023.000000	2046.000000
10.340000	-0.062783	-37.104904	-10.799579	-5.983338	-10.942739	-9.379248	0.000000	-10.000000	0.058333	-9.950000	13.500000	1023.000000	1023.000000	2046.000000
10.360000	-0.063035	-37.253922	-10.885272	-5.972185	-10.928400	-9.468063	0.000000	-10.000000	0.050000	-9.483334	10.166667	1023.000000	1023.000000	2046.000000
10.380000	-0.063082	-37.281403	-10.850196	-6.010798	-10.987120	-9.433291	0.000000	-10.000000	0.050000	-8.883333	7.000000	1023.000000	1023.000000	2046.000000
10.400000	-0.063195	-37.348534	-10.942759	-6.045378	-10.916101	-9.444297	0.000000	-10.000000	0.041667	-8.050000	4.166667	1023.000000	1023.000000	2046.000000
10.420000	-0.062790	-37.109070	-10.796443	-5.998320	-10.904245	-9.410061	0.000000	-10.000000	0.033333	-7.216667	1.666667	1023.000000	1023.000000	2046.000000
10.440000	-0.062693	-37.051590	-10.746346	-6.138160	-10.793383	-9.373703	0.000000	-10.000000	0.016667	-6.733334	-0.500000	1023.000000	1023.000000	2046.000000
10.460000	-0.062381	-36.866940	-10.615802	-6.147744	-10.729643	-9.373750	0.000000	-10.000000	0.025000	-6.650000	-2.500000	1023.000000	1023.000000	2046.000000
10.480000	-0.062252	-36.791107	-10.590686	-6.165195	-10.705726	-9.329501	0.000000	-10.000000	0.025000	-6.733334	-4.500000	1023.000000	1023.000000	2046.000000
10.500000	-0.061708	-36.469505	-10.481240	-6.186867	-10.605158	-9.196239	0.000000	-10.000000	0.025000	-6.716667	-6.833333	1023.000000	1023.000000	2046.000000
10.520000	-0.061556	-36.379326	-10.462705	-6.183692	-10.577457	-9.155472	0.000000	-10.000000	0.008333	-6.533333	-9.166667	1023.000000	1023.000000	2046.000000
10.540000	-0.061638	-36.427986	-10.420335	-6.180725	-10.581817	-9.245108	0.000000	-10.000000	0.000000	-6.516667	-11.500000	1023.000000	1023.000000	2046.000000
10.560000	-0.062161	-36.736927	-10.543777	-6.328046	-10.541899	-9.323208	0.000000	-10.000000	0.000000	-6.616667	-13.500000	1023.000000	1023.000000	2046.000000
10.580000	-0.063188	-37.343937	-10.547403	-6.503457	-10.743234	-9.549844	0.000000	-10.000000	0.000000	-6.750000	-15.666667	1023.000000	1023.000000	2046.000000
10.600000	-0.063992	-37.819401	-10.581835	-6.866301	-10.802560	-9.568705	0.000000	-10.000000	0.000000	-6.550000	-18.000000	1023.000000	1023.000000	2046.000000
10.620000	-0.064798	-38.295906	-10.625788	-6.983974	-10.951357	-9.734786	0.000000	-10.000000	0.000000	-5.916667	-20.333334	1023.000000	1023.000000	2046.000000
10.640000	-0.065445	-38.678139	-10.588921	-7.225059	-11.090090	-9.774069	0.000000	-10.000000	0.000000	-4.833333	-22.333334	1023.000000	1023.000000	2046.000000
10.660000	-0.065741	-38.852703	-10.604515	-7.362329	-11.081574	-9.804283	0.000000	-10.000000	0.000000	-3.683333	-23.833334	1023.000000	1023.000000	2046.000000
10.680000	-0.065882	-38.936291	-10.608848	-7.337949	-11.072960	-9.916533	0.000000	-10.000000	0.000000	-2.550000	-25.000000	1023.000000	1023.000000	2046.000000
10.700000	-0.065636	-38.790714	-10.556802	-7.362627	-11.039864	-9.831421	0.000000	-10.000000	0.000000	-1.900000	-25.666666	1023.000000	1023.000000	2046.000000
10.720000	-0.065167	-38.513977	-10.448072	-7.290440	-10.951656	-9.823808	0.000000	-10.000000	0.000000	-1.066667	-26.000000	1023.000000	1023.000000	2046.000000
10.740000	-0.064682	-38.227287	-10.406378	-7.277682	-10.811273	-9.731956	0.000000	-10.000000	0.000000	-0.533333	-26.000000	1023.000000	1023.000000	2046.000000
10.760000	-0.064194	-37.938889	-10.292749	-7.209091	-10.781517	-9.655531	0.000000	-10.000000	-0.008333	0.000000	-26.000000	1023.000000	1023.000000	2046.000000
10.780000	-0.063632	-37.606407	-10.146705	-7.148526	-10.720427	-9.590749	0.000000	-10.000000	-0.008333	0.000000	-26.000000	1023.000000	1023.000000	2046.000000
10.800000	-0.062978	-37.219967	-10.110752	-7.066416	-10.560437	-9.482361	0.000000	-10.000000	-0.008333	0.000000	-26.000000	1023.000000	1023.000000	2046.000000
10.820000	-0.062358	-36.853519	-10.006930	-6.989378	-10.452302	-9.404907	0.000000	-10.000000	-0.016667	0.566667	-26.000000	1023.000000	1023.000000	2046.000000
10.840000	-0.061931	-36.601044	-9.966905	-6.924229	-10.368811	-9.341101	0.000000	-10.000000	-0.016667	1.200000	-26.000000	1023.000000	1023.000000	2046.000000
10.860000	-0.061327	-36.244438	-9.812797	-6.801563	-10.300402	-9.329679	0.000000	-10.000000	-0.016667	1.866667	-26.000000	1023.000000	1023.000000	2046.000000
10.880000	-0.060835	-35.953403	-9.741433	-6.836953	-10.178770	-9.196247	0.000000	-10.000000	0.000000	2.100000	-26.000000	1023.000000	1023.000000	2046.000000
10.900000	-0.060400	-35.696491	-9.694629	-6.700487	-10.081269	-9.220108	0.000000	-10.000000	0.000000	2.333333	-26.000000	1023.000000	1023.000000	2046.000000
10.920000	-0.060136	-35.540356	-9.668061	-6.743953	-10.019054	-9.109287	0.000000	-10.000000	-0.008333	2.616667	-26.000000	1023.000000	1023.000000	2046.000000
10.940000	-0.059538	-35.187027	-9.539460	-6.712926	-9.908237	-9.026402	0.000000	-10.000000	-0.016667	2.866667	-26.000000	1023.000000	1023.000000	2046.000000
10.960000	-0.059272	-35.029648	-9.500813	-6.671632	-9.846558	-9.010647	0.000000	-10.000000	-0.016667	3.166667	-26.000000	1023.000000	1023.000000	2046.000000
10.980000	-0.058969	-34.850922	-9.505570	-6.553411	-9.778949	-9.012992	0.000000	-10.000000	-0.008333	3.516667	-26.000000	1023.000000	1023.000000	2046.000000
11.000000	-0.058531	-34.592056	-9.421300	-6.531044	-9.712451	-8.927260	0.000000	-10.000000	-0.016667	4.283333	-26.000000	1023.000000	1023.000000	2046.000000
11.020000	-0.058310	-34.461174	-9.358867	-6.496827	-9.700391	-8.905087	0.000000	-10.000000	-0.033333	5.150000	-26.000000	1023.000000	1023.000000	2046.000000
11.040000	-0.057786	-34.151272	-9.354989	-6.473385	-9.546755	-8.776144	0.000000	-10.000000	-0.050000	5.883333	-26.000000	1023.000000	1023.000000	2046.000000
11.060000	-0.057617	-34.051434	-9.245940	-6.416872	-9.587255	-8.801365	0.000000	-10.000000	-0.058333	6.250000	-26.000000	1023.000000	1023.000000	2046.000000
11.080000	-0.057031	-33.705082	-9.195317	-6.391796	-9.438668	-8.679299	0.000000	-10.000000	-0.050000	6.566667	-26.000000	1023.000000	1023.000000	2046.000000
11.100000	-0.056442	-33.357224	-9.082587	-6.385768	-9.361403	-8.527467	0.000000	-10.000000	-0.066667	7.150000	-26.000000	1023.000000	1023.000000	2046.000000
11.120000	-0.056048	-33.124138	-9.035324	-6.235820	-9.304173	-8.548820	0.000000	-10.000000	-0.066667	7.866667	-26.000000	1023.000000	1023.000000	2046.000000
11.140000	-0.055280	-32.670631	-8.955892	-6.231318	-9.129519	-8.353901	0.000000	-10.000000	-0.075000	8.600000	-10.333333	1023.000000	1023.000000	2046.000000
11.160000	-0.054774	-32.371262	-8.888812	-6.210152	-9.059535	-8.212764	0.000000	-10.000000	-0.066667	9.283334	6.166667	1023.000000	1023.000000	2046.000000
11.180000	-0.054163	-32.010063	-8.887967	-6.033990	-8.859530	-8.228574	0.000000	-10.000000	-0.075000	9.866667	23.833334	1023.000000	1023.000000	2046.000000
11.200000	-0.053660	-31.713343	-8.802327	-6.078958	-8.817001	-8.015057	0.000000	-10.000000	-0.091667	10.383333	26.833334	1023.000000	1023.000000	2046.000000
11.220000	-0.053029	-31.340286	-8.826658	-5.971889	-8.593217	-7.948522	0.000000	-10.000000	-0.100000	10.866667	30.333334	1023.000000	1023.000000	2046.000000
11.240000	-0.052559	-31.062180	-8.713688	-5.956162	-8.557127	-7.835201	0.000000	-10.000000	-0.100000	11.266667	34.000000	1023.000000	1023.000000	2046.000000
11.260000	-0.051817	-30.623913	-8.630021	-5.890149	-8.402704	-7.701039	0.000000	-10.000000	-0.100000	11.816667	37.666668	1023.000000	1023.000000	2046.000000
11.280000	-0.051202	-30.260380	-8.623323	-5.898632	-8.201344	-7.537080	0.000000	-10.000000	-0.108333	12.150001	41.333332	1023.000000	1023.000000	2046.000000
11.300000	-0.050503	-29.847555	-8.477850	-5.715899	-8.126600	-7.527205	0.000000	-10.000000	-0.125000	12.650001	45.333332	1023.000000	1023.000000	2046.000000
11.320000	-0.049765	-29.411398	-8.392176	-5.759713	-7.896582	-7.362928	0.000000	-10.000000	-0.141667	13.133334	49.666668	1023.000000	1023.000000	2046.000000
11.340000	-0.049294	-29.132566	-8.346667	-5.664204	-7.829067	-7.292629	0.000000	-10.000000	-0.166667	13.933333	54.166668	1023.000000	1023.000000	2046.000000
11.360000	-0.049320	-29.148319	-8.293537	-5.679733	-7.856822	-7.318228	0.000000	-10.000000	-0.183333	14.650001	58.500000	1023.000000	1023.000000	2046.000000
11.380000	-0.049776	-29.417868	-8.306908	-5.771420	-7.939581	-7.399959	0.000000	-10.000000	-0.200000	15.100000	63.166668	1023.000000	1023.000000	2046.000000
11.400000	-0.050442	-29.811325	-8.330870	-5.832633	-8.052657	-7.595164	0.000000	-10.000000	-0.200000	15.333333	68.166664	1023.000000	1023.000000	2046.000000
11.420000	-0.050580	-29.892832	-8.210964	-5.904733	-8.146935	-7.630199	0.000000	-10.000000	-0.191667	15.300000	73.333336	1023.000000	1023.000000	2046.000000
11.440000	-0.050309	-29.732672	-8.192542	-5.924992	-7.968566	-7.646571	0.000000	-10.000000	-0.175000	15.116667	78.500000	1023.000000	1023.000000	2046.000000
11.460000	-0.050062	-29.586580	-8.080685	-5.926506	-7.891084	-7.688305	0.000000	-10.000000	-0.158333	14.983334	83.500000	1023.000000	1023.000000	2046.000000
11.480000	-0.049296	-29.133715	-7.862896	-5.872823	-7.791359	-7.606637	0.000000	-10.000000	-0.150000	14.550000	88.500000	1023.000000	1023.000000	2046.000000
11.500000	-0.048444	-28.630579	-7.803600	-5.891854	-7.520063	-7.415062	0.000000	-10.000000	-0.150000	14.183333	93.500000	1023.000000	1023.000000	2046.000000
11.520000	-0.047818	-28.260368	-7.708467	-5.793588	-7.426394	-7.331920	0.000000	-10.000000	-0.141667	13.616667	98.333336	1023.000000	1023.000000	2046.000000
11.540000	-0.047767	-28.230501	-7.640943	-5.960429	-7.429566	-7.199564	0.000000	-10.000000	-0.150000	13.583334	103.000000	1023.000000	1023.000000	2046.000000
11.560000	-0.048980	-28.947222	-7.907837	-6.093763	-7.591267	-7.354354	0.000000	-10.000000	-0.158333	13.716667	107.500000	1023.000000	1023.000000	2046.000000
11.580000	-0.051176	-30.245008	-8.320009	-6.369212	-7.926762	-7.629025	0.000000	-10.000000	-0.183333	14.350000	112.000000	1023.000000	1023.000000	2046.000000
11.600000	-0.052757	-31.179277	-8.698202	-6.398705	-8.167445	-7.914924	0.000000	-10.000000	-0.183333	14.683333	116.666664	1023.000000	1023.000000	2046.000000
11.620000	-0.053635	-31.698069	-8.840299	-6.604208	-8.307920	-7.945643	0.000000	-10.000000	-0.175000	15.016666	121.500000	1023.000000	1023.000000	2046.000000
11.640000	-0.053678	-31.723583	-8.940408	-6.559943	-8.244894	-7.978340	0.000000	-10.000000	-0.158333	14.700000	126.500000	1023.000000	1023.000000	2046.000000
11.660000	-0.053644	-31.703766	-8.897445	-6.585776	-8.279162	-7.941382	0.000000	-10.000000	-0.150000	14.416667	131.500000	1023.000000	1023.000000	2046.000000
11.680000	-0.053224	-31.455540	-8.991530	-6.484958	-8.125700	-7.853351	0.000000	-10.000000	-0.158333	14.216667	136.333328	1023.000000	1023.000000	2046.000000
11.700000	-0.052812	-31.211905	-8.949575	-6.511081	-8.055442	-7.695807	0.000000	-10.000000	-0.158333	14.233334	141.166672	1023.000000	1023.000000	2046.000000
11.720000	-0.052288	-30.902121	-9.020717	-6.311593	-7.887436	-7.682375	0.000000	-10.000000	-0.158333	14.333334	146.000000	1023.000000	1023.000000	2046.000000
11.740000	-0.051707	-30.558796	-8.954586	-6.382013	-7.769620	-7.452576	0.000000	-10.000000	-0.150000	14.266666	150.833328	1023.000000	1023.000000	2046.000000
11.760000	-0.051041	-30.165335	-8.927521	-6.260635	-7.590106	-7.387074	0.000000	-10.000000	-0.150000	14.183333	155.500000	1023.000000	1023.000000	2046.000000
11.780000	-0.050442	-29.811398	-8.822531	-6.269301	-7.453774	-7.265791	0.000000	-10.000000	-0.166667	14.250000	160.166672	1023.000000	1023.000000	2046.000000
11.800000	-0.049724	-29.386618	-8.790964	-6.124239	-7.283189	-7.188225	0.000000	-10.000000	-0.183333	14.500000	165.000000	1023.000000	1023.000000	2046.000000
11.820000	-0.048932	-28.918625	-8.532434	-6.167089	-7.253455	-6.965647	0.000000	-10.000000	-0.200000	14.950000	169.833328	1023.000000	1023.000000	2046.000000
11.840000	-0.047919	-28.320234	-8.494975	-6.005223	-6.930998	-6.889037	0.000000	-10.000000	-0.200000	15.466666	174.666672	1023.000000	1023.000000	2046.000000
11.860000	-0.046852	-27.689674	-8.186504	-6.060535	-6.832726	-6.609910	0.000000	-10.000000	-0.200000	15.983334	179.666672	1023.000000	1023.000000	2046.000000
11.880000	-0.045698	-27.007439	-8.099481	-5.911758	-6.457256	-6.538944	0.000000	-10.000000	-0.200000	16.316668	185.000000	1023.000000	1023.000000	2046.000000
11.900000	-0.044530	-26.316936	-7.791859	-5.882369	-6.301845	-6.340864	0.000000	-10.000000	-0.200000	16.650000	190.500000	1023.000000	1023.000000	2046.000000
11.920000	-0.043163	-25.509272	-7.535944	-5.764104	-6.065130	-6.144095	0.000000	-10.000000	-0.183333	16.633333	196.000000	1023.000000	1023.000000	2046.000000
11.940000	-0.041823	-24.717196	-7.321200	-5.639355	-5.776513	-5.980128	0.000000	-10.000000	-0.166667	16.716667	201.500000	1023.000000	1023.000000	2046.000000
11.960000	-0.040771	-24.095432	-7.081299	-5.585219	-5.649123	-5.779791	0.000000	-10.000000	-0.158333	16.416668	207.000000	1023.000000	1023.000000	2046.000000
11.980000	-0.040091	-23.693661	-6.969576	-5.609164	-5.381613	-5.733308	0.000000	-10.000000	-0.158333	16.233334	212.500000	1023.000000	1023.000000	2046.000000
12.000000	-0.039938	-23.603256	-6.809463	-5.758367	-5.304003	-5.731425	0.000000	-10.000000	-0.158333	15.883334	218.000000	1023.000000	1023.000000	2046.000000
12.020000	-0.039794	-23.518425	-6.595411	-5.889022	-5.274693	-5.759299	0.000000	-10.000000	-0.175000	15.766667	223.333328	1023.000000	1023.000000	2046.000000
12.040000	-0.039800	-23.521578	-6.432565	-5.986256	-5.266626	-5.836129	0.000000	-10.000000	-0.208333	15.866667	228.666672	1023.000000	1023.000000	2046.000000
12.060000	-0.039623	-23.417065	-6.264362	-6.101544	-5.185050	-5.866108	0.000000	-10.000000	-0.225000	16.200001	234.000000	1023.000000	1023.000000	2046.000000
12.080000	-0.039079	-23.095638	-5.975468	-6.079040	-5.203561	-5.837569	0.000000	-10.000000	-0.200000	16.300001	239.333328	1023.000000	1023.000000	2046.000000
12.100000	-0.038302	-22.636547	-5.790302	-6.111825	-5.072845	-5.661575	0.000000	-10.000000	-0.166667	16.333334	244.833328	1023.000000	1023.000000	2046.000000
12.120000	-0.037638	-22.244030	-5.664185	-5.985020	-4.954822	-5.640002	0.000000	-10.000000	-0.150000	16.166668	250.166672	1023.000000	1023.000000	2046.000000
12.140000	-0.036366	-21.492201	-5.474745	-5.887599	-4.682146	-5.447711	0.000000	-10.000000	-0.150000	16.316668	255.666672	1023.000000	1023.000000	2046.000000
12.160000	-0.035245	-20.829981	-5.265093	-5.672825	-4.524482	-5.367580	0.000000	-10.000000	-0.166667	16.250000	261.000000	1023.000000	1023.000000	2046.000000
12.180000	-0.033653	-19.888712	-4.970587	-5.627533	-4.228012	-5.062581	0.000000	-10.000000	-0.183333	16.466667	266.500000	1023.000000	1023.000000	2046.000000
12.200000	-0.032436	-19.169399	-4.758658	-5.393505	-4.078224	-4.939013	0.000000	-10.000000	-0.200000	16.183334	272.000000	1023.000000	1023.000000	2046.000000
12.220000	-0.031035	-18.341614	-4.490852	-5.271169	-3.810837	-4.768755	0.000000	-10.000000	-0.208333	16.250000	277.500000	1023.000000	1023.000000	2046.000000
12.240000	-0.029680	-17.540934	-4.288513	-5.112017	-3.607833	-4.532571	0.000000	-10.000000	-0.208333	15.783334	283.000000	1023.000000	1023.000000	2046.000000
12.260000	-0.028446	-16.811838	-4.060133	-4.979168	-3.400280	-4.372258	0.000000	-10.000000	-0.208333	15.616668	288.333344	1023.000000	1023.000000	2046.000000
12.280000	-0.027302	-16.135777	-3.859661	-4.834820	-3.242913	-4.198383	0.000000	-10.000000	-0.183333	15.150001	293.500000	1023.000000	1023.000000	2046.000000
12.300000	-0.026045	-15.392530	-3.696196	-4.694349	-2.968034	-4.033952	0.000000	-10.000000	-0.166667	14.866667	298.500000	1023.000000	1023.000000	2046.000000
12.320000	-0.024989	-14.768696	-3.548183	-4.559458	-2.733793	-3.927263	0.000000	-10.000000	-0.150000	14.533334	303.500000	1023.000000	1023.000000	2046.000000
12.340000	-0.024072	-14.226726	-3.374117	-4.408104	-2.607510	-3.836994	0.000000	-10.000000	-0.141667	14.033334	308.500000	1023.000000	1023.000000	2046.000000
12.360000	-0.023044	-13.618783	-3.163191	-4.256792	-2.455856	-3.742944	0.000000	-10.000000	-0.125000	13.633334	313.333344	1023.000000	1023.000000	2046.000000
12.380000	-0.022283	-13.168997	-2.968929	-4.158049	-2.418075	-3.623945	0.000000	-10.000000	-0.116667	12.983334	318.000000	1023.000000	1023.000000	2046.000000
12.400000	-0.021321	-12.600941	-2.896463	-4.014901	-2.164212	-3.525365	0.000000	-10.000000	-0.108333	12.483334	322.500000	1023.000000	1023.000000	2046.000000
12.420000	-0.020775	-12.277905	-2.799451	-3.990642	-2.111853	-3.375958	0.000000	-10.000000	-0.108333	12.050000	326.833344	1023.000000	1023.000000	2046.000000
12.440000	-0.019894	-11.757174	-2.670911	-3.849297	-1.974498	-3.262466	0.000000	-10.000000	-0.100000	11.950001	331.000000	1023.000000	1023.000000	2046.000000
12.460000	-0.019113	-11.295545	-2.516007	-3.754898	-1.847799	-3.176841	0.000000	-10.000000	-0.100000	11.983334	335.000000	1023.000000	1023.000000	2046.000000
12.480000	-0.018371	-10.857538	-2.467815	-3.659369	-1.678238	-3.052118	0.000000	-10.000000	-0.100000	12.083334	339.000000	1023.000000	1023.000000	2046.000000
12.500000	-0.017457	-10.316936	-2.228203	-3.567340	-1.581266	-2.940126	0.000000	-10.000000	-0.116667	12.316667	343.000000	1023.000000	1023.000000	2046.000000
12.520000	-0.016377	-9.679090	-2.137420	-3.513997	-1.318256	-2.709419	0.000000	-10.000000	-0.133333	12.600000	347.000000	1023.000000	1023.000000	2046.000000
12.540000	-0.015302	-9.043638	-1.867400	-3.355046	-1.184140	-2.637052	0.000000	-10.000000	-0.150000	13.100000	351.000000	1023.000000	1023.000000	2046.000000
12.560000	-0.014194	-8.388912	-1.714509	-3.238739	-0.960113	-2.475552	0.000000	-10.000000	-0.150000	13.600000	355.333344	1023.000000	1023.000000	2046.000000
12.580000	-0.013020	-7.695043	-1.535152	-3.154099	-0.720860	-2.284932	0.000000	-10.000000	-0.150000	14.083334	359.833344	1023.000000	1023.000000	2046.000000
12.600000	-0.012148	-7.179280	-1.315547	-2.980173	-0.655022	-2.228539	0.000000	-10.000000	-0.150000	14.150001	364.500000	1023.000000	1023.000000	2046.000000
12.620000	-0.010932	-6.460779	-1.184843	-2.888255	-0.328425	-2.059256	0.000000	-10.000000	-0.150000	14.016666	369.166656	1023.000000	1023.000000	2046.000000
12.640000	-0.010231	-6.046482	-0.979751	-2.825459	-0.291349	-1.949923	0.000000	-10.000000	-0.150000	13.633333	373.833344	1023.000000	1023.000000	2046.000000
12.660000	-0.009192	-5.432605	-0.815578	-2.642028	-0.104952	-1.870046	0.000000	-10.000000	-0.133333	13.150001	378.500000	1023.000000	1023.000000	2046.000000
12.680000	-0.008279	-4.893147	-0.657529	-2.563016	0.053734	-1.726336	0.000000	-10.000000	-0.116667	12.766667	382.833344	1023.000000	1023.000000	2046.000000
12.700000	-0.007461	-4.409567	-0.518985	-2.447180	0.216976	-1.660378	0.000000	-10.000000	-0.100000	12.566667	385.666656	1023.000000	1023.000000	2046.000000
12.720000	-0.006657	-3.934117	-0.340383	-2.330862	0.308683	-1.571555	0.000000	-10.000000	-0.100000	12.200000	390.000000	1023.000000	1023.000000	2046.000000
12.740000	-0.006075	-3.590230	-0.252876	-2.265612	0.435769	-1.507511	0.000000	-10.000000	-0.091667	11.733334	394.166656	1023.000000	1023.000000	2046.000000
12.760000	-0.005414	-3.199432	-0.147344	-2.157206	0.556894	-1.451777	0.000000	-10.000000	-0.083333	11.200000	399.500000	1023.000000	1023.000000	2046.000000
12.780000	-0.005619	-3.320545	-0.152825	-2.113052	0.467090	-1.521758	0.000000	-10.000000	-0.083333	11.033334	403.166656	1023.000000	1023.000000	2046.000000
12.800000	-0.006179	-3.651554	-0.175497	-2.155907	0.409744	-1.729895	0.000000	-10.000000	-0.075000	11.016666	407.000000	1023.000000	1023.000000	2046.000000
12.820000	-0.007149	-4.225203	-0.238044	-2.268022	0.150141	-1.869278	0.000000	-10.000000	-0.066667	10.700000	410.666656	1023.000000	1023.000000	2046.000000
12.840000	-0.007448	-4.401569	-0.121259	-2.291194	0.038973	-2.028089	0.000000	-10.000000	-0.050000	10.083334	414.333344	1023.000000	1023.000000	2046.000000
12.860000	-0.007385	-4.364593	-0.099718	-2.305805	0.085066	-2.044136	0.000000	-10.000000	-0.041667	9.233334	417.666656	1023.000000	1023.000000	2046.000000
12.880000	-0.006833	-4.038151	0.072485	-2.245429	0.235227	-2.100435	0.000000	-10.000000	-0.025000	8.333334	421.000000	1023.000000	1023.000000	2046.000000
12.900000	-0.006098	-3.603694	0.269099	-2.203884	0.269069	-1.937978	0.000000	-10.000000	-0.008333	7.233334	423.833344	1023.000000	1023.000000	2046.000000
12.920000	-0.005440	-3.215042	0.257589	-2.039898	0.503245	-1.935978	0.000000	-10.000000	-0.008333	5.750000	426.333344	1023.000000	1023.000000	2046.000000
12.940000	-0.005229	-3.090550	0.373945	-2.083304	0.408428	-1.789619	0.000000	-10.000000	-0.008333	3.483333	428.500000	1023.000000	1023.000000	2046.000000
12.960000	-0.006039	-3.569111	0.141428	-2.163365	0.394017	-1.941190	0.000000	-10.000000	-0.008333	0.900000	430.000000	1023.000000	1023.000000	2046.000000
12.980000	-0.008457	-4.998313	-0.166460	-2.303820	-0.175948	-2.352086	0.000000	-10.000000	0.008333	-1.583333	430.833344	1023.000000	1023.000000	2046.000000
13.000000	-0.011822	-6.986889	-0.816002	-2.527630	-0.739533	-2.903724	0.000000	-10.000000	0.016667	-3.650000	431.000000	1023.000000	1023.000000	2046.000000
13.020000	-0.014689	-8.681148	-1.371805	-2.767720	-1.252692	-3.288930	0.000000	-10.000000	0.033333	-5.850000	431.000000	1023.000000	1023.000000	2046.000000
13.040000	-0.016629	-9.827503	-1.749328	-2.866081	-1.641139	-3.570955	0.000000	-10.000000	0.050000	-8.316667	431.000000	1023.000000	1023.000000	2046.000000
13.060000	-0.017679	-10.448130	-1.977674	-2.936517	-1.855107	-3.678832	0.000000	-10.000000	0.075000	-10.600000	431.000000	1023.000000	1023.000000	2046.000000
13.080000	-0.018822	-11.123530	-2.297649	-2.874092	-2.059195	-3.892595	0.000000	-10.000000	0.116667	-12.616667	431.000000	1023.000000	1023.000000	2046.000000
13.100000	-0.019795	-11.698696	-2.492454	-2.894843	-2.293997	-4.017402	0.000000	-10.000000	0.158333	-14.533334	427.666656	1023.000000	1023.000000	2046.000000
13.120000	-0.020952	-12.382699	-2.759799	-2.876216	-2.586979	-4.159705	0.000000	-10.000000	0.208333	-16.533333	419.500000	1023.000000	1023.000000	2046.000000
13.140000	-0.022115	-13.069863	-2.879138	-2.858698	-2.943237	-4.388791	0.000000	-10.000000	0.266667	-18.566668	409.333344	1023.000000	1023.000000	2046.000000
13.160000	-0.023080	-13.640261	-3.186699	-2.921507	-3.097072	-4.434982	0.000000	-10.000000	0.333333	-20.716667	400.000000	1023.000000	1023.000000	2046.000000
13.180000	-0.024002	-14.185429	-3.324285	-2.868575	-3.324907	-4.667662	0.000000	-10.000000	0.408333	-22.683334	393.166656	1023.000000	1023.000000	2046.000000
13.200000	-0.025173	-14.876994	-3.516649	-2.952936	-3.640052	-4.767356	0.000000	-10.000000	0.450000	-24.183334	385.500000	1023.000000	1023.000000	2046.000000
13.220000	-0.026178	-15.471286	-3.782308	-2.982460	-3.763035	-4.943483	0.000000	-10.000000	0.483333	-25.066668	377.500000	1023.000000	1023.000000	2046.000000
13.240000	-0.027254	-16.107094	-3.902000	-2.966111	-4.131766	-5.107216	0.000000	-10.000000	0.491667	-25.716667	369.000000	1023.000000	1023.000000	2046.000000
13.260000	-0.027979	-16.535694	-4.060489	-2.964642	-4.290932	-5.219632	0.000000	-10.000000	0.516667	-26.250000	360.500000	1023.000000	1023.000000	2046.000000
13.280000	-0.028613	-16.910103	-4.107936	-3.036212	-4.487058	-5.278898	0.000000	-10.000000	0.533333	-26.850000	351.833344	1023.000000	1023.000000	2046.000000
13.300000	-0.029346	-17.343359	-4.239570	-3.021223	-4.667955	-5.414611	0.000000	-10.000000	0.550000	-27.366667	342.833344	1023.000000	1023.000000	2046.000000
13.320000	-0.030059	-17.765070	-4.303696	-3.073171	-4.904355	-5.483848	0.000000	-10.000000	0.550000	-27.600000	333.666656	1023.000000	1023.000000	2046.000000
13.340000	-0.030582	-18.073765	-4.491883	-3.012815	-5.008464	-5.560603	0.000000	-10.000000	0.550000	-27.733334	324.333344	1023.000000	1023.000000	2046.000000
13.360000	-0.031210	-18.445116	-4.611464	-3.038970	-5.232714	-5.561969	0.000000	-10.000000	0.550000	-27.683334	315.166656	1023.000000	1023.000000	2046.000000
13.380000	-0.032136	-18.992285	-4.841663	-3.062161	-5.369914	-5.718546	0.000000	-10.000000	0.550000	-27.783335	305.833344	1023.000000	1023.000000	2046.000000
13.400000	-0.033191	-19.615891	-4.936294	-3.226627	-5.595979	-5.856991	0.000000	-10.000000	0.550000	-27.783335	296.666656	1023.000000	1023.000000	2046.000000
13.420000	-0.034674	-20.492113	-5.145779	-3.464213	-5.827348	-6.054773	0.000000	-10.000000	0.541667	-27.750000	287.333344	1023.000000	1023.000000	2046.000000
13.440000	-0.036289	-21.446901	-5.218582	-3.720765	-6.167737	-6.339818	0.000000	-10.000000	0.541667	-27.750000	278.166656	1023.000000	1023.000000	2046.000000
13.460000	-0.037767	-22.320221	-5.397363	-3.996294	-6.364073	-6.562492	0.000000	-10.000000	0.541667	-27.666668	268.833344	1023.000000	1023.000000	2046.000000
13.480000	-0.039240	-23.190571	-5.465384	-4.223460	-6.700872	-6.800856	0.000000	-10.000000	0.541667	-27.133333	259.666656	1023.000000	1023.000000	2046.000000
13.500000	-0.040338	-23.840017	-5.584011	-4.315347	-6.953125	-6.987535	0.000000	-10.000000	0.525000	-26.650002	250.500000	1023.000000	1023.000000	2046.000000
13.520000	-0.041226	-24.364540	-5.728008	-4.439875	-7.047519	-7.149138	0.000000	-10.000000	0.508333	-26.200001	241.666672	1023.000000	1023.000000	2046.000000
13.540000	-0.042072	-24.864363	-5.764507	-4.524485	-7.338177	-7.237194	0.000000	-10.000000	0.500000	-26.083334	232.833328	1023.000000	1023.000000	2046.000000
13.560000	-0.042486	-25.109076	-5.865884	-4.591679	-7.348681	-7.302831	0.000000	-10.000000	0.491667	-25.700001	224.166672	1023.000000	1023.000000	2046.000000
13.580000	-0.042849	-25.324053	-5.959976	-4.637283	-7.427248	-7.299545	0.000000	-10.000000	0.483333	-25.133333	215.500000	1023.000000	1023.000000	2046.000000
13.600000	-0.043064	-25.450802	-5.992373	-4.609632	-7.444440	-7.404358	0.000000	-10.000000	0.466667	-24.350000	207.166672	1023.000000	1023.000000	2046.000000
13.620000	-0.043158	-25.506531	-5.961719	-4.618541	-7.566604	-7.359668	0.000000	-10.000000	0.458333	-23.799999	199.000000	1023.000000	1023.000000	2046.000000
13.640000	-0.043324	-25.604473	-6.108685	-4.608996	-7.510335	-7.376458	0.000000	-10.000000	0.416667	-23.350000	191.000000	1023.000000	1023.000000	2046.000000
13.660000	-0.043509	-25.713833	-6.083052	-4.501901	-7.634519	-7.494361	0.000000	-10.000000	0.383333	-23.000000	183.166672	1023.000000	1023.000000	2046.000000
13.680000	-0.043691	-25.821222	-6.177456	-4.619126	-7.617463	-7.407179	0.000000	-10.000000	0.350000	-22.549999	175.500000	1023.000000	1023.000000	2046.000000
13.700000	-0.043903	-25.946747	-6.291150	-4.569076	-7.579433	-7.507088	0.000000	-10.000000	0.350000	-22.116667	168.166672	1023.000000	1023.000000	2046.000000
13.720000	-0.044121	-26.075792	-6.266042	-4.593099	-7.750398	-7.466253	0.000000	-10.000000	0.350000	-21.633333	160.833328	1023.000000	1023.000000	2046.000000
13.740000	-0.044412	-26.247747	-6.330750	-4.638806	-7.756094	-7.522097	0.000000	-10.000000	0.341667	-21.133333	153.666672	1023.000000	1023.000000	2046.000000
13.760000	-0.044622	-26.371708	-6.444632	-4.626519	-7.757429	-7.543128	0.000000	-10.000000	0.333333	-20.433332	146.500000	1023.000000	1023.000000	2046.000000
13.780000	-0.044944	-26.561815	-6.465519	-4.678396	-7.845394	-7.572506	0.000000	-10.000000	0.308333	-19.950001	139.666672	1023.000000	1023.000000	2046.000000
13.800000	-0.045207	-26.717045	-6.569312	-4.703144	-7.850744	-7.593845	0.000000	-10.000000	0.275000	-19.400000	133.000000	1023.000000	1023.000000	2046.000000
13.820000	-0.045583	-26.939415	-6.646402	-4.737484	-7.913318	-7.642210	0.000000	-10.000000	0.241667	-18.916668	126.666664	1023.000000	1023.000000	2046.000000
13.840000	-0.045978	-27.172791	-6.673522	-4.736923	-8.067461	-7.694885	0.000000	-10.000000	0.216667	-18.433334	120.166664	1023.000000	1023.000000	2046.000000
13.860000	-0.046166	-27.284294	-6.808289	-4.794864	-7.992949	-7.688192	0.000000	-10.000000	0.208333	-17.883333	114.000000	1023.000000	1023.000000	2046.000000
13.880000	-0.046677	-27.585991	-6.825857	-4.810795	-8.155108	-7.794230	0.000000	-10.000000	0.208333	-17.333334	108.000000	1023.000000	1023.000000	2046.000000
13.900000	-0.046729	-27.616823	-6.907385	-4.875130	-8.146070	-7.688238	0.000000	-10.000000	0.208333	-16.683334	102.333336	1023.000000	1023.000000	2046.000000
13.920000	-0.047034	-27.797255	-6.965269	-4.876331	-8.128477	-7.827177	0.000000	-10.000000	0.200000	-16.133333	96.833336	1023.000000	1023.000000	2046.000000
13.940000	-0.047257	-27.929119	-6.974814	-4.917135	-8.270132	-7.767038	0.000000	-10.000000	0.183333	-15.600000	91.333336	1023.000000	1023.000000	2046.000000
13.960000	-0.047328	-27.970865	-7.000725	-4.920728	-8.243021	-7.806392	0.000000	-10.000000	0.166667	-15.016666	86.166664	1023.000000	1023.000000	2046.000000
13.980000	-0.047534	-28.092367	-7.049948	-4.903931	-8.317871	-7.820618	0.000000	-10.000000	0.166667	-14.516666	81.000000	1023.000000	1023.000000	2046.000000
14.000000	-0.047632	-28.150545	-7.116726	-4.987248	-8.276798	-7.769773	0.000000	-10.000000	0.158333	-13.933333	76.166664	1023.000000	1023.000000	2046.000000
14.020000	-0.047781	-28.238331	-7.120241	-4.977664	-8.371220	-7.769207	0.000000	-10.000000	0.141667	-13.450000	71.500000	1023.000000	1023.000000	2046.000000
14.040000	-0.048007	-28.372133	-7.190828	-5.015218	-8.366088	-7.799999	0.000000	-10.000000	0.108333	-12.766667	67.166664	1023.000000	1023.000000	2046.000000
14.060000	-0.048081	-28.415779	-7.222709	-5.025971	-8.410166	-7.756933	0.000000	-10.000000	0.075000	-12.300000	63.000000	1023.000000	1023.000000	2046.000000
14.080000	-0.048203	-28.487904	-7.248806	-5.010120	-8.428041	-7.800936	0.000000	-10.000000	0.058333	-11.733334	59.000000	1023.000000	1023.000000	2046.000000
14.100000	-0.048363	-28.582348	-7.350220	-5.055078	-8.417500	-7.759549	0.000000	-10.000000	0.050000	-11.116667	55.000000	1023.000000	1023.000000	2046.000000
14.120000	-0.048615	-28.731419	-7.412660	-5.022654	-8.475722	-7.820383	0.000000	-10.000000	0.050000	-10.450001	51.166668	1023.000000	1023.000000	2046.000000
14.140000	-0.048683	-28.771908	-7.406730	-5.007494	-8.504457	-7.853226	0.000000	-10.000000	0.050000	-9.950001	47.500000	1023.000000	1023.000000	2046.000000
14.160000	-0.048721	-28.794212	-7.446978	-5.094285	-8.523319	-7.729630	0.000000	-10.000000	0.050000	-9.533334	44.166668	1023.000000	1023.000000	2046.000000
14.180000	-0.048799	-28.840155	-7.536442	-5.039919	-8.448946	-7.814849	0.000000	-10.000000	0.041667	-9.083334	41.000000	1023.000000	1023.000000	2046.000000
14.200000	-0.049001	-28.959564	-7.571004	-5.094912	-8.533693	-7.759955	0.000000	-10.000000	0.033333	-8.550000	38.000000	1023.000000	1023.000000	2046.000000
14.220000	-0.049193	-29.073124	-7.600848	-5.076152	-8.561931	-7.834193	0.000000	-10.000000	0.016667	-8.033334	35.166668	1023.000000	1023.000000	2046.000000
14.240000	-0.049393	-29.191456	-7.652885	-5.086887	-8.573557	-7.878128	0.000000	-10.000000	0.008333	-7.483334	32.333332	1023.000000	1023.000000	2046.000000
14.260000	-0.050221	-29.680344	-7.812105	-5.205857	-8.765261	-7.897121	0.000000	-10.000000	0.000000	-6.900000	29.833334	1023.000000	1023.000000	2046.000000
14.280000	-0.051493	-30.432108	-8.033659	-5.258000	-8.956343	-8.184106	0.000000	-10.000000	0.008333	-6.283333	27.500000	1023.000000	1023.000000	2046.000000
14.300000	-0.052977	-31.309486	-8.157602	-5.453103	-9.358815	-8.339966	0.000000	-10.000000	0.008333	-5.733334	25.500000	1023.000000	1023.000000	2046.000000
14.320000	-0.054204	-32.034363	-8.316649	-5.594803	-9.520864	-8.602046	0.000000	-10.000000	0.008333	-5.400000	23.500000	1023.000000	1023.000000	2046.000000
14.340000	-0.054956	-32.478737	-8.382074	-5.709038	-9.698083	-8.689542	0.000000	-10.000000	0.000000	-5.216667	21.500000	1023.000000	1023.000000	2046.000000
14.360000	-0.055472	-32.783695	-8.484209	-5.844779	-9.623534	-8.831173	0.000000	-10.000000	0.008333	-5.183333	19.833334	1023.000000	1023.000000	2046.000000
14.380000	-0.055611	-32.866291	-8.400267	-5.987564	-9.679993	-8.798469	0.000000	-10.000000	0.008333	-5.233334	18.166666	1023.000000	1023.000000	2046.000000
14.400000	-0.055568	-32.840496	-8.428041	-5.975532	-9.603113	-8.833810	0.000000	-10.000000	0.008333	-5.333333	16.500000	1023.000000	1023.000000	2046.000000
14.420000	-0.055344	-32.708126	-8.417723	-6.001507	-9.522901	-8.765994	0.000000	-10.000000	0.000000	-5.550000	14.500000	1023.000000	1023.000000	2046.000000
14.440000	-0.055884	-33.027500	-8.544248	-6.194113	-9.521652	-8.767488	0.000000	-10.000000	0.000000	-5.466667	12.500000	1023.000000	1023.000000	2046.000000
14.460000	-0.057446	-33.950787	-8.763055	-6.405895	-9.806882	-8.974954	0.000000	-10.000000	-0.008333	-4.900000	10.833333	1023.000000	1023.000000	2046.000000
14.480000	-0.060028	-35.476315	-9.217415	-6.683171	-10.311096	-9.264631	0.000000	-10.000000	-0.025000	-3.583333	9.333333	1023.000000	1023.000000	2046.000000
14.500000	-0.062323	-36.833073	-9.759718	-6.916363	-10.559367	-9.597626	0.000000	-10.000000	-0.033333	-2.283333	8.500000	1023.000000	1023.000000	2046.000000
14.520000	-0.064276	-37.987381	-10.132750	-7.159420	-10.968944	-9.726267	0.000000	-10.000000	-0.025000	-1.783333	8.000000	1023.000000	1023.000000	2046.000000
14.540000	-0.065333	-38.611877	-10.411187	-7.213288	-11.052211	-9.935190	0.000000	-10.000000	0.000000	-2.300000	7.500000	1023.000000	1023.000000	2046.000000
14.560000	-0.065916	-38.956192	-10.570274	-7.278888	-11.133813	-9.973216	0.000000	-10.000000	0.008333	-3.483333	6.666667	1023.000000	1023.000000	2046.000000
14.580000	-0.066332	-39.202332	-10.715336	-7.303417	-11.229161	-9.954417	0.000000	-10.000000	0.008333	-4.650000	5.166667	1023.000000	1023.000000	2046.000000
14.600000	-0.066404	-39.244888	-10.851204	-7.307178	-11.165841	-9.920666	0.000000	-10.000000	0.008333	-5.616667	3.833333	1023.000000	1023.000000	2046.000000
14.620000	-0.066822	-39.491707	-11.075204	-7.343946	-11.219227	-9.853331	0.000000	-10.000000	0.016667	-6.100000	2.833333	1023.000000	1023.000000	2046.000000
14.640000	-0.066836	-39.499794	-11.155395	-7.300543	-11.155921	-9.887934	0.000000	-10.000000	0.016667	-6.533333	1.166667	1023.000000	1023.000000	2046.000000
14.660000	-0.066912	-39.544876	-11.201198	-7.418502	-11.178159	-9.747019	0.000000	-10.000000	0.008333	-6.716667	-0.833333	1023.000000	1023.000000	2046.000000
14.680000	-0.067009	-39.602287	-11.249368	-7.368123	-11.181872	-9.802927	0.000000	-10.000000	0.000000	-6.766667	-3.666667	1023.000000	1023.000000	2046.000000
14.700000	-0.066928	-39.554436	-11.244348	-7.367306	-11.140974	-9.801807	0.000000	-10.000000	0.000000	-6.583333	-5.166667	1023.000000	1023.000000	2046.000000
14.720000	-0.066916	-39.547356	-11.197242	-7.373178	-11.229932	-9.747004	0.000000	-10.000000	0.000000	-6.266667	-6.833333	1023.000000	1023.000000	2046.000000
14.740000	-0.066663	-39.398060	-11.217133	-7.349519	-11.053856	-9.777553	0.000000	-10.000000	-0.008333	-5.716667	-8.833333	1023.000000	1023.000000	2046.000000
14.760000	-0.066434	-39.262218	-11.099290	-7.405341	-11.089080	-9.668509	0.000000	-10.000000	-0.016667	-5.166667	-10.833333	1023.000000	1023.000000	2046.000000
14.780000	-0.066044	-39.032135	-11.056676	-7.420235	-10.892231	-9.662992	0.000000	-10.000000	-0.016667	-4.916667	-13.166667	1023.000000	1023.000000	2046.000000
14.800000	-0.065775	-38.872936	-10.865079	-7.447448	-10.916380	-9.644028	0.000000	-10.000000	-0.008333	-4.983334	-14.666667	1023.000000	1023.000000	2046.000000
14.820000	-0.065439	-38.674381	-10.798565	-7.430238	-10.846117	-9.599463	0.000000	-10.000000	0.000000	-4.816667	-16.833334	1023.000000	1023.000000	2046.000000
14.840000	-0.064829	-38.313778	-10.733377	-7.413105	-10.606548	-9.560749	0.000000	-10.000000	0.000000	-4.533333	-17.833334	1023.000000	1023.000000	2046.000000
14.860000	-0.064598	-38.177258	-10.600737	-7.481424	-10.695297	-9.399800	0.000000	-10.000000	0.000000	-4.550000	-19.500000	1023.000000	1023.000000	2046.000000
14.880000	-0.064611	-38.184853	-10.654046	-7.437558	-10.592012	-9.501237	0.000000	-10.000000	0.016667	-5.166667	-21.166666	1023.000000	1023.000000	2046.000000
14.900000	-0.065366	-38.631268	-10.744951	-7.612417	-10.618911	-9.654990	0.000000	-10.000000	0.016667	-6.133334	-23.500000	1023.000000	1023.000000	2046.000000
14.920000	-0.066364	-39.220928	-10.747552	-7.855622	-10.849132	-9.768620	0.000000	-10.000000	0.016667	-6.883334	-25.500000	1023.000000	1023.000000	2046.000000
14.940000	-0.067163	-39.693314	-10.792383	-7.971029	-10.885592	-10.044309	0.000000	-10.000000	0.000000	-7.266667	-26.833334	1023.000000	1023.000000	2046.000000
14.960000	-0.067920	-40.140919	-10.710142	-8.200168	-11.131554	-10.099057	0.000000	-10.000000	0.000000	-6.633334	-29.166666	1023.000000	1023.000000	2046.000000
14.980000	-0.068406	-40.428085	-10.735102	-8.295597	-11.207504	-10.189882	0.000000	-10.000000	0.000000	-5.483334	-31.333334	1023.000000	1023.000000	2046.000000
15.000000	-0.068563	-40.520603	-10.745404	-8.417422	-11.163103	-10.194675	0.000000	-10.000000	0.000000	-3.966667	-34.000000	1023.000000	1023.000000	2046.000000
15.020000	-0.068787	-40.653305	-10.662550	-8.510859	-11.322442	-10.157454	0.000000	-10.000000	0.000000	-3.116667	-35.000000	1023.000000	1023.000000	2046.000000
15.040000	-0.068336	-40.386528	-10.679400	-8.434845	-11.136230	-10.136052	0.000000	-10.000000	0.000000	-2.283333	-36.000000	1023.000000	1023.000000	2046.000000
15.060000	-0.068034	-40.208069	-10.658042	-8.459426	-11.003993	-10.086611	0.000000	-10.000000	0.000000	-1.816667	-36.500000	1023.000000	1023.000000	2046.000000
15.080000	-0.067692	-40.005772	-10.518217	-8.389471	-11.051640	-10.046442	0.000000	-10.000000	-0.008333	-0.900000	-37.000000	1023.000000	1023.000000	2046.000000
15.100000	-0.066861	-39.515060	-10.428558	-8.298843	-10.846428	-9.941230	0.000000	-10.000000	-0.025000	0.166667	-37.000000	1023.000000	1023.000000	2046.000000
15.120000	-0.066392	-39.237865	-10.327977	-8.209639	-10.833658	-9.866592	0.000000	-10.000000	-0.025000	1.450000	-37.000000	1023.000000	1023.000000	2046.000000
15.140000	-0.065762	-38.865162	-10.228268	-8.053780	-10.720641	-9.862475	0.000000	-10.000000	-0.016667	2.283333	-37.000000	1023.000000	1023.000000	2046.000000
15.160000	-0.064984	-38.405315	-10.157297	-8.053721	-10.500917	-9.693380	0.000000	-10.000000	-0.016667	2.733333	-37.000000	1023.000000	1023.000000	2046.000000
15.180000	-0.064529	-38.136616	-10.038801	-8.021224	-10.493073	-9.583520	0.000000	-10.000000	-0.033333	3.000000	-37.000000	1023.000000	1023.000000	2046.000000
15.200000	-0.063816	-37.715141	-9.921242	-7.904733	-10.337835	-9.551332	0.000000	-10.000000	-0.041667	3.316667	-37.000000	1023.000000	1023.000000	2046.000000
15.220000	-0.063454	-37.501274	-9.853762	-7.828006	-10.306563	-9.512945	0.000000	-10.000000	-0.033333	3.383333	-37.000000	1023.000000	1023.000000	2046.000000
15.240000	-0.062697	-37.054043	-9.811317	-7.745449	-10.084773	-9.412503	0.000000	-10.000000	-0.033333	3.433333	-37.000000	1023.000000	1023.000000	2046.000000
15.260000	-0.062472	-36.920990	-9.711661	-7.751565	-10.112679	-9.345084	0.000000	-10.000000	-0.033333	3.400000	-37.000000	1023.000000	1023.000000	2046.000000
15.280000	-0.062085	-36.692444	-9.630541	-7.678832	-10.063706	-9.319366	0.000000	-10.000000	-0.041667	3.400000	-37.000000	1023.000000	1023.000000	2046.000000
15.300000	-0.061630	-36.423077	-9.584066	-7.617690	-9.952107	-9.269214	0.000000	-10.000000	-0.033333	3.400000	-37.000000	1023.000000	1023.000000	2046.000000
15.320000	-0.061609	-36.410995	-9.525552	-7.599784	-10.064407	-9.221253	0.000000	-10.000000	-0.033333	3.433333	-37.000000	1023.000000	1023.000000	2046.000000
15.340000	-0.061019	-36.062069	-9.594869	-7.524378	-9.765469	-9.177355	0.000000	-10.000000	-0.033333	3.616667	-37.000000	1023.000000	1023.000000	2046.000000
15.360000	-0.060872	-35.975487	-9.508732	-7.508376	-9.841455	-9.116926	0.000000	-10.000000	-0.033333	3.850000	-37.000000	1023.000000	1023.000000	2046.000000
15.380000	-0.060678	-35.860481	-9.441803	-7.408091	-9.840817	-9.169769	0.000000	-10.000000	-0.041667	4.033333	-37.000000	1023.000000	1023.000000	2046.000000
15.400000	-0.060184	-35.568779	-9.392554	-7.393754	-9.732985	-9.049487	0.000000	-10.000000	-0.041667	3.983333	-37.000000	1023.000000	1023.000000	2046.000000
15.420000	-0.060022	-35.472794	-9.287992	-7.354337	-9.805719	-9.024746	0.000000	-10.000000	-0.050000	3.733333	-37.000000	1023.000000	1023.000000	2046.000000
15.440000	-0.059514	-35.173061	-9.278883	-7.302501	-9.607152	-8.984526	0.000000	-10.000000	-0.050000	3.533333	-37.000000	1023.000000	1023.000000	2046.000000
15.460000	-0.059173	-34.971363	-9.229477	-7.287849	-9.560837	-8.893200	0.000000	-10.000000	-0.033333	3.166667	-37.000000	1023.000000	1023.000000	2046.000000
15.480000	-0.058975	-34.854202	-9.188052	-7.179813	-9.559866	-8.926473	0.000000	-10.000000	-0.016667	2.933333	-37.000000	1023.000000	1023.000000	2046.000000
15.500000	-0.058428	-34.530689	-9.067214	-7.212226	-9.509686	-8.741564	0.000000	-10.000000	0.000000	2.533333	-17.666666	1023.000000	1023.000000	2046.000000
15.520000	-0.058311	-34.461899	-9.073547	-7.118437	-9.511722	-8.758195	0.000000	-10.000000	0.000000	2.266667	1.833333	1023.000000	1023.000000	2046.000000
15.540000	-0.057778	-34.147015	-9.025455	-7.090344	-9.353281	-8.677936	0.000000	-10.000000	0.000000	2.000000	21.333334	1023.000000	1023.000000	2046.000000
15.560000	-0.057690	-34.094612	-8.994106	-7.093949	-9.396256	-8.610300	0.000000	-10.000000	0.000000	1.516667	21.666666	1023.000000	1023.000000	2046.000000
15.580000	-0.057363	-33.901375	-9.013614	-6.955334	-9.275127	-8.657301	0.000000	-10.000000	-0.008333	0.883333	21.833334	1023.000000	1023.000000	2046.000000
15.600000	-0.057147	-33.774055	-8.909185	-6.985910	-9.319157	-8.559805	0.000000	-10.000000	-0.016667	0.250000	22.000000	1023.000000	1023.000000	2046.000000
15.620000	-0.056967	-33.667683	-8.965485	-6.897833	-9.243318	-8.561048	0.000000	-10.000000	-0.016667	0.000000	22.000000	1023.000000	1023.000000	2046.000000
15.640000	-0.056844	-33.594723	-8.955935	-6.858954	-9.205715	-8.574119	0.000000	-10.000000	-0.016667	0.000000	22.000000	1023.000000	1023.000000	2046.000000
15.660000	-0.056672	-33.493233	-8.992824	-6.789214	-9.156387	-8.554811	0.000000	-10.000000	-0.008333	0.000000	22.000000	1023.000000	1023.000000	2046.000000
15.680000	-0.056411	-33.339096	-8.922080	-6.789122	-9.117922	-8.509973	0.000000	-10.000000	-0.008333	0.000000	22.000000	1023.000000	1023.000000	2046.000000
15.700000	-0.056281	-33.262047	-8.847519	-6.757299	-9.188621	-8.468610	0.000000	-10.000000	0.000000	0.000000	22.000000	1023.000000	1023.000000	2046.000000
15.720000	-0.055914	-33.045231	-8.855042	-6.740078	-9.054255	-8.395858	0.000000	-10.000000	0.000000	0.000000	22.000000	1023.000000	1023.000000	2046.000000
15.740000	-0.055918	-33.047249	-8.789558	-6.690653	-9.140601	-8.426434	0.000000	-10.000000	0.000000	0.000000	22.000000	1023.000000	1023.000000	2046.000000
15.760000	-0.055500	-32.800426	-8.825194	-6.647061	-8.966167	-8.362004	0.000000	-10.000000	0.000000	0.000000	22.000000	1023.000000	1023.000000	2046.000000
15.780000	-0.055607	-32.863575	-8.744449	-6.718866	-9.110333	-8.289926	0.000000	-10.000000	0.000000	0.000000	22.000000	1023.000000	1023.000000	2046.000000
15.800000	-0.055373	-32.725460	-8.789871	-6.544108	-9.005037	-8.386444	0.000000	-10.000000	0.000000	0.000000	22.000000	1023.000000	1023.000000	2046.000000
15.820000	-0.056030	-33.113548	-8.829292	-6.667004	-9.215031	-8.402222	0.000000	-10.000000	0.000000	0.000000	22.000000	1023.000000	1023.000000	2046.000000
15.840000	-0.057076	-33.731670	-9.004404	-6.750268	-9.373260	-8.603739	0.000000	-10.000000	0.000000	0.000000	22.000000	1023.000000	1023.000000	2046.000000
15.860000	-0.058524	-34.587967	-9.043606	-6.910079	-9.800628	-8.833656	0.000000	-10.000000	0.000000	0.000000	22.000000	1023.000000	1023.000000	2046.000000
15.880000	-0.059298	-35.045166	-9.224821	-6.993477	-9.825592	-9.001276	0.000000	-10.000000	0.000000	0.000000	22.000000	1023.000000	1023.000000	2046.000000
15.900000	-0.059828	-35.358238	-9.217362	-7.141016	-9.955092	-9.044766	0.000000	-10.000000	-0.016667	0.000000	22.000000	1023.000000	1023.000000	2046.000000
15.920000	-0.059921	-35.413567	-9.136245	-7.121730	-9.966633	-9.188958	0.000000	-10.000000	-0.016667	0.000000	22.000000	1023.000000	1023.000000	2046.000000
15.940000	-0.059687	-35.275032	-9.113171	-7.149825	-9.821755	-9.190282	0.000000	-10.000000	-0.016667	0.000000	22.000000	1023.000000	1023.000000	2046.000000
15.960000	-0.059579	-35.211426	-9.118833	-7.150730	-9.783982	-9.157883	0.000000	-10.000000	0.000000	0.000000	22.000000	1023.000000	1023.000000	2046.000000
15.980000	-0.059220	-34.999264	-9.071620	-7.080477	-9.698796	-9.148372	0.000000	-10.000000	0.000000	0.000000	22.000000	1023.000000	1023.000000	2046.000000
16.000000	-0.059563	-35.201717	-9.065187	-7.234388	-9.801232	-9.100910	0.000000	-10.000000	0.000000	0.000000	22.000000	1023.000000	1023.000000	2046.000000
16.020000	-0.060898	-35.990776	-9.458379	-7.455986	-9.866061	-9.210349	0.000000	-10.000000	-0.008333	0.266667	22.000000	1023.000000	1023.000000	2046.000000
16.040001	-0.063538	-37.550861	-9.884049	-7.732025	-10.376825	-9.557963	0.000000	-10.000000	-0.025000	0.950000	22.000000	1023.000000	1023.000000	2046.000000
16.059999	-0.065835	-38.908623	-10.448402	-7.888321	-10.674414	-9.897485	0.000000	-10.000000	-0.041667	2.216667	22.000000	1023.000000	1023.000000	2046.000000
16.080000	-0.067612	-39.958794	-10.703848	-8.099497	-11.110218	-10.045231	0.000000	-10.000000	-0.050000	3.433333	22.500000	1023.000000	1023.000000	2046.000000
16.100000	-0.068284	-40.355877	-11.021482	-8.158780	-11.027285	-10.148329	0.000000	-10.000000	-0.033333	3.966667	23.333334	1023.000000	1023.000000	2046.000000
16.120001	-0.068861	-40.696747	-11.097639	-8.178278	-11.210752	-10.210077	0.000000	-10.000000	-0.025000	3.350000	24.666666	1023.000000	1023.000000	2046.000000
16.139999	-0.069001	-40.779503	-11.291994	-8.165100	-11.109774	-10.212636	0.000000	-10.000000	-0.008333	1.866667	25.833334	1023.000000	1023.000000	2046.000000
16.160000	-0.069276	-40.942028	-11.393437	-8.219554	-11.210588	-10.118448	0.000000	-10.000000	-0.008333	0.650000	26.666666	1023.000000	1023.000000	2046.000000
16.180000	-0.069208	-40.901989	-11.542794	-8.149561	-11.098999	-10.110633	0.000000	-10.000000	0.000000	0.000000	27.000000	1023.000000	1023.000000	2046.000000
16.200001	-0.069221	-40.909332	-11.608449	-8.197622	-11.122066	-9.981197	0.000000	-10.000000	0.000000	0.000000	27.000000	1023.000000	1023.000000	2046.000000
16.219999	-0.069083	-40.828117	-11.642114	-8.099568	-11.072171	-10.014262	0.000000	-10.000000	-0.008333	0.000000	27.000000	1023.000000	1023.000000	2046.000000
16.240000	-0.068853	-40.692184	-11.574194	-8.131545	-11.099051	-9.887394	0.000000	-10.000000	-0.008333	0.000000	27.000000	1023.000000	1023.000000	2046.000000
16.260000	-0.068837	-40.682667	-11.641921	-8.092929	-11.037441	-9.910375	0.000000	-10.000000	-0.016667	0.000000	27.000000	1023.000000	1023.000000	2046.000000
16.280001	-0.068600	-40.542881	-11.637894	-8.095038	-10.999880	-9.810071	0.000000	-10.000000	-0.025000	0.000000	27.000000	1023.000000	1023.000000	2046.000000
16.299999	-0.068365	-40.403824	-11.552335	-7.979241	-11.024282	-9.847964	0.000000	-10.000000	-0.025000	0.266667	27.000000	1023.000000	1023.000000	2046.000000
16.320000	-0.067695	-40.007553	-11.531466	-7.919004	-10.792068	-9.765015	0.000000	-10.000000	-0.016667	1.083333	27.000000	1023.000000	1023.000000	2046.000000
16.340000	-0.067057	-39.630638	-11.337307	-8.092780	-10.692476	-9.508076	0.000000	-10.000000	-0.008333	2.083333	27.166666	1023.000000	1023.000000	2046.000000
16.360001	-0.066569	-39.342529	-11.307859	-7.962397	-10.481165	-9.591108	0.000000	-10.000000	-0.016667	2.766667	27.666666	1023.000000	1023.000000	2046.000000
16.379999	-0.065921	-38.959576	-11.033332	-8.014873	-10.510331	-9.401038	0.000000	-10.000000	-0.033333	3.183333	28.500000	1023.000000	1023.000000	2046.000000
16.400000	-0.065116	-38.483387	-11.006458	-7.953153	-10.205241	-9.318533	0.000000	-10.000000	-0.041667	3.700000	29.500000	1023.000000	1023.000000	2046.000000
16.420000	-0.064362	-38.037701	-10.783804	-7.960210	-10.128866	-9.164823	0.000000	-10.000000	-0.050000	4.533333	30.500000	1023.000000	1023.000000	2046.000000
16.440001	-0.063900	-37.764832	-10.765109	-7.938462	-9.926983	-9.134279	0.000000	-10.000000	-0.066667	5.433333	31.833334	1023.000000	1023.000000	2046.000000
16.459999	-0.063954	-37.796593	-10.670851	-8.080255	-9.936657	-9.108830	0.000000	-10.000000	-0.066667	6.133333	33.500000	1023.000000	1023.000000	2046.000000
16.480000	-0.064393	-38.056545	-10.644379	-8.268512	-9.966537	-9.177117	0.000000	-10.000000	-0.066667	6.666667	35.500000	1023.000000	1023.000000	2046.000000
16.500000	-0.064545	-38.146137	-10.646549	-8.412930	-9.880045	-9.206612	0.000000	-10.000000	-0.066667	7.166667	37.666668	1023.000000	1023.000000	2046.000000
16.520000	-0.064944	-38.381886	-10.548745	-8.545920	-10.005090	-9.282130	0.000000	-10.000000	-0.075000	7.983334	40.000000	1023.000000	1023.000000	2046.000000
16.540001	-0.064804	-38.299080	-10.580529	-8.624549	-9.808298	-9.285703	0.000000	-10.000000	-0.075000	9.000000	42.500000	1023.000000	1023.000000	2046.000000
16.559999	-0.064638	-38.201038	-10.364684	-8.724598	-9.912767	-9.198991	0.000000	-10.000000	-0.083333	10.133333	45.333332	1023.000000	1023.000000	2046.000000
16.580000	-0.064019	-37.835377	-10.295869	-8.618445	-9.733419	-9.187644	0.000000	-10.000000	-0.100000	11.166667	48.500000	1023.000000	1023.000000	2046.000000
16.600000	-0.063221	-37.363796	-10.055726	-8.620507	-9.667089	-9.020473	0.000000	-10.000000	-0.125000	12.000000	52.166668	1023.000000	1023.000000	2046.000000
16.620001	-0.062207	-36.764568	-9.967159	-8.522983	-9.405195	-8.869232	0.000000	-10.000000	-0.125000	12.616667	56.000000	1023.000000	1023.000000	2046.000000
16.639999	-0.061059	-36.085976	-9.693505	-8.462193	-9.267841	-8.662438	0.000000	-10.000000	-0.133333	13.133333	60.000000	1023.000000	1023.000000	2046.000000
16.660000	-0.059959	-35.435776	-9.570072	-8.335232	-8.976814	-8.553658	0.000000	-10.000000	-0.150000	13.700000	64.333336	1023.000000	1023.000000	2046.000000
16.680000	-0.058715	-34.700554	-9.384768	-8.159815	-8.759772	-8.396197	0.000000	-10.000000	-0.166667	14.150000	68.833336	1023.000000	1023.000000	2046.000000
16.700001	-0.057690	-34.095074	-9.119336	-8.058517	-8.646218	-8.271001	0.000000	-10.000000	-0.183333	14.616667	73.666664	1023.000000	1023.000000	2046.000000
16.719999	-0.056340	-33.296890	-8.983639	-7.952970	-8.325758	-8.034522	0.000000	-10.000000	-0.191667	14.950000	78.500000	1023.000000	1023.000000	2046.000000
16.740000	-0.055400	-32.741142	-8.683896	-7.852341	-8.252889	-7.952018	0.000000	-10.000000	-0.200000	15.450000	83.500000	1023.000000	1023.000000	2046.000000
16.760000	-0.054145	-31.999420	-8.529902	-7.759761	-7.969157	-7.740601	0.000000	-10.000000	-0.200000	15.716666	88.500000	1023.000000	1023.000000	2046.000000
16.780001	-0.053057	-31.356762	-8.337075	-7.713529	-7.744333	-7.561824	0.000000	-10.000000	-0.216667	16.083334	93.666664	1023.000000	1023.000000	2046.000000
16.799999	-0.052085	-30.781960	-8.232726	-7.547537	-7.520289	-7.481407	0.000000	-10.000000	-0.225000	16.283333	99.000000	1023.000000	1023.000000	2046.000000
16.820000	-0.050978	-30.128088	-8.046627	-7.465533	-7.327106	-7.288822	0.000000	-10.000000	-0.233333	16.783335	104.333336	1023.000000	1023.000000	2046.000000
16.840000	-0.050011	-29.556786	-7.929493	-7.426752	-7.123342	-7.077199	0.000000	-10.000000	-0.216667	17.116667	109.833336	1023.000000	1023.000000	2046.000000
16.860001	-0.049167	-29.057596	-7.752311	-7.287577	-7.024620	-6.993089	0.000000	-10.000000	-0.216667	17.650002	115.500000	1023.000000	1023.000000	2046.000000
16.879999	-0.048230	-28.504103	-7.666713	-7.201344	-6.814687	-6.821357	0.000000	-10.000000	-0.216667	17.850000	121.500000	1023.000000	1023.000000	2046.000000
16.900000	-0.047315	-27.963181	-7.526274	-7.128960	-6.696904	-6.611043	0.000000	-10.000000	-0.233333	18.183334	127.500000	1023.000000	1023.000000	2046.000000
16.920000	-0.046484	-27.472109	-7.441409	-6.970146	-6.509516	-6.551037	0.000000	-10.000000	-0.225000	18.033335	133.500000	1023.000000	1023.000000	2046.000000
16.940001	-0.045687	-27.001205	-7.340139	-6.866294	-6.380809	-6.413963	0.000000	-10.000000	-0.225000	17.950001	139.500000	1023.000000	1023.000000	2046.000000
16.959999	-0.044763	-26.455141	-7.109079	-6.700254	-6.308687	-6.337120	0.000000	-10.000000	-0.216667	18.066668	145.500000	1023.000000	1023.000000	2046.000000
16.980000	-0.043624	-25.781860	-7.027154	-6.597799	-5.975573	-6.181334	0.000000	-10.000000	-0.216667	17.933334	151.500000	1023.000000	1023.000000	2046.000000
17.000000	-0.042649	-25.205633	-6.835919	-6.605227	-5.886242	-5.878245	0.000000	-10.000000	-0.225000	18.316668	161.500000	1023.000000	1023.000000	2046.000000
17.020000	-0.041573	-24.569601	-6.689916	-6.402421	-5.655546	-5.821718	0.000000	-10.000000	-0.233333	18.416668	169.500000	1023.000000	1023.000000	2046.000000
17.040001	-0.040530	-23.953407	-6.534637	-6.307105	-5.485180	-5.626485	0.000000	-10.000000	-0.250000	18.950001	175.500000	1023.000000	1023.000000	2046.000000
17.059999	-0.039311	-23.232586	-6.251749	-6.174741	-5.370824	-5.435273	0.000000	-10.000000	-0.250000	18.950001	177.500000	1023.000000	1023.000000	2046.000000
17.080000	-0.038332	-22.653954	-6.163861	-6.071676	-5.125427	-5.292989	0.000000	-10.000000	-0.250000	19.100000	181.833328	1023.000000	1023.000000	2046.000000
17.100000	-0.037257	-22.018826	-5.981558	-6.007555	-4.970030	-5.059680	0.000000	-10.000000	-0.250000	19.083334	188.166672	1023.000000	1023.000000	2046.000000
17.120001	-0.036298	-21.452290	-5.847075	-5.801789	-4.765366	-5.038061	0.000000	-10.000000	-0.258333	19.116667	194.666672	1023.000000	1023.000000	2046.000000
17.139999	-0.035356	-20.895395	-5.632271	-5.753454	-4.682986	-4.826684	0.000000	-10.000000	-0.258333	18.966667	201.000000	1023.000000	1023.000000	2046.000000
17.160000	-0.034420	-20.342155	-5.453948	-5.670047	-4.517664	-4.700497	0.000000	-10.000000	-0.258333	18.983334	207.333328	1023.000000	1023.000000	2046.000000
17.180000	-0.033488	-19.791391	-5.359815	-5.525674	-4.311736	-4.594167	0.000000	-10.000000	-0.258333	19.100000	213.666672	1023.000000	1023.000000	2046.000000
17.200001	-0.032547	-19.235521	-5.092009	-5.429095	-4.254939	-4.459479	0.000000	-10.000000	-0.258333	19.250000	220.000000	1023.000000	1023.000000	2046.000000
17.219999	-0.031418	-18.568247	-5.086480	-5.340193	-3.883155	-4.258420	0.000000	-10.000000	-0.258333	19.283333	226.333328	1023.000000	1023.000000	2046.000000
17.240000	-0.030752	-18.174212	-4.819644	-5.256331	-3.928141	-4.170095	0.000000	-10.000000	-0.250000	19.266666	232.833328	1023.000000	1023.000000	2046.000000
17.260000	-0.029672	-17.535973	-4.751288	-5.088466	-3.612242	-4.083977	0.000000	-10.000000	-0.250000	19.066668	239.166672	1023.000000	1023.000000	2046.000000
17.280001	-0.028938	-17.102573	-4.509398	-5.057362	-3.598382	-3.937431	0.000000	-10.000000	-0.250000	19.033335	245.666672	1023.000000	1023.000000	2046.000000
17.299999	-0.028000	-16.547775	-4.434884	-4.892751	-3.370126	-3.850014	0.000000	-10.000000	-0.258333	19.116667	252.000000	1023.000000	1023.000000	2046.000000
17.320000	-0.027703	-16.372391	-4.322153	-4.852928	-3.426093	-3.771218	0.000000	-10.000000	-0.258333	19.150000	258.333344	1023.000000	1023.000000	2046.000000
17.340000	-0.027931	-16.506998	-4.317371	-4.863604	-3.467860	-3.858163	0.000000	-10.000000	-0.275000	19.483334	264.833344	1023.000000	1023.000000	2046.000000
17.360001	-0.028390	-16.778761	-4.306070	-4.906807	-3.558636	-4.007248	0.000000	-10.000000	-0.283333	19.750000	271.166656	1023.000000	1023.000000	2046.000000
17.379999	-0.028498	-16.842596	-4.221724	-5.000030	-3.582913	-4.037930	0.000000	-10.000000	-0.308333	20.200001	277.833344	1023.000000	1023.000000	2046.000000
17.400000	-0.028139	-16.630293	-4.145539	-4.949898	-3.441418	-4.093438	0.000000	-10.000000	-0.308333	20.350000	284.500000	1023.000000	1023.000000	2046.000000
17.420000	-0.027324	-16.148445	-3.827858	-4.923528	-3.401100	-3.995958	0.000000	-10.000000	-0.308333	20.450001	291.333344	1023.000000	1023.000000	2046.000000
17.440001	-0.026161	-15.461165	-3.692631	-4.836390	-3.052438	-3.879708	0.000000	-10.000000	-0.300000	20.250000	298.166656	1023.000000	1023.000000	2046.000000
17.459999	-0.025016	-14.784623	-3.361634	-4.736913	-3.023744	-3.662331	0.000000	-10.000000	-0.300000	20.200001	304.833344	1023.000000	1023.000000	2046.000000
17.480000	-0.023648	-13.976213	-3.344906	-4.602230	-2.585073	-3.444005	0.000000	-10.000000	-0.291667	19.933332	313.833344	1023.000000	1023.000000	2046.000000
17.500000	-0.022755	-13.448429	-3.262982	-4.569816	-2.373553	-3.242079	0.000000	-10.000000	-0.283333	20.016666	320.500000	1023.000000	1023.000000	2046.000000
17.520000	-0.023092	-13.647115	-3.379122	-4.605415	-2.354427	-3.308150	0.000000	-10.000000	-0.283333	19.883333	327.166656	1023.000000	1023.000000	2046.000000
17.540001	-0.024777	-14.643188	-3.738514	-4.807012	-2.545974	-3.551687	0.000000	-10.000000	-0.291667	20.150000	331.666656	1023.000000	1023.000000	2046.000000
17.559999	-0.027009	-15.962060	-4.159686	-4.896561	-2.928952	-3.976861	0.000000	-10.000000	-0.300000	20.300001	338.333344	1023.000000	1023.000000	2046.000000
17.580000	-0.028102	-16.608234	-4.441694	-5.047718	-3.066775	-4.052049	0.000000	-10.000000	-0.300000	20.316668	345.166656	1023.000000	1023.000000	2046.000000
17.600000	-0.028234	-16.686163	-4.532858	-5.128524	-3.036912	-3.987869	0.000000	-10.000000	-0.283333	19.916666	351.833344	1023.000000	1023.000000	2046.000000
17.620001	-0.027839	-16.452711	-4.495136	-4.935191	-3.006170	-4.016212	0.000000	-10.000000	-0.275000	19.600000	358.666656	1023.000000	1023.000000	2046.000000
17.639999	-0.027203	-16.076754	-4.512453	-4.937224	-2.813465	-3.813612	0.000000	-10.000000	-0.258333	19.400000	365.166656	1023.000000	1023.000000	2046.000000
17.660000	-0.026561	-15.697713	-4.431615	-4.764019	-2.719850	-3.782229	0.000000	-10.000000	-0.258333	19.266666	371.833344	1023.000000	1023.000000	2046.000000
17.680000	-0.025703	-15.190256	-4.324971	-4.722166	-2.549654	-3.593465	0.000000	-10.000000	-0.250000	19.250000	378.166656	1023.000000	1023.000000	2046.000000
17.700001	-0.024983	-14.764701	-4.239748	-4.646311	-2.425339	-3.453303	0.000000	-10.000000	-0.250000	19.116667	384.833344	1023.000000	1023.000000	2046.000000
17.719999	-0.024009	-14.189409	-4.130643	-4.521945	-2.243224	-3.293597	0.000000	-10.000000	-0.233333	18.833334	391.166656	1023.000000	1023.000000	2046.000000
17.740000	-0.023155	-13.684600	-4.004174	-4.460924	-2.051739	-3.167763	0.000000	-10.000000	-0.225000	18.500000	397.500000	1023.000000	1023.000000	2046.000000
17.760000	-0.022155	-13.093426	-3.865542	-4.365182	-1.827874	-3.034827	0.000000	-10.000000	-0.225000	18.483334	403.500000	1023.000000	1023.000000	2046.000000
17.780001	-0.021003	-12.412566	-3.733810	-4.275517	-1.581443	-2.821796	0.000000	-10.000000	-0.241667	18.866667	409.666656	1023.000000	1023.000000	2046.000000
17.799999	-0.019976	-11.805697	-3.575741	-4.119342	-1.403064	-2.707550	0.000000	-10.000000	-0.258333	19.299999	416.000000	1023.000000	1023.000000	2046.000000
17.820000	-0.018528	-10.950033	-3.360186	-3.912158	-1.100132	-2.577557	0.000000	-10.000000	-0.275000	19.549999	422.500000	1023.000000	1023.000000	2046.000000
17.840000	-0.016951	-10.018115	-3.105177	-3.870646	-0.757613	-2.284679	0.000000	-10.000000	-0.291667	19.716667	429.000000	1023.000000	1023.000000	2046.000000
17.860001	-0.015473	-9.144554	-2.829050	-3.665751	-0.503643	-2.146110	0.000000	-10.000000	-0.291667	19.633333	435.500000	1023.000000	1023.000000	2046.000000
17.879999	-0.013741	-8.121119	-2.555412	-3.396133	-0.178942	-1.990631	0.000000	-10.000000	-0.291667	19.883333	442.000000	1023.000000	1023.000000	2046.000000
17.900000	-0.012042	-7.116856	-2.227090	-3.298262	0.110796	-1.702299	0.000000	-10.000000	-0.291667	20.150000	448.666656	1023.000000	1023.000000	2046.000000
17.920000	-0.010090	-5.963050	-1.952946	-3.038351	0.521272	-1.493025	0.000000	-10.000000	-0.300000	20.583334	455.333344	1023.000000	1023.000000	2046.000000
17.940001	-0.008866	-5.240031	-1.684088	-2.950284	0.747457	-1.353116	0.000000	-10.000000	-0.283333	20.300001	462.166656	1023.000000	1023.000000	2046.000000
17.959999	-0.008079	-4.774452	-1.466200	-2.938524	0.950638	-1.320367	0.000000	-10.000000	-0.266667	19.650000	468.833344	1023.000000	1023.000000	2046.000000
17.980000	-0.007748	-4.579115	-1.240227	-3.043169	1.052446	-1.348165	0.000000	-10.000000	-0.241667	18.816668	475.666656	1023.000000	1023.000000	2046.000000
18.000000	-0.007610	-4.497339	-1.051534	-3.260732	1.097050	-1.282123	0.000000	-10.000000	-0.233333	18.366667	482.166656	1023.000000	1023.000000	2046.000000
18.020000	-0.007033	-4.156505	-0.843722	-3.255293	1.235775	-1.293265	0.000000	-10.000000	-0.233333	18.250000	488.500000	1023.000000	1023.000000	2046.000000
18.040001	-0.006528	-3.857858	-0.558468	-3.331543	1.287214	-1.255061	0.000000	-10.000000	-0.233333	18.366667	494.500000	1023.000000	1023.000000	2046.000000
18.059999	-0.005331	-3.150619	-0.196506	-3.230492	1.385848	-1.109468	0.000000	-10.000000	-0.233333	18.600000	500.500000	1023.000000	1023.000000	2046.000000
18.080000	-0.003995	-2.361137	0.032831	-3.039269	1.684033	-1.038731	0.000000	-10.000000	-0.233333	18.666668	506.500000	1023.000000	1023.000000	2046.000000
18.100000	-0.002605	-1.539737	0.375467	-3.058932	1.842934	-0.699207	0.000000	-10.000000	-0.241667	18.733334	512.833313	1023.000000	1023.000000	2046.000000
18.120001	-0.000895	-0.528675	0.601178	-2.737676	2.214692	-0.606869	0.000000	-10.000000	-0.250000	18.883333	519.166687	1023.000000	1023.000000	2046.000000
18.139999	0.000745	0.440295	1.005724	-2.615562	2.362874	-0.312741	0.000000	-10.000000	-0.258333	19.233334	525.500000	1023.000000	1023.000000	2046.000000
18.160000	0.002682	1.584943	1.291812	-2.311728	2.690289	-0.085430	0.000000	-10.000000	-0.275000	19.800001	531.833313	1023.000000	1023.000000	2046.000000
18.180000	0.004630	2.736147	1.614465	-2.119820	3.081473	0.160029	0.000000	-10.000000	-0.308333	20.600000	538.333313	1023.000000	1023.000000	2046.000000
18.200001	0.006406	3.785832	1.932692	-2.003069	3.300435	0.555775	0.000000	-10.000000	-0.333333	21.350000	545.166687	1023.000000	1023.000000	2046.000000
18.219999	0.008198	4.844827	2.203050	-1.638337	3.666251	0.613863	0.000000	-10.000000	-0.358333	21.916666	552.000000	1023.000000	1023.000000	2046.000000
18.240000	0.009965	5.889198	2.502204	-1.557705	3.919867	1.024833	0.000000	-10.000000	-0.358333	22.083334	559.166687	1023.000000	1023.000000	2046.000000
18.260000	0.011677	6.901372	2.750064	-1.250845	4.211535	1.190617	0.000000	-10.000000	-0.366667	22.083334	566.500000	1023.000000	1023.000000	2046.000000
18.280001	0.013229	7.818326	3.033679	-1.071569	4.426919	1.429297	0.000000	-10.000000	-0.358333	22.050001	574.000000	1023.000000	1023.000000	2046.000000
18.299999	0.014766	8.726911	3.249348	-0.830597	4.669793	1.638367	0.000000	-10.000000	-0.358333	21.916668	581.500000	1023.000000	1023.000000	2046.000000
18.320000	0.016330	9.651066	3.438782	-0.676456	4.978179	1.910561	0.000000	-10.000000	-0.350000	21.833334	588.833313	1023.000000	1023.000000	2046.000000
18.340000	0.017592	10.396876	3.706754	-0.484812	5.057843	2.117091	0.000000	-10.000000	-0.350000	21.600000	596.166687	1023.000000	1023.000000	2046.000000
18.360001	0.018950	11.199554	3.891694	-0.361896	5.360665	2.309093	0.000000	-10.000000	-0.366667	21.733334	603.333313	1023.000000	1023.000000	2046.000000
18.379999	0.020184	11.928589	4.011492	-0.275420	5.601127	2.591391	0.000000	-10.000000	-0.383333	22.033335	610.666687	1023.000000	1023.000000	2046.000000
18.400000	0.021428	12.663914	4.195737	0.009209	5.816044	2.642922	0.000000	-10.000000	-0.391667	22.616667	617.833313	1023.000000	1023.000000	2046.000000
18.420000	0.022813	13.482769	4.435414	0.065227	6.036312	2.945816	0.000000	-10.000000	-0.375000	22.883333	625.333313	1023.000000	1023.000000	2046.000000
18.440001	0.024092	14.238540	4.626028	0.218321	6.241421	3.152770	0.000000	-10.000000	-0.358333	23.133333	632.833313	1023.000000	1023.000000	2046.000000
18.459999	0.025553	15.101850	4.865207	0.333148	6.500943	3.402552	0.000000	-10.000000	-0.366667	23.016666	640.500000	1023.000000	1023.000000	2046.000000
18.480000	0.026889	15.891667	5.126974	0.547679	6.668857	3.548157	0.000000	-10.000000	-0.391667	23.333334	648.166687	1023.000000	1023.000000	2046.000000
18.500000	0.028418	16.794876	5.338159	0.623128	6.994478	3.839111	0.000000	-10.000000	-0.408333	23.583334	656.000000	1023.000000	1023.000000	2046.000000
18.520000	0.029887	17.663116	5.553452	0.731644	7.266394	4.111626	0.000000	-10.000000	-0.408333	24.050001	664.000000	1023.000000	1023.000000	2046.000000
18.540001	0.031007	18.324890	5.673687	0.893751	7.503406	4.254046	0.000000	-10.000000	-0.400000	24.183334	672.000000	1023.000000	1023.000000	2046.000000
18.559999	0.032438	19.170784	5.898932	1.041614	7.772706	4.457533	0.000000	-10.000000	-0.400000	24.400000	680.000000	1023.000000	1023.000000	2046.000000
18.580000	0.033555	19.831295	6.103386	1.151058	7.949452	4.627399	0.000000	-10.000000	-0.416667	24.533335	688.000000	1023.000000	1023.000000	2046.000000
18.600000	0.034762	20.544437	6.257984	1.219887	8.217814	4.848752	0.000000	-10.000000	-0.408333	24.633333	696.000000	1023.000000	1023.000000	2046.000000
18.620001	0.035901	21.217224	6.427971	1.432519	8.417258	4.939476	0.000000	-10.000000	-0.408333	24.250000	704.333313	1023.000000	1023.000000	2046.000000
18.639999	0.036966	21.846985	6.607574	1.464726	8.642583	5.132102	0.000000	-10.000000	-0.391667	24.083334	712.666687	1023.000000	1023.000000	2046.000000
18.660000	0.038104	22.519278	6.737682	1.560053	8.912783	5.308759	0.000000	-10.000000	-0.400000	23.883335	721.000000	1023.000000	1023.000000	2046.000000
18.680000	0.039043	23.074551	6.915660	1.720132	9.060648	5.378111	0.000000	-10.000000	-0.391667	23.900002	729.000000	1023.000000	1023.000000	2046.000000
18.700001	0.039600	23.403448	7.045744	1.805456	9.094262	5.457987	0.000000	-10.000000	-0.375000	23.816668	737.000000	1023.000000	1023.000000	2046.000000
18.719999	0.039461	23.321568	7.044707	1.813592	9.120739	5.342528	0.000000	-10.000000	-0.358333	23.383333	744.833313	1023.000000	1023.000000	2046.000000
18.740000	0.038948	23.018103	7.047833	1.660386	8.962612	5.347272	0.000000	-10.000000	-0.350000	22.833334	752.500000	1023.000000	1023.000000	2046.000000
18.760000	0.038705	22.874573	7.055864	1.754464	8.961796	5.102449	0.000000	-10.000000	-0.333333	22.250000	760.166687	1023.000000	1023.000000	2046.000000
18.780001	0.039113	23.115612	7.193549	1.596881	9.044049	5.281134	0.000000	-10.000000	-0.308333	21.550001	767.666687	1023.000000	1023.000000	2046.000000
18.799999	0.040162	23.735979	7.367472	1.712221	9.328126	5.328161	0.000000	-10.000000	-0.308333	21.300001	775.000000	1023.000000	1023.000000	2046.000000
18.820000	0.041449	24.496485	7.631172	1.769025	9.579069	5.517218	0.000000	-10.000000	-0.308333	20.983334	782.000000	1023.000000	1023.000000	2046.000000
18.840000	0.042943	25.379093	7.870461	1.944710	9.777438	5.786484	0.000000	-10.000000	-0.333333	20.900000	789.166687	1023.000000	1023.000000	2046.000000
18.860001	0.044553	26.330620	8.004421	2.199331	10.168952	5.957914	0.000000	-10.000000	-0.325000	20.799999	796.166687	1023.000000	1023.000000	2046.000000
18.879999	0.045334	26.792427	8.053599	2.129996	10.368464	6.240368	0.000000	-10.000000	-0.316667	20.350000	803.166687	1023.000000	1023.000000	2046.000000
18.900000	0.044180	26.110273	7.912508	2.122636	10.156831	5.918298	0.000000	-10.000000	-0.283333	19.816668	810.000000	1023.000000	1023.000000	2046.000000
18.920000	0.041413	24.475279	7.439996	1.751120	9.794062	5.490101	0.000000	-10.000000	-0.258333	18.983334	816.833313	1023.000000	1023.000000	2046.000000
18.940001	0.038666	22.851654	6.997785	1.541710	9.276637	5.035522	0.000000	-10.000000	-0.233333	18.483334	823.333313	1023.000000	1023.000000	2046.000000
18.959999	0.037352	22.075283	6.683646	1.433876	9.169585	4.788176	0.000000	-10.000000	-0.216667	18.150000	829.500000	1023.000000	1023.000000	2046.000000
18.980000	0.037201	21.985500	6.608728	1.237493	9.195250	4.944030	0.000000	-10.000000	-0.208333	17.583334	835.500000	1023.000000	1023.000000	2046.000000
19.000000	0.037446	22.130661	6.622234	1.427323	9.203197	4.877907	0.000000	-10.000000	-0.208333	17.200001	841.500000	1023.000000	1023.000000	2046.000000
19.020000	0.037757	22.314304	6.647711	1.514978	9.243392	4.908225	0.000000	-10.000000	-0.183333	16.233334	847.500000	1023.000000	1023.000000	2046.000000
19.040001	0.038026	22.473606	6.693224	1.584230	9.201314	4.994837	0.000000	-10.000000	-0.158333	15.550000	853.166687	1023.000000	1023.000000	2046.000000
19.059999	0.038619	22.823694	6.723848	1.734430	9.329259	5.036157	0.000000	-10.000000	-0.116667	13.950001	858.500000	1023.000000	1023.000000	2046.000000
19.080000	0.038881	22.978498	6.750193	1.720505	9.338824	5.168976	0.000000	-10.000000	-0.083333	12.183333	863.333313	1023.000000	1023.000000	2046.000000
19.100000	0.039033	23.068430	6.778477	1.895560	9.328084	5.066310	0.000000	-10.000000	-0.033333	9.783334	867.666687	1023.000000	1023.000000	2046.000000
19.120001	0.039432	23.304386	6.819131	1.916897	9.395548	5.172811	0.000000	-10.000000	-0.008333	6.650000	871.333313	1023.000000	1023.000000	2046.000000
19.139999	0.039574	23.388512	6.799273	2.075497	9.376781	5.136961	0.000000	-10.000000	0.000000	2.616667	874.000000	1023.000000	1023.000000	2046.000000
19.160000	0.039718	23.473347	6.715086	2.163876	9.437552	5.156833	0.000000	-10.000000	0.000000	-1.200000	875.500000	1023.000000	1023.000000	2046.000000
19.180000	0.039490	23.338423	6.798656	2.270721	9.139254	5.129792	0.000000	-10.000000	0.016667	-4.750000	876.000000	1023.000000	1023.000000	2046.000000
19.200001	0.039578	23.390766	6.709684	2.393198	9.223053	5.064830	0.000000	-10.000000	0.033333	-7.616667	876.000000	1023.000000	1023.000000	2046.000000
19.219999	0.039656	23.436981	6.687604	2.412791	9.179709	5.156877	0.000000	-10.000000	0.075000	-10.800000	876.000000	1023.000000	1023.000000	2046.000000
19.240000	0.039183	23.156933	6.683838	2.689318	8.888973	4.894803	0.000000	-10.000000	0.125000	-13.566668	876.000000	1023.000000	1023.000000	2046.000000
19.260000	0.039177	23.153872	6.590015	2.755667	8.839681	4.968510	0.000000	-10.000000	0.191667	-15.783334	876.000000	1023.000000	1023.000000	2046.000000
19.280001	0.038709	22.876974	6.583210	2.913115	8.509018	4.871629	0.000000	-10.000000	0.316667	-19.633333	863.000000	1023.000000	1023.000000	2046.000000
19.299999	0.038131	22.535551	6.429741	2.945095	8.347171	4.813545	0.000000	-10.000000	0.416667	-22.650000	850.000000	1023.000000	1023.000000	2046.000000
19.320000	0.036771	21.731573	6.346775	2.924054	7.891765	4.568978	0.000000	-10.000000	0.500000	-25.100000	837.000000	1023.000000	1023.000000	2046.000000
19.340000	0.035059	20.719923	6.066453	2.783056	7.597196	4.273219	0.000000	-10.000000	0.533333	-26.016666	834.333313	1023.000000	1023.000000	2046.000000
19.360001	0.032928	19.460424	5.911400	2.529176	7.069106	3.950742	0.000000	-10.000000	0.583333	-27.716667	828.500000	1023.000000	1023.000000	2046.000000
19.379999	0.030478	18.012703	5.742641	2.239613	6.546933	3.483516	0.000000	-10.000000	0.675000	-29.700001	819.333313	1023.000000	1023.000000	2046.000000
19.400000	0.028274	16.709776	5.518876	1.910302	6.134979	3.145619	0.000000	-10.000000	0.733333	-31.266666	809.333313	1023.000000	1023.000000	2046.000000
19.420000	0.026017	15.376078	5.360179	1.755718	5.599780	2.660400	0.000000	-10.000000	0.791667	-32.433334	798.833313	1023.000000	1023.000000	2046.000000
19.440001	0.024279	14.348600	5.198376	1.551467	5.224332	2.374426	0.000000	-10.000000	0.825000	-33.433334	788.000000	1023.000000	1023.000000	2046.000000
19.459999	0.022701	13.416519	5.008581	1.457174	4.833954	2.116810	0.000000	-10.000000	0.875000	-34.250000	776.833313	1023.000000	1023.000000	2046.000000
19.480000	0.021382	12.636975	4.853804	1.307370	4.445587	2.030213	0.000000	-10.000000	0.916667	-34.916668	765.500000	1023.000000	1023.000000	2046.000000
19.500000	0.020118	11.889953	4.743132	1.380883	4.052757	1.713180	0.000000	-10.000000	0.941667	-35.416668	753.833313	1023.000000	1023.000000	2046.000000
19.520000	0.018894	11.166106	4.577083	1.282043	3.732877	1.574102	0.000000	-10.000000	0.950000	-35.733334	742.000000	1023.000000	1023.000000	2046.000000
19.540001	0.017632	10.420715	4.325833	1.241000	3.464741	1.389141	0.000000	-10.000000	0.950000	-35.833332	730.000000	1023.000000	1023.000000	2046.000000
19.559999	0.016330	9.651316	4.163828	1.289757	3.097044	1.100687	0.000000	-10.000000	0.950000	-36.133335	718.000000	1023.000000	1023.000000	2046.000000
19.580000	0.015038	8.887696	3.954859	1.209190	2.761306	0.962341	0.000000	-10.000000	0.983333	-36.166668	706.000000	1023.000000	1023.000000	2046.000000
19.600000	0.013717	8.106864	3.782209	1.204670	2.400205	0.719779	0.000000	-10.000000	0.983333	-36.316666	694.000000	1023.000000	1023.000000	2046.000000
19.620001	0.012341	7.293481	3.513426	1.118788	2.124724	0.536543	0.000000	-10.000000	1.000000	-36.266666	682.000000	1023.000000	1023.000000	2046.000000
19.639999	0.011010	6.506680	3.416237	1.147203	1.685653	0.257588	0.000000	-10.000000	1.000000	-36.500000	670.000000	1023.000000	1023.000000	2046.000000
19.660000	0.009551	5.644549	3.191139	1.008917	1.397244	0.047249	0.000000	-10.000000	1.033333	-36.466667	657.833313	1023.000000	1023.000000	2046.000000
19.680000	0.008118	4.797750	2.899834	0.884107	1.121504	-0.107694	0.000000	-10.000000	1.016667	-36.616669	645.500000	1023.000000	1023.000000	2046.000000
19.700001	0.006734	3.979542	2.625803	0.869501	0.864900	-0.380663	0.000000	-10.000000	1.000000	-36.650002	633.166687	1023.000000	1023.000000	2046.000000
19.719999	0.005139	3.037000	2.434626	0.733094	0.435391	-0.566111	0.000000	-10.000000	1.000000	-36.799999	621.000000	1023.000000	1023.000000	2046.000000
19.740000	0.003724	2.201009	2.147346	0.769271	0.157405	-0.873013	0.000000	-10.000000	1.033333	-36.733334	608.833313	1023.000000	1023.000000	2046.000000
19.760000	0.002289	1.352916	1.869932	0.650700	-0.120977	-1.046739	0.000000	-10.000000	1.050000	-36.633331	596.500000	1023.000000	1023.000000	2046.000000
19.780001	0.000996	0.588713	1.652316	0.520986	-0.436107	-1.148482	0.000000	-10.000000	1.050000	-36.466667	584.166687	1023.000000	1023.000000	2046.000000
19.799999	-0.000438	-0.258697	1.321968	0.522191	-0.673905	-1.428950	0.000000	-10.000000	1.050000	-36.516666	572.000000	1023.000000	1023.000000	2046.000000
19.820000	-0.001756	-1.037596	1.099818	0.467290	-0.979469	-1.625236	0.000000	-10.000000	1.033333	-36.450001	560.000000	1023.000000	1023.000000	2046.000000
19.840000	-0.002867	-1.694411	0.798674	0.431168	-1.106223	-1.818028	0.000000	-10.000000	1.000000	-36.350002	548.000000	1023.000000	1023.000000	2046.000000
19.860001	-0.004093	-2.419177	0.621628	0.390039	-1.447803	-1.983039	0.000000	-10.000000	0.966667	-36.083336	536.000000	1023.000000	1023.000000	2046.000000
19.879999	-0.005181	-3.061954	0.411964	0.412986	-1.658224	-2.228680	0.000000	-10.000000	0.941667	-35.783333	524.000000	1023.000000	1023.000000	2046.000000
19.900000	-0.005985	-3.537382	0.232997	0.287650	-1.843238	-2.214790	0.000000	-10.000000	0.925000	-35.533333	512.000000	1023.000000	1023.000000	2046.000000
19.920000	-0.007106	-4.199854	0.061801	0.294585	-2.104735	-2.451505	0.000000	-10.000000	0.916667	-35.299999	500.000000	1023.000000	1023.000000	2046.000000
19.940001	-0.007986	-4.719588	-0.132819	0.261099	-2.256630	-2.591238	0.000000	-10.000000	0.916667	-34.983334	488.000000	1023.000000	1023.000000	2046.000000
19.959999	-0.008854	-5.232621	-0.312558	0.169567	-2.398210	-2.691420	0.000000	-10.000000	0.908333	-34.600002	476.333344	1023.000000	1023.000000	2046.000000
19.980000	-0.009849	-5.820970	-0.558339	0.144161	-2.553226	-2.853566	0.000000	-10.000000	0.883333	-34.100002	464.833344	1023.000000	1023.000000	2046.000000
20.000000	-0.010719	-6.334641	-0.646039	0.071095	-2.825850	-2.933846	0.000000	-10.000000	0.850000	-33.650002	453.500000	1023.000000	1023.000000	2046.000000
20.020000	-0.011627	-6.871695	-0.912836	0.060988	-2.877510	-3.142336	0.000000	-10.000000	0.825000	-33.333336	442.166656	1023.000000	1023.000000	2046.000000
20.040001	-0.012671	-7.488719	-1.013082	-0.046707	-3.181081	-3.247849	0.000000	-10.000000	0.800000	-32.866669	431.000000	1023.000000	1023.000000	2046.000000
20.059999	-0.013534	-7.998728	-1.263620	-0.090817	-3.250174	-3.394117	0.000000	-10.000000	0.775000	-32.549999	420.166656	1023.000000	1023.000000	2046.000000
20.080000	-0.014511	-8.576155	-1.456939	-0.209348	-3.441339	-3.468530	0.000000	-10.000000	0.758333	-32.166668	409.333344	1023.000000	1023.000000	2046.000000
20.100000	-0.015814	-9.346022	-1.789084	-0.267980	-3.630402	-3.658556	0.000000	-10.000000	0.741667	-31.716667	398.500000	1023.000000	1023.000000	2046.000000
20.120001	-0.017731	-10.478793	-2.051584	-0.462194	-4.053080	-3.911935	0.000000	-10.000000	0.741667	-31.183334	387.833344	1023.000000	1023.000000	2046.000000
20.139999	-0.019892	-11.755940	-2.451642	-0.667419	-4.371638	-4.265241	0.000000	-10.000000	0.716667	-30.533335	377.500000	1023.000000	1023.000000	2046.000000
20.160000	-0.021859	-12.918424	-2.678930	-0.915546	-4.785954	-4.537994	0.000000	-10.000000	0.691667	-29.950001	367.500000	1023.000000	1023.000000	2046.000000
20.180000	-0.023455	-13.862077	-2.991702	-1.104407	-4.921391	-4.844577	0.000000	-10.000000	0.650000	-29.483334	357.500000	1023.000000	1023.000000	2046.000000
20.200001	-0.024820	-14.668329	-3.116852	-1.315155	-5.200536	-5.035787	0.000000	-10.000000	0.625000	-29.083334	347.500000	1023.000000	1023.000000	2046.000000
20.219999	-0.025764	-15.226530	-3.337109	-1.464927	-5.279651	-5.144844	0.000000	-10.000000	0.608333	-28.716667	337.666656	1023.000000	1023.000000	2046.000000
20.240000	-0.026217	-15.494296	-3.502455	-1.529592	-5.277626	-5.184623	0.000000	-10.000000	0.600000	-28.266666	328.000000	1023.000000	1023.000000	2046.000000
20.260000	-0.027095	-16.012869	-3.563927	-1.709792	-5.416417	-5.322734	0.000000	-10.000000	0.600000	-27.866667	318.666656	1023.000000	1023.000000	2046.000000
20.280001	-0.028578	-16.889763	-3.800249	-2.085167	-5.626981	-5.377365	0.000000	-10.000000	0.566667	-27.483334	309.333344	1023.000000	1023.000000	2046.000000
20.299999	-0.031604	-18.677782	-4.291079	-2.441265	-6.165050	-5.780388	0.000000	-10.000000	0.525000	-26.733334	300.166656	1023.000000	1023.000000	2046.000000
20.320000	-0.034713	-20.515593	-4.885035	-2.712257	-6.671927	-6.246374	0.000000	-10.000000	0.483333	-25.650000	291.333344	1023.000000	1023.000000	2046.000000
20.340000	-0.037618	-22.232460	-5.459761	-3.062040	-7.137239	-6.573421	0.000000	-10.000000	0.466667	-24.616667	282.666656	1023.000000	1023.000000	2046.000000
20.360001	-0.039947	-23.608822	-5.965169	-3.304840	-7.486015	-6.852797	0.000000	-10.000000	0.458333	-23.900000	274.500000	1023.000000	1023.000000	2046.000000
20.379999	-0.041379	-24.455280	-6.251647	-3.416027	-7.750963	-7.036644	0.000000	-10.000000	0.450000	-23.566668	266.500000	1023.000000	1023.000000	2046.000000
20.400000	-0.042601	-25.177246	-6.606268	-3.548750	-7.850125	-7.172103	0.000000	-10.000000	0.433333	-23.383333	258.833344	1023.000000	1023.000000	2046.000000
20.420000	-0.043486	-25.700081	-6.860440	-3.639887	-8.000275	-7.199480	0.000000	-10.000000	0.425000	-23.250000	251.000000	1023.000000	1023.000000	2046.000000
20.440001	-0.044429	-26.257771	-7.104185	-3.654919	-8.145915	-7.352752	0.000000	-10.000000	0.400000	-23.200001	243.000000	1023.000000	1023.000000	2046.000000
20.459999	-0.045150	-26.683901	-7.325134	-3.816403	-8.255600	-7.286764	0.000000	-10.000000	0.383333	-23.033335	235.333328	1023.000000	1023.000000	2046.000000
20.480000	-0.045830	-27.085703	-7.525217	-3.922942	-8.289011	-7.348532	0.000000	-10.000000	0.358333	-22.900000	227.666672	1023.000000	1023.000000	2046.000000
20.500000	-0.046505	-27.484308	-7.677301	-3.984768	-8.408195	-7.414044	0.000000	-10.000000	0.350000	-22.583334	220.166672	1023.000000	1023.000000	2046.000000
20.520000	-0.047082	-27.825520	-7.774094	-4.098727	-8.460238	-7.492461	0.000000	-10.000000	0.350000	-22.216667	212.500000	1023.000000	1023.000000	2046.000000
20.540001	-0.047496	-28.069921	-7.882950	-4.174401	-8.487324	-7.525246	0.000000	-10.000000	0.341667	-21.666668	205.000000	1023.000000	1023.000000	2046.000000
20.559999	-0.047826	-28.264982	-7.916765	-4.243761	-8.557212	-7.547244	0.000000	-10.000000	0.325000	-20.883333	197.666672	1023.000000	1023.000000	2046.000000
20.580000	-0.047896	-28.306654	-7.994924	-4.286098	-8.471637	-7.553995	0.000000	-10.000000	0.308333	-20.133333	190.666672	1023.000000	1023.000000	2046.000000
20.600000	-0.047721	-28.203190	-7.873764	-4.274651	-8.525447	-7.529328	0.000000	-10.000000	0.283333	-19.400002	184.000000	1023.000000	1023.000000	2046.000000
20.620001	-0.047850	-28.279558	-7.866871	-4.437956	-8.486488	-7.488243	0.000000	-10.000000	0.266667	-19.133333	177.666672	1023.000000	1023.000000	2046.000000
20.639999	-0.047703	-28.192675	-7.885201	-4.432178	-8.398564	-7.476732	0.000000	-10.000000	0.250000	-18.833334	171.166672	1023.000000	1023.000000	2046.000000
20.660000	-0.047629	-28.148455	-7.832360	-4.455088	-8.459244	-7.401763	0.000000	-10.000000	0.233333	-18.566668	164.833328	1023.000000	1023.000000	2046.000000
20.680000	-0.047601	-28.132301	-7.871351	-4.395950	-8.406468	-7.458531	0.000000	-10.000000	0.216667	-17.983334	158.500000	1023.000000	1023.000000	2046.000000
20.700001	-0.048034	-28.387918	-7.980413	-4.470071	-8.423484	-7.513950	0.000000	-10.000000	0.208333	-17.566668	152.500000	1023.000000	1023.000000	2046.000000
20.719999	-0.049125	-29.032658	-8.130631	-4.686483	-8.531131	-7.684412	0.000000	-10.000000	0.208333	-17.233334	146.666672	1023.000000	1023.000000	2046.000000
20.740000	-0.050456	-29.819408	-8.212474	-4.950043	-8.808263	-7.848630	0.000000	-10.000000	0.208333	-17.233334	141.000000	1023.000000	1023.000000	2046.000000
20.760000	-0.051876	-30.658798	-8.361115	-5.275068	-8.927124	-8.095490	0.000000	-10.000000	0.191667	-17.066668	135.333328	1023.000000	1023.000000	2046.000000
20.780001	-0.053039	-31.345753	-8.422396	-5.564076	-9.161557	-8.197723	0.000000	-10.000000	0.175000	-16.683334	129.666672	1023.000000	1023.000000	2046.000000
20.799999	-0.054283	-32.081161	-8.493442	-5.814116	-9.383861	-8.389743	0.000000	-10.000000	0.166667	-15.766667	124.000000	1023.000000	1023.000000	2046.000000
20.820000	-0.054679	-32.315273	-8.562256	-6.009744	-9.364859	-8.378416	0.000000	-10.000000	0.158333	-14.733334	118.833336	1023.000000	1023.000000	2046.000000
20.840000	-0.055222	-32.636158	-8.599036	-6.079557	-9.498230	-8.459333	0.000000	-10.000000	0.133333	-13.700000	113.833336	1023.000000	1023.000000	2046.000000
20.860001	-0.055257	-32.657154	-8.621408	-6.058107	-9.442734	-8.534905	0.000000	-10.000000	0.091667	-12.833333	109.333336	1023.000000	1023.000000	2046.000000
20.879999	-0.055287	-32.674492	-8.608781	-6.159749	-9.439826	-8.466135	0.000000	-10.000000	0.058333	-12.083333	105.000000	1023.000000	1023.000000	2046.000000
20.900000	-0.055150	-32.593895	-8.596363	-6.052280	-9.406917	-8.538334	0.000000	-10.000000	0.058333	-11.266666	101.000000	1023.000000	1023.000000	2046.000000
20.920000	-0.054888	-32.438702	-8.527795	-6.054485	-9.413487	-8.442932	0.000000	-10.000000	0.058333	-10.533334	97.166664	1023.000000	1023.000000	2046.000000
20.940001	-0.054789	-32.380020	-8.629764	-6.056734	-9.255502	-8.438022	0.000000	-10.000000	0.058333	-9.600000	93.666664	1023.000000	1023.000000	2046.000000
20.959999	-0.054452	-32.181057	-8.532085	-6.009174	-9.313211	-8.326587	0.000000	-10.000000	0.033333	-8.766667	90.500000	1023.000000	1023.000000	2046.000000
20.980000	-0.054392	-32.145760	-8.510067	-6.062454	-9.260055	-8.313184	0.000000	-10.000000	0.016667	-7.916667	87.500000	1023.000000	1023.000000	2046.000000
21.000000	-0.053966	-31.894087	-8.480349	-5.958353	-9.153153	-8.302233	0.000000	-10.000000	0.000000	-7.300000	84.833336	1023.000000	1023.000000	2046.000000
21.020000	-0.053944	-31.881010	-8.442143	-5.944399	-9.154142	-8.340326	0.000000	-10.000000	0.000000	-6.933333	82.333336	1023.000000	1023.000000	2046.000000
21.040001	-0.053708	-31.741413	-8.455193	-5.908338	-9.068593	-8.309291	0.000000	-10.000000	0.000000	-6.600000	80.000000	1023.000000	1023.000000	2046.000000
21.059999	-0.053613	-31.685095	-8.420276	-5.957565	-9.078579	-8.228676	0.000000	-10.000000	0.000000	-6.300000	77.666664	1023.000000	1023.000000	2046.000000
21.080000	-0.053489	-31.612108	-8.369243	-5.895468	-9.084454	-8.262944	0.000000	-10.000000	0.000000	-5.933333	75.500000	1023.000000	1023.000000	2046.000000
21.100000	-0.053328	-31.516798	-8.345925	-5.959553	-9.053367	-8.157954	0.000000	-10.000000	0.000000	-5.550000	73.500000	1023.000000	1023.000000	2046.000000
21.120001	-0.053269	-31.481718	-8.398284	-5.861735	-8.968158	-8.253540	0.000000	-10.000000	-0.008333	-5.216667	71.833336	1023.000000	1023.000000	2046.000000
21.139999	-0.053182	-31.430822	-8.362119	-5.878261	-8.977033	-8.213410	0.000000	-10.000000	-0.008333	-4.816667	70.166664	1023.000000	1023.000000	2046.000000
21.160000	-0.053173	-31.425049	-8.367928	-5.768596	-8.964831	-8.323695	0.000000	-10.000000	-0.008333	-4.400000	68.666664	1023.000000	1023.000000	2046.000000
21.180000	-0.052988	-31.315832	-8.293244	-5.816517	-8.983473	-8.222597	0.000000	-10.000000	0.000000	-3.950000	67.000000	1023.000000	1023.000000	2046.000000
21.200001	-0.052894	-31.260101	-8.325086	-5.842211	-8.906540	-8.186264	0.000000	-10.000000	0.000000	-3.500000	65.666664	1023.000000	1023.000000	2046.000000
21.219999	-0.052738	-31.168438	-8.295641	-5.732699	-8.920995	-8.219102	0.000000	-10.000000	0.000000	-3.050000	64.500000	1023.000000	1023.000000	2046.000000
21.240000	-0.052654	-31.118383	-8.257763	-5.762198	-8.895792	-8.202632	0.000000	-10.000000	0.000000	-2.600000	63.500000	1023.000000	1023.000000	2046.000000
21.260000	-0.052362	-30.946125	-8.279970	-5.705682	-8.783930	-8.176542	0.000000	-10.000000	0.000000	-2.233333	62.666668	1023.000000	1023.000000	2046.000000
21.280001	-0.052161	-30.827232	-8.229854	-5.707451	-8.768990	-8.120939	0.000000	-10.000000	0.000000	-2.033333	62.166668	1023.000000	1023.000000	2046.000000
21.299999	-0.051931	-30.691393	-8.193913	-5.594857	-8.733092	-8.169532	0.000000	-10.000000	-0.008333	-1.916667	61.666668	1023.000000	1023.000000	2046.000000
21.320000	-0.051727	-30.570950	-8.181856	-5.658350	-8.677234	-8.053511	0.000000	-10.000000	-0.008333	-1.850000	61.333332	1023.000000	1023.000000	2046.000000
21.340000	-0.051554	-30.468170	-8.116845	-5.531245	-8.713399	-8.106681	0.000000	-10.000000	-0.008333	-1.733333	61.000000	1023.000000	1023.000000	2046.000000
21.360001	-0.051295	-30.315577	-8.096041	-5.559475	-8.661997	-7.998064	0.000000	-10.000000	-0.008333	-1.683333	61.000000	1023.000000	1023.000000	2046.000000
21.379999	-0.051217	-30.269421	-8.109416	-5.504111	-8.630394	-8.025500	0.000000	-10.000000	-0.008333	-1.700000	61.000000	1023.000000	1023.000000	2046.000000
21.400000	-0.051088	-30.192993	-8.078729	-5.497938	-8.653531	-7.962795	0.000000	-10.000000	-0.008333	-1.833333	61.000000	1023.000000	1023.000000	2046.000000
21.420000	-0.050957	-30.115812	-8.096354	-5.507853	-8.598328	-7.913277	0.000000	-10.000000	0.000000	-2.016667	60.833332	1023.000000	1023.000000	2046.000000
21.440001	-0.050948	-30.110441	-8.090749	-5.437933	-8.629625	-7.952133	0.000000	-10.000000	0.000000	-2.283333	60.333332	1023.000000	1023.000000	2046.000000
21.459999	-0.050845	-30.049423	-8.110322	-5.404001	-8.560863	-7.974237	0.000000	-10.000000	-0.008333	-2.600000	59.666668	1023.000000	1023.000000	2046.000000
21.480000	-0.050733	-29.982985	-8.023901	-5.434855	-8.633044	-7.891185	0.000000	-10.000000	-0.008333	-2.916667	58.833332	1023.000000	1023.000000	2046.000000
21.500000	-0.050686	-29.955231	-8.061714	-5.401608	-8.589377	-7.902531	0.000000	-10.000000	-0.008333	-3.116667	58.000000	1023.000000	1023.000000	2046.000000
21.520000	-0.050572	-29.888151	-8.004304	-5.406228	-8.630731	-7.846888	0.000000	-10.000000	0.000000	-3.133333	56.833332	1023.000000	1023.000000	2046.000000
21.540001	-0.050545	-29.872307	-8.050773	-5.412570	-8.539927	-7.869039	0.000000	-10.000000	-0.008333	-3.083333	55.666668	1023.000000	1023.000000	2046.000000
21.559999	-0.050445	-29.812975	-8.040298	-5.350301	-8.524019	-7.898355	0.000000	-10.000000	-0.008333	-3.050000	54.500000	1023.000000	1023.000000	2046.000000
21.580000	-0.050553	-29.876642	-8.011884	-5.386834	-8.612878	-7.865047	0.000000	-10.000000	-0.008333	-3.050000	53.500000	1023.000000	1023.000000	2046.000000
21.600000	-0.050929	-30.098835	-8.183121	-5.399294	-8.602942	-7.913477	0.000000	-10.000000	-0.008333	-2.933333	52.500000	1023.000000	1023.000000	2046.000000
21.620001	-0.052275	-30.894684	-8.261794	-5.495757	-9.017382	-8.119751	0.000000	-10.000000	-0.008333	-2.566667	51.666668	1023.000000	1023.000000	2046.000000
21.639999	-0.053678	-31.723963	-8.528696	-5.663532	-9.167439	-8.364295	0.000000	-10.000000	-0.008333	-1.766667	51.166668	1023.000000	1023.000000	2046.000000
21.660000	-0.054931	-32.464390	-8.638533	-5.848854	-9.476520	-8.500484	0.000000	-10.000000	-0.008333	-0.866667	51.000000	1023.000000	1023.000000	2046.000000
21.680000	-0.055537	-32.822529	-8.693895	-5.903242	-9.554846	-8.670545	0.000000	-10.000000	-0.016667	-0.200000	51.000000	1023.000000	1023.000000	2046.000000
21.700001	-0.055944	-33.062725	-8.702868	-5.998880	-9.572603	-8.788374	0.000000	-10.000000	-0.025000	0.000000	51.000000	1023.000000	1023.000000	2046.000000
21.719999	-0.056169	-33.195675	-8.668856	-6.110975	-9.593175	-8.822669	0.000000	-10.000000	-0.016667	0.000000	51.000000	1023.000000	1023.000000	2046.000000
21.740000	-0.055875	-33.022385	-8.658736	-6.054161	-9.528955	-8.780531	0.000000	-10.000000	-0.008333	-0.583333	51.000000	1023.000000	1023.000000	2046.000000
21.760000	-0.055805	-32.980793	-8.680427	-6.128884	-9.388844	-8.782637	0.000000	-10.000000	0.000000	-1.316667	51.000000	1023.000000	1023.000000	2046.000000
21.780001	-0.055868	-33.017731	-8.745147	-6.244264	-9.331043	-8.697276	0.000000	-10.000000	0.000000	-2.133333	50.500000	1023.000000	1023.000000	2046.000000
21.799999	-0.057612	-34.048702	-8.974693	-6.519222	-9.689850	-8.864936	0.000000	-10.000000	-0.016667	-1.733333	49.833332	1023.000000	1023.000000	2046.000000
21.820000	-0.059816	-35.351231	-9.450678	-6.755515	-9.988128	-9.156911	0.000000	-10.000000	-0.016667	-0.350000	49.166668	1023.000000	1023.000000	2046.000000
21.840000	-0.062415	-36.887383	-9.931700	-7.011647	-10.468624	-9.475410	0.000000	-10.000000	-0.025000	1.333333	49.000000	1023.000000	1023.000000	2046.000000
21.860001	-0.064093	-37.878822	-10.278999	-7.214049	-10.725607	-9.660169	0.000000	-10.000000	-0.016667	2.300000	49.000000	1023.000000	1023.000000	2046.000000
21.879999	-0.065020	-38.426556	-10.516575	-7.363477	-10.834900	-9.711605	0.000000	-10.000000	-0.016667	1.833333	49.000000	1023.000000	1023.000000	2046.000000
21.900000	-0.065592	-38.765148	-10.715425	-7.325395	-10.835937	-9.888392	0.000000	-10.000000	-0.008333	0.300000	49.000000	1023.000000	1023.000000	2046.000000
21.920000	-0.065918	-38.957413	-10.867318	-7.407009	-10.895292	-9.787794	0.000000	-10.000000	0.000000	-1.366667	48.833332	1023.000000	1023.000000	2046.000000
21.940001	-0.066263	-39.161163	-11.006754	-7.406225	-10.940174	-9.808010	0.000000	-10.000000	0.000000	-2.716667	48.333332	1023.000000	1023.000000	2046.000000
21.959999	-0.066309	-39.188850	-11.173018	-7.445425	-10.874557	-9.695849	0.000000	-10.000000	0.000000	-3.683333	47.500000	1023.000000	1023.000000	2046.000000
21.980000	-0.066668	-39.401024	-11.242283	-7.424634	-10.992921	-9.741189	0.000000	-10.000000	0.000000	-4.683333	46.166668	1023.000000	1023.000000	2046.000000
22.000000	-0.066574	-39.345379	-11.272065	-7.449768	-10.933403	-9.690142	0.000000	-10.000000	0.000000	-5.500000	44.500000	1023.000000	1023.000000	2046.000000
22.020000	-0.066743	-39.445107	-11.320742	-7.463596	-10.950409	-9.710361	0.000000	-10.000000	0.000000	-5.900000	42.500000	1023.000000	1023.000000	2046.000000
22.040001	-0.066766	-39.458725	-11.304209	-7.444396	-10.991724	-9.718397	0.000000	-10.000000	0.000000	-6.033333	40.500000	1023.000000	1023.000000	2046.000000
22.059999	-0.066586	-39.352177	-11.296028	-7.453161	-10.934214	-9.668773	0.000000	-10.000000	0.008333	-6.033333	38.500000	1023.000000	1023.000000	2046.000000
22.080000	-0.066427	-39.258350	-11.221878	-7.398036	-10.961448	-9.676990	0.000000	-10.000000	0.016667	-5.933333	36.500000	1023.000000	1023.000000	2046.000000
22.100000	-0.066000	-39.005753	-11.138690	-7.470436	-10.837923	-9.558704	0.000000	-10.000000	0.016667	-5.816667	34.500000	1023.000000	1023.000000	2046.000000
22.120001	-0.065590	-38.763512	-11.061534	-7.428474	-10.690289	-9.583214	0.000000	-10.000000	0.008333	-5.833333	32.500000	1023.000000	1023.000000	2046.000000
22.139999	-0.065264	-38.571125	-10.854667	-7.468182	-10.739040	-9.509236	0.000000	-10.000000	0.000000	-6.016667	30.500000	1023.000000	1023.000000	2046.000000
22.160000	-0.064977	-38.401134	-10.839502	-7.503874	-10.610994	-9.446766	0.000000	-10.000000	0.000000	-6.033333	28.500000	1023.000000	1023.000000	2046.000000
22.180000	-0.064505	-38.122223	-10.710027	-7.423432	-10.582943	-9.405821	0.000000	-10.000000	0.000000	-6.000000	26.500000	1023.000000	1023.000000	2046.000000
22.200001	-0.064106	-37.886871	-10.606715	-7.422493	-10.507072	-9.350590	0.000000	-10.000000	0.000000	-5.850000	24.500000	1023.000000	1023.000000	2046.000000
22.219999	-0.064344	-38.027058	-10.680120	-7.524299	-10.467855	-9.354781	0.000000	-10.000000	0.000000	-5.866667	22.500000	1023.000000	1023.000000	2046.000000
22.240000	-0.064998	-38.414089	-10.688523	-7.663081	-10.582642	-9.479843	0.000000	-10.000000	0.000000	-5.966667	20.500000	1023.000000	1023.000000	2046.000000
22.260000	-0.065927	-38.962677	-10.777503	-7.904671	-10.664955	-9.615549	0.000000	-10.000000	0.008333	-6.066667	18.500000	1023.000000	1023.000000	2046.000000
22.280001	-0.066768	-39.460114	-10.782684	-8.041222	-10.827504	-9.808704	0.000000	-10.000000	0.008333	-5.950000	16.500000	1023.000000	1023.000000	2046.000000
22.299999	-0.067361	-39.810230	-10.815344	-8.215845	-10.906003	-9.873038	0.000000	-10.000000	0.000000	-5.333333	14.666667	1023.000000	1023.000000	2046.000000
22.320000	-0.067824	-40.084141	-10.806355	-8.319726	-10.989530	-9.968530	0.000000	-10.000000	-0.016667	-4.366667	13.000000	1023.000000	1023.000000	2046.000000
22.340000	-0.068124	-40.261070	-10.759562	-8.449247	-11.090539	-9.961724	0.000000	-10.000000	-0.025000	-3.333333	11.666667	1023.000000	1023.000000	2046.000000
22.360001	-0.067964	-40.166451	-10.801524	-8.414929	-10.969041	-9.980954	0.000000	-10.000000	-0.025000	-2.383333	10.666667	1023.000000	1023.000000	2046.000000
22.379999	-0.067882	-40.118523	-10.639711	-8.396451	-11.107617	-9.974742	0.000000	-10.000000	-0.025000	-1.283333	10.166667	1023.000000	1023.000000	2046.000000
22.400000	-0.067169	-39.696724	-10.604374	-8.345460	-10.883630	-9.863259	0.000000	-10.000000	-0.025000	-0.500000	10.000000	1023.000000	1023.000000	2046.000000
22.420000	-0.066742	-39.444298	-10.530518	-8.317875	-10.805079	-9.790826	0.000000	-10.000000	-0.025000	0.000000	10.000000	1023.000000	1023.000000	2046.000000
22.440001	-0.066181	-39.113056	-10.418532	-8.170461	-10.786692	-9.737371	0.000000	-10.000000	-0.033333	0.000000	10.000000	1023.000000	1023.000000	2046.000000
22.459999	-0.065513	-38.717907	-10.318058	-8.113207	-10.633251	-9.653390	0.000000	-10.000000	-0.033333	0.000000	10.000000	1023.000000	1023.000000	2046.000000
22.480000	-0.065127	-38.489815	-10.248582	-8.003632	-10.615516	-9.622085	0.000000	-10.000000	-0.033333	0.000000	10.000000	1023.000000	1023.000000	2046.000000
22.500000	-0.064387	-38.052582	-10.128842	-7.925088	-10.486586	-9.512067	0.000000	-10.000000	-0.016667	0.000000	10.000000	1023.000000	1023.000000	2046.000000
22.520000	-0.064050	-37.853333	-10.097041	-7.863282	-10.428733	-9.464277	0.000000	-10.000000	-0.008333	0.000000	10.000000	1023.000000	1023.000000	2046.000000
22.540001	-0.063432	-37.488480	-10.033783	-7.772612	-10.283582	-9.398502	0.000000	-10.000000	-0.008333	0.000000	10.000000	1023.000000	1023.000000	2046.000000
22.559999	-0.063036	-37.254219	-9.883413	-7.779620	-10.302168	-9.289018	0.000000	-10.000000	-0.008333	0.000000	10.000000	1023.000000	1023.000000	2046.000000
22.580000	-0.062423	-36.891773	-9.875801	-7.715610	-10.100677	-9.199683	0.000000	-10.000000	-0.016667	0.000000	10.000000	1023.000000	1023.000000	2046.000000
22.600000	-0.062271	-36.802326	-9.774416	-7.612400	-10.152832	-9.262680	0.000000	-10.000000	-0.025000	0.000000	10.000000	1023.000000	1023.000000	2046.000000
22.620001	-0.061785	-36.515186	-9.741216	-7.598836	-10.011798	-9.163335	0.000000	-10.000000	-0.025000	0.000000	10.000000	1023.000000	1023.000000	2046.000000
22.639999	-0.061549	-36.375751	-9.713737	-7.584120	-9.958704	-9.119190	0.000000	-10.000000	-0.025000	0.000000	10.000000	1023.000000	1023.000000	2046.000000
22.660000	-0.061358	-36.262329	-9.635321	-7.499275	-10.022224	-9.105510	0.000000	-10.000000	-0.025000	0.000000	10.000000	1023.000000	1023.000000	2046.000000
22.680000	-0.061073	-36.094288	-9.594811	-7.479080	-9.969525	-9.050871	0.000000	-10.000000	-0.033333	0.000000	10.000000	1023.000000	1023.000000	2046.000000
22.700001	-0.060885	-35.983189	-9.530078	-7.416947	-9.977533	-9.058632	0.000000	-10.000000	-0.041667	0.000000	10.000000	1023.000000	1023.000000	2046.000000
22.719999	-0.060598	-35.813133	-9.638324	-7.391891	-9.775910	-9.007006	0.000000	-10.000000	-0.033333	0.000000	10.000000	1023.000000	1023.000000	2046.000000
22.740000	-0.060459	-35.731441	-9.449739	-7.346086	-9.933081	-9.002534	0.000000	-10.000000	-0.041667	0.000000	10.000000	1023.000000	1023.000000	2046.000000
22.760000	-0.060011	-35.466606	-9.469646	-7.324363	-9.781137	-8.891460	0.000000	-10.000000	-0.033333	0.000000	10.000000	1023.000000	1023.000000	2046.000000
22.780001	-0.059925	-35.415829	-9.344963	-7.291230	-9.900012	-8.879623	0.000000	-10.000000	-0.033333	0.000000	10.000000	1023.000000	1023.000000	2046.000000
22.799999	-0.059408	-35.110298	-9.338489	-7.227127	-9.734753	-8.809930	0.000000	-10.000000	-0.025000	0.000000	10.000000	1023.000000	1023.000000	2046.000000
22.820000	-0.059240	-35.010860	-9.294496	-7.191201	-9.755915	-8.769250	0.000000	-10.000000	-0.025000	0.000000	10.000000	1023.000000	1023.000000	2046.000000
22.840000	-0.058820	-34.762569	-9.303426	-7.118885	-9.632817	-8.707441	0.000000	-10.000000	-0.025000	0.000000	10.000000	1023.000000	1023.000000	2046.000000
22.860001	-0.058585	-34.623844	-9.256482	-7.083413	-9.622499	-8.661450	0.000000	-10.000000	-0.033333	0.000000	10.000000	1023.000000	1023.000000	2046.000000
22.879999	-0.058311	-34.461975	-9.220641	-6.969509	-9.605109	-8.666717	0.000000	-10.000000	-0.025000	0.000000	10.000000	1023.000000	1023.000000	2046.000000
22.900000	-0.058117	-34.346855	-9.265808	-6.954571	-9.509222	-8.617255	0.000000	-10.000000	-0.016667	0.000000	10.000000	1023.000000	1023.000000	2046.000000
22.920000	-0.057838	-34.182556	-9.173871	-6.892404	-9.558570	-8.557712	0.000000	-10.000000	0.000000	0.000000	10.000000	1023.000000	1023.000000	2046.000000
22.940001	-0.057791	-34.154430	-9.183659	-6.906978	-9.525755	-8.538040	0.000000	-10.000000	0.000000	0.000000	10.000000	1023.000000	1023.000000	2046.000000
22.959999	-0.057504	-33.985149	-9.218940	-6.750120	-9.473691	-8.542400	0.000000	-10.000000	-0.008333	0.000000	10.000000	1023.000000	1023.000000	2046.000000
22.980000	-0.057401	-33.923759	-9.192567	-6.821997	-9.457749	-8.451446	0.000000	-10.000000	-0.008333	0.000000	10.000000	1023.000000	1023.000000	2046.000000
23.000000	-0.057125	-33.760780	-9.232285	-6.737059	-9.383896	-8.407540	0.000000	-10.000000	-0.025000	0.000000	10.000000	1023.000000	1023.000000	2046.000000
23.020000	-0.057088	-33.738991	-9.136494	-6.684260	-9.422982	-8.495254	0.000000	-10.000000	-0.033333	0.000000	10.000000	1023.000000	1023.000000	2046.000000
23.040001	-0.056776	-33.554707	-9.186284	-6.695402	-9.320027	-8.352994	0.000000	-10.000000	-0.050000	0.000000	10.000000	1023.000000	1023.000000	2046.000000
23.059999	-0.056914	-33.636299	-9.151827	-6.648911	-9.407431	-8.428129	0.000000	-10.000000	-0.050000	0.000000	10.000000	1023.000000	1023.000000	2046.000000
23.080000	-0.057497	-33.980633	-9.278260	-6.666755	-9.523340	-8.512279	0.000000	-10.000000	-0.041667	0.000000	10.000000	1023.000000	1023.000000	2046.000000
23.100000	-0.058357	-34.489140	-9.350683	-6.778432	-9.736967	-8.623059	0.000000	-10.000000	-0.033333	0.000000	10.000000	1023.000000	1023.000000	2046.000000
23.120001	-0.059678	-35.269718	-9.456934	-6.898041	-10.091290	-8.823453	0.000000	-10.000000	-0.016667	0.000000	10.000000	1023.000000	1023.000000	2046.000000
23.139999	-0.060179	-35.565624	-9.551748	-6.983200	-10.095787	-8.934891	0.000000	-10.000000	-0.016667	0.000000	10.000000	1023.000000	1023.000000	2046.000000
23.160000	-0.060711	-35.880482	-9.543983	-7.004953	-10.237836	-9.093709	0.000000	-10.000000	-0.025000	0.000000	10.000000	1023.000000	1023.000000	2046.000000
23.180000	-0.060629	-35.832035	-9.485628	-7.060840	-10.133445	-9.152122	0.000000	-10.000000	-0.025000	0.000000	10.000000	1023.000000	1023.000000	2046.000000
23.200001	-0.060596	-35.812428	-9.404402	-7.093850	-10.185250	-9.128926	0.000000	-10.000000	-0.025000	0.000000	10.000000	1023.000000	1023.000000	2046.000000
23.219999	-0.060229	-35.595463	-9.433873	-7.022374	-10.022914	-9.116302	0.000000	-10.000000	-0.016667	0.000000	10.000000	1023.000000	1023.000000	2046.000000
23.240000	-0.060119	-35.530041	-9.408014	-7.153524	-9.970970	-8.997533	0.000000	-10.000000	-0.016667	0.000000	10.000000	1023.000000	1023.000000	2046.000000
23.260000	-0.060823	-35.946606	-9.569254	-7.276233	-10.045379	-9.055739	0.000000	-10.000000	-0.025000	0.000000	10.000000	1023.000000	1023.000000	2046.000000
23.280001	-0.062909	-37.179451	-9.916389	-7.563165	-10.405321	-9.294577	0.000000	-10.000000	-0.025000	0.333333	10.000000	1023.000000	1023.000000	2046.000000
23.299999	-0.065447	-38.679077	-10.460787	-7.770412	-10.795492	-9.652385	0.000000	-10.000000	-0.041667	1.416667	10.000000	1023.000000	1023.000000	2046.000000
23.320000	-0.067483	-39.882530	-10.867272	-8.013900	-11.131516	-9.869841	0.000000	-10.000000	-0.041667	2.716667	10.000000	1023.000000	1023.000000	2046.000000
23.340000	-0.068964	-40.757900	-11.153334	-8.148412	-11.406285	-10.049869	0.000000	-10.000000	-0.050000	3.350000	10.000000	1023.000000	1023.000000	2046.000000
23.360001	-0.069556	-41.107464	-11.434126	-8.109668	-11.373083	-10.190587	0.000000	-10.000000	-0.033333	2.500000	10.000000	1023.000000	1023.000000	2046.000000
23.379999	-0.069947	-41.338463	-11.469569	-8.172594	-11.506739	-10.189560	0.000000	-10.000000	-0.016667	0.633333	10.000000	1023.000000	1023.000000	2046.000000
23.400000	-0.070198	-41.486984	-11.676963	-8.189719	-11.472914	-10.147388	0.000000	-10.000000	-0.008333	-0.983333	10.000000	1023.000000	1023.000000	2046.000000
23.420000	-0.070275	-41.532722	-11.850844	-8.173967	-11.406264	-10.101647	0.000000	-10.000000	-0.008333	-2.083333	9.833333	1023.000000	1023.000000	2046.000000
23.440001	-0.070531	-41.683697	-11.905615	-8.158529	-11.550398	-10.069156	0.000000	-10.000000	-0.008333	-2.583333	9.333333	1023.000000	1023.000000	2046.000000
23.459999	-0.070586	-41.716152	-11.995070	-8.140124	-11.488328	-10.092631	0.000000	-10.000000	0.000000	-3.166667	8.500000	1023.000000	1023.000000	2046.000000
23.480000	-0.070594	-41.721107	-12.032883	-8.186282	-11.513190	-9.988753	0.000000	-10.000000	0.000000	-3.500000	7.333333	1023.000000	1023.000000	2046.000000
23.500000	-0.070603	-41.726315	-12.057365	-8.132646	-11.478880	-10.057425	0.000000	-10.000000	0.000000	-3.516667	6.000000	1023.000000	1023.000000	2046.000000
23.520000	-0.070486	-41.657406	-12.063298	-8.184734	-11.443168	-9.966207	0.000000	-10.000000	0.000000	-3.133333	4.666667	1023.000000	1023.000000	2046.000000
23.540001	-0.070417	-41.616249	-12.077704	-8.073285	-11.445132	-10.020128	0.000000	-10.000000	0.000000	-2.583333	3.666667	1023.000000	1023.000000	2046.000000
23.559999	-0.069881	-41.299477	-11.946792	-8.043633	-11.348147	-9.960904	0.000000	-10.000000	-0.008333	-1.683333	3.166667	1023.000000	1023.000000	2046.000000
23.580000	-0.069524	-41.088551	-11.870838	-8.050208	-11.273087	-9.894420	0.000000	-10.000000	-0.008333	-0.833333	3.000000	1023.000000	1023.000000	2046.000000
23.600000	-0.069057	-40.812469	-11.776378	-8.062185	-11.122623	-9.851282	0.000000	-10.000000	-0.016667	-0.750000	3.000000	1023.000000	1023.000000	2046.000000
23.620001	-0.068671	-40.584396	-11.611299	-8.053528	-11.096502	-9.823065	0.000000	-10.000000	-0.025000	-0.783333	3.000000	1023.000000	1023.000000	2046.000000
23.639999	-0.068164	-40.285213	-11.527801	-8.080233	-10.974535	-9.702647	0.000000	-10.000000	-0.025000	-0.783333	3.000000	1023.000000	1023.000000	2046.000000
23.660000	-0.067512	-39.899467	-11.374814	-8.063623	-10.847157	-9.613874	0.000000	-10.000000	-0.033333	-0.216667	3.000000	1023.000000	1023.000000	2046.000000
23.680000	-0.067240	-39.738701	-11.329324	-8.023725	-10.769119	-9.616536	0.000000	-10.000000	-0.016667	0.000000	3.000000	1023.000000	1023.000000	2046.000000
23.700001	-0.067335	-39.795174	-11.232427	-8.107294	-10.763246	-9.692206	0.000000	-10.000000	-0.016667	0.000000	3.000000	1023.000000	1023.000000	2046.000000
23.719999	-0.067779	-40.057144	-11.292349	-8.272240	-10.789078	-9.703477	0.000000	-10.000000	-0.016667	0.000000	3.000000	1023.000000	1023.000000	2046.000000
23.740000	-0.068516	-40.493179	-11.314403	-8.404517	-10.862359	-9.911901	0.000000	-10.000000	-0.033333	0.000000	3.000000	1023.000000	1023.000000	2046.000000
23.760000	-0.069156	-40.871262	-11.327388	-8.602698	-10.968798	-9.972375	0.000000	-10.000000	-0.041667	0.333333	3.000000	1023.000000	1023.000000	2046.000000
23.780001	-0.069262	-40.933575	-11.266551	-8.670096	-10.984659	-10.012267	0.000000	-10.000000	-0.041667	1.266667	3.000000	1023.000000	1023.000000	2046.000000
23.799999	-0.069543	-41.099976	-11.217001	-8.786665	-11.075989	-10.020321	0.000000	-10.000000	-0.041667	2.766667	3.000000	1023.000000	1023.000000	2046.000000
23.820000	-0.069436	-41.036949	-11.162628	-8.825885	-11.035018	-10.013418	0.000000	-10.000000	-0.050000	4.416667	3.000000	1023.000000	1023.000000	2046.000000
23.840000	-0.069126	-40.853561	-11.110815	-8.841660	-10.934638	-9.966448	0.000000	-10.000000	-0.058333	5.850000	3.000000	1023.000000	1023.000000	2046.000000
23.860001	-0.068459	-40.459450	-11.028309	-8.716563	-10.809876	-9.904701	0.000000	-10.000000	-0.075000	7.133334	3.000000	1023.000000	1023.000000	2046.000000
23.879999	-0.067678	-39.997971	-10.853625	-8.700996	-10.678814	-9.764535	0.000000	-10.000000	-0.100000	8.466667	3.000000	1023.000000	1023.000000	2046.000000
23.900000	-0.066690	-39.413727	-10.828813	-8.581603	-10.405779	-9.597533	0.000000	-10.000000	-0.125000	10.033334	3.000000	1023.000000	1023.000000	2046.000000
23.920000	-0.065548	-38.738823	-10.604937	-8.497517	-10.253057	-9.383310	0.000000	-10.000000	-0.150000	11.750000	3.000000	1023.000000	1023.000000	2046.000000
23.940001	-0.064297	-37.999416	-10.565654	-8.395877	-9.913900	-9.123984	0.000000	-10.000000	-0.200000	13.700000	6.333333	1023.000000	1023.000000	2046.000000
23.959999	-0.062904	-37.176094	-10.341554	-8.249408	-9.652101	-8.933031	0.000000	-10.000000	-0.241667	15.933333	15.166667	1023.000000	1023.000000	2046.000000
23.980000	-0.061784	-36.514397	-10.181385	-8.193860	-9.450753	-8.688397	0.000000	-10.000000	-0.275000	17.600000	24.000000	1023.000000	1023.000000	2046.000000
24.000000	-0.060360	-35.672749	-10.010530	-8.096012	-9.068374	-8.497831	0.000000	-10.000000	-0.283333	18.833334	31.500000	1023.000000	1023.000000	2046.000000
24.020000	-0.059048	-34.897224	-9.795184	-8.007530	-8.819905	-8.274607	0.000000	-10.000000	-0.300000	19.549999	35.500000	1023.000000	1023.000000	2046.000000
24.040001	-0.057679	-34.088020	-9.641763	-7.843829	-8.461881	-8.140547	0.000000	-10.000000	-0.333333	20.600000	41.833332	1023.000000	1023.000000	2046.000000
24.059999	-0.056409	-33.337799	-9.350560	-7.770717	-8.273187	-7.943335	0.000000	-10.000000	-0.375000	21.650000	48.500000	1023.000000	1023.000000	2046.000000
24.080000	-0.055130	-32.581738	-9.278409	-7.686508	-7.897258	-7.719563	0.000000	-10.000000	-0.400000	22.566666	55.666668	1023.000000	1023.000000	2046.000000
24.100000	-0.053863	-31.832758	-9.082923	-7.527516	-7.670757	-7.551563	0.000000	-10.000000	-0.425000	23.466667	63.166668	1023.000000	1023.000000	2046.000000
24.120001	-0.052844	-31.230616	-8.907327	-7.479903	-7.515625	-7.327761	0.000000	-10.000000	-0.441667	24.400000	70.833336	1023.000000	1023.000000	2046.000000
24.139999	-0.051540	-30.460388	-8.749574	-7.385118	-7.208656	-7.117041	0.000000	-10.000000	-0.475000	25.083334	78.833336	1023.000000	1023.000000	2046.000000
24.160000	-0.050498	-29.844452	-8.601581	-7.291417	-7.039995	-6.911459	0.000000	-10.000000	-0.491667	25.650002	87.000000	1023.000000	1023.000000	2046.000000
24.180000	-0.049255	-29.109585	-8.417914	-7.144678	-6.790893	-6.756100	0.000000	-10.000000	-0.516667	26.150002	95.500000	1023.000000	1023.000000	2046.000000
24.200001	-0.048095	-28.424044	-8.160954	-7.095970	-6.640373	-6.526747	0.000000	-10.000000	-0.533333	26.616667	104.166664	1023.000000	1023.000000	2046.000000
24.219999	-0.046827	-27.674686	-8.054472	-6.984971	-6.287962	-6.347281	0.000000	-10.000000	-0.533333	26.783335	113.000000	1023.000000	1023.000000	2046.000000
24.240000	-0.045456	-26.864235	-7.814044	-6.892452	-6.056827	-6.100912	0.000000	-10.000000	-0.533333	26.500000	122.000000	1023.000000	1023.000000	2046.000000
24.260000	-0.044424	-26.254513	-7.627488	-6.828718	-5.905269	-5.893039	0.000000	-10.000000	-0.533333	26.383333	130.833328	1023.000000	1023.000000	2046.000000
24.280001	-0.042947	-25.381708	-7.428122	-6.695223	-5.548012	-5.710352	0.000000	-10.000000	-0.533333	26.400000	139.500000	1023.000000	1023.000000	2046.000000
24.299999	-0.041792	-24.699350	-7.219121	-6.566319	-5.419998	-5.493914	0.000000	-10.000000	-0.516667	26.350000	148.166672	1023.000000	1023.000000	2046.000000
24.320000	-0.040509	-23.941036	-6.988089	-6.419861	-5.179879	-5.353207	0.000000	-10.000000	-0.500000	26.150000	157.000000	1023.000000	1023.000000	2046.000000
24.340000	-0.039346	-23.253408	-6.759048	-6.354248	-5.013552	-5.126562	0.000000	-10.000000	-0.508333	25.866667	165.833328	1023.000000	1023.000000	2046.000000
24.360001	-0.038060	-22.493238	-6.554016	-6.215149	-4.766158	-4.957915	0.000000	-10.000000	-0.516667	25.983334	174.500000	1023.000000	1023.000000	2046.000000
24.379999	-0.037001	-21.867481	-6.360811	-6.133703	-4.610267	-4.762700	0.000000	-10.000000	-0.516667	25.900000	183.166672	1023.000000	1023.000000	2046.000000
24.400000	-0.035812	-21.164833	-6.164982	-5.976840	-4.405402	-4.617609	0.000000	-10.000000	-0.508333	25.900000	191.833328	1023.000000	1023.000000	2046.000000
24.420000	-0.034592	-20.443781	-5.998307	-5.869768	-4.160387	-4.415318	0.000000	-10.000000	-0.500000	25.750000	200.500000	1023.000000	1023.000000	2046.000000
24.440001	-0.033555	-19.830849	-5.797447	-5.732493	-4.023676	-4.277233	0.000000	-10.000000	-0.500000	25.650000	209.166672	1023.000000	1023.000000	2046.000000
24.459999	-0.032391	-19.143007	-5.604432	-5.592212	-3.786968	-4.159394	0.000000	-10.000000	-0.491667	25.566668	217.666672	1023.000000	1023.000000	2046.000000
24.480000	-0.031452	-18.588142	-5.427713	-5.544522	-3.716868	-3.899038	0.000000	-10.000000	-0.491667	25.633333	226.333328	1023.000000	1023.000000	2046.000000
24.500000	-0.030941	-18.286180	-5.395613	-5.418324	-3.560516	-3.911727	0.000000	-10.000000	-0.491667	25.950001	234.833328	1023.000000	1023.000000	2046.000000
24.520000	-0.031128	-18.396683	-5.342711	-5.436960	-3.640301	-3.976709	0.000000	-10.000000	-0.508333	26.233334	243.500000	1023.000000	1023.000000	2046.000000
24.540001	-0.031073	-18.364389	-5.277438	-5.403924	-3.642912	-4.040115	0.000000	-10.000000	-0.500000	26.483334	252.166672	1023.000000	1023.000000	2046.000000
24.559999	-0.030670	-18.125841	-5.122211	-5.413905	-3.585305	-4.004420	0.000000	-10.000000	-0.483333	26.666668	261.000000	1023.000000	1023.000000	2046.000000
24.580000	-0.029755	-17.585024	-4.910359	-5.374447	-3.439513	-3.860704	0.000000	-10.000000	-0.458333	26.850000	270.000000	1023.000000	1023.000000	2046.000000
24.600000	-0.028607	-16.906462	-4.757990	-5.256380	-3.143101	-3.748991	0.000000	-10.000000	-0.441667	26.733334	279.000000	1023.000000	1023.000000	2046.000000
24.620001	-0.027208	-16.080057	-4.476793	-5.168553	-2.948467	-3.486245	0.000000	-10.000000	-0.441667	26.333334	288.000000	1023.000000	1023.000000	2046.000000
24.639999	-0.025847	-15.275807	-4.356816	-4.938971	-2.681435	-3.298586	0.000000	-10.000000	-0.441667	25.966667	296.833344	1023.000000	1023.000000	2046.000000
24.660000	-0.024405	-14.423440	-4.173677	-4.867761	-2.346514	-3.035489	0.000000	-10.000000	-0.450000	25.500000	305.500000	1023.000000	1023.000000	2046.000000
24.680000	-0.023748	-14.035192	-4.194497	-4.808434	-2.158522	-2.873739	0.000000	-10.000000	-0.441667	25.450001	314.000000	1023.000000	1023.000000	2046.000000
24.700001	-0.024784	-14.647205	-4.319701	-4.860053	-2.348373	-3.119078	0.000000	-10.000000	-0.425000	25.266666	322.500000	1023.000000	1023.000000	2046.000000
24.719999	-0.026826	-15.854295	-4.686654	-5.092462	-2.673755	-3.401425	0.000000	-10.000000	-0.408333	25.250000	331.000000	1023.000000	1023.000000	2046.000000
24.740000	-0.028314	-16.733778	-5.028276	-5.215238	-2.870070	-3.620194	0.000000	-10.000000	-0.391667	24.666666	339.500000	1023.000000	1023.000000	2046.000000
24.760000	-0.028795	-17.017672	-5.139226	-5.251258	-2.948874	-3.678313	0.000000	-10.000000	-0.391667	24.299999	347.833344	1023.000000	1023.000000	2046.000000
24.780001	-0.028409	-16.789822	-5.104051	-5.242849	-2.858925	-3.583997	0.000000	-10.000000	-0.375000	23.666666	356.000000	1023.000000	1023.000000	2046.000000
24.799999	-0.027767	-16.410532	-5.089220	-5.142823	-2.712287	-3.466201	0.000000	-10.000000	-0.383333	23.383333	364.000000	1023.000000	1023.000000	2046.000000
24.820000	-0.027053	-15.988371	-5.045506	-5.009412	-2.579510	-3.353943	0.000000	-10.000000	-0.383333	23.366667	371.833344	1023.000000	1023.000000	2046.000000
24.840000	-0.026242	-15.508824	-4.967404	-4.921115	-2.411837	-3.208468	0.000000	-10.000000	-0.400000	23.766666	379.500000	1023.000000	1023.000000	2046.000000
24.860001	-0.025312	-14.959563	-4.888373	-4.793657	-2.236027	-3.041506	0.000000	-10.000000	-0.400000	24.200001	387.166656	1023.000000	1023.000000	2046.000000
24.879999	-0.024310	-14.367329	-4.716870	-4.741236	-2.081324	-2.827899	0.000000	-10.000000	-0.391667	24.116667	395.333344	1023.000000	1023.000000	2046.000000
24.900000	-0.023189	-13.704778	-4.719851	-4.631119	-1.743245	-2.610562	0.000000	-10.000000	-0.400000	24.233334	403.666656	1023.000000	1023.000000	2046.000000
24.920000	-0.022227	-13.136084	-4.516549	-4.486482	-1.620759	-2.512293	0.000000	-10.000000	-0.400000	24.250000	412.000000	1023.000000	1023.000000	2046.000000
24.940001	-0.021024	-12.425342	-4.412888	-4.425356	-1.305799	-2.281299	0.000000	-10.000000	-0.425000	24.633333	420.000000	1023.000000	1023.000000	2046.000000
24.959999	-0.019919	-11.772178	-4.256094	-4.224054	-1.103082	-2.188948	0.000000	-10.000000	-0.433333	24.799999	428.000000	1023.000000	1023.000000	2046.000000
24.980000	-0.018548	-10.962075	-4.136313	-4.141724	-0.795857	-1.888181	0.000000	-10.000000	-0.450000	25.116667	436.000000	1023.000000	1023.000000	2046.000000
25.000000	-0.016904	-9.990498	-3.879933	-3.980857	-0.441628	-1.688080	0.000000	-10.000000	-0.450000	25.066668	444.333344	1023.000000	1023.000000	2046.000000
25.020000	-0.015473	-9.144425	-3.583795	-3.800699	-0.222581	-1.537350	0.000000	-10.000000	-0.450000	24.933334	452.666656	1023.000000	1023.000000	2046.000000
25.040001	-0.013820	-8.167618	-3.356863	-3.572100	0.181207	-1.419861	0.000000	-10.000000	-0.450000	24.800001	461.166656	1023.000000	1023.000000	2046.000000
25.059999	-0.012119	-7.162592	-3.089052	-3.361332	0.466674	-1.178883	0.000000	-10.000000	-0.450000	24.850000	469.500000	1023.000000	1023.000000	2046.000000
25.080000	-0.010492	-6.201032	-2.825581	-3.209105	0.823454	-0.989801	0.000000	-10.000000	-0.433333	24.583334	477.833344	1023.000000	1023.000000	2046.000000
25.100000	-0.008918	-5.270578	-2.569009	-3.079127	1.102151	-0.724593	0.000000	-10.000000	-0.408333	24.350000	486.000000	1023.000000	1023.000000	2046.000000
25.120001	-0.007974	-4.712629	-2.345750	-3.030284	1.408447	-0.745041	0.000000	-10.000000	-0.375000	23.766666	494.000000	1023.000000	1023.000000	2046.000000
25.139999	-0.007298	-4.313106	-2.092896	-3.143239	1.537648	-0.614619	0.000000	-10.000000	-0.358333	23.466667	502.000000	1023.000000	1023.000000	2046.000000
25.160000	-0.007176	-4.240859	-1.944266	-3.281163	1.664193	-0.679623	0.000000	-10.000000	-0.350000	23.066668	510.000000	1023.000000	1023.000000	2046.000000
25.180000	-0.006846	-4.045950	-1.633042	-3.385753	1.662387	-0.689541	0.000000	-10.000000	-0.366667	22.700001	517.833313	1023.000000	1023.000000	2046.000000
25.200001	-0.006145	-3.631515	-1.423991	-3.444342	1.893826	-0.657008	0.000000	-10.000000	-0.366667	22.416666	525.500000	1023.000000	1023.000000	2046.000000
25.219999	-0.005271	-3.115113	-1.076513	-3.410969	2.004196	-0.631828	0.000000	-10.000000	-0.358333	22.400000	533.000000	1023.000000	1023.000000	2046.000000
25.240000	-0.004080	-2.411314	-0.741497	-3.407354	2.199537	-0.462000	0.000000	-10.000000	-0.350000	22.533335	540.500000	1023.000000	1023.000000	2046.000000
25.260000	-0.002646	-1.563866	-0.485481	-3.264520	2.486027	-0.299892	0.000000	-10.000000	-0.375000	22.983334	548.000000	1023.000000	1023.000000	2046.000000
25.280001	-0.001093	-0.646067	-0.139999	-3.087456	2.675716	-0.094328	0.000000	-10.000000	-0.400000	23.333334	555.500000	1023.000000	1023.000000	2046.000000
25.299999	0.000640	0.378043	0.205366	-2.959346	3.020351	0.111671	0.000000	-10.000000	-0.416667	23.916668	563.166687	1023.000000	1023.000000	2046.000000
25.320000	0.002522	1.490536	0.462641	-2.718318	3.399357	0.346857	0.000000	-10.000000	-0.416667	24.300001	571.000000	1023.000000	1023.000000	2046.000000
25.340000	0.004412	2.607337	0.818540	-2.499905	3.711270	0.577431	0.000000	-10.000000	-0.416667	24.333334	579.000000	1023.000000	1023.000000	2046.000000
25.360001	0.006292	3.718581	1.223235	-2.281107	3.979601	0.796852	0.000000	-10.000000	-0.425000	24.500000	587.333313	1023.000000	1023.000000	2046.000000
25.379999	0.008206	4.849673	1.521151	-2.094341	4.348803	1.074060	0.000000	-10.000000	-0.416667	24.316668	595.666687	1023.000000	1023.000000	2046.000000
25.400000	0.009872	5.834320	1.774317	-1.901887	4.703414	1.258475	0.000000	-10.000000	-0.416667	24.366667	604.000000	1023.000000	1023.000000	2046.000000
25.420000	0.011640	6.879228	2.146008	-1.752821	4.905338	1.580704	0.000000	-10.000000	-0.400000	23.983334	612.000000	1023.000000	1023.000000	2046.000000
25.440001	0.013278	7.847579	2.371476	-1.497679	5.272602	1.701180	0.000000	-10.000000	-0.400000	23.850000	620.000000	1023.000000	1023.000000	2046.000000
25.459999	0.014876	8.791846	2.711075	-1.284061	5.501899	1.862934	0.000000	-10.000000	-0.400000	23.583334	628.000000	1023.000000	1023.000000	2046.000000
25.480000	0.016599	9.810085	2.949143	-1.134759	5.871777	2.123925	0.000000	-10.000000	-0.416667	23.583334	636.000000	1023.000000	1023.000000	2046.000000
25.500000	0.017992	10.633476	3.208094	-0.969454	6.146002	2.248834	0.000000	-10.000000	-0.416667	23.633333	644.000000	1023.000000	1023.000000	2046.000000
25.520000	0.019410	11.471172	3.432423	-0.801097	6.359960	2.479887	0.000000	-10.000000	-0.408333	23.766666	651.666687	1023.000000	1023.000000	2046.000000
25.540001	0.020709	12.238844	3.683532	-0.656479	6.597316	2.614474	0.000000	-10.000000	-0.391667	23.933332	659.333313	1023.000000	1023.000000	2046.000000
25.559999	0.022137	13.083251	4.007304	-0.546740	6.802497	2.820190	0.000000	-10.000000	-0.391667	24.133333	667.000000	1023.000000	1023.000000	2046.000000
25.580000	0.023684	13.997365	4.256949	-0.469280	7.108774	3.100923	0.000000	-10.000000	-0.408333	24.350000	675.333313	1023.000000	1023.000000	2046.000000
25.600000	0.025019	14.786429	4.441922	-0.273876	7.421278	3.197105	0.000000	-10.000000	-0.416667	24.533333	683.666687	1023.000000	1023.000000	2046.000000
25.620001	0.026567	15.701386	4.707133	-0.126674	7.695598	3.425330	0.000000	-10.000000	-0.433333	24.600000	692.000000	1023.000000	1023.000000	2046.000000
25.639999	0.027953	16.520275	5.003524	0.027613	7.929708	3.559429	0.000000	-10.000000	-0.441667	24.783335	700.000000	1023.000000	1023.000000	2046.000000
25.660000	0.029480	17.422602	5.217225	0.171720	8.246685	3.786973	0.000000	-10.000000	-0.450000	24.666668	708.166687	1023.000000	1023.000000	2046.000000
25.680000	0.031090	18.374149	5.487596	0.241243	8.508413	4.136897	0.000000	-10.000000	-0.450000	24.550001	716.500000	1023.000000	1023.000000	2046.000000
25.700001	0.032467	19.188095	5.753422	0.455079	8.712470	4.267124	0.000000	-10.000000	-0.433333	24.516666	724.833313	1023.000000	1023.000000	2046.000000
25.719999	0.034054	20.125710	5.973435	0.593706	9.008104	4.550464	0.000000	-10.000000	-0.416667	24.683334	730.333313	1023.000000	1023.000000	2046.000000
25.740000	0.035197	20.801468	6.163023	0.754255	9.199540	4.684648	0.000000	-10.000000	-0.383333	24.366667	738.333313	1023.000000	1023.000000	2046.000000
25.760000	0.036610	21.636526	6.339111	0.906317	9.469250	4.921849	0.000000	-10.000000	-0.375000	23.833334	746.333313	1023.000000	1023.000000	2046.000000
25.780001	0.037784	22.330631	6.491799	1.070409	9.679069	5.089355	0.000000	-10.000000	-0.350000	23.150000	757.000000	1023.000000	1023.000000	2046.000000
25.799999	0.038583	22.802275	6.682342	1.232989	9.746268	5.140675	0.000000	-10.000000	-0.350000	22.783335	765.000000	1023.000000	1023.000000	2046.000000
25.820000	0.038937	23.011667	6.781782	1.269199	9.701110	5.259577	0.000000	-10.000000	-0.325000	22.350000	772.666687	1023.000000	1023.000000	2046.000000
25.840000	0.038699	22.870874	6.710359	1.287610	9.699642	5.173264	0.000000	-10.000000	-0.350000	22.183334	780.166687	1023.000000	1023.000000	2046.000000
25.860001	0.038595	22.809538	6.685454	1.296830	9.656621	5.170633	0.000000	-10.000000	-0.366667	22.183334	787.500000	1023.000000	1023.000000	2046.000000
25.879999	0.038718	22.882185	6.729928	1.291911	9.671782	5.188564	0.000000	-10.000000	-0.383333	22.133335	795.000000	1023.000000	1023.000000	2046.000000
25.900000	0.039207	23.171158	6.900882	1.385139	9.772102	5.113034	0.000000	-10.000000	-0.366667	22.050001	802.500000	1023.000000	1023.000000	2046.000000
25.920000	0.040367	23.857162	7.125348	1.402110	10.002283	5.327422	0.000000	-10.000000	-0.341667	21.716667	809.833313	1023.000000	1023.000000	2046.000000
25.940001	0.042025	24.836481	7.374796	1.594431	10.254419	5.612834	0.000000	-10.000000	-0.325000	21.233334	817.166687	1023.000000	1023.000000	2046.000000
25.959999	0.043415	25.658091	7.440908	1.778297	10.557375	5.881511	0.000000	-10.000000	-0.308333	20.866667	824.333313	1023.000000	1023.000000	2046.000000
25.980000	0.044339	26.204470	7.572690	1.902333	10.661887	6.067559	0.000000	-10.000000	-0.300000	20.450001	831.333313	1023.000000	1023.000000	2046.000000
26.000000	0.043904	25.947479	7.462578	1.814120	10.654946	6.015835	0.000000	-10.000000	-0.300000	20.633333	838.166687	1023.000000	1023.000000	2046.000000
26.020000	0.041458	24.501858	7.003375	1.554786	10.313718	5.629978	0.000000	-10.000000	-0.291667	20.366667	845.000000	1023.000000	1023.000000	2046.000000
26.040001	0.038662	22.848995	6.496814	1.333337	9.875770	5.143074	0.000000	-10.000000	-0.291667	20.416666	851.833313	1023.000000	1023.000000	2046.000000
26.059999	0.037017	21.876783	6.196316	1.125768	9.553916	5.000783	0.000000	-10.000000	-0.291667	19.950001	858.666687	1023.000000	1023.000000	2046.000000
26.080000	0.036649	21.659761	6.064431	1.114238	9.519253	4.961839	0.000000	-10.000000	-0.300000	19.916668	865.333313	1023.000000	1023.000000	2046.000000
26.100000	0.036676	21.675512	6.052433	1.090596	9.496339	5.036144	0.000000	-10.000000	-0.308333	19.966667	872.000000	1023.000000	1023.000000	2046.000000
26.120001	0.037207	21.989208	6.050733	1.271606	9.588109	5.078760	0.000000	-10.000000	-0.308333	20.083334	878.666687	1023.000000	1023.000000	2046.000000
26.139999	0.037914	22.407421	6.053837	1.374058	9.699574	5.279952	0.000000	-10.000000	-0.316667	20.216667	885.333313	1023.000000	1023.000000	2046.000000
26.160000	0.038455	22.726734	6.032456	1.497597	9.842484	5.354197	0.000000	-10.000000	-0.308333	20.250000	892.166687	1023.000000	1023.000000	2046.000000
26.180000	0.039351	23.256474	6.177956	1.580308	9.966452	5.531759	0.000000	-10.000000	-0.308333	20.383333	898.833313	1023.000000	1023.000000	2046.000000
26.200001	0.040220	23.770157	6.196005	1.669370	10.186436	5.718345	0.000000	-10.000000	-0.300000	20.066668	905.666687	1023.000000	1023.000000	2046.000000
26.219999	0.041291	24.403139	6.302738	1.796758	10.450376	5.853268	0.000000	-10.000000	-0.300000	19.866667	912.500000	1023.000000	1023.000000	2046.000000
26.240000	0.042185	24.931196	6.492380	1.868001	10.529305	6.041510	0.000000	-10.000000	-0.308333	19.800001	919.166687	1023.000000	1023.000000	2046.000000
26.260000	0.043259	25.566166	6.605215	2.042289	10.821963	6.096699	0.000000	-10.000000	-0.308333	19.850000	925.833313	1023.000000	1023.000000	2046.000000
26.280001	0.044492	26.294743	6.739589	2.186687	11.021632	6.346834	0.000000	-10.000000	-0.316667	19.783333	932.333313	1023.000000	1023.000000	2046.000000
26.299999	0.045841	27.091835	6.881021	2.314836	11.316218	6.579759	0.000000	-10.000000	-0.308333	19.683332	939.000000	1023.000000	1023.000000	2046.000000
26.320000	0.047406	28.017179	7.097978	2.537045	11.664551	6.717607	0.000000	-10.000000	-0.308333	19.799999	945.666687	1023.000000	1023.000000	2046.000000
26.340000	0.048842	28.865908	7.397695	2.733769	11.793693	6.940751	0.000000	-10.000000	-0.300000	19.750000	952.166687	1023.000000	1023.000000	2046.000000
26.360001	0.050757	29.997328	7.664402	3.052527	12.219660	7.060738	0.000000	-10.000000	-0.300000	19.883333	958.833313	1023.000000	1023.000000	2046.000000
26.379999	0.052834	31.224985	8.025819	3.241498	12.475627	7.482041	0.000000	-10.000000	-0.291667	19.683332	965.333313	1023.000000	1023.000000	2046.000000
26.400000	0.054533	32.229031	8.336204	3.497380	12.793152	7.602295	0.000000	-10.000000	-0.283333	19.549999	972.000000	1023.000000	1023.000000	2046.000000
26.420000	0.056105	33.158070	8.625065	3.621690	13.095221	7.816092	0.000000	-10.000000	-0.266667	18.950001	978.666687	1023.000000	1023.000000	2046.000000
26.440001	0.056731	33.527946	8.827580	3.655687	13.253181	7.791500	0.000000	-10.000000	-0.241667	18.483334	985.166687	1023.000000	1023.000000	2046.000000
26.459999	0.057264	33.842861	9.076818	3.555847	13.302382	7.907814	0.000000	-10.000000	-0.225000	17.716667	991.500000	1023.000000	1023.000000	2046.000000
26.480000	0.057556	34.015450	9.246461	3.419755	13.439530	7.909704	0.000000	-10.000000	-0.225000	17.083334	997.500000	1023.000000	1023.000000	2046.000000
26.500000	0.057972	34.261730	9.510353	3.348595	13.541375	7.861407	0.000000	-10.000000	-0.208333	16.516668	1003.166687	1023.000000	1023.000000	2046.000000
26.520000	0.058574	34.617096	9.869277	3.228553	13.529934	7.989333	0.000000	-10.000000	-0.183333	16.333334	1008.833313	1023.000000	1023.000000	2046.000000
26.540001	0.059564	35.202572	10.094995	3.276503	13.803501	8.027575	0.000000	-10.000000	-0.166667	15.916667	1014.166687	1023.000000	1023.000000	2046.000000
26.559999	0.060649	35.843376	10.329022	3.321606	13.940147	8.252600	0.000000	-10.000000	-0.183333	15.483334	1019.666687	1023.000000	1023.000000	2046.000000
26.580000	0.062104	36.703362	10.639938	3.526794	14.181885	8.354743	0.000000	-10.000000	-0.200000	15.116667	1024.833374	1023.000000	1023.000000	2046.000000
26.600000	0.063825	37.720856	10.895249	3.670047	14.422089	8.733468	0.000000	-10.000000	-0.200000	14.933333	1030.000000	1023.000000	1023.000000	2046.000000
26.620001	0.065458	38.685902	11.179775	3.996268	14.641557	8.868300	0.000000	-10.000000	-0.200000	14.683333	1035.000000	1023.000000	1023.000000	2046.000000
26.639999	0.067112	39.662914	11.521017	4.164440	14.778655	9.198804	0.000000	-10.000000	-0.183333	14.166667	1040.000000	1023.000000	1023.000000	2046.000000
26.660000	0.068889	40.713245	11.777078	4.449731	15.029732	9.456705	0.000000	-10.000000	-0.166667	13.633333	1044.833374	1023.000000	1023.000000	2046.000000
26.680000	0.070361	41.583332	12.010165	4.714094	15.258441	9.600632	0.000000	-10.000000	-0.141667	13.050000	1049.500000	1023.000000	1023.000000	2046.000000
26.700001	0.071489	42.250172	12.224748	4.874059	15.311035	9.840329	0.000000	-10.000000	-0.125000	12.333333	1053.833374	1023.000000	1023.000000	2046.000000
26.719999	0.072818	43.035179	12.407047	5.107603	15.580676	9.939851	0.000000	-10.000000	-0.091667	11.100000	1058.000000	1023.000000	1023.000000	2046.000000
26.740000	0.073761	43.592934	12.513812	5.226683	15.663017	10.189422	0.000000	-10.000000	-0.058333	9.566667	1062.000000	1023.000000	1023.000000	2046.000000
26.760000	0.074656	44.121975	12.679483	5.523329	15.773410	10.145754	0.000000	-10.000000	-0.025000	7.666667	1065.500000	1023.000000	1023.000000	2046.000000
26.780001	0.075233	44.462971	12.771470	5.519243	15.793460	10.378798	0.000000	-10.000000	-0.016667	5.050000	1068.333374	1023.000000	1023.000000	2046.000000
26.799999	0.075682	44.728344	12.883394	5.808630	15.776568	10.259751	0.000000	-10.000000	-0.008333	1.450000	1070.333374	1023.000000	1023.000000	2046.000000
26.820000	0.075847	44.825306	12.957527	5.821854	15.672113	10.373813	0.000000	-10.000000	-0.008333	-1.933333	1071.500000	1023.000000	1023.000000	2046.000000
26.840000	0.075882	44.846043	12.886309	6.007703	15.724528	10.227503	0.000000	-10.000000	0.008333	-5.016667	1072.000000	1023.000000	1023.000000	2046.000000
26.860001	0.075640	44.703205	13.016776	6.028333	15.439805	10.218289	0.000000	-10.000000	0.025000	-7.433333	1072.000000	1023.000000	1023.000000	2046.000000
26.879999	0.075383	44.551170	12.910117	6.141052	15.442907	10.057094	0.000000	-10.000000	0.041667	-10.016667	1072.000000	1023.000000	1023.000000	2046.000000
26.900000	0.074815	44.215527	12.955643	6.105317	15.125777	10.028791	0.000000	-10.000000	0.066667	-12.166667	1072.000000	1023.000000	1023.000000	2046.000000
26.920000	0.074563	44.066727	12.837859	6.298002	15.124899	9.805967	0.000000	-10.000000	0.125000	-14.233334	1072.000000	1023.000000	1023.000000	2046.000000
26.940001	0.073943	43.700207	12.926147	6.283967	14.742248	9.747846	0.000000	-10.000000	0.191667	-16.466667	1064.500000	1023.000000	1023.000000	2046.000000
26.959999	0.073710	43.562386	12.825706	6.505569	14.672534	9.558576	0.000000	-10.000000	0.300000	-19.783333	1052.500000	1023.000000	1023.000000	2046.000000
26.980000	0.072855	43.057247	12.678264	6.586278	14.319126	9.473578	0.000000	-10.000000	0.366667	-22.383333	1040.500000	1023.000000	1023.000000	2046.000000
27.000000	0.071421	42.209625	12.467423	6.622077	13.895766	9.224358	0.000000	-10.000000	0.450000	-24.883333	1033.333374	1023.000000	1023.000000	2046.000000
27.020000	0.070007	41.374088	12.243498	6.535146	13.522146	9.073298	0.000000	-10.000000	0.500000	-26.166666	1027.666626	1023.000000	1023.000000	2046.000000
27.040001	0.068019	40.199116	12.002395	6.443344	13.057063	8.696315	0.000000	-10.000000	0.566667	-27.950001	1018.833313	1023.000000	1023.000000	2046.000000
27.059999	0.066803	39.480297	11.862051	6.439365	12.824729	8.354151	0.000000	-10.000000	0.625000	-29.316668	1009.333313	1023.000000	1023.000000	2046.000000
27.080000	0.065609	38.775215	11.832337	6.281692	12.356536	8.304649	0.000000	-10.000000	0.683333	-30.533333	999.500000	1023.000000	1023.000000	2046.000000
27.100000	0.064399	38.059559	11.502205	6.351397	12.184384	8.021572	0.000000	-10.000000	0.733333	-31.633333	989.333313	1023.000000	1023.000000	2046.000000
27.120001	0.061857	36.557529	11.190036	6.139117	11.554819	7.673556	0.000000	-10.000000	0.783333	-32.766666	978.833313	1023.000000	1023.000000	2046.000000
27.139999	0.058626	34.647934	10.714392	5.804454	11.074706	7.054382	0.000000	-10.000000	0.833333	-33.716667	968.000000	1023.000000	1023.000000	2046.000000
27.160000	0.054006	31.917675	10.149205	5.208386	10.201935	6.358150	0.000000	-10.000000	0.875000	-34.466667	956.666687	1023.000000	1023.000000	2046.000000
27.180000	0.049495	29.251272	9.481800	4.870991	9.437282	5.461200	0.000000	-10.000000	0.916667	-34.766666	945.166687	1023.000000	1023.000000	2046.000000
27.200001	0.045156	26.687300	8.770541	4.463112	8.575216	4.878429	0.000000	-10.000000	0.941667	-34.950001	933.500000	1023.000000	1023.000000	2046.000000
27.219999	0.041889	24.756527	8.188445	4.270172	7.966421	4.331489	0.000000	-10.000000	0.958333	-35.200001	921.833313	1023.000000	1023.000000	2046.000000
27.240000	0.039256	23.200216	7.746979	4.129829	7.421124	3.902284	0.000000	-10.000000	0.958333	-35.566666	910.000000	1023.000000	1023.000000	2046.000000
27.260000	0.036819	21.760202	7.393014	4.016185	6.865042	3.485962	0.000000	-10.000000	0.983333	-35.950001	898.000000	1023.000000	1023.000000	2046.000000
27.280001	0.034820	20.578775	7.000589	3.967864	6.473349	3.136973	0.000000	-10.000000	1.033333	-36.566669	886.000000	1023.000000	1023.000000	2046.000000
27.299999	0.032811	19.391354	6.584090	3.945701	6.063497	2.798066	0.000000	-10.000000	1.083333	-37.150002	874.000000	1023.000000	1023.000000	2046.000000
27.320000	0.031142	18.404730	6.296305	3.945966	5.681886	2.480572	0.000000	-10.000000	1.100000	-37.866669	861.666687	1023.000000	1023.000000	2046.000000
27.340000	0.029215	17.266182	5.942500	3.791057	5.262420	2.270204	0.000000	-10.000000	1.133333	-38.000000	849.166687	1023.000000	1023.000000	2046.000000
27.360001	0.027668	16.351915	5.656436	3.681641	4.985536	2.028302	0.000000	-10.000000	1.166667	-38.549999	836.333313	1023.000000	1023.000000	2046.000000
27.379999	0.025772	15.231331	5.457953	3.506476	4.494944	1.771957	0.000000	-10.000000	1.208333	-38.666668	823.500000	1023.000000	1023.000000	2046.000000
27.400000	0.024470	14.461649	5.191867	3.418286	4.318295	1.533201	0.000000	-10.000000	1.200000	-39.166668	810.500000	1023.000000	1023.000000	2046.000000
27.420000	0.022794	13.471224	4.949318	3.323324	3.926698	1.271884	0.000000	-10.000000	1.200000	-39.216667	797.500000	1023.000000	1023.000000	2046.000000
27.440001	0.021588	12.758311	4.780191	3.262594	3.694903	1.020623	0.000000	-10.000000	1.191667	-39.616669	784.500000	1023.000000	1023.000000	2046.000000
27.459999	0.020552	12.146292	4.671037	3.095552	3.402346	0.977357	0.000000	-10.000000	1.200000	-39.800003	771.333313	1023.000000	1023.000000	2046.000000
27.480000	0.019433	11.485059	4.539228	3.132482	3.147329	0.666020	0.000000	-10.000000	1.208333	-40.266666	758.000000	1023.000000	1023.000000	2046.000000
27.500000	0.018416	10.884110	4.334152	3.052715	2.901362	0.595881	0.000000	-10.000000	1.225000	-40.483334	744.500000	1023.000000	1023.000000	2046.000000
27.520000	0.017464	10.321383	4.020969	3.123673	2.706026	0.470717	0.000000	-10.000000	1.225000	-40.650002	731.000000	1023.000000	1023.000000	2046.000000
27.540001	0.016169	9.555712	3.824235	3.011528	2.301879	0.418069	0.000000	-10.000000	1.216667	-40.383335	717.500000	1023.000000	1023.000000	2046.000000
27.559999	0.014696	8.685180	3.420053	3.023448	2.054412	0.187266	0.000000	-10.000000	1.191667	-40.366669	704.000000	1023.000000	1023.000000	2046.000000
27.580000	0.012463	7.365869	3.086811	2.756826	1.561746	-0.039515	0.000000	-10.000000	1.191667	-40.183334	690.500000	1023.000000	1023.000000	2046.000000
27.600000	0.010155	6.001356	2.717044	2.515019	1.146709	-0.377417	0.000000	-10.000000	1.200000	-40.200001	677.000000	1023.000000	1023.000000	2046.000000
27.620001	0.007928	4.685162	2.415794	2.201006	0.786149	-0.717786	0.000000	-10.000000	1.208333	-40.000000	663.666687	1023.000000	1023.000000	2046.000000
27.639999	0.005489	3.243773	2.194922	1.907793	0.262409	-1.121351	0.000000	-10.000000	1.225000	-39.933334	650.333313	1023.000000	1023.000000	2046.000000
27.660000	0.003655	2.160167	1.917246	1.592504	-0.032917	-1.316666	0.000000	-10.000000	1.216667	-39.766666	637.000000	1023.000000	1023.000000	2046.000000
27.680000	0.001478	0.873733	1.628273	1.345103	-0.508728	-1.590914	0.000000	-10.000000	1.216667	-39.533333	623.666687	1023.000000	1023.000000	2046.000000
27.700001	0.000150	0.088571	1.400471	1.265276	-0.754742	-1.822435	0.000000	-10.000000	1.183333	-39.316666	610.500000	1023.000000	1023.000000	2046.000000
27.719999	-0.001441	-0.851789	1.156118	1.066375	-1.130308	-1.943974	0.000000	-10.000000	1.166667	-39.200001	601.833313	1023.000000	1023.000000	2046.000000
27.740000	-0.002510	-1.483656	0.895441	0.991997	-1.274673	-2.096422	0.000000	-10.000000	1.133333	-38.966667	588.833313	1023.000000	1023.000000	2046.000000
27.760000	-0.003723	-2.200053	0.686005	0.833973	-1.569728	-2.150303	0.000000	-10.000000	1.108333	-38.633335	575.833313	1023.000000	1023.000000	2046.000000
27.780001	-0.004487	-2.651627	0.474857	0.930329	-1.676981	-2.379833	0.000000	-10.000000	1.066667	-37.816666	558.666687	1023.000000	1023.000000	2046.000000
27.799999	-0.005476	-3.236477	0.305750	0.749415	-1.922606	-2.369035	0.000000	-10.000000	1.050000	-37.299999	546.166687	1023.000000	1023.000000	2046.000000
27.820000	-0.006167	-3.644575	0.048323	0.790425	-1.965090	-2.518232	0.000000	-10.000000	1.041667	-36.600002	533.666687	1023.000000	1023.000000	2046.000000
27.840000	-0.007154	-4.228049	-0.129963	0.659865	-2.209950	-2.548001	0.000000	-10.000000	1.033333	-36.416668	521.333313	1023.000000	1023.000000	2046.000000
27.860001	-0.008093	-4.783218	-0.249521	0.629945	-2.440101	-2.723541	0.000000	-10.000000	1.000000	-36.033333	509.000000	1023.000000	1023.000000	2046.000000
27.879999	-0.008700	-5.141886	-0.476137	0.588802	-2.466493	-2.788057	0.000000	-10.000000	0.966667	-35.833332	497.000000	1023.000000	1023.000000	2046.000000
27.900000	-0.009678	-5.719408	-0.672178	0.480836	-2.670370	-2.857695	0.000000	-10.000000	0.941667	-35.283333	485.166656	1023.000000	1023.000000	2046.000000
27.920000	-0.010441	-6.170490	-0.925181	0.522677	-2.728445	-3.039541	0.000000	-10.000000	0.933333	-34.750000	473.500000	1023.000000	1023.000000	2046.000000
27.940001	-0.011508	-6.801007	-1.017844	0.347203	-3.074955	-3.055412	0.000000	-10.000000	0.916667	-34.200001	462.000000	1023.000000	1023.000000	2046.000000
27.959999	-0.012171	-7.193083	-1.254963	0.382271	-3.108380	-3.212010	0.000000	-10.000000	0.900000	-33.916668	450.500000	1023.000000	1023.000000	2046.000000
27.980000	-0.013189	-7.794577	-1.388662	0.240174	-3.366265	-3.279824	0.000000	-10.000000	0.858333	-33.533333	439.166656	1023.000000	1023.000000	2046.000000
28.000000	-0.013955	-8.247666	-1.633273	0.234894	-3.441818	-3.407469	0.000000	-10.000000	0.816667	-33.316666	428.000000	1023.000000	1023.000000	2046.000000
28.020000	-0.014832	-8.765750	-1.798366	0.115217	-3.638575	-3.444026	0.000000	-10.000000	0.775000	-32.983334	417.000000	1023.000000	1023.000000	2046.000000
28.040001	-0.015803	-9.339527	-1.944625	0.090867	-3.850200	-3.635569	0.000000	-10.000000	0.758333	-32.616669	406.000000	1023.000000	1023.000000	2046.000000
28.059999	-0.016337	-9.655072	-2.156816	0.028848	-3.871863	-3.655241	0.000000	-10.000000	0.750000	-32.033333	395.166656	1023.000000	1023.000000	2046.000000
28.080000	-0.017400	-10.283130	-2.371007	-0.010806	-4.044848	-3.856468	0.000000	-10.000000	0.733333	-31.566668	384.333344	1023.000000	1023.000000	2046.000000
28.100000	-0.017848	-10.548081	-2.420433	-0.118401	-4.184721	-3.824526	0.000000	-10.000000	0.716667	-31.083334	373.833344	1023.000000	1023.000000	2046.000000
28.120001	-0.018718	-11.062325	-2.591498	-0.192136	-4.326852	-3.951840	0.000000	-10.000000	0.683333	-30.816668	363.500000	1023.000000	1023.000000	2046.000000
28.139999	-0.019257	-11.380931	-2.691309	-0.221162	-4.450129	-4.018331	0.000000	-10.000000	0.666667	-30.316668	353.166656	1023.000000	1023.000000	2046.000000
28.160000	-0.019913	-11.768480	-2.842925	-0.307137	-4.563822	-4.054596	0.000000	-10.000000	0.650000	-30.033333	342.833344	1023.000000	1023.000000	2046.000000
28.180000	-0.020565	-12.153743	-2.972173	-0.371707	-4.672236	-4.137627	0.000000	-10.000000	0.633333	-29.383333	332.833344	1023.000000	1023.000000	2046.000000
28.200001	-0.021257	-12.562642	-3.065899	-0.426268	-4.815596	-4.254879	0.000000	-10.000000	0.616667	-29.083334	323.166656	1023.000000	1023.000000	2046.000000
28.219999	-0.021773	-12.867869	-3.249689	-0.483493	-4.833136	-4.301551	0.000000	-10.000000	0.600000	-28.666666	313.500000	1023.000000	1023.000000	2046.000000
28.240000	-0.022514	-13.306021	-3.315121	-0.530630	-5.066432	-4.393839	0.000000	-10.000000	0.566667	-28.366667	303.833344	1023.000000	1023.000000	2046.000000
28.260000	-0.023074	-13.636444	-3.521288	-0.665293	-5.054329	-4.395534	0.000000	-10.000000	0.525000	-27.916668	294.333344	1023.000000	1023.000000	2046.000000
28.280001	-0.023998	-14.182739	-3.635500	-0.655138	-5.295264	-4.596837	0.000000	-10.000000	0.483333	-27.466667	285.166656	1023.000000	1023.000000	2046.000000
28.299999	-0.024562	-14.516294	-3.783350	-0.770801	-5.347525	-4.614618	0.000000	-10.000000	0.475000	-26.966667	276.000000	1023.000000	1023.000000	2046.000000
28.320000	-0.025166	-14.873264	-3.858740	-0.886614	-5.497941	-4.629970	0.000000	-10.000000	0.466667	-26.616667	267.000000	1023.000000	1023.000000	2046.000000
28.340000	-0.025907	-15.311171	-4.072302	-0.961543	-5.549975	-4.727351	0.000000	-10.000000	0.458333	-26.033335	258.000000	1023.000000	1023.000000	2046.000000
28.360001	-0.026465	-15.640969	-4.174973	-1.082343	-5.672738	-4.710915	0.000000	-10.000000	0.450000	-25.600000	249.333328	1023.000000	1023.000000	2046.000000
28.379999	-0.027168	-16.056042	-4.382706	-1.065838	-5.712775	-4.894722	0.000000	-10.000000	0.450000	-24.950001	240.666672	1023.000000	1023.000000	2046.000000
28.400000	-0.027879	-16.476505	-4.516580	-1.200115	-5.867149	-4.892661	0.000000	-10.000000	0.433333	-24.583334	232.333328	1023.000000	1023.000000	2046.000000
28.420000	-0.028615	-16.911366	-4.635668	-1.224520	-6.014161	-5.037017	0.000000	-10.000000	0.400000	-24.050001	224.000000	1023.000000	1023.000000	2046.000000
28.440001	-0.029649	-17.522345	-4.911092	-1.338751	-6.140702	-5.131799	0.000000	-10.000000	0.366667	-23.666666	216.000000	1023.000000	1023.000000	2046.000000
28.459999	-0.031651	-18.705702	-5.106874	-1.581869	-6.696700	-5.320259	0.000000	-10.000000	0.350000	-23.250000	208.166672	1023.000000	1023.000000	2046.000000
28.480000	-0.033771	-19.958452	-5.494466	-1.768569	-6.964639	-5.730777	0.000000	-10.000000	0.350000	-23.000000	200.500000	1023.000000	1023.000000	2046.000000
28.500000	-0.035688	-21.091625	-5.603848	-2.111772	-7.441726	-5.934280	0.000000	-10.000000	0.350000	-22.750000	195.500000	1023.000000	1023.000000	2046.000000
28.520000	-0.037212	-21.992273	-5.922325	-2.228182	-7.555148	-6.286620	0.000000	-10.000000	0.350000	-22.533333	190.333328	1023.000000	1023.000000	2046.000000
28.540001	-0.038528	-22.769871	-6.017902	-2.474301	-7.816359	-6.461310	0.000000	-10.000000	0.341667	-22.166668	182.833328	1023.000000	1023.000000	2046.000000
28.559999	-0.039455	-23.317823	-6.032438	-2.612249	-8.024058	-6.649078	0.000000	-10.000000	0.333333	-21.700001	173.000000	1023.000000	1023.000000	2046.000000
28.580000	-0.039586	-23.395487	-6.152600	-2.754178	-7.941680	-6.547029	0.000000	-10.000000	0.316667	-21.233334	163.500000	1023.000000	1023.000000	2046.000000
28.600000	-0.040243	-23.783644	-6.198745	-2.915034	-8.010503	-6.659361	0.000000	-10.000000	0.308333	-21.016666	158.833328	1023.000000	1023.000000	2046.000000
28.620001	-0.040727	-24.069510	-6.358975	-3.125030	-7.973202	-6.612303	0.000000	-10.000000	0.283333	-20.666666	151.666672	1023.000000	1023.000000	2046.000000
28.639999	-0.042747	-25.263683	-6.693264	-3.480375	-8.292849	-6.797195	0.000000	-10.000000	0.241667	-19.900000	144.666672	1023.000000	1023.000000	2046.000000
28.660000	-0.045476	-26.876154	-7.254992	-3.704428	-8.724951	-7.191782	0.000000	-10.000000	0.208333	-18.600000	135.666672	1023.000000	1023.000000	2046.000000
28.680000	-0.048185	-28.477444	-7.658551	-4.102974	-9.295106	-7.420813	0.000000	-10.000000	0.191667	-17.533333	131.500000	1023.000000	1023.000000	2046.000000
28.700001	-0.050500	-29.845705	-8.265576	-4.278215	-9.512635	-7.789279	0.000000	-10.000000	0.183333	-16.616667	125.666664	1023.000000	1023.000000	2046.000000
28.719999	-0.052192	-30.845684	-8.546066	-4.458752	-9.835743	-8.005122	0.000000	-10.000000	0.166667	-16.233334	121.833336	1023.000000	1023.000000	2046.000000
28.740000	-0.053263	-31.478601	-8.827206	-4.541893	-9.940966	-8.168536	0.000000	-10.000000	0.158333	-15.883333	114.500000	1023.000000	1023.000000	2046.000000
28.760000	-0.053808	-31.800251	-9.123930	-4.616421	-9.922054	-8.137846	0.000000	-10.000000	0.166667	-15.916667	111.000000	1023.000000	1023.000000	2046.000000
28.780001	-0.054494	-32.205894	-9.264492	-4.682676	-10.092591	-8.166134	0.000000	-10.000000	0.166667	-15.883333	105.833336	1023.000000	1023.000000	2046.000000
28.799999	-0.055014	-32.513092	-9.495300	-4.649331	-10.125668	-8.242794	0.000000	-10.000000	0.158333	-15.700000	100.500000	1023.000000	1023.000000	2046.000000
28.820000	-0.055380	-32.729626	-9.579884	-4.824647	-10.182578	-8.142516	0.000000	-10.000000	0.150000	-15.516667	95.166664	1023.000000	1023.000000	2046.000000
28.840000	-0.055834	-32.997913	-9.811878	-4.839558	-10.109876	-8.236602	0.000000	-10.000000	0.150000	-15.316668	89.833336	1023.000000	1023.000000	2046.000000
28.860001	-0.056184	-33.204628	-9.818391	-4.951346	-10.212358	-8.222531	0.000000	-10.000000	0.150000	-15.066668	84.833336	1023.000000	1023.000000	2046.000000
28.879999	-0.056437	-33.354237	-9.860029	-4.990870	-10.223723	-8.279613	0.000000	-10.000000	0.133333	-14.666667	78.166664	1023.000000	1023.000000	2046.000000
28.900000	-0.056656	-33.483795	-9.913701	-5.017353	-10.260242	-8.292500	0.000000	-10.000000	0.100000	-13.900001	71.666664	1023.000000	1023.000000	2046.000000
28.920000	-0.056756	-33.542877	-9.910979	-5.023586	-10.225494	-8.382817	0.000000	-10.000000	0.075000	-13.216667	67.000000	1023.000000	1023.000000	2046.000000
28.940001	-0.056253	-33.245415	-9.809425	-5.096851	-10.109374	-8.229766	0.000000	-10.000000	0.066667	-12.683333	64.000000	1023.000000	1023.000000	2046.000000
28.959999	-0.056183	-33.204388	-9.692383	-5.106461	-10.125965	-8.279579	0.000000	-10.000000	0.066667	-12.950001	59.666668	1023.000000	1023.000000	2046.000000
28.980000	-0.055848	-33.006042	-9.696790	-5.139010	-9.966490	-8.203752	0.000000	-10.000000	0.058333	-13.300000	56.833332	1023.000000	1023.000000	2046.000000
29.000000	-0.055542	-32.825062	-9.564593	-5.129692	-9.972156	-8.158622	0.000000	-10.000000	0.050000	-13.633334	51.000000	1023.000000	1023.000000	2046.000000
29.020000	-0.055386	-32.733261	-9.545983	-5.059772	-9.947084	-8.180422	0.000000	-10.000000	0.066667	-13.766667	46.333332	1023.000000	1023.000000	2046.000000
29.040001	-0.055264	-32.661114	-9.486450	-5.139253	-9.962842	-8.072571	0.000000	-10.000000	0.075000	-14.100000	40.166668	1023.000000	1023.000000	2046.000000
29.059999	-0.055922	-33.050072	-9.669297	-5.172992	-9.971106	-8.236678	0.000000	-10.000000	0.083333	-14.450001	37.000000	1023.000000	1023.000000	2046.000000
29.080000	-0.056983	-33.676712	-9.688422	-5.432504	-10.206856	-8.348931	0.000000	-10.000000	0.100000	-14.983334	33.833332	1023.000000	1023.000000	2046.000000
29.100000	-0.058108	-34.341599	-9.819654	-5.687301	-10.246515	-8.588130	0.000000	-10.000000	0.125000	-15.366667	28.666666	1023.000000	1023.000000	2046.000000
29.120001	-0.059247	-35.015141	-9.828217	-5.958741	-10.480479	-8.747706	0.000000	-10.000000	0.116667	-15.750000	21.666666	1023.000000	1023.000000	2046.000000
29.139999	-0.060063	-35.496971	-9.826688	-6.211984	-10.605395	-8.852904	0.000000	-10.000000	0.083333	-15.800000	16.333334	1023.000000	1023.000000	2046.000000
29.160000	-0.060663	-35.851948	-9.887290	-6.412235	-10.702470	-8.849953	0.000000	-10.000000	0.050000	-15.366667	12.833333	1023.000000	1023.000000	2046.000000
29.180000	-0.061160	-36.145531	-9.920617	-6.438909	-10.773770	-9.012235	0.000000	-10.000000	0.050000	-14.766666	9.500000	1023.000000	1023.000000	2046.000000
29.200001	-0.061328	-36.244678	-9.871107	-6.545407	-10.867805	-8.960359	0.000000	-10.000000	0.041667	-13.566667	3.666667	1023.000000	1023.000000	2046.000000
29.219999	-0.061210	-36.175095	-9.933188	-6.475165	-10.737515	-9.029226	0.000000	-10.000000	0.033333	-12.666667	-1.833333	1023.000000	1023.000000	2046.000000
29.240000	-0.061140	-36.133560	-9.885019	-6.510641	-10.757001	-8.980900	0.000000	-10.000000	0.025000	-11.933333	-5.666667	1023.000000	1023.000000	2046.000000
29.260000	-0.060934	-36.012215	-9.823905	-6.487854	-10.749294	-8.951162	0.000000	-10.000000	0.025000	-11.650001	-8.333333	1023.000000	1023.000000	2046.000000
29.280001	-0.060644	-35.840454	-9.852280	-6.398178	-10.615847	-8.974148	0.000000	-10.000000	0.016667	-10.816667	-12.166667	1023.000000	1023.000000	2046.000000
29.299999	-0.060328	-35.653809	-9.746359	-6.410298	-10.669719	-8.827433	0.000000	-10.000000	0.008333	-9.983334	-16.000000	1023.000000	1023.000000	2046.000000
29.320000	-0.060000	-35.460136	-9.769055	-6.287796	-10.515314	-8.887970	0.000000	-10.000000	0.000000	-9.083334	-19.500000	1023.000000	1023.000000	2046.000000
29.340000	-0.059615	-35.232212	-9.685863	-6.325150	-10.488179	-8.733020	0.000000	-10.000000	0.000000	-8.600000	-21.500000	1023.000000	1023.000000	2046.000000
29.360001	-0.059393	-35.101105	-9.701893	-6.176680	-10.364298	-8.858233	0.000000	-10.000000	0.000000	-7.950000	-24.500000	1023.000000	1023.000000	2046.000000
29.379999	-0.059015	-34.878120	-9.580174	-6.248060	-10.367420	-8.682467	0.000000	-10.000000	-0.016667	-7.350000	-27.166666	1023.000000	1023.000000	2046.000000
29.400000	-0.058717	-34.702019	-9.580791	-6.113037	-10.245054	-8.763136	0.000000	-10.000000	-0.033333	-6.850000	-29.666666	1023.000000	1023.000000	2046.000000
29.420000	-0.058615	-34.641239	-9.511802	-6.221411	-10.307864	-8.600162	0.000000	-10.000000	-0.050000	-6.450000	-32.000000	1023.000000	1023.000000	2046.000000
29.440001	-0.058355	-34.487572	-9.545096	-6.090052	-10.156456	-8.695965	0.000000	-10.000000	-0.050000	-6.066667	-34.333332	1023.000000	1023.000000	2046.000000
29.459999	-0.058226	-34.411747	-9.497640	-6.122818	-10.185160	-8.606131	0.000000	-10.000000	-0.050000	-5.783333	-36.500000	1023.000000	1023.000000	2046.000000
29.480000	-0.058109	-34.342155	-9.479093	-6.100048	-10.167069	-8.595943	0.000000	-10.000000	-0.041667	-5.450000	-38.333332	1023.000000	1023.000000	2046.000000
29.500000	-0.058033	-34.297333	-9.531268	-6.094265	-10.087290	-8.584509	0.000000	-10.000000	-0.041667	-5.166667	-40.666668	1023.000000	1023.000000	2046.000000
29.520000	-0.058009	-34.283039	-9.440421	-6.054851	-10.176888	-8.610879	0.000000	-10.000000	-0.041667	-4.950000	-42.333332	1023.000000	1023.000000	2046.000000
29.540001	-0.057710	-34.106857	-9.539476	-5.978558	-10.000707	-8.588119	0.000000	-10.000000	-0.050000	-4.683333	-44.000000	1023.000000	1023.000000	2046.000000
29.559999	-0.057803	-34.161324	-9.449175	-6.013131	-10.122521	-8.576496	0.000000	-10.000000	-0.050000	-4.333333	-45.000000	1023.000000	1023.000000	2046.000000
29.580000	-0.057557	-34.015896	-9.481772	-5.949534	-9.973598	-8.610992	0.000000	-10.000000	-0.050000	-3.833333	-46.500000	1023.000000	1023.000000	2046.000000
29.600000	-0.057445	-33.950153	-9.411864	-6.047586	-10.015217	-8.475485	0.000000	-10.000000	-0.050000	-3.350000	-47.833332	1023.000000	1023.000000	2046.000000
29.620001	-0.057275	-33.849384	-9.406945	-5.948214	-9.979701	-8.514526	0.000000	-10.000000	-0.050000	-2.916667	-49.000000	1023.000000	1023.000000	2046.000000
29.639999	-0.057008	-33.691936	-9.333996	-5.948732	-9.983691	-8.425515	0.000000	-10.000000	-0.050000	-2.500000	-50.000000	1023.000000	1023.000000	2046.000000
29.660000	-0.056795	-33.565559	-9.292079	-5.926000	-9.941300	-8.406181	0.000000	-10.000000	-0.050000	-2.150000	-50.833332	1023.000000	1023.000000	2046.000000
29.680000	-0.056521	-33.404171	-9.334150	-5.837461	-9.807798	-8.424762	0.000000	-10.000000	-0.050000	-1.900000	-51.500000	1023.000000	1023.000000	2046.000000
29.700001	-0.056450	-33.362122	-9.217152	-5.879364	-9.923864	-8.341743	0.000000	-10.000000	-0.050000	-1.733333	-51.833332	1023.000000	1023.000000	2046.000000
29.719999	-0.056183	-33.204048	-9.285261	-5.807602	-9.759412	-8.351774	0.000000	-10.000000	-0.050000	-1.616667	-52.000000	1023.000000	1023.000000	2046.000000
29.740000	-0.056189	-33.207932	-9.194613	-5.856653	-9.897364	-8.259302	0.000000	-10.000000	-0.050000	-1.550000	-52.000000	1023.000000	1023.000000	2046.000000
29.760000	-0.056032	-33.114807	-9.289684	-5.826964	-9.745703	-8.252457	0.000000	-10.000000	-0.050000	-1.583333	-52.000000	1023.000000	1023.000000	2046.000000
29.780001	-0.055838	-33.000477	-9.247570	-5.803647	-9.759827	-8.189433	0.000000	-10.000000	-0.050000	-1.633333	-52.000000	1023.000000	1023.000000	2046.000000
29.799999	-0.055949	-33.066078	-9.331667	-5.720151	-9.713204	-8.301054	0.000000	-10.000000	-0.050000	-1.566667	-52.000000	1023.000000	1023.000000	2046.000000
29.820000	-0.055823	-32.991234	-9.260471	-5.770201	-9.757782	-8.202780	0.000000	-10.000000	-0.050000	-1.383333	-52.000000	1023.000000	1023.000000	2046.000000
29.840000	-0.055616	-32.869183	-9.257689	-5.765649	-9.695363	-8.150481	0.000000	-10.000000	-0.058333	-1.000000	-52.000000	1023.000000	1023.000000	2046.000000
29.860001	-0.055544	-32.826790	-9.299336	-5.671651	-9.636726	-8.219074	0.000000	-10.000000	-0.058333	-0.550000	-52.000000	1023.000000	1023.000000	2046.000000
29.879999	-0.055346	-32.709763	-9.198203	-5.745862	-9.686250	-8.079447	0.000000	-10.000000	-0.058333	-0.166667	-52.000000	1023.000000	1023.000000	2046.000000
29.900000	-0.055223	-32.636578	-9.253753	-5.614662	-9.599180	-8.168982	0.000000	-10.000000	-0.050000	0.000000	-52.000000	1023.000000	1023.000000	2046.000000
29.920000	-0.055186	-32.614670	-9.215766	-5.665232	-9.613903	-8.119768	0.000000	-10.000000	-0.058333	0.000000	-52.000000	1023.000000	1023.000000	2046.000000
29.940001	-0.054967	-32.485775	-9.251264	-5.630714	-9.503597	-8.100200	0.000000	-10.000000	-0.058333	0.000000	-52.000000	1023.000000	1023.000000	2046.000000
29.959999	-0.055057	-32.538452	-9.223698	-5.606950	-9.599889	-8.107913	0.000000	-10.000000	-0.066667	0.000000	-52.000000	1023.000000	1023.000000	2046.000000
29.980000	-0.055812	-32.984840	-9.346414	-5.673295	-9.750829	-8.214306	0.000000	-10.000000	-0.058333	0.000000	-52.000000	1023.000000	1023.000000	2046.000000
30.000000	-0.056939	-33.651035	-9.494338	-5.754297	-9.981884	-8.420517	0.000000	-10.000000	-0.058333	0.000000	-52.000000	1023.000000	1023.000000	2046.000000
30.020000	-0.058249	-34.425381	-9.587418	-5.980370	-10.285049	-8.572544	0.000000	-10.000000	-0.058333	0.000000	-52.000000	1023.000000	1023.000000	2046.000000
30.040001	-0.059211	-34.993801	-9.681505	-6.089846	-10.468179	-8.754270	0.000000	-10.000000	-0.050000	0.000000	-52.000000	1023.000000	1023.000000	2046.000000
30.059999	-0.059798	-35.340473	-9.722224	-6.208712	-10.543361	-8.866176	0.000000	-10.000000	-0.058333	0.000000	-52.000000	1023.000000	1023.000000	2046.000000
30.080000	-0.060281	-35.626099	-9.745462	-6.309611	-10.545037	-9.025987	0.000000	-10.000000	-0.058333	0.000000	-52.000000	1023.000000	1023.000000	2046.000000
30.100000	-0.060125	-35.533768	-9.646317	-6.327819	-10.553200	-9.006432	0.000000	-10.000000	-0.066667	0.000000	-52.000000	1023.000000	1023.000000	2046.000000
30.120001	-0.059985	-35.451344	-9.738504	-6.293010	-10.385688	-9.034142	0.000000	-10.000000	-0.058333	0.000000	-52.000000	1023.000000	1023.000000	2046.000000
30.139999	-0.059817	-35.351833	-9.713042	-6.325499	-10.328450	-8.984842	0.000000	-10.000000	-0.050000	0.000000	-52.000000	1023.000000	1023.000000	2046.000000
30.160000	-0.060253	-35.609341	-9.774407	-6.507067	-10.399847	-8.928019	0.000000	-10.000000	-0.050000	0.000000	-52.000000	1023.000000	1023.000000	2046.000000
30.180000	-0.062067	-36.681515	-10.160048	-6.806983	-10.625178	-9.089306	0.000000	-10.000000	-0.058333	0.000000	-52.000000	1023.000000	1023.000000	2046.000000
30.200001	-0.064313	-38.008972	-10.579066	-6.977684	-11.053505	-9.398717	0.000000	-10.000000	-0.058333	0.716667	-52.000000	1023.000000	1023.000000	2046.000000
30.219999	-0.066743	-39.445381	-11.093995	-7.187114	-11.434386	-9.729887	0.000000	-10.000000	-0.075000	1.900000	-52.000000	1023.000000	1023.000000	2046.000000
30.240000	-0.068155	-40.279743	-11.354273	-7.383618	-11.680511	-9.861341	0.000000	-10.000000	-0.066667	3.283333	-52.000000	1023.000000	1023.000000	2046.000000
30.260000	-0.068774	-40.645710	-11.518448	-7.466718	-11.762785	-9.897758	0.000000	-10.000000	-0.066667	3.583333	-52.000000	1023.000000	1023.000000	2046.000000
30.280001	-0.069305	-40.959053	-11.725959	-7.467663	-11.764812	-10.000618	0.000000	-10.000000	-0.033333	2.416667	-52.000000	1023.000000	1023.000000	2046.000000
30.299999	-0.069464	-41.053337	-11.879235	-7.461351	-11.735447	-9.977303	0.000000	-10.000000	-0.033333	0.433333	-52.000000	1023.000000	1023.000000	2046.000000
30.320000	-0.069661	-41.169903	-11.997757	-7.445284	-11.788759	-9.938101	0.000000	-10.000000	-0.033333	-1.183333	-52.000000	1023.000000	1023.000000	2046.000000
30.340000	-0.070041	-41.394020	-12.111481	-7.469341	-11.851539	-9.961660	0.000000	-10.000000	-0.041667	-2.033333	-52.000000	1023.000000	1023.000000	2046.000000
30.360001	-0.070032	-41.389095	-12.204070	-7.417233	-11.816139	-9.951655	0.000000	-10.000000	-0.041667	-2.516667	-52.166668	1023.000000	1023.000000	2046.000000
30.379999	-0.070219	-41.499569	-12.293529	-7.471231	-11.802968	-9.931840	0.000000	-10.000000	-0.033333	-3.183333	-52.666668	1023.000000	1023.000000	2046.000000
30.400000	-0.070300	-41.547310	-12.300056	-7.481446	-11.846874	-9.918935	0.000000	-10.000000	-0.025000	-3.583333	-53.666668	1023.000000	1023.000000	2046.000000
30.420000	-0.070027	-41.385929	-12.311393	-7.456236	-11.757462	-9.860838	0.000000	-10.000000	-0.025000	-3.550000	-55.000000	1023.000000	1023.000000	2046.000000
30.440001	-0.070064	-41.407993	-12.254393	-7.459499	-11.839254	-9.854849	0.000000	-10.000000	-0.033333	-3.050000	-56.333332	1023.000000	1023.000000	2046.000000
30.459999	-0.069750	-41.222027	-12.256831	-7.367207	-11.731567	-9.866423	0.000000	-10.000000	-0.041667	-2.300000	-57.333332	1023.000000	1023.000000	2046.000000
30.480000	-0.069336	-40.977818	-12.177355	-7.359612	-11.580298	-9.860550	0.000000	-10.000000	-0.041667	-1.250000	-57.833332	1023.000000	1023.000000	2046.000000
30.500000	-0.068941	-40.744217	-12.006994	-7.458579	-11.527128	-9.751517	0.000000	-10.000000	-0.033333	-0.833333	-58.000000	1023.000000	1023.000000	2046.000000
30.520000	-0.068471	-40.466312	-11.838413	-7.410118	-11.466422	-9.751360	0.000000	-10.000000	-0.041667	-1.183333	-58.166668	1023.000000	1023.000000	2046.000000
30.540001	-0.068088	-40.240074	-11.795381	-7.500537	-11.312968	-9.631190	0.000000	-10.000000	-0.041667	-1.966667	-58.500000	1023.000000	1023.000000	2046.000000
30.559999	-0.067586	-39.943577	-11.643770	-7.481648	-11.297208	-9.520950	0.000000	-10.000000	-0.050000	-2.583333	-59.166668	1023.000000	1023.000000	2046.000000
30.580000	-0.067255	-39.747833	-11.611238	-7.445271	-11.167993	-9.523332	0.000000	-10.000000	-0.041667	-2.733333	-60.000000	1023.000000	1023.000000	2046.000000
30.600000	-0.067541	-39.916828	-11.617496	-7.520907	-11.180341	-9.598083	0.000000	-10.000000	-0.025000	-3.033333	-61.000000	1023.000000	1023.000000	2046.000000
30.620001	-0.068178	-40.293320	-11.651210	-7.736493	-11.242348	-9.663271	0.000000	-10.000000	-0.025000	-3.433333	-62.500000	1023.000000	1023.000000	2046.000000
30.639999	-0.068883	-40.709976	-11.668689	-7.849616	-11.315298	-9.876374	0.000000	-10.000000	-0.033333	-3.816667	-63.666668	1023.000000	1023.000000	2046.000000
30.660000	-0.069583	-41.123280	-11.643097	-8.090322	-11.447465	-9.942398	0.000000	-10.000000	-0.050000	-3.916667	-64.833336	1023.000000	1023.000000	2046.000000
30.680000	-0.070080	-41.417278	-11.598837	-8.275964	-11.569099	-9.973379	0.000000	-10.000000	-0.041667	-3.366667	-65.666664	1023.000000	1023.000000	2046.000000
30.700001	-0.070400	-41.606289	-11.593827	-8.273008	-11.598610	-10.140841	0.000000	-10.000000	-0.041667	-2.233333	-66.833336	1023.000000	1023.000000	2046.000000
30.719999	-0.070558	-41.699860	-11.519817	-8.363464	-11.668390	-10.148187	0.000000	-10.000000	-0.041667	-1.050000	-67.666664	1023.000000	1023.000000	2046.000000
30.740000	-0.070321	-41.559471	-11.450807	-8.340236	-11.635703	-10.132725	0.000000	-10.000000	-0.050000	-0.233333	-68.000000	1023.000000	1023.000000	2046.000000
30.760000	-0.069921	-41.323494	-11.401351	-8.243641	-11.521614	-10.156888	0.000000	-10.000000	-0.050000	0.000000	-68.000000	1023.000000	1023.000000	2046.000000
30.780001	-0.069368	-40.996204	-11.245729	-8.305732	-11.490851	-9.953895	0.000000	-10.000000	-0.050000	0.300000	-68.000000	1023.000000	1023.000000	2046.000000
30.799999	-0.068669	-40.583385	-11.191801	-8.187383	-11.300856	-9.903346	0.000000	-10.000000	-0.050000	1.016667	-68.000000	1023.000000	1023.000000	2046.000000
30.820000	-0.067971	-40.170658	-11.079894	-8.098007	-11.156903	-9.835856	0.000000	-10.000000	-0.050000	1.883333	-68.000000	1023.000000	1023.000000	2046.000000
30.840000	-0.067492	-39.887909	-10.934871	-8.033862	-11.185846	-9.733331	0.000000	-10.000000	-0.050000	2.600000	-68.000000	1023.000000	1023.000000	2046.000000
30.860001	-0.066684	-39.410011	-10.876506	-7.867740	-10.954883	-9.710883	0.000000	-10.000000	-0.050000	3.016667	-68.000000	1023.000000	1023.000000	2046.000000
30.879999	-0.066022	-39.019058	-10.724569	-7.893926	-10.872678	-9.527884	0.000000	-10.000000	-0.050000	3.300000	-68.000000	1023.000000	1023.000000	2046.000000
30.900000	-0.065337	-38.614075	-10.642221	-7.738421	-10.726037	-9.507397	0.000000	-10.000000	-0.050000	3.416667	-68.000000	1023.000000	1023.000000	2046.000000
30.920000	-0.064809	-38.302170	-10.557183	-7.660462	-10.634716	-9.449809	0.000000	-10.000000	-0.050000	3.350000	-68.000000	1023.000000	1023.000000	2046.000000
30.940001	-0.064382	-38.049545	-10.412336	-7.624736	-10.635619	-9.376855	0.000000	-10.000000	-0.058333	3.283333	-68.000000	1023.000000	1023.000000	2046.000000
30.959999	-0.063815	-37.714836	-10.382158	-7.483028	-10.450745	-9.398905	0.000000	-10.000000	-0.058333	3.283333	-68.000000	1023.000000	1023.000000	2046.000000
30.980000	-0.063247	-37.378971	-10.277627	-7.498105	-10.380209	-9.223031	0.000000	-10.000000	-0.058333	3.466667	-68.000000	1023.000000	1023.000000	2046.000000
31.000000	-0.062878	-37.161175	-10.243944	-7.445021	-10.290968	-9.181242	0.000000	-10.000000	-0.050000	3.666667	-68.000000	1023.000000	1023.000000	2046.000000
31.020000	-0.062452	-36.909203	-10.172894	-7.368794	-10.235879	-9.131637	0.000000	-10.000000	-0.058333	3.916667	-68.000000	1023.000000	1023.000000	2046.000000
31.040001	-0.062200	-36.760136	-10.070277	-7.337313	-10.283734	-9.068810	0.000000	-10.000000	-0.058333	4.266667	-68.000000	1023.000000	1023.000000	2046.000000
31.059999	-0.061749	-36.493706	-10.107383	-7.226959	-10.088063	-9.071301	0.000000	-10.000000	-0.066667	4.916667	-68.000000	1023.000000	1023.000000	2046.000000
31.080000	-0.061231	-36.187752	-9.967083	-7.275088	-10.087756	-8.857823	0.000000	-10.000000	-0.075000	5.800000	-68.000000	1023.000000	1023.000000	2046.000000
31.100000	-0.060825	-35.947296	-10.019917	-7.157982	-9.879442	-8.889955	0.000000	-10.000000	-0.091667	6.966667	-68.000000	1023.000000	1023.000000	2046.000000
31.120001	-0.060071	-35.501965	-9.913273	-7.113867	-9.766350	-8.708474	0.000000	-10.000000	-0.133333	9.883333	-35.000000	1023.000000	1023.000000	2046.000000
31.139999	-0.059500	-35.164440	-9.760710	-7.073864	-9.736134	-8.593733	0.000000	-10.000000	-0.166667	12.466667	-2.000000	1023.000000	1023.000000	2046.000000
31.160000	-0.058608	-34.637230	-9.814939	-7.036429	-9.351336	-8.434526	0.000000	-10.000000	-0.200000	14.550000	31.000000	1023.000000	1023.000000	2046.000000
31.180000	-0.057832	-34.178593	-9.721037	-7.014506	-9.206270	-8.236779	0.000000	-10.000000	-0.200000	14.550000	31.000000	1023.000000	1023.000000	2046.000000
31.200001	-0.057115	-33.754814	-9.663675	-6.953224	-9.004992	-8.132925	0.000000	-10.000000	-0.216667	15.133334	32.500000	1023.000000	1023.000000	2046.000000
31.219999	-0.056076	-33.141171	-9.528909	-6.902944	-8.769083	-7.940236	0.000000	-10.000000	-0.250000	16.000000	35.666668	1023.000000	1023.000000	2046.000000
31.240000	-0.055259	-32.657955	-9.410958	-6.919381	-8.566422	-7.761196	0.000000	-10.000000	-0.291667	17.300001	40.833332	1023.000000	1023.000000	2046.000000
31.260000	-0.054179	-32.019760	-9.303339	-6.860335	-8.273442	-7.582644	0.000000	-10.000000	-0.308333	18.500000	46.500000	1023.000000	1023.000000	2046.000000
31.280001	-0.053426	-31.574583	-9.203376	-6.745832	-8.110349	-7.515027	0.000000	-10.000000	-0.325000	19.683334	52.500000	1023.000000	1023.000000	2046.000000
31.299999	-0.052603	-31.088427	-9.041551	-6.731781	-7.938906	-7.376190	0.000000	-10.000000	-0.333333	20.800001	58.833332	1023.000000	1023.000000	2046.000000
31.320000	-0.051521	-30.448854	-8.957145	-6.673900	-7.684137	-7.133674	0.000000	-10.000000	-0.358333	21.283335	65.500000	1023.000000	1023.000000	2046.000000
31.340000	-0.050828	-30.039448	-8.823878	-6.611054	-7.579240	-7.025274	0.000000	-10.000000	-0.358333	21.883333	72.500000	1023.000000	1023.000000	2046.000000
31.360001	-0.049869	-29.472595	-8.651593	-6.536567	-7.404007	-6.880428	0.000000	-10.000000	-0.375000	21.983334	79.666664	1023.000000	1023.000000	2046.000000
31.379999	-0.049038	-28.981493	-8.526345	-6.431034	-7.279111	-6.745003	0.000000	-10.000000	-0.375000	22.183334	87.000000	1023.000000	1023.000000	2046.000000
31.400000	-0.048280	-28.533487	-8.373229	-6.441569	-7.180255	-6.538434	0.000000	-10.000000	-0.383333	21.816668	94.500000	1023.000000	1023.000000	2046.000000
31.420000	-0.047602	-28.132542	-8.301097	-6.313069	-7.039497	-6.478880	0.000000	-10.000000	-0.366667	21.900000	101.833336	1023.000000	1023.000000	2046.000000
31.440001	-0.047567	-28.112366	-8.278875	-6.224267	-7.065704	-6.543519	0.000000	-10.000000	-0.375000	21.983334	109.000000	1023.000000	1023.000000	2046.000000
31.459999	-0.047717	-28.200775	-8.161529	-6.304214	-7.201330	-6.533702	0.000000	-10.000000	-0.383333	22.250000	116.333336	1023.000000	1023.000000	2046.000000
31.480000	-0.047960	-28.344269	-8.102909	-6.288880	-7.256628	-6.695852	0.000000	-10.000000	-0.400000	22.233334	123.666664	1023.000000	1023.000000	2046.000000
31.500000	-0.047701	-28.191462	-7.959733	-6.407461	-7.255607	-6.568660	0.000000	-10.000000	-0.400000	22.433334	131.166672	1023.000000	1023.000000	2046.000000
31.520000	-0.047119	-27.847084	-7.905363	-6.341008	-7.034211	-6.566503	0.000000	-10.000000	-0.408333	22.683334	138.500000	1023.000000	1023.000000	2046.000000
31.540001	-0.046509	-27.486967	-7.669104	-6.270264	-6.991043	-6.556555	0.000000	-10.000000	-0.391667	23.083334	146.166672	1023.000000	1023.000000	2046.000000
31.559999	-0.045305	-26.775114	-7.383734	-6.216371	-6.826491	-6.348519	0.000000	-10.000000	-0.375000	23.016666	153.833328	1023.000000	1023.000000	2046.000000
31.580000	-0.044102	-26.064013	-7.278053	-6.079989	-6.517402	-6.188569	0.000000	-10.000000	-0.333333	22.850000	161.500000	1023.000000	1023.000000	2046.000000
31.600000	-0.042986	-25.405018	-7.103935	-6.085182	-6.330789	-5.885112	0.000000	-10.000000	-0.325000	22.283335	169.166672	1023.000000	1023.000000	2046.000000
31.620001	-0.042559	-25.152390	-7.081661	-6.013375	-6.188387	-5.868965	0.000000	-10.000000	-0.333333	21.800001	176.666672	1023.000000	1023.000000	2046.000000
31.639999	-0.043456	-25.682461	-7.243646	-6.221827	-6.320627	-5.896363	0.000000	-10.000000	-0.366667	21.666668	184.000000	1023.000000	1023.000000	2046.000000
31.660000	-0.045094	-26.650743	-7.652274	-6.377729	-6.491343	-6.129396	0.000000	-10.000000	-0.391667	21.800001	191.166672	1023.000000	1023.000000	2046.000000
31.680000	-0.046780	-27.646820	-7.895400	-6.499583	-6.842982	-6.408855	0.000000	-10.000000	-0.391667	22.066668	198.500000	1023.000000	1023.000000	2046.000000
31.700001	-0.047342	-27.979095	-7.991047	-6.630203	-6.945107	-6.412737	0.000000	-10.000000	-0.383333	21.950001	205.833328	1023.000000	1023.000000	2046.000000
31.719999	-0.047335	-27.975000	-8.115712	-6.594138	-6.798547	-6.466604	0.000000	-10.000000	-0.375000	21.666668	213.166672	1023.000000	1023.000000	2046.000000
31.740000	-0.046928	-27.734634	-8.058277	-6.621059	-6.766645	-6.288651	0.000000	-10.000000	-0.366667	21.416668	220.500000	1023.000000	1023.000000	2046.000000
31.760000	-0.046309	-27.368479	-8.005140	-6.420012	-6.653395	-6.289931	0.000000	-10.000000	-0.358333	21.166668	227.833328	1023.000000	1023.000000	2046.000000
31.780001	-0.045761	-27.044720	-7.977977	-6.464175	-6.530322	-6.072246	0.000000	-10.000000	-0.341667	21.183334	235.000000	1023.000000	1023.000000	2046.000000
31.799999	-0.044991	-26.589619	-7.957514	-6.342650	-6.361000	-5.928454	0.000000	-10.000000	-0.341667	21.150000	242.000000	1023.000000	1023.000000	2046.000000
31.820000	-0.044150	-26.092941	-7.899560	-6.271885	-6.179668	-5.741827	0.000000	-10.000000	-0.341667	21.200001	249.000000	1023.000000	1023.000000	2046.000000
31.840000	-0.043493	-25.704296	-7.803474	-6.218927	-6.071315	-5.610581	0.000000	-10.000000	-0.333333	20.983334	256.000000	1023.000000	1023.000000	2046.000000
31.860001	-0.042521	-25.129686	-7.663582	-6.029028	-5.878976	-5.558099	0.000000	-10.000000	-0.325000	20.750000	263.000000	1023.000000	1023.000000	2046.000000
31.879999	-0.041724	-24.658905	-7.518240	-6.072751	-5.730355	-5.337558	0.000000	-10.000000	-0.308333	20.666666	270.000000	1023.000000	1023.000000	2046.000000
31.900000	-0.040866	-24.151936	-7.392826	-5.985303	-5.574716	-5.199091	0.000000	-10.000000	-0.316667	20.766666	277.000000	1023.000000	1023.000000	2046.000000
31.920000	-0.039632	-23.422289	-7.310326	-5.849672	-5.211510	-5.050781	0.000000	-10.000000	-0.333333	21.283335	284.000000	1023.000000	1023.000000	2046.000000
31.940001	-0.038393	-22.690374	-7.034916	-5.832620	-5.009721	-4.813117	0.000000	-10.000000	-0.358333	21.750000	291.000000	1023.000000	1023.000000	2046.000000
31.959999	-0.037103	-21.927849	-6.827935	-5.614732	-4.699935	-4.785245	0.000000	-10.000000	-0.366667	21.916668	298.166656	1023.000000	1023.000000	2046.000000
31.980000	-0.035623	-21.053318	-6.503169	-5.626419	-4.447544	-4.476186	0.000000	-10.000000	-0.358333	21.716667	305.500000	1023.000000	1023.000000	2046.000000
32.000000	-0.034282	-20.260763	-6.236921	-5.467994	-4.210203	-4.345645	0.000000	-10.000000	-0.350000	21.583334	312.833344	1023.000000	1023.000000	2046.000000
32.020000	-0.032622	-19.279812	-6.030378	-5.334366	-3.762368	-4.152699	0.000000	-10.000000	-0.350000	21.483334	320.000000	1023.000000	1023.000000	2046.000000
32.040001	-0.031382	-18.547037	-5.641741	-5.303154	-3.621194	-3.980948	0.000000	-10.000000	-0.350000	21.583334	327.166656	1023.000000	1023.000000	2046.000000
32.060001	-0.030472	-18.008751	-5.463495	-5.289095	-3.299668	-3.956493	0.000000	-10.000000	-0.341667	21.283333	334.333344	1023.000000	1023.000000	2046.000000
32.080002	-0.030002	-17.731287	-5.201286	-5.572436	-3.122139	-3.835426	0.000000	-10.000000	-0.325000	21.033333	341.500000	1023.000000	1023.000000	2046.000000
32.099998	-0.029964	-17.708712	-5.039347	-5.717627	-3.009824	-3.941915	0.000000	-10.000000	-0.308333	20.650000	348.500000	1023.000000	1023.000000	2046.000000
32.119999	-0.029586	-17.485428	-4.852648	-5.832375	-2.825907	-3.974499	0.000000	-10.000000	-0.308333	20.433334	355.500000	1023.000000	1023.000000	2046.000000
32.139999	-0.029217	-17.267195	-4.503612	-5.908976	-2.842295	-4.012311	0.000000	-10.000000	-0.308333	20.416668	362.333344	1023.000000	1023.000000	2046.000000
32.160000	-0.028383	-16.774439	-4.294477	-5.921886	-2.623705	-3.934372	0.000000	-10.000000	-0.325000	20.466667	369.166656	1023.000000	1023.000000	2046.000000
32.180000	-0.027468	-16.233772	-4.052224	-5.971677	-2.458654	-3.751217	0.000000	-10.000000	-0.316667	20.616667	376.000000	1023.000000	1023.000000	2046.000000
32.200001	-0.026362	-15.579771	-3.829786	-5.798209	-2.262518	-3.689257	0.000000	-10.000000	-0.325000	20.833334	383.000000	1023.000000	1023.000000	2046.000000
32.220001	-0.024890	-14.709818	-3.626434	-5.674918	-1.949111	-3.459355	0.000000	-10.000000	-0.325000	21.066668	390.000000	1023.000000	1023.000000	2046.000000
32.240002	-0.023463	-13.866457	-3.359322	-5.493144	-1.746177	-3.267815	0.000000	-10.000000	-0.341667	21.200001	397.000000	1023.000000	1023.000000	2046.000000
32.259998	-0.021791	-12.878607	-3.107240	-5.293340	-1.421431	-3.056596	0.000000	-10.000000	-0.341667	21.083334	404.000000	1023.000000	1023.000000	2046.000000
32.279999	-0.020033	-11.839657	-2.797245	-5.124642	-1.141502	-2.776267	0.000000	-10.000000	-0.333333	20.900000	411.000000	1023.000000	1023.000000	2046.000000
32.299999	-0.018555	-10.965778	-2.543878	-4.845332	-0.941817	-2.634751	0.000000	-10.000000	-0.325000	20.816668	418.000000	1023.000000	1023.000000	2046.000000
32.320000	-0.016989	-10.040555	-2.353607	-4.689568	-0.620750	-2.376630	0.000000	-10.000000	-0.316667	20.733334	425.000000	1023.000000	1023.000000	2046.000000
32.340000	-0.015623	-9.233018	-2.061459	-4.516516	-0.468214	-2.186828	0.000000	-10.000000	-0.308333	20.483334	431.833344	1023.000000	1023.000000	2046.000000
32.360001	-0.014135	-8.354075	-1.807945	-4.373455	-0.208938	-1.963738	0.000000	-10.000000	-0.300000	20.133333	438.666656	1023.000000	1023.000000	2046.000000
32.380001	-0.012666	-7.485622	-1.699392	-4.195421	0.146818	-1.737628	0.000000	-10.000000	-0.291667	19.766666	445.500000	1023.000000	1023.000000	2046.000000
32.400002	-0.011456	-6.770717	-1.508499	-3.934475	0.336898	-1.664642	0.000000	-10.000000	-0.291667	19.750000	452.166656	1023.000000	1023.000000	2046.000000
32.419998	-0.010213	-6.036024	-1.338350	-3.822170	0.572877	-1.448380	0.000000	-10.000000	-0.275000	19.500000	458.833344	1023.000000	1023.000000	2046.000000
32.439999	-0.008991	-5.313865	-1.159457	-3.606736	0.739850	-1.287521	0.000000	-10.000000	-0.283333	19.600000	465.166656	1023.000000	1023.000000	2046.000000
32.459999	-0.007819	-4.621055	-1.029091	-3.484488	0.971438	-1.078913	0.000000	-10.000000	-0.275000	19.266666	471.833344	1023.000000	1023.000000	2046.000000
32.480000	-0.006823	-4.032447	-0.853761	-3.319107	1.086839	-0.946418	0.000000	-10.000000	-0.275000	19.366667	478.166656	1023.000000	1023.000000	2046.000000
32.500000	-0.005629	-3.326975	-0.698391	-3.162191	1.273055	-0.739448	0.000000	-10.000000	-0.266667	19.049999	484.833344	1023.000000	1023.000000	2046.000000
32.520000	-0.004598	-2.717648	-0.522215	-3.001305	1.419411	-0.613538	0.000000	-10.000000	-0.275000	19.316668	491.166656	1023.000000	1023.000000	2046.000000
32.540001	-0.003418	-2.020183	-0.402179	-2.888455	1.689217	-0.418765	0.000000	-10.000000	-0.300000	19.650000	497.666656	1023.000000	1023.000000	2046.000000
32.560001	-0.001998	-1.180843	-0.235436	-2.670387	1.971482	-0.246502	0.000000	-10.000000	-0.308333	20.133333	504.000000	1023.000000	1023.000000	2046.000000
32.580002	-0.000889	-0.525312	-0.056031	-2.452542	2.119939	-0.136678	0.000000	-10.000000	-0.325000	20.633333	510.666656	1023.000000	1023.000000	2046.000000
32.599998	0.000473	0.279580	0.095929	-2.390895	2.407932	0.166615	0.000000	-10.000000	-0.333333	20.850000	517.500000	1023.000000	1023.000000	2046.000000
32.619999	0.001796	1.061682	0.267849	-2.164073	2.650472	0.307433	0.000000	-10.000000	-0.350000	21.183334	524.500000	1023.000000	1023.000000	2046.000000
32.639999	0.003027	1.789134	0.450554	-2.028435	2.827206	0.539808	0.000000	-10.000000	-0.333333	21.016668	531.500000	1023.000000	1023.000000	2046.000000
32.660000	0.004286	2.532933	0.613379	-1.815838	3.060514	0.674877	0.000000	-10.000000	-0.325000	20.766668	538.500000	1023.000000	1023.000000	2046.000000
32.680000	0.005630	3.327582	0.802225	-1.686692	3.280916	0.931133	0.000000	-10.000000	-0.325000	20.766668	545.500000	1023.000000	1023.000000	2046.000000
32.700001	0.006804	4.021186	0.977605	-1.451313	3.448487	1.046408	0.000000	-10.000000	-0.325000	20.683334	552.500000	1023.000000	1023.000000	2046.000000
32.720001	0.007952	4.699444	1.169157	-1.282707	3.616535	1.196459	0.000000	-10.000000	-0.333333	20.883333	559.500000	1023.000000	1023.000000	2046.000000
32.740002	0.009347	5.524235	1.362987	-1.181888	3.866014	1.477122	0.000000	-10.000000	-0.333333	20.833334	566.500000	1023.000000	1023.000000	2046.000000
32.759998	0.010313	6.094750	1.495359	-1.005053	4.061670	1.542775	0.000000	-10.000000	-0.350000	20.900000	573.500000	1023.000000	1023.000000	2046.000000
32.779999	0.011386	6.729188	1.661261	-0.876724	4.240635	1.704017	0.000000	-10.000000	-0.350000	20.983334	580.500000	1023.000000	1023.000000	2046.000000
32.799999	0.012447	7.356040	1.850358	-0.725335	4.403386	1.827632	0.000000	-10.000000	-0.341667	20.933332	587.333313	1023.000000	1023.000000	2046.000000
32.820000	0.012983	7.672845	1.909091	-0.631552	4.493024	1.902282	0.000000	-10.000000	-0.325000	20.666666	594.333313	1023.000000	1023.000000	2046.000000
32.840000	0.012820	7.576795	1.971859	-0.591681	4.399974	1.796642	0.000000	-10.000000	-0.316667	20.533333	601.166687	1023.000000	1023.000000	2046.000000
32.860001	0.012404	7.330602	1.976359	-0.610887	4.323542	1.641589	0.000000	-10.000000	-0.325000	20.516666	608.166687	1023.000000	1023.000000	2046.000000
32.880001	0.012378	7.315515	2.040640	-0.681643	4.332247	1.624270	0.000000	-10.000000	-0.333333	20.966667	615.000000	1023.000000	1023.000000	2046.000000
32.900002	0.012767	7.545310	2.165066	-0.616710	4.434674	1.562281	0.000000	-10.000000	-0.341667	21.033335	622.000000	1023.000000	1023.000000	2046.000000
32.919998	0.013433	7.938938	2.339227	-0.612824	4.580133	1.632402	0.000000	-10.000000	-0.341667	20.916668	629.000000	1023.000000	1023.000000	2046.000000
32.939999	0.014641	8.652571	2.616073	-0.487569	4.815755	1.708313	0.000000	-10.000000	-0.341667	20.650000	636.000000	1023.000000	1023.000000	2046.000000
32.959999	0.016197	9.572416	2.794111	-0.388491	5.099649	2.067147	0.000000	-10.000000	-0.325000	20.533333	642.833313	1023.000000	1023.000000	2046.000000
32.980000	0.017567	10.381832	2.959627	-0.188268	5.368402	2.242070	0.000000	-10.000000	-0.300000	20.300001	649.666687	1023.000000	1023.000000	2046.000000
33.000000	0.018060	10.673650	3.105579	-0.180851	5.406076	2.342846	0.000000	-10.000000	-0.283333	19.800001	656.500000	1023.000000	1023.000000	2046.000000
33.020000	0.017139	10.129001	2.896225	-0.315448	5.331426	2.216798	0.000000	-10.000000	-0.266667	19.083334	663.166687	1023.000000	1023.000000	2046.000000
33.040001	0.014540	8.593160	2.426561	-0.518937	4.989138	1.696398	0.000000	-10.000000	-0.241667	18.433334	669.666687	1023.000000	1023.000000	2046.000000
33.060001	0.012214	7.218751	2.086513	-0.770685	4.526056	1.376867	0.000000	-10.000000	-0.225000	18.066668	676.000000	1023.000000	1023.000000	2046.000000
33.080002	0.011293	6.674285	1.877232	-0.843787	4.408173	1.232667	0.000000	-10.000000	-0.216667	17.700001	682.333313	1023.000000	1023.000000	2046.000000
33.099998	0.011025	6.515603	1.845399	-0.913869	4.328672	1.255401	0.000000	-10.000000	-0.216667	17.549999	688.166687	1023.000000	1023.000000	2046.000000
33.119999	0.011364	6.716239	1.873477	-0.811082	4.431607	1.222236	0.000000	-10.000000	-0.208333	17.400000	693.833313	1023.000000	1023.000000	2046.000000
33.139999	0.011915	7.041994	1.898229	-0.743556	4.516418	1.370903	0.000000	-10.000000	-0.208333	17.200001	699.500000	1023.000000	1023.000000	2046.000000
33.160000	0.012321	7.281643	1.941805	-0.623731	4.570047	1.393523	0.000000	-10.000000	-0.208333	16.950001	705.500000	1023.000000	1023.000000	2046.000000
33.180000	0.012937	7.645732	1.964476	-0.560935	4.703687	1.538505	0.000000	-10.000000	-0.191667	16.466667	711.166687	1023.000000	1023.000000	2046.000000
33.200001	0.013436	7.940645	2.001400	-0.475112	4.806608	1.607749	0.000000	-10.000000	-0.175000	15.883333	716.833313	1023.000000	1023.000000	2046.000000
33.220001	0.014017	8.284302	2.047115	-0.374773	4.926894	1.685066	0.000000	-10.000000	-0.175000	15.300000	722.166687	1023.000000	1023.000000	2046.000000
33.240002	0.014701	8.688522	2.099780	-0.345528	5.067337	1.866933	0.000000	-10.000000	-0.175000	14.766667	727.500000	1023.000000	1023.000000	2046.000000
33.259998	0.015472	9.144237	2.164505	-0.207414	5.216745	1.970400	0.000000	-10.000000	-0.166667	14.250000	732.500000	1023.000000	1023.000000	2046.000000
33.279999	0.016116	9.524613	2.213820	-0.125348	5.288237	2.147904	0.000000	-10.000000	-0.150000	13.600000	737.333313	1023.000000	1023.000000	2046.000000
33.299999	0.016801	9.929641	2.310332	0.054302	5.350398	2.214610	0.000000	-10.000000	-0.150000	13.266666	742.000000	1023.000000	1023.000000	2046.000000
33.320000	0.018063	10.675318	2.486002	0.172243	5.555073	2.462001	0.000000	-10.000000	-0.141667	13.100000	746.500000	1023.000000	1023.000000	2046.000000
33.340000	0.019237	11.369169	2.667593	0.298397	5.710521	2.692658	0.000000	-10.000000	-0.133333	12.933333	750.833313	1023.000000	1023.000000	2046.000000
33.360001	0.020640	12.198333	2.823493	0.508776	5.958955	2.907109	0.000000	-10.000000	-0.133333	12.716666	755.166687	1023.000000	1023.000000	2046.000000
33.380001	0.022125	13.076071	3.051980	0.794325	6.059976	3.169789	0.000000	-10.000000	-0.150000	12.966666	759.500000	1023.000000	1023.000000	2046.000000
33.400002	0.023550	13.918098	3.185065	1.051113	6.347822	3.334097	0.000000	-10.000000	-0.158333	13.333333	763.833313	1023.000000	1023.000000	2046.000000
33.419998	0.025063	14.812286	3.440110	1.147763	6.563653	3.660759	0.000000	-10.000000	-0.150000	13.450000	768.333313	1023.000000	1023.000000	2046.000000
33.439999	0.025950	15.336587	3.595361	1.283377	6.698095	3.759753	0.000000	-10.000000	-0.125000	12.916667	772.666687	1023.000000	1023.000000	2046.000000
33.459999	0.026405	15.605412	3.754778	1.271876	6.739068	3.839691	0.000000	-10.000000	-0.108333	12.316667	777.000000	1023.000000	1023.000000	2046.000000
33.480000	0.026356	15.576224	3.903683	1.104811	6.638625	3.929106	0.000000	-10.000000	-0.100000	11.650001	781.000000	1023.000000	1023.000000	2046.000000
33.500000	0.026442	15.627195	3.891886	1.031939	6.813535	3.889835	0.000000	-10.000000	-0.100000	11.216667	785.000000	1023.000000	1023.000000	2046.000000
33.520000	0.026645	15.747326	4.103015	0.894368	6.747231	4.002711	0.000000	-10.000000	-0.083333	10.816667	789.000000	1023.000000	1023.000000	2046.000000
33.540001	0.027158	16.050379	4.310170	0.863792	6.825193	4.051224	0.000000	-10.000000	-0.075000	10.783334	792.833313	1023.000000	1023.000000	2046.000000
33.560001	0.028088	16.600279	4.483572	0.936487	6.969285	4.210936	0.000000	-10.000000	-0.075000	10.850000	796.500000	1023.000000	1023.000000	2046.000000
33.580002	0.028840	17.044420	4.651511	1.070466	7.037895	4.284548	0.000000	-10.000000	-0.083333	11.016666	800.166687	1023.000000	1023.000000	2046.000000
33.599998	0.030372	17.949869	4.854710	1.201130	7.321547	4.572482	0.000000	-10.000000	-0.091667	11.233334	803.833313	1023.000000	1023.000000	2046.000000
33.619999	0.031781	18.782846	5.088747	1.384307	7.483406	4.826386	0.000000	-10.000000	-0.100000	11.666667	807.500000	1023.000000	1023.000000	2046.000000
33.639999	0.033385	19.730682	5.332340	1.657369	7.729073	5.011901	0.000000	-10.000000	-0.116667	12.400001	811.166687	1023.000000	1023.000000	2046.000000
33.660000	0.034918	20.636362	5.618209	1.839252	7.887702	5.291199	0.000000	-10.000000	-0.133333	12.883333	815.166687	1023.000000	1023.000000	2046.000000
33.680000	0.036332	21.472107	5.801274	2.112885	8.153848	5.404100	0.000000	-10.000000	-0.125000	13.116667	819.500000	1023.000000	1023.000000	2046.000000
33.700001	0.037835	22.360222	5.993107	2.322927	8.402164	5.642023	0.000000	-10.000000	-0.125000	12.816667	823.833313	1023.000000	1023.000000	2046.000000
33.720001	0.039057	23.082655	6.195258	2.564686	8.580471	5.742240	0.000000	-10.000000	-0.108333	12.183333	828.333313	1023.000000	1023.000000	2046.000000
33.740002	0.040418	23.886864	6.452463	2.746439	8.769575	5.918387	0.000000	-10.000000	-0.108333	11.466667	832.500000	1023.000000	1023.000000	2046.000000
33.759998	0.041453	24.498518	6.588469	2.857973	8.969865	6.082211	0.000000	-10.000000	-0.091667	10.550000	836.500000	1023.000000	1023.000000	2046.000000
33.779999	0.042302	25.000271	6.697996	3.019449	9.101948	6.180879	0.000000	-10.000000	-0.075000	9.650001	840.000000	1023.000000	1023.000000	2046.000000
33.799999	0.043214	25.539230	6.889233	3.216656	9.177262	6.256080	0.000000	-10.000000	-0.041667	8.216667	843.333313	1023.000000	1023.000000	2046.000000
33.820000	0.043593	25.763729	6.989144	3.306759	9.214054	6.253773	0.000000	-10.000000	-0.016667	6.550000	846.500000	1023.000000	1023.000000	2046.000000
33.840000	0.044123	26.076687	7.068418	3.402224	9.288044	6.318001	0.000000	-10.000000	0.000000	3.900000	849.000000	1023.000000	1023.000000	2046.000000
33.860001	0.044183	26.112217	7.063794	3.430808	9.310196	6.307419	0.000000	-10.000000	0.000000	0.983333	850.833313	1023.000000	1023.000000	2046.000000
33.880001	0.044161	26.099087	7.061466	3.559720	9.262611	6.215290	0.000000	-10.000000	0.000000	-1.666667	851.666687	1023.000000	1023.000000	2046.000000
33.900002	0.044082	26.052269	7.053406	3.645616	9.189521	6.163727	0.000000	-10.000000	0.000000	-3.750000	852.000000	1023.000000	1023.000000	2046.000000
33.919998	0.043755	25.859089	7.029911	3.690131	9.094888	6.044159	0.000000	-10.000000	0.016667	-5.666667	852.000000	1023.000000	1023.000000	2046.000000
33.939999	0.043727	25.842606	7.026355	3.769851	8.993529	6.052869	0.000000	-10.000000	0.033333	-7.633334	852.000000	1023.000000	1023.000000	2046.000000
33.959999	0.043307	25.594469	6.990423	3.786156	8.858111	5.959780	0.000000	-10.000000	0.050000	-9.166667	852.000000	1023.000000	1023.000000	2046.000000
33.980000	0.043307	25.594513	6.985596	3.851739	8.834890	5.922287	0.000000	-10.000000	0.058333	-10.233334	852.000000	1023.000000	1023.000000	2046.000000
34.000000	0.042746	25.263098	6.887849	3.861120	8.689749	5.824379	0.000000	-10.000000	0.075000	-11.183333	852.000000	1023.000000	1023.000000	2046.000000
34.020000	0.042311	25.005838	6.913134	3.944894	8.472664	5.675147	0.000000	-10.000000	0.091667	-12.183333	848.333313	1023.000000	1023.000000	2046.000000
34.040001	0.041880	24.751339	6.775818	3.949460	8.394278	5.631783	0.000000	-10.000000	0.116667	-13.300000	840.000000	1023.000000	1023.000000	2046.000000
34.060001	0.041110	24.295990	6.610442	4.028856	8.212649	5.444043	0.000000	-10.000000	0.150000	-14.600000	830.000000	1023.000000	1023.000000	2046.000000
34.080002	0.040345	23.844156	6.542023	4.012081	7.923458	5.366595	0.000000	-10.000000	0.183333	-15.983334	821.833313	1023.000000	1023.000000	2046.000000
34.099998	0.039531	23.362644	6.362084	4.037235	7.756566	5.206759	0.000000	-10.000000	0.216667	-17.650000	816.333313	1023.000000	1023.000000	2046.000000
34.119999	0.038614	22.820799	6.255342	4.109989	7.393419	5.062049	0.000000	-10.000000	0.266667	-19.300001	810.500000	1023.000000	1023.000000	2046.000000
34.139999	0.036859	21.783529	5.965325	3.988669	7.014211	4.815324	0.000000	-10.000000	0.325000	-20.983334	804.000000	1023.000000	1023.000000	2046.000000
34.160000	0.035015	20.693573	5.644915	3.936906	6.569243	4.542509	0.000000	-10.000000	0.391667	-22.450001	797.166687	1023.000000	1023.000000	2046.000000
34.180000	0.032737	19.347321	5.354109	3.800893	6.049932	4.142386	0.000000	-10.000000	0.441667	-24.049999	789.666687	1023.000000	1023.000000	2046.000000
34.200001	0.030907	18.266087	5.182504	3.687666	5.601727	3.794189	0.000000	-10.000000	0.500000	-25.633333	781.666687	1023.000000	1023.000000	2046.000000
34.220001	0.029379	17.362860	5.001525	3.523742	5.318215	3.519377	0.000000	-10.000000	0.558333	-27.333334	773.000000	1023.000000	1023.000000	2046.000000
34.240002	0.028091	16.601877	4.968686	3.453077	4.878907	3.301207	0.000000	-10.000000	0.616667	-28.816668	763.833313	1023.000000	1023.000000	2046.000000
34.259998	0.026955	15.930288	4.754683	3.397754	4.585739	3.192112	0.000000	-10.000000	0.658333	-29.950001	754.333313	1023.000000	1023.000000	2046.000000
34.279999	0.024920	14.727541	4.427641	3.205098	4.166109	2.928693	0.000000	-10.000000	0.700000	-30.866667	744.333313	1023.000000	1023.000000	2046.000000
34.299999	0.021571	12.748669	4.010274	2.887873	3.532176	2.318345	0.000000	-10.000000	0.741667	-31.566666	734.000000	1023.000000	1023.000000	2046.000000
34.320000	0.017386	10.275236	3.456180	2.393003	2.765563	1.660489	0.000000	-10.000000	0.783333	-32.066666	723.333313	1023.000000	1023.000000	2046.000000
34.340000	0.012902	7.625318	2.731262	1.984260	2.005954	0.903842	0.000000	-10.000000	0.800000	-32.099998	712.666687	1023.000000	1023.000000	2046.000000
34.360001	0.009253	5.468663	2.091417	1.683084	1.333378	0.360785	0.000000	-10.000000	0.791667	-31.750000	702.000000	1023.000000	1023.000000	2046.000000
34.380001	0.006514	3.850072	1.591853	1.461153	0.812341	-0.015275	0.000000	-10.000000	0.783333	-31.600000	691.500000	1023.000000	1023.000000	2046.000000
34.400002	0.004283	2.530976	1.243065	1.382614	0.354394	-0.449098	0.000000	-10.000000	0.766667	-31.650000	681.000000	1023.000000	1023.000000	2046.000000
34.419998	0.002443	1.443757	0.835609	1.276636	0.098225	-0.766714	0.000000	-10.000000	0.766667	-31.900000	670.333313	1023.000000	1023.000000	2046.000000
34.439999	0.000873	0.515740	0.485574	1.234132	-0.159450	-1.044516	0.000000	-10.000000	0.775000	-32.000000	659.666687	1023.000000	1023.000000	2046.000000
34.459999	-0.000728	-0.430102	0.181247	1.180829	-0.482252	-1.309926	0.000000	-10.000000	0.791667	-31.799999	649.000000	1023.000000	1023.000000	2046.000000
34.480000	-0.002094	-1.237280	-0.076649	1.136732	-0.745954	-1.551409	0.000000	-10.000000	0.808333	-31.883333	638.333313	1023.000000	1023.000000	2046.000000
34.500000	-0.003532	-2.087210	-0.387047	0.974031	-0.977699	-1.696495	0.000000	-10.000000	0.825000	-32.183334	627.666687	1023.000000	1023.000000	2046.000000
34.520000	-0.004744	-2.803932	-0.698489	0.839781	-1.047749	-1.897474	0.000000	-10.000000	0.825000	-32.600002	616.833313	1023.000000	1023.000000	2046.000000
34.540001	-0.006129	-3.622432	-0.841047	0.720762	-1.388293	-2.113853	0.000000	-10.000000	0.816667	-32.666668	606.166687	1023.000000	1023.000000	2046.000000
34.560001	-0.007221	-4.267818	-1.001614	0.611250	-1.590757	-2.286698	0.000000	-10.000000	0.800000	-32.633335	595.333313	1023.000000	1023.000000	2046.000000
34.580002	-0.008348	-4.933916	-1.231365	0.552358	-1.735465	-2.519443	0.000000	-10.000000	0.800000	-32.549999	584.500000	1023.000000	1023.000000	2046.000000
34.599998	-0.009112	-5.385271	-1.367698	0.448660	-1.869523	-2.596711	0.000000	-10.000000	0.800000	-32.716667	573.500000	1023.000000	1023.000000	2046.000000
34.619999	-0.009857	-5.825676	-1.467984	0.339414	-1.940062	-2.757044	0.000000	-10.000000	0.800000	-32.633335	562.500000	1023.000000	1023.000000	2046.000000
34.639999	-0.010558	-6.239861	-1.484658	0.314823	-2.212793	-2.857232	0.000000	-10.000000	0.800000	-32.866669	551.666687	1023.000000	1023.000000	2046.000000
34.660000	-0.011296	-6.675655	-1.634854	0.272340	-2.390862	-2.922279	0.000000	-10.000000	0.800000	-32.783333	540.833313	1023.000000	1023.000000	2046.000000
34.680000	-0.012021	-7.104166	-1.786210	0.325368	-2.577493	-3.065831	0.000000	-10.000000	0.800000	-32.933334	530.000000	1023.000000	1023.000000	2046.000000
34.700001	-0.012896	-7.621618	-1.944172	0.211273	-2.849344	-3.039374	0.000000	-10.000000	0.800000	-32.916668	519.000000	1023.000000	1023.000000	2046.000000
34.720001	-0.013823	-8.169641	-2.227491	0.189468	-2.935100	-3.196518	0.000000	-10.000000	0.816667	-33.183334	508.000000	1023.000000	1023.000000	2046.000000
34.740002	-0.015312	-9.049441	-2.422837	0.044444	-3.298719	-3.372330	0.000000	-10.000000	0.816667	-33.433334	496.833344	1023.000000	1023.000000	2046.000000
34.759998	-0.017277	-10.210845	-2.697529	-0.210266	-3.645694	-3.657357	0.000000	-10.000000	0.816667	-33.516666	485.666656	1023.000000	1023.000000	2046.000000
34.779999	-0.019166	-11.327103	-2.917328	-0.530211	-3.905170	-3.974393	0.000000	-10.000000	0.800000	-33.450001	474.333344	1023.000000	1023.000000	2046.000000
34.799999	-0.020908	-12.356345	-3.034878	-0.832353	-4.272191	-4.216924	0.000000	-10.000000	0.800000	-33.166668	463.166656	1023.000000	1023.000000	2046.000000
34.820000	-0.022473	-13.281526	-3.200969	-1.037438	-4.545689	-4.497430	0.000000	-10.000000	0.783333	-32.933334	452.000000	1023.000000	1023.000000	2046.000000
34.840000	-0.023860	-14.101066	-3.284473	-1.206880	-4.939660	-4.670053	0.000000	-10.000000	0.775000	-32.550003	441.166656	1023.000000	1023.000000	2046.000000
34.860001	-0.025019	-14.786170	-3.558836	-1.398722	-5.021414	-4.807198	0.000000	-10.000000	0.750000	-32.150002	430.333344	1023.000000	1023.000000	2046.000000
34.880001	-0.025847	-15.275605	-3.684564	-1.507740	-5.201588	-4.881713	0.000000	-10.000000	0.750000	-31.750000	419.666656	1023.000000	1023.000000	2046.000000
34.900002	-0.026609	-15.725681	-3.862884	-1.548438	-5.317043	-4.997316	0.000000	-10.000000	0.741667	-31.266666	409.000000	1023.000000	1023.000000	2046.000000
34.919998	-0.027050	-15.986769	-3.913702	-1.533859	-5.442016	-5.097193	0.000000	-10.000000	0.716667	-30.850000	398.666656	1023.000000	1023.000000	2046.000000
34.939999	-0.027594	-16.307981	-4.021486	-1.621635	-5.574914	-5.089945	0.000000	-10.000000	0.675000	-30.166668	388.500000	1023.000000	1023.000000	2046.000000
34.959999	-0.028037	-16.569607	-4.235208	-1.661625	-5.530585	-5.142189	0.000000	-10.000000	0.625000	-29.683334	378.500000	1023.000000	1023.000000	2046.000000
34.980000	-0.028349	-16.754238	-4.317013	-1.646226	-5.661316	-5.129683	0.000000	-10.000000	0.616667	-29.066668	368.500000	1023.000000	1023.000000	2046.000000
35.000000	-0.028914	-17.087938	-4.445191	-1.641267	-5.758491	-5.242990	0.000000	-10.000000	0.575000	-28.216667	352.500000	1023.000000	1023.000000	2046.000000
35.020000	-0.029313	-17.323759	-4.583523	-1.637219	-5.771262	-5.331755	0.000000	-10.000000	0.541667	-27.400002	339.833344	1023.000000	1023.000000	2046.000000
35.040001	-0.029723	-17.566288	-4.608371	-1.706980	-5.913000	-5.337937	0.000000	-10.000000	0.500000	-26.800001	330.500000	1023.000000	1023.000000	2046.000000
35.060001	-0.030123	-17.802961	-4.718293	-1.785662	-5.925899	-5.373108	0.000000	-10.000000	0.500000	-26.650002	327.500000	1023.000000	1023.000000	2046.000000
35.080002	-0.030495	-18.022800	-4.785098	-1.772811	-6.057199	-5.407693	0.000000	-10.000000	0.483333	-26.383333	321.666656	1023.000000	1023.000000	2046.000000
35.099998	-0.031049	-18.349888	-4.919743	-1.819123	-6.136226	-5.474797	0.000000	-10.000000	0.483333	-25.933334	312.833344	1023.000000	1023.000000	2046.000000
35.119999	-0.031377	-18.543650	-4.990902	-1.820945	-6.179323	-5.552478	0.000000	-10.000000	0.466667	-25.450001	304.166656	1023.000000	1023.000000	2046.000000
35.139999	-0.031910	-18.858881	-5.100041	-1.844975	-6.292760	-5.621104	0.000000	-10.000000	0.466667	-24.883333	295.500000	1023.000000	1023.000000	2046.000000
35.160000	-0.032427	-19.164133	-5.277939	-1.891919	-6.272141	-5.722133	0.000000	-10.000000	0.433333	-24.433334	287.166656	1023.000000	1023.000000	2046.000000
35.180000	-0.032861	-19.420614	-5.354331	-1.906588	-6.411928	-5.747767	0.000000	-10.000000	0.416667	-23.883333	279.000000	1023.000000	1023.000000	2046.000000
35.200001	-0.033488	-19.791180	-5.435549	-1.944813	-6.563421	-5.847397	0.000000	-10.000000	0.383333	-23.483334	271.000000	1023.000000	1023.000000	2046.000000
35.220001	-0.033830	-19.993446	-5.534142	-1.904462	-6.602868	-5.951974	0.000000	-10.000000	0.366667	-22.950001	263.166656	1023.000000	1023.000000	2046.000000
35.240002	-0.034224	-20.226574	-5.597963	-2.034439	-6.724123	-5.870049	0.000000	-10.000000	0.350000	-22.533333	255.500000	1023.000000	1023.000000	2046.000000
35.259998	-0.034664	-20.486135	-5.719917	-2.074780	-6.724187	-5.967251	0.000000	-10.000000	0.333333	-21.933334	248.166672	1023.000000	1023.000000	2046.000000
35.279999	-0.034961	-20.662098	-5.815272	-2.054083	-6.761791	-6.030951	0.000000	-10.000000	0.316667	-21.250000	240.833328	1023.000000	1023.000000	2046.000000
35.299999	-0.035521	-20.992716	-5.833375	-2.207778	-6.942402	-6.009161	0.000000	-10.000000	0.300000	-20.516668	233.666672	1023.000000	1023.000000	2046.000000
35.320000	-0.035676	-21.084713	-5.921102	-2.162396	-6.891700	-6.109515	0.000000	-10.000000	0.300000	-19.916668	226.833328	1023.000000	1023.000000	2046.000000
35.340000	-0.035919	-21.228191	-5.922705	-2.228060	-6.996907	-6.080520	0.000000	-10.000000	0.266667	-19.366667	220.166672	1023.000000	1023.000000	2046.000000
35.360001	-0.036314	-21.461819	-6.025631	-2.317492	-7.003263	-6.115432	0.000000	-10.000000	0.233333	-18.866667	213.833328	1023.000000	1023.000000	2046.000000
35.380001	-0.036503	-21.573036	-6.066937	-2.213330	-7.070727	-6.222042	0.000000	-10.000000	0.200000	-18.350000	207.500000	1023.000000	1023.000000	2046.000000
35.400002	-0.036989	-21.860565	-6.140511	-2.308994	-7.182843	-6.228217	0.000000	-10.000000	0.200000	-17.900002	201.500000	1023.000000	1023.000000	2046.000000
35.419998	-0.037093	-21.922255	-6.246320	-2.290227	-7.123033	-6.262675	0.000000	-10.000000	0.183333	-17.450001	195.500000	1023.000000	1023.000000	2046.000000
35.439999	-0.037411	-22.110115	-6.314686	-2.354105	-7.199445	-6.241879	0.000000	-10.000000	0.175000	-17.016666	189.500000	1023.000000	1023.000000	2046.000000
35.459999	-0.037760	-22.316442	-6.300559	-2.363764	-7.332332	-6.319788	0.000000	-10.000000	0.175000	-16.566668	183.833328	1023.000000	1023.000000	2046.000000
35.480000	-0.038081	-22.505592	-6.361135	-2.461260	-7.389024	-6.294173	0.000000	-10.000000	0.175000	-16.116667	178.333328	1023.000000	1023.000000	2046.000000
35.500000	-0.038701	-22.872547	-6.513811	-2.441005	-7.465281	-6.452451	0.000000	-10.000000	0.166667	-15.650001	173.000000	1023.000000	1023.000000	2046.000000
35.520000	-0.039878	-23.567955	-6.720698	-2.559489	-7.745425	-6.542342	0.000000	-10.000000	0.150000	-15.050000	167.666672	1023.000000	1023.000000	2046.000000
35.540001	-0.041530	-24.544500	-6.973783	-2.775390	-8.006503	-6.788824	0.000000	-10.000000	0.133333	-14.416667	162.666672	1023.000000	1023.000000	2046.000000
35.560001	-0.042976	-25.398893	-7.174926	-2.954682	-8.283937	-6.985350	0.000000	-10.000000	0.100000	-13.600000	157.833328	1023.000000	1023.000000	2046.000000
35.580002	-0.044521	-26.311972	-7.373045	-3.195407	-8.541233	-7.202288	0.000000	-10.000000	0.075000	-13.033334	153.333328	1023.000000	1023.000000	2046.000000
35.599998	-0.045431	-26.849548	-7.472486	-3.283754	-8.651423	-7.441885	0.000000	-10.000000	0.058333	-12.416667	149.000000	1023.000000	1023.000000	2046.000000
35.619999	-0.046143	-27.270409	-7.518688	-3.473706	-8.727698	-7.550317	0.000000	-10.000000	0.058333	-11.966667	145.000000	1023.000000	1023.000000	2046.000000
35.639999	-0.046258	-27.338531	-7.528445	-3.531760	-8.735423	-7.542904	0.000000	-10.000000	0.050000	-11.616667	141.000000	1023.000000	1023.000000	2046.000000
35.660000	-0.046433	-27.442019	-7.612409	-3.609067	-8.629186	-7.591356	0.000000	-10.000000	0.050000	-11.433333	137.000000	1023.000000	1023.000000	2046.000000
35.680000	-0.046782	-27.648323	-7.620742	-3.757685	-8.686474	-7.583422	0.000000	-10.000000	0.050000	-11.350000	133.000000	1023.000000	1023.000000	2046.000000
35.700001	-0.047937	-28.330990	-7.893099	-4.062735	-8.766462	-7.608694	0.000000	-10.000000	0.050000	-10.683333	129.166672	1023.000000	1023.000000	2046.000000
35.720001	-0.050431	-29.804815	-8.240266	-4.333194	-9.238600	-7.992756	0.000000	-10.000000	0.033333	-9.450000	125.666664	1023.000000	1023.000000	2046.000000
35.740002	-0.053186	-31.433172	-8.821006	-4.691412	-9.633154	-8.287601	0.000000	-10.000000	0.008333	-7.566667	122.500000	1023.000000	1023.000000	2046.000000
35.759998	-0.055633	-32.878883	-9.212335	-4.941395	-10.103776	-8.621376	0.000000	-10.000000	-0.008333	-6.050000	119.833336	1023.000000	1023.000000	2046.000000
35.779999	-0.057091	-33.740910	-9.527661	-5.202038	-10.322561	-8.688651	0.000000	-10.000000	-0.008333	-5.250000	117.833336	1023.000000	1023.000000	2046.000000
35.799999	-0.058182	-34.385544	-9.853605	-5.244689	-10.351881	-8.935369	0.000000	-10.000000	0.008333	-5.366667	116.166664	1023.000000	1023.000000	2046.000000
35.820000	-0.058833	-34.770195	-10.028740	-5.327735	-10.473361	-8.940356	0.000000	-10.000000	0.008333	-5.850000	114.500000	1023.000000	1023.000000	2046.000000
35.840000	-0.059195	-34.984180	-10.215709	-5.437382	-10.471628	-8.859462	0.000000	-10.000000	0.016667	-6.433333	112.500000	1023.000000	1023.000000	2046.000000
35.860001	-0.059518	-35.175041	-10.397001	-5.385607	-10.504100	-8.888332	0.000000	-10.000000	0.008333	-6.950000	110.333336	1023.000000	1023.000000	2046.000000
35.880001	-0.059909	-35.406151	-10.567707	-5.501012	-10.477160	-8.860272	0.000000	-10.000000	0.025000	-7.366667	108.000000	1023.000000	1023.000000	2046.000000
35.900002	-0.060165	-35.557217	-10.678800	-5.470749	-10.525923	-8.881744	0.000000	-10.000000	0.016667	-7.633334	105.500000	1023.000000	1023.000000	2046.000000
35.919998	-0.060377	-35.683033	-10.714282	-5.569717	-10.530075	-8.868958	0.000000	-10.000000	0.025000	-7.566667	103.000000	1023.000000	1023.000000	2046.000000
35.939999	-0.060319	-35.648815	-10.737212	-5.534752	-10.504301	-8.872548	0.000000	-10.000000	0.008333	-7.183333	100.333336	1023.000000	1023.000000	2046.000000
35.959999	-0.060499	-35.755154	-10.756092	-5.632536	-10.523193	-8.843332	0.000000	-10.000000	0.008333	-6.550000	97.833336	1023.000000	1023.000000	2046.000000
35.980000	-0.060224	-35.592461	-10.719773	-5.543242	-10.460842	-8.868603	0.000000	-10.000000	-0.016667	-5.833333	95.500000	1023.000000	1023.000000	2046.000000
36.000000	-0.060113	-35.526707	-10.673670	-5.613213	-10.404373	-8.835451	0.000000	-10.000000	-0.016667	-5.183333	93.666664	1023.000000	1023.000000	2046.000000
36.020000	-0.059526	-35.179600	-10.529514	-5.569684	-10.275043	-8.805359	0.000000	-10.000000	-0.016667	-4.850000	92.000000	1023.000000	1023.000000	2046.000000
36.040001	-0.059402	-35.106480	-10.461544	-5.663421	-10.210333	-8.771180	0.000000	-10.000000	0.000000	-5.083333	90.333336	1023.000000	1023.000000	2046.000000
36.060001	-0.058924	-34.824284	-10.323939	-5.645837	-10.158625	-8.695882	0.000000	-10.000000	0.000000	-5.300000	88.500000	1023.000000	1023.000000	2046.000000
36.080002	-0.058527	-34.589386	-10.316363	-5.641509	-10.033941	-8.597573	0.000000	-10.000000	0.008333	-5.416667	86.666664	1023.000000	1023.000000	2046.000000
36.099998	-0.058222	-34.409012	-10.142428	-5.567496	-10.085176	-8.613911	0.000000	-10.000000	0.008333	-5.250000	85.000000	1023.000000	1023.000000	2046.000000
36.119999	-0.058275	-34.440723	-10.222947	-5.695251	-9.975357	-8.547170	0.000000	-10.000000	0.008333	-5.300000	83.333336	1023.000000	1023.000000	2046.000000
36.139999	-0.058975	-34.854229	-10.268529	-5.705984	-10.089954	-8.789760	0.000000	-10.000000	0.008333	-5.683333	81.500000	1023.000000	1023.000000	2046.000000
36.160000	-0.059749	-35.311733	-10.296794	-6.006323	-10.181994	-8.826621	0.000000	-10.000000	0.008333	-6.150000	79.500000	1023.000000	1023.000000	2046.000000
36.180000	-0.060702	-35.874641	-10.299265	-6.216169	-10.306642	-9.052565	0.000000	-10.000000	0.008333	-6.466667	77.500000	1023.000000	1023.000000	2046.000000
36.200001	-0.061522	-36.359241	-10.379423	-6.403901	-10.411835	-9.164083	0.000000	-10.000000	0.000000	-6.183333	75.500000	1023.000000	1023.000000	2046.000000
36.220001	-0.062139	-36.723862	-10.325892	-6.676925	-10.539469	-9.181577	0.000000	-10.000000	0.000000	-5.400000	73.500000	1023.000000	1023.000000	2046.000000
36.240002	-0.062298	-36.818287	-10.334876	-6.711054	-10.537533	-9.234823	0.000000	-10.000000	0.000000	-4.516666	71.666664	1023.000000	1023.000000	2046.000000
36.259998	-0.062424	-36.892311	-10.364699	-6.838617	-10.525553	-9.163442	0.000000	-10.000000	0.000000	-3.783333	70.000000	1023.000000	1023.000000	2046.000000
36.279999	-0.062264	-36.798111	-10.276528	-6.714542	-10.562524	-9.244516	0.000000	-10.000000	0.000000	-3.300000	68.666664	1023.000000	1023.000000	2046.000000
36.299999	-0.061799	-36.523441	-10.231468	-6.756031	-10.402584	-9.133360	0.000000	-10.000000	0.000000	-2.883333	67.500000	1023.000000	1023.000000	2046.000000
36.320000	-0.061478	-36.333355	-10.182394	-6.698676	-10.308663	-9.143621	0.000000	-10.000000	-0.008333	-2.333333	66.666664	1023.000000	1023.000000	2046.000000
36.340000	-0.060908	-35.996460	-10.062358	-6.582938	-10.280315	-9.070849	0.000000	-10.000000	-0.016667	-1.366667	66.166664	1023.000000	1023.000000	2046.000000
36.360001	-0.060392	-35.691803	-9.980281	-6.566225	-10.171734	-8.973562	0.000000	-10.000000	-0.033333	-0.550000	66.000000	1023.000000	1023.000000	2046.000000
36.380001	-0.059784	-35.332558	-9.852777	-6.435572	-10.143733	-8.900476	0.000000	-10.000000	-0.033333	0.000000	66.000000	1023.000000	1023.000000	2046.000000
36.400002	-0.059359	-35.081020	-9.835531	-6.401231	-10.025089	-8.819170	0.000000	-10.000000	-0.041667	0.000000	66.000000	1023.000000	1023.000000	2046.000000
36.419998	-0.058866	-34.789627	-9.668105	-6.325330	-10.025663	-8.770530	0.000000	-10.000000	-0.033333	0.000000	66.000000	1023.000000	1023.000000	2046.000000
36.439999	-0.058309	-34.460735	-9.653735	-6.312491	-9.850375	-8.644133	0.000000	-10.000000	-0.025000	0.000000	66.000000	1023.000000	1023.000000	2046.000000
36.459999	-0.058027	-34.294109	-9.551649	-6.193206	-9.863522	-8.685731	0.000000	-10.000000	-0.016667	0.000000	66.000000	1023.000000	1023.000000	2046.000000
36.480000	-0.057558	-34.016983	-9.556221	-6.199788	-9.678192	-8.582782	0.000000	-10.000000	-0.016667	0.000000	66.000000	1023.000000	1023.000000	2046.000000
36.500000	-0.057209	-33.810364	-9.418113	-6.063882	-9.715437	-8.612931	0.000000	-10.000000	-0.016667	0.000000	66.000000	1023.000000	1023.000000	2046.000000
36.520000	-0.056896	-33.625690	-9.389761	-6.127782	-9.611253	-8.496895	0.000000	-10.000000	-0.016667	0.000000	66.000000	1023.000000	1023.000000	2046.000000
36.540001	-0.056663	-33.487949	-9.324114	-6.039852	-9.634009	-8.489973	0.000000	-10.000000	-0.016667	0.000000	66.000000	1023.000000	1023.000000	2046.000000
36.560001	-0.056317	-33.283340	-9.277862	-6.043074	-9.574470	-8.387935	0.000000	-10.000000	-0.016667	0.000000	66.000000	1023.000000	1023.000000	2046.000000
36.580002	-0.056217	-33.224125	-9.270985	-5.939322	-9.568101	-8.445718	0.000000	-10.000000	-0.016667	0.000000	66.000000	1023.000000	1023.000000	2046.000000
36.599998	-0.055965	-33.075176	-9.276487	-5.939398	-9.485838	-8.373450	0.000000	-10.000000	-0.025000	0.000000	66.000000	1023.000000	1023.000000	2046.000000
36.619999	-0.055939	-33.059895	-9.208413	-5.859159	-9.572200	-8.420122	0.000000	-10.000000	-0.033333	0.000000	66.000000	1023.000000	1023.000000	2046.000000
36.639999	-0.055540	-32.823875	-9.169363	-5.873323	-9.459765	-8.321423	0.000000	-10.000000	-0.033333	0.000000	66.000000	1023.000000	1023.000000	2046.000000
36.660000	-0.055385	-32.732815	-9.090134	-5.789994	-9.522684	-8.330003	0.000000	-10.000000	-0.016667	0.000000	66.000000	1023.000000	1023.000000	2046.000000
36.680000	-0.055157	-32.597706	-9.113688	-5.799995	-9.368098	-8.315926	0.000000	-10.000000	-0.016667	0.000000	66.000000	1023.000000	1023.000000	2046.000000
36.700001	-0.054899	-32.445347	-8.988781	-5.721998	-9.470733	-8.263835	0.000000	-10.000000	-0.016667	0.000000	66.000000	1023.000000	1023.000000	2046.000000
36.720001	-0.054604	-32.271172	-9.020859	-5.749013	-9.291446	-8.209854	0.000000	-10.000000	-0.025000	0.000000	66.000000	1023.000000	1023.000000	2046.000000
36.740002	-0.054361	-32.127392	-8.906627	-5.653355	-9.387296	-8.180113	0.000000	-10.000000	-0.025000	0.000000	66.000000	1023.000000	1023.000000	2046.000000
36.759998	-0.054152	-32.003952	-8.934523	-5.609934	-9.271075	-8.188418	0.000000	-10.000000	-0.025000	0.000000	66.000000	1023.000000	1023.000000	2046.000000
36.779999	-0.053812	-31.803089	-8.879173	-5.582088	-9.253765	-8.088062	0.000000	-10.000000	-0.016667	0.000000	66.000000	1023.000000	1023.000000	2046.000000
36.799999	-0.053653	-31.708651	-8.821732	-5.590167	-9.260945	-8.035807	0.000000	-10.000000	-0.016667	0.000000	66.000000	1023.000000	1023.000000	2046.000000
36.820000	-0.053377	-31.545809	-8.842101	-5.515462	-9.183446	-8.004800	0.000000	-10.000000	-0.008333	0.000000	66.000000	1023.000000	1023.000000	2046.000000
36.840000	-0.053382	-31.548552	-8.831119	-5.490623	-9.238005	-7.988807	0.000000	-10.000000	-0.008333	0.000000	66.000000	1023.000000	1023.000000	2046.000000
36.860001	-0.053040	-31.346550	-8.812041	-5.481664	-9.135799	-7.917046	0.000000	-10.000000	0.000000	0.000000	66.000000	1023.000000	1023.000000	2046.000000
36.880001	-0.052951	-31.294258	-8.867310	-5.425002	-9.114538	-7.887408	0.000000	-10.000000	-0.008333	0.000000	66.000000	1023.000000	1023.000000	2046.000000
36.900002	-0.052865	-31.243490	-8.877245	-5.374366	-9.031067	-7.960813	0.000000	-10.000000	-0.016667	0.000000	66.000000	1023.000000	1023.000000	2046.000000
36.919998	-0.052653	-31.117950	-8.805057	-5.352645	-9.062685	-7.897564	0.000000	-10.000000	-0.016667	0.000000	66.000000	1023.000000	1023.000000	2046.000000
36.939999	-0.052582	-31.076031	-8.829451	-5.351028	-9.014214	-7.881340	0.000000	-10.000000	-0.008333	0.000000	66.000000	1023.000000	1023.000000	2046.000000
36.959999	-0.052474	-31.012304	-8.723170	-5.361242	-9.110027	-7.817866	0.000000	-10.000000	-0.008333	0.000000	66.000000	1023.000000	1023.000000	2046.000000
36.980000	-0.052983	-31.313227	-8.908788	-5.364607	-9.127066	-7.912766	0.000000	-10.000000	-0.016667	0.000000	66.000000	1023.000000	1023.000000	2046.000000
37.000000	-0.054022	-31.926756	-8.988880	-5.411811	-9.416852	-8.109211	0.000000	-10.000000	-0.025000	0.000000	66.000000	1023.000000	1023.000000	2046.000000
37.020000	-0.055243	-32.648689	-9.135354	-5.629715	-9.642004	-8.241614	0.000000	-10.000000	-0.033333	0.000000	66.000000	1023.000000	1023.000000	2046.000000
37.040001	-0.056072	-33.138405	-9.231882	-5.671548	-9.782694	-8.452281	0.000000	-10.000000	-0.033333	0.000000	66.000000	1023.000000	1023.000000	2046.000000
37.060001	-0.056599	-33.449963	-9.247572	-5.829232	-9.860642	-8.512516	0.000000	-10.000000	-0.033333	0.000000	66.000000	1023.000000	1023.000000	2046.000000
37.080002	-0.056669	-33.491116	-9.235970	-5.852932	-9.793072	-8.609142	0.000000	-10.000000	-0.016667	0.000000	66.000000	1023.000000	1023.000000	2046.000000
37.099998	-0.056799	-33.568413	-9.156332	-5.897627	-9.865191	-8.649263	0.000000	-10.000000	-0.016667	0.000000	66.000000	1023.000000	1023.000000	2046.000000
37.119999	-0.056259	-33.249012	-9.118329	-5.896090	-9.700107	-8.534487	0.000000	-10.000000	-0.016667	0.000000	66.000000	1023.000000	1023.000000	2046.000000
37.139999	-0.056293	-33.269386	-9.145711	-6.001424	-9.651282	-8.470967	0.000000	-10.000000	-0.025000	0.000000	66.000000	1023.000000	1023.000000	2046.000000
37.160000	-0.057029	-33.703957	-9.268385	-6.118915	-9.742627	-8.574029	0.000000	-10.000000	-0.025000	0.000000	66.000000	1023.000000	1023.000000	2046.000000
37.180000	-0.058776	-34.736862	-9.585506	-6.366797	-10.020308	-8.764251	0.000000	-10.000000	-0.033333	0.650000	66.000000	1023.000000	1023.000000	2046.000000
37.200001	-0.061421	-36.300087	-10.131396	-6.620318	-10.399593	-9.148782	0.000000	-10.000000	-0.041667	1.800000	66.000000	1023.000000	1023.000000	2046.000000
37.220001	-0.063482	-37.518024	-10.507846	-6.806363	-10.814157	-9.389658	0.000000	-10.000000	-0.050000	3.283334	66.000000	1023.000000	1023.000000	2046.000000
37.240002	-0.064903	-38.357716	-10.858426	-6.966204	-11.007730	-9.525355	0.000000	-10.000000	-0.050000	3.850000	66.000000	1023.000000	1023.000000	2046.000000
37.259998	-0.065614	-38.777855	-10.986903	-7.020612	-11.146557	-9.623782	0.000000	-10.000000	-0.041667	3.100000	66.000000	1023.000000	1023.000000	2046.000000
37.279999	-0.066098	-39.064186	-11.272215	-7.027379	-11.044862	-9.719728	0.000000	-10.000000	-0.025000	1.616667	66.000000	1023.000000	1023.000000	2046.000000
37.299999	-0.066271	-39.166122	-11.320254	-6.956445	-11.154321	-9.735101	0.000000	-10.000000	-0.016667	0.116667	66.000000	1023.000000	1023.000000	2046.000000
37.320000	-0.066448	-39.270821	-11.447381	-7.057416	-11.173784	-9.592238	0.000000	-10.000000	-0.008333	-1.000000	66.000000	1023.000000	1023.000000	2046.000000
37.340000	-0.066576	-39.346287	-11.618569	-6.962211	-11.116672	-9.648833	0.000000	-10.000000	-0.008333	-1.933333	65.833336	1023.000000	1023.000000	2046.000000
37.360001	-0.066590	-39.354950	-11.638995	-6.981951	-11.174060	-9.559943	0.000000	-10.000000	0.000000	-2.766667	65.333336	1023.000000	1023.000000	2046.000000
37.380001	-0.066621	-39.372818	-11.754166	-6.995460	-11.094381	-9.528811	0.000000	-10.000000	0.000000	-3.150000	64.500000	1023.000000	1023.000000	2046.000000
37.400002	-0.066727	-39.435825	-11.737580	-7.014747	-11.154554	-9.528944	0.000000	-10.000000	-0.008333	-3.116667	63.333332	1023.000000	1023.000000	2046.000000
37.419998	-0.066556	-39.334747	-11.740102	-6.914269	-11.089978	-9.590400	0.000000	-10.000000	-0.025000	-2.650000	62.166668	1023.000000	1023.000000	2046.000000
37.439999	-0.066519	-39.312923	-11.712207	-6.940219	-11.145510	-9.514986	0.000000	-10.000000	-0.025000	-1.916667	61.333332	1023.000000	1023.000000	2046.000000
37.459999	-0.066144	-39.091282	-11.762744	-6.892696	-10.942782	-9.493059	0.000000	-10.000000	-0.016667	-1.016667	61.000000	1023.000000	1023.000000	2046.000000
37.480000	-0.065738	-38.851257	-11.579582	-6.966253	-10.873842	-9.431580	0.000000	-10.000000	-0.008333	-0.366667	61.000000	1023.000000	1023.000000	2046.000000
37.500000	-0.065330	-38.609760	-11.457066	-6.953922	-10.787536	-9.411238	0.000000	-10.000000	-0.016667	0.000000	61.000000	1023.000000	1023.000000	2046.000000
37.520000	-0.064982	-38.404343	-11.381117	-7.017246	-10.662502	-9.343476	0.000000	-10.000000	-0.025000	0.000000	61.000000	1023.000000	1023.000000	2046.000000
37.540001	-0.064398	-38.059299	-11.197823	-7.045726	-10.632557	-9.183194	0.000000	-10.000000	-0.033333	0.000000	61.000000	1023.000000	1023.000000	2046.000000
37.560001	-0.063900	-37.765076	-11.174754	-6.994912	-10.448907	-9.146504	0.000000	-10.000000	-0.033333	0.000000	61.000000	1023.000000	1023.000000	2046.000000
37.580002	-0.063388	-37.462090	-11.065176	-7.032410	-10.353781	-9.010721	0.000000	-10.000000	-0.033333	0.683333	61.000000	1023.000000	1023.000000	2046.000000
37.599998	-0.063464	-37.507393	-11.018516	-7.080251	-10.319119	-9.089508	0.000000	-10.000000	-0.033333	1.416667	61.000000	1023.000000	1023.000000	2046.000000
37.619999	-0.063769	-37.687244	-11.038194	-7.235283	-10.273843	-9.139925	0.000000	-10.000000	-0.041667	2.316667	61.000000	1023.000000	1023.000000	2046.000000
37.639999	-0.064351	-38.031151	-11.019984	-7.454133	-10.324409	-9.232624	0.000000	-10.000000	-0.050000	2.883333	61.000000	1023.000000	1023.000000	2046.000000
37.660000	-0.064570	-38.161156	-10.913618	-7.575868	-10.359406	-9.312265	0.000000	-10.000000	-0.050000	3.866667	61.000000	1023.000000	1023.000000	2046.000000
37.680000	-0.064735	-38.258568	-10.920476	-7.700246	-10.293626	-9.344218	0.000000	-10.000000	-0.066667	5.183333	61.000000	1023.000000	1023.000000	2046.000000
37.700001	-0.064548	-38.148117	-10.809800	-7.794363	-10.269303	-9.274652	0.000000	-10.000000	-0.083333	6.600000	61.000000	1023.000000	1023.000000	2046.000000
37.720001	-0.064326	-38.016544	-10.729901	-7.856061	-10.168188	-9.262392	0.000000	-10.000000	-0.091667	7.950000	61.000000	1023.000000	1023.000000	2046.000000
37.740002	-0.063712	-37.653912	-10.609068	-7.814377	-10.016259	-9.214209	0.000000	-10.000000	-0.100000	9.183333	61.000000	1023.000000	1023.000000	2046.000000
37.759998	-0.062816	-37.123962	-10.459128	-7.831095	-9.818715	-9.015023	0.000000	-10.000000	-0.100000	10.366667	61.000000	1023.000000	1023.000000	2046.000000
37.779999	-0.061724	-36.478638	-10.357401	-7.693573	-9.528788	-8.898877	0.000000	-10.000000	-0.125000	11.383333	61.000000	1023.000000	1023.000000	2046.000000
37.799999	-0.060487	-35.747715	-10.089534	-7.648715	-9.343091	-8.666375	0.000000	-10.000000	-0.133333	12.483334	48.333332	1023.000000	1023.000000	2046.000000
37.820000	-0.059164	-34.965683	-9.886860	-7.454249	-9.076774	-8.547800	0.000000	-10.000000	-0.158333	13.266667	38.333332	1023.000000	1023.000000	2046.000000
37.840000	-0.057968	-34.259201	-9.571325	-7.438343	-8.965504	-8.284030	0.000000	-10.000000	-0.166667	13.816668	28.333334	1023.000000	1023.000000	2046.000000
37.860001	-0.056688	-33.502628	-9.473619	-7.236179	-8.598910	-8.193921	0.000000	-10.000000	-0.175000	13.866667	32.666668	1023.000000	1023.000000	2046.000000
37.880001	-0.055496	-32.797962	-9.203297	-7.190266	-8.452888	-7.951512	0.000000	-10.000000	-0.191667	14.033334	35.833332	1023.000000	1023.000000	2046.000000
37.900002	-0.054293	-32.087433	-9.141242	-7.055851	-8.053721	-7.836617	0.000000	-10.000000	-0.191667	14.216667	40.500000	1023.000000	1023.000000	2046.000000
37.919998	-0.053292	-31.495373	-8.871216	-6.960505	-7.973545	-7.690106	0.000000	-10.000000	-0.191667	14.366667	45.166668	1023.000000	1023.000000	2046.000000
37.939999	-0.052029	-30.749361	-8.698442	-6.808144	-7.704320	-7.538457	0.000000	-10.000000	-0.183333	14.533334	50.000000	1023.000000	1023.000000	2046.000000
37.959999	-0.051050	-30.170296	-8.534780	-6.687232	-7.580856	-7.367427	0.000000	-10.000000	-0.183333	14.666667	54.833332	1023.000000	1023.000000	2046.000000
37.980000	-0.049974	-29.534538	-8.386952	-6.607306	-7.331997	-7.208282	0.000000	-10.000000	-0.191667	15.100000	59.666668	1023.000000	1023.000000	2046.000000
38.000000	-0.049129	-29.035095	-8.276540	-6.522703	-7.210746	-7.025106	0.000000	-10.000000	-0.191667	15.200000	64.500000	1023.000000	1023.000000	2046.000000
38.020000	-0.048248	-28.514675	-8.118996	-6.407871	-7.095100	-6.892708	0.000000	-10.000000	-0.200000	15.333333	69.666664	1023.000000	1023.000000	2046.000000
38.040001	-0.047540	-28.096378	-8.109460	-6.304271	-6.893383	-6.789264	0.000000	-10.000000	-0.200000	15.216666	74.833336	1023.000000	1023.000000	2046.000000
38.060001	-0.046645	-27.567150	-7.898898	-6.202750	-6.802295	-6.663207	0.000000	-10.000000	-0.216667	15.450000	80.000000	1023.000000	1023.000000	2046.000000
38.080002	-0.045821	-27.080158	-7.753055	-6.140607	-6.676380	-6.510117	0.000000	-10.000000	-0.225000	15.716667	85.166664	1023.000000	1023.000000	2046.000000
38.099998	-0.044864	-26.514774	-7.650636	-6.031676	-6.439504	-6.392959	0.000000	-10.000000	-0.241667	16.150002	90.333336	1023.000000	1023.000000	2046.000000
38.119999	-0.043956	-25.978235	-7.488381	-6.005130	-6.286702	-6.198022	0.000000	-10.000000	-0.241667	16.466667	95.666664	1023.000000	1023.000000	2046.000000
38.139999	-0.042860	-25.330515	-7.248149	-5.860878	-6.119717	-6.101771	0.000000	-10.000000	-0.250000	16.750000	101.000000	1023.000000	1023.000000	2046.000000
38.160000	-0.041719	-24.655758	-7.083535	-5.796483	-5.915478	-5.860262	0.000000	-10.000000	-0.266667	17.066668	106.666664	1023.000000	1023.000000	2046.000000
38.180000	-0.040710	-24.059702	-6.927278	-5.683473	-5.707328	-5.741624	0.000000	-10.000000	-0.275000	17.216667	112.333336	1023.000000	1023.000000	2046.000000
38.200001	-0.039525	-23.359491	-6.778248	-5.589293	-5.448778	-5.543171	0.000000	-10.000000	-0.275000	17.666668	118.000000	1023.000000	1023.000000	2046.000000
38.220001	-0.038559	-22.788208	-6.584053	-5.465676	-5.301942	-5.436537	0.000000	-10.000000	-0.258333	17.900000	123.666664	1023.000000	1023.000000	2046.000000
38.240002	-0.037332	-22.063452	-6.408678	-5.399690	-5.069019	-5.186066	0.000000	-10.000000	-0.241667	18.016666	129.500000	1023.000000	1023.000000	2046.000000
38.259998	-0.036492	-21.566730	-6.172633	-5.257429	-5.006276	-5.130394	0.000000	-10.000000	-0.241667	17.933332	135.500000	1023.000000	1023.000000	2046.000000
38.279999	-0.035333	-20.881979	-6.026589	-5.216522	-4.763875	-4.874993	0.000000	-10.000000	-0.233333	18.100000	141.500000	1023.000000	1023.000000	2046.000000
38.299999	-0.034441	-20.354879	-5.872601	-5.091321	-4.573437	-4.817522	0.000000	-10.000000	-0.241667	18.316668	147.500000	1023.000000	1023.000000	2046.000000
38.320000	-0.033484	-19.789282	-5.761177	-5.015647	-4.365683	-4.646774	0.000000	-10.000000	-0.241667	18.566668	153.666672	1023.000000	1023.000000	2046.000000
38.340000	-0.032572	-19.250259	-5.573652	-4.904835	-4.211632	-4.560141	0.000000	-10.000000	-0.250000	18.566668	160.000000	1023.000000	1023.000000	2046.000000
38.360001	-0.032054	-18.943794	-5.481263	-4.891237	-4.155221	-4.416072	0.000000	-10.000000	-0.250000	18.666666	166.333328	1023.000000	1023.000000	2046.000000
38.380001	-0.031850	-18.823626	-5.413515	-4.776587	-4.137462	-4.496060	0.000000	-10.000000	-0.250000	18.883333	172.500000	1023.000000	1023.000000	2046.000000
38.400002	-0.032191	-19.024632	-5.352399	-4.868379	-4.271075	-4.532777	0.000000	-10.000000	-0.258333	19.200001	178.666672	1023.000000	1023.000000	2046.000000
38.419998	-0.032163	-19.008606	-5.300244	-4.892296	-4.215938	-4.600130	0.000000	-10.000000	-0.258333	19.483334	185.000000	1023.000000	1023.000000	2046.000000
38.439999	-0.031862	-18.830591	-5.063338	-4.947715	-4.278035	-4.541502	0.000000	-10.000000	-0.275000	19.616667	191.500000	1023.000000	1023.000000	2046.000000
38.459999	-0.031162	-18.416779	-5.102103	-4.888402	-3.898819	-4.527455	0.000000	-10.000000	-0.283333	19.700001	198.000000	1023.000000	1023.000000	2046.000000
38.480000	-0.030347	-17.935360	-4.826863	-4.822418	-3.865011	-4.421068	0.000000	-10.000000	-0.291667	19.983334	204.666672	1023.000000	1023.000000	2046.000000
38.500000	-0.028990	-17.133335	-4.644753	-4.688445	-3.560907	-4.239229	0.000000	-10.000000	-0.275000	19.900002	211.333328	1023.000000	1023.000000	2046.000000
38.520000	-0.027934	-16.509270	-4.450501	-4.596500	-3.419458	-4.042811	0.000000	-10.000000	-0.266667	19.816668	218.000000	1023.000000	1023.000000	2046.000000
38.540001	-0.026897	-15.895848	-4.390708	-4.479481	-3.096150	-3.929509	0.000000	-10.000000	-0.258333	19.300001	224.666672	1023.000000	1023.000000	2046.000000
38.560001	-0.027123	-16.029629	-4.402626	-4.579289	-3.170424	-3.877289	0.000000	-10.000000	-0.258333	19.050001	231.166672	1023.000000	1023.000000	2046.000000
38.580002	-0.028617	-16.912552	-4.742029	-4.725353	-3.317481	-4.127689	0.000000	-10.000000	-0.241667	18.500000	237.500000	1023.000000	1023.000000	2046.000000
38.599998	-0.030896	-18.259274	-5.091986	-4.877004	-3.806545	-4.483740	0.000000	-10.000000	-0.233333	18.233334	243.500000	1023.000000	1023.000000	2046.000000
38.619999	-0.032202	-19.031189	-5.398831	-5.004281	-3.956192	-4.671885	0.000000	-10.000000	-0.216667	17.800001	249.500000	1023.000000	1023.000000	2046.000000
38.639999	-0.032696	-19.323132	-5.516278	-5.130334	-4.021751	-4.654768	0.000000	-10.000000	-0.208333	17.683334	255.500000	1023.000000	1023.000000	2046.000000
38.660000	-0.032454	-19.180527	-5.491293	-4.999741	-3.977075	-4.712418	0.000000	-10.000000	-0.200000	17.433334	261.500000	1023.000000	1023.000000	2046.000000
38.680000	-0.031980	-18.900240	-5.514637	-4.982162	-3.838107	-4.565334	0.000000	-10.000000	-0.200000	17.300001	267.500000	1023.000000	1023.000000	2046.000000
38.700001	-0.031491	-18.611099	-5.414081	-4.877729	-3.811474	-4.507815	0.000000	-10.000000	-0.200000	17.200001	273.500000	1023.000000	1023.000000	2046.000000
38.720001	-0.030910	-18.267954	-5.416923	-4.877913	-3.625030	-4.348088	0.000000	-10.000000	-0.191667	17.116667	279.333344	1023.000000	1023.000000	2046.000000
38.740002	-0.030058	-17.764246	-5.376115	-4.754416	-3.404502	-4.229213	0.000000	-10.000000	-0.183333	17.016668	285.000000	1023.000000	1023.000000	2046.000000
38.759998	-0.029439	-17.398483	-5.381638	-4.632517	-3.218015	-4.166313	0.000000	-10.000000	-0.200000	16.783335	290.666656	1023.000000	1023.000000	2046.000000
38.779999	-0.028485	-16.834925	-5.238701	-4.612112	-3.019521	-3.964590	0.000000	-10.000000	-0.225000	16.733334	296.333344	1023.000000	1023.000000	2046.000000
38.799999	-0.027545	-16.279297	-5.081093	-4.516766	-2.858935	-3.822503	0.000000	-10.000000	-0.258333	16.833334	302.000000	1023.000000	1023.000000	2046.000000
38.820000	-0.026456	-15.635653	-4.992161	-4.413512	-2.539350	-3.690630	0.000000	-10.000000	-0.283333	17.583334	307.666656	1023.000000	1023.000000	2046.000000
38.840000	-0.025278	-14.939365	-4.764589	-4.329607	-2.342055	-3.503114	0.000000	-10.000000	-0.300000	18.483334	313.500000	1023.000000	1023.000000	2046.000000
38.860001	-0.023980	-14.172070	-4.561860	-4.157902	-2.062029	-3.390279	0.000000	-10.000000	-0.308333	19.383333	319.500000	1023.000000	1023.000000	2046.000000
38.880001	-0.022347	-13.207188	-4.291957	-4.051080	-1.720318	-3.143832	0.000000	-10.000000	-0.300000	19.733334	325.833344	1023.000000	1023.000000	2046.000000
38.900002	-0.021090	-12.463981	-4.068984	-3.822755	-1.450072	-3.122170	0.000000	-10.000000	-0.300000	19.833334	332.166656	1023.000000	1023.000000	2046.000000
38.919998	-0.019297	-11.404631	-3.729985	-3.683344	-1.147980	-2.843321	0.000000	-10.000000	-0.291667	19.983334	338.833344	1023.000000	1023.000000	2046.000000
38.939999	-0.017803	-10.521335	-3.449401	-3.459579	-0.914392	-2.697963	0.000000	-10.000000	-0.275000	19.950001	345.333344	1023.000000	1023.000000	2046.000000
38.959999	-0.015974	-9.440822	-3.155698	-3.320541	-0.531309	-2.433274	0.000000	-10.000000	-0.258333	19.633333	352.166656	1023.000000	1023.000000	2046.000000
38.980000	-0.014773	-8.730631	-2.908597	-3.240227	-0.297986	-2.283821	0.000000	-10.000000	-0.241667	19.083334	358.833344	1023.000000	1023.000000	2046.000000
39.000000	-0.013915	-8.223773	-2.677855	-3.287187	-0.113307	-2.145424	0.000000	-10.000000	-0.225000	18.350000	365.333344	1023.000000	1023.000000	2046.000000
39.020000	-0.013485	-7.969767	-2.423009	-3.424910	-0.014948	-2.106900	0.000000	-10.000000	-0.208333	17.816668	371.500000	1023.000000	1023.000000	2046.000000
39.040001	-0.013442	-7.944009	-2.276721	-3.516944	-0.005059	-2.145284	0.000000	-10.000000	-0.200000	17.316668	377.500000	1023.000000	1023.000000	2046.000000
39.060001	-0.012809	-7.570286	-2.050137	-3.600120	0.151624	-2.071653	0.000000	-10.000000	-0.191667	17.016666	383.500000	1023.000000	1023.000000	2046.000000
39.080002	-0.012401	-7.328751	-1.820894	-3.613173	0.201336	-2.096020	0.000000	-10.000000	-0.208333	16.933334	389.166656	1023.000000	1023.000000	2046.000000
39.099998	-0.011521	-6.808909	-1.558887	-3.577497	0.316310	-1.988835	0.000000	-10.000000	-0.208333	16.766666	394.833344	1023.000000	1023.000000	2046.000000
39.119999	-0.010686	-6.315294	-1.397618	-3.416518	0.493144	-1.994302	0.000000	-10.000000	-0.216667	16.766666	400.333344	1023.000000	1023.000000	2046.000000
39.139999	-0.009355	-5.528703	-1.141730	-3.394198	0.703021	-1.695795	0.000000	-10.000000	-0.200000	16.666668	406.000000	1023.000000	1023.000000	2046.000000
39.160000	-0.007840	-4.633429	-0.897522	-3.183284	0.956654	-1.509276	0.000000	-10.000000	-0.216667	16.950001	411.666656	1023.000000	1023.000000	2046.000000
39.180000	-0.006303	-3.725336	-0.570677	-3.021618	1.178935	-1.311976	0.000000	-10.000000	-0.241667	17.200001	417.166656	1023.000000	1023.000000	2046.000000
39.200001	-0.004444	-2.626569	-0.271024	-2.780227	1.504959	-1.080276	0.000000	-10.000000	-0.258333	17.766666	422.833344	1023.000000	1023.000000	2046.000000
39.220001	-0.002605	-1.539568	0.095885	-2.589946	1.800589	-0.846095	0.000000	-10.000000	-0.258333	18.166666	428.500000	1023.000000	1023.000000	2046.000000
39.240002	-0.000830	-0.490628	0.419256	-2.332844	2.104056	-0.681096	0.000000	-10.000000	-0.258333	18.783333	434.500000	1023.000000	1023.000000	2046.000000
39.259998	0.000964	0.569551	0.746866	-2.235329	2.440612	-0.382598	0.000000	-10.000000	-0.275000	19.233334	440.833344	1023.000000	1023.000000	2046.000000
39.279999	0.002625	1.551437	1.073541	-1.977625	2.692288	-0.236767	0.000000	-10.000000	-0.308333	20.100000	447.166656	1023.000000	1023.000000	2046.000000
39.299999	0.004551	2.689748	1.384401	-1.856871	3.091338	0.070881	0.000000	-10.000000	-0.333333	20.766666	453.833344	1023.000000	1023.000000	2046.000000
39.320000	0.006217	3.674385	1.709141	-1.621806	3.351933	0.235117	0.000000	-10.000000	-0.358333	21.433334	460.500000	1023.000000	1023.000000	2046.000000
39.340000	0.008062	4.764676	1.989006	-1.408507	3.740707	0.443469	0.000000	-10.000000	-0.375000	21.750000	467.666656	1023.000000	1023.000000	2046.000000
39.360001	0.009653	5.705162	2.336739	-1.191253	3.909314	0.650363	0.000000	-10.000000	-0.375000	22.183334	474.833344	1023.000000	1023.000000	2046.000000
39.380001	0.011151	6.590419	2.558248	-1.052251	4.218927	0.865495	0.000000	-10.000000	-0.358333	22.283335	482.333344	1023.000000	1023.000000	2046.000000
39.400002	0.012484	7.378259	2.811112	-0.822614	4.392616	0.997144	0.000000	-10.000000	-0.341667	21.966667	489.666656	1023.000000	1023.000000	2046.000000
39.419998	0.013953	8.246094	3.012722	-0.662490	4.684809	1.211052	0.000000	-10.000000	-0.316667	21.450001	497.166656	1023.000000	1023.000000	2046.000000
39.439999	0.015272	9.025460	3.329495	-0.482456	4.772309	1.406112	0.000000	-10.000000	-0.308333	20.700001	504.333344	1023.000000	1023.000000	2046.000000
39.459999	0.016503	9.753497	3.564475	-0.332157	4.909003	1.612177	0.000000	-10.000000	-0.283333	20.100000	511.500000	1023.000000	1023.000000	2046.000000
39.480000	0.017638	10.423862	3.707623	-0.123413	5.157233	1.682420	0.000000	-10.000000	-0.266667	19.183334	518.166687	1023.000000	1023.000000	2046.000000
39.500000	0.019037	11.250826	3.962706	0.046184	5.339262	1.902673	0.000000	-10.000000	-0.225000	18.450001	524.833313	1023.000000	1023.000000	2046.000000
39.520000	0.020044	11.846076	4.188670	0.218531	5.422395	2.016480	0.000000	-10.000000	-0.175000	17.216667	531.166687	1023.000000	1023.000000	2046.000000
39.540001	0.021238	12.551554	4.359384	0.403090	5.648403	2.140677	0.000000	-10.000000	-0.125000	16.233334	537.166687	1023.000000	1023.000000	2046.000000
39.560001	0.022141	13.085357	4.544760	0.556025	5.712653	2.271919	0.000000	-10.000000	-0.108333	14.483334	542.666687	1023.000000	1023.000000	2046.000000
39.580002	0.023140	13.675612	4.667002	0.760385	5.927605	2.320621	0.000000	-10.000000	-0.100000	13.033334	547.833313	1023.000000	1023.000000	2046.000000
39.599998	0.023856	14.098693	4.836530	0.829918	5.964446	2.467799	0.000000	-10.000000	-0.100000	11.033334	552.666687	1023.000000	1023.000000	2046.000000
39.619999	0.024566	14.518632	4.927227	0.985811	6.095838	2.509756	0.000000	-10.000000	-0.066667	9.483334	556.666687	1023.000000	1023.000000	2046.000000
39.639999	0.025131	14.852278	5.082836	1.107600	6.114844	2.546998	0.000000	-10.000000	-0.050000	7.600000	560.000000	1023.000000	1023.000000	2046.000000
39.660000	0.025419	15.022916	5.116596	1.190665	6.131622	2.584032	0.000000	-10.000000	-0.025000	5.533333	562.833313	1023.000000	1023.000000	2046.000000
39.680000	0.025642	15.154390	5.152110	1.329609	6.106853	2.565818	0.000000	-10.000000	-0.016667	2.966667	565.000000	1023.000000	1023.000000	2046.000000
39.700001	0.025044	14.801232	5.066130	1.365432	5.934787	2.434884	0.000000	-10.000000	0.000000	0.350000	566.333313	1023.000000	1023.000000	2046.000000
39.720001	0.023919	14.136219	4.913650	1.326866	5.652081	2.243622	0.000000	-10.000000	0.000000	-1.766667	566.833313	1023.000000	1023.000000	2046.000000
39.740002	0.022728	13.432184	4.802745	1.240260	5.354369	2.034811	0.000000	-10.000000	0.000000	-2.833333	567.000000	1023.000000	1023.000000	2046.000000
39.759998	0.021888	12.935967	4.640762	1.204695	5.197690	1.892821	0.000000	-10.000000	0.008333	-4.600000	567.000000	1023.000000	1023.000000	2046.000000
39.779999	0.021443	12.672676	4.604339	1.152308	5.142734	1.773296	0.000000	-10.000000	0.025000	-6.583333	567.000000	1023.000000	1023.000000	2046.000000
39.799999	0.021029	12.428105	4.621507	1.166000	5.031448	1.609151	0.000000	-10.000000	0.041667	-9.150001	567.000000	1023.000000	1023.000000	2046.000000
39.820000	0.021155	12.502599	4.676101	1.149771	4.966529	1.710198	0.000000	-10.000000	0.058333	-10.733334	567.000000	1023.000000	1023.000000	2046.000000
39.840000	0.020659	12.209344	4.489550	1.167272	4.868706	1.683817	0.000000	-10.000000	0.075000	-12.083334	567.000000	1023.000000	1023.000000	2046.000000
39.860001	0.019560	11.559817	4.349062	0.991912	4.614981	1.603862	0.000000	-10.000000	0.083333	-13.233334	563.333313	1023.000000	1023.000000	2046.000000
39.880001	0.016747	9.897397	3.950976	0.715074	4.098640	1.132707	0.000000	-10.000000	0.091667	-14.000000	554.666687	1023.000000	1023.000000	2046.000000
39.900002	0.013097	7.740373	3.330265	0.343430	3.495729	0.570949	0.000000	-10.000000	0.108333	-14.616667	544.333313	1023.000000	1023.000000	2046.000000
39.919998	0.009154	5.409829	2.586090	0.137365	2.794127	-0.107754	0.000000	-10.000000	0.133333	-14.983334	536.000000	1023.000000	1023.000000	2046.000000
39.939999	0.006439	3.805580	2.034264	-0.065295	2.313547	-0.476936	0.000000	-10.000000	0.158333	-15.433333	531.000000	1023.000000	1023.000000	2046.000000
39.959999	0.004491	2.654063	1.667821	-0.218938	1.865632	-0.660451	0.000000	-10.000000	0.175000	-15.800000	525.833313	1023.000000	1023.000000	2046.000000
39.980000	0.003253	1.922319	1.350421	-0.307834	1.697267	-0.817535	0.000000	-10.000000	0.191667	-16.250000	520.666687	1023.000000	1023.000000	2046.000000
40.000000	0.001976	1.167859	1.088638	-0.270049	1.378740	-1.029470	0.000000	-10.000000	0.200000	-16.800001	515.166687	1023.000000	1023.000000	2046.000000
40.020000	0.000994	0.587375	0.824770	-0.376096	1.203098	-1.064398	0.000000	-10.000000	0.200000	-17.483334	509.500000	1023.000000	1023.000000	2046.000000
40.040001	-0.000351	-0.207535	0.562010	-0.371097	0.888468	-1.286916	0.000000	-10.000000	0.216667	-18.483334	503.500000	1023.000000	1023.000000	2046.000000
40.060001	-0.001515	-0.895257	0.306029	-0.472819	0.676761	-1.405228	0.000000	-10.000000	0.258333	-19.650002	497.333344	1023.000000	1023.000000	2046.000000
40.080002	-0.002699	-1.594980	0.165034	-0.574874	0.353297	-1.538437	0.000000	-10.000000	0.316667	-21.000000	490.833344	1023.000000	1023.000000	2046.000000
40.099998	-0.003662	-2.164437	-0.036795	-0.632880	0.185025	-1.679787	0.000000	-10.000000	0.358333	-22.316668	484.000000	1023.000000	1023.000000	2046.000000
40.119999	-0.004725	-2.792302	-0.152942	-0.646403	-0.079047	-1.913910	0.000000	-10.000000	0.408333	-23.533333	476.666656	1023.000000	1023.000000	2046.000000
40.139999	-0.005860	-3.463422	-0.389902	-0.650094	-0.262320	-2.161105	0.000000	-10.000000	0.458333	-24.716667	468.833344	1023.000000	1023.000000	2046.000000
40.160000	-0.006801	-4.019456	-0.457138	-0.698154	-0.601386	-2.262779	0.000000	-10.000000	0.508333	-25.650002	460.500000	1023.000000	1023.000000	2046.000000
40.180000	-0.007700	-4.550668	-0.687665	-0.715663	-0.694443	-2.452897	0.000000	-10.000000	0.550000	-26.750000	451.833344	1023.000000	1023.000000	2046.000000
40.200001	-0.008417	-4.974277	-0.719598	-0.793467	-0.920057	-2.541154	0.000000	-10.000000	0.591667	-28.016666	442.833344	1023.000000	1023.000000	2046.000000
40.220001	-0.009379	-5.542844	-0.808668	-0.759482	-1.188657	-2.786037	0.000000	-10.000000	0.641667	-29.266666	433.333344	1023.000000	1023.000000	2046.000000
40.240002	-0.010026	-5.925313	-0.874866	-0.715547	-1.443038	-2.891863	0.000000	-10.000000	0.675000	-30.166668	423.500000	1023.000000	1023.000000	2046.000000
40.259998	-0.010894	-6.438405	-1.064948	-0.696015	-1.640836	-3.036606	0.000000	-10.000000	0.716667	-30.850000	413.500000	1023.000000	1023.000000	2046.000000
40.279999	-0.011702	-6.915750	-1.228967	-0.709391	-1.877865	-3.099527	0.000000	-10.000000	0.758333	-31.400000	403.333344	1023.000000	1023.000000	2046.000000
40.299999	-0.012992	-7.678321	-1.379043	-0.753662	-2.218909	-3.326708	0.000000	-10.000000	0.791667	-31.983334	393.000000	1023.000000	1023.000000	2046.000000
40.320000	-0.014371	-8.493058	-1.570894	-0.943067	-2.476713	-3.502385	0.000000	-10.000000	0.800000	-32.266666	382.333344	1023.000000	1023.000000	2046.000000
40.340000	-0.016276	-9.619094	-1.780354	-1.224804	-2.797587	-3.816349	0.000000	-10.000000	0.800000	-32.666668	371.500000	1023.000000	1023.000000	2046.000000
40.360001	-0.018120	-10.708845	-2.006095	-1.452602	-3.054345	-4.195803	0.000000	-10.000000	0.791667	-32.683334	360.500000	1023.000000	1023.000000	2046.000000
40.380001	-0.019872	-11.744368	-2.044728	-1.781054	-3.482262	-4.436323	0.000000	-10.000000	0.791667	-32.650002	349.666656	1023.000000	1023.000000	2046.000000
40.400002	-0.021268	-12.569419	-2.208840	-1.931608	-3.726460	-4.702510	0.000000	-10.000000	0.775000	-32.350002	338.833344	1023.000000	1023.000000	2046.000000
40.419998	-0.022572	-13.340285	-2.336787	-2.138868	-3.982023	-4.882607	0.000000	-10.000000	0.766667	-31.866667	328.166656	1023.000000	1023.000000	2046.000000
40.439999	-0.023672	-13.989934	-2.530608	-2.204918	-4.193365	-5.061043	0.000000	-10.000000	0.750000	-31.583334	317.500000	1023.000000	1023.000000	2046.000000
40.459999	-0.024737	-14.619401	-2.668438	-2.382452	-4.447236	-5.121275	0.000000	-10.000000	0.716667	-31.033335	307.000000	1023.000000	1023.000000	2046.000000
40.480000	-0.025343	-14.977633	-2.829470	-2.380975	-4.556584	-5.210604	0.000000	-10.000000	0.700000	-30.850000	296.666656	1023.000000	1023.000000	2046.000000
40.500000	-0.026118	-15.435552	-2.942750	-2.469474	-4.749450	-5.273878	0.000000	-10.000000	0.675000	-30.383333	286.500000	1023.000000	1023.000000	2046.000000
40.520000	-0.026539	-15.684638	-3.107470	-2.445824	-4.775847	-5.355496	0.000000	-10.000000	0.675000	-29.850000	276.333344	1023.000000	1023.000000	2046.000000
40.540001	-0.027160	-16.051275	-3.130165	-2.522482	-5.015635	-5.382993	0.000000	-10.000000	0.658333	-29.450001	266.333344	1023.000000	1023.000000	2046.000000
40.560001	-0.027586	-16.303192	-3.297045	-2.464837	-5.034864	-5.506446	0.000000	-10.000000	0.641667	-28.650000	256.333344	1023.000000	1023.000000	2046.000000
40.580002	-0.028243	-16.691881	-3.297711	-2.543009	-5.312564	-5.538596	0.000000	-10.000000	0.625000	-28.233334	246.833328	1023.000000	1023.000000	2046.000000
40.599998	-0.028711	-16.968170	-3.457502	-2.570385	-5.333493	-5.606791	0.000000	-10.000000	0.608333	-27.750000	237.333328	1023.000000	1023.000000	2046.000000
40.619999	-0.029448	-17.403625	-3.521611	-2.686588	-5.557799	-5.637628	0.000000	-10.000000	0.600000	-27.633333	228.000000	1023.000000	1023.000000	2046.000000
40.639999	-0.029733	-17.572073	-3.644999	-2.674316	-5.509356	-5.743401	0.000000	-10.000000	0.575000	-27.333334	218.666672	1023.000000	1023.000000	2046.000000
40.660000	-0.030527	-18.041548	-3.735689	-2.739558	-5.710980	-5.855319	0.000000	-10.000000	0.558333	-27.100000	209.500000	1023.000000	1023.000000	2046.000000
40.680000	-0.030983	-18.310877	-3.837718	-2.816484	-5.791563	-5.865113	0.000000	-10.000000	0.525000	-26.866667	200.500000	1023.000000	1023.000000	2046.000000
40.700001	-0.031612	-18.682520	-3.962626	-2.832070	-5.910960	-5.976864	0.000000	-10.000000	0.516667	-26.800001	191.500000	1023.000000	1023.000000	2046.000000
40.720001	-0.032338	-19.111919	-4.051890	-2.881652	-6.118236	-6.060141	0.000000	-10.000000	0.500000	-26.483334	182.666672	1023.000000	1023.000000	2046.000000
40.740002	-0.032970	-19.485115	-4.262392	-3.012413	-6.166249	-6.044062	0.000000	-10.000000	0.500000	-26.283333	173.833328	1023.000000	1023.000000	2046.000000
40.759998	-0.033665	-19.895750	-4.378703	-3.033560	-6.377309	-6.106177	0.000000	-10.000000	0.491667	-25.800001	165.166672	1023.000000	1023.000000	2046.000000
40.779999	-0.034256	-20.245262	-4.561695	-3.058154	-6.418653	-6.206760	0.000000	-10.000000	0.483333	-25.616667	156.500000	1023.000000	1023.000000	2046.000000
40.799999	-0.035000	-20.685211	-4.752415	-3.168777	-6.545519	-6.218501	0.000000	-10.000000	0.466667	-25.283335	148.000000	1023.000000	1023.000000	2046.000000
40.820000	-0.035522	-20.993580	-4.941042	-3.098038	-6.584283	-6.370214	0.000000	-10.000000	0.466667	-25.116667	139.500000	1023.000000	1023.000000	2046.000000
40.840000	-0.036164	-21.373014	-5.045191	-3.228004	-6.770765	-6.329054	0.000000	-10.000000	0.458333	-24.700001	131.166672	1023.000000	1023.000000	2046.000000
40.860001	-0.036464	-21.550091	-5.186517	-3.184615	-6.782801	-6.396158	0.000000	-10.000000	0.458333	-24.166668	123.000000	1023.000000	1023.000000	2046.000000
40.880001	-0.037031	-21.885326	-5.231010	-3.291372	-6.986729	-6.376216	0.000000	-10.000000	0.433333	-23.666668	115.000000	1023.000000	1023.000000	2046.000000
40.900002	-0.037492	-22.157597	-5.307079	-3.311807	-7.067731	-6.470980	0.000000	-10.000000	0.400000	-23.100000	107.000000	1023.000000	1023.000000	2046.000000
40.919998	-0.037775	-22.325224	-5.432340	-3.376921	-7.063442	-6.452521	0.000000	-10.000000	0.366667	-22.633333	99.166664	1023.000000	1023.000000	2046.000000
40.939999	-0.038277	-22.621510	-5.534743	-3.366166	-7.213586	-6.507014	0.000000	-10.000000	0.333333	-22.000000	91.500000	1023.000000	1023.000000	2046.000000
40.959999	-0.038546	-22.780539	-5.618386	-3.424384	-7.208488	-6.529281	0.000000	-10.000000	0.316667	-21.300001	84.166664	1023.000000	1023.000000	2046.000000
40.980000	-0.039189	-23.160669	-5.758169	-3.456034	-7.351696	-6.594769	0.000000	-10.000000	0.300000	-20.416668	77.166664	1023.000000	1023.000000	2046.000000
41.000000	-0.039533	-23.363815	-5.828910	-3.530466	-7.380597	-6.623842	0.000000	-10.000000	0.275000	-19.500000	68.333336	1023.000000	1023.000000	2046.000000
41.020000	-0.040035	-23.660500	-5.958261	-3.542713	-7.495954	-6.663571	0.000000	-10.000000	0.250000	-18.850000	61.833332	1023.000000	1023.000000	2046.000000
41.040001	-0.040780	-24.101025	-6.126890	-3.592607	-7.651649	-6.729879	0.000000	-10.000000	0.225000	-18.316668	55.500000	1023.000000	1023.000000	2046.000000
41.060001	-0.042110	-24.887228	-6.377720	-3.721747	-7.916192	-6.871568	0.000000	-10.000000	0.225000	-17.966667	51.500000	1023.000000	1023.000000	2046.000000
41.080002	-0.043671	-25.809553	-6.678846	-3.862338	-8.162660	-7.105709	0.000000	-10.000000	0.216667	-17.366667	45.500000	1023.000000	1023.000000	2046.000000
41.099998	-0.045247	-26.740942	-6.830839	-4.072263	-8.535618	-7.302222	0.000000	-10.000000	0.208333	-16.850000	39.500000	1023.000000	1023.000000	2046.000000
41.119999	-0.046272	-27.346531	-7.028635	-4.164056	-8.626431	-7.527409	0.000000	-10.000000	0.200000	-16.150002	33.833332	1023.000000	1023.000000	2046.000000
41.139999	-0.047455	-28.045750	-7.184785	-4.352496	-8.794263	-7.714206	0.000000	-10.000000	0.200000	-15.650001	28.333334	1023.000000	1023.000000	2046.000000
41.160000	-0.047901	-28.309538	-7.191127	-4.521778	-8.861065	-7.735568	0.000000	-10.000000	0.191667	-15.166667	23.166666	1023.000000	1023.000000	2046.000000
41.180000	-0.048234	-28.506388	-7.254083	-4.571240	-8.931343	-7.749721	0.000000	-10.000000	0.183333	-14.916667	18.000000	1023.000000	1023.000000	2046.000000
41.200001	-0.048290	-28.539516	-7.342702	-4.668161	-8.788202	-7.740452	0.000000	-10.000000	0.166667	-14.600000	13.000000	1023.000000	1023.000000	2046.000000
41.220001	-0.049180	-29.065319	-7.422941	-4.862579	-8.989332	-7.790466	0.000000	-10.000000	0.158333	-14.150001	8.166667	1023.000000	1023.000000	2046.000000
41.240002	-0.050958	-30.116297	-7.764962	-5.095115	-9.198502	-8.057718	0.000000	-10.000000	0.116667	-13.250000	3.666667	1023.000000	1023.000000	2046.000000
41.259998	-0.053811	-31.802380	-8.246957	-5.439448	-9.708282	-8.407693	0.000000	-10.000000	0.083333	-12.033334	-0.333333	1023.000000	1023.000000	2046.000000
41.279999	-0.056398	-33.331352	-8.787834	-5.702902	-10.097924	-8.742694	0.000000	-10.000000	0.050000	-10.816667	-4.166667	1023.000000	1023.000000	2046.000000
41.299999	-0.058662	-34.669445	-9.214756	-5.995199	-10.529551	-8.929939	0.000000	-10.000000	0.050000	-10.083334	-7.666667	1023.000000	1023.000000	2046.000000
41.320000	-0.059911	-35.407211	-9.555756	-6.107669	-10.682374	-9.061414	0.000000	-10.000000	0.050000	-9.916667	-11.000000	1023.000000	1023.000000	2046.000000
41.340000	-0.060888	-35.984665	-9.843112	-6.190083	-10.753066	-9.198403	0.000000	-10.000000	0.050000	-10.066667	-14.333333	1023.000000	1023.000000	2046.000000
41.360001	-0.061536	-36.367672	-10.105761	-6.183143	-10.791065	-9.287703	0.000000	-10.000000	0.050000	-10.300000	-17.666666	1023.000000	1023.000000	2046.000000
41.380001	-0.061945	-36.609634	-10.249566	-6.340863	-10.884048	-9.135157	0.000000	-10.000000	0.050000	-10.350000	-21.166666	1023.000000	1023.000000	2046.000000
41.400002	-0.062523	-36.950912	-10.449806	-6.272357	-11.003008	-9.225741	0.000000	-10.000000	0.058333	-10.366667	-24.500000	1023.000000	1023.000000	2046.000000
41.419998	-0.062764	-37.093269	-10.650587	-6.350051	-10.918965	-9.173666	0.000000	-10.000000	0.058333	-10.316667	-28.000000	1023.000000	1023.000000	2046.000000
41.439999	-0.063119	-37.303440	-10.713358	-6.327544	-11.040430	-9.222108	0.000000	-10.000000	0.050000	-10.300000	-31.500000	1023.000000	1023.000000	2046.000000
41.459999	-0.063251	-37.381466	-10.737092	-6.464035	-11.046179	-9.134160	0.000000	-10.000000	0.041667	-10.066667	-35.000000	1023.000000	1023.000000	2046.000000
41.480000	-0.063489	-37.522182	-10.866450	-6.474761	-11.016362	-9.164611	0.000000	-10.000000	0.033333	-9.633333	-38.333332	1023.000000	1023.000000	2046.000000
41.500000	-0.063465	-37.507576	-10.845275	-6.488846	-11.021423	-9.152031	0.000000	-10.000000	0.033333	-8.883333	-41.500000	1023.000000	1023.000000	2046.000000
41.520000	-0.063495	-37.525669	-10.886382	-6.395869	-10.997391	-9.246026	0.000000	-10.000000	0.033333	-8.150000	-44.500000	1023.000000	1023.000000	2046.000000
41.540001	-0.063074	-37.276520	-10.750821	-6.479402	-10.878967	-9.167329	0.000000	-10.000000	0.041667	-7.516667	-47.166668	1023.000000	1023.000000	2046.000000
41.560001	-0.063038	-37.255478	-10.685764	-6.473749	-10.859816	-9.236150	0.000000	-10.000000	0.041667	-7.466667	-49.833332	1023.000000	1023.000000	2046.000000
41.580002	-0.062607	-37.000675	-10.585814	-6.603269	-10.729098	-9.082495	0.000000	-10.000000	0.025000	-7.383333	-52.166668	1023.000000	1023.000000	2046.000000
41.599998	-0.062452	-36.909054	-10.466143	-6.612029	-10.796258	-9.034625	0.000000	-10.000000	0.025000	-7.316667	-54.833332	1023.000000	1023.000000	2046.000000
41.619999	-0.061988	-36.634872	-10.412885	-6.634835	-10.649179	-8.937974	0.000000	-10.000000	0.016667	-7.033333	-57.166668	1023.000000	1023.000000	2046.000000
41.639999	-0.062020	-36.653721	-10.370072	-6.493033	-10.745644	-9.044971	0.000000	-10.000000	0.033333	-7.016667	-59.500000	1023.000000	1023.000000	2046.000000
41.660000	-0.062206	-36.763912	-10.475452	-6.672192	-10.618518	-8.997748	0.000000	-10.000000	0.033333	-7.266667	-61.833332	1023.000000	1023.000000	2046.000000
41.680000	-0.063305	-37.412998	-10.532703	-6.797081	-10.833167	-9.250049	0.000000	-10.000000	0.041667	-7.650000	-64.333336	1023.000000	1023.000000	2046.000000
41.700001	-0.064222	-37.955196	-10.600902	-7.105331	-10.906096	-9.342867	0.000000	-10.000000	0.033333	-7.716667	-67.000000	1023.000000	1023.000000	2046.000000
41.720001	-0.065226	-38.548332	-10.605404	-7.329416	-11.116387	-9.497124	0.000000	-10.000000	0.025000	-7.616667	-68.666664	1023.000000	1023.000000	2046.000000
41.740002	-0.065867	-38.927456	-10.661961	-7.584851	-11.133124	-9.547521	0.000000	-10.000000	0.025000	-7.033333	-70.333336	1023.000000	1023.000000	2046.000000
41.759998	-0.066572	-39.344296	-10.634663	-7.671800	-11.349089	-9.688745	0.000000	-10.000000	0.016667	-5.983334	-72.500000	1023.000000	1023.000000	2046.000000
41.779999	-0.066710	-39.425591	-10.761745	-7.807107	-11.218319	-9.638421	0.000000	-10.000000	0.008333	-4.633333	-75.166664	1023.000000	1023.000000	2046.000000
41.799999	-0.066752	-39.450703	-10.658271	-7.803410	-11.317472	-9.671551	0.000000	-10.000000	0.000000	-3.500000	-77.333336	1023.000000	1023.000000	2046.000000
41.820000	-0.066374	-39.226780	-10.603198	-7.823391	-11.211363	-9.588827	0.000000	-10.000000	0.000000	-2.983333	-78.500000	1023.000000	1023.000000	2046.000000
41.840000	-0.066037	-39.028152	-10.548470	-7.725273	-11.140384	-9.614027	0.000000	-10.000000	0.000000	-2.566667	-79.500000	1023.000000	1023.000000	2046.000000
41.860001	-0.065662	-38.806301	-10.512710	-7.696177	-11.066176	-9.531240	0.000000	-10.000000	0.000000	-1.800000	-80.333336	1023.000000	1023.000000	2046.000000
41.880001	-0.065145	-38.500698	-10.409453	-7.595923	-11.019070	-9.476254	0.000000	-10.000000	0.000000	-0.916667	-80.833336	1023.000000	1023.000000	2046.000000
41.900002	-0.064737	-38.259537	-10.360786	-7.549753	-10.978783	-9.370216	0.000000	-10.000000	0.000000	-0.233333	-81.000000	1023.000000	1023.000000	2046.000000
41.919998	-0.064045	-37.850433	-10.264279	-7.422954	-10.828779	-9.334421	0.000000	-10.000000	-0.016667	0.000000	-81.000000	1023.000000	1023.000000	2046.000000
41.939999	-0.063678	-37.633751	-10.206617	-7.401094	-10.807841	-9.218198	0.000000	-10.000000	-0.025000	0.000000	-81.000000	1023.000000	1023.000000	2046.000000
41.959999	-0.063105	-37.294846	-10.162420	-7.372800	-10.622131	-9.137494	0.000000	-10.000000	-0.025000	0.000000	-81.000000	1023.000000	1023.000000	2046.000000
41.980000	-0.062671	-37.038284	-10.007365	-7.363015	-10.647177	-9.020730	0.000000	-10.000000	-0.016667	0.000000	-81.000000	1023.000000	1023.000000	2046.000000
42.000000	-0.062265	-36.798489	-10.017580	-7.210803	-10.499764	-9.070342	0.000000	-10.000000	-0.008333	0.000000	-81.000000	1023.000000	1023.000000	2046.000000
42.020000	-0.061933	-36.602531	-9.940749	-7.238483	-10.453919	-8.969380	0.000000	-10.000000	-0.008333	0.000000	-81.000000	1023.000000	1023.000000	2046.000000
42.040001	-0.061685	-36.455647	-9.889772	-7.192995	-10.420664	-8.952214	0.000000	-10.000000	0.000000	0.000000	-81.000000	1023.000000	1023.000000	2046.000000
42.060001	-0.061391	-36.281910	-9.878340	-7.161301	-10.344224	-8.898046	0.000000	-10.000000	0.000000	0.000000	-81.000000	1023.000000	1023.000000	2046.000000
42.080002	-0.061094	-36.106415	-9.803456	-7.139989	-10.289297	-8.873673	0.000000	-10.000000	0.000000	0.000000	-81.000000	1023.000000	1023.000000	2046.000000
42.099998	-0.060995	-36.048264	-9.778845	-7.078560	-10.320237	-8.870623	0.000000	-10.000000	0.000000	0.000000	-81.000000	1023.000000	1023.000000	2046.000000
42.119999	-0.060683	-35.863907	-9.727177	-7.058954	-10.257919	-8.819857	0.000000	-10.000000	-0.008333	0.000000	-81.000000	1023.000000	1023.000000	2046.000000
42.139999	-0.060533	-35.775215	-9.678612	-7.016247	-10.293105	-8.787251	0.000000	-10.000000	-0.008333	0.000000	-81.000000	1023.000000	1023.000000	2046.000000
42.160000	-0.060250	-35.607559	-9.674070	-7.018098	-10.180645	-8.734744	0.000000	-10.000000	-0.008333	0.000000	-81.000000	1023.000000	1023.000000	2046.000000
42.180000	-0.060074	-35.503883	-9.647313	-6.911869	-10.182413	-8.762287	0.000000	-10.000000	0.000000	0.000000	-81.000000	1023.000000	1023.000000	2046.000000
42.200001	-0.059706	-35.286102	-9.592003	-6.973931	-10.091423	-8.628743	0.000000	-10.000000	-0.008333	0.000000	-81.000000	1023.000000	1023.000000	2046.000000
42.220001	-0.059485	-35.155354	-9.515962	-6.836438	-10.104822	-8.698131	0.000000	-10.000000	-0.025000	0.000000	-81.000000	1023.000000	1023.000000	2046.000000
42.240002	-0.059204	-34.989407	-9.504020	-6.811532	-10.021906	-8.651950	0.000000	-10.000000	-0.025000	0.000000	-81.000000	1023.000000	1023.000000	2046.000000
42.259998	-0.058806	-34.754223	-9.410693	-6.782229	-9.999700	-8.561600	0.000000	-10.000000	-0.016667	0.000000	-81.000000	1023.000000	1023.000000	2046.000000
42.279999	-0.058680	-34.680050	-9.398140	-6.738149	-10.006235	-8.537525	0.000000	-10.000000	0.000000	0.000000	-81.000000	1023.000000	1023.000000	2046.000000
42.299999	-0.058250	-34.425804	-9.393582	-6.659178	-9.851968	-8.521074	0.000000	-10.000000	0.000000	0.000000	-81.000000	1023.000000	1023.000000	2046.000000
42.320000	-0.058121	-34.349682	-9.276277	-6.707374	-9.979672	-8.386359	0.000000	-10.000000	-0.008333	0.000000	-81.000000	1023.000000	1023.000000	2046.000000
42.340000	-0.057867	-34.199657	-9.359444	-6.604769	-9.826373	-8.409070	0.000000	-10.000000	-0.008333	0.000000	-81.000000	1023.000000	1023.000000	2046.000000
42.360001	-0.057618	-34.052471	-9.300545	-6.572639	-9.823153	-8.356135	0.000000	-10.000000	-0.008333	0.000000	-81.000000	1023.000000	1023.000000	2046.000000
42.380001	-0.057476	-33.968567	-9.248810	-6.555944	-9.819744	-8.344069	0.000000	-10.000000	-0.008333	0.000000	-81.000000	1023.000000	1023.000000	2046.000000
42.400002	-0.057338	-33.886875	-9.275379	-6.473947	-9.803468	-8.334079	0.000000	-10.000000	-0.016667	0.000000	-81.000000	1023.000000	1023.000000	2046.000000
42.419998	-0.057218	-33.816017	-9.275073	-6.494430	-9.735117	-8.311397	0.000000	-10.000000	-0.025000	0.000000	-81.000000	1023.000000	1023.000000	2046.000000
42.439999	-0.057103	-33.747623	-9.229389	-6.446815	-9.797613	-8.273806	0.000000	-10.000000	-0.033333	0.000000	-81.000000	1023.000000	1023.000000	2046.000000
42.459999	-0.056855	-33.601379	-9.303428	-6.457740	-9.620623	-8.219589	0.000000	-10.000000	-0.025000	0.000000	-81.000000	1023.000000	1023.000000	2046.000000
42.480000	-0.056831	-33.587055	-9.253330	-6.414952	-9.689594	-8.229177	0.000000	-10.000000	-0.016667	0.000000	-81.000000	1023.000000	1023.000000	2046.000000
42.500000	-0.056890	-33.622211	-9.282887	-6.438961	-9.723613	-8.176750	0.000000	-10.000000	-0.016667	0.000000	-81.000000	1023.000000	1023.000000	2046.000000
42.520000	-0.057498	-33.981152	-9.327261	-6.460139	-9.885156	-8.308597	0.000000	-10.000000	-0.033333	0.000000	-81.000000	1023.000000	1023.000000	2046.000000
42.540001	-0.058737	-34.713818	-9.475389	-6.583874	-10.174829	-8.479724	0.000000	-10.000000	-0.041667	0.000000	-81.000000	1023.000000	1023.000000	2046.000000
42.560001	-0.059819	-35.352802	-9.659275	-6.670158	-10.293713	-8.729656	0.000000	-10.000000	-0.033333	0.000000	-81.000000	1023.000000	1023.000000	2046.000000
42.580002	-0.060476	-35.741295	-9.629385	-6.811801	-10.508558	-8.791552	0.000000	-10.000000	-0.025000	0.000000	-81.000000	1023.000000	1023.000000	2046.000000
42.599998	-0.060859	-35.967484	-9.709663	-6.887923	-10.447691	-8.922204	0.000000	-10.000000	-0.025000	0.000000	-81.000000	1023.000000	1023.000000	2046.000000
42.619999	-0.060956	-36.024910	-9.662393	-6.921374	-10.472967	-8.968176	0.000000	-10.000000	-0.016667	0.000000	-81.000000	1023.000000	1023.000000	2046.000000
42.639999	-0.060616	-35.824314	-9.592676	-6.939815	-10.385939	-8.905887	0.000000	-10.000000	-0.008333	0.000000	-81.000000	1023.000000	1023.000000	2046.000000
42.660000	-0.060467	-35.735847	-9.594867	-6.952646	-10.304282	-8.884051	0.000000	-10.000000	0.000000	0.000000	-81.000000	1023.000000	1023.000000	2046.000000
42.680000	-0.060446	-35.723297	-9.597880	-7.034464	-10.242999	-8.847956	0.000000	-10.000000	-0.008333	0.000000	-81.000000	1023.000000	1023.000000	2046.000000
42.700001	-0.061548	-36.375072	-9.757848	-7.192057	-10.457034	-8.968135	0.000000	-10.000000	-0.016667	0.333333	-81.000000	1023.000000	1023.000000	2046.000000
42.720001	-0.063611	-37.594311	-10.194340	-7.473938	-10.722082	-9.203953	0.000000	-10.000000	-0.033333	1.300000	-81.000000	1023.000000	1023.000000	2046.000000
42.740002	-0.066202	-39.125488	-10.676101	-7.607173	-11.216929	-9.625284	0.000000	-10.000000	-0.041667	2.266667	-81.000000	1023.000000	1023.000000	2046.000000
42.759998	-0.068027	-40.203873	-11.132617	-7.883951	-11.440180	-9.747124	0.000000	-10.000000	-0.050000	3.350000	-81.000000	1023.000000	1023.000000	2046.000000
42.779999	-0.069215	-40.906189	-11.317582	-7.948176	-11.741106	-9.899326	0.000000	-10.000000	-0.050000	3.716667	-81.000000	1023.000000	1023.000000	2046.000000
42.799999	-0.069740	-41.216267	-11.578541	-8.005904	-11.674618	-9.957205	0.000000	-10.000000	-0.033333	3.616667	-81.000000	1023.000000	1023.000000	2046.000000
42.820000	-0.070182	-41.477554	-11.706891	-7.978012	-11.754983	-10.037669	0.000000	-10.000000	-0.025000	2.200000	-81.000000	1023.000000	1023.000000	2046.000000
42.840000	-0.070262	-41.524830	-11.866762	-8.015998	-11.692069	-9.950001	0.000000	-10.000000	-0.016667	0.866667	-81.000000	1023.000000	1023.000000	2046.000000
42.860001	-0.070493	-41.661198	-11.937098	-7.882075	-11.805595	-10.036430	0.000000	-10.000000	-0.025000	0.000000	-81.000000	1023.000000	1023.000000	2046.000000
42.880001	-0.070461	-41.642506	-12.062114	-8.002256	-11.707368	-9.870765	0.000000	-10.000000	-0.016667	-0.666667	-81.000000	1023.000000	1023.000000	2046.000000
42.900002	-0.070604	-41.727039	-12.115870	-7.935460	-11.812800	-9.862911	0.000000	-10.000000	-0.016667	-1.483333	-81.000000	1023.000000	1023.000000	2046.000000
42.919998	-0.070520	-41.677582	-12.150467	-7.972708	-11.733552	-9.820852	0.000000	-10.000000	-0.008333	-2.416667	-81.333336	1023.000000	1023.000000	2046.000000
42.939999	-0.070642	-41.749462	-12.232379	-7.908052	-11.747267	-9.861764	0.000000	-10.000000	-0.008333	-2.633333	-82.000000	1023.000000	1023.000000	2046.000000
42.959999	-0.070593	-41.720318	-12.214994	-7.906577	-11.726597	-9.872149	0.000000	-10.000000	0.000000	-2.483333	-83.000000	1023.000000	1023.000000	2046.000000
42.980000	-0.070357	-41.581268	-12.217229	-7.844032	-11.676022	-9.843987	0.000000	-10.000000	-0.008333	-2.033333	-83.666664	1023.000000	1023.000000	2046.000000
43.000000	-0.069998	-41.368633	-12.083451	-7.816380	-11.611698	-9.857105	0.000000	-10.000000	-0.008333	-1.150000	-84.000000	1023.000000	1023.000000	2046.000000
43.020000	-0.069462	-41.051876	-11.977214	-7.804114	-11.491058	-9.779490	0.000000	-10.000000	-0.008333	-0.483333	-84.000000	1023.000000	1023.000000	2046.000000
43.040001	-0.069079	-40.825905	-11.821886	-7.937463	-11.418917	-9.647639	0.000000	-10.000000	0.000000	-0.766667	-84.000000	1023.000000	1023.000000	2046.000000
43.060001	-0.068836	-40.682091	-11.761282	-7.885867	-11.380445	-9.654498	0.000000	-10.000000	0.000000	-1.616667	-84.333336	1023.000000	1023.000000	2046.000000
43.080002	-0.068221	-40.318790	-11.618333	-7.928727	-11.240887	-9.530844	0.000000	-10.000000	0.000000	-2.583333	-85.166664	1023.000000	1023.000000	2046.000000
43.099998	-0.067934	-40.149029	-11.514629	-7.899484	-11.234096	-9.500820	0.000000	-10.000000	0.000000	-2.783333	-86.000000	1023.000000	1023.000000	2046.000000
43.119999	-0.067698	-40.009525	-11.504559	-7.946478	-11.087621	-9.470869	0.000000	-10.000000	0.000000	-2.933333	-86.833336	1023.000000	1023.000000	2046.000000
43.139999	-0.068163	-40.284134	-11.537813	-7.953741	-11.140148	-9.652430	0.000000	-10.000000	-0.008333	-3.133333	-87.500000	1023.000000	1023.000000	2046.000000
43.160000	-0.068878	-40.706741	-11.541530	-8.192119	-11.265019	-9.708075	0.000000	-10.000000	-0.016667	-3.500000	-89.000000	1023.000000	1023.000000	2046.000000
43.180000	-0.069504	-41.077103	-11.508175	-8.349080	-11.379008	-9.840838	0.000000	-10.000000	-0.025000	-3.833333	-90.166664	1023.000000	1023.000000	2046.000000
43.200001	-0.070238	-41.510933	-11.519702	-8.516620	-11.533471	-9.941141	0.000000	-10.000000	-0.033333	-3.750000	-91.500000	1023.000000	1023.000000	2046.000000
43.220001	-0.070566	-41.704792	-11.568575	-8.631909	-11.504501	-9.999805	0.000000	-10.000000	-0.025000	-3.150000	-92.333336	1023.000000	1023.000000	2046.000000
43.240002	-0.070904	-41.904377	-11.483430	-8.716688	-11.684340	-10.019921	0.000000	-10.000000	-0.033333	-1.983333	-93.333336	1023.000000	1023.000000	2046.000000
43.259998	-0.070735	-41.804569	-11.488509	-8.770370	-11.552769	-9.992922	0.000000	-10.000000	-0.033333	-1.066667	-93.833336	1023.000000	1023.000000	2046.000000
43.279999	-0.070669	-41.765358	-11.382786	-8.751990	-11.627300	-10.003282	0.000000	-10.000000	-0.041667	-0.333333	-94.000000	1023.000000	1023.000000	2046.000000
43.299999	-0.070136	-41.450607	-11.418898	-8.630945	-11.388819	-10.011947	0.000000	-10.000000	-0.025000	-0.166667	-94.000000	1023.000000	1023.000000	2046.000000
43.320000	-0.069707	-41.196960	-11.184313	-8.674893	-11.483438	-9.854316	0.000000	-10.000000	-0.008333	0.000000	-94.000000	1023.000000	1023.000000	2046.000000
43.340000	-0.069040	-40.802509	-11.160192	-8.555794	-11.260761	-9.825761	0.000000	-10.000000	0.000000	0.000000	-94.000000	1023.000000	1023.000000	2046.000000
43.360001	-0.068380	-40.412437	-10.987797	-8.487374	-11.258780	-9.678486	0.000000	-10.000000	0.000000	0.000000	-94.000000	1023.000000	1023.000000	2046.000000
43.380001	-0.067706	-40.014355	-10.958181	-8.342219	-11.033454	-9.680500	0.000000	-10.000000	-0.008333	0.283333	-94.000000	1023.000000	1023.000000	2046.000000
43.400002	-0.067155	-39.688801	-10.780580	-8.299121	-11.074381	-9.534719	0.000000	-10.000000	-0.016667	0.883333	-94.000000	1023.000000	1023.000000	2046.000000
43.419998	-0.066572	-39.343952	-10.725991	-8.185423	-10.907990	-9.524550	0.000000	-10.000000	-0.033333	1.550000	-94.000000	1023.000000	1023.000000	2046.000000
43.439999	-0.065926	-38.962231	-10.595592	-8.186236	-10.818710	-9.361693	0.000000	-10.000000	-0.033333	1.950000	-94.000000	1023.000000	1023.000000	2046.000000
43.459999	-0.065471	-38.693295	-10.572124	-8.042710	-10.697893	-9.380566	0.000000	-10.000000	-0.041667	1.983333	-94.000000	1023.000000	1023.000000	2046.000000
43.480000	-0.065089	-38.467381	-10.435330	-8.008753	-10.711221	-9.312076	0.000000	-10.000000	-0.033333	1.883333	-94.000000	1023.000000	1023.000000	2046.000000
43.500000	-0.064491	-38.114090	-10.393309	-7.970009	-10.538595	-9.212177	0.000000	-10.000000	-0.033333	1.700000	-94.000000	1023.000000	1023.000000	2046.000000
43.520000	-0.064274	-37.985992	-10.364456	-7.873841	-10.511996	-9.235698	0.000000	-10.000000	-0.025000	1.566667	-94.000000	1023.000000	1023.000000	2046.000000
43.540001	-0.063786	-37.697266	-10.258335	-7.804458	-10.464235	-9.170238	0.000000	-10.000000	-0.016667	1.483333	-94.000000	1023.000000	1023.000000	2046.000000
43.560001	-0.063522	-37.541561	-10.241886	-7.812026	-10.375462	-9.112187	0.000000	-10.000000	-0.025000	1.466667	-94.000000	1023.000000	1023.000000	2046.000000
43.580002	-0.063322	-37.423176	-10.187742	-7.705851	-10.420707	-9.108877	0.000000	-10.000000	-0.025000	1.433333	-94.000000	1023.000000	1023.000000	2046.000000
43.599998	-0.063010	-37.239128	-10.158766	-7.719143	-10.335119	-9.026099	0.000000	-10.000000	-0.033333	1.400000	-94.000000	1023.000000	1023.000000	2046.000000
43.619999	-0.062893	-37.169777	-10.101545	-7.646866	-10.400459	-9.020906	0.000000	-10.000000	-0.025000	1.383333	-94.000000	1023.000000	1023.000000	2046.000000
43.639999	-0.062533	-36.956757	-10.067369	-7.660005	-10.271682	-8.957702	0.000000	-10.000000	-0.025000	1.383333	-94.000000	1023.000000	1023.000000	2046.000000
43.660000	-0.062329	-36.836174	-10.011553	-7.528101	-10.308210	-8.988311	0.000000	-10.000000	-0.025000	1.483333	-94.000000	1023.000000	1023.000000	2046.000000
43.680000	-0.061856	-36.556694	-9.991113	-7.567841	-10.145042	-8.852699	0.000000	-10.000000	-0.033333	1.600000	-94.000000	1023.000000	1023.000000	2046.000000
43.700001	-0.061602	-36.406525	-9.900738	-7.457157	-10.179913	-8.868716	0.000000	-10.000000	-0.033333	1.733333	-94.000000	1023.000000	1023.000000	2046.000000
43.720001	-0.061393	-36.283054	-9.893841	-7.393876	-10.117894	-8.877442	0.000000	-10.000000	-0.025000	1.783333	-94.000000	1023.000000	1023.000000	2046.000000
43.740002	-0.060840	-35.956551	-9.828839	-7.380810	-10.022900	-8.724002	0.000000	-10.000000	-0.025000	1.733333	-94.000000	1023.000000	1023.000000	2046.000000
43.759998	-0.060686	-35.865524	-9.781536	-7.321394	-10.064422	-8.698174	0.000000	-10.000000	-0.016667	1.566667	-94.000000	1023.000000	1023.000000	2046.000000
43.779999	-0.060341	-35.661385	-9.806343	-7.267504	-9.918065	-8.669474	0.000000	-10.000000	-0.016667	1.400000	-94.000000	1023.000000	1023.000000	2046.000000
43.799999	-0.060177	-35.564331	-9.743834	-7.240108	-9.973613	-8.606776	0.000000	-10.000000	-0.016667	0.866667	-94.000000	1023.000000	1023.000000	2046.000000
43.820000	-0.059895	-35.397816	-9.758666	-7.184338	-9.845566	-8.609246	0.000000	-10.000000	-0.025000	0.433333	-94.000000	1023.000000	1023.000000	2046.000000
43.840000	-0.059588	-35.216343	-9.684710	-7.161792	-9.875231	-8.494611	0.000000	-10.000000	-0.041667	0.000000	-94.000000	1023.000000	1023.000000	2046.000000
43.860001	-0.059434	-35.125519	-9.670872	-7.109459	-9.841907	-8.503282	0.000000	-10.000000	-0.033333	0.000000	-94.000000	1023.000000	1023.000000	2046.000000
43.880001	-0.059227	-35.003105	-9.697597	-7.069455	-9.772936	-8.463119	0.000000	-10.000000	-0.025000	0.000000	-94.000000	1023.000000	1023.000000	2046.000000
43.900002	-0.059046	-34.896446	-9.652269	-7.060900	-9.758233	-8.425043	0.000000	-10.000000	-0.016667	0.000000	-94.000000	1023.000000	1023.000000	2046.000000
43.919998	-0.058709	-34.697098	-9.624848	-6.992477	-9.720081	-8.359690	0.000000	-10.000000	-0.025000	0.000000	-94.000000	1023.000000	1023.000000	2046.000000
43.939999	-0.058651	-34.662926	-9.608443	-6.929647	-9.698115	-8.426720	0.000000	-10.000000	-0.033333	0.000000	-94.000000	1023.000000	1023.000000	2046.000000
43.959999	-0.058537	-34.595581	-9.624998	-6.952642	-9.708312	-8.309630	0.000000	-10.000000	-0.041667	0.000000	-94.000000	1023.000000	1023.000000	2046.000000
43.980000	-0.058982	-34.858364	-9.679073	-6.978640	-9.816769	-8.383883	0.000000	-10.000000	-0.041667	0.300000	-94.000000	1023.000000	1023.000000	2046.000000
44.000000	-0.060032	-35.478657	-9.791570	-6.969311	-10.061527	-8.656249	0.000000	-10.000000	-0.041667	0.900000	-94.000000	1023.000000	1023.000000	2046.000000
44.020000	-0.061037	-36.072990	-9.890553	-7.182306	-10.254574	-8.745560	0.000000	-10.000000	-0.033333	1.633333	-94.000000	1023.000000	1023.000000	2046.000000
44.040001	-0.061849	-36.552681	-9.919016	-7.184115	-10.492762	-8.956788	0.000000	-10.000000	-0.025000	2.000000	-94.000000	1023.000000	1023.000000	2046.000000
44.060001	-0.062051	-36.672127	-9.979941	-7.272954	-10.417943	-9.001289	0.000000	-10.000000	-0.025000	2.033333	-94.000000	1023.000000	1023.000000	2046.000000
44.080002	-0.061987	-36.634037	-9.863822	-7.278541	-10.427390	-9.064286	0.000000	-10.000000	-0.025000	1.866667	-94.000000	1023.000000	1023.000000	2046.000000
44.099998	-0.061877	-36.569130	-9.813400	-7.320284	-10.383437	-9.052007	0.000000	-10.000000	-0.025000	1.616667	-94.000000	1023.000000	1023.000000	2046.000000
44.119999	-0.061352	-36.259071	-9.799821	-7.303426	-10.204909	-8.950915	0.000000	-10.000000	-0.025000	0.983333	-94.000000	1023.000000	1023.000000	2046.000000
44.139999	-0.061391	-36.281830	-9.766824	-7.407540	-10.237082	-8.870381	0.000000	-10.000000	-0.016667	0.416667	-94.000000	1023.000000	1023.000000	2046.000000
44.160000	-0.062028	-36.658680	-9.908813	-7.519730	-10.230259	-8.999878	0.000000	-10.000000	-0.016667	0.000000	-94.000000	1023.000000	1023.000000	2046.000000
44.180000	-0.064038	-37.846584	-10.191932	-7.759064	-10.661790	-9.233800	0.000000	-10.000000	-0.025000	0.616667	-94.000000	1023.000000	1023.000000	2046.000000
44.200001	-0.066727	-39.435616	-10.753725	-7.982909	-11.053349	-9.645632	0.000000	-10.000000	-0.041667	1.550000	-94.000000	1023.000000	1023.000000	2046.000000
44.220001	-0.068796	-40.658653	-11.215322	-8.172697	-11.412750	-9.857886	0.000000	-10.000000	-0.050000	2.916667	-94.000000	1023.000000	1023.000000	2046.000000
44.240002	-0.069992	-41.365559	-11.455133	-8.298043	-11.636129	-9.976251	0.000000	-10.000000	-0.050000	3.483333	-94.000000	1023.000000	1023.000000	2046.000000
44.259998	-0.070718	-41.794125	-11.734601	-8.284389	-11.677622	-10.097512	0.000000	-10.000000	-0.033333	3.250000	-94.000000	1023.000000	1023.000000	2046.000000
44.279999	-0.071078	-42.006824	-11.873862	-8.333822	-11.677386	-10.121753	0.000000	-10.000000	-0.016667	1.883333	-94.000000	1023.000000	1023.000000	2046.000000
44.299999	-0.071243	-42.104424	-11.982953	-8.231335	-11.735131	-10.155004	0.000000	-10.000000	-0.008333	0.700000	-94.000000	1023.000000	1023.000000	2046.000000
44.320000	-0.071469	-42.237942	-12.129767	-8.312665	-11.729010	-10.066502	0.000000	-10.000000	-0.008333	0.000000	-94.000000	1023.000000	1023.000000	2046.000000
44.340000	-0.071429	-42.214783	-12.211844	-8.278689	-11.735277	-9.988972	0.000000	-10.000000	-0.008333	-0.633333	-94.000000	1023.000000	1023.000000	2046.000000
44.360001	-0.071600	-42.315392	-12.339875	-8.218933	-11.747440	-10.009142	0.000000	-10.000000	0.000000	-1.466667	-94.000000	1023.000000	1023.000000	2046.000000
44.380001	-0.071424	-42.211658	-12.362441	-8.219447	-11.677751	-9.952022	0.000000	-10.000000	0.000000	-2.450000	-94.333336	1023.000000	1023.000000	2046.000000
44.400002	-0.071539	-42.279259	-12.371501	-8.194241	-11.771207	-9.942308	0.000000	-10.000000	0.000000	-2.716667	-95.000000	1023.000000	1023.000000	2046.000000
44.419998	-0.071360	-42.173782	-12.390293	-8.141569	-11.685417	-9.956505	0.000000	-10.000000	0.000000	-2.550000	-96.000000	1023.000000	1023.000000	2046.000000
44.439999	-0.071198	-42.078049	-12.361109	-8.079711	-11.715399	-9.921830	0.000000	-10.000000	0.000000	-2.033333	-96.666664	1023.000000	1023.000000	2046.000000
44.459999	-0.070916	-41.911118	-12.369740	-8.071054	-11.570626	-9.899698	0.000000	-10.000000	0.000000	-1.283333	-97.000000	1023.000000	1023.000000	2046.000000
44.480000	-0.070391	-41.601349	-12.190466	-8.100706	-11.531855	-9.778322	0.000000	-10.000000	0.000000	-0.616667	-97.000000	1023.000000	1023.000000	2046.000000
44.500000	-0.070084	-41.419685	-12.107096	-8.106190	-11.416364	-9.790035	0.000000	-10.000000	0.000000	-0.816667	-97.000000	1023.000000	1023.000000	2046.000000
44.520000	-0.069723	-41.206356	-11.990151	-8.126762	-11.380755	-9.708688	0.000000	-10.000000	-0.008333	-1.400000	-97.166664	1023.000000	1023.000000	2046.000000
44.540001	-0.069262	-40.934097	-11.852552	-8.114623	-11.307261	-9.659659	0.000000	-10.000000	-0.016667	-2.066667	-97.500000	1023.000000	1023.000000	2046.000000
44.560001	-0.068824	-40.674713	-11.746967	-8.115557	-11.241326	-9.570862	0.000000	-10.000000	-0.016667	-2.250000	-98.000000	1023.000000	1023.000000	2046.000000
44.580002	-0.068619	-40.553680	-11.718774	-8.112316	-11.127058	-9.595533	0.000000	-10.000000	-0.008333	-2.433333	-98.666664	1023.000000	1023.000000	2046.000000
44.599998	-0.068716	-40.611443	-11.672448	-8.218098	-11.138595	-9.582304	0.000000	-10.000000	0.000000	-2.800000	-99.500000	1023.000000	1023.000000	2046.000000
44.619999	-0.069215	-40.905937	-11.596897	-8.345969	-11.272267	-9.690804	0.000000	-10.000000	0.000000	-3.016667	-100.500000	1023.000000	1023.000000	2046.000000
44.639999	-0.069804	-41.254189	-11.693614	-8.470375	-11.274837	-9.815362	0.000000	-10.000000	0.000000	-3.016667	-101.500000	1023.000000	1023.000000	2046.000000
44.660000	-0.070508	-41.670277	-11.656521	-8.646550	-11.432763	-9.934443	0.000000	-10.000000	-0.008333	-2.500000	-102.500000	1023.000000	1023.000000	2046.000000
44.680000	-0.070783	-41.832989	-11.668180	-8.738388	-11.472578	-9.953841	0.000000	-10.000000	-0.008333	-1.433333	-103.333336	1023.000000	1023.000000	2046.000000
44.700001	-0.071171	-42.062054	-11.639822	-8.821518	-11.524698	-10.076015	0.000000	-10.000000	-0.016667	-0.516667	-103.833336	1023.000000	1023.000000	2046.000000
44.720001	-0.071114	-42.028400	-11.641900	-8.833687	-11.480868	-10.071945	0.000000	-10.000000	-0.016667	0.000000	-104.000000	1023.000000	1023.000000	2046.000000
44.740002	-0.071044	-41.987057	-11.564950	-8.848705	-11.457083	-10.116318	0.000000	-10.000000	-0.033333	0.000000	-104.000000	1023.000000	1023.000000	2046.000000
44.759998	-0.070571	-41.707394	-11.483968	-8.751971	-11.404756	-10.066698	0.000000	-10.000000	-0.041667	0.300000	-104.000000	1023.000000	1023.000000	2046.000000
44.779999	-0.070158	-41.463272	-11.387132	-8.746405	-11.313571	-10.016164	0.000000	-10.000000	-0.041667	0.883333	-104.000000	1023.000000	1023.000000	2046.000000
44.799999	-0.069375	-41.000847	-11.243279	-8.684973	-11.212432	-9.860163	0.000000	-10.000000	-0.041667	1.433333	-104.000000	1023.000000	1023.000000	2046.000000
44.820000	-0.068798	-40.659855	-11.105864	-8.606936	-11.107466	-9.839588	0.000000	-10.000000	-0.033333	1.800000	-104.000000	1023.000000	1023.000000	2046.000000
44.840000	-0.068042	-40.212563	-11.023362	-8.513875	-10.986297	-9.689030	0.000000	-10.000000	-0.041667	1.866667	-104.000000	1023.000000	1023.000000	2046.000000
44.860001	-0.067502	-39.893768	-10.875434	-8.446929	-10.929246	-9.642158	0.000000	-10.000000	-0.041667	1.966667	-104.000000	1023.000000	1023.000000	2046.000000
44.880001	-0.066778	-39.466076	-10.809271	-8.319181	-10.799546	-9.538078	0.000000	-10.000000	-0.041667	1.800000	-104.000000	1023.000000	1023.000000	2046.000000
44.900002	-0.066393	-39.238171	-10.707541	-8.282641	-10.736674	-9.511312	0.000000	-10.000000	-0.025000	1.316667	-104.000000	1023.000000	1023.000000	2046.000000
44.919998	-0.065825	-38.902287	-10.632040	-8.172565	-10.629465	-9.468215	0.000000	-10.000000	-0.016667	0.666667	-104.000000	1023.000000	1023.000000	2046.000000
44.939999	-0.065355	-38.625027	-10.528720	-8.159360	-10.573710	-9.363236	0.000000	-10.000000	-0.025000	0.166667	-104.000000	1023.000000	1023.000000	2046.000000
44.959999	-0.064777	-38.283279	-10.475378	-8.028702	-10.458199	-9.321002	0.000000	-10.000000	-0.033333	0.000000	-104.000000	1023.000000	1023.000000	2046.000000
44.980000	-0.064544	-38.145294	-10.391011	-8.019755	-10.437072	-9.297454	0.000000	-10.000000	-0.033333	0.000000	-104.000000	1023.000000	1023.000000	2046.000000
45.000000	-0.064131	-37.901661	-10.406199	-7.955684	-10.316909	-9.222871	0.000000	-10.000000	-0.016667	0.000000	-104.000000	1023.000000	1023.000000	2046.000000
45.020000	-0.064012	-37.831203	-10.348236	-7.897295	-10.313472	-9.272200	0.000000	-10.000000	-0.016667	0.000000	-104.000000	1023.000000	1023.000000	2046.000000
45.040001	-0.063622	-37.600445	-10.330181	-7.857215	-10.252577	-9.160470	0.000000	-10.000000	-0.016667	0.000000	-104.000000	1023.000000	1023.000000	2046.000000
45.060001	-0.063538	-37.550812	-10.294505	-7.827212	-10.255824	-9.173270	0.000000	-10.000000	-0.025000	0.000000	-104.000000	1023.000000	1023.000000	2046.000000
45.080002	-0.063135	-37.313004	-10.214926	-7.774155	-10.247643	-9.076279	0.000000	-10.000000	-0.033333	0.000000	-104.000000	1023.000000	1023.000000	2046.000000
45.099998	-0.063021	-37.245304	-10.238041	-7.766599	-10.163926	-9.076737	0.000000	-10.000000	-0.033333	0.283333	-104.000000	1023.000000	1023.000000	2046.000000
45.119999	-0.062535	-36.958450	-10.117912	-7.696154	-10.135728	-9.008656	0.000000	-10.000000	-0.041667	0.883333	-104.000000	1023.000000	1023.000000	2046.000000
45.139999	-0.062312	-36.826332	-10.086753	-7.632039	-10.114273	-8.993266	0.000000	-10.000000	-0.041667	1.683333	-104.000000	1023.000000	1023.000000	2046.000000
45.160000	-0.061896	-36.580341	-10.063805	-7.562940	-10.008851	-8.944745	0.000000	-10.000000	-0.050000	2.383333	-104.000000	1023.000000	1023.000000	2046.000000
45.180000	-0.061567	-36.386368	-10.013270	-7.514162	-9.944381	-8.914554	0.000000	-10.000000	-0.050000	3.000000	-104.000000	1023.000000	1023.000000	2046.000000
45.200001	-0.061180	-36.157104	-9.916440	-7.476071	-9.935282	-8.829313	0.000000	-10.000000	-0.058333	3.466667	-104.000000	1023.000000	1023.000000	2046.000000
45.220001	-0.060899	-35.991341	-9.897121	-7.403685	-9.899828	-8.790708	0.000000	-10.000000	-0.058333	3.750000	-104.000000	1023.000000	1023.000000	2046.000000
45.240002	-0.060530	-35.773510	-9.820034	-7.387277	-9.858072	-8.708126	0.000000	-10.000000	-0.058333	3.683333	-104.000000	1023.000000	1023.000000	2046.000000
45.259998	-0.060306	-35.641048	-9.835233	-7.327787	-9.773398	-8.704629	0.000000	-10.000000	-0.050000	3.516667	-104.000000	1023.000000	1023.000000	2046.000000
45.279999	-0.059986	-35.451481	-9.771722	-7.293237	-9.771099	-8.615422	0.000000	-10.000000	-0.050000	3.200000	-104.000000	1023.000000	1023.000000	2046.000000
45.299999	-0.059772	-35.325462	-9.730446	-7.214256	-9.741576	-8.639185	0.000000	-10.000000	-0.050000	2.633333	-104.000000	1023.000000	1023.000000	2046.000000
45.320000	-0.059702	-35.283783	-9.696868	-7.192616	-9.793409	-8.600891	0.000000	-10.000000	-0.050000	1.533333	-104.000000	1023.000000	1023.000000	2046.000000
45.340000	-0.059425	-35.119968	-9.742026	-7.169239	-9.675095	-8.533608	0.000000	-10.000000	-0.033333	0.583333	-104.000000	1023.000000	1023.000000	2046.000000
45.360001	-0.059188	-34.980148	-9.659430	-7.112539	-9.710992	-8.497189	0.000000	-10.000000	-0.033333	0.000000	-104.000000	1023.000000	1023.000000	2046.000000
45.380001	-0.059075	-34.913567	-9.735045	-7.115199	-9.572122	-8.491199	0.000000	-10.000000	-0.025000	0.000000	-104.000000	1023.000000	1023.000000	2046.000000
45.400002	-0.058939	-34.833107	-9.640856	-7.096725	-9.642976	-8.452553	0.000000	-10.000000	-0.041667	0.000000	-104.000000	1023.000000	1023.000000	2046.000000
45.419998	-0.058745	-34.718491	-9.692517	-7.019334	-9.545750	-8.460888	0.000000	-10.000000	-0.041667	0.000000	-104.000000	1023.000000	1023.000000	2046.000000
45.439999	-0.059311	-35.052509	-9.696086	-7.034269	-9.775043	-8.547111	0.000000	-10.000000	-0.050000	0.000000	-104.000000	1023.000000	1023.000000	2046.000000
45.459999	-0.060065	-35.498569	-9.833446	-7.108204	-9.858311	-8.698609	0.000000	-10.000000	-0.050000	0.000000	-104.000000	1023.000000	1023.000000	2046.000000
45.480000	-0.061308	-36.232883	-9.963296	-7.244142	-10.151307	-8.874137	0.000000	-10.000000	-0.041667	0.300000	-104.000000	1023.000000	1023.000000	2046.000000
45.500000	-0.061889	-36.576443	-9.971663	-7.334306	-10.272575	-8.997898	0.000000	-10.000000	-0.025000	0.833333	-104.000000	1023.000000	1023.000000	2046.000000
45.520000	-0.062295	-36.816284	-10.001064	-7.400703	-10.350677	-9.063838	0.000000	-10.000000	-0.025000	1.266667	-104.000000	1023.000000	1023.000000	2046.000000
45.540001	-0.062250	-36.789894	-10.000676	-7.411439	-10.211792	-9.165986	0.000000	-10.000000	-0.033333	1.316667	-104.000000	1023.000000	1023.000000	2046.000000
45.560001	-0.062102	-36.702393	-9.866079	-7.417194	-10.275089	-9.144030	0.000000	-10.000000	-0.041667	0.783333	-104.000000	1023.000000	1023.000000	2046.000000
45.580002	-0.061582	-36.394890	-9.828174	-7.395645	-10.107418	-9.063654	0.000000	-10.000000	-0.033333	0.350000	-104.000000	1023.000000	1023.000000	2046.000000
45.599998	-0.061614	-36.413784	-9.807921	-7.537526	-10.081775	-8.986564	0.000000	-10.000000	-0.025000	0.000000	-104.000000	1023.000000	1023.000000	2046.000000
45.619999	-0.062160	-36.736389	-9.869146	-7.637147	-10.182446	-9.047650	0.000000	-10.000000	-0.025000	0.000000	-104.000000	1023.000000	1023.000000	2046.000000
45.639999	-0.064226	-37.957603	-10.214635	-7.905091	-10.536510	-9.301369	0.000000	-10.000000	-0.025000	0.300000	-104.000000	1023.000000	1023.000000	2046.000000
45.660000	-0.066756	-39.452686	-10.767989	-8.173190	-10.878723	-9.632783	0.000000	-10.000000	-0.033333	1.183333	-104.000000	1023.000000	1023.000000	2046.000000
45.680000	-0.069132	-40.857121	-11.285413	-8.284027	-11.305131	-9.982550	0.000000	-10.000000	-0.041667	2.433333	-104.000000	1023.000000	1023.000000	2046.000000
45.700001	-0.070269	-41.529129	-11.544975	-8.370900	-11.487455	-10.125800	0.000000	-10.000000	-0.050000	3.216667	-104.000000	1023.000000	1023.000000	2046.000000
45.720001	-0.071221	-42.091846	-11.776326	-8.449443	-11.635842	-10.230237	0.000000	-10.000000	-0.041667	2.983333	-104.000000	1023.000000	1023.000000	2046.000000
45.740002	-0.071341	-42.162247	-11.891520	-8.462226	-11.601664	-10.206838	0.000000	-10.000000	-0.025000	1.733333	-104.000000	1023.000000	1023.000000	2046.000000
45.759998	-0.071769	-42.415421	-12.098063	-8.439285	-11.624916	-10.253156	0.000000	-10.000000	-0.025000	0.650000	-104.000000	1023.000000	1023.000000	2046.000000
45.779999	-0.071793	-42.429604	-12.178823	-8.403018	-11.655233	-10.192527	0.000000	-10.000000	-0.033333	0.000000	-104.000000	1023.000000	1023.000000	2046.000000
45.799999	-0.072082	-42.600399	-12.344276	-8.443548	-11.691745	-10.120829	0.000000	-10.000000	-0.033333	-0.566667	-104.000000	1023.000000	1023.000000	2046.000000
45.820000	-0.071861	-42.470024	-12.387719	-8.317292	-11.667725	-10.097288	0.000000	-10.000000	-0.025000	-1.300000	-104.000000	1023.000000	1023.000000	2046.000000
45.840000	-0.072053	-42.583347	-12.510535	-8.346560	-11.639433	-10.086818	0.000000	-10.000000	-0.016667	-2.133333	-104.333336	1023.000000	1023.000000	2046.000000
45.860001	-0.071885	-42.484142	-12.489325	-8.313223	-11.638627	-10.042968	0.000000	-10.000000	-0.025000	-2.350000	-104.833336	1023.000000	1023.000000	2046.000000
45.880001	-0.071869	-42.474842	-12.546764	-8.284286	-11.605223	-10.038568	0.000000	-10.000000	-0.025000	-2.283333	-105.666664	1023.000000	1023.000000	2046.000000
45.900002	-0.071726	-42.389835	-12.477640	-8.203120	-11.652925	-10.056151	0.000000	-10.000000	-0.025000	-1.900000	-106.333336	1023.000000	1023.000000	2046.000000
45.919998	-0.071420	-42.209320	-12.441212	-8.193726	-11.566881	-10.007504	0.000000	-10.000000	-0.025000	-1.116667	-106.833336	1023.000000	1023.000000	2046.000000
45.939999	-0.070959	-41.936546	-12.320833	-8.145226	-11.489937	-9.980550	0.000000	-10.000000	-0.033333	-0.450000	-107.000000	1023.000000	1023.000000	2046.000000
45.959999	-0.070674	-41.768513	-12.255507	-8.238949	-11.372348	-9.901711	0.000000	-10.000000	-0.033333	-0.566667	-107.000000	1023.000000	1023.000000	2046.000000
45.980000	-0.070226	-41.503780	-12.127742	-8.188095	-11.302340	-9.885605	0.000000	-10.000000	-0.033333	-1.066667	-107.000000	1023.000000	1023.000000	2046.000000
46.000000	-0.069796	-41.249424	-12.029986	-8.271083	-11.221280	-9.727074	0.000000	-10.000000	-0.016667	-1.466667	-107.000000	1023.000000	1023.000000	2046.000000
46.020000	-0.069321	-40.968822	-11.911348	-8.181288	-11.148150	-9.728037	0.000000	-10.000000	-0.016667	-1.416667	-107.000000	1023.000000	1023.000000	2046.000000
46.040001	-0.069029	-40.796215	-11.763962	-8.258665	-11.128972	-9.644617	0.000000	-10.000000	-0.016667	-1.333333	-107.000000	1023.000000	1023.000000	2046.000000
46.060001	-0.069018	-40.789627	-11.790361	-8.255007	-11.016738	-9.727520	0.000000	-10.000000	-0.033333	-1.133333	-107.000000	1023.000000	1023.000000	2046.000000
46.080002	-0.069537	-41.096344	-11.745378	-8.431727	-11.109915	-9.809322	0.000000	-10.000000	-0.041667	-0.616667	-107.000000	1023.000000	1023.000000	2046.000000
46.099998	-0.070058	-41.404079	-11.829229	-8.563914	-11.115057	-9.895880	0.000000	-10.000000	-0.050000	-0.200000	-107.000000	1023.000000	1023.000000	2046.000000
46.119999	-0.070684	-41.774090	-11.803904	-8.760836	-11.262227	-9.947125	0.000000	-10.000000	-0.050000	0.316667	-107.000000	1023.000000	1023.000000	2046.000000
46.139999	-0.071005	-41.964100	-11.824137	-8.839341	-11.293441	-10.007180	0.000000	-10.000000	-0.050000	1.083333	-107.000000	1023.000000	1023.000000	2046.000000
46.160000	-0.071154	-42.052265	-11.772427	-8.952517	-11.328564	-9.998756	0.000000	-10.000000	-0.050000	2.166667	-107.000000	1023.000000	1023.000000	2046.000000
46.180000	-0.071212	-42.086216	-11.701648	-8.955623	-11.356594	-10.072353	0.000000	-10.000000	-0.050000	3.200000	-107.000000	1023.000000	1023.000000	2046.000000
46.200001	-0.070854	-41.874428	-11.668111	-8.972604	-11.231738	-10.001975	0.000000	-10.000000	-0.050000	4.133333	-107.000000	1023.000000	1023.000000	2046.000000
46.220001	-0.070373	-41.590202	-11.560983	-8.957958	-11.195477	-9.875785	0.000000	-10.000000	-0.058333	5.100000	-107.000000	1023.000000	1023.000000	2046.000000
46.240002	-0.069634	-41.153637	-11.489532	-8.912343	-11.000449	-9.751314	0.000000	-10.000000	-0.075000	6.233334	-107.000000	1023.000000	1023.000000	2046.000000
46.259998	-0.068748	-40.630219	-11.329385	-8.825427	-10.869589	-9.605817	0.000000	-10.000000	-0.091667	7.516667	-107.000000	1023.000000	1023.000000	2046.000000
46.279999	-0.067904	-40.131264	-11.153595	-8.739975	-10.786377	-9.451318	0.000000	-10.000000	-0.100000	8.900000	-107.000000	1023.000000	1023.000000	2046.000000
46.299999	-0.066911	-39.544239	-11.043573	-8.557085	-10.570182	-9.373401	0.000000	-10.000000	-0.108333	10.216667	-107.000000	1023.000000	1023.000000	2046.000000
46.320000	-0.066049	-39.034710	-10.907460	-8.539558	-10.451257	-9.136435	0.000000	-10.000000	-0.116667	11.316667	-107.000000	1023.000000	1023.000000	2046.000000
46.340000	-0.064992	-38.410313	-10.797895	-8.371862	-10.255449	-8.985106	0.000000	-10.000000	-0.158333	12.866667	-61.333332	1023.000000	1023.000000	2046.000000
46.360001	-0.064166	-37.921871	-10.646953	-8.344562	-10.122131	-8.808226	0.000000	-10.000000	-0.191667	14.050000	-15.666667	1023.000000	1023.000000	2046.000000
46.380001	-0.063120	-37.303917	-10.585605	-8.212989	-9.874036	-8.631288	0.000000	-10.000000	-0.225000	14.950000	30.000000	1023.000000	1023.000000	2046.000000
46.400002	-0.062248	-36.788807	-10.370882	-8.194757	-9.776421	-8.446746	0.000000	-10.000000	-0.225000	15.283333	31.666666	1023.000000	1023.000000	2046.000000
46.419998	-0.061159	-36.144794	-10.317680	-8.050255	-9.478658	-8.298203	0.000000	-10.000000	-0.233333	16.016666	35.166668	1023.000000	1023.000000	2046.000000
46.439999	-0.060394	-35.692780	-10.178187	-7.996113	-9.353451	-8.165028	0.000000	-10.000000	-0.250000	16.850000	40.333332	1023.000000	1023.000000	2046.000000
46.459999	-0.059615	-35.232285	-10.080989	-7.959148	-9.210072	-7.982078	0.000000	-10.000000	-0.258333	17.550001	45.833332	1023.000000	1023.000000	2046.000000
46.480000	-0.058629	-34.649647	-9.971493	-7.868936	-8.975293	-7.833925	0.000000	-10.000000	-0.266667	18.166668	51.500000	1023.000000	1023.000000	2046.000000
46.500000	-0.058040	-34.301556	-9.878327	-7.752492	-8.909884	-7.760852	0.000000	-10.000000	-0.275000	18.883333	57.500000	1023.000000	1023.000000	2046.000000
46.520000	-0.056833	-33.588123	-9.800028	-7.732319	-8.578552	-7.477222	0.000000	-10.000000	-0.300000	19.566668	63.833332	1023.000000	1023.000000	2046.000000
46.540001	-0.056234	-33.234364	-9.695895	-7.644550	-8.510743	-7.383175	0.000000	-10.000000	-0.325000	20.166668	70.166664	1023.000000	1023.000000	2046.000000
46.560001	-0.055070	-32.546322	-9.580665	-7.539399	-8.204422	-7.221836	0.000000	-10.000000	-0.341667	20.816668	76.833336	1023.000000	1023.000000	2046.000000
46.580002	-0.054305	-32.094486	-9.445900	-7.527915	-8.081432	-7.039241	0.000000	-10.000000	-0.358333	21.350000	83.500000	1023.000000	1023.000000	2046.000000
46.599998	-0.053009	-31.328590	-9.255142	-7.419182	-7.818384	-6.835883	0.000000	-10.000000	-0.375000	21.950001	90.666664	1023.000000	1023.000000	2046.000000
46.619999	-0.052035	-30.752655	-9.070080	-7.362066	-7.657246	-6.663264	0.000000	-10.000000	-0.391667	22.283335	97.833336	1023.000000	1023.000000	2046.000000
46.639999	-0.050848	-30.051085	-8.932026	-7.225861	-7.409048	-6.484151	0.000000	-10.000000	-0.408333	22.666668	105.333336	1023.000000	1023.000000	2046.000000
46.660000	-0.049842	-29.456869	-8.725141	-7.204737	-7.243082	-6.283910	0.000000	-10.000000	-0.408333	22.916668	112.833336	1023.000000	1023.000000	2046.000000
46.680000	-0.048712	-28.788986	-8.576388	-7.072373	-7.039109	-6.101115	0.000000	-10.000000	-0.408333	23.300001	120.500000	1023.000000	1023.000000	2046.000000
46.700001	-0.047770	-28.232162	-8.443745	-7.088649	-6.829764	-5.870006	0.000000	-10.000000	-0.408333	23.500000	128.166672	1023.000000	1023.000000	2046.000000
46.720001	-0.046778	-27.645702	-8.281521	-7.015744	-6.651480	-5.696956	0.000000	-10.000000	-0.416667	23.683334	136.000000	1023.000000	1023.000000	2046.000000
46.740002	-0.045917	-27.136972	-8.155185	-6.988180	-6.505636	-5.487973	0.000000	-10.000000	-0.416667	23.816668	144.000000	1023.000000	1023.000000	2046.000000
46.759998	-0.044810	-26.482603	-7.966301	-6.940727	-6.314087	-5.261487	0.000000	-10.000000	-0.425000	24.233334	152.000000	1023.000000	1023.000000	2046.000000
46.779999	-0.044467	-26.280275	-7.877518	-6.850885	-6.325037	-5.226836	0.000000	-10.000000	-0.441667	24.700001	160.000000	1023.000000	1023.000000	2046.000000
46.799999	-0.044042	-26.028765	-7.748027	-6.930123	-6.261391	-5.089225	0.000000	-10.000000	-0.466667	25.033335	168.000000	1023.000000	1023.000000	2046.000000
46.820000	-0.044467	-26.280046	-7.730033	-7.003071	-6.390672	-5.156270	0.000000	-10.000000	-0.500000	25.750000	176.333328	1023.000000	1023.000000	2046.000000
46.840000	-0.044318	-26.192116	-7.671787	-7.101849	-6.264449	-5.154032	0.000000	-10.000000	-0.533333	26.283333	184.833328	1023.000000	1023.000000	2046.000000
46.860001	-0.043987	-25.996378	-7.459473	-7.166076	-6.314812	-5.056017	0.000000	-10.000000	-0.558333	27.433334	193.666672	1023.000000	1023.000000	2046.000000
46.880001	-0.043054	-25.445160	-7.417809	-7.148119	-5.911843	-4.967389	0.000000	-10.000000	-0.558333	27.716667	202.500000	1023.000000	1023.000000	2046.000000
46.900002	-0.041957	-24.796432	-7.138663	-7.119177	-5.734054	-4.804538	0.000000	-10.000000	-0.550000	28.150002	211.666672	1023.000000	1023.000000	2046.000000
46.919998	-0.040436	-23.897678	-6.826221	-6.997971	-5.510805	-4.562681	0.000000	-10.000000	-0.550000	27.916668	221.000000	1023.000000	1023.000000	2046.000000
46.939999	-0.039045	-23.075884	-6.697214	-6.934305	-5.169389	-4.274976	0.000000	-10.000000	-0.541667	27.916668	230.333328	1023.000000	1023.000000	2046.000000
46.959999	-0.038005	-22.460953	-6.537668	-6.895979	-4.969748	-4.057558	0.000000	-10.000000	-0.566667	27.966667	239.666672	1023.000000	1023.000000	2046.000000
46.980000	-0.037967	-22.438599	-6.606969	-6.937155	-4.843806	-4.050668	0.000000	-10.000000	-0.591667	28.233334	249.000000	1023.000000	1023.000000	2046.000000
47.000000	-0.039486	-23.336391	-6.822670	-7.110503	-5.131278	-4.271940	0.000000	-10.000000	-0.616667	28.683334	265.000000	1023.000000	1023.000000	2046.000000
47.020000	-0.041397	-24.465506	-7.353879	-7.270207	-5.264271	-4.577147	0.000000	-10.000000	-0.608333	28.916668	277.833344	1023.000000	1023.000000	2046.000000
47.040001	-0.042616	-25.186003	-7.506315	-7.468524	-5.569470	-4.641694	0.000000	-10.000000	-0.600000	29.050001	287.500000	1023.000000	1023.000000	2046.000000
47.060001	-0.042520	-25.129393	-7.639123	-7.498481	-5.399304	-4.592484	0.000000	-10.000000	-0.600000	29.066668	290.666656	1023.000000	1023.000000	2046.000000
47.080002	-0.042170	-24.922510	-7.628008	-7.515145	-5.323492	-4.455866	0.000000	-10.000000	-0.600000	28.950001	297.000000	1023.000000	1023.000000	2046.000000
47.099998	-0.041413	-24.474815	-7.620518	-7.438807	-5.123851	-4.291639	0.000000	-10.000000	-0.591667	28.850000	306.666656	1023.000000	1023.000000	2046.000000
47.119999	-0.040813	-24.120480	-7.548739	-7.419827	-5.044666	-4.107249	0.000000	-10.000000	-0.583333	28.766666	316.333344	1023.000000	1023.000000	2046.000000
47.139999	-0.039922	-23.593689	-7.459661	-7.306251	-4.872256	-3.955520	0.000000	-10.000000	-0.575000	28.816668	326.000000	1023.000000	1023.000000	2046.000000
47.160000	-0.038800	-22.930840	-7.446610	-7.199803	-4.550481	-3.733946	0.000000	-10.000000	-0.575000	28.900000	335.666656	1023.000000	1023.000000	2046.000000
47.180000	-0.037927	-22.414579	-7.329904	-7.089466	-4.451116	-3.544095	0.000000	-10.000000	-0.583333	28.833334	345.166656	1023.000000	1023.000000	2046.000000
47.200001	-0.036523	-21.584841	-7.134552	-6.995136	-4.180378	-3.274774	0.000000	-10.000000	-0.566667	28.600000	354.833344	1023.000000	1023.000000	2046.000000
47.220001	-0.035571	-21.022688	-6.950717	-6.847144	-4.065572	-3.159254	0.000000	-10.000000	-0.558333	28.366667	364.333344	1023.000000	1023.000000	2046.000000
47.240002	-0.034234	-20.232201	-6.822087	-6.647471	-3.775207	-2.987436	0.000000	-10.000000	-0.541667	27.966667	374.000000	1023.000000	1023.000000	2046.000000
47.259998	-0.032902	-19.445307	-6.653283	-6.562188	-3.515393	-2.714442	0.000000	-10.000000	-0.550000	27.633333	383.333344	1023.000000	1023.000000	2046.000000
47.279999	-0.031369	-18.539154	-6.388676	-6.341938	-3.253252	-2.555290	0.000000	-10.000000	-0.550000	27.433334	392.666656	1023.000000	1023.000000	2046.000000
47.299999	-0.029780	-17.600149	-6.150288	-6.252560	-2.890955	-2.306347	0.000000	-10.000000	-0.533333	27.383333	401.833344	1023.000000	1023.000000	2046.000000
47.320000	-0.028126	-16.622641	-5.836896	-5.941828	-2.598517	-2.245399	0.000000	-10.000000	-0.525000	27.266668	411.000000	1023.000000	1023.000000	2046.000000
47.340000	-0.026273	-15.527161	-5.494186	-5.763825	-2.316834	-1.952315	0.000000	-10.000000	-0.516667	26.850000	420.000000	1023.000000	1023.000000	2046.000000
47.360001	-0.024309	-14.366841	-5.259163	-5.482718	-1.936500	-1.688459	0.000000	-10.000000	-0.500000	26.650002	429.000000	1023.000000	1023.000000	2046.000000
47.380001	-0.022655	-13.389109	-4.820684	-5.335542	-1.775179	-1.457705	0.000000	-10.000000	-0.475000	26.083334	438.000000	1023.000000	1023.000000	2046.000000
47.400002	-0.021032	-12.430148	-4.572910	-5.166004	-1.408790	-1.282444	0.000000	-10.000000	-0.441667	25.533335	447.000000	1023.000000	1023.000000	2046.000000
47.419998	-0.020185	-11.929598	-4.346455	-5.214465	-1.218689	-1.149989	0.000000	-10.000000	-0.425000	24.583334	455.666656	1023.000000	1023.000000	2046.000000
47.439999	-0.019594	-11.579866	-4.248608	-5.225984	-0.952595	-1.152680	0.000000	-10.000000	-0.408333	24.066668	464.000000	1023.000000	1023.000000	2046.000000
47.459999	-0.019196	-11.344769	-3.961262	-5.374104	-0.952635	-1.056769	0.000000	-10.000000	-0.391667	23.733334	472.000000	1023.000000	1023.000000	2046.000000
47.480000	-0.018500	-10.933598	-3.774087	-5.302106	-0.742231	-1.115173	0.000000	-10.000000	-0.383333	23.683334	480.000000	1023.000000	1023.000000	2046.000000
47.500000	-0.017751	-10.490910	-3.381529	-5.383167	-0.786851	-0.939362	0.000000	-10.000000	-0.366667	23.633333	488.000000	1023.000000	1023.000000	2046.000000
47.520000	-0.016631	-9.829076	-3.220574	-5.204299	-0.524885	-0.879318	0.000000	-10.000000	-0.358333	23.450001	496.000000	1023.000000	1023.000000	2046.000000
47.540001	-0.015549	-9.189189	-2.887864	-5.142407	-0.445613	-0.713306	0.000000	-10.000000	-0.341667	23.216667	503.833344	1023.000000	1023.000000	2046.000000
47.560001	-0.013977	-8.260173	-2.676271	-4.893358	-0.113349	-0.577195	0.000000	-10.000000	-0.341667	23.049999	511.500000	1023.000000	1023.000000	2046.000000
47.580002	-0.012348	-7.297577	-2.358192	-4.742592	0.119855	-0.316647	0.000000	-10.000000	-0.358333	22.716667	519.166687	1023.000000	1023.000000	2046.000000
47.599998	-0.010501	-6.206128	-2.067493	-4.402684	0.434748	-0.170700	0.000000	-10.000000	-0.383333	22.633333	526.833313	1023.000000	1023.000000	2046.000000
47.619999	-0.008785	-5.192137	-1.782736	-4.243252	0.723961	0.109891	0.000000	-10.000000	-0.400000	22.433334	534.500000	1023.000000	1023.000000	2046.000000
47.639999	-0.006936	-4.099169	-1.483888	-3.905552	0.998628	0.291643	0.000000	-10.000000	-0.400000	22.466667	542.000000	1023.000000	1023.000000	2046.000000
47.660000	-0.005145	-3.040672	-1.121928	-3.733067	1.234216	0.580108	0.000000	-10.000000	-0.408333	22.283335	549.500000	1023.000000	1023.000000	2046.000000
47.680000	-0.003426	-2.025048	-0.874039	-3.455614	1.545443	0.759163	0.000000	-10.000000	-0.391667	22.200001	556.833313	1023.000000	1023.000000	2046.000000
47.700001	-0.001820	-1.075372	-0.594297	-3.307432	1.807244	1.019113	0.000000	-10.000000	-0.375000	22.100000	564.333313	1023.000000	1023.000000	2046.000000
47.720001	-0.000087	-0.051589	-0.310012	-3.018455	2.087874	1.189004	0.000000	-10.000000	-0.350000	21.983334	571.666687	1023.000000	1023.000000	2046.000000
47.740002	0.001305	0.771449	-0.114347	-2.863285	2.338273	1.410807	0.000000	-10.000000	-0.350000	21.783335	579.166687	1023.000000	1023.000000	2046.000000
47.759998	0.002768	1.636119	0.128001	-2.622228	2.608883	1.521464	0.000000	-10.000000	-0.341667	21.483334	586.333313	1023.000000	1023.000000	2046.000000
47.779999	0.004031	2.382236	0.351838	-2.490035	2.783620	1.736814	0.000000	-10.000000	-0.325000	21.066668	593.666687	1023.000000	1023.000000	2046.000000
47.799999	0.005325	3.146893	0.494465	-2.281458	3.061845	1.872040	0.000000	-10.000000	-0.300000	20.733334	600.666687	1023.000000	1023.000000	2046.000000
47.820000	0.006417	3.792329	0.766796	-2.200082	3.131676	2.093938	0.000000	-10.000000	-0.283333	20.183334	607.666687	1023.000000	1023.000000	2046.000000
47.840000	0.007594	4.488150	0.849451	-1.932057	3.432095	2.138661	0.000000	-10.000000	-0.266667	19.766666	614.500000	1023.000000	1023.000000	2046.000000
47.860001	0.008620	5.094409	1.033594	-1.830392	3.571638	2.319570	0.000000	-10.000000	-0.250000	19.100000	621.166687	1023.000000	1023.000000	2046.000000
47.880001	0.009893	5.846694	1.257050	-1.599705	3.755266	2.434083	0.000000	-10.000000	-0.233333	18.650000	627.833313	1023.000000	1023.000000	2046.000000
47.900002	0.010870	6.424429	1.401576	-1.486750	3.920902	2.588701	0.000000	-10.000000	-0.233333	18.333334	634.166687	1023.000000	1023.000000	2046.000000
47.919998	0.012197	7.208239	1.547870	-1.226295	4.214636	2.672027	0.000000	-10.000000	-0.233333	18.200001	640.500000	1023.000000	1023.000000	2046.000000
47.939999	0.013276	7.846160	1.789606	-1.184787	4.329289	2.912052	0.000000	-10.000000	-0.225000	18.033333	646.500000	1023.000000	1023.000000	2046.000000
47.959999	0.014713	8.695581	1.924139	-0.918433	4.643448	3.046428	0.000000	-10.000000	-0.208333	17.700001	652.500000	1023.000000	1023.000000	2046.000000
47.980000	0.015846	9.364704	2.087512	-0.817303	4.839210	3.255285	0.000000	-10.000000	-0.200000	17.333334	658.500000	1023.000000	1023.000000	2046.000000
48.000000	0.017240	10.188815	2.288920	-0.598309	5.094184	3.404020	0.000000	-10.000000	-0.216667	17.066668	664.166687	1023.000000	1023.000000	2046.000000
48.020000	0.018502	10.934895	2.454394	-0.449940	5.347547	3.582894	0.000000	-10.000000	-0.216667	16.866667	669.833313	1023.000000	1023.000000	2046.000000
48.040001	0.019988	11.812872	2.709687	-0.243231	5.573993	3.772423	0.000000	-10.000000	-0.233333	16.966667	675.500000	1023.000000	1023.000000	2046.000000
48.060001	0.021118	12.480989	2.905502	-0.047305	5.736049	3.886744	0.000000	-10.000000	-0.233333	17.216667	681.166687	1023.000000	1023.000000	2046.000000
48.080002	0.022511	13.304081	3.152008	0.067328	5.974680	4.110065	0.000000	-10.000000	-0.241667	17.583334	686.833313	1023.000000	1023.000000	2046.000000
48.099998	0.023442	13.854011	3.293308	0.290817	6.119977	4.149909	0.000000	-10.000000	-0.225000	17.716667	692.500000	1023.000000	1023.000000	2046.000000
48.119999	0.024065	14.222667	3.465161	0.362230	6.154301	4.240975	0.000000	-10.000000	-0.208333	17.733334	698.500000	1023.000000	1023.000000	2046.000000
48.139999	0.023865	14.104157	3.449941	0.389637	6.097487	4.167092	0.000000	-10.000000	-0.208333	17.966667	704.500000	1023.000000	1023.000000	2046.000000
48.160000	0.023714	14.015154	3.550223	0.431691	5.985082	4.048157	0.000000	-10.000000	-0.208333	18.166666	710.500000	1023.000000	1023.000000	2046.000000
48.180000	0.023655	13.980124	3.676300	0.349819	5.922952	4.031052	0.000000	-10.000000	-0.208333	18.100000	716.500000	1023.000000	1023.000000	2046.000000
48.200001	0.024150	14.272756	3.744092	0.445452	6.124351	3.958861	0.000000	-10.000000	-0.200000	17.483334	722.500000	1023.000000	1023.000000	2046.000000
48.220001	0.024872	14.699409	4.038452	0.456303	6.179047	4.025608	0.000000	-10.000000	-0.200000	16.966667	728.500000	1023.000000	1023.000000	2046.000000
48.240002	0.026274	15.527882	4.227383	0.644931	6.483943	4.171624	0.000000	-10.000000	-0.183333	16.350000	734.333313	1023.000000	1023.000000	2046.000000
48.259998	0.027488	16.245693	4.438250	0.737665	6.629920	4.439859	0.000000	-10.000000	-0.150000	15.850000	740.000000	1023.000000	1023.000000	2046.000000
48.279999	0.028606	16.906107	4.503121	0.870168	6.934234	4.598583	0.000000	-10.000000	-0.133333	15.050000	745.333313	1023.000000	1023.000000	2046.000000
48.299999	0.028449	16.813454	4.432163	0.808733	6.965890	4.606668	0.000000	-10.000000	-0.125000	14.050000	750.500000	1023.000000	1023.000000	2046.000000
48.320000	0.026118	15.435683	4.096836	0.663768	6.596374	4.078705	0.000000	-10.000000	-0.125000	13.166667	755.333313	1023.000000	1023.000000	2046.000000
48.340000	0.023327	13.786359	3.668686	0.422087	6.117722	3.577864	0.000000	-10.000000	-0.108333	11.950001	759.833313	1023.000000	1023.000000	2046.000000
48.360001	0.021105	12.473173	3.250453	0.173207	5.762578	3.286935	0.000000	-10.000000	-0.075000	10.916667	764.000000	1023.000000	1023.000000	2046.000000
48.380001	0.020149	11.907875	3.016935	0.147018	5.679225	3.064697	0.000000	-10.000000	-0.058333	9.316667	767.833313	1023.000000	1023.000000	2046.000000
48.400002	0.019668	11.623827	3.013366	0.099238	5.500628	3.010595	0.000000	-10.000000	-0.025000	7.933333	771.333313	1023.000000	1023.000000	2046.000000
48.419998	0.019671	11.625836	2.844685	0.201359	5.598678	2.981115	0.000000	-10.000000	-0.016667	6.300000	774.166687	1023.000000	1023.000000	2046.000000
48.439999	0.019576	11.569255	2.814793	0.253793	5.541084	2.959585	0.000000	-10.000000	-0.008333	4.633333	776.500000	1023.000000	1023.000000	2046.000000
48.459999	0.019521	11.536698	2.746546	0.274999	5.486766	3.028388	0.000000	-10.000000	-0.008333	2.466667	778.333313	1023.000000	1023.000000	2046.000000
48.480000	0.019321	11.418758	2.692098	0.348899	5.407938	2.969824	0.000000	-10.000000	-0.016667	0.183333	779.500000	1023.000000	1023.000000	2046.000000
48.500000	0.019099	11.287271	2.518461	0.382279	5.415365	2.971167	0.000000	-10.000000	-0.008333	-1.950000	780.000000	1023.000000	1023.000000	2046.000000
48.520000	0.019051	11.259413	2.434380	0.397693	5.435539	2.991802	0.000000	-10.000000	-0.008333	-3.816667	780.000000	1023.000000	1023.000000	2046.000000
48.540001	0.018630	11.010345	2.325680	0.455248	5.294207	2.935211	0.000000	-10.000000	0.000000	-5.316667	780.000000	1023.000000	1023.000000	2046.000000
48.560001	0.018721	11.064141	2.294427	0.468103	5.321418	2.980192	0.000000	-10.000000	0.000000	-6.550000	780.000000	1023.000000	1023.000000	2046.000000
48.580002	0.018375	10.859383	2.192475	0.557663	5.179194	2.930050	0.000000	-10.000000	0.008333	-7.383334	780.000000	1023.000000	1023.000000	2046.000000
48.599998	0.018747	11.079447	2.213506	0.594684	5.255372	3.015886	0.000000	-10.000000	0.016667	-8.050000	780.000000	1023.000000	1023.000000	2046.000000
48.619999	0.018786	11.102744	2.212950	0.675222	5.223069	2.991504	0.000000	-10.000000	0.033333	-8.733334	780.000000	1023.000000	1023.000000	2046.000000
48.639999	0.018985	11.219994	2.246370	0.806769	5.210039	2.956816	0.000000	-10.000000	0.025000	-9.433333	780.000000	1023.000000	1023.000000	2046.000000
48.660000	0.019300	11.406347	2.373260	0.934107	5.111211	2.987767	0.000000	-10.000000	0.041667	-10.000000	776.500000	1023.000000	1023.000000	2046.000000
48.680000	0.019733	11.662493	2.361765	1.125116	5.174142	3.001470	0.000000	-10.000000	0.091667	-12.100000	765.666687	1023.000000	1023.000000	2046.000000
48.700001	0.019773	11.685674	2.518359	1.162536	4.950853	3.053925	0.000000	-10.000000	0.158333	-13.916667	754.833313	1023.000000	1023.000000	2046.000000
48.720001	0.019586	11.575350	2.428547	1.248927	4.927439	2.970436	0.000000	-10.000000	0.200000	-15.650001	747.500000	1023.000000	1023.000000	2046.000000
48.740002	0.018559	10.968120	2.389372	1.073108	4.628818	2.876822	0.000000	-10.000000	0.216667	-16.583334	745.833313	1023.000000	1023.000000	2046.000000
48.759998	0.016951	10.018222	2.203152	0.892536	4.342279	2.580255	0.000000	-10.000000	0.266667	-18.300001	742.000000	1023.000000	1023.000000	2046.000000
48.779999	0.015002	8.866253	2.072383	0.636018	3.911259	2.246594	0.000000	-10.000000	0.333333	-20.900002	735.833313	1023.000000	1023.000000	2046.000000
48.799999	0.013072	7.725801	2.000015	0.363572	3.437882	1.924331	0.000000	-10.000000	0.416667	-23.233334	728.666687	1023.000000	1023.000000	2046.000000
48.820000	0.011414	6.745388	1.972772	0.164528	2.982137	1.625950	0.000000	-10.000000	0.483333	-25.383333	721.000000	1023.000000	1023.000000	2046.000000
48.840000	0.009581	5.662472	1.891467	-0.004964	2.460030	1.315940	0.000000	-10.000000	0.566667	-27.350000	712.500000	1023.000000	1023.000000	2046.000000
48.860001	0.008256	4.879574	1.742716	-0.088928	2.162492	1.063295	0.000000	-10.000000	0.633333	-29.033333	703.333313	1023.000000	1023.000000	2046.000000
48.880001	0.006943	4.103251	1.657987	-0.090357	1.707757	0.827864	0.000000	-10.000000	0.716667	-30.750000	693.500000	1023.000000	1023.000000	2046.000000
48.900002	0.005967	3.526671	1.557568	-0.080650	1.388183	0.661570	0.000000	-10.000000	0.783333	-31.983334	683.333313	1023.000000	1023.000000	2046.000000
48.919998	0.004780	2.824851	1.434551	-0.093885	1.053761	0.430424	0.000000	-10.000000	0.850000	-33.350002	672.833313	1023.000000	1023.000000	2046.000000
48.939999	0.003831	2.264034	1.322289	-0.062176	0.789061	0.214860	0.000000	-10.000000	0.883333	-34.133335	661.666687	1023.000000	1023.000000	2046.000000
48.959999	0.002638	1.559166	1.221759	-0.025689	0.383294	-0.020198	0.000000	-10.000000	0.916667	-34.783333	650.333313	1023.000000	1023.000000	2046.000000
48.980000	0.001818	1.074268	1.028380	-0.010536	0.247289	-0.190864	0.000000	-10.000000	0.941667	-34.933334	638.666687	1023.000000	1023.000000	2046.000000
49.000000	0.000590	0.348669	0.890264	-0.007165	-0.123662	-0.410768	0.000000	-10.000000	0.950000	-35.066666	627.000000	1023.000000	1023.000000	2046.000000
49.020000	-0.000333	-0.196686	0.725339	-0.037391	-0.293363	-0.591272	0.000000	-10.000000	0.933333	-35.366669	615.333313	1023.000000	1023.000000	2046.000000
49.040001	-0.001601	-0.946111	0.539361	-0.077289	-0.635624	-0.772560	0.000000	-10.000000	0.925000	-35.483334	603.666687	1023.000000	1023.000000	2046.000000
49.060001	-0.002493	-1.473618	0.427169	-0.087999	-0.825071	-0.987717	0.000000	-10.000000	0.933333	-35.550003	592.000000	1023.000000	1023.000000	2046.000000
49.080002	-0.003786	-2.237632	0.208411	-0.216912	-1.093886	-1.135245	0.000000	-10.000000	0.950000	-35.216667	580.000000	1023.000000	1023.000000	2046.000000
49.099998	-0.004861	-2.873140	0.029696	-0.230259	-1.292433	-1.380144	0.000000	-10.000000	0.950000	-35.150002	568.166687	1023.000000	1023.000000	2046.000000
49.119999	-0.006110	-3.610919	-0.081170	-0.383546	-1.641136	-1.505068	0.000000	-10.000000	0.933333	-34.916668	556.500000	1023.000000	1023.000000	2046.000000
49.139999	-0.007201	-4.256059	-0.368897	-0.411875	-1.760539	-1.714748	0.000000	-10.000000	0.916667	-34.616669	544.833313	1023.000000	1023.000000	2046.000000
49.160000	-0.008440	-4.988111	-0.560003	-0.584928	-2.010768	-1.832413	0.000000	-10.000000	0.883333	-34.283333	533.333313	1023.000000	1023.000000	2046.000000
49.180000	-0.009405	-5.558469	-0.811243	-0.576475	-2.135754	-2.034997	0.000000	-10.000000	0.866667	-34.000000	521.833313	1023.000000	1023.000000	2046.000000
49.200001	-0.010442	-6.171192	-1.044954	-0.652147	-2.276825	-2.197266	0.000000	-10.000000	0.825000	-33.683334	510.500000	1023.000000	1023.000000	2046.000000
49.220001	-0.011492	-6.791832	-1.213839	-0.659863	-2.510029	-2.408101	0.000000	-10.000000	0.791667	-33.133331	499.166656	1023.000000	1023.000000	2046.000000
49.240002	-0.012130	-7.168680	-1.352749	-0.760127	-2.581913	-2.473889	0.000000	-10.000000	0.766667	-32.683334	488.000000	1023.000000	1023.000000	2046.000000
49.259998	-0.013144	-7.767924	-1.509985	-0.757413	-2.848793	-2.651734	0.000000	-10.000000	0.750000	-32.283333	477.166656	1023.000000	1023.000000	2046.000000
49.279999	-0.013868	-8.195704	-1.719774	-0.842685	-2.880883	-2.752361	0.000000	-10.000000	0.741667	-31.783335	466.333344	1023.000000	1023.000000	2046.000000
49.299999	-0.014814	-8.755330	-1.874741	-0.920818	-3.112535	-2.847236	0.000000	-10.000000	0.716667	-31.400002	455.833344	1023.000000	1023.000000	2046.000000
49.320000	-0.015557	-9.194292	-1.993119	-0.916783	-3.253422	-3.030969	0.000000	-10.000000	0.691667	-30.933334	445.333344	1023.000000	1023.000000	2046.000000
49.340000	-0.016312	-9.640187	-2.162141	-0.984591	-3.419527	-3.073929	0.000000	-10.000000	0.666667	-30.750000	435.000000	1023.000000	1023.000000	2046.000000
49.360001	-0.017013	-10.054647	-2.283171	-0.994068	-3.564469	-3.212939	0.000000	-10.000000	0.650000	-30.250000	424.666656	1023.000000	1023.000000	2046.000000
49.380001	-0.017837	-10.541524	-2.411240	-1.103622	-3.773355	-3.253307	0.000000	-10.000000	0.633333	-30.016666	414.500000	1023.000000	1023.000000	2046.000000
49.400002	-0.018564	-10.971421	-2.573318	-1.059036	-3.869214	-3.469853	0.000000	-10.000000	0.633333	-29.650000	404.500000	1023.000000	1023.000000	2046.000000
49.419998	-0.019349	-11.435389	-2.721035	-1.243850	-4.027736	-3.442767	0.000000	-10.000000	0.616667	-29.516666	394.500000	1023.000000	1023.000000	2046.000000
49.439999	-0.019975	-11.805040	-2.933264	-1.247759	-4.080122	-3.543895	0.000000	-10.000000	0.616667	-29.283333	384.833344	1023.000000	1023.000000	2046.000000
49.459999	-0.020807	-12.296965	-3.001569	-1.337735	-4.354374	-3.603286	0.000000	-10.000000	0.600000	-28.950001	375.166656	1023.000000	1023.000000	2046.000000
49.480000	-0.021562	-12.743004	-3.238187	-1.357686	-4.401191	-3.745939	0.000000	-10.000000	0.600000	-28.533333	365.666656	1023.000000	1023.000000	2046.000000
49.500000	-0.022503	-13.299314	-3.447580	-1.412106	-4.584592	-3.855036	0.000000	-10.000000	0.566667	-28.066666	356.000000	1023.000000	1023.000000	2046.000000
49.520000	-0.024175	-14.287592	-3.709566	-1.518378	-4.975352	-4.084294	0.000000	-10.000000	0.533333	-27.533333	346.666656	1023.000000	1023.000000	2046.000000
49.540001	-0.025848	-15.276402	-3.984561	-1.726143	-5.262291	-4.303408	0.000000	-10.000000	0.500000	-26.916668	337.500000	1023.000000	1023.000000	2046.000000
49.560001	-0.027738	-16.392958	-4.236986	-1.950269	-5.661556	-4.544147	0.000000	-10.000000	0.500000	-26.283335	328.500000	1023.000000	1023.000000	2046.000000
49.580002	-0.029225	-17.272079	-4.513217	-2.081043	-5.819849	-4.857971	0.000000	-10.000000	0.483333	-25.800001	319.666656	1023.000000	1023.000000	2046.000000
49.599998	-0.030658	-18.118858	-4.691036	-2.323429	-6.038835	-5.065560	0.000000	-10.000000	0.466667	-25.216667	311.000000	1023.000000	1023.000000	2046.000000
49.619999	-0.031430	-18.575384	-4.777104	-2.434564	-6.157813	-5.205903	0.000000	-10.000000	0.416667	-24.750000	302.500000	1023.000000	1023.000000	2046.000000
49.639999	-0.031937	-18.874620	-4.906303	-2.605278	-6.156750	-5.206290	0.000000	-10.000000	0.383333	-24.283335	294.166656	1023.000000	1023.000000	2046.000000
49.660000	-0.032623	-19.280392	-5.017974	-2.737103	-6.238687	-5.286629	0.000000	-10.000000	0.350000	-24.000000	286.000000	1023.000000	1023.000000	2046.000000
49.680000	-0.033750	-19.946304	-5.184024	-2.948503	-6.353589	-5.460188	0.000000	-10.000000	0.350000	-23.600000	278.000000	1023.000000	1023.000000	2046.000000
49.700001	-0.036188	-21.386984	-5.573039	-3.343016	-6.775245	-5.695684	0.000000	-10.000000	0.350000	-22.833334	270.166656	1023.000000	1023.000000	2046.000000
49.720001	-0.039230	-23.185129	-6.152636	-3.631904	-7.255250	-6.145339	0.000000	-10.000000	0.333333	-21.783333	262.666656	1023.000000	1023.000000	2046.000000
49.740002	-0.042109	-24.886679	-6.689044	-3.905345	-7.756080	-6.536211	0.000000	-10.000000	0.283333	-20.600000	255.500000	1023.000000	1023.000000	2046.000000
49.759998	-0.044631	-26.377087	-7.175759	-4.104251	-8.218841	-6.878236	0.000000	-10.000000	0.250000	-19.883333	248.500000	1023.000000	1023.000000	2046.000000
49.779999	-0.046145	-27.271738	-7.524862	-4.212090	-8.411529	-7.123259	0.000000	-10.000000	0.233333	-19.416666	241.833328	1023.000000	1023.000000	2046.000000
49.799999	-0.047493	-28.068548	-7.807082	-4.329391	-8.632623	-7.299453	0.000000	-10.000000	0.241667	-19.516666	235.333328	1023.000000	1023.000000	2046.000000
49.820000	-0.048312	-28.552244	-8.143584	-4.381997	-8.651149	-7.375515	0.000000	-10.000000	0.241667	-19.416666	229.000000	1023.000000	1023.000000	2046.000000
49.840000	-0.049093	-29.013983	-8.402049	-4.442250	-8.776959	-7.392724	0.000000	-10.000000	0.241667	-19.383333	222.333328	1023.000000	1023.000000	2046.000000
49.860001	-0.049841	-29.456150	-8.649611	-4.378316	-8.938576	-7.489646	0.000000	-10.000000	0.241667	-19.100000	215.833328	1023.000000	1023.000000	2046.000000
49.880001	-0.050246	-29.695551	-8.805222	-4.547268	-8.910798	-7.432264	0.000000	-10.000000	0.233333	-19.033335	209.500000	1023.000000	1023.000000	2046.000000
49.900002	-0.050986	-30.132776	-9.017489	-4.538048	-9.016932	-7.560306	0.000000	-10.000000	0.216667	-18.950001	203.166672	1023.000000	1023.000000	2046.000000
49.919998	-0.051223	-30.272980	-9.056929	-4.591445	-9.042284	-7.582321	0.000000	-10.000000	0.208333	-18.733334	196.833328	1023.000000	1023.000000	2046.000000
49.939999	-0.051721	-30.567238	-9.216883	-4.635050	-9.082526	-7.632779	0.000000	-10.000000	0.191667	-18.283333	190.500000	1023.000000	1023.000000	2046.000000
49.959999	-0.051994	-30.728397	-9.227035	-4.671533	-9.127138	-7.702692	0.000000	-10.000000	0.191667	-17.633333	184.500000	1023.000000	1023.000000	2046.000000
49.980000	-0.052190	-30.844208	-9.245440	-4.689106	-9.190700	-7.718961	0.000000	-10.000000	0.191667	-16.983334	178.666672	1023.000000	1023.000000	2046.000000
50.000000	-0.051985	-30.723124	-9.164512	-4.709427	-9.090984	-7.758200	0.000000	-10.000000	0.200000	-16.500000	173.000000	1023.000000	1023.000000	2046.000000
50.020000	-0.051981	-30.720613	-9.115851	-4.799198	-9.131347	-7.674218	0.000000	-10.000000	0.191667	-16.283335	167.500000	1023.000000	1023.000000	2046.000000
50.040001	-0.051975	-30.717062	-9.142567	-4.827919	-9.045130	-7.701447	0.000000	-10.000000	0.183333	-16.016666	162.000000	1023.000000	1023.000000	2046.000000
50.060001	-0.051841	-30.637892	-9.079688	-4.946447	-9.096889	-7.514869	0.000000	-10.000000	0.166667	-15.683333	156.666672	1023.000000	1023.000000	2046.000000
50.080002	-0.051601	-30.496193	-9.075790	-4.866777	-9.008106	-7.545519	0.000000	-10.000000	0.158333	-15.450000	151.500000	1023.000000	1023.000000	2046.000000
50.099998	-0.051772	-30.597383	-9.050227	-4.906870	-9.100138	-7.540149	0.000000	-10.000000	0.150000	-15.216666	146.333328	1023.000000	1023.000000	2046.000000
50.119999	-0.052416	-30.977894	-9.215204	-4.975413	-9.067613	-7.719664	0.000000	-10.000000	0.150000	-15.250000	141.166672	1023.000000	1023.000000	2046.000000
50.139999	-0.053696	-31.734322	-9.323503	-5.219612	-9.308158	-7.883049	0.000000	-10.000000	0.150000	-15.133333	136.000000	1023.000000	1023.000000	2046.000000
50.160000	-0.054758	-32.361771	-9.410274	-5.470160	-9.407795	-8.073541	0.000000	-10.000000	0.150000	-15.133333	131.000000	1023.000000	1023.000000	2046.000000
50.180000	-0.055705	-32.921833	-9.465354	-5.772948	-9.551051	-8.132479	0.000000	-10.000000	0.133333	-14.733334	126.000000	1023.000000	1023.000000	2046.000000
50.200001	-0.056798	-33.567574	-9.499003	-5.887116	-9.812270	-8.369182	0.000000	-10.000000	0.100000	-14.000000	121.000000	1023.000000	1023.000000	2046.000000
50.220001	-0.057288	-33.856979	-9.457927	-6.112034	-9.883082	-8.403936	0.000000	-10.000000	0.066667	-13.200000	116.333336	1023.000000	1023.000000	2046.000000
50.240002	-0.057709	-34.105743	-9.526274	-6.174520	-9.940599	-8.464352	0.000000	-10.000000	0.050000	-12.500000	112.000000	1023.000000	1023.000000	2046.000000
50.259998	-0.057859	-34.194912	-9.521903	-6.200188	-9.938756	-8.534064	0.000000	-10.000000	0.058333	-12.183333	108.000000	1023.000000	1023.000000	2046.000000
50.279999	-0.057665	-34.079956	-9.469368	-6.223083	-9.950976	-8.436528	0.000000	-10.000000	0.050000	-11.766666	104.000000	1023.000000	1023.000000	2046.000000
50.299999	-0.057500	-33.982670	-9.513261	-6.178145	-9.830503	-8.460759	0.000000	-10.000000	0.050000	-11.416667	100.000000	1023.000000	1023.000000	2046.000000
50.320000	-0.057422	-33.936245	-9.409292	-6.150877	-9.923711	-8.452367	0.000000	-10.000000	0.033333	-10.666667	96.000000	1023.000000	1023.000000	2046.000000
50.340000	-0.057074	-33.730675	-9.427604	-6.115694	-9.800515	-8.386864	0.000000	-10.000000	0.033333	-9.816667	92.333336	1023.000000	1023.000000	2046.000000
50.360001	-0.056808	-33.573288	-9.406274	-6.089170	-9.765138	-8.312707	0.000000	-10.000000	0.016667	-8.983334	89.000000	1023.000000	1023.000000	2046.000000
50.380001	-0.056615	-33.459415	-9.399087	-5.983726	-9.741087	-8.335518	0.000000	-10.000000	0.025000	-8.400000	86.166664	1023.000000	1023.000000	2046.000000
50.400002	-0.056117	-33.165375	-9.279189	-6.016386	-9.645562	-8.224238	0.000000	-10.000000	0.016667	-8.116667	83.333336	1023.000000	1023.000000	2046.000000
50.419998	-0.056017	-33.106144	-9.250085	-5.952106	-9.669320	-8.234635	0.000000	-10.000000	0.016667	-7.800000	80.666664	1023.000000	1023.000000	2046.000000
50.439999	-0.055666	-32.898663	-9.201452	-5.883140	-9.557630	-8.256441	0.000000	-10.000000	0.008333	-7.550000	78.000000	1023.000000	1023.000000	2046.000000
50.459999	-0.055592	-32.855042	-9.180705	-5.901656	-9.571486	-8.201194	0.000000	-10.000000	0.008333	-7.183333	75.500000	1023.000000	1023.000000	2046.000000
50.480000	-0.055245	-32.649818	-9.210897	-5.865011	-9.425823	-8.148086	0.000000	-10.000000	0.008333	-6.866667	73.000000	1023.000000	1023.000000	2046.000000
50.500000	-0.055179	-32.611080	-9.122835	-5.832693	-9.511203	-8.144348	0.000000	-10.000000	0.000000	-6.583333	70.666664	1023.000000	1023.000000	2046.000000
50.520000	-0.054968	-32.486088	-9.138058	-5.832013	-9.418088	-8.097932	0.000000	-10.000000	0.000000	-6.466667	68.500000	1023.000000	1023.000000	2046.000000
50.540001	-0.054939	-32.468781	-9.127461	-5.822631	-9.434690	-8.084000	0.000000	-10.000000	0.000000	-6.366667	66.500000	1023.000000	1023.000000	2046.000000
50.560001	-0.054956	-32.479282	-9.092813	-5.762122	-9.467822	-8.156525	0.000000	-10.000000	0.000000	-6.266667	64.500000	1023.000000	1023.000000	2046.000000
50.580002	-0.054854	-32.418674	-9.082941	-5.787836	-9.434083	-8.113813	0.000000	-10.000000	0.000000	-5.950000	62.500000	1023.000000	1023.000000	2046.000000
50.599998	-0.054806	-32.390606	-9.108402	-5.713887	-9.427186	-8.141129	0.000000	-10.000000	0.000000	-5.566667	60.500000	1023.000000	1023.000000	2046.000000
50.619999	-0.054581	-32.257587	-9.031999	-5.749068	-9.372222	-8.104301	0.000000	-10.000000	0.000000	-5.050000	58.500000	1023.000000	1023.000000	2046.000000
50.639999	-0.054534	-32.229721	-9.105850	-5.730637	-9.325783	-8.067451	0.000000	-10.000000	0.000000	-4.683333	56.666668	1023.000000	1023.000000	2046.000000
50.660000	-0.054327	-32.107372	-9.072474	-5.639596	-9.262925	-8.132378	0.000000	-10.000000	0.000000	-4.383334	55.000000	1023.000000	1023.000000	2046.000000
50.680000	-0.054255	-32.064724	-8.971032	-5.712735	-9.356336	-8.024621	0.000000	-10.000000	-0.008333	-4.233334	53.500000	1023.000000	1023.000000	2046.000000
50.700001	-0.053999	-31.913300	-9.021764	-5.654894	-9.216677	-8.019965	0.000000	-10.000000	-0.008333	-4.133333	52.000000	1023.000000	1023.000000	2046.000000
50.720001	-0.053924	-31.868855	-8.955131	-5.629268	-9.284891	-7.999565	0.000000	-10.000000	-0.008333	-4.033333	50.666668	1023.000000	1023.000000	2046.000000
50.740002	-0.053881	-31.843719	-8.970597	-5.569356	-9.284096	-8.019670	0.000000	-10.000000	-0.008333	-3.950000	49.333332	1023.000000	1023.000000	2046.000000
50.759998	-0.053557	-31.652328	-8.935738	-5.565246	-9.179832	-7.971515	0.000000	-10.000000	-0.016667	-3.866667	48.500000	1023.000000	1023.000000	2046.000000
50.779999	-0.053513	-31.626169	-8.948793	-5.544995	-9.230034	-7.902347	0.000000	-10.000000	-0.016667	-3.883333	47.166668	1023.000000	1023.000000	2046.000000
50.799999	-0.053372	-31.542654	-8.947536	-5.474844	-9.197269	-7.923007	0.000000	-10.000000	-0.008333	-3.850000	45.833332	1023.000000	1023.000000	2046.000000
50.820000	-0.053418	-31.569853	-8.908778	-5.512826	-9.288591	-7.859658	0.000000	-10.000000	0.000000	-3.766667	44.000000	1023.000000	1023.000000	2046.000000
50.840000	-0.053387	-31.551891	-8.954528	-5.388033	-9.267025	-7.942305	0.000000	-10.000000	0.000000	-3.600000	42.666668	1023.000000	1023.000000	2046.000000
50.860001	-0.053122	-31.394985	-8.908051	-5.477932	-9.220081	-7.788922	0.000000	-10.000000	-0.008333	-3.450000	41.500000	1023.000000	1023.000000	2046.000000
50.880001	-0.053235	-31.461611	-8.984862	-5.378683	-9.197707	-7.900359	0.000000	-10.000000	-0.008333	-3.333333	40.500000	1023.000000	1023.000000	2046.000000
50.900002	-0.053111	-31.388474	-8.919410	-5.386296	-9.205229	-7.877539	0.000000	-10.000000	-0.016667	-3.183333	39.333332	1023.000000	1023.000000	2046.000000
50.919998	-0.053026	-31.338367	-8.993131	-5.397295	-9.170031	-7.777912	0.000000	-10.000000	-0.008333	-3.000000	38.166668	1023.000000	1023.000000	2046.000000
50.939999	-0.053006	-31.326277	-8.960471	-5.307076	-9.158527	-7.900202	0.000000	-10.000000	-0.016667	-2.766667	37.000000	1023.000000	1023.000000	2046.000000
50.959999	-0.052945	-31.290695	-8.948154	-5.371377	-9.187369	-7.783795	0.000000	-10.000000	-0.008333	-2.483333	36.166668	1023.000000	1023.000000	2046.000000
50.980000	-0.053046	-31.350443	-9.014962	-5.323288	-9.158140	-7.854051	0.000000	-10.000000	-0.016667	-2.233333	35.333332	1023.000000	1023.000000	2046.000000
51.000000	-0.053689	-31.730160	-9.060350	-5.415312	-9.417663	-7.836835	0.000000	-10.000000	-0.008333	-1.816667	34.666668	1023.000000	1023.000000	2046.000000
51.020000	-0.054840	-32.410553	-9.273988	-5.472733	-9.567281	-8.096550	0.000000	-10.000000	-0.025000	-1.100000	34.166668	1023.000000	1023.000000	2046.000000
51.040001	-0.056265	-33.252773	-9.409647	-5.629991	-9.915151	-8.297983	0.000000	-10.000000	-0.025000	-0.433333	34.000000	1023.000000	1023.000000	2046.000000
51.060001	-0.057079	-33.733494	-9.485083	-5.740526	-10.035597	-8.472289	0.000000	-10.000000	-0.033333	0.000000	34.000000	1023.000000	1023.000000	2046.000000
51.080002	-0.057605	-34.044670	-9.528863	-5.865126	-10.116672	-8.534011	0.000000	-10.000000	-0.025000	0.000000	34.000000	1023.000000	1023.000000	2046.000000
51.099998	-0.057811	-34.166164	-9.568187	-5.905130	-9.995379	-8.697467	0.000000	-10.000000	-0.025000	0.000000	34.000000	1023.000000	1023.000000	2046.000000
[truncated: 1,115,821 more chars]
