# Supplementary material for: Effect of Electrode Belt and Body Positions on Regional Pulmonary Ventilation- and Perfusion-Related Impedance Changes Measured by Electric Impedance Tomography
Source: PLoS One. 2016 Jun 2;11(6):e0155913. doi: 10.1371/journal.pone.0155913 (PMC4890811; doi:10.1371/journal.pone.0155913)
Supplement: S1 Dataset — (ZIP) [file pone.0155913.s001.zip › Dataset/Fp08-semi-2i.txt]

Patient Name:	Fp8
Registry:	Fp8
Investigator:	 
Diagnosys:	 
Notes:	semi2i              
Sample Rate [Hz]:	50.09
Time Base 	Pixels Mean 	Pixels Sum 	UPPER RIGHT		UPPER LEFT		LOWER RIGHT		LOWER LEFT		QRS	ETCO2	Paw	Flow (L/min)	Volume	Analog1	Analog2	AnalogSum
0.000000	-0.020038	-11.842320	-2.396955	-3.584754	-3.789844	-2.070767	0.000000	-10.000000	0.533333	-25.033335	215.500000	1023.000000	1023.000000	2046.000000
0.020000	-0.020387	-12.048575	-2.474396	-3.683067	-3.826764	-2.064348	0.000000	-10.000000	0.516667	-24.466667	207.166672	1023.000000	1023.000000	2046.000000
0.040000	-0.020862	-12.329517	-2.607385	-3.805094	-3.816293	-2.100746	0.000000	-10.000000	0.508333	-24.116667	199.000000	1023.000000	1023.000000	2046.000000
0.060000	-0.021444	-12.673387	-2.713799	-3.876278	-3.884316	-2.198993	0.000000	-10.000000	0.508333	-23.600000	191.000000	1023.000000	1023.000000	2046.000000
0.080000	-0.021703	-12.826200	-2.787524	-3.995179	-3.891650	-2.151846	0.000000	-10.000000	0.475000	-23.333334	183.000000	1023.000000	1023.000000	2046.000000
0.100000	-0.022265	-13.158772	-2.905921	-4.115765	-3.923949	-2.213136	0.000000	-10.000000	0.441667	-22.750000	175.166672	1023.000000	1023.000000	2046.000000
0.120000	-0.022621	-13.369121	-3.006907	-4.272660	-3.949114	-2.140439	0.000000	-10.000000	0.408333	-22.366667	167.500000	1023.000000	1023.000000	2046.000000
0.140000	-0.023164	-13.689671	-3.117513	-4.356111	-3.976532	-2.239515	0.000000	-10.000000	0.400000	-21.933334	160.166672	1023.000000	1023.000000	2046.000000
0.160000	-0.023546	-13.915853	-3.225462	-4.472769	-3.979825	-2.237795	0.000000	-10.000000	0.400000	-21.716667	152.833328	1023.000000	1023.000000	2046.000000
0.180000	-0.024020	-14.195981	-3.322190	-4.522562	-4.024914	-2.326316	0.000000	-10.000000	0.383333	-21.283335	145.666672	1023.000000	1023.000000	2046.000000
0.200000	-0.024231	-14.320414	-3.347591	-4.700486	-4.040321	-2.232016	0.000000	-10.000000	0.375000	-20.966667	138.500000	1023.000000	1023.000000	2046.000000
0.220000	-0.024735	-14.618261	-3.462087	-4.780911	-4.058569	-2.316694	0.000000	-10.000000	0.366667	-20.416668	131.500000	1023.000000	1023.000000	2046.000000
0.240000	-0.024957	-14.749343	-3.512764	-4.846859	-4.079824	-2.309895	0.000000	-10.000000	0.375000	-19.983334	124.666664	1023.000000	1023.000000	2046.000000
0.260000	-0.025244	-14.919214	-3.575138	-4.962270	-4.063948	-2.317858	0.000000	-10.000000	0.366667	-19.333334	118.000000	1023.000000	1023.000000	2046.000000
0.280000	-0.025781	-15.236696	-3.648962	-5.025815	-4.138792	-2.423127	0.000000	-10.000000	0.341667	-18.933332	111.666664	1023.000000	1023.000000	2046.000000
0.300000	-0.025949	-15.336051	-3.715695	-5.148005	-4.136951	-2.335401	0.000000	-10.000000	0.333333	-18.483334	105.333336	1023.000000	1023.000000	2046.000000
0.320000	-0.026256	-15.517553	-3.761707	-5.216108	-4.160210	-2.379529	0.000000	-10.000000	0.300000	-18.033335	99.000000	1023.000000	1023.000000	2046.000000
0.340000	-0.026324	-15.557699	-3.833029	-5.313176	-4.087232	-2.324261	0.000000	-10.000000	0.283333	-17.500000	93.000000	1023.000000	1023.000000	2046.000000
0.360000	-0.026845	-15.865164	-3.889087	-5.380850	-4.176239	-2.418988	0.000000	-10.000000	0.241667	-17.050001	87.166664	1023.000000	1023.000000	2046.000000
0.380000	-0.026883	-15.887889	-3.973644	-5.458385	-4.115175	-2.340684	0.000000	-10.000000	0.241667	-16.450001	81.666664	1023.000000	1023.000000	2046.000000
0.400000	-0.027166	-16.055119	-4.072202	-5.536723	-4.068941	-2.377253	0.000000	-10.000000	0.233333	-15.916667	76.000000	1023.000000	1023.000000	2046.000000
0.420000	-0.027381	-16.182085	-4.041914	-5.636630	-4.161332	-2.342209	0.000000	-10.000000	0.225000	-15.433333	70.666664	1023.000000	1023.000000	2046.000000
0.440000	-0.027724	-16.384666	-4.194483	-5.710965	-4.106755	-2.372463	0.000000	-10.000000	0.216667	-15.083333	65.500000	1023.000000	1023.000000	2046.000000
0.460000	-0.028036	-16.569389	-4.252387	-5.761874	-4.143871	-2.411258	0.000000	-10.000000	0.216667	-14.666667	60.500000	1023.000000	1023.000000	2046.000000
0.480000	-0.028996	-17.136435	-4.422495	-5.956523	-4.303733	-2.453684	0.000000	-10.000000	0.216667	-14.150000	55.666668	1023.000000	1023.000000	2046.000000
0.500000	-0.030189	-17.841551	-4.627127	-6.178402	-4.463964	-2.572057	0.000000	-10.000000	0.208333	-13.616667	50.833332	1023.000000	1023.000000	2046.000000
0.520000	-0.031298	-18.496977	-4.826511	-6.356149	-4.591835	-2.722482	0.000000	-10.000000	0.200000	-13.183333	46.333332	1023.000000	1023.000000	2046.000000
0.540000	-0.032629	-19.283636	-5.074913	-6.753755	-4.700141	-2.754828	0.000000	-10.000000	0.183333	-12.816667	42.000000	1023.000000	1023.000000	2046.000000
0.560000	-0.033537	-19.820618	-5.121767	-6.814904	-4.885685	-2.998262	0.000000	-10.000000	0.158333	-12.583334	37.666668	1023.000000	1023.000000	2046.000000
0.580000	-0.034378	-20.317547	-5.226630	-6.973264	-4.956928	-3.160726	0.000000	-10.000000	0.133333	-12.250000	33.333332	1023.000000	1023.000000	2046.000000
0.600000	-0.034493	-20.385349	-5.234112	-7.040433	-4.973169	-3.137634	0.000000	-10.000000	0.125000	-11.900001	29.000000	1023.000000	1023.000000	2046.000000
0.620000	-0.035320	-20.874022	-5.489534	-7.259738	-4.908727	-3.216022	0.000000	-10.000000	0.116667	-11.466667	25.000000	1023.000000	1023.000000	2046.000000
0.640000	-0.036069	-21.316935	-5.704876	-7.532041	-4.931189	-3.148829	0.000000	-10.000000	0.116667	-11.150001	21.333334	1023.000000	1023.000000	2046.000000
0.660000	-0.037224	-21.999195	-6.059717	-7.641004	-5.004515	-3.293959	0.000000	-10.000000	0.108333	-10.733334	17.666666	1023.000000	1023.000000	2046.000000
0.680000	-0.038694	-22.867867	-6.170797	-7.786206	-5.341771	-3.569093	0.000000	-10.000000	0.108333	-9.833334	14.166667	1023.000000	1023.000000	2046.000000
0.700000	-0.040979	-24.218384	-6.539916	-8.066884	-5.671515	-3.940068	0.000000	-10.000000	0.091667	-8.583334	10.666667	1023.000000	1023.000000	2046.000000
0.720000	-0.044165	-26.101704	-7.039603	-8.492195	-6.100174	-4.469732	0.000000	-10.000000	0.075000	-6.766667	7.833333	1023.000000	1023.000000	2046.000000
0.740000	-0.046781	-27.647709	-7.427668	-8.845759	-6.489811	-4.884471	0.000000	-10.000000	0.066667	-5.350000	5.500000	1023.000000	1023.000000	2046.000000
0.760000	-0.048989	-28.952497	-7.775698	-9.106174	-6.814852	-5.255774	0.000000	-10.000000	0.075000	-4.583333	3.833333	1023.000000	1023.000000	2046.000000
0.780000	-0.049886	-29.482618	-7.923514	-9.228374	-6.959918	-5.370812	0.000000	-10.000000	0.091667	-4.900000	2.166667	1023.000000	1023.000000	2046.000000
0.800000	-0.050689	-29.957226	-8.088099	-9.138733	-7.084402	-5.645992	0.000000	-10.000000	0.100000	-5.516667	0.833333	1023.000000	1023.000000	2046.000000
0.820000	-0.050847	-30.050558	-8.087066	-9.109846	-7.224656	-5.628992	0.000000	-10.000000	0.083333	-5.950000	-0.833333	1023.000000	1023.000000	2046.000000
0.840000	-0.051025	-30.155493	-8.218400	-9.017672	-7.216417	-5.703004	0.000000	-10.000000	0.075000	-6.033333	-2.500000	1023.000000	1023.000000	2046.000000
0.860000	-0.050939	-30.104700	-8.207454	-8.937826	-7.281841	-5.677580	0.000000	-10.000000	0.066667	-6.100000	-4.500000	1023.000000	1023.000000	2046.000000
0.880000	-0.050970	-30.123487	-8.211412	-8.827924	-7.322496	-5.761653	0.000000	-10.000000	0.075000	-6.150000	-6.500000	1023.000000	1023.000000	2046.000000
0.900000	-0.050908	-30.086569	-8.184780	-8.789834	-7.376548	-5.735406	0.000000	-10.000000	0.075000	-6.116667	-8.500000	1023.000000	1023.000000	2046.000000
0.920000	-0.050971	-30.123829	-8.267780	-8.794244	-7.344602	-5.717202	0.000000	-10.000000	0.075000	-5.933333	-10.500000	1023.000000	1023.000000	2046.000000
0.940000	-0.050832	-30.041861	-8.261147	-8.849347	-7.317013	-5.614353	0.000000	-10.000000	0.083333	-5.666667	-12.500000	1023.000000	1023.000000	2046.000000
0.960000	-0.050303	-29.729086	-8.258483	-8.831683	-7.171558	-5.467363	0.000000	-10.000000	0.083333	-5.483334	-14.333333	1023.000000	1023.000000	2046.000000
0.980000	-0.049229	-29.094074	-7.971962	-8.681124	-7.141124	-5.299864	0.000000	-10.000000	0.091667	-5.533333	-16.000000	1023.000000	1023.000000	2046.000000
1.000000	-0.048064	-28.406115	-7.793911	-8.486979	-6.995826	-5.129398	0.000000	-10.000000	0.083333	-5.683333	-17.666666	1023.000000	1023.000000	2046.000000
1.020000	-0.047023	-27.790857	-7.548890	-8.305917	-6.909030	-5.027020	0.000000	-10.000000	0.083333	-5.616667	-19.500000	1023.000000	1023.000000	2046.000000
1.040000	-0.046198	-27.302826	-7.420978	-8.257264	-6.771772	-4.852811	0.000000	-10.000000	0.075000	-5.366667	-21.500000	1023.000000	1023.000000	2046.000000
1.060000	-0.045922	-27.139629	-7.361158	-8.219772	-6.751462	-4.807238	0.000000	-10.000000	0.083333	-5.083333	-23.500000	1023.000000	1023.000000	2046.000000
1.080000	-0.045610	-26.955648	-7.306464	-8.213946	-6.655897	-4.779341	0.000000	-10.000000	0.091667	-5.166667	-25.166666	1023.000000	1023.000000	2046.000000
1.100000	-0.046084	-27.235916	-7.432734	-8.317186	-6.645970	-4.840025	0.000000	-10.000000	0.100000	-5.433333	-26.833334	1023.000000	1023.000000	2046.000000
1.120000	-0.046373	-27.406452	-7.473734	-8.454606	-6.659288	-4.818823	0.000000	-10.000000	0.091667	-5.783333	-28.500000	1023.000000	1023.000000	2046.000000
1.140000	-0.046941	-27.742107	-7.559008	-8.600431	-6.668036	-4.914632	0.000000	-10.000000	0.083333	-5.883333	-30.500000	1023.000000	1023.000000	2046.000000
1.160000	-0.047310	-27.959972	-7.583669	-8.745147	-6.712814	-4.918343	0.000000	-10.000000	0.075000	-5.616667	-32.500000	1023.000000	1023.000000	2046.000000
1.180000	-0.047693	-28.186720	-7.624963	-8.954461	-6.742556	-4.864740	0.000000	-10.000000	0.066667	-4.966667	-34.500000	1023.000000	1023.000000	2046.000000
1.200000	-0.047917	-28.318787	-7.686427	-9.099743	-6.683480	-4.849136	0.000000	-10.000000	0.066667	-4.216667	-36.166668	1023.000000	1023.000000	2046.000000
1.220000	-0.048127	-28.443233	-7.722273	-9.270162	-6.654697	-4.796103	0.000000	-10.000000	0.058333	-3.600000	-37.666668	1023.000000	1023.000000	2046.000000
1.240000	-0.048416	-28.613791	-7.721894	-9.399254	-6.680655	-4.811989	0.000000	-10.000000	0.058333	-3.266667	-38.833332	1023.000000	1023.000000	2046.000000
1.260000	-0.048605	-28.725458	-7.786482	-9.441647	-6.622671	-4.874660	0.000000	-10.000000	0.050000	-3.133333	-40.000000	1023.000000	1023.000000	2046.000000
1.280000	-0.048477	-28.649920	-7.745240	-9.575826	-6.594593	-4.734262	0.000000	-10.000000	0.050000	-3.100000	-41.000000	1023.000000	1023.000000	2046.000000
1.300000	-0.048470	-28.645864	-7.803923	-9.640279	-6.499889	-4.701775	0.000000	-10.000000	0.050000	-3.150000	-42.000000	1023.000000	1023.000000	2046.000000
1.320000	-0.048412	-28.611216	-7.762566	-9.634519	-6.486540	-4.727592	0.000000	-10.000000	0.050000	-3.116667	-43.000000	1023.000000	1023.000000	2046.000000
1.340000	-0.048236	-28.507521	-7.678539	-9.715369	-6.491052	-4.622560	0.000000	-10.000000	0.058333	-3.050000	-44.166668	1023.000000	1023.000000	2046.000000
1.360000	-0.048053	-28.399141	-7.701061	-9.693401	-6.384509	-4.620171	0.000000	-10.000000	0.058333	-2.816667	-45.166668	1023.000000	1023.000000	2046.000000
1.380000	-0.047816	-28.259083	-7.693144	-9.738315	-6.291954	-4.535670	0.000000	-10.000000	0.058333	-2.633333	-46.166668	1023.000000	1023.000000	2046.000000
1.400000	-0.047490	-28.066477	-7.627378	-9.711689	-6.228000	-4.499411	0.000000	-10.000000	0.050000	-2.450000	-47.000000	1023.000000	1023.000000	2046.000000
1.420000	-0.047169	-27.877048	-7.619438	-9.698958	-6.115477	-4.443175	0.000000	-10.000000	0.050000	-2.366667	-48.000000	1023.000000	1023.000000	2046.000000
1.440000	-0.046988	-27.769821	-7.563746	-9.709592	-6.115425	-4.381058	0.000000	-10.000000	0.050000	-2.316667	-48.833332	1023.000000	1023.000000	2046.000000
1.460000	-0.046562	-27.518379	-7.507661	-9.643201	-6.037520	-4.329997	0.000000	-10.000000	0.058333	-2.166667	-49.500000	1023.000000	1023.000000	2046.000000
1.480000	-0.046281	-27.351948	-7.496457	-9.628318	-5.951531	-4.275641	0.000000	-10.000000	0.058333	-1.816667	-49.833332	1023.000000	1023.000000	2046.000000
1.500000	-0.045933	-27.146477	-7.436372	-9.613394	-5.907359	-4.189351	0.000000	-10.000000	0.058333	-1.050000	-50.000000	1023.000000	1023.000000	2046.000000
1.520000	-0.045703	-27.010296	-7.431528	-9.628078	-5.830800	-4.119891	0.000000	-10.000000	0.050000	-0.416667	-50.000000	1023.000000	1023.000000	2046.000000
1.540000	-0.045334	-26.792192	-7.385336	-9.650130	-5.779077	-3.977651	0.000000	-10.000000	0.050000	0.666667	-50.000000	1023.000000	1023.000000	2046.000000
1.560000	-0.044912	-26.543072	-7.258905	-9.536838	-5.763888	-3.983441	0.000000	-10.000000	0.041667	1.733333	-50.000000	1023.000000	1023.000000	2046.000000
1.580000	-0.044527	-26.315361	-7.269750	-9.528832	-5.625002	-3.891776	0.000000	-10.000000	0.041667	3.266667	-50.000000	1023.000000	1023.000000	2046.000000
1.600000	-0.044240	-26.145874	-7.188207	-9.501613	-5.597439	-3.858616	0.000000	-10.000000	0.025000	4.466667	-50.000000	1023.000000	1023.000000	2046.000000
1.620000	-0.043730	-25.844194	-7.096136	-9.425651	-5.502994	-3.819413	0.000000	-10.000000	0.025000	5.516666	-50.000000	1023.000000	1023.000000	2046.000000
1.640000	-0.043474	-25.693201	-7.056810	-9.430129	-5.479111	-3.727150	0.000000	-10.000000	0.008333	6.333333	-50.000000	1023.000000	1023.000000	2046.000000
1.660000	-0.042884	-25.344713	-6.980379	-9.354177	-5.343616	-3.666543	0.000000	-10.000000	0.008333	7.033333	-50.000000	1023.000000	1023.000000	2046.000000
1.680000	-0.042519	-25.128939	-6.902885	-9.403405	-5.303897	-3.518752	0.000000	-10.000000	0.000000	7.683333	-50.000000	1023.000000	1023.000000	2046.000000
1.700000	-0.041870	-24.745195	-6.816331	-9.275375	-5.172876	-3.480613	0.000000	-10.000000	0.000000	8.250000	-50.000000	1023.000000	1023.000000	2046.000000
1.720000	-0.041321	-24.420778	-6.729550	-9.288021	-5.058687	-3.344520	0.000000	-10.000000	0.000000	8.766666	-50.000000	1023.000000	1023.000000	2046.000000
1.740000	-0.040622	-24.007515	-6.608955	-9.190547	-4.942086	-3.265927	0.000000	-10.000000	0.000000	9.350000	-38.166668	1023.000000	1023.000000	2046.000000
1.760000	-0.039910	-23.587101	-6.449087	-9.105277	-4.841514	-3.191223	0.000000	-10.000000	-0.008333	10.200000	-14.166667	1023.000000	1023.000000	2046.000000
1.780000	-0.039448	-23.313499	-6.369570	-9.040716	-4.782419	-3.120794	0.000000	-10.000000	-0.025000	11.033334	11.166667	1023.000000	1023.000000	2046.000000
1.800000	-0.038871	-22.972582	-6.270936	-8.997767	-4.716655	-2.987222	0.000000	-10.000000	-0.050000	11.900001	25.833334	1023.000000	1023.000000	2046.000000
1.820000	-0.038712	-22.878977	-6.283544	-8.989591	-4.677899	-2.927943	0.000000	-10.000000	-0.066667	12.483334	29.833334	1023.000000	1023.000000	2046.000000
1.840000	-0.038447	-22.722214	-6.213218	-9.034623	-4.654681	-2.819693	0.000000	-10.000000	-0.083333	13.250000	33.833332	1023.000000	1023.000000	2046.000000
1.860000	-0.038292	-22.630495	-6.271392	-9.096749	-4.523403	-2.738949	0.000000	-10.000000	-0.091667	13.916667	38.166668	1023.000000	1023.000000	2046.000000
1.880000	-0.037851	-22.369661	-6.118587	-8.962542	-4.475349	-2.813183	0.000000	-10.000000	-0.108333	14.850000	42.500000	1023.000000	1023.000000	2046.000000
1.900000	-0.036999	-21.866440	-6.005518	-8.867983	-4.312020	-2.680919	0.000000	-10.000000	-0.125000	15.533334	47.333332	1023.000000	1023.000000	2046.000000
1.920000	-0.036217	-21.404274	-5.938913	-8.823200	-4.175547	-2.466614	0.000000	-10.000000	-0.125000	16.266666	52.333332	1023.000000	1023.000000	2046.000000
1.940000	-0.036159	-21.370110	-6.099599	-8.839953	-4.077136	-2.353422	0.000000	-10.000000	-0.125000	16.883333	57.833332	1023.000000	1023.000000	2046.000000
1.960000	-0.036121	-21.347778	-6.109704	-8.819793	-4.100878	-2.317404	0.000000	-10.000000	-0.125000	17.533335	63.166668	1023.000000	1023.000000	2046.000000
1.980000	-0.036805	-21.752005	-6.230735	-8.858319	-4.233434	-2.429517	0.000000	-10.000000	-0.166667	18.416668	68.833336	1023.000000	1023.000000	2046.000000
2.000000	-0.038124	-22.531233	-6.286948	-8.859718	-4.539799	-2.844766	0.000000	-10.000000	-0.208333	19.333334	74.666664	1023.000000	1023.000000	2046.000000
2.020000	-0.040271	-23.800329	-6.588971	-9.121856	-4.847532	-3.241971	0.000000	-10.000000	-0.250000	20.666668	81.166664	1023.000000	1023.000000	2046.000000
2.040000	-0.042491	-25.112177	-6.917348	-9.360827	-5.190835	-3.643167	0.000000	-10.000000	-0.275000	21.650002	88.000000	1023.000000	1023.000000	2046.000000
2.060000	-0.043625	-25.782656	-7.086556	-9.529791	-5.360373	-3.805935	0.000000	-10.000000	-0.291667	22.533335	95.000000	1023.000000	1023.000000	2046.000000
2.080000	-0.043888	-25.937832	-7.081576	-9.486871	-5.466050	-3.903334	0.000000	-10.000000	-0.300000	23.000000	102.333336	1023.000000	1023.000000	2046.000000
2.100000	-0.043708	-25.831442	-7.106120	-9.390794	-5.419821	-3.914708	0.000000	-10.000000	-0.300000	23.166668	110.000000	1023.000000	1023.000000	2046.000000
2.120000	-0.043053	-25.444483	-6.970616	-9.088245	-5.458976	-3.926645	0.000000	-10.000000	-0.308333	23.416668	117.833336	1023.000000	1023.000000	2046.000000
2.140000	-0.042319	-25.010735	-6.921004	-8.830664	-5.382872	-3.876196	0.000000	-10.000000	-0.325000	23.600000	125.500000	1023.000000	1023.000000	2046.000000
2.160000	-0.041484	-24.516874	-6.827242	-8.588232	-5.336033	-3.765368	0.000000	-10.000000	-0.341667	24.033333	133.166672	1023.000000	1023.000000	2046.000000
2.180000	-0.040494	-23.931726	-6.700110	-8.278905	-5.227254	-3.725457	0.000000	-10.000000	-0.350000	24.166666	141.000000	1023.000000	1023.000000	2046.000000
2.200000	-0.039492	-23.339642	-6.494564	-8.099138	-5.206522	-3.539418	0.000000	-10.000000	-0.350000	24.400000	149.000000	1023.000000	1023.000000	2046.000000
2.220000	-0.038558	-22.788017	-6.432505	-7.868593	-5.062168	-3.424753	0.000000	-10.000000	-0.350000	24.616667	157.333328	1023.000000	1023.000000	2046.000000
2.240000	-0.037453	-22.134586	-6.297557	-7.704235	-4.907286	-3.225508	0.000000	-10.000000	-0.366667	25.116667	165.666672	1023.000000	1023.000000	2046.000000
2.260000	-0.036353	-21.484463	-6.232137	-7.559557	-4.646732	-3.046037	0.000000	-10.000000	-0.383333	25.650000	174.166672	1023.000000	1023.000000	2046.000000
2.280000	-0.034695	-20.504930	-6.012302	-7.408889	-4.406693	-2.677046	0.000000	-10.000000	-0.383333	26.166668	182.500000	1023.000000	1023.000000	2046.000000
2.300000	-0.032907	-19.448179	-5.679701	-7.026036	-4.225248	-2.517195	0.000000	-10.000000	-0.383333	26.600000	191.166672	1023.000000	1023.000000	2046.000000
2.320000	-0.030945	-18.288450	-5.300218	-6.713097	-4.054069	-2.221067	0.000000	-10.000000	-0.383333	27.016668	200.000000	1023.000000	1023.000000	2046.000000
2.340000	-0.029029	-17.155865	-4.976656	-6.495728	-3.791611	-1.891869	0.000000	-10.000000	-0.425000	27.666668	209.000000	1023.000000	1023.000000	2046.000000
2.360000	-0.027282	-16.123552	-4.723256	-6.291835	-3.457047	-1.651416	0.000000	-10.000000	-0.441667	28.000000	218.166672	1023.000000	1023.000000	2046.000000
2.380000	-0.025733	-15.208305	-4.494084	-6.194606	-3.138810	-1.380805	0.000000	-10.000000	-0.475000	28.333334	227.333328	1023.000000	1023.000000	2046.000000
2.400000	-0.024798	-14.655586	-4.343116	-6.090114	-2.928763	-1.293593	0.000000	-10.000000	-0.475000	28.400002	236.666672	1023.000000	1023.000000	2046.000000
2.420000	-0.023973	-14.167809	-4.204365	-6.105674	-2.727379	-1.130391	0.000000	-10.000000	-0.491667	28.566668	246.000000	1023.000000	1023.000000	2046.000000
2.440000	-0.023539	-13.911268	-4.127712	-6.082834	-2.598020	-1.102702	0.000000	-10.000000	-0.491667	28.733334	255.666672	1023.000000	1023.000000	2046.000000
2.460000	-0.022841	-13.499172	-3.967442	-6.192474	-2.458086	-0.881169	0.000000	-10.000000	-0.500000	28.900002	265.166656	1023.000000	1023.000000	2046.000000
2.480000	-0.022430	-13.256268	-3.876594	-6.130394	-2.370915	-0.878363	0.000000	-10.000000	-0.516667	29.150002	274.833344	1023.000000	1023.000000	2046.000000
2.500000	-0.021538	-12.728853	-3.676128	-6.168510	-2.233312	-0.650903	0.000000	-10.000000	-0.541667	29.550001	284.500000	1023.000000	1023.000000	2046.000000
2.520000	-0.020790	-12.286685	-3.570277	-6.164344	-2.045992	-0.506073	0.000000	-10.000000	-0.550000	30.083334	294.500000	1023.000000	1023.000000	2046.000000
2.540000	-0.019978	-11.806891	-3.414274	-6.147753	-1.911094	-0.333771	0.000000	-10.000000	-0.533333	30.300001	304.500000	1023.000000	1023.000000	2046.000000
2.560000	-0.018888	-11.162892	-3.255024	-6.058194	-1.674361	-0.175313	0.000000	-10.000000	-0.541667	30.216667	314.500000	1023.000000	1023.000000	2046.000000
2.580000	-0.017799	-10.519357	-3.090559	-5.941008	-1.491067	0.003277	0.000000	-10.000000	-0.550000	29.983334	324.500000	1023.000000	1023.000000	2046.000000
2.600000	-0.016281	-9.622198	-2.801897	-5.745262	-1.268867	0.193828	0.000000	-10.000000	-0.566667	30.216667	334.500000	1023.000000	1023.000000	2046.000000
2.620000	-0.014980	-8.853279	-2.588293	-5.583870	-1.064570	0.383454	0.000000	-10.000000	-0.550000	30.400000	344.500000	1023.000000	1023.000000	2046.000000
2.640000	-0.013668	-8.077888	-2.446425	-5.394502	-0.813340	0.576378	0.000000	-10.000000	-0.558333	30.483334	354.500000	1023.000000	1023.000000	2046.000000
2.660000	-0.012073	-7.135324	-2.163601	-5.207592	-0.607621	0.843491	0.000000	-10.000000	-0.583333	30.500000	364.833344	1023.000000	1023.000000	2046.000000
2.680000	-0.010417	-6.156671	-1.926557	-5.026292	-0.312782	1.108959	0.000000	-10.000000	-0.600000	30.616667	375.166656	1023.000000	1023.000000	2046.000000
2.700000	-0.009095	-5.374988	-1.689367	-4.804748	-0.148418	1.267545	0.000000	-10.000000	-0.600000	30.883333	385.500000	1023.000000	1023.000000	2046.000000
2.720000	-0.007365	-4.352514	-1.440016	-4.552351	0.128109	1.511745	0.000000	-10.000000	-0.591667	30.950001	395.500000	1023.000000	1023.000000	2046.000000
2.740000	-0.006036	-3.567099	-1.236389	-4.319729	0.338033	1.650986	0.000000	-10.000000	-0.591667	30.950001	405.833344	1023.000000	1023.000000	2046.000000
2.760000	-0.004406	-2.603868	-0.956429	-4.137688	0.511551	1.978698	0.000000	-10.000000	-0.591667	30.900000	416.166656	1023.000000	1023.000000	2046.000000
2.780000	-0.003074	-1.816998	-0.784320	-3.907634	0.743368	2.131588	0.000000	-10.000000	-0.575000	30.716667	426.500000	1023.000000	1023.000000	2046.000000
2.800000	-0.001530	-0.903998	-0.551929	-3.681980	0.932184	2.397727	0.000000	-10.000000	-0.583333	30.483334	436.666656	1023.000000	1023.000000	2046.000000
2.820000	-0.000198	-0.117264	-0.350183	-3.444593	1.131605	2.545907	0.000000	-10.000000	-0.591667	30.116667	447.000000	1023.000000	1023.000000	2046.000000
2.840000	0.001242	0.734254	-0.167810	-3.238131	1.333844	2.806350	0.000000	-10.000000	-0.591667	30.150002	457.333344	1023.000000	1023.000000	2046.000000
2.860000	0.002463	1.455601	0.062362	-3.039774	1.470778	2.962235	0.000000	-10.000000	-0.583333	30.050001	467.500000	1023.000000	1023.000000	2046.000000
2.880000	0.003839	2.268799	0.285839	-2.807699	1.639687	3.150972	0.000000	-10.000000	-0.558333	30.266666	477.500000	1023.000000	1023.000000	2046.000000
2.900000	0.005284	3.122638	0.500766	-2.617801	1.893343	3.346330	0.000000	-10.000000	-0.566667	30.100000	487.500000	1023.000000	1023.000000	2046.000000
2.920000	0.006599	3.900234	0.820864	-2.427638	1.967552	3.539456	0.000000	-10.000000	-0.550000	30.166668	497.500000	1023.000000	1023.000000	2046.000000
2.940000	0.007729	4.567584	0.938285	-2.231719	2.209266	3.651750	0.000000	-10.000000	-0.558333	29.933334	507.500000	1023.000000	1023.000000	2046.000000
2.960000	0.008835	5.221616	1.109434	-2.158846	2.358293	3.912736	0.000000	-10.000000	-0.575000	29.966667	517.500000	1023.000000	1023.000000	2046.000000
2.980000	0.009969	5.891883	1.300259	-2.029239	2.515078	4.105785	0.000000	-10.000000	-0.591667	30.250000	527.500000	1023.000000	1023.000000	2046.000000
3.000000	0.011143	6.585779	1.518213	-1.757309	2.665429	4.159445	0.000000	-10.000000	-0.600000	30.850000	537.500000	1023.000000	1023.000000	2046.000000
3.020000	0.012528	7.403830	1.681046	-1.492183	2.886674	4.328293	0.000000	-10.000000	-0.583333	31.283335	547.666687	1023.000000	1023.000000	2046.000000
3.040000	0.014004	8.276222	1.938874	-1.236283	2.987605	4.586027	0.000000	-10.000000	-0.566667	31.083334	558.000000	1023.000000	1023.000000	2046.000000
3.060000	0.014627	8.644676	1.949839	-1.037592	3.085958	4.646472	0.000000	-10.000000	-0.558333	30.733334	568.333313	1023.000000	1023.000000	2046.000000
3.080000	0.015039	8.887885	2.061554	-0.920482	3.085262	4.661551	0.000000	-10.000000	-0.550000	30.450001	578.500000	1023.000000	1023.000000	2046.000000
3.100000	0.015065	8.903481	2.182498	-0.835386	3.016775	4.539594	0.000000	-10.000000	-0.550000	30.549999	588.833313	1023.000000	1023.000000	2046.000000
3.120000	0.013840	8.179217	2.105974	-0.830902	2.763045	4.141101	0.000000	-10.000000	-0.550000	30.583334	599.166687	1023.000000	1023.000000	2046.000000
3.140000	0.011950	7.062598	1.888635	-0.851477	2.359809	3.665630	0.000000	-10.000000	-0.575000	30.466667	609.500000	1023.000000	1023.000000	2046.000000
3.160000	0.010111	5.975583	1.670749	-0.992698	1.976143	3.321389	0.000000	-10.000000	-0.575000	30.400000	619.500000	1023.000000	1023.000000	2046.000000
3.180000	0.009119	5.389417	1.548340	-1.074723	1.765677	3.150123	0.000000	-10.000000	-0.550000	30.066668	629.500000	1023.000000	1023.000000	2046.000000
3.200000	0.009079	5.365883	1.574864	-0.917279	1.689932	3.018366	0.000000	-10.000000	-0.525000	29.833334	639.500000	1023.000000	1023.000000	2046.000000
3.220000	0.009834	5.812024	1.790113	-0.697121	1.653255	3.065776	0.000000	-10.000000	-0.533333	29.633333	649.500000	1023.000000	1023.000000	2046.000000
3.240000	0.010478	6.192756	1.884866	-0.395551	1.643737	3.059705	0.000000	-10.000000	-0.550000	29.716667	659.500000	1023.000000	1023.000000	2046.000000
3.260000	0.011548	6.825047	2.059921	-0.015912	1.696789	3.084250	0.000000	-10.000000	-0.533333	29.716667	669.500000	1023.000000	1023.000000	2046.000000
3.280000	0.012488	7.380554	2.284714	0.360557	1.658415	3.076869	0.000000	-10.000000	-0.516667	29.383333	679.500000	1023.000000	1023.000000	2046.000000
3.300000	0.013638	8.059929	2.447323	0.624823	1.745010	3.242773	0.000000	-10.000000	-0.508333	28.966667	689.500000	1023.000000	1023.000000	2046.000000
3.320000	0.014980	8.853466	2.647297	0.919598	1.865640	3.420932	0.000000	-10.000000	-0.500000	28.716667	699.166687	1023.000000	1023.000000	2046.000000
3.340000	0.016106	9.518507	2.841973	1.207818	1.944078	3.524637	0.000000	-10.000000	-0.475000	28.316668	708.833313	1023.000000	1023.000000	2046.000000
3.360000	0.017262	10.201574	2.979535	1.425181	2.098356	3.698503	0.000000	-10.000000	-0.458333	28.050001	718.166687	1023.000000	1023.000000	2046.000000
3.380000	0.018631	11.010951	3.155969	1.601487	2.304377	3.949118	0.000000	-10.000000	-0.450000	27.666668	727.666687	1023.000000	1023.000000	2046.000000
3.400000	0.019952	11.791771	3.295202	1.786308	2.532126	4.178135	0.000000	-10.000000	-0.433333	27.500000	737.000000	1023.000000	1023.000000	2046.000000
3.420000	0.021213	12.536942	3.468490	2.045753	2.668843	4.353858	0.000000	-10.000000	-0.425000	27.116667	746.333313	1023.000000	1023.000000	2046.000000
3.440000	0.023079	13.639663	3.772432	2.329772	2.884702	4.652756	0.000000	-10.000000	-0.416667	26.816666	755.500000	1023.000000	1023.000000	2046.000000
3.460000	0.024781	14.645351	4.016096	2.634686	3.080743	4.913826	0.000000	-10.000000	-0.408333	26.483334	764.333313	1023.000000	1023.000000	2046.000000
3.480000	0.026946	15.924860	4.396591	2.994708	3.358759	5.174802	0.000000	-10.000000	-0.383333	26.083334	773.166687	1023.000000	1023.000000	2046.000000
3.500000	0.028513	16.851000	4.622452	3.242965	3.617740	5.367844	0.000000	-10.000000	-0.366667	25.383333	782.000000	1023.000000	1023.000000	2046.000000
3.520000	0.029834	17.631931	4.823683	3.404310	3.854567	5.549370	0.000000	-10.000000	-0.358333	24.716667	790.666687	1023.000000	1023.000000	2046.000000
3.540000	0.030838	18.225378	5.021579	3.478389	4.044357	5.681053	0.000000	-10.000000	-0.358333	24.183334	799.000000	1023.000000	1023.000000	2046.000000
3.560000	0.031343	18.523701	5.069294	3.419557	4.240459	5.794390	0.000000	-10.000000	-0.341667	23.866667	807.000000	1023.000000	1023.000000	2046.000000
3.580000	0.031723	18.748064	5.105803	3.362534	4.377276	5.902452	0.000000	-10.000000	-0.341667	23.616667	815.000000	1023.000000	1023.000000	2046.000000
3.600000	0.032205	19.033337	5.248167	3.350297	4.448449	5.986424	0.000000	-10.000000	-0.325000	23.500000	823.000000	1023.000000	1023.000000	2046.000000
3.620000	0.032872	19.427221	5.396551	3.373138	4.573368	6.084165	0.000000	-10.000000	-0.316667	23.350000	831.000000	1023.000000	1023.000000	2046.000000
3.640000	0.033473	19.782759	5.507292	3.336142	4.726441	6.212884	0.000000	-10.000000	-0.300000	23.166666	839.000000	1023.000000	1023.000000	2046.000000
3.660000	0.034167	20.192581	5.625154	3.406376	4.876580	6.284471	0.000000	-10.000000	-0.291667	22.799999	846.666687	1023.000000	1023.000000	2046.000000
3.680000	0.035070	20.726284	5.783483	3.516398	5.034862	6.391541	0.000000	-10.000000	-0.275000	22.466667	854.333313	1023.000000	1023.000000	2046.000000
3.700000	0.036297	21.451239	5.996824	3.563656	5.232546	6.658213	0.000000	-10.000000	-0.275000	22.116667	861.666687	1023.000000	1023.000000	2046.000000
3.720000	0.037508	22.166964	6.183837	3.732402	5.445994	6.804729	0.000000	-10.000000	-0.258333	21.833334	869.166687	1023.000000	1023.000000	2046.000000
3.740000	0.038493	22.749395	6.332425	3.876428	5.606647	6.933894	0.000000	-10.000000	-0.258333	21.833334	876.500000	1023.000000	1023.000000	2046.000000
3.760000	0.039892	23.576241	6.510361	4.104859	5.859394	7.101627	0.000000	-10.000000	-0.233333	21.750000	883.833313	1023.000000	1023.000000	2046.000000
3.780000	0.041204	24.351465	6.712422	4.235159	6.084287	7.319599	0.000000	-10.000000	-0.241667	21.900000	891.166687	1023.000000	1023.000000	2046.000000
3.800000	0.042397	25.056343	6.926059	4.405295	6.243266	7.481724	0.000000	-10.000000	-0.233333	21.716667	898.500000	1023.000000	1023.000000	2046.000000
3.820000	0.043445	25.676250	7.063862	4.552161	6.422297	7.637929	0.000000	-10.000000	-0.233333	21.600000	905.833313	1023.000000	1023.000000	2046.000000
3.840000	0.044715	26.426500	7.259216	4.719028	6.632038	7.816219	0.000000	-10.000000	-0.250000	21.400000	913.000000	1023.000000	1023.000000	2046.000000
3.860000	0.046011	27.192314	7.475788	4.893189	6.827352	7.995985	0.000000	-10.000000	-0.233333	21.250000	920.000000	1023.000000	1023.000000	2046.000000
3.880000	0.047354	27.986275	7.721312	5.049040	7.009752	8.206172	0.000000	-10.000000	-0.233333	20.850000	927.166687	1023.000000	1023.000000	2046.000000
3.900000	0.048795	28.837734	7.912247	5.236671	7.285695	8.403121	0.000000	-10.000000	-0.200000	20.266666	934.333313	1023.000000	1023.000000	2046.000000
3.920000	0.049794	29.428154	8.041561	5.425776	7.446548	8.514270	0.000000	-10.000000	-0.191667	19.516666	941.166687	1023.000000	1023.000000	2046.000000
3.940000	0.051001	30.141685	8.235528	5.508846	7.624910	8.772401	0.000000	-10.000000	-0.150000	18.683332	947.833313	1023.000000	1023.000000	2046.000000
3.960000	0.052091	30.785843	8.409160	5.689824	7.781771	8.905087	0.000000	-10.000000	-0.108333	17.533333	954.166687	1023.000000	1023.000000	2046.000000
3.980000	0.052854	31.236492	8.523526	5.896908	7.860106	8.955954	0.000000	-10.000000	-0.075000	16.250000	960.333313	1023.000000	1023.000000	2046.000000
4.000000	0.053050	31.352388	8.537136	6.007831	7.812799	8.994623	0.000000	-10.000000	-0.058333	14.716667	966.000000	1023.000000	1023.000000	2046.000000
4.020000	0.052831	31.223022	8.475374	6.060234	7.722342	8.965074	0.000000	-10.000000	-0.033333	13.166667	971.166687	1023.000000	1023.000000	2046.000000
4.040000	0.052460	31.004011	8.466255	6.029981	7.649257	8.858518	0.000000	-10.000000	-0.016667	11.250000	975.833313	1023.000000	1023.000000	2046.000000
4.060000	0.051751	30.584740	8.415853	5.911189	7.543167	8.714532	0.000000	-10.000000	0.000000	9.033334	979.833313	1023.000000	1023.000000	2046.000000
4.080000	0.050577	29.890871	8.291330	5.772717	7.368373	8.458450	0.000000	-10.000000	0.016667	6.466667	983.333313	1023.000000	1023.000000	2046.000000
4.100000	0.048217	28.495977	7.958889	5.616923	6.993323	7.926842	0.000000	-10.000000	0.050000	2.966667	986.000000	1023.000000	1023.000000	2046.000000
4.120000	0.045045	26.621845	7.559808	5.239601	6.377847	7.444590	0.000000	-10.000000	0.083333	-0.216667	987.500000	1023.000000	1023.000000	2046.000000
4.140000	0.042260	24.975845	7.096097	4.994083	5.987281	6.898384	0.000000	-10.000000	0.100000	-3.400000	988.000000	1023.000000	1023.000000	2046.000000
4.160000	0.040328	23.833792	6.894454	4.732100	5.546151	6.661087	0.000000	-10.000000	0.100000	-5.900000	988.000000	1023.000000	1023.000000	2046.000000
4.180000	0.039209	23.172453	6.738227	4.691890	5.336342	6.405993	0.000000	-10.000000	0.108333	-8.083334	988.000000	1023.000000	1023.000000	2046.000000
4.200000	0.038366	22.674477	6.652275	4.712819	5.087465	6.221919	0.000000	-10.000000	0.125000	-9.800000	988.000000	1023.000000	1023.000000	2046.000000
4.220000	0.037978	22.445019	6.657050	4.832363	4.894486	6.061120	0.000000	-10.000000	0.150000	-10.866667	988.000000	1023.000000	1023.000000	2046.000000
4.240000	0.037163	21.963327	6.558003	4.857739	4.658744	5.888842	0.000000	-10.000000	0.158333	-12.033334	988.000000	1023.000000	1023.000000	2046.000000
4.260000	0.036709	21.695076	6.449763	4.907902	4.542012	5.795400	0.000000	-10.000000	0.175000	-13.400001	980.833313	1023.000000	1023.000000	2046.000000
4.280000	0.036427	21.528524	6.364350	5.030791	4.467206	5.666177	0.000000	-10.000000	0.233333	-15.416667	970.000000	1023.000000	1023.000000	2046.000000
4.300000	0.036058	21.310343	6.367431	4.999714	4.300639	5.642559	0.000000	-10.000000	0.300000	-16.950001	959.166687	1023.000000	1023.000000	2046.000000
4.320000	0.035532	20.999247	6.276768	5.037376	4.147563	5.537541	0.000000	-10.000000	0.358333	-18.500000	953.500000	1023.000000	1023.000000	2046.000000
4.340000	0.035079	20.731485	6.193949	4.999469	4.026194	5.511874	0.000000	-10.000000	0.383333	-19.433334	949.500000	1023.000000	1023.000000	2046.000000
4.360000	0.034995	20.682030	6.148238	5.005680	4.026583	5.501529	0.000000	-10.000000	0.408333	-20.766666	943.166687	1023.000000	1023.000000	2046.000000
4.380000	0.034647	20.476547	6.122180	4.915193	3.900648	5.538527	0.000000	-10.000000	0.450000	-21.966667	936.333313	1023.000000	1023.000000	2046.000000
4.400000	0.034675	20.492842	6.086810	4.953446	3.884748	5.567839	0.000000	-10.000000	0.475000	-23.066668	928.833313	1023.000000	1023.000000	2046.000000
4.420000	0.035045	20.711531	6.144523	5.127207	3.863087	5.576713	0.000000	-10.000000	0.516667	-23.866667	921.000000	1023.000000	1023.000000	2046.000000
4.440000	0.035604	21.042068	6.251126	5.246776	3.864916	5.679250	0.000000	-10.000000	0.533333	-24.450001	913.000000	1023.000000	1023.000000	2046.000000
4.460000	0.036167	21.374611	6.332603	5.367179	3.930488	5.744341	0.000000	-10.000000	0.550000	-24.783335	905.000000	1023.000000	1023.000000	2046.000000
4.480000	0.036133	21.354801	6.418358	5.396050	3.829766	5.710626	0.000000	-10.000000	0.558333	-25.316668	896.833313	1023.000000	1023.000000	2046.000000
4.500000	0.035832	21.176584	6.407103	5.300187	3.768583	5.700712	0.000000	-10.000000	0.566667	-25.700001	888.500000	1023.000000	1023.000000	2046.000000
4.520000	0.034840	20.590702	6.215005	5.216487	3.681517	5.477693	0.000000	-10.000000	0.566667	-26.133333	879.833313	1023.000000	1023.000000	2046.000000
4.540000	0.033821	19.988092	6.108016	4.889267	3.536571	5.454238	0.000000	-10.000000	0.575000	-26.383333	871.000000	1023.000000	1023.000000	2046.000000
4.560000	0.032965	19.482327	5.975938	4.689569	3.469153	5.347667	0.000000	-10.000000	0.583333	-26.600000	862.166687	1023.000000	1023.000000	2046.000000
4.580000	0.031864	18.831656	5.852993	4.438425	3.291048	5.249190	0.000000	-10.000000	0.608333	-27.016666	853.333313	1023.000000	1023.000000	2046.000000
4.600000	0.031193	18.434832	5.737296	4.190672	3.242020	5.264845	0.000000	-10.000000	0.633333	-27.450001	844.500000	1023.000000	1023.000000	2046.000000
4.620000	0.030383	17.956549	5.641050	4.130219	3.123224	5.062055	0.000000	-10.000000	0.658333	-28.050001	835.333313	1023.000000	1023.000000	2046.000000
4.640000	0.029774	17.596197	5.670243	3.898574	2.946640	5.080739	0.000000	-10.000000	0.675000	-28.383333	826.000000	1023.000000	1023.000000	2046.000000
4.660000	0.029000	17.139034	5.433712	3.837935	2.953825	4.913561	0.000000	-10.000000	0.683333	-28.666668	816.333313	1023.000000	1023.000000	2046.000000
4.680000	0.028644	16.928799	5.468854	3.730453	2.844375	4.885116	0.000000	-10.000000	0.691667	-28.933334	806.833313	1023.000000	1023.000000	2046.000000
4.700000	0.028125	16.622141	5.363027	3.648004	2.785700	4.825409	0.000000	-10.000000	0.700000	-29.050001	797.166687	1023.000000	1023.000000	2046.000000
4.720000	0.027612	16.318645	5.298121	3.565758	2.697547	4.757219	0.000000	-10.000000	0.691667	-29.150000	787.500000	1023.000000	1023.000000	2046.000000
4.740000	0.027428	16.209702	5.226351	3.519331	2.722446	4.741573	0.000000	-10.000000	0.691667	-29.050001	777.666687	1023.000000	1023.000000	2046.000000
4.760000	0.026896	15.895256	5.211884	3.413617	2.572522	4.697232	0.000000	-10.000000	0.683333	-29.233334	768.000000	1023.000000	1023.000000	2046.000000
4.780000	0.026385	15.593471	5.184100	3.334482	2.457732	4.617156	0.000000	-10.000000	0.691667	-29.333334	758.333313	1023.000000	1023.000000	2046.000000
4.800000	0.026076	15.411061	5.123553	3.314945	2.437204	4.535358	0.000000	-10.000000	0.691667	-29.316668	748.500000	1023.000000	1023.000000	2046.000000
4.820000	0.026212	15.491041	5.194715	3.284389	2.458816	4.553121	0.000000	-10.000000	0.700000	-29.200001	738.666687	1023.000000	1023.000000	2046.000000
4.840000	0.026220	15.496216	5.120555	3.257723	2.524885	4.593054	0.000000	-10.000000	0.700000	-29.266666	729.000000	1023.000000	1023.000000	2046.000000
4.860000	0.026149	15.453801	5.160375	3.171217	2.456385	4.665823	0.000000	-10.000000	0.708333	-29.400000	719.333313	1023.000000	1023.000000	2046.000000
4.880000	0.026018	15.376784	5.116455	3.095940	2.470524	4.693865	0.000000	-10.000000	0.708333	-29.616667	709.500000	1023.000000	1023.000000	2046.000000
4.900000	0.025514	15.078993	5.016782	3.153514	2.399223	4.509474	0.000000	-10.000000	0.716667	-29.683334	699.500000	1023.000000	1023.000000	2046.000000
4.920000	0.024664	14.576611	4.970634	3.081169	2.097038	4.427771	0.000000	-10.000000	0.708333	-29.783335	689.500000	1023.000000	1023.000000	2046.000000
4.940000	0.023261	13.747443	4.618942	2.938554	1.925124	4.264823	0.000000	-10.000000	0.708333	-29.750000	679.500000	1023.000000	1023.000000	2046.000000
4.960000	0.021249	12.558337	4.206229	2.557878	1.733848	4.060383	0.000000	-10.000000	0.708333	-29.750000	669.500000	1023.000000	1023.000000	2046.000000
4.980000	0.019043	11.254484	3.830381	2.140440	1.494092	3.789570	0.000000	-10.000000	0.708333	-29.650000	659.500000	1023.000000	1023.000000	2046.000000
5.000000	0.017413	10.290999	3.602967	1.851851	1.270508	3.565674	0.000000	-10.000000	0.700000	-29.400000	649.666687	1023.000000	1023.000000	2046.000000
5.020000	0.015542	9.185426	3.439470	1.645967	0.925777	3.174212	0.000000	-10.000000	0.683333	-29.133333	640.000000	1023.000000	1023.000000	2046.000000
5.040000	0.012999	7.682459	3.071281	1.302784	0.557900	2.750494	0.000000	-10.000000	0.675000	-28.850000	630.333313	1023.000000	1023.000000	2046.000000
5.060000	0.010178	6.015479	2.611529	0.948839	0.147977	2.307133	0.000000	-10.000000	0.666667	-28.366667	620.666687	1023.000000	1023.000000	2046.000000
5.080000	0.007449	4.402168	2.249758	0.638307	-0.329982	1.844085	0.000000	-10.000000	0.666667	-27.850000	611.166687	1023.000000	1023.000000	2046.000000
5.100000	0.005546	3.277592	2.033211	0.454944	-0.709206	1.498642	0.000000	-10.000000	0.666667	-27.533333	601.833313	1023.000000	1023.000000	2046.000000
5.120000	0.003770	2.228313	1.782161	0.328506	-1.042663	1.160309	0.000000	-10.000000	0.675000	-27.600000	592.666687	1023.000000	1023.000000	2046.000000
5.140000	0.002659	1.571583	1.623807	0.303607	-1.274314	0.918483	0.000000	-10.000000	0.666667	-27.566668	583.500000	1023.000000	1023.000000	2046.000000
5.160000	0.001624	0.959622	1.461097	0.342580	-1.509739	0.665685	0.000000	-10.000000	0.658333	-27.516666	574.333313	1023.000000	1023.000000	2046.000000
5.180000	0.000768	0.454082	1.310514	0.380556	-1.683817	0.446830	0.000000	-10.000000	0.650000	-27.450001	565.166687	1023.000000	1023.000000	2046.000000
5.200000	0.000191	0.112970	1.203081	0.398304	-1.806289	0.317875	0.000000	-10.000000	0.658333	-27.533333	555.833313	1023.000000	1023.000000	2046.000000
5.220000	-0.000760	-0.449126	1.056704	0.385189	-1.996818	0.105799	0.000000	-10.000000	0.658333	-27.549999	546.666687	1023.000000	1023.000000	2046.000000
5.240000	-0.001103	-0.651598	1.005080	0.334320	-2.086467	0.095469	0.000000	-10.000000	0.658333	-27.683332	537.500000	1023.000000	1023.000000	2046.000000
5.260000	-0.001686	-0.996512	0.891370	0.232170	-2.156570	0.036518	0.000000	-10.000000	0.650000	-27.533333	528.333313	1023.000000	1023.000000	2046.000000
5.280000	-0.002052	-1.213019	0.813763	0.126688	-2.173921	0.020450	0.000000	-10.000000	0.650000	-27.433334	519.166687	1023.000000	1023.000000	2046.000000
5.300000	-0.002058	-1.216148	0.754380	0.089268	-2.154153	0.094357	0.000000	-10.000000	0.650000	-27.233334	510.000000	1023.000000	1023.000000	2046.000000
5.320000	-0.001699	-1.004044	0.878483	0.231326	-2.192654	0.078800	0.000000	-10.000000	0.650000	-27.366667	500.833344	1023.000000	1023.000000	2046.000000
5.340000	-0.000700	-0.413715	1.106786	0.453751	-2.173250	0.198998	0.000000	-10.000000	0.650000	-27.350000	491.666656	1023.000000	1023.000000	2046.000000
5.360000	-0.000353	-0.208840	1.155471	0.466537	-2.135175	0.304326	0.000000	-10.000000	0.633333	-27.283333	482.500000	1023.000000	1023.000000	2046.000000
5.380000	-0.000096	-0.056769	1.183093	0.529281	-2.070540	0.301397	0.000000	-10.000000	0.608333	-26.916666	473.500000	1023.000000	1023.000000	2046.000000
5.400000	-0.000018	-0.010593	1.226087	0.498227	-2.078768	0.343862	0.000000	-10.000000	0.575000	-26.733334	464.500000	1023.000000	1023.000000	2046.000000
5.420000	-0.000497	-0.293471	1.157662	0.452353	-2.133809	0.230323	0.000000	-10.000000	0.558333	-26.583334	455.500000	1023.000000	1023.000000	2046.000000
5.440000	-0.001277	-0.754876	0.987738	0.292923	-2.187680	0.152144	0.000000	-10.000000	0.550000	-26.483334	446.666656	1023.000000	1023.000000	2046.000000
5.460000	-0.002491	-1.472187	0.770597	-0.024765	-2.286312	0.068293	0.000000	-10.000000	0.550000	-26.233334	437.833344	1023.000000	1023.000000	2046.000000
5.480000	-0.003461	-2.045429	0.637740	-0.282590	-2.362097	-0.038482	0.000000	-10.000000	0.550000	-25.816668	429.166656	1023.000000	1023.000000	2046.000000
5.500000	-0.004381	-2.589122	0.447602	-0.561506	-2.376187	-0.099030	0.000000	-10.000000	0.533333	-25.366667	420.500000	1023.000000	1023.000000	2046.000000
5.520000	-0.005071	-2.996741	0.374710	-0.826974	-2.447513	-0.096964	0.000000	-10.000000	0.516667	-24.900000	412.166656	1023.000000	1023.000000	2046.000000
5.540000	-0.006066	-3.585068	0.152308	-1.092255	-2.503395	-0.141725	0.000000	-10.000000	0.500000	-24.600000	403.666656	1023.000000	1023.000000	2046.000000
5.560000	-0.006931	-4.096370	0.008168	-1.276266	-2.568960	-0.259311	0.000000	-10.000000	0.500000	-24.366667	395.333344	1023.000000	1023.000000	2046.000000
5.580000	-0.007452	-4.403944	-0.097299	-1.453289	-2.578059	-0.275297	0.000000	-10.000000	0.508333	-24.250000	387.000000	1023.000000	1023.000000	2046.000000
5.600000	-0.008112	-4.794190	-0.210313	-1.657176	-2.628214	-0.298488	0.000000	-10.000000	0.508333	-24.083334	379.000000	1023.000000	1023.000000	2046.000000
5.620000	-0.008346	-4.932757	-0.264160	-1.715943	-2.584367	-0.368288	0.000000	-10.000000	0.508333	-23.900000	371.000000	1023.000000	1023.000000	2046.000000
5.640000	-0.008955	-5.292297	-0.349696	-1.902722	-2.660501	-0.379379	0.000000	-10.000000	0.491667	-23.700001	363.000000	1023.000000	1023.000000	2046.000000
5.660000	-0.009193	-5.433185	-0.400675	-1.975731	-2.643298	-0.413482	0.000000	-10.000000	0.483333	-23.366667	355.000000	1023.000000	1023.000000	2046.000000
5.680000	-0.009575	-5.658818	-0.441562	-2.082053	-2.711166	-0.424037	0.000000	-10.000000	0.450000	-23.133333	347.333344	1023.000000	1023.000000	2046.000000
5.700000	-0.009807	-5.796138	-0.551051	-2.214607	-2.636999	-0.393482	0.000000	-10.000000	0.425000	-22.549999	337.166656	1023.000000	1023.000000	2046.000000
5.720000	-0.010100	-5.969069	-0.547555	-2.289045	-2.724823	-0.407645	0.000000	-10.000000	0.400000	-22.200001	327.333344	1023.000000	1023.000000	2046.000000
5.740000	-0.010336	-6.108334	-0.649017	-2.406633	-2.661707	-0.390977	0.000000	-10.000000	0.400000	-21.883333	319.833344	1023.000000	1023.000000	2046.000000
5.760000	-0.010856	-6.416031	-0.758726	-2.514686	-2.717320	-0.425300	0.000000	-10.000000	0.400000	-21.750000	315.000000	1023.000000	1023.000000	2046.000000
5.780000	-0.011046	-6.528301	-0.782798	-2.568127	-2.716572	-0.460803	0.000000	-10.000000	0.400000	-21.566668	310.166656	1023.000000	1023.000000	2046.000000
5.800000	-0.011644	-6.881487	-0.923960	-2.710145	-2.784096	-0.463287	0.000000	-10.000000	0.400000	-21.233334	303.000000	1023.000000	1023.000000	2046.000000
5.820000	-0.011859	-7.008769	-1.000211	-2.714979	-2.734873	-0.558706	0.000000	-10.000000	0.383333	-20.950001	295.833344	1023.000000	1023.000000	2046.000000
5.840000	-0.012261	-7.246131	-1.085263	-2.848836	-2.794281	-0.517751	0.000000	-10.000000	0.375000	-20.566668	288.833344	1023.000000	1023.000000	2046.000000
5.860000	-0.012590	-7.440512	-1.166844	-2.891033	-2.787099	-0.595536	0.000000	-10.000000	0.366667	-20.216667	281.833344	1023.000000	1023.000000	2046.000000
5.880000	-0.013068	-7.723357	-1.264451	-3.064453	-2.861157	-0.533296	0.000000	-10.000000	0.366667	-19.983334	275.166656	1023.000000	1023.000000	2046.000000
5.900000	-0.013206	-7.804737	-1.320392	-3.047676	-2.811461	-0.625208	0.000000	-10.000000	0.358333	-19.616667	268.500000	1023.000000	1023.000000	2046.000000
5.920000	-0.013711	-8.103241	-1.317926	-3.212716	-2.976865	-0.595735	0.000000	-10.000000	0.350000	-19.350000	262.000000	1023.000000	1023.000000	2046.000000
5.940000	-0.013966	-8.254095	-1.480064	-3.260324	-2.886534	-0.627173	0.000000	-10.000000	0.358333	-19.000000	255.666672	1023.000000	1023.000000	2046.000000
5.960000	-0.014315	-8.460352	-1.487850	-3.353144	-2.965996	-0.653363	0.000000	-10.000000	0.358333	-18.800001	249.166672	1023.000000	1023.000000	2046.000000
5.980000	-0.014613	-8.636064	-1.554277	-3.456923	-2.984721	-0.640143	0.000000	-10.000000	0.358333	-18.533335	242.833328	1023.000000	1023.000000	2046.000000
6.000000	-0.014898	-8.804616	-1.598624	-3.540124	-3.020723	-0.645145	0.000000	-10.000000	0.350000	-18.366667	236.500000	1023.000000	1023.000000	2046.000000
6.020000	-0.015122	-8.937175	-1.646567	-3.641960	-3.022373	-0.626274	0.000000	-10.000000	0.333333	-18.033335	230.500000	1023.000000	1023.000000	2046.000000
6.040000	-0.015334	-9.062482	-1.741166	-3.693373	-2.971209	-0.656734	0.000000	-10.000000	0.300000	-17.783335	224.500000	1023.000000	1023.000000	2046.000000
6.060000	-0.015815	-9.346390	-1.813383	-3.784358	-3.051401	-0.697248	0.000000	-10.000000	0.275000	-17.416668	218.500000	1023.000000	1023.000000	2046.000000
6.080000	-0.015865	-9.376390	-1.817234	-3.805387	-3.038570	-0.715199	0.000000	-10.000000	0.266667	-17.083334	212.666672	1023.000000	1023.000000	2046.000000
6.100000	-0.016350	-9.662558	-1.895164	-3.953380	-3.114950	-0.699063	0.000000	-10.000000	0.266667	-16.800001	207.000000	1023.000000	1023.000000	2046.000000
6.120000	-0.016365	-9.671639	-1.908115	-3.953806	-3.082735	-0.726983	0.000000	-10.000000	0.258333	-16.516668	201.333328	1023.000000	1023.000000	2046.000000
6.140000	-0.016849	-9.957868	-2.012458	-4.073790	-3.140044	-0.731576	0.000000	-10.000000	0.250000	-16.466667	195.833328	1023.000000	1023.000000	2046.000000
6.160000	-0.016998	-10.046024	-2.057767	-4.128781	-3.114987	-0.744489	0.000000	-10.000000	0.250000	-16.166668	190.333328	1023.000000	1023.000000	2046.000000
6.180000	-0.017297	-10.222676	-2.150671	-4.190430	-3.101083	-0.780491	0.000000	-10.000000	0.250000	-16.016666	185.000000	1023.000000	1023.000000	2046.000000
6.200000	-0.017616	-10.411234	-2.153083	-4.263893	-3.204785	-0.789473	0.000000	-10.000000	0.241667	-15.566667	179.666672	1023.000000	1023.000000	2046.000000
6.220000	-0.017968	-10.619226	-2.301732	-4.348657	-3.184568	-0.784269	0.000000	-10.000000	0.225000	-15.216667	174.500000	1023.000000	1023.000000	2046.000000
6.240000	-0.018972	-11.212374	-2.523877	-4.472501	-3.313900	-0.902095	0.000000	-10.000000	0.208333	-14.750000	169.500000	1023.000000	1023.000000	2046.000000
6.260000	-0.020079	-11.866615	-2.678768	-4.722658	-3.468164	-0.997026	0.000000	-10.000000	0.200000	-14.483334	164.500000	1023.000000	1023.000000	2046.000000
6.280000	-0.021147	-12.498008	-2.832722	-4.929902	-3.644558	-1.090825	0.000000	-10.000000	0.200000	-14.283334	159.666672	1023.000000	1023.000000	2046.000000
6.300000	-0.022387	-13.230494	-3.038995	-5.214820	-3.772706	-1.203973	0.000000	-10.000000	0.200000	-14.183333	154.833328	1023.000000	1023.000000	2046.000000
6.320000	-0.023295	-13.767527	-3.144441	-5.322626	-3.882410	-1.418050	0.000000	-10.000000	0.200000	-14.083334	150.000000	1023.000000	1023.000000	2046.000000
6.340000	-0.023715	-14.015273	-3.205611	-5.393618	-3.885839	-1.530206	0.000000	-10.000000	0.208333	-13.883333	145.166672	1023.000000	1023.000000	2046.000000
6.360000	-0.024181	-14.291102	-3.334821	-5.568649	-3.882983	-1.504650	0.000000	-10.000000	0.208333	-13.700000	140.500000	1023.000000	1023.000000	2046.000000
6.380000	-0.025043	-14.800342	-3.637573	-5.821129	-3.798925	-1.542714	0.000000	-10.000000	0.208333	-13.533334	136.000000	1023.000000	1023.000000	2046.000000
6.400000	-0.026230	-15.501970	-3.796448	-6.080602	-4.079823	-1.545097	0.000000	-10.000000	0.200000	-13.400001	131.500000	1023.000000	1023.000000	2046.000000
6.420000	-0.027603	-16.313650	-4.085894	-6.125607	-4.236646	-1.865503	0.000000	-10.000000	0.175000	-12.866667	127.166664	1023.000000	1023.000000	2046.000000
6.440000	-0.029886	-17.662910	-4.373264	-6.458772	-4.671225	-2.159650	0.000000	-10.000000	0.141667	-11.900001	123.000000	1023.000000	1023.000000	2046.000000
6.460000	-0.032880	-19.432268	-4.882638	-6.751947	-5.054788	-2.742895	0.000000	-10.000000	0.108333	-10.583333	119.000000	1023.000000	1023.000000	2046.000000
6.480000	-0.036375	-21.497589	-5.437464	-7.257097	-5.544375	-3.258653	0.000000	-10.000000	0.091667	-9.383333	115.333336	1023.000000	1023.000000	2046.000000
6.500000	-0.038815	-22.939407	-5.812966	-7.535531	-5.893991	-3.696920	0.000000	-10.000000	0.091667	-8.883333	112.000000	1023.000000	1023.000000	2046.000000
6.520000	-0.040520	-23.947042	-6.036561	-7.788053	-6.229874	-3.892555	0.000000	-10.000000	0.100000	-9.116667	109.000000	1023.000000	1023.000000	2046.000000
6.540000	-0.041316	-24.417610	-6.190327	-7.748671	-6.329930	-4.148682	0.000000	-10.000000	0.108333	-9.766667	106.000000	1023.000000	1023.000000	2046.000000
6.560000	-0.042151	-24.911127	-6.311665	-7.756269	-6.554973	-4.288221	0.000000	-10.000000	0.116667	-10.183333	102.833336	1023.000000	1023.000000	2046.000000
6.580000	-0.042405	-25.061447	-6.412677	-7.598492	-6.595896	-4.454382	0.000000	-10.000000	0.116667	-10.416667	99.500000	1023.000000	1023.000000	2046.000000
6.600000	-0.042784	-25.285624	-6.545841	-7.565274	-6.672709	-4.501800	0.000000	-10.000000	0.133333	-10.583334	96.000000	1023.000000	1023.000000	2046.000000
6.620000	-0.042826	-25.310240	-6.525809	-7.516386	-6.761582	-4.506464	0.000000	-10.000000	0.133333	-10.783334	92.500000	1023.000000	1023.000000	2046.000000
6.640000	-0.042998	-25.412096	-6.628150	-7.464948	-6.781591	-4.537408	0.000000	-10.000000	0.141667	-10.883334	88.833336	1023.000000	1023.000000	2046.000000
6.660000	-0.043083	-25.461985	-6.573014	-7.494213	-6.904282	-4.490475	0.000000	-10.000000	0.125000	-10.783334	85.166664	1023.000000	1023.000000	2046.000000
6.680000	-0.043226	-25.546316	-6.711541	-7.514684	-6.834605	-4.485486	0.000000	-10.000000	0.125000	-10.600000	81.500000	1023.000000	1023.000000	2046.000000
6.700000	-0.043095	-25.469023	-6.716638	-7.584270	-6.763952	-4.404162	0.000000	-10.000000	0.108333	-10.400001	78.000000	1023.000000	1023.000000	2046.000000
6.720000	-0.042549	-25.146471	-6.713181	-7.567324	-6.633309	-4.232658	0.000000	-10.000000	0.108333	-10.483334	74.500000	1023.000000	1023.000000	2046.000000
6.740000	-0.041543	-24.552044	-6.402164	-7.322996	-6.638592	-4.188293	0.000000	-10.000000	0.100000	-10.600000	71.000000	1023.000000	1023.000000	2046.000000
6.760000	-0.040389	-23.869656	-6.169520	-7.178883	-6.539342	-3.981910	0.000000	-10.000000	0.100000	-10.583333	67.500000	1023.000000	1023.000000	2046.000000
6.780000	-0.039672	-23.446400	-6.037051	-7.047114	-6.448171	-3.914064	0.000000	-10.000000	0.100000	-10.316667	64.000000	1023.000000	1023.000000	2046.000000
6.800000	-0.039007	-23.053053	-5.910480	-7.036617	-6.345191	-3.760766	0.000000	-10.000000	0.100000	-9.983334	60.500000	1023.000000	1023.000000	2046.000000
6.820000	-0.038955	-23.022303	-5.924369	-7.003049	-6.277225	-3.817660	0.000000	-10.000000	0.100000	-9.833333	57.166668	1023.000000	1023.000000	2046.000000
6.840000	-0.038911	-22.996613	-5.940326	-7.116127	-6.227414	-3.712746	0.000000	-10.000000	0.116667	-9.883333	53.833332	1023.000000	1023.000000	2046.000000
6.860000	-0.039408	-23.290037	-6.049428	-7.208770	-6.208740	-3.823099	0.000000	-10.000000	0.116667	-10.016667	50.500000	1023.000000	1023.000000	2046.000000
6.880000	-0.040103	-23.700827	-6.153435	-7.395893	-6.281025	-3.870475	0.000000	-10.000000	0.116667	-10.016667	47.166668	1023.000000	1023.000000	2046.000000
6.900000	-0.040392	-23.871668	-6.152617	-7.583753	-6.270232	-3.865066	0.000000	-10.000000	0.100000	-9.633333	43.833332	1023.000000	1023.000000	2046.000000
6.920000	-0.041147	-24.317650	-6.226035	-7.838902	-6.370461	-3.882252	0.000000	-10.000000	0.100000	-8.950000	40.666668	1023.000000	1023.000000	2046.000000
6.940000	-0.041284	-24.398720	-6.246207	-7.944805	-6.332401	-3.875307	0.000000	-10.000000	0.100000	-8.183333	37.500000	1023.000000	1023.000000	2046.000000
6.960000	-0.041877	-24.749540	-6.361747	-8.185110	-6.347898	-3.854785	0.000000	-10.000000	0.100000	-7.566667	34.833332	1023.000000	1023.000000	2046.000000
6.980000	-0.042012	-24.828888	-6.419937	-8.261664	-6.270513	-3.876774	0.000000	-10.000000	0.100000	-7.266667	32.166668	1023.000000	1023.000000	2046.000000
7.000000	-0.042494	-25.113798	-6.471875	-8.519139	-6.332530	-3.790255	0.000000	-10.000000	0.091667	-7.150000	29.833334	1023.000000	1023.000000	2046.000000
7.020000	-0.042533	-25.136871	-6.520774	-8.488185	-6.243557	-3.884355	0.000000	-10.000000	0.075000	-7.150000	27.333334	1023.000000	1023.000000	2046.000000
7.040000	-0.042701	-25.236460	-6.512467	-8.659513	-6.256104	-3.808375	0.000000	-10.000000	0.066667	-7.133333	25.000000	1023.000000	1023.000000	2046.000000
7.060000	-0.042561	-25.153477	-6.579401	-8.653858	-6.117090	-3.803128	0.000000	-10.000000	0.075000	-7.083333	22.666666	1023.000000	1023.000000	2046.000000
7.080000	-0.042627	-25.192636	-6.533285	-8.751865	-6.129932	-3.777555	0.000000	-10.000000	0.091667	-6.933333	20.166666	1023.000000	1023.000000	2046.000000
7.100000	-0.042565	-25.155825	-6.581428	-8.777540	-6.061832	-3.735023	0.000000	-10.000000	0.091667	-6.700000	17.833334	1023.000000	1023.000000	2046.000000
7.120000	-0.042538	-25.139875	-6.527967	-8.824635	-6.066703	-3.720570	0.000000	-10.000000	0.083333	-6.450000	15.500000	1023.000000	1023.000000	2046.000000
7.140000	-0.042333	-25.018707	-6.506386	-8.850527	-6.007435	-3.654359	0.000000	-10.000000	0.083333	-6.316667	13.500000	1023.000000	1023.000000	2046.000000
7.160000	-0.042228	-24.957026	-6.527145	-8.819734	-5.907733	-3.702413	0.000000	-10.000000	0.083333	-6.283333	11.500000	1023.000000	1023.000000	2046.000000
7.180000	-0.042150	-24.910875	-6.482812	-8.899965	-5.898576	-3.629522	0.000000	-10.000000	0.075000	-6.366667	9.500000	1023.000000	1023.000000	2046.000000
7.200000	-0.042064	-24.860023	-6.503850	-8.907537	-5.830753	-3.617883	0.000000	-10.000000	0.058333	-6.400000	7.333333	1023.000000	1023.000000	2046.000000
7.220000	-0.041978	-24.808899	-6.509639	-8.926398	-5.782904	-3.589958	0.000000	-10.000000	0.058333	-6.416667	5.000000	1023.000000	1023.000000	2046.000000
7.240000	-0.041828	-24.720545	-6.508959	-8.887280	-5.728716	-3.595588	0.000000	-10.000000	0.058333	-6.283333	2.666667	1023.000000	1023.000000	2046.000000
7.260000	-0.041800	-24.703913	-6.468184	-8.958352	-5.756369	-3.521007	0.000000	-10.000000	0.066667	-6.116667	0.833333	1023.000000	1023.000000	2046.000000
7.280000	-0.041754	-24.676857	-6.478529	-8.923920	-5.721780	-3.552629	0.000000	-10.000000	0.066667	-5.916667	-0.833333	1023.000000	1023.000000	2046.000000
7.300000	-0.041629	-24.602463	-6.509634	-8.977819	-5.645052	-3.469958	0.000000	-10.000000	0.066667	-5.783333	-2.500000	1023.000000	1023.000000	2046.000000
7.320000	-0.041547	-24.554348	-6.535102	-8.939215	-5.588428	-3.491605	0.000000	-10.000000	0.075000	-5.666667	-4.500000	1023.000000	1023.000000	2046.000000
7.340000	-0.041404	-24.469597	-6.513543	-8.993951	-5.548273	-3.413830	0.000000	-10.000000	0.066667	-5.566667	-6.500000	1023.000000	1023.000000	2046.000000
7.360000	-0.041378	-24.454622	-6.493383	-9.021294	-5.551462	-3.388483	0.000000	-10.000000	0.066667	-5.466667	-8.166667	1023.000000	1023.000000	2046.000000
7.380000	-0.041420	-24.478991	-6.470284	-9.056400	-5.577082	-3.375223	0.000000	-10.000000	0.050000	-5.450000	-9.833333	1023.000000	1023.000000	2046.000000
7.400000	-0.041213	-24.357140	-6.478704	-9.032764	-5.469893	-3.375778	0.000000	-10.000000	0.050000	-5.466667	-11.500000	1023.000000	1023.000000	2046.000000
7.420000	-0.041271	-24.391243	-6.483057	-9.055029	-5.482912	-3.370245	0.000000	-10.000000	0.058333	-5.500000	-13.500000	1023.000000	1023.000000	2046.000000
7.440000	-0.041179	-24.336815	-6.488342	-9.095236	-5.438959	-3.314278	0.000000	-10.000000	0.066667	-5.550000	-15.500000	1023.000000	1023.000000	2046.000000
7.460000	-0.041023	-24.244856	-6.494168	-9.066280	-5.353763	-3.330645	0.000000	-10.000000	0.075000	-5.600000	-17.500000	1023.000000	1023.000000	2046.000000
7.480000	-0.041058	-24.265429	-6.513471	-9.124635	-5.336780	-3.290544	0.000000	-10.000000	0.083333	-5.616667	-19.500000	1023.000000	1023.000000	2046.000000
7.500000	-0.040816	-24.122231	-6.421189	-9.152193	-5.329970	-3.218879	0.000000	-10.000000	0.075000	-5.466667	-21.166666	1023.000000	1023.000000	2046.000000
7.520000	-0.040655	-24.027262	-6.376172	-9.085431	-5.309407	-3.256252	0.000000	-10.000000	0.066667	-5.183333	-22.833334	1023.000000	1023.000000	2046.000000
7.540000	-0.040594	-23.990982	-6.387496	-9.167005	-5.280377	-3.156106	0.000000	-10.000000	0.050000	-4.800000	-24.500000	1023.000000	1023.000000	2046.000000
7.560000	-0.040645	-24.021347	-6.382280	-9.124622	-5.321537	-3.192907	0.000000	-10.000000	0.058333	-4.366667	-26.166666	1023.000000	1023.000000	2046.000000
7.580000	-0.041056	-24.263899	-6.486472	-9.191386	-5.339052	-3.246988	0.000000	-10.000000	0.058333	-4.000000	-27.666666	1023.000000	1023.000000	2046.000000
7.600000	-0.041467	-24.507074	-6.527339	-9.323980	-5.427000	-3.228755	0.000000	-10.000000	0.058333	-3.700000	-29.000000	1023.000000	1023.000000	2046.000000
7.620000	-0.041726	-24.659769	-6.536091	-9.456295	-5.445321	-3.222062	0.000000	-10.000000	0.050000	-3.466667	-30.333334	1023.000000	1023.000000	2046.000000
7.640000	-0.041775	-24.689060	-6.618608	-9.371899	-5.315346	-3.383207	0.000000	-10.000000	0.041667	-3.166667	-31.500000	1023.000000	1023.000000	2046.000000
7.660000	-0.041463	-24.504482	-6.490784	-9.419614	-5.318504	-3.275581	0.000000	-10.000000	0.041667	-2.783333	-32.500000	1023.000000	1023.000000	2046.000000
7.680000	-0.041306	-24.412088	-6.533059	-9.438468	-5.257818	-3.182744	0.000000	-10.000000	0.041667	-2.200000	-33.333332	1023.000000	1023.000000	2046.000000
7.700000	-0.041894	-24.759560	-6.753088	-9.524725	-5.273176	-3.208570	0.000000	-10.000000	0.041667	-1.266667	-33.833332	1023.000000	1023.000000	2046.000000
7.720000	-0.042850	-25.324362	-6.957680	-9.738008	-5.420885	-3.207788	0.000000	-10.000000	0.041667	-0.083333	-34.000000	1023.000000	1023.000000	2046.000000
7.740000	-0.044104	-26.065744	-7.099411	-9.799136	-5.676454	-3.490744	0.000000	-10.000000	0.033333	1.466667	-34.000000	1023.000000	1023.000000	2046.000000
7.760000	-0.045972	-27.169706	-7.292222	-10.002799	-6.027628	-3.847058	0.000000	-10.000000	0.016667	3.416667	-34.000000	1023.000000	1023.000000	2046.000000
7.780000	-0.048545	-28.690302	-7.674413	-10.259719	-6.376962	-4.379209	0.000000	-10.000000	0.000000	5.933333	-34.000000	1023.000000	1023.000000	2046.000000
7.800000	-0.051135	-30.220905	-8.036901	-10.581532	-6.765468	-4.837004	0.000000	-10.000000	-0.016667	8.133333	-34.000000	1023.000000	1023.000000	2046.000000
7.820000	-0.052924	-31.278261	-8.271562	-10.803026	-7.083187	-5.120487	0.000000	-10.000000	-0.008333	9.500000	-34.000000	1023.000000	1023.000000	2046.000000
7.840000	-0.053592	-31.672825	-8.387437	-10.898969	-7.159104	-5.227315	0.000000	-10.000000	-0.016667	9.933333	-34.000000	1023.000000	1023.000000	2046.000000
7.860000	-0.054004	-31.916206	-8.428841	-10.794046	-7.291998	-5.401321	0.000000	-10.000000	-0.016667	10.033334	-34.000000	1023.000000	1023.000000	2046.000000
7.880000	-0.053754	-31.768478	-8.426484	-10.727222	-7.274979	-5.339792	0.000000	-10.000000	-0.033333	10.433333	-34.000000	1023.000000	1023.000000	2046.000000
7.900000	-0.053470	-31.600594	-8.473913	-10.505251	-7.220719	-5.400711	0.000000	-10.000000	-0.041667	10.966667	-15.333333	1023.000000	1023.000000	2046.000000
7.920000	-0.053014	-31.331320	-8.442051	-10.328347	-7.214657	-5.346264	0.000000	-10.000000	-0.066667	12.033334	5.666667	1023.000000	1023.000000	2046.000000
7.940000	-0.052361	-30.945227	-8.400980	-10.203721	-7.134477	-5.206048	0.000000	-10.000000	-0.083333	12.750000	26.666666	1023.000000	1023.000000	2046.000000
7.960000	-0.051562	-30.473232	-8.312498	-9.918603	-7.051744	-5.190387	0.000000	-10.000000	-0.108333	13.533334	30.333334	1023.000000	1023.000000	2046.000000
7.980000	-0.051183	-30.248901	-8.219783	-9.908317	-7.078568	-5.042233	0.000000	-10.000000	-0.125000	14.100000	33.333332	1023.000000	1023.000000	2046.000000
8.000000	-0.050230	-29.685705	-8.165317	-9.743730	-6.866133	-4.910525	0.000000	-10.000000	-0.150000	14.866667	37.833332	1023.000000	1023.000000	2046.000000
8.020000	-0.049492	-29.249960	-8.055471	-9.731479	-6.778910	-4.684100	0.000000	-10.000000	-0.150000	15.716667	42.666668	1023.000000	1023.000000	2046.000000
8.040000	-0.047998	-28.367094	-7.871152	-9.559051	-6.518215	-4.418677	0.000000	-10.000000	-0.150000	16.400002	47.833332	1023.000000	1023.000000	2046.000000
8.060000	-0.046261	-27.339981	-7.567501	-9.234766	-6.332624	-4.205090	0.000000	-10.000000	-0.150000	17.150002	53.166668	1023.000000	1023.000000	2046.000000
8.080000	-0.044463	-26.277554	-7.202642	-8.920185	-6.191252	-3.963473	0.000000	-10.000000	-0.183333	18.083334	58.833332	1023.000000	1023.000000	2046.000000
8.100000	-0.042839	-25.317753	-6.888650	-8.767423	-5.985830	-3.675850	0.000000	-10.000000	-0.216667	18.933334	64.500000	1023.000000	1023.000000	2046.000000
8.120000	-0.041264	-24.386913	-6.659001	-8.574465	-5.699613	-3.453834	0.000000	-10.000000	-0.241667	19.966667	70.833336	1023.000000	1023.000000	2046.000000
8.140000	-0.039897	-23.579115	-6.451092	-8.433983	-5.434926	-3.259113	0.000000	-10.000000	-0.266667	20.650000	77.333336	1023.000000	1023.000000	2046.000000
8.160000	-0.039127	-23.123816	-6.365252	-8.441866	-5.236937	-3.079760	0.000000	-10.000000	-0.283333	21.516666	84.166664	1023.000000	1023.000000	2046.000000
8.180000	-0.038581	-22.801493	-6.238540	-8.442047	-5.119977	-3.000929	0.000000	-10.000000	-0.300000	21.783333	91.166664	1023.000000	1023.000000	2046.000000
8.200000	-0.038214	-22.584568	-6.231472	-8.499887	-4.951037	-2.902172	0.000000	-10.000000	-0.316667	22.433334	98.500000	1023.000000	1023.000000	2046.000000
8.220000	-0.037735	-22.301329	-6.114896	-8.593861	-4.838016	-2.754557	0.000000	-10.000000	-0.341667	22.983334	105.833336	1023.000000	1023.000000	2046.000000
8.240000	-0.037431	-22.121923	-6.080026	-8.650661	-4.711653	-2.679584	0.000000	-10.000000	-0.383333	24.166668	113.333336	1023.000000	1023.000000	2046.000000
8.260000	-0.036709	-21.694988	-5.926518	-8.705254	-4.572496	-2.490719	0.000000	-10.000000	-0.416667	25.100000	121.000000	1023.000000	1023.000000	2046.000000
8.280000	-0.036203	-21.396215	-5.899255	-8.710243	-4.390208	-2.396509	0.000000	-10.000000	-0.425000	26.133333	129.333328	1023.000000	1023.000000	2046.000000
8.300000	-0.035404	-20.923611	-5.713686	-8.713861	-4.246341	-2.249722	0.000000	-10.000000	-0.450000	26.766666	138.000000	1023.000000	1023.000000	2046.000000
8.320000	-0.034698	-20.506306	-5.675714	-8.698153	-4.039468	-2.092972	0.000000	-10.000000	-0.450000	27.183334	147.000000	1023.000000	1023.000000	2046.000000
8.340000	-0.033629	-19.874670	-5.489901	-8.653249	-3.842696	-1.888824	0.000000	-10.000000	-0.483333	27.500000	156.000000	1023.000000	1023.000000	2046.000000
8.360000	-0.032501	-19.208071	-5.358345	-8.509307	-3.615251	-1.725168	0.000000	-10.000000	-0.483333	28.000000	165.166672	1023.000000	1023.000000	2046.000000
8.380000	-0.031265	-18.477453	-5.128458	-8.443015	-3.436181	-1.469799	0.000000	-10.000000	-0.508333	28.533333	174.333328	1023.000000	1023.000000	2046.000000
8.400000	-0.030015	-17.738712	-4.972600	-8.255846	-3.181383	-1.328885	0.000000	-10.000000	-0.533333	29.133333	183.833328	1023.000000	1023.000000	2046.000000
8.420000	-0.028861	-17.056873	-4.724689	-8.197663	-3.051699	-1.082824	0.000000	-10.000000	-0.558333	29.500000	193.500000	1023.000000	1023.000000	2046.000000
8.440000	-0.027341	-16.158342	-4.538111	-8.035742	-2.752748	-0.831741	0.000000	-10.000000	-0.583333	29.750000	203.500000	1023.000000	1023.000000	2046.000000
8.460000	-0.025977	-15.352389	-4.275522	-7.860282	-2.580468	-0.636117	0.000000	-10.000000	-0.575000	30.033335	213.333328	1023.000000	1023.000000	2046.000000
8.480000	-0.024716	-14.607419	-4.068232	-7.710455	-2.396690	-0.432043	0.000000	-10.000000	-0.575000	30.016666	223.333328	1023.000000	1023.000000	2046.000000
8.500000	-0.023137	-13.673743	-3.906558	-7.506861	-2.038427	-0.221897	0.000000	-10.000000	-0.541667	30.233334	233.333328	1023.000000	1023.000000	2046.000000
8.520000	-0.021893	-12.938684	-3.644665	-7.354699	-1.947762	0.008442	0.000000	-10.000000	-0.558333	30.049999	243.500000	1023.000000	1023.000000	2046.000000
8.540000	-0.020414	-12.064699	-3.454513	-7.100456	-1.669365	0.159635	0.000000	-10.000000	-0.566667	30.133333	253.500000	1023.000000	1023.000000	2046.000000
8.560000	-0.019115	-11.297117	-3.244547	-6.913014	-1.485890	0.346333	0.000000	-10.000000	-0.591667	30.100000	263.500000	1023.000000	1023.000000	2046.000000
8.580000	-0.017687	-10.452868	-3.013718	-6.714367	-1.281642	0.556859	0.000000	-10.000000	-0.575000	30.383333	273.500000	1023.000000	1023.000000	2046.000000
8.600000	-0.016462	-9.729081	-2.886505	-6.539041	-1.063864	0.760329	0.000000	-10.000000	-0.558333	30.566668	283.500000	1023.000000	1023.000000	2046.000000
8.620000	-0.014864	-8.784606	-2.639204	-6.318555	-0.839738	1.012890	0.000000	-10.000000	-0.558333	30.650002	293.500000	1023.000000	1023.000000	2046.000000
8.640000	-0.013595	-8.034752	-2.450072	-6.077106	-0.656694	1.149119	0.000000	-10.000000	-0.566667	30.633335	303.666656	1023.000000	1023.000000	2046.000000
8.660000	-0.012200	-7.210279	-2.193877	-5.891511	-0.517660	1.392769	0.000000	-10.000000	-0.575000	30.666668	314.000000	1023.000000	1023.000000	2046.000000
8.680000	-0.011020	-6.512602	-2.028556	-5.702728	-0.315881	1.534563	0.000000	-10.000000	-0.566667	30.850000	324.333344	1023.000000	1023.000000	2046.000000
8.700000	-0.009542	-5.639389	-1.787058	-5.475930	-0.111028	1.734627	0.000000	-10.000000	-0.583333	30.983334	334.500000	1023.000000	1023.000000	2046.000000
8.720000	-0.008314	-4.913325	-1.569342	-5.304767	0.054801	1.905983	0.000000	-10.000000	-0.591667	31.300001	344.833344	1023.000000	1023.000000	2046.000000
8.740000	-0.006853	-4.050204	-1.342691	-5.074092	0.282903	2.083676	0.000000	-10.000000	-0.608333	31.533335	355.166656	1023.000000	1023.000000	2046.000000
8.760000	-0.005798	-3.426749	-1.156774	-4.922958	0.414027	2.238956	0.000000	-10.000000	-0.583333	31.500000	365.833344	1023.000000	1023.000000	2046.000000
8.780000	-0.004812	-2.843907	-0.963565	-4.786767	0.519043	2.387382	0.000000	-10.000000	-0.575000	31.483334	376.166656	1023.000000	1023.000000	2046.000000
8.800000	-0.004254	-2.514204	-0.897939	-4.634838	0.599661	2.418912	0.000000	-10.000000	-0.566667	31.200001	386.833344	1023.000000	1023.000000	2046.000000
8.820000	-0.003351	-1.980170	-0.695265	-4.640574	0.674258	2.681411	0.000000	-10.000000	-0.566667	31.050001	397.166656	1023.000000	1023.000000	2046.000000
8.840000	-0.002656	-1.569880	-0.700289	-4.359093	0.923808	2.565694	0.000000	-10.000000	-0.558333	30.750000	407.500000	1023.000000	1023.000000	2046.000000
8.860000	-0.001336	-0.789638	-0.397392	-4.204365	1.038322	2.773797	0.000000	-10.000000	-0.533333	30.466667	417.833344	1023.000000	1023.000000	2046.000000
8.880000	0.000036	0.021228	-0.269214	-3.919809	1.262523	2.947727	0.000000	-10.000000	-0.516667	30.316668	428.166656	1023.000000	1023.000000	2046.000000
8.900000	0.001297	0.766685	-0.085877	-3.696162	1.375553	3.173169	0.000000	-10.000000	-0.508333	30.016666	438.500000	1023.000000	1023.000000	2046.000000
8.920000	0.002046	1.209318	0.017770	-3.555430	1.439065	3.307913	0.000000	-10.000000	-0.525000	29.816668	448.500000	1023.000000	1023.000000	2046.000000
8.940000	0.002342	1.383838	0.109954	-3.432831	1.458158	3.248557	0.000000	-10.000000	-0.525000	29.483334	458.500000	1023.000000	1023.000000	2046.000000
8.960000	0.001336	0.789355	0.097498	-3.362335	1.156659	2.897532	0.000000	-10.000000	-0.516667	29.400000	468.333344	1023.000000	1023.000000	2046.000000
8.980000	-0.000514	-0.304000	-0.073291	-3.386635	0.736588	2.419338	0.000000	-10.000000	-0.491667	29.250000	478.000000	1023.000000	1023.000000	2046.000000
9.000000	-0.002726	-1.611023	-0.330125	-3.577193	0.293389	2.002906	0.000000	-10.000000	-0.475000	29.233334	487.666656	1023.000000	1023.000000	2046.000000
9.020000	-0.003836	-2.266943	-0.492206	-3.620759	0.111208	1.734813	0.000000	-10.000000	-0.466667	28.850000	497.500000	1023.000000	1023.000000	2046.000000
9.040000	-0.004276	-2.527348	-0.471665	-3.642842	-0.058669	1.645828	0.000000	-10.000000	-0.433333	28.200001	507.333344	1023.000000	1023.000000	2046.000000
9.060000	-0.003749	-2.215756	-0.384106	-3.384086	-0.033103	1.585538	0.000000	-10.000000	-0.400000	27.350000	516.833313	1023.000000	1023.000000	2046.000000
9.080000	-0.003386	-2.001133	-0.303525	-3.133851	-0.100467	1.536710	0.000000	-10.000000	-0.350000	26.183334	526.000000	1023.000000	1023.000000	2046.000000
9.100000	-0.002556	-1.510490	-0.180260	-2.772027	-0.062836	1.504632	0.000000	-10.000000	-0.316667	25.133333	535.000000	1023.000000	1023.000000	2046.000000
9.120000	-0.001964	-1.160599	-0.122153	-2.507918	-0.056455	1.525926	0.000000	-10.000000	-0.275000	23.683334	543.666687	1023.000000	1023.000000	2046.000000
9.140000	-0.001144	-0.676134	0.000993	-2.155293	-0.023769	1.501936	0.000000	-10.000000	-0.233333	22.183334	551.833313	1023.000000	1023.000000	2046.000000
9.160000	-0.000341	-0.201464	0.052242	-1.942407	0.106684	1.582017	0.000000	-10.000000	-0.166667	20.166666	559.333313	1023.000000	1023.000000	2046.000000
9.180000	0.000421	0.248660	0.188860	-1.710822	0.129269	1.641352	0.000000	-10.000000	-0.116667	18.216667	566.500000	1023.000000	1023.000000	2046.000000
9.200000	0.001174	0.693792	0.254010	-1.595722	0.247032	1.788472	0.000000	-10.000000	-0.058333	16.183332	572.833313	1023.000000	1023.000000	2046.000000
9.220000	0.001731	1.023185	0.319608	-1.410270	0.315129	1.798717	0.000000	-10.000000	-0.033333	14.050000	578.666687	1023.000000	1023.000000	2046.000000
9.240000	0.002484	1.467753	0.348516	-1.344259	0.482585	1.980911	0.000000	-10.000000	-0.008333	11.366667	583.500000	1023.000000	1023.000000	2046.000000
9.260000	0.003095	1.829026	0.481926	-1.185241	0.472923	2.059418	0.000000	-10.000000	0.016667	7.916667	587.833313	1023.000000	1023.000000	2046.000000
9.280000	0.003996	2.361893	0.592659	-1.027577	0.592566	2.204244	0.000000	-10.000000	0.033333	4.400000	591.000000	1023.000000	1023.000000	2046.000000
9.300000	0.005081	3.003149	0.847897	-0.830188	0.629458	2.355981	0.000000	-10.000000	0.066667	0.633333	593.000000	1023.000000	1023.000000	2046.000000
9.320000	0.006156	3.637976	1.058494	-0.602621	0.733402	2.448701	0.000000	-10.000000	0.083333	-2.133333	593.833313	1023.000000	1023.000000	2046.000000
9.340000	0.007012	4.143972	1.157430	-0.551020	0.933110	2.604453	0.000000	-10.000000	0.100000	-5.033333	594.000000	1023.000000	1023.000000	2046.000000
9.360000	0.007572	4.475032	1.310709	-0.481012	0.991836	2.653498	0.000000	-10.000000	0.108333	-7.350000	594.000000	1023.000000	1023.000000	2046.000000
9.380000	0.007282	4.303437	1.265548	-0.535601	1.028012	2.545479	0.000000	-10.000000	0.125000	-9.550000	594.000000	1023.000000	1023.000000	2046.000000
9.400000	0.006796	4.016229	1.294443	-0.717977	0.922640	2.517123	0.000000	-10.000000	0.141667	-11.050000	594.000000	1023.000000	1023.000000	2046.000000
9.420000	0.005849	3.456772	1.146190	-0.956422	0.870071	2.396933	0.000000	-10.000000	0.150000	-12.100000	594.000000	1023.000000	1023.000000	2046.000000
9.440000	0.005184	3.063826	1.067769	-1.137144	0.819257	2.313943	0.000000	-10.000000	0.166667	-13.233334	590.333313	1023.000000	1023.000000	2046.000000
9.460000	0.004531	2.677555	0.968345	-1.311475	0.781831	2.238854	0.000000	-10.000000	0.200000	-14.133333	581.833313	1023.000000	1023.000000	2046.000000
9.480000	0.004099	2.422391	0.938380	-1.495543	0.717685	2.261869	0.000000	-10.000000	0.233333	-15.050000	571.666687	1023.000000	1023.000000	2046.000000
9.500000	0.003342	1.974878	0.808089	-1.618025	0.681674	2.103141	0.000000	-10.000000	0.266667	-16.016666	563.500000	1023.000000	1023.000000	2046.000000
9.520000	0.002985	1.764383	0.845384	-1.761459	0.585245	2.095213	0.000000	-10.000000	0.283333	-17.066668	558.166687	1023.000000	1023.000000	2046.000000
9.540000	0.002533	1.497110	0.744847	-1.879287	0.573891	2.057658	0.000000	-10.000000	0.316667	-18.083334	552.500000	1023.000000	1023.000000	2046.000000
9.560000	0.002288	1.352190	0.750981	-1.872529	0.517495	1.956243	0.000000	-10.000000	0.341667	-18.850000	546.500000	1023.000000	1023.000000	2046.000000
9.580000	0.002005	1.184896	0.690511	-1.967448	0.497874	1.963958	0.000000	-10.000000	0.366667	-19.600000	540.166687	1023.000000	1023.000000	2046.000000
9.600000	0.001839	1.087093	0.643538	-1.956907	0.496298	1.904163	0.000000	-10.000000	0.383333	-20.333334	533.666687	1023.000000	1023.000000	2046.000000
9.620000	0.001623	0.959199	0.605397	-2.018206	0.459851	1.912156	0.000000	-10.000000	0.391667	-20.866667	526.833313	1023.000000	1023.000000	2046.000000
9.640000	0.001586	0.937402	0.615202	-2.000348	0.422563	1.899985	0.000000	-10.000000	0.408333	-21.366667	520.000000	1023.000000	1023.000000	2046.000000
9.660000	0.001281	0.757080	0.582580	-1.994424	0.369079	1.799845	0.000000	-10.000000	0.416667	-21.700001	512.833313	1023.000000	1023.000000	2046.000000
9.680000	0.001133	0.669724	0.672875	-2.024391	0.207824	1.813416	0.000000	-10.000000	0.433333	-22.083334	505.500000	1023.000000	1023.000000	2046.000000
9.700000	0.000808	0.477364	0.563214	-2.049244	0.208867	1.754527	0.000000	-10.000000	0.425000	-22.266666	498.166656	1023.000000	1023.000000	2046.000000
9.720000	0.000409	0.241730	0.599995	-2.046422	0.037455	1.650703	0.000000	-10.000000	0.425000	-22.366667	490.666656	1023.000000	1023.000000	2046.000000
9.740000	0.000345	0.203600	0.565262	-2.083234	0.051782	1.669789	0.000000	-10.000000	0.425000	-22.383333	483.333344	1023.000000	1023.000000	2046.000000
9.760000	-0.000229	-0.135424	0.420406	-2.111146	-0.009338	1.564654	0.000000	-10.000000	0.425000	-22.450001	475.666656	1023.000000	1023.000000	2046.000000
9.780000	-0.000418	-0.246749	0.428473	-2.202050	-0.089679	1.616506	0.000000	-10.000000	0.433333	-22.516666	468.333344	1023.000000	1023.000000	2046.000000
9.800000	-0.001079	-0.637800	0.287233	-2.197981	-0.156765	1.429713	0.000000	-10.000000	0.425000	-22.500000	460.666656	1023.000000	1023.000000	2046.000000
9.820000	-0.001417	-0.837439	0.302785	-2.276259	-0.298108	1.434144	0.000000	-10.000000	0.441667	-22.450001	453.333344	1023.000000	1023.000000	2046.000000
9.840000	-0.001882	-1.112296	0.179482	-2.240987	-0.317850	1.267059	0.000000	-10.000000	0.433333	-22.500000	445.666656	1023.000000	1023.000000	2046.000000
9.860000	-0.002086	-1.232750	0.303911	-2.402100	-0.501632	1.367071	0.000000	-10.000000	0.425000	-22.533335	438.333344	1023.000000	1023.000000	2046.000000
9.880000	-0.002492	-1.472883	0.204775	-2.343378	-0.496064	1.161785	0.000000	-10.000000	0.425000	-22.650002	430.666656	1023.000000	1023.000000	2046.000000
9.900000	-0.002324	-1.373384	0.284482	-2.375924	-0.509475	1.227534	0.000000	-10.000000	0.425000	-22.516668	423.333344	1023.000000	1023.000000	2046.000000
9.920000	-0.002386	-1.410244	0.278556	-2.389109	-0.527971	1.228281	0.000000	-10.000000	0.425000	-22.466667	415.666656	1023.000000	1023.000000	2046.000000
9.940000	-0.002054	-1.213669	0.313355	-2.443738	-0.501070	1.417785	0.000000	-10.000000	0.416667	-22.366667	408.333344	1023.000000	1023.000000	2046.000000
9.960000	-0.002356	-1.392402	0.310337	-2.495558	-0.596303	1.389122	0.000000	-10.000000	0.408333	-22.250000	400.666656	1023.000000	1023.000000	2046.000000
9.980000	-0.002161	-1.277031	0.258177	-2.442617	-0.463618	1.371027	0.000000	-10.000000	0.408333	-22.133333	393.333344	1023.000000	1023.000000	2046.000000
10.000000	-0.002893	-1.709643	0.234419	-2.447348	-0.723052	1.226338	0.000000	-10.000000	0.400000	-21.783335	385.833344	1023.000000	1023.000000	2046.000000
10.020000	-0.003706	-2.190328	0.116953	-2.564140	-0.973515	1.230374	0.000000	-10.000000	0.400000	-21.516666	378.666656	1023.000000	1023.000000	2046.000000
10.040000	-0.005723	-3.382275	-0.357421	-2.836514	-1.141043	0.952703	0.000000	-10.000000	0.400000	-21.166666	371.500000	1023.000000	1023.000000	2046.000000
10.060000	-0.007396	-4.371023	-0.647445	-3.201191	-1.339099	0.816712	0.000000	-10.000000	0.383333	-20.883333	364.500000	1023.000000	1023.000000	2046.000000
10.080000	-0.009136	-5.399602	-0.870052	-3.439346	-1.595945	0.505741	0.000000	-10.000000	0.375000	-20.366667	357.500000	1023.000000	1023.000000	2046.000000
10.100000	-0.011055	-6.533449	-1.046305	-3.636871	-1.957401	0.107128	0.000000	-10.000000	0.358333	-19.716667	350.666656	1023.000000	1023.000000	2046.000000
10.120000	-0.013801	-8.156156	-1.369866	-3.878689	-2.453572	-0.454029	0.000000	-10.000000	0.350000	-18.716667	344.000000	1023.000000	1023.000000	2046.000000
10.140000	-0.016710	-9.875640	-1.842695	-4.275637	-2.850889	-0.906419	0.000000	-10.000000	0.308333	-17.966667	337.666656	1023.000000	1023.000000	2046.000000
10.160000	-0.019286	-11.397829	-2.146215	-4.527270	-3.361218	-1.363125	0.000000	-10.000000	0.275000	-17.350000	331.500000	1023.000000	1023.000000	2046.000000
10.180000	-0.021031	-12.429105	-2.458988	-4.710705	-3.598400	-1.661012	0.000000	-10.000000	0.250000	-17.266666	325.833344	1023.000000	1023.000000	2046.000000
10.200000	-0.022130	-13.078925	-2.515485	-4.717763	-3.934024	-1.911653	0.000000	-10.000000	0.266667	-17.216667	320.166656	1023.000000	1023.000000	2046.000000
10.220000	-0.023200	-13.711426	-2.745814	-4.758838	-4.096776	-2.109999	0.000000	-10.000000	0.275000	-17.350000	314.500000	1023.000000	1023.000000	2046.000000
10.240000	-0.023802	-14.066961	-2.837177	-4.686209	-4.277642	-2.265933	0.000000	-10.000000	0.283333	-17.400000	310.500000	1023.000000	1023.000000	2046.000000
10.260000	-0.024567	-14.518952	-3.034605	-4.631438	-4.407751	-2.445158	0.000000	-10.000000	0.283333	-17.516666	304.666656	1023.000000	1023.000000	2046.000000
10.280000	-0.024756	-14.630952	-3.028220	-4.615438	-4.555814	-2.431481	0.000000	-10.000000	0.291667	-17.800001	299.000000	1023.000000	1023.000000	2046.000000
10.300000	-0.025350	-14.981927	-3.217671	-4.495041	-4.603795	-2.665420	0.000000	-10.000000	0.300000	-17.983334	291.166656	1023.000000	1023.000000	2046.000000
10.320000	-0.025467	-15.050971	-3.178154	-4.579205	-4.722137	-2.571474	0.000000	-10.000000	0.291667	-18.133333	285.000000	1023.000000	1023.000000	2046.000000
10.340000	-0.025824	-15.262020	-3.355609	-4.576285	-4.690367	-2.639760	0.000000	-10.000000	0.291667	-18.050001	278.666656	1023.000000	1023.000000	2046.000000
10.360000	-0.026240	-15.507704	-3.432189	-4.743971	-4.753218	-2.578325	0.000000	-10.000000	0.291667	-18.166666	272.500000	1023.000000	1023.000000	2046.000000
10.380000	-0.026116	-15.434633	-3.449530	-4.725929	-4.699789	-2.559386	0.000000	-10.000000	0.308333	-18.500000	266.500000	1023.000000	1023.000000	2046.000000
10.400000	-0.025765	-15.226945	-3.461655	-4.725746	-4.632141	-2.407404	0.000000	-10.000000	0.333333	-18.900000	260.500000	1023.000000	1023.000000	2046.000000
10.420000	-0.024825	-14.671692	-3.124199	-4.518218	-4.712771	-2.316505	0.000000	-10.000000	0.358333	-19.250000	254.333328	1023.000000	1023.000000	2046.000000
10.440000	-0.024192	-14.297578	-3.104853	-4.406895	-4.559203	-2.226627	0.000000	-10.000000	0.366667	-19.350000	248.000000	1023.000000	1023.000000	2046.000000
10.460000	-0.023812	-14.072856	-2.958449	-4.394114	-4.588275	-2.132018	0.000000	-10.000000	0.358333	-19.216667	241.500000	1023.000000	1023.000000	2046.000000
10.480000	-0.023546	-13.915779	-2.987180	-4.329263	-4.455419	-2.143916	0.000000	-10.000000	0.350000	-19.000000	235.000000	1023.000000	1023.000000	2046.000000
10.500000	-0.023585	-13.938851	-2.934024	-4.442087	-4.489784	-2.072956	0.000000	-10.000000	0.350000	-18.833334	228.666672	1023.000000	1023.000000	2046.000000
10.520000	-0.024230	-14.319801	-3.127984	-4.572734	-4.455663	-2.163420	0.000000	-10.000000	0.350000	-18.900002	222.500000	1023.000000	1023.000000	2046.000000
10.540000	-0.025153	-14.865369	-3.223693	-4.798452	-4.567146	-2.276077	0.000000	-10.000000	0.350000	-18.866667	216.166672	1023.000000	1023.000000	2046.000000
10.560000	-0.026239	-15.507292	-3.453968	-5.077995	-4.595119	-2.380210	0.000000	-10.000000	0.350000	-18.783335	209.833328	1023.000000	1023.000000	2046.000000
10.580000	-0.026830	-15.856417	-3.437501	-5.393948	-4.723683	-2.301285	0.000000	-10.000000	0.350000	-18.533335	203.500000	1023.000000	1023.000000	2046.000000
10.600000	-0.027943	-16.514126	-3.731938	-5.587124	-4.701320	-2.493744	0.000000	-10.000000	0.350000	-18.366667	197.500000	1023.000000	1023.000000	2046.000000
10.620000	-0.028517	-16.853422	-3.783134	-5.862763	-4.793408	-2.414117	0.000000	-10.000000	0.350000	-18.316668	191.500000	1023.000000	1023.000000	2046.000000
10.640000	-0.029330	-17.334108	-3.937721	-6.050239	-4.829384	-2.516765	0.000000	-10.000000	0.350000	-18.366667	185.166672	1023.000000	1023.000000	2046.000000
10.660000	-0.029857	-17.645750	-4.071901	-6.262646	-4.815849	-2.495355	0.000000	-10.000000	0.350000	-18.383333	178.833328	1023.000000	1023.000000	2046.000000
10.680000	-0.030363	-17.944382	-4.127495	-6.396098	-4.878524	-2.542265	0.000000	-10.000000	0.350000	-18.516666	172.500000	1023.000000	1023.000000	2046.000000
10.700000	-0.030844	-18.229067	-4.223107	-6.465303	-4.894089	-2.646567	0.000000	-10.000000	0.350000	-18.500000	166.500000	1023.000000	1023.000000	2046.000000
10.720000	-0.031093	-18.375965	-4.257975	-6.645686	-4.898972	-2.573333	0.000000	-10.000000	0.350000	-18.516668	160.500000	1023.000000	1023.000000	2046.000000
10.740000	-0.031365	-18.536964	-4.419309	-6.644786	-4.793246	-2.679623	0.000000	-10.000000	0.350000	-18.366667	154.500000	1023.000000	1023.000000	2046.000000
10.760000	-0.031615	-18.684389	-4.406199	-6.838326	-4.865660	-2.574205	0.000000	-10.000000	0.316667	-18.100000	148.500000	1023.000000	1023.000000	2046.000000
10.780000	-0.031795	-18.790911	-4.483034	-6.850070	-4.830381	-2.627425	0.000000	-10.000000	0.300000	-17.950001	142.500000	1023.000000	1023.000000	2046.000000
10.800000	-0.032101	-18.971703	-4.509327	-6.983572	-4.890660	-2.588143	0.000000	-10.000000	0.283333	-17.650000	136.500000	1023.000000	1023.000000	2046.000000
10.820000	-0.032149	-19.000248	-4.561773	-7.004953	-4.830310	-2.603212	0.000000	-10.000000	0.283333	-17.550001	130.500000	1023.000000	1023.000000	2046.000000
10.840000	-0.032485	-19.198801	-4.578943	-7.131898	-4.899402	-2.588559	0.000000	-10.000000	0.266667	-17.433334	124.500000	1023.000000	1023.000000	2046.000000
10.860000	-0.032577	-19.253286	-4.638128	-7.136747	-4.871124	-2.607288	0.000000	-10.000000	0.266667	-17.250000	118.500000	1023.000000	1023.000000	2046.000000
10.880000	-0.032857	-19.418549	-4.642189	-7.263728	-4.942182	-2.570451	0.000000	-10.000000	0.266667	-17.000000	112.666664	1023.000000	1023.000000	2046.000000
10.900000	-0.033068	-19.543270	-4.773191	-7.269219	-4.864924	-2.635935	0.000000	-10.000000	0.266667	-16.666666	107.000000	1023.000000	1023.000000	2046.000000
10.920000	-0.033265	-19.659874	-4.795816	-7.391279	-4.904641	-2.568139	0.000000	-10.000000	0.258333	-16.433334	101.500000	1023.000000	1023.000000	2046.000000
10.940000	-0.033452	-19.770233	-4.919095	-7.410995	-4.820900	-2.619242	0.000000	-10.000000	0.258333	-16.116667	96.000000	1023.000000	1023.000000	2046.000000
10.960000	-0.033606	-19.861057	-4.892149	-7.504924	-4.901715	-2.562270	0.000000	-10.000000	0.250000	-15.750001	90.666664	1023.000000	1023.000000	2046.000000
10.980000	-0.033943	-20.060183	-5.030164	-7.529844	-4.846848	-2.653326	0.000000	-10.000000	0.241667	-15.333334	85.333336	1023.000000	1023.000000	2046.000000
11.000000	-0.034127	-20.168905	-5.024957	-7.618295	-4.913064	-2.612588	0.000000	-10.000000	0.225000	-15.016666	80.166664	1023.000000	1023.000000	2046.000000
11.020000	-0.034378	-20.317663	-5.131112	-7.665462	-4.870141	-2.650949	0.000000	-10.000000	0.225000	-14.600000	75.000000	1023.000000	1023.000000	2046.000000
11.040000	-0.034586	-20.440035	-5.097613	-7.758756	-4.948380	-2.635285	0.000000	-10.000000	0.208333	-14.233334	70.166664	1023.000000	1023.000000	2046.000000
11.060000	-0.034932	-20.644718	-5.223382	-7.781187	-4.896652	-2.743497	0.000000	-10.000000	0.208333	-13.766667	65.500000	1023.000000	1023.000000	2046.000000
11.080000	-0.034934	-20.645773	-5.222727	-7.905623	-4.892997	-2.624425	0.000000	-10.000000	0.200000	-13.433333	61.000000	1023.000000	1023.000000	2046.000000
11.100000	-0.035331	-20.880783	-5.304211	-7.928323	-4.917621	-2.730628	0.000000	-10.000000	0.183333	-12.866667	56.500000	1023.000000	1023.000000	2046.000000
11.120000	-0.035264	-20.840811	-5.251229	-8.048427	-4.937968	-2.603188	0.000000	-10.000000	0.166667	-12.516667	52.166668	1023.000000	1023.000000	2046.000000
11.140000	-0.035411	-20.927958	-5.304662	-7.983625	-4.884401	-2.755269	0.000000	-10.000000	0.150000	-11.916667	48.000000	1023.000000	1023.000000	2046.000000
11.160000	-0.035387	-20.913456	-5.261476	-8.102008	-4.887385	-2.662588	0.000000	-10.000000	0.133333	-11.483334	44.000000	1023.000000	1023.000000	2046.000000
11.180000	-0.035541	-21.004911	-5.301561	-8.126273	-4.886861	-2.690216	0.000000	-10.000000	0.116667	-10.866667	40.166668	1023.000000	1023.000000	2046.000000
11.200000	-0.035677	-21.085262	-5.366045	-8.188421	-4.870532	-2.660265	0.000000	-10.000000	0.100000	-10.333334	36.500000	1023.000000	1023.000000	2046.000000
11.220000	-0.036293	-21.448996	-5.504076	-8.344364	-4.938283	-2.662273	0.000000	-10.000000	0.100000	-9.916667	33.166668	1023.000000	1023.000000	2046.000000
11.240000	-0.036629	-21.647888	-5.528296	-8.477611	-4.994668	-2.647314	0.000000	-10.000000	0.100000	-9.650001	31.000000	1023.000000	1023.000000	2046.000000
11.260000	-0.036968	-21.848036	-5.647567	-8.548441	-4.914267	-2.737761	0.000000	-10.000000	0.100000	-9.333334	27.833334	1023.000000	1023.000000	2046.000000
11.280000	-0.036920	-21.819864	-5.621558	-8.555406	-4.873586	-2.769314	0.000000	-10.000000	0.091667	-8.916667	24.666666	1023.000000	1023.000000	2046.000000
11.300000	-0.036917	-21.817661	-5.609127	-8.668078	-4.880324	-2.660131	0.000000	-10.000000	0.075000	-8.300000	20.500000	1023.000000	1023.000000	2046.000000
11.320000	-0.037484	-22.152863	-5.826363	-8.742888	-4.882634	-2.700977	0.000000	-10.000000	0.075000	-7.783333	17.666666	1023.000000	1023.000000	2046.000000
11.340000	-0.038677	-22.857853	-6.094743	-9.003654	-5.027136	-2.732318	0.000000	-10.000000	0.075000	-7.233334	15.000000	1023.000000	1023.000000	2046.000000
11.360000	-0.039970	-23.622068	-6.325127	-9.111646	-5.214021	-2.971274	0.000000	-10.000000	0.083333	-6.250000	12.666667	1023.000000	1023.000000	2046.000000
11.380000	-0.041883	-24.753141	-6.580584	-9.379414	-5.549613	-3.243530	0.000000	-10.000000	0.066667	-4.983334	10.500000	1023.000000	1023.000000	2046.000000
11.400000	-0.044349	-26.210115	-6.858039	-9.534966	-5.960193	-3.856918	0.000000	-10.000000	0.050000	-2.716667	9.000000	1023.000000	1023.000000	2046.000000
11.420000	-0.047251	-27.925266	-7.301922	-9.961681	-6.363182	-4.298482	0.000000	-10.000000	0.041667	-0.716667	8.166667	1023.000000	1023.000000	2046.000000
11.440000	-0.049590	-29.307913	-7.633117	-10.269841	-6.731900	-4.673054	0.000000	-10.000000	0.041667	0.433333	8.000000	1023.000000	1023.000000	2046.000000
11.460000	-0.051465	-30.415796	-7.944818	-10.420663	-6.991210	-5.059104	0.000000	-10.000000	0.066667	0.100000	8.000000	1023.000000	1023.000000	2046.000000
11.480000	-0.052386	-30.960016	-8.064869	-10.535114	-7.185417	-5.174615	0.000000	-10.000000	0.083333	-0.600000	8.000000	1023.000000	1023.000000	2046.000000
11.500000	-0.052767	-31.185266	-8.093077	-10.511340	-7.335671	-5.245178	0.000000	-10.000000	0.083333	-1.450000	7.666667	1023.000000	1023.000000	2046.000000
11.520000	-0.053060	-31.358484	-8.201339	-10.375339	-7.401051	-5.380755	0.000000	-10.000000	0.066667	-2.083333	7.000000	1023.000000	1023.000000	2046.000000
11.540000	-0.053307	-31.504333	-8.308520	-10.274929	-7.454687	-5.466198	0.000000	-10.000000	0.050000	-2.766667	6.000000	1023.000000	1023.000000	2046.000000
11.560000	-0.053223	-31.454517	-8.409058	-10.132999	-7.418852	-5.493608	0.000000	-10.000000	0.058333	-2.883333	5.000000	1023.000000	1023.000000	2046.000000
11.580000	-0.053132	-31.400949	-8.352818	-10.072367	-7.509341	-5.466424	0.000000	-10.000000	0.066667	-2.916667	4.333333	1023.000000	1023.000000	2046.000000
11.600000	-0.052952	-31.294561	-8.319020	-10.022795	-7.551407	-5.401340	0.000000	-10.000000	0.066667	-2.633333	3.500000	1023.000000	1023.000000	2046.000000
11.620000	-0.052754	-31.177803	-8.358111	-9.931545	-7.503397	-5.384750	0.000000	-10.000000	0.058333	-2.150000	2.833333	1023.000000	1023.000000	2046.000000
11.640000	-0.052637	-31.108765	-8.388194	-9.995518	-7.451225	-5.273829	0.000000	-10.000000	0.050000	-1.350000	2.166667	1023.000000	1023.000000	2046.000000
11.660000	-0.052040	-30.755575	-8.325863	-9.930559	-7.340365	-5.158789	0.000000	-10.000000	0.050000	-0.650000	2.000000	1023.000000	1023.000000	2046.000000
11.680000	-0.051267	-30.298744	-8.256570	-9.830011	-7.233136	-4.979027	0.000000	-10.000000	0.050000	-0.166667	2.000000	1023.000000	1023.000000	2046.000000
11.700000	-0.049798	-29.430349	-7.904342	-9.508414	-7.155400	-4.862193	0.000000	-10.000000	0.050000	0.000000	2.000000	1023.000000	1023.000000	2046.000000
11.720000	-0.048576	-28.708378	-7.682076	-9.321779	-7.025103	-4.679420	0.000000	-10.000000	0.050000	0.000000	2.000000	1023.000000	1023.000000	2046.000000
11.740000	-0.047533	-28.091822	-7.478756	-9.220892	-6.890025	-4.502149	0.000000	-10.000000	0.050000	0.000000	2.000000	1023.000000	1023.000000	2046.000000
11.760000	-0.046779	-27.646118	-7.329595	-9.163660	-6.780859	-4.372004	0.000000	-10.000000	0.050000	0.000000	2.000000	1023.000000	1023.000000	2046.000000
11.780000	-0.046238	-27.326740	-7.234245	-9.119070	-6.662760	-4.310664	0.000000	-10.000000	0.050000	0.000000	2.000000	1023.000000	1023.000000	2046.000000
11.800000	-0.046311	-27.370008	-7.321125	-9.187660	-6.539173	-4.322050	0.000000	-10.000000	0.050000	0.000000	2.000000	1023.000000	1023.000000	2046.000000
11.820000	-0.046484	-27.472267	-7.293193	-9.334266	-6.585324	-4.259486	0.000000	-10.000000	0.050000	0.000000	2.000000	1023.000000	1023.000000	2046.000000
11.840000	-0.046953	-27.749264	-7.406951	-9.474539	-6.541832	-4.325941	0.000000	-10.000000	0.041667	0.283333	2.000000	1023.000000	1023.000000	2046.000000
11.860000	-0.047083	-27.826338	-7.372964	-9.632850	-6.536831	-4.283693	0.000000	-10.000000	0.025000	1.100000	2.000000	1023.000000	1023.000000	2046.000000
11.880000	-0.047312	-27.961363	-7.380228	-9.748044	-6.523895	-4.309195	0.000000	-10.000000	0.025000	2.450000	2.000000	1023.000000	1023.000000	2046.000000
11.900000	-0.047273	-27.938272	-7.326358	-9.889336	-6.493744	-4.228836	0.000000	-10.000000	0.016667	3.966667	2.000000	1023.000000	1023.000000	2046.000000
11.920000	-0.047329	-27.971518	-7.367045	-9.977751	-6.392367	-4.234354	0.000000	-10.000000	0.016667	5.233334	2.000000	1023.000000	1023.000000	2046.000000
11.940000	-0.047233	-27.914816	-7.393475	-10.104310	-6.266955	-4.150077	0.000000	-10.000000	0.000000	6.150000	2.000000	1023.000000	1023.000000	2046.000000
11.960000	-0.047073	-27.819981	-7.303504	-10.136544	-6.244305	-4.135626	0.000000	-10.000000	0.000000	6.616667	2.000000	1023.000000	1023.000000	2046.000000
11.980000	-0.046760	-27.635393	-7.257489	-10.164591	-6.159821	-4.053493	0.000000	-10.000000	0.000000	7.266667	2.000000	1023.000000	1023.000000	2046.000000
12.000000	-0.046242	-27.329203	-7.221875	-10.158863	-5.990093	-3.958371	0.000000	-10.000000	0.000000	7.883334	2.000000	1023.000000	1023.000000	2046.000000
12.020000	-0.045770	-27.050283	-7.162494	-10.135956	-5.881462	-3.870371	0.000000	-10.000000	0.000000	8.766666	2.000000	1023.000000	1023.000000	2046.000000
12.040000	-0.045046	-26.622068	-7.028174	-10.174990	-5.759357	-3.659548	0.000000	-10.000000	0.000000	9.316667	2.000000	1023.000000	1023.000000	2046.000000
12.060000	-0.044587	-26.351048	-6.979914	-10.090117	-5.657093	-3.623924	0.000000	-10.000000	0.000000	9.716667	2.000000	1023.000000	1023.000000	2046.000000
12.080000	-0.043949	-25.973618	-6.861667	-9.990956	-5.575324	-3.545671	0.000000	-10.000000	-0.016667	10.300000	9.333333	1023.000000	1023.000000	2046.000000
12.100000	-0.043065	-25.451199	-6.707663	-9.985311	-5.429146	-3.329079	0.000000	-10.000000	-0.033333	10.750000	16.666666	1023.000000	1023.000000	2046.000000
12.120000	-0.042536	-25.138773	-6.708507	-9.896781	-5.249121	-3.284364	0.000000	-10.000000	-0.050000	11.483334	26.666666	1023.000000	1023.000000	2046.000000
12.140000	-0.041543	-24.552044	-6.519312	-9.813433	-5.127408	-3.091891	0.000000	-10.000000	-0.050000	11.850000	30.666666	1023.000000	1023.000000	2046.000000
12.160000	-0.041043	-24.256466	-6.484235	-9.708630	-5.003779	-3.059822	0.000000	-10.000000	-0.058333	12.416667	36.000000	1023.000000	1023.000000	2046.000000
12.180000	-0.040051	-23.670109	-6.284044	-9.635096	-4.896207	-2.854762	0.000000	-10.000000	-0.066667	12.700001	40.000000	1023.000000	1023.000000	2046.000000
12.200000	-0.039422	-23.298553	-6.225273	-9.560892	-4.755867	-2.756522	0.000000	-10.000000	-0.083333	13.133334	44.000000	1023.000000	1023.000000	2046.000000
12.220000	-0.038610	-22.818657	-6.073799	-9.450671	-4.663099	-2.631089	0.000000	-10.000000	-0.083333	13.416667	48.333332	1023.000000	1023.000000	2046.000000
12.240000	-0.037743	-22.306047	-5.899583	-9.363690	-4.576232	-2.466542	0.000000	-10.000000	-0.083333	13.700000	51.333332	1023.000000	1023.000000	2046.000000
12.260000	-0.037097	-21.924524	-5.857399	-9.258912	-4.429062	-2.379151	0.000000	-10.000000	-0.100000	14.066667	54.333332	1023.000000	1023.000000	2046.000000
12.280000	-0.036210	-21.400229	-5.791614	-9.181754	-4.217642	-2.209218	0.000000	-10.000000	-0.116667	14.450000	59.000000	1023.000000	1023.000000	2046.000000
12.300000	-0.035563	-21.017550	-5.631952	-9.068090	-4.172683	-2.144825	0.000000	-10.000000	-0.141667	15.050000	65.333336	1023.000000	1023.000000	2046.000000
12.320000	-0.034701	-20.508572	-5.503766	-8.964247	-4.017694	-2.022864	0.000000	-10.000000	-0.133333	15.350000	72.000000	1023.000000	1023.000000	2046.000000
12.340000	-0.034060	-20.129456	-5.441349	-8.905294	-3.880402	-1.902410	0.000000	-10.000000	-0.141667	15.783334	77.000000	1023.000000	1023.000000	2046.000000
12.360000	-0.033216	-19.630419	-5.294573	-8.826185	-3.763773	-1.745887	0.000000	-10.000000	-0.141667	16.000000	80.333336	1023.000000	1023.000000	2046.000000
12.380000	-0.032475	-19.192726	-5.164645	-8.729259	-3.657338	-1.641483	0.000000	-10.000000	-0.166667	16.266666	85.500000	1023.000000	1023.000000	2046.000000
12.400000	-0.031444	-18.583515	-4.990264	-8.618735	-3.480350	-1.494166	0.000000	-10.000000	-0.166667	16.416666	91.000000	1023.000000	1023.000000	2046.000000
12.420000	-0.030617	-18.094378	-4.853500	-8.497917	-3.360560	-1.382401	0.000000	-10.000000	-0.166667	16.566666	96.500000	1023.000000	1023.000000	2046.000000
12.440000	-0.029646	-17.520615	-4.711229	-8.392645	-3.212751	-1.203990	0.000000	-10.000000	-0.150000	16.816666	100.166664	1023.000000	1023.000000	2046.000000
12.460000	-0.029421	-17.387938	-4.626695	-8.322739	-3.221410	-1.217093	0.000000	-10.000000	-0.158333	17.250000	105.833336	1023.000000	1023.000000	2046.000000
12.480000	-0.028777	-17.007084	-4.585020	-8.251973	-3.070018	-1.100073	0.000000	-10.000000	-0.175000	17.733334	113.500000	1023.000000	1023.000000	2046.000000
12.500000	-0.028411	-16.790798	-4.505809	-8.357558	-3.028926	-0.898504	0.000000	-10.000000	-0.191667	18.050001	119.500000	1023.000000	1023.000000	2046.000000
12.520000	-0.027355	-16.166529	-4.428315	-8.142365	-2.734554	-0.861296	0.000000	-10.000000	-0.200000	18.483334	125.500000	1023.000000	1023.000000	2046.000000
12.540000	-0.026572	-15.704257	-4.245634	-7.977268	-2.663069	-0.818286	0.000000	-10.000000	-0.200000	18.866667	129.500000	1023.000000	1023.000000	2046.000000
12.560000	-0.025661	-15.165752	-4.176911	-7.898295	-2.523763	-0.566783	0.000000	-10.000000	-0.216667	19.266666	135.500000	1023.000000	1023.000000	2046.000000
12.580000	-0.025272	-14.935605	-4.269321	-7.812766	-2.394033	-0.459484	0.000000	-10.000000	-0.225000	19.400000	139.833328	1023.000000	1023.000000	2046.000000
12.600000	-0.025298	-14.951021	-4.251409	-7.809342	-2.480141	-0.410129	0.000000	-10.000000	-0.250000	19.816668	148.500000	1023.000000	1023.000000	2046.000000
12.620000	-0.025655	-15.162096	-4.277243	-7.732369	-2.554427	-0.598058	0.000000	-10.000000	-0.258333	20.216667	155.166672	1023.000000	1023.000000	2046.000000
12.640000	-0.027173	-16.059509	-4.365215	-7.808422	-2.918765	-0.967108	0.000000	-10.000000	-0.275000	20.700001	161.666672	1023.000000	1023.000000	2046.000000
12.660000	-0.029351	-17.346434	-4.731847	-7.899405	-3.208918	-1.506264	0.000000	-10.000000	-0.283333	20.933334	166.166672	1023.000000	1023.000000	2046.000000
12.680000	-0.031388	-18.550350	-4.946231	-8.152571	-3.605519	-1.846029	0.000000	-10.000000	-0.275000	21.516666	175.500000	1023.000000	1023.000000	2046.000000
12.700000	-0.032743	-19.351252	-5.172244	-8.275418	-3.810342	-2.093248	0.000000	-10.000000	-0.266667	21.900000	182.666672	1023.000000	1023.000000	2046.000000
12.720000	-0.032992	-19.498171	-5.130295	-8.263794	-3.941979	-2.162103	0.000000	-10.000000	-0.250000	22.350000	190.000000	1023.000000	1023.000000	2046.000000
12.740000	-0.032851	-19.415211	-5.131680	-8.063565	-3.969306	-2.250659	0.000000	-10.000000	-0.250000	22.250000	195.000000	1023.000000	1023.000000	2046.000000
12.760000	-0.032159	-19.005833	-5.001184	-7.857875	-3.969076	-2.177700	0.000000	-10.000000	-0.258333	22.450001	204.833328	1023.000000	1023.000000	2046.000000
12.780000	-0.031595	-18.672876	-4.948469	-7.526110	-3.966044	-2.232253	0.000000	-10.000000	-0.266667	22.550001	212.166672	1023.000000	1023.000000	2046.000000
12.800000	-0.030579	-18.072205	-4.782355	-7.300206	-3.926001	-2.063643	0.000000	-10.000000	-0.275000	22.683334	219.666672	1023.000000	1023.000000	2046.000000
12.820000	-0.029706	-17.556335	-4.731147	-7.000332	-3.815607	-2.009249	0.000000	-10.000000	-0.283333	22.883333	224.666672	1023.000000	1023.000000	2046.000000
12.840000	-0.028720	-16.973415	-4.548449	-6.808374	-3.790679	-1.825913	0.000000	-10.000000	-0.300000	23.050001	232.333328	1023.000000	1023.000000	2046.000000
12.860000	-0.027634	-16.331808	-4.432247	-6.557902	-3.662504	-1.679155	0.000000	-10.000000	-0.316667	23.516666	240.000000	1023.000000	1023.000000	2046.000000
12.880000	-0.026862	-15.875380	-4.369928	-6.416874	-3.544376	-1.544201	0.000000	-10.000000	-0.325000	23.483334	248.000000	1023.000000	1023.000000	2046.000000
12.900000	-0.025751	-15.219124	-4.260712	-6.268974	-3.357986	-1.331451	0.000000	-10.000000	-0.325000	23.416666	255.833328	1023.000000	1023.000000	2046.000000
12.920000	-0.024662	-14.575217	-4.115734	-6.103160	-3.226124	-1.130200	0.000000	-10.000000	-0.316667	23.549999	263.500000	1023.000000	1023.000000	2046.000000
12.940000	-0.023154	-13.683944	-3.920263	-5.834142	-3.025987	-0.903552	0.000000	-10.000000	-0.308333	23.333334	271.166656	1023.000000	1023.000000	2046.000000
12.960000	-0.021355	-12.620844	-3.597414	-5.519291	-2.839232	-0.664906	0.000000	-10.000000	-0.308333	23.266666	279.000000	1023.000000	1023.000000	2046.000000
12.980000	-0.019510	-11.530469	-3.314303	-5.228569	-2.609893	-0.377704	0.000000	-10.000000	-0.316667	23.100000	286.833344	1023.000000	1023.000000	2046.000000
13.000000	-0.017858	-10.554338	-2.996351	-5.014684	-2.388772	-0.154531	0.000000	-10.000000	-0.316667	23.150000	294.500000	1023.000000	1023.000000	2046.000000
13.020000	-0.016282	-9.622485	-2.776144	-4.849428	-2.079995	0.083082	0.000000	-10.000000	-0.308333	23.116667	302.166656	1023.000000	1023.000000	2046.000000
13.040000	-0.015155	-8.956564	-2.597505	-4.735812	-1.821334	0.198087	0.000000	-10.000000	-0.283333	22.800001	310.000000	1023.000000	1023.000000	2046.000000
13.060000	-0.014476	-8.555475	-2.470481	-4.750777	-1.658563	0.324346	0.000000	-10.000000	-0.266667	22.600000	317.666656	1023.000000	1023.000000	2046.000000
13.080000	-0.014141	-8.357277	-2.395743	-4.824472	-1.533538	0.396476	0.000000	-10.000000	-0.266667	22.483334	325.333344	1023.000000	1023.000000	2046.000000
13.100000	-0.013690	-8.090647	-2.299168	-4.868248	-1.423636	0.500406	0.000000	-10.000000	-0.283333	22.533333	332.666656	1023.000000	1023.000000	2046.000000
13.120000	-0.013371	-7.902468	-2.258452	-4.927590	-1.294906	0.578479	0.000000	-10.000000	-0.300000	22.716667	340.333344	1023.000000	1023.000000	2046.000000
13.140000	-0.012713	-7.513096	-2.101693	-4.963892	-1.193189	0.745678	0.000000	-10.000000	-0.308333	22.950001	347.833344	1023.000000	1023.000000	2046.000000
13.160000	-0.012147	-7.178925	-2.005825	-4.974206	-1.041033	0.842139	0.000000	-10.000000	-0.316667	23.066668	355.500000	1023.000000	1023.000000	2046.000000
13.180000	-0.011393	-6.733171	-1.858872	-4.923781	-0.914691	0.964174	0.000000	-10.000000	-0.325000	23.283335	363.166656	1023.000000	1023.000000	2046.000000
13.200000	-0.010712	-6.330516	-1.822260	-4.861284	-0.694334	1.047362	0.000000	-10.000000	-0.333333	23.466667	371.000000	1023.000000	1023.000000	2046.000000
13.220000	-0.009585	-5.664848	-1.597968	-4.767505	-0.560646	1.261271	0.000000	-10.000000	-0.341667	23.616667	379.000000	1023.000000	1023.000000	2046.000000
13.240000	-0.008577	-5.069273	-1.485187	-4.651451	-0.351758	1.419122	0.000000	-10.000000	-0.358333	23.966667	386.666656	1023.000000	1023.000000	2046.000000
13.260000	-0.007008	-4.141441	-1.244240	-4.504518	-0.100519	1.707836	0.000000	-10.000000	-0.366667	24.299999	394.500000	1023.000000	1023.000000	2046.000000
13.280000	-0.005974	-3.530466	-1.097404	-4.268110	0.033913	1.801135	0.000000	-10.000000	-0.383333	24.833334	402.500000	1023.000000	1023.000000	2046.000000
13.300000	-0.004438	-2.623068	-0.812418	-4.120330	0.226446	2.083235	0.000000	-10.000000	-0.400000	25.283333	410.833344	1023.000000	1023.000000	2046.000000
13.320000	-0.003259	-1.925973	-0.695382	-3.911999	0.468847	2.212560	0.000000	-10.000000	-0.433333	25.816668	419.166656	1023.000000	1023.000000	2046.000000
13.340000	-0.001559	-0.921450	-0.416826	-3.767834	0.723555	2.539654	0.000000	-10.000000	-0.450000	26.416668	427.500000	1023.000000	1023.000000	2046.000000
13.360000	-0.000333	-0.196566	-0.252720	-3.545695	0.924898	2.676951	0.000000	-10.000000	-0.475000	27.000000	436.166656	1023.000000	1023.000000	2046.000000
13.380000	0.001272	0.751613	0.052484	-3.382340	1.119789	2.961679	0.000000	-10.000000	-0.466667	27.616667	445.166656	1023.000000	1023.000000	2046.000000
13.400000	0.002542	1.502036	0.214151	-3.090200	1.343884	3.034200	0.000000	-10.000000	-0.483333	28.200001	454.333344	1023.000000	1023.000000	2046.000000
13.420000	0.004264	2.520153	0.450611	-2.968788	1.631923	3.406407	0.000000	-10.000000	-0.475000	28.450001	463.833344	1023.000000	1023.000000	2046.000000
13.440000	0.005461	3.227300	0.648380	-2.661234	1.761087	3.479067	0.000000	-10.000000	-0.491667	28.400002	473.166656	1023.000000	1023.000000	2046.000000
13.460000	0.006873	4.062062	0.955091	-2.498664	1.886628	3.719007	0.000000	-10.000000	-0.491667	28.200001	482.666656	1023.000000	1023.000000	2046.000000
13.480000	0.008201	4.846615	1.081882	-2.268712	2.141447	3.891999	0.000000	-10.000000	-0.491667	27.983334	492.000000	1023.000000	1023.000000	2046.000000
13.500000	0.009384	5.546095	1.273853	-2.042214	2.300019	4.014438	0.000000	-10.000000	-0.475000	27.833334	501.500000	1023.000000	1023.000000	2046.000000
13.520000	0.010749	6.352796	1.434214	-1.859617	2.547985	4.230214	0.000000	-10.000000	-0.458333	27.566668	510.833344	1023.000000	1023.000000	2046.000000
13.540000	0.011902	7.034375	1.675209	-1.676548	2.654371	4.381343	0.000000	-10.000000	-0.433333	27.266666	520.166687	1023.000000	1023.000000	2046.000000
13.560000	0.012980	7.670969	1.813138	-1.525172	2.859590	4.523413	0.000000	-10.000000	-0.416667	26.833334	529.333313	1023.000000	1023.000000	2046.000000
13.580000	0.014426	8.525514	2.129844	-1.326868	2.990721	4.731817	0.000000	-10.000000	-0.400000	26.300001	538.333313	1023.000000	1023.000000	2046.000000
13.600000	0.015254	9.015284	2.214728	-1.170920	3.150067	4.821409	0.000000	-10.000000	-0.400000	25.816668	547.166687	1023.000000	1023.000000	2046.000000
13.620000	0.016278	9.620446	2.367523	-1.061872	3.309695	5.005101	0.000000	-10.000000	-0.400000	25.533335	555.833313	1023.000000	1023.000000	2046.000000
13.640000	0.016780	9.917099	2.421056	-0.933369	3.394091	5.035321	0.000000	-10.000000	-0.391667	25.216667	564.500000	1023.000000	1023.000000	2046.000000
13.660000	0.017801	10.520165	2.617307	-0.864589	3.526775	5.240673	0.000000	-10.000000	-0.391667	25.066668	572.833313	1023.000000	1023.000000	2046.000000
13.680000	0.019062	11.265549	2.766297	-0.628380	3.760858	5.366774	0.000000	-10.000000	-0.375000	25.000000	581.333313	1023.000000	1023.000000	2046.000000
13.700000	0.020325	12.012332	2.983918	-0.372793	3.889077	5.512129	0.000000	-10.000000	-0.383333	25.133333	589.666687	1023.000000	1023.000000	2046.000000
13.720000	0.021275	12.573648	3.064333	-0.115759	3.985856	5.639219	0.000000	-10.000000	-0.400000	25.433334	598.166687	1023.000000	1023.000000	2046.000000
13.740000	0.021849	12.912513	3.173899	0.028748	3.995252	5.714613	0.000000	-10.000000	-0.425000	25.666668	606.500000	1023.000000	1023.000000	2046.000000
13.760000	0.021913	12.950679	3.246672	0.121032	3.959285	5.623689	0.000000	-10.000000	-0.416667	25.883333	615.000000	1023.000000	1023.000000	2046.000000
13.780000	0.021186	12.520788	3.263713	0.117863	3.754098	5.385115	0.000000	-10.000000	-0.400000	25.650000	623.500000	1023.000000	1023.000000	2046.000000
13.800000	0.019297	11.404416	3.098835	0.115210	3.338955	4.851415	0.000000	-10.000000	-0.391667	25.450001	632.166687	1023.000000	1023.000000	2046.000000
13.820000	0.017050	10.076691	2.825084	0.012023	2.862050	4.377533	0.000000	-10.000000	-0.383333	25.083334	640.666687	1023.000000	1023.000000	2046.000000
13.840000	0.015334	9.062112	2.543815	-0.122046	2.578100	4.062243	0.000000	-10.000000	-0.366667	24.800001	649.166687	1023.000000	1023.000000	2046.000000
13.860000	0.014768	8.727853	2.580330	-0.147654	2.357555	3.937621	0.000000	-10.000000	-0.350000	24.316668	657.500000	1023.000000	1023.000000	2046.000000
13.880000	0.014682	8.676836	2.569712	0.032569	2.281027	3.793529	0.000000	-10.000000	-0.341667	23.966667	665.833313	1023.000000	1023.000000	2046.000000
13.900000	0.015403	9.103175	2.777215	0.254470	2.234859	3.836633	0.000000	-10.000000	-0.333333	23.683332	674.000000	1023.000000	1023.000000	2046.000000
13.920000	0.015897	9.394986	2.859116	0.586050	2.209064	3.740756	0.000000	-10.000000	-0.333333	23.766666	682.000000	1023.000000	1023.000000	2046.000000
13.940000	0.016886	9.979642	3.061135	0.836623	2.230549	3.851335	0.000000	-10.000000	-0.325000	23.700001	689.833313	1023.000000	1023.000000	2046.000000
13.960000	0.017720	10.472651	3.141613	1.075271	2.312978	3.942790	0.000000	-10.000000	-0.316667	23.716667	697.666687	1023.000000	1023.000000	2046.000000
13.980000	0.018860	11.146465	3.322352	1.379268	2.406044	4.038802	0.000000	-10.000000	-0.300000	23.433334	705.333313	1023.000000	1023.000000	2046.000000
14.000000	0.019964	11.798815	3.547798	1.625907	2.460209	4.164901	0.000000	-10.000000	-0.300000	23.416668	713.166687	1023.000000	1023.000000	2046.000000
14.020000	0.020904	12.354262	3.670743	1.834699	2.566487	4.282332	0.000000	-10.000000	-0.300000	23.350000	721.000000	1023.000000	1023.000000	2046.000000
14.040000	0.022117	13.071055	3.886105	2.054533	2.680470	4.449948	0.000000	-10.000000	-0.300000	23.500000	729.000000	1023.000000	1023.000000	2046.000000
14.060000	0.023008	13.597528	3.897568	2.200668	2.927728	4.571563	0.000000	-10.000000	-0.300000	23.366667	737.000000	1023.000000	1023.000000	2046.000000
14.080000	0.024438	14.442870	4.150325	2.369735	3.051300	4.871511	0.000000	-10.000000	-0.300000	23.266666	744.666687	1023.000000	1023.000000	2046.000000
14.100000	0.025692	15.183991	4.244911	2.622140	3.300484	5.016457	0.000000	-10.000000	-0.300000	22.850000	752.333313	1023.000000	1023.000000	2046.000000
14.120000	0.027552	16.283371	4.521750	2.829691	3.528723	5.403205	0.000000	-10.000000	-0.300000	22.966667	760.000000	1023.000000	1023.000000	2046.000000
14.140000	0.029359	17.351292	4.824232	3.227719	3.724420	5.574921	0.000000	-10.000000	-0.291667	22.716667	767.666687	1023.000000	1023.000000	2046.000000
14.160000	0.031075	18.365557	5.114049	3.422863	3.973148	5.855497	0.000000	-10.000000	-0.275000	22.666668	775.333313	1023.000000	1023.000000	2046.000000
14.180000	0.032582	19.255932	5.369403	3.662166	4.192004	6.032358	0.000000	-10.000000	-0.250000	22.050001	782.833313	1023.000000	1023.000000	2046.000000
14.200000	0.033652	19.888437	5.512380	3.757557	4.438442	6.180058	0.000000	-10.000000	-0.258333	21.666668	790.500000	1023.000000	1023.000000	2046.000000
14.220000	0.034413	20.338057	5.595361	3.832995	4.648469	6.261230	0.000000	-10.000000	-0.291667	21.566668	797.833313	1023.000000	1023.000000	2046.000000
14.240000	0.034744	20.533680	5.632727	3.697824	4.774675	6.428454	0.000000	-10.000000	-0.308333	21.816668	805.000000	1023.000000	1023.000000	2046.000000
14.260000	0.035039	20.708174	5.681989	3.698124	4.859324	6.468737	0.000000	-10.000000	-0.316667	22.616667	812.166687	1023.000000	1023.000000	2046.000000
14.280000	0.035613	21.047224	5.836993	3.662060	4.924346	6.623823	0.000000	-10.000000	-0.300000	23.150000	819.500000	1023.000000	1023.000000	2046.000000
14.300000	0.036169	21.375998	5.941418	3.728075	5.012714	6.693789	0.000000	-10.000000	-0.316667	23.450001	827.166687	1023.000000	1023.000000	2046.000000
14.320000	0.037013	21.874699	6.139936	3.724604	5.139790	6.870369	0.000000	-10.000000	-0.316667	23.333334	835.000000	1023.000000	1023.000000	2046.000000
14.340000	0.037923	22.412443	6.250444	3.834374	5.320015	7.007609	0.000000	-10.000000	-0.316667	23.250000	842.833313	1023.000000	1023.000000	2046.000000
14.360000	0.038893	22.985809	6.425898	3.931542	5.485522	7.142848	0.000000	-10.000000	-0.316667	23.316668	850.500000	1023.000000	1023.000000	2046.000000
14.380000	0.040116	23.708654	6.614649	4.113371	5.662218	7.318417	0.000000	-10.000000	-0.316667	23.450001	858.166687	1023.000000	1023.000000	2046.000000
14.400000	0.041216	24.358376	6.779207	4.243880	5.834295	7.500993	0.000000	-10.000000	-0.316667	23.416668	866.000000	1023.000000	1023.000000	2046.000000
14.420000	0.042621	25.189001	6.986773	4.492105	6.041882	7.668241	0.000000	-10.000000	-0.300000	23.283335	874.000000	1023.000000	1023.000000	2046.000000
14.440000	0.043990	25.998367	7.193317	4.618432	6.249650	7.936969	0.000000	-10.000000	-0.275000	22.800001	882.000000	1023.000000	1023.000000	2046.000000
14.460000	0.045161	26.689932	7.345341	4.882186	6.437426	8.024979	0.000000	-10.000000	-0.258333	22.250000	889.666687	1023.000000	1023.000000	2046.000000
14.480000	0.046461	27.458508	7.553144	4.958874	6.630279	8.316210	0.000000	-10.000000	-0.250000	21.566668	897.166687	1023.000000	1023.000000	2046.000000
14.500000	0.047755	28.222944	7.749403	5.216119	6.816448	8.440975	0.000000	-10.000000	-0.250000	21.616667	904.333313	1023.000000	1023.000000	2046.000000
14.520000	0.048883	28.889729	7.902580	5.367855	7.013774	8.605519	0.000000	-10.000000	-0.250000	21.600000	911.666687	1023.000000	1023.000000	2046.000000
14.540000	0.050181	29.657072	8.122098	5.621903	7.190657	8.722413	0.000000	-10.000000	-0.250000	22.000000	918.833313	1023.000000	1023.000000	2046.000000
14.560000	0.051387	30.369608	8.282489	5.718066	7.415223	8.953832	0.000000	-10.000000	-0.266667	21.816668	926.166687	1023.000000	1023.000000	2046.000000
14.580000	0.052650	31.116186	8.519369	5.921731	7.585161	9.089926	0.000000	-10.000000	-0.275000	22.033333	933.333313	1023.000000	1023.000000	2046.000000
14.600000	0.053985	31.905352	8.765271	6.126180	7.781391	9.232510	0.000000	-10.000000	-0.275000	21.933332	940.666687	1023.000000	1023.000000	2046.000000
14.620000	0.055305	32.684975	9.025952	6.276292	7.971696	9.411034	0.000000	-10.000000	-0.258333	21.866667	948.000000	1023.000000	1023.000000	2046.000000
14.640000	0.056699	33.508820	9.162538	6.508416	8.257553	9.580312	0.000000	-10.000000	-0.258333	21.450001	955.333313	1023.000000	1023.000000	2046.000000
14.660000	0.057954	34.250919	9.351933	6.633252	8.460381	9.805355	0.000000	-10.000000	-0.266667	21.350000	962.500000	1023.000000	1023.000000	2046.000000
14.680000	0.059303	35.048096	9.584424	6.736098	8.637994	10.089579	0.000000	-10.000000	-0.266667	21.550001	969.666687	1023.000000	1023.000000	2046.000000
14.700000	0.060522	35.768509	9.729721	6.940294	8.880114	10.218379	0.000000	-10.000000	-0.258333	21.883333	976.833313	1023.000000	1023.000000	2046.000000
14.720000	0.061698	36.463749	9.870622	7.150303	9.052532	10.390292	0.000000	-10.000000	-0.266667	22.050001	984.166687	1023.000000	1023.000000	2046.000000
14.740000	0.062293	36.814873	9.983992	7.330272	9.038659	10.461951	0.000000	-10.000000	-0.266667	22.266666	991.500000	1023.000000	1023.000000	2046.000000
14.760000	0.062660	37.032104	10.017046	7.380057	9.062697	10.572304	0.000000	-10.000000	-0.266667	22.166668	998.833313	1023.000000	1023.000000	2046.000000
14.780000	0.062765	37.094402	10.110664	7.423294	9.005939	10.554505	0.000000	-10.000000	-0.241667	22.100000	1006.333313	1023.000000	1023.000000	2046.000000
14.800000	0.062392	36.873386	10.111669	7.451541	8.959358	10.350818	0.000000	-10.000000	-0.225000	21.500000	1013.666687	1023.000000	1023.000000	2046.000000
14.820000	0.061294	36.224728	10.018010	7.380115	8.737812	10.088790	0.000000	-10.000000	-0.216667	20.816666	1021.000000	1023.000000	1023.000000	2046.000000
14.840000	0.058699	34.691326	9.658072	7.216234	8.306269	9.510752	0.000000	-10.000000	-0.208333	20.016666	1028.000000	1023.000000	1023.000000	2046.000000
14.860000	0.056620	33.462318	9.359692	7.005238	7.929677	9.167711	0.000000	-10.000000	-0.208333	19.266666	1034.833374	1023.000000	1023.000000	2046.000000
14.880000	0.054573	32.252773	9.069005	6.787983	7.544182	8.851604	0.000000	-10.000000	-0.200000	19.000000	1041.333374	1023.000000	1023.000000	2046.000000
14.900000	0.054035	31.934406	9.030061	6.785125	7.395703	8.723518	0.000000	-10.000000	-0.200000	18.850000	1047.833374	1023.000000	1023.000000	2046.000000
14.920000	0.053744	31.762476	8.995952	6.868504	7.302317	8.595703	0.000000	-10.000000	-0.208333	19.266666	1054.166626	1023.000000	1023.000000	2046.000000
14.940000	0.054366	32.130550	9.223785	7.098829	7.186807	8.621128	0.000000	-10.000000	-0.216667	19.516666	1060.666626	1023.000000	1023.000000	2046.000000
14.960000	0.054642	32.293694	9.220385	7.268829	7.228016	8.576463	0.000000	-10.000000	-0.225000	19.850000	1067.000000	1023.000000	1023.000000	2046.000000
14.980000	0.055440	32.765251	9.401785	7.548655	7.217999	8.596814	0.000000	-10.000000	-0.216667	19.916668	1073.500000	1023.000000	1023.000000	2046.000000
15.000000	0.055918	33.047813	9.477940	7.680396	7.220150	8.669329	0.000000	-10.000000	-0.208333	19.883333	1080.166626	1023.000000	1023.000000	2046.000000
15.020000	0.056892	33.623169	9.703762	7.892679	7.236854	8.789874	0.000000	-10.000000	-0.191667	19.466667	1086.833374	1023.000000	1023.000000	2046.000000
15.040000	0.057239	33.828442	9.704784	7.990171	7.310635	8.822850	0.000000	-10.000000	-0.175000	18.816668	1093.333374	1023.000000	1023.000000	2046.000000
15.060000	0.058151	34.366993	9.885678	8.225981	7.367339	8.887996	0.000000	-10.000000	-0.150000	18.050001	1099.833374	1023.000000	1023.000000	2046.000000
15.080000	0.058810	34.756512	9.917242	8.246941	7.479242	9.113087	0.000000	-10.000000	-0.133333	17.616667	1106.000000	1023.000000	1023.000000	2046.000000
15.100000	0.059901	35.401363	10.060456	8.449031	7.652770	9.239105	0.000000	-10.000000	-0.116667	17.200001	1112.000000	1023.000000	1023.000000	2046.000000
15.120000	0.060761	35.909958	10.087480	8.531827	7.846226	9.444425	0.000000	-10.000000	-0.100000	16.750000	1117.666626	1023.000000	1023.000000	2046.000000
15.140000	0.061964	36.620899	10.288286	8.767137	7.981374	9.584103	0.000000	-10.000000	-0.083333	16.016666	1123.333374	1023.000000	1023.000000	2046.000000
15.160000	0.063462	37.505943	10.500351	8.949590	8.179679	9.876324	0.000000	-10.000000	-0.083333	15.616667	1128.833374	1023.000000	1023.000000	2046.000000
15.180000	0.065017	38.425285	10.752976	9.183985	8.385227	10.103098	0.000000	-10.000000	-0.083333	15.600000	1134.166626	1023.000000	1023.000000	2046.000000
15.200000	0.066612	39.367645	11.068012	9.402956	8.578038	10.318638	0.000000	-10.000000	-0.075000	15.450000	1139.333374	1023.000000	1023.000000	2046.000000
15.220000	0.067693	40.006626	11.210838	9.540285	8.812926	10.442577	0.000000	-10.000000	-0.058333	15.066667	1144.666626	1023.000000	1023.000000	2046.000000
15.240000	0.068566	40.522682	11.396761	9.572057	8.951710	10.602154	0.000000	-10.000000	-0.050000	14.533334	1149.666626	1023.000000	1023.000000	2046.000000
15.260000	0.068677	40.588295	11.373314	9.566789	9.055941	10.592251	0.000000	-10.000000	-0.058333	14.133333	1154.666626	1023.000000	1023.000000	2046.000000
15.280000	0.068541	40.507488	11.394504	9.442898	9.077241	10.592846	0.000000	-10.000000	-0.058333	13.533334	1159.333374	1023.000000	1023.000000	2046.000000
15.300000	0.068627	40.558624	11.375183	9.403225	9.181624	10.598593	0.000000	-10.000000	-0.058333	12.683333	1164.166626	1023.000000	1023.000000	2046.000000
15.320000	0.068892	40.715233	11.481428	9.360737	9.219944	10.653122	0.000000	-10.000000	-0.041667	11.783334	1168.666626	1023.000000	1023.000000	2046.000000
15.340000	0.069105	40.841335	11.493829	9.297123	9.338529	10.711854	0.000000	-10.000000	-0.025000	10.800000	1172.833374	1023.000000	1023.000000	2046.000000
15.360000	0.069717	41.202591	11.677779	9.326028	9.396770	10.802012	0.000000	-10.000000	-0.008333	9.683333	1176.500000	1023.000000	1023.000000	2046.000000
15.380000	0.069902	41.311977	11.704051	9.265639	9.471349	10.870936	0.000000	-10.000000	0.000000	8.383333	1179.833374	1023.000000	1023.000000	2046.000000
15.400000	0.070623	41.738010	11.822884	9.359141	9.619969	10.936015	0.000000	-10.000000	0.008333	6.983334	1182.833374	1023.000000	1023.000000	2046.000000
15.420000	0.071085	42.011467	11.896519	9.425306	9.668195	11.021448	0.000000	-10.000000	0.025000	5.566667	1185.333374	1023.000000	1023.000000	2046.000000
15.440000	0.071803	42.435860	12.016547	9.493973	9.792703	11.132636	0.000000	-10.000000	0.041667	3.866667	1187.500000	1023.000000	1023.000000	2046.000000
15.460000	0.072323	42.742867	12.097769	9.584778	9.830115	11.230204	0.000000	-10.000000	0.066667	1.483333	1189.000000	1023.000000	1023.000000	2046.000000
15.480000	0.072642	42.931530	12.159901	9.654597	9.836942	11.280091	0.000000	-10.000000	0.075000	-0.766667	1189.833374	1023.000000	1023.000000	2046.000000
15.500000	0.073244	43.287098	12.237595	9.733021	9.922022	11.394460	0.000000	-10.000000	0.091667	-2.783333	1190.000000	1023.000000	1023.000000	2046.000000
15.520000	0.073509	43.444050	12.338810	9.777835	9.891539	11.435868	0.000000	-10.000000	0.083333	-4.066667	1190.000000	1023.000000	1023.000000	2046.000000
15.540000	0.074247	43.879726	12.449435	9.835524	10.015386	11.579381	0.000000	-10.000000	0.083333	-5.200000	1190.000000	1023.000000	1023.000000	2046.000000
15.560000	0.074749	44.176777	12.587927	9.911060	10.034492	11.643299	0.000000	-10.000000	0.083333	-6.083333	1190.000000	1023.000000	1023.000000	2046.000000
15.580000	0.075603	44.681114	12.628104	9.975681	10.253591	11.823739	0.000000	-10.000000	0.091667	-6.783333	1190.000000	1023.000000	1023.000000	2046.000000
15.600000	0.075977	44.902515	12.673697	10.054542	10.304242	11.870034	0.000000	-10.000000	0.100000	-7.550000	1190.000000	1023.000000	1023.000000	2046.000000
15.620000	0.076479	45.199318	12.752911	10.127564	10.343532	11.975313	0.000000	-10.000000	0.100000	-8.266667	1190.000000	1023.000000	1023.000000	2046.000000
15.640000	0.076763	45.366913	12.886860	10.206193	10.235515	12.038347	0.000000	-10.000000	0.100000	-8.650001	1190.000000	1023.000000	1023.000000	2046.000000
15.660000	0.076368	45.133457	12.692707	10.217637	10.226523	11.996588	0.000000	-10.000000	0.108333	-8.683333	1186.500000	1023.000000	1023.000000	2046.000000
15.680000	0.075585	44.670963	12.576760	10.244823	10.029897	11.819483	0.000000	-10.000000	0.108333	-8.550000	1179.000000	1023.000000	1023.000000	2046.000000
15.700000	0.074747	44.175262	12.313366	10.013040	10.032269	11.816590	0.000000	-10.000000	0.108333	-8.666667	1170.500000	1023.000000	1023.000000	2046.000000
15.720000	0.073695	43.553925	12.262360	9.950338	9.781507	11.559719	0.000000	-10.000000	0.100000	-9.133333	1164.500000	1023.000000	1023.000000	2046.000000
15.740000	0.072574	42.891083	12.133346	9.717366	9.650584	11.389785	0.000000	-10.000000	0.100000	-9.616667	1161.333374	1023.000000	1023.000000	2046.000000
15.760000	0.070705	41.786846	11.887178	9.532826	9.353556	11.013287	0.000000	-10.000000	0.108333	-10.233334	1158.166626	1023.000000	1023.000000	2046.000000
15.780000	0.067783	40.059483	11.488319	9.159717	8.853874	10.557570	0.000000	-10.000000	0.125000	-10.966667	1154.666626	1023.000000	1023.000000	2046.000000
15.800000	0.064315	38.010284	10.943777	8.813822	8.292027	9.960658	0.000000	-10.000000	0.141667	-12.066667	1151.000000	1023.000000	1023.000000	2046.000000
15.820000	0.061729	36.481979	10.501653	8.414991	7.923348	9.641989	0.000000	-10.000000	0.166667	-13.183333	1146.833374	1023.000000	1023.000000	2046.000000
15.840000	0.059731	35.300781	10.276901	8.282951	7.493515	9.247412	0.000000	-10.000000	0.183333	-13.883333	1142.500000	1023.000000	1023.000000	2046.000000
15.860000	0.058569	34.613995	10.137394	8.205085	7.212957	9.058557	0.000000	-10.000000	0.216667	-14.300000	1137.833374	1023.000000	1023.000000	2046.000000
15.880000	0.057637	34.063759	10.060284	8.249982	6.930315	8.823178	0.000000	-10.000000	0.233333	-14.466666	1133.166626	1023.000000	1023.000000	2046.000000
15.900000	0.057085	33.737259	9.959324	8.241826	6.778389	8.757718	0.000000	-10.000000	0.250000	-14.766666	1128.333374	1023.000000	1023.000000	2046.000000
15.920000	0.056326	33.288490	9.813367	8.296597	6.614516	8.564013	0.000000	-10.000000	0.250000	-15.266666	1123.500000	1023.000000	1023.000000	2046.000000
15.940000	0.055786	32.969620	9.778022	8.280823	6.433811	8.476963	0.000000	-10.000000	0.266667	-16.150000	1118.333374	1023.000000	1023.000000	2046.000000
15.960000	0.055159	32.598938	9.681692	8.315273	6.281769	8.320202	0.000000	-10.000000	0.300000	-17.350000	1113.000000	1023.000000	1023.000000	2046.000000
15.980000	0.054705	32.330723	9.593972	8.252396	6.178871	8.305485	0.000000	-10.000000	0.333333	-18.633333	1107.166626	1023.000000	1023.000000	2046.000000
16.000000	0.054280	32.079330	9.499030	8.287872	6.103966	8.188464	0.000000	-10.000000	0.366667	-19.733334	1101.000000	1023.000000	1023.000000	2046.000000
16.020000	0.053768	31.776793	9.346420	8.133761	6.038094	8.258516	0.000000	-10.000000	0.383333	-20.733334	1094.333374	1023.000000	1023.000000	2046.000000
16.040001	0.053667	31.717293	9.324351	8.187744	5.999625	8.205573	0.000000	-10.000000	0.416667	-21.566668	1087.333374	1023.000000	1023.000000	2046.000000
16.059999	0.053564	31.656096	9.348329	8.143179	5.892729	8.271859	0.000000	-10.000000	0.433333	-22.500000	1080.166626	1023.000000	1023.000000	2046.000000
16.080000	0.053854	31.827616	9.364138	8.264840	5.889761	8.308878	0.000000	-10.000000	0.483333	-23.366667	1072.666626	1023.000000	1023.000000	2046.000000
16.100000	0.054418	32.161041	9.483394	8.416490	5.877220	8.383939	0.000000	-10.000000	0.516667	-24.133333	1065.000000	1023.000000	1023.000000	2046.000000
16.120001	0.054785	32.377712	9.509594	8.458749	5.925097	8.484270	0.000000	-10.000000	0.558333	-24.950001	1056.833374	1023.000000	1023.000000	2046.000000
16.139999	0.055104	32.566628	9.617634	8.540953	5.907996	8.500046	0.000000	-10.000000	0.566667	-25.600000	1048.500000	1023.000000	1023.000000	2046.000000
16.160000	0.054758	32.362209	9.513391	8.484108	5.920362	8.444346	0.000000	-10.000000	0.575000	-26.316668	1039.833374	1023.000000	1023.000000	2046.000000
16.180000	0.053954	31.886578	9.469683	8.406751	5.733878	8.276265	0.000000	-10.000000	0.575000	-26.716667	1031.000000	1023.000000	1023.000000	2046.000000
16.200001	0.052824	31.219063	9.256958	8.125119	5.641843	8.195144	0.000000	-10.000000	0.600000	-26.983334	1022.000000	1023.000000	1023.000000	2046.000000
16.219999	0.051692	30.550184	9.112320	7.827828	5.507679	8.102356	0.000000	-10.000000	0.625000	-27.133333	1013.000000	1023.000000	1023.000000	2046.000000
16.240000	0.050802	30.024014	8.935122	7.537578	5.467344	8.083970	0.000000	-10.000000	0.650000	-27.183334	1004.000000	1023.000000	1023.000000	2046.000000
16.260000	0.049971	29.532660	8.896812	7.340443	5.296207	7.999197	0.000000	-10.000000	0.650000	-27.350000	995.000000	1023.000000	1023.000000	2046.000000
16.280001	0.049220	29.089144	8.741223	7.119889	5.268179	7.959853	0.000000	-10.000000	0.650000	-27.566668	985.833313	1023.000000	1023.000000	2046.000000
16.299999	0.048486	28.655169	8.655893	6.997057	5.151895	7.850323	0.000000	-10.000000	0.650000	-27.800001	976.666687	1023.000000	1023.000000	2046.000000
16.320000	0.047927	28.324841	8.537812	6.831552	5.120117	7.835361	0.000000	-10.000000	0.650000	-28.050001	967.333313	1023.000000	1023.000000	2046.000000
16.340000	0.047266	27.934298	8.485224	6.689834	4.997859	7.761381	0.000000	-10.000000	0.658333	-28.250000	958.000000	1023.000000	1023.000000	2046.000000
16.360001	0.046853	27.690060	8.407104	6.601299	4.971485	7.710171	0.000000	-10.000000	0.666667	-28.583334	948.666687	1023.000000	1023.000000	2046.000000
16.379999	0.046400	27.422529	8.307966	6.588486	4.928642	7.597435	0.000000	-10.000000	0.675000	-28.750000	939.166687	1023.000000	1023.000000	2046.000000
16.400000	0.045976	27.172022	8.214163	6.459678	4.904405	7.593776	0.000000	-10.000000	0.675000	-29.000000	929.500000	1023.000000	1023.000000	2046.000000
16.420000	0.045559	26.925447	8.212267	6.397820	4.779088	7.536273	0.000000	-10.000000	0.683333	-29.250000	919.833313	1023.000000	1023.000000	2046.000000
16.440001	0.045108	26.658831	8.093962	6.385339	4.744099	7.435430	0.000000	-10.000000	0.691667	-29.566668	910.166687	1023.000000	1023.000000	2046.000000
16.459999	0.044740	26.441343	8.076184	6.239932	4.640083	7.485143	0.000000	-10.000000	0.708333	-29.666668	900.500000	1023.000000	1023.000000	2046.000000
16.480000	0.044258	26.156569	7.975266	6.199307	4.588561	7.393435	0.000000	-10.000000	0.708333	-29.666668	890.500000	1023.000000	1023.000000	2046.000000
16.500000	0.043739	25.849829	7.954298	6.115389	4.445042	7.335100	0.000000	-10.000000	0.708333	-29.466667	880.500000	1023.000000	1023.000000	2046.000000
16.520000	0.043281	25.579023	7.837363	6.014446	4.414433	7.312781	0.000000	-10.000000	0.700000	-29.350000	870.500000	1023.000000	1023.000000	2046.000000
16.540001	0.042725	25.250294	7.801449	5.964726	4.283029	7.201089	0.000000	-10.000000	0.700000	-29.216667	860.666687	1023.000000	1023.000000	2046.000000
16.559999	0.042203	24.941948	7.633324	5.862475	4.280083	7.166067	0.000000	-10.000000	0.708333	-29.266668	851.000000	1023.000000	1023.000000	2046.000000
16.580000	0.041610	24.591351	7.609668	5.812134	4.121449	7.048100	0.000000	-10.000000	0.716667	-29.416668	841.333313	1023.000000	1023.000000	2046.000000
16.600000	0.040978	24.217768	7.522019	5.693210	4.020523	6.982015	0.000000	-10.000000	0.725000	-29.583334	831.500000	1023.000000	1023.000000	2046.000000
16.620001	0.040409	23.881689	7.478361	5.637129	3.885478	6.880720	0.000000	-10.000000	0.716667	-29.850000	821.500000	1023.000000	1023.000000	2046.000000
16.639999	0.039686	23.454546	7.323549	5.521210	3.829597	6.780190	0.000000	-10.000000	0.708333	-29.983334	811.500000	1023.000000	1023.000000	2046.000000
16.660000	0.039134	23.127901	7.245525	5.463334	3.744902	6.674139	0.000000	-10.000000	0.716667	-30.083334	801.500000	1023.000000	1023.000000	2046.000000
16.680000	0.038509	22.759050	7.154418	5.339547	3.662793	6.602293	0.000000	-10.000000	0.716667	-29.933334	791.500000	1023.000000	1023.000000	2046.000000
16.700001	0.038140	22.541006	7.160771	5.244159	3.555154	6.580922	0.000000	-10.000000	0.716667	-29.950001	781.500000	1023.000000	1023.000000	2046.000000
16.719999	0.037714	22.288813	7.025420	5.139502	3.586707	6.537185	0.000000	-10.000000	0.716667	-29.900000	771.500000	1023.000000	1023.000000	2046.000000
16.740000	0.037453	22.134684	7.041456	5.094663	3.483607	6.514958	0.000000	-10.000000	0.716667	-29.983334	761.500000	1023.000000	1023.000000	2046.000000
16.760000	0.036803	21.750622	6.862787	4.983431	3.445401	6.459002	0.000000	-10.000000	0.750000	-29.816668	751.500000	1023.000000	1023.000000	2046.000000
16.780001	0.036050	21.305767	6.814308	4.862933	3.251651	6.376876	0.000000	-10.000000	0.750000	-29.816668	741.500000	1023.000000	1023.000000	2046.000000
16.799999	0.035075	20.729092	6.635833	4.691511	3.150978	6.250770	0.000000	-10.000000	0.766667	-29.650000	731.500000	1023.000000	1023.000000	2046.000000
16.820000	0.035032	20.704132	6.654724	4.622096	3.153483	6.273829	0.000000	-10.000000	0.750000	-29.633333	721.500000	1023.000000	1023.000000	2046.000000
16.840000	0.034519	20.400898	6.593883	4.576676	3.092223	6.138116	0.000000	-10.000000	0.733333	-29.516666	711.666687	1023.000000	1023.000000	2046.000000
16.860001	0.033839	19.999056	6.466856	4.464527	2.986738	6.080935	0.000000	-10.000000	0.733333	-29.633333	702.000000	1023.000000	1023.000000	2046.000000
16.879999	0.032185	19.021584	6.004480	4.097377	2.903515	6.016212	0.000000	-10.000000	0.716667	-29.750000	692.333313	1023.000000	1023.000000	2046.000000
16.900000	0.029989	17.723360	5.677732	3.777006	2.500159	5.768464	0.000000	-10.000000	0.716667	-29.850000	682.500000	1023.000000	1023.000000	2046.000000
16.920000	0.027623	16.325083	5.305079	3.497952	2.161609	5.360443	0.000000	-10.000000	0.700000	-29.650000	672.500000	1023.000000	1023.000000	2046.000000
16.940001	0.024554	14.511473	4.965204	3.127844	1.617559	4.800867	0.000000	-10.000000	0.691667	-29.283333	662.500000	1023.000000	1023.000000	2046.000000
16.959999	0.021212	12.536287	4.419472	2.665941	1.193177	4.257697	0.000000	-10.000000	0.675000	-28.666668	652.666687	1023.000000	1023.000000	2046.000000
16.980000	0.017383	10.273331	3.835056	2.155904	0.639808	3.642562	0.000000	-10.000000	0.658333	-28.066668	643.000000	1023.000000	1023.000000	2046.000000
17.000000	0.014275	8.436643	3.337189	1.702404	0.178745	3.218305	0.000000	-10.000000	0.650000	-27.616667	633.666687	1023.000000	1023.000000	2046.000000
17.020000	0.011991	7.086910	3.036430	1.503292	-0.232278	2.779467	0.000000	-10.000000	0.650000	-27.416668	624.500000	1023.000000	1023.000000	2046.000000
17.040001	0.010318	6.098054	2.804172	1.371458	-0.528321	2.450746	0.000000	-10.000000	0.650000	-27.516666	615.333313	1023.000000	1023.000000	2046.000000
17.059999	0.009106	5.381794	2.600163	1.364793	-0.753477	2.170315	0.000000	-10.000000	0.658333	-27.516666	606.166687	1023.000000	1023.000000	2046.000000
17.080000	0.008222	4.859322	2.546369	1.339756	-1.025466	1.998662	0.000000	-10.000000	0.658333	-27.566668	596.833313	1023.000000	1023.000000	2046.000000
17.100000	0.007408	4.378385	2.381024	1.326704	-1.170987	1.841643	0.000000	-10.000000	0.658333	-27.533335	587.666687	1023.000000	1023.000000	2046.000000
17.120001	0.006841	4.043260	2.341161	1.320361	-1.335846	1.717583	0.000000	-10.000000	0.650000	-27.583334	578.500000	1023.000000	1023.000000	2046.000000
17.139999	0.006179	3.652086	2.172528	1.231484	-1.405522	1.653595	0.000000	-10.000000	0.650000	-27.566668	569.333313	1023.000000	1023.000000	2046.000000
17.160000	0.005724	3.382973	2.162657	1.222642	-1.560198	1.557873	0.000000	-10.000000	0.650000	-27.500000	560.166687	1023.000000	1023.000000	2046.000000
17.180000	0.005096	3.011747	1.973343	1.112770	-1.573277	1.498911	0.000000	-10.000000	0.650000	-27.383333	550.833313	1023.000000	1023.000000	2046.000000
17.200001	0.004746	2.804964	1.949462	1.023563	-1.630880	1.462819	0.000000	-10.000000	0.650000	-27.283333	541.666687	1023.000000	1023.000000	2046.000000
17.219999	0.004783	2.826679	1.851232	0.969686	-1.521945	1.527705	0.000000	-10.000000	0.650000	-27.250000	532.500000	1023.000000	1023.000000	2046.000000
17.240000	0.005531	3.268797	2.126593	1.139961	-1.615102	1.617344	0.000000	-10.000000	0.633333	-27.299999	523.500000	1023.000000	1023.000000	2046.000000
17.260000	0.006122	3.618318	2.245481	1.289797	-1.550225	1.633265	0.000000	-10.000000	0.616667	-27.299999	514.500000	1023.000000	1023.000000	2046.000000
17.280001	0.006528	3.858334	2.355923	1.305957	-1.568060	1.764514	0.000000	-10.000000	0.583333	-26.916666	505.333344	1023.000000	1023.000000	2046.000000
17.299999	0.006829	4.036111	2.308548	1.284281	-1.400972	1.844253	0.000000	-10.000000	0.575000	-26.733334	496.333344	1023.000000	1023.000000	2046.000000
17.320000	0.006622	3.913352	2.320317	1.317897	-1.474882	1.750020	0.000000	-10.000000	0.566667	-26.433334	487.333344	1023.000000	1023.000000	2046.000000
17.340000	0.006222	3.677010	2.161854	1.221916	-1.398119	1.691358	0.000000	-10.000000	0.583333	-26.500000	478.500000	1023.000000	1023.000000	2046.000000
17.360001	0.004905	2.898720	2.015055	1.032393	-1.659287	1.510559	0.000000	-10.000000	0.583333	-26.433334	469.666656	1023.000000	1023.000000	2046.000000
17.379999	0.003930	2.322557	1.867884	0.813745	-1.742596	1.383524	0.000000	-10.000000	0.583333	-26.583334	460.833344	1023.000000	1023.000000	2046.000000
17.400000	0.002635	1.557026	1.669002	0.539341	-1.881837	1.230519	0.000000	-10.000000	0.575000	-26.716667	452.000000	1023.000000	1023.000000	2046.000000
17.420000	0.001901	1.123558	1.504185	0.254890	-1.889748	1.254230	0.000000	-10.000000	0.566667	-26.516668	443.000000	1023.000000	1023.000000	2046.000000
17.440001	0.000887	0.524211	1.353985	-0.015677	-2.015234	1.201138	0.000000	-10.000000	0.558333	-26.016668	434.166656	1023.000000	1023.000000	2046.000000
17.459999	0.000124	0.073359	1.195078	-0.223095	-2.053774	1.155149	0.000000	-10.000000	0.550000	-25.516668	425.500000	1023.000000	1023.000000	2046.000000
17.480000	-0.000758	-0.447805	1.071202	-0.487810	-2.145096	1.113899	0.000000	-10.000000	0.550000	-25.166668	417.000000	1023.000000	1023.000000	2046.000000
17.500000	-0.001429	-0.844357	0.925712	-0.622940	-2.173834	1.026705	0.000000	-10.000000	0.533333	-24.900000	408.500000	1023.000000	1023.000000	2046.000000
17.520000	-0.002219	-1.311574	0.794049	-0.823276	-2.248351	0.966004	0.000000	-10.000000	0.525000	-24.733334	400.166656	1023.000000	1023.000000	2046.000000
17.540001	-0.002605	-1.539838	0.713184	-0.904247	-2.229737	0.880962	0.000000	-10.000000	0.508333	-24.483334	392.000000	1023.000000	1023.000000	2046.000000
17.559999	-0.003127	-1.848065	0.584078	-1.081880	-2.236102	0.885839	0.000000	-10.000000	0.508333	-24.350000	384.000000	1023.000000	1023.000000	2046.000000
17.580000	-0.003320	-1.962328	0.541509	-1.211060	-2.209318	0.916540	0.000000	-10.000000	0.500000	-24.100000	376.000000	1023.000000	1023.000000	2046.000000
17.600000	-0.003917	-2.314813	0.498280	-1.278065	-2.324564	0.789536	0.000000	-10.000000	0.500000	-23.866667	368.000000	1023.000000	1023.000000	2046.000000
17.620001	-0.004056	-2.396978	0.417514	-1.388808	-2.253942	0.828259	0.000000	-10.000000	0.500000	-23.666668	360.000000	1023.000000	1023.000000	2046.000000
17.639999	-0.004450	-2.630202	0.403632	-1.467080	-2.349419	0.782665	0.000000	-10.000000	0.500000	-23.466667	352.000000	1023.000000	1023.000000	2046.000000
17.660000	-0.004769	-2.818195	0.344471	-1.566174	-2.370651	0.774160	0.000000	-10.000000	0.500000	-23.450001	344.000000	1023.000000	1023.000000	2046.000000
17.680000	-0.005044	-2.980934	0.297802	-1.656585	-2.370599	0.748448	0.000000	-10.000000	0.491667	-23.366667	336.000000	1023.000000	1023.000000	2046.000000
17.700001	-0.005520	-3.262059	0.208077	-1.742692	-2.427138	0.699693	0.000000	-10.000000	0.458333	-23.100000	325.666656	1023.000000	1023.000000	2046.000000
17.719999	-0.005759	-3.403339	0.117350	-1.803831	-2.401872	0.685015	0.000000	-10.000000	0.441667	-22.550001	315.500000	1023.000000	1023.000000	2046.000000
17.740000	-0.006223	-3.677714	0.023618	-1.923861	-2.434522	0.657051	0.000000	-10.000000	0.433333	-22.083334	308.000000	1023.000000	1023.000000	2046.000000
17.760000	-0.006468	-3.822489	-0.027618	-2.042464	-2.443547	0.691141	0.000000	-10.000000	0.433333	-21.916668	303.000000	1023.000000	1023.000000	2046.000000
17.780001	-0.006926	-4.093553	-0.118846	-2.122182	-2.491336	0.638810	0.000000	-10.000000	0.408333	-21.883333	298.166656	1023.000000	1023.000000	2046.000000
17.799999	-0.007337	-4.335869	-0.216972	-2.190586	-2.489550	0.561239	0.000000	-10.000000	0.383333	-21.700001	290.833344	1023.000000	1023.000000	2046.000000
17.820000	-0.007669	-4.532367	-0.254081	-2.232092	-2.556269	0.510076	0.000000	-10.000000	0.383333	-21.416668	283.666656	1023.000000	1023.000000	2046.000000
17.840000	-0.007981	-4.716890	-0.370145	-2.374383	-2.499833	0.527470	0.000000	-10.000000	0.383333	-21.100000	276.500000	1023.000000	1023.000000	2046.000000
17.860001	-0.008372	-4.947701	-0.409228	-2.439223	-2.579516	0.480266	0.000000	-10.000000	0.391667	-20.800001	269.500000	1023.000000	1023.000000	2046.000000
17.879999	-0.008753	-5.172834	-0.458348	-2.532117	-2.625993	0.443624	0.000000	-10.000000	0.391667	-20.466667	262.500000	1023.000000	1023.000000	2046.000000
17.900000	-0.009090	-5.372041	-0.513579	-2.631094	-2.647207	0.419839	0.000000	-10.000000	0.383333	-20.283333	255.500000	1023.000000	1023.000000	2046.000000
17.920000	-0.009568	-5.654402	-0.640260	-2.711364	-2.666175	0.363397	0.000000	-10.000000	0.366667	-20.033333	248.666672	1023.000000	1023.000000	2046.000000
17.940001	-0.009771	-5.774539	-0.631076	-2.823431	-2.701250	0.381218	0.000000	-10.000000	0.350000	-19.700001	242.000000	1023.000000	1023.000000	2046.000000
17.959999	-0.010137	-5.990887	-0.720936	-2.903808	-2.717100	0.350956	0.000000	-10.000000	0.333333	-19.333334	235.500000	1023.000000	1023.000000	2046.000000
17.980000	-0.010354	-6.118920	-0.767785	-3.006024	-2.717539	0.372428	0.000000	-10.000000	0.316667	-19.050001	229.000000	1023.000000	1023.000000	2046.000000
18.000000	-0.010683	-6.313840	-0.822040	-3.070393	-2.742967	0.321560	0.000000	-10.000000	0.283333	-18.766666	222.666672	1023.000000	1023.000000	2046.000000
18.020000	-0.011009	-6.506282	-0.886729	-3.131628	-2.776999	0.289073	0.000000	-10.000000	0.300000	-18.366667	216.500000	1023.000000	1023.000000	2046.000000
18.040001	-0.011115	-6.568759	-0.905308	-3.182229	-2.770861	0.289639	0.000000	-10.000000	0.300000	-18.066668	210.500000	1023.000000	1023.000000	2046.000000
18.059999	-0.011516	-6.806057	-1.012016	-3.278181	-2.779941	0.264081	0.000000	-10.000000	0.300000	-17.800001	204.500000	1023.000000	1023.000000	2046.000000
18.080000	-0.011701	-6.915357	-1.029019	-3.274463	-2.811248	0.199374	0.000000	-10.000000	0.275000	-17.666668	198.500000	1023.000000	1023.000000	2046.000000
18.100000	-0.012038	-7.114480	-1.107814	-3.398768	-2.820881	0.212982	0.000000	-10.000000	0.266667	-17.350000	192.500000	1023.000000	1023.000000	2046.000000
18.120001	-0.012314	-7.277595	-1.127743	-3.394824	-2.891755	0.136726	0.000000	-10.000000	0.266667	-17.100000	186.500000	1023.000000	1023.000000	2046.000000
18.139999	-0.012552	-7.418211	-1.243831	-3.497145	-2.835426	0.158190	0.000000	-10.000000	0.266667	-16.750000	180.833328	1023.000000	1023.000000	2046.000000
18.160000	-0.012882	-7.613269	-1.249405	-3.602180	-2.924322	0.162639	0.000000	-10.000000	0.258333	-16.500000	175.166672	1023.000000	1023.000000	2046.000000
18.180000	-0.013135	-7.762925	-1.384811	-3.672261	-2.876355	0.170501	0.000000	-10.000000	0.258333	-16.216667	169.833328	1023.000000	1023.000000	2046.000000
18.200001	-0.013395	-7.916309	-1.381816	-3.758127	-2.940213	0.163847	0.000000	-10.000000	0.250000	-15.983334	164.333328	1023.000000	1023.000000	2046.000000
18.219999	-0.013980	-8.262342	-1.454193	-3.835293	-3.056464	0.083606	0.000000	-10.000000	0.250000	-15.816667	159.000000	1023.000000	1023.000000	2046.000000
18.240000	-0.014017	-8.284182	-1.495979	-3.938182	-2.981739	0.131719	0.000000	-10.000000	0.250000	-15.666667	153.666672	1023.000000	1023.000000	2046.000000
18.260000	-0.014793	-8.742945	-1.704103	-4.010210	-3.061290	0.032657	0.000000	-10.000000	0.250000	-15.583333	148.500000	1023.000000	1023.000000	2046.000000
18.280001	-0.015645	-9.246152	-1.874372	-4.250855	-3.177133	0.056209	0.000000	-10.000000	0.233333	-15.333333	143.333328	1023.000000	1023.000000	2046.000000
18.299999	-0.017247	-10.192894	-2.165683	-4.482472	-3.374942	-0.169797	0.000000	-10.000000	0.216667	-15.116667	138.166672	1023.000000	1023.000000	2046.000000
18.320000	-0.018643	-11.018200	-2.346561	-4.697670	-3.610784	-0.363185	0.000000	-10.000000	0.200000	-14.850000	133.000000	1023.000000	1023.000000	2046.000000
18.340000	-0.020306	-12.000711	-2.554102	-4.956471	-3.868653	-0.621485	0.000000	-10.000000	0.200000	-14.733334	128.000000	1023.000000	1023.000000	2046.000000
18.360001	-0.021512	-12.713806	-2.681640	-5.182489	-4.039303	-0.810373	0.000000	-10.000000	0.208333	-14.616667	123.000000	1023.000000	1023.000000	2046.000000
18.379999	-0.021971	-12.985154	-2.820719	-5.324430	-3.980433	-0.859572	0.000000	-10.000000	0.208333	-14.450000	118.166664	1023.000000	1023.000000	2046.000000
18.400000	-0.022385	-13.229518	-2.911946	-5.400850	-3.976321	-0.940400	0.000000	-10.000000	0.208333	-14.316667	113.333336	1023.000000	1023.000000	2046.000000
18.420000	-0.023087	-13.644163	-3.075083	-5.594365	-3.988326	-0.986389	0.000000	-10.000000	0.208333	-14.133333	108.666664	1023.000000	1023.000000	2046.000000
18.440001	-0.023953	-14.156075	-3.374802	-5.875647	-3.955074	-0.950551	0.000000	-10.000000	0.208333	-13.933333	103.833336	1023.000000	1023.000000	2046.000000
18.459999	-0.024882	-14.705331	-3.576289	-6.003322	-4.067413	-1.058306	0.000000	-10.000000	0.208333	-13.450000	99.333336	1023.000000	1023.000000	2046.000000
18.480000	-0.026446	-15.629515	-3.767657	-6.138675	-4.381852	-1.341331	0.000000	-10.000000	0.175000	-12.700000	94.666664	1023.000000	1023.000000	2046.000000
18.500000	-0.028755	-16.994162	-4.097214	-6.386205	-4.752725	-1.758018	0.000000	-10.000000	0.141667	-11.550000	90.500000	1023.000000	1023.000000	2046.000000
18.520000	-0.031968	-18.893305	-4.596562	-6.806771	-5.210225	-2.279747	0.000000	-10.000000	0.108333	-10.233334	86.500000	1023.000000	1023.000000	2046.000000
18.540001	-0.035040	-20.708513	-5.098989	-7.227029	-5.610322	-2.772175	0.000000	-10.000000	0.100000	-9.133333	83.166664	1023.000000	1023.000000	2046.000000
18.559999	-0.037363	-22.081770	-5.499404	-7.542592	-5.913707	-3.126067	0.000000	-10.000000	0.100000	-8.733334	80.166664	1023.000000	1023.000000	2046.000000
18.580000	-0.038728	-22.888071	-5.664027	-7.650636	-6.162923	-3.410486	0.000000	-10.000000	0.108333	-9.033334	77.333336	1023.000000	1023.000000	2046.000000
18.600000	-0.039502	-23.345676	-5.794295	-7.622374	-6.331494	-3.597513	0.000000	-10.000000	0.108333	-9.550000	74.333336	1023.000000	1023.000000	2046.000000
18.620001	-0.039960	-23.616083	-5.889298	-7.601354	-6.425877	-3.699554	0.000000	-10.000000	0.108333	-9.833333	71.166664	1023.000000	1023.000000	2046.000000
18.639999	-0.040194	-23.754946	-5.963746	-7.483656	-6.499049	-3.808495	0.000000	-10.000000	0.100000	-9.950000	67.833336	1023.000000	1023.000000	2046.000000
18.660000	-0.040309	-23.822882	-5.987916	-7.486624	-6.594209	-3.754134	0.000000	-10.000000	0.100000	-10.016667	64.500000	1023.000000	1023.000000	2046.000000
18.680000	-0.040469	-23.916958	-5.980554	-7.389533	-6.666658	-3.880213	0.000000	-10.000000	0.100000	-10.116667	61.166668	1023.000000	1023.000000	2046.000000
18.700001	-0.040462	-23.913025	-6.039330	-7.448229	-6.655697	-3.769770	0.000000	-10.000000	0.108333	-10.050000	57.666668	1023.000000	1023.000000	2046.000000
18.719999	-0.040552	-23.966326	-6.084486	-7.393737	-6.656434	-3.831668	0.000000	-10.000000	0.108333	-9.900001	54.333332	1023.000000	1023.000000	2046.000000
18.740000	-0.040684	-24.044224	-6.157540	-7.490240	-6.632776	-3.763668	0.000000	-10.000000	0.108333	-9.716667	51.000000	1023.000000	1023.000000	2046.000000
18.760000	-0.040530	-23.953138	-6.141791	-7.484569	-6.595573	-3.731206	0.000000	-10.000000	0.100000	-9.516666	47.833332	1023.000000	1023.000000	2046.000000
18.780001	-0.039708	-23.467329	-6.012444	-7.445778	-6.470607	-3.538499	0.000000	-10.000000	0.100000	-9.616667	44.666668	1023.000000	1023.000000	2046.000000
18.799999	-0.038752	-22.902460	-5.769208	-7.180581	-6.456972	-3.495700	0.000000	-10.000000	0.100000	-9.733334	41.333332	1023.000000	1023.000000	2046.000000
18.820000	-0.037599	-22.220732	-5.537570	-7.036743	-6.324441	-3.321979	0.000000	-10.000000	0.100000	-9.866667	38.166668	1023.000000	1023.000000	2046.000000
18.840000	-0.036928	-21.824389	-5.468677	-6.915663	-6.177406	-3.262642	0.000000	-10.000000	0.100000	-9.683333	34.833332	1023.000000	1023.000000	2046.000000
18.860001	-0.036316	-21.463022	-5.328427	-6.948163	-6.110127	-3.076306	0.000000	-10.000000	0.100000	-9.450000	31.666666	1023.000000	1023.000000	2046.000000
18.879999	-0.036293	-21.449102	-5.337979	-6.935644	-6.059910	-3.115568	0.000000	-10.000000	0.108333	-9.433333	28.333334	1023.000000	1023.000000	2046.000000
18.900000	-0.036392	-21.507488	-5.373101	-7.027727	-6.027962	-3.078697	0.000000	-10.000000	0.108333	-9.633333	25.166666	1023.000000	1023.000000	2046.000000
18.920000	-0.036960	-21.843616	-5.505854	-7.140542	-6.029762	-3.167459	0.000000	-10.000000	0.108333	-9.833334	22.000000	1023.000000	1023.000000	2046.000000
18.940001	-0.037507	-22.166372	-5.570413	-7.331316	-6.092105	-3.172539	0.000000	-10.000000	0.100000	-9.883333	18.833334	1023.000000	1023.000000	2046.000000
18.959999	-0.038101	-22.517445	-5.636682	-7.523115	-6.120028	-3.237619	0.000000	-10.000000	0.100000	-9.550000	15.500000	1023.000000	1023.000000	2046.000000
18.980000	-0.038724	-22.886158	-5.727206	-7.740335	-6.170484	-3.248133	0.000000	-10.000000	0.100000	-9.000000	12.166667	1023.000000	1023.000000	2046.000000
19.000000	-0.039217	-23.177479	-5.782757	-7.922763	-6.190846	-3.281112	0.000000	-10.000000	0.100000	-8.233334	9.166667	1023.000000	1023.000000	2046.000000
19.020000	-0.039567	-23.384161	-5.838631	-8.099869	-6.205070	-3.240591	0.000000	-10.000000	0.100000	-7.516667	6.333333	1023.000000	1023.000000	2046.000000
19.040001	-0.039934	-23.600920	-5.947754	-8.256661	-6.161535	-3.234969	0.000000	-10.000000	0.100000	-6.916667	3.833333	1023.000000	1023.000000	2046.000000
19.059999	-0.040294	-23.814047	-5.997800	-8.382424	-6.174541	-3.259281	0.000000	-10.000000	0.100000	-6.516667	1.666667	1023.000000	1023.000000	2046.000000
19.080000	-0.040264	-23.796206	-6.002356	-8.425651	-6.105916	-3.262284	0.000000	-10.000000	0.100000	-6.250000	0.000000	1023.000000	1023.000000	2046.000000
19.100000	-0.040440	-23.899906	-6.000492	-8.558399	-6.143658	-3.197357	0.000000	-10.000000	0.100000	-6.016667	-1.666667	1023.000000	1023.000000	2046.000000
19.120001	-0.040270	-23.799763	-5.983355	-8.569059	-6.054998	-3.192352	0.000000	-10.000000	0.091667	-5.800000	-3.500000	1023.000000	1023.000000	2046.000000
19.139999	-0.040221	-23.770649	-6.003593	-8.644207	-5.975930	-3.146918	0.000000	-10.000000	0.075000	-5.550000	-5.500000	1023.000000	1023.000000	2046.000000
19.160000	-0.039860	-23.557287	-5.908297	-8.666413	-5.933813	-3.048763	0.000000	-10.000000	0.066667	-5.333333	-7.500000	1023.000000	1023.000000	2046.000000
19.180000	-0.039773	-23.505960	-5.915041	-8.759899	-5.880809	-2.950212	0.000000	-10.000000	0.058333	-5.083333	-9.333333	1023.000000	1023.000000	2046.000000
19.200001	-0.039438	-23.307627	-5.904329	-8.686694	-5.772727	-2.943877	0.000000	-10.000000	0.058333	-4.850000	-11.000000	1023.000000	1023.000000	2046.000000
19.219999	-0.039264	-23.204790	-5.824852	-8.779005	-5.764249	-2.836684	0.000000	-10.000000	0.066667	-4.666667	-12.666667	1023.000000	1023.000000	2046.000000
19.240000	-0.038956	-23.022762	-5.797758	-8.694061	-5.672575	-2.858367	0.000000	-10.000000	0.075000	-4.533333	-14.166667	1023.000000	1023.000000	2046.000000
19.260000	-0.038886	-22.981901	-5.757125	-8.767971	-5.673930	-2.782877	0.000000	-10.000000	0.083333	-4.416667	-15.833333	1023.000000	1023.000000	2046.000000
19.280001	-0.038545	-22.780121	-5.788566	-8.680314	-5.531978	-2.779263	0.000000	-10.000000	0.066667	-4.300000	-17.166666	1023.000000	1023.000000	2046.000000
19.299999	-0.038434	-22.714249	-5.724195	-8.734192	-5.537749	-2.718113	0.000000	-10.000000	0.058333	-4.133333	-18.666666	1023.000000	1023.000000	2046.000000
19.320000	-0.038156	-22.550138	-5.732199	-8.698978	-5.442367	-2.676595	0.000000	-10.000000	0.050000	-3.883333	-20.000000	1023.000000	1023.000000	2046.000000
19.340000	-0.038079	-22.504509	-5.710461	-8.680624	-5.445105	-2.668321	0.000000	-10.000000	0.050000	-3.616667	-21.333334	1023.000000	1023.000000	2046.000000
19.360001	-0.037734	-22.300531	-5.681596	-8.682258	-5.366733	-2.569945	0.000000	-10.000000	0.058333	-3.316667	-22.500000	1023.000000	1023.000000	2046.000000
19.379999	-0.037811	-22.346207	-5.693071	-8.654740	-5.375048	-2.623348	0.000000	-10.000000	0.058333	-3.033333	-23.500000	1023.000000	1023.000000	2046.000000
19.400000	-0.037481	-22.151161	-5.612424	-8.626370	-5.336672	-2.575694	0.000000	-10.000000	0.058333	-2.783333	-24.500000	1023.000000	1023.000000	2046.000000
19.420000	-0.037468	-22.143688	-5.602379	-8.675171	-5.329874	-2.536265	0.000000	-10.000000	0.050000	-2.516667	-25.500000	1023.000000	1023.000000	2046.000000
19.440001	-0.037187	-21.977423	-5.558047	-8.637684	-5.290483	-2.491208	0.000000	-10.000000	0.050000	-2.266667	-26.333334	1023.000000	1023.000000	2046.000000
19.459999	-0.037076	-21.912111	-5.548028	-8.684491	-5.239741	-2.439850	0.000000	-10.000000	0.050000	-1.816667	-26.833334	1023.000000	1023.000000	2046.000000
19.480000	-0.036786	-21.740709	-5.549508	-8.724957	-5.150762	-2.315482	0.000000	-10.000000	0.050000	-1.066667	-27.000000	1023.000000	1023.000000	2046.000000
19.500000	-0.036497	-21.569498	-5.485146	-8.636566	-5.098555	-2.349231	0.000000	-10.000000	0.058333	-0.416667	-27.000000	1023.000000	1023.000000	2046.000000
19.520000	-0.036366	-21.492453	-5.457077	-8.666659	-5.089745	-2.278971	0.000000	-10.000000	0.058333	0.000000	-27.000000	1023.000000	1023.000000	2046.000000
19.540001	-0.035925	-21.231455	-5.365968	-8.631784	-5.010690	-2.223012	0.000000	-10.000000	0.058333	0.683333	-27.000000	1023.000000	1023.000000	2046.000000
19.559999	-0.035527	-20.996517	-5.289904	-8.608190	-4.963295	-2.135129	0.000000	-10.000000	0.050000	1.816667	-27.000000	1023.000000	1023.000000	2046.000000
19.580000	-0.034999	-20.684566	-5.224735	-8.569801	-4.848074	-2.041955	0.000000	-10.000000	0.041667	3.316667	-27.000000	1023.000000	1023.000000	2046.000000
19.600000	-0.034566	-20.428795	-5.185483	-8.541200	-4.743001	-1.959111	0.000000	-10.000000	0.025000	4.433333	-27.000000	1023.000000	1023.000000	2046.000000
19.620001	-0.034122	-20.165943	-5.094697	-8.465588	-4.714403	-1.891254	0.000000	-10.000000	0.008333	5.300000	-27.000000	1023.000000	1023.000000	2046.000000
19.639999	-0.033710	-19.922400	-5.041495	-8.418756	-4.621336	-1.840812	0.000000	-10.000000	0.000000	5.933333	-27.000000	1023.000000	1023.000000	2046.000000
19.660000	-0.033245	-19.647652	-4.999921	-8.353383	-4.512070	-1.782277	0.000000	-10.000000	0.000000	6.350000	-27.000000	1023.000000	1023.000000	2046.000000
19.680000	-0.032753	-19.356781	-4.837444	-8.298848	-4.536664	-1.683825	0.000000	-10.000000	0.000000	6.716667	-27.000000	1023.000000	1023.000000	2046.000000
19.700001	-0.032212	-19.037006	-4.739815	-8.241106	-4.428610	-1.627475	0.000000	-10.000000	0.000000	7.200000	-27.000000	1023.000000	1023.000000	2046.000000
19.719999	-0.031929	-18.869913	-4.756835	-8.178900	-4.324802	-1.609378	0.000000	-10.000000	0.000000	7.700000	-27.000000	1023.000000	1023.000000	2046.000000
19.740000	-0.031436	-18.578951	-4.691624	-8.172365	-4.262585	-1.452376	0.000000	-10.000000	0.000000	8.116667	-27.000000	1023.000000	1023.000000	2046.000000
19.760000	-0.031838	-18.816288	-4.753388	-8.201657	-4.331620	-1.529622	0.000000	-10.000000	0.000000	8.533334	-18.833334	1023.000000	1023.000000	2046.000000
19.780001	-0.032200	-19.030254	-4.811600	-8.306211	-4.391583	-1.520859	0.000000	-10.000000	0.000000	9.300000	2.166667	1023.000000	1023.000000	2046.000000
19.799999	-0.032664	-19.304569	-4.928116	-8.368820	-4.396248	-1.611385	0.000000	-10.000000	0.000000	10.000000	23.166666	1023.000000	1023.000000	2046.000000
19.820000	-0.033121	-19.574419	-4.909500	-8.504083	-4.526092	-1.634745	0.000000	-10.000000	0.000000	10.450000	36.000000	1023.000000	1023.000000	2046.000000
19.840000	-0.032749	-19.354662	-4.895891	-8.500162	-4.364913	-1.593696	0.000000	-10.000000	0.000000	10.450000	36.000000	1023.000000	1023.000000	2046.000000
19.860001	-0.031980	-18.900461	-4.738613	-8.452046	-4.226908	-1.482894	0.000000	-10.000000	0.000000	10.450000	36.000000	1023.000000	1023.000000	2046.000000
19.879999	-0.031571	-18.658438	-4.752923	-8.422893	-4.102842	-1.379780	0.000000	-10.000000	-0.008333	10.600000	37.000000	1023.000000	1023.000000	2046.000000
19.900000	-0.031550	-18.646036	-4.827044	-8.455282	-4.077912	-1.285799	0.000000	-10.000000	-0.016667	10.883333	39.333332	1023.000000	1023.000000	2046.000000
19.920000	-0.031583	-18.665298	-4.944534	-8.456849	-4.014881	-1.249034	0.000000	-10.000000	-0.033333	11.416667	42.666668	1023.000000	1023.000000	2046.000000
19.940001	-0.032581	-19.255110	-5.065406	-8.515104	-4.233637	-1.440963	0.000000	-10.000000	-0.058333	11.983334	46.333332	1023.000000	1023.000000	2046.000000
19.959999	-0.033896	-20.032555	-5.213137	-8.551617	-4.474219	-1.793581	0.000000	-10.000000	-0.083333	12.816667	50.166668	1023.000000	1023.000000	2046.000000
19.980000	-0.036396	-21.510199	-5.560935	-8.864658	-4.863286	-2.221319	0.000000	-10.000000	-0.100000	13.750000	54.500000	1023.000000	1023.000000	2046.000000
20.000000	-0.038863	-22.967966	-5.954448	-9.165768	-5.201762	-2.645988	0.000000	-10.000000	-0.100000	14.566667	59.000000	1023.000000	1023.000000	2046.000000
20.020000	-0.040568	-23.975710	-6.231459	-9.361337	-5.452137	-2.930776	0.000000	-10.000000	-0.083333	15.033334	63.666668	1023.000000	1023.000000	2046.000000
20.040001	-0.041200	-24.349277	-6.244129	-9.380059	-5.629814	-3.095275	0.000000	-10.000000	-0.083333	14.966667	68.500000	1023.000000	1023.000000	2046.000000
20.059999	-0.041352	-24.439199	-6.340973	-9.284886	-5.631001	-3.182339	0.000000	-10.000000	-0.066667	14.983334	73.500000	1023.000000	1023.000000	2046.000000
20.080000	-0.040951	-24.201813	-6.207800	-9.119434	-5.696020	-3.178558	0.000000	-10.000000	-0.083333	14.916667	78.500000	1023.000000	1023.000000	2046.000000
20.100000	-0.040633	-24.013935	-6.219698	-8.895070	-5.693337	-3.205829	0.000000	-10.000000	-0.091667	15.383334	83.500000	1023.000000	1023.000000	2046.000000
20.120001	-0.039784	-23.512268	-6.073136	-8.686679	-5.652189	-3.100265	0.000000	-10.000000	-0.108333	15.683333	88.666664	1023.000000	1023.000000	2046.000000
20.139999	-0.039181	-23.155867	-6.075743	-8.516343	-5.570616	-2.993165	0.000000	-10.000000	-0.108333	16.183334	94.000000	1023.000000	1023.000000	2046.000000
20.160000	-0.038255	-22.608784	-5.868383	-8.311499	-5.544814	-2.884089	0.000000	-10.000000	-0.116667	16.216667	99.333336	1023.000000	1023.000000	2046.000000
20.180000	-0.037564	-22.200506	-5.851315	-8.187147	-5.432175	-2.729870	0.000000	-10.000000	-0.125000	16.483334	104.833336	1023.000000	1023.000000	2046.000000
20.200001	-0.036814	-21.757113	-5.783747	-8.014817	-5.341719	-2.616830	0.000000	-10.000000	-0.133333	16.550001	110.166664	1023.000000	1023.000000	2046.000000
20.219999	-0.035864	-21.195385	-5.732963	-7.888010	-5.112689	-2.461723	0.000000	-10.000000	-0.116667	17.016668	115.833336	1023.000000	1023.000000	2046.000000
20.240000	-0.034808	-20.571297	-5.536641	-7.802669	-5.009339	-2.222647	0.000000	-10.000000	-0.125000	17.300001	121.500000	1023.000000	1023.000000	2046.000000
20.260000	-0.033247	-19.649261	-5.364923	-7.560909	-4.721595	-2.001835	0.000000	-10.000000	-0.133333	17.616667	125.500000	1023.000000	1023.000000	2046.000000
20.280001	-0.031435	-18.578262	-5.005550	-7.259683	-4.588642	-1.724388	0.000000	-10.000000	-0.158333	17.700001	131.166672	1023.000000	1023.000000	2046.000000
20.299999	-0.029753	-17.584217	-4.725972	-7.011838	-4.348152	-1.498255	0.000000	-10.000000	-0.175000	18.033333	136.833328	1023.000000	1023.000000	2046.000000
20.320000	-0.028313	-16.732771	-4.539911	-6.875301	-4.071619	-1.245940	0.000000	-10.000000	-0.183333	18.500000	144.666672	1023.000000	1023.000000	2046.000000
20.340000	-0.027065	-15.995387	-4.317862	-6.759886	-3.866579	-1.051061	0.000000	-10.000000	-0.191667	18.816668	151.000000	1023.000000	1023.000000	2046.000000
20.360001	-0.026148	-15.453683	-4.205098	-6.668773	-3.621850	-0.957962	0.000000	-10.000000	-0.183333	19.000000	157.333328	1023.000000	1023.000000	2046.000000
20.379999	-0.025573	-15.113641	-4.101021	-6.741233	-3.494616	-0.776771	0.000000	-10.000000	-0.191667	19.000000	163.666672	1023.000000	1023.000000	2046.000000
20.400000	-0.025369	-14.992974	-4.098823	-6.765489	-3.362856	-0.765807	0.000000	-10.000000	-0.191667	19.483334	170.000000	1023.000000	1023.000000	2046.000000
20.420000	-0.025295	-14.949265	-4.062432	-6.859909	-3.326937	-0.699988	0.000000	-10.000000	-0.208333	19.750000	176.500000	1023.000000	1023.000000	2046.000000
20.440001	-0.024872	-14.699605	-3.943748	-6.919410	-3.232521	-0.603927	0.000000	-10.000000	-0.216667	20.300001	183.000000	1023.000000	1023.000000	2046.000000
20.459999	-0.024585	-14.529660	-3.924390	-6.964167	-3.110887	-0.530217	0.000000	-10.000000	-0.216667	20.616667	189.666672	1023.000000	1023.000000	2046.000000
20.480000	-0.024250	-14.331837	-3.844720	-7.045904	-3.030902	-0.410311	0.000000	-10.000000	-0.225000	20.933334	196.500000	1023.000000	1023.000000	2046.000000
20.500000	-0.023743	-14.031816	-3.821533	-7.032820	-2.853374	-0.324089	0.000000	-10.000000	-0.250000	21.250000	203.500000	1023.000000	1023.000000	2046.000000
20.520000	-0.023091	-13.646889	-3.668025	-7.085799	-2.762466	-0.130599	0.000000	-10.000000	-0.250000	21.516666	210.500000	1023.000000	1023.000000	2046.000000
20.540001	-0.022153	-13.092128	-3.501185	-6.982150	-2.570235	-0.038557	0.000000	-10.000000	-0.241667	21.850000	217.666672	1023.000000	1023.000000	2046.000000
20.559999	-0.021330	-12.606307	-3.418204	-6.925534	-2.373674	0.111105	0.000000	-10.000000	-0.225000	21.950001	224.833328	1023.000000	1023.000000	2046.000000
20.580000	-0.020282	-11.986865	-3.192284	-6.788905	-2.251738	0.246062	0.000000	-10.000000	-0.241667	22.133333	232.166672	1023.000000	1023.000000	2046.000000
20.600000	-0.019195	-11.344420	-3.041285	-6.646552	-2.045402	0.388819	0.000000	-10.000000	-0.250000	22.233334	239.500000	1023.000000	1023.000000	2046.000000
20.620001	-0.018008	-10.642715	-2.831272	-6.519839	-1.888122	0.596517	0.000000	-10.000000	-0.250000	22.583334	246.833328	1023.000000	1023.000000	2046.000000
20.639999	-0.016815	-9.937651	-2.709162	-6.350438	-1.632184	0.754134	0.000000	-10.000000	-0.250000	22.433334	254.333328	1023.000000	1023.000000	2046.000000
20.660000	-0.015750	-9.308396	-2.539963	-6.230814	-1.498146	0.960526	0.000000	-10.000000	-0.258333	22.416668	261.833344	1023.000000	1023.000000	2046.000000
20.680000	-0.014338	-8.473604	-2.316615	-6.030268	-1.285816	1.159094	0.000000	-10.000000	-0.258333	22.133333	269.500000	1023.000000	1023.000000	2046.000000
20.700001	-0.013256	-7.834148	-2.131639	-5.882263	-1.124206	1.303960	0.000000	-10.000000	-0.258333	22.166666	276.833344	1023.000000	1023.000000	2046.000000
20.719999	-0.012049	-7.120912	-1.905551	-5.745530	-0.980187	1.510356	0.000000	-10.000000	-0.250000	22.299999	284.166656	1023.000000	1023.000000	2046.000000
20.740000	-0.010911	-6.448201	-1.831035	-5.555460	-0.740260	1.678553	0.000000	-10.000000	-0.250000	22.383333	291.500000	1023.000000	1023.000000	2046.000000
20.760000	-0.009762	-5.769426	-1.650090	-5.395828	-0.590063	1.866555	0.000000	-10.000000	-0.250000	22.466667	299.000000	1023.000000	1023.000000	2046.000000
20.780001	-0.008534	-5.043418	-1.538278	-5.164659	-0.335690	1.995209	0.000000	-10.000000	-0.250000	22.366667	306.500000	1023.000000	1023.000000	2046.000000
20.799999	-0.007692	-4.546078	-1.373083	-5.054582	-0.273019	2.154605	0.000000	-10.000000	-0.250000	22.416668	314.000000	1023.000000	1023.000000	2046.000000
20.820000	-0.006382	-3.771534	-1.178330	-4.809742	-0.058334	2.274872	0.000000	-10.000000	-0.250000	22.516668	321.500000	1023.000000	1023.000000	2046.000000
20.840000	-0.005461	-3.227622	-1.055294	-4.723938	0.081758	2.469851	0.000000	-10.000000	-0.258333	22.616667	329.166656	1023.000000	1023.000000	2046.000000
20.860001	-0.004214	-2.490240	-0.850568	-4.480064	0.243812	2.596581	0.000000	-10.000000	-0.258333	22.750000	336.666656	1023.000000	1023.000000	2046.000000
20.879999	-0.003255	-1.923714	-0.748290	-4.358193	0.412706	2.770063	0.000000	-10.000000	-0.275000	22.833334	344.333344	1023.000000	1023.000000	2046.000000
20.900000	-0.002139	-1.264337	-0.532354	-4.219320	0.521592	2.965744	0.000000	-10.000000	-0.283333	23.183334	351.833344	1023.000000	1023.000000	2046.000000
20.920000	-0.001244	-0.735109	-0.427448	-4.052310	0.662260	3.082389	0.000000	-10.000000	-0.316667	23.366667	359.500000	1023.000000	1023.000000	2046.000000
20.940001	-0.000202	-0.119250	-0.257216	-3.966136	0.783404	3.320699	0.000000	-10.000000	-0.333333	23.799999	367.166656	1023.000000	1023.000000	2046.000000
20.959999	0.001079	0.637671	-0.092561	-3.651803	1.003322	3.378712	0.000000	-10.000000	-0.358333	24.066668	375.000000	1023.000000	1023.000000	2046.000000
20.980000	0.002109	1.246203	0.095639	-3.590109	1.120631	3.620043	0.000000	-10.000000	-0.375000	24.550001	383.000000	1023.000000	1023.000000	2046.000000
21.000000	0.003409	2.014989	0.341393	-3.338504	1.249405	3.762695	0.000000	-10.000000	-0.391667	24.950001	391.166656	1023.000000	1023.000000	2046.000000
21.020000	0.004065	2.402580	0.415870	-3.235988	1.347975	3.874722	0.000000	-10.000000	-0.400000	25.200001	399.500000	1023.000000	1023.000000	2046.000000
21.040001	0.004776	2.822881	0.528357	-3.146008	1.436074	4.004457	0.000000	-10.000000	-0.400000	25.316668	407.833344	1023.000000	1023.000000	2046.000000
21.059999	0.004949	2.924778	0.469002	-3.046535	1.494237	4.008074	0.000000	-10.000000	-0.408333	25.266668	416.333344	1023.000000	1023.000000	2046.000000
21.080000	0.005428	3.207769	0.566394	-2.982432	1.538357	4.085451	0.000000	-10.000000	-0.416667	25.633335	424.666656	1023.000000	1023.000000	2046.000000
21.100000	0.006862	4.055349	0.811274	-2.847633	1.761636	4.330071	0.000000	-10.000000	-0.416667	26.083334	433.333344	1023.000000	1023.000000	2046.000000
21.120001	0.007845	4.636541	0.913025	-2.651704	1.944635	4.430585	0.000000	-10.000000	-0.408333	26.550001	441.833344	1023.000000	1023.000000	2046.000000
21.139999	0.009169	5.419071	1.105747	-2.389523	2.067689	4.635159	0.000000	-10.000000	-0.408333	26.833334	450.666656	1023.000000	1023.000000	2046.000000
21.160000	0.009881	5.839890	1.166353	-2.168372	2.133644	4.708266	0.000000	-10.000000	-0.408333	26.883333	459.500000	1023.000000	1023.000000	2046.000000
21.180000	0.010407	6.150646	1.299320	-2.137526	2.151292	4.837560	0.000000	-10.000000	-0.425000	27.033333	468.500000	1023.000000	1023.000000	2046.000000
21.200001	0.010103	5.970656	1.258454	-2.065307	2.116557	4.660953	0.000000	-10.000000	-0.433333	27.016666	477.500000	1023.000000	1023.000000	2046.000000
21.219999	0.008910	5.265625	1.278650	-2.078351	1.765432	4.299894	0.000000	-10.000000	-0.441667	27.116667	486.500000	1023.000000	1023.000000	2046.000000
21.240000	0.006633	3.919849	1.011296	-2.182843	1.325084	3.766312	0.000000	-10.000000	-0.433333	27.016666	495.500000	1023.000000	1023.000000	2046.000000
21.260000	0.004479	2.647115	0.681290	-2.374262	0.964874	3.375213	0.000000	-10.000000	-0.416667	26.700001	504.500000	1023.000000	1023.000000	2046.000000
21.280001	0.003518	2.078868	0.614376	-2.402522	0.729188	3.137825	0.000000	-10.000000	-0.408333	26.366667	513.500000	1023.000000	1023.000000	2046.000000
21.299999	0.003340	1.974064	0.619195	-2.383365	0.634192	3.104043	0.000000	-10.000000	-0.400000	26.183334	522.333313	1023.000000	1023.000000	2046.000000
21.320000	0.003863	2.282893	0.778946	-2.067020	0.589279	2.981688	0.000000	-10.000000	-0.400000	26.133333	531.166687	1023.000000	1023.000000	2046.000000
21.340000	0.004586	2.710588	0.873202	-1.797382	0.638664	2.996103	0.000000	-10.000000	-0.400000	26.100000	540.000000	1023.000000	1023.000000	2046.000000
21.360001	0.005503	3.252065	1.095116	-1.470206	0.583938	3.043218	0.000000	-10.000000	-0.400000	26.083334	548.833313	1023.000000	1023.000000	2046.000000
21.379999	0.006546	3.868744	1.258644	-1.176911	0.658924	3.128087	0.000000	-10.000000	-0.400000	26.250000	557.500000	1023.000000	1023.000000	2046.000000
21.400000	0.007734	4.570824	1.458664	-0.885946	0.742305	3.255801	0.000000	-10.000000	-0.400000	26.200001	566.166687	1023.000000	1023.000000	2046.000000
21.420000	0.008809	5.206035	1.626774	-0.631001	0.838686	3.371576	0.000000	-10.000000	-0.400000	26.066668	575.000000	1023.000000	1023.000000	2046.000000
21.440001	0.009811	5.798583	1.757068	-0.381680	0.941197	3.481998	0.000000	-10.000000	-0.391667	25.650000	583.666687	1023.000000	1023.000000	2046.000000
21.459999	0.010933	6.461233	1.925307	-0.135081	1.040200	3.630807	0.000000	-10.000000	-0.383333	25.283333	592.333313	1023.000000	1023.000000	2046.000000
21.480000	0.012076	7.136848	2.098269	0.031682	1.176248	3.830650	0.000000	-10.000000	-0.383333	25.049999	600.666687	1023.000000	1023.000000	2046.000000
21.500000	0.013323	7.873712	2.202281	0.238411	1.413515	4.019506	0.000000	-10.000000	-0.383333	24.716667	609.166687	1023.000000	1023.000000	2046.000000
21.520000	0.014922	8.818727	2.448742	0.459935	1.614631	4.295419	0.000000	-10.000000	-0.375000	24.716667	617.500000	1023.000000	1023.000000	2046.000000
21.540001	0.016287	9.625636	2.648474	0.731266	1.761459	4.484437	0.000000	-10.000000	-0.383333	24.616667	625.833313	1023.000000	1023.000000	2046.000000
21.559999	0.018379	10.862160	2.925437	1.110401	2.051978	4.774343	0.000000	-10.000000	-0.391667	25.016666	634.000000	1023.000000	1023.000000	2046.000000
21.580000	0.020189	11.931961	3.246284	1.364093	2.272407	5.049178	0.000000	-10.000000	-0.400000	25.333334	642.333313	1023.000000	1023.000000	2046.000000
21.600000	0.021979	12.989331	3.518529	1.631208	2.553565	5.286028	0.000000	-10.000000	-0.383333	25.350000	650.666687	1023.000000	1023.000000	2046.000000
21.620001	0.023344	13.796246	3.762905	1.755382	2.763217	5.514741	0.000000	-10.000000	-0.366667	25.133333	659.333313	1023.000000	1023.000000	2046.000000
21.639999	0.024219	14.313195	3.836169	1.867169	3.018011	5.591846	0.000000	-10.000000	-0.358333	24.550001	667.666687	1023.000000	1023.000000	2046.000000
21.660000	0.024670	14.579827	3.885828	1.893610	3.172795	5.627594	0.000000	-10.000000	-0.333333	24.133333	676.000000	1023.000000	1023.000000	2046.000000
21.680000	0.024884	14.706163	3.955848	1.810766	3.239483	5.700067	0.000000	-10.000000	-0.316667	23.733334	684.000000	1023.000000	1023.000000	2046.000000
21.700001	0.025376	14.997387	3.994522	1.885942	3.404109	5.712814	0.000000	-10.000000	-0.316667	23.566668	692.000000	1023.000000	1023.000000	2046.000000
21.719999	0.025978	15.352801	4.052711	1.835720	3.585786	5.878584	0.000000	-10.000000	-0.333333	23.883333	700.000000	1023.000000	1023.000000	2046.000000
21.740000	0.026734	15.799767	4.207994	1.934759	3.682662	5.974353	0.000000	-10.000000	-0.350000	24.050001	708.000000	1023.000000	1023.000000	2046.000000
21.760000	0.027506	16.256029	4.348641	1.936822	3.840549	6.130018	0.000000	-10.000000	-0.358333	24.550001	716.000000	1023.000000	1023.000000	2046.000000
21.780001	0.028493	16.839094	4.454565	2.023798	4.078219	6.282514	0.000000	-10.000000	-0.366667	24.650000	724.000000	1023.000000	1023.000000	2046.000000
21.799999	0.029478	17.421238	4.624936	2.158851	4.228294	6.409156	0.000000	-10.000000	-0.383333	24.916666	732.166687	1023.000000	1023.000000	2046.000000
21.820000	0.031077	18.366323	4.875637	2.303589	4.503153	6.683944	0.000000	-10.000000	-0.391667	25.049999	740.500000	1023.000000	1023.000000	2046.000000
21.840000	0.032054	18.944063	5.063888	2.453981	4.605826	6.820368	0.000000	-10.000000	-0.391667	25.166666	748.833313	1023.000000	1023.000000	2046.000000
21.860001	0.033805	19.978466	5.320963	2.673037	4.906014	7.078453	0.000000	-10.000000	-0.383333	25.116667	757.333313	1023.000000	1023.000000	2046.000000
21.879999	0.034917	20.636244	5.440375	2.821362	5.120801	7.253706	0.000000	-10.000000	-0.375000	24.933334	765.666687	1023.000000	1023.000000	2046.000000
21.900000	0.036517	21.581717	5.676186	3.081634	5.382235	7.441662	0.000000	-10.000000	-0.375000	24.650000	774.000000	1023.000000	1023.000000	2046.000000
21.920000	0.037548	22.190773	5.859060	3.176450	5.490197	7.665066	0.000000	-10.000000	-0.375000	24.700001	782.166687	1023.000000	1023.000000	2046.000000
21.940001	0.039118	23.118752	6.093234	3.447427	5.733930	7.844162	0.000000	-10.000000	-0.366667	24.533333	790.500000	1023.000000	1023.000000	2046.000000
21.959999	0.040217	23.768299	6.274639	3.578964	5.878732	8.035963	0.000000	-10.000000	-0.358333	24.516666	798.833313	1023.000000	1023.000000	2046.000000
21.980000	0.041747	24.672647	6.482303	3.839849	6.149491	8.201004	0.000000	-10.000000	-0.350000	24.200001	807.000000	1023.000000	1023.000000	2046.000000
22.000000	0.042680	25.223825	6.636908	4.003717	6.259164	8.324037	0.000000	-10.000000	-0.350000	23.866667	815.000000	1023.000000	1023.000000	2046.000000
22.020000	0.044184	26.112492	6.870951	4.210845	6.484136	8.546561	0.000000	-10.000000	-0.350000	23.833334	823.000000	1023.000000	1023.000000	2046.000000
22.040001	0.044942	26.560658	7.027425	4.370202	6.546340	8.616692	0.000000	-10.000000	-0.350000	23.883333	831.000000	1023.000000	1023.000000	2046.000000
22.059999	0.046374	27.406986	7.245451	4.546813	6.764181	8.850541	0.000000	-10.000000	-0.341667	23.900000	839.000000	1023.000000	1023.000000	2046.000000
22.080000	0.047268	27.935656	7.367136	4.750350	6.920440	8.897730	0.000000	-10.000000	-0.325000	23.650000	847.000000	1023.000000	1023.000000	2046.000000
22.100000	0.048568	28.703907	7.583745	4.865564	7.127614	9.126984	0.000000	-10.000000	-0.308333	23.266666	855.000000	1023.000000	1023.000000	2046.000000
22.120001	0.049767	29.412357	7.833273	5.035619	7.273512	9.269953	0.000000	-10.000000	-0.291667	23.000000	862.833313	1023.000000	1023.000000	2046.000000
22.139999	0.051079	30.187771	8.042082	5.240564	7.464883	9.440242	0.000000	-10.000000	-0.275000	22.500000	870.500000	1023.000000	1023.000000	2046.000000
22.160000	0.052205	30.853420	8.213870	5.441226	7.638389	9.559935	0.000000	-10.000000	-0.258333	22.283335	878.000000	1023.000000	1023.000000	2046.000000
22.180000	0.053321	31.512968	8.295058	5.587105	7.875102	9.755703	0.000000	-10.000000	-0.233333	22.000000	885.500000	1023.000000	1023.000000	2046.000000
22.200001	0.054158	32.007336	8.494076	5.713522	7.904155	9.895581	0.000000	-10.000000	-0.233333	21.750000	893.000000	1023.000000	1023.000000	2046.000000
22.219999	0.055576	32.845356	8.713818	5.839977	8.136565	10.154996	0.000000	-10.000000	-0.233333	21.733334	900.333313	1023.000000	1023.000000	2046.000000
22.240000	0.056835	33.589672	8.878647	6.103202	8.299104	10.308719	0.000000	-10.000000	-0.266667	21.833334	907.666687	1023.000000	1023.000000	2046.000000
22.260000	0.057514	33.990902	8.943640	6.338318	8.326159	10.382784	0.000000	-10.000000	-0.275000	22.350000	914.833313	1023.000000	1023.000000	2046.000000
22.280001	0.057886	34.210846	8.965868	6.482265	8.379373	10.383341	0.000000	-10.000000	-0.275000	22.316668	922.333313	1023.000000	1023.000000	2046.000000
22.299999	0.057892	34.213955	9.030279	6.478014	8.318459	10.387202	0.000000	-10.000000	-0.266667	22.350000	929.666687	1023.000000	1023.000000	2046.000000
22.320000	0.057382	33.912594	9.047460	6.490418	8.190189	10.184526	0.000000	-10.000000	-0.241667	21.850000	937.166687	1023.000000	1023.000000	2046.000000
22.340000	0.055594	32.856209	8.902397	6.344568	7.829246	9.779997	0.000000	-10.000000	-0.225000	21.050001	944.500000	1023.000000	1023.000000	2046.000000
22.360001	0.053081	31.371010	8.550496	6.206728	7.395156	9.218629	0.000000	-10.000000	-0.191667	19.900000	951.666687	1023.000000	1023.000000	2046.000000
22.379999	0.050464	29.824268	8.210724	5.925942	6.908157	8.779445	0.000000	-10.000000	-0.175000	18.766666	958.500000	1023.000000	1023.000000	2046.000000
22.400000	0.048897	28.898045	8.009654	5.776227	6.622841	8.489323	0.000000	-10.000000	-0.166667	18.083334	965.000000	1023.000000	1023.000000	2046.000000
22.420000	0.048288	28.538319	7.968138	5.783226	6.454940	8.332015	0.000000	-10.000000	-0.175000	18.166666	971.333313	1023.000000	1023.000000	2046.000000
22.440001	0.048285	28.536728	7.990297	5.945716	6.378876	8.221840	0.000000	-10.000000	-0.191667	18.400000	977.500000	1023.000000	1023.000000	2046.000000
22.459999	0.048591	28.717154	8.173857	6.126796	6.240289	8.176212	0.000000	-10.000000	-0.200000	18.600000	983.500000	1023.000000	1023.000000	2046.000000
22.480000	0.049150	29.047522	8.262875	6.429611	6.243353	8.111682	0.000000	-10.000000	-0.200000	18.566668	989.500000	1023.000000	1023.000000	2046.000000
22.500000	0.049643	29.338737	8.387751	6.515390	6.223029	8.212566	0.000000	-10.000000	-0.175000	18.150002	995.500000	1023.000000	1023.000000	2046.000000
22.520000	0.050401	29.787161	8.532569	6.774467	6.251090	8.229035	0.000000	-10.000000	-0.150000	17.800001	1001.500000	1023.000000	1023.000000	2046.000000
22.540001	0.050983	30.131248	8.650140	6.924872	6.262434	8.293802	0.000000	-10.000000	-0.116667	17.100000	1007.500000	1023.000000	1023.000000	2046.000000
22.559999	0.051649	30.524841	8.737899	7.084974	6.358105	8.343864	0.000000	-10.000000	-0.108333	16.816668	1013.500000	1023.000000	1023.000000	2046.000000
22.580000	0.052461	31.004307	8.856007	7.224492	6.463725	8.460084	0.000000	-10.000000	-0.108333	16.766666	1019.166687	1023.000000	1023.000000	2046.000000
22.600000	0.053088	31.374849	8.874966	7.347021	6.613267	8.539595	0.000000	-10.000000	-0.116667	16.833334	1024.833374	1023.000000	1023.000000	2046.000000
22.620001	0.054067	31.953623	9.035983	7.447446	6.745568	8.724626	0.000000	-10.000000	-0.116667	16.666666	1030.500000	1023.000000	1023.000000	2046.000000
22.639999	0.055064	32.542618	9.079490	7.576063	6.981154	8.905910	0.000000	-10.000000	-0.100000	16.083334	1036.166626	1023.000000	1023.000000	2046.000000
22.660000	0.056203	33.216049	9.316863	7.789757	7.057022	9.052406	0.000000	-10.000000	-0.075000	15.516666	1041.666626	1023.000000	1023.000000	2046.000000
22.680000	0.057698	34.099350	9.562500	7.926212	7.245701	9.364939	0.000000	-10.000000	-0.058333	15.050000	1046.833374	1023.000000	1023.000000	2046.000000
22.700001	0.059287	35.038845	9.772765	8.261921	7.517914	9.486244	0.000000	-10.000000	-0.041667	14.633333	1052.000000	1023.000000	1023.000000	2046.000000
22.719999	0.060435	35.716896	10.001288	8.338769	7.656243	9.720596	0.000000	-10.000000	-0.041667	13.916667	1057.000000	1023.000000	1023.000000	2046.000000
22.740000	0.061646	36.432934	10.189838	8.531476	7.887403	9.824218	0.000000	-10.000000	-0.041667	13.050000	1061.666626	1023.000000	1023.000000	2046.000000
22.760000	0.061975	36.626968	10.248200	8.555072	7.981480	9.842214	0.000000	-10.000000	-0.041667	12.083333	1066.333374	1023.000000	1023.000000	2046.000000
22.780001	0.062176	36.746143	10.202880	8.522420	8.145371	9.875471	0.000000	-10.000000	-0.025000	11.016666	1070.500000	1023.000000	1023.000000	2046.000000
22.799999	0.061985	36.632904	10.207613	8.371672	8.129699	9.923922	0.000000	-10.000000	-0.008333	9.766666	1074.500000	1023.000000	1023.000000	2046.000000
22.820000	0.061962	36.619778	10.216721	8.305877	8.178121	9.919058	0.000000	-10.000000	0.000000	8.133333	1077.833374	1023.000000	1023.000000	2046.000000
22.840000	0.061801	36.524109	10.233344	8.227618	8.150316	9.912832	0.000000	-10.000000	0.008333	6.266667	1080.833374	1023.000000	1023.000000	2046.000000
22.860001	0.062103	36.702915	10.223961	8.144032	8.339131	9.995793	0.000000	-10.000000	0.025000	4.200000	1083.333374	1023.000000	1023.000000	2046.000000
22.879999	0.061968	36.623276	10.262205	8.059235	8.295309	10.006527	0.000000	-10.000000	0.041667	1.550000	1085.000000	1023.000000	1023.000000	2046.000000
22.900000	0.062301	36.820084	10.390745	8.037272	8.323906	10.068161	0.000000	-10.000000	0.066667	-0.833333	1085.833374	1023.000000	1023.000000	2046.000000
22.920000	0.062486	36.928967	10.376365	8.007235	8.400165	10.145205	0.000000	-10.000000	0.066667	-3.033333	1086.000000	1023.000000	1023.000000	2046.000000
22.940001	0.062910	37.180038	10.465073	8.092626	8.497867	10.124475	0.000000	-10.000000	0.083333	-4.800000	1086.000000	1023.000000	1023.000000	2046.000000
22.959999	0.063136	37.313248	10.483899	8.144849	8.518988	10.165513	0.000000	-10.000000	0.091667	-6.783334	1086.000000	1023.000000	1023.000000	2046.000000
22.980000	0.063396	37.466743	10.543694	8.119171	8.535289	10.268587	0.000000	-10.000000	0.116667	-8.750000	1086.000000	1023.000000	1023.000000	2046.000000
23.000000	0.063616	37.596863	10.543848	8.227881	8.585020	10.240112	0.000000	-10.000000	0.125000	-10.283334	1086.000000	1023.000000	1023.000000	2046.000000
23.020000	0.063736	37.667934	10.537954	8.245403	8.622318	10.262259	0.000000	-10.000000	0.133333	-11.500000	1086.000000	1023.000000	1023.000000	2046.000000
23.040001	0.063913	37.772736	10.617223	8.320005	8.569936	10.265571	0.000000	-10.000000	0.158333	-12.433333	1082.500000	1023.000000	1023.000000	2046.000000
23.059999	0.063892	37.760101	10.628002	8.270728	8.507898	10.353472	0.000000	-10.000000	0.191667	-13.716667	1072.833374	1023.000000	1023.000000	2046.000000
23.080000	0.063902	37.766239	10.649471	8.315725	8.498518	10.302526	0.000000	-10.000000	0.216667	-14.683333	1063.166626	1023.000000	1023.000000	2046.000000
23.100000	0.063904	37.767414	10.649943	8.288913	8.485577	10.342982	0.000000	-10.000000	0.233333	-15.883334	1055.333374	1023.000000	1023.000000	2046.000000
23.120001	0.064166	37.922092	10.789647	8.320868	8.440236	10.371342	0.000000	-10.000000	0.250000	-16.733334	1051.833374	1023.000000	1023.000000	2046.000000
23.139999	0.064476	38.105370	10.767386	8.390091	8.538333	10.409562	0.000000	-10.000000	0.291667	-18.000000	1046.333374	1023.000000	1023.000000	2046.000000
23.160000	0.064415	38.069012	10.757748	8.439622	8.509931	10.361711	0.000000	-10.000000	0.341667	-19.233334	1040.333374	1023.000000	1023.000000	2046.000000
23.180000	0.064451	38.090481	10.751505	8.463181	8.480846	10.394947	0.000000	-10.000000	0.383333	-20.516668	1033.833374	1023.000000	1023.000000	2046.000000
23.200001	0.064032	37.842812	10.753857	8.403330	8.279713	10.405911	0.000000	-10.000000	0.416667	-21.750000	1027.000000	1023.000000	1023.000000	2046.000000
23.219999	0.063461	37.505707	10.583174	8.342091	8.193152	10.387292	0.000000	-10.000000	0.450000	-22.900000	1019.666687	1023.000000	1023.000000	2046.000000
23.240000	0.061927	36.598923	10.350688	8.212656	7.859622	10.175958	0.000000	-10.000000	0.483333	-23.933332	1012.000000	1023.000000	1023.000000	2046.000000
23.260000	0.060487	35.747639	10.107065	8.013350	7.628014	9.999207	0.000000	-10.000000	0.525000	-24.733334	1004.000000	1023.000000	1023.000000	2046.000000
23.280001	0.058652	34.663311	9.793429	7.717810	7.379037	9.773036	0.000000	-10.000000	0.541667	-25.750000	995.666687	1023.000000	1023.000000	2046.000000
23.299999	0.057211	33.811790	9.633626	7.471827	7.163354	9.542985	0.000000	-10.000000	0.575000	-26.483334	987.166687	1023.000000	1023.000000	2046.000000
23.320000	0.054996	32.502769	9.383732	7.190632	6.811892	9.116514	0.000000	-10.000000	0.608333	-27.350000	978.333313	1023.000000	1023.000000	2046.000000
23.340000	0.052364	30.946901	9.047663	6.914093	6.358726	8.626420	0.000000	-10.000000	0.641667	-27.833334	969.333313	1023.000000	1023.000000	2046.000000
23.360001	0.048842	28.865528	8.568336	6.517058	5.750324	8.029808	0.000000	-10.000000	0.666667	-28.266666	960.000000	1023.000000	1023.000000	2046.000000
23.379999	0.045679	26.996140	8.038332	6.137858	5.300472	7.519477	0.000000	-10.000000	0.666667	-28.416666	950.500000	1023.000000	1023.000000	2046.000000
23.400000	0.043077	25.458540	7.715165	5.849130	4.815897	7.078348	0.000000	-10.000000	0.683333	-28.583334	941.000000	1023.000000	1023.000000	2046.000000
23.420000	0.041331	24.426542	7.538823	5.685070	4.438346	6.764304	0.000000	-10.000000	0.691667	-28.833334	931.333313	1023.000000	1023.000000	2046.000000
23.440001	0.039822	23.534555	7.380752	5.710986	4.103571	6.339247	0.000000	-10.000000	0.691667	-29.083334	921.833313	1023.000000	1023.000000	2046.000000
23.459999	0.038666	22.851379	7.221297	5.647294	3.846492	6.136298	0.000000	-10.000000	0.691667	-29.083334	912.166687	1023.000000	1023.000000	2046.000000
23.480000	0.037782	22.329359	7.120716	5.644234	3.618762	5.945647	0.000000	-10.000000	0.691667	-29.033333	902.500000	1023.000000	1023.000000	2046.000000
23.500000	0.036788	21.741838	6.974807	5.562087	3.381882	5.823062	0.000000	-10.000000	0.716667	-29.200001	892.666687	1023.000000	1023.000000	2046.000000
23.520000	0.036116	21.344709	6.959648	5.580853	3.175512	5.628697	0.000000	-10.000000	0.733333	-29.550001	883.000000	1023.000000	1023.000000	2046.000000
23.540001	0.035146	20.771317	6.758544	5.491030	3.043503	5.478240	0.000000	-10.000000	0.766667	-30.050001	873.333313	1023.000000	1023.000000	2046.000000
23.559999	0.034756	20.540796	6.776686	5.480716	2.876625	5.406769	0.000000	-10.000000	0.750000	-30.333334	863.166687	1023.000000	1023.000000	2046.000000
23.580000	0.033881	20.023720	6.626461	5.280437	2.740449	5.376372	0.000000	-10.000000	0.725000	-30.366667	852.833313	1023.000000	1023.000000	2046.000000
23.600000	0.033640	19.881199	6.556024	5.339597	2.720683	5.264894	0.000000	-10.000000	0.708333	-30.266666	842.500000	1023.000000	1023.000000	2046.000000
23.620001	0.033272	19.663780	6.426277	5.213005	2.724512	5.299988	0.000000	-10.000000	0.725000	-30.316668	832.500000	1023.000000	1023.000000	2046.000000
23.639999	0.033482	19.787718	6.534361	5.346314	2.623321	5.283722	0.000000	-10.000000	0.766667	-30.483334	822.500000	1023.000000	1023.000000	2046.000000
23.660000	0.033938	20.057537	6.625899	5.455106	2.593901	5.382630	0.000000	-10.000000	0.766667	-30.600000	812.500000	1023.000000	1023.000000	2046.000000
23.680000	0.034325	20.286266	6.713974	5.570097	2.581496	5.420700	0.000000	-10.000000	0.766667	-30.633333	802.166687	1023.000000	1023.000000	2046.000000
23.700001	0.034401	20.331028	6.754722	5.643622	2.534730	5.397954	0.000000	-10.000000	0.766667	-30.600000	788.500000	1023.000000	1023.000000	2046.000000
23.719999	0.034549	20.418482	6.796283	5.614698	2.561898	5.445602	0.000000	-10.000000	0.783333	-30.600000	778.166687	1023.000000	1023.000000	2046.000000
23.740000	0.033915	20.043846	6.692839	5.590897	2.468888	5.291223	0.000000	-10.000000	0.766667	-30.316668	768.166687	1023.000000	1023.000000	2046.000000
23.760000	0.032867	19.424400	6.539149	5.412089	2.331999	5.141164	0.000000	-10.000000	0.750000	-30.333334	761.500000	1023.000000	1023.000000	2046.000000
23.780001	0.031727	18.750923	6.386345	5.163399	2.200194	5.000986	0.000000	-10.000000	0.716667	-30.266666	751.500000	1023.000000	1023.000000	2046.000000
23.799999	0.030562	18.062199	6.194629	4.851775	2.092577	4.923217	0.000000	-10.000000	0.733333	-30.483334	741.166687	1023.000000	1023.000000	2046.000000
23.820000	0.029873	17.654987	6.129162	4.637934	2.003499	4.884393	0.000000	-10.000000	0.733333	-30.416666	730.833313	1023.000000	1023.000000	2046.000000
23.840000	0.028932	17.098591	5.942016	4.395074	1.951489	4.810012	0.000000	-10.000000	0.766667	-30.566668	720.500000	1023.000000	1023.000000	2046.000000
23.860001	0.028272	16.708733	5.894180	4.275967	1.797508	4.741076	0.000000	-10.000000	0.758333	-30.700001	710.500000	1023.000000	1023.000000	2046.000000
23.879999	0.027583	16.301643	5.783493	4.115532	1.725399	4.677219	0.000000	-10.000000	0.766667	-30.783333	700.333313	1023.000000	1023.000000	2046.000000
23.900000	0.026928	15.914360	5.689389	3.989652	1.648101	4.587217	0.000000	-10.000000	0.750000	-30.733334	690.000000	1023.000000	1023.000000	2046.000000
23.920000	0.026333	15.562882	5.579153	3.921219	1.582872	4.479639	0.000000	-10.000000	0.758333	-30.516666	679.666687	1023.000000	1023.000000	2046.000000
23.940001	0.025865	15.285982	5.479325	3.747303	1.560916	4.498438	0.000000	-10.000000	0.733333	-30.366667	669.500000	1023.000000	1023.000000	2046.000000
23.959999	0.025314	14.960686	5.433933	3.666778	1.444847	4.415128	0.000000	-10.000000	0.725000	-30.150000	659.500000	1023.000000	1023.000000	2046.000000
23.980000	0.024848	14.684999	5.359982	3.550544	1.390372	4.384102	0.000000	-10.000000	0.741667	-30.083334	649.500000	1023.000000	1023.000000	2046.000000
24.000000	0.024283	14.351464	5.197834	3.474827	1.397166	4.281637	0.000000	-10.000000	0.775000	-30.033335	639.500000	1023.000000	1023.000000	2046.000000
24.020000	0.023814	14.073972	5.171040	3.327050	1.330716	4.245166	0.000000	-10.000000	0.783333	-30.183334	629.500000	1023.000000	1023.000000	2046.000000
24.040001	0.023132	13.671010	5.048656	3.204811	1.267537	4.150007	0.000000	-10.000000	0.750000	-30.366667	619.500000	1023.000000	1023.000000	2046.000000
24.059999	0.022658	13.390876	4.993521	3.114981	1.205013	4.077362	0.000000	-10.000000	0.716667	-30.383333	609.166687	1023.000000	1023.000000	2046.000000
24.080000	0.022093	13.057235	4.836179	2.994642	1.191785	4.034629	0.000000	-10.000000	0.700000	-30.433334	598.833313	1023.000000	1023.000000	2046.000000
24.100000	0.021489	12.699879	4.739738	2.906569	1.114857	3.938715	0.000000	-10.000000	0.700000	-30.266666	588.500000	1023.000000	1023.000000	2046.000000
24.120001	0.020743	12.258837	4.624881	2.816029	1.027085	3.790843	0.000000	-10.000000	0.700000	-30.283333	578.500000	1023.000000	1023.000000	2046.000000
24.139999	0.020206	11.941874	4.529559	2.735128	0.970421	3.706766	0.000000	-10.000000	0.700000	-30.033333	568.500000	1023.000000	1023.000000	2046.000000
24.160000	0.019540	11.547928	4.401610	2.583911	0.903104	3.659303	0.000000	-10.000000	0.691667	-29.733334	558.500000	1023.000000	1023.000000	2046.000000
24.180000	0.018981	11.217692	4.303719	2.520041	0.840336	3.553598	0.000000	-10.000000	0.691667	-29.366667	548.500000	1023.000000	1023.000000	2046.000000
24.200001	0.018373	10.858697	4.131106	2.439578	0.847054	3.440959	0.000000	-10.000000	0.691667	-29.000000	538.833313	1023.000000	1023.000000	2046.000000
24.219999	0.017897	10.577385	4.121921	2.327516	0.755635	3.372313	0.000000	-10.000000	0.700000	-28.733334	529.166687	1023.000000	1023.000000	2046.000000
24.240000	0.017610	10.407772	4.035320	2.244510	0.774371	3.353571	0.000000	-10.000000	0.691667	-28.416666	519.666687	1023.000000	1023.000000	2046.000000
24.260000	0.017332	10.243457	3.937038	2.165577	0.785755	3.355087	0.000000	-10.000000	0.683333	-28.200001	513.166687	1023.000000	1023.000000	2046.000000
24.280001	0.016748	9.898172	3.819830	2.067495	0.717954	3.292893	0.000000	-10.000000	0.683333	-28.100000	503.833344	1023.000000	1023.000000	2046.000000
24.299999	0.016104	9.517426	3.719351	1.902276	0.626022	3.269778	0.000000	-10.000000	0.675000	-27.916668	494.500000	1023.000000	1023.000000	2046.000000
24.320000	0.015341	9.066784	3.598752	1.749772	0.536608	3.181651	0.000000	-10.000000	0.666667	-27.750000	482.000000	1023.000000	1023.000000	2046.000000
24.340000	0.015468	9.141824	3.579197	1.624678	0.656318	3.281630	0.000000	-10.000000	0.650000	-27.533335	472.666656	1023.000000	1023.000000	2046.000000
24.360001	0.014992	8.860561	3.562251	1.555717	0.547099	3.195495	0.000000	-10.000000	0.650000	-27.400000	463.500000	1023.000000	1023.000000	2046.000000
24.379999	0.014156	8.366018	3.334411	1.343306	0.508211	3.180090	0.000000	-10.000000	0.650000	-27.300001	454.500000	1023.000000	1023.000000	2046.000000
24.400000	0.012340	7.292830	2.902313	1.026165	0.366597	2.997755	0.000000	-10.000000	0.633333	-27.183334	445.333344	1023.000000	1023.000000	2046.000000
24.420000	0.009967	5.890545	2.481503	0.612619	0.016985	2.779439	0.000000	-10.000000	0.616667	-26.966667	436.166656	1023.000000	1023.000000	2046.000000
24.440001	0.007824	4.623939	2.175195	0.359760	-0.322800	2.411784	0.000000	-10.000000	0.583333	-26.583334	427.166656	1023.000000	1023.000000	2046.000000
24.459999	0.005029	2.972237	1.818621	0.073586	-0.755621	1.835651	0.000000	-10.000000	0.550000	-25.866667	418.500000	1023.000000	1023.000000	2046.000000
24.480000	0.002073	1.225258	1.360295	-0.422866	-1.141207	1.429036	0.000000	-10.000000	0.516667	-25.233334	409.833344	1023.000000	1023.000000	2046.000000
24.500000	-0.001336	-0.789420	0.830102	-0.813571	-1.649615	0.843664	0.000000	-10.000000	0.500000	-24.600000	401.333344	1023.000000	1023.000000	2046.000000
24.520000	-0.004131	-2.441430	0.410753	-1.252654	-2.090338	0.490809	0.000000	-10.000000	0.508333	-24.483334	393.000000	1023.000000	1023.000000	2046.000000
24.540001	-0.006332	-3.742042	0.020730	-1.398191	-2.377293	0.012713	0.000000	-10.000000	0.516667	-24.583334	385.000000	1023.000000	1023.000000	2046.000000
24.559999	-0.007795	-4.606749	-0.152923	-1.576611	-2.661001	-0.216214	0.000000	-10.000000	0.516667	-24.799999	376.833344	1023.000000	1023.000000	2046.000000
24.580000	-0.009048	-5.347414	-0.363844	-1.503005	-2.909801	-0.570764	0.000000	-10.000000	0.525000	-24.933332	368.500000	1023.000000	1023.000000	2046.000000
24.600000	-0.009789	-5.785171	-0.497004	-1.599310	-3.038552	-0.650305	0.000000	-10.000000	0.533333	-24.950001	360.166656	1023.000000	1023.000000	2046.000000
24.620001	-0.010448	-6.175043	-0.615063	-1.585773	-3.215697	-0.758510	0.000000	-10.000000	0.550000	-25.033333	351.833344	1023.000000	1023.000000	2046.000000
24.639999	-0.010969	-6.482717	-0.641559	-1.673370	-3.372179	-0.795609	0.000000	-10.000000	0.541667	-25.033333	343.500000	1023.000000	1023.000000	2046.000000
24.660000	-0.011536	-6.817678	-0.851904	-1.622815	-3.384956	-0.958004	0.000000	-10.000000	0.533333	-24.850000	335.166656	1023.000000	1023.000000	2046.000000
24.680000	-0.012031	-7.110083	-0.889182	-1.756897	-3.509793	-0.954211	0.000000	-10.000000	0.525000	-24.683332	326.833344	1023.000000	1023.000000	2046.000000
24.700001	-0.012696	-7.503139	-1.082907	-1.742579	-3.558959	-1.118693	0.000000	-10.000000	0.525000	-24.566666	321.333344	1023.000000	1023.000000	2046.000000
24.719999	-0.012880	-7.612299	-1.066073	-1.981982	-3.579081	-0.985164	0.000000	-10.000000	0.525000	-24.600000	313.000000	1023.000000	1023.000000	2046.000000
24.740000	-0.012791	-7.559427	-1.130716	-1.885601	-3.531157	-1.011953	0.000000	-10.000000	0.525000	-24.700001	304.833344	1023.000000	1023.000000	2046.000000
24.760000	-0.011942	-7.057590	-0.869705	-1.803893	-3.534632	-0.849360	0.000000	-10.000000	0.525000	-24.500000	294.000000	1023.000000	1023.000000	2046.000000
24.780001	-0.011393	-6.733114	-0.770983	-1.647106	-3.485044	-0.829981	0.000000	-10.000000	0.516667	-24.333334	286.000000	1023.000000	1023.000000	2046.000000
24.799999	-0.010951	-6.472176	-0.638344	-1.638143	-3.494535	-0.701154	0.000000	-10.000000	0.516667	-23.983334	278.000000	1023.000000	1023.000000	2046.000000
24.820000	-0.010756	-6.356891	-0.700226	-1.612844	-3.368959	-0.674862	0.000000	-10.000000	0.508333	-23.866667	270.000000	1023.000000	1023.000000	2046.000000
24.840000	-0.010834	-6.402958	-0.668834	-1.656415	-3.419894	-0.657815	0.000000	-10.000000	0.508333	-23.866667	262.000000	1023.000000	1023.000000	2046.000000
24.860001	-0.011443	-6.762849	-0.794745	-1.737119	-3.455982	-0.775003	0.000000	-10.000000	0.500000	-23.716667	254.000000	1023.000000	1023.000000	2046.000000
24.879999	-0.012331	-7.287496	-0.886940	-1.936582	-3.608360	-0.855614	0.000000	-10.000000	0.491667	-23.683334	246.000000	1023.000000	1023.000000	2046.000000
24.900000	-0.013380	-7.907288	-1.148635	-2.190841	-3.618458	-0.949353	0.000000	-10.000000	0.483333	-23.283335	238.000000	1023.000000	1023.000000	2046.000000
24.920000	-0.014252	-8.423184	-1.214740	-2.467132	-3.753217	-0.988095	0.000000	-10.000000	0.450000	-23.000000	230.000000	1023.000000	1023.000000	2046.000000
24.940001	-0.015246	-9.010617	-1.492048	-2.750480	-3.716086	-1.052003	0.000000	-10.000000	0.433333	-22.416668	222.333328	1023.000000	1023.000000	2046.000000
24.959999	-0.015949	-9.425625	-1.546163	-2.978442	-3.838578	-1.062443	0.000000	-10.000000	0.408333	-22.050001	214.833328	1023.000000	1023.000000	2046.000000
24.980000	-0.016876	-9.973826	-1.693999	-3.265706	-3.939677	-1.074444	0.000000	-10.000000	0.408333	-21.600000	207.500000	1023.000000	1023.000000	2046.000000
25.000000	-0.017559	-10.377295	-1.866751	-3.436944	-3.950381	-1.123220	0.000000	-10.000000	0.400000	-21.350000	200.166672	1023.000000	1023.000000	2046.000000
25.020000	-0.018226	-10.771369	-1.999209	-3.665955	-3.970263	-1.135942	0.000000	-10.000000	0.383333	-21.200001	193.000000	1023.000000	1023.000000	2046.000000
25.040001	-0.018728	-11.068316	-2.073577	-3.790083	-4.015872	-1.188784	0.000000	-10.000000	0.383333	-21.100000	186.000000	1023.000000	1023.000000	2046.000000
25.059999	-0.019161	-11.323956	-2.203790	-3.893414	-3.954489	-1.272264	0.000000	-10.000000	0.375000	-20.866667	179.000000	1023.000000	1023.000000	2046.000000
25.080000	-0.019433	-11.484652	-2.244581	-4.057537	-3.963999	-1.218535	0.000000	-10.000000	0.391667	-20.683334	172.000000	1023.000000	1023.000000	2046.000000
25.100000	-0.019800	-11.701849	-2.361345	-4.126598	-3.913129	-1.300778	0.000000	-10.000000	0.375000	-20.416666	165.166672	1023.000000	1023.000000	2046.000000
25.120001	-0.020170	-11.920704	-2.416039	-4.296812	-3.968969	-1.238885	0.000000	-10.000000	0.375000	-20.283333	158.333328	1023.000000	1023.000000	2046.000000
25.139999	-0.020448	-12.084621	-2.537210	-4.389836	-3.893974	-1.263602	0.000000	-10.000000	0.358333	-20.016666	151.666672	1023.000000	1023.000000	2046.000000
25.160000	-0.020694	-12.230300	-2.530894	-4.462081	-3.946328	-1.290996	0.000000	-10.000000	0.358333	-19.933332	147.166672	1023.000000	1023.000000	2046.000000
25.180000	-0.020998	-12.409814	-2.626325	-4.514867	-3.927123	-1.341498	0.000000	-10.000000	0.350000	-19.566666	140.500000	1023.000000	1023.000000	2046.000000
25.200001	-0.021190	-12.523474	-2.625579	-4.579303	-3.950479	-1.368113	0.000000	-10.000000	0.350000	-19.250000	134.000000	1023.000000	1023.000000	2046.000000
25.219999	-0.021461	-12.683683	-2.800488	-4.702314	-3.853800	-1.327082	0.000000	-10.000000	0.350000	-18.766666	125.500000	1023.000000	1023.000000	2046.000000
25.240000	-0.021682	-12.814094	-2.836214	-4.765243	-3.863626	-1.349010	0.000000	-10.000000	0.350000	-18.616667	121.500000	1023.000000	1023.000000	2046.000000
25.260000	-0.021925	-12.957440	-2.934820	-4.815105	-3.852586	-1.354929	0.000000	-10.000000	0.350000	-18.466667	117.166664	1023.000000	1023.000000	2046.000000
25.280001	-0.022155	-13.093333	-2.985110	-4.901002	-3.864091	-1.343130	0.000000	-10.000000	0.333333	-18.383333	112.833336	1023.000000	1023.000000	2046.000000
25.299999	-0.022618	-13.366982	-3.115427	-4.970266	-3.863097	-1.418191	0.000000	-10.000000	0.300000	-18.083334	104.500000	1023.000000	1023.000000	2046.000000
25.320000	-0.022562	-13.333974	-3.049299	-5.053267	-3.886019	-1.345389	0.000000	-10.000000	0.275000	-17.633333	96.500000	1023.000000	1023.000000	2046.000000
25.340000	-0.023092	-13.647153	-3.264579	-5.094131	-3.826827	-1.461616	0.000000	-10.000000	0.250000	-17.233334	88.833336	1023.000000	1023.000000	2046.000000
25.360001	-0.023160	-13.687643	-3.210883	-5.194279	-3.890769	-1.391712	0.000000	-10.000000	0.250000	-16.900000	83.166664	1023.000000	1023.000000	2046.000000
25.379999	-0.023507	-13.892787	-3.348813	-5.289996	-3.842186	-1.411791	0.000000	-10.000000	0.241667	-16.550001	77.666664	1023.000000	1023.000000	2046.000000
25.400000	-0.023834	-14.085752	-3.357636	-5.333122	-3.936265	-1.458730	0.000000	-10.000000	0.250000	-16.150002	72.000000	1023.000000	1023.000000	2046.000000
25.420000	-0.023884	-14.115540	-3.412880	-5.409462	-3.855150	-1.438048	0.000000	-10.000000	0.250000	-15.900001	68.333336	1023.000000	1023.000000	2046.000000
25.440001	-0.024290	-14.355489	-3.528785	-5.516027	-3.862137	-1.448540	0.000000	-10.000000	0.233333	-15.433333	63.000000	1023.000000	1023.000000	2046.000000
25.459999	-0.024301	-14.361903	-3.522810	-5.541627	-3.843530	-1.453936	0.000000	-10.000000	0.216667	-15.066667	59.500000	1023.000000	1023.000000	2046.000000
25.480000	-0.024751	-14.628117	-3.558183	-5.611730	-3.925959	-1.532244	0.000000	-10.000000	0.200000	-14.483334	52.666668	1023.000000	1023.000000	2046.000000
25.500000	-0.024809	-14.662128	-3.535119	-5.738359	-3.952623	-1.436028	0.000000	-10.000000	0.200000	-14.116667	47.833332	1023.000000	1023.000000	2046.000000
25.520000	-0.025062	-14.811573	-3.710754	-5.715580	-3.843040	-1.542199	0.000000	-10.000000	0.200000	-13.566667	41.500000	1023.000000	1023.000000	2046.000000
25.540001	-0.025011	-14.781410	-3.623868	-5.810806	-3.896919	-1.449818	0.000000	-10.000000	0.200000	-13.233334	38.500000	1023.000000	1023.000000	2046.000000
25.559999	-0.025162	-14.871034	-3.727803	-5.864495	-3.816401	-1.462335	0.000000	-10.000000	0.183333	-12.716667	34.000000	1023.000000	1023.000000	2046.000000
25.580000	-0.025408	-15.016151	-3.704952	-5.894473	-3.926428	-1.490300	0.000000	-10.000000	0.158333	-12.366667	29.666666	1023.000000	1023.000000	2046.000000
25.600000	-0.025858	-15.281920	-3.867058	-5.983011	-3.910257	-1.521594	0.000000	-10.000000	0.133333	-11.850000	24.000000	1023.000000	1023.000000	2046.000000
25.620001	-0.026778	-15.825748	-3.996770	-6.157305	-4.070351	-1.601324	0.000000	-10.000000	0.116667	-11.550000	20.000000	1023.000000	1023.000000	2046.000000
25.639999	-0.027389	-16.186852	-4.132997	-6.334710	-4.107159	-1.611986	0.000000	-10.000000	0.116667	-11.233334	16.333334	1023.000000	1023.000000	2046.000000
25.660000	-0.028598	-16.901255	-4.348491	-6.490132	-4.203789	-1.858843	0.000000	-10.000000	0.116667	-11.083334	14.000000	1023.000000	1023.000000	2046.000000
25.680000	-0.028525	-16.858480	-4.270412	-6.653290	-4.195696	-1.739083	0.000000	-10.000000	0.125000	-10.900001	11.666667	1023.000000	1023.000000	2046.000000
25.700001	-0.028786	-17.012535	-4.342565	-6.654683	-4.160626	-1.854660	0.000000	-10.000000	0.116667	-10.683333	9.000000	1023.000000	1023.000000	2046.000000
25.719999	-0.029019	-17.149990	-4.356564	-6.817018	-4.196830	-1.779578	0.000000	-10.000000	0.108333	-10.266667	4.500000	1023.000000	1023.000000	2046.000000
25.740000	-0.030001	-17.730532	-4.695483	-6.962950	-4.146292	-1.925806	0.000000	-10.000000	0.100000	-10.000000	1.333333	1023.000000	1023.000000	2046.000000
25.760000	-0.031065	-18.359495	-4.869963	-7.246366	-4.354413	-1.888754	0.000000	-10.000000	0.100000	-9.700000	-1.666667	1023.000000	1023.000000	2046.000000
25.780001	-0.032558	-19.241600	-5.209825	-7.286715	-4.490353	-2.254707	0.000000	-10.000000	0.100000	-8.883333	-4.666667	1023.000000	1023.000000	2046.000000
25.799999	-0.034622	-20.461451	-5.369465	-7.594284	-4.966236	-2.531466	0.000000	-10.000000	0.083333	-7.483333	-8.666667	1023.000000	1023.000000	2046.000000
25.820000	-0.037481	-22.151451	-5.889039	-7.825846	-5.288838	-3.147728	0.000000	-10.000000	0.066667	-5.566667	-12.000000	1023.000000	1023.000000	2046.000000
25.840000	-0.040347	-23.844965	-6.247451	-8.340192	-5.762844	-3.494477	0.000000	-10.000000	0.050000	-4.366667	-13.500000	1023.000000	1023.000000	2046.000000
25.860001	-0.042832	-25.313669	-6.706448	-8.581250	-6.055797	-3.970174	0.000000	-10.000000	0.050000	-3.683333	-14.500000	1023.000000	1023.000000	2046.000000
25.879999	-0.044365	-26.219616	-6.810703	-8.768615	-6.432316	-4.207982	0.000000	-10.000000	0.050000	-4.183333	-15.833333	1023.000000	1023.000000	2046.000000
25.900000	-0.045233	-26.732943	-7.109200	-8.730080	-6.420251	-4.473411	0.000000	-10.000000	0.050000	-4.816667	-17.666666	1023.000000	1023.000000	2046.000000
25.920000	-0.045677	-26.994822	-7.112422	-8.726327	-6.617993	-4.538079	0.000000	-10.000000	0.050000	-5.516667	-19.000000	1023.000000	1023.000000	2046.000000
25.940001	-0.045986	-27.177755	-7.215805	-8.659272	-6.691280	-4.611399	0.000000	-10.000000	0.058333	-5.683333	-20.166666	1023.000000	1023.000000	2046.000000
25.959999	-0.046018	-27.196524	-7.212361	-8.541614	-6.791195	-4.651355	0.000000	-10.000000	0.066667	-5.883333	-22.166666	1023.000000	1023.000000	2046.000000
25.980000	-0.045925	-27.141569	-7.350857	-8.513890	-6.676499	-4.600323	0.000000	-10.000000	0.066667	-6.066667	-24.833334	1023.000000	1023.000000	2046.000000
26.000000	-0.045886	-27.118793	-7.241010	-8.440377	-6.823898	-4.613509	0.000000	-10.000000	0.058333	-6.216667	-26.833334	1023.000000	1023.000000	2046.000000
26.020000	-0.045967	-27.166374	-7.425447	-8.396070	-6.723783	-4.621074	0.000000	-10.000000	0.058333	-6.150000	-28.166666	1023.000000	1023.000000	2046.000000
26.040001	-0.045841	-27.092113	-7.278506	-8.457471	-6.842333	-4.513803	0.000000	-10.000000	0.058333	-5.750000	-30.166666	1023.000000	1023.000000	2046.000000
26.059999	-0.045714	-27.017212	-7.368213	-8.421494	-6.715375	-4.512129	0.000000	-10.000000	0.066667	-5.350000	-32.833332	1023.000000	1023.000000	2046.000000
26.080000	-0.045065	-26.633417	-7.239751	-8.433160	-6.642085	-4.318422	0.000000	-10.000000	0.066667	-5.000000	-34.833332	1023.000000	1023.000000	2046.000000
26.100000	-0.043945	-25.971722	-7.056886	-8.177056	-6.497717	-4.240063	0.000000	-10.000000	0.066667	-5.016667	-35.833332	1023.000000	1023.000000	2046.000000
26.120001	-0.042650	-25.205853	-6.705021	-8.014386	-6.472432	-4.014014	0.000000	-10.000000	0.058333	-4.750000	-36.833332	1023.000000	1023.000000	2046.000000
26.139999	-0.041644	-24.611784	-6.564963	-7.858007	-6.307809	-3.881004	0.000000	-10.000000	0.050000	-3.650000	-38.666668	1023.000000	1023.000000	2046.000000
26.160000	-0.040761	-24.089685	-6.390056	-7.819476	-6.187866	-3.692288	0.000000	-10.000000	0.050000	-2.533334	-40.166668	1023.000000	1023.000000	2046.000000
26.180000	-0.040131	-23.717407	-6.326111	-7.731847	-6.010425	-3.649023	0.000000	-10.000000	0.050000	-1.133333	-41.000000	1023.000000	1023.000000	2046.000000
26.200001	-0.039919	-23.592421	-6.280188	-7.807624	-5.945992	-3.558618	0.000000	-10.000000	0.033333	-0.233333	-41.000000	1023.000000	1023.000000	2046.000000
26.219999	-0.039842	-23.546696	-6.278498	-7.789149	-5.862324	-3.616724	0.000000	-10.000000	0.016667	1.416667	-41.000000	1023.000000	1023.000000	2046.000000
26.240000	-0.040157	-23.732616	-6.337706	-7.953435	-5.853779	-3.587697	0.000000	-10.000000	0.000000	3.166667	-41.000000	1023.000000	1023.000000	2046.000000
26.260000	-0.040121	-23.711626	-6.278809	-8.093328	-5.817450	-3.522040	0.000000	-10.000000	0.000000	4.583333	-41.000000	1023.000000	1023.000000	2046.000000
26.280001	-0.040286	-23.809273	-6.324885	-8.194360	-5.754282	-3.535745	0.000000	-10.000000	0.000000	6.283333	-41.000000	1023.000000	1023.000000	2046.000000
26.299999	-0.040150	-23.728680	-6.254321	-8.322839	-5.726895	-3.424626	0.000000	-10.000000	0.000000	7.316667	-41.000000	1023.000000	1023.000000	2046.000000
26.320000	-0.040095	-23.696257	-6.250467	-8.479389	-5.631049	-3.335351	0.000000	-10.000000	-0.008333	8.616667	-41.000000	1023.000000	1023.000000	2046.000000
26.340000	-0.039789	-23.515572	-6.193275	-8.472432	-5.555770	-3.294094	0.000000	-10.000000	-0.016667	9.283334	-41.000000	1023.000000	1023.000000	2046.000000
26.360001	-0.039771	-23.504383	-6.198049	-8.612637	-5.478794	-3.214903	0.000000	-10.000000	-0.033333	10.233334	-41.000000	1023.000000	1023.000000	2046.000000
26.379999	-0.038948	-23.018393	-6.004286	-8.593374	-5.356724	-3.064008	0.000000	-10.000000	-0.041667	10.916667	-41.000000	1023.000000	1023.000000	2046.000000
26.400000	-0.038587	-22.804922	-6.002352	-8.618458	-5.208836	-2.975276	0.000000	-10.000000	-0.050000	11.450000	-30.333334	1023.000000	1023.000000	2046.000000
26.420000	-0.037761	-22.316578	-5.804505	-8.554008	-5.118515	-2.839550	0.000000	-10.000000	-0.058333	12.133333	-8.666667	1023.000000	1023.000000	2046.000000
26.440001	-0.037286	-22.035866	-5.760842	-8.539238	-4.955498	-2.780287	0.000000	-10.000000	-0.075000	12.716666	14.333333	1023.000000	1023.000000	2046.000000
26.459999	-0.036347	-21.480974	-5.540585	-8.537313	-4.855048	-2.548028	0.000000	-10.000000	-0.091667	13.183333	28.000000	1023.000000	1023.000000	2046.000000
26.480000	-0.035792	-21.152996	-5.520876	-8.418357	-4.667195	-2.546569	0.000000	-10.000000	-0.100000	13.533334	32.333332	1023.000000	1023.000000	2046.000000
26.500000	-0.034855	-20.599249	-5.284483	-8.380249	-4.600781	-2.333736	0.000000	-10.000000	-0.083333	14.216667	36.833332	1023.000000	1023.000000	2046.000000
26.520000	-0.034111	-20.159708	-5.250488	-8.281907	-4.367649	-2.259665	0.000000	-10.000000	-0.100000	14.900001	41.666668	1023.000000	1023.000000	2046.000000
26.540001	-0.033233	-19.640491	-5.070556	-8.233356	-4.264592	-2.071987	0.000000	-10.000000	-0.116667	15.300000	46.500000	1023.000000	1023.000000	2046.000000
26.559999	-0.032308	-19.094141	-4.961092	-8.119957	-4.079840	-1.933251	0.000000	-10.000000	-0.150000	15.416667	51.500000	1023.000000	1023.000000	2046.000000
26.580000	-0.031390	-18.551628	-4.734752	-8.090587	-4.003928	-1.722362	0.000000	-10.000000	-0.150000	15.450000	56.500000	1023.000000	1023.000000	2046.000000
26.600000	-0.030713	-18.151550	-4.702338	-7.892836	-3.821567	-1.734810	0.000000	-10.000000	-0.150000	15.533334	61.666668	1023.000000	1023.000000	2046.000000
26.620001	-0.029694	-17.549427	-4.491186	-7.874659	-3.707225	-1.476357	0.000000	-10.000000	-0.133333	15.933333	66.833336	1023.000000	1023.000000	2046.000000
26.639999	-0.028971	-17.122065	-4.448331	-7.727952	-3.525884	-1.419899	0.000000	-10.000000	-0.125000	16.350000	72.166664	1023.000000	1023.000000	2046.000000
26.660000	-0.028090	-16.601017	-4.293985	-7.638346	-3.403282	-1.265404	0.000000	-10.000000	-0.125000	16.700001	77.500000	1023.000000	1023.000000	2046.000000
26.680000	-0.027193	-16.071009	-4.149252	-7.540765	-3.262949	-1.118042	0.000000	-10.000000	-0.125000	16.933334	83.000000	1023.000000	1023.000000	2046.000000
26.700001	-0.026496	-15.659091	-4.112989	-7.423123	-3.072042	-1.050936	0.000000	-10.000000	-0.133333	16.983334	88.666664	1023.000000	1023.000000	2046.000000
26.719999	-0.025574	-15.113990	-3.857641	-7.403261	-3.067116	-0.785972	0.000000	-10.000000	-0.133333	17.150000	94.333336	1023.000000	1023.000000	2046.000000
26.740000	-0.024770	-14.639205	-3.841223	-7.198283	-2.803207	-0.796493	0.000000	-10.000000	-0.150000	17.383333	100.000000	1023.000000	1023.000000	2046.000000
26.760000	-0.023970	-14.166039	-3.664145	-7.178045	-2.734165	-0.589684	0.000000	-10.000000	-0.166667	17.716667	105.666664	1023.000000	1023.000000	2046.000000
26.780001	-0.023124	-13.666322	-3.581330	-7.051812	-2.560942	-0.472238	0.000000	-10.000000	-0.183333	18.133333	111.500000	1023.000000	1023.000000	2046.000000
26.799999	-0.022167	-13.100745	-3.343101	-6.994190	-2.467034	-0.296421	0.000000	-10.000000	-0.200000	18.233334	117.500000	1023.000000	1023.000000	2046.000000
26.820000	-0.021218	-12.539556	-3.254841	-6.880895	-2.259745	-0.144074	0.000000	-10.000000	-0.191667	18.483334	123.500000	1023.000000	1023.000000	2046.000000
26.840000	-0.020285	-11.988467	-3.115522	-6.729170	-2.077477	-0.066298	0.000000	-10.000000	-0.191667	18.633333	129.666672	1023.000000	1023.000000	2046.000000
26.860001	-0.019349	-11.435485	-2.885925	-6.654207	-2.038306	0.142954	0.000000	-10.000000	-0.191667	19.100000	136.000000	1023.000000	1023.000000	2046.000000
26.879999	-0.018925	-11.184586	-2.884656	-6.539209	-1.895335	0.134615	0.000000	-10.000000	-0.216667	19.500000	142.333328	1023.000000	1023.000000	2046.000000
26.900000	-0.018777	-11.097033	-2.781796	-6.567266	-1.960696	0.212726	0.000000	-10.000000	-0.216667	19.900000	148.833328	1023.000000	1023.000000	2046.000000
26.920000	-0.018254	-10.788148	-2.778562	-6.534331	-1.786832	0.311576	0.000000	-10.000000	-0.233333	20.033335	155.333328	1023.000000	1023.000000	2046.000000
26.940001	-0.017427	-10.299305	-2.617464	-6.544598	-1.663906	0.526663	0.000000	-10.000000	-0.233333	20.383333	162.000000	1023.000000	1023.000000	2046.000000
26.959999	-0.016587	-9.802884	-2.491725	-6.363049	-1.497156	0.549046	0.000000	-10.000000	-0.258333	20.616667	168.666672	1023.000000	1023.000000	2046.000000
26.980000	-0.015647	-9.247317	-2.408311	-6.225112	-1.315655	0.701761	0.000000	-10.000000	-0.275000	21.116667	175.500000	1023.000000	1023.000000	2046.000000
27.000000	-0.014760	-8.722988	-2.368296	-6.130123	-1.163372	0.938803	0.000000	-10.000000	-0.275000	21.550001	182.500000	1023.000000	1023.000000	2046.000000
27.020000	-0.014508	-8.574167	-2.400670	-6.037845	-1.125415	0.989762	0.000000	-10.000000	-0.258333	22.016668	189.666672	1023.000000	1023.000000	2046.000000
27.040001	-0.014623	-8.642120	-2.430447	-6.020276	-1.162066	0.970668	0.000000	-10.000000	-0.250000	22.316668	197.000000	1023.000000	1023.000000	2046.000000
27.059999	-0.015780	-9.325788	-2.489890	-6.011912	-1.470483	0.646496	0.000000	-10.000000	-0.266667	22.500000	204.500000	1023.000000	1023.000000	2046.000000
27.080000	-0.017563	-10.379528	-2.682578	-6.062876	-1.808539	0.174465	0.000000	-10.000000	-0.291667	22.600000	212.000000	1023.000000	1023.000000	2046.000000
27.100000	-0.019888	-11.753542	-3.016927	-6.346735	-2.169958	-0.219923	0.000000	-10.000000	-0.291667	22.750000	219.500000	1023.000000	1023.000000	2046.000000
27.120001	-0.021602	-12.767041	-3.259083	-6.466634	-2.447385	-0.593939	0.000000	-10.000000	-0.291667	22.783333	227.000000	1023.000000	1023.000000	2046.000000
27.139999	-0.022370	-13.220788	-3.312407	-6.553150	-2.636779	-0.718453	0.000000	-10.000000	-0.283333	22.850000	234.500000	1023.000000	1023.000000	2046.000000
27.160000	-0.022409	-13.243722	-3.331903	-6.431517	-2.682933	-0.797370	0.000000	-10.000000	-0.291667	22.916668	242.166672	1023.000000	1023.000000	2046.000000
27.180000	-0.021887	-12.935350	-3.245533	-6.170195	-2.676628	-0.842993	0.000000	-10.000000	-0.291667	22.983334	249.833328	1023.000000	1023.000000	2046.000000
27.200001	-0.021337	-12.610394	-3.110176	-5.925714	-2.756001	-0.818504	0.000000	-10.000000	-0.308333	23.166668	257.500000	1023.000000	1023.000000	2046.000000
27.219999	-0.020297	-11.995295	-2.958951	-5.618455	-2.684653	-0.733236	0.000000	-10.000000	-0.308333	22.933334	265.166656	1023.000000	1023.000000	2046.000000
27.240000	-0.019257	-11.381043	-2.827905	-5.385706	-2.582221	-0.585211	0.000000	-10.000000	-0.291667	22.966667	272.833344	1023.000000	1023.000000	2046.000000
27.260000	-0.018446	-10.901402	-2.719929	-5.154246	-2.552265	-0.474963	0.000000	-10.000000	-0.258333	22.700001	280.500000	1023.000000	1023.000000	2046.000000
27.280001	-0.017435	-10.304376	-2.545245	-4.869719	-2.496085	-0.393327	0.000000	-10.000000	-0.250000	22.783333	288.166656	1023.000000	1023.000000	2046.000000
27.299999	-0.016524	-9.765645	-2.419994	-4.712034	-2.403035	-0.230582	0.000000	-10.000000	-0.241667	22.366667	295.666656	1023.000000	1023.000000	2046.000000
27.320000	-0.015701	-9.279499	-2.329840	-4.554684	-2.273171	-0.121804	0.000000	-10.000000	-0.233333	21.883333	303.333344	1023.000000	1023.000000	2046.000000
27.340000	-0.014652	-8.659346	-2.191028	-4.392320	-2.115073	0.039076	0.000000	-10.000000	-0.208333	21.116667	310.666656	1023.000000	1023.000000	2046.000000
27.360001	-0.013243	-7.826757	-2.002604	-4.198143	-1.908785	0.282775	0.000000	-10.000000	-0.200000	20.316668	318.000000	1023.000000	1023.000000	2046.000000
27.379999	-0.011862	-7.010214	-1.778515	-3.951851	-1.767185	0.487337	0.000000	-10.000000	-0.191667	19.416666	324.833344	1023.000000	1023.000000	2046.000000
27.400000	-0.010194	-6.024760	-1.482052	-3.619426	-1.603255	0.679974	0.000000	-10.000000	-0.175000	18.450001	331.333344	1023.000000	1023.000000	2046.000000
27.420000	-0.008579	-5.070265	-1.146900	-3.388532	-1.434976	0.900142	0.000000	-10.000000	-0.141667	17.366667	337.500000	1023.000000	1023.000000	2046.000000
27.440001	-0.007416	-4.383074	-0.995764	-3.241353	-1.205551	1.059594	0.000000	-10.000000	-0.100000	16.083334	343.500000	1023.000000	1023.000000	2046.000000
27.459999	-0.006248	-3.692794	-0.765159	-3.095482	-1.011436	1.179283	0.000000	-10.000000	-0.066667	14.566667	349.166656	1023.000000	1023.000000	2046.000000
27.480000	-0.006000	-3.546030	-0.755560	-3.080995	-0.867196	1.157720	0.000000	-10.000000	-0.041667	13.050000	354.333344	1023.000000	1023.000000	2046.000000
27.500000	-0.005830	-3.445258	-0.686322	-3.201223	-0.824036	1.266324	0.000000	-10.000000	-0.025000	11.650001	358.833344	1023.000000	1023.000000	2046.000000
27.520000	-0.006037	-3.567726	-0.719697	-3.251468	-0.779578	1.183017	0.000000	-10.000000	-0.008333	10.183333	363.000000	1023.000000	1023.000000	2046.000000
27.540001	-0.006020	-3.557972	-0.697280	-3.396541	-0.723009	1.258859	0.000000	-10.000000	0.000000	8.766666	366.833344	1023.000000	1023.000000	2046.000000
27.559999	-0.006011	-3.552448	-0.653247	-3.513074	-0.731802	1.345675	0.000000	-10.000000	0.008333	7.450000	370.166656	1023.000000	1023.000000	2046.000000
27.580000	-0.006006	-3.549327	-0.658185	-3.542377	-0.647200	1.298435	0.000000	-10.000000	0.016667	6.316667	373.000000	1023.000000	1023.000000	2046.000000
27.600000	-0.005938	-3.509626	-0.601235	-3.652501	-0.618610	1.362720	0.000000	-10.000000	0.033333	5.100000	375.333344	1023.000000	1023.000000	2046.000000
27.620001	-0.006024	-3.559917	-0.633795	-3.709034	-0.567836	1.350748	0.000000	-10.000000	0.041667	3.666667	377.166656	1023.000000	1023.000000	2046.000000
27.639999	-0.005878	-3.473950	-0.536840	-3.723034	-0.568852	1.354776	0.000000	-10.000000	0.050000	1.966667	378.666656	1023.000000	1023.000000	2046.000000
27.660000	-0.005637	-3.331323	-0.541095	-3.767991	-0.463193	1.440958	0.000000	-10.000000	0.050000	0.416667	379.500000	1023.000000	1023.000000	2046.000000
27.680000	-0.005226	-3.088618	-0.447925	-3.674487	-0.417827	1.451621	0.000000	-10.000000	0.050000	-0.966667	380.000000	1023.000000	1023.000000	2046.000000
27.700001	-0.004884	-2.886520	-0.387658	-3.688845	-0.358576	1.548559	0.000000	-10.000000	0.058333	-1.833333	380.000000	1023.000000	1023.000000	2046.000000
27.719999	-0.004614	-2.726993	-0.337969	-3.616606	-0.321724	1.549307	0.000000	-10.000000	0.058333	-2.700000	380.000000	1023.000000	1023.000000	2046.000000
27.740000	-0.004156	-2.455979	-0.278402	-3.553291	-0.233328	1.609042	0.000000	-10.000000	0.058333	-3.366667	380.000000	1023.000000	1023.000000	2046.000000
27.760000	-0.003927	-2.320747	-0.215247	-3.587807	-0.209703	1.692010	0.000000	-10.000000	0.050000	-3.883333	380.000000	1023.000000	1023.000000	2046.000000
27.780001	-0.003548	-2.096611	-0.189610	-3.515302	-0.119064	1.727364	0.000000	-10.000000	0.050000	-4.016667	380.000000	1023.000000	1023.000000	2046.000000
27.799999	-0.003246	-1.918471	-0.088712	-3.469304	-0.121430	1.760976	0.000000	-10.000000	0.050000	-3.850000	380.000000	1023.000000	1023.000000	2046.000000
27.820000	-0.002808	-1.659358	-0.065574	-3.446118	0.009024	1.843310	0.000000	-10.000000	0.050000	-3.616667	380.000000	1023.000000	1023.000000	2046.000000
27.840000	-0.002556	-1.510314	-0.040919	-3.386539	0.052334	1.864809	0.000000	-10.000000	0.050000	-3.550000	380.000000	1023.000000	1023.000000	2046.000000
27.860001	-0.002447	-1.446462	-0.006512	-3.365105	0.066914	1.858241	0.000000	-10.000000	0.050000	-3.783333	380.000000	1023.000000	1023.000000	2046.000000
27.879999	-0.002239	-1.323085	0.054759	-3.336820	0.046246	1.912730	0.000000	-10.000000	0.058333	-4.433333	380.000000	1023.000000	1023.000000	2046.000000
27.900000	-0.002285	-1.350231	0.067446	-3.286830	0.019967	1.849186	0.000000	-10.000000	0.066667	-5.433333	380.000000	1023.000000	1023.000000	2046.000000
27.920000	-0.002380	-1.406811	0.062026	-3.248114	-0.008262	1.787538	0.000000	-10.000000	0.083333	-6.683333	380.000000	1023.000000	1023.000000	2046.000000
27.940001	-0.002261	-1.336101	0.140415	-3.270646	-0.043611	1.837742	0.000000	-10.000000	0.091667	-8.016666	380.000000	1023.000000	1023.000000	2046.000000
27.959999	-0.002094	-1.237677	0.166737	-3.276455	0.029763	1.842279	0.000000	-10.000000	0.108333	-9.283334	372.666656	1023.000000	1023.000000	2046.000000
27.980000	-0.001999	-1.181258	0.195755	-3.238856	0.039259	1.822583	0.000000	-10.000000	0.116667	-10.483334	364.166656	1023.000000	1023.000000	2046.000000
28.000000	-0.001563	-0.923727	0.256399	-3.214007	0.090678	1.943203	0.000000	-10.000000	0.133333	-11.600000	354.500000	1023.000000	1023.000000	2046.000000
28.020000	-0.001608	-0.950113	0.244588	-3.214757	0.073859	1.946196	0.000000	-10.000000	0.141667	-12.733334	350.500000	1023.000000	1023.000000	2046.000000
28.040001	-0.001679	-0.992323	0.237981	-3.275492	0.052975	1.992212	0.000000	-10.000000	0.183333	-13.816667	346.333344	1023.000000	1023.000000	2046.000000
28.059999	-0.001487	-0.878645	0.293384	-3.236858	0.043625	2.021204	0.000000	-10.000000	0.216667	-14.733334	341.500000	1023.000000	1023.000000	2046.000000
28.080000	-0.002267	-1.339735	0.197795	-3.220268	-0.190880	1.873618	0.000000	-10.000000	0.250000	-15.350000	336.666656	1023.000000	1023.000000	2046.000000
28.100000	-0.003376	-1.995218	-0.047650	-3.311042	-0.405534	1.769008	0.000000	-10.000000	0.250000	-15.866667	331.500000	1023.000000	1023.000000	2046.000000
28.120001	-0.005032	-2.973955	-0.375267	-3.541791	-0.574573	1.517675	0.000000	-10.000000	0.250000	-16.183334	326.166656	1023.000000	1023.000000	2046.000000
28.139999	-0.006460	-3.817663	-0.610366	-3.763567	-0.743604	1.299874	0.000000	-10.000000	0.250000	-16.550001	320.833344	1023.000000	1023.000000	2046.000000
28.160000	-0.007792	-4.605098	-0.640064	-3.969563	-1.044699	1.049228	0.000000	-10.000000	0.250000	-16.550001	315.166656	1023.000000	1023.000000	2046.000000
28.180000	-0.010021	-5.922134	-0.909719	-4.097425	-1.433941	0.518952	0.000000	-10.000000	0.250000	-16.400000	309.833344	1023.000000	1023.000000	2046.000000
28.200001	-0.012719	-7.516651	-1.254946	-4.304115	-1.930651	-0.026939	0.000000	-10.000000	0.241667	-16.000000	304.333344	1023.000000	1023.000000	2046.000000
28.219999	-0.015535	-9.180993	-1.724070	-4.624918	-2.345361	-0.486645	0.000000	-10.000000	0.241667	-15.583334	299.000000	1023.000000	1023.000000	2046.000000
28.240000	-0.018000	-10.638283	-2.023356	-4.841165	-2.814920	-0.958841	0.000000	-10.000000	0.233333	-15.233334	293.666656	1023.000000	1023.000000	2046.000000
28.260000	-0.019375	-11.450466	-2.186727	-4.987722	-3.108241	-1.167776	0.000000	-10.000000	0.241667	-14.966667	288.500000	1023.000000	1023.000000	2046.000000
28.280001	-0.020715	-12.242639	-2.368962	-4.970741	-3.380426	-1.522509	0.000000	-10.000000	0.233333	-15.000000	283.500000	1023.000000	1023.000000	2046.000000
28.299999	-0.021316	-12.597669	-2.475413	-4.879004	-3.543348	-1.699904	0.000000	-10.000000	0.241667	-15.150001	278.500000	1023.000000	1023.000000	2046.000000
28.320000	-0.021872	-12.926595	-2.555797	-4.815477	-3.737686	-1.817635	0.000000	-10.000000	0.241667	-15.316667	273.500000	1023.000000	1023.000000	2046.000000
28.340000	-0.022414	-13.246572	-2.660823	-4.731411	-3.889282	-1.965057	0.000000	-10.000000	0.250000	-15.500000	268.500000	1023.000000	1023.000000	2046.000000
28.360001	-0.022636	-13.377917	-2.746963	-4.671229	-3.957486	-2.002239	0.000000	-10.000000	0.250000	-15.800000	263.333344	1023.000000	1023.000000	2046.000000
28.379999	-0.022925	-13.548543	-2.798100	-4.674222	-4.074476	-2.001745	0.000000	-10.000000	0.250000	-16.183334	258.000000	1023.000000	1023.000000	2046.000000
28.400000	-0.023313	-13.778268	-2.851469	-4.597716	-4.184923	-2.144160	0.000000	-10.000000	0.250000	-16.516668	252.500000	1023.000000	1023.000000	2046.000000
28.420000	-0.023417	-13.839682	-2.945952	-4.657018	-4.175951	-2.060760	0.000000	-10.000000	0.250000	-16.716667	247.000000	1023.000000	1023.000000	2046.000000
28.440001	-0.023725	-14.021408	-2.999883	-4.706781	-4.231736	-2.083008	0.000000	-10.000000	0.250000	-16.900000	241.333328	1023.000000	1023.000000	2046.000000
28.459999	-0.023567	-13.928232	-2.981409	-4.748748	-4.212673	-1.985403	0.000000	-10.000000	0.258333	-17.066668	235.833328	1023.000000	1023.000000	2046.000000
28.480000	-0.023287	-13.762844	-2.987226	-4.644330	-4.142199	-1.989090	0.000000	-10.000000	0.266667	-17.216667	230.166672	1023.000000	1023.000000	2046.000000
28.500000	-0.022467	-13.278282	-2.721246	-4.466683	-4.219707	-1.870647	0.000000	-10.000000	0.275000	-17.283335	224.500000	1023.000000	1023.000000	2046.000000
28.520000	-0.021555	-12.738741	-2.594071	-4.321192	-4.090722	-1.732756	0.000000	-10.000000	0.266667	-17.250000	218.500000	1023.000000	1023.000000	2046.000000
28.540001	-0.021122	-12.483089	-2.488202	-4.225152	-4.055422	-1.714314	0.000000	-10.000000	0.258333	-17.133333	212.833328	1023.000000	1023.000000	2046.000000
28.559999	-0.020755	-12.266418	-2.438366	-4.204942	-3.984048	-1.639063	0.000000	-10.000000	0.250000	-17.016666	207.166672	1023.000000	1023.000000	2046.000000
28.580000	-0.020723	-12.247394	-2.429868	-4.237997	-3.960388	-1.619140	0.000000	-10.000000	0.250000	-16.833334	201.500000	1023.000000	1023.000000	2046.000000
28.600000	-0.021341	-12.612511	-2.593029	-4.389627	-3.943370	-1.686484	0.000000	-10.000000	0.250000	-16.733334	195.833328	1023.000000	1023.000000	2046.000000
28.620001	-0.022203	-13.122053	-2.677594	-4.606513	-4.057874	-1.780072	0.000000	-10.000000	0.250000	-16.650000	190.166672	1023.000000	1023.000000	2046.000000
28.639999	-0.022950	-13.563498	-2.861551	-4.877639	-4.038800	-1.785506	0.000000	-10.000000	0.250000	-16.416668	184.666672	1023.000000	1023.000000	2046.000000
28.660000	-0.023636	-13.968940	-2.901726	-5.097270	-4.128752	-1.841193	0.000000	-10.000000	0.241667	-16.049999	179.000000	1023.000000	1023.000000	2046.000000
28.680000	-0.024228	-14.319028	-2.979707	-5.313210	-4.188303	-1.837808	0.000000	-10.000000	0.225000	-15.583333	173.666672	1023.000000	1023.000000	2046.000000
28.700001	-0.024910	-14.721973	-3.069311	-5.447457	-4.242679	-1.962527	0.000000	-10.000000	0.208333	-15.250000	168.500000	1023.000000	1023.000000	2046.000000
28.719999	-0.025433	-15.030932	-3.215754	-5.633460	-4.218940	-1.962777	0.000000	-10.000000	0.208333	-15.016666	163.500000	1023.000000	1023.000000	2046.000000
28.740000	-0.025811	-15.254050	-3.240560	-5.799659	-4.273252	-1.940578	0.000000	-10.000000	0.216667	-14.866667	158.500000	1023.000000	1023.000000	2046.000000
28.760000	-0.026069	-15.406708	-3.300271	-5.888408	-4.258631	-1.959398	0.000000	-10.000000	0.216667	-14.833334	153.500000	1023.000000	1023.000000	2046.000000
28.780001	-0.026285	-15.534198	-3.263905	-5.989655	-4.318877	-1.961761	0.000000	-10.000000	0.216667	-14.600000	148.500000	1023.000000	1023.000000	2046.000000
28.799999	-0.026410	-15.608541	-3.299804	-6.024354	-4.284038	-2.000344	0.000000	-10.000000	0.208333	-14.366667	143.666672	1023.000000	1023.000000	2046.000000
28.820000	-0.026586	-15.712485	-3.353349	-6.105997	-4.253207	-1.999932	0.000000	-10.000000	0.208333	-14.016666	138.833328	1023.000000	1023.000000	2046.000000
28.840000	-0.026751	-15.809827	-3.404505	-6.189183	-4.224551	-1.991587	0.000000	-10.000000	0.200000	-13.833334	134.166672	1023.000000	1023.000000	2046.000000
28.860001	-0.026810	-15.844538	-3.437711	-6.244009	-4.196313	-1.966504	0.000000	-10.000000	0.200000	-13.616667	129.500000	1023.000000	1023.000000	2046.000000
28.879999	-0.026901	-15.898698	-3.481021	-6.314181	-4.188547	-1.914949	0.000000	-10.000000	0.200000	-13.383334	125.000000	1023.000000	1023.000000	2046.000000
28.900000	-0.026922	-15.910737	-3.462263	-6.326480	-4.189299	-1.932695	0.000000	-10.000000	0.200000	-13.183333	120.500000	1023.000000	1023.000000	2046.000000
28.920000	-0.026973	-15.940873	-3.447063	-6.355222	-4.208248	-1.930340	0.000000	-10.000000	0.200000	-12.983334	116.166664	1023.000000	1023.000000	2046.000000
28.940001	-0.027076	-16.001825	-3.512351	-6.408651	-4.158229	-1.922595	0.000000	-10.000000	0.175000	-12.766666	111.833336	1023.000000	1023.000000	2046.000000
28.959999	-0.027079	-16.003731	-3.533755	-6.457415	-4.131657	-1.880905	0.000000	-10.000000	0.158333	-12.516666	107.500000	1023.000000	1023.000000	2046.000000
28.980000	-0.027250	-16.104605	-3.623372	-6.498657	-4.103402	-1.879174	0.000000	-10.000000	0.133333	-12.383333	103.166664	1023.000000	1023.000000	2046.000000
29.000000	-0.027349	-16.163523	-3.576659	-6.540572	-4.194070	-1.852222	0.000000	-10.000000	0.133333	-12.200001	99.000000	1023.000000	1023.000000	2046.000000
29.020000	-0.027344	-16.160097	-3.611426	-6.545956	-4.136551	-1.866165	0.000000	-10.000000	0.116667	-12.166667	95.000000	1023.000000	1023.000000	2046.000000
29.040001	-0.027419	-16.204683	-3.609028	-6.561385	-4.149650	-1.884620	0.000000	-10.000000	0.116667	-11.833334	91.000000	1023.000000	1023.000000	2046.000000
29.059999	-0.027586	-16.303055	-3.674487	-6.595035	-4.127723	-1.905811	0.000000	-10.000000	0.125000	-11.600000	87.000000	1023.000000	1023.000000	2046.000000
29.080000	-0.027597	-16.309771	-3.753913	-6.685660	-4.064171	-1.806026	0.000000	-10.000000	0.133333	-11.283334	83.000000	1023.000000	1023.000000	2046.000000
29.100000	-0.027639	-16.334415	-3.680496	-6.752243	-4.129138	-1.772539	0.000000	-10.000000	0.125000	-11.016666	79.333336	1023.000000	1023.000000	2046.000000
29.120001	-0.027659	-16.346466	-3.712227	-6.722880	-4.066738	-1.844620	0.000000	-10.000000	0.108333	-10.816667	75.666664	1023.000000	1023.000000	2046.000000
29.139999	-0.027752	-16.401543	-3.669607	-6.767568	-4.099463	-1.864905	0.000000	-10.000000	0.100000	-10.466667	72.166664	1023.000000	1023.000000	2046.000000
29.160000	-0.027444	-16.219305	-3.625441	-6.812781	-4.041492	-1.739591	0.000000	-10.000000	0.100000	-10.233334	68.500000	1023.000000	1023.000000	2046.000000
29.180000	-0.027468	-16.233843	-3.729453	-6.812431	-3.940329	-1.751630	0.000000	-10.000000	0.100000	-9.916667	65.166664	1023.000000	1023.000000	2046.000000
29.200001	-0.027640	-16.335003	-3.747590	-6.884323	-3.975511	-1.727579	0.000000	-10.000000	0.100000	-9.700001	61.833332	1023.000000	1023.000000	2046.000000
29.219999	-0.027879	-16.476536	-3.796455	-7.040256	-4.005995	-1.633831	0.000000	-10.000000	0.100000	-9.583334	58.666668	1023.000000	1023.000000	2046.000000
29.240000	-0.027574	-16.296120	-3.785025	-7.091373	-3.872200	-1.547520	0.000000	-10.000000	0.100000	-9.533334	55.333332	1023.000000	1023.000000	2046.000000
29.260000	-0.027695	-16.367554	-3.769160	-7.035302	-3.893010	-1.670082	0.000000	-10.000000	0.091667	-9.500000	52.166668	1023.000000	1023.000000	2046.000000
29.280001	-0.027810	-16.435955	-3.875131	-7.032853	-3.871801	-1.656171	0.000000	-10.000000	0.091667	-9.416667	49.000000	1023.000000	1023.000000	2046.000000
29.299999	-0.028673	-16.945637	-4.109793	-7.220801	-3.970287	-1.644756	0.000000	-10.000000	0.091667	-9.266666	45.833332	1023.000000	1023.000000	2046.000000
29.320000	-0.030282	-17.896799	-4.491752	-7.433002	-4.120721	-1.851325	0.000000	-10.000000	0.100000	-9.133333	42.666668	1023.000000	1023.000000	2046.000000
29.340000	-0.031764	-18.772394	-4.665314	-7.675283	-4.397690	-2.034108	0.000000	-10.000000	0.100000	-8.750000	39.500000	1023.000000	1023.000000	2046.000000
29.360001	-0.033612	-19.864882	-4.934151	-7.838605	-4.639363	-2.452762	0.000000	-10.000000	0.083333	-8.083334	36.666668	1023.000000	1023.000000	2046.000000
29.379999	-0.036121	-21.347473	-5.189092	-8.107923	-5.104541	-2.945919	0.000000	-10.000000	0.066667	-7.000000	34.000000	1023.000000	1023.000000	2046.000000
29.400000	-0.038842	-22.955830	-5.644758	-8.402197	-5.478155	-3.430721	0.000000	-10.000000	0.050000	-5.616667	31.666666	1023.000000	1023.000000	2046.000000
29.420000	-0.041349	-24.437174	-5.956972	-8.697973	-5.919730	-3.862499	0.000000	-10.000000	0.050000	-4.416667	29.833334	1023.000000	1023.000000	2046.000000
29.440001	-0.042838	-25.316971	-6.237419	-8.928689	-6.114673	-4.036191	0.000000	-10.000000	0.058333	-3.766667	28.333334	1023.000000	1023.000000	2046.000000
29.459999	-0.044103	-26.065041	-6.432373	-8.920544	-6.358752	-4.353371	0.000000	-10.000000	0.058333	-4.050000	27.000000	1023.000000	1023.000000	2046.000000
29.480000	-0.044620	-26.370287	-6.455168	-8.964680	-6.548830	-4.401609	0.000000	-10.000000	0.058333	-4.733334	25.666666	1023.000000	1023.000000	2046.000000
29.500000	-0.044940	-26.559416	-6.582947	-8.832285	-6.599456	-4.544726	0.000000	-10.000000	0.066667	-5.350000	24.166666	1023.000000	1023.000000	2046.000000
29.520000	-0.045312	-26.779627	-6.627012	-8.707386	-6.747155	-4.698074	0.000000	-10.000000	0.075000	-5.683333	22.500000	1023.000000	1023.000000	2046.000000
29.540001	-0.045071	-26.636927	-6.715249	-8.662446	-6.675350	-4.583882	0.000000	-10.000000	0.083333	-5.866667	20.500000	1023.000000	1023.000000	2046.000000
29.559999	-0.045246	-26.740379	-6.732978	-8.552770	-6.777667	-4.676965	0.000000	-10.000000	0.066667	-6.016667	18.500000	1023.000000	1023.000000	2046.000000
29.580000	-0.045147	-26.682159	-6.724045	-8.498696	-6.829333	-4.630085	0.000000	-10.000000	0.075000	-6.133334	16.500000	1023.000000	1023.000000	2046.000000
29.600000	-0.044990	-26.589344	-6.792584	-8.465846	-6.767303	-4.563612	0.000000	-10.000000	0.066667	-6.166667	14.500000	1023.000000	1023.000000	2046.000000
29.620001	-0.044996	-26.592627	-6.774642	-8.454419	-6.803402	-4.560162	0.000000	-10.000000	0.066667	-6.100000	12.500000	1023.000000	1023.000000	2046.000000
29.639999	-0.044533	-26.318968	-6.731767	-8.457169	-6.720618	-4.409415	0.000000	-10.000000	0.058333	-6.050000	10.500000	1023.000000	1023.000000	2046.000000
29.660000	-0.043977	-25.990698	-6.660997	-8.325682	-6.654073	-4.349946	0.000000	-10.000000	0.066667	-6.200000	8.500000	1023.000000	1023.000000	2046.000000
29.680000	-0.042814	-25.303320	-6.373351	-8.108320	-6.611233	-4.210416	0.000000	-10.000000	0.075000	-6.383333	6.333333	1023.000000	1023.000000	2046.000000
29.700001	-0.041670	-24.627068	-6.175496	-7.936283	-6.491913	-4.023376	0.000000	-10.000000	0.066667	-6.450000	4.000000	1023.000000	1023.000000	2046.000000
29.719999	-0.040902	-24.173241	-6.054355	-7.847616	-6.354268	-3.917001	0.000000	-10.000000	0.075000	-6.283333	1.333333	1023.000000	1023.000000	2046.000000
29.740000	-0.040073	-23.682858	-5.909082	-7.849973	-6.219125	-3.704679	0.000000	-10.000000	0.083333	-6.150000	-0.500000	1023.000000	1023.000000	2046.000000
29.760000	-0.039921	-23.593487	-5.884693	-7.768296	-6.165570	-3.774928	0.000000	-10.000000	0.091667	-6.150000	-2.166667	1023.000000	1023.000000	2046.000000
29.780001	-0.040059	-23.674744	-5.885401	-7.846920	-6.152036	-3.790387	0.000000	-10.000000	0.083333	-6.183333	-3.500000	1023.000000	1023.000000	2046.000000
29.799999	-0.040352	-23.848019	-5.932791	-8.029053	-6.155735	-3.730440	0.000000	-10.000000	0.066667	-6.133334	-5.500000	1023.000000	1023.000000	2046.000000
29.820000	-0.040985	-24.222256	-6.021809	-8.194841	-6.182305	-3.823299	0.000000	-10.000000	0.066667	-5.900000	-7.500000	1023.000000	1023.000000	2046.000000
29.840000	-0.041169	-24.330727	-6.010532	-8.408781	-6.176310	-3.735103	0.000000	-10.000000	0.058333	-5.483334	-9.500000	1023.000000	1023.000000	2046.000000
29.860001	-0.041607	-24.589745	-6.157907	-8.542538	-6.096688	-3.792612	0.000000	-10.000000	0.058333	-4.850000	-11.333333	1023.000000	1023.000000	2046.000000
29.879999	-0.041862	-24.740158	-6.142022	-8.714732	-6.153597	-3.729808	0.000000	-10.000000	0.050000	-4.216667	-13.000000	1023.000000	1023.000000	2046.000000
29.900000	-0.041931	-24.781397	-6.135877	-8.807637	-6.119740	-3.718143	0.000000	-10.000000	0.050000	-3.716667	-14.333333	1023.000000	1023.000000	2046.000000
29.920000	-0.042444	-25.084286	-6.151867	-8.940036	-6.191186	-3.801197	0.000000	-10.000000	0.058333	-3.566667	-15.666667	1023.000000	1023.000000	2046.000000
29.940001	-0.042401	-25.059078	-6.205011	-9.031862	-6.078865	-3.743341	0.000000	-10.000000	0.058333	-3.516667	-16.833334	1023.000000	1023.000000	2046.000000
29.959999	-0.042469	-25.099276	-6.211908	-9.070819	-6.050116	-3.766434	0.000000	-10.000000	0.058333	-3.466667	-18.166666	1023.000000	1023.000000	2046.000000
29.980000	-0.042297	-24.997810	-6.223234	-9.111044	-5.959007	-3.704525	0.000000	-10.000000	0.041667	-3.350000	-19.333334	1023.000000	1023.000000	2046.000000
30.000000	-0.042173	-24.924433	-6.232023	-9.137689	-5.878876	-3.675845	0.000000	-10.000000	0.041667	-3.166667	-20.500000	1023.000000	1023.000000	2046.000000
30.020000	-0.041846	-24.730909	-6.132299	-9.211786	-5.845211	-3.541613	0.000000	-10.000000	0.041667	-3.000000	-21.500000	1023.000000	1023.000000	2046.000000
30.040001	-0.041580	-24.573904	-6.116588	-9.168625	-5.769793	-3.518898	0.000000	-10.000000	0.050000	-2.750000	-22.500000	1023.000000	1023.000000	2046.000000
30.059999	-0.041571	-24.568747	-6.109284	-9.159255	-5.754969	-3.545238	0.000000	-10.000000	0.050000	-2.600000	-23.333334	1023.000000	1023.000000	2046.000000
30.080000	-0.041066	-24.270090	-6.030995	-9.227316	-5.667882	-3.343897	0.000000	-10.000000	0.050000	-2.500000	-24.166666	1023.000000	1023.000000	2046.000000
30.100000	-0.041044	-24.256878	-6.024080	-9.161650	-5.643486	-3.427664	0.000000	-10.000000	0.050000	-2.550000	-25.000000	1023.000000	1023.000000	2046.000000
30.120001	-0.040850	-24.142082	-5.978871	-9.144056	-5.625507	-3.393648	0.000000	-10.000000	0.050000	-2.566667	-26.000000	1023.000000	1023.000000	2046.000000
30.139999	-0.040393	-23.872160	-5.937296	-9.176360	-5.520966	-3.237538	0.000000	-10.000000	0.050000	-2.566667	-27.000000	1023.000000	1023.000000	2046.000000
30.160000	-0.040249	-23.786959	-5.926756	-9.161103	-5.487090	-3.212010	0.000000	-10.000000	0.050000	-2.500000	-27.833334	1023.000000	1023.000000	2046.000000
30.180000	-0.040086	-23.690866	-5.939679	-9.083416	-5.418693	-3.249080	0.000000	-10.000000	0.050000	-2.433333	-28.666666	1023.000000	1023.000000	2046.000000
30.200001	-0.039817	-23.531712	-5.899467	-9.133250	-5.388240	-3.110755	0.000000	-10.000000	0.050000	-2.333333	-29.333334	1023.000000	1023.000000	2046.000000
30.219999	-0.039713	-23.470617	-5.872956	-9.079737	-5.388506	-3.129419	0.000000	-10.000000	0.050000	-2.216667	-30.166666	1023.000000	1023.000000	2046.000000
30.240000	-0.039431	-23.303661	-5.787983	-9.064503	-5.371448	-3.079727	0.000000	-10.000000	0.050000	-2.033333	-31.000000	1023.000000	1023.000000	2046.000000
30.260000	-0.039093	-23.103899	-5.787439	-9.074786	-5.247492	-2.994182	0.000000	-10.000000	0.041667	-1.800000	-31.666666	1023.000000	1023.000000	2046.000000
30.280001	-0.038956	-23.023060	-5.695288	-8.991796	-5.281438	-3.054538	0.000000	-10.000000	0.033333	-1.516667	-32.000000	1023.000000	1023.000000	2046.000000
30.299999	-0.038422	-22.707329	-5.654741	-9.011597	-5.109613	-2.931379	0.000000	-10.000000	0.033333	-1.283333	-32.000000	1023.000000	1023.000000	2046.000000
30.320000	-0.038121	-22.529631	-5.505616	-9.004213	-5.134016	-2.885786	0.000000	-10.000000	0.041667	-0.783333	-32.000000	1023.000000	1023.000000	2046.000000
30.340000	-0.037725	-22.295362	-5.489832	-8.974000	-5.024162	-2.807369	0.000000	-10.000000	0.041667	-0.366667	-32.000000	1023.000000	1023.000000	2046.000000
30.360001	-0.037453	-22.134645	-5.459943	-8.983190	-5.003209	-2.688305	0.000000	-10.000000	0.033333	0.000000	-32.000000	1023.000000	1023.000000	2046.000000
30.379999	-0.037055	-21.899771	-5.451284	-9.077152	-4.853301	-2.518034	0.000000	-10.000000	0.033333	0.000000	-32.000000	1023.000000	1023.000000	2046.000000
30.400000	-0.036771	-21.731770	-5.355827	-8.944244	-4.831712	-2.599987	0.000000	-10.000000	0.041667	0.000000	-32.000000	1023.000000	1023.000000	2046.000000
30.420000	-0.036420	-21.524111	-5.359987	-8.929441	-4.695165	-2.539518	0.000000	-10.000000	0.050000	0.000000	-32.000000	1023.000000	1023.000000	2046.000000
30.440001	-0.036543	-21.596664	-5.391549	-8.904468	-4.781883	-2.518766	0.000000	-10.000000	0.050000	-0.516667	-32.000000	1023.000000	1023.000000	2046.000000
30.459999	-0.037249	-22.014233	-5.614910	-9.053358	-4.880222	-2.465741	0.000000	-10.000000	0.050000	-0.900000	-32.000000	1023.000000	1023.000000	2046.000000
30.480000	-0.038577	-22.799028	-5.855555	-9.234064	-5.064031	-2.645378	0.000000	-10.000000	0.050000	-1.266667	-32.000000	1023.000000	1023.000000	2046.000000
30.500000	-0.039637	-23.425714	-6.044399	-9.316701	-5.166393	-2.898222	0.000000	-10.000000	0.050000	-0.750000	-32.000000	1023.000000	1023.000000	2046.000000
30.520000	-0.041136	-24.311626	-6.155665	-9.541637	-5.451365	-3.162958	0.000000	-10.000000	0.041667	-0.366667	-32.000000	1023.000000	1023.000000	2046.000000
30.540001	-0.043054	-25.444733	-6.345401	-9.678346	-5.828406	-3.592581	0.000000	-10.000000	0.025000	0.866667	-32.000000	1023.000000	1023.000000	2046.000000
30.559999	-0.045604	-26.951717	-6.749327	-9.949769	-6.194153	-4.058468	0.000000	-10.000000	0.008333	2.316667	-32.000000	1023.000000	1023.000000	2046.000000
30.580000	-0.047871	-28.291853	-7.046394	-10.150657	-6.586771	-4.508031	0.000000	-10.000000	0.000000	3.883333	-32.000000	1023.000000	1023.000000	2046.000000
30.600000	-0.049083	-29.008083	-7.229319	-10.295875	-6.801197	-4.681694	0.000000	-10.000000	0.000000	4.350000	-32.000000	1023.000000	1023.000000	2046.000000
30.620001	-0.050131	-29.627615	-7.441366	-10.313265	-6.938255	-4.934730	0.000000	-10.000000	0.016667	3.716667	-32.000000	1023.000000	1023.000000	2046.000000
30.639999	-0.050367	-29.766632	-7.431727	-10.249061	-7.069572	-5.016273	0.000000	-10.000000	0.033333	2.366667	-32.000000	1023.000000	1023.000000	2046.000000
30.660000	-0.050487	-29.837711	-7.553507	-10.124434	-7.092288	-5.067483	0.000000	-10.000000	0.050000	1.033333	-32.000000	1023.000000	1023.000000	2046.000000
30.680000	-0.050497	-29.843557	-7.593135	-9.960567	-7.150157	-5.139697	0.000000	-10.000000	0.050000	0.216667	-32.000000	1023.000000	1023.000000	2046.000000
30.700001	-0.050084	-29.599836	-7.524140	-9.816410	-7.195726	-5.063560	0.000000	-10.000000	0.041667	0.000000	-32.000000	1023.000000	1023.000000	2046.000000
30.719999	-0.050111	-29.615326	-7.582579	-9.668013	-7.225274	-5.139460	0.000000	-10.000000	0.041667	0.000000	-32.000000	1023.000000	1023.000000	2046.000000
30.740000	-0.049487	-29.246851	-7.498168	-9.567717	-7.191163	-4.989803	0.000000	-10.000000	0.025000	0.000000	-32.000000	1023.000000	1023.000000	2046.000000
30.760000	-0.049297	-29.134777	-7.502118	-9.476075	-7.196160	-4.960424	0.000000	-10.000000	0.033333	0.650000	-32.000000	1023.000000	1023.000000	2046.000000
30.780001	-0.049047	-28.986536	-7.476394	-9.463874	-7.167061	-4.879207	0.000000	-10.000000	0.025000	1.650000	-32.000000	1023.000000	1023.000000	2046.000000
30.799999	-0.048149	-28.455793	-7.361584	-9.397335	-7.037201	-4.659674	0.000000	-10.000000	0.025000	2.833333	-32.000000	1023.000000	1023.000000	2046.000000
30.820000	-0.047395	-28.010473	-7.279644	-9.201663	-6.905759	-4.623408	0.000000	-10.000000	0.016667	3.383333	-32.000000	1023.000000	1023.000000	2046.000000
30.840000	-0.045932	-27.145960	-6.917927	-8.945608	-6.856595	-4.425828	0.000000	-10.000000	0.016667	3.783334	-32.000000	1023.000000	1023.000000	2046.000000
30.860001	-0.044344	-26.207520	-6.661259	-8.720320	-6.665202	-4.160739	0.000000	-10.000000	0.016667	4.416667	-32.000000	1023.000000	1023.000000	2046.000000
30.879999	-0.043400	-25.649151	-6.487016	-8.577229	-6.545987	-4.038917	0.000000	-10.000000	0.008333	5.250000	-32.000000	1023.000000	1023.000000	2046.000000
30.900000	-0.042075	-24.866575	-6.258774	-8.435107	-6.354829	-3.817865	0.000000	-10.000000	0.000000	6.150000	-32.000000	1023.000000	1023.000000	2046.000000
30.920000	-0.041358	-24.442686	-6.142079	-8.412766	-6.183462	-3.704380	0.000000	-10.000000	0.000000	6.800000	-32.000000	1023.000000	1023.000000	2046.000000
30.940001	-0.040904	-24.174278	-6.050823	-8.412606	-6.083725	-3.627125	0.000000	-10.000000	0.000000	7.416667	-32.000000	1023.000000	1023.000000	2046.000000
30.959999	-0.040902	-24.172880	-6.114398	-8.501224	-5.979470	-3.577788	0.000000	-10.000000	0.000000	8.050000	-32.000000	1023.000000	1023.000000	2046.000000
30.980000	-0.041066	-24.269772	-6.121222	-8.598917	-5.954052	-3.595579	0.000000	-10.000000	-0.008333	8.750000	-32.000000	1023.000000	1023.000000	2046.000000
31.000000	-0.040721	-24.066277	-6.034770	-8.703065	-5.871788	-3.456654	0.000000	-10.000000	-0.025000	9.700000	-14.000000	1023.000000	1023.000000	2046.000000
31.020000	-0.040810	-24.118950	-6.060951	-8.798682	-5.801858	-3.457458	0.000000	-10.000000	-0.041667	10.666667	4.666667	1023.000000	1023.000000	2046.000000
31.040001	-0.040343	-23.842892	-5.968945	-8.869444	-5.703404	-3.301100	0.000000	-10.000000	-0.066667	11.566667	24.666666	1023.000000	1023.000000	2046.000000
31.059999	-0.040212	-23.765453	-5.977308	-8.950780	-5.582809	-3.254557	0.000000	-10.000000	-0.083333	12.200000	28.000000	1023.000000	1023.000000	2046.000000
31.080000	-0.039765	-23.500988	-5.925364	-9.010471	-5.442669	-3.122482	0.000000	-10.000000	-0.091667	12.633333	32.000000	1023.000000	1023.000000	2046.000000
31.100000	-0.039423	-23.298723	-5.845595	-9.001359	-5.370521	-3.081248	0.000000	-10.000000	-0.091667	13.083333	36.000000	1023.000000	1023.000000	2046.000000
31.120001	-0.038768	-22.911598	-5.732186	-9.000143	-5.227891	-2.951379	0.000000	-10.000000	-0.100000	13.583333	40.333332	1023.000000	1023.000000	2046.000000
31.139999	-0.038153	-22.548286	-5.701905	-8.919597	-5.044989	-2.881796	0.000000	-10.000000	-0.125000	14.216667	44.833332	1023.000000	1023.000000	2046.000000
31.160000	-0.037223	-21.998968	-5.517060	-8.936659	-4.913370	-2.631879	0.000000	-10.000000	-0.141667	14.850000	49.666668	1023.000000	1023.000000	2046.000000
31.180000	-0.036587	-21.622843	-5.465052	-8.834717	-4.747313	-2.575760	0.000000	-10.000000	-0.133333	15.450000	54.500000	1023.000000	1023.000000	2046.000000
31.200001	-0.035707	-21.103125	-5.345785	-8.774191	-4.586202	-2.396947	0.000000	-10.000000	-0.133333	15.750000	59.500000	1023.000000	1023.000000	2046.000000
31.219999	-0.035049	-20.713797	-5.251644	-8.696568	-4.460641	-2.304945	0.000000	-10.000000	-0.133333	16.000000	64.666664	1023.000000	1023.000000	2046.000000
31.240000	-0.034101	-20.153494	-5.102931	-8.636951	-4.297140	-2.116470	0.000000	-10.000000	-0.150000	16.066668	70.000000	1023.000000	1023.000000	2046.000000
31.260000	-0.033176	-19.606771	-5.035506	-8.562409	-4.053875	-1.954981	0.000000	-10.000000	-0.150000	16.483334	75.333336	1023.000000	1023.000000	2046.000000
31.280001	-0.032468	-19.188810	-4.886774	-8.443108	-3.970494	-1.888435	0.000000	-10.000000	-0.150000	16.816668	80.833336	1023.000000	1023.000000	2046.000000
31.299999	-0.031239	-18.462183	-4.681299	-8.355375	-3.788970	-1.636539	0.000000	-10.000000	-0.150000	17.216667	86.333336	1023.000000	1023.000000	2046.000000
31.320000	-0.030617	-18.094564	-4.637571	-8.288721	-3.650385	-1.517886	0.000000	-10.000000	-0.158333	17.416666	92.000000	1023.000000	1023.000000	2046.000000
31.340000	-0.029528	-17.451128	-4.441004	-8.163719	-3.511591	-1.334813	0.000000	-10.000000	-0.166667	17.833334	97.666664	1023.000000	1023.000000	2046.000000
31.360001	-0.028576	-16.888428	-4.367748	-8.013607	-3.272172	-1.234901	0.000000	-10.000000	-0.183333	18.183334	103.500000	1023.000000	1023.000000	2046.000000
31.379999	-0.027588	-16.304539	-4.197715	-7.926179	-3.152098	-1.028547	0.000000	-10.000000	-0.191667	18.600000	109.500000	1023.000000	1023.000000	2046.000000
31.400000	-0.026699	-15.778971	-4.055283	-7.832741	-3.017550	-0.873396	0.000000	-10.000000	-0.200000	19.016666	115.666664	1023.000000	1023.000000	2046.000000
31.420000	-0.025664	-15.167390	-3.941070	-7.704648	-2.780961	-0.740711	0.000000	-10.000000	-0.216667	19.383333	122.000000	1023.000000	1023.000000	2046.000000
31.440001	-0.024635	-14.559473	-3.791087	-7.590637	-2.608702	-0.569047	0.000000	-10.000000	-0.233333	19.650002	128.500000	1023.000000	1023.000000	2046.000000
31.459999	-0.023507	-13.892695	-3.590300	-7.423302	-2.430510	-0.448583	0.000000	-10.000000	-0.250000	19.900002	135.000000	1023.000000	1023.000000	2046.000000
31.480000	-0.022548	-13.326114	-3.479699	-7.362313	-2.241802	-0.242300	0.000000	-10.000000	-0.266667	20.316668	141.666672	1023.000000	1023.000000	2046.000000
31.500000	-0.021755	-12.857282	-3.382129	-7.217721	-2.072771	-0.184661	0.000000	-10.000000	-0.283333	20.850000	148.333328	1023.000000	1023.000000	2046.000000
31.520000	-0.020739	-12.256526	-3.214247	-7.239427	-1.905935	0.103083	0.000000	-10.000000	-0.300000	21.366667	155.166672	1023.000000	1023.000000	2046.000000
31.540001	-0.020014	-11.828156	-3.158025	-7.207542	-1.736982	0.274394	0.000000	-10.000000	-0.316667	21.800001	162.166672	1023.000000	1023.000000	2046.000000
31.559999	-0.018715	-11.060784	-2.990493	-6.905928	-1.479414	0.315050	0.000000	-10.000000	-0.333333	22.466667	169.500000	1023.000000	1023.000000	2046.000000
31.580000	-0.018012	-10.645057	-2.846334	-6.806611	-1.447452	0.455340	0.000000	-10.000000	-0.325000	22.600000	177.000000	1023.000000	1023.000000	2046.000000
31.600000	-0.017184	-10.155485	-2.821126	-6.634163	-1.360515	0.660319	0.000000	-10.000000	-0.308333	22.950001	184.500000	1023.000000	1023.000000	2046.000000
31.620001	-0.017127	-10.122287	-2.911707	-6.589092	-1.305023	0.683535	0.000000	-10.000000	-0.291667	23.000000	192.166672	1023.000000	1023.000000	2046.000000
31.639999	-0.017074	-10.090871	-2.873912	-6.567265	-1.339433	0.689738	0.000000	-10.000000	-0.300000	23.416666	199.666672	1023.000000	1023.000000	2046.000000
31.660000	-0.017845	-10.546329	-2.888304	-6.547924	-1.518654	0.408553	0.000000	-10.000000	-0.308333	23.750000	207.333328	1023.000000	1023.000000	2046.000000
31.680000	-0.019119	-11.299068	-2.995003	-6.544012	-1.793240	0.033186	0.000000	-10.000000	-0.325000	23.900000	215.000000	1023.000000	1023.000000	2046.000000
31.700001	-0.021273	-12.572351	-3.328494	-6.704762	-2.151880	-0.387215	0.000000	-10.000000	-0.341667	24.049999	223.000000	1023.000000	1023.000000	2046.000000
31.719999	-0.022999	-13.592484	-3.559721	-6.864130	-2.457283	-0.711351	0.000000	-10.000000	-0.350000	23.933334	231.000000	1023.000000	1023.000000	2046.000000
31.740000	-0.023817	-14.075858	-3.680587	-6.946377	-2.590502	-0.858391	0.000000	-10.000000	-0.341667	23.866667	239.000000	1023.000000	1023.000000	2046.000000
31.760000	-0.023885	-14.115919	-3.687170	-6.809294	-2.642439	-0.977016	0.000000	-10.000000	-0.325000	23.666668	247.000000	1023.000000	1023.000000	2046.000000
31.780001	-0.023395	-13.826662	-3.540834	-6.576776	-2.706403	-1.002648	0.000000	-10.000000	-0.300000	23.450001	255.000000	1023.000000	1023.000000	2046.000000
31.799999	-0.022870	-13.515898	-3.518180	-6.335348	-2.690763	-0.971608	0.000000	-10.000000	-0.275000	23.083334	263.000000	1023.000000	1023.000000	2046.000000
31.820000	-0.022160	-13.096578	-3.354350	-5.998042	-2.736436	-1.007750	0.000000	-10.000000	-0.250000	22.633333	270.833344	1023.000000	1023.000000	2046.000000
31.840000	-0.021637	-12.787221	-3.247366	-5.753474	-2.802640	-0.983740	0.000000	-10.000000	-0.225000	21.900000	278.500000	1023.000000	1023.000000	2046.000000
31.860001	-0.020772	-12.276375	-3.139995	-5.467249	-2.752008	-0.917124	0.000000	-10.000000	-0.208333	20.750000	286.000000	1023.000000	1023.000000	2046.000000
31.879999	-0.019800	-11.701682	-3.005383	-5.271031	-2.655741	-0.769527	0.000000	-10.000000	-0.183333	19.366667	293.166656	1023.000000	1023.000000	2046.000000
31.900000	-0.019264	-11.384738	-2.933607	-5.087023	-2.639898	-0.724210	0.000000	-10.000000	-0.150000	17.900000	300.000000	1023.000000	1023.000000	2046.000000
31.920000	-0.018455	-10.906883	-2.860227	-4.940444	-2.511822	-0.594391	0.000000	-10.000000	-0.100000	16.516666	306.166656	1023.000000	1023.000000	2046.000000
31.940001	-0.017711	-10.467071	-2.779472	-4.841408	-2.396796	-0.449395	0.000000	-10.000000	-0.058333	14.700001	312.000000	1023.000000	1023.000000	2046.000000
31.959999	-0.017014	-10.055224	-2.644942	-4.655219	-2.335435	-0.419629	0.000000	-10.000000	-0.025000	12.533334	317.166656	1023.000000	1023.000000	2046.000000
31.980000	-0.015791	-9.332221	-2.406070	-4.483515	-2.251386	-0.191250	0.000000	-10.000000	-0.008333	10.183333	321.833344	1023.000000	1023.000000	2046.000000
32.000000	-0.014612	-8.635725	-2.202022	-4.183934	-2.164772	-0.084997	0.000000	-10.000000	0.000000	7.850000	325.500000	1023.000000	1023.000000	2046.000000
32.020000	-0.013428	-7.935861	-1.950202	-3.998977	-2.049333	0.062651	0.000000	-10.000000	0.016667	5.350000	328.333344	1023.000000	1023.000000	2046.000000
32.040001	-0.012351	-7.299630	-1.811606	-3.817349	-1.828921	0.158246	0.000000	-10.000000	0.033333	2.066667	330.333344	1023.000000	1023.000000	2046.000000
32.060001	-0.011882	-7.022524	-1.676241	-3.748755	-1.781756	0.184228	0.000000	-10.000000	0.058333	-0.883333	331.500000	1023.000000	1023.000000	2046.000000
32.080002	-0.011365	-6.716808	-1.608824	-3.732342	-1.602987	0.227345	0.000000	-10.000000	0.066667	-3.600000	332.000000	1023.000000	1023.000000	2046.000000
32.099998	-0.011914	-7.041115	-1.635082	-3.850585	-1.695345	0.139896	0.000000	-10.000000	0.083333	-5.616667	332.000000	1023.000000	1023.000000	2046.000000
32.119999	-0.012365	-7.307741	-1.650947	-4.021158	-1.724005	0.088370	0.000000	-10.000000	0.100000	-7.550000	332.000000	1023.000000	1023.000000	2046.000000
32.139999	-0.013044	-7.709105	-1.771049	-4.241208	-1.753033	0.056185	0.000000	-10.000000	0.116667	-9.033334	332.000000	1023.000000	1023.000000	2046.000000
32.160000	-0.013360	-7.895475	-1.775859	-4.318053	-1.776750	-0.024812	0.000000	-10.000000	0.116667	-10.033334	332.000000	1023.000000	1023.000000	2046.000000
32.180000	-0.013914	-8.223222	-1.839681	-4.526721	-1.840489	-0.016331	0.000000	-10.000000	0.125000	-10.966667	332.000000	1023.000000	1023.000000	2046.000000
32.200001	-0.014235	-8.412629	-1.904002	-4.618405	-1.808557	-0.081666	0.000000	-10.000000	0.133333	-11.783334	328.500000	1023.000000	1023.000000	2046.000000
32.220001	-0.014583	-8.618275	-1.893031	-4.706143	-1.857026	-0.162074	0.000000	-10.000000	0.150000	-12.566667	320.500000	1023.000000	1023.000000	2046.000000
32.240002	-0.014972	-8.848511	-1.940973	-4.867480	-1.902033	-0.138025	0.000000	-10.000000	0.166667	-13.166667	310.833344	1023.000000	1023.000000	2046.000000
32.259998	-0.015204	-8.985543	-1.952021	-4.888920	-1.934721	-0.209880	0.000000	-10.000000	0.166667	-13.666667	303.166656	1023.000000	1023.000000	2046.000000
32.279999	-0.015290	-9.036319	-1.947572	-4.960204	-1.929790	-0.198754	0.000000	-10.000000	0.183333	-14.066667	298.500000	1023.000000	1023.000000	2046.000000
32.299999	-0.015361	-9.078164	-1.973601	-4.950920	-1.904163	-0.249480	0.000000	-10.000000	0.166667	-14.300000	293.833344	1023.000000	1023.000000	2046.000000
32.320000	-0.015479	-9.148188	-1.998069	-4.988223	-1.929788	-0.232108	0.000000	-10.000000	0.183333	-14.666667	289.166656	1023.000000	1023.000000	2046.000000
32.340000	-0.015440	-9.125136	-1.908451	-4.976151	-1.970876	-0.269660	0.000000	-10.000000	0.183333	-14.850000	284.333344	1023.000000	1023.000000	2046.000000
32.360001	-0.015715	-9.287609	-2.011326	-5.032463	-1.969721	-0.274098	0.000000	-10.000000	0.208333	-15.133333	279.500000	1023.000000	1023.000000	2046.000000
32.380001	-0.015691	-9.273318	-1.983705	-5.001470	-1.948316	-0.339827	0.000000	-10.000000	0.225000	-15.300000	274.333344	1023.000000	1023.000000	2046.000000
32.400002	-0.015804	-9.339986	-1.940792	-5.039178	-2.035994	-0.324022	0.000000	-10.000000	0.233333	-15.466667	269.166656	1023.000000	1023.000000	2046.000000
32.419998	-0.015874	-9.381492	-1.976639	-5.033129	-2.001888	-0.369837	0.000000	-10.000000	0.241667	-15.683333	263.833344	1023.000000	1023.000000	2046.000000
32.439999	-0.016078	-9.501905	-2.006467	-5.111080	-2.052903	-0.331455	0.000000	-10.000000	0.241667	-15.783334	258.666656	1023.000000	1023.000000	2046.000000
32.459999	-0.016120	-9.526710	-2.000105	-5.097808	-2.050992	-0.377804	0.000000	-10.000000	0.250000	-16.000000	253.333328	1023.000000	1023.000000	2046.000000
32.480000	-0.016448	-9.720551	-1.995397	-5.154749	-2.169082	-0.401323	0.000000	-10.000000	0.250000	-16.116667	248.000000	1023.000000	1023.000000	2046.000000
32.500000	-0.016206	-9.577726	-1.967921	-5.100073	-2.041933	-0.467800	0.000000	-10.000000	0.250000	-16.250000	242.666672	1023.000000	1023.000000	2046.000000
32.520000	-0.016209	-9.579798	-1.940154	-5.112216	-2.070527	-0.456900	0.000000	-10.000000	0.250000	-16.383333	237.166672	1023.000000	1023.000000	2046.000000
32.540001	-0.015966	-9.435984	-1.938311	-5.039460	-1.995021	-0.463192	0.000000	-10.000000	0.250000	-16.633333	231.833328	1023.000000	1023.000000	2046.000000
32.560001	-0.015721	-9.291401	-1.892521	-5.115536	-1.973082	-0.310263	0.000000	-10.000000	0.250000	-16.933334	226.166672	1023.000000	1023.000000	2046.000000
32.580002	-0.015691	-9.273465	-1.969477	-5.188950	-1.908717	-0.206321	0.000000	-10.000000	0.250000	-17.216667	220.500000	1023.000000	1023.000000	2046.000000
32.599998	-0.016070	-9.497471	-1.956716	-5.136083	-2.061181	-0.343491	0.000000	-10.000000	0.258333	-17.366667	214.666672	1023.000000	1023.000000	2046.000000
32.619999	-0.016707	-9.873780	-2.072881	-5.178786	-2.253126	-0.368987	0.000000	-10.000000	0.258333	-17.450001	209.000000	1023.000000	1023.000000	2046.000000
32.639999	-0.017975	-10.623427	-2.373094	-5.296326	-2.394176	-0.559830	0.000000	-10.000000	0.266667	-17.483334	203.333328	1023.000000	1023.000000	2046.000000
32.660000	-0.019881	-11.749920	-2.749074	-5.663259	-2.627653	-0.709933	0.000000	-10.000000	0.266667	-17.616667	197.500000	1023.000000	1023.000000	2046.000000
32.680000	-0.021266	-12.568433	-2.953513	-5.898756	-2.757877	-0.958287	0.000000	-10.000000	0.266667	-17.733334	191.500000	1023.000000	1023.000000	2046.000000
32.700001	-0.022737	-13.437582	-3.174148	-6.163861	-2.948585	-1.150988	0.000000	-10.000000	0.258333	-17.766666	185.500000	1023.000000	1023.000000	2046.000000
32.720001	-0.024572	-14.522208	-3.367267	-6.254798	-3.270017	-1.630126	0.000000	-10.000000	0.250000	-17.633333	179.500000	1023.000000	1023.000000	2046.000000
32.740002	-0.027355	-16.166777	-3.763395	-6.560626	-3.745131	-2.097626	0.000000	-10.000000	0.250000	-17.216667	173.500000	1023.000000	1023.000000	2046.000000
32.759998	-0.029979	-17.717709	-4.180172	-6.790576	-4.124005	-2.622955	0.000000	-10.000000	0.241667	-16.800001	167.833328	1023.000000	1023.000000	2046.000000
32.779999	-0.032216	-19.039576	-4.462947	-7.118938	-4.590257	-2.867433	0.000000	-10.000000	0.241667	-16.466667	162.166672	1023.000000	1023.000000	2046.000000
32.799999	-0.033771	-19.958645	-4.727751	-7.239052	-4.834398	-3.157444	0.000000	-10.000000	0.241667	-16.416666	156.833328	1023.000000	1023.000000	2046.000000
32.820000	-0.034809	-20.572317	-4.932637	-7.247743	-4.996032	-3.395905	0.000000	-10.000000	0.250000	-16.533333	151.166672	1023.000000	1023.000000	2046.000000
32.840000	-0.035775	-21.143112	-5.094634	-7.302273	-5.217273	-3.528932	0.000000	-10.000000	0.250000	-16.566668	145.833328	1023.000000	1023.000000	2046.000000
32.860001	-0.036269	-21.434761	-5.232248	-7.181034	-5.338489	-3.682990	0.000000	-10.000000	0.250000	-16.600000	140.166672	1023.000000	1023.000000	2046.000000
32.880001	-0.036859	-21.783464	-5.397522	-7.138690	-5.438751	-3.808501	0.000000	-10.000000	0.250000	-16.600000	134.833328	1023.000000	1023.000000	2046.000000
32.900002	-0.037111	-21.932484	-5.469645	-7.092004	-5.541252	-3.829582	0.000000	-10.000000	0.250000	-16.700001	129.166672	1023.000000	1023.000000	2046.000000
32.919998	-0.037446	-22.130434	-5.552736	-7.102042	-5.627743	-3.847913	0.000000	-10.000000	0.250000	-16.816668	123.666664	1023.000000	1023.000000	2046.000000
32.939999	-0.037683	-22.270824	-5.663782	-7.065816	-5.639416	-3.901810	0.000000	-10.000000	0.258333	-16.800001	118.000000	1023.000000	1023.000000	2046.000000
32.959999	-0.038203	-22.577766	-5.775361	-7.181882	-5.741940	-3.878582	0.000000	-10.000000	0.250000	-16.783335	112.333336	1023.000000	1023.000000	2046.000000
32.980000	-0.038035	-22.478416	-5.786338	-7.268835	-5.693918	-3.729324	0.000000	-10.000000	0.250000	-16.650002	106.833336	1023.000000	1023.000000	2046.000000
33.000000	-0.038056	-22.490843	-5.881792	-7.327178	-5.634314	-3.647560	0.000000	-10.000000	0.241667	-16.700001	101.166664	1023.000000	1023.000000	2046.000000
33.020000	-0.037403	-22.105335	-5.735228	-7.169117	-5.593429	-3.607560	0.000000	-10.000000	0.250000	-16.700001	95.666664	1023.000000	1023.000000	2046.000000
33.040001	-0.036528	-21.587816	-5.567866	-7.051829	-5.548755	-3.419366	0.000000	-10.000000	0.250000	-16.733334	90.000000	1023.000000	1023.000000	2046.000000
33.060001	-0.035983	-21.266100	-5.425828	-6.902163	-5.542748	-3.395361	0.000000	-10.000000	0.250000	-16.516668	84.500000	1023.000000	1023.000000	2046.000000
33.080002	-0.035695	-21.095964	-5.338850	-6.926476	-5.531184	-3.299454	0.000000	-10.000000	0.241667	-16.216667	79.000000	1023.000000	1023.000000	2046.000000
33.099998	-0.035405	-20.924366	-5.317659	-6.901507	-5.444048	-3.261152	0.000000	-10.000000	0.241667	-15.900001	73.500000	1023.000000	1023.000000	2046.000000
33.119999	-0.035706	-21.101986	-5.361298	-6.959878	-5.439788	-3.341021	0.000000	-10.000000	0.233333	-15.700001	68.166664	1023.000000	1023.000000	2046.000000
33.139999	-0.036176	-21.380274	-5.479509	-7.139041	-5.410383	-3.351341	0.000000	-10.000000	0.225000	-15.366667	62.833332	1023.000000	1023.000000	2046.000000
33.160000	-0.037055	-21.899368	-5.629513	-7.401243	-5.460209	-3.408403	0.000000	-10.000000	0.216667	-14.933333	57.833332	1023.000000	1023.000000	2046.000000
33.180000	-0.037730	-22.298174	-5.763428	-7.680808	-5.467935	-3.386004	0.000000	-10.000000	0.208333	-14.300000	52.833332	1023.000000	1023.000000	2046.000000
33.200001	-0.038422	-22.707699	-5.826430	-7.891057	-5.532534	-3.457677	0.000000	-10.000000	0.200000	-13.733334	48.000000	1023.000000	1023.000000	2046.000000
33.220001	-0.039029	-23.066341	-5.973728	-8.098130	-5.524388	-3.470095	0.000000	-10.000000	0.175000	-13.133333	43.333332	1023.000000	1023.000000	2046.000000
33.240002	-0.039588	-23.396259	-6.022989	-8.242205	-5.582418	-3.548648	0.000000	-10.000000	0.150000	-12.650000	39.000000	1023.000000	1023.000000	2046.000000
33.259998	-0.040035	-23.660887	-6.094776	-8.445638	-5.594539	-3.525934	0.000000	-10.000000	0.125000	-12.250000	35.000000	1023.000000	1023.000000	2046.000000
33.279999	-0.040424	-23.890867	-6.178782	-8.541299	-5.587310	-3.583477	0.000000	-10.000000	0.125000	-11.950000	31.000000	1023.000000	1023.000000	2046.000000
33.299999	-0.040489	-23.928841	-6.157047	-8.710684	-5.579206	-3.481904	0.000000	-10.000000	0.125000	-11.633333	27.000000	1023.000000	1023.000000	2046.000000
33.320000	-0.040751	-24.083691	-6.252522	-8.723111	-5.542466	-3.565591	0.000000	-10.000000	0.125000	-11.233334	23.000000	1023.000000	1023.000000	2046.000000
33.340000	-0.040802	-24.114019	-6.220964	-8.832908	-5.558215	-3.501932	0.000000	-10.000000	0.108333	-10.866667	19.000000	1023.000000	1023.000000	2046.000000
33.360001	-0.040753	-24.084927	-6.231692	-8.863317	-5.498508	-3.491409	0.000000	-10.000000	0.100000	-10.450000	15.333333	1023.000000	1023.000000	2046.000000
33.380001	-0.040920	-24.183489	-6.282897	-8.931905	-5.467693	-3.500994	0.000000	-10.000000	0.100000	-9.983334	11.833333	1023.000000	1023.000000	2046.000000
33.400002	-0.040899	-24.171576	-6.341149	-9.008265	-5.394761	-3.427400	0.000000	-10.000000	0.100000	-9.516667	8.666667	1023.000000	1023.000000	2046.000000
33.419998	-0.040898	-24.170490	-6.323878	-9.017714	-5.382257	-3.446642	0.000000	-10.000000	0.100000	-8.966667	5.500000	1023.000000	1023.000000	2046.000000
33.439999	-0.040791	-24.107536	-6.330423	-9.084671	-5.319802	-3.372640	0.000000	-10.000000	0.100000	-8.633334	2.666667	1023.000000	1023.000000	2046.000000
33.459999	-0.040781	-24.101400	-6.317420	-9.069816	-5.316798	-3.397369	0.000000	-10.000000	0.100000	-8.183333	0.000000	1023.000000	1023.000000	2046.000000
33.480000	-0.040671	-24.036650	-6.283101	-9.139570	-5.316698	-3.297281	0.000000	-10.000000	0.100000	-7.850000	-2.500000	1023.000000	1023.000000	2046.000000
33.500000	-0.040652	-24.025181	-6.327087	-9.121422	-5.252168	-3.324504	0.000000	-10.000000	0.091667	-7.400000	-5.000000	1023.000000	1023.000000	2046.000000
33.520000	-0.040412	-23.883678	-6.257511	-9.134280	-5.242280	-3.249607	0.000000	-10.000000	0.075000	-7.033333	-7.333333	1023.000000	1023.000000	2046.000000
33.540001	-0.040441	-23.900593	-6.306400	-9.135971	-5.179071	-3.279152	0.000000	-10.000000	0.066667	-6.716667	-9.666667	1023.000000	1023.000000	2046.000000
33.560001	-0.040300	-23.817572	-6.277497	-9.174213	-5.187353	-3.178508	0.000000	-10.000000	0.066667	-6.366667	-12.000000	1023.000000	1023.000000	2046.000000
33.580002	-0.040133	-23.718868	-6.232858	-9.135623	-5.129534	-3.220854	0.000000	-10.000000	0.058333	-6.033333	-14.333333	1023.000000	1023.000000	2046.000000
33.599998	-0.039902	-23.582369	-6.168363	-9.220290	-5.096098	-3.097618	0.000000	-10.000000	0.050000	-5.616667	-16.333334	1023.000000	1023.000000	2046.000000
33.619999	-0.039421	-23.297525	-6.114997	-9.168655	-4.953203	-3.060669	0.000000	-10.000000	0.050000	-5.216667	-18.000000	1023.000000	1023.000000	2046.000000
33.639999	-0.039159	-23.143089	-6.023737	-9.175978	-4.967932	-2.975443	0.000000	-10.000000	0.058333	-4.916667	-19.666666	1023.000000	1023.000000	2046.000000
33.660000	-0.038861	-22.966721	-6.072062	-9.209239	-4.827170	-2.858248	0.000000	-10.000000	0.058333	-4.683333	-21.333334	1023.000000	1023.000000	2046.000000
33.680000	-0.038451	-22.724754	-6.003151	-9.289550	-4.726666	-2.705386	0.000000	-10.000000	0.058333	-4.500000	-23.000000	1023.000000	1023.000000	2046.000000
33.700001	-0.038258	-22.610561	-5.974210	-9.184879	-4.665027	-2.786446	0.000000	-10.000000	0.058333	-4.250000	-24.500000	1023.000000	1023.000000	2046.000000
33.720001	-0.038221	-22.588335	-5.908398	-9.161303	-4.749444	-2.769192	0.000000	-10.000000	0.058333	-4.050000	-26.000000	1023.000000	1023.000000	2046.000000
33.740002	-0.038392	-22.689941	-5.956673	-9.143571	-4.853729	-2.735968	0.000000	-10.000000	0.050000	-3.850000	-27.333334	1023.000000	1023.000000	2046.000000
33.759998	-0.039747	-23.490227	-6.337009	-9.326411	-4.932717	-2.894090	0.000000	-10.000000	0.050000	-3.633333	-28.666666	1023.000000	1023.000000	2046.000000
33.779999	-0.040966	-24.211010	-6.572995	-9.581592	-5.080067	-2.976357	0.000000	-10.000000	0.050000	-3.366667	-29.833334	1023.000000	1023.000000	2046.000000
33.799999	-0.042011	-24.828291	-6.719512	-9.723431	-5.174827	-3.210522	0.000000	-10.000000	0.050000	-2.716667	-31.000000	1023.000000	1023.000000	2046.000000
33.820000	-0.043626	-25.783072	-6.872759	-9.901589	-5.476544	-3.532179	0.000000	-10.000000	0.050000	-1.600000	-31.666666	1023.000000	1023.000000	2046.000000
33.840000	-0.045814	-27.076260	-7.201212	-10.088744	-5.786105	-4.000198	0.000000	-10.000000	0.041667	0.116667	-32.000000	1023.000000	1023.000000	2046.000000
33.860001	-0.048222	-28.499332	-7.516955	-10.287057	-6.171813	-4.523508	0.000000	-10.000000	0.033333	1.533333	-32.000000	1023.000000	1023.000000	2046.000000
33.880001	-0.050228	-29.684860	-7.774701	-10.595105	-6.535709	-4.779345	0.000000	-10.000000	0.033333	2.433333	-32.000000	1023.000000	1023.000000	2046.000000
33.900002	-0.051684	-30.545361	-8.026580	-10.708925	-6.753325	-5.056530	0.000000	-10.000000	0.041667	1.983333	-32.000000	1023.000000	1023.000000	2046.000000
33.919998	-0.052297	-30.907419	-8.129004	-10.727920	-6.892172	-5.158323	0.000000	-10.000000	0.058333	0.866667	-32.000000	1023.000000	1023.000000	2046.000000
33.939999	-0.052735	-31.166151	-8.137918	-10.682555	-7.047544	-5.298135	0.000000	-10.000000	0.058333	-0.666667	-32.000000	1023.000000	1023.000000	2046.000000
33.959999	-0.052931	-31.282139	-8.231268	-10.558111	-7.131711	-5.361048	0.000000	-10.000000	0.058333	-1.633333	-32.000000	1023.000000	1023.000000	2046.000000
33.980000	-0.052935	-31.284449	-8.242202	-10.406491	-7.212430	-5.423326	0.000000	-10.000000	0.050000	-2.333333	-32.333332	1023.000000	1023.000000	2046.000000
34.000000	-0.052833	-31.224483	-8.268766	-10.279102	-7.238037	-5.438577	0.000000	-10.000000	0.050000	-2.816667	-33.000000	1023.000000	1023.000000	2046.000000
34.020000	-0.052668	-31.127010	-8.301550	-10.131646	-7.241579	-5.452236	0.000000	-10.000000	0.050000	-3.300000	-34.166668	1023.000000	1023.000000	2046.000000
34.040001	-0.052537	-31.049633	-8.266732	-10.075082	-7.300711	-5.407109	0.000000	-10.000000	0.050000	-3.533334	-35.333332	1023.000000	1023.000000	2046.000000
34.060001	-0.052586	-31.078583	-8.325563	-10.080891	-7.300875	-5.371253	0.000000	-10.000000	0.050000	-3.533334	-36.500000	1023.000000	1023.000000	2046.000000
34.080002	-0.052406	-30.971684	-8.324550	-10.033782	-7.260426	-5.352927	0.000000	-10.000000	0.050000	-3.416667	-37.666668	1023.000000	1023.000000	2046.000000
34.099998	-0.051795	-30.610802	-8.298763	-9.984371	-7.134506	-5.193161	0.000000	-10.000000	0.058333	-3.500000	-38.833332	1023.000000	1023.000000	2046.000000
34.119999	-0.050984	-30.131716	-8.135348	-9.818898	-7.087832	-5.089637	0.000000	-10.000000	0.058333	-3.833333	-40.166668	1023.000000	1023.000000	2046.000000
34.139999	-0.049580	-29.301777	-7.810567	-9.544276	-7.030066	-4.916867	0.000000	-10.000000	0.058333	-4.066667	-41.333332	1023.000000	1023.000000	2046.000000
34.160000	-0.048594	-28.719240	-7.626957	-9.389619	-6.907125	-4.795540	0.000000	-10.000000	0.050000	-4.016666	-42.666668	1023.000000	1023.000000	2046.000000
34.180000	-0.047748	-28.219236	-7.449223	-9.357834	-6.832582	-4.579597	0.000000	-10.000000	0.050000	-3.833333	-44.000000	1023.000000	1023.000000	2046.000000
34.200001	-0.047082	-27.825750	-7.335995	-9.235195	-6.706961	-4.547599	0.000000	-10.000000	0.050000	-3.783333	-45.333332	1023.000000	1023.000000	2046.000000
34.220001	-0.046583	-27.530695	-7.291524	-9.296634	-6.533505	-4.409032	0.000000	-10.000000	0.050000	-3.916667	-46.666668	1023.000000	1023.000000	2046.000000
34.240002	-0.046858	-27.693291	-7.377193	-9.339799	-6.491370	-4.484931	0.000000	-10.000000	0.050000	-4.033333	-48.000000	1023.000000	1023.000000	2046.000000
34.259998	-0.047279	-27.942162	-7.396146	-9.417016	-6.550049	-4.578949	0.000000	-10.000000	0.050000	-4.016666	-49.333332	1023.000000	1023.000000	2046.000000
34.279999	-0.047496	-28.070196	-7.449664	-9.629994	-6.471666	-4.518873	0.000000	-10.000000	0.050000	-3.716667	-50.666668	1023.000000	1023.000000	2046.000000
34.299999	-0.048044	-28.393856	-7.504176	-9.804234	-6.499939	-4.585508	0.000000	-10.000000	0.050000	-3.183333	-51.833332	1023.000000	1023.000000	2046.000000
34.320000	-0.048250	-28.515610	-7.529507	-9.954375	-6.490892	-4.540836	0.000000	-10.000000	0.041667	-2.516667	-53.000000	1023.000000	1023.000000	2046.000000
34.340000	-0.048421	-28.616938	-7.512083	-10.033915	-6.491715	-4.579226	0.000000	-10.000000	0.041667	-1.966667	-53.666668	1023.000000	1023.000000	2046.000000
34.360001	-0.048486	-28.655127	-7.486323	-10.202266	-6.469681	-4.496857	0.000000	-10.000000	0.041667	-1.566667	-54.000000	1023.000000	1023.000000	2046.000000
34.380001	-0.048711	-28.788008	-7.562011	-10.323748	-6.412932	-4.489316	0.000000	-10.000000	0.050000	-1.383333	-54.000000	1023.000000	1023.000000	2046.000000
34.400002	-0.048813	-28.848230	-7.568769	-10.344002	-6.401936	-4.533524	0.000000	-10.000000	0.050000	-0.866667	-54.000000	1023.000000	1023.000000	2046.000000
34.419998	-0.048485	-28.654491	-7.550884	-10.431996	-6.261538	-4.410072	0.000000	-10.000000	0.050000	-0.416667	-54.000000	1023.000000	1023.000000	2046.000000
34.439999	-0.048385	-28.595316	-7.514962	-10.491913	-6.234400	-4.354041	0.000000	-10.000000	0.050000	0.000000	-54.000000	1023.000000	1023.000000	2046.000000
34.459999	-0.048094	-28.423658	-7.463720	-10.495354	-6.186649	-4.277936	0.000000	-10.000000	0.050000	0.000000	-54.000000	1023.000000	1023.000000	2046.000000
34.480000	-0.047803	-28.251802	-7.473893	-10.469672	-6.050554	-4.257683	0.000000	-10.000000	0.050000	0.333333	-54.000000	1023.000000	1023.000000	2046.000000
34.500000	-0.047407	-28.017403	-7.358446	-10.481098	-6.024987	-4.152873	0.000000	-10.000000	0.050000	1.216667	-54.000000	1023.000000	1023.000000	2046.000000
34.520000	-0.047187	-27.887411	-7.371447	-10.422856	-5.937270	-4.155839	0.000000	-10.000000	0.033333	2.400000	-54.000000	1023.000000	1023.000000	2046.000000
34.540001	-0.046584	-27.531143	-7.199312	-10.417140	-5.899286	-4.015404	0.000000	-10.000000	0.025000	3.450000	-54.000000	1023.000000	1023.000000	2046.000000
34.560001	-0.046268	-27.344185	-7.208785	-10.380106	-5.783514	-3.971781	0.000000	-10.000000	0.016667	4.250000	-54.000000	1023.000000	1023.000000	2046.000000
34.580002	-0.045673	-26.993010	-7.037973	-10.347470	-5.759084	-3.848483	0.000000	-10.000000	0.016667	5.083333	-54.000000	1023.000000	1023.000000	2046.000000
34.599998	-0.045191	-26.708158	-7.049949	-10.321117	-5.587551	-3.749543	0.000000	-10.000000	0.008333	6.066667	-54.000000	1023.000000	1023.000000	2046.000000
34.619999	-0.044629	-26.375528	-6.971648	-10.259408	-5.513232	-3.631241	0.000000	-10.000000	0.000000	7.100000	-54.000000	1023.000000	1023.000000	2046.000000
34.639999	-0.044031	-26.022289	-6.897961	-10.208486	-5.380034	-3.535809	0.000000	-10.000000	0.000000	8.100000	-54.000000	1023.000000	1023.000000	2046.000000
34.660000	-0.043604	-25.770088	-6.780698	-10.153154	-5.384316	-3.451919	0.000000	-10.000000	-0.016667	9.183333	-54.000000	1023.000000	1023.000000	2046.000000
34.680000	-0.042814	-25.302866	-6.726853	-10.052570	-5.166151	-3.357293	0.000000	-10.000000	-0.033333	10.166667	-54.000000	1023.000000	1023.000000	2046.000000
34.700001	-0.042242	-24.965191	-6.655389	-10.051966	-5.064214	-3.193622	0.000000	-10.000000	-0.058333	11.283334	-29.000000	1023.000000	1023.000000	2046.000000
34.720001	-0.041547	-24.554155	-6.521405	-9.980383	-4.970726	-3.081640	0.000000	-10.000000	-0.066667	12.116667	-3.000000	1023.000000	1023.000000	2046.000000
34.740002	-0.040943	-24.197193	-6.436685	-9.929165	-4.858674	-2.972669	0.000000	-10.000000	-0.083333	13.050000	24.666666	1023.000000	1023.000000	2046.000000
34.759998	-0.040093	-23.694887	-6.273448	-9.805714	-4.727537	-2.888189	0.000000	-10.000000	-0.100000	13.533334	28.666666	1023.000000	1023.000000	2046.000000
34.779999	-0.039292	-23.221565	-6.129570	-9.760225	-4.587493	-2.744278	0.000000	-10.000000	-0.116667	14.283334	33.333332	1023.000000	1023.000000	2046.000000
34.799999	-0.038243	-22.601465	-5.944524	-9.707807	-4.426375	-2.522759	0.000000	-10.000000	-0.133333	14.833334	37.833332	1023.000000	1023.000000	2046.000000
34.820000	-0.037547	-22.190321	-5.872764	-9.554298	-4.253224	-2.510036	0.000000	-10.000000	-0.150000	15.533334	42.666668	1023.000000	1023.000000	2046.000000
34.840000	-0.036814	-21.756813	-5.738400	-9.571881	-4.149839	-2.296692	0.000000	-10.000000	-0.175000	16.049999	47.666668	1023.000000	1023.000000	2046.000000
34.860001	-0.036190	-21.388535	-5.685056	-9.640511	-4.004876	-2.058094	0.000000	-10.000000	-0.175000	16.516666	53.000000	1023.000000	1023.000000	2046.000000
34.880001	-0.035327	-20.878019	-5.559060	-9.399741	-3.822503	-2.096715	0.000000	-10.000000	-0.166667	17.116667	58.666668	1023.000000	1023.000000	2046.000000
34.900002	-0.034444	-20.356293	-5.417229	-9.271038	-3.689092	-1.978933	0.000000	-10.000000	-0.158333	17.583334	64.166664	1023.000000	1023.000000	2046.000000
34.919998	-0.033713	-19.924141	-5.370429	-9.124320	-3.591158	-1.838234	0.000000	-10.000000	-0.175000	18.083334	69.833336	1023.000000	1023.000000	2046.000000
34.939999	-0.033692	-19.912128	-5.478103	-9.174824	-3.576564	-1.682636	0.000000	-10.000000	-0.191667	18.666668	75.666664	1023.000000	1023.000000	2046.000000
34.959999	-0.034090	-20.147318	-5.655915	-9.218992	-3.584241	-1.688169	0.000000	-10.000000	-0.208333	19.150000	82.000000	1023.000000	1023.000000	2046.000000
34.980000	-0.034469	-20.371023	-5.640884	-9.247089	-3.681145	-1.801906	0.000000	-10.000000	-0.225000	19.766666	88.333336	1023.000000	1023.000000	2046.000000
35.000000	-0.035629	-21.056578	-5.676260	-9.232472	-3.967351	-2.180493	0.000000	-10.000000	-0.250000	20.283335	94.833336	1023.000000	1023.000000	2046.000000
35.020000	-0.037564	-22.200466	-5.907286	-9.391122	-4.324172	-2.577887	0.000000	-10.000000	-0.258333	21.150002	101.500000	1023.000000	1023.000000	2046.000000
35.040001	-0.039543	-23.369656	-6.237570	-9.549966	-4.609286	-2.972834	0.000000	-10.000000	-0.258333	21.850000	108.500000	1023.000000	1023.000000	2046.000000
35.060001	-0.040940	-24.195585	-6.440043	-9.744533	-4.811399	-3.199609	0.000000	-10.000000	-0.250000	22.049999	115.666664	1023.000000	1023.000000	2046.000000
35.080002	-0.041306	-24.411753	-6.502033	-9.721364	-4.857619	-3.330737	0.000000	-10.000000	-0.266667	22.066666	123.000000	1023.000000	1023.000000	2046.000000
35.099998	-0.041309	-24.413584	-6.459292	-9.650161	-4.942889	-3.361241	0.000000	-10.000000	-0.275000	22.100000	130.500000	1023.000000	1023.000000	2046.000000
35.119999	-0.040721	-24.065876	-6.385224	-9.428934	-4.916098	-3.335620	0.000000	-10.000000	-0.291667	22.366667	137.833328	1023.000000	1023.000000	2046.000000
35.139999	-0.040114	-23.707613	-6.362305	-9.133774	-4.855310	-3.356224	0.000000	-10.000000	-0.291667	22.633333	145.333328	1023.000000	1023.000000	2046.000000
35.160000	-0.039239	-23.190306	-6.274502	-8.844689	-4.778794	-3.292321	0.000000	-10.000000	-0.308333	22.850000	152.666672	1023.000000	1023.000000	2046.000000
35.180000	-0.038335	-22.655909	-6.152412	-8.510713	-4.719202	-3.273582	0.000000	-10.000000	-0.308333	22.933334	160.333328	1023.000000	1023.000000	2046.000000
35.200001	-0.037295	-22.041420	-6.015357	-8.305421	-4.625129	-3.095513	0.000000	-10.000000	-0.308333	22.800001	168.000000	1023.000000	1023.000000	2046.000000
35.220001	-0.036254	-21.426332	-5.906513	-8.099982	-4.498192	-2.921644	0.000000	-10.000000	-0.300000	22.700001	175.666672	1023.000000	1023.000000	2046.000000
35.240002	-0.035326	-20.877832	-5.774826	-7.914054	-4.402615	-2.786338	0.000000	-10.000000	-0.308333	22.883333	183.333328	1023.000000	1023.000000	2046.000000
35.259998	-0.034428	-20.346910	-5.684065	-7.856694	-4.255359	-2.550792	0.000000	-10.000000	-0.316667	23.033333	190.833328	1023.000000	1023.000000	2046.000000
35.279999	-0.033050	-19.532623	-5.531609	-7.584563	-4.030381	-2.386071	0.000000	-10.000000	-0.316667	23.183334	198.500000	1023.000000	1023.000000	2046.000000
35.299999	-0.031427	-18.573437	-5.265744	-7.316854	-3.847497	-2.143341	0.000000	-10.000000	-0.308333	22.983334	206.166672	1023.000000	1023.000000	2046.000000
35.320000	-0.029570	-17.475883	-4.975803	-6.973077	-3.614264	-1.912738	0.000000	-10.000000	-0.308333	23.050001	213.833328	1023.000000	1023.000000	2046.000000
35.340000	-0.027709	-16.375835	-4.644290	-6.693119	-3.389208	-1.649219	0.000000	-10.000000	-0.308333	22.983334	221.500000	1023.000000	1023.000000	2046.000000
35.360001	-0.026294	-15.539819	-4.428534	-6.492239	-3.160040	-1.459006	0.000000	-10.000000	-0.308333	22.933334	229.166672	1023.000000	1023.000000	2046.000000
35.380001	-0.024766	-14.636680	-4.248345	-6.323885	-2.813004	-1.251446	0.000000	-10.000000	-0.300000	22.766666	236.833328	1023.000000	1023.000000	2046.000000
35.400002	-0.023574	-13.932405	-4.057560	-6.255720	-2.565889	-1.053236	0.000000	-10.000000	-0.291667	22.616667	244.500000	1023.000000	1023.000000	2046.000000
35.419998	-0.022772	-13.458080	-3.890614	-6.242404	-2.393488	-0.931573	0.000000	-10.000000	-0.283333	22.483334	252.166672	1023.000000	1023.000000	2046.000000
35.439999	-0.022356	-13.212262	-3.855906	-6.270636	-2.233283	-0.852438	0.000000	-10.000000	-0.275000	22.299999	259.666656	1023.000000	1023.000000	2046.000000
35.459999	-0.022262	-13.156551	-3.769934	-6.363234	-2.216248	-0.807135	0.000000	-10.000000	-0.283333	22.366667	267.166656	1023.000000	1023.000000	2046.000000
35.480000	-0.021648	-12.793724	-3.696882	-6.456435	-2.042705	-0.597702	0.000000	-10.000000	-0.300000	22.750000	274.500000	1023.000000	1023.000000	2046.000000
35.500000	-0.021136	-12.491593	-3.635477	-6.453345	-1.903570	-0.499202	0.000000	-10.000000	-0.308333	23.133333	282.166656	1023.000000	1023.000000	2046.000000
35.520000	-0.020563	-12.152884	-3.452684	-6.464235	-1.842383	-0.393583	0.000000	-10.000000	-0.325000	23.366667	290.000000	1023.000000	1023.000000	2046.000000
35.540001	-0.019809	-11.707108	-3.350052	-6.405562	-1.637352	-0.314141	0.000000	-10.000000	-0.333333	23.400002	297.666656	1023.000000	1023.000000	2046.000000
35.560001	-0.019222	-11.360049	-3.250645	-6.426110	-1.510324	-0.172970	0.000000	-10.000000	-0.350000	23.616667	305.333344	1023.000000	1023.000000	2046.000000
35.580002	-0.018191	-10.750717	-3.098118	-6.333071	-1.305459	-0.014069	0.000000	-10.000000	-0.358333	23.816668	313.000000	1023.000000	1023.000000	2046.000000
35.599998	-0.017310	-10.230258	-2.975366	-6.189130	-1.143236	0.077474	0.000000	-10.000000	-0.358333	24.150000	321.000000	1023.000000	1023.000000	2046.000000
35.619999	-0.016012	-9.463083	-2.729169	-6.050570	-0.959776	0.276431	0.000000	-10.000000	-0.375000	24.316668	329.000000	1023.000000	1023.000000	2046.000000
35.639999	-0.015007	-8.869238	-2.624258	-5.932808	-0.757233	0.445060	0.000000	-10.000000	-0.366667	24.500000	337.000000	1023.000000	1023.000000	2046.000000
35.660000	-0.013722	-8.109740	-2.370155	-5.720371	-0.610760	0.591546	0.000000	-10.000000	-0.375000	24.500000	345.333344	1023.000000	1023.000000	2046.000000
35.680000	-0.012323	-7.282810	-2.203775	-5.598755	-0.355480	0.875199	0.000000	-10.000000	-0.366667	24.500000	353.666656	1023.000000	1023.000000	2046.000000
35.700001	-0.011251	-6.649534	-2.003799	-5.449933	-0.241680	1.045878	0.000000	-10.000000	-0.366667	24.333334	362.000000	1023.000000	1023.000000	2046.000000
35.720001	-0.009809	-5.797264	-1.762907	-5.218706	-0.018209	1.202558	0.000000	-10.000000	-0.350000	24.166668	372.666656	1023.000000	1023.000000	2046.000000
35.740002	-0.008606	-5.086441	-1.594904	-5.080009	0.173008	1.415464	0.000000	-10.000000	-0.333333	23.966667	380.666656	1023.000000	1023.000000	2046.000000
35.759998	-0.007311	-4.320594	-1.402373	-4.919404	0.371848	1.629336	0.000000	-10.000000	-0.325000	23.483334	388.666656	1023.000000	1023.000000	2046.000000
35.779999	-0.006296	-3.721079	-1.213518	-4.683249	0.464887	1.710801	0.000000	-10.000000	-0.316667	23.183334	394.000000	1023.000000	1023.000000	2046.000000
35.799999	-0.004968	-2.935804	-0.994835	-4.550348	0.635335	1.974043	0.000000	-10.000000	-0.308333	22.800001	401.833344	1023.000000	1023.000000	2046.000000
35.820000	-0.003772	-2.229387	-0.837200	-4.277440	0.846534	2.038720	0.000000	-10.000000	-0.300000	22.750000	409.500000	1023.000000	1023.000000	2046.000000
35.840000	-0.002737	-1.617731	-0.678347	-4.145901	1.006256	2.200261	0.000000	-10.000000	-0.308333	22.766666	417.166656	1023.000000	1023.000000	2046.000000
35.860001	-0.001502	-0.887863	-0.455717	-3.988786	1.180954	2.375687	0.000000	-10.000000	-0.308333	22.983334	424.666656	1023.000000	1023.000000	2046.000000
35.880001	-0.000379	-0.223807	-0.258985	-3.850760	1.344979	2.540959	0.000000	-10.000000	-0.300000	23.200001	432.333344	1023.000000	1023.000000	2046.000000
35.900002	0.001212	0.716312	-0.014742	-3.687620	1.624895	2.793779	0.000000	-10.000000	-0.291667	23.033333	440.000000	1023.000000	1023.000000	2046.000000
35.919998	0.002180	1.288283	0.144449	-3.537586	1.771239	2.910181	0.000000	-10.000000	-0.300000	22.833334	447.833344	1023.000000	1023.000000	2046.000000
35.939999	0.003174	1.876008	0.325215	-3.510866	1.883645	3.178014	0.000000	-10.000000	-0.316667	22.866667	455.500000	1023.000000	1023.000000	2046.000000
35.959999	0.004354	2.573056	0.504852	-3.361504	2.063302	3.366406	0.000000	-10.000000	-0.350000	23.366667	463.166656	1023.000000	1023.000000	2046.000000
35.980000	0.005174	3.057983	0.684152	-3.220185	2.152312	3.441704	0.000000	-10.000000	-0.358333	23.850000	471.000000	1023.000000	1023.000000	2046.000000
36.000000	0.006454	3.814304	0.858062	-2.958965	2.370131	3.545076	0.000000	-10.000000	-0.366667	24.033333	479.000000	1023.000000	1023.000000	2046.000000
36.020000	0.007308	4.319271	0.977686	-2.752054	2.430312	3.663328	0.000000	-10.000000	-0.341667	23.916666	487.000000	1023.000000	1023.000000	2046.000000
36.040001	0.008211	4.852490	1.096594	-2.593799	2.516538	3.833157	0.000000	-10.000000	-0.341667	23.616667	495.000000	1023.000000	1023.000000	2046.000000
36.060001	0.008291	4.900215	1.068270	-2.496825	2.545669	3.783101	0.000000	-10.000000	-0.325000	23.466667	502.833344	1023.000000	1023.000000	2046.000000
36.080002	0.008057	4.761447	1.147365	-2.435334	2.433357	3.616059	0.000000	-10.000000	-0.316667	23.283335	510.500000	1023.000000	1023.000000	2046.000000
36.099998	0.007145	4.222928	1.057760	-2.386328	2.285875	3.265620	0.000000	-10.000000	-0.300000	23.333334	518.166687	1023.000000	1023.000000	2046.000000
36.119999	0.005278	3.119368	0.921249	-2.475280	1.809534	2.863865	0.000000	-10.000000	-0.300000	23.216667	526.000000	1023.000000	1023.000000	2046.000000
36.139999	0.003075	1.817051	0.591201	-2.595791	1.415631	2.406011	0.000000	-10.000000	-0.308333	23.183334	534.000000	1023.000000	1023.000000	2046.000000
36.160000	0.001456	0.860291	0.442930	-2.766281	1.033732	2.149909	0.000000	-10.000000	-0.325000	23.366667	541.666687	1023.000000	1023.000000	2046.000000
36.180000	0.001204	0.711295	0.441714	-2.793540	0.950847	2.112273	0.000000	-10.000000	-0.341667	23.633333	549.333313	1023.000000	1023.000000	2046.000000
36.200001	0.001329	0.785616	0.499290	-2.671524	0.876999	2.080851	0.000000	-10.000000	-0.350000	23.900000	557.000000	1023.000000	1023.000000	2046.000000
36.220001	0.001875	1.108007	0.619844	-2.432454	0.837616	2.083001	0.000000	-10.000000	-0.341667	23.816668	565.000000	1023.000000	1023.000000	2046.000000
36.240002	0.002576	1.522241	0.759640	-2.101526	0.843971	2.020156	0.000000	-10.000000	-0.325000	23.766666	573.000000	1023.000000	1023.000000	2046.000000
36.259998	0.003147	1.859883	0.876485	-1.840131	0.804019	2.019511	0.000000	-10.000000	-0.316667	23.600000	581.000000	1023.000000	1023.000000	2046.000000
36.279999	0.004187	2.474562	0.995093	-1.468308	0.935292	2.012486	0.000000	-10.000000	-0.308333	23.383333	589.000000	1023.000000	1023.000000	2046.000000
36.299999	0.005086	3.005796	1.155233	-1.203972	0.966136	2.088400	0.000000	-10.000000	-0.308333	23.250000	597.000000	1023.000000	1023.000000	2046.000000
36.320000	0.006037	3.568082	1.269822	-0.943884	1.086002	2.156142	0.000000	-10.000000	-0.300000	23.216667	604.666687	1023.000000	1023.000000	2046.000000
36.340000	0.007140	4.219679	1.433803	-0.763280	1.200958	2.348199	0.000000	-10.000000	-0.300000	23.283335	612.333313	1023.000000	1023.000000	2046.000000
36.360001	0.008114	4.795338	1.520223	-0.628440	1.354894	2.548661	0.000000	-10.000000	-0.300000	23.316668	620.000000	1023.000000	1023.000000	2046.000000
36.380001	0.009409	5.560471	1.697456	-0.491408	1.542657	2.811767	0.000000	-10.000000	-0.291667	23.150002	628.000000	1023.000000	1023.000000	2046.000000
36.400002	0.010683	6.313412	1.872665	-0.247133	1.707582	2.980299	0.000000	-10.000000	-0.283333	22.966667	635.666687	1023.000000	1023.000000	2046.000000
36.419998	0.011774	6.958615	2.024736	-0.036022	1.838344	3.131557	0.000000	-10.000000	-0.283333	22.883333	643.333313	1023.000000	1023.000000	2046.000000
36.439999	0.013886	8.206734	2.338493	0.266949	2.113624	3.487669	0.000000	-10.000000	-0.283333	22.950001	651.000000	1023.000000	1023.000000	2046.000000
36.459999	0.015662	9.256518	2.630884	0.544199	2.352393	3.729042	0.000000	-10.000000	-0.283333	22.983334	658.666687	1023.000000	1023.000000	2046.000000
36.480000	0.017399	10.282529	2.888397	0.778633	2.621866	3.993632	0.000000	-10.000000	-0.266667	22.683334	666.333313	1023.000000	1023.000000	2046.000000
36.500000	0.018660	11.028121	3.048849	0.983197	2.892693	4.103382	0.000000	-10.000000	-0.258333	22.450001	673.833313	1023.000000	1023.000000	2046.000000
36.520000	0.019714	11.650906	3.200850	0.978038	3.130557	4.341461	0.000000	-10.000000	-0.241667	22.233334	681.500000	1023.000000	1023.000000	2046.000000
36.540001	0.020367	12.036948	3.283379	1.016667	3.331549	4.405353	0.000000	-10.000000	-0.241667	21.966667	689.000000	1023.000000	1023.000000	2046.000000
36.560001	0.020261	11.974100	3.315744	0.937132	3.338146	4.383078	0.000000	-10.000000	-0.241667	21.933334	696.333313	1023.000000	1023.000000	2046.000000
36.580002	0.020606	12.178045	3.322524	0.877174	3.487751	4.490595	0.000000	-10.000000	-0.250000	21.950001	703.666687	1023.000000	1023.000000	2046.000000
36.599998	0.021034	12.431033	3.337873	0.896992	3.638000	4.558168	0.000000	-10.000000	-0.250000	22.033333	710.833313	1023.000000	1023.000000	2046.000000
36.619999	0.021816	12.893086	3.572485	0.882684	3.711480	4.726437	0.000000	-10.000000	-0.233333	21.933334	718.333313	1023.000000	1023.000000	2046.000000
36.639999	0.022535	13.317928	3.642697	0.959361	3.921537	4.794333	0.000000	-10.000000	-0.216667	21.550001	725.666687	1023.000000	1023.000000	2046.000000
36.660000	0.023059	13.628005	3.850110	0.949253	3.901589	4.927053	0.000000	-10.000000	-0.216667	21.033335	733.000000	1023.000000	1023.000000	2046.000000
36.680000	0.024185	14.293594	3.984245	1.048938	4.152787	5.107625	0.000000	-10.000000	-0.216667	20.316668	740.000000	1023.000000	1023.000000	2046.000000
36.700001	0.025062	14.811732	4.122204	1.230756	4.313023	5.145749	0.000000	-10.000000	-0.216667	19.500000	746.833313	1023.000000	1023.000000	2046.000000
36.720001	0.026316	15.552522	4.305650	1.319301	4.540219	5.387352	0.000000	-10.000000	-0.183333	18.916666	753.666687	1023.000000	1023.000000	2046.000000
36.740002	0.027296	16.131884	4.477385	1.503010	4.668746	5.482743	0.000000	-10.000000	-0.158333	18.233334	760.166687	1023.000000	1023.000000	2046.000000
36.759998	0.028233	16.685772	4.584926	1.614694	4.835255	5.650898	0.000000	-10.000000	-0.125000	17.533335	766.500000	1023.000000	1023.000000	2046.000000
36.779999	0.029414	17.383947	4.759794	1.788736	5.019178	5.816237	0.000000	-10.000000	-0.108333	16.750000	772.333313	1023.000000	1023.000000	2046.000000
36.799999	0.030245	17.874880	4.894397	1.925986	5.135059	5.919436	0.000000	-10.000000	-0.100000	15.783334	778.000000	1023.000000	1023.000000	2046.000000
36.820000	0.031237	18.461096	5.052509	2.002948	5.279994	6.125646	0.000000	-10.000000	-0.083333	15.083333	783.333313	1023.000000	1023.000000	2046.000000
36.840000	0.032024	18.926006	5.126159	2.180461	5.430245	6.189141	0.000000	-10.000000	-0.066667	14.233334	788.500000	1023.000000	1023.000000	2046.000000
36.860001	0.032948	19.472334	5.299103	2.251588	5.541761	6.379884	0.000000	-10.000000	-0.050000	13.466667	793.333313	1023.000000	1023.000000	2046.000000
36.880001	0.033788	19.968542	5.418417	2.445797	5.714317	6.390011	0.000000	-10.000000	-0.033333	12.250000	798.166687	1023.000000	1023.000000	2046.000000
36.900002	0.034397	20.328911	5.540117	2.510144	5.800890	6.477760	0.000000	-10.000000	-0.016667	11.016667	802.500000	1023.000000	1023.000000	2046.000000
36.919998	0.035372	20.904596	5.737129	2.587839	5.939503	6.640125	0.000000	-10.000000	0.000000	9.683333	806.500000	1023.000000	1023.000000	2046.000000
36.939999	0.036072	21.318815	5.817988	2.722095	6.079803	6.698929	0.000000	-10.000000	0.000000	8.383333	809.833313	1023.000000	1023.000000	2046.000000
36.959999	0.036754	21.721472	5.967696	2.869825	6.154584	6.729367	0.000000	-10.000000	0.008333	6.666667	812.833313	1023.000000	1023.000000	2046.000000
36.980000	0.037535	22.183224	6.048756	2.940892	6.299928	6.893647	0.000000	-10.000000	0.025000	4.683333	815.333313	1023.000000	1023.000000	2046.000000
37.000000	0.038211	22.582516	6.156287	2.914300	6.385162	7.126766	0.000000	-10.000000	0.041667	2.383333	817.166687	1023.000000	1023.000000	2046.000000
37.020000	0.038475	22.738621	6.154388	3.169029	6.460413	6.954790	0.000000	-10.000000	0.050000	0.083333	818.333313	1023.000000	1023.000000	2046.000000
37.040001	0.038387	22.686871	6.103158	3.179711	6.428272	6.975729	0.000000	-10.000000	0.066667	-1.883333	818.833313	1023.000000	1023.000000	2046.000000
37.060001	0.037539	22.185732	5.986270	3.054468	6.198146	6.946847	0.000000	-10.000000	0.083333	-3.733333	819.000000	1023.000000	1023.000000	2046.000000
37.080002	0.036539	21.594790	5.815899	2.886526	6.060564	6.831800	0.000000	-10.000000	0.100000	-5.566667	819.000000	1023.000000	1023.000000	2046.000000
37.099998	0.035422	20.934631	5.637307	2.736418	5.922931	6.637976	0.000000	-10.000000	0.100000	-7.566667	819.000000	1023.000000	1023.000000	2046.000000
37.119999	0.033885	20.026138	5.546492	2.478804	5.609074	6.391769	0.000000	-10.000000	0.116667	-9.333334	819.000000	1023.000000	1023.000000	2046.000000
37.139999	0.031576	18.661263	5.238997	2.305908	5.227383	5.888975	0.000000	-10.000000	0.141667	-11.100000	819.000000	1023.000000	1023.000000	2046.000000
37.160000	0.028110	16.613260	4.755205	2.029245	4.596909	5.231900	0.000000	-10.000000	0.183333	-12.900001	819.000000	1023.000000	1023.000000	2046.000000
37.180000	0.024924	14.729861	4.378220	1.629156	3.963675	4.758811	0.000000	-10.000000	0.225000	-14.766667	811.500000	1023.000000	1023.000000	2046.000000
37.200001	0.022178	13.107450	3.901949	1.340532	3.559378	4.305591	0.000000	-10.000000	0.275000	-16.800001	800.333313	1023.000000	1023.000000	2046.000000
37.220001	0.020319	12.008585	3.717162	1.138973	3.131034	4.021417	0.000000	-10.000000	0.308333	-18.216667	789.166687	1023.000000	1023.000000	2046.000000
37.240002	0.019183	11.337288	3.595546	1.156691	2.843410	3.741642	0.000000	-10.000000	0.350000	-19.366667	783.166687	1023.000000	1023.000000	2046.000000
37.259998	0.018090	10.691376	3.462323	1.227560	2.546552	3.454941	0.000000	-10.000000	0.375000	-20.133333	778.666687	1023.000000	1023.000000	2046.000000
37.279999	0.017457	10.317024	3.379704	1.288594	2.365669	3.283056	0.000000	-10.000000	0.400000	-20.900000	774.166687	1023.000000	1023.000000	2046.000000
37.299999	0.016555	9.783707	3.276355	1.363053	2.110528	3.033770	0.000000	-10.000000	0.450000	-22.233334	767.000000	1023.000000	1023.000000	2046.000000
37.320000	0.015834	9.357601	3.208844	1.378651	1.864797	2.905309	0.000000	-10.000000	0.491667	-23.483334	759.333313	1023.000000	1023.000000	2046.000000
37.340000	0.015278	9.029249	3.113962	1.422568	1.728591	2.764128	0.000000	-10.000000	0.550000	-25.033333	749.000000	1023.000000	1023.000000	2046.000000
37.360001	0.014545	8.596156	3.046365	1.398151	1.515489	2.636150	0.000000	-10.000000	0.558333	-25.983334	740.666687	1023.000000	1023.000000	2046.000000
37.380001	0.014031	8.292578	2.973693	1.353816	1.362949	2.602119	0.000000	-10.000000	0.591667	-26.650000	732.166687	1023.000000	1023.000000	2046.000000
37.400002	0.013338	7.882913	2.829706	1.331790	1.239783	2.481633	0.000000	-10.000000	0.625000	-27.233334	723.333313	1023.000000	1023.000000	2046.000000
37.419998	0.013335	7.880988	2.845637	1.304283	1.194106	2.536962	0.000000	-10.000000	0.650000	-27.783333	714.333313	1023.000000	1023.000000	2046.000000
37.439999	0.013261	7.837265	2.842822	1.358874	1.148754	2.486815	0.000000	-10.000000	0.658333	-28.416668	705.000000	1023.000000	1023.000000	2046.000000
37.459999	0.013502	7.979525	2.900606	1.413436	1.074629	2.590854	0.000000	-10.000000	0.658333	-28.716667	695.333313	1023.000000	1023.000000	2046.000000
37.480000	0.014051	8.304355	3.027543	1.570342	1.031256	2.675213	0.000000	-10.000000	0.675000	-28.866667	685.833313	1023.000000	1023.000000	2046.000000
37.500000	0.014329	8.468647	3.119698	1.680050	0.994559	2.674340	0.000000	-10.000000	0.691667	-28.866667	676.166687	1023.000000	1023.000000	2046.000000
37.520000	0.014606	8.632279	3.172019	1.710107	1.004117	2.746037	0.000000	-10.000000	0.691667	-29.050001	666.666687	1023.000000	1023.000000	2046.000000
37.540001	0.014241	8.416486	3.210446	1.722846	0.854251	2.628942	0.000000	-10.000000	0.691667	-29.216667	657.000000	1023.000000	1023.000000	2046.000000
37.560001	0.013516	7.988120	3.083320	1.628733	0.762689	2.513377	0.000000	-10.000000	0.691667	-29.233334	647.333313	1023.000000	1023.000000	2046.000000
37.580002	0.012439	7.351439	2.868230	1.421126	0.694241	2.367842	0.000000	-10.000000	0.700000	-29.200001	637.500000	1023.000000	1023.000000	2046.000000
37.599998	0.011309	6.683885	2.780771	1.139050	0.513360	2.250704	0.000000	-10.000000	0.691667	-29.150000	627.666687	1023.000000	1023.000000	2046.000000
37.619999	0.010392	6.141666	2.616040	0.879639	0.430584	2.215403	0.000000	-10.000000	0.675000	-29.250000	618.000000	1023.000000	1023.000000	2046.000000
37.639999	0.009476	5.600329	2.430094	0.664194	0.374379	2.131662	0.000000	-10.000000	0.675000	-29.316668	608.333313	1023.000000	1023.000000	2046.000000
37.660000	0.008950	5.289693	2.380603	0.545005	0.267337	2.096748	0.000000	-10.000000	0.666667	-29.299999	598.500000	1023.000000	1023.000000	2046.000000
37.680000	0.008164	4.824914	2.250719	0.353636	0.200228	2.020330	0.000000	-10.000000	0.683333	-29.083334	588.500000	1023.000000	1023.000000	2046.000000
37.700001	0.007523	4.445803	2.155116	0.198144	0.131905	1.960638	0.000000	-10.000000	0.683333	-28.933332	578.833313	1023.000000	1023.000000	2046.000000
37.720001	0.006866	4.057895	2.052809	0.069123	0.040269	1.895695	0.000000	-10.000000	0.691667	-28.750000	569.166687	1023.000000	1023.000000	2046.000000
37.740002	0.006357	3.757045	1.963035	0.008180	-0.015944	1.801774	0.000000	-10.000000	0.683333	-28.666666	559.666687	1023.000000	1023.000000	2046.000000
37.759998	0.006008	3.550818	1.948773	-0.049674	-0.089344	1.741063	0.000000	-10.000000	0.675000	-28.383333	550.000000	1023.000000	1023.000000	2046.000000
37.779999	0.005336	3.153311	1.784961	-0.218260	-0.116868	1.703478	0.000000	-10.000000	0.666667	-28.200001	540.666687	1023.000000	1023.000000	2046.000000
37.799999	0.004973	2.939067	1.699153	-0.271591	-0.151835	1.663339	0.000000	-10.000000	0.666667	-28.066668	531.166687	1023.000000	1023.000000	2046.000000
37.820000	0.004500	2.659210	1.594596	-0.329338	-0.199188	1.593140	0.000000	-10.000000	0.658333	-28.066668	521.833313	1023.000000	1023.000000	2046.000000
37.840000	0.004026	2.379367	1.589553	-0.452066	-0.317508	1.559388	0.000000	-10.000000	0.658333	-27.916668	512.333313	1023.000000	1023.000000	2046.000000
37.860001	0.003666	2.166534	1.463336	-0.490454	-0.300054	1.493706	0.000000	-10.000000	0.650000	-27.983334	503.000000	1023.000000	1023.000000	2046.000000
37.880001	0.002934	1.734178	1.363820	-0.642755	-0.428288	1.441401	0.000000	-10.000000	0.650000	-27.950001	493.666656	1023.000000	1023.000000	2046.000000
37.900002	0.002631	1.554944	1.319453	-0.651850	-0.483705	1.371046	0.000000	-10.000000	0.650000	-27.933334	484.333344	1023.000000	1023.000000	2046.000000
37.919998	0.002133	1.260532	1.187439	-0.794476	-0.503215	1.370784	0.000000	-10.000000	0.650000	-27.716667	475.166656	1023.000000	1023.000000	2046.000000
37.939999	0.001657	0.979209	1.149082	-0.893667	-0.594626	1.318419	0.000000	-10.000000	0.650000	-27.616667	465.833344	1023.000000	1023.000000	2046.000000
37.959999	0.001100	0.650390	1.026221	-1.010069	-0.655512	1.289749	0.000000	-10.000000	0.650000	-27.666666	456.666656	1023.000000	1023.000000	2046.000000
37.980000	0.000579	0.342035	0.948585	-1.090992	-0.697058	1.181500	0.000000	-10.000000	0.633333	-27.400000	447.333344	1023.000000	1023.000000	2046.000000
38.000000	0.000387	0.229000	0.957223	-1.156980	-0.739273	1.168029	0.000000	-10.000000	0.600000	-27.250000	438.166656	1023.000000	1023.000000	2046.000000
38.020000	-0.000043	-0.025285	0.841497	-1.244834	-0.737179	1.115230	0.000000	-10.000000	0.583333	-26.800001	429.000000	1023.000000	1023.000000	2046.000000
38.040001	-0.000081	-0.047622	0.782987	-1.334989	-0.680979	1.185359	0.000000	-10.000000	0.583333	-26.783335	420.166656	1023.000000	1023.000000	2046.000000
38.060001	-0.000437	-0.258370	0.730006	-1.425168	-0.756247	1.193039	0.000000	-10.000000	0.616667	-26.583334	411.333344	1023.000000	1023.000000	2046.000000
38.080002	-0.000566	-0.334469	0.677520	-1.641834	-0.713282	1.343126	0.000000	-10.000000	0.600000	-26.566668	402.500000	1023.000000	1023.000000	2046.000000
38.099998	-0.001037	-0.612936	0.581625	-1.576450	-0.732813	1.114703	0.000000	-10.000000	0.583333	-26.316668	393.666656	1023.000000	1023.000000	2046.000000
38.119999	-0.001471	-0.869151	0.526791	-1.697243	-0.819213	1.120515	0.000000	-10.000000	0.550000	-26.150002	384.833344	1023.000000	1023.000000	2046.000000
38.139999	-0.002105	-1.244133	0.383127	-1.785580	-0.905474	1.063793	0.000000	-10.000000	0.550000	-25.900002	376.000000	1023.000000	1023.000000	2046.000000
38.160000	-0.004192	-2.477192	-0.037567	-2.142464	-1.191950	0.894789	0.000000	-10.000000	0.533333	-25.683334	367.333344	1023.000000	1023.000000	2046.000000
38.180000	-0.006393	-3.778496	-0.552446	-2.518955	-1.354653	0.647558	0.000000	-10.000000	0.525000	-25.333334	358.666656	1023.000000	1023.000000	2046.000000
38.200001	-0.008319	-4.916740	-0.815352	-2.836751	-1.635555	0.370918	0.000000	-10.000000	0.516667	-25.033333	350.333344	1023.000000	1023.000000	2046.000000
38.220001	-0.010657	-6.298583	-1.138860	-3.193751	-1.994173	0.028200	0.000000	-10.000000	0.508333	-24.516666	342.000000	1023.000000	1023.000000	2046.000000
38.240002	-0.013319	-7.871548	-1.463437	-3.512342	-2.430298	-0.465472	0.000000	-10.000000	0.458333	-23.700001	334.000000	1023.000000	1023.000000	2046.000000
38.259998	-0.016466	-9.731257	-2.002035	-3.920443	-2.847785	-0.960995	0.000000	-10.000000	0.408333	-22.800001	326.000000	1023.000000	1023.000000	2046.000000
38.279999	-0.019172	-11.330379	-2.389591	-4.331892	-3.264775	-1.344122	0.000000	-10.000000	0.375000	-22.166668	320.666656	1023.000000	1023.000000	2046.000000
38.299999	-0.021534	-12.726784	-2.730384	-4.576568	-3.689824	-1.730009	0.000000	-10.000000	0.383333	-22.000000	313.166656	1023.000000	1023.000000	2046.000000
38.320000	-0.023104	-13.654263	-3.021564	-4.634168	-3.896545	-2.101986	0.000000	-10.000000	0.391667	-21.883333	305.833344	1023.000000	1023.000000	2046.000000
38.340000	-0.024021	-14.196505	-3.098256	-4.760101	-4.149295	-2.188852	0.000000	-10.000000	0.400000	-21.733334	296.166656	1023.000000	1023.000000	2046.000000
38.360001	-0.025113	-14.842067	-3.295334	-4.736569	-4.358693	-2.451471	0.000000	-10.000000	0.383333	-21.450001	289.000000	1023.000000	1023.000000	2046.000000
38.380001	-0.025598	-15.128314	-3.401674	-4.621190	-4.476186	-2.629264	0.000000	-10.000000	0.375000	-21.299999	282.000000	1023.000000	1023.000000	2046.000000
38.400002	-0.026156	-15.458240	-3.500973	-4.626237	-4.604843	-2.726187	0.000000	-10.000000	0.366667	-21.166666	274.833344	1023.000000	1023.000000	2046.000000
38.419998	-0.026542	-15.686469	-3.556999	-4.651239	-4.695572	-2.782659	0.000000	-10.000000	0.366667	-20.983334	267.666656	1023.000000	1023.000000	2046.000000
38.439999	-0.027053	-15.988563	-3.731191	-4.703531	-4.717313	-2.836528	0.000000	-10.000000	0.366667	-20.766666	260.500000	1023.000000	1023.000000	2046.000000
38.459999	-0.027536	-16.273981	-3.823625	-4.786462	-4.795080	-2.868813	0.000000	-10.000000	0.375000	-20.466667	253.666672	1023.000000	1023.000000	2046.000000
38.480000	-0.027651	-16.341978	-3.862555	-4.900424	-4.769789	-2.809211	0.000000	-10.000000	0.375000	-20.250000	246.833328	1023.000000	1023.000000	2046.000000
38.500000	-0.027790	-16.423601	-3.903329	-4.984181	-4.779846	-2.756244	0.000000	-10.000000	0.366667	-20.116667	240.166672	1023.000000	1023.000000	2046.000000
38.520000	-0.026961	-15.934153	-3.756111	-4.834474	-4.686806	-2.656762	0.000000	-10.000000	0.350000	-20.050001	233.333328	1023.000000	1023.000000	2046.000000
38.540001	-0.026115	-15.434162	-3.536852	-4.677032	-4.681365	-2.538913	0.000000	-10.000000	0.350000	-19.916666	226.666672	1023.000000	1023.000000	2046.000000
38.560001	-0.025540	-15.094180	-3.434741	-4.639698	-4.624635	-2.395106	0.000000	-10.000000	0.350000	-19.516666	220.000000	1023.000000	1023.000000	2046.000000
38.580002	-0.025141	-14.858393	-3.364986	-4.596427	-4.559631	-2.337348	0.000000	-10.000000	0.350000	-19.166666	213.666672	1023.000000	1023.000000	2046.000000
38.599998	-0.024973	-14.758763	-3.379017	-4.610491	-4.483493	-2.285762	0.000000	-10.000000	0.333333	-18.883333	207.166672	1023.000000	1023.000000	2046.000000
38.619999	-0.025246	-14.920657	-3.444339	-4.712620	-4.478382	-2.285316	0.000000	-10.000000	0.316667	-18.816668	200.833328	1023.000000	1023.000000	2046.000000
38.639999	-0.026100	-15.425020	-3.596331	-4.816976	-4.597854	-2.413859	0.000000	-10.000000	0.300000	-18.666668	194.500000	1023.000000	1023.000000	2046.000000
38.660000	-0.026722	-15.792632	-3.759071	-5.008524	-4.565300	-2.459738	0.000000	-10.000000	0.300000	-18.566668	190.500000	1023.000000	1023.000000	2046.000000
38.680000	-0.027811	-16.436195	-3.893120	-5.321463	-4.726985	-2.494626	0.000000	-10.000000	0.283333	-18.200001	184.500000	1023.000000	1023.000000	2046.000000
38.700001	-0.028739	-16.984869	-4.122103	-5.567501	-4.720821	-2.574445	0.000000	-10.000000	0.266667	-17.650000	178.500000	1023.000000	1023.000000	2046.000000
38.720001	-0.029435	-17.396286	-4.205120	-5.776634	-4.792713	-2.621819	0.000000	-10.000000	0.250000	-17.100000	172.500000	1023.000000	1023.000000	2046.000000
38.740002	-0.030123	-17.802937	-4.355183	-6.046884	-4.811000	-2.589870	0.000000	-10.000000	0.250000	-16.650000	168.500000	1023.000000	1023.000000	2046.000000
38.759998	-0.030825	-18.217602	-4.460341	-6.245852	-4.857762	-2.653647	0.000000	-10.000000	0.233333	-16.216667	163.000000	1023.000000	1023.000000	2046.000000
38.779999	-0.031421	-18.569645	-4.602095	-6.453988	-4.878533	-2.635029	0.000000	-10.000000	0.216667	-15.716667	155.666672	1023.000000	1023.000000	2046.000000
38.799999	-0.031677	-18.721022	-4.657692	-6.585987	-4.836620	-2.640723	0.000000	-10.000000	0.191667	-15.283334	148.666672	1023.000000	1023.000000	2046.000000
38.820000	-0.032039	-18.935215	-4.694417	-6.688488	-4.877220	-2.675090	0.000000	-10.000000	0.191667	-14.916667	143.500000	1023.000000	1023.000000	2046.000000
38.840000	-0.032127	-18.987345	-4.712687	-6.801208	-4.841056	-2.632393	0.000000	-10.000000	0.191667	-14.466666	138.666672	1023.000000	1023.000000	2046.000000
38.860001	-0.032304	-19.091368	-4.790278	-6.901001	-4.773651	-2.626438	0.000000	-10.000000	0.200000	-14.000000	133.833328	1023.000000	1023.000000	2046.000000
38.880001	-0.032584	-19.257437	-4.818627	-6.994798	-4.821818	-2.622193	0.000000	-10.000000	0.191667	-13.616667	129.166672	1023.000000	1023.000000	2046.000000
38.900002	-0.032463	-19.185516	-4.785145	-6.962607	-4.757854	-2.679910	0.000000	-10.000000	0.183333	-13.316667	124.500000	1023.000000	1023.000000	2046.000000
38.919998	-0.032733	-19.345251	-4.836761	-7.108364	-4.781825	-2.618303	0.000000	-10.000000	0.175000	-13.166667	121.500000	1023.000000	1023.000000	2046.000000
38.939999	-0.032640	-19.290298	-4.927934	-7.047955	-4.626966	-2.687442	0.000000	-10.000000	0.166667	-12.900001	118.666664	1023.000000	1023.000000	2046.000000
38.959999	-0.032640	-19.290239	-4.872112	-7.167442	-4.673112	-2.577573	0.000000	-10.000000	0.158333	-12.666667	115.833336	1023.000000	1023.000000	2046.000000
38.980000	-0.032805	-19.387960	-4.917609	-7.214805	-4.663793	-2.591754	0.000000	-10.000000	0.141667	-12.200000	110.166664	1023.000000	1023.000000	2046.000000
39.000000	-0.032813	-19.392696	-4.916788	-7.234258	-4.668313	-2.573338	0.000000	-10.000000	0.125000	-11.833334	104.500000	1023.000000	1023.000000	2046.000000
39.020000	-0.032763	-19.362778	-4.872954	-7.370615	-4.679890	-2.439319	0.000000	-10.000000	0.108333	-11.366667	99.333336	1023.000000	1023.000000	2046.000000
39.040001	-0.032788	-19.377989	-4.971281	-7.316124	-4.577741	-2.512843	0.000000	-10.000000	0.100000	-11.133333	97.000000	1023.000000	1023.000000	2046.000000
39.060001	-0.032998	-19.501684	-4.949219	-7.397891	-4.672741	-2.481833	0.000000	-10.000000	0.100000	-10.933333	94.666664	1023.000000	1023.000000	2046.000000
39.080002	-0.033043	-19.528423	-5.030822	-7.459918	-4.584307	-2.453377	0.000000	-10.000000	0.100000	-10.683333	91.000000	1023.000000	1023.000000	2046.000000
39.099998	-0.033070	-19.544399	-5.014939	-7.443623	-4.605880	-2.479957	0.000000	-10.000000	0.100000	-10.283334	86.166664	1023.000000	1023.000000	2046.000000
39.119999	-0.033266	-19.660019	-5.026753	-7.536282	-4.656790	-2.440195	0.000000	-10.000000	0.100000	-9.850000	81.500000	1023.000000	1023.000000	2046.000000
39.139999	-0.033051	-19.533270	-5.067763	-7.522248	-4.499442	-2.443818	0.000000	-10.000000	0.100000	-9.600000	79.166664	1023.000000	1023.000000	2046.000000
39.160000	-0.033328	-19.696930	-5.037366	-7.605863	-4.623803	-2.429897	0.000000	-10.000000	0.100000	-9.366667	76.000000	1023.000000	1023.000000	2046.000000
39.180000	-0.033269	-19.662119	-5.099132	-7.629289	-4.509208	-2.424490	0.000000	-10.000000	0.100000	-9.150001	73.000000	1023.000000	1023.000000	2046.000000
39.200001	-0.033360	-19.715954	-5.067188	-7.636833	-4.561332	-2.450600	0.000000	-10.000000	0.100000	-8.933333	70.000000	1023.000000	1023.000000	2046.000000
39.220001	-0.033254	-19.653296	-5.064349	-7.716509	-4.511940	-2.360498	0.000000	-10.000000	0.100000	-8.666667	68.000000	1023.000000	1023.000000	2046.000000
39.240002	-0.033195	-19.618259	-5.066031	-7.710098	-4.458267	-2.383864	0.000000	-10.000000	0.100000	-8.500000	66.000000	1023.000000	1023.000000	2046.000000
39.259998	-0.033316	-19.689634	-5.077033	-7.788365	-4.476040	-2.348197	0.000000	-10.000000	0.100000	-8.133333	62.166668	1023.000000	1023.000000	2046.000000
39.279999	-0.033172	-19.604532	-5.109627	-7.754695	-4.387545	-2.352666	0.000000	-10.000000	0.100000	-7.950000	59.333332	1023.000000	1023.000000	2046.000000
39.299999	-0.033162	-19.598928	-5.022375	-7.765348	-4.467971	-2.343233	0.000000	-10.000000	0.091667	-7.566667	55.833332	1023.000000	1023.000000	2046.000000
39.320000	-0.033051	-19.532873	-5.017642	-7.841877	-4.396347	-2.277007	0.000000	-10.000000	0.075000	-7.350000	53.500000	1023.000000	1023.000000	2046.000000
39.340000	-0.033099	-19.561781	-5.037715	-7.841743	-4.401848	-2.280476	0.000000	-10.000000	0.058333	-7.133333	51.166668	1023.000000	1023.000000	2046.000000
39.360001	-0.033066	-19.541924	-5.056046	-7.876414	-4.368293	-2.241170	0.000000	-10.000000	0.041667	-6.983333	49.500000	1023.000000	1023.000000	2046.000000
39.380001	-0.032859	-19.419588	-5.040550	-7.850331	-4.286671	-2.242036	0.000000	-10.000000	0.041667	-6.783333	47.166668	1023.000000	1023.000000	2046.000000
39.400002	-0.032880	-19.432226	-5.001235	-7.903389	-4.321387	-2.206214	0.000000	-10.000000	0.041667	-6.416667	44.166668	1023.000000	1023.000000	2046.000000
39.419998	-0.032838	-19.407295	-5.037559	-7.905574	-4.301212	-2.162951	0.000000	-10.000000	0.050000	-6.166667	42.166668	1023.000000	1023.000000	2046.000000
39.439999	-0.033354	-19.711956	-5.139843	-7.970252	-4.381909	-2.219952	0.000000	-10.000000	0.050000	-5.866667	40.833332	1023.000000	1023.000000	2046.000000
39.459999	-0.034285	-20.262455	-5.267491	-8.107003	-4.539828	-2.348133	0.000000	-10.000000	0.050000	-5.600000	39.500000	1023.000000	1023.000000	2046.000000
39.480000	-0.034778	-20.553873	-5.367977	-8.226126	-4.571898	-2.387872	0.000000	-10.000000	0.050000	-5.350000	36.833332	1023.000000	1023.000000	2046.000000
39.500000	-0.035464	-20.959015	-5.443994	-8.484903	-4.682967	-2.347150	0.000000	-10.000000	0.050000	-5.233334	34.833332	1023.000000	1023.000000	2046.000000
39.520000	-0.036118	-21.345831	-5.606879	-8.436165	-4.644170	-2.658618	0.000000	-10.000000	0.050000	-5.216667	32.833332	1023.000000	1023.000000	2046.000000
39.540001	-0.036085	-21.326376	-5.515664	-8.524690	-4.690971	-2.595052	0.000000	-10.000000	0.050000	-5.133333	31.833334	1023.000000	1023.000000	2046.000000
39.560001	-0.036059	-21.311150	-5.529913	-8.564768	-4.641891	-2.574577	0.000000	-10.000000	0.058333	-4.850000	29.666666	1023.000000	1023.000000	2046.000000
39.580002	-0.036686	-21.681520	-5.804272	-8.780488	-4.560183	-2.536578	0.000000	-10.000000	0.058333	-4.616667	27.666666	1023.000000	1023.000000	2046.000000
39.599998	-0.037428	-22.120081	-5.971886	-8.921778	-4.671777	-2.554639	0.000000	-10.000000	0.058333	-4.433333	26.000000	1023.000000	1023.000000	2046.000000
39.619999	-0.038515	-22.762308	-6.110900	-9.044783	-4.901484	-2.705141	0.000000	-10.000000	0.050000	-4.183333	25.000000	1023.000000	1023.000000	2046.000000
39.639999	-0.040491	-23.930441	-6.402249	-9.171368	-5.226686	-3.130139	0.000000	-10.000000	0.041667	-2.433333	23.833334	1023.000000	1023.000000	2046.000000
39.660000	-0.043049	-25.442198	-6.771173	-9.445886	-5.607564	-3.617575	0.000000	-10.000000	0.033333	-0.683333	22.666666	1023.000000	1023.000000	2046.000000
39.680000	-0.046167	-27.284700	-7.255760	-9.873827	-6.069294	-4.085819	0.000000	-10.000000	0.016667	1.216667	22.000000	1023.000000	1023.000000	2046.000000
39.700001	-0.048517	-28.673830	-7.637601	-10.102487	-6.393354	-4.540388	0.000000	-10.000000	0.025000	1.616667	22.000000	1023.000000	1023.000000	2046.000000
39.720001	-0.049962	-29.527407	-7.817766	-10.288899	-6.682724	-4.738019	0.000000	-10.000000	0.041667	1.616667	22.000000	1023.000000	1023.000000	2046.000000
39.740002	-0.050684	-29.954073	-7.977016	-10.274016	-6.764773	-4.938267	0.000000	-10.000000	0.058333	0.933333	22.000000	1023.000000	1023.000000	2046.000000
39.759998	-0.050919	-30.092955	-7.935240	-10.236339	-6.948885	-4.972491	0.000000	-10.000000	0.050000	0.266667	22.000000	1023.000000	1023.000000	2046.000000
39.779999	-0.051076	-30.185682	-8.059407	-10.039865	-6.953492	-5.132917	0.000000	-10.000000	0.041667	0.000000	22.000000	1023.000000	1023.000000	2046.000000
39.799999	-0.051004	-30.143171	-8.038290	-9.902627	-7.054839	-5.147416	0.000000	-10.000000	0.041667	0.000000	22.000000	1023.000000	1023.000000	2046.000000
39.820000	-0.050732	-29.982340	-8.058290	-9.799773	-7.000347	-5.123930	0.000000	-10.000000	0.050000	0.000000	22.000000	1023.000000	1023.000000	2046.000000
39.840000	-0.050763	-30.000942	-8.073275	-9.710081	-7.061906	-5.155679	0.000000	-10.000000	0.050000	0.000000	22.000000	1023.000000	1023.000000	2046.000000
39.860001	-0.050237	-29.690022	-8.056759	-9.607634	-6.956529	-5.069100	0.000000	-10.000000	0.033333	0.383333	22.000000	1023.000000	1023.000000	2046.000000
39.880001	-0.050028	-29.566597	-8.005163	-9.664731	-6.976179	-4.920524	0.000000	-10.000000	0.016667	1.500000	22.000000	1023.000000	1023.000000	2046.000000
39.900002	-0.049435	-29.216146	-7.951458	-9.554775	-6.846055	-4.863858	0.000000	-10.000000	0.000000	3.216667	22.000000	1023.000000	1023.000000	2046.000000
39.919998	-0.048528	-28.679926	-7.821720	-9.517665	-6.703192	-4.637349	0.000000	-10.000000	-0.008333	4.966667	22.000000	1023.000000	1023.000000	2046.000000
39.939999	-0.047155	-27.868429	-7.578553	-9.301216	-6.546340	-4.442320	0.000000	-10.000000	-0.016667	6.100000	22.000000	1023.000000	1023.000000	2046.000000
39.959999	-0.045571	-26.932411	-7.244446	-8.979344	-6.410648	-4.297972	0.000000	-10.000000	-0.016667	7.000000	22.000000	1023.000000	1023.000000	2046.000000
39.980000	-0.044023	-26.017794	-6.996519	-8.816073	-6.191145	-4.014055	0.000000	-10.000000	-0.025000	8.283333	22.000000	1023.000000	1023.000000	2046.000000
40.000000	-0.042909	-25.359388	-6.782881	-8.713583	-6.047876	-3.815049	0.000000	-10.000000	-0.033333	9.450000	22.000000	1023.000000	1023.000000	2046.000000
40.020000	-0.041881	-24.751657	-6.658206	-8.660466	-5.826625	-3.606359	0.000000	-10.000000	-0.050000	10.516666	22.000000	1023.000000	1023.000000	2046.000000
40.040001	-0.041043	-24.256279	-6.548120	-8.585588	-5.598808	-3.523763	0.000000	-10.000000	-0.050000	11.000000	22.000000	1023.000000	1023.000000	2046.000000
40.060001	-0.041046	-24.258207	-6.538649	-8.654764	-5.562733	-3.502060	0.000000	-10.000000	-0.058333	11.900000	23.333334	1023.000000	1023.000000	2046.000000
40.080002	-0.040754	-24.085705	-6.528618	-8.680132	-5.426057	-3.450897	0.000000	-10.000000	-0.066667	12.533333	24.666666	1023.000000	1023.000000	2046.000000
40.099998	-0.040752	-24.084339	-6.485093	-8.810943	-5.406123	-3.382180	0.000000	-10.000000	-0.083333	13.216666	27.333334	1023.000000	1023.000000	2046.000000
40.119999	-0.040476	-23.921070	-6.449620	-8.899866	-5.296403	-3.275179	0.000000	-10.000000	-0.108333	13.916667	30.166666	1023.000000	1023.000000	2046.000000
40.139999	-0.040309	-23.822399	-6.416026	-8.984317	-5.222475	-3.199581	0.000000	-10.000000	-0.141667	14.850000	34.666668	1023.000000	1023.000000	2046.000000
40.160000	-0.039897	-23.578949	-6.340809	-9.037263	-5.125539	-3.075338	0.000000	-10.000000	-0.158333	16.000000	39.500000	1023.000000	1023.000000	2046.000000
40.180000	-0.039322	-23.239391	-6.301088	-9.053299	-4.916978	-2.968025	0.000000	-10.000000	-0.166667	17.033333	44.666668	1023.000000	1023.000000	2046.000000
40.200001	-0.039149	-23.136965	-6.229408	-9.212534	-4.874329	-2.820694	0.000000	-10.000000	-0.175000	17.883333	50.000000	1023.000000	1023.000000	2046.000000
40.220001	-0.038358	-22.669300	-6.187621	-9.140933	-4.620973	-2.719773	0.000000	-10.000000	-0.191667	18.600000	56.000000	1023.000000	1023.000000	2046.000000
40.240002	-0.037683	-22.270849	-6.002567	-9.102324	-4.552328	-2.613629	0.000000	-10.000000	-0.216667	19.050001	62.166668	1023.000000	1023.000000	2046.000000
40.259998	-0.036787	-21.740891	-5.898866	-9.102628	-4.342735	-2.396662	0.000000	-10.000000	-0.233333	19.916666	68.500000	1023.000000	1023.000000	2046.000000
40.279999	-0.035882	-21.206469	-5.734339	-9.004604	-4.181144	-2.286382	0.000000	-10.000000	-0.250000	20.616667	74.833336	1023.000000	1023.000000	2046.000000
40.299999	-0.034816	-20.576498	-5.574694	-8.976342	-3.987068	-2.038393	0.000000	-10.000000	-0.241667	21.416666	81.500000	1023.000000	1023.000000	2046.000000
40.320000	-0.033840	-19.999382	-5.447592	-8.857257	-3.772154	-1.922379	0.000000	-10.000000	-0.266667	21.950001	88.666664	1023.000000	1023.000000	2046.000000
40.340000	-0.032887	-19.436033	-5.316692	-8.799069	-3.586615	-1.733657	0.000000	-10.000000	-0.266667	22.283333	95.833336	1023.000000	1023.000000	2046.000000
40.360001	-0.031575	-18.660681	-5.152599	-8.633292	-3.313414	-1.561376	0.000000	-10.000000	-0.291667	22.616667	103.333336	1023.000000	1023.000000	2046.000000
40.380001	-0.030597	-18.083096	-4.949294	-8.584086	-3.202978	-1.346738	0.000000	-10.000000	-0.275000	22.666666	110.666664	1023.000000	1023.000000	2046.000000
40.400002	-0.029268	-17.297104	-4.843961	-8.403767	-2.876055	-1.173322	0.000000	-10.000000	-0.291667	22.966667	118.333336	1023.000000	1023.000000	2046.000000
40.419998	-0.028178	-16.652912	-4.629287	-8.296771	-2.744441	-0.982413	0.000000	-10.000000	-0.291667	23.083334	126.000000	1023.000000	1023.000000	2046.000000
40.439999	-0.027025	-15.971530	-4.419374	-8.150575	-2.597010	-0.804571	0.000000	-10.000000	-0.300000	23.216667	133.666672	1023.000000	1023.000000	2046.000000
40.459999	-0.025884	-15.297625	-4.313849	-8.020991	-2.353194	-0.609590	0.000000	-10.000000	-0.308333	23.250000	141.333328	1023.000000	1023.000000	2046.000000
40.480000	-0.025084	-14.824943	-4.178781	-7.902471	-2.234988	-0.508703	0.000000	-10.000000	-0.316667	23.383333	149.000000	1023.000000	1023.000000	2046.000000
40.500000	-0.023766	-14.045833	-3.983607	-7.737758	-2.019361	-0.305107	0.000000	-10.000000	-0.325000	23.483334	157.000000	1023.000000	1023.000000	2046.000000
40.520000	-0.022728	-13.432166	-3.791314	-7.603064	-1.887534	-0.150254	0.000000	-10.000000	-0.333333	23.850000	165.000000	1023.000000	1023.000000	2046.000000
40.540001	-0.021594	-12.762093	-3.649614	-7.489258	-1.680056	0.056836	0.000000	-10.000000	-0.341667	23.983334	173.000000	1023.000000	1023.000000	2046.000000
40.560001	-0.020585	-12.165863	-3.490514	-7.345398	-1.514550	0.184599	0.000000	-10.000000	-0.333333	24.300001	181.000000	1023.000000	1023.000000	2046.000000
40.580002	-0.019578	-11.570514	-3.329899	-7.223028	-1.374310	0.356723	0.000000	-10.000000	-0.333333	24.133335	189.000000	1023.000000	1023.000000	2046.000000
40.599998	-0.018544	-10.959679	-3.148252	-7.063687	-1.218474	0.470735	0.000000	-10.000000	-0.341667	24.233334	197.000000	1023.000000	1023.000000	2046.000000
40.619999	-0.017451	-10.313561	-2.968975	-6.945300	-1.058473	0.659186	0.000000	-10.000000	-0.366667	24.483334	205.000000	1023.000000	1023.000000	2046.000000
40.639999	-0.016332	-9.652064	-2.782480	-6.832198	-0.890143	0.852755	0.000000	-10.000000	-0.383333	24.833334	213.000000	1023.000000	1023.000000	2046.000000
40.660000	-0.015305	-9.045002	-2.629365	-6.685128	-0.722254	0.991745	0.000000	-10.000000	-0.391667	25.033335	221.166672	1023.000000	1023.000000	2046.000000
40.680000	-0.014607	-8.632988	-2.544586	-6.515469	-0.590912	1.017980	0.000000	-10.000000	-0.408333	25.466667	229.500000	1023.000000	1023.000000	2046.000000
40.700001	-0.014061	-8.310100	-2.403604	-6.478334	-0.593741	1.165580	0.000000	-10.000000	-0.400000	25.883333	238.000000	1023.000000	1023.000000	2046.000000
40.720001	-0.013394	-7.916015	-2.293874	-6.428819	-0.500220	1.306897	0.000000	-10.000000	-0.391667	26.366667	246.500000	1023.000000	1023.000000	2046.000000
40.740002	-0.012854	-7.596882	-2.266901	-6.298872	-0.341931	1.310822	0.000000	-10.000000	-0.383333	26.549999	255.166672	1023.000000	1023.000000	2046.000000
40.759998	-0.011722	-6.927993	-2.068397	-6.120322	-0.170225	1.430951	0.000000	-10.000000	-0.400000	26.866667	264.000000	1023.000000	1023.000000	2046.000000
40.779999	-0.010337	-6.109345	-1.831058	-5.950957	-0.012186	1.684856	0.000000	-10.000000	-0.416667	27.216667	273.000000	1023.000000	1023.000000	2046.000000
40.799999	-0.009309	-5.501717	-1.788342	-5.713288	0.171486	1.828427	0.000000	-10.000000	-0.425000	27.333334	282.000000	1023.000000	1023.000000	2046.000000
40.820000	-0.008533	-5.043277	-1.678012	-5.612415	0.220319	2.026832	0.000000	-10.000000	-0.433333	27.550001	291.166656	1023.000000	1023.000000	2046.000000
40.840000	-0.008099	-4.786481	-1.620082	-5.476806	0.259532	2.050875	0.000000	-10.000000	-0.441667	27.550001	300.333344	1023.000000	1023.000000	2046.000000
40.860001	-0.008795	-5.197591	-1.659020	-5.433767	0.072323	1.822873	0.000000	-10.000000	-0.450000	27.850000	309.500000	1023.000000	1023.000000	2046.000000
40.880001	-0.010580	-6.252816	-1.765481	-5.488804	-0.366898	1.368368	0.000000	-10.000000	-0.458333	27.816668	318.666656	1023.000000	1023.000000	2046.000000
40.900002	-0.012834	-7.584965	-2.064394	-5.636980	-0.796587	0.912996	0.000000	-10.000000	-0.466667	27.983334	328.000000	1023.000000	1023.000000	2046.000000
40.919998	-0.014410	-8.516405	-2.243306	-5.854381	-1.100866	0.682148	0.000000	-10.000000	-0.466667	27.783335	337.333344	1023.000000	1023.000000	2046.000000
40.939999	-0.014944	-8.831919	-2.261224	-5.915605	-1.263601	0.608511	0.000000	-10.000000	-0.466667	27.783335	346.666656	1023.000000	1023.000000	2046.000000
40.959999	-0.014731	-8.706105	-2.189739	-5.742458	-1.323111	0.549204	0.000000	-10.000000	-0.458333	27.816668	355.833344	1023.000000	1023.000000	2046.000000
40.980000	-0.013985	-8.264979	-2.054594	-5.362463	-1.292691	0.444769	0.000000	-10.000000	-0.458333	27.933334	365.166656	1023.000000	1023.000000	2046.000000
41.000000	-0.013063	-7.720510	-1.920094	-5.078789	-1.254077	0.532450	0.000000	-10.000000	-0.466667	28.016666	374.500000	1023.000000	1023.000000	2046.000000
41.020000	-0.012219	-7.221460	-1.761870	-4.786673	-1.250117	0.577200	0.000000	-10.000000	-0.475000	28.183334	383.833344	1023.000000	1023.000000	2046.000000
41.040001	-0.011200	-6.619429	-1.647046	-4.432506	-1.153425	0.613549	0.000000	-10.000000	-0.491667	28.466667	393.166656	1023.000000	1023.000000	2046.000000
41.060001	-0.009844	-5.818100	-1.414577	-4.120448	-1.050076	0.767001	0.000000	-10.000000	-0.483333	28.666668	402.666656	1023.000000	1023.000000	2046.000000
41.080002	-0.008558	-5.057518	-1.227830	-3.867092	-0.915348	0.952752	0.000000	-10.000000	-0.483333	28.500000	412.166656	1023.000000	1023.000000	2046.000000
41.099998	-0.007432	-4.392525	-1.112329	-3.661555	-0.755730	1.137090	0.000000	-10.000000	-0.483333	28.516668	421.833344	1023.000000	1023.000000	2046.000000
41.119999	-0.006256	-3.697265	-1.014092	-3.434462	-0.559209	1.310499	0.000000	-10.000000	-0.508333	28.483334	431.166656	1023.000000	1023.000000	2046.000000
41.139999	-0.004827	-2.852468	-0.848225	-3.245307	-0.313925	1.554989	0.000000	-10.000000	-0.533333	29.050001	440.833344	1023.000000	1023.000000	2046.000000
41.160000	-0.003185	-1.882097	-0.583780	-3.026371	-0.107988	1.836042	0.000000	-10.000000	-0.541667	28.900000	450.500000	1023.000000	1023.000000	2046.000000
41.180000	-0.001601	-0.946077	-0.360467	-2.738806	0.102761	2.050435	0.000000	-10.000000	-0.525000	28.916666	460.166656	1023.000000	1023.000000	2046.000000
41.200001	0.000315	0.186463	0.006362	-2.373802	0.239796	2.314107	0.000000	-10.000000	-0.516667	28.583334	469.833344	1023.000000	1023.000000	2046.000000
41.220001	0.002444	1.444365	0.264081	-2.037929	0.637847	2.580366	0.000000	-10.000000	-0.508333	28.633333	479.166656	1023.000000	1023.000000	2046.000000
41.240002	0.004060	2.399447	0.569883	-1.891054	0.874936	2.845681	0.000000	-10.000000	-0.500000	28.500000	488.833344	1023.000000	1023.000000	2046.000000
41.259998	0.005719	3.380220	0.806659	-1.740073	1.211928	3.101706	0.000000	-10.000000	-0.466667	27.966667	498.166656	1023.000000	1023.000000	2046.000000
41.279999	0.006606	3.904179	0.937767	-1.669867	1.435095	3.201184	0.000000	-10.000000	-0.433333	27.516666	507.666656	1023.000000	1023.000000	2046.000000
41.299999	0.007173	4.239218	1.029911	-1.668975	1.587275	3.291007	0.000000	-10.000000	-0.408333	26.966667	516.833313	1023.000000	1023.000000	2046.000000
41.320000	0.007707	4.554767	1.112394	-1.641897	1.748483	3.335788	0.000000	-10.000000	-0.416667	26.700001	526.000000	1023.000000	1023.000000	2046.000000
41.340000	0.008172	4.829778	1.189103	-1.751451	1.871678	3.520449	0.000000	-10.000000	-0.433333	26.816668	535.000000	1023.000000	1023.000000	2046.000000
41.360001	0.008908	5.264731	1.312665	-1.670312	2.036084	3.586294	0.000000	-10.000000	-0.433333	26.866667	544.000000	1023.000000	1023.000000	2046.000000
41.380001	0.009767	5.772361	1.527351	-1.691061	2.126648	3.809422	0.000000	-10.000000	-0.416667	26.916666	553.000000	1023.000000	1023.000000	2046.000000
41.400002	0.010693	6.319620	1.644827	-1.627639	2.368303	3.934129	0.000000	-10.000000	-0.416667	26.700001	562.000000	1023.000000	1023.000000	2046.000000
41.419998	0.011619	6.867006	1.805622	-1.570337	2.529324	4.102396	0.000000	-10.000000	-0.433333	26.900000	571.000000	1023.000000	1023.000000	2046.000000
41.439999	0.012847	7.592598	2.027487	-1.414159	2.752881	4.226389	0.000000	-10.000000	-0.441667	27.033333	580.000000	1023.000000	1023.000000	2046.000000
41.459999	0.014075	8.318283	2.219403	-1.211619	2.939716	4.370783	0.000000	-10.000000	-0.450000	26.916666	589.000000	1023.000000	1023.000000	2046.000000
41.480000	0.015540	9.184089	2.467076	-1.017184	3.168012	4.566185	0.000000	-10.000000	-0.433333	26.516666	598.000000	1023.000000	1023.000000	2046.000000
41.500000	0.016957	10.021431	2.660169	-0.801589	3.398432	4.764419	0.000000	-10.000000	-0.425000	26.299999	606.833313	1023.000000	1023.000000	2046.000000
41.520000	0.018492	10.928897	2.905529	-0.609751	3.625820	5.007298	0.000000	-10.000000	-0.400000	26.366667	615.666687	1023.000000	1023.000000	2046.000000
41.540001	0.020036	11.841111	3.061971	-0.384480	3.923996	5.239624	0.000000	-10.000000	-0.416667	26.400000	624.333313	1023.000000	1023.000000	2046.000000
41.560001	0.021604	12.768144	3.385828	-0.162324	4.071208	5.473432	0.000000	-10.000000	-0.416667	26.500000	633.166687	1023.000000	1023.000000	2046.000000
41.580002	0.023006	13.596381	3.540041	0.068849	4.334870	5.652621	0.000000	-10.000000	-0.416667	26.366667	642.000000	1023.000000	1023.000000	2046.000000
41.599998	0.024442	14.445154	3.795574	0.241177	4.494669	5.913734	0.000000	-10.000000	-0.400000	26.333334	651.000000	1023.000000	1023.000000	2046.000000
41.619999	0.025757	15.222332	3.984771	0.557079	4.678532	6.001950	0.000000	-10.000000	-0.400000	26.300001	659.833313	1023.000000	1023.000000	2046.000000
41.639999	0.027094	16.012531	4.234194	0.734937	4.831597	6.211803	0.000000	-10.000000	-0.383333	26.233334	668.500000	1023.000000	1023.000000	2046.000000
41.660000	0.028482	16.832962	4.367569	0.980682	5.107548	6.377163	0.000000	-10.000000	-0.391667	26.066668	677.166687	1023.000000	1023.000000	2046.000000
41.680000	0.029742	17.577274	4.506331	1.202765	5.370986	6.497192	0.000000	-10.000000	-0.391667	25.683334	686.000000	1023.000000	1023.000000	2046.000000
41.700001	0.031153	18.411480	4.839147	1.407066	5.466868	6.698399	0.000000	-10.000000	-0.408333	25.316668	694.666687	1023.000000	1023.000000	2046.000000
41.720001	0.032404	19.150476	5.020311	1.586680	5.660062	6.883425	0.000000	-10.000000	-0.400000	25.183334	706.000000	1023.000000	1023.000000	2046.000000
41.740002	0.033895	20.031811	5.231327	1.854653	5.931601	7.014229	0.000000	-10.000000	-0.400000	25.166666	714.333313	1023.000000	1023.000000	2046.000000
41.759998	0.034998	20.683563	5.363783	1.979066	6.128693	7.212022	0.000000	-10.000000	-0.408333	25.366667	722.666687	1023.000000	1023.000000	2046.000000
41.779999	0.036226	21.409349	5.640470	2.073261	6.207237	7.488380	0.000000	-10.000000	-0.408333	25.600000	728.333313	1023.000000	1023.000000	2046.000000
41.799999	0.037395	22.100683	5.786079	2.317299	6.450740	7.546564	0.000000	-10.000000	-0.408333	25.516666	736.833313	1023.000000	1023.000000	2046.000000
41.820000	0.038544	22.779728	5.936519	2.536256	6.608788	7.698164	0.000000	-10.000000	-0.391667	25.283333	745.500000	1023.000000	1023.000000	2046.000000
41.840000	0.039498	23.343252	6.013204	2.729102	6.711210	7.889736	0.000000	-10.000000	-0.366667	24.516666	753.833313	1023.000000	1023.000000	2046.000000
41.860001	0.039801	23.522356	6.133956	2.847715	6.627919	7.912766	0.000000	-10.000000	-0.341667	24.116667	762.000000	1023.000000	1023.000000	2046.000000
41.880001	0.039984	23.630800	6.163870	2.886746	6.664192	7.915993	0.000000	-10.000000	-0.325000	23.533333	770.000000	1023.000000	1023.000000	2046.000000
41.900002	0.039623	23.416948	6.182757	2.909312	6.595764	7.729116	0.000000	-10.000000	-0.325000	23.416668	778.000000	1023.000000	1023.000000	2046.000000
41.919998	0.038329	22.652618	6.080707	2.847547	6.351980	7.372385	0.000000	-10.000000	-0.308333	23.233334	786.000000	1023.000000	1023.000000	2046.000000
41.939999	0.036118	21.345934	5.809163	2.708735	5.929012	6.899025	0.000000	-10.000000	-0.300000	23.216667	794.000000	1023.000000	1023.000000	2046.000000
41.959999	0.033721	19.929159	5.577268	2.569040	5.385717	6.397133	0.000000	-10.000000	-0.275000	23.016666	801.666687	1023.000000	1023.000000	2046.000000
41.980000	0.032329	19.106184	5.296131	2.381722	5.219479	6.208853	0.000000	-10.000000	-0.283333	22.950001	809.333313	1023.000000	1023.000000	2046.000000
42.000000	0.031767	18.774059	5.294276	2.427298	5.041543	6.010942	0.000000	-10.000000	-0.266667	22.716667	817.000000	1023.000000	1023.000000	2046.000000
42.020000	0.032009	18.917519	5.411247	2.579544	4.953332	5.973394	0.000000	-10.000000	-0.266667	22.716667	824.666687	1023.000000	1023.000000	2046.000000
42.040001	0.032566	19.246716	5.535781	2.773902	4.957426	5.979607	0.000000	-10.000000	-0.250000	22.366667	832.333313	1023.000000	1023.000000	2046.000000
42.060001	0.033116	19.571735	5.698283	3.008173	4.897953	5.967326	0.000000	-10.000000	-0.250000	22.216667	839.666687	1023.000000	1023.000000	2046.000000
42.080002	0.033793	19.971941	5.783277	3.292493	4.934694	5.961478	0.000000	-10.000000	-0.241667	21.883333	847.166687	1023.000000	1023.000000	2046.000000
42.099998	0.034562	20.426346	5.889743	3.580837	4.999315	5.956451	0.000000	-10.000000	-0.241667	21.566668	854.500000	1023.000000	1023.000000	2046.000000
42.119999	0.035507	20.984615	6.041943	3.817947	5.076120	6.048605	0.000000	-10.000000	-0.225000	21.200001	861.833313	1023.000000	1023.000000	2046.000000
42.139999	0.036494	21.568161	6.173950	4.001130	5.193745	6.199336	0.000000	-10.000000	-0.233333	20.750000	869.000000	1023.000000	1023.000000	2046.000000
42.160000	0.037257	22.019075	6.339243	4.223754	5.227768	6.228311	0.000000	-10.000000	-0.225000	20.333334	876.000000	1023.000000	1023.000000	2046.000000
42.180000	0.038095	22.514109	6.492226	4.286763	5.286860	6.448260	0.000000	-10.000000	-0.233333	20.166668	882.833313	1023.000000	1023.000000	2046.000000
42.200001	0.039257	23.201017	6.533952	4.445912	5.579739	6.641415	0.000000	-10.000000	-0.216667	19.883333	889.666687	1023.000000	1023.000000	2046.000000
42.220001	0.040243	23.783911	6.676628	4.625179	5.705018	6.777087	0.000000	-10.000000	-0.208333	19.683334	896.333313	1023.000000	1023.000000	2046.000000
42.240002	0.041489	24.520109	6.833300	4.823061	5.888959	6.974789	0.000000	-10.000000	-0.200000	19.100000	903.000000	1023.000000	1023.000000	2046.000000
42.259998	0.043236	25.552732	7.166705	5.109141	6.055941	7.220946	0.000000	-10.000000	-0.208333	19.066668	909.333313	1023.000000	1023.000000	2046.000000
42.279999	0.044950	26.565668	7.375310	5.347972	6.352905	7.489481	0.000000	-10.000000	-0.200000	18.933334	915.666687	1023.000000	1023.000000	2046.000000
42.299999	0.046547	27.509272	7.633984	5.549273	6.619603	7.706413	0.000000	-10.000000	-0.183333	18.716667	922.000000	1023.000000	1023.000000	2046.000000
42.320000	0.047591	28.126554	7.815994	5.674326	6.812271	7.823962	0.000000	-10.000000	-0.150000	18.033335	928.333313	1023.000000	1023.000000	2046.000000
42.340000	0.048228	28.502790	7.905591	5.705975	6.977159	7.914066	0.000000	-10.000000	-0.133333	17.350000	934.500000	1023.000000	1023.000000	2046.000000
42.360001	0.048490	28.657511	7.954856	5.681509	7.086904	7.934242	0.000000	-10.000000	-0.125000	16.966667	940.500000	1023.000000	1023.000000	2046.000000
42.380001	0.048338	28.567947	7.940059	5.528226	7.129044	7.970619	0.000000	-10.000000	-0.116667	16.533335	946.166687	1023.000000	1023.000000	2046.000000
42.400002	0.048620	28.734682	7.942800	5.440254	7.272393	8.079235	0.000000	-10.000000	-0.108333	16.233334	951.833313	1023.000000	1023.000000	2046.000000
42.419998	0.048843	28.866188	8.004831	5.422011	7.348271	8.091074	0.000000	-10.000000	-0.100000	15.666667	957.166687	1023.000000	1023.000000	2046.000000
42.439999	0.049370	29.177643	8.157276	5.334835	7.439920	8.245612	0.000000	-10.000000	-0.083333	15.250000	962.500000	1023.000000	1023.000000	2046.000000
42.459999	0.049843	29.457062	8.262709	5.368209	7.546130	8.280014	0.000000	-10.000000	-0.066667	14.533334	967.666687	1023.000000	1023.000000	2046.000000
42.480000	0.050387	29.778870	8.350772	5.371976	7.658099	8.398023	0.000000	-10.000000	-0.050000	13.866667	972.666687	1023.000000	1023.000000	2046.000000
42.500000	0.051316	30.328009	8.514601	5.492045	7.815089	8.506273	0.000000	-10.000000	-0.050000	13.066667	977.500000	1023.000000	1023.000000	2046.000000
42.520000	0.052055	30.764536	8.642641	5.632253	7.910943	8.578699	0.000000	-10.000000	-0.041667	12.083334	981.833313	1023.000000	1023.000000	2046.000000
42.540001	0.053036	31.344339	8.829591	5.702776	8.034257	8.777716	0.000000	-10.000000	-0.025000	10.950000	986.000000	1023.000000	1023.000000	2046.000000
42.560001	0.053703	31.738348	8.855335	5.853363	8.195452	8.834198	0.000000	-10.000000	-0.008333	9.250000	989.833313	1023.000000	1023.000000	2046.000000
42.580002	0.054397	32.148632	8.971316	5.912022	8.265103	9.000191	0.000000	-10.000000	0.008333	7.216667	993.333313	1023.000000	1023.000000	2046.000000
42.599998	0.055113	32.571812	9.102059	6.080120	8.362213	9.027420	0.000000	-10.000000	0.016667	4.866667	996.166687	1023.000000	1023.000000	2046.000000
42.619999	0.055516	32.809757	9.217805	6.129579	8.361747	9.100625	0.000000	-10.000000	0.033333	2.433333	998.166687	1023.000000	1023.000000	2046.000000
42.639999	0.056434	33.352757	9.364896	6.220449	8.527130	9.240280	0.000000	-10.000000	0.041667	0.533333	999.333313	1023.000000	1023.000000	2046.000000
42.660000	0.056990	33.680813	9.400270	6.389500	8.652260	9.238785	0.000000	-10.000000	0.058333	-1.316667	999.833313	1023.000000	1023.000000	2046.000000
42.680000	0.057804	34.161972	9.562920	6.408734	8.740742	9.449574	0.000000	-10.000000	0.075000	-2.966667	1000.000000	1023.000000	1023.000000	2046.000000
42.700001	0.058333	34.474670	9.619035	6.462049	8.820903	9.572682	0.000000	-10.000000	0.091667	-5.250000	1000.000000	1023.000000	1023.000000	2046.000000
42.720001	0.058459	34.549065	9.654358	6.457636	8.758967	9.678102	0.000000	-10.000000	0.116667	-7.766667	1000.000000	1023.000000	1023.000000	2046.000000
42.740002	0.058433	34.533718	9.590135	6.620198	8.750196	9.573191	0.000000	-10.000000	0.133333	-10.283333	1000.000000	1023.000000	1023.000000	2046.000000
42.759998	0.057335	33.884705	9.405995	6.636746	8.499704	9.342258	0.000000	-10.000000	0.166667	-12.350000	1000.000000	1023.000000	1023.000000	2046.000000
42.779999	0.056289	33.266716	9.275373	6.439567	8.252177	9.299600	0.000000	-10.000000	0.200000	-14.083334	1000.000000	1023.000000	1023.000000	2046.000000
42.799999	0.054931	32.464214	9.035322	6.290811	8.074266	9.063813	0.000000	-10.000000	0.283333	-17.283333	983.666687	1023.000000	1023.000000	2046.000000
42.820000	0.053434	31.579206	8.813961	6.074627	7.889626	8.800992	0.000000	-10.000000	0.350000	-19.950001	967.333313	1023.000000	1023.000000	2046.000000
42.840000	0.051912	30.679953	8.729250	5.707504	7.581465	8.661734	0.000000	-10.000000	0.400000	-22.100000	951.000000	1023.000000	1023.000000	2046.000000
42.860001	0.049407	29.199825	8.319533	5.521746	7.241923	8.116622	0.000000	-10.000000	0.400000	-22.100000	951.000000	1023.000000	1023.000000	2046.000000
42.880001	0.046059	27.220694	7.842825	5.218284	6.656210	7.503376	0.000000	-10.000000	0.400000	-22.100000	951.000000	1023.000000	1023.000000	2046.000000
42.900002	0.042804	25.297291	7.426639	4.774972	6.036015	7.059666	0.000000	-10.000000	0.416667	-22.383333	948.333313	1023.000000	1023.000000	2046.000000
42.919998	0.040161	23.735306	7.033741	4.533108	5.600071	6.568386	0.000000	-10.000000	0.433333	-22.883333	943.333313	1023.000000	1023.000000	2046.000000
42.939999	0.038256	22.609364	6.814277	4.329623	5.189405	6.276057	0.000000	-10.000000	0.450000	-23.350000	935.666687	1023.000000	1023.000000	2046.000000
42.959999	0.037103	21.927998	6.764556	4.304619	4.837312	6.021511	0.000000	-10.000000	0.450000	-23.566668	928.000000	1023.000000	1023.000000	2046.000000
42.980000	0.036254	21.426310	6.561472	4.355654	4.725018	5.784166	0.000000	-10.000000	0.441667	-23.566668	920.000000	1023.000000	1023.000000	2046.000000
43.000000	0.035373	20.905384	6.516647	4.372556	4.416158	5.600022	0.000000	-10.000000	0.441667	-23.666668	912.000000	1023.000000	1023.000000	2046.000000
43.020000	0.034614	20.456684	6.414371	4.362725	4.242417	5.437170	0.000000	-10.000000	0.441667	-23.716667	904.000000	1023.000000	1023.000000	2046.000000
43.040001	0.033711	19.923195	6.282568	4.382813	4.032080	5.225734	0.000000	-10.000000	0.475000	-24.150000	896.000000	1023.000000	1023.000000	2046.000000
43.060001	0.033237	19.643139	6.241411	4.323353	3.893956	5.184420	0.000000	-10.000000	0.508333	-24.750000	888.000000	1023.000000	1023.000000	2046.000000
43.080002	0.032505	19.210419	6.054613	4.347809	3.808857	4.999139	0.000000	-10.000000	0.541667	-25.583334	879.833313	1023.000000	1023.000000	2046.000000
43.099998	0.031971	18.895073	5.982876	4.292559	3.672271	4.947366	0.000000	-10.000000	0.550000	-25.850000	871.500000	1023.000000	1023.000000	2046.000000
43.119999	0.031679	18.722040	5.955956	4.240805	3.590614	4.934666	0.000000	-10.000000	0.550000	-26.183334	862.833313	1023.000000	1023.000000	2046.000000
43.139999	0.031618	18.686110	5.863082	4.245444	3.647322	4.930262	0.000000	-10.000000	0.566667	-26.400000	854.000000	1023.000000	1023.000000	2046.000000
43.160000	0.031664	18.713652	5.942045	4.236048	3.524250	5.011309	0.000000	-10.000000	0.600000	-27.083334	845.166687	1023.000000	1023.000000	2046.000000
43.180000	0.032118	18.981585	6.021069	4.412498	3.492967	5.055051	0.000000	-10.000000	0.633333	-27.416666	836.166687	1023.000000	1023.000000	2046.000000
43.200001	0.032570	19.248743	6.146126	4.520677	3.441489	5.140452	0.000000	-10.000000	0.658333	-27.733334	827.000000	1023.000000	1023.000000	2046.000000
43.220001	0.032884	19.434259	6.180110	4.589081	3.489596	5.175473	0.000000	-10.000000	0.658333	-27.783333	817.666687	1023.000000	1023.000000	2046.000000
43.240002	0.033038	19.525379	6.229891	4.613904	3.491374	5.190208	0.000000	-10.000000	0.658333	-27.866667	808.500000	1023.000000	1023.000000	2046.000000
43.259998	0.032529	19.224636	6.220893	4.534017	3.360240	5.109486	0.000000	-10.000000	0.650000	-28.049999	799.333313	1023.000000	1023.000000	2046.000000
43.279999	0.031593	18.671356	6.013303	4.403531	3.298158	4.956363	0.000000	-10.000000	0.650000	-28.133333	790.000000	1023.000000	1023.000000	2046.000000
43.299999	0.030479	18.012802	5.854322	4.114340	3.186105	4.858035	0.000000	-10.000000	0.650000	-28.299999	780.500000	1023.000000	1023.000000	2046.000000
43.320000	0.029157	17.231932	5.684076	3.835542	3.017850	4.694464	0.000000	-10.000000	0.666667	-28.316668	771.000000	1023.000000	1023.000000	2046.000000
43.340000	0.028199	16.665585	5.550045	3.581440	2.900342	4.633758	0.000000	-10.000000	0.675000	-28.683334	761.500000	1023.000000	1023.000000	2046.000000
43.360001	0.027258	16.109453	5.398536	3.378502	2.790815	4.541601	0.000000	-10.000000	0.691667	-29.066668	752.000000	1023.000000	1023.000000	2046.000000
43.380001	0.026645	15.747081	5.321416	3.231222	2.721773	4.472670	0.000000	-10.000000	0.691667	-29.533333	742.333313	1023.000000	1023.000000	2046.000000
43.400002	0.025888	15.299999	5.237795	3.035024	2.604821	4.422359	0.000000	-10.000000	0.700000	-29.833334	732.500000	1023.000000	1023.000000	2046.000000
43.419998	0.025109	14.839159	5.120080	2.959797	2.505484	4.253797	0.000000	-10.000000	0.716667	-30.150000	722.500000	1023.000000	1023.000000	2046.000000
43.439999	0.024774	14.641687	5.059413	2.836207	2.481153	4.264913	0.000000	-10.000000	0.716667	-30.416666	712.500000	1023.000000	1023.000000	2046.000000
43.459999	0.024137	14.264960	4.884384	2.780831	2.469071	4.130674	0.000000	-10.000000	0.733333	-30.533333	702.333313	1023.000000	1023.000000	2046.000000
43.480000	0.023799	14.065071	4.876994	2.641660	2.373710	4.172708	0.000000	-10.000000	0.716667	-30.516666	692.000000	1023.000000	1023.000000	2046.000000
43.500000	0.023308	13.774957	4.826371	2.568392	2.290215	4.089979	0.000000	-10.000000	0.716667	-30.450001	681.666687	1023.000000	1023.000000	2046.000000
43.520000	0.022641	13.380703	4.686317	2.523793	2.217175	3.953418	0.000000	-10.000000	0.700000	-30.450001	671.500000	1023.000000	1023.000000	2046.000000
43.540001	0.022376	13.224432	4.727260	2.456231	2.106159	3.934783	0.000000	-10.000000	0.716667	-30.500000	661.500000	1023.000000	1023.000000	2046.000000
43.560001	0.021799	12.883191	4.640421	2.397421	2.036951	3.808398	0.000000	-10.000000	0.716667	-30.516666	651.500000	1023.000000	1023.000000	2046.000000
43.580002	0.021689	12.817912	4.666605	2.253344	2.013076	3.884888	0.000000	-10.000000	0.716667	-30.400000	641.166687	1023.000000	1023.000000	2046.000000
43.599998	0.021510	12.712434	4.625773	2.282482	2.015342	3.788837	0.000000	-10.000000	0.700000	-30.350000	630.833313	1023.000000	1023.000000	2046.000000
43.619999	0.021585	12.756783	4.678028	2.294683	1.974197	3.809874	0.000000	-10.000000	0.700000	-30.250000	620.500000	1023.000000	1023.000000	2046.000000
43.639999	0.021749	12.853683	4.699224	2.188586	1.997046	3.968827	0.000000	-10.000000	0.700000	-30.283333	610.500000	1023.000000	1023.000000	2046.000000
43.660000	0.021222	12.542253	4.629498	2.055336	1.931615	3.925803	0.000000	-10.000000	0.700000	-30.300001	600.500000	1023.000000	1023.000000	2046.000000
43.680000	0.021151	12.500230	4.580817	2.072708	1.970484	3.876221	0.000000	-10.000000	0.716667	-30.300001	590.500000	1023.000000	1023.000000	2046.000000
43.700001	0.020336	12.018819	4.415585	2.115198	1.804312	3.683724	0.000000	-10.000000	0.716667	-30.183334	580.500000	1023.000000	1023.000000	2046.000000
43.720001	0.019301	11.407040	4.263051	1.910746	1.544386	3.688856	0.000000	-10.000000	0.716667	-30.000000	570.500000	1023.000000	1023.000000	2046.000000
43.740002	0.016729	9.886650	3.681350	1.515741	1.321972	3.367587	0.000000	-10.000000	0.700000	-29.866667	560.500000	1023.000000	1023.000000	2046.000000
43.759998	0.014499	8.569060	3.190963	1.120853	1.160613	3.096631	0.000000	-10.000000	0.700000	-29.566668	550.500000	1023.000000	1023.000000	2046.000000
43.779999	0.012877	7.610513	2.989964	0.749453	0.922636	2.948460	0.000000	-10.000000	0.683333	-29.233334	540.500000	1023.000000	1023.000000	2046.000000
43.799999	0.010589	6.258006	2.685610	0.519232	0.613192	2.439972	0.000000	-10.000000	0.666667	-28.850000	530.833313	1023.000000	1023.000000	2046.000000
43.820000	0.008300	4.905032	2.440874	0.124951	0.190491	2.148716	0.000000	-10.000000	0.650000	-28.299999	521.166687	1023.000000	1023.000000	2046.000000
43.840000	0.005213	3.081019	1.905014	-0.182207	-0.198092	1.556304	0.000000	-10.000000	0.633333	-27.700001	511.833344	1023.000000	1023.000000	2046.000000
43.860001	0.002591	1.531436	1.607130	-0.606694	-0.712009	1.243009	0.000000	-10.000000	0.633333	-27.050001	502.500000	1023.000000	1023.000000	2046.000000
43.880001	0.000262	0.154750	1.162810	-0.810122	-1.006220	0.808282	0.000000	-10.000000	0.616667	-26.833334	493.500000	1023.000000	1023.000000	2046.000000
43.900002	-0.001385	-0.818746	1.042315	-0.955947	-1.443965	0.538851	0.000000	-10.000000	0.616667	-27.000000	484.500000	1023.000000	1023.000000	2046.000000
43.919998	-0.002607	-1.540680	0.857599	-0.975189	-1.676913	0.253824	0.000000	-10.000000	0.616667	-27.300001	475.500000	1023.000000	1023.000000	2046.000000
43.939999	-0.003845	-2.272602	0.624140	-0.942136	-1.897034	-0.057571	0.000000	-10.000000	0.616667	-27.533333	466.333344	1023.000000	1023.000000	2046.000000
43.959999	-0.004348	-2.569844	0.528524	-1.035254	-2.017824	-0.045290	0.000000	-10.000000	0.616667	-27.466667	457.166656	1023.000000	1023.000000	2046.000000
43.980000	-0.005248	-3.101544	0.291519	-0.939732	-2.107231	-0.346099	0.000000	-10.000000	0.600000	-27.400000	448.000000	1023.000000	1023.000000	2046.000000
44.000000	-0.005856	-3.461106	0.249108	-1.006204	-2.302770	-0.401240	0.000000	-10.000000	0.583333	-27.400000	438.833344	1023.000000	1023.000000	2046.000000
44.020000	-0.006239	-3.687429	0.187997	-1.132421	-2.389601	-0.353404	0.000000	-10.000000	0.566667	-27.383333	429.666656	1023.000000	1023.000000	2046.000000
44.040001	-0.007034	-4.157035	-0.069155	-1.147310	-2.394506	-0.546064	0.000000	-10.000000	0.550000	-27.233334	420.500000	1023.000000	1023.000000	2046.000000
44.060001	-0.007438	-4.395759	-0.105027	-1.266258	-2.479341	-0.545133	0.000000	-10.000000	0.550000	-27.133333	411.500000	1023.000000	1023.000000	2046.000000
44.080002	-0.007170	-4.237334	-0.076384	-1.331365	-2.456475	-0.373110	0.000000	-10.000000	0.550000	-27.066668	402.500000	1023.000000	1023.000000	2046.000000
44.099998	-0.006547	-3.869440	0.001847	-1.059686	-2.401003	-0.410598	0.000000	-10.000000	0.566667	-27.116667	393.500000	1023.000000	1023.000000	2046.000000
44.119999	-0.005774	-3.412185	0.312264	-1.029075	-2.509449	-0.185925	0.000000	-10.000000	0.566667	-27.116667	384.500000	1023.000000	1023.000000	2046.000000
44.139999	-0.005561	-3.286261	0.321746	-0.956412	-2.449665	-0.201929	0.000000	-10.000000	0.566667	-27.116667	375.333344	1023.000000	1023.000000	2046.000000
44.160000	-0.005419	-3.202613	0.236768	-0.911785	-2.356151	-0.171445	0.000000	-10.000000	0.566667	-26.866667	366.166656	1023.000000	1023.000000	2046.000000
44.180000	-0.005391	-3.186012	0.387692	-1.047543	-2.498779	-0.027382	0.000000	-10.000000	0.566667	-26.733334	357.166656	1023.000000	1023.000000	2046.000000
44.200001	-0.006071	-3.588070	0.084267	-1.033905	-2.390805	-0.247628	0.000000	-10.000000	0.566667	-26.583334	348.333344	1023.000000	1023.000000	2046.000000
44.220001	-0.007224	-4.269395	-0.035825	-1.224077	-2.632385	-0.377108	0.000000	-10.000000	0.550000	-26.616667	339.500000	1023.000000	1023.000000	2046.000000
44.240002	-0.008158	-4.821247	-0.165685	-1.537500	-2.734556	-0.383506	0.000000	-10.000000	0.541667	-26.416668	330.666656	1023.000000	1023.000000	2046.000000
44.259998	-0.009363	-5.533584	-0.442285	-1.731226	-2.738551	-0.621523	0.000000	-10.000000	0.541667	-26.016666	321.833344	1023.000000	1023.000000	2046.000000
44.279999	-0.010237	-6.050282	-0.498729	-2.131150	-2.891394	-0.529009	0.000000	-10.000000	0.525000	-25.700001	313.166656	1023.000000	1023.000000	2046.000000
44.299999	-0.011045	-6.527597	-0.708515	-2.376668	-2.883670	-0.558744	0.000000	-10.000000	0.516667	-25.233334	304.500000	1023.000000	1023.000000	2046.000000
44.320000	-0.012105	-7.154102	-0.932228	-2.567089	-2.957449	-0.697336	0.000000	-10.000000	0.500000	-24.966667	296.166656	1023.000000	1023.000000	2046.000000
44.340000	-0.012850	-7.594211	-1.025189	-2.848076	-3.063396	-0.657550	0.000000	-10.000000	0.500000	-24.650002	287.833344	1023.000000	1023.000000	2046.000000
44.360001	-0.013669	-8.078663	-1.250304	-2.938244	-3.053965	-0.836150	0.000000	-10.000000	0.500000	-24.383333	279.500000	1023.000000	1023.000000	2046.000000
44.380001	-0.014199	-8.391343	-1.277640	-3.156133	-3.152672	-0.804899	0.000000	-10.000000	0.500000	-24.183334	271.166656	1023.000000	1023.000000	2046.000000
44.400002	-0.014618	-8.639277	-1.353028	-3.326851	-3.165094	-0.794304	0.000000	-10.000000	0.500000	-23.833334	263.000000	1023.000000	1023.000000	2046.000000
44.419998	-0.015032	-8.884071	-1.524127	-3.360098	-3.076051	-0.923796	0.000000	-10.000000	0.500000	-23.616667	255.000000	1023.000000	1023.000000	2046.000000
44.439999	-0.015356	-9.075360	-1.463665	-3.553361	-3.227874	-0.830461	0.000000	-10.000000	0.491667	-23.450001	247.333328	1023.000000	1023.000000	2046.000000
44.459999	-0.015616	-9.229138	-1.602612	-3.671653	-3.125504	-0.829370	0.000000	-10.000000	0.483333	-23.350000	239.666672	1023.000000	1023.000000	2046.000000
44.480000	-0.016065	-9.494244	-1.656135	-3.718528	-3.193137	-0.926444	0.000000	-10.000000	0.450000	-23.266666	232.000000	1023.000000	1023.000000	2046.000000
44.500000	-0.016253	-9.605792	-1.680934	-3.863337	-3.215322	-0.846200	0.000000	-10.000000	0.425000	-22.966667	224.000000	1023.000000	1023.000000	2046.000000
44.520000	-0.016713	-9.877667	-1.858698	-3.869234	-3.160168	-0.989567	0.000000	-10.000000	0.400000	-22.750000	216.333328	1023.000000	1023.000000	2046.000000
44.540001	-0.017084	-10.096935	-1.884941	-3.997513	-3.244348	-0.970133	0.000000	-10.000000	0.391667	-22.466667	208.666672	1023.000000	1023.000000	2046.000000
44.560001	-0.017351	-10.254346	-1.914459	-4.119513	-3.292949	-0.927425	0.000000	-10.000000	0.383333	-22.166668	201.333328	1023.000000	1023.000000	2046.000000
44.580002	-0.017784	-10.510438	-2.092325	-4.149389	-3.247127	-1.021597	0.000000	-10.000000	0.375000	-21.850000	193.833328	1023.000000	1023.000000	2046.000000
44.599998	-0.017937	-10.600686	-2.100777	-4.280144	-3.285102	-0.934664	0.000000	-10.000000	0.366667	-21.366667	186.666672	1023.000000	1023.000000	2046.000000
44.619999	-0.018461	-10.910554	-2.200106	-4.353629	-3.337934	-1.018885	0.000000	-10.000000	0.358333	-21.050001	179.500000	1023.000000	1023.000000	2046.000000
44.639999	-0.018643	-11.017926	-2.296381	-4.436964	-3.285090	-0.999491	0.000000	-10.000000	0.350000	-20.550001	172.500000	1023.000000	1023.000000	2046.000000
44.660000	-0.019025	-11.243789	-2.296812	-4.553539	-3.385033	-1.008405	0.000000	-10.000000	0.350000	-20.183334	165.500000	1023.000000	1023.000000	2046.000000
44.680000	-0.019337	-11.427996	-2.420889	-4.634439	-3.360597	-1.012070	0.000000	-10.000000	0.333333	-19.550001	158.833328	1023.000000	1023.000000	2046.000000
44.700001	-0.019595	-11.580831	-2.477767	-4.758975	-3.362608	-0.981482	0.000000	-10.000000	0.316667	-18.916668	152.166672	1023.000000	1023.000000	2046.000000
44.720001	-0.019967	-11.800424	-2.558536	-4.846846	-3.400977	-0.994065	0.000000	-10.000000	0.283333	-18.350000	145.833328	1023.000000	1023.000000	2046.000000
44.740002	-0.020245	-11.964688	-2.625397	-4.829733	-3.406388	-1.103171	0.000000	-10.000000	0.266667	-17.800001	139.500000	1023.000000	1023.000000	2046.000000
44.759998	-0.020392	-12.051448	-2.592780	-4.951723	-3.466432	-1.040514	0.000000	-10.000000	0.250000	-17.283333	133.666672	1023.000000	1023.000000	2046.000000
44.779999	-0.020664	-12.212648	-2.682479	-5.012259	-3.447746	-1.070164	0.000000	-10.000000	0.241667	-16.800001	128.000000	1023.000000	1023.000000	2046.000000
44.799999	-0.020846	-12.320225	-2.736060	-5.098184	-3.421569	-1.064412	0.000000	-10.000000	0.233333	-16.433334	122.500000	1023.000000	1023.000000	2046.000000
44.820000	-0.021071	-12.452865	-2.718737	-5.256180	-3.498492	-0.979456	0.000000	-10.000000	0.225000	-16.100000	117.000000	1023.000000	1023.000000	2046.000000
44.840000	-0.021233	-12.548838	-2.841922	-5.309845	-3.415123	-0.981947	0.000000	-10.000000	0.216667	-15.716667	111.666664	1023.000000	1023.000000	2046.000000
44.860001	-0.021322	-12.601158	-2.849186	-5.331634	-3.424419	-0.995919	0.000000	-10.000000	0.208333	-15.266667	106.500000	1023.000000	1023.000000	2046.000000
44.880001	-0.021552	-12.737309	-2.886895	-5.354669	-3.445387	-1.050359	0.000000	-10.000000	0.200000	-14.783334	101.500000	1023.000000	1023.000000	2046.000000
44.900002	-0.021566	-12.745399	-2.945139	-5.410307	-3.377443	-1.012510	0.000000	-10.000000	0.200000	-14.350000	96.500000	1023.000000	1023.000000	2046.000000
44.919998	-0.021857	-12.917252	-2.997007	-5.449659	-3.419937	-1.050647	0.000000	-10.000000	0.200000	-13.933333	91.666664	1023.000000	1023.000000	2046.000000
44.939999	-0.022064	-13.039805	-3.071886	-5.534655	-3.402138	-1.031126	0.000000	-10.000000	0.200000	-13.733334	86.833336	1023.000000	1023.000000	2046.000000
44.959999	-0.022130	-13.078677	-3.022309	-5.587214	-3.444137	-1.025016	0.000000	-10.000000	0.200000	-13.433333	82.333336	1023.000000	1023.000000	2046.000000
44.980000	-0.022390	-13.232473	-3.144718	-5.652898	-3.417262	-1.017596	0.000000	-10.000000	0.183333	-13.150001	77.666664	1023.000000	1023.000000	2046.000000
45.000000	-0.023075	-13.637225	-3.286813	-5.746073	-3.534566	-1.069774	0.000000	-10.000000	0.158333	-12.716667	73.333336	1023.000000	1023.000000	2046.000000
45.020000	-0.023925	-14.139606	-3.402641	-5.892205	-3.661232	-1.183529	0.000000	-10.000000	0.133333	-12.333333	69.000000	1023.000000	1023.000000	2046.000000
45.040001	-0.025055	-14.807703	-3.632764	-6.082782	-3.763883	-1.328275	0.000000	-10.000000	0.133333	-11.966667	65.000000	1023.000000	1023.000000	2046.000000
45.060001	-0.026114	-15.433503	-3.743311	-6.420427	-3.945166	-1.324598	0.000000	-10.000000	0.125000	-11.600000	61.000000	1023.000000	1023.000000	2046.000000
45.080002	-0.026995	-15.953928	-3.869625	-6.489535	-4.022613	-1.572155	0.000000	-10.000000	0.116667	-11.216667	57.000000	1023.000000	1023.000000	2046.000000
45.099998	-0.027693	-16.366650	-3.987546	-6.599473	-4.059368	-1.720262	0.000000	-10.000000	0.100000	-10.800000	53.333332	1023.000000	1023.000000	2046.000000
45.119999	-0.027727	-16.386709	-3.906986	-6.664135	-4.129444	-1.686144	0.000000	-10.000000	0.100000	-10.266667	49.666668	1023.000000	1023.000000	2046.000000
45.139999	-0.028282	-16.714775	-4.160007	-6.850823	-4.003008	-1.700936	0.000000	-10.000000	0.091667	-9.516667	46.333332	1023.000000	1023.000000	2046.000000
45.160000	-0.028960	-17.115465	-4.386882	-7.057014	-3.993881	-1.677687	0.000000	-10.000000	0.075000	-8.366667	43.166668	1023.000000	1023.000000	2046.000000
45.180000	-0.029721	-17.564896	-4.547214	-7.152950	-4.132053	-1.732679	0.000000	-10.000000	0.058333	-7.033333	40.333332	1023.000000	1023.000000	2046.000000
45.200001	-0.031444	-18.583263	-4.732090	-7.247989	-4.506511	-2.096674	0.000000	-10.000000	0.050000	-5.633333	38.000000	1023.000000	1023.000000	2046.000000
45.220001	-0.033435	-19.759806	-5.047876	-7.469425	-4.791082	-2.451423	0.000000	-10.000000	0.050000	-4.333333	36.000000	1023.000000	1023.000000	2046.000000
45.240002	-0.036513	-21.579432	-5.554121	-7.859506	-5.191782	-2.974021	0.000000	-10.000000	0.050000	-3.333333	34.666668	1023.000000	1023.000000	2046.000000
45.259998	-0.039164	-23.145683	-5.925158	-8.253584	-5.615353	-3.351589	0.000000	-10.000000	0.050000	-2.816667	33.500000	1023.000000	1023.000000	2046.000000
45.279999	-0.041053	-24.262266	-6.201126	-8.414030	-5.936624	-3.710486	0.000000	-10.000000	0.050000	-2.833333	32.500000	1023.000000	1023.000000	2046.000000
45.299999	-0.042049	-24.850836	-6.402887	-8.466188	-6.043608	-3.938152	0.000000	-10.000000	0.050000	-3.016667	31.500000	1023.000000	1023.000000	2046.000000
45.320000	-0.042543	-25.142643	-6.404092	-8.434433	-6.256277	-4.047841	0.000000	-10.000000	0.050000	-3.100000	30.500000	1023.000000	1023.000000	2046.000000
45.340000	-0.042841	-25.318933	-6.567904	-8.280867	-6.273819	-4.196343	0.000000	-10.000000	0.050000	-3.116667	29.500000	1023.000000	1023.000000	2046.000000
45.360001	-0.042774	-25.279575	-6.464894	-8.177593	-6.445419	-4.191669	0.000000	-10.000000	0.050000	-3.150000	28.500000	1023.000000	1023.000000	2046.000000
45.380001	-0.042689	-25.228951	-6.537772	-8.017666	-6.406417	-4.267097	0.000000	-10.000000	0.050000	-3.266667	27.500000	1023.000000	1023.000000	2046.000000
45.400002	-0.042808	-25.299603	-6.514464	-8.012331	-6.506495	-4.266311	0.000000	-10.000000	0.050000	-3.383333	26.333334	1023.000000	1023.000000	2046.000000
45.419998	-0.042616	-25.185986	-6.543215	-7.975182	-6.458044	-4.209543	0.000000	-10.000000	0.050000	-3.533333	25.166666	1023.000000	1023.000000	2046.000000
45.439999	-0.042713	-25.243519	-6.677619	-7.944811	-6.388828	-4.232262	0.000000	-10.000000	0.058333	-3.616667	23.833334	1023.000000	1023.000000	2046.000000
45.459999	-0.042238	-24.962559	-6.543577	-8.000710	-6.378397	-4.039876	0.000000	-10.000000	0.058333	-3.700000	22.666666	1023.000000	1023.000000	2046.000000
45.480000	-0.041649	-24.614388	-6.508135	-7.907841	-6.245755	-3.952657	0.000000	-10.000000	0.058333	-3.833333	21.500000	1023.000000	1023.000000	2046.000000
45.500000	-0.040593	-23.990240	-6.246425	-7.761689	-6.187225	-3.794900	0.000000	-10.000000	0.050000	-4.066667	20.166666	1023.000000	1023.000000	2046.000000
45.520000	-0.039325	-23.241348	-5.949247	-7.482319	-6.126225	-3.683557	0.000000	-10.000000	0.050000	-4.266666	18.833334	1023.000000	1023.000000	2046.000000
45.540001	-0.038461	-22.730673	-5.790805	-7.334937	-6.007331	-3.597600	0.000000	-10.000000	0.050000	-4.300000	17.333334	1023.000000	1023.000000	2046.000000
45.560001	-0.037479	-22.150326	-5.618293	-7.287503	-5.878896	-3.365635	0.000000	-10.000000	0.050000	-4.233334	16.000000	1023.000000	1023.000000	2046.000000
45.580002	-0.036949	-21.836687	-5.585240	-7.183699	-5.703368	-3.364380	0.000000	-10.000000	0.050000	-4.233334	14.500000	1023.000000	1023.000000	2046.000000
45.599998	-0.036910	-21.814024	-5.546225	-7.285116	-5.696299	-3.286383	0.000000	-10.000000	0.058333	-4.333333	13.000000	1023.000000	1023.000000	2046.000000
45.619999	-0.037087	-21.918247	-5.611106	-7.365783	-5.664680	-3.276678	0.000000	-10.000000	0.058333	-4.450000	11.500000	1023.000000	1023.000000	2046.000000
45.639999	-0.037724	-22.294712	-5.754602	-7.458897	-5.676335	-3.404878	0.000000	-10.000000	0.058333	-4.500000	10.000000	1023.000000	1023.000000	2046.000000
45.660000	-0.038155	-22.549582	-5.705669	-7.663423	-5.809844	-3.370646	0.000000	-10.000000	0.050000	-4.450000	8.500000	1023.000000	1023.000000	2046.000000
45.680000	-0.038426	-22.710058	-5.837729	-7.782862	-5.672130	-3.417339	0.000000	-10.000000	0.050000	-4.266666	7.000000	1023.000000	1023.000000	2046.000000
45.700001	-0.038719	-22.883211	-5.820954	-7.958620	-5.721149	-3.382488	0.000000	-10.000000	0.050000	-4.033333	5.666667	1023.000000	1023.000000	2046.000000
45.720001	-0.038900	-22.989662	-5.860217	-8.170747	-5.693140	-3.265559	0.000000	-10.000000	0.050000	-3.716667	4.333333	1023.000000	1023.000000	2046.000000
45.740002	-0.039285	-23.217369	-6.009809	-8.259559	-5.614946	-3.333056	0.000000	-10.000000	0.050000	-3.533333	3.166667	1023.000000	1023.000000	2046.000000
45.759998	-0.039544	-23.370598	-6.006001	-8.377849	-5.651593	-3.335154	0.000000	-10.000000	0.050000	-3.300000	1.833333	1023.000000	1023.000000	2046.000000
45.779999	-0.039452	-23.316174	-6.007301	-8.432064	-5.579519	-3.297291	0.000000	-10.000000	0.050000	-3.166667	0.833333	1023.000000	1023.000000	2046.000000
45.799999	-0.039524	-23.358732	-5.982241	-8.492196	-5.588878	-3.295416	0.000000	-10.000000	0.050000	-3.050000	0.000000	1023.000000	1023.000000	2046.000000
45.820000	-0.039229	-23.184311	-5.941820	-8.530519	-5.506779	-3.205193	0.000000	-10.000000	0.050000	-3.050000	-0.666667	1023.000000	1023.000000	2046.000000
45.840000	-0.038939	-23.013090	-5.934296	-8.509988	-5.387722	-3.181084	0.000000	-10.000000	0.050000	-3.116667	-1.500000	1023.000000	1023.000000	2046.000000
45.860001	-0.038635	-22.833351	-5.872492	-8.561413	-5.335887	-3.063560	0.000000	-10.000000	0.050000	-3.183333	-2.500000	1023.000000	1023.000000	2046.000000
45.880001	-0.037967	-22.438540	-5.800853	-8.544992	-5.164769	-2.927925	0.000000	-10.000000	0.050000	-3.400000	-3.500000	1023.000000	1023.000000	2046.000000
45.900002	-0.037308	-22.049318	-5.687624	-8.405969	-5.043108	-2.912619	0.000000	-10.000000	0.050000	-3.916667	-4.666667	1023.000000	1023.000000	2046.000000
45.919998	-0.036454	-21.544138	-5.519914	-8.358584	-4.929746	-2.735894	0.000000	-10.000000	0.050000	-4.350000	-6.000000	1023.000000	1023.000000	2046.000000
45.939999	-0.035674	-21.083542	-5.398995	-8.288687	-4.777991	-2.617867	0.000000	-10.000000	0.041667	-4.050000	-7.500000	1023.000000	1023.000000	2046.000000
45.959999	-0.035295	-20.859411	-5.292116	-8.291983	-4.744359	-2.530955	0.000000	-10.000000	0.033333	-1.916667	-8.833333	1023.000000	1023.000000	2046.000000
45.980000	-0.034744	-20.533520	-5.243756	-8.317460	-4.611413	-2.360890	0.000000	-10.000000	0.033333	-1.066667	-9.666667	1023.000000	1023.000000	2046.000000
46.000000	-0.034272	-20.254606	-5.227914	-8.259874	-4.459198	-2.307621	0.000000	-10.000000	0.041667	-0.116667	-10.000000	1023.000000	1023.000000	2046.000000
46.020000	-0.033843	-20.001345	-5.174460	-8.225875	-4.355299	-2.245710	0.000000	-10.000000	0.041667	-0.666667	-10.000000	1023.000000	1023.000000	2046.000000
46.040001	-0.033202	-19.622549	-5.145269	-8.218801	-4.167749	-2.090729	0.000000	-10.000000	0.041667	0.000000	-10.000000	1023.000000	1023.000000	2046.000000
46.060001	-0.032855	-19.417305	-5.058082	-8.176999	-4.134301	-2.047922	0.000000	-10.000000	0.033333	0.000000	-10.000000	1023.000000	1023.000000	2046.000000
46.080002	-0.032363	-19.126551	-4.941210	-8.157038	-4.095529	-1.932773	0.000000	-10.000000	0.041667	0.000000	-10.000000	1023.000000	1023.000000	2046.000000
46.099998	-0.031897	-18.851149	-4.918591	-8.106196	-3.958491	-1.867869	0.000000	-10.000000	0.041667	0.000000	-10.000000	1023.000000	1023.000000	2046.000000
46.119999	-0.031673	-18.719002	-4.902876	-8.099920	-3.901821	-1.814384	0.000000	-10.000000	0.050000	0.000000	-10.000000	1023.000000	1023.000000	2046.000000
46.139999	-0.031128	-18.396658	-4.864093	-8.081912	-3.740441	-1.710212	0.000000	-10.000000	0.050000	0.000000	-10.000000	1023.000000	1023.000000	2046.000000
46.160000	-0.030990	-18.315041	-4.820434	-8.102608	-3.712273	-1.679725	0.000000	-10.000000	0.050000	0.000000	-10.000000	1023.000000	1023.000000	2046.000000
46.180000	-0.030791	-18.197327	-4.806079	-8.135456	-3.633696	-1.622096	0.000000	-10.000000	0.050000	0.000000	-10.000000	1023.000000	1023.000000	2046.000000
46.200001	-0.030398	-17.965504	-4.764709	-8.177425	-3.520111	-1.503258	0.000000	-10.000000	0.041667	0.000000	-10.000000	1023.000000	1023.000000	2046.000000
46.220001	-0.030195	-17.845423	-4.731540	-8.243299	-3.438375	-1.432209	0.000000	-10.000000	0.041667	0.000000	-10.000000	1023.000000	1023.000000	2046.000000
46.240002	-0.030003	-17.731791	-4.730501	-8.333403	-3.332290	-1.335598	0.000000	-10.000000	0.041667	0.000000	-10.000000	1023.000000	1023.000000	2046.000000
46.259998	-0.029611	-17.500135	-4.652947	-8.265658	-3.264075	-1.317455	0.000000	-10.000000	0.050000	0.000000	-10.000000	1023.000000	1023.000000	2046.000000
46.279999	-0.029492	-17.429779	-4.659917	-8.303043	-3.212582	-1.254237	0.000000	-10.000000	0.041667	0.000000	-10.000000	1023.000000	1023.000000	2046.000000
46.299999	-0.029584	-17.484400	-4.771297	-8.381393	-3.139139	-1.192571	0.000000	-10.000000	0.025000	0.000000	-10.000000	1023.000000	1023.000000	2046.000000
46.320000	-0.029577	-17.479895	-4.752280	-8.478755	-3.142131	-1.106729	0.000000	-10.000000	0.016667	0.000000	-10.000000	1023.000000	1023.000000	2046.000000
46.340000	-0.029684	-17.543106	-4.779723	-8.552884	-3.098822	-1.111676	0.000000	-10.000000	0.025000	0.000000	-10.000000	1023.000000	1023.000000	2046.000000
46.360001	-0.029283	-17.306194	-4.763385	-8.512865	-2.922789	-1.107156	0.000000	-10.000000	0.041667	0.000000	-10.000000	1023.000000	1023.000000	2046.000000
46.380001	-0.028891	-17.074631	-4.720316	-8.455789	-2.825854	-1.072671	0.000000	-10.000000	0.050000	0.000000	-10.000000	1023.000000	1023.000000	2046.000000
46.400002	-0.029058	-17.173183	-4.806398	-8.576590	-2.820378	-0.969818	0.000000	-10.000000	0.050000	0.000000	-10.000000	1023.000000	1023.000000	2046.000000
46.419998	-0.029707	-17.557037	-5.097456	-8.760124	-2.761376	-0.938081	0.000000	-10.000000	0.041667	0.000000	-10.000000	1023.000000	1023.000000	2046.000000
46.439999	-0.030946	-18.288811	-5.281658	-8.903678	-3.008296	-1.095179	0.000000	-10.000000	0.041667	0.000000	-10.000000	1023.000000	1023.000000	2046.000000
46.459999	-0.032597	-19.264669	-5.572802	-9.089518	-3.236976	-1.365374	0.000000	-10.000000	0.041667	0.000000	-10.000000	1023.000000	1023.000000	2046.000000
46.480000	-0.034598	-20.447586	-5.774693	-9.314293	-3.619736	-1.738865	0.000000	-10.000000	0.050000	0.000000	-10.000000	1023.000000	1023.000000	2046.000000
46.500000	-0.037426	-22.118624	-6.185789	-9.621318	-4.026146	-2.285371	0.000000	-10.000000	0.041667	0.000000	-10.000000	1023.000000	1023.000000	2046.000000
46.520000	-0.040286	-23.809097	-6.574041	-9.963770	-4.503321	-2.767966	0.000000	-10.000000	0.033333	0.000000	-10.000000	1023.000000	1023.000000	2046.000000
46.540001	-0.042552	-25.148239	-6.966533	-10.119034	-4.845014	-3.217658	0.000000	-10.000000	0.025000	0.000000	-10.000000	1023.000000	1023.000000	2046.000000
46.560001	-0.044139	-26.086351	-7.136003	-10.222815	-5.209976	-3.517558	0.000000	-10.000000	0.025000	0.316667	-10.000000	1023.000000	1023.000000	2046.000000
46.580002	-0.045039	-26.618029	-7.219198	-10.106484	-5.469890	-3.822457	0.000000	-10.000000	0.016667	1.383333	-10.000000	1023.000000	1023.000000	2046.000000
46.599998	-0.045610	-26.955259	-7.302819	-9.982615	-5.663828	-4.005997	0.000000	-10.000000	0.008333	2.850000	-10.000000	1023.000000	1023.000000	2046.000000
46.619999	-0.046022	-27.198772	-7.369791	-9.802676	-5.840114	-4.186191	0.000000	-10.000000	-0.008333	4.400000	-10.000000	1023.000000	1023.000000	2046.000000
46.639999	-0.046136	-27.266476	-7.390224	-9.625319	-5.986342	-4.264589	0.000000	-10.000000	-0.008333	6.183333	-10.000000	1023.000000	1023.000000	2046.000000
46.660000	-0.046208	-27.308874	-7.436581	-9.493704	-6.069571	-4.309018	0.000000	-10.000000	0.008333	7.883333	-10.000000	1023.000000	1023.000000	2046.000000
46.680000	-0.046229	-27.321402	-7.414821	-9.412498	-6.185721	-4.308362	0.000000	-10.000000	0.050000	4.550000	-10.000000	1023.000000	1023.000000	2046.000000
46.700001	-0.046265	-27.342556	-7.470960	-9.308045	-6.228188	-4.335363	0.000000	-10.000000	0.066667	1.583333	-10.166667	1023.000000	1023.000000	2046.000000
46.720001	-0.046299	-27.362858	-7.484010	-9.296303	-6.287551	-4.294994	0.000000	-10.000000	0.066667	-1.983333	-10.500000	1023.000000	1023.000000	2046.000000
46.740002	-0.045878	-27.113684	-7.427557	-9.268481	-6.249302	-4.168344	0.000000	-10.000000	0.041667	-0.766667	-11.000000	1023.000000	1023.000000	2046.000000
46.759998	-0.045066	-26.634281	-7.362340	-9.109831	-6.129944	-4.032166	0.000000	-10.000000	0.041667	-0.950000	-11.500000	1023.000000	1023.000000	2046.000000
46.779999	-0.043945	-25.971376	-7.110365	-8.833245	-6.092855	-3.934910	0.000000	-10.000000	0.041667	-0.783333	-11.833333	1023.000000	1023.000000	2046.000000
46.799999	-0.042690	-25.229990	-6.805108	-8.631091	-6.067643	-3.726149	0.000000	-10.000000	0.041667	-0.533333	-12.000000	1023.000000	1023.000000	2046.000000
46.820000	-0.041699	-24.644310	-6.653230	-8.479899	-5.935831	-3.575350	0.000000	-10.000000	0.041667	-0.233333	-12.000000	1023.000000	1023.000000	2046.000000
46.840000	-0.040913	-24.179472	-6.533183	-8.403714	-5.799775	-3.442800	0.000000	-10.000000	0.041667	0.000000	-12.000000	1023.000000	1023.000000	2046.000000
46.860001	-0.040450	-23.905899	-6.421510	-8.343461	-5.740204	-3.400724	0.000000	-10.000000	0.050000	0.000000	-12.000000	1023.000000	1023.000000	2046.000000
46.880001	-0.040043	-23.665558	-6.482273	-8.376884	-5.522783	-3.283620	0.000000	-10.000000	0.041667	0.000000	-12.000000	1023.000000	1023.000000	2046.000000
46.900002	-0.040347	-23.845312	-6.504051	-8.454839	-5.577943	-3.308478	0.000000	-10.000000	0.041667	0.000000	-12.000000	1023.000000	1023.000000	2046.000000
46.919998	-0.040642	-24.019604	-6.503763	-8.567945	-5.614939	-3.332956	0.000000	-10.000000	0.033333	0.300000	-12.000000	1023.000000	1023.000000	2046.000000
46.939999	-0.040774	-24.097673	-6.489342	-8.762094	-5.600154	-3.246084	0.000000	-10.000000	0.033333	1.116667	-12.000000	1023.000000	1023.000000	2046.000000
46.959999	-0.041035	-24.251457	-6.579344	-8.885557	-5.521949	-3.264606	0.000000	-10.000000	0.016667	2.433333	-12.000000	1023.000000	1023.000000	2046.000000
46.980000	-0.041174	-24.334097	-6.538188	-9.015559	-5.548201	-3.232149	0.000000	-10.000000	0.000000	4.083333	-12.000000	1023.000000	1023.000000	2046.000000
47.000000	-0.041052	-24.261728	-6.500104	-9.087103	-5.491433	-3.183089	0.000000	-10.000000	-0.008333	5.850000	-12.000000	1023.000000	1023.000000	2046.000000
47.020000	-0.040868	-24.153042	-6.520914	-9.180984	-5.357093	-3.094052	0.000000	-10.000000	-0.008333	7.500000	-12.000000	1023.000000	1023.000000	2046.000000
47.040001	-0.040643	-24.019754	-6.490361	-9.205998	-5.274930	-3.048464	0.000000	-10.000000	0.000000	8.733334	-12.000000	1023.000000	1023.000000	2046.000000
47.060001	-0.040319	-23.828377	-6.350016	-9.213387	-5.275725	-2.989248	0.000000	-10.000000	-0.016667	9.650001	-12.000000	1023.000000	1023.000000	2046.000000
47.080002	-0.039789	-23.515192	-6.343909	-9.184646	-5.072899	-2.913738	0.000000	-10.000000	-0.033333	10.333333	-12.000000	1023.000000	1023.000000	2046.000000
47.099998	-0.039267	-23.206793	-6.236178	-9.152747	-4.977202	-2.840664	0.000000	-10.000000	-0.050000	11.133333	-12.000000	1023.000000	1023.000000	2046.000000
47.119999	-0.038436	-22.715567	-6.137623	-9.106133	-4.789965	-2.681846	0.000000	-10.000000	-0.058333	11.916667	-0.333333	1023.000000	1023.000000	2046.000000
47.139999	-0.037801	-22.340633	-6.044811	-9.120833	-4.659672	-2.515316	0.000000	-10.000000	-0.100000	13.583333	16.833334	1023.000000	1023.000000	2046.000000
47.160000	-0.037159	-21.960827	-5.954730	-9.043348	-4.519887	-2.442862	0.000000	-10.000000	-0.141667	14.916667	34.000000	1023.000000	1023.000000	2046.000000
47.180000	-0.036138	-21.357422	-5.711906	-8.948503	-4.415455	-2.281557	0.000000	-10.000000	-0.175000	15.950000	39.500000	1023.000000	1023.000000	2046.000000
47.200001	-0.035048	-20.713470	-5.594144	-8.856055	-4.125452	-2.137820	0.000000	-10.000000	-0.175000	15.950000	39.500000	1023.000000	1023.000000	2046.000000
47.220001	-0.033855	-20.008461	-5.332096	-8.776524	-3.960601	-1.939242	0.000000	-10.000000	-0.175000	16.133333	41.166668	1023.000000	1023.000000	2046.000000
47.240002	-0.032536	-19.228643	-5.136583	-8.642468	-3.722983	-1.726608	0.000000	-10.000000	-0.166667	16.583334	44.666668	1023.000000	1023.000000	2046.000000
47.259998	-0.031373	-18.541409	-4.986825	-8.491794	-3.495389	-1.567401	0.000000	-10.000000	-0.175000	17.383333	50.000000	1023.000000	1023.000000	2046.000000
47.279999	-0.030108	-17.793997	-4.752827	-8.536989	-3.325513	-1.178667	0.000000	-10.000000	-0.183333	18.233334	55.666668	1023.000000	1023.000000	2046.000000
47.299999	-0.028883	-17.069954	-4.629028	-8.347350	-3.051307	-1.042269	0.000000	-10.000000	-0.216667	19.333334	61.500000	1023.000000	1023.000000	2046.000000
47.320000	-0.028168	-16.647064	-4.580504	-8.140651	-2.937955	-0.987954	0.000000	-10.000000	-0.250000	20.200001	67.833336	1023.000000	1023.000000	2046.000000
47.340000	-0.027682	-16.360138	-4.541671	-8.066936	-2.944971	-0.806562	0.000000	-10.000000	-0.283333	21.033335	74.500000	1023.000000	1023.000000	2046.000000
47.360001	-0.027879	-16.476727	-4.684386	-8.065285	-2.874995	-0.852060	0.000000	-10.000000	-0.308333	21.616667	81.500000	1023.000000	1023.000000	2046.000000
47.380001	-0.028231	-16.684713	-4.803676	-8.139631	-2.851465	-0.889941	0.000000	-10.000000	-0.308333	22.200001	88.666664	1023.000000	1023.000000	2046.000000
47.400002	-0.028025	-16.563053	-4.662117	-8.221333	-2.843156	-0.836448	0.000000	-10.000000	-0.325000	22.916668	95.833336	1023.000000	1023.000000	2046.000000
47.419998	-0.028168	-16.647484	-4.694746	-8.233021	-2.780389	-0.939328	0.000000	-10.000000	-0.341667	23.883333	103.333336	1023.000000	1023.000000	2046.000000
47.439999	-0.029123	-17.211727	-4.725653	-8.289731	-3.006569	-1.189775	0.000000	-10.000000	-0.375000	24.633333	111.000000	1023.000000	1023.000000	2046.000000
47.459999	-0.030384	-17.957241	-4.839707	-8.402200	-3.279771	-1.435564	0.000000	-10.000000	-0.391667	25.333334	119.166664	1023.000000	1023.000000	2046.000000
47.480000	-0.031629	-18.692944	-5.094563	-8.494163	-3.417614	-1.686603	0.000000	-10.000000	-0.416667	25.350000	127.500000	1023.000000	1023.000000	2046.000000
47.500000	-0.032093	-18.967230	-5.093908	-8.512626	-3.598311	-1.762386	0.000000	-10.000000	-0.425000	25.800001	136.000000	1023.000000	1023.000000	2046.000000
47.520000	-0.031921	-18.865322	-5.057069	-8.382336	-3.601464	-1.824455	0.000000	-10.000000	-0.433333	26.233334	144.500000	1023.000000	1023.000000	2046.000000
47.540001	-0.031361	-18.534155	-4.959134	-8.057965	-3.593484	-1.923572	0.000000	-10.000000	-0.433333	26.716667	153.166672	1023.000000	1023.000000	2046.000000
47.560001	-0.030419	-17.977802	-4.745348	-7.846686	-3.611322	-1.774447	0.000000	-10.000000	-0.441667	27.050001	162.000000	1023.000000	1023.000000	2046.000000
47.580002	-0.029449	-17.404306	-4.682790	-7.526084	-3.453661	-1.741770	0.000000	-10.000000	-0.450000	27.166668	171.000000	1023.000000	1023.000000	2046.000000
47.599998	-0.028424	-16.798616	-4.546005	-7.181494	-3.377298	-1.693821	0.000000	-10.000000	-0.466667	27.733334	180.166672	1023.000000	1023.000000	2046.000000
47.619999	-0.027228	-16.091673	-4.301745	-6.974730	-3.331447	-1.483752	0.000000	-10.000000	-0.483333	28.116667	189.333328	1023.000000	1023.000000	2046.000000
47.639999	-0.025847	-15.275661	-4.172009	-6.692394	-3.109886	-1.301371	0.000000	-10.000000	-0.508333	28.600000	198.666672	1023.000000	1023.000000	2046.000000
47.660000	-0.024945	-14.742454	-4.043137	-6.492835	-3.036073	-1.170408	0.000000	-10.000000	-0.508333	29.100000	208.000000	1023.000000	1023.000000	2046.000000
47.680000	-0.023497	-13.886827	-3.800945	-6.329857	-2.864606	-0.891419	0.000000	-10.000000	-0.516667	29.366667	217.666672	1023.000000	1023.000000	2046.000000
47.700001	-0.021857	-12.917632	-3.614384	-6.086914	-2.593898	-0.622436	0.000000	-10.000000	-0.516667	29.283333	230.666672	1023.000000	1023.000000	2046.000000
47.720001	-0.020183	-11.928183	-3.377237	-5.840545	-2.371136	-0.339265	0.000000	-10.000000	-0.525000	28.850000	240.500000	1023.000000	1023.000000	2046.000000
47.740002	-0.018068	-10.677996	-2.962316	-5.441770	-2.220670	-0.053241	0.000000	-10.000000	-0.533333	29.033333	250.166672	1023.000000	1023.000000	2046.000000
47.759998	-0.015957	-9.430291	-2.653544	-5.058216	-1.916924	0.198392	0.000000	-10.000000	-0.525000	29.200001	256.666656	1023.000000	1023.000000	2046.000000
47.779999	-0.014184	-8.382761	-2.397527	-4.833536	-1.609307	0.457609	0.000000	-10.000000	-0.525000	29.633333	266.500000	1023.000000	1023.000000	2046.000000
47.799999	-0.012413	-7.335908	-2.041141	-4.712481	-1.379288	0.797001	0.000000	-10.000000	-0.500000	29.616667	276.500000	1023.000000	1023.000000	2046.000000
47.820000	-0.011131	-6.578676	-1.871323	-4.527316	-1.089153	0.909116	0.000000	-10.000000	-0.516667	29.533333	286.500000	1023.000000	1023.000000	2046.000000
47.840000	-0.010231	-6.046479	-1.733313	-4.460196	-0.875105	1.022133	0.000000	-10.000000	-0.491667	29.450001	296.166656	1023.000000	1023.000000	2046.000000
47.860001	-0.009731	-5.750989	-1.632807	-4.545485	-0.721842	1.149145	0.000000	-10.000000	-0.500000	29.133333	305.833344	1023.000000	1023.000000	2046.000000
47.880001	-0.009114	-5.386572	-1.530598	-4.547321	-0.568064	1.259411	0.000000	-10.000000	-0.500000	29.400002	315.500000	1023.000000	1023.000000	2046.000000
47.900002	-0.008564	-5.061326	-1.429889	-4.562897	-0.455373	1.386833	0.000000	-10.000000	-0.533333	29.633333	325.500000	1023.000000	1023.000000	2046.000000
47.919998	-0.007563	-4.469781	-1.312329	-4.535157	-0.225781	1.603486	0.000000	-10.000000	-0.550000	30.233334	335.500000	1023.000000	1023.000000	2046.000000
47.939999	-0.006640	-3.924385	-1.099467	-4.480836	-0.113131	1.769048	0.000000	-10.000000	-0.558333	30.750000	345.500000	1023.000000	1023.000000	2046.000000
47.959999	-0.005695	-3.365843	-0.979171	-4.427307	0.110221	1.930414	0.000000	-10.000000	-0.558333	30.850000	355.500000	1023.000000	1023.000000	2046.000000
47.980000	-0.004648	-2.746721	-0.792554	-4.346088	0.277163	2.114758	0.000000	-10.000000	-0.550000	30.983334	365.833344	1023.000000	1023.000000	2046.000000
48.000000	-0.003431	-2.027643	-0.566719	-4.222615	0.457522	2.304169	0.000000	-10.000000	-0.541667	30.716667	376.166656	1023.000000	1023.000000	2046.000000
48.020000	-0.002077	-1.227327	-0.371857	-4.034506	0.706808	2.472227	0.000000	-10.000000	-0.533333	30.600000	386.500000	1023.000000	1023.000000	2046.000000
48.040001	-0.000770	-0.455116	-0.205673	-3.856271	0.934243	2.672584	0.000000	-10.000000	-0.525000	30.200001	396.500000	1023.000000	1023.000000	2046.000000
48.060001	0.000708	0.418527	0.030726	-3.602555	1.165718	2.824638	0.000000	-10.000000	-0.508333	30.066668	406.500000	1023.000000	1023.000000	2046.000000
48.080002	0.002196	1.297670	0.273504	-3.416961	1.372507	3.068620	0.000000	-10.000000	-0.500000	29.516668	416.500000	1023.000000	1023.000000	2046.000000
48.099998	0.003656	2.160775	0.497238	-3.204809	1.606983	3.261363	0.000000	-10.000000	-0.516667	29.483334	426.500000	1023.000000	1023.000000	2046.000000
48.119999	0.005407	3.195769	0.772733	-2.994831	1.890590	3.527277	0.000000	-10.000000	-0.533333	29.250000	436.500000	1023.000000	1023.000000	2046.000000
48.139999	0.007232	4.274225	1.042341	-2.747737	2.211956	3.767666	0.000000	-10.000000	-0.566667	29.783335	446.500000	1023.000000	1023.000000	2046.000000
48.160000	0.008966	5.298906	1.293718	-2.515115	2.504436	4.015867	0.000000	-10.000000	-0.575000	30.266666	456.500000	1023.000000	1023.000000	2046.000000
48.180000	0.010763	6.360909	1.565525	-2.302190	2.773273	4.324300	0.000000	-10.000000	-0.583333	30.766666	466.500000	1023.000000	1023.000000	2046.000000
48.200001	0.012493	7.383358	1.889132	-2.145861	2.984699	4.655389	0.000000	-10.000000	-0.583333	31.233334	476.500000	1023.000000	1023.000000	2046.000000
48.220001	0.014264	8.429839	2.054411	-1.859161	3.358473	4.876116	0.000000	-10.000000	-0.575000	31.100000	486.833344	1023.000000	1023.000000	2046.000000
48.240002	0.015369	9.082861	2.225561	-1.564911	3.443064	4.979146	0.000000	-10.000000	-0.558333	31.000000	497.166656	1023.000000	1023.000000	2046.000000
48.259998	0.016040	9.479527	2.318109	-1.386176	3.421369	5.126225	0.000000	-10.000000	-0.525000	30.750000	507.500000	1023.000000	1023.000000	2046.000000
48.279999	0.016536	9.773026	2.379975	-1.239114	3.465853	5.166313	0.000000	-10.000000	-0.500000	30.350000	517.833313	1023.000000	1023.000000	2046.000000
48.299999	0.016878	9.974686	2.441815	-1.144501	3.556336	5.121034	0.000000	-10.000000	-0.491667	29.850000	528.166687	1023.000000	1023.000000	2046.000000
48.320000	0.017067	10.086716	2.595704	-1.098901	3.530059	5.059855	0.000000	-10.000000	-0.500000	29.333334	538.333313	1023.000000	1023.000000	2046.000000
48.340000	0.016569	9.792027	2.570672	-1.089437	3.415825	4.894966	0.000000	-10.000000	-0.508333	29.200001	548.000000	1023.000000	1023.000000	2046.000000
48.360001	0.015115	8.932874	2.429708	-1.118566	3.084631	4.537102	0.000000	-10.000000	-0.508333	29.266666	557.666687	1023.000000	1023.000000	2046.000000
48.380001	0.013649	8.066833	2.229692	-1.162230	2.785033	4.214337	0.000000	-10.000000	-0.500000	28.983334	567.500000	1023.000000	1023.000000	2046.000000
48.400002	0.012692	7.501150	2.107142	-1.173113	2.589674	3.977446	0.000000	-10.000000	-0.500000	28.633333	577.333313	1023.000000	1023.000000	2046.000000
48.419998	0.012783	7.554499	2.182675	-1.046956	2.504659	3.914121	0.000000	-10.000000	-0.508333	28.500000	587.000000	1023.000000	1023.000000	2046.000000
48.439999	0.013273	7.844158	2.348587	-0.829929	2.421235	3.904265	0.000000	-10.000000	-0.508333	28.533333	596.333313	1023.000000	1023.000000	2046.000000
48.459999	0.014005	8.276931	2.504824	-0.543770	2.387916	3.927961	0.000000	-10.000000	-0.500000	28.816668	605.833313	1023.000000	1023.000000	2046.000000
48.480000	0.015016	8.874634	2.630589	-0.215190	2.460965	3.998270	0.000000	-10.000000	-0.500000	28.866667	615.500000	1023.000000	1023.000000	2046.000000
48.500000	0.016054	9.487838	2.790703	0.157170	2.523015	4.016951	0.000000	-10.000000	-0.500000	28.916668	625.166687	1023.000000	1023.000000	2046.000000
48.520000	0.017070	10.088145	2.999798	0.460951	2.533677	4.093719	0.000000	-10.000000	-0.500000	28.666668	634.833313	1023.000000	1023.000000	2046.000000
48.540001	0.018446	10.901751	3.254262	0.705586	2.614211	4.327691	0.000000	-10.000000	-0.475000	28.200001	644.333313	1023.000000	1023.000000	2046.000000
48.560001	0.019704	11.644891	3.403361	1.003811	2.812229	4.425490	0.000000	-10.000000	-0.458333	27.950001	654.000000	1023.000000	1023.000000	2046.000000
48.580002	0.020834	12.312995	3.558262	1.206739	2.947764	4.600230	0.000000	-10.000000	-0.450000	27.833334	663.333313	1023.000000	1023.000000	2046.000000
48.599998	0.022228	13.136945	3.698400	1.417097	3.191933	4.829515	0.000000	-10.000000	-0.458333	27.950001	672.666687	1023.000000	1023.000000	2046.000000
48.619999	0.023808	14.070329	3.859954	1.593325	3.472683	5.144366	0.000000	-10.000000	-0.450000	27.650000	682.000000	1023.000000	1023.000000	2046.000000
48.639999	0.025289	14.946067	4.094152	1.942207	3.634999	5.274709	0.000000	-10.000000	-0.441667	27.416666	691.333313	1023.000000	1023.000000	2046.000000
48.660000	0.027199	16.074898	4.420801	2.260823	3.840184	5.553091	0.000000	-10.000000	-0.416667	26.983334	700.500000	1023.000000	1023.000000	2046.000000
48.680000	0.029317	17.326639	4.757586	2.618800	4.126740	5.823514	0.000000	-10.000000	-0.400000	26.666666	709.500000	1023.000000	1023.000000	2046.000000
48.700001	0.031127	18.395798	5.026502	2.862622	4.417744	6.088930	0.000000	-10.000000	-0.375000	26.333334	718.333313	1023.000000	1023.000000	2046.000000
48.720001	0.032702	19.327080	5.306093	3.012984	4.650064	6.357939	0.000000	-10.000000	-0.375000	25.666666	727.166687	1023.000000	1023.000000	2046.000000
48.740002	0.033801	19.976124	5.475366	3.204315	4.864360	6.432084	0.000000	-10.000000	-0.383333	25.366667	735.833313	1023.000000	1023.000000	2046.000000
48.759998	0.034567	20.429152	5.565718	3.213561	5.074615	6.575257	0.000000	-10.000000	-0.391667	24.950001	744.500000	1023.000000	1023.000000	2046.000000
48.779999	0.035047	20.712524	5.653739	3.172801	5.211759	6.674225	0.000000	-10.000000	-0.391667	25.133333	752.833313	1023.000000	1023.000000	2046.000000
48.799999	0.035518	20.991421	5.724057	3.156004	5.345954	6.765406	0.000000	-10.000000	-0.391667	24.866667	761.333313	1023.000000	1023.000000	2046.000000
48.820000	0.036399	21.511568	5.878237	3.165522	5.519062	6.948748	0.000000	-10.000000	-0.408333	25.150000	769.666687	1023.000000	1023.000000	2046.000000
48.840000	0.037170	21.967531	6.030425	3.221484	5.663481	7.052141	0.000000	-10.000000	-0.408333	25.016666	778.000000	1023.000000	1023.000000	2046.000000
48.860001	0.037917	22.409111	6.142738	3.241798	5.840734	7.183839	0.000000	-10.000000	-0.416667	25.283335	786.333313	1023.000000	1023.000000	2046.000000
48.880001	0.038810	22.936638	6.382310	3.313297	5.921288	7.319743	0.000000	-10.000000	-0.391667	24.933334	794.666687	1023.000000	1023.000000	2046.000000
48.900002	0.040003	23.642057	6.495809	3.485642	6.190156	7.470451	0.000000	-10.000000	-0.383333	24.783335	803.166687	1023.000000	1023.000000	2046.000000
48.919998	0.041335	24.429031	6.724601	3.586872	6.380432	7.737126	0.000000	-10.000000	-0.358333	24.350000	811.500000	1023.000000	1023.000000	2046.000000
48.939999	0.042691	25.230402	6.928891	3.810142	6.621074	7.870294	0.000000	-10.000000	-0.366667	23.950001	819.833313	1023.000000	1023.000000	2046.000000
48.959999	0.044017	26.014099	7.134489	3.992680	6.817008	8.069922	0.000000	-10.000000	-0.358333	23.750000	828.000000	1023.000000	1023.000000	2046.000000
48.980000	0.045410	26.837118	7.320268	4.174352	7.045999	8.296498	0.000000	-10.000000	-0.366667	23.750000	835.833313	1023.000000	1023.000000	2046.000000
49.000000	0.046824	27.673056	7.549500	4.362215	7.254405	8.506936	0.000000	-10.000000	-0.375000	24.100000	843.500000	1023.000000	1023.000000	2046.000000
49.020000	0.048046	28.395452	7.678056	4.562679	7.520998	8.633720	0.000000	-10.000000	-0.383333	24.416668	851.500000	1023.000000	1023.000000	2046.000000
49.040001	0.049546	29.281670	7.950320	4.722481	7.736520	8.872348	0.000000	-10.000000	-0.383333	24.400002	859.666687	1023.000000	1023.000000	2046.000000
49.060001	0.051070	30.182337	8.166779	4.925093	8.005638	9.084826	0.000000	-10.000000	-0.366667	24.200001	868.000000	1023.000000	1023.000000	2046.000000
49.080002	0.052554	31.059549	8.392369	5.117077	8.244900	9.305203	0.000000	-10.000000	-0.358333	23.816668	876.000000	1023.000000	1023.000000	2046.000000
49.099998	0.054112	31.980200	8.623861	5.354472	8.493784	9.508083	0.000000	-10.000000	-0.341667	23.550001	884.000000	1023.000000	1023.000000	2046.000000
49.119999	0.055570	32.841949	8.838021	5.493976	8.723479	9.786474	0.000000	-10.000000	-0.325000	23.116667	892.000000	1023.000000	1023.000000	2046.000000
49.139999	0.056824	33.583202	9.060577	5.639850	8.893488	9.989288	0.000000	-10.000000	-0.300000	22.950001	899.666687	1023.000000	1023.000000	2046.000000
49.160000	0.058247	34.423874	9.233497	5.940363	9.116691	10.133322	0.000000	-10.000000	-0.283333	22.716667	907.333313	1023.000000	1023.000000	2046.000000
49.180000	0.058695	34.688923	9.253902	6.105578	9.124053	10.205391	0.000000	-10.000000	-0.266667	22.600000	914.833313	1023.000000	1023.000000	2046.000000
49.200001	0.058951	34.840134	9.357126	6.243452	9.052598	10.186956	0.000000	-10.000000	-0.250000	22.350000	922.500000	1023.000000	1023.000000	2046.000000
49.220001	0.059125	34.943024	9.341956	6.250628	9.143359	10.207082	0.000000	-10.000000	-0.225000	21.966667	930.000000	1023.000000	1023.000000	2046.000000
49.240002	0.058934	34.830017	9.422720	6.182673	9.075935	10.148688	0.000000	-10.000000	-0.241667	21.633335	937.500000	1023.000000	1023.000000	2046.000000
49.259998	0.058084	34.327461	9.405299	6.133947	8.896419	9.891795	0.000000	-10.000000	-0.233333	21.166668	944.833313	1023.000000	1023.000000	2046.000000
49.279999	0.056058	33.130497	9.126302	6.006576	8.540288	9.457333	0.000000	-10.000000	-0.241667	20.866667	952.000000	1023.000000	1023.000000	2046.000000
49.299999	0.053823	31.809189	8.820251	5.818666	8.154284	9.015988	0.000000	-10.000000	-0.216667	20.566666	956.666687	1023.000000	1023.000000	2046.000000
49.320000	0.052206	30.853880	8.596886	5.655555	7.841029	8.760410	0.000000	-10.000000	-0.233333	20.100000	963.500000	1023.000000	1023.000000	2046.000000
49.340000	0.051202	30.260353	8.477072	5.630198	7.629260	8.523824	0.000000	-10.000000	-0.225000	19.950001	970.166687	1023.000000	1023.000000	2046.000000
49.360001	0.051246	30.286453	8.593448	5.673839	7.452435	8.566731	0.000000	-10.000000	-0.225000	19.816668	979.000000	1023.000000	1023.000000	2046.000000
49.380001	0.051325	30.333241	8.606819	5.949736	7.387558	8.389128	0.000000	-10.000000	-0.216667	19.816668	985.666687	1023.000000	1023.000000	2046.000000
49.400002	0.051936	30.694265	8.781664	6.131755	7.302686	8.478162	0.000000	-10.000000	-0.216667	19.366667	992.333313	1023.000000	1023.000000	2046.000000
49.419998	0.052595	31.083908	8.921413	6.377376	7.295785	8.489333	0.000000	-10.000000	-0.191667	18.866667	999.000000	1023.000000	1023.000000	2046.000000
49.439999	0.053074	31.366756	8.976894	6.577397	7.330112	8.482352	0.000000	-10.000000	-0.158333	18.216667	1005.333313	1023.000000	1023.000000	2046.000000
49.459999	0.053781	31.784779	9.114923	6.750229	7.353622	8.566004	0.000000	-10.000000	-0.125000	17.183334	1011.500000	1023.000000	1023.000000	2046.000000
49.480000	0.054249	32.061104	9.109360	6.884572	7.443621	8.623550	0.000000	-10.000000	-0.100000	15.966667	1017.333313	1023.000000	1023.000000	2046.000000
49.500000	0.054889	32.439144	9.244485	7.065494	7.465182	8.663984	0.000000	-10.000000	-0.066667	14.816667	1022.833313	1023.000000	1023.000000	2046.000000
49.520000	0.055701	32.919193	9.333232	7.164366	7.601664	8.819931	0.000000	-10.000000	-0.041667	13.733334	1028.000000	1023.000000	1023.000000	2046.000000
49.540001	0.056387	33.324703	9.387381	7.268920	7.726890	8.941513	0.000000	-10.000000	-0.016667	12.283334	1032.666626	1023.000000	1023.000000	2046.000000
49.560001	0.057153	33.777405	9.521274	7.389576	7.779545	9.087010	0.000000	-10.000000	-0.008333	10.216667	1037.000000	1023.000000	1023.000000	2046.000000
49.580002	0.058054	34.310143	9.620158	7.538567	7.895269	9.256149	0.000000	-10.000000	0.000000	8.550000	1040.833374	1023.000000	1023.000000	2046.000000
49.599998	0.059494	35.160778	9.889629	7.775897	8.052528	9.442724	0.000000	-10.000000	0.008333	6.783333	1044.000000	1023.000000	1023.000000	2046.000000
49.619999	0.061025	36.065918	10.097661	7.958656	8.308455	9.701147	0.000000	-10.000000	0.025000	5.133333	1046.666626	1023.000000	1023.000000	2046.000000
49.639999	0.061716	36.474030	10.243940	8.115130	8.387171	9.727790	0.000000	-10.000000	0.041667	2.383333	1048.666626	1023.000000	1023.000000	2046.000000
49.660000	0.062379	36.866203	10.367182	8.146735	8.504622	9.847666	0.000000	-10.000000	0.050000	-0.016667	1050.166626	1023.000000	1023.000000	2046.000000
49.680000	0.062328	36.836109	10.295208	8.085143	8.621528	9.834230	0.000000	-10.000000	0.050000	-1.833333	1050.833374	1023.000000	1023.000000	2046.000000
49.700001	0.061813	36.531361	10.272781	7.960929	8.553114	9.744536	0.000000	-10.000000	0.050000	-2.750000	1051.000000	1023.000000	1023.000000	2046.000000
49.720001	0.061469	36.328465	10.238365	7.758381	8.547412	9.784306	0.000000	-10.000000	0.058333	-4.033333	1051.000000	1023.000000	1023.000000	2046.000000
49.740002	0.061001	36.051579	10.092031	7.611070	8.620152	9.728326	0.000000	-10.000000	0.075000	-5.816667	1051.000000	1023.000000	1023.000000	2046.000000
49.759998	0.060758	35.908192	10.155756	7.492124	8.538662	9.721651	0.000000	-10.000000	0.100000	-7.866667	1051.000000	1023.000000	1023.000000	2046.000000
49.779999	0.060635	35.835278	10.141652	7.369213	8.560405	9.764009	0.000000	-10.000000	0.125000	-9.650000	1051.000000	1023.000000	1023.000000	2046.000000
49.799999	0.060277	35.623680	10.070591	7.258267	8.572002	9.722819	0.000000	-10.000000	0.141667	-11.016666	1051.000000	1023.000000	1023.000000	2046.000000
49.820000	0.060181	35.566883	10.086729	7.246808	8.536943	9.696404	0.000000	-10.000000	0.158333	-11.983334	1051.000000	1023.000000	1023.000000	2046.000000
49.840000	0.060186	35.570053	10.069947	7.181578	8.537575	9.780953	0.000000	-10.000000	0.158333	-12.900000	1043.333374	1023.000000	1023.000000	2046.000000
49.860001	0.060112	35.526115	10.091213	7.230962	8.498937	9.705003	0.000000	-10.000000	0.175000	-13.800000	1034.166626	1023.000000	1023.000000	2046.000000
49.880001	0.060263	35.615726	10.079355	7.202005	8.543523	9.790843	0.000000	-10.000000	0.200000	-14.616667	1023.333313	1023.000000	1023.000000	2046.000000
49.900002	0.060279	35.624908	10.042180	7.199936	8.570455	9.812337	0.000000	-10.000000	0.241667	-15.366667	1018.500000	1023.000000	1023.000000	2046.000000
49.919998	0.060518	35.766216	10.092309	7.192869	8.611495	9.869543	0.000000	-10.000000	0.258333	-16.116667	1013.333313	1023.000000	1023.000000	2046.000000
49.939999	0.060942	36.016483	10.189156	7.212582	8.675369	9.939378	0.000000	-10.000000	0.258333	-16.766666	1008.000000	1023.000000	1023.000000	2046.000000
49.959999	0.061202	36.170532	10.251838	7.288173	8.697061	9.933462	0.000000	-10.000000	0.250000	-17.116667	1002.333313	1023.000000	1023.000000	2046.000000
49.980000	0.061505	36.349453	10.247909	7.302252	8.778397	10.020894	0.000000	-10.000000	0.266667	-17.483334	996.500000	1023.000000	1023.000000	2046.000000
50.000000	0.061791	36.518463	10.302259	7.247972	8.777093	10.191137	0.000000	-10.000000	0.300000	-18.033333	990.500000	1023.000000	1023.000000	2046.000000
50.020000	0.061528	36.363289	10.273717	7.265465	8.674895	10.149212	0.000000	-10.000000	0.341667	-18.983334	984.500000	1023.000000	1023.000000	2046.000000
50.040001	0.060717	35.883488	10.086002	7.327156	8.501850	9.968477	0.000000	-10.000000	0.383333	-20.183334	978.166687	1023.000000	1023.000000	2046.000000
50.060001	0.059392	35.100910	9.869544	7.158936	8.237668	9.834763	0.000000	-10.000000	0.433333	-21.600000	971.500000	1023.000000	1023.000000	2046.000000
50.080002	0.057708	34.105579	9.498960	6.901122	8.082674	9.622825	0.000000	-10.000000	0.491667	-23.083334	964.333313	1023.000000	1023.000000	2046.000000
50.099998	0.056074	33.139816	9.338655	6.635849	7.774893	9.390420	0.000000	-10.000000	0.533333	-24.533335	956.666687	1023.000000	1023.000000	2046.000000
50.119999	0.054338	32.113785	9.104284	6.399182	7.523359	9.086961	0.000000	-10.000000	0.550000	-25.416668	948.500000	1023.000000	1023.000000	2046.000000
50.139999	0.052197	30.848648	8.798375	6.160787	7.209620	8.679866	0.000000	-10.000000	0.558333	-26.000000	940.000000	1023.000000	1023.000000	2046.000000
50.160000	0.049155	29.050428	8.404319	5.842431	6.675246	8.128432	0.000000	-10.000000	0.566667	-26.083334	931.333313	1023.000000	1023.000000	2046.000000
50.180000	0.045816	27.077091	7.893807	5.404228	6.142096	7.636960	0.000000	-10.000000	0.600000	-26.750000	922.666687	1023.000000	1023.000000	2046.000000
50.200001	0.043033	25.432360	7.459989	5.047795	5.696149	7.228426	0.000000	-10.000000	0.625000	-27.300001	913.666687	1023.000000	1023.000000	2046.000000
50.220001	0.040743	24.078995	7.134926	4.802895	5.285702	6.855473	0.000000	-10.000000	0.650000	-27.983334	904.666687	1023.000000	1023.000000	2046.000000
50.240002	0.039311	23.232510	7.050011	4.741783	4.884511	6.556206	0.000000	-10.000000	0.658333	-28.183334	895.166687	1023.000000	1023.000000	2046.000000
50.259998	0.037885	22.389866	6.866993	4.737452	4.561909	6.223512	0.000000	-10.000000	0.666667	-28.450001	885.833313	1023.000000	1023.000000	2046.000000
50.279999	0.036980	21.855286	6.764688	4.720701	4.307065	6.062831	0.000000	-10.000000	0.683333	-28.783333	876.166687	1023.000000	1023.000000	2046.000000
50.299999	0.036008	21.280624	6.586686	4.684892	4.107694	5.901353	0.000000	-10.000000	0.691667	-29.083334	869.833313	1023.000000	1023.000000	2046.000000
50.320000	0.035038	20.707411	6.433640	4.618007	3.906120	5.749644	0.000000	-10.000000	0.700000	-29.533333	860.166687	1023.000000	1023.000000	2046.000000
50.340000	0.034243	20.237387	6.376509	4.632719	3.689390	5.538769	0.000000	-10.000000	0.725000	-30.033333	850.500000	1023.000000	1023.000000	2046.000000
50.360001	0.033538	19.820881	6.262684	4.513549	3.553951	5.490698	0.000000	-10.000000	0.758333	-30.533333	837.166687	1023.000000	1023.000000	2046.000000
50.380001	0.032925	19.458517	6.087868	4.452680	3.518980	5.398989	0.000000	-10.000000	0.791667	-30.799999	826.833313	1023.000000	1023.000000	2046.000000
50.400002	0.032333	19.108900	6.072568	4.396111	3.323097	5.317124	0.000000	-10.000000	0.800000	-31.049999	816.500000	1023.000000	1023.000000	2046.000000
50.419998	0.032042	18.936739	5.927747	4.276453	3.379913	5.352626	0.000000	-10.000000	0.800000	-31.400000	806.166687	1023.000000	1023.000000	2046.000000
50.439999	0.032238	19.052790	6.036376	4.416458	3.289029	5.310926	0.000000	-10.000000	0.800000	-31.750000	795.666687	1023.000000	1023.000000	2046.000000
50.459999	0.032583	19.256603	6.109978	4.517928	3.232551	5.396147	0.000000	-10.000000	0.800000	-31.700001	785.000000	1023.000000	1023.000000	2046.000000
50.480000	0.032977	19.489178	6.181379	4.518458	3.250729	5.538611	0.000000	-10.000000	0.800000	-31.583334	774.500000	1023.000000	1023.000000	2046.000000
50.500000	0.033206	19.625013	6.219024	4.591710	3.277997	5.536283	0.000000	-10.000000	0.800000	-31.300001	764.000000	1023.000000	1023.000000	2046.000000
50.520000	0.032867	19.424686	6.166328	4.577783	3.221473	5.459103	0.000000	-10.000000	0.800000	-31.200001	753.500000	1023.000000	1023.000000	2046.000000
50.540001	0.032467	19.187958	6.190768	4.537020	3.099492	5.360679	0.000000	-10.000000	0.808333	-31.150002	743.000000	1023.000000	1023.000000	2046.000000
50.560001	0.031327	18.514378	5.965448	4.312609	3.026798	5.209523	0.000000	-10.000000	0.808333	-31.316668	732.666687	1023.000000	1023.000000	2046.000000
50.580002	0.030005	17.732838	5.753993	4.001075	2.908277	5.069494	0.000000	-10.000000	0.808333	-31.283335	722.166687	1023.000000	1023.000000	2046.000000
50.599998	0.029062	17.175499	5.689953	3.787757	2.760606	4.937183	0.000000	-10.000000	0.808333	-31.350000	711.833313	1023.000000	1023.000000	2046.000000
50.619999	0.028130	16.624674	5.542221	3.525818	2.670912	4.885724	0.000000	-10.000000	0.808333	-31.383333	701.333313	1023.000000	1023.000000	2046.000000
50.639999	0.027282	16.123501	5.437228	3.271418	2.561333	4.853521	0.000000	-10.000000	0.808333	-31.583334	691.000000	1023.000000	1023.000000	2046.000000
50.660000	0.026560	15.696703	5.327151	3.113333	2.478667	4.777551	0.000000	-10.000000	0.800000	-31.700001	680.333313	1023.000000	1023.000000	2046.000000
50.680000	0.025563	15.107912	5.123020	2.898629	2.399645	4.686618	0.000000	-10.000000	0.800000	-31.683334	669.666687	1023.000000	1023.000000	2046.000000
50.700001	0.025104	14.836210	5.111300	2.822392	2.290096	4.612423	0.000000	-10.000000	0.800000	-31.750000	659.000000	1023.000000	1023.000000	2046.000000
50.720001	0.024541	14.503663	4.993045	2.687557	2.248268	4.574793	0.000000	-10.000000	0.800000	-31.650000	648.500000	1023.000000	1023.000000	2046.000000
50.740002	0.023999	14.183430	4.866174	2.533659	2.255055	4.528543	0.000000	-10.000000	0.800000	-31.666668	638.000000	1023.000000	1023.000000	2046.000000
50.759998	0.023481	13.877200	4.859216	2.443150	2.118039	4.456795	0.000000	-10.000000	0.791667	-31.516668	627.333313	1023.000000	1023.000000	2046.000000
50.779999	0.022738	13.438280	4.621077	2.283857	2.117219	4.416128	0.000000	-10.000000	0.791667	-31.333334	616.833313	1023.000000	1023.000000	2046.000000
50.799999	0.022351	13.209575	4.603525	2.256083	2.026625	4.323341	0.000000	-10.000000	0.791667	-31.116667	606.333313	1023.000000	1023.000000	2046.000000
50.820000	0.021766	12.863532	4.512828	2.153890	1.948469	4.248345	0.000000	-10.000000	0.800000	-31.033335	596.000000	1023.000000	1023.000000	2046.000000
50.840000	0.021363	12.625466	4.416819	2.037343	1.938806	4.232499	0.000000	-10.000000	0.800000	-31.133335	585.666687	1023.000000	1023.000000	2046.000000
50.860001	0.020611	12.181385	4.293199	1.916897	1.826441	4.144848	0.000000	-10.000000	0.791667	-31.183334	575.166687	1023.000000	1023.000000	2046.000000
50.880001	0.020048	11.848102	4.199274	1.807149	1.754681	4.086998	0.000000	-10.000000	0.783333	-31.100000	564.833313	1023.000000	1023.000000	2046.000000
50.900002	0.019918	11.771793	4.223601	1.790821	1.726974	4.030397	0.000000	-10.000000	0.766667	-30.900002	554.500000	1023.000000	1023.000000	2046.000000
50.919998	0.019590	11.577970	4.128086	1.694453	1.758833	3.996598	0.000000	-10.000000	0.758333	-30.733334	544.166687	1023.000000	1023.000000	2046.000000
50.939999	0.019335	11.427011	4.124409	1.609469	1.690452	4.002682	0.000000	-10.000000	0.766667	-30.533335	533.833313	1023.000000	1023.000000	2046.000000
50.959999	0.019056	11.262354	4.032270	1.527639	1.697797	4.004648	0.000000	-10.000000	0.775000	-30.516666	523.500000	1023.000000	1023.000000	2046.000000
50.980000	0.018564	10.971050	3.934458	1.393607	1.645322	3.997662	0.000000	-10.000000	0.783333	-30.316668	513.500000	1023.000000	1023.000000	2046.000000
51.000000	0.018505	10.936544	3.975402	1.294325	1.622247	4.044571	0.000000	-10.000000	0.750000	-30.250000	503.500000	1023.000000	1023.000000	2046.000000
51.020000	0.018320	10.827290	3.904542	1.274954	1.654184	3.993610	0.000000	-10.000000	0.725000	-29.916666	493.500000	1023.000000	1023.000000	2046.000000
51.040001	0.017673	10.444951	3.804202	1.224402	1.493534	3.922813	0.000000	-10.000000	0.700000	-29.666666	483.500000	1023.000000	1023.000000	2046.000000
51.060001	0.015529	9.177908	3.333956	0.902747	1.253587	3.687618	0.000000	-10.000000	0.700000	-29.483334	473.500000	1023.000000	1023.000000	2046.000000
51.080002	0.012982	7.672087	2.736422	0.415158	1.058066	3.462441	0.000000	-10.000000	0.691667	-29.383333	463.500000	1023.000000	1023.000000	2046.000000
51.099998	0.010887	6.434311	2.441821	0.115295	0.740335	3.136860	0.000000	-10.000000	0.691667	-29.083334	453.666656	1023.000000	1023.000000	2046.000000
51.119999	0.008638	5.105350	2.147506	-0.252822	0.418051	2.792616	0.000000	-10.000000	0.675000	-28.483334	444.000000	1023.000000	1023.000000	2046.000000
51.139999	0.006030	3.563997	1.834177	-0.647100	0.025584	2.351336	0.000000	-10.000000	0.666667	-27.766666	434.666656	1023.000000	1023.000000	2046.000000
51.160000	0.002751	1.626039	1.349955	-1.018017	-0.433125	1.727227	0.000000	-10.000000	0.616667	-27.200001	425.333344	1023.000000	1023.000000	2046.000000
51.180000	-0.000283	-0.167070	0.829552	-1.479748	-0.839663	1.322790	0.000000	-10.000000	0.583333	-26.733334	416.166656	1023.000000	1023.000000	2046.000000
51.200001	-0.002817	-1.664986	0.466592	-1.755672	-1.284145	0.908239	0.000000	-10.000000	0.566667	-26.733334	407.166656	1023.000000	1023.000000	2046.000000
51.220001	-0.004649	-2.747660	0.176049	-1.904712	-1.566951	0.547954	0.000000	-10.000000	0.600000	-26.816668	398.333344	1023.000000	1023.000000	2046.000000
51.240002	-0.006061	-3.582334	-0.041656	-1.957559	-1.836126	0.253007	0.000000	-10.000000	0.616667	-27.250000	389.500000	1023.000000	1023.000000	2046.000000
51.259998	-0.007147	-4.224094	-0.207974	-1.949745	-2.063697	-0.002678	0.000000	-10.000000	0.633333	-27.200001	380.500000	1023.000000	1023.000000	2046.000000
51.279999	-0.007925	-4.683669	-0.363687	-2.025201	-2.217058	-0.077723	0.000000	-10.000000	0.633333	-27.283335	371.333344	1023.000000	1023.000000	2046.000000
51.299999	-0.008597	-5.081044	-0.489104	-2.025324	-2.352726	-0.213891	0.000000	-10.000000	0.650000	-27.183334	365.166656	1023.000000	1023.000000	2046.000000
51.320000	-0.009133	-5.397686	-0.617217	-2.076791	-2.422963	-0.280714	0.000000	-10.000000	0.616667	-27.183334	356.000000	1023.000000	1023.000000	2046.000000
51.340000	-0.009668	-5.713995	-0.711834	-2.143702	-2.509827	-0.348631	0.000000	-10.000000	0.600000	-27.083334	347.000000	1023.000000	1023.000000	2046.000000
51.360001	-0.010300	-6.087176	-0.883390	-2.275608	-2.541606	-0.386572	0.000000	-10.000000	0.583333	-26.900002	335.000000	1023.000000	1023.000000	2046.000000
51.380001	-0.010758	-6.357738	-1.021484	-2.421700	-2.535358	-0.379196	0.000000	-10.000000	0.600000	-26.783335	326.000000	1023.000000	1023.000000	2046.000000
51.400002	-0.010764	-6.361620	-0.959977	-2.403714	-2.607470	-0.390459	0.000000	-10.000000	0.616667	-26.750000	317.000000	1023.000000	1023.000000	2046.000000
51.419998	-0.009932	-5.869819	-0.761835	-2.334503	-2.550719	-0.222763	0.000000	-10.000000	0.600000	-26.750000	308.000000	1023.000000	1023.000000	2046.000000
51.439999	-0.009373	-5.539316	-0.618855	-2.258616	-2.519193	-0.142652	0.000000	-10.000000	0.583333	-26.566668	299.000000	1023.000000	1023.000000	2046.000000
51.459999	-0.009137	-5.399703	-0.617251	-2.244727	-2.459753	-0.077972	0.000000	-10.000000	0.550000	-26.216667	290.166656	1023.000000	1023.000000	2046.000000
51.480000	-0.008848	-5.229352	-0.562564	-2.268376	-2.413097	0.014684	0.000000	-10.000000	0.541667	-25.816668	281.500000	1023.000000	1023.000000	2046.000000
51.500000	-0.009118	-5.388717	-0.644563	-2.336734	-2.413899	0.006479	0.000000	-10.000000	0.533333	-25.500000	272.833344	1023.000000	1023.000000	2046.000000
51.520000	-0.009623	-5.687209	-0.813393	-2.391706	-2.393644	-0.088465	0.000000	-10.000000	0.533333	-25.333334	264.333344	1023.000000	1023.000000	2046.000000
51.540001	-0.010628	-6.280859	-0.945705	-2.580993	-2.541272	-0.212890	0.000000	-10.000000	0.533333	-25.233334	255.833328	1023.000000	1023.000000	2046.000000
51.560001	-0.011625	-6.870336	-1.114144	-2.839209	-2.618801	-0.298182	0.000000	-10.000000	0.525000	-25.050001	247.500000	1023.000000	1023.000000	2046.000000
51.580002	-0.012726	-7.521122	-1.214508	-3.018151	-2.791181	-0.497282	0.000000	-10.000000	0.508333	-24.683334	239.166672	1023.000000	1023.000000	2046.000000
[truncated: 1,711,429 more chars]
