# Supplementary material for: Effect of Electrode Belt and Body Positions on Regional Pulmonary Ventilation- and Perfusion-Related Impedance Changes Measured by Electric Impedance Tomography
Source: PLoS One. 2016 Jun 2;11(6):e0155913. doi: 10.1371/journal.pone.0155913 (PMC4890811; doi:10.1371/journal.pone.0155913)
Supplement: S1 Dataset — (ZIP) [file pone.0155913.s001.zip › Dataset/Fp08-semi-4i.txt]

Patient Name:	Fp8
Registry:	semi4i
Investigator:	 
Diagnosys:	 
Notes:	                    
Sample Rate [Hz]:	50.07
Time Base 	Pixels Mean 	Pixels Sum 	UPPER RIGHT		UPPER LEFT		LOWER RIGHT		LOWER LEFT		QRS	ETCO2	Paw	Flow (L/min)	Volume	Analog1	Analog2	AnalogSum
0.000000	-0.071336	-42.159817	-9.333423	-9.632483	-12.657104	-10.536808	0.000000	-10.000000	0.258333	-15.983334	19.500000	1023.000000	1023.000000	2046.000000
0.020000	-0.073111	-43.208504	-9.283550	-9.564278	-13.120533	-11.240143	0.000000	-10.000000	0.233333	-14.816667	14.166667	1023.000000	1023.000000	2046.000000
0.040000	-0.075046	-44.351936	-9.759569	-10.052364	-13.283022	-11.256982	0.000000	-10.000000	0.191667	-13.266666	9.166667	1023.000000	1023.000000	2046.000000
0.060000	-0.076283	-45.083351	-10.196766	-10.299392	-13.314403	-11.272792	0.000000	-10.000000	0.150000	-11.900000	4.833333	1023.000000	1023.000000	2046.000000
0.080000	-0.078167	-46.196812	-10.208385	-10.164620	-13.887405	-11.936400	0.000000	-10.000000	0.133333	-11.033334	1.166667	1023.000000	1023.000000	2046.000000
0.100000	-0.079594	-47.040337	-10.347103	-10.269258	-14.215466	-12.208509	0.000000	-10.000000	0.141667	-11.100000	-2.333333	1023.000000	1023.000000	2046.000000
0.120000	-0.080059	-47.314865	-10.914918	-10.330673	-13.877611	-12.191662	0.000000	-10.000000	0.150000	-11.666667	-6.000000	1023.000000	1023.000000	2046.000000
0.140000	-0.080430	-47.533913	-11.024331	-10.121211	-14.080259	-12.308112	0.000000	-10.000000	0.150000	-12.116667	-10.000000	1023.000000	1023.000000	2046.000000
0.160000	-0.081317	-48.058311	-10.906753	-9.811296	-14.526631	-12.813634	0.000000	-10.000000	0.150000	-12.366667	-14.000000	1023.000000	1023.000000	2046.000000
0.180000	-0.081533	-48.186188	-11.249187	-10.012888	-14.355624	-12.568491	0.000000	-10.000000	0.150000	-12.383333	-18.000000	1023.000000	1023.000000	2046.000000
0.200000	-0.081441	-48.131790	-11.440181	-9.977611	-14.245466	-12.468534	0.000000	-10.000000	0.141667	-12.250000	-22.000000	1023.000000	1023.000000	2046.000000
0.220000	-0.081926	-48.417984	-11.261382	-9.699574	-14.559999	-12.897026	0.000000	-10.000000	0.141667	-11.916667	-26.000000	1023.000000	1023.000000	2046.000000
0.240000	-0.082410	-48.704365	-11.129477	-10.021109	-14.844290	-12.709492	0.000000	-10.000000	0.133333	-11.483334	-30.000000	1023.000000	1023.000000	2046.000000
0.260000	-0.081971	-48.444633	-11.503366	-10.294113	-14.196054	-12.451102	0.000000	-10.000000	0.133333	-11.133333	-34.000000	1023.000000	1023.000000	2046.000000
0.280000	-0.081879	-48.390282	-11.193924	-10.250310	-14.408590	-12.537457	0.000000	-10.000000	0.125000	-10.866667	-37.666668	1023.000000	1023.000000	2046.000000
0.300000	-0.081648	-48.253937	-10.692446	-10.133393	-14.742332	-12.685765	0.000000	-10.000000	0.133333	-10.766666	-41.333332	1023.000000	1023.000000	2046.000000
0.320000	-0.080792	-47.747879	-10.853831	-10.285867	-14.296674	-12.311506	0.000000	-10.000000	0.125000	-10.450000	-44.833332	1023.000000	1023.000000	2046.000000
0.340000	-0.079889	-47.214645	-10.837135	-10.286690	-14.061718	-12.029103	0.000000	-10.000000	0.116667	-9.966667	-48.500000	1023.000000	1023.000000	2046.000000
0.360000	-0.079917	-47.231201	-10.488903	-9.999702	-14.344487	-12.398108	0.000000	-10.000000	0.108333	-9.383333	-51.833332	1023.000000	1023.000000	2046.000000
0.380000	-0.079932	-47.239792	-10.308132	-10.276263	-14.488115	-12.167282	0.000000	-10.000000	0.108333	-9.100000	-55.000000	1023.000000	1023.000000	2046.000000
0.400000	-0.079709	-47.107845	-10.787431	-10.538507	-13.852779	-11.929127	0.000000	-10.000000	0.116667	-9.050000	-58.000000	1023.000000	1023.000000	2046.000000
0.420000	-0.080161	-47.375130	-10.753263	-10.682562	-13.984141	-11.955162	0.000000	-10.000000	0.108333	-8.933333	-61.000000	1023.000000	1023.000000	2046.000000
0.440000	-0.081429	-48.124294	-10.414758	-10.685653	-14.508415	-12.515469	0.000000	-10.000000	0.108333	-8.666667	-64.000000	1023.000000	1023.000000	2046.000000
0.460000	-0.081951	-48.432949	-10.771782	-11.332300	-14.220871	-12.107996	0.000000	-10.000000	0.091667	-8.050000	-66.833336	1023.000000	1023.000000	2046.000000
0.480000	-0.082395	-48.695717	-10.917562	-11.501304	-14.170933	-12.105919	0.000000	-10.000000	0.083333	-7.250000	-69.500000	1023.000000	1023.000000	2046.000000
0.500000	-0.083360	-49.265499	-10.677762	-11.332910	-14.587887	-12.666940	0.000000	-10.000000	0.075000	-6.366667	-72.000000	1023.000000	1023.000000	2046.000000
0.520000	-0.083941	-49.609272	-10.653613	-11.737384	-14.784340	-12.433934	0.000000	-10.000000	0.075000	-5.683333	-74.166664	1023.000000	1023.000000	2046.000000
0.540000	-0.083727	-49.482826	-11.095295	-12.002439	-14.215646	-12.169448	0.000000	-10.000000	0.075000	-5.266667	-76.000000	1023.000000	1023.000000	2046.000000
0.560000	-0.084580	-49.987003	-10.929661	-11.786699	-14.600288	-12.670354	0.000000	-10.000000	0.075000	-5.083333	-77.666664	1023.000000	1023.000000	2046.000000
0.580000	-0.084937	-50.197735	-10.660695	-11.894806	-14.927922	-12.714312	0.000000	-10.000000	0.075000	-4.850000	-79.500000	1023.000000	1023.000000	2046.000000
0.600000	-0.084778	-50.103699	-11.063316	-12.288357	-14.432488	-12.319537	0.000000	-10.000000	0.075000	-4.516667	-81.166664	1023.000000	1023.000000	2046.000000
0.620000	-0.084321	-49.834003	-11.144409	-12.354604	-14.185647	-12.149343	0.000000	-10.000000	0.083333	-4.083333	-82.666664	1023.000000	1023.000000	2046.000000
0.640000	-0.084858	-50.150898	-10.880329	-12.112445	-14.541681	-12.616441	0.000000	-10.000000	0.075000	-3.566667	-84.000000	1023.000000	1023.000000	2046.000000
0.660000	-0.084875	-50.161263	-10.552604	-12.179825	-14.829631	-12.599201	0.000000	-10.000000	0.075000	-2.816667	-85.166664	1023.000000	1023.000000	2046.000000
0.680000	-0.084244	-49.788300	-10.834991	-12.522310	-14.285815	-12.145182	0.000000	-10.000000	0.058333	-1.600000	-85.833336	1023.000000	1023.000000	2046.000000
0.700000	-0.083502	-49.349518	-10.870107	-12.549430	-14.005371	-11.924610	0.000000	-10.000000	0.058333	-0.616667	-86.000000	1023.000000	1023.000000	2046.000000
0.720000	-0.083655	-49.440033	-10.434796	-12.141286	-14.381230	-12.482721	0.000000	-10.000000	0.050000	0.850000	-86.000000	1023.000000	1023.000000	2046.000000
0.740000	-0.083125	-49.126942	-10.348852	-12.402789	-14.305326	-12.069972	0.000000	-10.000000	0.050000	2.350000	-86.000000	1023.000000	1023.000000	2046.000000
0.760000	-0.081896	-48.400455	-10.627099	-12.549263	-13.613759	-11.610335	0.000000	-10.000000	0.033333	4.366667	-86.000000	1023.000000	1023.000000	2046.000000
0.780000	-0.081899	-48.402393	-10.260093	-12.166335	-13.929748	-12.046217	0.000000	-10.000000	0.016667	5.866667	-86.000000	1023.000000	1023.000000	2046.000000
0.800000	-0.081335	-48.068699	-9.795861	-12.095462	-14.200390	-11.976985	0.000000	-10.000000	0.000000	6.966667	-86.000000	1023.000000	1023.000000	2046.000000
0.820000	-0.079907	-47.224842	-10.171666	-12.365191	-13.324167	-11.363818	0.000000	-10.000000	0.000000	7.833333	-86.000000	1023.000000	1023.000000	2046.000000
0.840000	-0.079257	-46.840656	-10.067294	-12.200922	-13.234766	-11.337672	0.000000	-10.000000	0.000000	8.466667	-86.000000	1023.000000	1023.000000	2046.000000
0.860000	-0.078857	-46.604408	-9.435461	-11.888056	-13.648828	-11.632065	0.000000	-10.000000	0.000000	9.050000	-86.000000	1023.000000	1023.000000	2046.000000
0.880000	-0.077801	-45.980137	-9.559694	-12.173058	-13.146461	-11.100922	0.000000	-10.000000	0.000000	9.633333	-86.000000	1023.000000	1023.000000	2046.000000
0.900000	-0.077099	-45.565254	-9.781507	-12.280750	-12.641920	-10.861075	0.000000	-10.000000	-0.016667	10.216667	-68.000000	1023.000000	1023.000000	2046.000000
0.920000	-0.077045	-45.533527	-9.338140	-11.672152	-13.215384	-11.307854	0.000000	-10.000000	-0.033333	10.800000	-31.666666	1023.000000	1023.000000	2046.000000
0.940000	-0.076819	-45.399876	-9.259013	-11.792027	-13.459650	-10.889187	0.000000	-10.000000	-0.050000	11.283334	6.000000	1023.000000	1023.000000	2046.000000
0.960000	-0.076812	-45.396126	-10.029351	-12.102739	-12.712626	-10.551409	0.000000	-10.000000	-0.066667	12.250000	27.000000	1023.000000	1023.000000	2046.000000
0.980000	-0.077753	-45.952179	-10.071885	-12.036557	-12.984131	-10.859604	0.000000	-10.000000	-0.100000	13.316667	31.000000	1023.000000	1023.000000	2046.000000
1.000000	-0.078891	-46.624355	-9.714492	-11.807607	-13.604815	-11.497441	0.000000	-10.000000	-0.141667	14.733334	35.166668	1023.000000	1023.000000	2046.000000
1.020000	-0.079430	-46.942940	-10.019305	-12.196228	-13.515950	-11.211456	0.000000	-10.000000	-0.183333	16.033333	39.666668	1023.000000	1023.000000	2046.000000
1.040000	-0.079680	-47.090820	-10.629958	-12.325090	-12.977400	-11.158374	0.000000	-10.000000	-0.216667	17.816668	44.833332	1023.000000	1023.000000	2046.000000
1.060000	-0.081221	-48.001369	-10.756947	-12.208093	-13.386994	-11.649334	0.000000	-10.000000	-0.225000	19.200001	50.500000	1023.000000	1023.000000	2046.000000
1.080000	-0.082071	-48.504013	-10.406907	-11.953526	-13.981462	-12.162118	0.000000	-10.000000	-0.216667	20.166666	56.833332	1023.000000	1023.000000	2046.000000
1.100000	-0.081669	-48.266541	-10.584604	-12.207823	-13.750314	-11.723800	0.000000	-10.000000	-0.216667	20.066668	63.500000	1023.000000	1023.000000	2046.000000
1.120000	-0.080211	-47.404861	-11.030563	-12.074650	-12.921151	-11.378498	0.000000	-10.000000	-0.250000	20.366667	70.166664	1023.000000	1023.000000	2046.000000
1.140000	-0.080549	-47.604580	-10.904593	-11.475461	-13.318748	-11.905778	0.000000	-10.000000	-0.291667	21.083334	76.833336	1023.000000	1023.000000	2046.000000
1.160000	-0.079758	-47.137035	-10.524318	-11.154157	-13.583536	-11.875023	0.000000	-10.000000	-0.316667	22.566668	83.666664	1023.000000	1023.000000	2046.000000
1.180000	-0.078122	-46.169918	-10.971716	-11.252381	-12.703541	-11.242281	0.000000	-10.000000	-0.333333	23.566668	91.166664	1023.000000	1023.000000	2046.000000
1.200000	-0.077082	-45.555721	-10.934759	-11.023568	-12.531757	-11.065637	0.000000	-10.000000	-0.358333	24.350000	99.000000	1023.000000	1023.000000	2046.000000
1.220000	-0.076736	-45.351040	-10.399572	-10.481193	-12.994769	-11.475507	0.000000	-10.000000	-0.391667	24.916666	107.000000	1023.000000	1023.000000	2046.000000
1.240000	-0.075310	-44.508423	-10.357386	-10.799918	-12.610388	-10.740730	0.000000	-10.000000	-0.408333	25.733334	115.166664	1023.000000	1023.000000	2046.000000
1.260000	-0.073135	-43.222847	-10.540077	-10.933787	-11.653163	-10.095819	0.000000	-10.000000	-0.425000	26.450001	123.500000	1023.000000	1023.000000	2046.000000
1.280000	-0.072570	-42.888870	-10.149014	-10.579272	-11.808972	-10.351610	0.000000	-10.000000	-0.441667	27.033335	132.166672	1023.000000	1023.000000	2046.000000
1.300000	-0.070925	-41.916889	-9.433172	-10.305148	-12.011276	-10.167291	0.000000	-10.000000	-0.475000	27.550001	141.000000	1023.000000	1023.000000	2046.000000
1.320000	-0.067981	-40.176552	-9.583818	-10.474744	-10.896173	-9.221819	0.000000	-10.000000	-0.525000	28.566668	150.166672	1023.000000	1023.000000	2046.000000
1.340000	-0.066098	-39.064209	-9.319011	-10.231128	-10.583997	-8.930074	0.000000	-10.000000	-0.575000	29.516666	159.666672	1023.000000	1023.000000	2046.000000
1.360000	-0.064804	-38.298874	-8.655493	-9.724290	-10.783598	-9.135492	0.000000	-10.000000	-0.608333	30.583334	169.500000	1023.000000	1023.000000	2046.000000
1.380000	-0.062648	-37.025127	-8.308418	-9.926517	-10.413445	-8.376747	0.000000	-10.000000	-0.616667	30.966667	179.500000	1023.000000	1023.000000	2046.000000
1.400000	-0.060412	-35.703499	-8.525092	-10.120622	-9.337363	-7.720421	0.000000	-10.000000	-0.625000	31.500000	189.666672	1023.000000	1023.000000	2046.000000
1.420000	-0.059868	-35.382088	-8.165776	-9.909552	-9.433886	-7.872877	0.000000	-10.000000	-0.650000	31.900000	200.000000	1023.000000	1023.000000	2046.000000
1.440000	-0.059371	-35.088505	-7.647922	-9.727986	-9.666123	-8.046475	0.000000	-10.000000	-0.675000	32.466667	214.166672	1023.000000	1023.000000	2046.000000
1.460000	-0.058221	-34.408768	-7.538388	-10.076376	-9.342850	-7.451152	0.000000	-10.000000	-0.691667	33.066666	228.500000	1023.000000	1023.000000	2046.000000
1.480000	-0.056573	-33.434479	-7.742854	-10.269202	-8.511887	-6.910536	0.000000	-10.000000	-0.700000	33.450001	239.333328	1023.000000	1023.000000	2046.000000
1.500000	-0.056495	-33.388577	-7.482902	-10.039570	-8.755202	-7.110901	0.000000	-10.000000	-0.700000	33.549999	246.833328	1023.000000	1023.000000	2046.000000
1.520000	-0.055598	-32.858547	-6.876603	-9.754906	-9.003400	-7.223638	0.000000	-10.000000	-0.716667	33.450001	254.333328	1023.000000	1023.000000	2046.000000
1.540000	-0.053770	-31.778294	-7.000217	-10.064751	-8.263667	-6.449657	0.000000	-10.000000	-0.716667	33.233334	265.500000	1023.000000	1023.000000	2046.000000
1.560000	-0.052156	-30.824387	-7.026998	-10.022222	-7.705096	-6.070072	0.000000	-10.000000	-0.716667	33.350002	276.666656	1023.000000	1023.000000	2046.000000
1.580000	-0.051594	-30.492254	-6.587978	-9.498906	-7.959152	-6.446219	0.000000	-10.000000	-0.700000	33.350002	287.833344	1023.000000	1023.000000	2046.000000
1.600000	-0.049548	-29.282976	-6.124604	-9.411503	-7.802180	-5.944689	0.000000	-10.000000	-0.733333	33.783337	299.000000	1023.000000	1023.000000	2046.000000
1.620000	-0.047127	-27.852018	-6.333694	-9.479599	-6.805893	-5.232832	0.000000	-10.000000	-0.766667	34.266666	310.000000	1023.000000	1023.000000	2046.000000
1.640000	-0.045390	-26.825693	-6.266662	-9.329522	-6.392201	-4.837307	0.000000	-10.000000	-0.816667	35.083336	321.333344	1023.000000	1023.000000	2046.000000
1.660000	-0.044236	-26.143299	-5.827176	-8.728876	-6.505259	-5.081989	0.000000	-10.000000	-0.833333	35.633335	333.000000	1023.000000	1023.000000	2046.000000
1.680000	-0.041867	-24.743393	-5.347460	-8.541333	-6.300642	-4.553958	0.000000	-10.000000	-0.850000	36.033333	345.000000	1023.000000	1023.000000	2046.000000
1.700000	-0.038923	-23.003633	-5.421864	-8.502477	-5.298040	-3.781252	0.000000	-10.000000	-0.841667	36.083332	357.000000	1023.000000	1023.000000	2046.000000
1.720000	-0.036821	-21.761038	-5.251539	-8.270526	-4.890396	-3.348577	0.000000	-10.000000	-0.841667	35.983334	369.000000	1023.000000	1023.000000	2046.000000
1.740000	-0.035622	-21.052645	-4.829940	-7.702171	-4.991991	-3.528542	0.000000	-10.000000	-0.833333	35.666668	381.000000	1023.000000	1023.000000	2046.000000
1.760000	-0.033311	-19.686720	-4.286307	-7.350630	-4.841602	-3.208180	0.000000	-10.000000	-0.833333	35.566666	393.000000	1023.000000	1023.000000	2046.000000
1.780000	-0.030546	-18.052584	-4.417274	-7.427042	-3.869155	-2.339114	0.000000	-10.000000	-0.816667	35.333332	405.000000	1023.000000	1023.000000	2046.000000
1.800000	-0.028694	-16.957891	-4.261777	-7.338486	-3.546642	-1.810986	0.000000	-10.000000	-0.808333	35.283333	416.666656	1023.000000	1023.000000	2046.000000
1.820000	-0.027910	-16.495070	-4.077413	-6.787213	-3.491365	-2.139078	0.000000	-10.000000	-0.808333	35.216667	428.333344	1023.000000	1023.000000	2046.000000
1.840000	-0.026217	-15.494154	-3.543905	-6.440445	-3.634908	-1.874896	0.000000	-10.000000	-0.800000	35.283333	440.000000	1023.000000	1023.000000	2046.000000
1.860000	-0.024041	-14.208492	-3.637576	-6.303294	-3.154036	-1.113586	0.000000	-10.000000	-0.791667	35.333332	452.000000	1023.000000	1023.000000	2046.000000
1.880000	-0.023149	-13.681137	-3.967192	-6.254426	-2.684482	-0.775037	0.000000	-10.000000	-0.750000	34.866669	463.666656	1023.000000	1023.000000	2046.000000
1.900000	-0.023353	-13.801439	-3.814392	-5.819203	-2.943575	-1.224269	0.000000	-10.000000	-0.725000	34.450001	475.333344	1023.000000	1023.000000	2046.000000
1.920000	-0.022799	-13.474455	-3.341615	-5.564747	-3.222675	-1.345418	0.000000	-10.000000	-0.691667	33.716667	486.833344	1023.000000	1023.000000	2046.000000
1.940000	-0.022158	-13.095431	-3.697191	-5.785200	-2.674262	-0.938779	0.000000	-10.000000	-0.666667	33.166668	498.333344	1023.000000	1023.000000	2046.000000
1.960000	-0.023403	-13.831265	-4.073280	-5.840261	-2.802968	-1.114756	0.000000	-10.000000	-0.641667	32.600002	509.500000	1023.000000	1023.000000	2046.000000
1.980000	-0.025013	-14.782581	-4.075405	-5.410208	-3.323594	-1.973375	0.000000	-10.000000	-0.608333	31.866667	520.500000	1023.000000	1023.000000	2046.000000
2.000000	-0.024634	-14.558825	-3.872960	-5.426243	-3.444985	-1.814637	0.000000	-10.000000	-0.575000	31.299999	531.166687	1023.000000	1023.000000	2046.000000
2.020000	-0.023434	-13.849380	-4.195181	-5.529547	-2.779338	-1.345315	0.000000	-10.000000	-0.525000	30.650000	541.833313	1023.000000	1023.000000	2046.000000
2.040000	-0.023309	-13.775477	-4.254998	-5.267279	-2.839261	-1.413940	0.000000	-10.000000	-0.466667	29.816668	552.166687	1023.000000	1023.000000	2046.000000
2.060000	-0.022968	-13.574187	-4.006999	-4.516029	-3.077837	-1.973321	0.000000	-10.000000	-0.458333	29.133333	562.333313	1023.000000	1023.000000	2046.000000
2.080000	-0.021385	-12.638298	-3.636331	-4.247398	-3.136197	-1.618371	0.000000	-10.000000	-0.450000	28.283333	572.000000	1023.000000	1023.000000	2046.000000
2.100000	-0.019456	-11.498436	-3.902751	-4.184066	-2.374978	-1.036641	0.000000	-10.000000	-0.475000	28.450001	581.500000	1023.000000	1023.000000	2046.000000
2.120000	-0.018349	-10.844238	-3.892845	-4.011284	-2.180407	-0.759702	0.000000	-10.000000	-0.458333	28.133333	591.000000	1023.000000	1023.000000	2046.000000
2.140000	-0.017792	-10.514977	-3.698504	-3.475459	-2.303970	-1.037044	0.000000	-10.000000	-0.475000	28.533333	600.500000	1023.000000	1023.000000	2046.000000
2.160000	-0.016224	-9.588321	-3.163767	-3.001444	-2.378016	-1.045094	0.000000	-10.000000	-0.491667	28.616667	610.000000	1023.000000	1023.000000	2046.000000
2.180000	-0.013920	-8.226877	-3.175346	-3.223760	-1.675768	-0.152004	0.000000	-10.000000	-0.508333	29.000000	619.666687	1023.000000	1023.000000	2046.000000
2.200000	-0.012693	-7.501271	-3.217791	-3.182724	-1.297577	0.196820	0.000000	-10.000000	-0.508333	29.033333	629.166687	1023.000000	1023.000000	2046.000000
2.220000	-0.011596	-6.853141	-2.765811	-2.485921	-1.379875	-0.221533	0.000000	-10.000000	-0.500000	28.916668	638.833313	1023.000000	1023.000000	2046.000000
2.240000	-0.008999	-5.318205	-2.191500	-2.177925	-1.224466	0.275686	0.000000	-10.000000	-0.508333	28.933334	648.500000	1023.000000	1023.000000	2046.000000
2.260000	-0.005785	-3.418781	-2.136561	-2.131872	-0.316578	1.166230	0.000000	-10.000000	-0.516667	28.983334	658.166687	1023.000000	1023.000000	2046.000000
2.280000	-0.003877	-2.291414	-2.004596	-1.953538	0.070473	1.596247	0.000000	-10.000000	-0.500000	28.983334	667.833313	1023.000000	1023.000000	2046.000000
2.300000	-0.002388	-1.411500	-1.588641	-1.241760	0.177196	1.241704	0.000000	-10.000000	-0.483333	28.733334	677.500000	1023.000000	1023.000000	2046.000000
2.320000	-0.000194	-0.114947	-0.923904	-1.053781	0.281782	1.580955	0.000000	-10.000000	-0.475000	28.350000	687.166687	1023.000000	1023.000000	2046.000000
2.340000	0.001678	0.991442	-0.944141	-1.463509	1.020760	2.378333	0.000000	-10.000000	-0.491667	28.266668	696.666687	1023.000000	1023.000000	2046.000000
2.360000	0.002116	1.250548	-1.011039	-1.612765	1.371283	2.503068	0.000000	-10.000000	-0.500000	28.583334	706.000000	1023.000000	1023.000000	2046.000000
2.380000	0.002255	1.332571	-0.747829	-1.175112	1.287257	1.968255	0.000000	-10.000000	-0.483333	28.766666	715.666687	1023.000000	1023.000000	2046.000000
2.400000	0.003536	2.089877	-0.191572	-1.110081	1.207248	2.184283	0.000000	-10.000000	-0.483333	28.883333	725.166687	1023.000000	1023.000000	2046.000000
2.420000	0.005180	3.061345	-0.280049	-1.459672	1.903005	2.898061	0.000000	-10.000000	-0.483333	28.799999	734.833313	1023.000000	1023.000000	2046.000000
2.440000	0.005797	3.426061	-0.269458	-1.601438	2.144166	3.152789	0.000000	-10.000000	-0.491667	28.733334	744.333313	1023.000000	1023.000000	2046.000000
2.460000	0.006408	3.786877	0.068575	-1.036050	2.106855	2.647498	0.000000	-10.000000	-0.491667	28.750000	754.000000	1023.000000	1023.000000	2046.000000
2.480000	0.008563	5.060984	0.660604	-0.920526	2.240386	3.080519	0.000000	-10.000000	-0.500000	28.833334	763.666687	1023.000000	1023.000000	2046.000000
2.500000	0.010740	6.347460	0.441033	-1.101212	3.176768	3.830870	0.000000	-10.000000	-0.525000	29.266666	773.166687	1023.000000	1023.000000	2046.000000
2.520000	0.011774	6.958432	0.684014	-0.799329	3.247834	3.825912	0.000000	-10.000000	-0.525000	29.716667	782.833313	1023.000000	1023.000000	2046.000000
2.540000	0.013773	8.139834	1.426331	-0.059334	3.202746	3.570091	0.000000	-10.000000	-0.525000	29.866667	792.500000	1023.000000	1023.000000	2046.000000
2.560000	0.016520	9.763066	1.667369	-0.203380	3.834145	4.464932	0.000000	-10.000000	-0.508333	29.633333	802.500000	1023.000000	1023.000000	2046.000000
2.580000	0.018399	10.873554	1.605242	-0.193984	4.512572	4.949724	0.000000	-10.000000	-0.508333	29.133333	812.500000	1023.000000	1023.000000	2046.000000
2.600000	0.019884	11.751660	2.008596	0.423374	4.614000	4.705691	0.000000	-10.000000	-0.500000	28.800001	822.500000	1023.000000	1023.000000	2046.000000
2.620000	0.022484	13.288301	2.718325	0.847095	4.709209	5.013671	0.000000	-10.000000	-0.483333	28.633333	832.166687	1023.000000	1023.000000	2046.000000
2.640000	0.025110	14.840091	2.630577	0.679757	5.586413	5.943344	0.000000	-10.000000	-0.466667	28.250000	841.833313	1023.000000	1023.000000	2046.000000
2.660000	0.026107	15.429322	2.797437	0.898709	5.660346	6.072829	0.000000	-10.000000	-0.441667	27.966667	851.166687	1023.000000	1023.000000	2046.000000
2.680000	0.027170	16.057644	3.323376	1.567364	5.475135	5.691767	0.000000	-10.000000	-0.416667	27.233334	860.666687	1023.000000	1023.000000	2046.000000
2.700000	0.028990	17.133335	3.384158	1.564605	5.764084	6.420487	0.000000	-10.000000	-0.375000	26.633333	869.833313	1023.000000	1023.000000	2046.000000
2.720000	0.029660	17.528799	3.026239	1.621109	6.164228	6.717222	0.000000	-10.000000	-0.350000	25.500000	878.833313	1023.000000	1023.000000	2046.000000
2.740000	0.029660	17.529249	3.159050	2.090795	6.036708	6.242697	0.000000	-10.000000	-0.325000	24.666668	887.500000	1023.000000	1023.000000	2046.000000
2.760000	0.030432	17.985306	3.697693	2.321002	5.830178	6.136433	0.000000	-10.000000	-0.316667	23.916668	895.833313	1023.000000	1023.000000	2046.000000
2.780000	0.030958	18.296345	3.496469	2.004230	6.231729	6.563916	0.000000	-10.000000	-0.300000	23.750000	904.000000	1023.000000	1023.000000	2046.000000
2.800000	0.029657	17.527065	3.015570	1.928729	6.261252	6.321514	0.000000	-10.000000	-0.291667	23.400000	912.000000	1023.000000	1023.000000	2046.000000
2.820000	0.027761	16.406507	3.082580	2.415774	5.590564	5.317590	0.000000	-10.000000	-0.283333	23.100000	920.000000	1023.000000	1023.000000	2046.000000
2.840000	0.027553	16.283604	3.200449	2.230291	5.361393	5.491470	0.000000	-10.000000	-0.283333	22.816668	927.666687	1023.000000	1023.000000	2046.000000
2.860000	0.027806	16.433504	2.714807	2.040696	5.922449	5.755553	0.000000	-10.000000	-0.283333	22.983334	935.333313	1023.000000	1023.000000	2046.000000
2.880000	0.027803	16.431322	2.770744	2.485654	5.760979	5.413945	0.000000	-10.000000	-0.283333	23.083334	943.000000	1023.000000	1023.000000	2046.000000
2.900000	0.028446	16.811722	3.222622	3.192019	5.408463	4.988617	0.000000	-10.000000	-0.266667	23.066668	950.666687	1023.000000	1023.000000	2046.000000
2.920000	0.029814	17.619867	3.358183	3.109644	5.544410	5.607630	0.000000	-10.000000	-0.250000	22.666668	958.333313	1023.000000	1023.000000	2046.000000
2.940000	0.030719	18.154974	3.018412	3.168031	6.074550	5.893981	0.000000	-10.000000	-0.233333	22.216667	965.833313	1023.000000	1023.000000	2046.000000
2.960000	0.031061	18.357126	3.291658	3.713449	5.780308	5.571711	0.000000	-10.000000	-0.216667	21.283333	973.500000	1023.000000	1023.000000	2046.000000
2.980000	0.032411	19.155003	3.818974	4.184102	5.631051	5.520875	0.000000	-10.000000	-0.208333	20.450001	980.666687	1023.000000	1023.000000	2046.000000
3.000000	0.033684	19.907492	3.667456	3.970132	6.131291	6.138612	0.000000	-10.000000	-0.191667	19.500000	987.666687	1023.000000	1023.000000	2046.000000
3.020000	0.034337	20.293083	3.536200	3.972197	6.407875	6.376812	0.000000	-10.000000	-0.175000	18.866667	994.166687	1023.000000	1023.000000	2046.000000
3.040000	0.035082	20.733480	3.836295	4.462006	6.335020	6.100159	0.000000	-10.000000	-0.141667	17.950001	1000.500000	1023.000000	1023.000000	2046.000000
3.060000	0.036753	21.720907	4.416320	4.704108	6.261850	6.338629	0.000000	-10.000000	-0.116667	17.066668	1006.500000	1023.000000	1023.000000	2046.000000
3.080000	0.038385	22.685331	4.099428	4.533011	7.088346	6.964546	0.000000	-10.000000	-0.100000	16.416668	1012.500000	1023.000000	1023.000000	2046.000000
3.100000	0.039595	23.400715	4.388768	4.907497	7.094576	7.009872	0.000000	-10.000000	-0.091667	16.083334	1018.166687	1023.000000	1023.000000	2046.000000
3.120000	0.041718	24.655460	5.042698	5.618878	7.094872	6.899013	0.000000	-10.000000	-0.075000	15.350000	1023.666687	1023.000000	1023.000000	2046.000000
3.140000	0.044111	26.069662	5.221685	5.570240	7.633806	7.643931	0.000000	-10.000000	-0.050000	14.500000	1028.833374	1023.000000	1023.000000	2046.000000
3.160000	0.045345	26.798960	5.109637	5.583650	8.188348	7.917325	0.000000	-10.000000	-0.033333	13.433333	1034.000000	1023.000000	1023.000000	2046.000000
3.180000	0.046010	27.192001	5.649270	5.993679	7.981668	7.567384	0.000000	-10.000000	-0.033333	12.916667	1038.666626	1023.000000	1023.000000	2046.000000
3.200000	0.046851	27.688744	5.795851	5.631066	8.261393	8.000434	0.000000	-10.000000	-0.041667	12.450001	1043.000000	1023.000000	1023.000000	2046.000000
3.220000	0.046746	27.626593	5.399087	5.274035	8.759304	8.194167	0.000000	-10.000000	-0.041667	12.233334	1047.000000	1023.000000	1023.000000	2046.000000
3.240000	0.046471	27.464209	5.663014	5.438891	8.487061	7.875243	0.000000	-10.000000	-0.025000	11.700000	1051.166626	1023.000000	1023.000000	2046.000000
3.260000	0.046880	27.706308	6.095843	5.380782	8.335927	7.893757	0.000000	-10.000000	-0.008333	10.983334	1055.166626	1023.000000	1023.000000	2046.000000
3.280000	0.047208	27.899956	5.799239	4.973994	8.848666	8.278057	0.000000	-10.000000	0.000000	9.900000	1059.166626	1023.000000	1023.000000	2046.000000
3.300000	0.047254	27.927101	5.753920	4.866545	8.951295	8.355341	0.000000	-10.000000	0.000000	8.600000	1062.666626	1023.000000	1023.000000	2046.000000
3.320000	0.047422	28.026697	6.034627	5.189868	8.743270	8.058932	0.000000	-10.000000	0.016667	7.083333	1065.833374	1023.000000	1023.000000	2046.000000
3.340000	0.048363	28.582293	6.522952	5.291849	8.615614	8.151877	0.000000	-10.000000	0.033333	5.233334	1068.333374	1023.000000	1023.000000	2046.000000
3.360000	0.049153	29.049187	6.275108	5.091757	9.150247	8.532076	0.000000	-10.000000	0.050000	3.233333	1070.333374	1023.000000	1023.000000	2046.000000
3.380000	0.049826	29.447264	6.284427	5.097224	9.330037	8.735575	0.000000	-10.000000	0.050000	0.666667	1071.500000	1023.000000	1023.000000	2046.000000
3.400000	0.050441	29.810863	6.611850	5.527578	9.162395	8.509041	0.000000	-10.000000	0.058333	-1.333333	1072.000000	1023.000000	1023.000000	2046.000000
3.420000	0.051941	30.696886	7.069739	5.628414	9.173183	8.825549	0.000000	-10.000000	0.058333	-2.916667	1072.000000	1023.000000	1023.000000	2046.000000
3.440000	0.052482	31.017031	6.768816	5.502210	9.631906	9.114099	0.000000	-10.000000	0.075000	-4.083333	1072.000000	1023.000000	1023.000000	2046.000000
3.460000	0.052675	31.130838	6.691628	5.531157	9.653825	9.254228	0.000000	-10.000000	0.083333	-5.400000	1072.000000	1023.000000	1023.000000	2046.000000
3.480000	0.052024	30.745895	6.752144	5.790008	9.234468	8.969276	0.000000	-10.000000	0.100000	-6.716667	1072.000000	1023.000000	1023.000000	2046.000000
3.500000	0.051784	30.604385	6.972941	5.993405	8.819846	8.818194	0.000000	-10.000000	0.108333	-7.966667	1072.000000	1023.000000	1023.000000	2046.000000
3.520000	0.051023	30.154322	6.471025	5.735164	9.016829	8.931306	0.000000	-10.000000	0.125000	-9.116667	1072.000000	1023.000000	1023.000000	2046.000000
3.540000	0.049912	29.498049	6.213301	5.429188	8.962054	8.893507	0.000000	-10.000000	0.125000	-10.166667	1072.000000	1023.000000	1023.000000	2046.000000
3.560000	0.048442	28.629503	6.296590	5.531273	8.483134	8.318507	0.000000	-10.000000	0.125000	-10.700000	1068.666626	1023.000000	1023.000000	2046.000000
3.580000	0.047521	28.085018	6.452445	5.407930	8.126603	8.098040	0.000000	-10.000000	0.125000	-11.000000	1061.000000	1023.000000	1023.000000	2046.000000
3.600000	0.045086	26.645773	5.772328	4.959662	8.030506	7.883277	0.000000	-10.000000	0.141667	-11.400001	1052.000000	1023.000000	1023.000000	2046.000000
3.620000	0.042552	25.148516	5.199420	4.729219	7.737053	7.482822	0.000000	-10.000000	0.150000	-11.783334	1045.000000	1023.000000	1023.000000	2046.000000
3.640000	0.040299	23.816841	5.098199	4.873576	7.114297	6.730769	0.000000	-10.000000	0.141667	-12.033334	1041.000000	1023.000000	1023.000000	2046.000000
3.660000	0.039160	23.143442	5.205812	4.820476	6.685038	6.432118	0.000000	-10.000000	0.141667	-11.733334	1037.000000	1023.000000	1023.000000	2046.000000
3.680000	0.038259	22.611202	4.710377	4.639176	6.835884	6.425766	0.000000	-10.000000	0.133333	-11.233334	1033.166626	1023.000000	1023.000000	2046.000000
3.700000	0.037591	22.216463	4.634090	4.781143	6.491445	6.309784	0.000000	-10.000000	0.141667	-10.683333	1029.500000	1023.000000	1023.000000	2046.000000
3.720000	0.036939	21.831139	4.648090	5.207965	6.133110	5.841973	0.000000	-10.000000	0.150000	-10.416667	1026.000000	1023.000000	1023.000000	2046.000000
3.740000	0.036603	21.632277	4.855022	5.338205	5.759232	5.679818	0.000000	-10.000000	0.158333	-10.633333	1022.500000	1023.000000	1023.000000	2046.000000
3.760000	0.036131	21.353340	4.554804	5.132676	5.868220	5.797640	0.000000	-10.000000	0.158333	-11.450000	1018.833313	1023.000000	1023.000000	2046.000000
3.780000	0.035779	21.145491	4.264577	5.104202	5.976300	5.800410	0.000000	-10.000000	0.166667	-12.550000	1015.000000	1023.000000	1023.000000	2046.000000
3.800000	0.035115	20.752918	4.351383	5.351784	5.576901	5.472850	0.000000	-10.000000	0.200000	-13.600000	1010.833313	1023.000000	1023.000000	2046.000000
3.820000	0.034820	20.578770	4.582253	5.400648	5.337321	5.258548	0.000000	-10.000000	0.233333	-14.366667	1006.333313	1023.000000	1023.000000	2046.000000
3.840000	0.034533	20.409048	4.566844	5.064577	5.323730	5.453897	0.000000	-10.000000	0.258333	-15.116667	1001.500000	1023.000000	1023.000000	2046.000000
3.860000	0.034556	20.422874	4.227180	4.942605	5.694042	5.559048	0.000000	-10.000000	0.275000	-16.083334	996.500000	1023.000000	1023.000000	2046.000000
3.880000	0.034718	20.518244	4.350852	4.999653	5.499224	5.668514	0.000000	-10.000000	0.291667	-16.850000	991.166687	1023.000000	1023.000000	2046.000000
3.900000	0.035109	20.749275	4.648673	5.450708	5.275356	5.374540	0.000000	-10.000000	0.300000	-17.350000	985.500000	1023.000000	1023.000000	2046.000000
3.920000	0.035968	21.257027	4.890471	5.407633	5.329202	5.629720	0.000000	-10.000000	0.316667	-17.666668	979.500000	1023.000000	1023.000000	2046.000000
3.940000	0.036480	21.559422	4.605626	5.323190	5.751735	5.878870	0.000000	-10.000000	0.350000	-18.150000	973.500000	1023.000000	1023.000000	2046.000000
3.960000	0.036464	21.550001	4.675586	5.330080	5.586094	5.958241	0.000000	-10.000000	0.375000	-18.766666	967.500000	1023.000000	1023.000000	2046.000000
3.980000	0.035656	21.072470	4.700122	5.436522	5.358981	5.576845	0.000000	-10.000000	0.391667	-19.366667	961.333313	1023.000000	1023.000000	2046.000000
4.000000	0.034548	20.417625	4.850729	5.165308	5.044956	5.356632	0.000000	-10.000000	0.391667	-19.800001	955.000000	1023.000000	1023.000000	2046.000000
4.020000	0.032857	19.418777	4.456139	4.533213	5.044865	5.384560	0.000000	-10.000000	0.408333	-20.400000	948.333313	1023.000000	1023.000000	2046.000000
4.040000	0.031398	18.556446	4.088843	4.114819	4.976086	5.376698	0.000000	-10.000000	0.425000	-21.100000	941.500000	1023.000000	1023.000000	2046.000000
4.060000	0.030072	17.772663	4.042878	3.989798	4.570172	5.169816	0.000000	-10.000000	0.475000	-22.316668	934.333313	1023.000000	1023.000000	2046.000000
4.080000	0.028656	16.935879	4.085804	4.003459	4.147944	4.698672	0.000000	-10.000000	0.516667	-23.700001	926.833313	1023.000000	1023.000000	2046.000000
4.100000	0.027211	16.081474	4.029511	3.601834	3.818718	4.631411	0.000000	-10.000000	0.558333	-25.016668	919.000000	1023.000000	1023.000000	2046.000000
4.120000	0.026311	15.549857	3.529316	3.220306	4.000363	4.799870	0.000000	-10.000000	0.575000	-25.966667	910.666687	1023.000000	1023.000000	2046.000000
4.140000	0.025149	14.863170	3.504256	3.138174	3.535217	4.685523	0.000000	-10.000000	0.616667	-26.733334	902.166687	1023.000000	1023.000000	2046.000000
4.160000	0.024181	14.290764	3.569173	3.348216	3.187531	4.185843	0.000000	-10.000000	0.658333	-27.233334	893.166687	1023.000000	1023.000000	2046.000000
4.180000	0.023609	13.952907	3.764098	3.233420	2.864019	4.091369	0.000000	-10.000000	0.683333	-27.916668	884.000000	1023.000000	1023.000000	2046.000000
4.200000	0.023273	13.754246	3.386114	2.926693	3.086594	4.354846	0.000000	-10.000000	0.708333	-28.450001	874.666687	1023.000000	1023.000000	2046.000000
4.220000	0.023193	13.707059	3.327220	2.883345	2.992984	4.503510	0.000000	-10.000000	0.733333	-29.316668	865.166687	1023.000000	1023.000000	2046.000000
4.240000	0.022678	13.402561	3.336258	3.132740	2.736428	4.197136	0.000000	-10.000000	0.791667	-30.150000	855.500000	1023.000000	1023.000000	2046.000000
4.260000	0.021911	12.949330	3.487092	3.297833	2.367313	3.797092	0.000000	-10.000000	0.825000	-31.016666	845.333313	1023.000000	1023.000000	2046.000000
4.280000	0.020868	12.333181	3.265405	2.846149	2.138725	4.082903	0.000000	-10.000000	0.850000	-31.750002	835.000000	1023.000000	1023.000000	2046.000000
4.300000	0.019249	11.376099	2.714270	2.720103	1.971172	3.970554	0.000000	-10.000000	0.858333	-32.450001	824.333313	1023.000000	1023.000000	2046.000000
4.320000	0.017215	10.174138	2.394683	2.599014	1.418812	3.761628	0.000000	-10.000000	0.891667	-33.016666	813.500000	1023.000000	1023.000000	2046.000000
4.340000	0.014459	8.545014	2.142412	2.476942	0.829142	3.096518	0.000000	-10.000000	0.933333	-33.616669	802.500000	1023.000000	1023.000000	2046.000000
4.360000	0.012119	7.162075	2.101950	2.174067	0.316744	2.569314	0.000000	-10.000000	0.966667	-34.066666	791.333313	1023.000000	1023.000000	2046.000000
4.380000	0.009899	5.850073	1.630054	1.624611	0.124982	2.470426	0.000000	-10.000000	0.983333	-34.650002	780.000000	1023.000000	1023.000000	2046.000000
4.400000	0.007611	4.497822	1.220881	1.372604	-0.255906	2.160244	0.000000	-10.000000	0.991667	-34.916668	768.500000	1023.000000	1023.000000	2046.000000
4.420000	0.004551	2.689523	0.912621	1.389532	-0.961663	1.349033	0.000000	-10.000000	1.016667	-35.183334	756.833313	1023.000000	1023.000000	2046.000000
4.440000	0.001679	0.992498	0.786898	1.365108	-1.681069	0.521560	0.000000	-10.000000	1.033333	-35.283333	745.000000	1023.000000	1023.000000	2046.000000
4.460000	-0.000834	-0.492869	0.224076	0.921862	-1.955855	0.317047	0.000000	-10.000000	1.033333	-35.549999	733.000000	1023.000000	1023.000000	2046.000000
4.480000	-0.002815	-1.663504	-0.217848	0.722861	-2.255090	0.086573	0.000000	-10.000000	1.050000	-35.683334	721.000000	1023.000000	1023.000000	2046.000000
4.500000	-0.004743	-2.803005	-0.359083	0.935008	-2.880444	-0.498487	0.000000	-10.000000	1.083333	-36.016666	709.000000	1023.000000	1023.000000	2046.000000
4.520000	-0.006246	-3.691349	-0.333506	1.326228	-3.445051	-1.239020	0.000000	-10.000000	1.125000	-36.566666	697.000000	1023.000000	1023.000000	2046.000000
4.540000	-0.007533	-4.451814	-0.747869	1.123212	-3.614026	-1.213130	0.000000	-10.000000	1.150000	-37.316666	685.000000	1023.000000	1023.000000	2046.000000
4.560000	-0.008487	-5.016011	-1.236067	1.020387	-3.558376	-1.241954	0.000000	-10.000000	1.183333	-38.066666	672.666687	1023.000000	1023.000000	2046.000000
4.580000	-0.009632	-5.692398	-1.366239	1.107033	-3.922880	-1.510311	0.000000	-10.000000	1.208333	-38.433334	660.000000	1023.000000	1023.000000	2046.000000
4.600000	-0.011201	-6.620089	-1.250687	1.348705	-4.498238	-2.219870	0.000000	-10.000000	1.216667	-38.500000	647.166687	1023.000000	1023.000000	2046.000000
4.620000	-0.012201	-7.210816	-1.358307	0.958415	-4.675913	-2.135011	0.000000	-10.000000	1.183333	-38.150002	634.333313	1023.000000	1023.000000	2046.000000
4.640000	-0.013029	-7.699888	-1.762243	0.473204	-4.469604	-1.941245	0.000000	-10.000000	1.175000	-37.866669	621.666687	1023.000000	1023.000000	2046.000000
4.660000	-0.013826	-8.171087	-1.693235	0.460434	-4.774978	-2.163309	0.000000	-10.000000	1.158333	-37.799999	609.000000	1023.000000	1023.000000	2046.000000
4.680000	-0.014266	-8.431417	-1.273986	0.707864	-5.249931	-2.615365	0.000000	-10.000000	1.141667	-37.833336	596.500000	1023.000000	1023.000000	2046.000000
4.700000	-0.013911	-8.221658	-1.457234	0.483432	-4.993285	-2.254572	0.000000	-10.000000	1.116667	-37.500000	583.833313	1023.000000	1023.000000	2046.000000
4.720000	-0.014035	-8.294659	-1.733196	0.312096	-4.841008	-2.032550	0.000000	-10.000000	1.100000	-36.983334	571.333313	1023.000000	1023.000000	2046.000000
4.740000	-0.014544	-8.595235	-1.586888	0.546389	-5.168786	-2.385950	0.000000	-10.000000	1.091667	-36.433334	559.000000	1023.000000	1023.000000	2046.000000
4.760000	-0.015196	-8.980758	-1.296473	0.669629	-5.578928	-2.774986	0.000000	-10.000000	1.091667	-36.100002	547.000000	1023.000000	1023.000000	2046.000000
4.780000	-0.016068	-9.496038	-1.651941	0.169809	-5.454504	-2.559403	0.000000	-10.000000	1.083333	-36.016666	535.000000	1023.000000	1023.000000	2046.000000
4.800000	-0.017497	-10.340557	-2.079034	-0.274370	-5.327076	-2.660078	0.000000	-10.000000	1.091667	-35.916668	523.000000	1023.000000	1023.000000	2046.000000
4.820000	-0.019407	-11.469676	-2.225023	-0.722132	-5.634964	-2.887557	0.000000	-10.000000	1.075000	-36.033333	511.000000	1023.000000	1023.000000	2046.000000
4.840000	-0.021723	-12.838240	-2.174878	-0.775030	-6.186757	-3.701575	0.000000	-10.000000	1.050000	-35.700001	499.000000	1023.000000	1023.000000	2046.000000
4.860000	-0.023298	-13.769197	-2.170866	-1.291752	-6.574140	-3.732440	0.000000	-10.000000	1.016667	-35.316666	487.000000	1023.000000	1023.000000	2046.000000
4.880000	-0.024547	-14.507037	-2.785608	-1.828393	-6.280246	-3.612790	0.000000	-10.000000	0.991667	-34.799999	475.000000	1023.000000	1023.000000	2046.000000
4.900000	-0.026198	-15.482947	-2.970159	-2.153515	-6.595052	-3.764221	0.000000	-10.000000	0.983333	-34.583332	463.333344	1023.000000	1023.000000	2046.000000
4.920000	-0.028066	-16.587141	-2.949193	-2.003397	-7.106500	-4.528052	0.000000	-10.000000	0.966667	-34.416668	451.666656	1023.000000	1023.000000	2046.000000
4.940000	-0.029325	-17.331142	-2.815155	-2.238944	-7.531271	-4.745773	0.000000	-10.000000	0.983333	-34.283333	440.333344	1023.000000	1023.000000	2046.000000
4.960000	-0.030271	-17.890316	-3.262748	-2.752430	-7.360006	-4.515133	0.000000	-10.000000	0.991667	-34.216667	428.833344	1023.000000	1023.000000	2046.000000
4.980000	-0.031093	-18.375765	-3.669315	-3.078893	-7.148026	-4.479530	0.000000	-10.000000	1.008333	-34.216667	417.500000	1023.000000	1023.000000	2046.000000
5.000000	-0.032298	-19.088383	-3.763406	-3.166488	-7.420825	-4.737663	0.000000	-10.000000	0.991667	-34.366669	406.166656	1023.000000	1023.000000	2046.000000
5.020000	-0.033572	-19.841137	-3.595904	-3.004385	-7.870222	-5.370625	0.000000	-10.000000	0.983333	-34.099998	394.666656	1023.000000	1023.000000	2046.000000
5.040000	-0.034520	-20.401329	-3.461607	-3.232877	-8.231874	-5.474972	0.000000	-10.000000	0.975000	-34.150002	383.333344	1023.000000	1023.000000	2046.000000
5.060000	-0.035157	-20.778002	-3.835761	-3.720197	-8.005404	-5.216640	0.000000	-10.000000	0.966667	-34.116669	371.833344	1023.000000	1023.000000	2046.000000
5.080000	-0.035525	-20.995035	-4.130431	-3.984022	-7.728960	-5.151622	0.000000	-10.000000	0.966667	-34.316669	360.500000	1023.000000	1023.000000	2046.000000
5.100000	-0.036324	-21.467720	-3.964869	-3.934676	-8.103409	-5.464767	0.000000	-10.000000	0.958333	-34.116669	349.000000	1023.000000	1023.000000	2046.000000
5.120000	-0.036887	-21.800226	-3.600750	-3.657793	-8.530467	-6.011216	0.000000	-10.000000	0.958333	-33.916668	337.500000	1023.000000	1023.000000	2046.000000
5.140000	-0.037007	-21.870987	-3.917788	-4.180664	-8.254874	-5.517660	0.000000	-10.000000	0.950000	-33.816666	326.166656	1023.000000	1023.000000	2046.000000
5.160000	-0.037541	-22.186850	-4.349024	-4.534221	-7.943089	-5.360515	0.000000	-10.000000	0.941667	-33.716667	315.000000	1023.000000	1023.000000	2046.000000
5.180000	-0.038167	-22.556641	-4.201478	-4.548665	-8.303066	-5.503431	0.000000	-10.000000	0.925000	-33.566669	303.833344	1023.000000	1023.000000	2046.000000
5.200000	-0.039156	-23.141035	-3.858455	-4.215539	-8.863054	-6.203988	0.000000	-10.000000	0.925000	-33.450001	292.666656	1023.000000	1023.000000	2046.000000
5.220000	-0.039787	-23.514194	-4.208233	-4.472448	-8.917188	-5.916325	0.000000	-10.000000	0.933333	-33.549999	281.333344	1023.000000	1023.000000	2046.000000
5.240000	-0.041943	-24.788122	-5.035685	-4.933851	-8.833777	-5.984809	0.000000	-10.000000	0.950000	-33.500000	270.166656	1023.000000	1023.000000	2046.000000
5.260000	-0.045042	-26.619858	-5.343026	-5.118869	-9.511138	-6.646825	0.000000	-10.000000	0.925000	-33.250000	259.000000	1023.000000	1023.000000	2046.000000
5.280000	-0.047549	-28.101292	-5.250668	-5.172106	-10.234995	-7.443523	0.000000	-10.000000	0.891667	-32.783333	248.000000	1023.000000	1023.000000	2046.000000
5.300000	-0.049421	-29.207941	-5.901973	-5.879978	-10.104039	-7.321951	0.000000	-10.000000	0.833333	-32.133335	237.000000	1023.000000	1023.000000	2046.000000
5.320000	-0.051375	-30.362892	-6.478659	-6.340219	-10.075361	-7.468653	0.000000	-10.000000	0.800000	-31.150002	226.166672	1023.000000	1023.000000	2046.000000
5.340000	-0.054408	-32.154842	-6.665883	-6.280298	-10.849846	-8.358814	0.000000	-10.000000	0.766667	-30.166668	215.666672	1023.000000	1023.000000	2046.000000
5.360000	-0.056844	-33.594517	-6.648446	-6.218280	-11.603555	-9.124235	0.000000	-10.000000	0.741667	-29.600000	205.500000	1023.000000	1023.000000	2046.000000
5.380000	-0.058436	-34.535480	-7.325160	-6.746148	-11.471594	-8.992579	0.000000	-10.000000	0.750000	-29.616667	195.833328	1023.000000	1023.000000	2046.000000
5.400000	-0.059700	-35.282948	-7.874246	-6.911012	-11.385074	-9.112618	0.000000	-10.000000	0.733333	-29.583334	186.166672	1023.000000	1023.000000	2046.000000
5.420000	-0.061439	-36.310356	-7.972734	-6.588344	-11.959259	-9.790019	0.000000	-10.000000	0.733333	-29.550001	176.500000	1023.000000	1023.000000	2046.000000
5.440000	-0.062456	-36.911690	-7.779943	-6.322494	-12.571403	-10.237849	0.000000	-10.000000	0.700000	-29.200001	166.500000	1023.000000	1023.000000	2046.000000
5.460000	-0.062843	-37.139923	-8.392476	-6.719804	-12.197430	-9.830212	0.000000	-10.000000	0.700000	-28.800001	156.500000	1023.000000	1023.000000	2046.000000
5.480000	-0.063283	-37.400043	-8.770679	-6.894956	-12.021163	-9.713245	0.000000	-10.000000	0.683333	-28.250000	146.833328	1023.000000	1023.000000	2046.000000
5.500000	-0.064623	-38.192127	-8.727927	-6.689748	-12.523707	-10.250744	0.000000	-10.000000	0.666667	-27.683334	137.333328	1023.000000	1023.000000	2046.000000
5.520000	-0.065495	-38.707424	-8.363703	-6.546731	-13.089181	-10.707809	0.000000	-10.000000	0.625000	-26.900002	128.166672	1023.000000	1023.000000	2046.000000
5.540000	-0.065821	-38.899967	-8.731502	-7.194873	-12.735474	-10.238121	0.000000	-10.000000	0.591667	-26.083334	119.166664	1023.000000	1023.000000	2046.000000
5.560000	-0.065866	-38.927044	-8.981600	-7.621137	-12.321902	-10.002407	0.000000	-10.000000	0.558333	-25.450001	110.500000	1023.000000	1023.000000	2046.000000
5.580000	-0.066463	-39.279613	-8.676656	-7.547493	-12.753672	-10.301795	0.000000	-10.000000	0.550000	-25.033335	102.166664	1023.000000	1023.000000	2046.000000
5.600000	-0.066431	-39.260773	-8.138538	-7.192402	-13.161871	-10.767962	0.000000	-10.000000	0.533333	-24.516668	93.666664	1023.000000	1023.000000	2046.000000
5.620000	-0.065904	-38.949162	-8.287729	-7.574592	-12.842319	-10.244522	0.000000	-10.000000	0.500000	-23.633335	85.500000	1023.000000	1023.000000	2046.000000
5.640000	-0.065473	-38.694466	-8.620584	-7.917018	-12.375746	-9.781117	0.000000	-10.000000	0.458333	-22.900002	77.500000	1023.000000	1023.000000	2046.000000
5.660000	-0.066418	-39.253231	-8.349046	-7.638347	-12.922036	-10.343804	0.000000	-10.000000	0.425000	-22.233334	70.000000	1023.000000	1023.000000	2046.000000
5.680000	-0.066803	-39.480427	-8.182768	-7.686918	-13.132568	-10.478173	0.000000	-10.000000	0.416667	-21.883333	62.500000	1023.000000	1023.000000	2046.000000
5.700000	-0.067179	-39.702507	-8.803039	-8.406186	-12.508906	-9.984375	0.000000	-10.000000	0.408333	-21.450001	55.166668	1023.000000	1023.000000	2046.000000
5.720000	-0.068783	-40.650505	-8.922284	-8.766610	-12.794538	-10.167074	0.000000	-10.000000	0.400000	-20.966667	48.000000	1023.000000	1023.000000	2046.000000
5.740000	-0.070619	-41.735806	-8.653666	-8.548224	-13.430991	-11.102924	0.000000	-10.000000	0.383333	-20.133333	41.166668	1023.000000	1023.000000	2046.000000
5.760000	-0.071510	-42.262424	-8.775990	-9.165642	-13.496777	-10.824016	0.000000	-10.000000	0.366667	-19.183334	34.333332	1023.000000	1023.000000	2046.000000
5.780000	-0.072056	-42.584965	-9.345447	-9.691874	-12.997422	-10.550221	0.000000	-10.000000	0.341667	-18.166668	27.833334	1023.000000	1023.000000	2046.000000
5.800000	-0.073418	-43.389847	-9.482802	-9.919476	-13.306563	-10.681005	0.000000	-10.000000	0.300000	-17.283335	21.666666	1023.000000	1023.000000	2046.000000
5.820000	-0.074850	-44.236580	-9.225320	-9.647903	-13.917635	-11.445724	0.000000	-10.000000	0.266667	-16.583334	16.000000	1023.000000	1023.000000	2046.000000
5.840000	-0.075279	-44.489838	-9.187533	-9.979937	-14.052913	-11.269458	0.000000	-10.000000	0.258333	-16.000000	10.500000	1023.000000	1023.000000	2046.000000
5.860000	-0.075371	-44.544266	-9.748107	-10.451905	-13.405429	-10.938824	0.000000	-10.000000	0.250000	-15.550000	5.333333	1023.000000	1023.000000	2046.000000
5.880000	-0.076089	-44.968433	-9.824276	-10.619138	-13.556336	-10.968681	0.000000	-10.000000	0.241667	-14.900001	0.500000	1023.000000	1023.000000	2046.000000
5.900000	-0.077190	-45.619526	-9.534285	-10.309025	-14.099627	-11.676589	0.000000	-10.000000	0.225000	-14.350000	-4.166667	1023.000000	1023.000000	2046.000000
5.920000	-0.077317	-45.694481	-9.368205	-10.517809	-14.249791	-11.558674	0.000000	-10.000000	0.216667	-13.633334	-8.833333	1023.000000	1023.000000	2046.000000
5.940000	-0.077025	-45.521656	-9.817801	-10.951240	-13.640957	-11.111659	0.000000	-10.000000	0.191667	-13.000000	-13.500000	1023.000000	1023.000000	2046.000000
5.960000	-0.077118	-45.576454	-10.003045	-11.152354	-13.426770	-10.994287	0.000000	-10.000000	0.166667	-12.250000	-17.833334	1023.000000	1023.000000	2046.000000
5.980000	-0.077871	-46.021587	-9.860278	-11.063118	-13.796484	-11.301710	0.000000	-10.000000	0.150000	-11.750000	-22.000000	1023.000000	1023.000000	2046.000000
6.000000	-0.078184	-46.206779	-9.539590	-10.782202	-14.132808	-11.752179	0.000000	-10.000000	0.141667	-11.266667	-25.833334	1023.000000	1023.000000	2046.000000
6.020000	-0.078044	-46.124252	-9.454255	-10.950351	-14.148388	-11.571257	0.000000	-10.000000	0.141667	-10.850000	-29.500000	1023.000000	1023.000000	2046.000000
6.040000	-0.077438	-45.765919	-9.903399	-11.314916	-13.463359	-11.084247	0.000000	-10.000000	0.141667	-10.383333	-33.000000	1023.000000	1023.000000	2046.000000
6.060000	-0.077632	-45.880386	-9.990326	-11.418079	-13.448786	-11.023195	0.000000	-10.000000	0.141667	-9.933333	-36.500000	1023.000000	1023.000000	2046.000000
6.080000	-0.078485	-46.384583	-9.867486	-11.092649	-13.845312	-11.579137	0.000000	-10.000000	0.125000	-9.450000	-39.833332	1023.000000	1023.000000	2046.000000
6.100000	-0.078200	-46.216106	-9.412489	-10.909855	-14.170606	-11.723155	0.000000	-10.000000	0.108333	-8.950000	-43.000000	1023.000000	1023.000000	2046.000000
6.120000	-0.077473	-45.786816	-9.618707	-11.204587	-13.739844	-11.223679	0.000000	-10.000000	0.100000	-8.366667	-46.000000	1023.000000	1023.000000	2046.000000
6.140000	-0.077022	-45.519848	-9.933778	-11.409283	-13.251107	-10.925680	0.000000	-10.000000	0.100000	-7.800000	-48.833332	1023.000000	1023.000000	2046.000000
6.160000	-0.077380	-45.731403	-9.840156	-11.357881	-13.498642	-11.034726	0.000000	-10.000000	0.100000	-7.333333	-51.500000	1023.000000	1023.000000	2046.000000
6.180000	-0.077849	-46.008930	-9.458061	-10.965925	-13.920387	-11.664556	0.000000	-10.000000	0.100000	-7.083333	-54.000000	1023.000000	1023.000000	2046.000000
6.200000	-0.077617	-45.871502	-9.413295	-11.205812	-13.852906	-11.399487	0.000000	-10.000000	0.100000	-6.833333	-56.333332	1023.000000	1023.000000	2046.000000
6.220000	-0.076559	-45.246635	-9.733957	-11.647900	-13.116899	-10.747882	0.000000	-10.000000	0.108333	-6.483334	-58.500000	1023.000000	1023.000000	2046.000000
6.240000	-0.076809	-45.394001	-9.688315	-11.480161	-13.376548	-10.848976	0.000000	-10.000000	0.108333	-6.133333	-60.500000	1023.000000	1023.000000	2046.000000
6.260000	-0.077492	-45.797832	-9.490583	-10.841798	-13.897579	-11.567870	0.000000	-10.000000	0.108333	-5.816667	-62.500000	1023.000000	1023.000000	2046.000000
6.280000	-0.078403	-46.336460	-9.741141	-11.221361	-14.049975	-11.323980	0.000000	-10.000000	0.100000	-5.466667	-64.500000	1023.000000	1023.000000	2046.000000
6.300000	-0.079418	-46.935963	-10.347275	-11.662786	-13.679118	-11.246782	0.000000	-10.000000	0.083333	-4.616667	-66.500000	1023.000000	1023.000000	2046.000000
6.320000	-0.081349	-48.077229	-10.611341	-11.911875	-14.013909	-11.540102	0.000000	-10.000000	0.066667	-3.016667	-68.000000	1023.000000	1023.000000	2046.000000
6.340000	-0.083393	-49.285332	-10.562258	-11.663695	-14.638628	-12.420750	0.000000	-10.000000	0.050000	-0.616667	-68.833336	1023.000000	1023.000000	2046.000000
6.360000	-0.084652	-50.029476	-10.659918	-11.762049	-14.940428	-12.667081	0.000000	-10.000000	0.050000	1.733333	-69.000000	1023.000000	1023.000000	2046.000000
6.380000	-0.085742	-50.673542	-11.371651	-12.243606	-14.578930	-12.479356	0.000000	-10.000000	0.050000	3.333333	-69.000000	1023.000000	1023.000000	2046.000000
6.400000	-0.087393	-51.649078	-11.665194	-12.382715	-14.883930	-12.717240	0.000000	-10.000000	0.066667	2.750000	-69.000000	1023.000000	1023.000000	2046.000000
6.420000	-0.088787	-52.473217	-11.695664	-11.944677	-15.310119	-13.522758	0.000000	-10.000000	0.083333	0.683333	-69.000000	1023.000000	1023.000000	2046.000000
6.440000	-0.088847	-52.508316	-11.477523	-11.644150	-15.649982	-13.736661	0.000000	-10.000000	0.100000	-1.550000	-69.333336	1023.000000	1023.000000	2046.000000
6.460000	-0.088354	-52.217072	-11.774632	-11.812407	-15.380609	-13.249424	0.000000	-10.000000	0.091667	-2.716667	-70.000000	1023.000000	1023.000000	2046.000000
6.480000	-0.088220	-52.138130	-12.186543	-11.838735	-15.057715	-13.055139	0.000000	-10.000000	0.083333	-3.100000	-71.000000	1023.000000	1023.000000	2046.000000
6.500000	-0.088735	-52.442642	-12.252644	-11.757557	-15.300751	-13.131688	0.000000	-10.000000	0.083333	-3.433333	-72.166664	1023.000000	1023.000000	2046.000000
6.520000	-0.088906	-52.543533	-11.946754	-11.170998	-15.653631	-13.772149	0.000000	-10.000000	0.075000	-3.400000	-73.333336	1023.000000	1023.000000	2046.000000
6.540000	-0.088387	-52.236462	-11.894363	-11.361300	-15.627060	-13.353740	0.000000	-10.000000	0.075000	-2.800000	-74.500000	1023.000000	1023.000000	2046.000000
6.560000	-0.087984	-51.998730	-12.266316	-11.708539	-15.111328	-12.912547	0.000000	-10.000000	0.058333	-1.583333	-75.333336	1023.000000	1023.000000	2046.000000
6.580000	-0.088086	-52.058956	-12.235540	-11.901237	-15.124677	-12.797501	0.000000	-10.000000	0.066667	-0.616667	-75.833336	1023.000000	1023.000000	2046.000000
6.600000	-0.088221	-52.138836	-11.745301	-11.369370	-15.476478	-13.547687	0.000000	-10.000000	0.058333	0.000000	-76.000000	1023.000000	1023.000000	2046.000000
6.620000	-0.086788	-51.291637	-11.302226	-11.464307	-15.482267	-13.042837	0.000000	-10.000000	0.058333	0.900000	-76.000000	1023.000000	1023.000000	2046.000000
6.640000	-0.085298	-50.411015	-11.557338	-11.694041	-14.711652	-12.447985	0.000000	-10.000000	0.050000	2.350000	-76.000000	1023.000000	1023.000000	2046.000000
6.660000	-0.084871	-50.158501	-11.321831	-11.592865	-14.772353	-12.471452	0.000000	-10.000000	0.033333	4.166667	-76.000000	1023.000000	1023.000000	2046.000000
6.680000	-0.084269	-49.802708	-10.763412	-11.084790	-15.002370	-12.952137	0.000000	-10.000000	0.016667	5.316667	-76.000000	1023.000000	1023.000000	2046.000000
6.700000	-0.083036	-49.073986	-10.820463	-11.526993	-14.529266	-12.197262	0.000000	-10.000000	0.000000	6.050000	-76.000000	1023.000000	1023.000000	2046.000000
6.720000	-0.082733	-48.895447	-11.043320	-11.837212	-14.103003	-11.911913	0.000000	-10.000000	0.000000	6.616667	-76.000000	1023.000000	1023.000000	2046.000000
6.740000	-0.083248	-49.199619	-10.739101	-11.606744	-14.406341	-12.447435	0.000000	-10.000000	0.000000	7.400000	-76.000000	1023.000000	1023.000000	2046.000000
6.760000	-0.083156	-49.145164	-10.412339	-11.772179	-14.600698	-12.359947	0.000000	-10.000000	0.000000	8.533333	-76.000000	1023.000000	1023.000000	2046.000000
6.780000	-0.083013	-49.060875	-10.882837	-12.336089	-13.939541	-11.902410	0.000000	-10.000000	-0.016667	10.100000	-76.000000	1023.000000	1023.000000	2046.000000
6.800000	-0.083415	-49.298073	-10.885394	-12.474776	-14.009810	-11.928092	0.000000	-10.000000	-0.050000	11.800000	-76.000000	1023.000000	1023.000000	2046.000000
6.820000	-0.083471	-49.331135	-10.492682	-12.051364	-14.305629	-12.481460	0.000000	-10.000000	-0.066667	13.466667	-42.666668	1023.000000	1023.000000	2046.000000
6.840000	-0.082794	-48.931450	-10.297486	-12.295603	-14.299542	-12.038817	0.000000	-10.000000	-0.083333	14.483334	-8.166667	1023.000000	1023.000000	2046.000000
6.860000	-0.082100	-48.520943	-10.646063	-12.649858	-13.647289	-11.577735	0.000000	-10.000000	-0.075000	15.416667	28.000000	1023.000000	1023.000000	2046.000000
6.880000	-0.082144	-48.547398	-10.606421	-12.669184	-13.669891	-11.601902	0.000000	-10.000000	-0.091667	16.233334	32.500000	1023.000000	1023.000000	2046.000000
6.900000	-0.081808	-48.348747	-10.128195	-12.104362	-13.923320	-12.192872	0.000000	-10.000000	-0.108333	17.216667	37.833332	1023.000000	1023.000000	2046.000000
6.920000	-0.080662	-47.671261	-9.868518	-12.326145	-13.850621	-11.625978	0.000000	-10.000000	-0.133333	17.833334	43.500000	1023.000000	1023.000000	2046.000000
6.940000	-0.079399	-46.925068	-10.267674	-12.607464	-13.012042	-11.037888	0.000000	-10.000000	-0.166667	18.300001	49.500000	1023.000000	1023.000000	2046.000000
6.960000	-0.079012	-46.696102	-10.172392	-12.489384	-12.962064	-11.072265	0.000000	-10.000000	-0.183333	18.650000	55.500000	1023.000000	1023.000000	2046.000000
6.980000	-0.078245	-46.243053	-9.617999	-11.915413	-13.178673	-11.530968	0.000000	-10.000000	-0.200000	19.016666	61.500000	1023.000000	1023.000000	2046.000000
7.000000	-0.076632	-45.289654	-9.550011	-12.295573	-12.773224	-10.670846	0.000000	-10.000000	-0.200000	19.483334	67.833336	1023.000000	1023.000000	2046.000000
7.020000	-0.075552	-44.651272	-9.766304	-12.361659	-12.172629	-10.350680	0.000000	-10.000000	-0.208333	19.966667	74.333336	1023.000000	1023.000000	2046.000000
7.040000	-0.074918	-44.276672	-9.508186	-12.061457	-12.222497	-10.484531	0.000000	-10.000000	-0.225000	20.433334	81.000000	1023.000000	1023.000000	2046.000000
7.060000	-0.073656	-43.530567	-8.885633	-11.639424	-12.424336	-10.581176	0.000000	-10.000000	-0.233333	20.466667	87.666664	1023.000000	1023.000000	2046.000000
7.080000	-0.072038	-42.574715	-9.150417	-11.993747	-11.689472	-9.741080	0.000000	-10.000000	-0.233333	20.733334	94.500000	1023.000000	1023.000000	2046.000000
7.100000	-0.071119	-42.031128	-9.145103	-11.885578	-11.415792	-9.584654	0.000000	-10.000000	-0.225000	21.116667	101.333336	1023.000000	1023.000000	2046.000000
7.120000	-0.070166	-41.468269	-8.667128	-11.336215	-11.556443	-9.908482	0.000000	-10.000000	-0.225000	21.650000	105.833336	1023.000000	1023.000000	2046.000000
7.140000	-0.068512	-40.490692	-8.210742	-11.241078	-11.563977	-9.474893	0.000000	-10.000000	-0.241667	21.983334	113.000000	1023.000000	1023.000000	2046.000000
7.160000	-0.066953	-39.569153	-8.542734	-11.408297	-10.716486	-8.901637	0.000000	-10.000000	-0.266667	22.483334	120.333336	1023.000000	1023.000000	2046.000000
7.180000	-0.065938	-38.969387	-8.363691	-11.183119	-10.607780	-8.814797	0.000000	-10.000000	-0.291667	23.183332	130.333328	1023.000000	1023.000000	2046.000000
7.200000	-0.064851	-38.326988	-7.747998	-10.530524	-10.847823	-9.200644	0.000000	-10.000000	-0.325000	23.950001	138.000000	1023.000000	1023.000000	2046.000000
7.220000	-0.063278	-37.397396	-7.815551	-10.895514	-10.331594	-8.354736	0.000000	-10.000000	-0.350000	24.416668	146.000000	1023.000000	1023.000000	2046.000000
7.240000	-0.062119	-36.712456	-7.959134	-10.980296	-9.749907	-8.023120	0.000000	-10.000000	-0.400000	25.250000	154.000000	1023.000000	1023.000000	2046.000000
7.260000	-0.061193	-36.165291	-7.483631	-10.595295	-9.873725	-8.212642	0.000000	-10.000000	-0.441667	26.416668	162.166672	1023.000000	1023.000000	2046.000000
7.280000	-0.059212	-34.994259	-6.985069	-10.383562	-9.714042	-7.911586	0.000000	-10.000000	-0.483333	27.966667	170.666672	1023.000000	1023.000000	2046.000000
7.300000	-0.057738	-34.122971	-7.241413	-10.698235	-8.965054	-7.218270	0.000000	-10.000000	-0.516667	28.783335	179.833328	1023.000000	1023.000000	2046.000000
7.320000	-0.056336	-33.294460	-7.269506	-10.260658	-8.703862	-7.060435	0.000000	-10.000000	-0.533333	29.383333	189.500000	1023.000000	1023.000000	2046.000000
7.340000	-0.056089	-33.148659	-6.962177	-9.703262	-9.018378	-7.464842	0.000000	-10.000000	-0.550000	29.666668	199.166672	1023.000000	1023.000000	2046.000000
7.360000	-0.055394	-32.737808	-6.869542	-9.830215	-8.987401	-7.050650	0.000000	-10.000000	-0.566667	30.216667	208.833328	1023.000000	1023.000000	2046.000000
7.380000	-0.055196	-32.620575	-7.384922	-9.975295	-8.326648	-6.933710	0.000000	-10.000000	-0.591667	30.933334	218.833328	1023.000000	1023.000000	2046.000000
7.400000	-0.055935	-33.057316	-7.332891	-9.780764	-8.617890	-7.325772	0.000000	-10.000000	-0.633333	31.733334	229.166672	1023.000000	1023.000000	2046.000000
7.420000	-0.056828	-33.585594	-7.109999	-9.455798	-9.104854	-7.914944	0.000000	-10.000000	-0.683333	32.683334	239.833328	1023.000000	1023.000000	2046.000000
7.440000	-0.057352	-33.894875	-7.634990	-9.956110	-8.744018	-7.559758	0.000000	-10.000000	-0.708333	33.400002	254.166672	1023.000000	1023.000000	2046.000000
7.460000	-0.057812	-34.166679	-7.900985	-9.917037	-8.598157	-7.750500	0.000000	-10.000000	-0.716667	33.849998	265.166656	1023.000000	1023.000000	2046.000000
7.480000	-0.057286	-33.856194	-7.345280	-9.416289	-8.961028	-8.133594	0.000000	-10.000000	-0.708333	34.283333	276.333344	1023.000000	1023.000000	2046.000000
7.500000	-0.055908	-33.041557	-7.590753	-9.582718	-8.398137	-7.469949	0.000000	-10.000000	-0.725000	34.466667	283.833344	1023.000000	1023.000000	2046.000000
7.520000	-0.054770	-32.369213	-7.742413	-9.221129	-8.036769	-7.368903	0.000000	-10.000000	-0.750000	34.666668	295.333344	1023.000000	1023.000000	2046.000000
7.540000	-0.053570	-31.660028	-7.248705	-8.419062	-8.298601	-7.693660	0.000000	-10.000000	-0.766667	34.783337	306.666656	1023.000000	1023.000000	2046.000000
7.560000	-0.051918	-30.683775	-7.357537	-8.479856	-7.840677	-7.005704	0.000000	-10.000000	-0.791667	35.133335	318.333344	1023.000000	1023.000000	2046.000000
7.580000	-0.050421	-29.798986	-7.435318	-8.218636	-7.389640	-6.755394	0.000000	-10.000000	-0.816667	35.516666	330.000000	1023.000000	1023.000000	2046.000000
7.600000	-0.049088	-29.011089	-6.970745	-7.625805	-7.521738	-6.892802	0.000000	-10.000000	-0.825000	35.733334	342.000000	1023.000000	1023.000000	2046.000000
7.620000	-0.047758	-28.224770	-6.812812	-7.757014	-7.346822	-6.308123	0.000000	-10.000000	-0.833333	35.933334	354.000000	1023.000000	1023.000000	2046.000000
7.640000	-0.045804	-27.070288	-7.065946	-7.758037	-6.434357	-5.811948	0.000000	-10.000000	-0.800000	36.016666	366.000000	1023.000000	1023.000000	2046.000000
7.660000	-0.044219	-26.133226	-6.648237	-7.433795	-6.359505	-5.691689	0.000000	-10.000000	-0.816667	36.099998	378.000000	1023.000000	1023.000000	2046.000000
7.680000	-0.042265	-24.978388	-5.982415	-7.132587	-6.396036	-5.467349	0.000000	-10.000000	-0.816667	35.983334	390.000000	1023.000000	1023.000000	2046.000000
7.700000	-0.039918	-23.591572	-6.114535	-7.169677	-5.548768	-4.758593	0.000000	-10.000000	-0.850000	36.100002	402.000000	1023.000000	1023.000000	2046.000000
7.720000	-0.037270	-22.026829	-5.791417	-6.782803	-5.094121	-4.358488	0.000000	-10.000000	-0.816667	36.100002	414.000000	1023.000000	1023.000000	2046.000000
7.740000	-0.034914	-20.634443	-5.035984	-6.162374	-5.063609	-4.372476	0.000000	-10.000000	-0.775000	36.000000	426.000000	1023.000000	1023.000000	2046.000000
7.760000	-0.032579	-19.254208	-4.888309	-6.335679	-4.426297	-3.603922	0.000000	-10.000000	-0.741667	35.450001	438.000000	1023.000000	1023.000000	2046.000000
7.780000	-0.030542	-18.050432	-4.849108	-6.214673	-3.710385	-3.276266	0.000000	-10.000000	-0.741667	35.033333	450.000000	1023.000000	1023.000000	2046.000000
7.800000	-0.029239	-17.280144	-4.261107	-5.886089	-3.780323	-3.352624	0.000000	-10.000000	-0.733333	34.533333	461.666656	1023.000000	1023.000000	2046.000000
7.820000	-0.028033	-16.567480	-3.900675	-6.083492	-3.635481	-2.947831	0.000000	-10.000000	-0.733333	34.433334	473.333344	1023.000000	1023.000000	2046.000000
7.840000	-0.027038	-15.979631	-4.217216	-6.227646	-2.874916	-2.659854	0.000000	-10.000000	-0.725000	34.200001	484.666656	1023.000000	1023.000000	2046.000000
7.860000	-0.026207	-15.488256	-3.941450	-6.113330	-2.890133	-2.543342	0.000000	-10.000000	-0.741667	34.433334	496.166656	1023.000000	1023.000000	2046.000000
7.880000	-0.025145	-14.860539	-3.418712	-5.845461	-2.941812	-2.654554	0.000000	-10.000000	-0.733333	34.500000	507.500000	1023.000000	1023.000000	2046.000000
7.900000	-0.024128	-14.259768	-3.374798	-6.148064	-2.616466	-2.120440	0.000000	-10.000000	-0.725000	34.350002	519.166687	1023.000000	1023.000000	2046.000000
7.920000	-0.022602	-13.357489	-3.517842	-6.094607	-1.920796	-1.824243	0.000000	-10.000000	-0.691667	33.800003	530.666687	1023.000000	1023.000000	2046.000000
7.940000	-0.021339	-12.611572	-3.081722	-5.790320	-1.995933	-1.743597	0.000000	-10.000000	-0.683333	33.350002	542.000000	1023.000000	1023.000000	2046.000000
7.960000	-0.019725	-11.657188	-2.564541	-5.477424	-1.951908	-1.663315	0.000000	-10.000000	-0.666667	33.250000	553.000000	1023.000000	1023.000000	2046.000000
7.980000	-0.018050	-10.667645	-2.653601	-5.592684	-1.353775	-1.067584	0.000000	-10.000000	-0.650000	33.200001	564.166687	1023.000000	1023.000000	2046.000000
8.000000	-0.015838	-9.360321	-2.576735	-5.304417	-0.792041	-0.687128	0.000000	-10.000000	-0.608333	33.066666	575.333313	1023.000000	1023.000000	2046.000000
8.020000	-0.014220	-8.403904	-2.148316	-4.886754	-0.814693	-0.554142	0.000000	-10.000000	-0.591667	32.533333	586.500000	1023.000000	1023.000000	2046.000000
8.040000	-0.012430	-7.345858	-1.680179	-4.600718	-0.728031	-0.336930	0.000000	-10.000000	-0.608333	32.283333	597.500000	1023.000000	1023.000000	2046.000000
8.060000	-0.010765	-6.361988	-1.760260	-4.601232	-0.189285	0.188788	0.000000	-10.000000	-0.625000	32.000000	608.333313	1023.000000	1023.000000	2046.000000
8.080000	-0.008424	-4.978438	-1.607541	-4.299953	0.335282	0.593773	0.000000	-10.000000	-0.625000	32.183334	619.000000	1023.000000	1023.000000	2046.000000
8.100000	-0.006531	-3.860079	-1.100542	-3.793522	0.321249	0.712737	0.000000	-10.000000	-0.633333	32.200001	629.666687	1023.000000	1023.000000	2046.000000
8.120000	-0.004341	-2.565802	-0.575470	-3.456033	0.511458	0.954242	0.000000	-10.000000	-0.650000	32.650002	640.333313	1023.000000	1023.000000	2046.000000
8.140000	-0.002424	-1.432666	-0.676532	-3.422218	1.142327	1.523757	0.000000	-10.000000	-0.650000	32.916668	651.166687	1023.000000	1023.000000	2046.000000
8.160000	-0.000102	-0.060489	-0.586186	-3.165749	1.670472	2.020974	0.000000	-10.000000	-0.625000	32.866669	662.000000	1023.000000	1023.000000	2046.000000
8.180000	0.001801	1.064140	0.003467	-2.648824	1.618149	2.091348	0.000000	-10.000000	-0.583333	32.483334	673.000000	1023.000000	1023.000000	2046.000000
8.200000	0.003681	2.175535	0.296997	-2.575910	1.871759	2.582690	0.000000	-10.000000	-0.583333	32.133335	684.000000	1023.000000	1023.000000	2046.000000
8.220000	0.005085	3.004946	0.013480	-2.371515	2.540143	2.822839	0.000000	-10.000000	-0.566667	31.799999	694.833313	1023.000000	1023.000000	2046.000000
8.240000	0.006399	3.781543	0.327769	-2.030044	2.341646	3.142173	0.000000	-10.000000	-0.575000	31.200001	705.666687	1023.000000	1023.000000	2046.000000
8.260000	0.007384	4.363647	0.593997	-1.438037	2.235324	2.972363	0.000000	-10.000000	-0.575000	30.900000	716.166687	1023.000000	1023.000000	2046.000000
8.280000	0.007744	4.576681	0.405080	-1.587238	2.485018	3.273822	0.000000	-10.000000	-0.575000	30.866667	726.500000	1023.000000	1023.000000	2046.000000
8.300000	0.008953	5.291435	0.234378	-1.496615	3.054874	3.498798	0.000000	-10.000000	-0.583333	31.100000	736.666687	1023.000000	1023.000000	2046.000000
8.320000	0.009011	5.325784	0.502101	-1.272167	2.812736	3.283115	0.000000	-10.000000	-0.575000	31.150000	747.000000	1023.000000	1023.000000	2046.000000
8.340000	0.008322	4.918252	0.677672	-1.113560	2.492147	2.861992	0.000000	-10.000000	-0.575000	31.166666	757.333313	1023.000000	1023.000000	2046.000000
8.360000	0.007171	4.237907	0.059846	-1.336025	2.701792	2.812295	0.000000	-10.000000	-0.558333	30.933334	767.833313	1023.000000	1023.000000	2046.000000
8.380000	0.006857	4.052269	-0.027414	-1.319237	2.619263	2.779657	0.000000	-10.000000	-0.550000	30.450001	778.166687	1023.000000	1023.000000	2046.000000
8.400000	0.006747	3.987543	0.228239	-0.958985	2.370737	2.347552	0.000000	-10.000000	-0.566667	30.250000	788.500000	1023.000000	1023.000000	2046.000000
8.420000	0.007374	4.357985	0.489528	-0.887831	2.295592	2.460696	0.000000	-10.000000	-0.583333	30.250000	798.500000	1023.000000	1023.000000	2046.000000
8.440000	0.008501	5.024303	0.290448	-0.714059	2.742573	2.705341	0.000000	-10.000000	-0.608333	30.783333	808.500000	1023.000000	1023.000000	2046.000000
8.460000	0.010255	6.060696	0.358981	-0.302329	3.022072	2.981972	0.000000	-10.000000	-0.608333	31.316668	818.666687	1023.000000	1023.000000	2046.000000
8.480000	0.011227	6.634914	0.609345	0.329232	2.946131	2.750207	0.000000	-10.000000	-0.608333	31.750000	829.000000	1023.000000	1023.000000	2046.000000
8.500000	0.012308	7.273980	0.939849	0.576386	2.864948	2.892797	0.000000	-10.000000	-0.583333	31.566668	839.666687	1023.000000	1023.000000	2046.000000
8.520000	0.013812	8.162723	0.827880	0.702542	3.353505	3.278795	0.000000	-10.000000	-0.558333	31.116667	850.166687	1023.000000	1023.000000	2046.000000
8.540000	0.015751	9.308616	0.868041	0.993010	3.809796	3.637769	0.000000	-10.000000	-0.533333	30.833334	860.833313	1023.000000	1023.000000	2046.000000
8.560000	0.017067	10.086720	1.152720	1.346895	3.835704	3.751400	0.000000	-10.000000	-0.500000	30.350000	871.166687	1023.000000	1023.000000	2046.000000
8.580000	0.018448	10.902735	1.622295	1.659935	3.880915	3.739589	0.000000	-10.000000	-0.466667	29.683332	881.500000	1023.000000	1023.000000	2046.000000
8.600000	0.019984	11.810518	1.836225	1.649689	4.080997	4.243608	0.000000	-10.000000	-0.441667	28.733334	891.500000	1023.000000	1023.000000	2046.000000
8.620000	0.021888	12.935731	1.811478	1.835669	4.653584	4.634999	0.000000	-10.000000	-0.441667	28.333334	901.166687	1023.000000	1023.000000	2046.000000
8.640000	0.024678	14.584430	2.000183	2.169279	5.259897	5.155071	0.000000	-10.000000	-0.441667	27.900002	910.666687	1023.000000	1023.000000	2046.000000
8.660000	0.027507	16.256607	2.476745	2.671631	5.547813	5.560419	0.000000	-10.000000	-0.433333	27.716667	920.000000	1023.000000	1023.000000	2046.000000
8.680000	0.029794	17.608362	2.939006	3.231125	5.785848	5.652382	0.000000	-10.000000	-0.408333	27.150000	929.333313	1023.000000	1023.000000	2046.000000
8.700000	0.031701	18.735361	3.438833	3.546386	5.970756	5.779387	0.000000	-10.000000	-0.383333	26.750000	938.500000	1023.000000	1023.000000	2046.000000
8.720000	0.033080	19.550268	3.682065	3.373672	6.198563	6.295969	0.000000	-10.000000	-0.375000	26.116667	947.500000	1023.000000	1023.000000	2046.000000
8.740000	0.034338	20.294012	3.484333	3.311091	6.952209	6.546380	0.000000	-10.000000	-0.383333	25.900000	956.333313	1023.000000	1023.000000	2046.000000
8.760000	0.035423	20.934925	3.675955	3.229214	7.154940	6.874817	0.000000	-10.000000	-0.383333	25.600000	965.000000	1023.000000	1023.000000	2046.000000
8.780000	0.035701	21.099154	3.938748	3.470525	7.075414	6.614468	0.000000	-10.000000	-0.341667	25.400000	973.500000	1023.000000	1023.000000	2046.000000
8.800000	0.036161	21.371365	4.369326	3.531475	6.940400	6.530165	0.000000	-10.000000	-0.316667	24.816668	982.000000	1023.000000	1023.000000	2046.000000
8.820000	0.036835	21.769299	4.459791	3.181605	7.095909	7.031992	0.000000	-10.000000	-0.291667	24.233334	990.500000	1023.000000	1023.000000	2046.000000
8.840000	0.038188	22.568880	4.260798	3.211314	7.802145	7.294623	0.000000	-10.000000	-0.291667	23.700001	998.833313	1023.000000	1023.000000	2046.000000
8.860000	0.039322	23.239233	4.504428	3.361623	7.866315	7.506867	0.000000	-10.000000	-0.266667	23.416666	1006.833313	1023.000000	1023.000000	2046.000000
8.880000	0.040256	23.791471	4.973418	3.736960	7.771345	7.309749	0.000000	-10.000000	-0.258333	22.966667	1014.500000	1023.000000	1023.000000	2046.000000
8.900000	0.041486	24.518026	5.289896	3.704846	7.805583	7.717702	0.000000	-10.000000	-0.233333	22.600000	1022.166687	1023.000000	1023.000000	2046.000000
8.920000	0.043302	25.591499	5.088584	3.776135	8.545234	8.181547	0.000000	-10.000000	-0.216667	22.100000	1029.833374	1023.000000	1023.000000	2046.000000
8.940000	0.045215	26.722216	5.283556	4.016618	8.881300	8.540741	0.000000	-10.000000	-0.175000	21.583334	1037.500000	1023.000000	1023.000000	2046.000000
8.960000	0.046573	27.524446	5.820321	4.530948	8.829530	8.343648	0.000000	-10.000000	-0.175000	20.683334	1044.833374	1023.000000	1023.000000	2046.000000
8.980000	0.048250	28.515499	6.297884	4.716702	8.866072	8.634840	0.000000	-10.000000	-0.158333	19.883333	1051.833374	1023.000000	1023.000000	2046.000000
9.000000	0.050118	29.619806	6.215862	4.706306	9.493495	9.204144	0.000000	-10.000000	-0.166667	19.183334	1058.500000	1023.000000	1023.000000	2046.000000
9.020000	0.052657	31.120348	6.307674	4.898739	10.149311	9.764624	0.000000	-10.000000	-0.141667	18.566668	1065.000000	1023.000000	1023.000000	2046.000000
9.040000	0.053673	31.720545	6.720202	5.332268	10.009012	9.659063	0.000000	-10.000000	-0.125000	17.666666	1071.333374	1023.000000	1023.000000	2046.000000
9.060000	0.054046	31.941137	7.088291	5.574719	9.757023	9.521104	0.000000	-10.000000	-0.091667	16.483334	1077.500000	1023.000000	1023.000000	2046.000000
9.080000	0.054434	32.170464	6.990375	5.434873	9.785153	9.960063	0.000000	-10.000000	-0.058333	15.116667	1083.166626	1023.000000	1023.000000	2046.000000
9.100000	0.055540	32.824089	6.615674	5.649295	10.355100	10.204021	0.000000	-10.000000	-0.025000	13.750000	1088.333374	1023.000000	1023.000000	2046.000000
9.120000	0.055773	32.961903	6.643284	5.785134	10.333797	10.199687	0.000000	-10.000000	-0.008333	12.916667	1091.500000	1023.000000	1023.000000	2046.000000
9.140000	0.055046	32.532013	6.887962	5.998812	9.959747	9.685491	0.000000	-10.000000	0.000000	11.566667	1095.833374	1023.000000	1023.000000	2046.000000
9.160000	0.054285	32.082577	7.105101	5.893900	9.548039	9.535537	0.000000	-10.000000	0.000000	10.583334	1098.666626	1023.000000	1023.000000	2046.000000
9.180000	0.053072	31.365622	6.646577	5.519959	9.577698	9.621388	0.000000	-10.000000	0.000000	8.916667	1102.666626	1023.000000	1023.000000	2046.000000
9.200000	0.051715	30.563334	6.066808	5.361481	9.694973	9.440072	0.000000	-10.000000	0.025000	6.966667	1105.333374	1023.000000	1023.000000	2046.000000
9.220000	0.049284	29.126890	5.832422	5.426060	9.113882	8.754525	0.000000	-10.000000	0.050000	4.366667	1108.666626	1023.000000	1023.000000	2046.000000
9.240000	0.047734	28.210911	5.985129	5.612788	8.526166	8.086828	0.000000	-10.000000	0.075000	2.033333	1111.000000	1023.000000	1023.000000	2046.000000
9.260000	0.046986	27.768484	6.128102	5.523379	8.069340	8.047664	0.000000	-10.000000	0.075000	0.966667	1111.833374	1023.000000	1023.000000	2046.000000
9.280000	0.046958	27.752260	5.719362	5.463995	8.342940	8.225963	0.000000	-10.000000	0.083333	-0.400000	1112.000000	1023.000000	1023.000000	2046.000000
9.300000	0.047280	27.942299	5.403210	5.694849	8.612059	8.232180	0.000000	-10.000000	0.091667	-1.350000	1112.000000	1023.000000	1023.000000	2046.000000
9.320000	0.046449	27.451220	5.418031	6.038889	8.163677	7.830622	0.000000	-10.000000	0.100000	-2.966667	1112.000000	1023.000000	1023.000000	2046.000000
9.340000	0.045738	27.031130	5.608814	6.390288	7.683278	7.348750	0.000000	-10.000000	0.091667	-4.316667	1112.000000	1023.000000	1023.000000	2046.000000
9.360000	0.045323	26.785883	5.845915	6.371436	7.209684	7.358848	0.000000	-10.000000	0.100000	-6.300000	1112.000000	1023.000000	1023.000000	2046.000000
9.380000	0.045393	26.827286	5.439291	6.174013	7.555384	7.658597	0.000000	-10.000000	0.108333	-7.616667	1112.000000	1023.000000	1023.000000	2046.000000
9.400000	0.045751	27.038818	5.106091	6.137760	7.969240	7.825728	0.000000	-10.000000	0.133333	-8.733334	1112.000000	1023.000000	1023.000000	2046.000000
9.420000	0.045093	26.649700	5.253510	6.295956	7.560859	7.539374	0.000000	-10.000000	0.141667	-10.000000	1112.000000	1023.000000	1023.000000	2046.000000
9.440000	0.044758	26.451937	5.677507	6.492833	7.070019	7.211579	0.000000	-10.000000	0.150000	-11.266666	1112.000000	1023.000000	1023.000000	2046.000000
9.460000	0.044900	26.535995	5.703112	6.206155	7.010025	7.616703	0.000000	-10.000000	0.150000	-12.283334	1104.166626	1023.000000	1023.000000	2046.000000
9.480000	0.046078	27.232300	5.381535	6.216172	7.702559	7.932034	0.000000	-10.000000	0.166667	-12.650001	1094.833374	1023.000000	1023.000000	2046.000000
9.500000	0.047339	27.977264	5.395048	6.454885	8.015285	8.112046	0.000000	-10.000000	0.200000	-13.233334	1084.166626	1023.000000	1023.000000	2046.000000
9.520000	0.047337	27.976414	5.708938	6.887504	7.657094	7.722878	0.000000	-10.000000	0.233333	-13.583334	1081.333374	1023.000000	1023.000000	2046.000000
9.540000	0.047475	28.057684	6.240104	7.082389	7.205482	7.529708	0.000000	-10.000000	0.250000	-14.166667	1078.333374	1023.000000	1023.000000	2046.000000
9.560000	0.047639	28.154383	6.175241	6.676419	7.325657	7.977066	0.000000	-10.000000	0.250000	-14.766667	1073.333374	1023.000000	1023.000000	2046.000000
9.580000	0.047741	28.214769	5.678956	6.343321	8.046874	8.145618	0.000000	-10.000000	0.250000	-15.433333	1066.500000	1023.000000	1023.000000	2046.000000
9.600000	0.046305	27.365992	5.592097	6.089595	7.806863	7.877436	0.000000	-10.000000	0.250000	-15.733334	1061.333374	1023.000000	1023.000000	2046.000000
9.620000	0.044288	26.174318	5.803118	6.078835	7.119997	7.172367	0.000000	-10.000000	0.266667	-16.233334	1057.833374	1023.000000	1023.000000	2046.000000
9.640000	0.042848	25.322998	5.969933	5.698526	6.594080	7.060459	0.000000	-10.000000	0.316667	-17.633333	1052.166626	1023.000000	1023.000000	2046.000000
9.660000	0.041939	24.785976	5.589271	5.167606	6.802005	7.227094	0.000000	-10.000000	0.383333	-19.550001	1044.333374	1023.000000	1023.000000	2046.000000
9.680000	0.041429	24.484404	5.150987	4.867427	7.215226	7.250765	0.000000	-10.000000	0.433333	-21.033335	1038.166626	1023.000000	1023.000000	2046.000000
9.700000	0.039851	23.552118	5.153454	4.775326	6.725151	6.898188	0.000000	-10.000000	0.466667	-22.066668	1033.666626	1023.000000	1023.000000	2046.000000
9.720000	0.038362	22.671974	5.420714	4.936772	6.095220	6.219268	0.000000	-10.000000	0.500000	-23.016666	1028.666626	1023.000000	1023.000000	2046.000000
9.740000	0.037736	22.301912	5.540776	4.553102	5.792099	6.415937	0.000000	-10.000000	0.541667	-24.516666	1018.166687	1023.000000	1023.000000	2046.000000
9.760000	0.038120	22.528645	5.066664	4.327794	6.472788	6.661398	0.000000	-10.000000	0.566667	-25.500000	1010.000000	1023.000000	1023.000000	2046.000000
9.780000	0.037859	22.374607	5.066582	4.347085	6.352112	6.608829	0.000000	-10.000000	0.583333	-26.383335	1001.500000	1023.000000	1023.000000	2046.000000
9.800000	0.036930	21.825903	5.279752	4.658400	5.816221	6.071532	0.000000	-10.000000	0.600000	-26.866667	995.500000	1023.000000	1023.000000	2046.000000
9.820000	0.036451	21.542540	5.644254	4.640786	5.273342	5.984158	0.000000	-10.000000	0.666667	-28.133333	983.166687	1023.000000	1023.000000	2046.000000
9.840000	0.035697	21.097124	5.348817	4.331873	5.260766	6.155668	0.000000	-10.000000	0.750000	-29.516666	970.500000	1023.000000	1023.000000	2046.000000
9.860000	0.034622	20.461578	4.629502	4.091264	5.622070	6.118742	0.000000	-10.000000	0.825000	-30.750000	960.833313	1023.000000	1023.000000	2046.000000
9.880000	0.032859	19.419781	4.372035	4.131585	5.086503	5.829657	0.000000	-10.000000	0.866667	-31.550001	954.166687	1023.000000	1023.000000	2046.000000
9.900000	0.030083	17.778831	4.239861	4.216440	4.278533	5.043997	0.000000	-10.000000	0.891667	-32.250000	947.166687	1023.000000	1023.000000	2046.000000
9.920000	0.027545	16.279346	4.295477	3.864750	3.511411	4.607709	0.000000	-10.000000	0.908333	-32.983334	936.500000	1023.000000	1023.000000	2046.000000
9.940000	0.025820	15.259447	4.007990	3.270393	3.357100	4.623964	0.000000	-10.000000	0.941667	-33.683334	921.666687	1023.000000	1023.000000	2046.000000
9.960000	0.024355	14.394008	3.443491	2.941388	3.573402	4.435727	0.000000	-10.000000	0.966667	-34.100002	906.666687	1023.000000	1023.000000	2046.000000
9.980000	0.021112	12.477274	3.104619	2.750911	2.818552	3.803191	0.000000	-10.000000	1.000000	-34.483334	895.333313	1023.000000	1023.000000	2046.000000
10.000000	0.017431	10.301977	2.960262	2.916077	1.793718	2.631919	0.000000	-10.000000	1.000000	-34.683334	887.666687	1023.000000	1023.000000	2046.000000
10.020000	0.014679	8.675097	2.797466	2.521183	1.008805	2.347643	0.000000	-10.000000	1.008333	-35.049999	879.833313	1023.000000	1023.000000	2046.000000
10.040000	0.012946	7.651206	2.191089	2.177559	1.062524	2.220033	0.000000	-10.000000	1.041667	-35.616669	868.333313	1023.000000	1023.000000	2046.000000
10.060000	0.011296	6.675695	1.712239	2.131893	0.921243	1.910321	0.000000	-10.000000	1.075000	-36.116669	856.333313	1023.000000	1023.000000	2046.000000
10.080000	0.008765	5.180306	1.535766	2.400451	0.089762	1.154328	0.000000	-10.000000	1.100000	-36.483334	844.333313	1023.000000	1023.000000	2046.000000
10.100000	0.006947	4.105554	1.532842	2.738230	-0.635314	0.469795	0.000000	-10.000000	1.100000	-36.683334	832.000000	1023.000000	1023.000000	2046.000000
10.120000	0.005952	3.517585	1.275995	2.532731	-0.886379	0.595238	0.000000	-10.000000	1.091667	-36.666668	820.000000	1023.000000	1023.000000	2046.000000
10.140000	0.005367	3.171624	0.679581	2.358125	-0.535406	0.669324	0.000000	-10.000000	1.091667	-36.600002	808.000000	1023.000000	1023.000000	2046.000000
10.160000	0.003909	2.310503	0.572532	2.285705	-1.014821	0.467087	0.000000	-10.000000	1.100000	-36.516666	795.666687	1023.000000	1023.000000	2046.000000
10.180000	0.001843	1.088998	0.477182	2.518249	-1.606509	-0.299925	0.000000	-10.000000	1.108333	-36.799999	783.333313	1023.000000	1023.000000	2046.000000
10.200000	0.000732	0.432779	0.612158	2.458648	-2.083698	-0.554329	0.000000	-10.000000	1.116667	-36.850002	771.000000	1023.000000	1023.000000	2046.000000
10.220000	0.000498	0.294330	0.577203	2.025085	-2.084265	-0.223694	0.000000	-10.000000	1.108333	-36.716667	758.833313	1023.000000	1023.000000	2046.000000
10.240000	0.000496	0.292896	0.192398	1.744493	-1.620385	-0.023610	0.000000	-10.000000	1.116667	-36.516666	746.500000	1023.000000	1023.000000	2046.000000
10.260000	-0.000359	-0.212046	0.163571	1.681276	-1.935276	-0.121617	0.000000	-10.000000	1.116667	-36.416668	734.166687	1023.000000	1023.000000	2046.000000
10.280000	-0.001095	-0.647259	0.318183	2.032259	-2.405084	-0.592617	0.000000	-10.000000	1.125000	-36.300003	722.000000	1023.000000	1023.000000	2046.000000
10.300000	-0.001214	-0.717675	0.536771	2.275745	-2.717631	-0.812560	0.000000	-10.000000	1.116667	-36.166668	710.000000	1023.000000	1023.000000	2046.000000
10.320000	-0.001043	-0.616187	0.563336	2.068890	-2.778844	-0.469568	0.000000	-10.000000	1.100000	-35.983334	698.000000	1023.000000	1023.000000	2046.000000
10.340000	-0.001081	-0.639122	0.183633	1.899231	-2.387748	-0.334239	0.000000	-10.000000	1.083333	-35.883335	686.000000	1023.000000	1023.000000	2046.000000
10.360000	-0.002003	-1.183858	-0.143367	1.563358	-2.298138	-0.305711	0.000000	-10.000000	1.050000	-35.549999	674.000000	1023.000000	1023.000000	2046.000000
10.380000	-0.004559	-2.694418	-0.307829	1.168524	-2.848596	-0.706516	0.000000	-10.000000	1.016667	-35.133335	662.000000	1023.000000	1023.000000	2046.000000
10.400000	-0.007053	-4.168096	-0.335466	1.118378	-3.375033	-1.575975	0.000000	-10.000000	0.991667	-34.816669	650.333313	1023.000000	1023.000000	2046.000000
10.420000	-0.008453	-4.995480	-0.189489	0.679799	-3.871285	-1.614504	0.000000	-10.000000	0.983333	-34.283337	638.666687	1023.000000	1023.000000	2046.000000
10.440000	-0.009376	-5.541086	-0.639323	0.094553	-3.597617	-1.398699	0.000000	-10.000000	0.991667	-34.150002	627.333313	1023.000000	1023.000000	2046.000000
10.460000	-0.011044	-6.526828	-1.004198	-0.338518	-3.711525	-1.472587	0.000000	-10.000000	0.983333	-34.166668	616.000000	1023.000000	1023.000000	2046.000000
10.480000	-0.013426	-7.934696	-1.179138	-0.390919	-4.241410	-2.123230	0.000000	-10.000000	0.991667	-34.616669	604.666687	1023.000000	1023.000000	2046.000000
10.500000	-0.014796	-8.744284	-1.150489	-0.302931	-4.616132	-2.674732	0.000000	-10.000000	1.000000	-34.916668	593.000000	1023.000000	1023.000000	2046.000000
10.520000	-0.015842	-9.362436	-1.058853	-0.600809	-5.010714	-2.692062	0.000000	-10.000000	1.008333	-35.116669	581.333313	1023.000000	1023.000000	2046.000000
10.540000	-0.016390	-9.686505	-1.347409	-0.972813	-4.849522	-2.516762	0.000000	-10.000000	1.008333	-35.116669	569.666687	1023.000000	1023.000000	2046.000000
10.560000	-0.017269	-10.205890	-1.727697	-1.285809	-4.663520	-2.528864	0.000000	-10.000000	0.991667	-35.033333	558.000000	1023.000000	1023.000000	2046.000000
10.580000	-0.018511	-10.939769	-1.861155	-1.546900	-4.884906	-2.646808	0.000000	-10.000000	0.991667	-34.816669	546.166687	1023.000000	1023.000000	2046.000000
10.600000	-0.019788	-11.694599	-1.859350	-1.502523	-5.223113	-3.109613	0.000000	-10.000000	0.975000	-34.516670	534.500000	1023.000000	1023.000000	2046.000000
10.620000	-0.020085	-11.870028	-1.686323	-1.260283	-5.407724	-3.515699	0.000000	-10.000000	0.966667	-34.350002	523.000000	1023.000000	1023.000000	2046.000000
10.640000	-0.019971	-11.803018	-1.403608	-1.374686	-5.631982	-3.392740	0.000000	-10.000000	0.958333	-34.250000	511.500000	1023.000000	1023.000000	2046.000000
10.660000	-0.020170	-11.920418	-1.386785	-1.726894	-5.716530	-3.090208	0.000000	-10.000000	0.958333	-34.033333	500.166656	1023.000000	1023.000000	2046.000000
10.680000	-0.020506	-12.119324	-1.828962	-2.057091	-5.284270	-2.949001	0.000000	-10.000000	0.958333	-33.616669	488.833344	1023.000000	1023.000000	2046.000000
10.700000	-0.021549	-12.735284	-2.100091	-2.152047	-5.385783	-3.097364	0.000000	-10.000000	0.958333	-33.300003	477.666656	1023.000000	1023.000000	2046.000000
10.720000	-0.023343	-13.795885	-2.431939	-2.254052	-5.812690	-3.297204	0.000000	-10.000000	0.958333	-33.383335	466.500000	1023.000000	1023.000000	2046.000000
10.740000	-0.026774	-15.823145	-2.910208	-2.343275	-6.402890	-4.166771	0.000000	-10.000000	0.958333	-33.616669	455.333344	1023.000000	1023.000000	2046.000000
10.760000	-0.029415	-17.384518	-3.106028	-2.537689	-6.892501	-4.848299	0.000000	-10.000000	0.950000	-33.799999	444.166656	1023.000000	1023.000000	2046.000000
10.780000	-0.031140	-18.403585	-3.092841	-2.998576	-7.379765	-4.932403	0.000000	-10.000000	0.916667	-33.466667	432.833344	1023.000000	1023.000000	2046.000000
10.800000	-0.032594	-19.262901	-3.586292	-3.546882	-7.267962	-4.861766	0.000000	-10.000000	0.883333	-32.816666	421.666656	1023.000000	1023.000000	2046.000000
10.820000	-0.034904	-20.628368	-4.174976	-3.928275	-7.353112	-5.172004	0.000000	-10.000000	0.833333	-31.850000	410.666656	1023.000000	1023.000000	2046.000000
10.840000	-0.037773	-22.324051	-4.593311	-4.154472	-7.873653	-5.702613	0.000000	-10.000000	0.816667	-30.850000	400.000000	1023.000000	1023.000000	2046.000000
10.860000	-0.040591	-23.989422	-4.790993	-3.954564	-8.543342	-6.700523	0.000000	-10.000000	0.766667	-29.950001	389.666656	1023.000000	1023.000000	2046.000000
10.880000	-0.042143	-24.906708	-4.683353	-4.015071	-9.195488	-7.012795	0.000000	-10.000000	0.741667	-29.416666	379.666656	1023.000000	1023.000000	2046.000000
10.900000	-0.043011	-25.419418	-5.181159	-4.323596	-9.056347	-6.858316	0.000000	-10.000000	0.725000	-29.416666	370.000000	1023.000000	1023.000000	2046.000000
10.920000	-0.044270	-26.163820	-5.767782	-4.448626	-8.965479	-6.981934	0.000000	-10.000000	0.741667	-29.650000	360.333344	1023.000000	1023.000000	2046.000000
10.940000	-0.046053	-27.217030	-6.098863	-4.443723	-9.368009	-7.306436	0.000000	-10.000000	0.741667	-29.700001	350.500000	1023.000000	1023.000000	2046.000000
10.960000	-0.047341	-27.978521	-6.091870	-4.015421	-9.831273	-8.039958	0.000000	-10.000000	0.733333	-29.616667	340.500000	1023.000000	1023.000000	2046.000000
10.980000	-0.047836	-28.271261	-5.932756	-4.074823	-10.226783	-8.036899	0.000000	-10.000000	0.725000	-29.383333	330.500000	1023.000000	1023.000000	2046.000000
11.000000	-0.048178	-28.473223	-6.125277	-4.426871	-10.163784	-7.757290	0.000000	-10.000000	0.716667	-29.300001	320.500000	1023.000000	1023.000000	2046.000000
11.020000	-0.048845	-28.867256	-6.674759	-4.709190	-9.770258	-7.713049	0.000000	-10.000000	0.708333	-28.916668	310.833344	1023.000000	1023.000000	2046.000000
11.040000	-0.050291	-29.721756	-6.683749	-4.956593	-10.136980	-7.944434	0.000000	-10.000000	0.691667	-28.666668	301.166656	1023.000000	1023.000000	2046.000000
11.060000	-0.050911	-30.088511	-6.434115	-4.803102	-10.448407	-8.402886	0.000000	-10.000000	0.691667	-28.283333	291.833344	1023.000000	1023.000000	2046.000000
11.080000	-0.050565	-29.884172	-5.986804	-4.808831	-10.712749	-8.375788	0.000000	-10.000000	0.683333	-28.083334	282.166656	1023.000000	1023.000000	2046.000000
11.100000	-0.049730	-29.390285	-5.869566	-5.116475	-10.552502	-7.851743	0.000000	-10.000000	0.675000	-27.533333	272.833344	1023.000000	1023.000000	2046.000000
11.120000	-0.049535	-29.275208	-6.289548	-5.297320	-10.023990	-7.664351	0.000000	-10.000000	0.641667	-26.816668	263.500000	1023.000000	1023.000000	2046.000000
11.140000	-0.050213	-29.676125	-6.299405	-5.335874	-10.239637	-7.801208	0.000000	-10.000000	0.608333	-26.200001	254.666672	1023.000000	1023.000000	2046.000000
11.160000	-0.050708	-29.968161	-6.220204	-5.083188	-10.442038	-8.222732	0.000000	-10.000000	0.575000	-25.716667	245.833328	1023.000000	1023.000000	2046.000000
11.180000	-0.051125	-30.214924	-5.977498	-5.065687	-10.713523	-8.458215	0.000000	-10.000000	0.558333	-25.333334	237.333328	1023.000000	1023.000000	2046.000000
11.200000	-0.051628	-30.512192	-5.954317	-5.663353	-10.830903	-8.063619	0.000000	-10.000000	0.550000	-24.933334	228.833328	1023.000000	1023.000000	2046.000000
11.220000	-0.052949	-31.293032	-6.363512	-6.212316	-10.643808	-8.073396	0.000000	-10.000000	0.541667	-24.466667	220.500000	1023.000000	1023.000000	2046.000000
11.240000	-0.054450	-32.179726	-6.761029	-6.724329	-10.522653	-8.171716	0.000000	-10.000000	0.525000	-23.900000	212.166672	1023.000000	1023.000000	2046.000000
11.260000	-0.056196	-33.211952	-6.902723	-7.038699	-10.817327	-8.453205	0.000000	-10.000000	0.483333	-23.250000	204.333328	1023.000000	1023.000000	2046.000000
11.280000	-0.057839	-34.182995	-6.969462	-7.098247	-11.199765	-8.915520	0.000000	-10.000000	0.450000	-22.600000	196.666672	1023.000000	1023.000000	2046.000000
11.300000	-0.058998	-34.867985	-6.920681	-7.122193	-11.545673	-9.279437	0.000000	-10.000000	0.425000	-22.000000	189.333328	1023.000000	1023.000000	2046.000000
11.320000	-0.059585	-35.214504	-6.768377	-7.438109	-11.847917	-9.160103	0.000000	-10.000000	0.416667	-21.450001	181.833328	1023.000000	1023.000000	2046.000000
11.340000	-0.060171	-35.561237	-6.919079	-7.811008	-11.823543	-9.007607	0.000000	-10.000000	0.408333	-21.033335	174.666672	1023.000000	1023.000000	2046.000000
11.360000	-0.060762	-35.910057	-7.382550	-8.124470	-11.454027	-8.949009	0.000000	-10.000000	0.400000	-20.600000	167.500000	1023.000000	1023.000000	2046.000000
11.380000	-0.061676	-36.450718	-7.614177	-8.387821	-11.471911	-8.976808	0.000000	-10.000000	0.391667	-20.083334	160.666672	1023.000000	1023.000000	2046.000000
11.400000	-0.062632	-37.015442	-7.656700	-8.433228	-11.690104	-9.235411	0.000000	-10.000000	0.383333	-19.583334	154.000000	1023.000000	1023.000000	2046.000000
11.420000	-0.063354	-37.442146	-7.521292	-8.276870	-11.989127	-9.654859	0.000000	-10.000000	0.366667	-18.983334	147.500000	1023.000000	1023.000000	2046.000000
11.440000	-0.063455	-37.502060	-7.287312	-8.482881	-12.201100	-9.530767	0.000000	-10.000000	0.341667	-18.466667	141.000000	1023.000000	1023.000000	2046.000000
11.460000	-0.063597	-37.585667	-7.400229	-8.836900	-12.074988	-9.273551	0.000000	-10.000000	0.333333	-17.900000	134.666672	1023.000000	1023.000000	2046.000000
11.480000	-0.063583	-37.577572	-7.692050	-9.012299	-11.654812	-9.218412	0.000000	-10.000000	0.308333	-17.333334	128.833328	1023.000000	1023.000000	2046.000000
11.500000	-0.063582	-37.576897	-7.706428	-9.097132	-11.578752	-9.194585	0.000000	-10.000000	0.300000	-16.800001	123.166664	1023.000000	1023.000000	2046.000000
11.520000	-0.063604	-37.589745	-7.621125	-9.066524	-11.669478	-9.232619	0.000000	-10.000000	0.275000	-16.183334	117.666664	1023.000000	1023.000000	2046.000000
11.540000	-0.063594	-37.583908	-7.478899	-8.885194	-11.779069	-9.440748	0.000000	-10.000000	0.266667	-15.833334	112.166664	1023.000000	1023.000000	2046.000000
11.560000	-0.063524	-37.542931	-7.320139	-8.818436	-11.878585	-9.525770	0.000000	-10.000000	0.258333	-15.316667	106.833336	1023.000000	1023.000000	2046.000000
11.580000	-0.062958	-37.208054	-7.094537	-9.089137	-11.892899	-9.131479	0.000000	-10.000000	0.250000	-14.983334	101.666664	1023.000000	1023.000000	2046.000000
11.600000	-0.063100	-37.292076	-7.072912	-9.259652	-11.977350	-8.982160	0.000000	-10.000000	0.241667	-14.566667	96.666664	1023.000000	1023.000000	2046.000000
11.620000	-0.063457	-37.503365	-7.459838	-9.163224	-11.900658	-8.979644	0.000000	-10.000000	0.241667	-14.300000	91.833336	1023.000000	1023.000000	2046.000000
11.640000	-0.064988	-38.408001	-8.063581	-9.264736	-11.873289	-9.206393	0.000000	-10.000000	0.233333	-13.916667	87.166664	1023.000000	1023.000000	2046.000000
11.660000	-0.066954	-39.570068	-8.391055	-9.579362	-12.180140	-9.419512	0.000000	-10.000000	0.233333	-13.516666	82.500000	1023.000000	1023.000000	2046.000000
11.680000	-0.068640	-40.566471	-8.518336	-9.705854	-12.509644	-9.832635	0.000000	-10.000000	0.200000	-12.716667	78.000000	1023.000000	1023.000000	2046.000000
11.700000	-0.070156	-41.462490	-8.624985	-9.671033	-12.802050	-10.364424	0.000000	-10.000000	0.158333	-11.500000	73.833336	1023.000000	1023.000000	2046.000000
11.720000	-0.071516	-42.265678	-8.651875	-9.752362	-13.139782	-10.721660	0.000000	-10.000000	0.108333	-9.766666	70.000000	1023.000000	1023.000000	2046.000000
11.740000	-0.073185	-43.252518	-8.815277	-10.159713	-13.482886	-10.794640	0.000000	-10.000000	0.091667	-8.016666	66.666664	1023.000000	1023.000000	2046.000000
11.760000	-0.074771	-44.189716	-9.292227	-10.427839	-13.511624	-10.958027	0.000000	-10.000000	0.091667	-6.600000	63.833332	1023.000000	1023.000000	2046.000000
11.780000	-0.075913	-44.864708	-9.823840	-10.521165	-13.349018	-11.170685	0.000000	-10.000000	0.100000	-6.166667	61.500000	1023.000000	1023.000000	2046.000000
11.800000	-0.076790	-45.383011	-9.984657	-10.488147	-13.576597	-11.333611	0.000000	-10.000000	0.108333	-6.816667	59.500000	1023.000000	1023.000000	2046.000000
11.820000	-0.077618	-45.872372	-10.118764	-10.278558	-13.868661	-11.606388	0.000000	-10.000000	0.116667	-7.933333	57.166668	1023.000000	1023.000000	2046.000000
11.840000	-0.077948	-46.067116	-10.210990	-9.933381	-14.023685	-11.899061	0.000000	-10.000000	0.116667	-8.866667	54.500000	1023.000000	1023.000000	2046.000000
11.860000	-0.078089	-46.150539	-10.116853	-9.812741	-14.260467	-11.960479	0.000000	-10.000000	0.116667	-9.233334	51.500000	1023.000000	1023.000000	2046.000000
11.880000	-0.078160	-46.192726	-10.157151	-9.970056	-14.306874	-11.758645	0.000000	-10.000000	0.108333	-9.366667	48.500000	1023.000000	1023.000000	2046.000000
11.900000	-0.078360	-46.310577	-10.518912	-10.014510	-14.045602	-11.731553	0.000000	-10.000000	0.108333	-9.400001	45.333332	1023.000000	1023.000000	2046.000000
11.920000	-0.078460	-46.369984	-10.704768	-10.070305	-13.934374	-11.660539	0.000000	-10.000000	0.100000	-9.233334	42.166668	1023.000000	1023.000000	2046.000000
11.940000	-0.078692	-46.506996	-10.543208	-10.160668	-14.178189	-11.624931	0.000000	-10.000000	0.108333	-8.900001	39.000000	1023.000000	1023.000000	2046.000000
11.960000	-0.078647	-46.480644	-10.367063	-10.075795	-14.213715	-11.824070	0.000000	-10.000000	0.108333	-8.516667	36.166668	1023.000000	1023.000000	2046.000000
11.980000	-0.078163	-46.194061	-9.982689	-10.032331	-14.305820	-11.873223	0.000000	-10.000000	0.108333	-8.400001	33.333332	1023.000000	1023.000000	2046.000000
12.000000	-0.077454	-45.775314	-9.716826	-10.158768	-14.299764	-11.599958	0.000000	-10.000000	0.100000	-8.200000	30.500000	1023.000000	1023.000000	2046.000000
12.020000	-0.076696	-45.327496	-9.941523	-10.208196	-13.793364	-11.384412	0.000000	-10.000000	0.091667	-7.566667	27.833334	1023.000000	1023.000000	2046.000000
12.040000	-0.076081	-44.963623	-9.884906	-10.308102	-13.697812	-11.072804	0.000000	-10.000000	0.091667	-6.683333	25.166666	1023.000000	1023.000000	2046.000000
12.060000	-0.075661	-44.715630	-9.742218	-10.189162	-13.687709	-11.096543	0.000000	-10.000000	0.083333	-5.933333	22.833334	1023.000000	1023.000000	2046.000000
12.080000	-0.075581	-44.668491	-9.575936	-10.125455	-13.697462	-11.269638	0.000000	-10.000000	0.091667	-5.533333	20.833334	1023.000000	1023.000000	2046.000000
12.100000	-0.075859	-44.832417	-9.368860	-10.347640	-13.831459	-11.284457	0.000000	-10.000000	0.083333	-5.216667	19.166666	1023.000000	1023.000000	2046.000000
12.120000	-0.076429	-45.169247	-9.441490	-10.769558	-13.787979	-11.170219	0.000000	-10.000000	0.075000	-4.700000	17.500000	1023.000000	1023.000000	2046.000000
12.140000	-0.077130	-45.583778	-9.754878	-11.105737	-13.529379	-11.193785	0.000000	-10.000000	0.058333	-3.783334	15.833333	1023.000000	1023.000000	2046.000000
12.160000	-0.077573	-45.845680	-9.878069	-11.394394	-13.440479	-11.132738	0.000000	-10.000000	0.050000	-2.300000	14.666667	1023.000000	1023.000000	2046.000000
12.180000	-0.077853	-46.011070	-9.795497	-11.552437	-13.581207	-11.081930	0.000000	-10.000000	0.050000	-0.616667	14.166667	1023.000000	1023.000000	2046.000000
12.200000	-0.078315	-46.284149	-9.791739	-11.514030	-13.670169	-11.308213	0.000000	-10.000000	0.041667	1.433333	14.000000	1023.000000	1023.000000	2046.000000
12.220000	-0.078483	-46.383320	-9.692137	-11.460140	-13.727317	-11.503725	0.000000	-10.000000	0.025000	3.450000	14.000000	1023.000000	1023.000000	2046.000000
12.240000	-0.078438	-46.356716	-9.401732	-11.595644	-13.886285	-11.473054	0.000000	-10.000000	0.016667	5.250000	14.000000	1023.000000	1023.000000	2046.000000
12.260000	-0.078344	-46.301052	-9.337582	-11.784988	-13.857046	-11.321434	0.000000	-10.000000	0.008333	6.650000	14.000000	1023.000000	1023.000000	2046.000000
12.280000	-0.077963	-46.075920	-9.570415	-11.923790	-13.443736	-11.137978	0.000000	-10.000000	0.008333	7.866667	14.000000	1023.000000	1023.000000	2046.000000
12.300000	-0.077350	-45.713955	-9.718170	-11.983279	-13.087229	-10.925278	0.000000	-10.000000	0.000000	9.100000	14.000000	1023.000000	1023.000000	2046.000000
12.320000	-0.076790	-45.383095	-9.552036	-11.992031	-13.097542	-10.741485	0.000000	-10.000000	-0.008333	10.200000	14.000000	1023.000000	1023.000000	2046.000000
12.340000	-0.076237	-45.056026	-9.377253	-11.787121	-13.049783	-10.841872	0.000000	-10.000000	-0.025000	11.200000	14.000000	1023.000000	1023.000000	2046.000000
12.360000	-0.075609	-44.684776	-9.045027	-11.651328	-13.073614	-10.914806	0.000000	-10.000000	-0.066667	12.433333	15.500000	1023.000000	1023.000000	2046.000000
12.380000	-0.074800	-44.206562	-8.868488	-11.848390	-12.933797	-10.555886	0.000000	-10.000000	-0.108333	14.216667	22.333334	1023.000000	1023.000000	2046.000000
12.400000	-0.073820	-43.627735	-9.053263	-11.916735	-12.390323	-10.267414	0.000000	-10.000000	-0.141667	15.666668	29.166666	1023.000000	1023.000000	2046.000000
12.420000	-0.072631	-42.924999	-8.979926	-11.885157	-12.086888	-9.973029	0.000000	-10.000000	-0.150000	16.550001	34.500000	1023.000000	1023.000000	2046.000000
12.440000	-0.071494	-42.252769	-8.708943	-11.722637	-12.012903	-9.808284	0.000000	-10.000000	-0.150000	16.816668	36.166668	1023.000000	1023.000000	2046.000000
12.460000	-0.070345	-41.574188	-8.459699	-11.361144	-11.844699	-9.908645	0.000000	-10.000000	-0.158333	17.450001	39.833332	1023.000000	1023.000000	2046.000000
12.480000	-0.069035	-40.799419	-8.053918	-11.206759	-11.763098	-9.775646	0.000000	-10.000000	-0.183333	18.550001	45.500000	1023.000000	1023.000000	2046.000000
12.500000	-0.067834	-40.090118	-7.865160	-11.272898	-11.529180	-9.422880	0.000000	-10.000000	-0.216667	19.750000	51.500000	1023.000000	1023.000000	2046.000000
12.520000	-0.066359	-39.218193	-8.017591	-11.370928	-10.879207	-8.950466	0.000000	-10.000000	-0.250000	20.600000	57.833332	1023.000000	1023.000000	2046.000000
12.540000	-0.064633	-38.197987	-7.876139	-11.441212	-10.488410	-8.392226	0.000000	-10.000000	-0.283333	21.233334	64.500000	1023.000000	1023.000000	2046.000000
12.560000	-0.063373	-37.453724	-7.655323	-11.209531	-10.380865	-8.208006	0.000000	-10.000000	-0.291667	22.033333	71.500000	1023.000000	1023.000000	2046.000000
12.580000	-0.062576	-36.982670	-7.546831	-10.576974	-10.448524	-8.410342	0.000000	-10.000000	-0.325000	22.916666	78.666664	1023.000000	1023.000000	2046.000000
12.600000	-0.062675	-37.040836	-7.437572	-10.414016	-10.665756	-8.523494	0.000000	-10.000000	-0.333333	23.766666	86.166664	1023.000000	1023.000000	2046.000000
12.620000	-0.062678	-37.042515	-7.649887	-10.605593	-10.521165	-8.265871	0.000000	-10.000000	-0.391667	24.516666	94.000000	1023.000000	1023.000000	2046.000000
12.640000	-0.062413	-36.885998	-7.942915	-10.775984	-10.106911	-8.060189	0.000000	-10.000000	-0.425000	25.733334	102.000000	1023.000000	1023.000000	2046.000000
12.660000	-0.062199	-36.759602	-8.038357	-10.795517	-9.928783	-7.996946	0.000000	-10.000000	-0.475000	27.183334	110.333336	1023.000000	1023.000000	2046.000000
12.680000	-0.062592	-36.991631	-8.146145	-10.759437	-10.015043	-8.071004	0.000000	-10.000000	-0.500000	28.250000	119.166664	1023.000000	1023.000000	2046.000000
12.700000	-0.063512	-37.535374	-8.216269	-10.543259	-10.239361	-8.536486	0.000000	-10.000000	-0.525000	29.116667	128.500000	1023.000000	1023.000000	2046.000000
12.720000	-0.064034	-37.844109	-8.170394	-10.365640	-10.437631	-8.870446	0.000000	-10.000000	-0.541667	29.450001	138.000000	1023.000000	1023.000000	2046.000000
12.740000	-0.063795	-37.703060	-8.029460	-10.312198	-10.523127	-8.838275	0.000000	-10.000000	-0.558333	29.683332	147.666672	1023.000000	1023.000000	2046.000000
12.760000	-0.062870	-37.156109	-8.138872	-10.279092	-10.233786	-8.504360	0.000000	-10.000000	-0.566667	29.833334	157.500000	1023.000000	1023.000000	2046.000000
12.780000	-0.061509	-36.351585	-8.436176	-10.023501	-9.690166	-8.201743	0.000000	-10.000000	-0.566667	30.166666	167.500000	1023.000000	1023.000000	2046.000000
12.800000	-0.059965	-35.439281	-8.381445	-9.772987	-9.503089	-7.781762	0.000000	-10.000000	-0.575000	30.566668	177.500000	1023.000000	1023.000000	2046.000000
12.820000	-0.058959	-34.844601	-8.240539	-9.194011	-9.498859	-7.911193	0.000000	-10.000000	-0.583333	30.883333	187.833328	1023.000000	1023.000000	2046.000000
12.840000	-0.057777	-34.146111	-7.814256	-8.721854	-9.648916	-7.961086	0.000000	-10.000000	-0.600000	31.083334	198.166672	1023.000000	1023.000000	2046.000000
12.860000	-0.056585	-33.441624	-7.618854	-8.613280	-9.597326	-7.612162	0.000000	-10.000000	-0.616667	31.566668	208.666672	1023.000000	1023.000000	2046.000000
12.880000	-0.055018	-32.515850	-7.868261	-8.641995	-8.946243	-7.059350	0.000000	-10.000000	-0.616667	31.716667	219.000000	1023.000000	1023.000000	2046.000000
12.900000	-0.053359	-31.535292	-7.872581	-8.652612	-8.432267	-6.577833	0.000000	-10.000000	-0.625000	31.983334	229.666672	1023.000000	1023.000000	2046.000000
12.920000	-0.051825	-30.628777	-7.528917	-8.435304	-8.281484	-6.383072	0.000000	-10.000000	-0.616667	31.833334	240.166672	1023.000000	1023.000000	2046.000000
12.940000	-0.050508	-29.850443	-7.081752	-7.946310	-8.283853	-6.538528	0.000000	-10.000000	-0.608333	31.549999	250.833328	1023.000000	1023.000000	2046.000000
12.960000	-0.048432	-28.623314	-6.488254	-7.584641	-8.241567	-6.308853	0.000000	-10.000000	-0.600000	31.516666	261.166656	1023.000000	1023.000000	2046.000000
12.980000	-0.046026	-27.201225	-6.089273	-7.589066	-7.933672	-5.589215	0.000000	-10.000000	-0.600000	31.450001	271.833344	1023.000000	1023.000000	2046.000000
13.000000	-0.043453	-25.680655	-6.120950	-7.528508	-7.037410	-4.993786	0.000000	-10.000000	-0.608333	31.833334	282.333344	1023.000000	1023.000000	2046.000000
13.020000	-0.041000	-24.230787	-5.983182	-7.435002	-6.333149	-4.479454	0.000000	-10.000000	-0.608333	31.433332	293.000000	1023.000000	1023.000000	2046.000000
13.040000	-0.039304	-23.228701	-5.627331	-7.223190	-6.036093	-4.342087	0.000000	-10.000000	-0.600000	31.283333	303.666656	1023.000000	1023.000000	2046.000000
13.060000	-0.038490	-22.747570	-5.116012	-6.869616	-6.115176	-4.646766	0.000000	-10.000000	-0.591667	31.016666	314.166656	1023.000000	1023.000000	2046.000000
13.080000	-0.037609	-22.226904	-4.624687	-6.998791	-6.195913	-4.407514	0.000000	-10.000000	-0.591667	31.100000	324.500000	1023.000000	1023.000000	2046.000000
13.100000	-0.036437	-21.534428	-4.858705	-7.367443	-5.502282	-3.805998	0.000000	-10.000000	-0.591667	31.200001	334.833344	1023.000000	1023.000000	2046.000000
13.120000	-0.035169	-20.784641	-4.876074	-7.530870	-4.995191	-3.382507	0.000000	-10.000000	-0.600000	31.066668	345.166656	1023.000000	1023.000000	2046.000000
13.140000	-0.034564	-20.427589	-4.683288	-7.356975	-4.950336	-3.436991	0.000000	-10.000000	-0.600000	31.166668	355.666656	1023.000000	1023.000000	2046.000000
13.160000	-0.034049	-20.123005	-4.277627	-7.036797	-5.096906	-3.711675	0.000000	-10.000000	-0.600000	31.166668	366.000000	1023.000000	1023.000000	2046.000000
13.180000	-0.032988	-19.495777	-3.809021	-7.030210	-5.141873	-3.514672	0.000000	-10.000000	-0.600000	31.216667	376.333344	1023.000000	1023.000000	2046.000000
13.200000	-0.031404	-18.559864	-4.036384	-7.251686	-4.389125	-2.882668	0.000000	-10.000000	-0.600000	31.266666	386.833344	1023.000000	1023.000000	2046.000000
13.220000	-0.029421	-17.387787	-4.017111	-7.257691	-3.741610	-2.371375	0.000000	-10.000000	-0.608333	31.433334	397.166656	1023.000000	1023.000000	2046.000000
13.240000	-0.027837	-16.451944	-3.794806	-7.020453	-3.503873	-2.132812	0.000000	-10.000000	-0.625000	31.700001	407.833344	1023.000000	1023.000000	2046.000000
13.260000	-0.026768	-15.819890	-3.313781	-6.466825	-3.648385	-2.390898	0.000000	-10.000000	-0.641667	31.850000	418.166656	1023.000000	1023.000000	2046.000000
13.280000	-0.024964	-14.753996	-2.760498	-6.177022	-3.610388	-2.206088	0.000000	-10.000000	-0.650000	31.783333	428.833344	1023.000000	1023.000000	2046.000000
13.300000	-0.022658	-13.390869	-2.797186	-6.285386	-2.882291	-1.426006	0.000000	-10.000000	-0.650000	31.916666	439.333344	1023.000000	1023.000000	2046.000000
13.320000	-0.020279	-11.984614	-2.849650	-6.197826	-2.072119	-0.865020	0.000000	-10.000000	-0.650000	32.000000	450.000000	1023.000000	1023.000000	2046.000000
13.340000	-0.018637	-11.014483	-2.434846	-5.765447	-2.003428	-0.810763	0.000000	-10.000000	-0.633333	31.983334	460.666656	1023.000000	1023.000000	2046.000000
13.360000	-0.016930	-10.005879	-1.681018	-5.081316	-2.159896	-1.083650	0.000000	-10.000000	-0.625000	32.050003	471.333344	1023.000000	1023.000000	2046.000000
13.380000	-0.014581	-8.617148	-1.486624	-5.083045	-1.640346	-0.407133	0.000000	-10.000000	-0.608333	31.866667	482.000000	1023.000000	1023.000000	2046.000000
13.400000	-0.012143	-7.176619	-1.729960	-5.145617	-0.631837	0.330797	0.000000	-10.000000	-0.608333	31.783335	492.666656	1023.000000	1023.000000	2046.000000
13.420000	-0.010495	-6.202318	-1.538441	-4.928884	-0.369895	0.634902	0.000000	-10.000000	-0.600000	31.500000	503.333344	1023.000000	1023.000000	2046.000000
13.440000	-0.009683	-5.722841	-1.041087	-4.310953	-0.634119	0.263317	0.000000	-10.000000	-0.575000	31.150002	517.500000	1023.000000	1023.000000	2046.000000
13.460000	-0.007298	-4.312998	-0.473631	-4.182196	-0.528644	0.871473	0.000000	-10.000000	-0.525000	30.650002	531.500000	1023.000000	1023.000000	2046.000000
13.480000	-0.005414	-3.199649	-0.739590	-4.189888	0.203338	1.526491	0.000000	-10.000000	-0.475000	30.083334	542.000000	1023.000000	1023.000000	2046.000000
13.500000	-0.004077	-2.409378	-0.914887	-3.771712	0.526304	1.750916	0.000000	-10.000000	-0.458333	29.650000	548.833313	1023.000000	1023.000000	2046.000000
13.520000	-0.004502	-2.660591	-0.837421	-3.400969	0.198301	1.379498	0.000000	-10.000000	-0.475000	29.366667	555.500000	1023.000000	1023.000000	2046.000000
13.540000	-0.004042	-2.388842	-0.336275	-2.966770	-0.103475	1.017678	0.000000	-10.000000	-0.483333	28.850000	565.333313	1023.000000	1023.000000	2046.000000
13.560000	-0.003661	-2.163428	-0.588603	-3.336651	0.290421	1.471405	0.000000	-10.000000	-0.475000	28.716667	575.000000	1023.000000	1023.000000	2046.000000
13.580000	-0.003608	-2.132370	-1.042821	-3.354084	0.769754	1.494780	0.000000	-10.000000	-0.458333	28.350000	584.666687	1023.000000	1023.000000	2046.000000
13.600000	-0.004970	-2.937327	-1.320144	-3.296609	0.486778	1.192648	0.000000	-10.000000	-0.450000	28.150000	594.166687	1023.000000	1023.000000	2046.000000
13.620000	-0.006519	-3.853007	-1.156132	-2.908970	-0.160906	0.373001	0.000000	-10.000000	-0.450000	27.816668	603.666687	1023.000000	1023.000000	2046.000000
13.640000	-0.006464	-3.820521	-0.981634	-2.782655	-0.319213	0.262980	0.000000	-10.000000	-0.433333	27.733334	612.833313	1023.000000	1023.000000	2046.000000
13.660000	-0.005370	-3.173821	-1.445791	-2.965825	0.441609	0.796186	0.000000	-10.000000	-0.416667	27.583334	622.166687	1023.000000	1023.000000	2046.000000
13.680000	-0.004543	-2.684950	-1.496039	-2.750034	0.608178	0.952945	0.000000	-10.000000	-0.391667	27.283333	631.333313	1023.000000	1023.000000	2046.000000
13.700000	-0.004511	-2.666026	-1.249663	-2.186941	0.214259	0.556320	0.000000	-10.000000	-0.375000	26.666668	640.500000	1023.000000	1023.000000	2046.000000
13.720000	-0.003378	-1.996208	-0.829397	-1.650430	0.047364	0.436255	0.000000	-10.000000	-0.341667	26.050001	649.500000	1023.000000	1023.000000	2046.000000
13.740000	-0.001761	-1.040939	-1.030789	-1.711244	0.634197	1.066897	0.000000	-10.000000	-0.333333	25.283333	658.333313	1023.000000	1023.000000	2046.000000
13.760000	-0.000370	-0.218936	-1.152244	-1.660127	1.106636	1.486798	0.000000	-10.000000	-0.316667	24.716667	666.833313	1023.000000	1023.000000	2046.000000
13.780000	0.000013	0.007561	-0.967137	-1.273295	0.906225	1.341769	0.000000	-10.000000	-0.316667	24.133333	675.000000	1023.000000	1023.000000	2046.000000
13.800000	0.000783	0.462817	-0.611442	-0.754911	0.785951	1.043219	0.000000	-10.000000	-0.300000	24.033333	683.000000	1023.000000	1023.000000	2046.000000
13.820000	0.002399	1.417575	-0.251208	-0.732085	0.918949	1.481918	0.000000	-10.000000	-0.291667	23.850000	691.000000	1023.000000	1023.000000	2046.000000
13.840000	0.004337	2.563215	-0.489246	-0.850165	1.737289	2.165337	0.000000	-10.000000	-0.258333	23.383333	699.166687	1023.000000	1023.000000	2046.000000
13.860000	0.005942	3.511608	-0.403512	-0.730135	2.114388	2.530867	0.000000	-10.000000	-0.241667	22.633333	707.166687	1023.000000	1023.000000	2046.000000
13.880000	0.007172	4.238544	-0.075953	-0.288180	2.062377	2.540299	0.000000	-10.000000	-0.216667	21.966667	715.000000	1023.000000	1023.000000	2046.000000
13.900000	0.009154	5.409930	0.550778	0.503415	2.055140	2.300595	0.000000	-10.000000	-0.216667	21.633333	722.500000	1023.000000	1023.000000	2046.000000
13.920000	0.011781	6.962668	0.896464	0.595617	2.487274	2.983313	0.000000	-10.000000	-0.191667	21.083334	729.833313	1023.000000	1023.000000	2046.000000
13.940000	0.014083	8.323002	0.744236	0.491889	3.423936	3.662941	0.000000	-10.000000	-0.191667	20.433334	737.000000	1023.000000	1023.000000	2046.000000
13.960000	0.014701	8.688022	1.003950	0.523557	3.420263	3.740252	0.000000	-10.000000	-0.191667	19.916668	743.833313	1023.000000	1023.000000	2046.000000
13.980000	0.014909	8.811229	1.443924	0.968099	3.308213	3.090993	0.000000	-10.000000	-0.200000	19.883333	750.500000	1023.000000	1023.000000	2046.000000
14.000000	0.015725	9.293179	1.750427	0.695511	3.403499	3.443742	0.000000	-10.000000	-0.183333	19.583334	757.166687	1023.000000	1023.000000	2046.000000
14.020000	0.016737	9.891623	1.488621	0.307666	4.143527	3.951809	0.000000	-10.000000	-0.166667	19.200001	763.833313	1023.000000	1023.000000	2046.000000
14.040000	0.017005	10.050014	1.587567	0.151490	4.229398	4.081560	0.000000	-10.000000	-0.141667	18.300001	770.333313	1023.000000	1023.000000	2046.000000
14.060000	0.016704	9.871850	1.780983	0.307545	4.063135	3.720187	0.000000	-10.000000	-0.133333	17.666668	776.500000	1023.000000	1023.000000	2046.000000
14.080000	0.017119	10.117269	2.186890	0.630882	3.943675	3.355822	0.000000	-10.000000	-0.125000	17.000000	782.500000	1023.000000	1023.000000	2046.000000
14.100000	0.018244	10.782346	2.380452	0.475098	4.117090	3.809706	0.000000	-10.000000	-0.108333	16.400002	788.333313	1023.000000	1023.000000	2046.000000
14.120000	0.019730	11.660563	2.181532	0.290540	4.862717	4.325775	0.000000	-10.000000	-0.091667	15.850000	794.000000	1023.000000	1023.000000	2046.000000
14.140000	0.020408	12.060982	2.272676	0.334861	4.980721	4.472723	0.000000	-10.000000	-0.066667	15.233334	799.333313	1023.000000	1023.000000	2046.000000
14.160000	0.020769	12.274555	2.539227	0.644615	4.814460	4.276253	0.000000	-10.000000	-0.058333	14.750000	804.500000	1023.000000	1023.000000	2046.000000
14.180000	0.021952	12.973623	3.052709	1.204630	4.723696	3.992589	0.000000	-10.000000	-0.058333	14.250000	809.500000	1023.000000	1023.000000	2046.000000
14.200000	0.023596	13.945386	3.219494	1.145327	5.020087	4.560478	0.000000	-10.000000	-0.058333	13.566668	814.333313	1023.000000	1023.000000	2046.000000
14.220000	0.025334	14.972680	3.056633	1.060055	5.764558	5.091434	0.000000	-10.000000	-0.050000	12.716667	819.000000	1023.000000	1023.000000	2046.000000
14.240000	0.026062	15.402669	3.290824	1.229439	5.729408	5.152997	0.000000	-10.000000	-0.025000	11.816667	823.500000	1023.000000	1023.000000	2046.000000
14.260000	0.026992	15.952041	3.743307	1.903463	5.643150	4.662120	0.000000	-10.000000	-0.008333	11.283334	827.500000	1023.000000	1023.000000	2046.000000
14.280000	0.028717	16.971483	4.151411	1.952208	5.721609	5.146254	0.000000	-10.000000	0.000000	10.766666	831.333313	1023.000000	1023.000000	2046.000000
14.300000	0.029981	17.718596	3.981224	1.815333	6.245256	5.676783	0.000000	-10.000000	0.000000	10.266666	835.000000	1023.000000	1023.000000	2046.000000
14.320000	0.030937	18.283562	3.845838	1.806250	6.639724	5.991751	0.000000	-10.000000	0.000000	9.316667	838.666687	1023.000000	1023.000000	2046.000000
14.340000	0.030877	18.248510	3.923941	1.793124	6.421000	6.110445	0.000000	-10.000000	0.008333	7.850000	842.000000	1023.000000	1023.000000	2046.000000
14.360000	0.030520	18.037434	4.108595	2.604145	5.986521	5.338173	0.000000	-10.000000	0.033333	5.850000	844.833313	1023.000000	1023.000000	2046.000000
14.380000	0.030319	17.918686	4.153429	2.558487	5.742349	5.464422	0.000000	-10.000000	0.058333	3.383333	847.166687	1023.000000	1023.000000	2046.000000
14.400000	0.030114	17.797195	3.573872	2.092898	6.279041	5.851385	0.000000	-10.000000	0.083333	0.666667	848.500000	1023.000000	1023.000000	2046.000000
14.420000	0.028834	17.041098	3.440470	1.819168	6.064088	5.717370	0.000000	-10.000000	0.091667	-1.366667	849.000000	1023.000000	1023.000000	2046.000000
14.440000	0.026810	15.844576	3.345473	2.020359	5.560008	4.918737	0.000000	-10.000000	0.091667	-2.800000	849.000000	1023.000000	1023.000000	2046.000000
14.460000	0.024795	14.653643	3.415488	2.267105	4.838791	4.132259	0.000000	-10.000000	0.091667	-4.000000	849.000000	1023.000000	1023.000000	2046.000000
14.480000	0.022602	13.357628	2.930014	1.697320	4.541446	4.188848	0.000000	-10.000000	0.091667	-5.716667	849.000000	1023.000000	1023.000000	2046.000000
14.500000	0.020504	12.117581	2.190763	1.268903	4.614269	4.043646	0.000000	-10.000000	0.108333	-7.533333	849.000000	1023.000000	1023.000000	2046.000000
14.520000	0.018532	10.952348	2.118606	1.471066	4.041291	3.321383	0.000000	-10.000000	0.116667	-8.733334	849.000000	1023.000000	1023.000000	2046.000000
14.540000	0.017654	10.433398	2.468610	1.961916	3.341258	2.661614	0.000000	-10.000000	0.133333	-9.583333	849.000000	1023.000000	1023.000000	2046.000000
14.560000	0.017297	10.222381	2.067707	1.672714	3.411697	3.070263	0.000000	-10.000000	0.150000	-10.583333	849.000000	1023.000000	1023.000000	2046.000000
14.580000	0.016705	9.872502	1.586900	1.596017	3.558126	3.131459	0.000000	-10.000000	0.200000	-12.033334	845.333313	1023.000000	1023.000000	2046.000000
14.600000	0.015344	9.068387	1.502048	1.777304	3.035469	2.753566	0.000000	-10.000000	0.250000	-13.950000	836.833313	1023.000000	1023.000000	2046.000000
14.620000	0.014316	8.460916	1.640651	2.290751	2.546481	1.983032	0.000000	-10.000000	0.316667	-16.083334	826.666687	1023.000000	1023.000000	2046.000000
14.640000	0.013709	8.101962	1.832297	2.174890	2.048597	2.046179	0.000000	-10.000000	0.366667	-18.400000	818.166687	1023.000000	1023.000000	2046.000000
14.660000	0.013288	7.853116	1.289154	1.775600	2.408461	2.379901	0.000000	-10.000000	0.433333	-20.616667	812.000000	1023.000000	1023.000000	2046.000000
14.680000	0.012207	7.214166	1.028588	1.577741	2.313892	2.293945	0.000000	-10.000000	0.491667	-22.733334	805.166687	1023.000000	1023.000000	2046.000000
14.700000	0.011142	6.585109	1.138929	1.775578	1.896007	1.774595	0.000000	-10.000000	0.550000	-24.366667	797.500000	1023.000000	1023.000000	2046.000000
14.720000	0.010728	6.340535	1.533805	2.018642	1.418064	1.370024	0.000000	-10.000000	0.600000	-25.850000	789.500000	1023.000000	1023.000000	2046.000000
14.740000	0.010749	6.352499	1.540676	1.766724	1.315176	1.729923	0.000000	-10.000000	0.650000	-26.933334	780.833313	1023.000000	1023.000000	2046.000000
14.760000	0.011109	6.565217	1.207295	1.650755	1.699883	2.007283	0.000000	-10.000000	0.691667	-28.033335	771.833313	1023.000000	1023.000000	2046.000000
14.780000	0.010994	6.497313	1.132040	1.729717	1.652073	1.983483	0.000000	-10.000000	0.733333	-28.816668	762.333313	1023.000000	1023.000000	2046.000000
14.800000	0.010424	6.160516	1.306623	2.107618	1.258387	1.487888	0.000000	-10.000000	0.766667	-29.550001	752.500000	1023.000000	1023.000000	2046.000000
14.820000	0.010164	6.007035	1.737830	2.388616	0.791758	1.088831	0.000000	-10.000000	0.791667	-30.300001	742.500000	1023.000000	1023.000000	2046.000000
14.840000	0.009218	5.447730	1.493805	1.787141	0.763908	1.402875	0.000000	-10.000000	0.800000	-30.933334	732.500000	1023.000000	1023.000000	2046.000000
14.860000	0.007678	4.537485	0.955334	1.349633	1.015758	1.216759	0.000000	-10.000000	0.808333	-31.416668	722.333313	1023.000000	1023.000000	2046.000000
14.880000	0.005299	3.131590	0.845362	1.059331	0.502339	0.724559	0.000000	-10.000000	0.825000	-31.633333	712.000000	1023.000000	1023.000000	2046.000000
14.900000	0.003480	2.056659	1.126028	1.148748	-0.206178	-0.011940	0.000000	-10.000000	0.850000	-31.866667	701.333313	1023.000000	1023.000000	2046.000000
14.920000	0.002207	1.304239	1.100492	0.635748	-0.560293	0.128293	0.000000	-10.000000	0.875000	-32.216667	690.666687	1023.000000	1023.000000	2046.000000
14.940000	0.000741	0.438173	0.565387	0.154114	-0.422741	0.141412	0.000000	-10.000000	0.891667	-32.400002	680.000000	1023.000000	1023.000000	2046.000000
14.960000	-0.000745	-0.440376	0.297277	-0.065114	-0.593872	-0.078667	0.000000	-10.000000	0.900000	-32.733334	669.333313	1023.000000	1023.000000	2046.000000
14.980000	-0.002386	-1.410243	0.335880	0.100623	-1.140305	-0.706441	0.000000	-10.000000	0.916667	-33.016666	658.500000	1023.000000	1023.000000	2046.000000
15.000000	-0.003375	-1.994857	0.502261	0.099619	-1.585637	-1.011100	0.000000	-10.000000	0.916667	-33.283333	647.333313	1023.000000	1023.000000	2046.000000
15.020000	-0.004396	-2.597979	0.253890	-0.386398	-1.710713	-0.754758	0.000000	-10.000000	0.933333	-33.350002	636.166687	1023.000000	1023.000000	2046.000000
15.040000	-0.005256	-3.106251	-0.263120	-0.556320	-1.423227	-0.863584	0.000000	-10.000000	0.933333	-33.183334	625.000000	1023.000000	1023.000000	2046.000000
15.060000	-0.006537	-3.863451	-0.350730	-0.531149	-1.824044	-1.157528	0.000000	-10.000000	0.933333	-33.066669	614.000000	1023.000000	1023.000000	2046.000000
15.080000	-0.007645	-4.517924	-0.175799	-0.268528	-2.332153	-1.741444	0.000000	-10.000000	0.933333	-33.083336	603.000000	1023.000000	1023.000000	2046.000000
15.100000	-0.008098	-4.785998	-0.018002	-0.506157	-2.648764	-1.613075	0.000000	-10.000000	0.933333	-33.016666	592.000000	1023.000000	1023.000000	2046.000000
15.120000	-0.008563	-5.060611	-0.387650	-0.798681	-2.403524	-1.470756	0.000000	-10.000000	0.950000	-33.016666	581.000000	1023.000000	1023.000000	2046.000000
15.140000	-0.008695	-5.138525	-0.631458	-0.847614	-2.199348	-1.460105	0.000000	-10.000000	0.950000	-32.833336	570.000000	1023.000000	1023.000000	2046.000000
15.160000	-0.009406	-5.558782	-0.505281	-0.822453	-2.611552	-1.619497	0.000000	-10.000000	0.958333	-33.116669	559.000000	1023.000000	1023.000000	2046.000000
15.180000	-0.009850	-5.821280	-0.239836	-0.711960	-2.983053	-1.886432	0.000000	-10.000000	0.966667	-33.383335	548.000000	1023.000000	1023.000000	2046.000000
15.200000	-0.010710	-6.329725	-0.312797	-0.986155	-3.246624	-1.784149	0.000000	-10.000000	0.983333	-33.933334	536.833313	1023.000000	1023.000000	2046.000000
15.220000	-0.012171	-7.193169	-0.906189	-1.215420	-3.178822	-1.892737	0.000000	-10.000000	0.991667	-33.983334	525.500000	1023.000000	1023.000000	2046.000000
15.240000	-0.013725	-8.111258	-1.346410	-1.161904	-3.461796	-2.141149	0.000000	-10.000000	0.991667	-34.133335	514.000000	1023.000000	1023.000000	2046.000000
15.260000	-0.016676	-9.855690	-1.688948	-1.294984	-4.129280	-2.742479	0.000000	-10.000000	0.991667	-34.083336	502.500000	1023.000000	1023.000000	2046.000000
15.280000	-0.018980	-11.217219	-1.764953	-1.498102	-4.652658	-3.301506	0.000000	-10.000000	0.991667	-34.466667	491.166656	1023.000000	1023.000000	2046.000000
15.300000	-0.021269	-12.570057	-1.989366	-2.127393	-5.111272	-3.342026	0.000000	-10.000000	0.991667	-34.566669	479.666656	1023.000000	1023.000000	2046.000000
15.320000	-0.023194	-13.707848	-2.655794	-2.375987	-4.992583	-3.683484	0.000000	-10.000000	0.983333	-34.650002	468.166656	1023.000000	1023.000000	2046.000000
15.340000	-0.025465	-15.049895	-2.999516	-2.557474	-5.453634	-4.039272	0.000000	-10.000000	0.966667	-34.450001	456.500000	1023.000000	1023.000000	2046.000000
15.360000	-0.028266	-16.705444	-3.218592	-2.615566	-6.188650	-4.682637	0.000000	-10.000000	0.958333	-34.283337	445.000000	1023.000000	1023.000000	2046.000000
15.380000	-0.030573	-18.068754	-3.284630	-2.671498	-6.843870	-5.268756	0.000000	-10.000000	0.950000	-33.966667	433.500000	1023.000000	1023.000000	2046.000000
15.400000	-0.032615	-19.275587	-3.681345	-3.130037	-7.126738	-5.337466	0.000000	-10.000000	0.950000	-33.700001	422.166656	1023.000000	1023.000000	2046.000000
15.420000	-0.033995	-20.090809	-4.307478	-3.125777	-6.975455	-5.682098	0.000000	-10.000000	0.950000	-33.383335	411.000000	1023.000000	1023.000000	2046.000000
15.440000	-0.035317	-20.872379	-4.531615	-3.031161	-7.337324	-5.972280	0.000000	-10.000000	0.950000	-33.250000	400.000000	1023.000000	1023.000000	2046.000000
15.460000	-0.036755	-21.722233	-4.649225	-2.740095	-7.836456	-6.496458	0.000000	-10.000000	0.950000	-33.100002	389.000000	1023.000000	1023.000000	2046.000000
15.480000	-0.037748	-22.308937	-4.570946	-2.725002	-8.274835	-6.738155	0.000000	-10.000000	0.916667	-33.116669	377.833344	1023.000000	1023.000000	2046.000000
15.500000	-0.038991	-23.043976	-4.859756	-3.014326	-8.452334	-6.717560	0.000000	-10.000000	0.900000	-33.033333	366.666656	1023.000000	1023.000000	2046.000000
15.520000	-0.039782	-23.511454	-5.354471	-3.120522	-8.196971	-6.839489	0.000000	-10.000000	0.891667	-32.866669	355.500000	1023.000000	1023.000000	2046.000000
15.540000	-0.040446	-23.903303	-5.405859	-3.255920	-8.379826	-6.861698	0.000000	-10.000000	0.891667	-32.833336	344.500000	1023.000000	1023.000000	2046.000000
15.560000	-0.041612	-24.592451	-5.357395	-3.385346	-8.743072	-7.106638	0.000000	-10.000000	0.875000	-32.700001	333.666656	1023.000000	1023.000000	2046.000000
15.580000	-0.042219	-24.951416	-5.106273	-3.477496	-8.984105	-7.383542	0.000000	-10.000000	0.850000	-32.766666	322.833344	1023.000000	1023.000000	2046.000000
15.600000	-0.042694	-25.232359	-4.873551	-3.838131	-9.286738	-7.233940	0.000000	-10.000000	0.858333	-32.750000	312.000000	1023.000000	1023.000000	2046.000000
15.620000	-0.042697	-25.234123	-5.048216	-3.970483	-9.100041	-7.115383	0.000000	-10.000000	0.858333	-32.583336	301.000000	1023.000000	1023.000000	2046.000000
15.640000	-0.042336	-25.020864	-5.250507	-3.987493	-8.812594	-6.970269	0.000000	-10.000000	0.858333	-32.250000	290.166656	1023.000000	1023.000000	2046.000000
15.660000	-0.042320	-25.010855	-5.176421	-3.909076	-8.958916	-6.966441	0.000000	-10.000000	0.850000	-31.966667	279.333344	1023.000000	1023.000000	2046.000000
15.680000	-0.042810	-25.300550	-5.063293	-3.811659	-9.177590	-7.248007	0.000000	-10.000000	0.841667	-31.933334	268.666656	1023.000000	1023.000000	2046.000000
15.700000	-0.043675	-25.811739	-4.955848	-3.984796	-9.467663	-7.403433	0.000000	-10.000000	0.841667	-32.049999	258.000000	1023.000000	1023.000000	2046.000000
15.720000	-0.045160	-26.689764	-5.183464	-4.517026	-9.611562	-7.377714	0.000000	-10.000000	0.841667	-31.883333	247.333328	1023.000000	1023.000000	2046.000000
15.740000	-0.046664	-27.578434	-5.637924	-4.943414	-9.446792	-7.550303	0.000000	-10.000000	0.841667	-31.700001	236.666672	1023.000000	1023.000000	2046.000000
15.760000	-0.047987	-28.360229	-5.794975	-5.371004	-9.557206	-7.637044	0.000000	-10.000000	0.833333	-31.450001	226.000000	1023.000000	1023.000000	2046.000000
15.780000	-0.049838	-29.454048	-5.894580	-5.651684	-9.960726	-7.947058	0.000000	-10.000000	0.816667	-31.350000	215.500000	1023.000000	1023.000000	2046.000000
15.800000	-0.051386	-30.368883	-5.894220	-5.819172	-10.301368	-8.354123	0.000000	-10.000000	0.808333	-30.916666	205.000000	1023.000000	1023.000000	2046.000000
15.820000	-0.053008	-31.327599	-5.950050	-6.172494	-10.672479	-8.532575	0.000000	-10.000000	0.800000	-30.716667	194.666672	1023.000000	1023.000000	2046.000000
15.840000	-0.054387	-32.142887	-6.137745	-6.647896	-10.890873	-8.466374	0.000000	-10.000000	0.800000	-30.466667	184.500000	1023.000000	1023.000000	2046.000000
15.860000	-0.055504	-32.802753	-6.542015	-6.896350	-10.786718	-8.577672	0.000000	-10.000000	0.800000	-30.533335	174.500000	1023.000000	1023.000000	2046.000000
15.880000	-0.055933	-33.056210	-6.783190	-7.056294	-10.623417	-8.593310	0.000000	-10.000000	0.800000	-30.183334	164.500000	1023.000000	1023.000000	2046.000000
15.900000	-0.056796	-33.566341	-6.838494	-7.187361	-10.854033	-8.686453	0.000000	-10.000000	0.766667	-30.016666	154.500000	1023.000000	1023.000000	2046.000000
15.920000	-0.057834	-34.179596	-6.860942	-7.205260	-11.060785	-9.052608	0.000000	-10.000000	0.766667	-29.716667	144.500000	1023.000000	1023.000000	2046.000000
15.940000	-0.058852	-34.781364	-6.769927	-7.361740	-11.358332	-9.291368	0.000000	-10.000000	0.733333	-29.566668	134.500000	1023.000000	1023.000000	2046.000000
15.960000	-0.059729	-35.299770	-6.823398	-7.742344	-11.553081	-9.180946	0.000000	-10.000000	0.733333	-29.283335	124.500000	1023.000000	1023.000000	2046.000000
15.980000	-0.060479	-35.742966	-7.159884	-7.987413	-11.414351	-9.181317	0.000000	-10.000000	0.700000	-29.050001	114.500000	1023.000000	1023.000000	2046.000000
16.000000	-0.060549	-35.784508	-7.467980	-8.135964	-11.069811	-9.110753	0.000000	-10.000000	0.700000	-28.683334	104.833336	1023.000000	1023.000000	2046.000000
16.020000	-0.060854	-35.964481	-7.398252	-8.176890	-11.244518	-9.144822	0.000000	-10.000000	0.691667	-28.383333	95.166664	1023.000000	1023.000000	2046.000000
16.040001	-0.061475	-36.331718	-7.356139	-8.111654	-11.410250	-9.453674	0.000000	-10.000000	0.675000	-27.933334	85.833336	1023.000000	1023.000000	2046.000000
16.059999	-0.061851	-36.553795	-7.153860	-8.094761	-11.630544	-9.674629	0.000000	-10.000000	0.658333	-27.516666	76.333336	1023.000000	1023.000000	2046.000000
16.080000	-0.062380	-36.866390	-7.091221	-8.419469	-11.898190	-9.457510	0.000000	-10.000000	0.633333	-27.050001	67.166664	1023.000000	1023.000000	2046.000000
16.100000	-0.062387	-36.870708	-7.314195	-8.634019	-11.644223	-9.278270	0.000000	-10.000000	0.600000	-26.666668	58.000000	1023.000000	1023.000000	2046.000000
16.120001	-0.061982	-36.631588	-7.549611	-8.726201	-11.265512	-9.090267	0.000000	-10.000000	0.583333	-26.266666	49.166668	1023.000000	1023.000000	2046.000000
16.139999	-0.062859	-37.149624	-7.721622	-8.773739	-11.347444	-9.306821	0.000000	-10.000000	0.566667	-25.900000	40.500000	1023.000000	1023.000000	2046.000000
16.160000	-0.063612	-37.594975	-7.595432	-8.630798	-11.822349	-9.546398	0.000000	-10.000000	0.566667	-25.400000	31.833334	1023.000000	1023.000000	2046.000000
16.180000	-0.064719	-38.248844	-7.652375	-8.500588	-12.259764	-9.836119	0.000000	-10.000000	0.550000	-24.900000	23.333334	1023.000000	1023.000000	2046.000000
16.200001	-0.067052	-39.627491	-7.987699	-9.017231	-12.739933	-9.882627	0.000000	-10.000000	0.533333	-24.150000	15.000000	1023.000000	1023.000000	2046.000000
16.219999	-0.069117	-40.848145	-8.632368	-9.448467	-12.708278	-10.059033	0.000000	-10.000000	0.483333	-23.416668	7.166667	1023.000000	1023.000000	2046.000000
16.240000	-0.070392	-41.601955	-9.094209	-9.776693	-12.521452	-10.209602	0.000000	-10.000000	0.425000	-22.283335	-0.333333	1023.000000	1023.000000	2046.000000
16.260000	-0.071875	-42.477917	-9.397549	-10.006105	-12.647042	-10.427221	0.000000	-10.000000	0.383333	-20.783335	-7.500000	1023.000000	1023.000000	2046.000000
16.280001	-0.074192	-43.847370	-9.641243	-10.134379	-13.147832	-10.923915	0.000000	-10.000000	0.333333	-18.900000	-14.166667	1023.000000	1023.000000	2046.000000
16.299999	-0.076597	-45.269005	-9.749838	-10.150897	-13.737122	-11.631148	0.000000	-10.000000	0.300000	-17.233334	-20.500000	1023.000000	1023.000000	2046.000000
16.320000	-0.078569	-46.434528	-9.842148	-10.490412	-14.293647	-11.808321	0.000000	-10.000000	0.258333	-16.233334	-26.166666	1023.000000	1023.000000	2046.000000
16.340000	-0.080090	-47.333115	-10.158489	-10.791898	-14.518697	-11.864032	0.000000	-10.000000	0.266667	-15.983334	-31.666666	1023.000000	1023.000000	2046.000000
16.360001	-0.080610	-47.640617	-10.684246	-10.789121	-14.188634	-11.978618	0.000000	-10.000000	0.258333	-15.983334	-37.000000	1023.000000	1023.000000	2046.000000
16.379999	-0.080916	-47.821384	-11.074244	-10.703536	-13.995547	-12.048057	0.000000	-10.000000	0.258333	-15.850000	-42.333332	1023.000000	1023.000000	2046.000000
16.400000	-0.081711	-48.291451	-11.255571	-10.515105	-14.227060	-12.293713	0.000000	-10.000000	0.250000	-15.483334	-47.666668	1023.000000	1023.000000	2046.000000
16.420000	-0.082662	-48.853378	-11.231608	-10.262539	-14.601214	-12.758018	0.000000	-10.000000	0.250000	-15.050000	-52.833332	1023.000000	1023.000000	2046.000000
16.440001	-0.083287	-49.222424	-11.028280	-10.282269	-15.041776	-12.870100	0.000000	-10.000000	0.233333	-14.483334	-58.000000	1023.000000	1023.000000	2046.000000
16.459999	-0.083696	-49.464287	-10.971210	-10.531165	-15.298635	-12.663277	0.000000	-10.000000	0.225000	-13.900001	-62.833332	1023.000000	1023.000000	2046.000000
16.480000	-0.083999	-49.643703	-11.291648	-10.717149	-15.041928	-12.592977	0.000000	-10.000000	0.191667	-13.100000	-67.500000	1023.000000	1023.000000	2046.000000
16.500000	-0.083367	-49.269836	-11.529997	-10.944398	-14.472185	-12.323257	0.000000	-10.000000	0.175000	-12.483334	-71.833336	1023.000000	1023.000000	2046.000000
16.520000	-0.083133	-49.131824	-11.422740	-11.054151	-14.423203	-12.231730	0.000000	-10.000000	0.150000	-12.066667	-76.000000	1023.000000	1023.000000	2046.000000
16.540001	-0.083290	-49.224155	-11.129937	-10.837654	-14.710334	-12.546227	0.000000	-10.000000	0.141667	-11.850000	-80.000000	1023.000000	1023.000000	2046.000000
16.559999	-0.082981	-49.041756	-10.662562	-10.658734	-15.039483	-12.680974	0.000000	-10.000000	0.133333	-11.500000	-84.000000	1023.000000	1023.000000	2046.000000
16.580000	-0.082624	-48.830597	-10.455674	-10.893203	-15.168717	-12.313004	0.000000	-10.000000	0.133333	-10.950000	-87.833336	1023.000000	1023.000000	2046.000000
16.600000	-0.082063	-48.499226	-10.605784	-11.085465	-14.813375	-11.994598	0.000000	-10.000000	0.141667	-10.533334	-91.500000	1023.000000	1023.000000	2046.000000
16.620001	-0.081426	-48.122623	-10.951633	-11.225897	-14.175003	-11.770089	0.000000	-10.000000	0.141667	-10.300000	-95.000000	1023.000000	1023.000000	2046.000000
16.639999	-0.081637	-48.247414	-10.982458	-11.279629	-14.151255	-11.834074	0.000000	-10.000000	0.133333	-10.283334	-98.500000	1023.000000	1023.000000	2046.000000
16.660000	-0.082950	-49.023701	-10.753633	-11.195933	-14.645350	-12.428782	0.000000	-10.000000	0.125000	-10.283334	-101.833336	1023.000000	1023.000000	2046.000000
16.680000	-0.083914	-49.592945	-10.475118	-11.554581	-15.118785	-12.444463	0.000000	-10.000000	0.133333	-10.116667	-105.333336	1023.000000	1023.000000	2046.000000
16.700001	-0.084526	-49.955147	-10.940187	-12.158079	-14.707342	-12.149539	0.000000	-10.000000	0.133333	-9.766666	-108.666664	1023.000000	1023.000000	2046.000000
16.719999	-0.084726	-50.073280	-11.245470	-12.451992	-14.331287	-12.044532	0.000000	-10.000000	0.125000	-9.150001	-112.000000	1023.000000	1023.000000	2046.000000
16.740000	-0.086219	-50.955315	-11.123861	-12.349573	-14.893334	-12.588546	0.000000	-10.000000	0.108333	-8.533334	-115.000000	1023.000000	1023.000000	2046.000000
16.760000	-0.087095	-51.473248	-10.787136	-12.373391	-15.416684	-12.896035	0.000000	-10.000000	0.100000	-7.900000	-117.833336	1023.000000	1023.000000	2046.000000
16.780001	-0.087474	-51.697098	-10.864155	-12.841975	-15.458515	-12.532454	0.000000	-10.000000	0.100000	-7.516667	-120.500000	1023.000000	1023.000000	2046.000000
16.799999	-0.087041	-51.441059	-11.351043	-13.029272	-14.734899	-12.325846	0.000000	-10.000000	0.100000	-7.166667	-123.000000	1023.000000	1023.000000	2046.000000
16.820000	-0.087078	-51.463051	-11.426690	-13.089206	-14.636748	-12.310409	0.000000	-10.000000	0.091667	-6.883333	-125.333336	1023.000000	1023.000000	2046.000000
16.840000	-0.087941	-51.973385	-11.317766	-12.876438	-14.995470	-12.783712	0.000000	-10.000000	0.091667	-6.516667	-127.500000	1023.000000	1023.000000	2046.000000
16.860001	-0.088506	-52.307186	-10.912018	-12.854121	-15.516117	-13.024929	0.000000	-10.000000	0.091667	-6.200000	-129.833328	1023.000000	1023.000000	2046.000000
16.879999	-0.088272	-52.168896	-10.918918	-13.231091	-15.436767	-12.582121	0.000000	-10.000000	0.100000	-5.850000	-132.000000	1023.000000	1023.000000	2046.000000
16.900000	-0.087427	-51.669464	-11.373149	-13.411185	-14.625273	-12.259857	0.000000	-10.000000	0.100000	-5.466667	-134.000000	1023.000000	1023.000000	2046.000000
16.920000	-0.087085	-51.467205	-11.400334	-13.412362	-14.480099	-12.174410	0.000000	-10.000000	0.100000	-5.050000	-135.666672	1023.000000	1023.000000	2046.000000
16.940001	-0.087562	-51.749050	-11.361632	-13.346601	-14.669126	-12.371692	0.000000	-10.000000	0.100000	-4.683333	-137.333328	1023.000000	1023.000000	2046.000000
16.959999	-0.088029	-52.025204	-11.077847	-13.158840	-15.062335	-12.726183	0.000000	-10.000000	0.083333	-4.350000	-139.000000	1023.000000	1023.000000	2046.000000
16.980000	-0.087948	-51.977520	-10.781406	-13.189157	-15.355176	-12.651781	0.000000	-10.000000	0.066667	-4.016667	-140.500000	1023.000000	1023.000000	2046.000000
17.000000	-0.087422	-51.666286	-10.753333	-13.353151	-15.207687	-12.352115	0.000000	-10.000000	0.058333	-3.600000	-141.833328	1023.000000	1023.000000	2046.000000
17.020000	-0.086564	-51.159443	-11.034854	-13.402205	-14.598019	-12.124365	0.000000	-10.000000	0.075000	-3.150000	-143.000000	1023.000000	1023.000000	2046.000000
17.040001	-0.085782	-50.696960	-11.117523	-13.423614	-14.250902	-11.904922	0.000000	-10.000000	0.075000	-2.650000	-144.000000	1023.000000	1023.000000	2046.000000
17.059999	-0.085688	-50.641575	-11.006048	-13.255884	-14.342259	-12.037384	0.000000	-10.000000	0.066667	-2.050000	-145.000000	1023.000000	1023.000000	2046.000000
17.080000	-0.085735	-50.669216	-10.805420	-13.053916	-14.559432	-12.250447	0.000000	-10.000000	0.050000	-1.166667	-145.666672	1023.000000	1023.000000	2046.000000
17.100000	-0.085489	-50.524109	-10.457610	-12.930535	-14.791683	-12.344280	0.000000	-10.000000	0.050000	-0.450000	-146.000000	1023.000000	1023.000000	2046.000000
17.120001	-0.084679	-50.045368	-10.251267	-13.132423	-14.748435	-11.913243	0.000000	-10.000000	0.050000	0.766667	-146.000000	1023.000000	1023.000000	2046.000000
17.139999	-0.083781	-49.514336	-10.360828	-13.279334	-14.282372	-11.591802	0.000000	-10.000000	0.050000	2.000000	-146.000000	1023.000000	1023.000000	2046.000000
17.160000	-0.083147	-49.139610	-10.614542	-13.367967	-13.672995	-11.484106	0.000000	-10.000000	0.041667	3.550000	-146.000000	1023.000000	1023.000000	2046.000000
17.180000	-0.082496	-48.755016	-10.533224	-13.205072	-13.695217	-11.321504	0.000000	-10.000000	0.041667	4.550000	-146.000000	1023.000000	1023.000000	2046.000000
17.200001	-0.082615	-48.825630	-10.635688	-13.056627	-13.859302	-11.274011	0.000000	-10.000000	0.025000	5.383334	-146.000000	1023.000000	1023.000000	2046.000000
17.219999	-0.084141	-49.727150	-10.897899	-13.070238	-14.150535	-11.608480	0.000000	-10.000000	0.016667	6.250000	-146.000000	1023.000000	1023.000000	2046.000000
17.240000	-0.085395	-50.468388	-10.939518	-12.991482	-14.479374	-12.058014	0.000000	-10.000000	0.000000	7.400000	-146.000000	1023.000000	1023.000000	2046.000000
17.260000	-0.086340	-51.026779	-10.866564	-13.016496	-14.763265	-12.380456	0.000000	-10.000000	-0.008333	8.883333	-146.000000	1023.000000	1023.000000	2046.000000
17.280001	-0.087272	-51.577648	-10.897570	-13.128207	-15.030087	-12.521784	0.000000	-10.000000	-0.041667	10.800000	-146.000000	1023.000000	1023.000000	2046.000000
17.299999	-0.088087	-52.059341	-11.042961	-13.234903	-15.154121	-12.627356	0.000000	-10.000000	-0.075000	12.700000	-146.000000	1023.000000	1023.000000	2046.000000
17.320000	-0.088630	-52.380283	-11.511618	-13.468583	-14.839100	-12.560981	0.000000	-10.000000	-0.083333	14.266666	-89.333336	1023.000000	1023.000000	2046.000000
17.340000	-0.089047	-52.627041	-11.821530	-13.557487	-14.649939	-12.598084	0.000000	-10.000000	-0.066667	14.650001	-31.500000	1023.000000	1023.000000	2046.000000
17.360001	-0.089380	-52.823620	-11.976403	-13.567608	-14.668240	-12.611369	0.000000	-10.000000	-0.066667	14.550000	28.000000	1023.000000	1023.000000	2046.000000
17.379999	-0.089795	-53.068634	-12.039026	-13.337398	-14.866773	-12.825437	0.000000	-10.000000	-0.083333	14.250000	32.333332	1023.000000	1023.000000	2046.000000
17.400000	-0.090152	-53.280029	-12.087261	-12.947453	-15.070142	-13.175174	0.000000	-10.000000	-0.100000	14.416667	37.166668	1023.000000	1023.000000	2046.000000
17.420000	-0.089703	-53.014217	-11.922408	-12.504841	-15.233242	-13.353724	0.000000	-10.000000	-0.083333	14.766666	42.000000	1023.000000	1023.000000	2046.000000
17.440001	-0.088690	-52.415703	-11.775892	-12.456007	-15.223905	-12.959898	0.000000	-10.000000	-0.091667	15.266666	47.000000	1023.000000	1023.000000	2046.000000
17.459999	-0.087347	-51.622364	-11.981736	-12.457675	-14.659874	-12.523079	0.000000	-10.000000	-0.091667	15.849999	52.000000	1023.000000	1023.000000	2046.000000
17.480000	-0.086531	-51.139824	-12.154223	-12.459888	-14.286849	-12.238862	0.000000	-10.000000	-0.125000	16.516666	57.166668	1023.000000	1023.000000	2046.000000
17.500000	-0.086424	-51.076324	-12.098600	-12.500041	-14.370054	-12.107630	0.000000	-10.000000	-0.141667	17.183334	62.666668	1023.000000	1023.000000	2046.000000
17.520000	-0.086188	-50.937241	-11.890887	-12.266523	-14.417817	-12.362014	0.000000	-10.000000	-0.158333	17.866667	68.500000	1023.000000	1023.000000	2046.000000
17.540001	-0.085047	-50.262665	-11.482403	-12.046965	-14.367920	-12.365377	0.000000	-10.000000	-0.158333	18.233334	74.500000	1023.000000	1023.000000	2046.000000
17.559999	-0.083363	-49.267796	-11.002385	-12.000854	-14.327001	-11.937553	0.000000	-10.000000	-0.166667	18.816668	80.500000	1023.000000	1023.000000	2046.000000
17.580000	-0.081092	-47.925610	-10.833382	-11.994488	-13.780937	-11.316804	0.000000	-10.000000	-0.200000	19.416668	86.500000	1023.000000	1023.000000	2046.000000
17.600000	-0.079149	-46.776875	-10.871423	-12.027709	-13.067147	-10.810596	0.000000	-10.000000	-0.241667	20.550001	92.833336	1023.000000	1023.000000	2046.000000
17.620001	-0.077835	-46.000233	-10.675068	-12.072575	-12.796430	-10.456160	0.000000	-10.000000	-0.250000	21.250000	99.333336	1023.000000	1023.000000	2046.000000
17.639999	-0.077159	-45.601097	-10.541494	-11.886345	-12.631237	-10.542022	0.000000	-10.000000	-0.258333	22.066668	106.333336	1023.000000	1023.000000	2046.000000
17.660000	-0.076342	-45.117836	-10.237048	-11.633166	-12.548632	-10.698990	0.000000	-10.000000	-0.275000	22.683334	113.500000	1023.000000	1023.000000	2046.000000
17.680000	-0.075479	-44.608307	-9.865559	-11.620155	-12.515631	-10.606962	0.000000	-10.000000	-0.325000	23.433334	121.166664	1023.000000	1023.000000	2046.000000
17.700001	-0.074578	-44.075340	-9.581644	-11.947799	-12.446216	-10.099681	0.000000	-10.000000	-0.391667	24.450001	129.000000	1023.000000	1023.000000	2046.000000
17.719999	-0.073689	-43.550480	-9.639908	-12.158776	-12.002857	-9.748938	0.000000	-10.000000	-0.466667	25.966667	137.000000	1023.000000	1023.000000	2046.000000
17.740000	-0.072907	-43.087894	-9.806478	-12.415636	-11.525282	-9.340498	0.000000	-10.000000	-0.533333	27.833334	145.333328	1023.000000	1023.000000	2046.000000
17.760000	-0.072479	-42.835239	-9.801871	-12.550644	-11.346590	-9.136135	0.000000	-10.000000	-0.575000	29.366667	154.166672	1023.000000	1023.000000	2046.000000
17.780001	-0.072342	-42.753998	-9.722969	-12.429487	-11.373199	-9.228342	0.000000	-10.000000	-0.583333	30.400000	163.666672	1023.000000	1023.000000	2046.000000
17.799999	-0.071734	-42.394939	-9.509889	-12.095580	-11.340644	-9.448825	0.000000	-10.000000	-0.566667	30.666668	173.500000	1023.000000	1023.000000	2046.000000
17.820000	-0.070477	-41.651901	-9.177168	-11.837214	-11.257352	-9.380169	0.000000	-10.000000	-0.558333	30.633333	183.833328	1023.000000	1023.000000	2046.000000
17.840000	-0.068934	-40.739853	-8.800591	-11.759095	-11.161278	-9.018888	0.000000	-10.000000	-0.558333	30.433334	194.166672	1023.000000	1023.000000	2046.000000
17.860001	-0.067035	-39.617508	-8.624225	-11.853296	-10.763414	-8.376572	0.000000	-10.000000	-0.566667	30.650000	204.500000	1023.000000	1023.000000	2046.000000
17.879999	-0.065335	-38.613262	-8.752559	-11.865594	-10.090673	-7.904438	0.000000	-10.000000	-0.575000	30.983334	214.500000	1023.000000	1023.000000	2046.000000
17.900000	-0.064096	-37.880730	-8.760605	-11.807707	-9.734589	-7.577829	0.000000	-10.000000	-0.583333	31.266666	224.833328	1023.000000	1023.000000	2046.000000
17.920000	-0.063119	-37.303112	-8.600628	-11.598247	-9.607517	-7.496719	0.000000	-10.000000	-0.600000	31.316668	235.166672	1023.000000	1023.000000	2046.000000
17.940001	-0.061860	-36.559135	-8.389516	-11.241409	-9.444723	-7.483487	0.000000	-10.000000	-0.600000	31.416668	245.666672	1023.000000	1023.000000	2046.000000
17.959999	-0.060332	-35.656364	-8.087800	-10.828443	-9.292700	-7.447419	0.000000	-10.000000	-0.591667	31.616667	256.000000	1023.000000	1023.000000	2046.000000
17.980000	-0.058411	-34.520786	-7.614879	-10.503822	-9.163746	-7.238340	0.000000	-10.000000	-0.583333	31.633333	266.500000	1023.000000	1023.000000	2046.000000
18.000000	-0.056240	-33.237926	-7.100208	-10.381360	-9.029690	-6.726670	0.000000	-10.000000	-0.591667	31.850000	277.000000	1023.000000	1023.000000	2046.000000
18.020000	-0.053812	-31.802860	-6.793256	-10.297389	-8.586260	-6.125956	0.000000	-10.000000	-0.616667	32.116669	287.666656	1023.000000	1023.000000	2046.000000
18.040001	-0.051785	-30.604950	-6.783955	-10.187045	-7.960749	-5.673201	0.000000	-10.000000	-0.641667	32.600002	298.333344	1023.000000	1023.000000	2046.000000
18.059999	-0.049975	-29.535450	-6.782588	-10.134964	-7.413354	-5.204544	0.000000	-10.000000	-0.633333	32.799999	309.166656	1023.000000	1023.000000	2046.000000
18.080000	-0.048368	-28.585499	-6.628591	-10.005453	-7.080469	-4.870986	0.000000	-10.000000	-0.650000	32.783333	320.000000	1023.000000	1023.000000	2046.000000
18.100000	-0.047120	-27.847790	-6.307203	-9.824014	-7.086599	-4.629975	0.000000	-10.000000	-0.650000	32.783333	331.000000	1023.000000	1023.000000	2046.000000
18.120001	-0.045712	-27.015696	-6.255224	-9.513282	-6.704908	-4.542283	0.000000	-10.000000	-0.683333	32.733334	342.000000	1023.000000	1023.000000	2046.000000
18.139999	-0.044414	-26.248730	-5.942087	-8.969689	-6.740857	-4.596096	0.000000	-10.000000	-0.666667	32.966667	353.000000	1023.000000	1023.000000	2046.000000
18.160000	-0.042819	-25.306223	-5.648397	-8.456841	-6.832404	-4.368582	0.000000	-10.000000	-0.666667	33.100002	364.000000	1023.000000	1023.000000	2046.000000
18.180000	-0.042085	-24.872066	-5.445708	-8.367995	-6.953669	-4.104693	0.000000	-10.000000	-0.650000	33.266666	375.000000	1023.000000	1023.000000	2046.000000
18.200001	-0.040915	-24.180588	-5.487531	-8.473750	-6.593763	-3.625544	0.000000	-10.000000	-0.658333	33.000000	386.000000	1023.000000	1023.000000	2046.000000
18.219999	-0.040372	-23.860060	-5.741932	-8.474682	-6.130950	-3.512495	0.000000	-10.000000	-0.691667	32.966667	397.000000	1023.000000	1023.000000	2046.000000
18.240000	-0.040629	-24.011534	-5.903207	-8.442487	-6.102082	-3.563757	0.000000	-10.000000	-0.691667	32.966667	408.000000	1023.000000	1023.000000	2046.000000
18.260000	-0.041647	-24.613308	-6.134153	-8.270989	-6.268627	-3.939539	0.000000	-10.000000	-0.700000	32.816666	419.000000	1023.000000	1023.000000	2046.000000
18.280001	-0.042697	-25.233759	-6.237659	-8.089299	-6.550122	-4.356679	0.000000	-10.000000	-0.658333	32.833336	430.000000	1023.000000	1023.000000	2046.000000
18.299999	-0.042862	-25.331697	-6.158105	-7.836453	-6.696460	-4.640679	0.000000	-10.000000	-0.641667	32.416668	441.000000	1023.000000	1023.000000	2046.000000
18.320000	-0.042126	-24.896555	-5.949865	-7.619641	-6.735224	-4.591825	0.000000	-10.000000	-0.600000	32.283333	451.833344	1023.000000	1023.000000	2046.000000
18.340000	-0.041004	-24.233332	-5.681755	-7.497194	-6.795834	-4.258550	0.000000	-10.000000	-0.566667	31.383333	462.666656	1023.000000	1023.000000	2046.000000
18.360001	-0.039819	-23.532902	-5.812998	-7.318833	-6.475270	-3.925801	0.000000	-10.000000	-0.533333	30.600000	473.166656	1023.000000	1023.000000	2046.000000
18.379999	-0.038653	-22.844063	-5.982920	-7.057054	-6.106662	-3.697428	0.000000	-10.000000	-0.491667	29.766666	483.500000	1023.000000	1023.000000	2046.000000
18.400000	-0.037287	-22.036886	-6.069808	-6.739052	-5.727812	-3.500214	0.000000	-10.000000	-0.466667	29.466667	493.500000	1023.000000	1023.000000	2046.000000
18.420000	-0.036053	-21.307320	-5.942103	-6.482193	-5.624105	-3.258919	0.000000	-10.000000	-0.450000	29.433334	503.500000	1023.000000	1023.000000	2046.000000
18.440001	-0.035025	-20.699903	-5.788316	-6.141675	-5.604937	-3.164976	0.000000	-10.000000	-0.466667	29.233334	513.500000	1023.000000	1023.000000	2046.000000
18.459999	-0.034063	-20.131483	-5.638981	-5.710888	-5.527669	-3.253944	0.000000	-10.000000	-0.466667	29.033333	523.333313	1023.000000	1023.000000	2046.000000
18.480000	-0.032367	-19.128624	-5.200576	-5.487511	-5.388714	-3.051823	0.000000	-10.000000	-0.475000	28.666666	533.000000	1023.000000	1023.000000	2046.000000
18.500000	-0.030321	-17.919720	-4.789449	-5.512624	-5.119787	-2.497860	0.000000	-10.000000	-0.441667	28.166666	542.666687	1023.000000	1023.000000	2046.000000
18.520000	-0.028729	-16.979124	-4.710493	-5.483580	-4.686572	-2.098480	0.000000	-10.000000	-0.433333	27.616667	552.166687	1023.000000	1023.000000	2046.000000
18.540001	-0.026636	-15.741993	-4.722112	-5.197385	-4.026257	-1.796239	0.000000	-10.000000	-0.408333	27.266666	561.500000	1023.000000	1023.000000	2046.000000
18.559999	-0.024234	-14.322157	-4.419128	-4.890378	-3.619354	-1.393296	0.000000	-10.000000	-0.391667	27.033335	570.500000	1023.000000	1023.000000	2046.000000
18.580000	-0.022140	-13.084457	-4.063352	-4.528631	-3.344770	-1.147704	0.000000	-10.000000	-0.358333	26.500000	579.666687	1023.000000	1023.000000	2046.000000
18.600000	-0.020308	-12.001995	-3.686785	-4.096876	-3.063930	-1.154404	0.000000	-10.000000	-0.333333	25.916668	588.666687	1023.000000	1023.000000	2046.000000
18.620001	-0.018716	-11.061170	-3.232418	-3.938145	-2.853880	-1.036727	0.000000	-10.000000	-0.333333	25.333334	597.500000	1023.000000	1023.000000	2046.000000
18.639999	-0.017745	-10.487425	-2.866313	-4.140882	-2.707475	-0.772754	0.000000	-10.000000	-0.350000	25.116667	605.833313	1023.000000	1023.000000	2046.000000
18.660000	-0.017126	-10.121690	-2.751856	-4.448244	-2.444977	-0.476613	0.000000	-10.000000	-0.341667	25.033335	614.333313	1023.000000	1023.000000	2046.000000
18.680000	-0.016470	-9.733560	-2.948534	-4.522762	-1.882542	-0.379722	0.000000	-10.000000	-0.333333	24.833334	622.666687	1023.000000	1023.000000	2046.000000
18.700001	-0.015741	-9.302714	-2.921200	-4.626295	-1.594269	-0.160951	0.000000	-10.000000	-0.308333	24.616667	631.000000	1023.000000	1023.000000	2046.000000
18.719999	-0.015187	-8.975294	-2.692024	-4.619466	-1.577012	-0.086792	0.000000	-10.000000	-0.300000	24.066668	639.000000	1023.000000	1023.000000	2046.000000
18.740000	-0.014564	-8.607573	-2.454535	-4.402220	-1.538139	-0.212679	0.000000	-10.000000	-0.275000	23.583334	647.166687	1023.000000	1023.000000	2046.000000
18.760000	-0.013692	-8.091894	-2.156518	-4.205177	-1.461277	-0.268921	0.000000	-10.000000	-0.250000	22.850000	655.166687	1023.000000	1023.000000	2046.000000
18.780001	-0.012578	-7.433553	-1.775159	-4.299771	-1.381866	0.023244	0.000000	-10.000000	-0.241667	22.450001	663.166687	1023.000000	1023.000000	2046.000000
18.799999	-0.011470	-6.778724	-1.709193	-4.370901	-1.022503	0.323873	0.000000	-10.000000	-0.233333	22.300001	670.666687	1023.000000	1023.000000	2046.000000
18.820000	-0.010174	-6.012849	-1.794930	-4.279011	-0.506572	0.567664	0.000000	-10.000000	-0.233333	22.050001	678.333313	1023.000000	1023.000000	2046.000000
18.840000	-0.008740	-5.165564	-1.627607	-4.126636	-0.257789	0.846469	0.000000	-10.000000	-0.216667	21.683334	685.666687	1023.000000	1023.000000	2046.000000
18.860001	-0.007337	-4.336421	-1.305535	-3.808542	-0.202471	0.980127	0.000000	-10.000000	-0.208333	21.266666	693.000000	1023.000000	1023.000000	2046.000000
18.879999	-0.005826	-3.443147	-0.943314	-3.366960	-0.020510	0.887637	0.000000	-10.000000	-0.191667	21.033335	700.000000	1023.000000	1023.000000	2046.000000
18.900000	-0.004237	-2.503888	-0.471869	-3.241006	0.085594	1.123393	0.000000	-10.000000	-0.208333	20.666668	707.000000	1023.000000	1023.000000	2046.000000
18.920000	-0.002647	-1.564451	-0.252682	-3.246731	0.426461	1.508501	0.000000	-10.000000	-0.225000	20.616667	714.000000	1023.000000	1023.000000	2046.000000
18.940001	-0.000780	-0.461098	-0.249871	-3.035230	1.039047	1.784957	0.000000	-10.000000	-0.233333	20.866667	721.000000	1023.000000	1023.000000	2046.000000
18.959999	0.001185	0.700212	-0.143235	-2.848999	1.490003	2.202443	0.000000	-10.000000	-0.233333	21.250000	728.000000	1023.000000	1023.000000	2046.000000
18.980000	0.002873	1.697925	0.097303	-2.639241	1.707028	2.532834	0.000000	-10.000000	-0.216667	21.366667	735.000000	1023.000000	1023.000000	2046.000000
19.000000	0.004310	2.546983	0.319009	-2.225582	1.870352	2.583204	0.000000	-10.000000	-0.233333	21.350000	742.000000	1023.000000	1023.000000	2046.000000
19.020000	0.006077	3.591650	0.682562	-1.975793	2.017764	2.867118	0.000000	-10.000000	-0.225000	21.616667	749.000000	1023.000000	1023.000000	2046.000000
19.040001	0.006901	4.078196	1.023953	-1.747061	1.879861	2.921442	0.000000	-10.000000	-0.225000	21.900000	756.166687	1023.000000	1023.000000	2046.000000
19.059999	0.007493	4.428247	1.004439	-1.559526	1.836169	3.147164	0.000000	-10.000000	-0.200000	21.883333	763.500000	1023.000000	1023.000000	2046.000000
19.080000	0.007588	4.484416	0.650597	-1.447147	2.133609	3.147357	0.000000	-10.000000	-0.191667	21.150000	771.000000	1023.000000	1023.000000	2046.000000
19.100000	0.008091	4.781581	0.482424	-1.430948	2.413367	3.316738	0.000000	-10.000000	-0.191667	20.216667	778.166687	1023.000000	1023.000000	2046.000000
19.120001	0.008094	4.783760	0.554388	-1.441722	2.289948	3.381145	0.000000	-10.000000	-0.183333	19.450001	785.000000	1023.000000	1023.000000	2046.000000
19.139999	0.007424	4.387630	0.495605	-1.153236	2.058766	2.986494	0.000000	-10.000000	-0.158333	18.600000	791.666687	1023.000000	1023.000000	2046.000000
19.160000	0.005870	3.469402	0.369655	-0.977636	1.654784	2.422598	0.000000	-10.000000	-0.125000	17.816668	798.166687	1023.000000	1023.000000	2046.000000
19.180000	0.004298	2.540154	0.214685	-0.998822	1.325830	1.998462	0.000000	-10.000000	-0.100000	16.616667	804.333313	1023.000000	1023.000000	2046.000000
19.200001	0.003410	2.015509	0.236613	-1.137595	1.052940	1.863550	0.000000	-10.000000	-0.075000	15.666667	810.000000	1023.000000	1023.000000	2046.000000
19.219999	0.003180	1.879243	0.066140	-1.201000	1.116455	1.897648	0.000000	-10.000000	-0.058333	14.500000	815.333313	1023.000000	1023.000000	2046.000000
19.240000	0.003552	2.099319	-0.195175	-1.014547	1.374475	1.934567	0.000000	-10.000000	-0.050000	13.333333	820.333313	1023.000000	1023.000000	2046.000000
19.260000	0.003982	2.353159	-0.280064	-0.834256	1.409646	2.057834	0.000000	-10.000000	-0.033333	11.883333	824.833313	1023.000000	1023.000000	2046.000000
19.280001	0.004282	2.530476	-0.225159	-0.576233	1.212348	2.119519	0.000000	-10.000000	-0.016667	10.533334	829.000000	1023.000000	1023.000000	2046.000000
19.299999	0.004480	2.647433	-0.120635	-0.093258	1.041716	1.819610	0.000000	-10.000000	0.000000	9.033334	832.833313	1023.000000	1023.000000	2046.000000
19.320000	0.004853	2.868031	0.085440	0.246406	0.926086	1.610099	0.000000	-10.000000	0.016667	7.483334	836.333313	1023.000000	1023.000000	2046.000000
19.340000	0.005213	3.080791	0.208679	0.212669	0.856878	1.802565	0.000000	-10.000000	0.050000	5.633333	839.166687	1023.000000	1023.000000	2046.000000
19.360001	0.005639	3.332933	-0.041821	0.150684	1.152099	2.071971	0.000000	-10.000000	0.075000	3.583333	841.333313	1023.000000	1023.000000	2046.000000
19.379999	0.006320	3.735255	-0.203344	0.068017	1.487795	2.382786	0.000000	-10.000000	0.091667	0.966667	842.833313	1023.000000	1023.000000	2046.000000
19.400000	0.006764	3.997494	-0.042172	0.178893	1.405795	2.454978	0.000000	-10.000000	0.083333	-1.366667	843.666687	1023.000000	1023.000000	2046.000000
19.420000	0.006785	4.009701	0.137447	0.593146	1.224209	2.054899	0.000000	-10.000000	0.091667	-3.250000	844.000000	1023.000000	1023.000000	2046.000000
19.440001	0.007610	4.497270	0.531266	0.790160	1.108734	2.067110	0.000000	-10.000000	0.091667	-4.566667	844.000000	1023.000000	1023.000000	2046.000000
19.459999	0.008715	5.150461	0.757497	0.751152	1.183695	2.458118	0.000000	-10.000000	0.108333	-6.100000	844.000000	1023.000000	1023.000000	2046.000000
19.480000	0.010007	5.913846	0.630803	0.865460	1.692225	2.725358	0.000000	-10.000000	0.108333	-7.433333	844.000000	1023.000000	1023.000000	2046.000000
19.500000	0.011104	6.562264	0.626727	0.907588	2.043111	2.984839	0.000000	-10.000000	0.116667	-8.250000	844.000000	1023.000000	1023.000000	2046.000000
19.520000	0.011438	6.759598	0.771646	0.877236	2.064970	3.045746	0.000000	-10.000000	0.108333	-8.433333	844.000000	1023.000000	1023.000000	2046.000000
19.540001	0.010824	6.396946	0.834886	0.870865	1.940800	2.750395	0.000000	-10.000000	0.108333	-8.316667	844.000000	1023.000000	1023.000000	2046.000000
19.559999	0.009891	5.845750	0.921132	0.830784	1.761955	2.331879	0.000000	-10.000000	0.100000	-8.150001	844.000000	1023.000000	1023.000000	2046.000000
19.580000	0.008913	5.267519	1.092296	0.631337	1.482524	2.061363	0.000000	-10.000000	0.108333	-8.500000	836.666687	1023.000000	1023.000000	2046.000000
19.600000	0.007868	4.649843	1.148986	0.259452	1.188931	2.052473	0.000000	-10.000000	0.125000	-9.600000	828.333313	1023.000000	1023.000000	2046.000000
19.620001	0.006969	4.118974	1.011625	-0.093271	1.121825	2.078795	0.000000	-10.000000	0.175000	-11.433333	818.666687	1023.000000	1023.000000	2046.000000
19.639999	0.006096	3.602762	0.820200	-0.391697	1.104343	2.069915	0.000000	-10.000000	0.225000	-13.583334	814.833313	1023.000000	1023.000000	2046.000000
19.660000	0.005256	3.106007	0.587218	-0.615824	1.123287	2.011327	0.000000	-10.000000	0.291667	-15.716667	810.333313	1023.000000	1023.000000	2046.000000
19.680000	0.004620	2.730451	0.406175	-0.771750	1.134450	1.961577	0.000000	-10.000000	0.341667	-17.583334	805.166687	1023.000000	1023.000000	2046.000000
19.700001	0.004113	2.430913	0.296634	-0.895343	1.083590	1.946031	0.000000	-10.000000	0.391667	-19.366667	799.333313	1023.000000	1023.000000	2046.000000
19.719999	0.003306	1.953881	0.284925	-0.924797	0.800104	1.793649	0.000000	-10.000000	0.433333	-20.950001	792.833313	1023.000000	1023.000000	2046.000000
19.740000	0.002314	1.367427	0.302237	-0.758063	0.433317	1.389936	0.000000	-10.000000	0.483333	-22.650000	785.666687	1023.000000	1023.000000	2046.000000
19.760000	0.001136	0.671628	0.388933	-0.558059	-0.052755	0.893509	0.000000	-10.000000	0.541667	-24.166668	778.000000	1023.000000	1023.000000	2046.000000
19.780001	0.000562	0.332261	0.536873	-0.479600	-0.368945	0.643934	0.000000	-10.000000	0.583333	-25.716667	769.833313	1023.000000	1023.000000	2046.000000
19.799999	0.000173	0.102073	0.736400	-0.529563	-0.689204	0.584441	0.000000	-10.000000	0.633333	-26.983334	761.333313	1023.000000	1023.000000	2046.000000
19.820000	-0.000044	-0.026275	0.743213	-0.763201	-0.800365	0.794078	0.000000	-10.000000	0.683333	-27.916666	752.500000	1023.000000	1023.000000	2046.000000
19.840000	-0.000215	-0.126800	0.515197	-0.858669	-0.634569	0.851240	0.000000	-10.000000	0.733333	-28.666666	743.166687	1023.000000	1023.000000	2046.000000
19.860001	-0.000639	-0.377615	0.207751	-1.016860	-0.492519	0.924015	0.000000	-10.000000	0.758333	-29.216667	733.500000	1023.000000	1023.000000	2046.000000
19.879999	-0.000967	-0.571775	0.044613	-1.243640	-0.490540	1.117792	0.000000	-10.000000	0.800000	-29.966667	723.666687	1023.000000	1023.000000	2046.000000
19.900000	-0.002736	-1.617243	-0.140633	-1.205256	-0.956717	0.685363	0.000000	-10.000000	0.841667	-30.633333	713.666687	1023.000000	1023.000000	2046.000000
19.920000	-0.004388	-2.593229	-0.436118	-1.084681	-1.399572	0.327141	0.000000	-10.000000	0.900000	-31.566668	703.666687	1023.000000	1023.000000	2046.000000
19.940001	-0.007012	-4.144205	-0.750522	-1.123726	-1.986242	-0.283715	0.000000	-10.000000	0.925000	-32.416668	693.166687	1023.000000	1023.000000	2046.000000
19.959999	-0.009370	-5.537652	-0.912982	-1.312562	-2.503296	-0.808811	0.000000	-10.000000	0.916667	-33.166668	682.333313	1023.000000	1023.000000	2046.000000
19.980000	-0.011431	-6.755562	-0.962746	-1.377284	-3.030383	-1.385149	0.000000	-10.000000	0.883333	-33.133335	671.166687	1023.000000	1023.000000	2046.000000
20.000000	-0.013613	-8.045177	-0.978710	-1.444059	-3.721793	-1.900616	0.000000	-10.000000	0.841667	-32.816669	660.166687	1023.000000	1023.000000	2046.000000
20.020000	-0.016197	-9.572519	-1.253705	-1.729512	-4.323683	-2.265619	0.000000	-10.000000	0.841667	-32.216667	649.333313	1023.000000	1023.000000	2046.000000
20.040001	-0.018928	-11.186543	-1.686760	-2.037768	-4.814297	-2.647718	0.000000	-10.000000	0.841667	-31.966667	638.500000	1023.000000	1023.000000	2046.000000
20.059999	-0.021281	-12.576859	-2.009288	-2.299855	-5.279357	-2.988358	0.000000	-10.000000	0.850000	-31.833334	627.833313	1023.000000	1023.000000	2046.000000
20.080000	-0.022976	-13.578913	-2.513311	-2.429698	-5.339427	-3.296478	0.000000	-10.000000	0.850000	-32.016666	617.166687	1023.000000	1023.000000	2046.000000
20.100000	-0.024414	-14.428781	-2.866397	-2.388729	-5.529786	-3.643869	0.000000	-10.000000	0.850000	-32.050003	606.500000	1023.000000	1023.000000	2046.000000
20.120001	-0.025518	-15.081352	-3.164313	-2.341711	-5.741474	-3.833854	0.000000	-10.000000	0.850000	-32.066666	595.666687	1023.000000	1023.000000	2046.000000
20.139999	-0.026419	-15.613564	-3.549615	-2.254608	-5.794283	-4.015057	0.000000	-10.000000	0.858333	-31.850000	585.000000	1023.000000	1023.000000	2046.000000
20.160000	-0.027315	-16.142912	-3.821334	-2.205613	-5.917916	-4.198049	0.000000	-10.000000	0.875000	-32.033333	574.500000	1023.000000	1023.000000	2046.000000
20.180000	-0.028090	-16.601404	-4.011580	-2.237823	-6.061046	-4.290956	0.000000	-10.000000	0.908333	-32.283333	563.833313	1023.000000	1023.000000	2046.000000
20.200001	-0.029209	-17.262230	-4.194111	-2.304475	-6.294144	-4.469500	0.000000	-10.000000	0.925000	-32.883335	553.000000	1023.000000	1023.000000	2046.000000
20.219999	-0.030517	-18.035463	-4.341442	-2.440039	-6.596123	-4.657860	0.000000	-10.000000	0.925000	-33.250000	542.000000	1023.000000	1023.000000	2046.000000
20.240000	-0.031535	-18.637354	-4.408006	-2.599528	-6.802482	-4.827338	0.000000	-10.000000	0.925000	-33.416668	531.000000	1023.000000	1023.000000	2046.000000
20.260000	-0.032652	-19.297560	-4.423928	-2.746683	-7.069111	-5.057839	0.000000	-10.000000	0.933333	-33.333332	519.833313	1023.000000	1023.000000	2046.000000
20.280001	-0.033466	-19.778538	-4.366774	-2.774497	-7.316541	-5.320726	0.000000	-10.000000	0.950000	-33.216667	508.666656	1023.000000	1023.000000	2046.000000
20.299999	-0.033683	-19.906923	-4.210008	-2.704975	-7.561095	-5.430845	0.000000	-10.000000	0.950000	-33.216667	497.500000	1023.000000	1023.000000	2046.000000
20.320000	-0.033873	-20.018702	-4.058682	-2.488871	-7.802044	-5.669104	0.000000	-10.000000	0.950000	-33.299999	486.500000	1023.000000	1023.000000	2046.000000
20.340000	-0.033985	-20.085354	-3.910150	-2.457553	-8.000725	-5.716927	0.000000	-10.000000	0.958333	-33.583332	475.333344	1023.000000	1023.000000	2046.000000
20.360001	-0.034282	-20.260597	-3.831123	-2.573330	-8.165400	-5.690745	0.000000	-10.000000	0.975000	-34.099998	464.166656	1023.000000	1023.000000	2046.000000
20.379999	-0.034649	-20.477377	-3.941668	-2.832547	-8.154307	-5.548856	0.000000	-10.000000	0.983333	-34.683334	452.666656	1023.000000	1023.000000	2046.000000
20.400000	-0.035655	-21.072311	-4.212615	-3.219469	-8.082499	-5.557729	0.000000	-10.000000	1.016667	-35.266666	441.166656	1023.000000	1023.000000	2046.000000
20.420000	-0.036778	-21.735518	-4.573497	-3.666034	-7.855717	-5.640270	0.000000	-10.000000	1.050000	-35.866669	429.333344	1023.000000	1023.000000	2046.000000
20.440001	-0.038370	-22.676643	-4.786952	-4.149509	-7.948319	-5.791863	0.000000	-10.000000	1.100000	-36.350002	417.333344	1023.000000	1023.000000	2046.000000
20.459999	-0.040089	-23.692734	-4.922725	-4.556304	-8.203517	-6.010188	0.000000	-10.000000	1.116667	-36.933334	405.166656	1023.000000	1023.000000	2046.000000
20.480000	-0.041841	-24.727774	-5.105810	-4.906497	-8.510067	-6.205400	0.000000	-10.000000	1.125000	-36.866669	393.000000	1023.000000	1023.000000	2046.000000
20.500000	-0.043669	-25.808649	-5.232048	-5.115623	-8.905657	-6.555321	0.000000	-10.000000	1.116667	-36.816666	380.666656	1023.000000	1023.000000	2046.000000
20.520000	-0.045345	-26.799145	-5.377371	-5.249026	-9.244895	-6.927852	0.000000	-10.000000	1.100000	-36.366669	368.333344	1023.000000	1023.000000	2046.000000
20.540001	-0.046839	-27.681955	-5.524838	-5.367462	-9.519841	-7.269814	0.000000	-10.000000	1.075000	-36.166668	356.000000	1023.000000	1023.000000	2046.000000
20.559999	-0.048180	-28.474417	-5.622044	-5.405817	-9.766351	-7.680205	0.000000	-10.000000	1.041667	-35.750000	344.000000	1023.000000	1023.000000	2046.000000
20.580000	-0.049175	-29.062531	-5.539802	-5.549919	-10.101445	-7.871365	0.000000	-10.000000	1.016667	-35.400002	332.000000	1023.000000	1023.000000	2046.000000
20.600000	-0.050125	-29.624054	-5.539194	-5.899403	-10.369829	-7.815628	0.000000	-10.000000	0.991667	-34.950001	320.333344	1023.000000	1023.000000	2046.000000
20.620001	-0.050957	-30.115843	-5.702501	-6.205595	-10.414277	-7.793470	0.000000	-10.000000	0.975000	-34.500000	308.666656	1023.000000	1023.000000	2046.000000
20.639999	-0.051712	-30.561651	-5.955487	-6.456612	-10.344059	-7.805494	0.000000	-10.000000	0.950000	-33.950001	297.333344	1023.000000	1023.000000	2046.000000
20.660000	-0.052361	-30.945374	-6.036405	-6.644169	-10.391936	-7.872864	0.000000	-10.000000	0.908333	-33.566666	286.000000	1023.000000	1023.000000	2046.000000
20.680000	-0.052543	-31.053074	-6.169414	-6.809387	-10.229258	-7.845015	0.000000	-10.000000	0.891667	-33.216667	274.833344	1023.000000	1023.000000	2046.000000
20.700001	-0.052487	-31.019835	-6.201715	-6.936100	-10.106720	-7.775300	0.000000	-10.000000	0.866667	-32.900002	263.666656	1023.000000	1023.000000	2046.000000
20.719999	-0.052692	-31.141193	-6.346649	-7.097276	-9.981846	-7.715425	0.000000	-10.000000	0.875000	-32.483334	252.666672	1023.000000	1023.000000	2046.000000
20.740000	-0.053662	-31.714228	-6.438917	-7.289824	-10.167207	-7.818279	0.000000	-10.000000	0.850000	-32.216667	241.833328	1023.000000	1023.000000	2046.000000
20.760000	-0.054804	-32.389294	-6.573376	-7.431911	-10.386539	-7.997469	0.000000	-10.000000	0.850000	-31.983334	231.166672	1023.000000	1023.000000	2046.000000
20.780001	-0.055649	-32.888275	-6.575355	-7.544550	-10.648061	-8.120308	0.000000	-10.000000	0.833333	-31.766668	220.333328	1023.000000	1023.000000	2046.000000
20.799999	-0.056922	-33.640724	-6.705827	-7.239978	-11.046161	-8.648760	0.000000	-10.000000	0.825000	-31.566668	209.833328	1023.000000	1023.000000	2046.000000
20.820000	-0.058901	-34.810631	-7.005267	-7.162539	-11.479783	-9.163040	0.000000	-10.000000	0.808333	-31.183332	199.166672	1023.000000	1023.000000	2046.000000
20.840000	-0.061128	-36.126560	-7.325680	-7.464087	-11.861169	-9.475626	0.000000	-10.000000	0.775000	-30.816668	188.833328	1023.000000	1023.000000	2046.000000
20.860001	-0.062964	-37.212009	-7.518108	-7.852231	-12.179352	-9.662317	0.000000	-10.000000	0.733333	-29.983334	178.500000	1023.000000	1023.000000	2046.000000
20.879999	-0.064714	-38.245899	-7.811968	-8.250269	-12.406644	-9.777020	0.000000	-10.000000	0.683333	-28.983334	168.500000	1023.000000	1023.000000	2046.000000
20.900000	-0.066435	-39.263332	-8.262385	-8.589616	-12.476127	-9.935205	0.000000	-10.000000	0.633333	-27.816668	158.833328	1023.000000	1023.000000	2046.000000
20.920000	-0.068457	-40.458355	-8.839561	-8.941455	-12.523336	-10.154003	0.000000	-10.000000	0.591667	-26.700001	149.500000	1023.000000	1023.000000	2046.000000
20.940001	-0.070591	-41.719017	-9.344647	-9.203444	-12.693787	-10.477139	0.000000	-10.000000	0.558333	-25.866667	140.666672	1023.000000	1023.000000	2046.000000
20.959999	-0.072827	-43.040974	-9.688916	-9.407105	-13.091520	-10.853431	0.000000	-10.000000	0.550000	-25.216667	132.166672	1023.000000	1023.000000	2046.000000
20.980000	-0.074812	-44.214169	-10.040209	-9.483260	-13.411373	-11.279325	0.000000	-10.000000	0.550000	-25.049999	123.666664	1023.000000	1023.000000	2046.000000
21.000000	-0.076440	-45.175938	-10.287306	-9.340223	-13.756720	-11.791689	0.000000	-10.000000	0.550000	-25.016666	115.333336	1023.000000	1023.000000	2046.000000
21.020000	-0.077386	-45.735416	-10.443005	-9.163350	-13.993865	-12.135197	0.000000	-10.000000	0.541667	-24.783333	107.000000	1023.000000	1023.000000	2046.000000
21.040001	-0.078198	-46.214878	-10.556271	-9.005149	-14.235734	-12.417726	0.000000	-10.000000	0.525000	-24.400000	99.000000	1023.000000	1023.000000	2046.000000
21.059999	-0.078744	-46.537521	-10.615822	-8.939649	-14.431355	-12.550695	0.000000	-10.000000	0.500000	-23.833334	90.833336	1023.000000	1023.000000	2046.000000
21.080000	-0.079273	-46.850368	-10.580961	-8.944697	-14.675592	-12.649118	0.000000	-10.000000	0.466667	-23.333334	82.833336	1023.000000	1023.000000	2046.000000
21.100000	-0.079734	-47.123062	-10.553845	-9.104059	-14.902058	-12.563101	0.000000	-10.000000	0.441667	-22.666666	74.833336	1023.000000	1023.000000	2046.000000
21.120001	-0.080057	-47.313786	-10.791769	-9.531722	-14.744946	-12.245348	0.000000	-10.000000	0.416667	-22.000000	67.333336	1023.000000	1023.000000	2046.000000
21.139999	-0.080226	-47.413639	-10.956082	-9.876586	-14.509723	-12.071247	0.000000	-10.000000	0.408333	-21.350000	59.833332	1023.000000	1023.000000	2046.000000
21.160000	-0.080249	-47.427128	-11.069427	-10.103771	-14.271216	-11.982714	0.000000	-10.000000	0.391667	-20.950001	52.666668	1023.000000	1023.000000	2046.000000
21.180000	-0.080433	-47.535809	-10.998363	-10.165854	-14.359636	-12.011955	0.000000	-10.000000	0.375000	-20.316668	45.666668	1023.000000	1023.000000	2046.000000
21.200001	-0.080640	-47.657959	-10.959551	-10.022248	-14.456216	-12.219942	0.000000	-10.000000	0.341667	-19.600000	39.000000	1023.000000	1023.000000	2046.000000
21.219999	-0.080375	-47.501656	-10.605097	-9.720976	-14.674290	-12.501293	0.000000	-10.000000	0.316667	-18.666668	32.666668	1023.000000	1023.000000	2046.000000
21.240000	-0.080246	-47.425560	-10.322452	-9.740164	-14.866748	-12.496196	0.000000	-10.000000	0.291667	-18.016666	26.500000	1023.000000	1023.000000	2046.000000
21.260000	-0.080352	-47.488018	-10.462922	-10.189173	-14.752627	-12.083298	0.000000	-10.000000	0.283333	-17.433334	20.500000	1023.000000	1023.000000	2046.000000
21.280001	-0.080623	-47.648239	-10.925746	-10.592056	-14.235304	-11.895131	0.000000	-10.000000	0.266667	-16.733334	14.500000	1023.000000	1023.000000	2046.000000
21.299999	-0.081837	-48.365448	-11.130971	-10.921674	-14.272649	-12.040154	0.000000	-10.000000	0.250000	-16.016666	8.833333	1023.000000	1023.000000	2046.000000
21.320000	-0.083330	-49.248100	-11.172275	-11.032043	-14.548874	-12.494910	0.000000	-10.000000	0.233333	-15.116667	3.666667	1023.000000	1023.000000	2046.000000
21.340000	-0.084454	-49.912582	-10.963981	-11.044900	-14.924975	-12.978725	0.000000	-10.000000	0.225000	-14.266667	-1.000000	1023.000000	1023.000000	2046.000000
21.360001	-0.085104	-50.296467	-10.753484	-11.432423	-15.265403	-12.845158	0.000000	-10.000000	0.200000	-13.183333	-5.500000	1023.000000	1023.000000	2046.000000
21.379999	-0.085830	-50.725304	-11.035924	-11.931769	-15.150061	-12.607552	0.000000	-10.000000	0.175000	-12.333334	-9.833333	1023.000000	1023.000000	2046.000000
21.400000	-0.086388	-51.055187	-11.434412	-12.206873	-14.807921	-12.605982	0.000000	-10.000000	0.150000	-11.600000	-14.000000	1023.000000	1023.000000	2046.000000
21.420000	-0.087076	-51.462040	-11.555057	-12.368111	-14.824962	-12.713912	0.000000	-10.000000	0.141667	-11.100000	-18.000000	1023.000000	1023.000000	2046.000000
21.440001	-0.087858	-51.923809	-11.588868	-12.419863	-15.007156	-12.907923	0.000000	-10.000000	0.141667	-10.666667	-21.666666	1023.000000	1023.000000	2046.000000
21.459999	-0.088235	-52.146847	-11.403189	-12.211209	-15.245634	-13.286815	0.000000	-10.000000	0.141667	-10.150001	-25.166666	1023.000000	1023.000000	2046.000000
21.480000	-0.088433	-52.263664	-11.199274	-12.254400	-15.440599	-13.369390	0.000000	-10.000000	0.133333	-9.650001	-28.500000	1023.000000	1023.000000	2046.000000
21.500000	-0.088408	-52.249226	-11.121648	-12.652347	-15.476492	-12.998741	0.000000	-10.000000	0.116667	-8.916667	-31.833334	1023.000000	1023.000000	2046.000000
21.520000	-0.088545	-52.330189	-11.344761	-12.908957	-15.245332	-12.831138	0.000000	-10.000000	0.100000	-8.250000	-34.833332	1023.000000	1023.000000	2046.000000
21.540001	-0.088275	-52.170582	-11.599886	-12.958629	-14.807884	-12.804184	0.000000	-10.000000	0.100000	-7.533333	-37.666668	1023.000000	1023.000000	2046.000000
21.559999	-0.088074	-52.051510	-11.512817	-12.993483	-14.763650	-12.781562	0.000000	-10.000000	0.100000	-6.916667	-40.166668	1023.000000	1023.000000	2046.000000
21.580000	-0.087938	-51.971458	-11.307236	-12.846218	-14.881734	-12.936272	0.000000	-10.000000	0.100000	-6.200000	-42.500000	1023.000000	1023.000000	2046.000000
21.600000	-0.087274	-51.579018	-11.031544	-12.619167	-14.864397	-13.063908	0.000000	-10.000000	0.100000	-5.566667	-44.500000	1023.000000	1023.000000	2046.000000
21.620001	-0.086589	-51.174271	-10.699971	-12.635494	-14.938225	-12.900582	0.000000	-10.000000	0.100000	-5.100000	-46.500000	1023.000000	1023.000000	2046.000000
21.639999	-0.085753	-50.679752	-10.480413	-12.921597	-14.877793	-12.399948	0.000000	-10.000000	0.100000	-4.783333	-48.166668	1023.000000	1023.000000	2046.000000
21.660000	-0.085561	-50.566765	-10.695639	-12.940531	-14.545763	-12.384832	0.000000	-10.000000	0.091667	-4.450000	-49.833332	1023.000000	1023.000000	2046.000000
21.680000	-0.085629	-50.606834	-10.866175	-13.056768	-14.384920	-12.298969	0.000000	-10.000000	0.083333	-4.100000	-51.166668	1023.000000	1023.000000	2046.000000
21.700001	-0.085699	-50.648090	-11.038737	-12.888015	-14.446515	-12.274822	0.000000	-10.000000	0.066667	-3.650000	-52.666668	1023.000000	1023.000000	2046.000000
21.719999	-0.086766	-51.278641	-11.323042	-12.918320	-14.626585	-12.410694	0.000000	-10.000000	0.058333	-3.033333	-53.833332	1023.000000	1023.000000	2046.000000
21.740000	-0.087939	-51.971657	-11.528422	-12.985912	-14.853714	-12.603606	0.000000	-10.000000	0.058333	-2.000000	-55.000000	1023.000000	1023.000000	2046.000000
21.760000	-0.088896	-52.537598	-11.537717	-12.960959	-15.074794	-12.964126	0.000000	-10.000000	0.050000	-0.266667	-55.666668	1023.000000	1023.000000	2046.000000
21.780001	-0.089556	-52.927677	-11.455436	-12.947038	-15.303968	-13.221235	0.000000	-10.000000	0.041667	1.933333	-56.000000	1023.000000	1023.000000	2046.000000
21.799999	-0.090506	-53.489178	-11.461537	-13.103090	-15.573875	-13.350674	0.000000	-10.000000	0.016667	4.666667	-56.000000	1023.000000	1023.000000	2046.000000
21.820000	-0.091754	-54.226395	-11.738137	-13.411530	-15.707058	-13.369668	0.000000	-10.000000	0.008333	6.833333	-56.000000	1023.000000	1023.000000	2046.000000
21.840000	-0.092909	-54.909225	-12.194514	-13.586634	-15.619208	-13.508869	0.000000	-10.000000	0.000000	7.916667	-56.000000	1023.000000	1023.000000	2046.000000
21.860001	-0.093335	-55.161266	-12.527434	-13.552599	-15.415810	-13.665424	0.000000	-10.000000	0.000000	7.533333	-56.000000	1023.000000	1023.000000	2046.000000
21.879999	-0.093361	-55.176620	-12.679085	-13.476445	-15.326977	-13.694115	0.000000	-10.000000	0.000000	6.500000	-56.000000	1023.000000	1023.000000	2046.000000
21.900000	-0.093483	-55.248478	-12.698432	-13.236519	-15.498185	-13.815343	0.000000	-10.000000	0.008333	5.916667	-56.000000	1023.000000	1023.000000	2046.000000
21.920000	-0.093466	-55.238239	-12.726471	-12.923220	-15.642356	-13.946192	0.000000	-10.000000	0.008333	5.933333	-56.000000	1023.000000	1023.000000	2046.000000
21.940001	-0.093137	-55.043976	-12.650171	-12.556394	-15.719055	-14.118356	0.000000	-10.000000	0.008333	6.583333	-56.000000	1023.000000	1023.000000	2046.000000
21.959999	-0.092866	-54.883999	-12.490478	-12.473159	-15.861409	-14.058952	0.000000	-10.000000	0.000000	7.383334	-56.000000	1023.000000	1023.000000	2046.000000
21.980000	-0.092689	-54.779064	-12.441444	-12.553877	-15.949249	-13.834495	0.000000	-10.000000	0.000000	8.333334	-30.000000	1023.000000	1023.000000	2046.000000
22.000000	-0.092428	-54.624702	-12.653446	-12.614924	-15.694842	-13.661489	0.000000	-10.000000	0.000000	8.966667	-4.000000	1023.000000	1023.000000	2046.000000
22.020000	-0.091498	-54.075272	-12.849357	-12.601395	-15.163711	-13.460811	0.000000	-10.000000	0.000000	9.966667	23.833334	1023.000000	1023.000000	2046.000000
22.040001	-0.090441	-53.450821	-12.590962	-12.641143	-15.078895	-13.139819	0.000000	-10.000000	-0.008333	10.633333	26.833334	1023.000000	1023.000000	2046.000000
22.059999	-0.089569	-52.934998	-12.299107	-12.467556	-15.081461	-13.086872	0.000000	-10.000000	-0.041667	11.666667	31.166666	1023.000000	1023.000000	2046.000000
22.080000	-0.088197	-52.124344	-11.940453	-12.208756	-14.949423	-13.025711	0.000000	-10.000000	-0.066667	12.500000	35.000000	1023.000000	1023.000000	2046.000000
22.100000	-0.087020	-51.428955	-11.547848	-12.139620	-14.919427	-12.822060	0.000000	-10.000000	-0.100000	13.666667	39.000000	1023.000000	1023.000000	2046.000000
22.120001	-0.085898	-50.765442	-11.271122	-12.244931	-14.803696	-12.445693	0.000000	-10.000000	-0.116667	14.966667	43.333332	1023.000000	1023.000000	2046.000000
22.139999	-0.084696	-50.055397	-11.269010	-12.335778	-14.380493	-12.070116	0.000000	-10.000000	-0.141667	15.800001	46.333332	1023.000000	1023.000000	2046.000000
22.160000	-0.083491	-49.343227	-11.356269	-12.318855	-13.810908	-11.857195	0.000000	-10.000000	-0.158333	16.833334	51.500000	1023.000000	1023.000000	2046.000000
22.180000	-0.082529	-48.774517	-11.280375	-12.446990	-13.462026	-11.585128	0.000000	-10.000000	-0.183333	17.883333	57.000000	1023.000000	1023.000000	2046.000000
22.200001	-0.081975	-48.447075	-11.088444	-12.578634	-13.394231	-11.385767	0.000000	-10.000000	-0.216667	19.233334	64.666664	1023.000000	1023.000000	2046.000000
22.219999	-0.081899	-48.402214	-10.895442	-12.605434	-13.450877	-11.450461	0.000000	-10.000000	-0.266667	20.633333	71.000000	1023.000000	1023.000000	2046.000000
22.240000	-0.081626	-48.241108	-10.755964	-12.665303	-13.370085	-11.449757	0.000000	-10.000000	-0.300000	21.883333	77.833336	1023.000000	1023.000000	2046.000000
22.260000	-0.081243	-48.014805	-10.533659	-12.662093	-13.335118	-11.483932	0.000000	-10.000000	-0.316667	22.983334	84.833336	1023.000000	1023.000000	2046.000000
22.280001	-0.080696	-47.691036	-10.297549	-12.748435	-13.307775	-11.337276	0.000000	-10.000000	-0.325000	23.600000	92.333336	1023.000000	1023.000000	2046.000000
22.299999	-0.080180	-47.386101	-10.128922	-12.909747	-13.233729	-11.113703	0.000000	-10.000000	-0.341667	23.950001	100.000000	1023.000000	1023.000000	2046.000000
22.320000	-0.079525	-46.999378	-10.014313	-13.031418	-13.091272	-10.862376	0.000000	-10.000000	-0.358333	24.466667	108.000000	1023.000000	1023.000000	2046.000000
22.340000	-0.078482	-46.383137	-9.955797	-13.048512	-12.762365	-10.616460	0.000000	-10.000000	-0.366667	24.916668	116.000000	1023.000000	1023.000000	2046.000000
22.360001	-0.077161	-45.601929	-10.012117	-12.922213	-12.257974	-10.409624	0.000000	-10.000000	-0.375000	25.433334	124.333336	1023.000000	1023.000000	2046.000000
22.379999	-0.075487	-44.612755	-9.952579	-12.849659	-11.776882	-10.033635	0.000000	-10.000000	-0.391667	25.783335	132.666672	1023.000000	1023.000000	2046.000000
22.400000	-0.073938	-43.697403	-9.747974	-12.691276	-11.514355	-9.743796	0.000000	-10.000000	-0.391667	26.050001	141.333328	1023.000000	1023.000000	2046.000000
22.420000	-0.072844	-43.050915	-9.430605	-12.409087	-11.502291	-9.708932	0.000000	-10.000000	-0.391667	26.333334	150.000000	1023.000000	1023.000000	2046.000000
22.440001	-0.071439	-42.220566	-9.117365	-12.140849	-11.329014	-9.633339	0.000000	-10.000000	-0.383333	26.500000	158.833328	1023.000000	1023.000000	2046.000000
22.459999	-0.069831	-41.270275	-8.675822	-12.000750	-11.184152	-9.409552	0.000000	-10.000000	-0.400000	26.750000	167.666672	1023.000000	1023.000000	2046.000000
22.480000	-0.068282	-40.354736	-8.312416	-12.020372	-11.051473	-8.970474	0.000000	-10.000000	-0.416667	26.950001	176.500000	1023.000000	1023.000000	2046.000000
22.500000	-0.066565	-39.339680	-8.035998	-12.018344	-10.813004	-8.472333	0.000000	-10.000000	-0.441667	27.150000	185.500000	1023.000000	1023.000000	2046.000000
22.520000	-0.064603	-38.180660	-8.003317	-11.861166	-10.232090	-8.084089	0.000000	-10.000000	-0.450000	27.466667	194.500000	1023.000000	1023.000000	2046.000000
22.540001	-0.062213	-36.768002	-7.903220	-11.628479	-9.591816	-7.644488	0.000000	-10.000000	-0.458333	27.766666	203.500000	1023.000000	1023.000000	2046.000000
22.559999	-0.060332	-35.656231	-7.777308	-11.390388	-9.141436	-7.347099	0.000000	-10.000000	-0.466667	28.050001	212.666672	1023.000000	1023.000000	2046.000000
22.580000	-0.059292	-35.041534	-7.594985	-11.274503	-9.140671	-7.031375	0.000000	-10.000000	-0.475000	28.183334	218.833328	1023.000000	1023.000000	2046.000000
22.600000	-0.058481	-34.562321	-7.467376	-10.818639	-9.289964	-6.986343	0.000000	-10.000000	-0.483333	28.233334	228.333328	1023.000000	1023.000000	2046.000000
22.620001	-0.058073	-34.321083	-7.369090	-10.497818	-9.351127	-7.103049	0.000000	-10.000000	-0.491667	28.550001	237.833328	1023.000000	1023.000000	2046.000000
22.639999	-0.057585	-34.032768	-7.091267	-10.427914	-9.550999	-6.962590	0.000000	-10.000000	-0.500000	28.866667	247.333328	1023.000000	1023.000000	2046.000000
22.660000	-0.057146	-33.773464	-6.966043	-10.562387	-9.577376	-6.667658	0.000000	-10.000000	-0.516667	29.083334	253.666672	1023.000000	1023.000000	2046.000000
22.680000	-0.056859	-33.603516	-7.321804	-10.547951	-9.166353	-6.567406	0.000000	-10.000000	-0.525000	29.483334	260.000000	1023.000000	1023.000000	2046.000000
22.700001	-0.056465	-33.370674	-7.642201	-10.417262	-8.746886	-6.564323	0.000000	-10.000000	-0.541667	29.966667	273.000000	1023.000000	1023.000000	2046.000000
22.719999	-0.057027	-33.702721	-7.777225	-10.376345	-8.848373	-6.700778	0.000000	-10.000000	-0.525000	30.383333	286.166656	1023.000000	1023.000000	2046.000000
22.740000	-0.057566	-34.021278	-7.777389	-10.189781	-9.029577	-7.024533	0.000000	-10.000000	-0.516667	30.450001	299.500000	1023.000000	1023.000000	2046.000000
22.760000	-0.057436	-33.944893	-7.551139	-9.904425	-9.201823	-7.287507	0.000000	-10.000000	-0.500000	30.233334	309.666656	1023.000000	1023.000000	2046.000000
22.780001	-0.056819	-33.580097	-7.275565	-9.699282	-9.393190	-7.212059	0.000000	-10.000000	-0.500000	30.166668	320.000000	1023.000000	1023.000000	2046.000000
22.799999	-0.055917	-33.046970	-7.166262	-9.553853	-9.425179	-6.901676	0.000000	-10.000000	-0.500000	29.983334	327.000000	1023.000000	1023.000000	2046.000000
22.820000	-0.054747	-32.355682	-7.273429	-9.312164	-9.150654	-6.619435	0.000000	-10.000000	-0.500000	29.799999	337.166656	1023.000000	1023.000000	2046.000000
22.840000	-0.053150	-31.411551	-7.489386	-8.988055	-8.563156	-6.370953	0.000000	-10.000000	-0.483333	29.633333	347.166656	1023.000000	1023.000000	2046.000000
22.860001	-0.051293	-30.314333	-7.516470	-8.717922	-8.076646	-6.003294	0.000000	-10.000000	-0.475000	29.400000	360.166656	1023.000000	1023.000000	2046.000000
22.879999	-0.050163	-29.646498	-7.345004	-8.393052	-8.023335	-5.885107	0.000000	-10.000000	-0.466667	29.366667	366.500000	1023.000000	1023.000000	2046.000000
22.900000	-0.049399	-29.195084	-7.121542	-8.030749	-8.057072	-5.985720	0.000000	-10.000000	-0.466667	29.150002	372.833344	1023.000000	1023.000000	2046.000000
22.920000	-0.048345	-28.572130	-6.709468	-7.825789	-8.114097	-5.922775	0.000000	-10.000000	-0.441667	28.633333	382.666656	1023.000000	1023.000000	2046.000000
22.940001	-0.047095	-27.833305	-6.269013	-7.843046	-8.157682	-5.563564	0.000000	-10.000000	-0.425000	28.100000	395.666656	1023.000000	1023.000000	2046.000000
22.959999	-0.045594	-26.946115	-6.031580	-7.860840	-7.940303	-5.113393	0.000000	-10.000000	-0.433333	27.983334	408.333344	1023.000000	1023.000000	2046.000000
22.980000	-0.043293	-25.586235	-5.836240	-7.695629	-7.418258	-4.636108	0.000000	-10.000000	-0.466667	28.416668	417.666656	1023.000000	1023.000000	2046.000000
23.000000	-0.040351	-23.847410	-5.742402	-7.381145	-6.535537	-4.188325	0.000000	-10.000000	-0.491667	28.866667	423.833344	1023.000000	1023.000000	2046.000000
23.020000	-0.037391	-22.097868	-5.580214	-7.148290	-5.710425	-3.658938	0.000000	-10.000000	-0.491667	28.933334	430.166656	1023.000000	1023.000000	2046.000000
23.040001	-0.035419	-20.932854	-5.259711	-6.887990	-5.360511	-3.424640	0.000000	-10.000000	-0.475000	28.500000	439.666656	1023.000000	1023.000000	2046.000000
23.059999	-0.034270	-20.253513	-4.896729	-6.669370	-5.237689	-3.449726	0.000000	-10.000000	-0.458333	28.066668	449.166656	1023.000000	1023.000000	2046.000000
23.080000	-0.033703	-19.918718	-4.457385	-6.616367	-5.322695	-3.522272	0.000000	-10.000000	-0.458333	27.766666	458.666656	1023.000000	1023.000000	2046.000000
23.100000	-0.033040	-19.526524	-3.957827	-6.745340	-5.472122	-3.351235	0.000000	-10.000000	-0.475000	28.016666	465.000000	1023.000000	1023.000000	2046.000000
23.120001	-0.032218	-19.040691	-3.821237	-6.982704	-5.272495	-2.964255	0.000000	-10.000000	-0.500000	28.400000	474.333344	1023.000000	1023.000000	2046.000000
23.139999	-0.030935	-18.282686	-3.949269	-7.104514	-4.618484	-2.610420	0.000000	-10.000000	-0.508333	28.750000	483.833344	1023.000000	1023.000000	2046.000000
23.160000	-0.029455	-17.407814	-3.986780	-7.126630	-3.968721	-2.325683	0.000000	-10.000000	-0.508333	29.166666	496.500000	1023.000000	1023.000000	2046.000000
23.180000	-0.028473	-16.827490	-3.791294	-7.050398	-3.762146	-2.223651	0.000000	-10.000000	-0.500000	29.450001	506.166656	1023.000000	1023.000000	2046.000000
23.200001	-0.027924	-16.502949	-3.620698	-6.898010	-3.716322	-2.267919	0.000000	-10.000000	-0.508333	29.616667	515.833313	1023.000000	1023.000000	2046.000000
23.219999	-0.027183	-16.065117	-3.361381	-6.692435	-3.710213	-2.301088	0.000000	-10.000000	-0.516667	29.266666	525.833313	1023.000000	1023.000000	2046.000000
23.240000	-0.026092	-15.420576	-3.044943	-6.453262	-3.672061	-2.250310	0.000000	-10.000000	-0.533333	29.300001	539.166687	1023.000000	1023.000000	2046.000000
23.260000	-0.024572	-14.522203	-2.569316	-6.246904	-3.697533	-2.008450	0.000000	-10.000000	-0.541667	29.466667	549.166687	1023.000000	1023.000000	2046.000000
23.280001	-0.022998	-13.591985	-2.283021	-6.201092	-3.553580	-1.554292	0.000000	-10.000000	-0.550000	29.766666	555.500000	1023.000000	1023.000000	2046.000000
23.299999	-0.020780	-12.280730	-1.990453	-6.083890	-3.147567	-1.058820	0.000000	-10.000000	-0.533333	29.500000	565.166687	1023.000000	1023.000000	2046.000000
23.320000	-0.018649	-11.021821	-1.865453	-5.852960	-2.596331	-0.707077	0.000000	-10.000000	-0.525000	29.033335	578.166687	1023.000000	1023.000000	2046.000000
23.340000	-0.016160	-9.550632	-1.789451	-5.617575	-1.858144	-0.285462	0.000000	-10.000000	-0.516667	28.650002	588.166687	1023.000000	1023.000000	2046.000000
23.360001	-0.013420	-7.931412	-1.657801	-5.362427	-1.131127	0.219943	0.000000	-10.000000	-0.533333	28.800001	594.666687	1023.000000	1023.000000	2046.000000
23.379999	-0.011136	-6.581437	-1.397273	-5.119950	-0.748732	0.684518	0.000000	-10.000000	-0.508333	29.150000	601.000000	1023.000000	1023.000000	2046.000000
23.400000	-0.010043	-5.935298	-1.265289	-4.811880	-0.613088	0.754959	0.000000	-10.000000	-0.483333	29.416666	610.666687	1023.000000	1023.000000	2046.000000
23.420000	-0.009813	-5.799304	-1.192235	-4.597669	-0.767302	0.757902	0.000000	-10.000000	-0.441667	29.083334	620.500000	1023.000000	1023.000000	2046.000000
23.440001	-0.009152	-5.408849	-1.026995	-4.051355	-0.927453	0.596955	0.000000	-10.000000	-0.433333	28.450001	630.500000	1023.000000	1023.000000	2046.000000
23.459999	-0.008517	-5.033413	-0.912247	-3.787363	-0.932434	0.598631	0.000000	-10.000000	-0.400000	27.350000	643.166687	1023.000000	1023.000000	2046.000000
23.480000	-0.007792	-4.605251	-0.678561	-3.697556	-0.957858	0.728723	0.000000	-10.000000	-0.375000	26.650000	655.500000	1023.000000	1023.000000	2046.000000
23.500000	-0.007106	-4.199446	-0.574867	-3.818672	-0.829488	1.023582	0.000000	-10.000000	-0.350000	26.250000	664.500000	1023.000000	1023.000000	2046.000000
23.520000	-0.006602	-3.901807	-0.848116	-3.742765	-0.398315	1.087389	0.000000	-10.000000	-0.350000	26.083334	670.333313	1023.000000	1023.000000	2046.000000
23.540001	-0.006939	-4.100945	-1.175827	-3.627913	-0.225209	0.928004	0.000000	-10.000000	-0.341667	25.366667	676.166687	1023.000000	1023.000000	2046.000000
23.559999	-0.008000	-4.728259	-1.440562	-3.677330	-0.335196	0.724829	0.000000	-10.000000	-0.333333	24.600000	684.666687	1023.000000	1023.000000	2046.000000
23.580000	-0.009013	-5.326713	-1.570342	-3.694956	-0.585750	0.524334	0.000000	-10.000000	-0.300000	23.883333	693.000000	1023.000000	1023.000000	2046.000000
23.600000	-0.009225	-5.452255	-1.492857	-3.446546	-0.776067	0.263215	0.000000	-10.000000	-0.275000	23.483334	701.000000	1023.000000	1023.000000	2046.000000
23.620001	-0.008994	-5.315456	-1.373413	-2.982502	-0.922274	-0.037268	0.000000	-10.000000	-0.250000	23.066668	709.000000	1023.000000	1023.000000	2046.000000
23.639999	-0.008402	-4.965613	-1.258290	-2.549119	-0.966685	-0.191519	0.000000	-10.000000	-0.250000	22.750000	716.833313	1023.000000	1023.000000	2046.000000
23.660000	-0.007532	-4.451382	-1.063266	-2.223338	-1.037367	-0.127411	0.000000	-10.000000	-0.250000	22.450001	724.500000	1023.000000	1023.000000	2046.000000
23.680000	-0.006356	-3.756511	-0.873147	-2.013565	-1.004737	0.134937	0.000000	-10.000000	-0.233333	22.083334	732.000000	1023.000000	1023.000000	2046.000000
23.700001	-0.004998	-2.953957	-0.760641	-1.828614	-0.775789	0.411087	0.000000	-10.000000	-0.216667	21.700001	739.500000	1023.000000	1023.000000	2046.000000
23.719999	-0.003618	-2.138140	-0.784345	-1.676193	-0.374073	0.696471	0.000000	-10.000000	-0.191667	21.433334	746.833313	1023.000000	1023.000000	2046.000000
23.740000	-0.002255	-1.332599	-0.790823	-1.602136	0.056308	1.004052	0.000000	-10.000000	-0.191667	21.266666	754.000000	1023.000000	1023.000000	2046.000000
23.760000	-0.000944	-0.557799	-0.737899	-1.584901	0.410898	1.354103	0.000000	-10.000000	-0.183333	21.183334	761.000000	1023.000000	1023.000000	2046.000000
23.780001	0.000141	0.083254	-0.550210	-1.477733	0.582675	1.528522	0.000000	-10.000000	-0.200000	20.933334	768.166687	1023.000000	1023.000000	2046.000000
23.799999	0.001222	0.722035	-0.358634	-1.349581	0.709710	1.720540	0.000000	-10.000000	-0.200000	20.466667	775.333313	1023.000000	1023.000000	2046.000000
23.820000	0.002368	1.399680	-0.149737	-1.087970	0.820379	1.817008	0.000000	-10.000000	-0.208333	20.066668	782.333313	1023.000000	1023.000000	2046.000000
23.840000	0.004276	2.527245	0.178038	-0.627917	1.033268	1.943855	0.000000	-10.000000	-0.191667	19.650000	789.000000	1023.000000	1023.000000	2046.000000
23.860001	0.006268	3.704664	0.422405	-0.142558	1.426273	1.998544	0.000000	-10.000000	-0.175000	18.983334	795.666687	1023.000000	1023.000000	2046.000000
23.879999	0.008020	4.739658	0.785057	0.163295	1.643352	2.147954	0.000000	-10.000000	-0.150000	18.283333	802.166687	1023.000000	1023.000000	2046.000000
23.900000	0.009386	5.547009	1.137082	0.305761	1.840001	2.264165	0.000000	-10.000000	-0.133333	17.466667	808.500000	1023.000000	1023.000000	2046.000000
23.920000	0.010180	6.016103	1.502924	0.186631	1.890720	2.435827	0.000000	-10.000000	-0.116667	17.233334	814.333313	1023.000000	1023.000000	2046.000000
23.940001	0.010756	6.356851	1.756392	-0.012803	1.993483	2.619779	0.000000	-10.000000	-0.108333	16.983334	820.000000	1023.000000	1023.000000	2046.000000
23.959999	0.011150	6.589677	1.964943	-0.220873	2.051431	2.794175	0.000000	-10.000000	-0.100000	16.716667	825.666687	1023.000000	1023.000000	2046.000000
23.980000	0.011730	6.932699	1.995864	-0.415630	2.300871	3.051595	0.000000	-10.000000	-0.091667	16.133333	831.333313	1023.000000	1023.000000	2046.000000
24.000000	0.012354	7.301342	1.999916	-0.586798	2.649701	3.238523	0.000000	-10.000000	-0.066667	15.300000	837.000000	1023.000000	1023.000000	2046.000000
24.020000	0.012888	7.616685	1.975309	-0.666065	2.952466	3.354975	0.000000	-10.000000	-0.041667	14.566668	842.166687	1023.000000	1023.000000	2046.000000
24.040001	0.013318	7.870696	1.906626	-0.812429	3.214605	3.561895	0.000000	-10.000000	-0.033333	13.433333	847.166687	1023.000000	1023.000000	2046.000000
24.059999	0.013632	8.056774	2.019445	-0.832912	3.226727	3.643514	0.000000	-10.000000	-0.025000	12.316667	851.666687	1023.000000	1023.000000	2046.000000
24.080000	0.013893	8.211016	2.152794	-0.657819	3.202547	3.513494	0.000000	-10.000000	-0.016667	10.883333	856.000000	1023.000000	1023.000000	2046.000000
24.100000	0.014405	8.513464	2.289319	-0.445241	3.250166	3.419220	0.000000	-10.000000	0.000000	9.550000	859.833313	1023.000000	1023.000000	2046.000000
24.120001	0.015262	9.019677	2.482572	-0.220970	3.359253	3.398822	0.000000	-10.000000	0.008333	8.066667	863.333313	1023.000000	1023.000000	2046.000000
24.139999	0.016270	9.615787	2.657375	0.020901	3.509501	3.428010	0.000000	-10.000000	0.025000	6.266667	866.333313	1023.000000	1023.000000	2046.000000
24.160000	0.017441	10.307872	2.930583	0.236346	3.597278	3.543665	0.000000	-10.000000	0.058333	3.616667	868.666687	1023.000000	1023.000000	2046.000000
24.180000	0.018399	10.873857	3.297026	0.430046	3.446608	3.700177	0.000000	-10.000000	0.083333	0.550000	870.166687	1023.000000	1023.000000	2046.000000
24.200001	0.018836	11.132087	3.420580	0.281545	3.348567	4.081395	0.000000	-10.000000	0.100000	-1.933333	870.833313	1023.000000	1023.000000	2046.000000
24.219999	0.018800	11.110642	3.338006	0.283881	3.299041	4.189714	0.000000	-10.000000	0.100000	-3.583333	871.000000	1023.000000	1023.000000	2046.000000
24.240000	0.018736	11.072725	3.133444	0.299707	3.333577	4.305997	0.000000	-10.000000	0.100000	-4.983334	871.000000	1023.000000	1023.000000	2046.000000
24.260000	0.018027	10.653982	2.771935	0.214966	3.429364	4.237717	0.000000	-10.000000	0.100000	-6.300000	871.000000	1023.000000	1023.000000	2046.000000
24.280001	0.017223	10.178546	2.475391	-0.011128	3.574706	4.139576	0.000000	-10.000000	0.100000	-7.000000	871.000000	1023.000000	1023.000000	2046.000000
24.299999	0.016385	9.683701	2.455110	-0.178170	3.405230	4.001531	0.000000	-10.000000	0.100000	-6.866667	871.000000	1023.000000	1023.000000	2046.000000
24.320000	0.015060	8.900668	2.173607	-0.239234	3.236991	3.729304	0.000000	-10.000000	0.100000	-6.466667	871.000000	1023.000000	1023.000000	2046.000000
24.340000	0.012856	7.598140	1.790927	-0.350075	2.889139	3.268149	0.000000	-10.000000	0.100000	-6.516667	871.000000	1023.000000	1023.000000	2046.000000
24.360001	0.010383	6.136250	1.456137	-0.528554	2.417321	2.791346	0.000000	-10.000000	0.100000	-7.016667	871.000000	1023.000000	1023.000000	2046.000000
24.379999	0.008352	4.935914	1.191824	-0.626334	2.010018	2.360405	0.000000	-10.000000	0.108333	-8.033334	867.500000	1023.000000	1023.000000	2046.000000
24.400000	0.007067	4.176433	1.037652	-0.563517	1.698413	2.003886	0.000000	-10.000000	0.125000	-8.933333	857.833313	1023.000000	1023.000000	2046.000000
24.420000	0.006217	3.673973	0.909071	-0.373511	1.408675	1.729738	0.000000	-10.000000	0.141667	-9.583334	848.166687	1023.000000	1023.000000	2046.000000
24.440001	0.005570	3.291805	0.822345	-0.035650	1.124534	1.380576	0.000000	-10.000000	0.150000	-9.850000	842.000000	1023.000000	1023.000000	2046.000000
24.459999	0.004974	2.939441	0.799389	0.274912	0.791410	1.073731	0.000000	-10.000000	0.150000	-10.183333	840.833313	1023.000000	1023.000000	2046.000000
24.480000	0.004504	2.662031	0.769799	0.365249	0.521266	1.005717	0.000000	-10.000000	0.166667	-11.016667	838.500000	1023.000000	1023.000000	2046.000000
24.500000	0.004012	2.371302	0.802289	0.381599	0.248388	0.939026	0.000000	-10.000000	0.200000	-12.500000	834.833313	1023.000000	1023.000000	2046.000000
24.520000	0.003536	2.089973	0.815891	0.274415	0.002445	0.997222	0.000000	-10.000000	0.250000	-14.283334	830.666687	1023.000000	1023.000000	2046.000000
24.540001	0.002869	1.695544	0.719402	0.147234	-0.168948	0.997855	0.000000	-10.000000	0.300000	-16.266666	825.833313	1023.000000	1023.000000	2046.000000
24.559999	0.002451	1.448308	0.620880	-0.025898	-0.207103	1.060429	0.000000	-10.000000	0.350000	-18.033335	820.333313	1023.000000	1023.000000	2046.000000
24.580000	0.002221	1.312868	0.457224	-0.187918	-0.077164	1.120726	0.000000	-10.000000	0.383333	-19.433334	814.333313	1023.000000	1023.000000	2046.000000
24.600000	0.002101	1.241723	0.233718	-0.232360	0.130259	1.110106	0.000000	-10.000000	0.400000	-20.566668	807.833313	1023.000000	1023.000000	2046.000000
24.620001	0.002102	1.242524	0.212718	-0.197287	0.083645	1.143448	0.000000	-10.000000	0.400000	-21.133333	801.000000	1023.000000	1023.000000	2046.000000
24.639999	0.002451	1.448808	0.344009	0.047386	-0.048074	1.105487	0.000000	-10.000000	0.400000	-21.400002	794.000000	1023.000000	1023.000000	2046.000000
24.660000	0.002697	1.593740	0.469532	0.248087	-0.149213	1.025334	0.000000	-10.000000	0.408333	-21.350000	787.000000	1023.000000	1023.000000	2046.000000
24.680000	0.002840	1.678433	0.574748	0.419367	-0.217230	0.901548	0.000000	-10.000000	0.425000	-21.700001	779.833313	1023.000000	1023.000000	2046.000000
24.700001	0.002405	1.421092	0.647430	0.490810	-0.373909	0.656760	0.000000	-10.000000	0.441667	-22.450001	772.500000	1023.000000	1023.000000	2046.000000
24.719999	0.001305	0.771082	0.581035	0.286158	-0.522693	0.426582	0.000000	-10.000000	0.483333	-23.383333	764.833313	1023.000000	1023.000000	2046.000000
24.740000	-0.000190	-0.112277	0.615173	-0.126796	-0.839495	0.238841	0.000000	-10.000000	0.525000	-24.233334	757.000000	1023.000000	1023.000000	2046.000000
24.760000	-0.001795	-1.061076	0.592784	-0.616071	-1.202370	0.164580	0.000000	-10.000000	0.575000	-25.150000	749.000000	1023.000000	1023.000000	2046.000000
24.780001	-0.003468	-2.049716	0.489053	-0.953574	-1.516783	-0.068412	0.000000	-10.000000	0.608333	-26.133333	740.666687	1023.000000	1023.000000	2046.000000
24.799999	-0.005090	-3.008210	0.316617	-1.290185	-1.781936	-0.252707	0.000000	-10.000000	0.666667	-27.550001	732.000000	1023.000000	1023.000000	2046.000000
24.820000	-0.006636	-3.921897	0.005567	-1.534498	-1.902443	-0.490522	0.000000	-10.000000	0.733333	-29.000000	722.833313	1023.000000	1023.000000	2046.000000
24.840000	-0.008044	-4.754242	-0.311842	-1.793020	-1.988165	-0.661215	0.000000	-10.000000	0.800000	-30.416668	713.166687	1023.000000	1023.000000	2046.000000
24.860001	-0.009333	-5.515662	-0.542797	-1.994276	-2.193033	-0.785556	0.000000	-10.000000	0.850000	-31.633333	703.000000	1023.000000	1023.000000	2046.000000
24.879999	-0.010584	-6.255024	-0.652991	-2.136636	-2.501591	-0.963806	0.000000	-10.000000	0.900000	-32.650002	692.333313	1023.000000	1023.000000	2046.000000
24.900000	-0.011814	-6.982000	-0.745213	-2.204785	-2.833132	-1.198870	0.000000	-10.000000	0.950000	-33.616669	681.333313	1023.000000	1023.000000	2046.000000
24.920000	-0.012792	-7.559838	-0.728359	-2.252488	-3.171795	-1.407196	0.000000	-10.000000	0.983333	-34.300003	670.166687	1023.000000	1023.000000	2046.000000
24.940001	-0.013344	-7.886041	-0.723921	-2.205638	-3.369727	-1.586754	0.000000	-10.000000	1.000000	-34.900002	658.666687	1023.000000	1023.000000	2046.000000
24.959999	-0.013744	-8.122868	-0.792446	-2.153835	-3.487848	-1.688739	0.000000	-10.000000	1.016667	-35.266666	647.000000	1023.000000	1023.000000	2046.000000
24.980000	-0.014323	-8.465082	-0.788668	-2.141785	-3.696430	-1.838199	0.000000	-10.000000	1.050000	-35.733334	635.000000	1023.000000	1023.000000	2046.000000
25.000000	-0.015289	-9.035739	-0.904509	-2.115148	-3.931411	-2.084671	0.000000	-10.000000	1.066667	-36.033333	623.000000	1023.000000	1023.000000	2046.000000
25.020000	-0.016463	-9.729906	-0.968756	-2.398515	-4.316740	-2.045896	0.000000	-10.000000	1.083333	-36.349998	611.000000	1023.000000	1023.000000	2046.000000
25.040001	-0.018080	-10.685159	-1.109975	-2.384978	-4.858136	-2.332070	0.000000	-10.000000	1.075000	-36.466667	599.000000	1023.000000	1023.000000	2046.000000
25.059999	-0.020310	-12.003090	-1.500615	-2.596322	-5.284808	-2.621346	0.000000	-10.000000	1.091667	-36.466667	587.000000	1023.000000	1023.000000	2046.000000
25.080000	-0.022783	-13.465025	-1.855829	-3.053619	-5.681929	-2.873648	0.000000	-10.000000	1.091667	-36.450001	575.000000	1023.000000	1023.000000	2046.000000
25.100000	-0.024874	-14.700285	-2.262203	-3.410805	-5.859161	-3.168116	0.000000	-10.000000	1.091667	-36.099998	563.000000	1023.000000	1023.000000	2046.000000
25.120001	-0.026537	-15.683474	-2.621978	-3.510566	-5.999164	-3.551766	0.000000	-10.000000	1.075000	-35.916668	551.000000	1023.000000	1023.000000	2046.000000
25.139999	-0.028551	-16.873930	-2.921875	-3.653527	-6.366485	-3.932043	0.000000	-10.000000	1.041667	-35.299999	539.000000	1023.000000	1023.000000	2046.000000
25.160000	-0.030943	-18.287294	-3.385430	-3.830714	-6.706029	-4.365122	0.000000	-10.000000	1.008333	-35.000000	527.000000	1023.000000	1023.000000	2046.000000
25.180000	-0.033267	-19.660727	-3.784577	-4.035923	-7.083553	-4.756675	0.000000	-10.000000	0.983333	-34.550003	515.333313	1023.000000	1023.000000	2046.000000
25.200001	-0.035300	-20.862272	-4.058231	-4.180196	-7.509486	-5.114359	0.000000	-10.000000	0.975000	-34.516666	503.666656	1023.000000	1023.000000	2046.000000
25.219999	-0.036978	-21.853846	-4.290159	-4.219063	-7.885546	-5.459077	0.000000	-10.000000	0.975000	-34.299999	492.333344	1023.000000	1023.000000	2046.000000
25.240000	-0.038335	-22.656073	-4.513103	-4.169506	-8.222538	-5.750926	0.000000	-10.000000	0.966667	-34.116669	480.666656	1023.000000	1023.000000	2046.000000
25.260000	-0.039367	-23.266054	-4.737046	-4.050858	-8.505290	-5.972861	0.000000	-10.000000	0.958333	-34.000000	469.333344	1023.000000	1023.000000	2046.000000
25.280001	-0.040542	-23.960281	-4.909639	-3.993382	-8.844247	-6.213014	0.000000	-10.000000	0.958333	-34.016666	457.833344	1023.000000	1023.000000	2046.000000
25.299999	-0.041588	-24.578396	-5.133235	-3.898811	-9.036753	-6.509596	0.000000	-10.000000	0.958333	-33.950001	446.500000	1023.000000	1023.000000	2046.000000
25.320000	-0.042582	-25.166012	-5.279863	-3.900782	-9.256001	-6.729365	0.000000	-10.000000	0.975000	-34.133335	435.166656	1023.000000	1023.000000	2046.000000
25.340000	-0.043699	-25.826046	-5.392148	-3.938876	-9.477148	-7.017875	0.000000	-10.000000	0.966667	-33.966667	423.833344	1023.000000	1023.000000	2046.000000
25.360001	-0.044804	-26.479174	-5.396780	-4.126699	-9.741008	-7.214687	0.000000	-10.000000	0.975000	-34.016666	412.500000	1023.000000	1023.000000	2046.000000
25.379999	-0.045571	-26.932259	-5.214385	-4.381644	-10.006868	-7.329361	0.000000	-10.000000	0.958333	-33.733334	401.166656	1023.000000	1023.000000	2046.000000
25.400000	-0.046146	-27.272081	-5.129539	-4.735387	-10.152843	-7.254312	0.000000	-10.000000	0.958333	-33.633335	389.833344	1023.000000	1023.000000	2046.000000
25.420000	-0.046089	-27.238844	-5.097489	-4.881540	-10.127570	-7.132245	0.000000	-10.000000	0.950000	-33.516666	378.666656	1023.000000	1023.000000	2046.000000
25.440001	-0.045929	-27.144283	-5.212676	-4.917784	-9.945987	-7.067837	0.000000	-10.000000	0.950000	-33.200001	367.500000	1023.000000	1023.000000	2046.000000
25.459999	-0.045786	-27.059664	-5.397031	-4.926174	-9.731997	-7.004461	0.000000	-10.000000	0.950000	-33.100002	352.833344	1023.000000	1023.000000	2046.000000
25.480000	-0.045699	-27.008362	-5.486676	-4.985530	-9.632673	-6.903482	0.000000	-10.000000	0.950000	-32.933334	341.833344	1023.000000	1023.000000	2046.000000
25.500000	-0.046153	-27.276245	-5.501621	-5.193320	-9.743098	-6.838204	0.000000	-10.000000	0.916667	-32.850002	330.833344	1023.000000	1023.000000	2046.000000
25.520000	-0.047159	-27.870972	-5.662513	-5.388113	-9.824852	-6.995494	0.000000	-10.000000	0.883333	-32.683334	323.500000	1023.000000	1023.000000	2046.000000
25.540001	-0.048732	-28.800863	-5.723087	-5.634175	-10.108747	-7.334855	0.000000	-10.000000	0.850000	-32.566669	312.500000	1023.000000	1023.000000	2046.000000
25.559999	-0.050631	-29.922852	-5.872386	-5.982608	-10.360996	-7.706861	0.000000	-10.000000	0.850000	-32.200001	301.666656	1023.000000	1023.000000	2046.000000
25.580000	-0.052532	-31.046595	-5.884467	-6.200339	-10.766784	-8.195004	0.000000	-10.000000	0.841667	-31.566668	291.000000	1023.000000	1023.000000	2046.000000
25.600000	-0.054150	-32.002869	-5.915585	-6.515028	-11.121421	-8.450833	0.000000	-10.000000	0.816667	-30.783335	280.666656	1023.000000	1023.000000	2046.000000
25.620001	-0.055556	-32.833477	-5.949276	-6.892158	-11.473326	-8.518718	0.000000	-10.000000	0.766667	-30.166668	270.166656	1023.000000	1023.000000	2046.000000
25.639999	-0.056869	-33.609669	-6.060739	-7.256244	-11.728617	-8.564071	0.000000	-10.000000	0.725000	-29.916668	260.166656	1023.000000	1023.000000	2046.000000
25.660000	-0.057936	-34.240208	-6.400034	-7.598642	-11.678098	-8.563433	0.000000	-10.000000	0.700000	-29.383333	250.166672	1023.000000	1023.000000	2046.000000
25.680000	-0.058897	-34.807861	-6.745654	-7.893591	-11.568139	-8.600477	0.000000	-10.000000	0.691667	-29.183334	240.500000	1023.000000	1023.000000	2046.000000
25.700001	-0.059366	-35.085217	-7.048342	-8.059004	-11.347520	-8.630353	0.000000	-10.000000	0.691667	-28.816668	230.500000	1023.000000	1023.000000	2046.000000
25.719999	-0.059978	-35.446712	-7.237034	-8.287480	-11.287333	-8.634866	0.000000	-10.000000	0.683333	-28.683334	220.833328	1023.000000	1023.000000	2046.000000
25.740000	-0.060754	-35.905472	-7.341355	-8.468111	-11.382654	-8.713352	0.000000	-10.000000	0.675000	-28.283333	211.333328	1023.000000	1023.000000	2046.000000
25.760000	-0.061563	-36.384029	-7.394569	-8.584414	-11.525516	-8.879530	0.000000	-10.000000	0.658333	-28.016666	202.000000	1023.000000	1023.000000	2046.000000
25.780001	-0.062198	-36.758797	-7.361256	-8.627693	-11.698162	-9.071684	0.000000	-10.000000	0.650000	-27.633333	192.666672	1023.000000	1023.000000	2046.000000
25.799999	-0.062612	-37.003948	-7.276851	-8.564090	-11.808821	-9.354186	0.000000	-10.000000	0.650000	-27.166666	183.333328	1023.000000	1023.000000	2046.000000
25.820000	-0.062770	-37.097038	-7.118049	-8.527459	-11.984541	-9.466988	0.000000	-10.000000	0.625000	-26.500000	174.333328	1023.000000	1023.000000	2046.000000
25.840000	-0.063037	-37.254642	-6.989918	-8.562147	-12.143049	-9.559529	0.000000	-10.000000	0.591667	-26.116667	165.500000	1023.000000	1023.000000	2046.000000
25.860001	-0.063433	-37.488762	-6.853240	-8.728121	-12.386910	-9.520491	0.000000	-10.000000	0.558333	-25.766666	156.833328	1023.000000	1023.000000	2046.000000
25.879999	-0.063407	-37.473667	-6.824082	-9.052435	-12.422796	-9.174355	0.000000	-10.000000	0.550000	-25.466667	148.166672	1023.000000	1023.000000	2046.000000
25.900000	-0.064058	-37.858177	-7.012744	-9.213475	-12.462437	-9.169521	0.000000	-10.000000	0.550000	-25.050001	139.500000	1023.000000	1023.000000	2046.000000
25.920000	-0.064867	-38.336372	-7.368210	-9.149241	-12.595054	-9.223869	0.000000	-10.000000	0.541667	-24.550001	131.166672	1023.000000	1023.000000	2046.000000
25.940001	-0.066515	-39.310543	-8.020494	-9.320773	-12.544240	-9.425036	0.000000	-10.000000	0.525000	-24.100000	123.000000	1023.000000	1023.000000	2046.000000
25.959999	-0.068186	-40.297695	-8.522277	-9.683430	-12.527100	-9.564888	0.000000	-10.000000	0.500000	-23.483334	115.000000	1023.000000	1023.000000	2046.000000
25.980000	-0.069819	-41.263309	-8.841172	-10.011705	-12.626328	-9.784105	0.000000	-10.000000	0.458333	-22.816668	107.166664	1023.000000	1023.000000	2046.000000
26.000000	-0.071429	-42.214672	-9.085091	-10.251935	-12.847572	-10.030077	0.000000	-10.000000	0.416667	-21.833334	99.500000	1023.000000	1023.000000	2046.000000
26.020000	-0.073366	-43.359306	-9.353715	-10.382021	-13.177649	-10.445920	0.000000	-10.000000	0.375000	-20.633333	92.166664	1023.000000	1023.000000	2046.000000
26.040001	-0.075423	-44.574848	-9.664429	-10.617718	-13.550543	-10.742157	0.000000	-10.000000	0.341667	-19.150000	85.166664	1023.000000	1023.000000	2046.000000
26.059999	-0.077882	-46.028248	-9.956459	-10.663216	-14.058416	-11.350158	0.000000	-10.000000	0.300000	-17.933334	78.666664	1023.000000	1023.000000	2046.000000
26.080000	-0.079753	-47.134113	-10.087788	-10.603704	-14.565349	-11.877273	0.000000	-10.000000	0.283333	-17.300001	72.833336	1023.000000	1023.000000	2046.000000
26.100000	-0.081100	-47.929947	-10.110211	-10.431725	-14.987822	-12.400187	0.000000	-10.000000	0.283333	-17.283335	67.166664	1023.000000	1023.000000	2046.000000
26.120001	-0.081893	-48.398651	-10.168960	-10.519985	-15.304833	-12.404872	0.000000	-10.000000	0.291667	-17.416668	61.500000	1023.000000	1023.000000	2046.000000
26.139999	-0.082382	-48.687790	-10.309018	-10.550450	-15.476013	-12.352307	0.000000	-10.000000	0.283333	-17.416668	55.500000	1023.000000	1023.000000	2046.000000
26.160000	-0.082651	-48.846539	-10.619342	-10.639997	-15.366694	-12.220504	0.000000	-10.000000	0.266667	-17.133333	49.666668	1023.000000	1023.000000	2046.000000
26.180000	-0.082811	-48.941551	-10.909338	-10.657245	-15.182563	-12.192404	0.000000	-10.000000	0.258333	-16.633333	44.000000	1023.000000	1023.000000	2046.000000
26.200001	-0.082958	-49.028217	-11.034916	-10.714828	-15.123681	-12.154791	0.000000	-10.000000	0.250000	-16.049999	38.500000	1023.000000	1023.000000	2046.000000
26.219999	-0.083185	-49.162086	-11.190804	-10.823053	-15.033532	-12.114697	0.000000	-10.000000	0.233333	-15.366667	33.166668	1023.000000	1023.000000	2046.000000
26.240000	-0.083352	-49.261105	-11.221720	-10.974455	-14.972209	-12.092719	0.000000	-10.000000	0.216667	-14.800000	28.000000	1023.000000	1023.000000	2046.000000
26.260000	-0.083397	-49.287437	-11.261852	-11.198472	-14.808455	-12.018659	0.000000	-10.000000	0.200000	-14.200000	23.000000	1023.000000	1023.000000	2046.000000
26.280001	-0.083213	-49.178856	-11.117740	-11.341331	-14.833426	-11.886357	0.000000	-10.000000	0.200000	-14.000000	18.166666	1023.000000	1023.000000	2046.000000
26.299999	-0.083173	-49.155075	-10.933796	-11.286398	-15.003049	-11.931831	0.000000	-10.000000	0.200000	-13.633333	13.500000	1023.000000	1023.000000	2046.000000
26.320000	-0.083022	-49.066151	-10.794299	-11.189043	-15.075069	-12.007740	0.000000	-10.000000	0.191667	-13.233334	9.000000	1023.000000	1023.000000	2046.000000
26.340000	-0.082932	-49.012680	-10.693084	-11.062349	-15.100112	-12.157133	0.000000	-10.000000	0.166667	-12.466667	4.666667	1023.000000	1023.000000	2046.000000
26.360001	-0.082870	-48.976326	-10.571851	-11.078333	-15.148165	-12.177977	0.000000	-10.000000	0.150000	-11.950001	0.666667	1023.000000	1023.000000	2046.000000
26.379999	-0.083120	-49.123974	-10.473118	-11.149607	-15.226304	-12.274946	0.000000	-10.000000	0.141667	-11.533334	-2.833333	1023.000000	1023.000000	2046.000000
26.400000	-0.083615	-49.416698	-10.307184	-11.338880	-15.431019	-12.339617	0.000000	-10.000000	0.150000	-11.383333	-6.333333	1023.000000	1023.000000	2046.000000
26.420000	-0.084292	-49.816502	-10.353472	-11.744962	-15.495668	-12.222400	0.000000	-10.000000	0.141667	-11.016666	-10.000000	1023.000000	1023.000000	2046.000000
26.440001	-0.084915	-50.184864	-10.611403	-12.106712	-15.292628	-12.174119	0.000000	-10.000000	0.133333	-10.400000	-13.833333	1023.000000	1023.000000	2046.000000
26.459999	-0.085298	-50.410847	-10.898663	-12.484539	-14.997119	-12.030525	0.000000	-10.000000	0.116667	-9.516666	-17.333334	1023.000000	1023.000000	2046.000000
26.480000	-0.085948	-50.795567	-11.059333	-12.769440	-14.964916	-12.001878	0.000000	-10.000000	0.108333	-8.600000	-20.500000	1023.000000	1023.000000	2046.000000
26.500000	-0.086884	-51.348568	-11.158463	-12.973163	-15.119269	-12.097674	0.000000	-10.000000	0.100000	-7.816667	-23.500000	1023.000000	1023.000000	2046.000000
26.520000	-0.087897	-51.946980	-11.203414	-13.040413	-15.371049	-12.332104	0.000000	-10.000000	0.100000	-7.300000	-26.166666	1023.000000	1023.000000	2046.000000
26.540001	-0.088738	-52.443924	-11.147150	-12.940395	-15.610783	-12.745597	0.000000	-10.000000	0.100000	-6.916667	-28.500000	1023.000000	1023.000000	2046.000000
26.559999	-0.089044	-52.625301	-11.016345	-12.840424	-15.755939	-13.012594	0.000000	-10.000000	0.100000	-6.716667	-30.833334	1023.000000	1023.000000	2046.000000
26.580000	-0.089118	-52.668549	-10.852301	-12.962673	-15.903138	-12.950436	0.000000	-10.000000	0.100000	-6.466667	-33.166668	1023.000000	1023.000000	2046.000000
26.600000	-0.088921	-52.552135	-10.808605	-13.146056	-15.862831	-12.734642	0.000000	-10.000000	0.100000	-6.283333	-35.500000	1023.000000	1023.000000	2046.000000
26.620001	-0.088569	-52.343998	-10.988282	-13.443341	-15.537270	-12.375104	0.000000	-10.000000	0.100000	-5.966667	-37.500000	1023.000000	1023.000000	2046.000000
26.639999	-0.088412	-52.251305	-11.218369	-13.577322	-15.188986	-12.266627	0.000000	-10.000000	0.100000	-5.683333	-39.500000	1023.000000	1023.000000	2046.000000
26.660000	-0.088321	-52.197849	-11.268564	-13.710504	-15.061002	-12.157781	0.000000	-10.000000	0.100000	-5.383333	-41.500000	1023.000000	1023.000000	2046.000000
26.680000	-0.088593	-52.358757	-11.213045	-13.816644	-15.193666	-12.135404	0.000000	-10.000000	0.100000	-5.183333	-43.166668	1023.000000	1023.000000	2046.000000
26.700001	-0.088666	-52.401611	-11.209217	-13.793907	-15.193449	-12.205037	0.000000	-10.000000	0.091667	-4.983334	-44.833332	1023.000000	1023.000000	2046.000000
26.719999	-0.088711	-52.428352	-11.090802	-13.557482	-15.260667	-12.519400	0.000000	-10.000000	0.091667	-4.733334	-46.500000	1023.000000	1023.000000	2046.000000
26.740000	-0.088329	-52.202557	-10.857624	-13.351243	-15.305803	-12.687886	0.000000	-10.000000	0.083333	-4.416667	-48.166668	1023.000000	1023.000000	2046.000000
26.760000	-0.087709	-51.836227	-10.570827	-13.171917	-15.367077	-12.726406	0.000000	-10.000000	0.091667	-4.083333	-49.666668	1023.000000	1023.000000	2046.000000
26.780001	-0.087002	-51.418201	-10.337764	-13.169059	-15.406672	-12.504710	0.000000	-10.000000	0.083333	-3.916667	-51.000000	1023.000000	1023.000000	2046.000000
26.799999	-0.086521	-51.133846	-10.255184	-13.466905	-15.351915	-12.059841	0.000000	-10.000000	0.083333	-3.850000	-52.333332	1023.000000	1023.000000	2046.000000
26.820000	-0.085386	-50.463337	-10.402236	-13.488634	-14.808501	-11.763966	0.000000	-10.000000	0.083333	-3.766667	-53.666668	1023.000000	1023.000000	2046.000000
26.840000	-0.085170	-50.335548	-10.573228	-13.629069	-14.598781	-11.534470	0.000000	-10.000000	0.091667	-3.650000	-54.833332	1023.000000	1023.000000	2046.000000
26.860001	-0.085594	-50.585850	-10.771067	-13.461270	-14.779269	-11.574246	0.000000	-10.000000	0.100000	-3.500000	-56.166668	1023.000000	1023.000000	2046.000000
26.879999	-0.086963	-51.395115	-11.090891	-13.472818	-15.034249	-11.797155	0.000000	-10.000000	0.083333	-3.250000	-57.333332	1023.000000	1023.000000	2046.000000
26.900000	-0.088613	-52.370201	-11.365632	-13.431859	-15.288921	-12.283789	0.000000	-10.000000	0.066667	-2.766667	-58.500000	1023.000000	1023.000000	2046.000000
26.920000	-0.089766	-53.051449	-11.374117	-13.380418	-15.538806	-12.758110	0.000000	-10.000000	0.050000	-1.633333	-59.333332	1023.000000	1023.000000	2046.000000
26.940001	-0.090826	-53.678150	-11.342692	-13.221700	-15.839270	-13.274487	0.000000	-10.000000	0.050000	0.000000	-59.833332	1023.000000	1023.000000	2046.000000
26.959999	-0.091779	-54.241268	-11.318739	-13.324224	-16.149734	-13.448569	0.000000	-10.000000	0.033333	2.300000	-60.000000	1023.000000	1023.000000	2046.000000
26.980000	-0.092975	-54.948105	-11.447438	-13.595587	-16.455053	-13.450027	0.000000	-10.000000	0.016667	4.533334	-60.000000	1023.000000	1023.000000	2046.000000
27.000000	-0.094035	-55.574512	-11.718777	-13.806105	-16.542528	-13.507104	0.000000	-10.000000	0.008333	5.966667	-60.000000	1023.000000	1023.000000	2046.000000
27.020000	-0.094772	-56.010357	-12.002798	-13.823836	-16.514999	-13.668724	0.000000	-10.000000	0.025000	5.800000	-60.000000	1023.000000	1023.000000	2046.000000
27.040001	-0.095027	-56.160942	-12.288258	-13.744234	-16.397013	-13.731437	0.000000	-10.000000	0.041667	4.233334	-60.000000	1023.000000	1023.000000	2046.000000
27.059999	-0.094947	-56.113670	-12.523442	-13.581956	-16.267162	-13.741109	0.000000	-10.000000	0.050000	2.100000	-60.000000	1023.000000	1023.000000	2046.000000
27.080000	-0.094936	-56.106926	-12.759396	-13.469132	-16.188536	-13.689860	0.000000	-10.000000	0.050000	0.666667	-60.000000	1023.000000	1023.000000	2046.000000
27.100000	-0.094743	-55.993382	-12.929023	-13.346069	-16.103033	-13.615258	0.000000	-10.000000	0.058333	0.000000	-60.000000	1023.000000	1023.000000	2046.000000
27.120001	-0.094762	-56.004051	-13.020823	-13.260159	-16.104118	-13.618949	0.000000	-10.000000	0.058333	0.000000	-60.000000	1023.000000	1023.000000	2046.000000
27.139999	-0.094672	-55.951092	-13.035876	-13.179316	-16.168135	-13.567765	0.000000	-10.000000	0.058333	0.716667	-60.000000	1023.000000	1023.000000	2046.000000
27.160000	-0.094653	-55.939747	-13.059888	-13.119678	-16.164158	-13.596021	0.000000	-10.000000	0.050000	2.000000	-60.000000	1023.000000	1023.000000	2046.000000
27.180000	-0.094532	-55.868694	-12.926656	-13.137622	-16.212143	-13.592273	0.000000	-10.000000	0.041667	3.683333	-60.000000	1023.000000	1023.000000	2046.000000
27.200001	-0.094096	-55.610821	-12.706329	-13.029360	-16.199387	-13.675743	0.000000	-10.000000	0.033333	4.716667	-60.000000	1023.000000	1023.000000	2046.000000
27.219999	-0.093349	-55.169243	-12.429637	-12.865295	-16.170626	-13.703685	0.000000	-10.000000	0.016667	5.116667	-60.000000	1023.000000	1023.000000	2046.000000
27.240000	-0.092070	-54.413094	-12.079264	-12.682426	-16.090036	-13.561369	0.000000	-10.000000	0.008333	5.516667	-60.000000	1023.000000	1023.000000	2046.000000
27.260000	-0.090713	-53.611176	-11.685592	-12.557525	-16.028158	-13.339900	0.000000	-10.000000	0.000000	6.350000	-60.000000	1023.000000	1023.000000	2046.000000
27.280001	-0.089584	-52.944260	-11.344415	-12.642272	-15.969720	-12.987851	0.000000	-10.000000	0.000000	7.466667	-60.000000	1023.000000	1023.000000	2046.000000
27.299999	-0.088649	-52.391697	-11.201082	-12.695546	-15.737684	-12.757383	0.000000	-10.000000	0.000000	8.516667	-60.000000	1023.000000	1023.000000	2046.000000
27.320000	-0.088034	-52.027893	-11.076130	-12.810475	-15.581831	-12.559457	0.000000	-10.000000	0.000000	9.483334	-60.000000	1023.000000	1023.000000	2046.000000
27.340000	-0.087628	-51.788044	-10.961232	-12.986156	-15.442081	-12.398576	0.000000	-10.000000	-0.016667	10.566668	-60.000000	1023.000000	1023.000000	2046.000000
27.360001	-0.087607	-51.775887	-10.914302	-13.177958	-15.348013	-12.335613	0.000000	-10.000000	-0.041667	12.216667	-31.000000	1023.000000	1023.000000	2046.000000
27.379999	-0.087589	-51.765285	-10.793129	-13.370966	-15.330299	-12.270889	0.000000	-10.000000	-0.066667	13.450001	-2.000000	1023.000000	1023.000000	2046.000000
27.400000	-0.087423	-51.666767	-10.736452	-13.612154	-15.238707	-12.079455	0.000000	-10.000000	-0.091667	14.550000	28.500000	1023.000000	1023.000000	2046.000000
27.420000	-0.087239	-51.558449	-10.672744	-13.698112	-15.184328	-12.003263	0.000000	-10.000000	-0.100000	15.183333	31.500000	1023.000000	1023.000000	2046.000000
27.440001	-0.086728	-51.256271	-10.652557	-13.777295	-14.969258	-11.857161	0.000000	-10.000000	-0.141667	15.850000	36.333332	1023.000000	1023.000000	2046.000000
27.459999	-0.086363	-51.040787	-10.628467	-13.833265	-14.803024	-11.776030	0.000000	-10.000000	-0.150000	16.800001	41.500000	1023.000000	1023.000000	2046.000000
27.480000	-0.085910	-50.773052	-10.670429	-13.839445	-14.546425	-11.716754	0.000000	-10.000000	-0.183333	17.550001	47.000000	1023.000000	1023.000000	2046.000000
27.500000	-0.085073	-50.278172	-10.645216	-13.846505	-14.247340	-11.539110	0.000000	-10.000000	-0.183333	18.600000	52.666668	1023.000000	1023.000000	2046.000000
27.520000	-0.084015	-49.652641	-10.643110	-13.819420	-13.877345	-11.312767	0.000000	-10.000000	-0.208333	19.549999	58.666668	1023.000000	1023.000000	2046.000000
27.540001	-0.082759	-48.910442	-10.565959	-13.747062	-13.511029	-11.086391	0.000000	-10.000000	-0.233333	20.850000	65.000000	1023.000000	1023.000000	2046.000000
27.559999	-0.081561	-48.202389	-10.461780	-13.705742	-13.209216	-10.825650	0.000000	-10.000000	-0.266667	22.066666	71.833336	1023.000000	1023.000000	2046.000000
27.580000	-0.080244	-47.424469	-10.271478	-13.658198	-12.968984	-10.525808	0.000000	-10.000000	-0.308333	23.133333	79.000000	1023.000000	1023.000000	2046.000000
27.600000	-0.078995	-46.685764	-10.118667	-13.532083	-12.723118	-10.311899	0.000000	-10.000000	-0.333333	23.900000	86.500000	1023.000000	1023.000000	2046.000000
27.620001	-0.077594	-45.857964	-9.889830	-13.425862	-12.517517	-10.024755	0.000000	-10.000000	-0.358333	24.650000	94.333336	1023.000000	1023.000000	2046.000000
27.639999	-0.076159	-45.010216	-9.653520	-13.253874	-12.305326	-9.797496	0.000000	-10.000000	-0.391667	25.383333	102.500000	1023.000000	1023.000000	2046.000000
27.660000	-0.074646	-44.115940	-9.371543	-13.049220	-12.114027	-9.581148	0.000000	-10.000000	-0.416667	26.066668	111.000000	1023.000000	1023.000000	2046.000000
27.680000	-0.072995	-43.139866	-9.080608	-12.804228	-11.888833	-9.366197	0.000000	-10.000000	-0.441667	26.850000	119.500000	1023.000000	1023.000000	2046.000000
27.700001	-0.071196	-42.076851	-8.793970	-12.618921	-11.608379	-9.055581	0.000000	-10.000000	-0.441667	27.400000	128.333328	1023.000000	1023.000000	2046.000000
27.719999	-0.069623	-41.147141	-8.593535	-12.446631	-11.330282	-8.776690	0.000000	-10.000000	-0.466667	27.933334	137.333328	1023.000000	1023.000000	2046.000000
27.740000	-0.068068	-40.228146	-8.322116	-12.287399	-11.113336	-8.505297	0.000000	-10.000000	-0.483333	28.233334	146.666672	1023.000000	1023.000000	2046.000000
27.760000	-0.066113	-39.072849	-7.922692	-12.105158	-10.906946	-8.138052	0.000000	-10.000000	-0.491667	28.483334	156.000000	1023.000000	1023.000000	2046.000000
27.780001	-0.065236	-38.554474	-7.766383	-11.892727	-10.735587	-8.159779	0.000000	-10.000000	-0.491667	28.666666	165.500000	1023.000000	1023.000000	2046.000000
27.799999	-0.063845	-37.732662	-7.486794	-11.856521	-10.697649	-7.691699	0.000000	-10.000000	-0.508333	28.950001	175.000000	1023.000000	1023.000000	2046.000000
27.820000	-0.062684	-37.045979	-7.385070	-11.599715	-10.714356	-7.346838	0.000000	-10.000000	-0.541667	29.283333	184.666672	1023.000000	1023.000000	2046.000000
27.840000	-0.062391	-36.873138	-7.447947	-11.522203	-10.703470	-7.199517	0.000000	-10.000000	-0.575000	29.800001	194.500000	1023.000000	1023.000000	2046.000000
27.860001	-0.061832	-36.542801	-7.463291	-11.406041	-10.590729	-7.082741	0.000000	-10.000000	-0.575000	30.233334	204.500000	1023.000000	1023.000000	2046.000000
27.879999	-0.061437	-36.309448	-7.459181	-11.355291	-10.496373	-6.998604	0.000000	-10.000000	-0.575000	30.633333	214.500000	1023.000000	1023.000000	2046.000000
27.900000	-0.061535	-36.367416	-7.698471	-11.207647	-10.306470	-7.154828	0.000000	-10.000000	-0.558333	30.816668	224.500000	1023.000000	1023.000000	2046.000000
27.920000	-0.061960	-36.618176	-8.007480	-11.115063	-10.163831	-7.331801	0.000000	-10.000000	-0.566667	30.966667	234.500000	1023.000000	1023.000000	2046.000000
27.940001	-0.062280	-36.807667	-8.168836	-11.103610	-10.123750	-7.411472	0.000000	-10.000000	-0.550000	30.950001	244.833328	1023.000000	1023.000000	2046.000000
27.959999	-0.062084	-36.691715	-8.191442	-11.104985	-10.084156	-7.311131	0.000000	-10.000000	-0.541667	30.716667	255.166672	1023.000000	1023.000000	2046.000000
27.980000	-0.061269	-36.209820	-8.088841	-10.855604	-10.041441	-7.223934	0.000000	-10.000000	-0.525000	30.516666	265.500000	1023.000000	1023.000000	2046.000000
28.000000	-0.060299	-35.636890	-8.042054	-10.481918	-9.957495	-7.155425	0.000000	-10.000000	-0.541667	30.583334	275.666656	1023.000000	1023.000000	2046.000000
28.020000	-0.059306	-35.049980	-7.968877	-10.031263	-9.919824	-7.130015	0.000000	-10.000000	-0.550000	30.866667	286.000000	1023.000000	1023.000000	2046.000000
28.040001	-0.058305	-34.458035	-7.851574	-9.576631	-9.915874	-7.113955	0.000000	-10.000000	-0.566667	31.150000	296.333344	1023.000000	1023.000000	2046.000000
28.059999	-0.057050	-33.716644	-7.714312	-9.198617	-9.792261	-7.011453	0.000000	-10.000000	-0.558333	31.100000	306.666656	1023.000000	1023.000000	2046.000000
28.080000	-0.055869	-33.018658	-7.495333	-8.925292	-9.750185	-6.847849	0.000000	-10.000000	-0.558333	31.083334	317.000000	1023.000000	1023.000000	2046.000000
28.100000	-0.054852	-32.417534	-7.304286	-8.730206	-9.708760	-6.674280	0.000000	-10.000000	-0.550000	30.916666	327.333344	1023.000000	1023.000000	2046.000000
28.120001	-0.053615	-31.686756	-7.114987	-8.695639	-9.567629	-6.308502	0.000000	-10.000000	-0.558333	31.000000	337.666656	1023.000000	1023.000000	2046.000000
28.139999	-0.052154	-30.822916	-6.815292	-8.706060	-9.404719	-5.896844	0.000000	-10.000000	-0.558333	30.799999	348.000000	1023.000000	1023.000000	2046.000000
28.160000	-0.050679	-29.951334	-6.588835	-8.603989	-9.159679	-5.598832	0.000000	-10.000000	-0.558333	30.516666	358.333344	1023.000000	1023.000000	2046.000000
28.180000	-0.048811	-28.847429	-6.365088	-8.458079	-8.795239	-5.229023	0.000000	-10.000000	-0.550000	30.450001	368.500000	1023.000000	1023.000000	2046.000000
28.200001	-0.046446	-27.449591	-6.175265	-8.193750	-8.278071	-4.802504	0.000000	-10.000000	-0.550000	30.466667	378.500000	1023.000000	1023.000000	2046.000000
28.219999	-0.043616	-25.777143	-6.026489	-7.843225	-7.483258	-4.424171	0.000000	-10.000000	-0.550000	30.550001	388.833344	1023.000000	1023.000000	2046.000000
28.240000	-0.040933	-24.191425	-5.726496	-7.575737	-6.899073	-3.990120	0.000000	-10.000000	-0.533333	30.233334	399.166656	1023.000000	1023.000000	2046.000000
28.260000	-0.038758	-22.905830	-5.474285	-7.455717	-6.372104	-3.603726	0.000000	-10.000000	-0.508333	29.783333	409.500000	1023.000000	1023.000000	2046.000000
28.280001	-0.037239	-22.008236	-5.151912	-7.449209	-6.060197	-3.346916	0.000000	-10.000000	-0.491667	29.216667	419.500000	1023.000000	1023.000000	2046.000000
28.299999	-0.036315	-21.462414	-4.814736	-7.441002	-5.940035	-3.266639	0.000000	-10.000000	-0.500000	28.916668	429.166656	1023.000000	1023.000000	2046.000000
28.320000	-0.035654	-21.071640	-4.618915	-7.382653	-5.787793	-3.282279	0.000000	-10.000000	-0.516667	28.950001	438.833344	1023.000000	1023.000000	2046.000000
28.340000	-0.035050	-20.714548	-4.414726	-7.392200	-5.655796	-3.251826	0.000000	-10.000000	-0.525000	28.816668	448.500000	1023.000000	1023.000000	2046.000000
28.360001	-0.034384	-20.321150	-4.146327	-7.342008	-5.599720	-3.233096	0.000000	-10.000000	-0.525000	28.600000	458.166656	1023.000000	1023.000000	2046.000000
28.379999	-0.033758	-19.950827	-3.876653	-7.390974	-5.556052	-3.127148	0.000000	-10.000000	-0.500000	28.183334	467.833344	1023.000000	1023.000000	2046.000000
28.400000	-0.032744	-19.351734	-3.641362	-7.311883	-5.385670	-3.012820	0.000000	-10.000000	-0.475000	28.116667	477.166656	1023.000000	1023.000000	2046.000000
28.420000	-0.031858	-18.827816	-3.488190	-7.300713	-5.185446	-2.853467	0.000000	-10.000000	-0.466667	28.116667	486.666656	1023.000000	1023.000000	2046.000000
28.440001	-0.030670	-18.125788	-3.215031	-7.233155	-5.041382	-2.636220	0.000000	-10.000000	-0.466667	28.116667	496.000000	1023.000000	1023.000000	2046.000000
28.459999	-0.029341	-17.340658	-2.970690	-7.135630	-4.864601	-2.369736	0.000000	-10.000000	-0.466667	28.000000	505.333344	1023.000000	1023.000000	2046.000000
28.480000	-0.027728	-16.387342	-2.849546	-6.899301	-4.474698	-2.163798	0.000000	-10.000000	-0.450000	27.883333	514.666687	1023.000000	1023.000000	2046.000000
28.500000	-0.026051	-15.395913	-2.660413	-6.644496	-4.132113	-1.958892	0.000000	-10.000000	-0.441667	27.700001	524.000000	1023.000000	1023.000000	2046.000000
28.520000	-0.024388	-14.413224	-2.369650	-6.483469	-3.884653	-1.675451	0.000000	-10.000000	-0.433333	27.383333	533.333313	1023.000000	1023.000000	2046.000000
28.540001	-0.022550	-13.327307	-2.088107	-6.277109	-3.557918	-1.404173	0.000000	-10.000000	-0.425000	27.350000	542.500000	1023.000000	1023.000000	2046.000000
28.559999	-0.020604	-12.176864	-1.709047	-6.050375	-3.278013	-1.139429	0.000000	-10.000000	-0.416667	27.083334	551.500000	1023.000000	1023.000000	2046.000000
28.580000	-0.018781	-11.099504	-1.370557	-5.863855	-3.003875	-0.861218	0.000000	-10.000000	-0.408333	27.216667	560.666687	1023.000000	1023.000000	2046.000000
28.600000	-0.016935	-10.008796	-1.025941	-5.779520	-2.766698	-0.436636	0.000000	-10.000000	-0.400000	26.850000	569.833313	1023.000000	1023.000000	2046.000000
28.620001	-0.014949	-8.834980	-0.737210	-5.635868	-2.475187	0.013285	0.000000	-10.000000	-0.400000	26.916666	579.000000	1023.000000	1023.000000	2046.000000
28.639999	-0.013380	-7.907628	-0.455122	-5.488357	-2.298358	0.334209	0.000000	-10.000000	-0.400000	26.716667	588.000000	1023.000000	1023.000000	2046.000000
28.660000	-0.012334	-7.289446	-0.430593	-5.318744	-2.001979	0.461869	0.000000	-10.000000	-0.408333	26.766666	596.833313	1023.000000	1023.000000	2046.000000
28.680000	-0.011155	-6.592355	-0.276278	-5.065444	-1.990469	0.739837	0.000000	-10.000000	-0.400000	26.616667	605.666687	1023.000000	1023.000000	2046.000000
28.700001	-0.010310	-6.093144	-0.245249	-4.710341	-1.943633	0.806078	0.000000	-10.000000	-0.391667	26.433334	614.500000	1023.000000	1023.000000	2046.000000
28.719999	-0.009878	-5.837808	-0.299716	-4.535810	-1.787078	0.784796	0.000000	-10.000000	-0.391667	26.066668	623.333313	1023.000000	1023.000000	2046.000000
28.740000	-0.009429	-5.572725	-0.215946	-4.467412	-1.686984	0.797617	0.000000	-10.000000	-0.391667	26.100000	632.166687	1023.000000	1023.000000	2046.000000
28.760000	-0.009311	-5.502752	-0.212516	-4.387583	-1.651439	0.748786	0.000000	-10.000000	-0.383333	26.016668	640.833313	1023.000000	1023.000000	2046.000000
28.780001	-0.010095	-5.966197	-0.438843	-4.267715	-1.734051	0.474412	0.000000	-10.000000	-0.366667	26.000000	649.666687	1023.000000	1023.000000	2046.000000
28.799999	-0.011220	-6.630996	-0.795819	-4.141948	-1.752499	0.059270	0.000000	-10.000000	-0.350000	25.133333	658.333313	1023.000000	1023.000000	2046.000000
28.820000	-0.011867	-7.013148	-1.105904	-4.101080	-1.637558	-0.168607	0.000000	-10.000000	-0.341667	24.550001	666.833313	1023.000000	1023.000000	2046.000000
28.840000	-0.011599	-6.854996	-1.188601	-3.927591	-1.491586	-0.247218	0.000000	-10.000000	-0.325000	23.883333	675.000000	1023.000000	1023.000000	2046.000000
28.860001	-0.010828	-6.399643	-1.155322	-3.677516	-1.357155	-0.209651	0.000000	-10.000000	-0.325000	23.816668	683.000000	1023.000000	1023.000000	2046.000000
28.879999	-0.010091	-5.963573	-1.070971	-3.363990	-1.345197	-0.183416	0.000000	-10.000000	-0.316667	23.516666	691.000000	1023.000000	1023.000000	2046.000000
28.900000	-0.009399	-5.554973	-1.033939	-3.086324	-1.280457	-0.154252	0.000000	-10.000000	-0.308333	23.500000	699.000000	1023.000000	1023.000000	2046.000000
28.920000	-0.008034	-4.747798	-1.032130	-2.802073	-0.970815	0.057220	0.000000	-10.000000	-0.291667	23.200001	707.000000	1023.000000	1023.000000	2046.000000
28.940001	-0.006478	-3.828237	-0.986820	-2.594518	-0.623498	0.376599	0.000000	-10.000000	-0.275000	23.016666	714.833313	1023.000000	1023.000000	2046.000000
28.959999	-0.005363	-3.169736	-0.844405	-2.399431	-0.481571	0.555672	0.000000	-10.000000	-0.241667	22.283333	722.500000	1023.000000	1023.000000	2046.000000
28.980000	-0.004309	-2.546493	-0.694228	-2.235489	-0.340241	0.723465	0.000000	-10.000000	-0.208333	21.266666	730.000000	1023.000000	1023.000000	2046.000000
29.000000	-0.003437	-2.031444	-0.586254	-2.129057	-0.182694	0.866561	0.000000	-10.000000	-0.191667	20.333334	737.333313	1023.000000	1023.000000	2046.000000
29.020000	-0.002213	-1.307939	-0.386242	-2.022807	0.023058	1.078053	0.000000	-10.000000	-0.150000	18.983334	744.333313	1023.000000	1023.000000	2046.000000
29.040001	-0.001142	-0.674957	-0.177303	-1.867012	0.139117	1.230241	0.000000	-10.000000	-0.108333	17.666668	751.000000	1023.000000	1023.000000	2046.000000
29.059999	-0.000210	-0.124385	0.104989	-1.684292	0.127699	1.327219	0.000000	-10.000000	-0.058333	15.916667	757.000000	1023.000000	1023.000000	2046.000000
29.080000	0.001278	0.755587	0.412010	-1.426060	0.216194	1.553444	0.000000	-10.000000	-0.033333	14.633333	762.666687	1023.000000	1023.000000	2046.000000
29.100000	0.002994	1.769338	0.731488	-1.071364	0.405127	1.704087	0.000000	-10.000000	-0.025000	12.966667	767.666687	1023.000000	1023.000000	2046.000000
29.120001	0.004462	2.637199	1.028944	-0.851138	0.544557	1.914835	0.000000	-10.000000	-0.008333	11.316667	772.333313	1023.000000	1023.000000	2046.000000
29.139999	0.005457	3.224925	1.249840	-0.717848	0.699801	1.993132	0.000000	-10.000000	-0.008333	9.716667	776.333313	1023.000000	1023.000000	2046.000000
29.160000	0.005882	3.476162	1.459298	-0.799251	0.720911	2.095204	0.000000	-10.000000	0.000000	9.150001	779.833313	1023.000000	1023.000000	2046.000000
29.180000	0.005910	3.493006	1.586185	-0.951011	0.769173	2.088660	0.000000	-10.000000	0.000000	8.800000	783.000000	1023.000000	1023.000000	2046.000000
29.200001	0.006069	3.586988	1.617972	-1.116569	0.967088	2.118496	0.000000	-10.000000	0.000000	8.583334	786.000000	1023.000000	1023.000000	2046.000000
29.219999	0.006064	3.583770	1.664053	-1.266883	1.037836	2.148763	0.000000	-10.000000	0.000000	8.033334	788.833313	1023.000000	1023.000000	2046.000000
29.240000	0.005964	3.524434	1.684540	-1.351816	1.099700	2.092010	0.000000	-10.000000	0.000000	7.216667	791.666687	1023.000000	1023.000000	2046.000000
29.260000	0.006074	3.589550	1.792730	-1.517682	1.129887	2.184615	0.000000	-10.000000	0.000000	6.400000	794.166687	1023.000000	1023.000000	2046.000000
29.280001	0.006324	3.737252	1.783718	-1.569599	1.316474	2.206659	0.000000	-10.000000	0.008333	5.666667	796.500000	1023.000000	1023.000000	2046.000000
29.299999	0.006616	3.910244	1.912458	-1.576425	1.317385	2.256827	0.000000	-10.000000	0.008333	5.416667	798.500000	1023.000000	1023.000000	2046.000000
29.320000	0.006904	4.080229	1.987558	-1.543561	1.363702	2.272529	0.000000	-10.000000	0.016667	5.316667	800.500000	1023.000000	1023.000000	2046.000000
29.340000	0.007339	4.337501	2.128351	-1.479516	1.339696	2.348969	0.000000	-10.000000	0.016667	5.250000	802.333313	1023.000000	1023.000000	2046.000000
29.360001	0.008195	4.843420	2.167545	-1.356214	1.568402	2.463687	0.000000	-10.000000	0.025000	5.300000	804.000000	1023.000000	1023.000000	2046.000000
29.379999	0.009016	5.328550	2.374923	-1.266861	1.619466	2.601022	0.000000	-10.000000	0.016667	5.400000	805.666687	1023.000000	1023.000000	2046.000000
29.400000	0.010240	6.051570	2.509549	-1.198445	1.906762	2.833704	0.000000	-10.000000	0.016667	5.566667	807.500000	1023.000000	1023.000000	2046.000000
29.420000	0.011445	6.763895	2.672160	-1.083812	2.138115	3.037431	0.000000	-10.000000	0.016667	5.616667	809.500000	1023.000000	1023.000000	2046.000000
29.440001	0.012430	7.346277	2.849087	-0.952346	2.236825	3.212711	0.000000	-10.000000	0.025000	5.550000	811.500000	1023.000000	1023.000000	2046.000000
29.459999	0.013642	8.062637	3.014317	-0.797092	2.402369	3.443044	0.000000	-10.000000	0.016667	5.350000	813.333313	1023.000000	1023.000000	2046.000000
29.480000	0.014468	8.550858	3.241373	-0.712540	2.331717	3.690308	0.000000	-10.000000	0.016667	4.783333	815.000000	1023.000000	1023.000000	2046.000000
29.500000	0.014635	8.649533	3.108490	-0.683274	2.486795	3.737522	0.000000	-10.000000	0.025000	3.783333	816.666687	1023.000000	1023.000000	2046.000000
29.520000	0.014655	8.661386	3.110559	-0.464329	2.307271	3.707886	0.000000	-10.000000	0.050000	2.116667	818.000000	1023.000000	1023.000000	2046.000000
29.540001	0.014220	8.404136	2.977317	-0.382703	2.158326	3.651196	0.000000	-10.000000	0.058333	0.800000	818.833313	1023.000000	1023.000000	2046.000000
29.559999	0.013376	7.905392	2.835900	-0.459170	2.070871	3.457791	0.000000	-10.000000	0.058333	0.000000	819.000000	1023.000000	1023.000000	2046.000000
29.580000	0.012576	7.432670	2.684078	-0.525024	2.037775	3.235841	0.000000	-10.000000	0.050000	0.000000	819.000000	1023.000000	1023.000000	2046.000000
29.600000	0.011480	6.784883	2.493207	-0.539849	1.884356	2.947169	0.000000	-10.000000	0.050000	0.000000	819.000000	1023.000000	1023.000000	2046.000000
29.620001	0.009881	5.839609	2.175810	-0.569466	1.694940	2.538325	0.000000	-10.000000	0.050000	-0.783333	819.000000	1023.000000	1023.000000	2046.000000
29.639999	0.007500	4.432686	1.785425	-0.708173	1.309917	2.045516	0.000000	-10.000000	0.050000	-1.566667	819.000000	1023.000000	1023.000000	2046.000000
29.660000	0.005602	3.310789	1.464517	-0.865132	1.017195	1.694209	0.000000	-10.000000	0.066667	-2.800000	819.000000	1023.000000	1023.000000	2046.000000
29.680000	0.004288	2.534111	1.283321	-0.875217	0.754207	1.371801	0.000000	-10.000000	0.075000	-3.783334	819.000000	1023.000000	1023.000000	2046.000000
29.700001	0.003539	2.091582	1.066360	-0.747878	0.626485	1.146615	0.000000	-10.000000	0.083333	-5.150000	819.000000	1023.000000	1023.000000	2046.000000
29.719999	0.002949	1.742857	0.897167	-0.584528	0.438528	0.991690	0.000000	-10.000000	0.083333	-6.300000	819.000000	1023.000000	1023.000000	2046.000000
29.740000	0.002330	1.377079	0.690673	-0.508316	0.253868	0.940853	0.000000	-10.000000	0.091667	-7.216667	819.000000	1023.000000	1023.000000	2046.000000
29.760000	0.001765	1.043180	0.527868	-0.402926	0.083992	0.834246	0.000000	-10.000000	0.108333	-8.466667	819.000000	1023.000000	1023.000000	2046.000000
29.780001	0.001353	0.799508	0.469162	-0.419566	-0.128101	0.878013	0.000000	-10.000000	0.141667	-10.366667	819.000000	1023.000000	1023.000000	2046.000000
29.799999	0.000782	0.462393	0.341533	-0.442472	-0.265275	0.828606	0.000000	-10.000000	0.208333	-12.883333	815.500000	1023.000000	1023.000000	2046.000000
29.820000	0.000128	0.075500	0.240384	-0.553422	-0.461927	0.850465	0.000000	-10.000000	0.283333	-15.483334	807.333313	1023.000000	1023.000000	2046.000000
29.840000	-0.000304	-0.179513	0.170665	-0.772850	-0.572015	0.994687	0.000000	-10.000000	0.358333	-18.150000	797.166687	1023.000000	1023.000000	2046.000000
29.860001	-0.000579	-0.342221	0.088546	-0.933372	-0.551475	1.054080	0.000000	-10.000000	0.425000	-20.516666	788.166687	1023.000000	1023.000000	2046.000000
29.879999	-0.001001	-0.591873	0.138463	-0.951963	-0.730302	0.951930	0.000000	-10.000000	0.500000	-22.800001	781.333313	1023.000000	1023.000000	2046.000000
29.900000	-0.001366	-0.807284	0.207951	-0.930067	-0.977856	0.892688	0.000000	-10.000000	0.541667	-24.533335	773.666687	1023.000000	1023.000000	2046.000000
29.920000	-0.001306	-0.771906	0.294139	-0.786921	-1.185080	0.905956	0.000000	-10.000000	0.583333	-26.033335	765.500000	1023.000000	1023.000000	2046.000000
29.940001	-0.001264	-0.746999	0.387189	-0.654884	-1.381264	0.901961	0.000000	-10.000000	0.616667	-27.183334	756.666687	1023.000000	1023.000000	2046.000000
29.959999	-0.001258	-0.743610	0.421919	-0.525899	-1.502514	0.862884	0.000000	-10.000000	0.666667	-28.166668	747.666687	1023.000000	1023.000000	2046.000000
29.980000	-0.001757	-1.038128	0.422005	-0.532097	-1.662260	0.734224	0.000000	-10.000000	0.725000	-29.200001	738.166687	1023.000000	1023.000000	2046.000000
30.000000	-0.002870	-1.696398	0.347520	-0.714231	-1.881454	0.551766	0.000000	-10.000000	0.766667	-29.900000	728.500000	1023.000000	1023.000000	2046.000000
30.020000	-0.004643	-2.743802	0.278174	-1.098954	-2.234469	0.311448	0.000000	-10.000000	0.800000	-30.500000	718.500000	1023.000000	1023.000000	2046.000000
30.040001	-0.006420	-3.794207	0.097871	-1.493199	-2.468376	0.069498	0.000000	-10.000000	0.808333	-30.766666	708.333313	1023.000000	1023.000000	2046.000000
30.059999	-0.008223	-4.859569	-0.092943	-1.797889	-2.750448	-0.218289	0.000000	-10.000000	0.816667	-31.250000	698.000000	1023.000000	1023.000000	2046.000000
30.080000	-0.009847	-5.819783	-0.248915	-2.058313	-3.060459	-0.452096	0.000000	-10.000000	0.866667	-31.950001	687.500000	1023.000000	1023.000000	2046.000000
30.100000	-0.011519	-6.808000	-0.427785	-2.264925	-3.357662	-0.757627	0.000000	-10.000000	0.891667	-32.766666	676.833313	1023.000000	1023.000000	2046.000000
30.120001	-0.013133	-7.761548	-0.563532	-2.517604	-3.715777	-0.964634	0.000000	-10.000000	0.941667	-33.600002	666.000000	1023.000000	1023.000000	2046.000000
30.139999	-0.014663	-8.665968	-0.733185	-2.694093	-4.035397	-1.203293	0.000000	-10.000000	0.958333	-34.500000	654.666687	1023.000000	1023.000000	2046.000000
30.160000	-0.016007	-9.460225	-0.883738	-2.847926	-4.293043	-1.435518	0.000000	-10.000000	1.008333	-35.133335	643.333313	1023.000000	1023.000000	2046.000000
30.180000	-0.017425	-10.298206	-1.095549	-2.989307	-4.571639	-1.641711	0.000000	-10.000000	1.050000	-35.916668	631.666687	1023.000000	1023.000000	2046.000000
30.200001	-0.018633	-11.011856	-1.288753	-3.133774	-4.780399	-1.808930	0.000000	-10.000000	1.050000	-36.033333	619.666687	1023.000000	1023.000000	2046.000000
30.219999	-0.019588	-11.576764	-1.407120	-3.210502	-4.978850	-1.980292	0.000000	-10.000000	1.041667	-36.049999	607.333313	1023.000000	1023.000000	2046.000000
30.240000	-0.020339	-12.020328	-1.447809	-3.304219	-5.153791	-2.114508	0.000000	-10.000000	1.008333	-35.783333	595.333313	1023.000000	1023.000000	2046.000000
30.260000	-0.020852	-12.323647	-1.468675	-3.357889	-5.302835	-2.194247	0.000000	-10.000000	1.025000	-35.816666	583.666687	1023.000000	1023.000000	2046.000000
30.280001	-0.021273	-12.572322	-1.456395	-3.385677	-5.469778	-2.260472	0.000000	-10.000000	1.041667	-36.016666	572.000000	1023.000000	1023.000000	2046.000000
30.299999	-0.021818	-12.894296	-1.508458	-3.428212	-5.572129	-2.385496	0.000000	-10.000000	1.075000	-36.433334	559.833313	1023.000000	1023.000000	2046.000000
30.320000	-0.022570	-13.338639	-1.533317	-3.685293	-5.790586	-2.329443	0.000000	-10.000000	1.091667	-36.550003	547.500000	1023.000000	1023.000000	2046.000000
30.340000	-0.024119	-14.254310	-1.617828	-3.713491	-6.257565	-2.665426	0.000000	-10.000000	1.091667	-36.866669	535.166687	1023.000000	1023.000000	2046.000000
30.360001	-0.026124	-15.439431	-1.895163	-3.695027	-6.807676	-3.041566	0.000000	-10.000000	1.083333	-36.650002	523.000000	1023.000000	1023.000000	2046.000000
30.379999	-0.028605	-16.905764	-2.299121	-3.935246	-7.230210	-3.441188	0.000000	-10.000000	1.066667	-36.750000	510.666656	1023.000000	1023.000000	2046.000000
30.400000	-0.030996	-18.318901	-2.513916	-4.336378	-7.735929	-3.732679	0.000000	-10.000000	1.066667	-36.583332	498.333344	1023.000000	1023.000000	2046.000000
30.420000	-0.033058	-19.537365	-2.727234	-4.579359	-8.121442	-4.109330	0.000000	-10.000000	1.041667	-36.383335	486.000000	1023.000000	1023.000000	2046.000000
30.440001	-0.034909	-20.631138	-2.930306	-4.681930	-8.481035	-4.537867	0.000000	-10.000000	1.008333	-35.816666	474.000000	1023.000000	1023.000000	2046.000000
30.459999	-0.037169	-21.966982	-3.220248	-4.853075	-8.893372	-5.000288	0.000000	-10.000000	0.966667	-35.133335	462.000000	1023.000000	1023.000000	2046.000000
30.480000	-0.039516	-23.353945	-3.598394	-5.040915	-9.252767	-5.461869	0.000000	-10.000000	0.950000	-34.400002	450.333344	1023.000000	1023.000000	2046.000000
30.500000	-0.041731	-24.663116	-3.930776	-5.242525	-9.629943	-5.859874	0.000000	-10.000000	0.950000	-34.083332	438.833344	1023.000000	1023.000000	2046.000000
30.520000	-0.043641	-25.791983	-4.252213	-5.332475	-9.943741	-6.263555	0.000000	-10.000000	0.950000	-33.966667	427.500000	1023.000000	1023.000000	2046.000000
30.540001	-0.045270	-26.754431	-4.535496	-5.366407	-10.235928	-6.616600	0.000000	-10.000000	0.958333	-34.133335	416.166656	1023.000000	1023.000000	2046.000000
30.559999	-0.046555	-27.513971	-4.851253	-5.314371	-10.455273	-6.893075	0.000000	-10.000000	0.958333	-34.100002	404.833344	1023.000000	1023.000000	2046.000000
30.580000	-0.047612	-28.138603	-5.127710	-5.339777	-10.661028	-7.010088	0.000000	-10.000000	0.975000	-34.000000	393.500000	1023.000000	1023.000000	2046.000000
30.600000	-0.048666	-28.761883	-5.362578	-5.264824	-10.884223	-7.250257	0.000000	-10.000000	0.975000	-34.016666	382.166656	1023.000000	1023.000000	2046.000000
30.620001	-0.049697	-29.371050	-5.487700	-5.260249	-11.167568	-7.455534	0.000000	-10.000000	0.975000	-34.033333	370.833344	1023.000000	1023.000000	2046.000000
30.639999	-0.050580	-29.892841	-5.588774	-5.328413	-11.398129	-7.577527	0.000000	-10.000000	0.950000	-34.099998	359.500000	1023.000000	1023.000000	2046.000000
30.660000	-0.051578	-30.482397	-5.801501	-5.410692	-11.493727	-7.776477	0.000000	-10.000000	0.941667	-33.883335	348.166656	1023.000000	1023.000000	2046.000000
30.680000	-0.052505	-31.030245	-5.910552	-5.655192	-11.619562	-7.844938	0.000000	-10.000000	0.925000	-33.683334	336.833344	1023.000000	1023.000000	2046.000000
30.700001	-0.053058	-31.357439	-5.895530	-5.815065	-11.698527	-7.948316	0.000000	-10.000000	0.916667	-33.566669	325.500000	1023.000000	1023.000000	2046.000000
30.719999	-0.053405	-31.562262	-5.815551	-5.930006	-11.810608	-8.006098	0.000000	-10.000000	0.900000	-33.466667	314.166656	1023.000000	1023.000000	2046.000000
30.740000	-0.053291	-31.495163	-5.761927	-5.865182	-11.836318	-8.031737	0.000000	-10.000000	0.891667	-33.200001	303.000000	1023.000000	1023.000000	2046.000000
30.760000	-0.053219	-31.452574	-5.781872	-5.799456	-11.788458	-8.082788	0.000000	-10.000000	0.875000	-32.716667	292.000000	1023.000000	1023.000000	2046.000000
30.780001	-0.053209	-31.446459	-5.826864	-5.825019	-11.744259	-8.050317	0.000000	-10.000000	0.841667	-32.183334	281.166656	1023.000000	1023.000000	2046.000000
30.799999	-0.053457	-31.592884	-5.956192	-5.890380	-11.665733	-8.080579	0.000000	-10.000000	0.833333	-31.833334	270.333344	1023.000000	1023.000000	2046.000000
30.820000	-0.053980	-31.901983	-6.144121	-6.095796	-11.596191	-8.065876	0.000000	-10.000000	0.825000	-31.300001	259.833344	1023.000000	1023.000000	2046.000000
30.840000	-0.055062	-32.541859	-6.334587	-6.425830	-11.640046	-8.141396	0.000000	-10.000000	0.833333	-30.966667	249.166672	1023.000000	1023.000000	2046.000000
30.860001	-0.056390	-33.326344	-6.507580	-6.899220	-11.718897	-8.200644	0.000000	-10.000000	0.816667	-30.500000	238.833328	1023.000000	1023.000000	2046.000000
30.879999	-0.058118	-34.347504	-6.660074	-7.385403	-11.915069	-8.386959	0.000000	-10.000000	0.791667	-30.266666	228.500000	1023.000000	1023.000000	2046.000000
30.900000	-0.059580	-35.211746	-6.839519	-7.764420	-12.068950	-8.538859	0.000000	-10.000000	0.750000	-29.666666	218.500000	1023.000000	1023.000000	2046.000000
30.920000	-0.060969	-36.032932	-6.976144	-8.108030	-12.279994	-8.668766	0.000000	-10.000000	0.708333	-29.200001	208.666672	1023.000000	1023.000000	2046.000000
30.940001	-0.062253	-36.791801	-7.152332	-8.391499	-12.441801	-8.806169	0.000000	-10.000000	0.683333	-28.600000	199.000000	1023.000000	1023.000000	2046.000000
30.959999	-0.063235	-37.371643	-7.357554	-8.628304	-12.480070	-8.905716	0.000000	-10.000000	0.666667	-28.200001	189.500000	1023.000000	1023.000000	2046.000000
30.980000	-0.064218	-37.952576	-7.500511	-8.963915	-12.593680	-8.894470	0.000000	-10.000000	0.658333	-27.816668	180.000000	1023.000000	1023.000000	2046.000000
31.000000	-0.065118	-38.484478	-7.731772	-9.197370	-12.564210	-8.991125	0.000000	-10.000000	0.633333	-27.150000	170.666672	1023.000000	1023.000000	2046.000000
31.020000	-0.066033	-39.025375	-7.855254	-9.426514	-12.671832	-9.071774	0.000000	-10.000000	0.608333	-26.650000	161.666672	1023.000000	1023.000000	2046.000000
31.040001	-0.066849	-39.507847	-7.985080	-9.584049	-12.731481	-9.207237	0.000000	-10.000000	0.575000	-25.883333	152.833328	1023.000000	1023.000000	2046.000000
31.059999	-0.067436	-39.854591	-8.082752	-9.820943	-12.767754	-9.183142	0.000000	-10.000000	0.541667	-25.416668	144.166672	1023.000000	1023.000000	2046.000000
31.080000	-0.068062	-40.224514	-8.173369	-9.946551	-12.811348	-9.293247	0.000000	-10.000000	0.508333	-24.550001	135.500000	1023.000000	1023.000000	2046.000000
31.100000	-0.068625	-40.557224	-8.172914	-10.095169	-12.924558	-9.364585	0.000000	-10.000000	0.475000	-23.800001	127.166664	1023.000000	1023.000000	2046.000000
31.120001	-0.068934	-40.740253	-8.143912	-10.220072	-12.956841	-9.419428	0.000000	-10.000000	0.450000	-22.950001	119.333336	1023.000000	1023.000000	2046.000000
31.139999	-0.068941	-40.744282	-8.118455	-10.307589	-12.892814	-9.425425	0.000000	-10.000000	0.425000	-22.200001	111.666664	1023.000000	1023.000000	2046.000000
31.160000	-0.068870	-40.702377	-8.101613	-10.401558	-12.867286	-9.331923	0.000000	-10.000000	0.408333	-21.633333	106.666664	1023.000000	1023.000000	2046.000000
31.180000	-0.069011	-40.785709	-8.149373	-10.492850	-12.815729	-9.327755	0.000000	-10.000000	0.383333	-20.950001	99.500000	1023.000000	1023.000000	2046.000000
31.200001	-0.069356	-40.989426	-8.184428	-10.607571	-12.861306	-9.336123	0.000000	-10.000000	0.366667	-20.150000	92.666664	1023.000000	1023.000000	2046.000000
31.219999	-0.069072	-40.821667	-8.147765	-10.818270	-12.803060	-9.052573	0.000000	-10.000000	0.350000	-19.183334	83.833336	1023.000000	1023.000000	2046.000000
31.240000	-0.069602	-41.134499	-8.200380	-10.734656	-12.928994	-9.270467	0.000000	-10.000000	0.333333	-18.400002	77.500000	1023.000000	1023.000000	2046.000000
31.260000	-0.070727	-41.799427	-8.358167	-10.610080	-13.343464	-9.487715	0.000000	-10.000000	0.308333	-17.833334	71.500000	1023.000000	1023.000000	2046.000000
31.280001	-0.072586	-42.898235	-8.696363	-10.825922	-13.651381	-9.724570	0.000000	-10.000000	0.275000	-17.133333	65.500000	1023.000000	1023.000000	2046.000000
31.299999	-0.074402	-43.971508	-8.957386	-11.094398	-13.916997	-10.002728	0.000000	-10.000000	0.241667	-16.216667	59.666668	1023.000000	1023.000000	2046.000000
31.320000	-0.076065	-44.954273	-9.145697	-11.382425	-14.147239	-10.278913	0.000000	-10.000000	0.216667	-14.916667	54.166668	1023.000000	1023.000000	2046.000000
31.340000	-0.077545	-45.829205	-9.269506	-11.542852	-14.425338	-10.591508	0.000000	-10.000000	0.175000	-13.266667	49.166668	1023.000000	1023.000000	2046.000000
31.360001	-0.079202	-46.808338	-9.487329	-11.742492	-14.701976	-10.876540	0.000000	-10.000000	0.141667	-11.250000	44.833332	1023.000000	1023.000000	2046.000000
31.379999	-0.080931	-47.829967	-9.810449	-11.925420	-14.940739	-11.153360	0.000000	-10.000000	0.108333	-9.300000	41.000000	1023.000000	1023.000000	2046.000000
31.400000	-0.082626	-48.831989	-10.106446	-12.052159	-15.197531	-11.475855	0.000000	-10.000000	0.100000	-8.033333	38.000000	1023.000000	1023.000000	2046.000000
31.420000	-0.083993	-49.640072	-10.391778	-12.092272	-15.396553	-11.759470	0.000000	-10.000000	0.108333	-7.933333	35.166668	1023.000000	1023.000000	2046.000000
31.440001	-0.084715	-50.066769	-10.609417	-12.061834	-15.474341	-11.921175	0.000000	-10.000000	0.108333	-8.533333	32.500000	1023.000000	1023.000000	2046.000000
31.459999	-0.084925	-50.190475	-10.901230	-12.012444	-15.352553	-11.924250	0.000000	-10.000000	0.108333	-9.100000	30.500000	1023.000000	1023.000000	2046.000000
31.480000	-0.084992	-50.230297	-11.185905	-11.865735	-15.233525	-11.945132	0.000000	-10.000000	0.100000	-9.216667	27.500000	1023.000000	1023.000000	2046.000000
31.500000	-0.085190	-50.347569	-11.353963	-11.795907	-15.251199	-11.946501	0.000000	-10.000000	0.100000	-9.150001	24.500000	1023.000000	1023.000000	2046.000000
31.520000	-0.085337	-50.434093	-11.433893	-11.737004	-15.286032	-11.977163	0.000000	-10.000000	0.100000	-8.966667	20.500000	1023.000000	1023.000000	2046.000000
31.540001	-0.085401	-50.471771	-11.519793	-11.710938	-15.263783	-11.977256	0.000000	-10.000000	0.100000	-8.733334	17.500000	1023.000000	1023.000000	2046.000000
31.559999	-0.085713	-50.656620	-11.554156	-11.821424	-15.340186	-11.940852	0.000000	-10.000000	0.100000	-8.200000	14.500000	1023.000000	1023.000000	2046.000000
31.580000	-0.085721	-50.661076	-11.471313	-11.950613	-15.353665	-11.885485	0.000000	-10.000000	0.100000	-7.700000	11.833333	1023.000000	1023.000000	2046.000000
31.600000	-0.085776	-50.693886	-11.335279	-12.051498	-15.407334	-11.899776	0.000000	-10.000000	0.091667	-7.466667	9.166667	1023.000000	1023.000000	2046.000000
31.620001	-0.085526	-50.545700	-11.116440	-12.081908	-15.503446	-11.843906	0.000000	-10.000000	0.075000	-7.550000	6.833333	1023.000000	1023.000000	2046.000000
31.639999	-0.084806	-50.120491	-10.957712	-11.984640	-15.413967	-11.764173	0.000000	-10.000000	0.075000	-7.366667	4.166667	1023.000000	1023.000000	2046.000000
31.660000	-0.084317	-49.831387	-10.828342	-11.940257	-15.349509	-11.713278	0.000000	-10.000000	0.075000	-6.833333	2.000000	1023.000000	1023.000000	2046.000000
31.680000	-0.083826	-49.541218	-10.749144	-11.976598	-15.229636	-11.585842	0.000000	-10.000000	0.083333	-6.283333	0.000000	1023.000000	1023.000000	2046.000000
31.700001	-0.083436	-49.310551	-10.687238	-12.095623	-15.102914	-11.424775	0.000000	-10.000000	0.083333	-6.016667	-1.666667	1023.000000	1023.000000	2046.000000
31.719999	-0.083559	-49.383408	-10.671215	-12.230803	-15.059233	-11.422158	0.000000	-10.000000	0.083333	-6.033333	-3.500000	1023.000000	1023.000000	2046.000000
31.740000	-0.084238	-49.784664	-10.654983	-12.364371	-15.162525	-11.602786	0.000000	-10.000000	0.091667	-5.933333	-5.500000	1023.000000	1023.000000	2046.000000
31.760000	-0.084927	-50.191708	-10.681997	-12.684702	-15.188698	-11.636310	0.000000	-10.000000	0.075000	-5.700000	-7.500000	1023.000000	1023.000000	2046.000000
31.780001	-0.085604	-50.592102	-10.732050	-12.990264	-15.218042	-11.651747	0.000000	-10.000000	0.075000	-5.166667	-9.500000	1023.000000	1023.000000	2046.000000
31.799999	-0.086359	-51.037907	-10.756740	-13.220439	-15.324509	-11.736221	0.000000	-10.000000	0.058333	-4.533333	-11.333333	1023.000000	1023.000000	2046.000000
31.820000	-0.087032	-51.436211	-10.785131	-13.298547	-15.427858	-11.924676	0.000000	-10.000000	0.058333	-3.933333	-13.000000	1023.000000	1023.000000	2046.000000
31.840000	-0.087664	-51.809284	-10.786875	-13.288380	-15.547956	-12.186072	0.000000	-10.000000	0.050000	-3.500000	-14.333333	1023.000000	1023.000000	2046.000000
31.860001	-0.088122	-52.080006	-10.775168	-13.284436	-15.638523	-12.381878	0.000000	-10.000000	0.058333	-3.283333	-15.500000	1023.000000	1023.000000	2046.000000
31.879999	-0.088400	-52.244560	-10.743295	-13.302910	-15.682261	-12.516094	0.000000	-10.000000	0.058333	-3.216667	-16.500000	1023.000000	1023.000000	2046.000000
31.900000	-0.088619	-52.373760	-10.656275	-13.333391	-15.794793	-12.589301	0.000000	-10.000000	0.058333	-3.233333	-17.666666	1023.000000	1023.000000	2046.000000
31.920000	-0.088616	-52.371956	-10.506029	-13.356092	-15.900216	-12.609618	0.000000	-10.000000	0.050000	-3.266667	-18.833334	1023.000000	1023.000000	2046.000000
31.940001	-0.088473	-52.287838	-10.475637	-13.404567	-15.840383	-12.567250	0.000000	-10.000000	0.058333	-3.233333	-20.000000	1023.000000	1023.000000	2046.000000
31.959999	-0.088319	-52.196720	-10.383549	-13.557835	-15.851321	-12.404017	0.000000	-10.000000	0.066667	-3.116667	-21.000000	1023.000000	1023.000000	2046.000000
31.980000	-0.088128	-52.083469	-10.317999	-13.672733	-15.819249	-12.273489	0.000000	-10.000000	0.066667	-2.866667	-22.000000	1023.000000	1023.000000	2046.000000
32.000000	-0.087759	-51.865852	-10.327792	-13.747601	-15.660016	-12.130444	0.000000	-10.000000	0.058333	-2.683333	-23.000000	1023.000000	1023.000000	2046.000000
32.020000	-0.087316	-51.603958	-10.275183	-13.801903	-15.506160	-12.020714	0.000000	-10.000000	0.050000	-2.483333	-24.000000	1023.000000	1023.000000	2046.000000
32.040001	-0.086615	-51.189213	-10.142332	-13.790404	-15.338977	-11.917499	0.000000	-10.000000	0.058333	-2.333333	-24.833334	1023.000000	1023.000000	2046.000000
32.060001	-0.085734	-50.669010	-10.003883	-13.759324	-15.144772	-11.761033	0.000000	-10.000000	0.058333	-2.150000	-25.666666	1023.000000	1023.000000	2046.000000
32.080002	-0.084965	-50.214191	-9.977163	-13.754156	-14.901576	-11.581296	0.000000	-10.000000	0.058333	-2.050000	-26.333334	1023.000000	1023.000000	2046.000000
32.099998	-0.084626	-50.013744	-9.876721	-13.700627	-14.879872	-11.556523	0.000000	-10.000000	0.058333	-1.966667	-26.833334	1023.000000	1023.000000	2046.000000
32.119999	-0.084071	-49.685741	-9.808259	-13.674284	-14.748195	-11.455006	0.000000	-10.000000	0.066667	-1.850000	-27.000000	1023.000000	1023.000000	2046.000000
32.139999	-0.083280	-49.218365	-9.849638	-13.843112	-14.456500	-11.069115	0.000000	-10.000000	0.066667	-1.783333	-27.000000	1023.000000	1023.000000	2046.000000
32.160000	-0.083231	-49.189251	-9.874086	-13.695533	-14.588320	-11.031311	0.000000	-10.000000	0.058333	-1.733333	-27.000000	1023.000000	1023.000000	2046.000000
32.180000	-0.083893	-49.580570	-10.194699	-13.580408	-14.645595	-11.159866	0.000000	-10.000000	0.050000	-1.433333	-27.000000	1023.000000	1023.000000	2046.000000
32.200001	-0.085350	-50.441730	-10.518601	-13.724031	-14.845441	-11.353656	0.000000	-10.000000	0.050000	-0.833333	-27.000000	1023.000000	1023.000000	2046.000000
32.220001	-0.086272	-50.986546	-10.688650	-13.858377	-14.944201	-11.495317	0.000000	-10.000000	0.050000	0.216667	-27.000000	1023.000000	1023.000000	2046.000000
32.240002	-0.087415	-51.662338	-10.792832	-13.874885	-15.158538	-11.836083	0.000000	-10.000000	0.033333	1.983333	-27.000000	1023.000000	1023.000000	2046.000000
32.259998	-0.088419	-52.255455	-10.891589	-13.673306	-15.375266	-12.315294	0.000000	-10.000000	0.016667	4.450000	-27.000000	1023.000000	1023.000000	2046.000000
32.279999	-0.089447	-52.863438	-11.018300	-13.486731	-15.572684	-12.785723	0.000000	-10.000000	0.000000	7.083333	-27.000000	1023.000000	1023.000000	2046.000000
32.299999	-0.090904	-53.724277	-11.229754	-13.484034	-15.821264	-13.189226	0.000000	-10.000000	0.000000	8.616667	-27.000000	1023.000000	1023.000000	2046.000000
32.320000	-0.091698	-54.193485	-11.332302	-13.478661	-15.983343	-13.399181	0.000000	-10.000000	0.000000	9.016667	-27.000000	1023.000000	1023.000000	2046.000000
32.340000	-0.092071	-54.414112	-11.400219	-13.345771	-16.097420	-13.570703	0.000000	-10.000000	0.000000	8.366667	-27.000000	1023.000000	1023.000000	2046.000000
32.360001	-0.091971	-54.354603	-11.381518	-13.164315	-16.190735	-13.618032	0.000000	-10.000000	0.000000	7.800000	-27.000000	1023.000000	1023.000000	2046.000000
32.380001	-0.091609	-54.141106	-11.387388	-12.991632	-16.253962	-13.508124	0.000000	-10.000000	0.000000	7.650000	-27.000000	1023.000000	1023.000000	2046.000000
32.400002	-0.091160	-53.875504	-11.398366	-12.875479	-16.296593	-13.305065	0.000000	-10.000000	0.000000	8.050000	-19.000000	1023.000000	1023.000000	2046.000000
32.419998	-0.090695	-53.600460	-11.410241	-12.733907	-16.298285	-13.158027	0.000000	-10.000000	0.000000	8.766667	-1.666667	1023.000000	1023.000000	2046.000000
32.439999	-0.090114	-53.257618	-11.418786	-12.578767	-16.225817	-13.034246	0.000000	-10.000000	0.000000	9.250000	15.666667	1023.000000	1023.000000	2046.000000
32.459999	-0.089857	-53.105289	-11.453482	-12.506068	-16.173950	-12.971791	0.000000	-10.000000	0.000000	9.733334	26.000000	1023.000000	1023.000000	2046.000000
32.480000	-0.089491	-52.889435	-11.400832	-12.457814	-16.098228	-12.932559	0.000000	-10.000000	0.000000	9.883333	28.166666	1023.000000	1023.000000	2046.000000
32.500000	-0.088832	-52.499985	-11.305981	-12.481740	-15.916447	-12.795817	0.000000	-10.000000	0.000000	9.900001	31.500000	1023.000000	1023.000000	2046.000000
32.520000	-0.088079	-52.054420	-11.264596	-12.458153	-15.655287	-12.676383	0.000000	-10.000000	0.000000	9.400001	34.833332	1023.000000	1023.000000	2046.000000
32.540001	-0.087105	-51.478954	-11.069060	-12.291142	-15.531960	-12.586793	0.000000	-10.000000	0.000000	9.100000	38.166668	1023.000000	1023.000000	2046.000000
32.560001	-0.085736	-50.670147	-10.807996	-12.194650	-15.344848	-12.322656	0.000000	-10.000000	0.000000	9.016667	41.166668	1023.000000	1023.000000	2046.000000
32.580002	-0.084447	-49.907951	-10.623489	-12.102081	-15.079465	-12.102916	0.000000	-10.000000	0.000000	9.100000	44.333332	1023.000000	1023.000000	2046.000000
32.599998	-0.083544	-49.374775	-10.427956	-12.068159	-14.942751	-11.935910	0.000000	-10.000000	0.000000	8.716667	47.333332	1023.000000	1023.000000	2046.000000
32.619999	-0.082707	-48.880001	-10.322222	-12.109645	-14.699780	-11.748354	0.000000	-10.000000	0.000000	7.983334	50.333332	1023.000000	1023.000000	2046.000000
32.639999	-0.082401	-48.699127	-10.273918	-12.222836	-14.521508	-11.680865	0.000000	-10.000000	0.000000	7.400000	53.000000	1023.000000	1023.000000	2046.000000
32.660000	-0.082425	-48.713284	-10.176702	-12.454399	-14.479505	-11.602676	0.000000	-10.000000	0.000000	7.233334	55.500000	1023.000000	1023.000000	2046.000000
32.680000	-0.082394	-48.694630	-10.182691	-12.710433	-14.327483	-11.474025	0.000000	-10.000000	0.000000	7.666667	58.000000	1023.000000	1023.000000	2046.000000
32.700001	-0.082555	-48.789738	-10.147826	-12.925817	-14.278955	-11.437140	0.000000	-10.000000	0.000000	8.466667	60.500000	1023.000000	1023.000000	2046.000000
32.720001	-0.082410	-48.704453	-10.089265	-13.164413	-14.190561	-11.260212	0.000000	-10.000000	0.000000	9.283334	63.166668	1023.000000	1023.000000	2046.000000
32.740002	-0.082177	-48.566784	-10.044484	-13.284681	-14.081681	-11.155934	0.000000	-10.000000	-0.008333	10.016666	66.166664	1023.000000	1023.000000	2046.000000
32.759998	-0.081961	-48.438892	-9.981309	-13.406806	-13.986230	-11.064548	0.000000	-10.000000	-0.033333	10.750000	69.500000	1023.000000	1023.000000	2046.000000
32.779999	-0.081528	-48.182991	-9.926936	-13.501156	-13.823816	-10.931081	0.000000	-10.000000	-0.066667	11.616667	73.166664	1023.000000	1023.000000	2046.000000
32.799999	-0.081178	-47.975899	-9.838701	-13.528238	-13.721924	-10.887036	0.000000	-10.000000	-0.091667	12.666667	77.000000	1023.000000	1023.000000	2046.000000
32.820000	-0.080527	-47.591316	-9.753314	-13.539302	-13.541643	-10.757055	0.000000	-10.000000	-0.108333	14.033334	81.000000	1023.000000	1023.000000	2046.000000
32.840000	-0.079604	-47.045883	-9.658872	-13.546373	-13.300033	-10.540605	0.000000	-10.000000	-0.133333	15.516666	85.333336	1023.000000	1023.000000	2046.000000
32.860001	-0.078662	-46.489109	-9.574631	-13.502501	-13.038106	-10.373874	0.000000	-10.000000	-0.166667	17.049999	90.166664	1023.000000	1023.000000	2046.000000
32.880001	-0.077594	-45.858341	-9.444784	-13.489378	-12.789574	-10.134604	0.000000	-10.000000	-0.191667	18.133333	95.666664	1023.000000	1023.000000	2046.000000
32.900002	-0.076642	-45.295486	-9.277238	-13.376421	-12.603024	-10.038806	0.000000	-10.000000	-0.208333	19.083334	101.500000	1023.000000	1023.000000	2046.000000
32.919998	-0.075545	-44.647312	-9.147766	-13.306690	-12.368932	-9.823926	0.000000	-10.000000	-0.216667	19.466667	107.666664	1023.000000	1023.000000	2046.000000
32.939999	-0.074234	-43.872253	-8.949157	-13.202131	-12.100648	-9.620318	0.000000	-10.000000	-0.225000	19.816668	114.000000	1023.000000	1023.000000	2046.000000
32.959999	-0.072980	-43.131176	-8.679592	-13.068067	-11.914021	-9.469497	0.000000	-10.000000	-0.233333	19.950001	120.666664	1023.000000	1023.000000	2046.000000
32.980000	-0.071683	-42.364891	-8.420390	-12.898262	-11.726693	-9.319546	0.000000	-10.000000	-0.233333	20.066668	127.333336	1023.000000	1023.000000	2046.000000
33.000000	-0.070290	-41.541115	-8.184202	-12.842100	-11.502759	-9.012055	0.000000	-10.000000	-0.241667	20.200001	134.000000	1023.000000	1023.000000	2046.000000
33.020000	-0.068957	-40.753460	-8.034967	-12.726882	-11.220859	-8.770752	0.000000	-10.000000	-0.250000	20.316668	140.666672	1023.000000	1023.000000	2046.000000
33.040001	-0.067318	-39.784855	-7.751171	-12.651310	-10.987365	-8.395010	0.000000	-10.000000	-0.250000	20.716667	147.500000	1023.000000	1023.000000	2046.000000
33.060001	-0.065960	-38.982162	-7.588816	-12.355030	-10.728172	-8.310145	0.000000	-10.000000	-0.250000	21.283333	154.500000	1023.000000	1023.000000	2046.000000
33.080002	-0.065308	-38.597111	-7.518934	-12.404397	-10.622861	-8.050919	0.000000	-10.000000	-0.241667	21.766666	161.500000	1023.000000	1023.000000	2046.000000
33.099998	-0.064404	-38.062771	-7.410738	-12.143755	-10.687943	-7.820337	0.000000	-10.000000	-0.275000	22.300001	168.666672	1023.000000	1023.000000	2046.000000
33.119999	-0.064007	-37.828373	-7.523252	-11.915625	-10.673445	-7.716050	0.000000	-10.000000	-0.291667	22.850000	175.833328	1023.000000	1023.000000	2046.000000
33.139999	-0.063932	-37.784023	-7.554237	-11.831963	-10.731692	-7.666131	0.000000	-10.000000	-0.333333	23.583334	183.333328	1023.000000	1023.000000	2046.000000
33.160000	-0.063644	-37.613522	-7.464187	-11.832699	-10.751082	-7.565553	0.000000	-10.000000	-0.366667	24.483334	191.000000	1023.000000	1023.000000	2046.000000
33.180000	-0.063711	-37.653385	-7.481622	-11.755391	-10.789474	-7.626897	0.000000	-10.000000	-0.408333	25.566668	199.166672	1023.000000	1023.000000	2046.000000
33.200001	-0.064172	-37.925522	-7.550467	-11.689857	-10.910073	-7.775124	0.000000	-10.000000	-0.458333	26.883333	207.500000	1023.000000	1023.000000	2046.000000
33.220001	-0.065020	-38.426640	-7.669097	-11.715958	-11.109815	-7.931768	0.000000	-10.000000	-0.491667	28.200001	216.333328	1023.000000	1023.000000	2046.000000
33.240002	-0.065658	-38.803730	-7.694252	-11.760860	-11.314455	-8.034161	0.000000	-10.000000	-0.525000	28.783333	225.666672	1023.000000	1023.000000	2046.000000
33.259998	-0.065379	-38.639011	-7.675273	-11.567913	-11.285093	-8.110731	0.000000	-10.000000	-0.516667	29.016666	235.166672	1023.000000	1023.000000	2046.000000
33.279999	-0.064578	-38.165524	-7.642316	-11.304667	-11.159856	-8.058684	0.000000	-10.000000	-0.508333	28.666666	244.833328	1023.000000	1023.000000	2046.000000
33.299999	-0.063718	-37.657436	-7.694721	-10.952920	-11.006962	-8.002832	0.000000	-10.000000	-0.500000	28.500000	254.333328	1023.000000	1023.000000	2046.000000
33.320000	-0.062662	-37.033478	-7.746832	-10.497843	-10.830621	-7.958180	0.000000	-10.000000	-0.508333	28.300001	264.000000	1023.000000	1023.000000	2046.000000
33.340000	-0.061673	-36.448906	-7.736650	-10.188500	-10.745492	-7.778264	0.000000	-10.000000	-0.508333	28.483334	273.333344	1023.000000	1023.000000	2046.000000
33.360001	-0.060429	-35.713276	-7.701225	-9.831473	-10.530540	-7.650039	0.000000	-10.000000	-0.516667	28.733334	282.833344	1023.000000	1023.000000	2046.000000
33.380001	-0.059242	-35.012283	-7.567211	-9.592548	-10.418019	-7.434505	0.000000	-10.000000	-0.525000	29.166666	292.333344	1023.000000	1023.000000	2046.000000
33.400002	-0.058074	-34.321671	-7.493446	-9.448420	-10.222008	-7.157798	0.000000	-10.000000	-0.525000	29.200001	302.000000	1023.000000	1023.000000	2046.000000
33.419998	-0.056637	-33.472343	-7.316845	-9.358471	-9.968830	-6.828197	0.000000	-10.000000	-0.533333	29.183334	311.666656	1023.000000	1023.000000	2046.000000
33.439999	-0.055149	-32.593029	-7.130435	-9.225374	-9.682549	-6.554673	0.000000	-10.000000	-0.516667	29.016666	321.500000	1023.000000	1023.000000	2046.000000
33.459999	-0.053437	-31.581287	-7.004833	-8.988505	-9.289701	-6.298249	0.000000	-10.000000	-0.525000	28.866667	331.333344	1023.000000	1023.000000	2046.000000
33.480000	-0.051271	-30.301403	-6.741989	-8.739253	-8.882671	-5.937490	0.000000	-10.000000	-0.508333	28.966667	341.000000	1023.000000	1023.000000	2046.000000
33.500000	-0.048602	-28.723980	-6.420717	-8.478896	-8.402094	-5.422274	0.000000	-10.000000	-0.508333	29.083334	350.666656	1023.000000	1023.000000	2046.000000
33.520000	-0.046007	-27.190001	-6.112162	-8.231388	-7.900484	-4.945968	0.000000	-10.000000	-0.475000	29.183334	360.500000	1023.000000	1023.000000	2046.000000
33.540001	-0.043650	-25.796947	-5.865039	-8.037400	-7.352639	-4.541869	0.000000	-10.000000	-0.458333	28.816668	370.166656	1023.000000	1023.000000	2046.000000
33.560001	-0.041745	-24.671259	-5.556919	-8.061754	-6.938970	-4.113616	0.000000	-10.000000	-0.450000	28.366667	379.833344	1023.000000	1023.000000	2046.000000
33.580002	-0.040300	-23.817320	-5.323174	-8.132106	-6.573434	-3.788606	0.000000	-10.000000	-0.475000	28.333334	389.166656	1023.000000	1023.000000	2046.000000
33.599998	-0.039450	-23.315073	-5.074699	-8.251148	-6.420466	-3.568759	0.000000	-10.000000	-0.491667	28.650000	398.833344	1023.000000	1023.000000	2046.000000
33.619999	-0.038675	-22.856798	-4.908212	-8.343988	-6.221046	-3.383552	0.000000	-10.000000	-0.516667	29.250000	408.166656	1023.000000	1023.000000	2046.000000
33.639999	-0.037906	-22.402433	-4.727578	-8.358039	-6.076586	-3.240230	0.000000	-10.000000	-0.541667	29.733334	417.833344	1023.000000	1023.000000	2046.000000
33.660000	-0.037054	-21.898996	-4.556964	-8.326956	-5.883386	-3.131691	0.000000	-10.000000	-0.575000	30.166666	427.500000	1023.000000	1023.000000	2046.000000
33.680000	-0.036269	-21.434807	-4.298633	-8.342850	-5.817518	-2.975807	0.000000	-10.000000	-0.591667	30.483334	437.500000	1023.000000	1023.000000	2046.000000
33.700001	-0.035453	-20.952513	-4.026830	-8.318056	-5.779227	-2.828400	0.000000	-10.000000	-0.600000	30.799999	447.666656	1023.000000	1023.000000	2046.000000
33.720001	-0.034501	-20.389914	-3.751061	-8.274141	-5.730711	-2.633999	0.000000	-10.000000	-0.608333	31.100000	458.000000	1023.000000	1023.000000	2046.000000
33.740002	-0.033296	-19.677868	-3.455329	-8.140457	-5.627997	-2.454085	0.000000	-10.000000	-0.616667	31.416668	468.333344	1023.000000	1023.000000	2046.000000
33.759998	-0.031685	-18.725784	-3.237029	-8.005175	-5.341865	-2.141716	0.000000	-10.000000	-0.616667	31.616667	478.833344	1023.000000	1023.000000	2046.000000
33.779999	-0.029872	-17.654312	-3.000578	-7.827785	-5.029799	-1.796150	0.000000	-10.000000	-0.625000	31.783335	489.333344	1023.000000	1023.000000	2046.000000
33.799999	-0.028090	-16.601042	-2.700096	-7.566331	-4.783661	-1.550953	0.000000	-10.000000	-0.625000	31.816668	500.000000	1023.000000	1023.000000	2046.000000
33.820000	-0.026152	-15.456096	-2.360664	-7.362453	-4.548271	-1.184708	0.000000	-10.000000	-0.641667	31.866667	510.666656	1023.000000	1023.000000	2046.000000
33.840000	-0.024284	-14.351663	-2.046119	-7.070739	-4.298734	-0.936071	0.000000	-10.000000	-0.625000	31.633333	521.333313	1023.000000	1023.000000	2046.000000
33.860001	-0.022311	-13.185994	-1.679164	-6.830629	-4.038899	-0.637302	0.000000	-10.000000	-0.625000	31.683332	532.000000	1023.000000	1023.000000	2046.000000
33.880001	-0.020237	-11.959879	-1.419087	-6.516063	-3.701186	-0.323543	0.000000	-10.000000	-0.625000	31.549999	542.500000	1023.000000	1023.000000	2046.000000
33.900002	-0.018051	-10.668132	-1.188885	-6.252719	-3.285693	0.059165	0.000000	-10.000000	-0.650000	32.166668	553.000000	1023.000000	1023.000000	2046.000000
33.919998	-0.015923	-9.410675	-0.967098	-5.974602	-2.923208	0.454233	0.000000	-10.000000	-0.650000	32.183334	563.666687	1023.000000	1023.000000	2046.000000
33.939999	-0.014293	-8.447238	-0.769841	-5.775077	-2.721167	0.818847	0.000000	-10.000000	-0.633333	32.350002	574.500000	1023.000000	1023.000000	2046.000000
33.959999	-0.012915	-7.632644	-0.712412	-5.565721	-2.410999	1.056488	0.000000	-10.000000	-0.600000	31.783335	585.333313	1023.000000	1023.000000	2046.000000
33.980000	-0.011547	-6.824414	-0.493149	-5.204604	-2.444341	1.317680	0.000000	-10.000000	-0.583333	31.366667	596.000000	1023.000000	1023.000000	2046.000000
34.000000	-0.010515	-6.214110	-0.504636	-4.786098	-2.362990	1.439614	0.000000	-10.000000	-0.558333	30.933334	606.333313	1023.000000	1023.000000	2046.000000
34.020000	-0.009854	-5.823839	-0.498623	-4.629798	-2.232314	1.536897	0.000000	-10.000000	-0.533333	30.400000	616.833313	1023.000000	1023.000000	2046.000000
34.040001	-0.009063	-5.356472	-0.421444	-4.511943	-2.037835	1.614751	0.000000	-10.000000	-0.525000	29.983334	627.166687	1023.000000	1023.000000	2046.000000
34.060001	-0.009038	-5.341403	-0.467682	-4.412000	-1.982580	1.520859	0.000000	-10.000000	-0.533333	29.683334	637.333313	1023.000000	1023.000000	2046.000000
34.080002	-0.009673	-5.716505	-0.671198	-4.260917	-2.041240	1.256851	0.000000	-10.000000	-0.541667	29.516666	647.000000	1023.000000	1023.000000	2046.000000
34.099998	-0.010749	-6.352393	-0.912319	-4.225335	-2.205427	0.990689	0.000000	-10.000000	-0.525000	29.333334	656.666687	1023.000000	1023.000000	2046.000000
34.119999	-0.011253	-6.650477	-1.032526	-4.197526	-2.274503	0.854077	0.000000	-10.000000	-0.516667	29.150000	666.500000	1023.000000	1023.000000	2046.000000
34.139999	-0.010742	-6.348502	-1.040860	-4.027847	-2.126457	0.846661	0.000000	-10.000000	-0.491667	29.183334	676.500000	1023.000000	1023.000000	2046.000000
34.160000	-0.009740	-5.756581	-0.998821	-3.733062	-1.948529	0.923831	0.000000	-10.000000	-0.475000	29.250000	683.166687	1023.000000	1023.000000	2046.000000
34.180000	-0.008647	-5.110430	-0.989359	-3.400921	-1.737286	1.017136	0.000000	-10.000000	-0.508333	29.583334	692.833313	1023.000000	1023.000000	2046.000000
34.200001	-0.007404	-4.375566	-0.969907	-3.018614	-1.496351	1.109306	0.000000	-10.000000	-0.566667	30.366667	702.500000	1023.000000	1023.000000	2046.000000
34.220001	-0.006164	-3.643071	-0.856171	-2.687043	-1.360937	1.261081	0.000000	-10.000000	-0.616667	31.050001	715.666687	1023.000000	1023.000000	2046.000000
34.240002	-0.004842	-2.861436	-0.713462	-2.376523	-1.193729	1.422277	0.000000	-10.000000	-0.608333	31.333334	726.000000	1023.000000	1023.000000	2046.000000
34.259998	-0.003276	-1.936307	-0.632452	-2.087044	-0.849338	1.632527	0.000000	-10.000000	-0.575000	30.950001	736.500000	1023.000000	1023.000000	2046.000000
34.279999	-0.002281	-1.348321	-0.465442	-1.851256	-0.780317	1.748693	0.000000	-10.000000	-0.533333	30.333334	747.000000	1023.000000	1023.000000	2046.000000
34.299999	-0.001161	-0.685894	-0.241815	-1.733093	-0.669601	1.958614	0.000000	-10.000000	-0.491667	29.383333	757.333313	1023.000000	1023.000000	2046.000000
34.320000	0.000456	0.269753	-0.033201	-1.554414	-0.364045	2.221413	0.000000	-10.000000	-0.450000	28.183334	767.333313	1023.000000	1023.000000	2046.000000
34.340000	0.001945	1.149426	0.162051	-1.365337	-0.106454	2.459166	0.000000	-10.000000	-0.416667	27.183334	776.833313	1023.000000	1023.000000	2046.000000
34.360001	0.003748	2.214808	0.377358	-1.093546	0.240665	2.690331	0.000000	-10.000000	-0.383333	26.166668	786.000000	1023.000000	1023.000000	2046.000000
34.380001	0.006233	3.683863	0.722048	-0.763431	0.624403	3.100842	0.000000	-10.000000	-0.375000	25.533335	795.000000	1023.000000	1023.000000	2046.000000
34.400002	0.008824	5.214880	1.059754	-0.401886	1.069061	3.487950	0.000000	-10.000000	-0.366667	24.950001	803.666687	1023.000000	1023.000000	2046.000000
34.419998	0.010935	6.462486	1.453937	-0.051996	1.331880	3.728666	0.000000	-10.000000	-0.358333	24.533335	812.000000	1023.000000	1023.000000	2046.000000
34.439999	0.012656	7.479715	1.785074	0.073788	1.623060	3.997793	0.000000	-10.000000	-0.350000	24.283335	820.000000	1023.000000	1023.000000	2046.000000
34.459999	0.013946	8.242123	2.059453	0.075639	1.929127	4.177904	0.000000	-10.000000	-0.366667	24.416668	828.000000	1023.000000	1023.000000	2046.000000
34.480000	0.014805	8.749743	2.225706	0.005878	2.249787	4.268372	0.000000	-10.000000	-0.375000	24.866667	836.333313	1023.000000	1023.000000	2046.000000
34.500000	0.015504	9.163012	2.429141	-0.029497	2.453024	4.310344	0.000000	-10.000000	-0.383333	25.233334	844.666687	1023.000000	1023.000000	2046.000000
34.520000	0.016205	9.577443	2.576358	-0.098342	2.693512	4.405916	0.000000	-10.000000	-0.366667	25.016668	853.166687	1023.000000	1023.000000	2046.000000
34.540001	0.016990	10.041367	2.813766	-0.148010	2.861636	4.513975	0.000000	-10.000000	-0.350000	24.716667	861.500000	1023.000000	1023.000000	2046.000000
34.560001	0.017828	10.536197	2.945418	-0.189960	3.107541	4.673197	0.000000	-10.000000	-0.316667	24.083334	869.833313	1023.000000	1023.000000	2046.000000
34.580002	0.018814	11.118882	3.145253	-0.169131	3.339395	4.803366	0.000000	-10.000000	-0.283333	23.583334	878.000000	1023.000000	1023.000000	2046.000000
34.599998	0.020001	11.820332	3.316332	-0.094394	3.588498	5.009896	0.000000	-10.000000	-0.241667	22.616667	886.000000	1023.000000	1023.000000	2046.000000
34.619999	0.021342	12.612969	3.437413	0.025753	3.958453	5.191352	0.000000	-10.000000	-0.225000	21.933334	893.666687	1023.000000	1023.000000	2046.000000
34.639999	0.022734	13.435560	3.622766	0.231283	4.219221	5.362290	0.000000	-10.000000	-0.208333	21.216667	901.166687	1023.000000	1023.000000	2046.000000
34.660000	0.024272	14.345019	3.804293	0.345529	4.540372	5.654825	0.000000	-10.000000	-0.208333	21.083334	908.333313	1023.000000	1023.000000	2046.000000
34.680000	0.025980	15.354394	4.026070	0.512973	4.887400	5.927952	0.000000	-10.000000	-0.208333	20.750000	915.500000	1023.000000	1023.000000	2046.000000
34.700001	0.027746	16.397655	4.319538	0.718518	5.204328	6.155272	0.000000	-10.000000	-0.208333	20.250000	922.500000	1023.000000	1023.000000	2046.000000
34.720001	0.029415	17.384365	4.721945	0.916433	5.373953	6.372034	0.000000	-10.000000	-0.191667	19.466667	929.166687	1023.000000	1023.000000	2046.000000
34.740002	0.030771	18.185616	5.042691	1.131560	5.454443	6.556921	0.000000	-10.000000	-0.158333	18.733334	935.833313	1023.000000	1023.000000	2046.000000
34.759998	0.032148	18.999487	5.379668	1.276943	5.484740	6.858137	0.000000	-10.000000	-0.125000	17.900000	942.166687	1023.000000	1023.000000	2046.000000
34.779999	0.033234	19.641527	5.451472	1.354880	5.740054	7.095120	0.000000	-10.000000	-0.100000	16.983334	948.500000	1023.000000	1023.000000	2046.000000
34.799999	0.033763	19.953959	5.415626	1.508386	5.843361	7.186585	0.000000	-10.000000	-0.075000	15.666667	954.166687	1023.000000	1023.000000	2046.000000
34.820000	0.034382	20.319767	5.413237	1.781643	5.841856	7.283031	0.000000	-10.000000	-0.050000	14.300000	959.666687	1023.000000	1023.000000	2046.000000
34.840000	0.034400	20.330284	5.322891	1.857868	5.891536	7.257988	0.000000	-10.000000	-0.033333	12.600000	964.500000	1023.000000	1023.000000	2046.000000
34.860001	0.034317	20.281321	5.307240	1.775434	5.934046	7.264600	0.000000	-10.000000	-0.016667	10.900001	969.000000	1023.000000	1023.000000	2046.000000
34.880001	0.034064	20.131636	5.227428	1.674738	6.010021	7.219448	0.000000	-10.000000	0.000000	9.250000	972.833313	1023.000000	1023.000000	2046.000000
34.900002	0.033113	19.569687	5.050076	1.672722	5.875400	6.971489	0.000000	-10.000000	0.025000	7.233334	976.333313	1023.000000	1023.000000	2046.000000
34.919998	0.031310	18.504019	4.672920	1.576176	5.634468	6.620454	0.000000	-10.000000	0.041667	5.200000	979.166687	1023.000000	1023.000000	2046.000000
34.939999	0.029277	17.302877	4.304136	1.515902	5.307801	6.175039	0.000000	-10.000000	0.050000	2.850000	981.333313	1023.000000	1023.000000	2046.000000
34.959999	0.027953	16.519993	4.151580	1.481185	4.990916	5.896311	0.000000	-10.000000	0.066667	1.233333	982.500000	1023.000000	1023.000000	2046.000000
34.980000	0.027205	16.078373	4.108030	1.540119	4.721578	5.708645	0.000000	-10.000000	0.066667	0.233333	983.000000	1023.000000	1023.000000	2046.000000
35.000000	0.027030	15.974516	4.066197	1.703576	4.587429	5.617314	0.000000	-10.000000	0.066667	0.750000	983.000000	1023.000000	1023.000000	2046.000000
35.020000	0.026976	15.942525	4.054149	1.981519	4.423663	5.483195	0.000000	-10.000000	0.050000	1.950000	983.000000	1023.000000	1023.000000	2046.000000
35.040001	0.026900	15.897690	4.108927	2.224721	4.159219	5.404823	0.000000	-10.000000	0.058333	3.183333	983.500000	1023.000000	1023.000000	2046.000000
35.060001	0.027059	15.991693	4.108354	2.426348	4.035299	5.421692	0.000000	-10.000000	0.066667	2.816667	984.333313	1023.000000	1023.000000	2046.000000
35.080002	0.027220	16.086990	4.062841	2.578121	4.022969	5.423059	0.000000	-10.000000	0.083333	0.733333	985.333313	1023.000000	1023.000000	2046.000000
35.099998	0.027344	16.160446	4.090665	2.711490	3.948104	5.410186	0.000000	-10.000000	0.091667	-1.650000	985.833313	1023.000000	1023.000000	2046.000000
35.119999	0.027129	16.033300	4.054363	2.782264	3.833744	5.362929	0.000000	-10.000000	0.100000	-3.666667	986.000000	1023.000000	1023.000000	2046.000000
35.139999	0.027081	16.004705	4.068898	2.817042	3.752494	5.366271	0.000000	-10.000000	0.100000	-4.933333	986.000000	1023.000000	1023.000000	2046.000000
35.160000	0.027296	16.132191	4.163378	2.887294	3.686944	5.394576	0.000000	-10.000000	0.100000	-5.933333	986.000000	1023.000000	1023.000000	2046.000000
35.180000	0.027665	16.350210	4.184395	3.027505	3.738337	5.399972	0.000000	-10.000000	0.100000	-6.600000	986.000000	1023.000000	1023.000000	2046.000000
35.200001	0.028303	16.726931	4.368340	3.106446	3.685291	5.566854	0.000000	-10.000000	0.100000	-6.633334	986.000000	1023.000000	1023.000000	2046.000000
35.220001	0.029485	17.425625	4.455042	3.370354	3.886623	5.713605	0.000000	-10.000000	0.100000	-6.833333	986.000000	1023.000000	1023.000000	2046.000000
35.240002	0.030685	18.134609	4.612873	3.536978	4.067533	5.917225	0.000000	-10.000000	0.100000	-6.866667	986.000000	1023.000000	1023.000000	2046.000000
35.259998	0.031378	18.544470	4.721996	3.699129	4.179153	5.944192	0.000000	-10.000000	0.100000	-7.100000	986.000000	1023.000000	1023.000000	2046.000000
35.279999	0.031718	18.745544	4.778670	3.653112	4.306013	6.007749	0.000000	-10.000000	0.100000	-7.216667	982.666687	1023.000000	1023.000000	2046.000000
35.299999	0.031330	18.516039	4.826288	3.411417	4.257984	6.020349	0.000000	-10.000000	0.116667	-8.166667	972.500000	1023.000000	1023.000000	2046.000000
35.320000	0.030498	18.024437	4.742685	3.130787	4.231905	5.919060	0.000000	-10.000000	0.133333	-9.033334	962.333313	1023.000000	1023.000000	2046.000000
35.340000	0.029476	17.420074	4.624142	2.903152	4.173036	5.719745	0.000000	-10.000000	0.150000	-9.850000	955.500000	1023.000000	1023.000000	2046.000000
35.360001	0.028514	16.851597	4.491609	2.741035	4.102709	5.516245	0.000000	-10.000000	0.150000	-9.850000	955.500000	1023.000000	1023.000000	2046.000000
35.380001	0.027766	16.409445	4.357879	2.571540	4.084100	5.395927	0.000000	-10.000000	0.150000	-10.133333	954.333313	1023.000000	1023.000000	2046.000000
35.400002	0.027075	16.001293	4.244786	2.355054	4.080195	5.321259	0.000000	-10.000000	0.150000	-10.466667	952.166687	1023.000000	1023.000000	2046.000000
35.419998	0.026578	15.707584	4.081205	2.199087	4.145536	5.281757	0.000000	-10.000000	0.150000	-10.833333	948.666687	1023.000000	1023.000000	2046.000000
35.439999	0.026185	15.475183	4.063002	2.046986	4.057005	5.308190	0.000000	-10.000000	0.150000	-11.100000	945.000000	1023.000000	1023.000000	2046.000000
35.459999	0.026043	15.391443	4.133424	1.976382	3.995755	5.285882	0.000000	-10.000000	0.150000	-11.550000	941.333313	1023.000000	1023.000000	2046.000000
35.480000	0.026199	15.483516	4.213325	1.983718	4.019625	5.266848	0.000000	-10.000000	0.166667	-12.166667	937.333313	1023.000000	1023.000000	2046.000000
35.500000	0.026542	15.686282	4.267750	1.945529	4.076752	5.396252	0.000000	-10.000000	0.183333	-12.850000	933.333313	1023.000000	1023.000000	2046.000000
35.520000	0.027033	15.976658	4.348903	1.968652	4.140249	5.518854	0.000000	-10.000000	0.216667	-13.700000	928.833313	1023.000000	1023.000000	2046.000000
35.540001	0.027197	16.073538	4.376401	1.951699	4.141186	5.604253	0.000000	-10.000000	0.233333	-14.550000	924.333313	1023.000000	1023.000000	2046.000000
35.560001	0.026870	15.880067	4.295334	1.959018	4.039212	5.586504	0.000000	-10.000000	0.258333	-15.466667	919.500000	1023.000000	1023.000000	2046.000000
35.580002	0.026346	15.570222	4.227591	1.863330	3.840593	5.638708	0.000000	-10.000000	0.266667	-16.266666	914.333313	1023.000000	1023.000000	2046.000000
35.599998	0.025363	14.989345	3.994750	1.982566	3.562494	5.449535	0.000000	-10.000000	0.300000	-17.333334	909.000000	1023.000000	1023.000000	2046.000000
35.619999	0.023820	14.077497	3.719834	1.863034	3.279124	5.215507	0.000000	-10.000000	0.341667	-18.616667	903.333313	1023.000000	1023.000000	2046.000000
35.639999	0.021892	12.938427	3.499369	1.568022	2.942581	4.928454	0.000000	-10.000000	0.391667	-20.183334	897.166687	1023.000000	1023.000000	2046.000000
35.660000	0.020181	11.927229	3.342193	1.266322	2.656003	4.662711	0.000000	-10.000000	0.441667	-21.750000	890.333313	1023.000000	1023.000000	2046.000000
35.680000	0.018370	10.856571	3.123080	1.057754	2.291106	4.384631	0.000000	-10.000000	0.491667	-23.183334	882.833313	1023.000000	1023.000000	2046.000000
35.700001	0.016051	9.486200	2.804142	0.865468	1.842735	3.973855	0.000000	-10.000000	0.550000	-24.533333	875.000000	1023.000000	1023.000000	2046.000000
35.720001	0.013325	7.875213	2.314919	0.601018	1.423668	3.535609	0.000000	-10.000000	0.600000	-25.666666	866.833313	1023.000000	1023.000000	2046.000000
35.740002	0.010827	6.398777	1.949656	0.328359	0.967446	3.153316	0.000000	-10.000000	0.633333	-26.633333	858.333313	1023.000000	1023.000000	2046.000000
35.759998	0.008789	5.194084	1.604675	0.265862	0.669518	2.654029	0.000000	-10.000000	0.666667	-27.200001	849.500000	1023.000000	1023.000000	2046.000000
35.779999	0.007137	4.217990	1.369665	0.301581	0.311204	2.235540	0.000000	-10.000000	0.691667	-27.950001	840.500000	1023.000000	1023.000000	2046.000000
35.799999	0.005756	3.401841	1.180571	0.380442	-0.071515	1.912344	0.000000	-10.000000	0.725000	-28.683334	831.166687	1023.000000	1023.000000	2046.000000
35.820000	0.004420	2.612120	1.020734	0.452386	-0.518165	1.657166	0.000000	-10.000000	0.758333	-29.633333	821.500000	1023.000000	1023.000000	2046.000000
35.840000	0.003123	1.845601	0.866865	0.498604	-0.880590	1.360723	0.000000	-10.000000	0.791667	-30.433334	811.500000	1023.000000	1023.000000	2046.000000
35.860001	0.001679	0.992147	0.801740	0.456167	-1.351065	1.085305	0.000000	-10.000000	0.833333	-31.250000	801.500000	1023.000000	1023.000000	2046.000000
35.880001	0.000356	0.210291	0.792143	0.392265	-1.833039	0.858922	0.000000	-10.000000	0.866667	-32.066666	791.166687	1023.000000	1023.000000	2046.000000
35.900002	-0.000802	-0.473884	0.717918	0.333466	-2.170196	0.644928	0.000000	-10.000000	0.925000	-32.900002	780.500000	1023.000000	1023.000000	2046.000000
35.919998	-0.002080	-1.229168	0.619284	0.168811	-2.499765	0.482502	0.000000	-10.000000	0.958333	-33.750000	769.333313	1023.000000	1023.000000	2046.000000
35.939999	-0.002923	-1.727235	0.547527	0.069984	-2.642093	0.297347	0.000000	-10.000000	1.000000	-34.416668	758.166687	1023.000000	1023.000000	2046.000000
35.959999	-0.003645	-2.154076	0.533985	0.009582	-2.840311	0.142668	0.000000	-10.000000	1.025000	-35.150002	746.666687	1023.000000	1023.000000	2046.000000
35.980000	-0.003942	-2.329562	0.485788	0.100462	-2.940601	0.024788	0.000000	-10.000000	1.050000	-35.516666	735.000000	1023.000000	1023.000000	2046.000000
36.000000	-0.003883	-2.294858	0.439734	0.218681	-2.961560	0.008286	0.000000	-10.000000	1.041667	-35.633335	723.000000	1023.000000	1023.000000	2046.000000
36.020000	-0.003814	-2.253872	0.323791	0.289287	-2.910119	0.043168	0.000000	-10.000000	1.016667	-35.416668	711.000000	1023.000000	1023.000000	2046.000000
36.040001	-0.003866	-2.284808	0.281537	0.220676	-2.905471	0.118450	0.000000	-10.000000	0.991667	-35.266666	699.333313	1023.000000	1023.000000	2046.000000
36.060001	-0.004322	-2.554421	0.150300	0.057186	-2.919147	0.157240	0.000000	-10.000000	0.983333	-35.250000	691.666687	1023.000000	1023.000000	2046.000000
36.080002	-0.005418	-3.201839	-0.000250	-0.215339	-3.026400	0.040149	0.000000	-10.000000	0.983333	-34.950001	684.000000	1023.000000	1023.000000	2046.000000
36.099998	-0.007224	-4.269642	-0.116421	-0.573843	-3.289641	-0.289736	0.000000	-10.000000	0.983333	-34.500000	672.333313	1023.000000	1023.000000	2046.000000
36.119999	-0.009575	-5.658615	-0.115531	-1.010861	-3.820612	-0.711611	0.000000	-10.000000	0.983333	-34.050003	656.833313	1023.000000	1023.000000	2046.000000
36.139999	-0.011500	-6.796657	-0.156737	-1.442906	-4.259871	-0.937143	0.000000	-10.000000	0.958333	-33.633335	641.500000	1023.000000	1023.000000	2046.000000
36.160000	-0.013176	-7.786993	-0.243943	-1.771761	-4.653433	-1.117855	0.000000	-10.000000	0.941667	-33.416668	633.833313	1023.000000	1023.000000	2046.000000
36.180000	-0.014633	-8.647972	-0.342651	-1.931878	-4.961871	-1.411573	0.000000	-10.000000	0.916667	-33.250000	626.333313	1023.000000	1023.000000	2046.000000
36.200001	-0.016100	-9.515120	-0.593883	-2.048619	-5.144031	-1.728587	0.000000	-10.000000	0.900000	-33.050003	615.333313	1023.000000	1023.000000	2046.000000
36.220001	-0.017215	-10.174328	-0.876584	-2.119061	-5.165734	-2.012949	0.000000	-10.000000	0.875000	-33.033337	600.666687	1023.000000	1023.000000	2046.000000
36.240002	-0.018317	-10.825221	-1.067470	-2.266059	-5.289912	-2.201779	0.000000	-10.000000	0.858333	-32.966667	589.666687	1023.000000	1023.000000	2046.000000
36.259998	-0.019243	-11.372671	-1.290396	-2.467217	-5.323429	-2.291630	0.000000	-10.000000	0.850000	-32.950001	582.333313	1023.000000	1023.000000	2046.000000
36.279999	-0.020046	-11.847308	-1.512506	-2.721260	-5.344343	-2.269199	0.000000	-10.000000	0.850000	-32.700001	571.500000	1023.000000	1023.000000	2046.000000
36.299999	-0.020664	-12.212498	-1.716459	-3.022407	-5.331821	-2.141811	0.000000	-10.000000	0.850000	-32.250000	557.000000	1023.000000	1023.000000	2046.000000
36.320000	-0.021144	-12.496156	-1.799688	-3.192432	-5.367156	-2.136881	0.000000	-10.000000	0.850000	-32.083336	542.666687	1023.000000	1023.000000	2046.000000
36.340000	-0.021423	-12.660725	-1.825273	-3.276860	-5.387031	-2.171561	0.000000	-10.000000	0.850000	-31.966667	535.500000	1023.000000	1023.000000	2046.000000
36.360001	-0.021949	-12.971715	-1.751713	-3.302697	-5.619445	-2.297859	0.000000	-10.000000	0.850000	-32.066666	524.833313	1023.000000	1023.000000	2046.000000
36.380001	-0.022680	-13.403811	-1.702147	-3.387647	-5.875152	-2.438864	0.000000	-10.000000	0.841667	-32.049999	514.166687	1023.000000	1023.000000	2046.000000
36.400002	-0.023556	-13.921385	-1.805628	-3.511101	-6.072270	-2.532385	0.000000	-10.000000	0.833333	-31.983334	499.833344	1023.000000	1023.000000	2046.000000
36.419998	-0.024257	-14.335748	-1.649827	-3.753755	-6.478393	-2.453774	0.000000	-10.000000	0.825000	-31.900000	492.666656	1023.000000	1023.000000	2046.000000
36.439999	-0.025384	-15.001915	-1.665901	-3.681580	-6.948409	-2.706026	0.000000	-10.000000	0.833333	-31.833334	485.500000	1023.000000	1023.000000	2046.000000
36.459999	-0.027320	-16.145836	-2.046696	-3.663654	-7.361666	-3.073822	0.000000	-10.000000	0.841667	-31.966667	478.500000	1023.000000	1023.000000	2046.000000
36.480000	-0.030088	-17.781836	-2.524207	-4.041095	-7.786517	-3.430017	0.000000	-10.000000	0.833333	-32.183334	467.833344	1023.000000	1023.000000	2046.000000
36.500000	-0.032511	-19.213730	-2.831971	-4.386257	-8.151650	-3.843851	0.000000	-10.000000	0.825000	-32.166668	453.500000	1023.000000	1023.000000	2046.000000
36.520000	-0.034457	-20.363995	-3.059466	-4.585270	-8.445889	-4.273369	0.000000	-10.000000	0.808333	-31.799999	439.333344	1023.000000	1023.000000	2046.000000
36.540001	-0.036506	-21.575134	-3.359394	-4.646137	-8.713735	-4.855867	0.000000	-10.000000	0.808333	-31.350000	428.833344	1023.000000	1023.000000	2046.000000
36.560001	-0.038692	-22.867140	-3.742717	-4.809847	-8.997290	-5.317286	0.000000	-10.000000	0.775000	-30.700001	421.833344	1023.000000	1023.000000	2046.000000
36.580002	-0.041030	-24.248482	-4.137234	-4.978573	-9.361469	-5.771207	0.000000	-10.000000	0.741667	-29.933334	414.833344	1023.000000	1023.000000	2046.000000
36.599998	-0.043108	-25.476549	-4.600416	-5.159514	-9.563779	-6.152839	0.000000	-10.000000	0.708333	-29.150002	401.500000	1023.000000	1023.000000	2046.000000
36.619999	-0.044635	-26.379503	-5.039530	-5.261765	-9.634828	-6.443381	0.000000	-10.000000	0.700000	-28.816668	391.833344	1023.000000	1023.000000	2046.000000
36.639999	-0.045585	-26.940628	-5.317868	-5.334970	-9.749938	-6.537851	0.000000	-10.000000	0.700000	-28.850000	379.166656	1023.000000	1023.000000	2046.000000
36.660000	-0.046530	-27.499107	-5.623909	-5.377415	-9.875233	-6.622550	0.000000	-10.000000	0.700000	-28.900002	372.833344	1023.000000	1023.000000	2046.000000
36.680000	-0.047124	-27.850208	-5.867023	-5.349849	-9.937598	-6.695738	0.000000	-10.000000	0.691667	-28.916668	363.166656	1023.000000	1023.000000	2046.000000
36.700001	-0.047663	-28.168667	-6.043326	-5.382607	-10.002411	-6.740323	0.000000	-10.000000	0.691667	-28.916668	356.666656	1023.000000	1023.000000	2046.000000
36.720001	-0.048748	-28.809929	-6.103697	-5.410901	-10.308544	-6.986787	0.000000	-10.000000	0.675000	-28.733334	343.666656	1023.000000	1023.000000	2046.000000
36.740002	-0.049894	-29.487442	-6.028279	-5.549134	-10.755527	-7.154501	0.000000	-10.000000	0.666667	-28.583334	334.000000	1023.000000	1023.000000	2046.000000
36.759998	-0.051275	-30.303667	-5.934386	-5.743117	-11.249896	-7.376268	0.000000	-10.000000	0.658333	-28.233334	324.500000	1023.000000	1023.000000	2046.000000
36.779999	-0.052132	-30.810089	-5.810246	-5.961371	-11.530518	-7.507954	0.000000	-10.000000	0.658333	-27.966667	318.333344	1023.000000	1023.000000	2046.000000
36.799999	-0.052599	-31.086184	-5.623435	-6.123209	-11.757977	-7.581563	0.000000	-10.000000	0.658333	-27.566668	309.166656	1023.000000	1023.000000	2046.000000
36.820000	-0.052571	-31.069237	-5.576916	-6.050912	-11.738018	-7.703391	0.000000	-10.000000	0.633333	-26.950001	296.833344	1023.000000	1023.000000	2046.000000
36.840000	-0.052357	-30.943062	-5.642958	-5.940716	-11.564241	-7.795147	0.000000	-10.000000	0.616667	-26.433334	287.666656	1023.000000	1023.000000	2046.000000
36.860001	-0.052095	-30.788031	-5.707153	-5.926488	-11.404098	-7.750292	0.000000	-10.000000	0.583333	-26.083334	278.666656	1023.000000	1023.000000	2046.000000
36.880001	-0.052037	-30.753798	-5.861610	-6.050381	-11.211203	-7.630603	0.000000	-10.000000	0.566667	-25.916668	272.833344	1023.000000	1023.000000	2046.000000
36.900002	-0.052138	-30.813562	-5.942545	-6.239018	-11.133202	-7.498797	0.000000	-10.000000	0.550000	-25.616667	261.333344	1023.000000	1023.000000	2046.000000
36.919998	-0.052500	-31.027710	-6.072677	-6.507308	-11.047016	-7.400708	0.000000	-10.000000	0.550000	-25.283333	252.666672	1023.000000	1023.000000	2046.000000
36.939999	-0.053208	-31.446100	-6.215355	-6.869903	-11.006257	-7.354586	0.000000	-10.000000	0.541667	-24.950001	244.333328	1023.000000	1023.000000	2046.000000
36.959999	-0.054547	-32.237225	-6.396970	-7.285664	-11.078230	-7.476358	0.000000	-10.000000	0.525000	-24.550001	239.000000	1023.000000	1023.000000	2046.000000
36.980000	-0.056022	-33.109104	-6.542784	-7.728164	-11.237518	-7.600639	0.000000	-10.000000	0.508333	-23.916668	231.000000	1023.000000	1023.000000	2046.000000
37.000000	-0.057362	-33.901089	-6.676815	-8.007734	-11.399403	-7.817137	0.000000	-10.000000	0.483333	-23.383333	223.000000	1023.000000	1023.000000	2046.000000
37.020000	-0.058498	-34.572281	-6.849076	-8.235162	-11.523808	-7.964234	0.000000	-10.000000	0.466667	-22.950001	215.000000	1023.000000	1023.000000	2046.000000
37.040001	-0.059646	-35.251030	-6.890848	-8.381923	-11.793716	-8.184542	0.000000	-10.000000	0.450000	-22.583334	207.333328	1023.000000	1023.000000	2046.000000
37.060001	-0.060969	-36.032833	-6.903031	-8.637501	-12.152585	-8.339716	0.000000	-10.000000	0.433333	-22.283333	199.833328	1023.000000	1023.000000	2046.000000
37.080002	-0.061877	-36.569183	-6.961562	-8.789335	-12.323824	-8.494464	0.000000	-10.000000	0.425000	-21.883333	192.500000	1023.000000	1023.000000	2046.000000
37.099998	-0.062985	-37.223980	-6.982453	-8.955632	-12.603801	-8.682093	0.000000	-10.000000	0.408333	-21.533335	185.166672	1023.000000	1023.000000	2046.000000
37.119999	-0.063668	-37.627865	-7.053850	-9.095939	-12.688862	-8.789213	0.000000	-10.000000	0.408333	-21.133333	178.000000	1023.000000	1023.000000	2046.000000
37.139999	-0.064671	-38.220490	-7.073818	-9.265114	-12.933881	-8.947676	0.000000	-10.000000	0.400000	-20.866667	171.000000	1023.000000	1023.000000	2046.000000
37.160000	-0.065182	-38.522278	-7.100756	-9.426211	-13.012754	-8.982556	0.000000	-10.000000	0.383333	-20.450001	164.000000	1023.000000	1023.000000	2046.000000
37.180000	-0.065915	-38.955860	-7.146759	-9.526121	-13.153712	-9.129269	0.000000	-10.000000	0.366667	-20.016666	157.166672	1023.000000	1023.000000	2046.000000
37.200001	-0.066525	-39.316433	-7.224845	-9.589305	-13.202210	-9.300072	0.000000	-10.000000	0.350000	-19.433334	150.333328	1023.000000	1023.000000	2046.000000
37.220001	-0.066910	-39.544067	-7.303208	-9.656907	-13.204031	-9.379921	0.000000	-10.000000	0.333333	-18.866667	143.833328	1023.000000	1023.000000	2046.000000
37.240002	-0.067326	-39.789780	-7.362098	-9.712631	-13.228599	-9.486452	0.000000	-10.000000	0.316667	-18.299999	137.500000	1023.000000	1023.000000	2046.000000
37.259998	-0.067742	-40.035473	-7.510169	-9.702169	-13.184942	-9.638191	0.000000	-10.000000	0.283333	-17.766666	131.500000	1023.000000	1023.000000	2046.000000
37.279999	-0.068108	-40.251999	-7.655798	-9.830909	-13.124118	-9.641172	0.000000	-10.000000	0.275000	-17.333334	125.500000	1023.000000	1023.000000	2046.000000
37.299999	-0.067844	-40.095730	-7.777622	-9.941820	-12.875505	-9.500781	0.000000	-10.000000	0.258333	-16.783335	119.666664	1023.000000	1023.000000	2046.000000
37.320000	-0.067573	-39.935543	-7.825355	-10.101030	-12.732305	-9.276855	0.000000	-10.000000	0.250000	-16.216667	114.000000	1023.000000	1023.000000	2046.000000
37.340000	-0.067219	-39.726509	-7.788395	-10.260516	-12.672783	-9.004816	0.000000	-10.000000	0.233333	-15.433333	108.666664	1023.000000	1023.000000	2046.000000
37.360001	-0.066939	-39.561138	-7.846331	-10.338094	-12.478950	-8.897766	0.000000	-10.000000	0.225000	-14.750000	103.500000	1023.000000	1023.000000	2046.000000
37.380001	-0.066877	-39.524452	-7.745607	-10.332196	-12.498852	-8.947796	0.000000	-10.000000	0.233333	-14.250000	98.666664	1023.000000	1023.000000	2046.000000
37.400002	-0.066590	-39.354721	-7.585115	-10.387003	-12.524032	-8.858573	0.000000	-10.000000	0.225000	-13.900001	93.833336	1023.000000	1023.000000	2046.000000
37.419998	-0.066760	-39.455410	-7.400850	-10.227947	-12.862048	-8.964563	0.000000	-10.000000	0.216667	-13.716667	89.166664	1023.000000	1023.000000	2046.000000
37.439999	-0.068120	-40.258759	-7.515122	-10.079589	-13.361146	-9.302901	0.000000	-10.000000	0.191667	-13.183333	81.500000	1023.000000	1023.000000	2046.000000
37.459999	-0.070240	-41.511631	-7.940791	-10.153025	-13.653003	-9.764812	0.000000	-10.000000	0.183333	-12.866667	75.500000	1023.000000	1023.000000	2046.000000
37.480000	-0.072138	-42.633507	-8.317312	-10.320708	-13.796219	-10.199265	0.000000	-10.000000	0.175000	-12.500000	71.000000	1023.000000	1023.000000	2046.000000
37.500000	-0.073827	-43.631817	-8.688609	-10.558426	-13.835704	-10.549079	0.000000	-10.000000	0.166667	-12.050000	69.666664	1023.000000	1023.000000	2046.000000
37.520000	-0.075579	-44.667221	-9.030236	-10.761737	-13.994852	-10.880397	0.000000	-10.000000	0.141667	-11.150001	67.000000	1023.000000	1023.000000	2046.000000
37.540001	-0.077323	-45.697758	-9.439413	-11.103491	-14.117632	-11.037220	0.000000	-10.000000	0.116667	-9.516666	63.333332	1023.000000	1023.000000	2046.000000
37.560001	-0.079007	-46.692978	-9.716432	-11.459708	-14.410917	-11.105921	0.000000	-10.000000	0.100000	-7.966667	60.166668	1023.000000	1023.000000	2046.000000
37.580002	-0.080229	-47.415100	-10.026290	-11.669277	-14.520477	-11.199054	0.000000	-10.000000	0.100000	-6.916667	57.666668	1023.000000	1023.000000	2046.000000
37.599998	-0.080924	-47.826057	-10.220163	-11.612280	-14.580416	-11.413200	0.000000	-10.000000	0.100000	-7.050000	55.333332	1023.000000	1023.000000	2046.000000
37.619999	-0.081370	-48.089806	-10.352068	-11.468778	-14.669459	-11.599503	0.000000	-10.000000	0.108333	-7.900000	53.000000	1023.000000	1023.000000	2046.000000
37.639999	-0.081701	-48.285465	-10.432147	-11.341740	-14.851383	-11.660195	0.000000	-10.000000	0.108333	-8.833333	50.333332	1023.000000	1023.000000	2046.000000
37.660000	-0.082218	-48.591061	-10.454888	-11.197071	-15.124436	-11.814666	0.000000	-10.000000	0.108333	-9.266666	47.333332	1023.000000	1023.000000	2046.000000
37.680000	-0.082684	-48.866146	-10.402071	-11.074490	-15.424035	-11.965551	0.000000	-10.000000	0.108333	-9.350000	44.166668	1023.000000	1023.000000	2046.000000
37.700001	-0.083158	-49.146214	-10.330282	-10.949089	-15.697127	-12.169714	0.000000	-10.000000	0.108333	-9.316667	41.000000	1023.000000	1023.000000	2046.000000
37.720001	-0.083548	-49.376770	-10.429065	-10.868835	-15.751549	-12.327320	0.000000	-10.000000	0.108333	-9.183333	38.000000	1023.000000	1023.000000	2046.000000
37.740002	-0.083817	-49.535576	-10.539549	-10.860320	-15.685994	-12.449712	0.000000	-10.000000	0.108333	-8.916667	35.000000	1023.000000	1023.000000	2046.000000
37.759998	-0.083975	-49.628937	-10.597746	-10.964315	-15.567072	-12.499805	0.000000	-10.000000	0.108333	-8.650001	32.000000	1023.000000	1023.000000	2046.000000
37.779999	-0.083702	-49.467636	-10.594008	-11.090201	-15.390561	-12.392865	0.000000	-10.000000	0.108333	-8.533334	29.000000	1023.000000	1023.000000	2046.000000
37.799999	-0.083111	-49.118637	-10.491841	-11.170608	-15.256790	-12.199398	0.000000	-10.000000	0.100000	-8.616667	26.166666	1023.000000	1023.000000	2046.000000
37.820000	-0.082209	-48.585640	-10.354597	-11.192697	-15.106508	-11.931839	0.000000	-10.000000	0.100000	-8.433333	23.333334	1023.000000	1023.000000	2046.000000
37.840000	-0.081598	-48.224663	-10.252317	-11.248486	-14.994428	-11.729434	0.000000	-10.000000	0.100000	-8.050000	20.500000	1023.000000	1023.000000	2046.000000
37.860001	-0.080962	-47.848667	-10.183589	-11.439422	-14.810551	-11.415105	0.000000	-10.000000	0.100000	-7.583333	17.833334	1023.000000	1023.000000	2046.000000
37.880001	-0.080424	-47.530319	-10.146848	-11.557673	-14.614804	-11.210992	0.000000	-10.000000	0.100000	-7.433333	15.166667	1023.000000	1023.000000	2046.000000
37.900002	-0.080504	-47.577812	-10.108206	-11.639003	-14.578793	-11.251813	0.000000	-10.000000	0.108333	-7.600000	12.833333	1023.000000	1023.000000	2046.000000
37.919998	-0.080931	-47.830467	-10.052765	-11.795756	-14.664425	-11.317522	0.000000	-10.000000	0.108333	-7.733334	10.166667	1023.000000	1023.000000	2046.000000
37.939999	-0.081801	-48.344448	-10.060854	-11.985056	-14.793442	-11.505097	0.000000	-10.000000	0.108333	-7.683333	7.666667	1023.000000	1023.000000	2046.000000
37.959999	-0.082782	-48.924404	-9.932121	-12.261029	-15.115635	-11.615617	0.000000	-10.000000	0.091667	-6.983334	4.333333	1023.000000	1023.000000	2046.000000
37.980000	-0.083620	-49.419563	-9.857409	-12.492804	-15.373675	-11.695675	0.000000	-10.000000	0.083333	-6.333333	2.000000	1023.000000	1023.000000	2046.000000
38.000000	-0.084158	-49.737595	-9.847135	-12.613660	-15.503587	-11.773211	0.000000	-10.000000	0.075000	-5.550000	0.166667	1023.000000	1023.000000	2046.000000
38.020000	-0.084686	-50.049225	-9.885324	-12.729853	-15.580119	-11.853929	0.000000	-10.000000	0.066667	-5.233334	-0.833333	1023.000000	1023.000000	2046.000000
38.040001	-0.085163	-50.331573	-9.872364	-12.843252	-15.699334	-11.916623	0.000000	-10.000000	0.075000	-4.900000	-2.333333	1023.000000	1023.000000	2046.000000
38.060001	-0.085570	-50.571789	-9.928505	-12.897342	-15.715704	-12.030237	0.000000	-10.000000	0.083333	-4.783333	-4.000000	1023.000000	1023.000000	2046.000000
38.080002	-0.085683	-50.638660	-9.972137	-12.892192	-15.644961	-12.129370	0.000000	-10.000000	0.100000	-4.666667	-5.666667	1023.000000	1023.000000	2046.000000
38.099998	-0.085827	-50.723686	-9.991881	-12.886725	-15.618022	-12.227057	0.000000	-10.000000	0.100000	-4.516667	-7.166667	1023.000000	1023.000000	2046.000000
38.119999	-0.085856	-50.741108	-10.026502	-12.915826	-15.535062	-12.263719	0.000000	-10.000000	0.091667	-4.350000	-8.833333	1023.000000	1023.000000	2046.000000
38.139999	-0.085816	-50.717110	-9.999284	-12.953938	-15.506539	-12.257346	0.000000	-10.000000	0.083333	-4.216667	-10.166667	1023.000000	1023.000000	2046.000000
38.160000	-0.085841	-50.732025	-10.072989	-12.996931	-15.393045	-12.269060	0.000000	-10.000000	0.075000	-4.116667	-11.666667	1023.000000	1023.000000	2046.000000
38.180000	-0.085725	-50.663380	-10.103312	-13.033014	-15.290933	-12.236122	0.000000	-10.000000	0.083333	-4.016667	-13.000000	1023.000000	1023.000000	2046.000000
38.200001	-0.085495	-50.527420	-10.069276	-13.008652	-15.219707	-12.229787	0.000000	-10.000000	0.091667	-3.950000	-14.333333	1023.000000	1023.000000	2046.000000
38.220001	-0.085311	-50.418827	-10.082546	-13.070158	-15.130703	-12.135420	0.000000	-10.000000	0.100000	-3.850000	-15.666667	1023.000000	1023.000000	2046.000000
38.240002	-0.085015	-50.243645	-10.010487	-13.048288	-15.101333	-12.083536	0.000000	-10.000000	0.100000	-3.783333	-17.000000	1023.000000	1023.000000	2046.000000
38.259998	-0.084891	-50.170704	-10.025157	-13.013187	-15.044647	-12.087710	0.000000	-10.000000	0.100000	-3.683333	-18.333334	1023.000000	1023.000000	2046.000000
38.279999	-0.084687	-50.049839	-10.022650	-13.017035	-15.014362	-11.995791	0.000000	-10.000000	0.100000	-3.633333	-19.500000	1023.000000	1023.000000	2046.000000
38.299999	-0.084560	-49.974731	-9.988566	-13.004703	-15.016315	-11.965145	0.000000	-10.000000	0.091667	-3.583333	-20.666666	1023.000000	1023.000000	2046.000000
38.320000	-0.084331	-49.839706	-9.989267	-12.944479	-14.966217	-11.939742	0.000000	-10.000000	0.083333	-3.550000	-21.833334	1023.000000	1023.000000	2046.000000
38.340000	-0.084097	-49.701092	-9.944359	-12.999581	-14.972276	-11.784878	0.000000	-10.000000	0.083333	-3.416667	-23.166666	1023.000000	1023.000000	2046.000000
38.360001	-0.083936	-49.605896	-9.939706	-12.958510	-14.945151	-11.762530	0.000000	-10.000000	0.091667	-3.266667	-24.333334	1023.000000	1023.000000	2046.000000
38.380001	-0.083828	-49.542160	-9.978992	-12.934269	-14.884442	-11.744459	0.000000	-10.000000	0.091667	-3.116667	-25.500000	1023.000000	1023.000000	2046.000000
38.400002	-0.083648	-49.435730	-9.969283	-12.972386	-14.863256	-11.630804	0.000000	-10.000000	0.091667	-3.000000	-26.500000	1023.000000	1023.000000	2046.000000
38.419998	-0.083419	-49.300507	-9.953318	-12.971351	-14.801361	-11.574478	0.000000	-10.000000	0.091667	-2.833333	-27.500000	1023.000000	1023.000000	2046.000000
38.439999	-0.083179	-49.158619	-9.949140	-13.000233	-14.721561	-11.487683	0.000000	-10.000000	0.091667	-2.650000	-28.333334	1023.000000	1023.000000	2046.000000
38.459999	-0.082992	-49.048214	-9.886615	-13.039584	-14.734121	-11.387892	0.000000	-10.000000	0.083333	-2.483333	-29.166666	1023.000000	1023.000000	2046.000000
38.480000	-0.082754	-48.907337	-9.872014	-13.036359	-14.634289	-11.364676	0.000000	-10.000000	0.083333	-2.383333	-30.000000	1023.000000	1023.000000	2046.000000
38.500000	-0.082184	-48.570858	-9.785734	-13.068123	-14.518785	-11.198215	0.000000	-10.000000	0.083333	-2.266667	-30.833334	1023.000000	1023.000000	2046.000000
38.520000	-0.081976	-48.447788	-9.821223	-13.148197	-14.389618	-11.088749	0.000000	-10.000000	0.083333	-2.116667	-31.500000	1023.000000	1023.000000	2046.000000
38.540001	-0.081971	-48.445137	-9.842691	-13.216090	-14.354749	-11.031607	0.000000	-10.000000	0.075000	-2.000000	-32.166668	1023.000000	1023.000000	2046.000000
38.560001	-0.082167	-48.560780	-9.826859	-13.297066	-14.373057	-11.063799	0.000000	-10.000000	0.066667	-2.000000	-32.666668	1023.000000	1023.000000	2046.000000
38.580002	-0.082310	-48.645302	-9.681436	-13.210178	-14.544828	-11.208860	0.000000	-10.000000	0.058333	-2.116667	-33.333332	1023.000000	1023.000000	2046.000000
38.599998	-0.083262	-49.207619	-9.686174	-13.424611	-14.744823	-11.352010	0.000000	-10.000000	0.066667	-2.116667	-33.666668	1023.000000	1023.000000	2046.000000
38.619999	-0.082989	-49.046406	-9.452895	-13.459336	-14.921329	-11.212847	0.000000	-10.000000	0.075000	-2.066667	-34.166668	1023.000000	1023.000000	2046.000000
38.639999	-0.082460	-48.733727	-9.398670	-13.281953	-14.975656	-11.077449	0.000000	-10.000000	0.083333	-1.883333	-34.500000	1023.000000	1023.000000	2046.000000
38.660000	-0.082943	-49.019497	-9.550716	-13.251485	-15.046601	-11.170695	0.000000	-10.000000	0.066667	-1.600000	-34.833332	1023.000000	1023.000000	2046.000000
38.680000	-0.083661	-49.443939	-9.720036	-13.288489	-15.172361	-11.263055	0.000000	-10.000000	0.058333	-0.933333	-35.000000	1023.000000	1023.000000	2046.000000
38.700001	-0.084787	-50.109077	-9.907284	-13.282968	-15.361401	-11.557425	0.000000	-10.000000	0.050000	0.450000	-35.000000	1023.000000	1023.000000	2046.000000
38.720001	-0.086157	-50.918930	-10.220144	-13.314116	-15.514753	-11.869916	0.000000	-10.000000	0.041667	2.433333	-35.000000	1023.000000	1023.000000	2046.000000
38.740002	-0.087906	-51.952435	-10.561963	-13.407411	-15.729498	-12.253561	0.000000	-10.000000	0.025000	4.983334	-35.000000	1023.000000	1023.000000	2046.000000
38.759998	-0.089555	-52.926968	-10.818645	-13.532784	-15.995147	-12.580394	0.000000	-10.000000	0.008333	6.983333	-35.000000	1023.000000	1023.000000	2046.000000
38.779999	-0.090590	-53.538952	-11.134508	-13.547686	-16.027853	-12.828905	0.000000	-10.000000	0.000000	7.866667	-35.000000	1023.000000	1023.000000	2046.000000
38.799999	-0.091026	-53.796177	-11.281789	-13.508457	-16.069489	-12.936444	0.000000	-10.000000	0.008333	7.300000	-35.000000	1023.000000	1023.000000	2046.000000
38.820000	-0.091058	-53.815384	-11.440319	-13.311801	-16.030066	-13.033199	0.000000	-10.000000	0.016667	5.866667	-35.000000	1023.000000	1023.000000	2046.000000
38.840000	-0.090848	-53.691319	-11.619170	-13.111856	-15.971889	-12.988401	0.000000	-10.000000	0.025000	4.666667	-35.000000	1023.000000	1023.000000	2046.000000
38.860001	-0.090788	-53.655682	-11.757706	-12.929849	-15.997649	-12.970479	0.000000	-10.000000	0.033333	3.850000	-35.000000	1023.000000	1023.000000	2046.000000
38.880001	-0.090437	-53.448448	-11.848141	-12.785035	-15.914217	-12.901054	0.000000	-10.000000	0.041667	3.566667	-35.000000	1023.000000	1023.000000	2046.000000
38.900002	-0.090066	-53.229031	-11.878253	-12.711237	-15.886263	-12.753277	0.000000	-10.000000	0.050000	3.400000	-35.000000	1023.000000	1023.000000	2046.000000
38.919998	-0.089660	-52.988888	-11.932180	-12.687920	-15.797687	-12.571102	0.000000	-10.000000	0.050000	3.400000	-35.000000	1023.000000	1023.000000	2046.000000
38.939999	-0.089478	-52.881710	-11.932326	-12.638196	-15.761419	-12.549767	0.000000	-10.000000	0.050000	3.616667	-35.000000	1023.000000	1023.000000	2046.000000
38.959999	-0.089079	-52.645565	-11.849860	-12.771880	-15.669620	-12.354204	0.000000	-10.000000	0.050000	4.016666	-16.166666	1023.000000	1023.000000	2046.000000
38.980000	-0.088630	-52.380177	-11.653619	-12.848316	-15.658937	-12.219302	0.000000	-10.000000	0.050000	4.383333	2.666667	1023.000000	1023.000000	2046.000000
39.000000	-0.088079	-52.054455	-11.346188	-12.837302	-15.785569	-12.085396	0.000000	-10.000000	0.033333	4.800000	21.833334	1023.000000	1023.000000	2046.000000
39.020000	-0.087249	-51.563873	-10.954429	-12.782802	-15.953064	-11.873581	0.000000	-10.000000	0.016667	5.650000	22.833334	1023.000000	1023.000000	2046.000000
39.040001	-0.086265	-50.982491	-10.631454	-12.723475	-15.986795	-11.640766	0.000000	-10.000000	0.000000	7.033333	24.500000	1023.000000	1023.000000	2046.000000
39.060001	-0.085161	-50.330208	-10.441207	-12.699594	-15.800122	-11.389284	0.000000	-10.000000	0.000000	8.533333	26.666666	1023.000000	1023.000000	2046.000000
39.080002	-0.084133	-49.722790	-10.291555	-12.654615	-15.577290	-11.199327	0.000000	-10.000000	-0.016667	9.800000	29.166666	1023.000000	1023.000000	2046.000000
39.099998	-0.083272	-49.213486	-10.262363	-12.612137	-15.251116	-11.087868	0.000000	-10.000000	-0.033333	10.916667	32.333332	1023.000000	1023.000000	2046.000000
39.119999	-0.082781	-48.923286	-10.224918	-12.661678	-15.005067	-11.031622	0.000000	-10.000000	-0.066667	12.116667	35.666668	1023.000000	1023.000000	2046.000000
39.139999	-0.082402	-48.699493	-10.214117	-12.738755	-14.789041	-10.957579	0.000000	-10.000000	-0.091667	13.416667	39.666668	1023.000000	1023.000000	2046.000000
39.160000	-0.082281	-48.628288	-10.159349	-12.903473	-14.657722	-10.907745	0.000000	-10.000000	-0.125000	14.783334	43.833332	1023.000000	1023.000000	2046.000000
39.180000	-0.081986	-48.453697	-10.140688	-12.999372	-14.501969	-10.811666	0.000000	-10.000000	-0.150000	16.200001	48.666668	1023.000000	1023.000000	2046.000000
39.200001	-0.081499	-48.165684	-10.118843	-13.056974	-14.297880	-10.691984	0.000000	-10.000000	-0.175000	17.566668	53.833332	1023.000000	1023.000000	2046.000000
39.220001	-0.080830	-47.770821	-10.023578	-13.140419	-14.135042	-10.471782	0.000000	-10.000000	-0.191667	18.716667	59.500000	1023.000000	1023.000000	2046.000000
39.240002	-0.080045	-47.306759	-9.985799	-13.187012	-13.878066	-10.255882	0.000000	-10.000000	-0.208333	19.816668	65.500000	1023.000000	1023.000000	2046.000000
39.259998	-0.079230	-46.825165	-9.934856	-13.219773	-13.611006	-10.059529	0.000000	-10.000000	-0.233333	20.633333	71.833336	1023.000000	1023.000000	2046.000000
39.279999	-0.078096	-46.154774	-9.854074	-13.344919	-13.315372	-9.640409	0.000000	-10.000000	-0.258333	21.483334	78.500000	1023.000000	1023.000000	2046.000000
39.299999	-0.076930	-45.465748	-9.704048	-13.379048	-13.047452	-9.335198	0.000000	-10.000000	-0.283333	22.500000	85.666664	1023.000000	1023.000000	2046.000000
39.320000	-0.075933	-44.876209	-9.524982	-13.372999	-12.865479	-9.112746	0.000000	-10.000000	-0.300000	23.300001	93.166664	1023.000000	1023.000000	2046.000000
39.340000	-0.074944	-44.291798	-9.359617	-13.300239	-12.684030	-8.947914	0.000000	-10.000000	-0.325000	24.133333	101.000000	1023.000000	1023.000000	2046.000000
39.360001	-0.073830	-43.633720	-9.143067	-13.204288	-12.540859	-8.745505	0.000000	-10.000000	-0.358333	24.716667	109.000000	1023.000000	1023.000000	2046.000000
39.380001	-0.072895	-43.081192	-8.771013	-13.134530	-12.612067	-8.563581	0.000000	-10.000000	-0.383333	25.333334	117.000000	1023.000000	1023.000000	2046.000000
39.400002	-0.071981	-42.540997	-8.383623	-13.102451	-12.728505	-8.326416	0.000000	-10.000000	-0.400000	25.766666	125.166664	1023.000000	1023.000000	2046.000000
39.419998	-0.070698	-41.782619	-8.076972	-12.959616	-12.638364	-8.107667	0.000000	-10.000000	-0.408333	25.766666	133.500000	1023.000000	1023.000000	2046.000000
39.439999	-0.069177	-40.883896	-7.887893	-12.760682	-12.357610	-7.877713	0.000000	-10.000000	-0.408333	26.166666	142.166672	1023.000000	1023.000000	2046.000000
39.459999	-0.067571	-39.934517	-7.833757	-12.420662	-11.902867	-7.777232	0.000000	-10.000000	-0.408333	26.500000	150.833328	1023.000000	1023.000000	2046.000000
39.480000	-0.065877	-38.933514	-7.805486	-12.150929	-11.401416	-7.575681	0.000000	-10.000000	-0.400000	26.900000	159.666672	1023.000000	1023.000000	2046.000000
39.500000	-0.064153	-37.914284	-7.709278	-11.866821	-10.987266	-7.350918	0.000000	-10.000000	-0.400000	27.050001	168.500000	1023.000000	1023.000000	2046.000000
39.520000	-0.062479	-36.924870	-7.566100	-11.687454	-10.629949	-7.041366	0.000000	-10.000000	-0.391667	26.900002	177.500000	1023.000000	1023.000000	2046.000000
39.540001	-0.060668	-35.854717	-7.375974	-11.526077	-10.272084	-6.680580	0.000000	-10.000000	-0.375000	26.716667	186.500000	1023.000000	1023.000000	2046.000000
39.560001	-0.058755	-34.724430	-7.154518	-11.420222	-9.910342	-6.239346	0.000000	-10.000000	-0.391667	26.233334	195.500000	1023.000000	1023.000000	2046.000000
39.580002	-0.057129	-33.763412	-6.979379	-11.328940	-9.589108	-5.865985	0.000000	-10.000000	-0.391667	26.116667	204.333328	1023.000000	1023.000000	2046.000000
39.599998	-0.056308	-33.277969	-6.694296	-11.291674	-9.635973	-5.656025	0.000000	-10.000000	-0.391667	26.166668	213.166672	1023.000000	1023.000000	2046.000000
39.619999	-0.056275	-33.258263	-6.270475	-11.270791	-10.081108	-5.635888	0.000000	-10.000000	-0.358333	26.000000	221.833328	1023.000000	1023.000000	2046.000000
39.639999	-0.055613	-32.867218	-5.977762	-11.281873	-10.202428	-5.405154	0.000000	-10.000000	-0.366667	25.933334	230.500000	1023.000000	1023.000000	2046.000000
39.660000	-0.054606	-32.272102	-5.866760	-11.103126	-9.984416	-5.317799	0.000000	-10.000000	-0.383333	25.816668	239.166672	1023.000000	1023.000000	2046.000000
39.680000	-0.053455	-31.591784	-5.959773	-10.849281	-9.490920	-5.291810	0.000000	-10.000000	-0.400000	25.833334	247.833328	1023.000000	1023.000000	2046.000000
39.700001	-0.051602	-30.496712	-5.996140	-10.415223	-9.069456	-5.015892	0.000000	-10.000000	-0.400000	25.616667	256.500000	1023.000000	1023.000000	2046.000000
39.720001	-0.050196	-29.665558	-6.052531	-10.133026	-8.764845	-4.715156	0.000000	-10.000000	-0.400000	25.549999	265.000000	1023.000000	1023.000000	2046.000000
39.740002	-0.049199	-29.076368	-6.159109	-10.023545	-8.468993	-4.424721	0.000000	-10.000000	-0.400000	25.700001	273.500000	1023.000000	1023.000000	2046.000000
39.759998	-0.048881	-28.888418	-6.170355	-10.045166	-8.388196	-4.284700	0.000000	-10.000000	-0.391667	25.983334	282.166656	1023.000000	1023.000000	2046.000000
39.779999	-0.049006	-28.962767	-6.210207	-9.980696	-8.414068	-4.357794	0.000000	-10.000000	-0.391667	26.166668	290.833344	1023.000000	1023.000000	2046.000000
39.799999	-0.050157	-29.642534	-6.415962	-9.942951	-8.629978	-4.653643	0.000000	-10.000000	-0.375000	26.150002	299.500000	1023.000000	1023.000000	2046.000000
39.820000	-0.051730	-30.572596	-6.616709	-9.943069	-8.983346	-5.029471	0.000000	-10.000000	-0.375000	26.033335	308.166656	1023.000000	1023.000000	2046.000000
39.840000	-0.052996	-31.320866	-6.636281	-10.050064	-9.412817	-5.221704	0.000000	-10.000000	-0.366667	25.766666	316.833344	1023.000000	1023.000000	2046.000000
39.860001	-0.053381	-31.548389	-6.559615	-9.927825	-9.685255	-5.375696	0.000000	-10.000000	-0.375000	25.600000	325.500000	1023.000000	1023.000000	2046.000000
39.880001	-0.053325	-31.515167	-6.492524	-9.779693	-9.874302	-5.368649	0.000000	-10.000000	-0.383333	25.250000	334.166656	1023.000000	1023.000000	2046.000000
39.900002	-0.052740	-31.169056	-6.523812	-9.416256	-9.849761	-5.379227	0.000000	-10.000000	-0.375000	24.866667	342.666656	1023.000000	1023.000000	2046.000000
39.919998	-0.052068	-30.771927	-6.662285	-9.081670	-9.682347	-5.345626	0.000000	-10.000000	-0.375000	24.700001	351.000000	1023.000000	1023.000000	2046.000000
39.939999	-0.050947	-30.109720	-6.746736	-8.632796	-9.372194	-5.357993	0.000000	-10.000000	-0.375000	24.766666	359.166656	1023.000000	1023.000000	2046.000000
39.959999	-0.049615	-29.322182	-6.770245	-8.388247	-9.033363	-5.130328	0.000000	-10.000000	-0.391667	24.866667	367.500000	1023.000000	1023.000000	2046.000000
39.980000	-0.048193	-28.481794	-6.718823	-8.237008	-8.731695	-4.794268	0.000000	-10.000000	-0.400000	25.416668	375.833344	1023.000000	1023.000000	2046.000000
40.000000	-0.046665	-27.579292	-6.695708	-8.118428	-8.357335	-4.407821	0.000000	-10.000000	-0.391667	25.750000	384.333344	1023.000000	1023.000000	2046.000000
40.020000	-0.044950	-26.565557	-6.607431	-8.024188	-7.937612	-3.996326	0.000000	-10.000000	-0.400000	26.066668	392.833344	1023.000000	1023.000000	2046.000000
40.040001	-0.043295	-25.587507	-6.390229	-7.919518	-7.616621	-3.661139	0.000000	-10.000000	-0.383333	26.183334	401.500000	1023.000000	1023.000000	2046.000000
40.060001	-0.041955	-24.795515	-6.152636	-7.707915	-7.410138	-3.524825	0.000000	-10.000000	-0.391667	25.933334	410.166656	1023.000000	1023.000000	2046.000000
40.080002	-0.040626	-24.009802	-5.845470	-7.463326	-7.344640	-3.356367	0.000000	-10.000000	-0.383333	25.766666	419.000000	1023.000000	1023.000000	2046.000000
40.099998	-0.038978	-23.036261	-5.407768	-7.192833	-7.358974	-3.076686	0.000000	-10.000000	-0.383333	25.250000	427.666656	1023.000000	1023.000000	2046.000000
40.119999	-0.037071	-21.908846	-5.106809	-6.922069	-7.091103	-2.788864	0.000000	-10.000000	-0.358333	25.133333	436.166656	1023.000000	1023.000000	2046.000000
40.139999	-0.035297	-20.860605	-4.738879	-6.697848	-6.908208	-2.515671	0.000000	-10.000000	-0.325000	24.883333	444.500000	1023.000000	1023.000000	2046.000000
40.160000	-0.033856	-20.008688	-4.577154	-6.465696	-6.553032	-2.412806	0.000000	-10.000000	-0.308333	24.400000	452.833344	1023.000000	1023.000000	2046.000000
40.180000	-0.032900	-19.444113	-4.409694	-6.549268	-6.275440	-2.209709	0.000000	-10.000000	-0.291667	23.783335	461.000000	1023.000000	1023.000000	2046.000000
40.200001	-0.032301	-19.089613	-4.358293	-6.558620	-5.952562	-2.220139	0.000000	-10.000000	-0.291667	23.316668	469.000000	1023.000000	1023.000000	2046.000000
40.220001	-0.031946	-18.880119	-4.346853	-6.665805	-5.683950	-2.183512	0.000000	-10.000000	-0.291667	23.266666	477.000000	1023.000000	1023.000000	2046.000000
40.240002	-0.031273	-18.482122	-4.251074	-6.777509	-5.418276	-2.035263	0.000000	-10.000000	-0.291667	23.200001	484.833344	1023.000000	1023.000000	2046.000000
40.259998	-0.030336	-17.928459	-4.118042	-6.927118	-5.134301	-1.748999	0.000000	-10.000000	-0.291667	23.333334	492.500000	1023.000000	1023.000000	2046.000000
40.279999	-0.029436	-17.396883	-3.906335	-7.052531	-4.942975	-1.495041	0.000000	-10.000000	-0.291667	23.283333	500.166656	1023.000000	1023.000000	2046.000000
40.299999	-0.028200	-16.666344	-3.761421	-7.111019	-4.581419	-1.212485	0.000000	-10.000000	-0.308333	23.516666	508.000000	1023.000000	1023.000000	2046.000000
40.320000	-0.026907	-15.901910	-3.544071	-7.112763	-4.319390	-0.925685	0.000000	-10.000000	-0.308333	23.633333	516.000000	1023.000000	1023.000000	2046.000000
40.340000	-0.025278	-14.939083	-3.328259	-6.981832	-3.927877	-0.701116	0.000000	-10.000000	-0.325000	24.050001	524.000000	1023.000000	1023.000000	2046.000000
40.360001	-0.023675	-13.991683	-3.071504	-6.809846	-3.634606	-0.475727	0.000000	-10.000000	-0.325000	24.200001	532.000000	1023.000000	1023.000000	2046.000000
40.380001	-0.022445	-13.265043	-2.740089	-6.521141	-3.555165	-0.448649	0.000000	-10.000000	-0.341667	24.600000	540.000000	1023.000000	1023.000000	2046.000000
40.400002	-0.021412	-12.654656	-2.428486	-6.271062	-3.548698	-0.406410	0.000000	-10.000000	-0.341667	24.400000	548.000000	1023.000000	1023.000000	2046.000000
40.419998	-0.020443	-12.082066	-2.261827	-6.109252	-3.456641	-0.254346	0.000000	-10.000000	-0.341667	24.483334	556.000000	1023.000000	1023.000000	2046.000000
40.439999	-0.019254	-11.379226	-2.252171	-5.839152	-3.098705	-0.189198	0.000000	-10.000000	-0.333333	24.216667	564.000000	1023.000000	1023.000000	2046.000000
40.459999	-0.017765	-10.499338	-2.137605	-5.585759	-2.728679	-0.047296	0.000000	-10.000000	-0.325000	24.533333	572.000000	1023.000000	1023.000000	2046.000000
40.480000	-0.016005	-9.458934	-2.009896	-5.486179	-2.297433	0.334574	0.000000	-10.000000	-0.333333	24.716667	580.333313	1023.000000	1023.000000	2046.000000
40.500000	-0.013526	-7.993973	-1.709280	-5.499036	-1.831482	1.045825	0.000000	-10.000000	-0.341667	24.766666	588.666687	1023.000000	1023.000000	2046.000000
40.520000	-0.010920	-6.453564	-1.329923	-5.198248	-1.374694	1.449301	0.000000	-10.000000	-0.350000	24.683334	597.000000	1023.000000	1023.000000	2046.000000
40.540001	-0.009385	-5.546757	-0.883906	-4.773926	-1.353187	1.464262	0.000000	-10.000000	-0.350000	24.866667	605.000000	1023.000000	1023.000000	2046.000000
40.560001	-0.008645	-5.108979	-0.768351	-4.538174	-1.358204	1.555750	0.000000	-10.000000	-0.350000	24.983334	613.333313	1023.000000	1023.000000	2046.000000
40.580002	-0.007587	-4.484206	-0.929451	-4.287587	-0.883054	1.615885	0.000000	-10.000000	-0.350000	24.766666	621.666687	1023.000000	1023.000000	2046.000000
40.599998	-0.006000	-3.545862	-0.835063	-4.216417	-0.487710	1.993328	0.000000	-10.000000	-0.358333	24.750000	630.000000	1023.000000	1023.000000	2046.000000
40.619999	-0.003909	-2.310447	-0.555869	-4.364948	-0.173195	2.783565	0.000000	-10.000000	-0.375000	25.216667	638.166687	1023.000000	1023.000000	2046.000000
40.639999	-0.001848	-1.091964	-0.512685	-4.281834	0.456618	3.245937	0.000000	-10.000000	-0.383333	26.016666	646.500000	1023.000000	1023.000000	2046.000000
40.660000	-0.000512	-0.302852	-0.155784	-3.768157	0.363650	3.257438	0.000000	-10.000000	-0.375000	26.316668	655.166687	1023.000000	1023.000000	2046.000000
40.680000	-0.000053	-0.031411	-0.059390	-3.431378	0.189781	3.269576	0.000000	-10.000000	-0.375000	26.133333	664.000000	1023.000000	1023.000000	2046.000000
40.700001	-0.000377	-0.222903	-0.097455	-3.286342	0.061258	3.099636	0.000000	-10.000000	-0.366667	25.500000	672.833313	1023.000000	1023.000000	2046.000000
40.720001	-0.000826	-0.487963	-0.352728	-3.127234	0.244253	2.747745	0.000000	-10.000000	-0.366667	25.083334	681.500000	1023.000000	1023.000000	2046.000000
40.740002	-0.001341	-0.792818	-0.509577	-3.167307	0.346034	2.538032	0.000000	-10.000000	-0.333333	24.600000	689.833313	1023.000000	1023.000000	2046.000000
40.759998	-0.001981	-1.170849	-0.659982	-3.375355	0.278672	2.585816	0.000000	-10.000000	-0.300000	23.950001	698.000000	1023.000000	1023.000000	2046.000000
40.779999	-0.002776	-1.640870	-0.865971	-3.539683	0.229387	2.535396	0.000000	-10.000000	-0.266667	23.033333	706.000000	1023.000000	1023.000000	2046.000000
40.799999	-0.003859	-2.280835	-0.790820	-3.481160	-0.168214	2.159359	0.000000	-10.000000	-0.241667	22.133333	714.000000	1023.000000	1023.000000	2046.000000
40.820000	-0.004731	-2.795858	-0.636914	-3.382704	-0.616056	1.839815	0.000000	-10.000000	-0.241667	21.950001	721.666687	1023.000000	1023.000000	2046.000000
40.840000	-0.004894	-2.892215	-0.893299	-3.041698	-0.513157	1.555939	0.000000	-10.000000	-0.233333	21.933334	729.000000	1023.000000	1023.000000	2046.000000
40.860001	-0.004458	-2.634555	-1.037577	-2.734710	-0.293705	1.431437	0.000000	-10.000000	-0.241667	22.016666	736.333313	1023.000000	1023.000000	2046.000000
40.880001	-0.003294	-1.946746	-1.008509	-2.670146	-0.090652	1.822562	0.000000	-10.000000	-0.241667	21.966667	743.666687	1023.000000	1023.000000	2046.000000
40.900002	-0.001739	-1.027974	-0.937980	-2.546569	0.207785	2.248791	0.000000	-10.000000	-0.250000	22.050001	751.000000	1023.000000	1023.000000	2046.000000
40.919998	-0.000127	-0.075124	-0.620789	-2.198297	0.343125	2.400836	0.000000	-10.000000	-0.258333	22.283333	758.333313	1023.000000	1023.000000	2046.000000
40.939999	0.000314	0.185840	-0.241541	-1.840811	-0.008505	2.276697	0.000000	-10.000000	-0.258333	22.433332	765.666687	1023.000000	1023.000000	2046.000000
40.959999	0.001137	0.671856	-0.251171	-1.521697	0.162911	2.281812	0.000000	-10.000000	-0.266667	22.533333	773.333313	1023.000000	1023.000000	2046.000000
40.980000	0.001875	1.108044	-0.372300	-1.258668	0.515692	2.223320	0.000000	-10.000000	-0.258333	22.566668	780.666687	1023.000000	1023.000000	2046.000000
41.000000	0.003022	1.786151	-0.279594	-1.269202	0.819808	2.515139	0.000000	-10.000000	-0.241667	22.250000	788.333313	1023.000000	1023.000000	2046.000000
41.020000	0.004817	2.846961	-0.073413	-1.267764	1.152098	3.036040	0.000000	-10.000000	-0.216667	21.350000	795.666687	1023.000000	1023.000000	2046.000000
41.040001	0.006877	4.064020	0.110790	-1.142236	1.589894	3.505574	0.000000	-10.000000	-0.200000	20.450001	803.000000	1023.000000	1023.000000	2046.000000
41.060001	0.008864	5.238542	0.369242	-0.849608	1.917380	3.801527	0.000000	-10.000000	-0.200000	19.683334	809.833313	1023.000000	1023.000000	2046.000000
41.080002	0.011088	6.552823	0.804785	-0.459501	2.106016	4.101523	0.000000	-10.000000	-0.191667	19.316668	816.666687	1023.000000	1023.000000	2046.000000
41.099998	0.013054	7.714735	1.122378	-0.119657	2.335487	4.376526	0.000000	-10.000000	-0.175000	18.816668	823.166687	1023.000000	1023.000000	2046.000000
41.119999	0.014741	8.711720	1.499631	0.104926	2.471235	4.635930	0.000000	-10.000000	-0.158333	18.433334	829.500000	1023.000000	1023.000000	2046.000000
41.139999	0.015757	9.312470	1.791472	0.182525	2.529406	4.809068	0.000000	-10.000000	-0.158333	18.350000	835.500000	1023.000000	1023.000000	2046.000000
41.160000	0.016389	9.686054	1.925480	0.179649	2.659243	4.921681	0.000000	-10.000000	-0.175000	18.549999	841.833313	1023.000000	1023.000000	2046.000000
41.180000	0.016619	9.821706	1.847629	0.255619	2.915416	4.803041	0.000000	-10.000000	-0.183333	18.883333	848.166687	1023.000000	1023.000000	2046.000000
41.200001	0.016774	9.913642	1.868643	0.270535	3.045088	4.729376	0.000000	-10.000000	-0.191667	19.133333	854.500000	1023.000000	1023.000000	2046.000000
41.220001	0.016957	10.021738	1.879315	0.176969	3.173894	4.791561	0.000000	-10.000000	-0.175000	19.083334	860.666687	1023.000000	1023.000000	2046.000000
41.240002	0.017354	10.256473	1.934611	0.070029	3.305254	4.946578	0.000000	-10.000000	-0.166667	18.650000	867.000000	1023.000000	1023.000000	2046.000000
41.259998	0.018003	10.639654	1.977824	-0.031399	3.511342	5.181887	0.000000	-10.000000	-0.133333	17.866667	873.333313	1023.000000	1023.000000	2046.000000
41.279999	0.019056	11.261961	2.125379	-0.140693	3.701239	5.576036	0.000000	-10.000000	-0.125000	17.400002	879.500000	1023.000000	1023.000000	2046.000000
41.299999	0.020236	11.959254	2.230824	-0.108375	3.990022	5.846782	0.000000	-10.000000	-0.125000	17.283335	885.500000	1023.000000	1023.000000	2046.000000
41.320000	0.021519	12.717463	2.376438	0.017213	4.240270	6.083542	0.000000	-10.000000	-0.125000	17.350000	891.333313	1023.000000	1023.000000	2046.000000
41.340000	0.022736	13.437042	2.632705	0.260369	4.377271	6.166697	0.000000	-10.000000	-0.116667	17.033333	897.000000	1023.000000	1023.000000	2046.000000
41.360001	0.023785	14.056818	2.904811	0.464638	4.377888	6.309480	0.000000	-10.000000	-0.100000	16.616667	902.666687	1023.000000	1023.000000	2046.000000
41.380001	0.024927	14.731853	3.247941	0.625081	4.326283	6.532548	0.000000	-10.000000	-0.083333	16.033333	908.166687	1023.000000	1023.000000	2046.000000
41.400002	0.026239	15.507296	3.512283	0.867333	4.407400	6.720280	0.000000	-10.000000	-0.066667	15.583334	913.666687	1023.000000	1023.000000	2046.000000
41.419998	0.027705	16.373682	3.596406	1.205268	4.727824	6.844183	0.000000	-10.000000	-0.050000	15.166667	918.833313	1023.000000	1023.000000	2046.000000
41.439999	0.029200	17.257351	3.635231	1.528186	5.131298	6.962636	0.000000	-10.000000	-0.050000	14.800000	924.166687	1023.000000	1023.000000	2046.000000
41.459999	0.030725	18.158377	3.770311	1.629105	5.426807	7.332154	0.000000	-10.000000	-0.050000	14.516666	929.166687	1023.000000	1023.000000	2046.000000
41.480000	0.032252	19.061201	3.890348	1.674044	5.736537	7.760272	0.000000	-10.000000	-0.050000	14.266666	934.166687	1023.000000	1023.000000	2046.000000
41.500000	0.033566	19.837749	4.026532	1.746180	5.977276	8.087761	0.000000	-10.000000	-0.041667	14.216666	939.000000	1023.000000	1023.000000	2046.000000
41.520000	0.034404	20.332588	4.065293	1.810196	6.136500	8.320600	0.000000	-10.000000	-0.041667	14.366667	943.833313	1023.000000	1023.000000	2046.000000
41.540001	0.034998	20.684025	4.106824	2.153466	6.137039	8.286695	0.000000	-10.000000	-0.033333	14.316667	948.666687	1023.000000	1023.000000	2046.000000
41.560001	0.034748	20.535984	4.155888	2.313359	5.939064	8.127672	0.000000	-10.000000	-0.041667	14.133333	953.333313	1023.000000	1023.000000	2046.000000
41.580002	0.034264	20.250034	4.300664	2.228099	5.621297	8.099974	0.000000	-10.000000	-0.033333	13.466667	958.166687	1023.000000	1023.000000	2046.000000
41.599998	0.033879	20.022619	4.304259	2.201055	5.502261	8.015044	0.000000	-10.000000	-0.025000	12.816667	962.666687	1023.000000	1023.000000	2046.000000
41.619999	0.033142	19.586966	4.069979	2.309654	5.492905	7.714429	0.000000	-10.000000	-0.008333	11.900001	967.000000	1023.000000	1023.000000	2046.000000
41.639999	0.031653	18.706955	3.718374	2.328109	5.345386	7.315087	0.000000	-10.000000	0.000000	10.966667	971.000000	1023.000000	1023.000000	2046.000000
41.660000	0.029671	17.535744	3.343383	2.134751	5.040390	7.017221	0.000000	-10.000000	0.000000	9.700000	974.833313	1023.000000	1023.000000	2046.000000
41.680000	0.028299	16.724798	3.093920	1.890216	4.812530	6.928132	0.000000	-10.000000	0.008333	8.266666	978.333313	1023.000000	1023.000000	2046.000000
41.700001	0.027774	16.414501	2.910221	1.906282	4.824788	6.773212	0.000000	-10.000000	0.008333	7.233334	981.500000	1023.000000	1023.000000	2046.000000
41.720001	0.027482	16.241571	2.910911	2.068252	4.677978	6.584430	0.000000	-10.000000	0.016667	6.633333	984.166687	1023.000000	1023.000000	2046.000000
41.740002	0.027171	16.057985	3.067626	2.284756	4.300928	6.404675	0.000000	-10.000000	0.016667	6.416667	986.500000	1023.000000	1023.000000	2046.000000
41.759998	0.026939	15.920786	3.179719	2.441559	3.909160	6.390347	0.000000	-10.000000	0.033333	5.933333	988.500000	1023.000000	1023.000000	2046.000000
41.779999	0.027023	15.970837	3.107267	2.737055	3.814277	6.312237	0.000000	-10.000000	0.050000	5.016667	990.500000	1023.000000	1023.000000	2046.000000
41.799999	0.027271	16.117027	3.022832	3.051576	3.853873	6.188745	0.000000	-10.000000	0.075000	3.283333	992.333313	1023.000000	1023.000000	2046.000000
41.820000	0.027576	16.297522	2.938904	3.187000	3.955365	6.216251	0.000000	-10.000000	0.100000	0.750000	993.500000	1023.000000	1023.000000	2046.000000
41.840000	0.027858	16.464321	2.910024	3.170170	3.983274	6.400853	0.000000	-10.000000	0.108333	-1.583333	994.000000	1023.000000	1023.000000	2046.000000
41.860001	0.028094	16.603512	2.809939	3.081911	4.108156	6.603507	0.000000	-10.000000	0.108333	-3.433333	994.000000	1023.000000	1023.000000	2046.000000
41.880001	0.028360	16.760513	2.837520	3.113154	4.192252	6.617587	0.000000	-10.000000	0.116667	-5.066667	994.000000	1023.000000	1023.000000	2046.000000
41.900002	0.028418	16.795012	2.918882	3.199502	4.135638	6.540990	0.000000	-10.000000	0.133333	-7.116667	994.000000	1023.000000	1023.000000	2046.000000
41.919998	0.028418	16.794853	3.178467	3.266506	3.841163	6.508718	0.000000	-10.000000	0.150000	-9.050000	994.000000	1023.000000	1023.000000	2046.000000
41.939999	0.028945	17.106369	3.465961	3.402246	3.582964	6.655198	0.000000	-10.000000	0.150000	-10.283334	994.000000	1023.000000	1023.000000	2046.000000
41.959999	0.029977	17.716574	3.572025	3.751190	3.728376	6.664982	0.000000	-10.000000	0.150000	-11.033334	994.000000	1023.000000	1023.000000	2046.000000
41.980000	0.030982	18.310385	3.566053	3.978242	4.023335	6.742755	0.000000	-10.000000	0.166667	-11.633334	990.500000	1023.000000	1023.000000	2046.000000
42.000000	0.031470	18.598650	3.565823	4.001925	4.216365	6.814537	0.000000	-10.000000	0.183333	-12.483334	981.166687	1023.000000	1023.000000	2046.000000
42.020000	0.031637	18.697491	3.503524	3.700005	4.424477	7.069484	0.000000	-10.000000	0.200000	-13.083333	971.833313	1023.000000	1023.000000	2046.000000
42.040001	0.030704	18.146328	3.364006	3.389184	4.484539	6.908599	0.000000	-10.000000	0.216667	-13.716666	964.333313	1023.000000	1023.000000	2046.000000
42.060001	0.028839	17.043676	3.522563	3.042416	3.914814	6.563883	0.000000	-10.000000	0.241667	-14.266666	961.166687	1023.000000	1023.000000	2046.000000
42.080002	0.027402	16.194643	3.581856	2.713345	3.489282	6.410160	0.000000	-10.000000	0.275000	-15.116667	956.333313	1023.000000	1023.000000	2046.000000
42.099998	0.026145	15.451742	3.495709	2.521696	3.242097	6.192240	0.000000	-10.000000	0.291667	-16.150000	951.500000	1023.000000	1023.000000	2046.000000
42.119999	0.025193	14.889134	3.285866	2.417769	3.252788	5.932713	0.000000	-10.000000	0.300000	-17.200001	946.166687	1023.000000	1023.000000	2046.000000
42.139999	0.024361	14.397054	3.033366	2.234159	3.342646	5.786881	0.000000	-10.000000	0.333333	-18.233334	940.500000	1023.000000	1023.000000	2046.000000
42.160000	0.023786	14.057736	2.976019	1.988747	3.250711	5.842260	0.000000	-10.000000	0.366667	-19.266666	934.333313	1023.000000	1023.000000	2046.000000
42.180000	0.023472	13.871916	2.843184	1.781126	3.299984	5.947622	0.000000	-10.000000	0.408333	-20.316668	927.833313	1023.000000	1023.000000	2046.000000
42.200001	0.022862	13.511366	2.773511	1.642136	3.196564	5.899155	0.000000	-10.000000	0.425000	-21.266666	921.000000	1023.000000	1023.000000	2046.000000
42.220001	0.022249	13.149098	2.744286	1.642658	3.037535	5.724618	0.000000	-10.000000	0.458333	-22.166666	913.833313	1023.000000	1023.000000	2046.000000
42.240002	0.021605	12.768490	2.852158	1.631493	2.733639	5.551200	0.000000	-10.000000	0.500000	-22.916666	906.500000	1023.000000	1023.000000	2046.000000
42.259998	0.020866	12.331729	3.071079	1.614899	2.283464	5.362286	0.000000	-10.000000	0.533333	-23.883333	898.833313	1023.000000	1023.000000	2046.000000
42.279999	0.020761	12.269484	3.268406	1.659300	1.993969	5.347808	0.000000	-10.000000	0.550000	-24.716667	891.000000	1023.000000	1023.000000	2046.000000
42.299999	0.020565	12.153837	3.207031	1.763071	1.947396	5.236340	0.000000	-10.000000	0.558333	-25.316668	882.666687	1023.000000	1023.000000	2046.000000
42.320000	0.020251	11.968123	3.007074	1.951703	2.038045	4.971302	0.000000	-10.000000	0.566667	-25.700001	874.166687	1023.000000	1023.000000	2046.000000
42.340000	0.019944	11.786816	2.896167	1.888575	2.033188	4.968886	0.000000	-10.000000	0.583333	-25.816668	865.500000	1023.000000	1023.000000	2046.000000
42.360001	0.019117	11.298184	2.692462	1.658720	1.899117	5.047884	0.000000	-10.000000	0.608333	-26.183334	856.833313	1023.000000	1023.000000	2046.000000
42.380001	0.018063	10.674952	2.373404	1.591900	1.708301	5.001348	0.000000	-10.000000	0.650000	-26.750000	848.166687	1023.000000	1023.000000	2046.000000
42.400002	0.016209	9.579707	1.949641	1.362924	1.492177	4.774964	0.000000	-10.000000	0.683333	-27.383333	839.166687	1023.000000	1023.000000	2046.000000
42.419998	0.013996	8.271913	1.707642	0.992096	1.115709	4.456466	0.000000	-10.000000	0.700000	-27.933334	830.000000	1023.000000	1023.000000	2046.000000
42.439999	0.011559	6.831186	1.670642	0.703124	0.510613	3.946807	0.000000	-10.000000	0.700000	-27.983334	820.666687	1023.000000	1023.000000	2046.000000
42.459999	0.009368	5.536255	1.700876	0.449139	-0.135954	3.522194	0.000000	-10.000000	0.700000	-27.950001	811.333313	1023.000000	1023.000000	2046.000000
42.480000	0.006691	3.954142	1.526523	0.245258	-0.777455	2.959816	0.000000	-10.000000	0.691667	-27.700001	802.166687	1023.000000	1023.000000	2046.000000
42.500000	0.003640	2.151479	1.203770	0.065405	-1.402176	2.284481	0.000000	-10.000000	0.683333	-27.533335	792.833313	1023.000000	1023.000000	2046.000000
42.520000	0.001055	0.623773	0.873934	-0.094037	-1.870247	1.714123	0.000000	-10.000000	0.683333	-27.400000	783.666687	1023.000000	1023.000000	2046.000000
42.540001	-0.001114	-0.658354	0.565665	-0.222367	-2.245903	1.244250	0.000000	-10.000000	0.675000	-27.150000	774.500000	1023.000000	1023.000000	2046.000000
42.560001	-0.002804	-1.657136	0.254357	-0.117599	-2.479926	0.686032	0.000000	-10.000000	0.675000	-26.950001	765.500000	1023.000000	1023.000000	2046.000000
42.580002	-0.004041	-2.388512	-0.007219	-0.000933	-2.708375	0.328015	0.000000	-10.000000	0.675000	-27.050001	756.500000	1023.000000	1023.000000	2046.000000
42.599998	-0.005144	-3.040203	-0.362308	0.064681	-2.829470	0.086894	0.000000	-10.000000	0.683333	-27.366667	747.500000	1023.000000	1023.000000	2046.000000
42.619999	-0.005792	-3.422998	-0.668057	0.066190	-2.825596	0.004464	0.000000	-10.000000	0.691667	-27.716667	738.333313	1023.000000	1023.000000	2046.000000
42.639999	-0.006362	-3.759941	-0.882323	-0.042770	-2.884588	0.049739	0.000000	-10.000000	0.691667	-27.816668	729.166687	1023.000000	1023.000000	2046.000000
42.660000	-0.006865	-4.057085	-1.021142	-0.175924	-2.953595	0.093576	0.000000	-10.000000	0.691667	-28.050001	719.833313	1023.000000	1023.000000	2046.000000
42.680000	-0.007613	-4.499166	-1.202699	-0.253428	-3.004124	-0.038914	0.000000	-10.000000	0.691667	-28.350000	710.500000	1023.000000	1023.000000	2046.000000
42.700001	-0.008783	-5.190626	-1.240163	-0.393942	-3.338408	-0.218113	0.000000	-10.000000	0.691667	-28.533335	701.000000	1023.000000	1023.000000	2046.000000
42.720001	-0.009953	-5.882342	-1.015937	-0.567403	-3.876262	-0.422740	0.000000	-10.000000	0.700000	-28.600000	691.333313	1023.000000	1023.000000	2046.000000
42.740002	-0.010860	-6.418246	-0.778806	-0.718189	-4.361393	-0.559858	0.000000	-10.000000	0.708333	-28.650002	681.833313	1023.000000	1023.000000	2046.000000
42.759998	-0.011190	-6.613269	-0.549371	-0.636836	-4.739069	-0.687993	0.000000	-10.000000	0.716667	-28.833334	672.166687	1023.000000	1023.000000	2046.000000
42.779999	-0.011156	-6.592974	-0.580746	-0.455520	-4.794771	-0.761937	0.000000	-10.000000	0.716667	-28.833334	662.666687	1023.000000	1023.000000	2046.000000
42.799999	-0.010974	-6.485436	-0.788533	-0.222443	-4.555887	-0.918572	0.000000	-10.000000	0.708333	-28.800001	653.000000	1023.000000	1023.000000	2046.000000
42.820000	-0.010537	-6.227499	-0.970590	-0.189429	-4.252823	-0.814657	0.000000	-10.000000	0.700000	-28.483334	643.500000	1023.000000	1023.000000	2046.000000
42.840000	-0.010318	-6.097881	-1.047586	-0.379421	-4.085581	-0.585293	0.000000	-10.000000	0.691667	-28.433332	634.000000	1023.000000	1023.000000	2046.000000
42.860001	-0.010899	-6.441344	-1.188441	-0.646627	-4.071307	-0.534969	0.000000	-10.000000	0.691667	-28.266666	624.500000	1023.000000	1023.000000	2046.000000
42.880001	-0.012121	-7.163621	-1.359404	-1.005878	-4.144311	-0.654028	0.000000	-10.000000	0.691667	-28.233334	615.000000	1023.000000	1023.000000	2046.000000
42.900002	-0.013626	-8.052949	-1.550365	-1.381503	-4.245821	-0.875260	0.000000	-10.000000	0.700000	-28.083334	605.666687	1023.000000	1023.000000	2046.000000
42.919998	-0.015136	-8.945215	-1.640388	-1.708297	-4.500249	-1.096281	0.000000	-10.000000	0.691667	-27.983334	596.333313	1023.000000	1023.000000	2046.000000
42.939999	-0.016797	-9.927272	-1.775854	-1.978631	-4.795924	-1.376863	0.000000	-10.000000	0.691667	-27.850000	587.000000	1023.000000	1023.000000	2046.000000
42.959999	-0.018494	-10.930203	-1.787451	-2.268645	-5.258099	-1.616009	0.000000	-10.000000	0.691667	-27.833334	577.666687	1023.000000	1023.000000	2046.000000
42.980000	-0.020300	-11.997380	-1.804291	-2.514370	-5.761175	-1.917544	0.000000	-10.000000	0.691667	-27.783333	568.333313	1023.000000	1023.000000	2046.000000
43.000000	-0.021763	-12.861683	-1.802242	-2.722108	-6.181051	-2.156283	0.000000	-10.000000	0.683333	-28.016666	559.000000	1023.000000	1023.000000	2046.000000
43.020000	-0.023001	-13.593653	-1.866745	-2.815897	-6.472055	-2.438955	0.000000	-10.000000	0.675000	-28.033335	549.666687	1023.000000	1023.000000	2046.000000
43.040001	-0.024058	-14.218445	-2.008083	-2.885478	-6.613021	-2.711864	0.000000	-10.000000	0.683333	-28.150000	540.333313	1023.000000	1023.000000	2046.000000
43.060001	-0.025064	-14.812543	-2.233965	-2.925781	-6.623610	-3.029186	0.000000	-10.000000	0.683333	-27.950001	531.000000	1023.000000	1023.000000	2046.000000
43.080002	-0.025690	-15.183010	-2.498497	-3.109841	-6.498181	-3.076491	0.000000	-10.000000	0.683333	-27.916666	521.666687	1023.000000	1023.000000	2046.000000
43.099998	-0.026119	-15.436248	-2.690600	-3.325988	-6.391625	-3.028035	0.000000	-10.000000	0.675000	-27.666666	509.166656	1023.000000	1023.000000	2046.000000
43.119999	-0.026164	-15.463120	-2.741303	-3.529407	-6.301314	-2.891095	0.000000	-10.000000	0.675000	-27.549999	499.833344	1023.000000	1023.000000	2046.000000
43.139999	-0.026042	-15.391085	-2.806536	-3.609551	-6.109926	-2.865072	0.000000	-10.000000	0.666667	-27.266666	490.500000	1023.000000	1023.000000	2046.000000
43.160000	-0.026187	-15.476553	-2.759842	-3.618087	-6.150417	-2.948206	0.000000	-10.000000	0.641667	-27.133333	484.500000	1023.000000	1023.000000	2046.000000
43.180000	-0.026745	-15.806257	-2.641062	-3.661452	-6.463385	-3.040358	0.000000	-10.000000	0.625000	-26.766666	475.500000	1023.000000	1023.000000	2046.000000
43.200001	-0.027593	-16.307695	-2.486156	-3.705829	-6.893692	-3.222020	0.000000	-10.000000	0.608333	-26.600000	466.666656	1023.000000	1023.000000	2046.000000
43.220001	-0.028877	-17.066586	-2.531371	-3.818126	-7.267744	-3.449346	0.000000	-10.000000	0.608333	-26.316668	457.833344	1023.000000	1023.000000	2046.000000
43.240002	-0.028975	-17.124006	-2.631787	-3.934774	-7.187848	-3.369598	0.000000	-10.000000	0.591667	-26.266666	449.000000	1023.000000	1023.000000	2046.000000
43.259998	-0.029754	-17.584818	-2.827184	-3.899076	-7.244872	-3.613687	0.000000	-10.000000	0.575000	-26.233334	440.166656	1023.000000	1023.000000	2046.000000
43.279999	-0.030283	-17.897369	-3.168769	-3.932090	-7.228031	-3.568479	0.000000	-10.000000	0.566667	-26.116667	431.333344	1023.000000	1023.000000	2046.000000
43.299999	-0.031844	-18.819983	-3.646425	-4.250299	-7.291553	-3.631705	0.000000	-10.000000	0.558333	-25.833334	422.666656	1023.000000	1023.000000	2046.000000
43.320000	-0.033583	-19.847536	-4.011464	-4.590662	-7.433042	-3.812369	0.000000	-10.000000	0.558333	-25.550001	414.000000	1023.000000	1023.000000	2046.000000
43.340000	-0.035443	-20.946915	-4.249427	-4.841479	-7.664884	-4.191124	0.000000	-10.000000	0.541667	-25.183334	405.500000	1023.000000	1023.000000	2046.000000
43.360001	-0.037417	-22.113699	-4.410277	-5.005377	-8.066452	-4.631593	0.000000	-10.000000	0.516667	-24.600000	397.166656	1023.000000	1023.000000	2046.000000
43.380001	-0.039836	-23.543034	-4.577180	-5.196356	-8.650572	-5.118925	0.000000	-10.000000	0.475000	-23.500000	389.000000	1023.000000	1023.000000	2046.000000
43.400002	-0.042768	-25.275753	-4.841593	-5.403111	-9.339098	-5.691951	0.000000	-10.000000	0.433333	-22.433334	381.166656	1023.000000	1023.000000	2046.000000
43.419998	-0.045458	-26.865824	-5.194954	-5.556335	-9.870658	-6.243877	0.000000	-10.000000	0.416667	-21.750000	373.666656	1023.000000	1023.000000	2046.000000
43.439999	-0.047613	-28.139105	-5.667350	-5.536916	-10.074084	-6.860754	0.000000	-10.000000	0.425000	-21.666666	361.500000	1023.000000	1023.000000	2046.000000
43.459999	-0.048913	-28.907293	-6.045478	-5.565421	-10.142662	-7.153732	0.000000	-10.000000	0.441667	-22.016666	349.333344	1023.000000	1023.000000	2046.000000
43.480000	-0.049610	-29.319613	-6.287229	-5.772155	-10.227400	-7.032829	0.000000	-10.000000	0.450000	-22.366667	339.500000	1023.000000	1023.000000	2046.000000
43.500000	-0.049512	-29.261786	-6.429792	-5.854982	-10.204854	-6.772157	0.000000	-10.000000	0.450000	-22.550001	337.000000	1023.000000	1023.000000	2046.000000
43.520000	-0.049752	-29.403233	-6.616117	-5.683752	-10.175916	-6.927449	0.000000	-10.000000	0.450000	-22.566668	334.666656	1023.000000	1023.000000	2046.000000
43.540001	-0.050538	-29.867872	-6.536408	-5.557024	-10.593610	-7.180830	0.000000	-10.000000	0.450000	-22.650002	329.666656	1023.000000	1023.000000	2046.000000
43.560001	-0.051844	-30.639839	-6.482213	-5.566592	-11.121531	-7.469504	0.000000	-10.000000	0.450000	-22.566668	322.166656	1023.000000	1023.000000	2046.000000
43.580002	-0.052894	-31.260248	-6.560640	-5.571734	-11.387765	-7.740109	0.000000	-10.000000	0.450000	-22.433334	314.500000	1023.000000	1023.000000	2046.000000
43.599998	-0.053851	-31.825855	-6.836540	-5.638277	-11.363595	-7.987443	0.000000	-10.000000	0.441667	-22.033335	307.166656	1023.000000	1023.000000	2046.000000
43.619999	-0.054264	-32.069763	-6.893472	-5.868340	-11.308931	-7.999020	0.000000	-10.000000	0.433333	-21.783335	299.833344	1023.000000	1023.000000	2046.000000
43.639999	-0.053944	-31.880726	-6.856321	-6.166876	-11.152748	-7.704782	0.000000	-10.000000	0.416667	-21.683334	292.500000	1023.000000	1023.000000	2046.000000
43.660000	-0.053045	-31.349390	-6.676521	-6.330370	-11.076632	-7.265868	0.000000	-10.000000	0.408333	-21.383333	285.166656	1023.000000	1023.000000	2046.000000
43.680000	-0.052168	-30.831081	-6.612381	-6.299915	-10.869948	-7.048836	0.000000	-10.000000	0.400000	-21.050001	278.000000	1023.000000	1023.000000	2046.000000
43.700001	-0.051606	-30.499302	-6.517247	-6.118127	-10.758483	-7.105445	0.000000	-10.000000	0.391667	-20.283335	271.166656	1023.000000	1023.000000	2046.000000
43.720001	-0.051901	-30.673275	-6.243529	-6.093474	-11.107073	-7.229201	0.000000	-10.000000	0.391667	-20.000000	264.333344	1023.000000	1023.000000	2046.000000
43.740002	-0.052926	-31.279526	-6.160620	-6.177742	-11.495842	-7.445323	0.000000	-10.000000	0.383333	-19.466667	257.666656	1023.000000	1023.000000	2046.000000
43.759998	-0.054047	-31.941833	-6.306962	-6.269801	-11.607471	-7.757600	0.000000	-10.000000	0.375000	-19.483334	251.000000	1023.000000	1023.000000	2046.000000
43.779999	-0.055483	-32.790184	-6.688988	-6.537133	-11.509895	-8.054166	0.000000	-10.000000	0.358333	-19.116667	244.666672	1023.000000	1023.000000	2046.000000
43.799999	-0.056689	-33.502968	-6.900919	-7.090158	-11.498459	-8.013430	0.000000	-10.000000	0.350000	-18.950001	238.166672	1023.000000	1023.000000	2046.000000
43.820000	-0.057279	-33.852066	-7.024855	-7.727861	-11.430622	-7.668727	0.000000	-10.000000	0.333333	-18.233334	231.833328	1023.000000	1023.000000	2046.000000
43.840000	-0.057509	-33.987919	-7.003009	-7.914112	-11.404043	-7.666755	0.000000	-10.000000	0.316667	-17.616667	225.500000	1023.000000	1023.000000	2046.000000
43.860001	-0.058898	-34.808548	-6.832273	-8.008329	-11.950589	-8.017357	0.000000	-10.000000	0.291667	-17.033333	219.833328	1023.000000	1023.000000	2046.000000
43.880001	-0.060599	-35.813969	-6.875527	-8.102585	-12.431318	-8.404538	0.000000	-10.000000	0.291667	-16.733334	214.166672	1023.000000	1023.000000	2046.000000
43.900002	-0.061767	-36.504448	-7.283563	-8.116049	-12.306273	-8.798563	0.000000	-10.000000	0.275000	-16.583334	208.666672	1023.000000	1023.000000	2046.000000
43.919998	-0.062417	-36.888508	-7.569598	-8.429183	-12.135286	-8.754439	0.000000	-10.000000	0.283333	-16.433334	203.000000	1023.000000	1023.000000	2046.000000
43.939999	-0.062302	-36.820263	-7.613968	-8.912849	-12.026949	-8.266496	0.000000	-10.000000	0.266667	-16.216667	197.666672	1023.000000	1023.000000	2046.000000
43.959999	-0.061940	-36.606331	-7.501660	-8.922238	-11.924740	-8.257695	0.000000	-10.000000	0.266667	-15.783334	190.500000	1023.000000	1023.000000	2046.000000
43.980000	-0.062994	-37.229698	-7.218074	-8.954779	-12.527526	-8.529321	0.000000	-10.000000	0.250000	-15.416667	185.166672	1023.000000	1023.000000	2046.000000
44.000000	-0.063932	-37.783573	-7.340453	-8.952931	-12.699445	-8.790744	0.000000	-10.000000	0.250000	-15.066668	179.833328	1023.000000	1023.000000	2046.000000
44.020000	-0.064509	-38.124596	-7.673620	-8.870720	-12.463208	-9.117045	0.000000	-10.000000	0.250000	-14.950001	176.500000	1023.000000	1023.000000	2046.000000
44.040001	-0.064515	-38.128208	-7.758868	-9.177780	-12.331937	-8.859625	0.000000	-10.000000	0.241667	-14.800000	171.500000	1023.000000	1023.000000	2046.000000
44.060001	-0.064216	-37.951824	-7.780788	-9.528618	-12.173075	-8.469341	0.000000	-10.000000	0.241667	-14.616667	166.666672	1023.000000	1023.000000	2046.000000
44.080002	-0.063771	-37.688515	-7.688042	-9.521923	-12.064037	-8.414512	0.000000	-10.000000	0.241667	-14.516666	161.833328	1023.000000	1023.000000	2046.000000
44.099998	-0.063630	-37.605122	-7.425046	-9.362487	-12.232303	-8.585284	0.000000	-10.000000	0.250000	-14.300000	157.000000	1023.000000	1023.000000	2046.000000
44.119999	-0.064037	-37.845619	-7.154455	-9.362391	-12.666295	-8.662480	0.000000	-10.000000	0.250000	-14.100000	152.166672	1023.000000	1023.000000	2046.000000
44.139999	-0.064274	-37.985916	-7.233504	-9.245808	-12.706042	-8.800561	0.000000	-10.000000	0.241667	-13.766666	147.500000	1023.000000	1023.000000	2046.000000
44.160000	-0.064416	-38.070023	-7.538135	-9.077278	-12.388490	-9.066121	0.000000	-10.000000	0.233333	-13.566667	142.833328	1023.000000	1023.000000	2046.000000
44.180000	-0.064332	-38.019939	-7.512681	-9.421045	-12.330006	-8.756206	0.000000	-10.000000	0.225000	-13.466666	138.333328	1023.000000	1023.000000	2046.000000
44.200001	-0.063600	-37.587635	-7.530725	-9.711370	-12.070430	-8.275110	0.000000	-10.000000	0.216667	-13.383333	133.666672	1023.000000	1023.000000	2046.000000
44.220001	-0.063561	-37.564381	-7.467057	-9.814773	-12.135388	-8.147163	0.000000	-10.000000	0.216667	-13.283334	129.333328	1023.000000	1023.000000	2046.000000
44.240002	-0.063665	-37.625748	-7.488235	-9.527145	-12.339060	-8.271308	0.000000	-10.000000	0.216667	-13.083334	124.833336	1023.000000	1023.000000	2046.000000
44.259998	-0.065660	-38.805275	-7.550420	-9.570549	-12.972337	-8.711969	0.000000	-10.000000	0.216667	-12.966667	120.500000	1023.000000	1023.000000	2046.000000
44.279999	-0.067936	-40.150009	-7.855224	-9.735676	-13.424030	-9.135080	0.000000	-10.000000	0.200000	-12.716667	116.166664	1023.000000	1023.000000	2046.000000
44.299999	-0.069548	-41.102642	-8.335982	-9.773279	-13.341603	-9.651778	0.000000	-10.000000	0.166667	-12.116667	112.000000	1023.000000	1023.000000	2046.000000
44.320000	-0.071224	-42.093414	-8.698016	-10.035598	-13.426262	-9.933537	0.000000	-10.000000	0.141667	-11.116667	108.000000	1023.000000	1023.000000	2046.000000
44.340000	-0.072504	-42.849651	-9.004133	-10.499743	-13.525297	-9.820479	0.000000	-10.000000	0.116667	-9.616667	104.166664	1023.000000	1023.000000	2046.000000
44.360001	-0.073870	-43.656952	-9.269877	-10.666757	-13.680007	-10.040311	0.000000	-10.000000	0.108333	-8.466667	100.833336	1023.000000	1023.000000	2046.000000
44.380001	-0.075639	-44.702583	-9.229587	-10.703852	-14.305941	-10.463203	0.000000	-10.000000	0.108333	-7.966667	98.000000	1023.000000	1023.000000	2046.000000
44.400002	-0.077455	-45.776001	-9.390223	-10.695127	-14.829985	-10.860668	0.000000	-10.000000	0.125000	-8.683333	95.333336	1023.000000	1023.000000	2046.000000
44.419998	-0.078696	-46.509518	-9.901291	-10.454021	-14.768050	-11.386155	0.000000	-10.000000	0.141667	-9.816667	92.333336	1023.000000	1023.000000	2046.000000
44.439999	-0.079139	-46.771339	-10.185061	-10.403588	-14.699986	-11.482705	0.000000	-10.000000	0.150000	-10.833333	89.166664	1023.000000	1023.000000	2046.000000
44.459999	-0.079125	-46.762691	-10.471173	-10.561403	-14.566415	-11.163701	0.000000	-10.000000	0.150000	-11.400000	85.666664	1023.000000	1023.000000	2046.000000
44.480000	-0.078991	-46.683895	-10.428721	-10.415738	-14.661377	-11.178058	0.000000	-10.000000	0.158333	-11.766666	82.000000	1023.000000	1023.000000	2046.000000
44.500000	-0.079703	-47.104263	-10.202686	-10.348471	-15.229795	-11.323310	0.000000	-10.000000	0.158333	-12.000000	78.000000	1023.000000	1023.000000	2046.000000
44.520000	-0.080022	-47.292992	-10.233256	-10.235303	-15.390875	-11.433556	0.000000	-10.000000	0.158333	-12.083334	74.000000	1023.000000	1023.000000	2046.000000
44.540001	-0.080356	-47.490204	-10.408304	-10.089362	-15.334370	-11.658168	0.000000	-10.000000	0.150000	-11.916667	70.000000	1023.000000	1023.000000	2046.000000
44.560001	-0.080653	-47.665733	-10.555380	-10.134583	-15.200057	-11.775713	0.000000	-10.000000	0.150000	-11.650001	66.000000	1023.000000	1023.000000	2046.000000
44.580002	-0.080513	-47.583302	-10.574806	-10.408866	-15.038800	-11.560830	0.000000	-10.000000	0.150000	-11.566667	62.000000	1023.000000	1023.000000	2046.000000
44.599998	-0.079717	-47.112949	-10.456511	-10.677799	-14.818171	-11.160469	0.000000	-10.000000	0.150000	-11.583334	58.000000	1023.000000	1023.000000	2046.000000
44.619999	-0.078868	-46.611252	-10.154545	-10.534863	-14.810937	-11.110909	0.000000	-10.000000	0.150000	-11.500000	54.000000	1023.000000	1023.000000	2046.000000
44.639999	-0.078706	-46.515018	-9.698327	-10.550813	-15.254183	-11.011696	0.000000	-10.000000	0.150000	-11.150001	50.166668	1023.000000	1023.000000	2046.000000
44.660000	-0.078398	-46.333153	-9.662539	-10.449579	-15.218832	-11.002202	0.000000	-10.000000	0.150000	-10.716667	46.500000	1023.000000	1023.000000	2046.000000
44.680000	-0.078174	-46.200840	-9.841076	-10.284307	-14.890406	-11.185049	0.000000	-10.000000	0.141667	-10.466667	43.000000	1023.000000	1023.000000	2046.000000
44.700001	-0.078114	-46.165291	-9.905514	-10.458396	-14.737276	-11.064104	0.000000	-10.000000	0.133333	-10.400001	39.500000	1023.000000	1023.000000	2046.000000
44.720001	-0.078191	-46.211140	-10.005506	-10.852888	-14.559936	-10.792810	0.000000	-10.000000	0.125000	-10.316667	36.000000	1023.000000	1023.000000	2046.000000
44.740002	-0.078674	-46.496101	-10.016466	-11.130676	-14.522177	-10.826780	0.000000	-10.000000	0.116667	-10.116667	32.500000	1023.000000	1023.000000	2046.000000
44.759998	-0.079930	-47.238895	-9.822106	-11.440124	-14.968378	-11.008287	0.000000	-10.000000	0.108333	-9.616667	29.166666	1023.000000	1023.000000	2046.000000
44.779999	-0.081098	-47.929073	-9.737318	-11.750335	-15.362322	-11.079100	0.000000	-10.000000	0.100000	-9.016666	26.000000	1023.000000	1023.000000	2046.000000
44.799999	-0.081854	-48.375420	-10.002475	-11.756097	-15.290149	-11.326698	0.000000	-10.000000	0.108333	-8.266666	23.166666	1023.000000	1023.000000	2046.000000
44.820000	-0.082198	-48.578907	-10.178988	-11.767671	-15.145750	-11.486499	0.000000	-10.000000	0.108333	-7.683333	20.333334	1023.000000	1023.000000	2046.000000
44.840000	-0.082426	-48.714046	-10.255510	-11.987129	-15.075588	-11.395819	0.000000	-10.000000	0.108333	-7.333333	17.833334	1023.000000	1023.000000	2046.000000
44.860001	-0.082520	-48.769127	-10.298046	-12.279098	-15.003253	-11.188729	0.000000	-10.000000	0.100000	-7.233334	15.166667	1023.000000	1023.000000	2046.000000
44.880001	-0.082854	-48.966827	-10.259860	-12.334470	-15.036805	-11.335691	0.000000	-10.000000	0.100000	-7.133334	12.833333	1023.000000	1023.000000	2046.000000
44.900002	-0.083465	-49.327637	-9.991781	-12.451591	-15.471135	-11.413130	0.000000	-10.000000	0.100000	-6.933333	10.333333	1023.000000	1023.000000	2046.000000
44.919998	-0.083661	-49.443893	-10.037007	-12.537522	-15.498202	-11.371162	0.000000	-10.000000	0.100000	-6.616667	8.000000	1023.000000	1023.000000	2046.000000
44.939999	-0.083587	-49.399628	-10.213321	-12.442068	-15.256099	-11.488140	0.000000	-10.000000	0.100000	-6.300000	5.666667	1023.000000	1023.000000	2046.000000
44.959999	-0.083382	-49.278709	-10.272139	-12.466714	-15.071634	-11.468222	0.000000	-10.000000	0.100000	-6.033333	3.500000	1023.000000	1023.000000	2046.000000
44.980000	-0.082976	-49.039062	-10.300800	-12.681445	-14.882087	-11.174731	0.000000	-10.000000	0.100000	-5.866667	1.666667	1023.000000	1023.000000	2046.000000
45.000000	-0.082911	-49.000198	-10.250425	-12.696254	-14.807993	-11.245526	0.000000	-10.000000	0.100000	-5.750000	0.000000	1023.000000	1023.000000	2046.000000
45.020000	-0.083330	-49.248226	-9.969521	-12.840338	-15.217837	-11.220531	0.000000	-10.000000	0.100000	-5.616667	-1.666667	1023.000000	1023.000000	2046.000000
45.040001	-0.083239	-49.194443	-9.880931	-12.873062	-15.308702	-11.131749	0.000000	-10.000000	0.100000	-5.466667	-3.166667	1023.000000	1023.000000	2046.000000
45.060001	-0.083069	-49.093651	-9.964845	-12.712255	-15.168585	-11.247967	0.000000	-10.000000	0.100000	-5.300000	-4.833333	1023.000000	1023.000000	2046.000000
45.080002	-0.082523	-48.771084	-9.968690	-12.561169	-14.981074	-11.260153	0.000000	-10.000000	0.100000	-5.150000	-6.500000	1023.000000	1023.000000	2046.000000
45.099998	-0.081871	-48.385605	-9.957424	-12.610023	-14.761576	-11.056581	0.000000	-10.000000	0.100000	-4.900000	-8.500000	1023.000000	1023.000000	2046.000000
45.119999	-0.081111	-47.936398	-9.912137	-12.657884	-14.545903	-10.820475	0.000000	-10.000000	0.100000	-4.583333	-10.166667	1023.000000	1023.000000	2046.000000
45.139999	-0.080868	-47.792706	-9.926265	-12.650380	-14.425930	-10.790132	0.000000	-10.000000	0.100000	-4.233334	-11.666667	1023.000000	1023.000000	2046.000000
45.160000	-0.080608	-47.639359	-9.769571	-12.672987	-14.475450	-10.721350	0.000000	-10.000000	0.083333	-4.016667	-13.000000	1023.000000	1023.000000	2046.000000
45.180000	-0.080452	-47.547417	-9.378022	-12.715232	-14.800223	-10.653940	0.000000	-10.000000	0.083333	-3.816667	-14.333333	1023.000000	1023.000000	2046.000000
45.200001	-0.080713	-47.701126	-9.406831	-12.646438	-14.840071	-10.807786	0.000000	-10.000000	0.075000	-3.600000	-15.666667	1023.000000	1023.000000	2046.000000
45.220001	-0.080488	-47.568172	-9.460554	-12.637287	-14.741638	-10.728694	0.000000	-10.000000	0.091667	-3.416667	-16.833334	1023.000000	1023.000000	2046.000000
45.240002	-0.080141	-47.363312	-9.651361	-12.355049	-14.667529	-10.689373	0.000000	-10.000000	0.091667	-3.300000	-18.000000	1023.000000	1023.000000	2046.000000
45.259998	-0.080768	-47.733673	-9.912308	-12.444176	-14.700117	-10.677072	0.000000	-10.000000	0.100000	-3.216667	-19.166666	1023.000000	1023.000000	2046.000000
45.279999	-0.081665	-48.264210	-10.208948	-12.693496	-14.677691	-10.684073	0.000000	-10.000000	0.091667	-3.000000	-20.333334	1023.000000	1023.000000	2046.000000
45.299999	-0.083045	-49.079880	-10.319003	-12.893252	-14.868407	-10.999218	0.000000	-10.000000	0.091667	-2.166667	-21.333334	1023.000000	1023.000000	2046.000000
45.320000	-0.084843	-50.142273	-10.207356	-13.049553	-15.564859	-11.320503	0.000000	-10.000000	0.075000	-0.883333	-21.833334	1023.000000	1023.000000	2046.000000
45.340000	-0.086228	-50.961029	-10.435104	-13.087253	-15.838880	-11.599791	0.000000	-10.000000	0.066667	0.916667	-22.000000	1023.000000	1023.000000	2046.000000
45.360001	-0.087267	-51.574749	-10.841218	-12.970372	-15.773360	-11.989797	0.000000	-10.000000	0.050000	2.416667	-22.000000	1023.000000	1023.000000	2046.000000
45.380001	-0.088328	-52.201874	-11.133090	-13.030874	-15.852676	-12.185233	0.000000	-10.000000	0.058333	3.016667	-22.000000	1023.000000	1023.000000	2046.000000
45.400002	-0.088926	-52.555180	-11.404507	-13.139391	-15.799157	-12.212125	0.000000	-10.000000	0.075000	1.800000	-22.000000	1023.000000	1023.000000	2046.000000
45.419998	-0.089491	-52.889256	-11.570272	-13.097970	-15.859421	-12.361592	0.000000	-10.000000	0.091667	-0.216667	-22.000000	1023.000000	1023.000000	2046.000000
45.439999	-0.090204	-53.310268	-11.630795	-12.940704	-16.127192	-12.611576	0.000000	-10.000000	0.100000	-1.850000	-22.333334	1023.000000	1023.000000	2046.000000
45.459999	-0.090875	-53.706963	-11.572834	-12.871297	-16.573900	-12.688931	0.000000	-10.000000	0.100000	-2.350000	-23.166666	1023.000000	1023.000000	2046.000000
45.480000	-0.091211	-53.905514	-11.634176	-12.720476	-16.807035	-12.743828	0.000000	-10.000000	0.100000	-2.400000	-24.000000	1023.000000	1023.000000	2046.000000
45.500000	-0.090610	-53.550499	-11.891913	-12.372886	-16.441706	-12.843996	0.000000	-10.000000	0.091667	-2.500000	-24.833334	1023.000000	1023.000000	2046.000000
45.520000	-0.090012	-53.196957	-11.961952	-12.215004	-16.248838	-12.771165	0.000000	-10.000000	0.091667	-2.466667	-25.333334	1023.000000	1023.000000	2046.000000
45.540001	-0.089591	-52.948494	-12.121042	-12.295975	-16.010714	-12.520763	0.000000	-10.000000	0.091667	-2.350000	-26.166666	1023.000000	1023.000000	2046.000000
45.560001	-0.089860	-53.107544	-12.015434	-12.389341	-16.142218	-12.560551	0.000000	-10.000000	0.091667	-2.183333	-26.666666	1023.000000	1023.000000	2046.000000
45.580002	-0.090313	-53.375095	-11.591392	-12.645773	-16.661873	-12.476060	0.000000	-10.000000	0.091667	-2.283334	-27.333334	1023.000000	1023.000000	2046.000000
45.599998	-0.089891	-53.125317	-11.412959	-12.664161	-16.701042	-12.347153	0.000000	-10.000000	0.083333	-2.600000	-28.000000	1023.000000	1023.000000	2046.000000
45.619999	-0.088640	-52.386406	-11.348454	-12.356894	-16.322502	-12.358557	0.000000	-10.000000	0.075000	-2.783333	-29.000000	1023.000000	1023.000000	2046.000000
45.639999	-0.087241	-51.559711	-11.271540	-12.144831	-15.936004	-12.207337	0.000000	-10.000000	0.058333	-2.650000	-30.000000	1023.000000	1023.000000	2046.000000
45.660000	-0.086097	-50.883446	-11.207704	-12.237990	-15.646499	-11.791254	0.000000	-10.000000	0.066667	-2.316667	-31.000000	1023.000000	1023.000000	2046.000000
45.680000	-0.085314	-50.420815	-11.122038	-12.302207	-15.394922	-11.601648	0.000000	-10.000000	0.075000	-2.000000	-31.666666	1023.000000	1023.000000	2046.000000
45.700001	-0.085793	-50.703709	-10.905022	-12.439529	-15.676136	-11.683022	0.000000	-10.000000	0.075000	-1.666667	-32.000000	1023.000000	1023.000000	2046.000000
45.720001	-0.086456	-51.095501	-10.583947	-12.732058	-16.145058	-11.634439	0.000000	-10.000000	0.066667	-0.983333	-32.000000	1023.000000	1023.000000	2046.000000
45.740002	-0.086397	-51.060410	-10.670068	-12.779963	-15.899638	-11.710738	0.000000	-10.000000	0.075000	-0.050000	-32.000000	1023.000000	1023.000000	2046.000000
45.759998	-0.086160	-50.920551	-10.809262	-12.757488	-15.486845	-11.866957	0.000000	-10.000000	0.075000	1.583333	-32.000000	1023.000000	1023.000000	2046.000000
45.779999	-0.085731	-50.667255	-10.873590	-13.048007	-15.184069	-11.561592	0.000000	-10.000000	0.058333	3.400000	-32.000000	1023.000000	1023.000000	2046.000000
45.799999	-0.085977	-50.812592	-10.857303	-13.263639	-15.166990	-11.524657	0.000000	-10.000000	0.033333	5.383334	-32.000000	1023.000000	1023.000000	2046.000000
45.820000	-0.086818	-51.309616	-10.573615	-13.481565	-15.639750	-11.614686	0.000000	-10.000000	0.016667	6.866667	-32.000000	1023.000000	1023.000000	2046.000000
45.840000	-0.087676	-51.816719	-10.345574	-13.714118	-16.128548	-11.628478	0.000000	-10.000000	0.008333	7.966667	-32.000000	1023.000000	1023.000000	2046.000000
45.860001	-0.087146	-51.503159	-10.531111	-13.568741	-15.662746	-11.740560	0.000000	-10.000000	0.000000	8.800000	-32.000000	1023.000000	1023.000000	2046.000000
45.880001	-0.085996	-50.823906	-10.591909	-13.430573	-15.147953	-11.653470	0.000000	-10.000000	0.000000	9.550000	-32.000000	1023.000000	1023.000000	2046.000000
45.900002	-0.085050	-50.264645	-10.638095	-13.518488	-14.761896	-11.346166	0.000000	-10.000000	0.000000	10.400001	-32.000000	1023.000000	1023.000000	2046.000000
45.919998	-0.084515	-49.948093	-10.518627	-13.688977	-14.662521	-11.077969	0.000000	-10.000000	-0.016667	11.366667	-23.000000	1023.000000	1023.000000	2046.000000
45.939999	-0.084276	-49.807205	-10.364436	-13.731382	-14.696176	-11.015210	0.000000	-10.000000	-0.041667	12.550000	-4.666667	1023.000000	1023.000000	2046.000000
45.959999	-0.084088	-49.696281	-10.083328	-13.776031	-14.909315	-10.927608	0.000000	-10.000000	-0.066667	13.650001	15.333333	1023.000000	1023.000000	2046.000000
45.980000	-0.083585	-49.398678	-9.819016	-13.806291	-15.005784	-10.767587	0.000000	-10.000000	-0.075000	14.833334	27.833334	1023.000000	1023.000000	2046.000000
46.000000	-0.082949	-49.022888	-9.580982	-13.807891	-15.038518	-10.595496	0.000000	-10.000000	-0.083333	15.833333	32.666668	1023.000000	1023.000000	2046.000000
46.020000	-0.081824	-48.358196	-9.527592	-13.574362	-14.692004	-10.564237	0.000000	-10.000000	-0.108333	16.916666	37.833332	1023.000000	1023.000000	2046.000000
46.040001	-0.080463	-47.553822	-9.564815	-13.307977	-14.174382	-10.506647	0.000000	-10.000000	-0.150000	17.916666	43.500000	1023.000000	1023.000000	2046.000000
46.060001	-0.078818	-46.581387	-9.492262	-13.100735	-13.683481	-10.304909	0.000000	-10.000000	-0.183333	18.900000	49.500000	1023.000000	1023.000000	2046.000000
46.080002	-0.077019	-45.518379	-9.382682	-13.055767	-13.210189	-9.869743	0.000000	-10.000000	-0.208333	19.850000	55.500000	1023.000000	1023.000000	2046.000000
46.099998	-0.075107	-44.388287	-9.267238	-13.008000	-12.720901	-9.392148	0.000000	-10.000000	-0.225000	20.666668	61.833332	1023.000000	1023.000000	2046.000000
46.119999	-0.074006	-43.737579	-8.934952	-13.007129	-12.694230	-9.101270	0.000000	-10.000000	-0.233333	21.483334	68.500000	1023.000000	1023.000000	2046.000000
46.139999	-0.073626	-43.513020	-8.515557	-13.095920	-12.981919	-8.919622	0.000000	-10.000000	-0.250000	22.200001	75.666664	1023.000000	1023.000000	2046.000000
46.160000	-0.072748	-42.993786	-8.084357	-13.057325	-13.132437	-8.719666	0.000000	-10.000000	-0.266667	22.733334	82.833336	1023.000000	1023.000000	2046.000000
46.180000	-0.071529	-42.273373	-8.007848	-12.828077	-12.784012	-8.653437	0.000000	-10.000000	-0.291667	23.166668	90.333336	1023.000000	1023.000000	2046.000000
46.200001	-0.070124	-41.443455	-8.200161	-12.557598	-12.097466	-8.588228	0.000000	-10.000000	-0.300000	23.733334	98.000000	1023.000000	1023.000000	2046.000000
46.220001	-0.068076	-40.232708	-8.210176	-12.196056	-11.662216	-8.164259	0.000000	-10.000000	-0.308333	24.066668	106.000000	1023.000000	1023.000000	2046.000000
46.240002	-0.067170	-39.697548	-8.344244	-12.141380	-11.430430	-7.781492	0.000000	-10.000000	-0.325000	24.383335	114.000000	1023.000000	1023.000000	2046.000000
46.259998	-0.066772	-39.462219	-8.431831	-12.132603	-11.280545	-7.617240	0.000000	-10.000000	-0.350000	24.583334	122.000000	1023.000000	1023.000000	2046.000000
46.279999	-0.066879	-39.525265	-8.322302	-12.189556	-11.411182	-7.602225	0.000000	-10.000000	-0.383333	25.233334	130.000000	1023.000000	1023.000000	2046.000000
46.299999	-0.067534	-39.912708	-8.185302	-12.205777	-11.742073	-7.779556	0.000000	-10.000000	-0.408333	25.933332	138.333328	1023.000000	1023.000000	2046.000000
46.320000	-0.068736	-40.622944	-8.191573	-12.219578	-12.154867	-8.056926	0.000000	-10.000000	-0.416667	26.683332	146.833328	1023.000000	1023.000000	2046.000000
46.340000	-0.069848	-41.280197	-8.218448	-12.310716	-12.509555	-8.241481	0.000000	-10.000000	-0.400000	27.083334	155.666672	1023.000000	1023.000000	2046.000000
46.360001	-0.070465	-41.645016	-8.416006	-12.217176	-12.487868	-8.523965	0.000000	-10.000000	-0.375000	27.066668	164.666672	1023.000000	1023.000000	2046.000000
46.380001	-0.070130	-41.447121	-8.591336	-11.970460	-12.183847	-8.701476	0.000000	-10.000000	-0.358333	26.716667	173.833328	1023.000000	1023.000000	2046.000000
46.400002	-0.069228	-40.913631	-8.645482	-11.684071	-11.864343	-8.719734	0.000000	-10.000000	-0.350000	26.416668	182.833328	1023.000000	1023.000000	2046.000000
46.419998	-0.067811	-40.076527	-8.796916	-11.351295	-11.391614	-8.536702	0.000000	-10.000000	-0.366667	26.466667	191.666672	1023.000000	1023.000000	2046.000000
46.439999	-0.066689	-39.413422	-8.760973	-11.094597	-11.227900	-8.329953	0.000000	-10.000000	-0.391667	26.816668	200.500000	1023.000000	1023.000000	2046.000000
46.459999	-0.065095	-38.471428	-8.785079	-10.842176	-10.873732	-7.970441	0.000000	-10.000000	-0.425000	27.233334	209.500000	1023.000000	1023.000000	2046.000000
46.480000	-0.063633	-37.607010	-8.726852	-10.639353	-10.587945	-7.652860	0.000000	-10.000000	-0.441667	27.650000	218.500000	1023.000000	1023.000000	2046.000000
46.500000	-0.062385	-36.869633	-8.606930	-10.410069	-10.425759	-7.426875	0.000000	-10.000000	-0.450000	28.033335	227.500000	1023.000000	1023.000000	2046.000000
46.520000	-0.061569	-36.386993	-8.429424	-10.253700	-10.431475	-7.272396	0.000000	-10.000000	-0.475000	28.550001	236.833328	1023.000000	1023.000000	2046.000000
46.540001	-0.060838	-35.955421	-8.097013	-10.236933	-10.579357	-7.042120	0.000000	-10.000000	-0.475000	29.100000	246.166672	1023.000000	1023.000000	2046.000000
46.560001	-0.060055	-35.492767	-7.694856	-10.228109	-10.748172	-6.821629	0.000000	-10.000000	-0.483333	29.299999	255.833328	1023.000000	1023.000000	2046.000000
46.580002	-0.058784	-34.741463	-7.488101	-10.066641	-10.581096	-6.605625	0.000000	-10.000000	-0.475000	29.350000	265.500000	1023.000000	1023.000000	2046.000000
46.599998	-0.056984	-33.677814	-7.397722	-9.718807	-10.105033	-6.456253	0.000000	-10.000000	-0.508333	29.333334	275.500000	1023.000000	1023.000000	2046.000000
46.619999	-0.054367	-32.130867	-7.242469	-9.344351	-9.445636	-6.098412	0.000000	-10.000000	-0.508333	29.566668	285.500000	1023.000000	1023.000000	2046.000000
46.639999	-0.051444	-30.403206	-6.988046	-9.069173	-8.734465	-5.611524	0.000000	-10.000000	-0.483333	29.483334	295.500000	1023.000000	1023.000000	2046.000000
46.660000	-0.048299	-28.544846	-6.670880	-8.922617	-8.003909	-4.947439	0.000000	-10.000000	-0.450000	29.033333	305.166656	1023.000000	1023.000000	2046.000000
46.680000	-0.046338	-27.385906	-6.339638	-8.818478	-7.615521	-4.612268	0.000000	-10.000000	-0.441667	28.516666	314.833344	1023.000000	1023.000000	2046.000000
46.700001	-0.045508	-26.895515	-5.931123	-8.826527	-7.642575	-4.495291	0.000000	-10.000000	-0.441667	28.216667	324.333344	1023.000000	1023.000000	2046.000000
46.720001	-0.045465	-26.869947	-5.623455	-8.990225	-7.870739	-4.385530	0.000000	-10.000000	-0.425000	27.950001	334.000000	1023.000000	1023.000000	2046.000000
46.740002	-0.045323	-26.786102	-5.475398	-9.045853	-7.908853	-4.356000	0.000000	-10.000000	-0.433333	28.066668	343.333344	1023.000000	1023.000000	2046.000000
46.759998	-0.044789	-26.470461	-5.589100	-8.981358	-7.509728	-4.390275	0.000000	-10.000000	-0.450000	28.216667	352.666656	1023.000000	1023.000000	2046.000000
46.779999	-0.043503	-25.710255	-5.518882	-8.914305	-7.034639	-4.242429	0.000000	-10.000000	-0.483333	28.566668	362.000000	1023.000000	1023.000000	2046.000000
46.799999	-0.042043	-24.847649	-5.346689	-9.024695	-6.672818	-3.803447	0.000000	-10.000000	-0.491667	28.633333	371.500000	1023.000000	1023.000000	2046.000000
46.820000	-0.040633	-24.014141	-5.154112	-9.012061	-6.340987	-3.506981	0.000000	-10.000000	-0.500000	28.800001	381.000000	1023.000000	1023.000000	2046.000000
46.840000	-0.038990	-23.042931	-5.025197	-8.955998	-5.884665	-3.177071	0.000000	-10.000000	-0.483333	28.950001	390.666656	1023.000000	1023.000000	2046.000000
46.860001	-0.037682	-22.269896	-4.711067	-8.776831	-5.726056	-3.055941	0.000000	-10.000000	-0.483333	28.916668	400.333344	1023.000000	1023.000000	2046.000000
46.880001	-0.036559	-21.606474	-4.452399	-8.587795	-5.651610	-2.914671	0.000000	-10.000000	-0.483333	28.833334	410.000000	1023.000000	1023.000000	2046.000000
46.900002	-0.035664	-21.077238	-4.124257	-8.465130	-5.735765	-2.752087	0.000000	-10.000000	-0.500000	28.600000	419.666656	1023.000000	1023.000000	2046.000000
46.919998	-0.034447	-20.358007	-3.808313	-8.255650	-5.743181	-2.550864	0.000000	-10.000000	-0.483333	28.500000	429.166656	1023.000000	1023.000000	2046.000000
46.939999	-0.032995	-19.499826	-3.657256	-8.005190	-5.448195	-2.389186	0.000000	-10.000000	-0.458333	28.133333	438.833344	1023.000000	1023.000000	2046.000000
46.959999	-0.031391	-18.551888	-3.644325	-7.699401	-4.919581	-2.288579	0.000000	-10.000000	-0.441667	27.766666	448.166656	1023.000000	1023.000000	2046.000000
46.980000	-0.029055	-17.171329	-3.373899	-7.536508	-4.411106	-1.849817	0.000000	-10.000000	-0.425000	27.466667	457.500000	1023.000000	1023.000000	2046.000000
47.000000	-0.026479	-15.649259	-3.132752	-7.410764	-3.843121	-1.262620	0.000000	-10.000000	-0.416667	27.250000	466.666656	1023.000000	1023.000000	2046.000000
47.020000	-0.023844	-14.091686	-2.880948	-7.184692	-3.277435	-0.748611	0.000000	-10.000000	-0.400000	27.050001	475.833344	1023.000000	1023.000000	2046.000000
47.040001	-0.021939	-12.966072	-2.580177	-6.890727	-2.982720	-0.512448	0.000000	-10.000000	-0.391667	26.816668	485.000000	1023.000000	1023.000000	2046.000000
47.060001	-0.020778	-12.280064	-2.154962	-6.689469	-3.118015	-0.317617	0.000000	-10.000000	-0.375000	26.483334	494.000000	1023.000000	1023.000000	2046.000000
47.080002	-0.019702	-11.643828	-2.071867	-6.473131	-2.895201	-0.203630	0.000000	-10.000000	-0.358333	26.150002	502.833344	1023.000000	1023.000000	2046.000000
47.099998	-0.019400	-11.465518	-1.860561	-6.285118	-3.173727	-0.146113	0.000000	-10.000000	-0.341667	25.433334	511.500000	1023.000000	1023.000000	2046.000000
47.119999	-0.018713	-11.059562	-2.077571	-5.821076	-2.975721	-0.185193	0.000000	-10.000000	-0.341667	24.616667	520.166687	1023.000000	1023.000000	2046.000000
47.139999	-0.018431	-10.892496	-2.229571	-5.659512	-2.821689	-0.181724	0.000000	-10.000000	-0.333333	24.033335	528.666687	1023.000000	1023.000000	2046.000000
47.160000	-0.017600	-10.401895	-2.288491	-5.635066	-2.501316	0.022978	0.000000	-10.000000	-0.333333	23.866667	537.000000	1023.000000	1023.000000	2046.000000
47.180000	-0.016631	-9.828920	-2.184805	-5.771992	-2.239955	0.367831	0.000000	-10.000000	-0.316667	24.050001	545.000000	1023.000000	1023.000000	2046.000000
47.200001	-0.016216	-9.583676	-2.222103	-5.609144	-2.048400	0.295970	0.000000	-10.000000	-0.300000	23.850000	553.000000	1023.000000	1023.000000	2046.000000
47.220001	-0.017607	-10.405587	-2.302300	-5.451150	-2.434214	-0.217923	0.000000	-10.000000	-0.283333	23.566668	561.000000	1023.000000	1023.000000	2046.000000
47.240002	-0.019787	-11.694277	-2.497546	-5.511215	-3.019593	-0.665923	0.000000	-10.000000	-0.283333	23.333334	568.666687	1023.000000	1023.000000	2046.000000
47.259998	-0.020892	-12.346907	-2.737584	-5.447927	-3.144438	-1.016957	0.000000	-10.000000	-0.291667	23.450001	576.333313	1023.000000	1023.000000	2046.000000
47.279999	-0.020990	-12.405180	-2.928844	-5.298543	-2.998781	-1.179012	0.000000	-10.000000	-0.300000	23.383333	584.000000	1023.000000	1023.000000	2046.000000
47.299999	-0.020176	-11.924030	-2.913904	-5.129931	-2.813418	-1.066776	0.000000	-10.000000	-0.291667	23.233334	592.000000	1023.000000	1023.000000	2046.000000
47.320000	-0.018855	-11.143517	-2.850178	-5.061407	-2.571775	-0.660157	0.000000	-10.000000	-0.275000	23.100000	599.833313	1023.000000	1023.000000	2046.000000
47.340000	-0.017152	-10.137036	-2.739867	-4.766601	-2.263084	-0.367485	0.000000	-10.000000	-0.258333	22.933332	607.500000	1023.000000	1023.000000	2046.000000
47.360001	-0.016043	-9.481471	-2.542513	-4.374538	-2.222824	-0.341595	0.000000	-10.000000	-0.258333	22.883333	615.166687	1023.000000	1023.000000	2046.000000
47.380001	-0.015632	-9.238804	-2.277734	-4.015588	-2.460830	-0.484653	0.000000	-10.000000	-0.250000	22.516666	622.833313	1023.000000	1023.000000	2046.000000
47.400002	-0.015167	-8.963961	-2.172776	-3.788085	-2.537797	-0.465301	0.000000	-10.000000	-0.250000	22.266666	630.500000	1023.000000	1023.000000	2046.000000
47.419998	-0.014557	-8.602896	-2.308744	-3.553518	-2.286127	-0.454506	0.000000	-10.000000	-0.233333	22.133333	637.833313	1023.000000	1023.000000	2046.000000
47.439999	-0.013495	-7.975364	-2.349055	-3.419897	-1.882698	-0.323714	0.000000	-10.000000	-0.241667	22.116667	645.333313	1023.000000	1023.000000	2046.000000
47.459999	-0.011788	-6.966889	-2.142189	-3.450105	-1.555373	0.180778	0.000000	-10.000000	-0.225000	22.050001	652.666687	1023.000000	1023.000000	2046.000000
47.480000	-0.009467	-5.595135	-1.940450	-3.431925	-1.073005	0.850245	0.000000	-10.000000	-0.233333	21.933334	660.166687	1023.000000	1023.000000	2046.000000
47.500000	-0.007231	-4.273698	-1.624887	-3.095851	-0.700591	1.147631	0.000000	-10.000000	-0.225000	21.833334	667.500000	1023.000000	1023.000000	2046.000000
47.520000	-0.004979	-2.942367	-1.143975	-2.627558	-0.529504	1.358669	0.000000	-10.000000	-0.233333	21.933334	674.833313	1023.000000	1023.000000	2046.000000
47.540001	-0.003440	-2.032816	-0.662474	-2.262829	-0.588644	1.481130	0.000000	-10.000000	-0.216667	21.800001	682.166687	1023.000000	1023.000000	2046.000000
47.560001	-0.002193	-1.296169	-0.628750	-1.954623	-0.281520	1.568724	0.000000	-10.000000	-0.208333	21.566668	689.500000	1023.000000	1023.000000	2046.000000
47.580002	-0.001165	-0.688555	-0.658568	-1.829084	0.186500	1.612597	0.000000	-10.000000	-0.225000	21.466667	696.833313	1023.000000	1023.000000	2046.000000
47.599998	0.000089	0.052604	-0.480593	-2.100796	0.561590	2.072403	0.000000	-10.000000	-0.225000	21.533333	704.000000	1023.000000	1023.000000	2046.000000
47.619999	0.001444	0.853209	-0.272253	-2.367528	0.963694	2.529296	0.000000	-10.000000	-0.241667	21.566668	711.000000	1023.000000	1023.000000	2046.000000
47.639999	0.002422	1.431354	-0.081078	-2.369573	1.239365	2.642639	0.000000	-10.000000	-0.216667	21.350000	718.166687	1023.000000	1023.000000	2046.000000
47.660000	0.002816	1.664276	0.268163	-2.335486	1.142688	2.588911	0.000000	-10.000000	-0.216667	20.966667	725.333313	1023.000000	1023.000000	2046.000000
47.680000	0.002816	1.664179	0.528761	-2.283897	0.940367	2.478947	0.000000	-10.000000	-0.200000	20.950001	732.500000	1023.000000	1023.000000	2046.000000
47.700001	0.003095	1.828881	0.568363	-2.210972	1.059380	2.412110	0.000000	-10.000000	-0.200000	20.816668	739.500000	1023.000000	1023.000000	2046.000000
47.720001	0.003666	2.166427	0.467523	-2.052087	1.413146	2.337845	0.000000	-10.000000	-0.216667	21.083334	746.500000	1023.000000	1023.000000	2046.000000
47.740002	0.004667	2.758219	0.524582	-2.018462	1.731366	2.520732	0.000000	-10.000000	-0.216667	21.300001	753.500000	1023.000000	1023.000000	2046.000000
47.759998	0.006214	3.672757	0.684851	-2.112534	2.071455	3.028984	0.000000	-10.000000	-0.233333	21.600000	760.500000	1023.000000	1023.000000	2046.000000
47.779999	0.007897	4.667397	0.852312	-2.061935	2.444908	3.432112	0.000000	-10.000000	-0.233333	21.466667	767.666687	1023.000000	1023.000000	2046.000000
47.799999	0.010095	5.966401	1.179573	-1.888188	2.817669	3.857346	0.000000	-10.000000	-0.233333	21.116667	774.833313	1023.000000	1023.000000	2046.000000
47.820000	0.011946	7.059809	1.595145	-1.560824	3.012894	4.012593	0.000000	-10.000000	-0.216667	20.916666	782.000000	1023.000000	1023.000000	2046.000000
47.840000	0.013460	7.954640	2.172536	-1.260594	2.914035	4.128664	0.000000	-10.000000	-0.200000	20.900000	789.000000	1023.000000	1023.000000	2046.000000
47.860001	0.014875	8.791415	2.409397	-0.994591	3.104703	4.271906	0.000000	-10.000000	-0.200000	21.183334	796.000000	1023.000000	1023.000000	2046.000000
47.880001	0.016268	9.614564	2.401681	-0.652422	3.549962	4.315343	0.000000	-10.000000	-0.225000	21.483334	803.000000	1023.000000	1023.000000	2046.000000
47.900002	0.017746	10.487616	2.470424	-0.450954	3.958006	4.510139	0.000000	-10.000000	-0.233333	21.783333	810.000000	1023.000000	1023.000000	2046.000000
47.919998	0.019587	11.575779	2.730212	-0.483959	4.225545	5.103981	0.000000	-10.000000	-0.241667	21.866667	817.166687	1023.000000	1023.000000	2046.000000
47.939999	0.021314	12.596349	2.733500	-0.632298	4.713812	5.781334	0.000000	-10.000000	-0.225000	21.850000	824.500000	1023.000000	1023.000000	2046.000000
47.959999	0.022528	13.314334	2.885012	-0.369302	4.858013	5.940611	0.000000	-10.000000	-0.216667	21.716667	831.833313	1023.000000	1023.000000	2046.000000
47.980000	0.023462	13.866168	3.011350	0.005862	4.865683	5.983274	0.000000	-10.000000	-0.208333	21.433334	839.166687	1023.000000	1023.000000	2046.000000
48.000000	0.023496	13.886318	3.207146	0.153135	4.663604	5.862433	0.000000	-10.000000	-0.191667	21.033333	846.333313	1023.000000	1023.000000	2046.000000
48.020000	0.023442	13.854335	3.403898	0.178881	4.453186	5.818370	0.000000	-10.000000	-0.183333	20.450001	853.500000	1023.000000	1023.000000	2046.000000
48.040001	0.023000	13.592711	3.357537	0.264288	4.337032	5.633854	0.000000	-10.000000	-0.175000	20.083334	860.500000	1023.000000	1023.000000	2046.000000
48.060001	0.021975	12.986940	2.964393	0.500995	4.393110	5.128443	0.000000	-10.000000	-0.166667	19.416668	867.166687	1023.000000	1023.000000	2046.000000
48.080002	0.020231	11.956658	2.553947	0.498400	4.205041	4.699270	0.000000	-10.000000	-0.150000	18.783335	873.833313	1023.000000	1023.000000	2046.000000
48.099998	0.018850	11.140474	2.283933	0.281435	3.978490	4.596616	0.000000	-10.000000	-0.125000	17.700001	880.166687	1023.000000	1023.000000	2046.000000
48.119999	0.018624	11.006673	2.191666	0.139150	3.968792	4.707065	0.000000	-10.000000	-0.108333	17.200001	886.333313	1023.000000	1023.000000	2046.000000
48.139999	0.019102	11.289307	2.212855	0.219947	4.042914	4.813591	0.000000	-10.000000	-0.100000	16.733334	892.000000	1023.000000	1023.000000	2046.000000
48.160000	0.019853	11.732993	2.349739	0.571382	4.039715	4.772157	0.000000	-10.000000	-0.100000	16.633333	897.666687	1023.000000	1023.000000	2046.000000
48.180000	0.020226	11.953651	2.633991	0.851032	3.686585	4.782043	0.000000	-10.000000	-0.100000	16.350000	901.500000	1023.000000	1023.000000	2046.000000
48.200001	0.020600	12.174687	2.755052	1.164851	3.481602	4.773182	0.000000	-10.000000	-0.083333	16.250000	907.166687	1023.000000	1023.000000	2046.000000
48.220001	0.021016	12.420693	2.643722	1.543471	3.531543	4.701959	0.000000	-10.000000	-0.058333	15.816667	912.500000	1023.000000	1023.000000	2046.000000
48.240002	0.021382	12.636495	2.541481	1.840112	3.694735	4.560166	0.000000	-10.000000	-0.041667	14.916667	919.666687	1023.000000	1023.000000	2046.000000
48.259998	0.022262	13.156568	2.550120	1.849225	3.897898	4.859324	0.000000	-10.000000	-0.033333	13.916667	924.833313	1023.000000	1023.000000	2046.000000
48.279999	0.023486	13.880219	2.593108	1.842255	4.173068	5.271789	0.000000	-10.000000	-0.041667	13.100000	929.666687	1023.000000	1023.000000	2046.000000
48.299999	0.024628	14.555049	2.843140	1.971820	4.320907	5.419182	0.000000	-10.000000	-0.025000	12.300000	934.166687	1023.000000	1023.000000	2046.000000
48.320000	0.025304	14.954675	3.211601	2.091012	4.115088	5.536974	0.000000	-10.000000	-0.016667	11.250000	938.333313	1023.000000	1023.000000	2046.000000
48.340000	0.026063	15.403258	3.371161	2.329154	4.072216	5.630727	0.000000	-10.000000	0.000000	10.750000	942.333313	1023.000000	1023.000000	2046.000000
48.360001	0.027265	16.113317	3.361691	2.699928	4.376371	5.675327	0.000000	-10.000000	0.000000	10.283334	946.000000	1023.000000	1023.000000	2046.000000
48.380001	0.028926	17.095304	3.478601	3.047596	4.756361	5.812747	0.000000	-10.000000	0.000000	9.866667	949.500000	1023.000000	1023.000000	2046.000000
48.400002	0.031047	18.349060	3.682575	3.121687	5.173971	6.370828	0.000000	-10.000000	0.000000	8.983334	952.833313	1023.000000	1023.000000	2046.000000
48.419998	0.032959	19.478548	3.855107	3.206393	5.657452	6.759595	0.000000	-10.000000	0.000000	8.433333	956.000000	1023.000000	1023.000000	2046.000000
48.439999	0.033783	19.965982	4.214283	3.275372	5.684594	6.791734	0.000000	-10.000000	0.000000	8.166667	958.833313	1023.000000	1023.000000	2046.000000
48.459999	0.033498	19.797194	4.488514	3.139551	5.380713	6.788416	0.000000	-10.000000	0.008333	8.000000	961.666687	1023.000000	1023.000000	2046.000000
48.480000	0.033253	19.652531	4.369492	3.145612	5.508998	6.628428	0.000000	-10.000000	0.016667	7.500000	964.333313	1023.000000	1023.000000	2046.000000
48.500000	0.032904	19.446476	4.235764	3.075436	5.685415	6.449861	0.000000	-10.000000	0.033333	6.683333	967.000000	1023.000000	1023.000000	2046.000000
48.520000	0.033022	19.516281	4.211554	2.707923	5.847272	6.749533	0.000000	-10.000000	0.041667	5.416667	969.333313	1023.000000	1023.000000	2046.000000
48.540001	0.033383	19.729219	4.266621	2.475671	6.055169	6.931759	0.000000	-10.000000	0.050000	4.150000	971.500000	1023.000000	1023.000000	2046.000000
48.560001	0.032990	19.497320	4.541989	2.410559	5.752449	6.792322	0.000000	-10.000000	0.050000	2.800000	973.166687	1023.000000	1023.000000	2046.000000
48.580002	0.032611	19.273335	4.716408	2.344940	5.410126	6.801861	0.000000	-10.000000	0.058333	1.450000	974.333313	1023.000000	1023.000000	2046.000000
48.599998	0.033022	19.516167	4.540541	2.595559	5.735289	6.644778	0.000000	-10.000000	0.075000	-0.183333	974.833313	1023.000000	1023.000000	2046.000000
48.619999	0.033403	19.741173	4.560487	2.547838	5.857384	6.775463	0.000000	-10.000000	0.083333	-1.550000	975.000000	1023.000000	1023.000000	2046.000000
48.639999	0.034363	20.308380	4.547797	2.441970	6.187452	7.131163	0.000000	-10.000000	0.091667	-2.666667	975.000000	1023.000000	1023.000000	2046.000000
48.660000	0.035019	20.696352	4.823276	2.560978	6.175295	7.136803	0.000000	-10.000000	0.091667	-3.500000	975.000000	1023.000000	1023.000000	2046.000000
48.680000	0.035272	20.846012	5.152103	2.584841	5.870193	7.238875	0.000000	-10.000000	0.100000	-4.433333	975.000000	1023.000000	1023.000000	2046.000000
48.700001	0.036057	21.309826	5.187917	2.835052	5.996641	7.290216	0.000000	-10.000000	0.100000	-5.183333	975.000000	1023.000000	1023.000000	2046.000000
48.720001	0.036892	21.803392	5.151175	3.019418	6.294487	7.338313	0.000000	-10.000000	0.100000	-5.433333	975.000000	1023.000000	1023.000000	2046.000000
48.740002	0.037547	22.190575	5.123996	3.002766	6.460815	7.602997	0.000000	-10.000000	0.100000	-5.350000	975.000000	1023.000000	1023.000000	2046.000000
48.759998	0.038283	22.625008	5.076641	2.837255	6.674996	8.036116	0.000000	-10.000000	0.100000	-5.333333	975.000000	1023.000000	1023.000000	2046.000000
48.779999	0.037492	22.157587	5.226804	3.010894	6.202106	7.717783	0.000000	-10.000000	0.100000	-5.633333	975.000000	1023.000000	1023.000000	2046.000000
48.799999	0.036235	21.415058	5.130779	3.087193	5.666511	7.530574	0.000000	-10.000000	0.116667	-6.233334	975.000000	1023.000000	1023.000000	2046.000000
48.820000	0.035345	20.888912	4.798573	3.061220	5.724810	7.304310	0.000000	-10.000000	0.125000	-6.933333	975.000000	1023.000000	1023.000000	2046.000000
48.840000	0.034367	20.311125	4.689845	2.845464	5.647916	7.127900	0.000000	-10.000000	0.133333	-7.533333	971.500000	1023.000000	1023.000000	2046.000000
48.860001	0.033662	19.894035	4.432713	2.542500	5.751026	7.167798	0.000000	-10.000000	0.125000	-8.416667	962.833313	1023.000000	1023.000000	2046.000000
48.880001	0.031492	18.611765	4.369277	2.453759	5.207766	6.580964	0.000000	-10.000000	0.125000	-9.050000	954.166687	1023.000000	1023.000000	2046.000000
48.900002	0.028574	16.887402	4.027886	2.198126	4.485678	6.175712	0.000000	-10.000000	0.133333	-9.550000	948.000000	1023.000000	1023.000000	2046.000000
48.919998	0.026451	15.632688	3.509855	2.206401	4.362051	5.554381	0.000000	-10.000000	0.125000	-9.550000	946.000000	1023.000000	1023.000000	2046.000000
48.939999	0.025338	14.974541	3.297245	1.981586	4.216910	5.478799	0.000000	-10.000000	0.116667	-9.316667	942.833313	1023.000000	1023.000000	2046.000000
48.959999	0.024552	14.510286	3.082679	2.005247	4.224621	5.197740	0.000000	-10.000000	0.108333	-8.900001	939.666687	1023.000000	1023.000000	2046.000000
48.980000	0.023496	13.886116	3.270189	2.078617	3.578108	4.959203	0.000000	-10.000000	0.108333	-8.183333	936.500000	1023.000000	1023.000000	2046.000000
49.000000	0.022632	13.375568	3.260542	2.192011	3.088320	4.834695	0.000000	-10.000000	0.108333	-7.833333	933.833313	1023.000000	1023.000000	2046.000000
49.020000	0.022441	13.262846	2.971497	2.543159	3.193877	4.554313	0.000000	-10.000000	0.108333	-7.900000	931.166687	1023.000000	1023.000000	2046.000000
49.040001	0.022406	13.241850	2.871869	2.552426	3.194283	4.623272	0.000000	-10.000000	0.125000	-8.766666	928.666687	1023.000000	1023.000000	2046.000000
49.060001	0.022153	13.092359	2.715751	2.443256	3.249040	4.684310	0.000000	-10.000000	0.150000	-10.000000	925.666687	1023.000000	1023.000000	2046.000000
49.080002	0.021681	12.813461	2.737030	2.461953	3.093911	4.520568	0.000000	-10.000000	0.183333	-11.350000	922.500000	1023.000000	1023.000000	2046.000000
49.099998	0.020754	12.265855	2.863014	2.408637	2.650434	4.343770	0.000000	-10.000000	0.216667	-12.650001	918.666687	1023.000000	1023.000000	2046.000000
49.119999	0.020253	11.969558	3.018793	2.327297	2.289978	4.333489	0.000000	-10.000000	0.250000	-13.816667	914.500000	1023.000000	1023.000000	2046.000000
49.139999	0.020364	12.035248	2.869946	2.399626	2.477669	4.288008	0.000000	-10.000000	0.258333	-15.000000	909.666687	1023.000000	1023.000000	2046.000000
49.160000	0.020832	12.311640	2.834176	2.508377	2.645371	4.323716	0.000000	-10.000000	0.266667	-15.866667	904.666687	1023.000000	1023.000000	2046.000000
49.180000	0.021684	12.815025	2.761883	2.559893	2.860736	4.632514	0.000000	-10.000000	0.266667	-16.366667	901.166687	1023.000000	1023.000000	2046.000000
49.200001	0.022212	13.127137	2.989404	2.692096	2.799126	4.646512	0.000000	-10.000000	0.275000	-16.500000	895.833313	1023.000000	1023.000000	2046.000000
49.220001	0.022059	13.037062	3.236315	2.734473	2.377450	4.688824	0.000000	-10.000000	0.283333	-16.549999	890.333313	1023.000000	1023.000000	2046.000000
49.240002	0.022564	13.335217	3.197509	3.044792	2.516232	4.576684	0.000000	-10.000000	0.283333	-16.566668	883.000000	1023.000000	1023.000000	2046.000000
49.259998	0.022784	13.465626	3.133709	3.001748	2.704020	4.626149	0.000000	-10.000000	0.283333	-16.516666	877.333313	1023.000000	1023.000000	2046.000000
49.279999	0.022265	13.158620	2.946130	2.619327	2.780269	4.812894	0.000000	-10.000000	0.283333	-16.316668	871.833313	1023.000000	1023.000000	2046.000000
49.299999	0.021024	12.424966	2.825833	2.304269	2.681666	4.613199	0.000000	-10.000000	0.283333	-16.166668	866.333313	1023.000000	1023.000000	2046.000000
49.320000	0.019061	11.265261	3.037147	1.892779	1.922476	4.412859	0.000000	-10.000000	0.283333	-16.166668	861.000000	1023.000000	1023.000000	2046.000000
49.340000	0.017788	10.512786	2.851825	1.803031	1.695844	4.162086	0.000000	-10.000000	0.283333	-16.316668	855.666687	1023.000000	1023.000000	2046.000000
49.360001	0.017181	10.154106	2.625062	1.717094	1.800821	4.011129	0.000000	-10.000000	0.291667	-16.716667	850.166687	1023.000000	1023.000000	2046.000000
49.380001	0.016701	9.870330	2.419263	1.355764	1.848931	4.246372	0.000000	-10.000000	0.316667	-17.150000	844.500000	1023.000000	1023.000000	2046.000000
49.400002	0.015786	9.329638	2.253475	1.189924	1.791380	4.094859	0.000000	-10.000000	0.333333	-17.700001	838.500000	1023.000000	1023.000000	2046.000000
49.419998	0.014209	8.397717	2.491603	0.967569	1.040191	3.898356	0.000000	-10.000000	0.333333	-18.016666	832.500000	1023.000000	1023.000000	2046.000000
49.439999	0.013562	8.015396	2.348528	1.006884	0.912897	3.747087	0.000000	-10.000000	0.316667	-18.383333	824.500000	1023.000000	1023.000000	2046.000000
49.459999	0.013773	8.139816	2.161447	1.078008	1.175895	3.724466	0.000000	-10.000000	0.333333	-18.683334	816.500000	1023.000000	1023.000000	2046.000000
49.480000	0.014124	8.347422	2.091371	0.881131	1.331968	4.042953	0.000000	-10.000000	0.366667	-19.033335	808.333313	1023.000000	1023.000000	2046.000000
49.500000	0.013904	8.217444	2.142634	0.907011	1.255196	3.912604	0.000000	-10.000000	0.400000	-19.216667	804.166687	1023.000000	1023.000000	2046.000000
49.520000	0.013265	7.839536	2.471791	0.861817	0.676800	3.829128	0.000000	-10.000000	0.400000	-19.400002	799.833313	1023.000000	1023.000000	2046.000000
49.540001	0.013415	7.928463	2.347985	0.989504	0.770273	3.820702	0.000000	-10.000000	0.400000	-19.633333	795.500000	1023.000000	1023.000000	2046.000000
49.560001	0.014007	8.278281	2.134002	1.114157	1.169627	3.860495	0.000000	-10.000000	0.400000	-19.983334	789.000000	1023.000000	1023.000000	2046.000000
49.580002	0.014447	8.538273	2.001350	0.857255	1.351803	4.327865	0.000000	-10.000000	0.400000	-20.316668	782.333313	1023.000000	1023.000000	2046.000000
49.599998	0.012758	7.539996	2.133071	0.813710	0.629689	3.963526	0.000000	-10.000000	0.400000	-20.516666	777.833313	1023.000000	1023.000000	2046.000000
49.619999	0.010875	6.426991	2.062256	0.826417	-0.113469	3.651788	0.000000	-10.000000	0.400000	-20.716667	770.833313	1023.000000	1023.000000	2046.000000
49.639999	0.008987	5.311590	1.502325	0.835368	-0.159330	3.133227	0.000000	-10.000000	0.408333	-20.983334	763.833313	1023.000000	1023.000000	2046.000000
49.660000	0.007811	4.616552	1.162579	0.443822	-0.076937	3.087089	0.000000	-10.000000	0.416667	-21.166666	754.500000	1023.000000	1023.000000	2046.000000
49.680000	0.006636	3.921667	0.802761	0.083577	-0.022137	3.057466	0.000000	-10.000000	0.425000	-21.266666	747.500000	1023.000000	1023.000000	2046.000000
49.700001	0.004093	2.419009	0.845814	-0.143615	-0.781310	2.498120	0.000000	-10.000000	0.425000	-21.250000	740.500000	1023.000000	1023.000000	2046.000000
49.720001	0.000840	0.496716	0.694689	-0.462336	-1.698420	1.962783	0.000000	-10.000000	0.416667	-21.400000	733.333313	1023.000000	1023.000000	2046.000000
49.740002	-0.001504	-0.888769	0.159901	-0.433556	-1.875576	1.260462	0.000000	-10.000000	0.408333	-21.516666	728.500000	1023.000000	1023.000000	2046.000000
49.759998	-0.003161	-1.868168	-0.259591	-0.598827	-1.949360	0.939610	0.000000	-10.000000	0.416667	-21.733334	721.166687	1023.000000	1023.000000	2046.000000
49.779999	-0.004225	-2.497250	-0.698618	-0.857018	-1.901326	0.959712	0.000000	-10.000000	0.433333	-22.000000	713.833313	1023.000000	1023.000000	2046.000000
49.799999	-0.006048	-3.574134	-0.723848	-0.811470	-2.481398	0.442583	0.000000	-10.000000	0.450000	-22.266666	706.500000	1023.000000	1023.000000	2046.000000
49.820000	-0.007871	-4.651596	-0.618205	-0.778245	-3.322420	0.067274	0.000000	-10.000000	0.450000	-22.416666	701.666687	1023.000000	1023.000000	2046.000000
49.840000	-0.008873	-5.244109	-0.699826	-0.607380	-3.752585	-0.184319	0.000000	-10.000000	0.450000	-22.450001	696.666687	1023.000000	1023.000000	2046.000000
49.860001	-0.009573	-5.657853	-1.064082	-0.304138	-3.702028	-0.587605	0.000000	-10.000000	0.483333	-22.783333	686.666687	1023.000000	1023.000000	2046.000000
49.880001	-0.009817	-5.801970	-1.303239	-0.273095	-3.579172	-0.646464	0.000000	-10.000000	0.500000	-23.316668	676.333313	1023.000000	1023.000000	2046.000000
49.900002	-0.010051	-5.940072	-1.507818	-0.449352	-3.521466	-0.461436	0.000000	-10.000000	0.533333	-23.783333	666.000000	1023.000000	1023.000000	2046.000000
49.919998	-0.010339	-6.110163	-1.708566	-0.606233	-3.443372	-0.351992	0.000000	-10.000000	0.516667	-23.966667	658.000000	1023.000000	1023.000000	2046.000000
49.939999	-0.011310	-6.683951	-1.673481	-0.785675	-3.758663	-0.466133	0.000000	-10.000000	0.516667	-23.983334	650.000000	1023.000000	1023.000000	2046.000000
49.959999	-0.012467	-7.368063	-1.347313	-1.002549	-4.392175	-0.626026	0.000000	-10.000000	0.516667	-24.133333	642.000000	1023.000000	1023.000000	2046.000000
49.980000	-0.013147	-7.769660	-1.112311	-1.051204	-4.869126	-0.737020	0.000000	-10.000000	0.533333	-24.300001	634.000000	1023.000000	1023.000000	2046.000000
50.000000	-0.012541	-7.411645	-1.200073	-0.699501	-4.623947	-0.888125	0.000000	-10.000000	0.550000	-24.416668	628.666687	1023.000000	1023.000000	2046.000000
50.020000	-0.011644	-6.881826	-1.375130	-0.543044	-4.199911	-0.763741	0.000000	-10.000000	0.541667	-24.316668	623.333313	1023.000000	1023.000000	2046.000000
50.040001	-0.010943	-6.467060	-1.403640	-0.717357	-4.027060	-0.319004	0.000000	-10.000000	0.533333	-24.283335	615.333313	1023.000000	1023.000000	2046.000000
50.060001	-0.010710	-6.329477	-1.405966	-0.701679	-3.959051	-0.262780	0.000000	-10.000000	0.533333	-24.100000	604.666687	1023.000000	1023.000000	2046.000000
50.080002	-0.012078	-7.138020	-1.139364	-0.839574	-4.628186	-0.530896	0.000000	-10.000000	0.541667	-24.049999	596.666687	1023.000000	1023.000000	2046.000000
50.099998	-0.013653	-8.068707	-1.044914	-1.116429	-5.192084	-0.715280	0.000000	-10.000000	0.541667	-24.016666	591.333313	1023.000000	1023.000000	2046.000000
50.119999	-0.015014	-8.873301	-1.414952	-1.233227	-5.093811	-1.131310	0.000000	-10.000000	0.541667	-23.933332	583.000000	1023.000000	1023.000000	2046.000000
50.139999	-0.015854	-9.369794	-1.739820	-1.564430	-4.845916	-1.219628	0.000000	-10.000000	0.533333	-23.883333	572.333313	1023.000000	1023.000000	2046.000000
50.160000	-0.016567	-9.790914	-1.950429	-2.091785	-4.750292	-0.998408	0.000000	-10.000000	0.525000	-23.549999	561.666687	1023.000000	1023.000000	2046.000000
50.180000	-0.017788	-10.512699	-2.098800	-2.408468	-4.917125	-1.088305	0.000000	-10.000000	0.508333	-23.416666	556.666687	1023.000000	1023.000000	2046.000000
50.200001	-0.019815	-11.710684	-1.986414	-2.682313	-5.640530	-1.401426	0.000000	-10.000000	0.508333	-23.250000	551.333313	1023.000000	1023.000000	2046.000000
50.220001	-0.021783	-12.873903	-1.838515	-2.980323	-6.398526	-1.656539	0.000000	-10.000000	0.508333	-23.233334	543.333313	1023.000000	1023.000000	2046.000000
50.240002	-0.022924	-13.547962	-2.091295	-3.007838	-6.501620	-1.947209	0.000000	-10.000000	0.508333	-23.216667	535.333313	1023.000000	1023.000000	2046.000000
50.259998	-0.023023	-13.606754	-2.468362	-2.992793	-6.043686	-2.101913	0.000000	-10.000000	0.483333	-23.133333	525.000000	1023.000000	1023.000000	2046.000000
50.279999	-0.022860	-13.510159	-2.700076	-3.265334	-5.748904	-1.795845	0.000000	-10.000000	0.466667	-23.066668	520.000000	1023.000000	1023.000000	2046.000000
50.299999	-0.023412	-13.836654	-2.695327	-3.411622	-5.910126	-1.819579	0.000000	-10.000000	0.450000	-22.850000	509.666656	1023.000000	1023.000000	2046.000000
50.320000	-0.025397	-15.009420	-2.399681	-3.647485	-6.881823	-2.080432	0.000000	-10.000000	0.450000	-22.650000	502.000000	1023.000000	1023.000000	2046.000000
50.340000	-0.026250	-15.513767	-2.508744	-3.620898	-7.073768	-2.310357	0.000000	-10.000000	0.450000	-22.450001	494.333344	1023.000000	1023.000000	2046.000000
50.360001	-0.026553	-15.692693	-2.855486	-3.527006	-6.761498	-2.548702	0.000000	-10.000000	0.450000	-22.266666	487.000000	1023.000000	1023.000000	2046.000000
50.380001	-0.026110	-15.431049	-3.055727	-3.682402	-6.399580	-2.293341	0.000000	-10.000000	0.450000	-22.133333	482.000000	1023.000000	1023.000000	2046.000000
50.400002	-0.025818	-15.258305	-3.086458	-3.799381	-6.250450	-2.122017	0.000000	-10.000000	0.450000	-22.116667	472.000000	1023.000000	1023.000000	2046.000000
50.419998	-0.027137	-16.038073	-2.762720	-3.875534	-7.002382	-2.397437	0.000000	-10.000000	0.450000	-22.233334	467.000000	1023.000000	1023.000000	2046.000000
50.439999	-0.028221	-16.678709	-2.707197	-3.913349	-7.475104	-2.583058	0.000000	-10.000000	0.450000	-22.283333	457.166656	1023.000000	1023.000000	2046.000000
50.459999	-0.028085	-16.598074	-2.965797	-3.729825	-7.133272	-2.769179	0.000000	-10.000000	0.450000	-22.216667	449.833344	1023.000000	1023.000000	2046.000000
50.480000	-0.027633	-16.330868	-3.172209	-3.883047	-6.724591	-2.551022	0.000000	-10.000000	0.450000	-22.150000	442.500000	1023.000000	1023.000000	2046.000000
50.500000	-0.027221	-16.087523	-3.292595	-4.047804	-6.464685	-2.282438	0.000000	-10.000000	0.441667	-22.100000	437.500000	1023.000000	1023.000000	2046.000000
50.520000	-0.028017	-16.557760	-2.931467	-4.198892	-7.064001	-2.363401	0.000000	-10.000000	0.433333	-22.016666	432.500000	1023.000000	1023.000000	2046.000000
50.540001	-0.029533	-17.453989	-2.860969	-4.151911	-7.842158	-2.598951	0.000000	-10.000000	0.433333	-21.950001	425.166656	1023.000000	1023.000000	2046.000000
50.560001	-0.030677	-18.130074	-3.486463	-3.867635	-7.651223	-3.124753	0.000000	-10.000000	0.441667	-22.066668	415.333344	1023.000000	1023.000000	2046.000000
50.580002	-0.032036	-18.933460	-3.985519	-4.281800	-7.565989	-3.100153	0.000000	-10.000000	0.450000	-22.216667	408.000000	1023.000000	1023.000000	2046.000000
50.599998	-0.033464	-19.777208	-4.313217	-4.612231	-7.622617	-3.229145	0.000000	-10.000000	0.450000	-22.316668	400.666656	1023.000000	1023.000000	2046.000000
50.619999	-0.036523	-21.584961	-4.179079	-4.905414	-8.630620	-3.869848	0.000000	-10.000000	0.441667	-22.083334	395.833344	1023.000000	1023.000000	2046.000000
50.639999	-0.039666	-23.442436	-4.440291	-5.155431	-9.340071	-4.506643	0.000000	-10.000000	0.425000	-21.750000	388.500000	1023.000000	1023.000000	2046.000000
50.660000	-0.041683	-24.634809	-5.003790	-5.258349	-9.301754	-5.070915	0.000000	-10.000000	0.408333	-20.900000	379.000000	1023.000000	1023.000000	2046.000000
50.680000	-0.043067	-25.452536	-5.519204	-5.612585	-9.173711	-5.147037	0.000000	-10.000000	0.400000	-20.250000	372.000000	1023.000000	1023.000000	2046.000000
50.700001	-0.044352	-26.211843	-5.781194	-5.722560	-9.318551	-5.389538	0.000000	-10.000000	0.391667	-19.633333	365.166656	1023.000000	1023.000000	2046.000000
50.720001	-0.046943	-27.743515	-5.681068	-5.784933	-10.283911	-5.993604	0.000000	-10.000000	0.391667	-19.883333	360.833344	1023.000000	1023.000000	2046.000000
50.740002	-0.049019	-28.970381	-5.974229	-5.738937	-10.818984	-6.438230	0.000000	-10.000000	0.391667	-20.166668	354.166656	1023.000000	1023.000000	2046.000000
50.759998	-0.049284	-29.126781	-6.365162	-5.536131	-10.532542	-6.692946	0.000000	-10.000000	0.400000	-20.666668	345.166656	1023.000000	1023.000000	2046.000000
50.779999	-0.048539	-28.686306	-6.634558	-5.556433	-10.155512	-6.339802	0.000000	-10.000000	0.400000	-20.850000	338.166656	1023.000000	1023.000000	2046.000000
50.799999	-0.049108	-29.022772	-6.564867	-5.424235	-10.471147	-6.562523	0.000000	-10.000000	0.400000	-20.933334	331.166656	1023.000000	1023.000000	2046.000000
50.820000	-0.050811	-30.029455	-6.412468	-5.485378	-11.237112	-6.894496	0.000000	-10.000000	0.400000	-20.833334	326.666656	1023.000000	1023.000000	2046.000000
50.840000	-0.051896	-30.670824	-6.554063	-5.532825	-11.475540	-7.108396	0.000000	-10.000000	0.400000	-20.716667	319.833344	1023.000000	1023.000000	2046.000000
50.860001	-0.052472	-31.010670	-6.872031	-5.569023	-11.255962	-7.313654	0.000000	-10.000000	0.391667	-20.500000	310.666656	1023.000000	1023.000000	2046.000000
50.880001	-0.051861	-30.649843	-6.923244	-5.907885	-10.878155	-6.940559	0.000000	-10.000000	0.383333	-20.316666	303.666656	1023.000000	1023.000000	2046.000000
50.900002	-0.050988	-30.133886	-6.773237	-6.010169	-10.636064	-6.714416	0.000000	-10.000000	0.391667	-20.183332	296.833344	1023.000000	1023.000000	2046.000000
50.919998	-0.051340	-30.342056	-6.321266	-5.925430	-11.165153	-6.930207	0.000000	-10.000000	0.400000	-20.333334	292.333344	1023.000000	1023.000000	2046.000000
50.939999	-0.052133	-30.810381	-6.214983	-5.936316	-11.594625	-7.064456	0.000000	-10.000000	0.400000	-20.166666	285.500000	1023.000000	1023.000000	2046.000000
50.959999	-0.051976	-30.717962	-6.374947	-5.779301	-11.329283	-7.234431	0.000000	-10.000000	0.383333	-19.850000	276.500000	1023.000000	1023.000000	2046.000000
[truncated: 1,190,525 more chars]
