# Supplementary material for: Effect of Electrode Belt and Body Positions on Regional Pulmonary Ventilation- and Perfusion-Related Impedance Changes Measured by Electric Impedance Tomography
Source: PLoS One. 2016 Jun 2;11(6):e0155913. doi: 10.1371/journal.pone.0155913 (PMC4890811; doi:10.1371/journal.pone.0155913)
Supplement: S1 Dataset — (ZIP) [file pone.0155913.s001.zip › Dataset/Fp08-semi-6i.txt]

Patient Name:	Fp8
Registry:	Fp8
Investigator:	 
Diagnosys:	 
Notes:	semi6i              
Sample Rate [Hz]:	50.07
Time Base 	Pixels Mean 	Pixels Sum 	UPPER RIGHT		UPPER LEFT		LOWER RIGHT		LOWER LEFT		QRS	ETCO2	Paw	Flow (L/min)	Volume	Analog1	Analog2	AnalogSum
0.000000	-0.054319	-32.102699	-6.199858	-7.022173	-11.884491	-6.996177	0.000000	-10.000000	-0.050000	-3.133333	29.000000	1023.000000	1023.000000	2046.000000
0.020000	-0.055877	-33.023415	-6.605430	-7.072135	-12.132998	-7.212850	0.000000	-10.000000	-0.058333	-0.516667	28.166666	1023.000000	1023.000000	2046.000000
0.040000	-0.057197	-33.803478	-6.949736	-6.916193	-12.336987	-7.600563	0.000000	-10.000000	-0.058333	1.133333	28.000000	1023.000000	1023.000000	2046.000000
0.060000	-0.057568	-34.022720	-7.096829	-6.788801	-12.460957	-7.676132	0.000000	-10.000000	-0.050000	1.016667	28.000000	1023.000000	1023.000000	2046.000000
0.080000	-0.057858	-34.194206	-7.307578	-6.604585	-12.543131	-7.738912	0.000000	-10.000000	-0.033333	-0.200000	28.000000	1023.000000	1023.000000	2046.000000
0.100000	-0.058360	-34.490776	-7.606964	-6.354266	-12.613617	-7.915929	0.000000	-10.000000	-0.033333	-1.400000	28.000000	1023.000000	1023.000000	2046.000000
0.120000	-0.058139	-34.359871	-7.632676	-6.169116	-12.674014	-7.884067	0.000000	-10.000000	-0.033333	-2.533333	27.500000	1023.000000	1023.000000	2046.000000
0.140000	-0.058081	-34.326099	-7.768498	-6.125015	-12.658797	-7.773789	0.000000	-10.000000	-0.033333	-3.450000	26.666666	1023.000000	1023.000000	2046.000000
0.160000	-0.058097	-34.335468	-7.827417	-5.933751	-12.648877	-7.925425	0.000000	-10.000000	-0.016667	-4.316667	25.166666	1023.000000	1023.000000	2046.000000
0.180000	-0.057837	-34.181828	-7.862999	-5.854525	-12.598200	-7.866103	0.000000	-10.000000	-0.016667	-4.866667	23.833334	1023.000000	1023.000000	2046.000000
0.200000	-0.058034	-34.298019	-7.884259	-5.837517	-12.696445	-7.879797	0.000000	-10.000000	-0.016667	-4.900000	22.166666	1023.000000	1023.000000	2046.000000
0.220000	-0.058089	-34.330719	-7.809635	-5.855171	-12.792500	-7.873412	0.000000	-10.000000	-0.033333	-4.650000	20.666666	1023.000000	1023.000000	2046.000000
0.240000	-0.057740	-34.124237	-7.616731	-5.944123	-12.782908	-7.780474	0.000000	-10.000000	-0.025000	-4.283333	19.000000	1023.000000	1023.000000	2046.000000
0.260000	-0.057784	-34.150635	-7.503915	-6.052922	-12.774169	-7.819627	0.000000	-10.000000	-0.016667	-4.133333	17.666666	1023.000000	1023.000000	2046.000000
0.280000	-0.057563	-34.019566	-7.431908	-6.048686	-12.654137	-7.884834	0.000000	-10.000000	-0.008333	-4.166667	16.166666	1023.000000	1023.000000	2046.000000
0.300000	-0.057010	-33.693157	-7.227597	-6.054744	-12.617326	-7.793490	0.000000	-10.000000	-0.016667	-4.050000	14.833333	1023.000000	1023.000000	2046.000000
0.320000	-0.056865	-33.607010	-7.201669	-6.071206	-12.567254	-7.766881	0.000000	-10.000000	-0.033333	-3.633333	13.333333	1023.000000	1023.000000	2046.000000
0.340000	-0.056857	-33.602398	-7.106030	-6.172202	-12.592394	-7.731770	0.000000	-10.000000	-0.033333	-3.016667	12.166667	1023.000000	1023.000000	2046.000000
0.360000	-0.056661	-33.486481	-6.945651	-6.242452	-12.635168	-7.663211	0.000000	-10.000000	-0.025000	-2.566667	11.000000	1023.000000	1023.000000	2046.000000
0.380000	-0.056506	-33.394920	-6.816563	-6.412102	-12.635524	-7.530733	0.000000	-10.000000	-0.016667	-2.383333	10.166667	1023.000000	1023.000000	2046.000000
0.400000	-0.057064	-33.724556	-6.940264	-6.562631	-12.595642	-7.626020	0.000000	-10.000000	-0.025000	-2.483333	9.333333	1023.000000	1023.000000	2046.000000
0.420000	-0.057449	-33.952423	-6.899653	-6.722427	-12.607237	-7.723107	0.000000	-10.000000	-0.041667	-2.716667	8.500000	1023.000000	1023.000000	2046.000000
0.440000	-0.057962	-34.255314	-6.954253	-6.962775	-12.583167	-7.755119	0.000000	-10.000000	-0.041667	-2.766667	7.666667	1023.000000	1023.000000	2046.000000
0.460000	-0.058735	-34.712509	-6.966633	-7.171116	-12.727458	-7.847301	0.000000	-10.000000	-0.050000	-2.466667	6.833333	1023.000000	1023.000000	2046.000000
0.480000	-0.059579	-35.211189	-7.047346	-7.414048	-12.828723	-7.921074	0.000000	-10.000000	-0.050000	-1.983333	6.333333	1023.000000	1023.000000	2046.000000
0.500000	-0.059953	-35.431976	-6.934136	-7.549091	-13.022943	-7.925806	0.000000	-10.000000	-0.058333	-1.583333	6.000000	1023.000000	1023.000000	2046.000000
0.520000	-0.060225	-35.593227	-7.013616	-7.755944	-12.985850	-7.837818	0.000000	-10.000000	-0.041667	-1.400000	6.000000	1023.000000	1023.000000	2046.000000
0.540000	-0.060765	-35.911911	-7.123875	-7.883520	-12.990218	-7.914297	0.000000	-10.000000	-0.033333	-1.500000	6.000000	1023.000000	1023.000000	2046.000000
0.560000	-0.060907	-35.996052	-7.164342	-7.961813	-12.930258	-7.939638	0.000000	-10.000000	-0.025000	-1.900000	6.000000	1023.000000	1023.000000	2046.000000
0.580000	-0.060940	-36.015732	-7.196175	-7.985780	-12.800213	-8.033565	0.000000	-10.000000	-0.025000	-2.550000	5.500000	1023.000000	1023.000000	2046.000000
0.600000	-0.061033	-36.070572	-7.168046	-8.107318	-12.797647	-7.997563	0.000000	-10.000000	-0.033333	-3.166667	4.666667	1023.000000	1023.000000	2046.000000
0.620000	-0.061340	-36.252094	-7.256779	-8.206456	-12.739362	-8.049498	0.000000	-10.000000	-0.033333	-3.566667	3.500000	1023.000000	1023.000000	2046.000000
0.640000	-0.061628	-36.422256	-7.111876	-8.294673	-12.937690	-8.078017	0.000000	-10.000000	-0.041667	-3.650000	2.333333	1023.000000	1023.000000	2046.000000
0.660000	-0.061210	-36.175003	-6.922536	-8.369849	-12.932539	-7.950078	0.000000	-10.000000	-0.033333	-3.550000	1.166667	1023.000000	1023.000000	2046.000000
0.680000	-0.061173	-36.153496	-6.946975	-8.382010	-12.866343	-7.958168	0.000000	-10.000000	-0.041667	-3.433333	0.166667	1023.000000	1023.000000	2046.000000
0.700000	-0.061026	-36.066368	-6.892344	-8.286858	-12.804136	-8.083030	0.000000	-10.000000	-0.033333	-3.333333	-0.666667	1023.000000	1023.000000	2046.000000
0.720000	-0.060602	-35.815987	-6.942867	-8.259022	-12.584041	-8.030057	0.000000	-10.000000	-0.041667	-3.333333	-1.500000	1023.000000	1023.000000	2046.000000
0.740000	-0.060663	-35.851803	-6.950565	-8.226038	-12.614678	-8.060519	0.000000	-10.000000	-0.041667	-3.266667	-2.500000	1023.000000	1023.000000	2046.000000
0.760000	-0.060919	-36.003170	-6.788084	-8.290504	-12.867967	-8.056616	0.000000	-10.000000	-0.050000	-3.216667	-3.500000	1023.000000	1023.000000	2046.000000
0.780000	-0.060585	-35.805485	-6.713409	-8.302222	-12.809162	-7.980692	0.000000	-10.000000	-0.050000	-3.083333	-4.500000	1023.000000	1023.000000	2046.000000
0.800000	-0.060564	-35.793137	-6.763123	-8.267241	-12.770226	-7.992547	0.000000	-10.000000	-0.050000	-2.950000	-5.666667	1023.000000	1023.000000	2046.000000
0.820000	-0.060444	-35.722290	-6.802095	-8.311138	-12.666029	-7.943027	0.000000	-10.000000	-0.050000	-2.733333	-6.666667	1023.000000	1023.000000	2046.000000
0.840000	-0.060178	-35.565369	-6.877659	-8.184131	-12.498071	-8.005507	0.000000	-10.000000	-0.050000	-2.466667	-7.666667	1023.000000	1023.000000	2046.000000
0.860000	-0.060373	-35.680229	-6.838676	-8.258738	-12.620687	-7.962126	0.000000	-10.000000	-0.050000	-2.050000	-8.333333	1023.000000	1023.000000	2046.000000
0.880000	-0.060426	-35.711620	-6.734230	-8.313461	-12.750503	-7.913424	0.000000	-10.000000	-0.050000	-1.433333	-8.833333	1023.000000	1023.000000	2046.000000
0.900000	-0.059965	-35.439465	-6.563838	-8.353537	-12.780992	-7.741099	0.000000	-10.000000	-0.058333	-0.716667	-9.000000	1023.000000	1023.000000	2046.000000
0.920000	-0.059882	-35.390491	-6.605408	-8.315794	-12.709315	-7.759974	0.000000	-10.000000	-0.058333	-0.200000	-9.000000	1023.000000	1023.000000	2046.000000
0.940000	-0.059619	-35.234745	-6.645028	-8.236958	-12.600540	-7.752218	0.000000	-10.000000	-0.058333	0.316667	-9.000000	1023.000000	1023.000000	2046.000000
0.960000	-0.059088	-34.920837	-6.598967	-8.203381	-12.429061	-7.689429	0.000000	-10.000000	-0.050000	1.166667	-9.000000	1023.000000	1023.000000	2046.000000
0.980000	-0.058823	-34.764153	-6.599928	-8.105110	-12.345148	-7.713965	0.000000	-10.000000	-0.050000	2.300000	-9.000000	1023.000000	1023.000000	2046.000000
1.000000	-0.058600	-34.632332	-6.551640	-8.101352	-12.350518	-7.628821	0.000000	-10.000000	-0.050000	3.116667	-9.000000	1023.000000	1023.000000	2046.000000
1.020000	-0.058508	-34.578201	-6.463783	-8.065222	-12.431821	-7.617374	0.000000	-10.000000	-0.058333	3.666667	-9.000000	1023.000000	1023.000000	2046.000000
1.040000	-0.057950	-34.248512	-6.247533	-8.075053	-12.455744	-7.470181	0.000000	-10.000000	-0.075000	4.183333	-9.000000	1023.000000	1023.000000	2046.000000
1.060000	-0.057548	-34.011101	-6.258013	-8.111988	-12.322068	-7.319030	0.000000	-10.000000	-0.091667	4.950000	-9.000000	1023.000000	1023.000000	2046.000000
1.080000	-0.057156	-33.779488	-6.254732	-7.961598	-12.147477	-7.415681	0.000000	-10.000000	-0.100000	5.733334	-9.000000	1023.000000	1023.000000	2046.000000
1.100000	-0.056219	-33.225300	-6.196290	-7.893703	-11.897664	-7.237640	0.000000	-10.000000	-0.100000	6.533333	-9.000000	1023.000000	1023.000000	2046.000000
1.120000	-0.055638	-32.881920	-6.114421	-7.813107	-11.782324	-7.172069	0.000000	-10.000000	-0.108333	7.383333	-9.000000	1023.000000	1023.000000	2046.000000
1.140000	-0.055465	-32.779736	-6.076752	-7.833753	-11.801677	-7.067553	0.000000	-10.000000	-0.108333	8.300000	-9.000000	1023.000000	1023.000000	2046.000000
1.160000	-0.055079	-32.551777	-5.952760	-7.842552	-11.797871	-6.958593	0.000000	-10.000000	-0.108333	9.100000	-9.000000	1023.000000	1023.000000	2046.000000
1.180000	-0.054180	-32.020191	-5.796309	-7.779725	-11.619122	-6.825036	0.000000	-10.000000	-0.108333	10.033334	-4.000000	1023.000000	1023.000000	2046.000000
1.200000	-0.053929	-31.872059	-5.728428	-7.964589	-11.579472	-6.599570	0.000000	-10.000000	-0.125000	11.350000	7.666667	1023.000000	1023.000000	2046.000000
1.220000	-0.052884	-31.254269	-5.654966	-7.817987	-11.393354	-6.387961	0.000000	-10.000000	-0.141667	12.516666	19.333334	1023.000000	1023.000000	2046.000000
1.240000	-0.052352	-30.940063	-5.749129	-7.759515	-11.153675	-6.277745	0.000000	-10.000000	-0.166667	13.250000	27.333334	1023.000000	1023.000000	2046.000000
1.260000	-0.052600	-31.086649	-5.850325	-7.818853	-11.172803	-6.244669	0.000000	-10.000000	-0.175000	13.433333	30.333334	1023.000000	1023.000000	2046.000000
1.280000	-0.053501	-31.619139	-5.939102	-8.018225	-11.342891	-6.318922	0.000000	-10.000000	-0.200000	14.000000	34.666668	1023.000000	1023.000000	2046.000000
1.300000	-0.054501	-32.210186	-6.170293	-8.149987	-11.470420	-6.419487	0.000000	-10.000000	-0.233333	15.066667	39.333332	1023.000000	1023.000000	2046.000000
1.320000	-0.055125	-32.578892	-6.349813	-8.147024	-11.624269	-6.457786	0.000000	-10.000000	-0.300000	16.816668	44.166668	1023.000000	1023.000000	2046.000000
1.340000	-0.055729	-32.936043	-6.646467	-8.199213	-11.653572	-6.436791	0.000000	-10.000000	-0.341667	18.816668	49.666668	1023.000000	1023.000000	2046.000000
1.360000	-0.056204	-33.216755	-6.849873	-8.089448	-11.775929	-6.501503	0.000000	-10.000000	-0.383333	20.533335	55.666668	1023.000000	1023.000000	2046.000000
1.380000	-0.055637	-32.881660	-6.977129	-7.879665	-11.572742	-6.452123	0.000000	-10.000000	-0.391667	21.550001	62.166668	1023.000000	1023.000000	2046.000000
1.400000	-0.054840	-32.410717	-7.136557	-7.595918	-11.364184	-6.314059	0.000000	-10.000000	-0.416667	22.083334	69.000000	1023.000000	1023.000000	2046.000000
1.420000	-0.054289	-32.085060	-7.227725	-7.336628	-11.365755	-6.154950	0.000000	-10.000000	-0.416667	22.700001	76.333336	1023.000000	1023.000000	2046.000000
1.440000	-0.053126	-31.397680	-7.202982	-6.996146	-11.246204	-5.952347	0.000000	-10.000000	-0.433333	23.383333	83.666664	1023.000000	1023.000000	2046.000000
1.460000	-0.051912	-30.679739	-7.192258	-6.823080	-11.026789	-5.637613	0.000000	-10.000000	-0.441667	24.183334	91.333336	1023.000000	1023.000000	2046.000000
1.480000	-0.050883	-30.071844	-7.198781	-6.488072	-10.852659	-5.532332	0.000000	-10.000000	-0.450000	24.783333	99.333336	1023.000000	1023.000000	2046.000000
1.500000	-0.049362	-29.172724	-7.222271	-6.250159	-10.449411	-5.250883	0.000000	-10.000000	-0.458333	25.250000	107.666664	1023.000000	1023.000000	2046.000000
1.520000	-0.048323	-28.558691	-7.176765	-6.030814	-10.301766	-5.049346	0.000000	-10.000000	-0.483333	25.466667	116.166664	1023.000000	1023.000000	2046.000000
1.540000	-0.047413	-28.021080	-7.097585	-5.857828	-10.158819	-4.906847	0.000000	-10.000000	-0.508333	25.700001	124.500000	1023.000000	1023.000000	2046.000000
1.560000	-0.045789	-27.061314	-6.862338	-5.831100	-9.883962	-4.483914	0.000000	-10.000000	-0.525000	26.050001	133.000000	1023.000000	1023.000000	2046.000000
1.580000	-0.044616	-26.368034	-6.660079	-5.796409	-9.639017	-4.272529	0.000000	-10.000000	-0.516667	26.533335	141.666672	1023.000000	1023.000000	2046.000000
1.600000	-0.042882	-25.343239	-6.476637	-5.710311	-9.167650	-3.988640	0.000000	-10.000000	-0.541667	26.850000	150.500000	1023.000000	1023.000000	2046.000000
1.620000	-0.041578	-24.572506	-6.304930	-5.569150	-8.943308	-3.755118	0.000000	-10.000000	-0.566667	27.100000	159.500000	1023.000000	1023.000000	2046.000000
1.640000	-0.040184	-23.748884	-6.023160	-5.511316	-8.739244	-3.475164	0.000000	-10.000000	-0.583333	27.650000	168.500000	1023.000000	1023.000000	2046.000000
1.660000	-0.038338	-22.657591	-5.659840	-5.544460	-8.449212	-3.004080	0.000000	-10.000000	-0.583333	28.016666	177.500000	1023.000000	1023.000000	2046.000000
1.680000	-0.036927	-21.824152	-5.496189	-5.436681	-8.069551	-2.821731	0.000000	-10.000000	-0.566667	28.566668	186.833328	1023.000000	1023.000000	2046.000000
1.700000	-0.035040	-20.708794	-5.309369	-5.407623	-7.545714	-2.446087	0.000000	-10.000000	-0.583333	28.549999	196.166672	1023.000000	1023.000000	2046.000000
1.720000	-0.034151	-20.183403	-5.166758	-5.404433	-7.316554	-2.295660	0.000000	-10.000000	-0.583333	28.716667	205.833328	1023.000000	1023.000000	2046.000000
1.740000	-0.033465	-19.777676	-4.951327	-5.490765	-7.207839	-2.127746	0.000000	-10.000000	-0.600000	28.600000	215.333328	1023.000000	1023.000000	2046.000000
1.760000	-0.032273	-19.073151	-4.617859	-5.494815	-7.049708	-1.910768	0.000000	-10.000000	-0.608333	28.700001	225.000000	1023.000000	1023.000000	2046.000000
1.780000	-0.031461	-18.593700	-4.404536	-5.644901	-6.912968	-1.631295	0.000000	-10.000000	-0.616667	28.883333	234.666672	1023.000000	1023.000000	2046.000000
1.800000	-0.030645	-18.110922	-4.284221	-5.652967	-6.654208	-1.519526	0.000000	-10.000000	-0.641667	29.250000	244.166672	1023.000000	1023.000000	2046.000000
1.820000	-0.029309	-17.321657	-4.175092	-5.628383	-6.243685	-1.274497	0.000000	-10.000000	-0.650000	29.650000	253.833328	1023.000000	1023.000000	2046.000000
1.840000	-0.028527	-16.859457	-4.071859	-5.609462	-6.008883	-1.169253	0.000000	-10.000000	-0.650000	29.816668	263.500000	1023.000000	1023.000000	2046.000000
1.860000	-0.027783	-16.419508	-3.947046	-5.664165	-5.803926	-1.004369	0.000000	-10.000000	-0.641667	29.616667	273.500000	1023.000000	1023.000000	2046.000000
1.880000	-0.026631	-15.739168	-3.590976	-5.697459	-5.694965	-0.755767	0.000000	-10.000000	-0.625000	29.433334	283.500000	1023.000000	1023.000000	2046.000000
1.900000	-0.025300	-14.952129	-3.447570	-5.704780	-5.323270	-0.476508	0.000000	-10.000000	-0.616667	29.250000	293.500000	1023.000000	1023.000000	2046.000000
1.920000	-0.024239	-14.325214	-3.251894	-5.638950	-5.107849	-0.326521	0.000000	-10.000000	-0.608333	29.283333	303.333344	1023.000000	1023.000000	2046.000000
1.940000	-0.022458	-13.272950	-3.105963	-5.524219	-4.627028	-0.015741	0.000000	-10.000000	-0.608333	29.000000	313.000000	1023.000000	1023.000000	2046.000000
1.960000	-0.020998	-12.410108	-2.898553	-5.332024	-4.362609	0.183080	0.000000	-10.000000	-0.608333	28.816668	322.666656	1023.000000	1023.000000	2046.000000
1.980000	-0.019677	-11.628920	-2.677821	-5.251504	-4.146121	0.446527	0.000000	-10.000000	-0.600000	28.833334	332.333344	1023.000000	1023.000000	2046.000000
2.000000	-0.017829	-10.536649	-2.350574	-5.104009	-3.901742	0.819677	0.000000	-10.000000	-0.608333	28.933334	342.000000	1023.000000	1023.000000	2046.000000
2.020000	-0.016281	-9.621843	-2.067335	-5.019791	-3.690027	1.155310	0.000000	-10.000000	-0.608333	28.983334	351.666656	1023.000000	1023.000000	2046.000000
2.040000	-0.014607	-8.633000	-1.955860	-4.804712	-3.256817	1.384390	0.000000	-10.000000	-0.616667	28.833334	361.333344	1023.000000	1023.000000	2046.000000
2.060000	-0.012842	-7.589705	-1.781938	-4.580048	-2.875724	1.648005	0.000000	-10.000000	-0.616667	28.950001	371.000000	1023.000000	1023.000000	2046.000000
2.080000	-0.011426	-6.752613	-1.639466	-4.331152	-2.661578	1.879582	0.000000	-10.000000	-0.616667	28.950001	380.666656	1023.000000	1023.000000	2046.000000
2.100000	-0.009996	-5.907483	-1.401780	-4.248551	-2.500033	2.242881	0.000000	-10.000000	-0.608333	29.000000	390.166656	1023.000000	1023.000000	2046.000000
2.120000	-0.008114	-4.795644	-1.162375	-4.039674	-2.204415	2.610819	0.000000	-10.000000	-0.600000	28.850000	399.833344	1023.000000	1023.000000	2046.000000
2.140000	-0.006689	-3.953280	-0.985676	-3.931828	-1.961091	2.925314	0.000000	-10.000000	-0.608333	29.000000	409.500000	1023.000000	1023.000000	2046.000000
2.160000	-0.005121	-3.026533	-0.866360	-3.667938	-1.630108	3.137872	0.000000	-10.000000	-0.616667	28.950001	419.166656	1023.000000	1023.000000	2046.000000
2.180000	-0.003366	-1.989545	-0.712762	-3.492702	-1.194769	3.410687	0.000000	-10.000000	-0.625000	29.150002	428.833344	1023.000000	1023.000000	2046.000000
2.200000	-0.001671	-0.987343	-0.453790	-3.285668	-0.999065	3.751179	0.000000	-10.000000	-0.616667	29.100000	438.500000	1023.000000	1023.000000	2046.000000
2.220000	-0.000261	-0.154456	-0.322633	-3.108220	-0.745479	4.021877	0.000000	-10.000000	-0.608333	29.083334	448.333344	1023.000000	1023.000000	2046.000000
2.240000	0.001276	0.754384	-0.083686	-2.929806	-0.521648	4.289524	0.000000	-10.000000	-0.591667	28.550001	458.000000	1023.000000	1023.000000	2046.000000
2.260000	0.003224	1.905665	0.272100	-2.646470	-0.241215	4.521250	0.000000	-10.000000	-0.591667	28.500000	467.500000	1023.000000	1023.000000	2046.000000
2.280000	0.005242	3.098083	0.533489	-2.503866	0.116268	4.952192	0.000000	-10.000000	-0.591667	28.466667	477.000000	1023.000000	1023.000000	2046.000000
2.300000	0.006897	4.076034	0.718243	-2.267200	0.490171	5.134820	0.000000	-10.000000	-0.591667	28.733334	486.666656	1023.000000	1023.000000	2046.000000
2.320000	0.008320	4.917139	0.815828	-2.130314	0.820684	5.410941	0.000000	-10.000000	-0.591667	28.650000	496.166656	1023.000000	1023.000000	2046.000000
2.340000	0.009809	5.796849	1.040897	-2.017818	1.051495	5.722275	0.000000	-10.000000	-0.583333	28.633333	505.833344	1023.000000	1023.000000	2046.000000
2.360000	0.011780	6.961682	1.278075	-1.734643	1.475361	5.942889	0.000000	-10.000000	-0.566667	28.299999	515.166687	1023.000000	1023.000000	2046.000000
2.380000	0.012862	7.601717	1.438702	-1.718473	1.697365	6.184123	0.000000	-10.000000	-0.525000	27.633333	524.833313	1023.000000	1023.000000	2046.000000
2.400000	0.014453	8.541659	1.631517	-1.600036	1.863708	6.646471	0.000000	-10.000000	-0.500000	26.683334	534.166687	1023.000000	1023.000000	2046.000000
2.420000	0.015447	9.129296	1.694486	-1.378849	1.973164	6.840495	0.000000	-10.000000	-0.483333	25.850000	543.333313	1023.000000	1023.000000	2046.000000
2.440000	0.016072	9.498749	1.777943	-1.241690	2.074956	6.887540	0.000000	-10.000000	-0.475000	25.133333	552.000000	1023.000000	1023.000000	2046.000000
2.460000	0.016673	9.853576	1.920244	-1.218897	2.234914	6.917315	0.000000	-10.000000	-0.458333	24.583334	560.500000	1023.000000	1023.000000	2046.000000
2.480000	0.016313	9.640962	1.825875	-1.374435	2.363201	6.826321	0.000000	-10.000000	-0.433333	24.200001	568.833313	1023.000000	1023.000000	2046.000000
2.500000	0.015217	8.993458	1.623307	-1.447656	2.297287	6.520519	0.000000	-10.000000	-0.416667	23.950001	577.000000	1023.000000	1023.000000	2046.000000
2.520000	0.014090	8.327025	1.346008	-1.402580	2.179693	6.203904	0.000000	-10.000000	-0.383333	23.533333	585.000000	1023.000000	1023.000000	2046.000000
2.540000	0.013673	8.080452	1.159028	-1.286223	2.215555	5.992092	0.000000	-10.000000	-0.366667	23.000000	593.000000	1023.000000	1023.000000	2046.000000
2.560000	0.014081	8.321590	1.093423	-1.107302	2.350308	5.985160	0.000000	-10.000000	-0.358333	22.600000	600.666687	1023.000000	1023.000000	2046.000000
2.580000	0.014829	8.763809	1.153520	-0.805232	2.371011	6.044511	0.000000	-10.000000	-0.375000	22.316668	608.333313	1023.000000	1023.000000	2046.000000
2.600000	0.015751	9.308592	1.171623	-0.394021	2.431146	6.099844	0.000000	-10.000000	-0.375000	22.166668	615.666687	1023.000000	1023.000000	2046.000000
2.620000	0.016599	9.809887	1.072578	0.041843	2.574089	6.121377	0.000000	-10.000000	-0.358333	21.933334	623.166687	1023.000000	1023.000000	2046.000000
2.640000	0.017430	10.301174	1.016326	0.513379	2.633146	6.138323	0.000000	-10.000000	-0.325000	21.316668	630.500000	1023.000000	1023.000000	2046.000000
2.660000	0.018333	10.834691	1.049713	0.903896	2.708257	6.172825	0.000000	-10.000000	-0.291667	20.283335	637.833313	1023.000000	1023.000000	2046.000000
2.680000	0.019551	11.554805	1.169980	1.300892	2.864519	6.219414	0.000000	-10.000000	-0.266667	18.983334	644.833313	1023.000000	1023.000000	2046.000000
2.700000	0.020809	12.298319	1.267768	1.522731	3.032869	6.474951	0.000000	-10.000000	-0.241667	17.833334	651.333313	1023.000000	1023.000000	2046.000000
2.720000	0.021829	12.900695	1.321100	1.740735	3.203640	6.635221	0.000000	-10.000000	-0.241667	17.050001	657.500000	1023.000000	1023.000000	2046.000000
2.740000	0.022640	13.380030	1.416976	1.970972	3.324595	6.667487	0.000000	-10.000000	-0.233333	16.200001	663.333313	1023.000000	1023.000000	2046.000000
2.760000	0.023914	14.132986	1.559473	2.096947	3.645885	6.830681	0.000000	-10.000000	-0.216667	15.383333	668.833313	1023.000000	1023.000000	2046.000000
2.780000	0.025298	14.951159	1.743478	2.229245	3.966329	7.012107	0.000000	-10.000000	-0.183333	14.400001	674.000000	1023.000000	1023.000000	2046.000000
2.800000	0.026303	15.544987	1.993138	2.416806	4.048558	7.086484	0.000000	-10.000000	-0.158333	13.850000	679.000000	1023.000000	1023.000000	2046.000000
2.820000	0.027514	16.260605	2.198178	2.539812	4.239916	7.282699	0.000000	-10.000000	-0.150000	13.400001	683.833313	1023.000000	1023.000000	2046.000000
2.840000	0.028865	17.059092	2.450768	2.601056	4.501421	7.505847	0.000000	-10.000000	-0.150000	13.016666	688.500000	1023.000000	1023.000000	2046.000000
2.860000	0.030272	17.890820	2.723424	2.689825	4.799113	7.678456	0.000000	-10.000000	-0.150000	12.766666	692.833313	1023.000000	1023.000000	2046.000000
2.880000	0.031572	18.658875	3.029887	2.684684	5.069603	7.874701	0.000000	-10.000000	-0.166667	13.133333	697.000000	1023.000000	1023.000000	2046.000000
2.900000	0.032534	19.227352	3.289621	2.687139	5.341793	7.908800	0.000000	-10.000000	-0.183333	13.700000	701.333313	1023.000000	1023.000000	2046.000000
2.920000	0.033397	19.737696	3.633371	2.474225	5.538429	8.091671	0.000000	-10.000000	-0.200000	14.366667	705.833313	1023.000000	1023.000000	2046.000000
2.940000	0.033778	19.962936	3.817012	2.186697	5.803024	8.156202	0.000000	-10.000000	-0.191667	14.066667	710.666687	1023.000000	1023.000000	2046.000000
2.960000	0.033988	20.086941	4.055254	2.027608	5.960532	8.043548	0.000000	-10.000000	-0.158333	13.433333	715.333313	1023.000000	1023.000000	2046.000000
2.980000	0.034076	20.138866	4.230172	1.886216	6.080661	7.941817	0.000000	-10.000000	-0.116667	11.916667	719.833313	1023.000000	1023.000000	2046.000000
3.000000	0.034166	20.192261	4.422069	1.717884	6.209018	7.843290	0.000000	-10.000000	-0.075000	10.200000	724.000000	1023.000000	1023.000000	2046.000000
3.020000	0.034507	20.393570	4.516876	1.560512	6.505318	7.810863	0.000000	-10.000000	-0.041667	7.966667	727.833313	1023.000000	1023.000000	2046.000000
3.040000	0.034645	20.475473	4.713879	1.412243	6.551323	7.798029	0.000000	-10.000000	-0.033333	5.583333	731.000000	1023.000000	1023.000000	2046.000000
3.060000	0.034770	20.548996	4.810163	1.302197	6.690811	7.745825	0.000000	-10.000000	-0.033333	3.533333	733.333313	1023.000000	1023.000000	2046.000000
3.080000	0.034943	20.651587	4.947035	1.238424	6.741492	7.724636	0.000000	-10.000000	-0.050000	2.100000	734.500000	1023.000000	1023.000000	2046.000000
3.100000	0.035231	20.821531	4.995759	1.214446	6.871217	7.740108	0.000000	-10.000000	-0.050000	1.433333	735.000000	1023.000000	1023.000000	2046.000000
3.120000	0.035465	20.959656	5.154188	1.127088	6.819781	7.858599	0.000000	-10.000000	-0.041667	0.816667	735.000000	1023.000000	1023.000000	2046.000000
3.140000	0.036022	21.289162	5.301474	1.258753	6.911720	7.817215	0.000000	-10.000000	-0.041667	0.383333	735.000000	1023.000000	1023.000000	2046.000000
3.160000	0.036572	21.614229	5.447427	1.307024	6.968780	7.890999	0.000000	-10.000000	-0.041667	0.000000	735.000000	1023.000000	1023.000000	2046.000000
3.180000	0.037192	21.980484	5.566870	1.370724	7.039922	8.002969	0.000000	-10.000000	-0.050000	0.000000	735.000000	1023.000000	1023.000000	2046.000000
3.200000	0.037365	22.082640	5.562696	1.405165	7.140633	7.974145	0.000000	-10.000000	-0.041667	-0.283333	735.000000	1023.000000	1023.000000	2046.000000
3.220000	0.037412	22.110447	5.617384	1.468548	7.061194	7.963319	0.000000	-10.000000	-0.041667	-1.116667	735.000000	1023.000000	1023.000000	2046.000000
3.240000	0.037622	22.234375	5.656396	1.554282	7.077808	7.945889	0.000000	-10.000000	-0.025000	-2.266667	735.000000	1023.000000	1023.000000	2046.000000
3.260000	0.037947	22.426498	5.620747	1.633379	7.216092	7.956281	0.000000	-10.000000	-0.025000	-3.483333	735.000000	1023.000000	1023.000000	2046.000000
3.280000	0.037922	22.411665	5.751577	1.623919	7.008987	8.027182	0.000000	-10.000000	-0.008333	-4.416667	735.000000	1023.000000	1023.000000	2046.000000
3.300000	0.037644	22.247799	5.673922	1.632636	6.949941	7.991302	0.000000	-10.000000	-0.008333	-5.283333	735.000000	1023.000000	1023.000000	2046.000000
3.320000	0.037472	22.146139	5.741583	1.702242	6.766983	7.935332	0.000000	-10.000000	0.000000	-6.116667	735.000000	1023.000000	1023.000000	2046.000000
3.340000	0.037814	22.348063	5.881458	1.789752	6.721562	7.955289	0.000000	-10.000000	0.000000	-6.983334	735.000000	1023.000000	1023.000000	2046.000000
3.360000	0.038176	22.561945	6.014934	1.836695	6.650195	8.060121	0.000000	-10.000000	0.008333	-7.850000	735.000000	1023.000000	1023.000000	2046.000000
3.380000	0.038310	22.641087	5.968997	1.829598	6.671443	8.171046	0.000000	-10.000000	0.016667	-8.633333	735.000000	1023.000000	1023.000000	2046.000000
3.400000	0.038278	22.622475	5.933862	1.929093	6.577847	8.181673	0.000000	-10.000000	0.025000	-9.383334	735.000000	1023.000000	1023.000000	2046.000000
3.420000	0.038325	22.650082	5.971390	2.091549	6.466746	8.120396	0.000000	-10.000000	0.033333	-10.350000	727.666687	1023.000000	1023.000000	2046.000000
3.440000	0.037521	22.174730	5.844428	2.030607	6.286374	8.013322	0.000000	-10.000000	0.041667	-11.583334	719.166687	1023.000000	1023.000000	2046.000000
3.460000	0.036394	21.508842	5.690636	2.024285	5.870876	7.923045	0.000000	-10.000000	0.083333	-13.366667	709.166687	1023.000000	1023.000000	2046.000000
3.480000	0.034569	20.430162	5.419341	1.979306	5.379508	7.652009	0.000000	-10.000000	0.150000	-15.616667	704.833313	1023.000000	1023.000000	2046.000000
3.500000	0.032059	18.946600	5.079089	1.731850	4.840805	7.294857	0.000000	-10.000000	0.250000	-18.383333	699.500000	1023.000000	1023.000000	2046.000000
3.520000	0.029766	17.591528	4.949860	1.411340	4.318509	6.911820	0.000000	-10.000000	0.316667	-21.050001	693.500000	1023.000000	1023.000000	2046.000000
3.540000	0.027247	16.102928	4.768621	1.122675	3.778226	6.433406	0.000000	-10.000000	0.383333	-23.100000	686.500000	1023.000000	1023.000000	2046.000000
3.560000	0.024759	14.632285	4.434606	0.834225	3.303280	6.060174	0.000000	-10.000000	0.425000	-24.483334	679.000000	1023.000000	1023.000000	2046.000000
3.580000	0.021833	12.903311	3.921445	0.703287	2.754137	5.524442	0.000000	-10.000000	0.475000	-25.416668	670.666687	1023.000000	1023.000000	2046.000000
3.600000	0.019131	11.306610	3.470557	0.730000	2.204219	4.901833	0.000000	-10.000000	0.500000	-26.416668	662.166687	1023.000000	1023.000000	2046.000000
3.620000	0.016920	9.999918	3.173518	0.772589	1.643274	4.410537	0.000000	-10.000000	0.525000	-27.216667	653.333313	1023.000000	1023.000000	2046.000000
3.640000	0.015280	9.030286	2.871215	0.821426	1.281712	4.055933	0.000000	-10.000000	0.558333	-27.850000	644.333313	1023.000000	1023.000000	2046.000000
3.660000	0.013877	8.201373	2.582710	1.055287	0.891205	3.672171	0.000000	-10.000000	0.583333	-28.450001	635.000000	1023.000000	1023.000000	2046.000000
3.680000	0.012424	7.342464	2.291451	1.286371	0.385338	3.379305	0.000000	-10.000000	0.616667	-29.016666	625.333313	1023.000000	1023.000000	2046.000000
3.700000	0.010958	6.476467	1.841867	1.555836	0.037363	3.041401	0.000000	-10.000000	0.641667	-29.933334	615.500000	1023.000000	1023.000000	2046.000000
3.720000	0.009744	5.758737	1.572038	1.745110	-0.325485	2.767073	0.000000	-10.000000	0.700000	-30.733334	605.500000	1023.000000	1023.000000	2046.000000
3.740000	0.008535	5.044051	1.436694	1.867438	-0.769330	2.509249	0.000000	-10.000000	0.733333	-31.533333	595.333313	1023.000000	1023.000000	2046.000000
3.760000	0.007510	4.438259	1.152222	1.892895	-0.946261	2.339403	0.000000	-10.000000	0.766667	-32.150002	585.000000	1023.000000	1023.000000	2046.000000
3.780000	0.006184	3.654880	0.992846	1.909842	-1.346190	2.098382	0.000000	-10.000000	0.775000	-32.450001	574.333313	1023.000000	1023.000000	2046.000000
3.800000	0.005077	3.000698	0.808675	1.925518	-1.602840	1.869345	0.000000	-10.000000	0.775000	-32.483334	563.500000	1023.000000	1023.000000	2046.000000
3.820000	0.004503	2.661417	0.742097	1.834185	-1.641978	1.727114	0.000000	-10.000000	0.783333	-32.516666	552.500000	1023.000000	1023.000000	2046.000000
3.840000	0.003729	2.203683	0.747794	1.736301	-1.818173	1.537762	0.000000	-10.000000	0.783333	-32.633335	541.666687	1023.000000	1023.000000	2046.000000
3.860000	0.002716	1.605299	0.657959	1.612729	-2.032887	1.367497	0.000000	-10.000000	0.800000	-33.000000	530.833313	1023.000000	1023.000000	2046.000000
3.880000	0.001793	1.059639	0.612363	1.499376	-2.321193	1.269093	0.000000	-10.000000	0.791667	-32.916668	519.833313	1023.000000	1023.000000	2046.000000
3.900000	0.000846	0.499945	0.578760	1.405390	-2.624145	1.139939	0.000000	-10.000000	0.775000	-32.700001	508.833344	1023.000000	1023.000000	2046.000000
3.920000	0.000424	0.250639	0.552158	1.308244	-2.737540	1.127777	0.000000	-10.000000	0.750000	-32.266666	497.833344	1023.000000	1023.000000	2046.000000
3.940000	-0.000765	-0.452362	0.450193	1.138919	-2.956556	0.915082	0.000000	-10.000000	0.741667	-32.016666	487.166656	1023.000000	1023.000000	2046.000000
3.960000	-0.001920	-1.134846	0.363420	0.900843	-3.206925	0.807816	0.000000	-10.000000	0.741667	-32.066666	476.333344	1023.000000	1023.000000	2046.000000
3.980000	-0.003317	-1.960530	0.218724	0.656698	-3.351150	0.515198	0.000000	-10.000000	0.750000	-31.966667	465.666656	1023.000000	1023.000000	2046.000000
4.000000	-0.004849	-2.865823	0.178540	0.306355	-3.615726	0.265008	0.000000	-10.000000	0.741667	-32.000000	455.000000	1023.000000	1023.000000	2046.000000
4.020000	-0.006409	-3.787938	0.085803	-0.027268	-3.849781	0.003308	0.000000	-10.000000	0.741667	-31.716667	444.333344	1023.000000	1023.000000	2046.000000
4.040000	-0.008149	-4.815779	0.013711	-0.314289	-4.252830	-0.262370	0.000000	-10.000000	0.741667	-31.750000	433.833344	1023.000000	1023.000000	2046.000000
4.060000	-0.009831	-5.810062	-0.128842	-0.541666	-4.609286	-0.530269	0.000000	-10.000000	0.750000	-31.633333	423.166656	1023.000000	1023.000000	2046.000000
4.080000	-0.011206	-6.622629	-0.250235	-0.730252	-4.858865	-0.783276	0.000000	-10.000000	0.750000	-31.850000	412.666656	1023.000000	1023.000000	2046.000000
4.100000	-0.012560	-7.422904	-0.355910	-1.052981	-5.138536	-0.875477	0.000000	-10.000000	0.750000	-31.816668	402.000000	1023.000000	1023.000000	2046.000000
4.120000	-0.014156	-8.366055	-0.533798	-1.285252	-5.391470	-1.155536	0.000000	-10.000000	0.750000	-32.016666	391.333344	1023.000000	1023.000000	2046.000000
4.140000	-0.015246	-9.010519	-0.694891	-1.388724	-5.469887	-1.457016	0.000000	-10.000000	0.750000	-31.850000	380.666656	1023.000000	1023.000000	2046.000000
4.160000	-0.016045	-9.482393	-0.897242	-1.536562	-5.389582	-1.659007	0.000000	-10.000000	0.750000	-32.033333	370.000000	1023.000000	1023.000000	2046.000000
4.180000	-0.016845	-9.955548	-0.885094	-1.665115	-5.557404	-1.847936	0.000000	-10.000000	0.750000	-31.816668	359.333344	1023.000000	1023.000000	2046.000000
4.200000	-0.017824	-10.533911	-0.992618	-1.784498	-5.691170	-2.065624	0.000000	-10.000000	0.733333	-31.533335	348.833344	1023.000000	1023.000000	2046.000000
4.220000	-0.018993	-11.224687	-1.129574	-2.020991	-5.858028	-2.216094	0.000000	-10.000000	0.716667	-31.183334	338.166656	1023.000000	1023.000000	2046.000000
4.240000	-0.019615	-11.592534	-1.139014	-2.140705	-5.980022	-2.332793	0.000000	-10.000000	0.675000	-30.833334	327.833344	1023.000000	1023.000000	2046.000000
4.260000	-0.020476	-12.101590	-1.162638	-2.335952	-6.202839	-2.400160	0.000000	-10.000000	0.650000	-30.516666	317.500000	1023.000000	1023.000000	2046.000000
4.280000	-0.021568	-12.746720	-1.332820	-2.357507	-6.349439	-2.706955	0.000000	-10.000000	0.625000	-30.000000	307.500000	1023.000000	1023.000000	2046.000000
4.300000	-0.022315	-13.188127	-1.503503	-2.425712	-6.363532	-2.895381	0.000000	-10.000000	0.608333	-29.450001	297.500000	1023.000000	1023.000000	2046.000000
4.320000	-0.023111	-13.658594	-1.606980	-2.551147	-6.517084	-2.983384	0.000000	-10.000000	0.600000	-29.133333	287.500000	1023.000000	1023.000000	2046.000000
4.340000	-0.024122	-14.256190	-1.740440	-2.669467	-6.726291	-3.119992	0.000000	-10.000000	0.583333	-28.816668	277.833344	1023.000000	1023.000000	2046.000000
4.360000	-0.025198	-14.892159	-1.909270	-2.795129	-6.911790	-3.275970	0.000000	-10.000000	0.575000	-28.433334	268.166656	1023.000000	1023.000000	2046.000000
4.380000	-0.026390	-15.596253	-2.071474	-2.972540	-7.140762	-3.411477	0.000000	-10.000000	0.558333	-28.000000	258.833344	1023.000000	1023.000000	2046.000000
4.400000	-0.027053	-15.988377	-2.086022	-3.003043	-7.337795	-3.561517	0.000000	-10.000000	0.525000	-27.500000	249.333328	1023.000000	1023.000000	2046.000000
4.420000	-0.027430	-16.210930	-2.152232	-3.146584	-7.391320	-3.520794	0.000000	-10.000000	0.491667	-27.150000	240.166672	1023.000000	1023.000000	2046.000000
4.440000	-0.028077	-16.593485	-2.257524	-3.149416	-7.515349	-3.671197	0.000000	-10.000000	0.458333	-26.400000	231.000000	1023.000000	1023.000000	2046.000000
4.460000	-0.028420	-16.796398	-2.368344	-3.197194	-7.542787	-3.688074	0.000000	-10.000000	0.450000	-25.833334	222.333328	1023.000000	1023.000000	2046.000000
4.480000	-0.028675	-16.946665	-2.468971	-3.323774	-7.536263	-3.617657	0.000000	-10.000000	0.441667	-25.150000	213.666672	1023.000000	1023.000000	2046.000000
4.500000	-0.029049	-17.167934	-2.520900	-3.191622	-7.593727	-3.861686	0.000000	-10.000000	0.433333	-24.733334	205.333328	1023.000000	1023.000000	2046.000000
4.520000	-0.030390	-17.960764	-2.606708	-3.497699	-7.970959	-3.885399	0.000000	-10.000000	0.391667	-23.950001	197.000000	1023.000000	1023.000000	2046.000000
4.540000	-0.030790	-18.196909	-2.661570	-3.651366	-8.173169	-3.710805	0.000000	-10.000000	0.358333	-23.250000	189.000000	1023.000000	1023.000000	2046.000000
4.560000	-0.032353	-19.120354	-2.904507	-3.829588	-8.418203	-3.968057	0.000000	-10.000000	0.333333	-22.666668	181.333328	1023.000000	1023.000000	2046.000000
4.580000	-0.034431	-20.348591	-3.209661	-4.041389	-8.660376	-4.437165	0.000000	-10.000000	0.333333	-22.350000	173.666672	1023.000000	1023.000000	2046.000000
4.600000	-0.035990	-21.269863	-3.432634	-4.483315	-8.710544	-4.643370	0.000000	-10.000000	0.308333	-21.866667	166.333328	1023.000000	1023.000000	2046.000000
4.620000	-0.038066	-22.497267	-3.657717	-4.806162	-9.001623	-5.031764	0.000000	-10.000000	0.266667	-21.066668	158.833328	1023.000000	1023.000000	2046.000000
4.640000	-0.040152	-23.729856	-4.005027	-5.090578	-9.364593	-5.269660	0.000000	-10.000000	0.216667	-20.000000	151.833328	1023.000000	1023.000000	2046.000000
4.660000	-0.041850	-24.733500	-4.369021	-5.174272	-9.687659	-5.502547	0.000000	-10.000000	0.183333	-18.733334	145.000000	1023.000000	1023.000000	2046.000000
4.680000	-0.043113	-25.479660	-4.615543	-5.219051	-9.990400	-5.654665	0.000000	-10.000000	0.158333	-17.483334	138.833328	1023.000000	1023.000000	2046.000000
4.700000	-0.044562	-26.336348	-4.851890	-5.134048	-10.416293	-5.934117	0.000000	-10.000000	0.158333	-16.583334	133.000000	1023.000000	1023.000000	2046.000000
4.720000	-0.045392	-26.826839	-5.177577	-4.967445	-10.516068	-6.165750	0.000000	-10.000000	0.158333	-16.200001	127.666664	1023.000000	1023.000000	2046.000000
4.740000	-0.045813	-27.075212	-5.468719	-4.711546	-10.618522	-6.276426	0.000000	-10.000000	0.158333	-16.116667	122.166664	1023.000000	1023.000000	2046.000000
4.760000	-0.046647	-27.568142	-5.702783	-4.613017	-10.884434	-6.367909	0.000000	-10.000000	0.150000	-15.916667	116.833336	1023.000000	1023.000000	2046.000000
4.780000	-0.047162	-27.872988	-5.887546	-4.409323	-11.079618	-6.496501	0.000000	-10.000000	0.150000	-15.683333	111.500000	1023.000000	1023.000000	2046.000000
4.800000	-0.047455	-28.045855	-6.034604	-4.398086	-11.135955	-6.477210	0.000000	-10.000000	0.150000	-15.383333	106.333336	1023.000000	1023.000000	2046.000000
4.820000	-0.048025	-28.382786	-6.220869	-4.352164	-11.246960	-6.562793	0.000000	-10.000000	0.141667	-15.166667	101.166664	1023.000000	1023.000000	2046.000000
4.840000	-0.048168	-28.467539	-6.318170	-4.258473	-11.231434	-6.659463	0.000000	-10.000000	0.133333	-14.866667	96.000000	1023.000000	1023.000000	2046.000000
4.860000	-0.048308	-28.550215	-6.403105	-4.190605	-11.251721	-6.704784	0.000000	-10.000000	0.100000	-14.516666	91.000000	1023.000000	1023.000000	2046.000000
4.880000	-0.048798	-28.839802	-6.336859	-4.340265	-11.464219	-6.698458	0.000000	-10.000000	0.075000	-13.950000	86.166664	1023.000000	1023.000000	2046.000000
4.900000	-0.049229	-29.094244	-6.263954	-4.520711	-11.593932	-6.715647	0.000000	-10.000000	0.050000	-13.533334	81.500000	1023.000000	1023.000000	2046.000000
4.920000	-0.049154	-29.049879	-6.135306	-4.663511	-11.575818	-6.675244	0.000000	-10.000000	0.050000	-13.183333	77.000000	1023.000000	1023.000000	2046.000000
4.940000	-0.049574	-29.298141	-6.087872	-4.760914	-11.705753	-6.743603	0.000000	-10.000000	0.050000	-12.816667	72.500000	1023.000000	1023.000000	2046.000000
4.960000	-0.049529	-29.271839	-6.096032	-4.789401	-11.578255	-6.808152	0.000000	-10.000000	0.050000	-12.250000	68.166664	1023.000000	1023.000000	2046.000000
4.980000	-0.049467	-29.234711	-6.026526	-4.838918	-11.601022	-6.768245	0.000000	-10.000000	0.050000	-11.583334	64.000000	1023.000000	1023.000000	2046.000000
5.000000	-0.049868	-29.472036	-5.976842	-5.021903	-11.784885	-6.688407	0.000000	-10.000000	0.033333	-11.016666	60.166668	1023.000000	1023.000000	2046.000000
5.020000	-0.049911	-29.497305	-5.953426	-5.057172	-11.731962	-6.754745	0.000000	-10.000000	0.016667	-10.583333	56.500000	1023.000000	1023.000000	2046.000000
5.040000	-0.050458	-29.820854	-5.947438	-5.339035	-11.834419	-6.699963	0.000000	-10.000000	0.008333	-10.233334	53.000000	1023.000000	1023.000000	2046.000000
5.060000	-0.051333	-30.337580	-5.975237	-5.598198	-11.947871	-6.816273	0.000000	-10.000000	0.008333	-9.933333	49.500000	1023.000000	1023.000000	2046.000000
5.080000	-0.051925	-30.687744	-6.047242	-5.788520	-11.882929	-6.969053	0.000000	-10.000000	0.008333	-9.483334	46.166668	1023.000000	1023.000000	2046.000000
5.100000	-0.052829	-31.222147	-6.025865	-6.062459	-12.081504	-7.052320	0.000000	-10.000000	0.000000	-8.783333	43.000000	1023.000000	1023.000000	2046.000000
5.120000	-0.053922	-31.867628	-6.113973	-6.385414	-12.274614	-7.093627	0.000000	-10.000000	0.000000	-8.116667	40.166668	1023.000000	1023.000000	2046.000000
5.140000	-0.054651	-32.298649	-6.152348	-6.523484	-12.470502	-7.152315	0.000000	-10.000000	0.000000	-7.566667	37.500000	1023.000000	1023.000000	2046.000000
5.160000	-0.055006	-32.508385	-6.192649	-6.749937	-12.478232	-7.087566	0.000000	-10.000000	0.000000	-7.283333	35.000000	1023.000000	1023.000000	2046.000000
5.180000	-0.055554	-32.832531	-6.273632	-6.929679	-12.511153	-7.118065	0.000000	-10.000000	-0.016667	-7.100000	32.666668	1023.000000	1023.000000	2046.000000
5.200000	-0.056295	-33.270344	-6.362922	-7.042166	-12.618713	-7.246543	0.000000	-10.000000	-0.016667	-7.083333	30.166666	1023.000000	1023.000000	2046.000000
5.220000	-0.056575	-33.435776	-6.483481	-7.135360	-12.477757	-7.339178	0.000000	-10.000000	-0.025000	-7.000000	27.833334	1023.000000	1023.000000	2046.000000
5.240000	-0.056659	-33.485470	-6.591919	-7.258444	-12.313740	-7.321366	0.000000	-10.000000	-0.008333	-6.916667	25.500000	1023.000000	1023.000000	2046.000000
5.260000	-0.057120	-33.757992	-6.513628	-7.361349	-12.513645	-7.369370	0.000000	-10.000000	-0.016667	-6.716667	23.166666	1023.000000	1023.000000	2046.000000
5.280000	-0.057426	-33.938839	-6.506530	-7.420052	-12.585145	-7.427110	0.000000	-10.000000	-0.008333	-6.600000	20.833334	1023.000000	1023.000000	2046.000000
5.300000	-0.057309	-33.869328	-6.407698	-7.439304	-12.588642	-7.433684	0.000000	-10.000000	-0.008333	-6.366667	18.500000	1023.000000	1023.000000	2046.000000
5.320000	-0.057281	-33.853138	-6.360548	-7.570147	-12.585305	-7.337136	0.000000	-10.000000	0.000000	-6.100000	16.500000	1023.000000	1023.000000	2046.000000
5.340000	-0.057374	-33.908302	-6.402333	-7.479280	-12.547833	-7.478857	0.000000	-10.000000	-0.008333	-5.833333	14.500000	1023.000000	1023.000000	2046.000000
5.360000	-0.057224	-33.819397	-6.421773	-7.503636	-12.426827	-7.467160	0.000000	-10.000000	-0.008333	-5.616667	12.500000	1023.000000	1023.000000	2046.000000
5.380000	-0.056904	-33.630234	-6.367134	-7.460788	-12.302204	-7.500108	0.000000	-10.000000	-0.008333	-5.400000	10.500000	1023.000000	1023.000000	2046.000000
5.400000	-0.056934	-33.647930	-6.360187	-7.459044	-12.315722	-7.512977	0.000000	-10.000000	-0.008333	-5.166667	8.666667	1023.000000	1023.000000	2046.000000
5.420000	-0.057288	-33.857193	-6.328780	-7.548530	-12.503360	-7.476522	0.000000	-10.000000	-0.016667	-5.000000	7.000000	1023.000000	1023.000000	2046.000000
5.440000	-0.057164	-33.783985	-6.226804	-7.533561	-12.558363	-7.465256	0.000000	-10.000000	-0.025000	-4.783333	5.333333	1023.000000	1023.000000	2046.000000
5.460000	-0.057240	-33.829082	-6.289265	-7.589356	-12.534127	-7.416333	0.000000	-10.000000	-0.025000	-4.616667	3.833333	1023.000000	1023.000000	2046.000000
5.480000	-0.057417	-33.933208	-6.297612	-7.616218	-12.571128	-7.448253	0.000000	-10.000000	-0.033333	-4.383334	2.166667	1023.000000	1023.000000	2046.000000
5.500000	-0.057216	-33.814526	-6.407458	-7.590725	-12.321083	-7.495261	0.000000	-10.000000	-0.041667	-4.200000	1.000000	1023.000000	1023.000000	2046.000000
5.520000	-0.057270	-33.846550	-6.355654	-7.587365	-12.397522	-7.506010	0.000000	-10.000000	-0.050000	-4.000000	-0.166667	1023.000000	1023.000000	2046.000000
5.540000	-0.057474	-33.967133	-6.388717	-7.665181	-12.468473	-7.444763	0.000000	-10.000000	-0.050000	-3.766667	-1.166667	1023.000000	1023.000000	2046.000000
5.560000	-0.057332	-33.883476	-6.279287	-7.675006	-12.511411	-7.417773	0.000000	-10.000000	-0.041667	-3.566667	-2.333333	1023.000000	1023.000000	2046.000000
5.580000	-0.057564	-34.020550	-6.312741	-7.713913	-12.581222	-7.412674	0.000000	-10.000000	-0.041667	-3.416667	-3.500000	1023.000000	1023.000000	2046.000000
5.600000	-0.057194	-33.801735	-6.380806	-7.578099	-12.330858	-7.511974	0.000000	-10.000000	-0.033333	-3.333333	-4.666667	1023.000000	1023.000000	2046.000000
5.620000	-0.057132	-33.765095	-6.353413	-7.570385	-12.312810	-7.528489	0.000000	-10.000000	-0.033333	-3.266667	-5.833333	1023.000000	1023.000000	2046.000000
5.640000	-0.057350	-33.894089	-6.319601	-7.656552	-12.443217	-7.474717	0.000000	-10.000000	-0.033333	-3.183333	-7.000000	1023.000000	1023.000000	2046.000000
5.660000	-0.057218	-33.815578	-6.201480	-7.613624	-12.529641	-7.470833	0.000000	-10.000000	-0.033333	-3.116667	-8.000000	1023.000000	1023.000000	2046.000000
5.680000	-0.057159	-33.780914	-6.160371	-7.706069	-12.561914	-7.352559	0.000000	-10.000000	-0.033333	-3.033333	-9.000000	1023.000000	1023.000000	2046.000000
5.700000	-0.056995	-33.683990	-6.204737	-7.653760	-12.422995	-7.402502	0.000000	-10.000000	-0.025000	-2.933333	-10.000000	1023.000000	1023.000000	2046.000000
5.720000	-0.056576	-33.436207	-6.256675	-7.526361	-12.165789	-7.487381	0.000000	-10.000000	-0.033333	-2.733333	-11.000000	1023.000000	1023.000000	2046.000000
5.740000	-0.056787	-33.561047	-6.201896	-7.554262	-12.302694	-7.502192	0.000000	-10.000000	-0.041667	-2.566667	-11.666667	1023.000000	1023.000000	2046.000000
5.760000	-0.056738	-33.532257	-6.069768	-7.573885	-12.448164	-7.440439	0.000000	-10.000000	-0.050000	-2.350000	-12.500000	1023.000000	1023.000000	2046.000000
5.780000	-0.056745	-33.536510	-6.114047	-7.738473	-12.452786	-7.231202	0.000000	-10.000000	-0.041667	-2.316667	-13.333333	1023.000000	1023.000000	2046.000000
5.800000	-0.056641	-33.474667	-6.129869	-7.727681	-12.318060	-7.299058	0.000000	-10.000000	-0.041667	-2.300000	-14.333333	1023.000000	1023.000000	2046.000000
5.820000	-0.056204	-33.216606	-6.151752	-7.632909	-12.093764	-7.338181	0.000000	-10.000000	-0.033333	-2.316667	-15.166667	1023.000000	1023.000000	2046.000000
5.840000	-0.056887	-33.620495	-6.059032	-7.930750	-12.366391	-7.264322	0.000000	-10.000000	-0.041667	-2.133333	-15.666667	1023.000000	1023.000000	2046.000000
5.860000	-0.056458	-33.366619	-6.008450	-7.812948	-12.354183	-7.191038	0.000000	-10.000000	-0.041667	-1.866667	-16.000000	1023.000000	1023.000000	2046.000000
5.880000	-0.056732	-33.528431	-6.043783	-7.913099	-12.434079	-7.137469	0.000000	-10.000000	-0.050000	-1.850000	-16.000000	1023.000000	1023.000000	2046.000000
5.900000	-0.057198	-33.803745	-6.243068	-7.989166	-12.270881	-7.300630	0.000000	-10.000000	-0.050000	-2.050000	-16.166666	1023.000000	1023.000000	2046.000000
5.920000	-0.058257	-34.429798	-6.419056	-8.078572	-12.340405	-7.591767	0.000000	-10.000000	-0.050000	-1.516667	-16.833334	1023.000000	1023.000000	2046.000000
5.940000	-0.060250	-35.607857	-6.662196	-8.338437	-12.772976	-7.834249	0.000000	-10.000000	-0.050000	0.000000	-17.500000	1023.000000	1023.000000	2046.000000
5.960000	-0.061518	-36.357342	-6.959015	-8.503163	-12.993958	-7.901206	0.000000	-10.000000	-0.066667	2.200000	-18.000000	1023.000000	1023.000000	2046.000000
5.980000	-0.062902	-37.174931	-7.278805	-8.431516	-13.288789	-8.175822	0.000000	-10.000000	-0.083333	4.083333	-18.000000	1023.000000	1023.000000	2046.000000
6.000000	-0.063652	-37.618576	-7.667644	-8.284290	-13.256849	-8.409792	0.000000	-10.000000	-0.083333	5.083333	-18.000000	1023.000000	1023.000000	2046.000000
6.020000	-0.064436	-38.081486	-7.857758	-8.179652	-13.484454	-8.559621	0.000000	-10.000000	-0.066667	4.933333	-18.000000	1023.000000	1023.000000	2046.000000
6.040000	-0.064445	-38.086834	-7.896739	-7.994721	-13.645867	-8.549505	0.000000	-10.000000	-0.050000	3.766667	-18.000000	1023.000000	1023.000000	2046.000000
6.060000	-0.064443	-38.085892	-8.036901	-7.754863	-13.757739	-8.536389	0.000000	-10.000000	-0.050000	2.200000	-18.000000	1023.000000	1023.000000	2046.000000
6.080000	-0.064124	-37.897369	-8.300115	-7.397982	-13.539111	-8.660161	0.000000	-10.000000	-0.050000	0.950000	-18.000000	1023.000000	1023.000000	2046.000000
6.100000	-0.064201	-37.942635	-8.463948	-7.194376	-13.599944	-8.684368	0.000000	-10.000000	-0.041667	-0.050000	-18.000000	1023.000000	1023.000000	2046.000000
6.120000	-0.063786	-37.697544	-8.438958	-7.012322	-13.621711	-8.624552	0.000000	-10.000000	-0.033333	-1.016667	-18.000000	1023.000000	1023.000000	2046.000000
6.140000	-0.063744	-37.672848	-8.467211	-6.934795	-13.743700	-8.527143	0.000000	-10.000000	-0.033333	-1.816667	-18.166666	1023.000000	1023.000000	2046.000000
6.160000	-0.063566	-37.567223	-8.517188	-6.815397	-13.655558	-8.579079	0.000000	-10.000000	-0.041667	-2.283333	-18.666666	1023.000000	1023.000000	2046.000000
6.180000	-0.063256	-37.384071	-8.612094	-6.648659	-13.491930	-8.631391	0.000000	-10.000000	-0.050000	-2.183333	-19.333334	1023.000000	1023.000000	2046.000000
6.200000	-0.063248	-37.379498	-8.417498	-6.818230	-13.644893	-8.498876	0.000000	-10.000000	-0.033333	-2.016667	-19.833334	1023.000000	1023.000000	2046.000000
6.220000	-0.063139	-37.315231	-8.216812	-6.908628	-13.726774	-8.463017	0.000000	-10.000000	-0.033333	-2.066667	-20.166666	1023.000000	1023.000000	2046.000000
6.240000	-0.062952	-37.204597	-8.136696	-6.952397	-13.652463	-8.463042	0.000000	-10.000000	-0.033333	-2.150000	-20.500000	1023.000000	1023.000000	2046.000000
6.260000	-0.062448	-36.906487	-8.063369	-6.897411	-13.498553	-8.447153	0.000000	-10.000000	-0.050000	-1.716667	-20.833334	1023.000000	1023.000000	2046.000000
6.280000	-0.062385	-36.869457	-7.914523	-6.993297	-13.601037	-8.360602	0.000000	-10.000000	-0.050000	-0.916667	-21.000000	1023.000000	1023.000000	2046.000000
6.300000	-0.061856	-36.556652	-7.712971	-7.090264	-13.581342	-8.172074	0.000000	-10.000000	-0.050000	-0.200000	-21.000000	1023.000000	1023.000000	2046.000000
6.320000	-0.061654	-36.437576	-7.561006	-7.116885	-13.614687	-8.145000	0.000000	-10.000000	-0.050000	0.000000	-21.000000	1023.000000	1023.000000	2046.000000
6.340000	-0.061222	-36.182274	-7.565129	-7.119239	-13.306111	-8.191795	0.000000	-10.000000	-0.050000	0.000000	-21.000000	1023.000000	1023.000000	2046.000000
6.360000	-0.061704	-36.466972	-7.586003	-7.354356	-13.340715	-8.185897	0.000000	-10.000000	-0.041667	0.000000	-21.000000	1023.000000	1023.000000	2046.000000
6.380000	-0.062037	-36.663891	-7.456209	-7.528827	-13.461165	-8.217690	0.000000	-10.000000	-0.041667	0.000000	-21.000000	1023.000000	1023.000000	2046.000000
6.400000	-0.062630	-37.014160	-7.306927	-7.847713	-13.694503	-8.165018	0.000000	-10.000000	-0.041667	0.000000	-21.000000	1023.000000	1023.000000	2046.000000
6.420000	-0.062901	-37.174290	-7.347920	-7.996773	-13.597985	-8.231612	0.000000	-10.000000	-0.050000	0.000000	-21.000000	1023.000000	1023.000000	2046.000000
6.440000	-0.062969	-37.214909	-7.456880	-8.079084	-13.393146	-8.285798	0.000000	-10.000000	-0.050000	0.000000	-21.000000	1023.000000	1023.000000	2046.000000
6.460000	-0.063452	-37.499954	-7.455062	-8.230867	-13.495798	-8.318228	0.000000	-10.000000	-0.050000	0.000000	-21.000000	1023.000000	1023.000000	2046.000000
6.480000	-0.063645	-37.614128	-7.477625	-8.296042	-13.493590	-8.346871	0.000000	-10.000000	-0.058333	0.000000	-21.000000	1023.000000	1023.000000	2046.000000
6.500000	-0.063713	-37.654541	-7.416168	-8.528698	-13.536867	-8.172807	0.000000	-10.000000	-0.058333	0.000000	-21.000000	1023.000000	1023.000000	2046.000000
6.520000	-0.064084	-37.873558	-7.415384	-8.578029	-13.615923	-8.264224	0.000000	-10.000000	-0.058333	0.000000	-21.000000	1023.000000	1023.000000	2046.000000
6.540000	-0.063868	-37.745922	-7.463352	-8.617805	-13.412333	-8.252431	0.000000	-10.000000	-0.050000	0.000000	-21.000000	1023.000000	1023.000000	2046.000000
6.560000	-0.063881	-37.753571	-7.505640	-8.775769	-13.296043	-8.176118	0.000000	-10.000000	-0.050000	0.700000	-21.000000	1023.000000	1023.000000	2046.000000
6.580000	-0.063652	-37.618233	-7.395721	-8.686204	-13.318981	-8.217326	0.000000	-10.000000	-0.050000	1.700000	-21.000000	1023.000000	1023.000000	2046.000000
6.600000	-0.063362	-37.446667	-7.291398	-8.839893	-13.293722	-8.021653	0.000000	-10.000000	-0.050000	3.033333	-21.000000	1023.000000	1023.000000	2046.000000
6.620000	-0.063056	-37.265884	-7.217237	-8.824457	-13.246797	-7.977395	0.000000	-10.000000	-0.066667	4.066667	-21.000000	1023.000000	1023.000000	2046.000000
6.640000	-0.062191	-36.755127	-7.185724	-8.699952	-12.928157	-7.941293	0.000000	-10.000000	-0.083333	5.183333	-21.000000	1023.000000	1023.000000	2046.000000
6.660000	-0.061952	-36.613380	-7.114163	-8.681252	-12.899934	-7.918031	0.000000	-10.000000	-0.100000	6.233334	-21.000000	1023.000000	1023.000000	2046.000000
6.680000	-0.061256	-36.202236	-6.980909	-8.672084	-12.787648	-7.761597	0.000000	-10.000000	-0.100000	7.033333	-21.000000	1023.000000	1023.000000	2046.000000
6.700000	-0.061078	-36.097347	-6.784777	-8.678950	-12.987052	-7.646569	0.000000	-10.000000	-0.116667	7.650000	-21.000000	1023.000000	1023.000000	2046.000000
6.720000	-0.060216	-35.587669	-6.794723	-8.600992	-12.656349	-7.535607	0.000000	-10.000000	-0.116667	8.316667	-21.000000	1023.000000	1023.000000	2046.000000
6.740000	-0.059599	-35.223087	-6.816100	-8.544003	-12.426383	-7.436603	0.000000	-10.000000	-0.116667	8.833334	-21.000000	1023.000000	1023.000000	2046.000000
6.760000	-0.059061	-34.904934	-6.749016	-8.449494	-12.366856	-7.339570	0.000000	-10.000000	-0.116667	10.150001	-13.833333	1023.000000	1023.000000	2046.000000
6.780000	-0.058240	-34.419632	-6.599118	-8.485049	-12.283818	-7.051646	0.000000	-10.000000	-0.141667	11.550000	0.833333	1023.000000	1023.000000	2046.000000
6.800000	-0.057635	-34.062428	-6.494082	-8.419785	-12.237159	-6.911399	0.000000	-10.000000	-0.175000	13.266667	16.833334	1023.000000	1023.000000	2046.000000
6.820000	-0.056323	-33.287037	-6.502447	-8.284553	-11.807494	-6.692545	0.000000	-10.000000	-0.216667	14.683333	27.166666	1023.000000	1023.000000	2046.000000
6.840000	-0.055706	-32.922348	-6.503719	-8.241570	-11.673931	-6.503127	0.000000	-10.000000	-0.266667	16.366667	31.666666	1023.000000	1023.000000	2046.000000
6.860000	-0.054519	-32.220978	-6.328705	-8.157374	-11.483194	-6.251705	0.000000	-10.000000	-0.300000	18.150000	36.833332	1023.000000	1023.000000	2046.000000
6.880000	-0.053680	-31.724590	-6.156432	-8.163859	-11.441378	-5.962923	0.000000	-10.000000	-0.333333	19.616667	42.500000	1023.000000	1023.000000	2046.000000
6.900000	-0.052030	-30.749510	-6.070057	-7.992420	-10.947949	-5.739083	0.000000	-10.000000	-0.358333	20.700001	48.833332	1023.000000	1023.000000	2046.000000
6.920000	-0.050777	-30.009275	-5.904102	-7.855445	-10.695810	-5.553917	0.000000	-10.000000	-0.400000	21.566668	55.500000	1023.000000	1023.000000	2046.000000
6.940000	-0.049244	-29.103416	-5.678843	-7.656294	-10.430601	-5.337679	0.000000	-10.000000	-0.416667	22.733334	65.333336	1023.000000	1023.000000	2046.000000
6.960000	-0.047878	-28.295652	-5.464560	-7.661299	-10.278529	-4.891264	0.000000	-10.000000	-0.433333	23.766666	75.500000	1023.000000	1023.000000	2046.000000
6.980000	-0.046475	-27.466677	-5.267663	-7.597099	-9.985027	-4.616887	0.000000	-10.000000	-0.441667	24.600000	83.333336	1023.000000	1023.000000	2046.000000
7.000000	-0.044556	-26.332338	-5.172729	-7.262609	-9.462105	-4.434896	0.000000	-10.000000	-0.458333	24.900000	88.666664	1023.000000	1023.000000	2046.000000
7.020000	-0.043676	-25.812449	-5.076964	-7.371456	-9.281686	-4.082343	0.000000	-10.000000	-0.483333	25.583334	94.000000	1023.000000	1023.000000	2046.000000
7.040000	-0.042049	-24.851059	-4.873650	-7.242738	-9.101381	-3.633290	0.000000	-10.000000	-0.533333	26.400002	102.333336	1023.000000	1023.000000	2046.000000
7.060000	-0.041672	-24.628069	-4.936395	-7.239831	-9.001826	-3.450016	0.000000	-10.000000	-0.583333	27.383333	111.000000	1023.000000	1023.000000	2046.000000
7.080000	-0.040920	-24.183796	-4.969066	-7.221710	-8.679729	-3.313293	0.000000	-10.000000	-0.608333	28.216667	120.000000	1023.000000	1023.000000	2046.000000
7.100000	-0.040510	-23.941496	-5.036832	-7.258284	-8.419173	-3.227206	0.000000	-10.000000	-0.641667	29.100000	129.166672	1023.000000	1023.000000	2046.000000
7.120000	-0.040655	-24.027388	-5.151279	-7.227413	-8.391314	-3.257383	0.000000	-10.000000	-0.691667	30.183334	138.666672	1023.000000	1023.000000	2046.000000
7.140000	-0.040555	-23.967714	-5.251618	-7.188401	-8.377959	-3.149735	0.000000	-10.000000	-0.750000	31.250000	148.500000	1023.000000	1023.000000	2046.000000
7.160000	-0.040703	-24.055676	-5.363371	-7.058049	-8.449317	-3.184937	0.000000	-10.000000	-0.775000	32.283333	158.833328	1023.000000	1023.000000	2046.000000
7.180000	-0.040201	-23.758665	-5.425892	-6.923250	-8.317290	-3.092233	0.000000	-10.000000	-0.800000	32.983334	169.500000	1023.000000	1023.000000	2046.000000
7.200000	-0.039105	-23.110888	-5.471472	-6.727316	-8.033050	-2.879051	0.000000	-10.000000	-0.833333	33.483334	180.500000	1023.000000	1023.000000	2046.000000
7.220000	-0.038094	-22.513647	-5.474081	-6.402567	-7.886362	-2.750637	0.000000	-10.000000	-0.866667	33.983334	191.666672	1023.000000	1023.000000	2046.000000
7.240000	-0.036715	-21.698748	-5.480684	-6.056527	-7.707487	-2.454051	0.000000	-10.000000	-0.866667	34.250000	202.833328	1023.000000	1023.000000	2046.000000
7.260000	-0.035076	-20.729639	-5.469478	-5.530692	-7.441227	-2.288242	0.000000	-10.000000	-0.858333	34.583332	214.166672	1023.000000	1023.000000	2046.000000
7.280000	-0.033285	-19.671368	-5.371969	-5.179290	-7.205806	-1.914302	0.000000	-10.000000	-0.841667	34.666668	225.500000	1023.000000	1023.000000	2046.000000
7.300000	-0.031853	-18.825090	-5.307719	-4.832533	-7.003781	-1.681058	0.000000	-10.000000	-0.850000	34.916668	237.166672	1023.000000	1023.000000	2046.000000
7.320000	-0.030237	-17.870016	-5.242443	-4.507655	-6.667320	-1.452598	0.000000	-10.000000	-0.841667	34.733334	248.833328	1023.000000	1023.000000	2046.000000
7.340000	-0.028454	-16.816301	-5.140822	-4.189150	-6.327432	-1.158897	0.000000	-10.000000	-0.850000	34.866669	260.500000	1023.000000	1023.000000	2046.000000
7.360000	-0.026813	-15.846582	-5.024610	-3.926213	-6.043046	-0.852713	0.000000	-10.000000	-0.833333	34.583336	272.166656	1023.000000	1023.000000	2046.000000
7.380000	-0.025103	-14.836128	-4.763889	-3.797899	-5.776409	-0.497932	0.000000	-10.000000	-0.825000	34.583336	283.666656	1023.000000	1023.000000	2046.000000
7.400000	-0.023254	-13.743138	-4.431963	-3.574342	-5.481072	-0.255761	0.000000	-10.000000	-0.808333	34.400002	295.333344	1023.000000	1023.000000	2046.000000
7.420000	-0.021244	-12.555408	-4.168665	-3.389201	-5.085680	0.088137	0.000000	-10.000000	-0.800000	34.566666	306.666656	1023.000000	1023.000000	2046.000000
7.440000	-0.019445	-11.491847	-3.883222	-3.212520	-4.796926	0.400822	0.000000	-10.000000	-0.783333	34.366669	318.333344	1023.000000	1023.000000	2046.000000
7.460000	-0.017281	-10.212780	-3.501625	-3.035358	-4.397494	0.721697	0.000000	-10.000000	-0.775000	33.950001	329.666656	1023.000000	1023.000000	2046.000000
7.480000	-0.014903	-8.807961	-3.127708	-2.907933	-3.867402	1.095082	0.000000	-10.000000	-0.775000	33.533333	341.166656	1023.000000	1023.000000	2046.000000
7.500000	-0.012967	-7.663720	-2.754591	-2.884853	-3.489630	1.465354	0.000000	-10.000000	-0.775000	33.183334	352.333344	1023.000000	1023.000000	2046.000000
7.520000	-0.011024	-6.515044	-2.353618	-2.834653	-3.126252	1.799480	0.000000	-10.000000	-0.775000	32.966667	363.500000	1023.000000	1023.000000	2046.000000
7.540000	-0.009245	-5.464052	-1.957622	-2.778903	-2.752458	2.024930	0.000000	-10.000000	-0.766667	32.833332	374.500000	1023.000000	1023.000000	2046.000000
7.560000	-0.007944	-4.694614	-1.690387	-2.860378	-2.459413	2.315564	0.000000	-10.000000	-0.766667	32.983334	385.500000	1023.000000	1023.000000	2046.000000
7.580000	-0.006579	-3.888480	-1.346740	-2.835946	-2.203516	2.497722	0.000000	-10.000000	-0.758333	33.000000	396.500000	1023.000000	1023.000000	2046.000000
7.600000	-0.004969	-2.936599	-1.086826	-2.860766	-1.796576	2.807570	0.000000	-10.000000	-0.758333	32.916668	407.500000	1023.000000	1023.000000	2046.000000
7.620000	-0.003632	-2.146569	-0.785429	-2.804377	-1.548422	2.991658	0.000000	-10.000000	-0.758333	32.750000	418.500000	1023.000000	1023.000000	2046.000000
7.640000	-0.002321	-1.371870	-0.601834	-2.750505	-1.238253	3.218722	0.000000	-10.000000	-0.758333	32.666668	429.500000	1023.000000	1023.000000	2046.000000
7.660000	-0.000767	-0.453329	-0.308787	-2.671822	-0.923916	3.451196	0.000000	-10.000000	-0.750000	32.483334	440.500000	1023.000000	1023.000000	2046.000000
7.680000	0.000726	0.428960	-0.160886	-2.673349	-0.490742	3.753937	0.000000	-10.000000	-0.750000	32.250000	451.333344	1023.000000	1023.000000	2046.000000
7.700000	0.002063	1.219452	0.090901	-2.591946	-0.229000	3.949497	0.000000	-10.000000	-0.741667	32.099998	462.000000	1023.000000	1023.000000	2046.000000
7.720000	0.003869	2.286638	0.305853	-2.499649	0.239505	4.240930	0.000000	-10.000000	-0.725000	31.816666	472.666656	1023.000000	1023.000000	2046.000000
7.740000	0.005921	3.499331	0.604199	-2.300488	0.707662	4.487958	0.000000	-10.000000	-0.708333	31.750000	483.333344	1023.000000	1023.000000	2046.000000
7.760000	0.007929	4.685905	0.957832	-2.140425	1.083524	4.784974	0.000000	-10.000000	-0.700000	31.766666	494.000000	1023.000000	1023.000000	2046.000000
7.780000	0.009797	5.789868	1.253185	-1.958254	1.439809	5.055128	0.000000	-10.000000	-0.700000	31.850000	504.666656	1023.000000	1023.000000	2046.000000
7.800000	0.011717	6.924939	1.515634	-1.735115	1.857221	5.287200	0.000000	-10.000000	-0.708333	31.783333	515.333313	1023.000000	1023.000000	2046.000000
7.820000	0.014033	8.293220	1.866400	-1.434436	2.275416	5.585840	0.000000	-10.000000	-0.725000	31.783333	526.000000	1023.000000	1023.000000	2046.000000
7.840000	0.016267	9.613514	2.111865	-1.209744	2.756554	5.954839	0.000000	-10.000000	-0.741667	32.033333	536.500000	1023.000000	1023.000000	2046.000000
7.860000	0.018239	10.779039	2.369485	-0.968720	3.129248	6.249026	0.000000	-10.000000	-0.750000	32.350002	547.166687	1023.000000	1023.000000	2046.000000
7.880000	0.020183	11.927974	2.502544	-0.694046	3.604430	6.515045	0.000000	-10.000000	-0.750000	32.666668	557.833313	1023.000000	1023.000000	2046.000000
7.900000	0.022310	13.185094	2.769628	-0.456056	3.990692	6.880830	0.000000	-10.000000	-0.758333	32.716667	568.666687	1023.000000	1023.000000	2046.000000
7.920000	0.024389	14.413753	3.013584	-0.189073	4.419758	7.169484	0.000000	-10.000000	-0.750000	32.566666	579.500000	1023.000000	1023.000000	2046.000000
7.940000	0.026472	15.645227	3.328795	0.060346	4.753378	7.502707	0.000000	-10.000000	-0.741667	32.049999	590.500000	1023.000000	1023.000000	2046.000000
7.960000	0.028337	16.747171	3.624206	0.284655	5.042048	7.796262	0.000000	-10.000000	-0.733333	32.049999	601.333313	1023.000000	1023.000000	2046.000000
7.980000	0.030194	17.844946	3.868504	0.434573	5.367382	8.174486	0.000000	-10.000000	-0.716667	31.916666	612.000000	1023.000000	1023.000000	2046.000000
8.000000	0.032455	19.181162	4.185164	0.705273	5.769344	8.521380	0.000000	-10.000000	-0.700000	31.866667	622.666687	1023.000000	1023.000000	2046.000000
8.020000	0.035150	20.773603	4.472152	1.070600	6.405440	8.825412	0.000000	-10.000000	-0.675000	31.450001	633.333313	1023.000000	1023.000000	2046.000000
8.040000	0.036645	21.657234	4.744967	1.089921	6.588694	9.233651	0.000000	-10.000000	-0.683333	31.366667	644.000000	1023.000000	1023.000000	2046.000000
8.060000	0.038387	22.686810	4.933359	1.388746	6.840099	9.524605	0.000000	-10.000000	-0.683333	31.333334	654.333313	1023.000000	1023.000000	2046.000000
8.080000	0.039689	23.456209	4.968493	1.587726	7.256345	9.643643	0.000000	-10.000000	-0.700000	31.166668	664.833313	1023.000000	1023.000000	2046.000000
8.100000	0.040736	24.074932	5.213398	1.713541	7.484319	9.663675	0.000000	-10.000000	-0.691667	31.133333	675.166687	1023.000000	1023.000000	2046.000000
8.120000	0.041376	24.453392	5.480377	1.631474	7.648300	9.693242	0.000000	-10.000000	-0.700000	31.133333	685.666687	1023.000000	1023.000000	2046.000000
8.140000	0.041539	24.549589	5.537746	1.666185	7.795435	9.550223	0.000000	-10.000000	-0.691667	31.233334	696.000000	1023.000000	1023.000000	2046.000000
8.160000	0.041342	24.433029	5.452268	1.729779	7.853913	9.397069	0.000000	-10.000000	-0.700000	31.216667	706.333313	1023.000000	1023.000000	2046.000000
8.180000	0.041133	24.309834	5.386062	1.878001	7.804324	9.241447	0.000000	-10.000000	-0.700000	31.133333	716.833313	1023.000000	1023.000000	2046.000000
8.200000	0.041511	24.533058	5.306499	2.046209	7.929008	9.251344	0.000000	-10.000000	-0.708333	31.116667	727.166687	1023.000000	1023.000000	2046.000000
8.220000	0.042256	24.973145	5.378438	2.297537	8.043570	9.253600	0.000000	-10.000000	-0.741667	30.983334	737.666687	1023.000000	1023.000000	2046.000000
8.240000	0.043869	25.926390	5.430487	2.734620	8.383557	9.377726	0.000000	-10.000000	-0.766667	31.466667	748.000000	1023.000000	1023.000000	2046.000000
8.260000	0.045384	26.821829	5.593971	3.205151	8.544018	9.478689	0.000000	-10.000000	-0.775000	31.716667	758.500000	1023.000000	1023.000000	2046.000000
8.280000	0.046892	27.713125	5.801361	3.671399	8.622337	9.618030	0.000000	-10.000000	-0.733333	31.750002	769.000000	1023.000000	1023.000000	2046.000000
8.300000	0.048027	28.384115	5.901230	4.052423	8.698723	9.731740	0.000000	-10.000000	-0.683333	31.083334	779.666687	1023.000000	1023.000000	2046.000000
8.320000	0.049522	29.267534	6.077466	4.496005	8.840178	9.853887	0.000000	-10.000000	-0.625000	30.183334	790.166687	1023.000000	1023.000000	2046.000000
8.340000	0.050989	30.134584	6.287818	4.777430	9.026017	10.043319	0.000000	-10.000000	-0.575000	29.150000	800.500000	1023.000000	1023.000000	2046.000000
8.360000	0.052279	30.896719	6.422535	5.016810	9.207842	10.249532	0.000000	-10.000000	-0.525000	27.616667	810.333313	1023.000000	1023.000000	2046.000000
8.380000	0.053722	31.749985	6.552629	5.364674	9.493086	10.339595	0.000000	-10.000000	-0.475000	25.933334	819.833313	1023.000000	1023.000000	2046.000000
8.400000	0.055239	32.646381	6.781296	5.553483	9.794502	10.517098	0.000000	-10.000000	-0.425000	24.233334	828.666687	1023.000000	1023.000000	2046.000000
8.420000	0.056917	33.637932	7.039153	5.708583	10.144440	10.745755	0.000000	-10.000000	-0.391667	22.633333	837.000000	1023.000000	1023.000000	2046.000000
8.440000	0.058365	34.493996	7.377822	5.984528	10.278759	10.852885	0.000000	-10.000000	-0.358333	21.550001	844.833313	1023.000000	1023.000000	2046.000000
8.460000	0.059839	35.364746	7.694521	6.117662	10.484207	11.068356	0.000000	-10.000000	-0.325000	20.283335	852.333313	1023.000000	1023.000000	2046.000000
8.480000	0.061349	36.257030	8.034212	6.254731	10.707891	11.260199	0.000000	-10.000000	-0.283333	19.650002	859.333313	1023.000000	1023.000000	2046.000000
8.500000	0.062828	37.131138	8.354824	6.372904	10.941097	11.462314	0.000000	-10.000000	-0.241667	18.416668	866.000000	1023.000000	1023.000000	2046.000000
8.520000	0.064276	37.986931	8.714593	6.499516	11.169945	11.602877	0.000000	-10.000000	-0.208333	17.183334	872.333313	1023.000000	1023.000000	2046.000000
8.540000	0.065378	38.638317	9.033008	6.453289	11.311649	11.840370	0.000000	-10.000000	-0.166667	15.283334	878.333313	1023.000000	1023.000000	2046.000000
8.560000	0.065819	38.899185	9.204863	6.301966	11.427161	11.965197	0.000000	-10.000000	-0.125000	13.050000	883.833313	1023.000000	1023.000000	2046.000000
8.580000	0.065753	38.859890	9.367261	6.186778	11.449450	11.856401	0.000000	-10.000000	-0.075000	10.033334	888.666687	1023.000000	1023.000000	2046.000000
8.600000	0.065638	38.792141	9.467477	6.032303	11.542784	11.749575	0.000000	-10.000000	-0.033333	5.383334	892.500000	1023.000000	1023.000000	2046.000000
8.620000	0.065126	38.489594	9.711738	5.846399	11.317914	11.613542	0.000000	-10.000000	-0.008333	0.683333	894.833313	1023.000000	1023.000000	2046.000000
8.640000	0.064226	37.957748	9.762011	5.485114	11.128231	11.582391	0.000000	-10.000000	0.008333	-3.816667	895.833313	1023.000000	1023.000000	2046.000000
8.660000	0.063565	37.567165	9.830959	5.376336	11.006149	11.353723	0.000000	-10.000000	0.025000	-7.266667	896.000000	1023.000000	1023.000000	2046.000000
8.680000	0.063029	37.250282	9.885903	5.218643	10.897099	11.248637	0.000000	-10.000000	0.041667	-9.933333	896.000000	1023.000000	1023.000000	2046.000000
8.700000	0.062437	36.900021	9.805462	4.973299	10.850718	11.270543	0.000000	-10.000000	0.050000	-11.566667	896.000000	1023.000000	1023.000000	2046.000000
8.720000	0.061843	36.549004	9.738730	4.934377	10.776752	11.099142	0.000000	-10.000000	0.050000	-12.183333	896.000000	1023.000000	1023.000000	2046.000000
8.740000	0.061355	36.260666	9.680995	4.917344	10.697982	10.964345	0.000000	-10.000000	0.050000	-12.533334	896.000000	1023.000000	1023.000000	2046.000000
8.760000	0.061044	36.076710	9.627106	4.906610	10.652367	10.890628	0.000000	-10.000000	0.050000	-13.150000	888.000000	1023.000000	1023.000000	2046.000000
8.780000	0.060763	35.910923	9.602431	4.911249	10.559967	10.837277	0.000000	-10.000000	0.050000	-13.616667	878.333313	1023.000000	1023.000000	2046.000000
8.800000	0.060505	35.758709	9.712095	4.909659	10.330819	10.806135	0.000000	-10.000000	0.050000	-14.250000	867.166687	1023.000000	1023.000000	2046.000000
8.820000	0.060138	35.541752	9.744690	4.893422	10.180059	10.723582	0.000000	-10.000000	0.066667	-14.416667	862.333313	1023.000000	1023.000000	2046.000000
8.840000	0.060119	35.530224	9.738730	4.901461	10.123727	10.766304	0.000000	-10.000000	0.066667	-14.400001	857.500000	1023.000000	1023.000000	2046.000000
8.860000	0.060530	35.773323	9.793694	5.003400	10.145727	10.830501	0.000000	-10.000000	0.083333	-14.200000	852.666687	1023.000000	1023.000000	2046.000000
8.880000	0.060455	35.729160	9.792269	4.936388	10.079967	10.920536	0.000000	-10.000000	0.100000	-14.283334	847.833313	1023.000000	1023.000000	2046.000000
8.900000	0.060104	35.521236	9.684690	5.076696	10.013816	10.746035	0.000000	-10.000000	0.133333	-14.783334	843.166687	1023.000000	1023.000000	2046.000000
8.920000	0.058770	34.733105	9.482614	4.937959	9.694751	10.617781	0.000000	-10.000000	0.150000	-15.616667	838.166687	1023.000000	1023.000000	2046.000000
8.940000	0.057557	34.016354	9.255963	4.941214	9.355235	10.463942	0.000000	-10.000000	0.166667	-16.666668	833.000000	1023.000000	1023.000000	2046.000000
8.960000	0.055979	33.083496	8.902855	4.878248	9.082727	10.219668	0.000000	-10.000000	0.191667	-17.716667	827.333313	1023.000000	1023.000000	2046.000000
8.980000	0.054371	32.133423	8.693144	4.692034	8.820505	9.927740	0.000000	-10.000000	0.233333	-19.083334	821.500000	1023.000000	1023.000000	2046.000000
9.000000	0.052752	31.176603	8.604814	4.416891	8.497164	9.657736	0.000000	-10.000000	0.266667	-20.049999	815.166687	1023.000000	1023.000000	2046.000000
9.020000	0.050804	30.025173	8.419803	4.104208	8.142826	9.358336	0.000000	-10.000000	0.300000	-20.950001	808.500000	1023.000000	1023.000000	2046.000000
9.040000	0.048210	28.492296	8.088493	3.927099	7.544502	8.932202	0.000000	-10.000000	0.325000	-21.600000	801.333313	1023.000000	1023.000000	2046.000000
9.060000	0.045599	26.949196	7.596624	3.810985	7.019040	8.522546	0.000000	-10.000000	0.350000	-22.550001	794.166687	1023.000000	1023.000000	2046.000000
9.080000	0.043423	25.662926	7.190425	3.841154	6.568891	8.062455	0.000000	-10.000000	0.383333	-23.433334	786.666687	1023.000000	1023.000000	2046.000000
9.100000	0.041588	24.578539	6.799940	3.772323	6.177477	7.828799	0.000000	-10.000000	0.400000	-23.966667	779.000000	1023.000000	1023.000000	2046.000000
9.120000	0.039908	23.585703	6.490215	3.876194	5.727167	7.492127	0.000000	-10.000000	0.433333	-24.433334	771.000000	1023.000000	1023.000000	2046.000000
9.140000	0.038583	22.802614	6.129043	4.181533	5.390504	7.101533	0.000000	-10.000000	0.458333	-25.116667	762.833313	1023.000000	1023.000000	2046.000000
9.160000	0.037470	22.144798	5.802854	4.512934	5.089382	6.739629	0.000000	-10.000000	0.491667	-25.950001	754.333313	1023.000000	1023.000000	2046.000000
9.180000	0.036222	21.407015	5.632720	4.782961	4.534760	6.456573	0.000000	-10.000000	0.525000	-26.983334	745.500000	1023.000000	1023.000000	2046.000000
9.200000	0.034625	20.463575	5.355851	4.831883	4.061329	6.214512	0.000000	-10.000000	0.566667	-27.983334	736.500000	1023.000000	1023.000000	2046.000000
9.220000	0.033104	19.564413	5.087238	4.829678	3.647232	6.000265	0.000000	-10.000000	0.616667	-29.400000	727.166687	1023.000000	1023.000000	2046.000000
9.240000	0.031822	18.806725	4.891515	4.938822	3.307385	5.669002	0.000000	-10.000000	0.658333	-30.333334	717.500000	1023.000000	1023.000000	2046.000000
9.260000	0.030669	18.125467	4.715763	4.874172	2.966042	5.569491	0.000000	-10.000000	0.683333	-31.066668	707.333313	1023.000000	1023.000000	2046.000000
9.280000	0.029632	17.512497	4.489348	4.722787	2.810140	5.490221	0.000000	-10.000000	0.716667	-31.466667	697.000000	1023.000000	1023.000000	2046.000000
9.300000	0.028551	16.873707	4.460680	4.615958	2.551112	5.245957	0.000000	-10.000000	0.733333	-31.950001	686.333313	1023.000000	1023.000000	2046.000000
9.320000	0.027666	16.350386	4.416894	4.512368	2.369063	5.052060	0.000000	-10.000000	0.750000	-32.150002	675.666687	1023.000000	1023.000000	2046.000000
9.340000	0.026677	15.765913	4.311219	4.476149	2.132575	4.845971	0.000000	-10.000000	0.750000	-32.283333	665.000000	1023.000000	1023.000000	2046.000000
9.360000	0.025588	15.122510	4.263189	4.364878	1.770934	4.723509	0.000000	-10.000000	0.750000	-32.099998	654.333313	1023.000000	1023.000000	2046.000000
9.380000	0.024449	14.449388	4.198480	4.127222	1.407431	4.716255	0.000000	-10.000000	0.750000	-32.016666	643.666687	1023.000000	1023.000000	2046.000000
9.400000	0.023398	13.828403	4.059622	4.063564	1.164887	4.540331	0.000000	-10.000000	0.750000	-31.550001	633.000000	1023.000000	1023.000000	2046.000000
9.420000	0.022311	13.185702	4.005961	3.829983	0.889515	4.460243	0.000000	-10.000000	0.733333	-31.366667	622.333313	1023.000000	1023.000000	2046.000000
9.440000	0.020819	12.303856	3.732594	3.532666	0.746858	4.291737	0.000000	-10.000000	0.733333	-31.049999	611.833313	1023.000000	1023.000000	2046.000000
9.460000	0.018950	11.199281	3.623323	3.167898	0.386918	4.021142	0.000000	-10.000000	0.716667	-30.900000	601.500000	1023.000000	1023.000000	2046.000000
9.480000	0.017180	10.153361	3.495686	2.863693	0.162208	3.631774	0.000000	-10.000000	0.716667	-30.666668	591.166687	1023.000000	1023.000000	2046.000000
9.500000	0.015665	9.258225	3.420046	2.587208	-0.110039	3.361011	0.000000	-10.000000	0.683333	-30.766668	580.833313	1023.000000	1023.000000	2046.000000
9.520000	0.013976	8.259998	3.345658	2.360453	-0.556413	3.110301	0.000000	-10.000000	0.691667	-30.983334	570.500000	1023.000000	1023.000000	2046.000000
9.540000	0.011998	7.090861	3.160306	2.107216	-0.971747	2.795086	0.000000	-10.000000	0.700000	-31.316668	560.333313	1023.000000	1023.000000	2046.000000
9.560000	0.010295	6.084124	2.945382	1.799320	-1.289889	2.629310	0.000000	-10.000000	0.733333	-31.533335	550.000000	1023.000000	1023.000000	2046.000000
9.580000	0.008852	5.231609	2.807009	1.595338	-1.569818	2.399080	0.000000	-10.000000	0.741667	-31.833334	539.333313	1023.000000	1023.000000	2046.000000
9.600000	0.007496	4.430430	2.606777	1.285319	-1.740173	2.278507	0.000000	-10.000000	0.750000	-32.049999	528.666687	1023.000000	1023.000000	2046.000000
9.620000	0.006106	3.608391	2.321991	1.096947	-1.822396	2.011849	0.000000	-10.000000	0.750000	-32.150002	518.000000	1023.000000	1023.000000	2046.000000
9.640000	0.004741	2.802209	2.173768	0.997465	-2.070817	1.701794	0.000000	-10.000000	0.750000	-31.950001	507.333344	1023.000000	1023.000000	2046.000000
9.660000	0.003720	2.198725	1.980305	0.892670	-2.171617	1.497367	0.000000	-10.000000	0.750000	-31.750000	496.666656	1023.000000	1023.000000	2046.000000
9.680000	0.002578	1.523715	1.860230	0.747704	-2.343193	1.258974	0.000000	-10.000000	0.758333	-31.683334	486.000000	1023.000000	1023.000000	2046.000000
9.700000	0.001582	0.934940	1.816605	0.674911	-2.607011	1.050435	0.000000	-10.000000	0.750000	-31.800001	475.500000	1023.000000	1023.000000	2046.000000
9.720000	0.000528	0.311815	1.773518	0.557526	-2.894616	0.875387	0.000000	-10.000000	0.750000	-32.000000	465.000000	1023.000000	1023.000000	2046.000000
9.740000	-0.000346	-0.204504	1.718618	0.525892	-3.151909	0.702896	0.000000	-10.000000	0.741667	-32.133335	458.000000	1023.000000	1023.000000	2046.000000
9.760000	-0.000662	-0.390982	1.721674	0.481836	-3.265390	0.670897	0.000000	-10.000000	0.750000	-32.283333	447.333344	1023.000000	1023.000000	2046.000000
9.780000	-0.001158	-0.684584	1.536931	0.315454	-3.282382	0.745413	0.000000	-10.000000	0.750000	-32.233334	436.500000	1023.000000	1023.000000	2046.000000
9.800000	-0.001956	-1.156122	1.340300	0.277257	-3.363645	0.589966	0.000000	-10.000000	0.750000	-32.383335	422.166656	1023.000000	1023.000000	2046.000000
9.820000	-0.002600	-1.536421	1.178797	0.307598	-3.385809	0.362994	0.000000	-10.000000	0.750000	-32.433334	411.333344	1023.000000	1023.000000	2046.000000
9.840000	-0.004178	-2.469319	1.082652	0.036959	-3.815939	0.227010	0.000000	-10.000000	0.750000	-32.550003	400.500000	1023.000000	1023.000000	2046.000000
9.860000	-0.005863	-3.465067	0.890028	-0.022590	-4.317222	-0.015282	0.000000	-10.000000	0.758333	-32.550003	389.500000	1023.000000	1023.000000	2046.000000
9.880000	-0.008104	-4.789269	0.531168	-0.343854	-4.637136	-0.339447	0.000000	-10.000000	0.758333	-32.650002	378.666656	1023.000000	1023.000000	2046.000000
9.900000	-0.010215	-6.037303	0.366846	-0.664404	-4.972328	-0.767417	0.000000	-10.000000	0.775000	-32.666668	367.833344	1023.000000	1023.000000	2046.000000
9.920000	-0.012110	-7.156973	0.266654	-1.158110	-5.235221	-1.030296	0.000000	-10.000000	0.766667	-32.416668	357.000000	1023.000000	1023.000000	2046.000000
9.940000	-0.014008	-8.278769	-0.072679	-1.511652	-5.378633	-1.315805	0.000000	-10.000000	0.758333	-31.983334	346.166656	1023.000000	1023.000000	2046.000000
9.960000	-0.015888	-9.389978	-0.468578	-1.721190	-5.615083	-1.585128	0.000000	-10.000000	0.708333	-31.200001	335.333344	1023.000000	1023.000000	2046.000000
9.980000	-0.017708	-10.465300	-0.833288	-1.785333	-5.925887	-1.920791	0.000000	-10.000000	0.683333	-30.316668	324.833344	1023.000000	1023.000000	2046.000000
10.000000	-0.019198	-11.346219	-1.169245	-1.738802	-6.166025	-2.272148	0.000000	-10.000000	0.658333	-29.533333	314.666656	1023.000000	1023.000000	2046.000000
10.020000	-0.020412	-12.063470	-1.465260	-1.654444	-6.395138	-2.548628	0.000000	-10.000000	0.641667	-29.166666	305.000000	1023.000000	1023.000000	2046.000000
10.040000	-0.021448	-12.675565	-1.775457	-1.555230	-6.626148	-2.718730	0.000000	-10.000000	0.616667	-29.000000	295.333344	1023.000000	1023.000000	2046.000000
10.060000	-0.022413	-13.245891	-1.973997	-1.306328	-6.992080	-2.973486	0.000000	-10.000000	0.600000	-28.866667	285.666656	1023.000000	1023.000000	2046.000000
10.080000	-0.023574	-13.932399	-2.218458	-1.126690	-7.347485	-3.239765	0.000000	-10.000000	0.591667	-28.633333	276.000000	1023.000000	1023.000000	2046.000000
10.100000	-0.024622	-14.551352	-2.450796	-0.937693	-7.638067	-3.524796	0.000000	-10.000000	0.558333	-28.366667	266.500000	1023.000000	1023.000000	2046.000000
10.120000	-0.025265	-14.931474	-2.548949	-0.976965	-7.862214	-3.543346	0.000000	-10.000000	0.525000	-27.883333	257.000000	1023.000000	1023.000000	2046.000000
10.140000	-0.026064	-15.403542	-2.793509	-1.070445	-7.955996	-3.583591	0.000000	-10.000000	0.491667	-27.350000	247.666672	1023.000000	1023.000000	2046.000000
10.160000	-0.026926	-15.913419	-2.979464	-1.111498	-8.074163	-3.748294	0.000000	-10.000000	0.475000	-26.733334	238.500000	1023.000000	1023.000000	2046.000000
10.180000	-0.027797	-16.428240	-3.129114	-1.193511	-8.219319	-3.886297	0.000000	-10.000000	0.458333	-26.100000	229.666672	1023.000000	1023.000000	2046.000000
10.200000	-0.028362	-16.761890	-3.219772	-1.366872	-8.240408	-3.934837	0.000000	-10.000000	0.450000	-25.600000	220.833328	1023.000000	1023.000000	2046.000000
10.220000	-0.028835	-17.041378	-3.204547	-1.536292	-8.257257	-4.043283	0.000000	-10.000000	0.441667	-24.983334	212.333328	1023.000000	1023.000000	2046.000000
10.240000	-0.029484	-17.424915	-3.093528	-1.666508	-8.457715	-4.207163	0.000000	-10.000000	0.425000	-24.366667	204.000000	1023.000000	1023.000000	2046.000000
10.260000	-0.030232	-17.867250	-3.100197	-1.846631	-8.666206	-4.254216	0.000000	-10.000000	0.391667	-23.549999	196.000000	1023.000000	1023.000000	2046.000000
10.280000	-0.030966	-18.301182	-3.139781	-1.974504	-8.839569	-4.347327	0.000000	-10.000000	0.350000	-22.850000	188.000000	1023.000000	1023.000000	2046.000000
10.300000	-0.031512	-18.623693	-3.130226	-2.030651	-9.019854	-4.442962	0.000000	-10.000000	0.316667	-22.150000	180.333328	1023.000000	1023.000000	2046.000000
10.320000	-0.031804	-18.796225	-3.102367	-2.228019	-9.111024	-4.354814	0.000000	-10.000000	0.300000	-21.550001	172.833328	1023.000000	1023.000000	2046.000000
10.340000	-0.032633	-19.286091	-3.300711	-2.489150	-9.136412	-4.359819	0.000000	-10.000000	0.300000	-20.900002	165.666672	1023.000000	1023.000000	2046.000000
10.360000	-0.033753	-19.948179	-3.407897	-2.774520	-9.301785	-4.463977	0.000000	-10.000000	0.266667	-20.366667	158.666672	1023.000000	1023.000000	2046.000000
10.380000	-0.035164	-20.781635	-3.509776	-3.117203	-9.502867	-4.651790	0.000000	-10.000000	0.233333	-19.666668	152.000000	1023.000000	1023.000000	2046.000000
10.400000	-0.036498	-21.570415	-3.595550	-3.493498	-9.684161	-4.797206	0.000000	-10.000000	0.191667	-18.966667	145.500000	1023.000000	1023.000000	2046.000000
10.420000	-0.037655	-22.254265	-3.762486	-3.808171	-9.718206	-4.965403	0.000000	-10.000000	0.175000	-18.000000	139.000000	1023.000000	1023.000000	2046.000000
10.440000	-0.038640	-22.836330	-3.920903	-4.020184	-9.828590	-5.066653	0.000000	-10.000000	0.158333	-17.300001	133.000000	1023.000000	1023.000000	2046.000000
10.460000	-0.039691	-23.457088	-4.096414	-4.197869	-9.959626	-5.203178	0.000000	-10.000000	0.141667	-16.600000	127.166664	1023.000000	1023.000000	2046.000000
10.480000	-0.040924	-24.185936	-4.233096	-4.393109	-10.204954	-5.354777	0.000000	-10.000000	0.141667	-16.200001	121.833336	1023.000000	1023.000000	2046.000000
10.500000	-0.041961	-24.798977	-4.335232	-4.617867	-10.412399	-5.433478	0.000000	-10.000000	0.133333	-15.683333	116.333336	1023.000000	1023.000000	2046.000000
10.520000	-0.042813	-25.302612	-4.474988	-4.764875	-10.507689	-5.555059	0.000000	-10.000000	0.133333	-15.250000	111.166664	1023.000000	1023.000000	2046.000000
10.540000	-0.043425	-25.664417	-4.425217	-4.861887	-10.691797	-5.685516	0.000000	-10.000000	0.116667	-14.733334	106.000000	1023.000000	1023.000000	2046.000000
10.560000	-0.043842	-25.910349	-4.415320	-5.038601	-10.754461	-5.701965	0.000000	-10.000000	0.091667	-14.250000	101.000000	1023.000000	1023.000000	2046.000000
10.580000	-0.044222	-26.134928	-4.555505	-5.232617	-10.683283	-5.663524	0.000000	-10.000000	0.066667	-13.783334	96.166664	1023.000000	1023.000000	2046.000000
10.600000	-0.044647	-26.386261	-4.589349	-5.300260	-10.736096	-5.760556	0.000000	-10.000000	0.050000	-13.300000	91.500000	1023.000000	1023.000000	2046.000000
10.620000	-0.045019	-26.605946	-4.601214	-5.402553	-10.764126	-5.838053	0.000000	-10.000000	0.041667	-12.750000	87.166664	1023.000000	1023.000000	2046.000000
10.640000	-0.045113	-26.661669	-4.689406	-5.406345	-10.685637	-5.880280	0.000000	-10.000000	0.041667	-12.350000	83.000000	1023.000000	1023.000000	2046.000000
10.660000	-0.045262	-26.749559	-4.727989	-5.491685	-10.648404	-5.881481	0.000000	-10.000000	0.041667	-11.983334	79.000000	1023.000000	1023.000000	2046.000000
10.680000	-0.045448	-26.859625	-4.805332	-5.441571	-10.602056	-6.010667	0.000000	-10.000000	0.041667	-11.700000	75.000000	1023.000000	1023.000000	2046.000000
10.700000	-0.045746	-27.035614	-4.799580	-5.526958	-10.677429	-6.031648	0.000000	-10.000000	0.033333	-11.333333	71.000000	1023.000000	1023.000000	2046.000000
10.720000	-0.045917	-27.136713	-4.821789	-5.569576	-10.695655	-6.049694	0.000000	-10.000000	0.025000	-10.883333	67.166664	1023.000000	1023.000000	2046.000000
10.740000	-0.046152	-27.275873	-4.929240	-5.596090	-10.662510	-6.088033	0.000000	-10.000000	0.025000	-10.600000	64.666664	1023.000000	1023.000000	2046.000000
10.760000	-0.046541	-27.505699	-4.944889	-5.722005	-10.768275	-6.070530	0.000000	-10.000000	0.025000	-10.283334	61.166668	1023.000000	1023.000000	2046.000000
10.780000	-0.046703	-27.601303	-5.037367	-5.748270	-10.721475	-6.094190	0.000000	-10.000000	0.016667	-10.083334	57.666668	1023.000000	1023.000000	2046.000000
10.800000	-0.047071	-27.819237	-5.021410	-5.790191	-10.865921	-6.141716	0.000000	-10.000000	0.008333	-9.850000	53.166668	1023.000000	1023.000000	2046.000000
10.820000	-0.047423	-28.027136	-5.081589	-5.861481	-10.928714	-6.155351	0.000000	-10.000000	0.008333	-9.583333	49.833332	1023.000000	1023.000000	2046.000000
10.840000	-0.047742	-28.215321	-5.109835	-5.922934	-10.998807	-6.183745	0.000000	-10.000000	0.008333	-9.333333	46.666668	1023.000000	1023.000000	2046.000000
10.860000	-0.048005	-28.371099	-5.087202	-6.022729	-11.121893	-6.139274	0.000000	-10.000000	0.016667	-8.966667	43.500000	1023.000000	1023.000000	2046.000000
10.880000	-0.048278	-28.532005	-5.132280	-5.986885	-11.149984	-6.262856	0.000000	-10.000000	0.008333	-8.633333	40.500000	1023.000000	1023.000000	2046.000000
10.900000	-0.048402	-28.605835	-5.205776	-6.071995	-11.117556	-6.210508	0.000000	-10.000000	0.008333	-8.200000	37.500000	1023.000000	1023.000000	2046.000000
10.920000	-0.048568	-28.703632	-5.179862	-6.047278	-11.201214	-6.275279	0.000000	-10.000000	0.000000	-7.800000	34.833332	1023.000000	1023.000000	2046.000000
10.940000	-0.048858	-28.874821	-5.191604	-6.024812	-11.257446	-6.400959	0.000000	-10.000000	0.000000	-7.450000	32.166668	1023.000000	1023.000000	2046.000000
10.960000	-0.048892	-28.895285	-5.156787	-6.061446	-11.283195	-6.393857	0.000000	-10.000000	0.000000	-7.133334	29.833334	1023.000000	1023.000000	2046.000000
10.980000	-0.048898	-28.898638	-5.148169	-6.051985	-11.297709	-6.400775	0.000000	-10.000000	-0.008333	-6.850000	27.333334	1023.000000	1023.000000	2046.000000
11.000000	-0.048964	-28.937696	-5.114381	-6.047273	-11.344532	-6.431511	0.000000	-10.000000	-0.008333	-6.550000	25.000000	1023.000000	1023.000000	2046.000000
11.020000	-0.048941	-28.924231	-5.104263	-6.136055	-11.330279	-6.353632	0.000000	-10.000000	-0.008333	-6.216667	22.666666	1023.000000	1023.000000	2046.000000
11.040000	-0.049031	-28.977060	-5.116640	-6.207566	-11.319026	-6.333829	0.000000	-10.000000	0.000000	-5.933333	20.500000	1023.000000	1023.000000	2046.000000
11.060000	-0.049155	-29.050886	-5.152785	-6.240623	-11.334324	-6.323155	0.000000	-10.000000	-0.008333	-5.666667	18.500000	1023.000000	1023.000000	2046.000000
11.080000	-0.049267	-29.116787	-5.189223	-6.287323	-11.329712	-6.310529	0.000000	-10.000000	-0.008333	-5.516667	16.666666	1023.000000	1023.000000	2046.000000
11.100000	-0.049316	-29.145611	-5.232431	-6.216876	-11.297635	-6.398669	0.000000	-10.000000	-0.008333	-5.250000	15.000000	1023.000000	1023.000000	2046.000000
11.120000	-0.049321	-29.148972	-5.219332	-6.233183	-11.311459	-6.384997	0.000000	-10.000000	-0.008333	-4.983334	13.333333	1023.000000	1023.000000	2046.000000
11.140000	-0.049212	-29.084064	-5.252808	-6.259804	-11.228566	-6.342887	0.000000	-10.000000	-0.008333	-4.683333	11.666667	1023.000000	1023.000000	2046.000000
11.160000	-0.049198	-29.076231	-5.284924	-6.260730	-11.189523	-6.341055	0.000000	-10.000000	-0.008333	-4.416667	10.000000	1023.000000	1023.000000	2046.000000
11.180000	-0.049094	-29.014305	-5.318438	-6.213568	-11.124775	-6.357524	0.000000	-10.000000	0.000000	-4.166667	8.500000	1023.000000	1023.000000	2046.000000
11.200000	-0.049195	-29.074413	-5.264539	-6.274626	-11.223460	-6.311788	0.000000	-10.000000	-0.008333	-3.900000	7.000000	1023.000000	1023.000000	2046.000000
11.220000	-0.049362	-29.172850	-5.268519	-6.243813	-11.275925	-6.384593	0.000000	-10.000000	-0.025000	-3.633333	5.666667	1023.000000	1023.000000	2046.000000
11.240000	-0.049546	-29.281841	-5.366428	-6.269770	-11.239125	-6.406518	0.000000	-10.000000	-0.041667	-3.316667	4.500000	1023.000000	1023.000000	2046.000000
11.260000	-0.050000	-29.549961	-5.330511	-6.349308	-11.436524	-6.433618	0.000000	-10.000000	-0.050000	-3.100000	3.500000	1023.000000	1023.000000	2046.000000
11.280000	-0.050547	-29.873215	-5.382256	-6.415774	-11.557885	-6.517299	0.000000	-10.000000	-0.041667	-3.050000	2.500000	1023.000000	1023.000000	2046.000000
11.300000	-0.050945	-30.108435	-5.359930	-6.540324	-11.663977	-6.544205	0.000000	-10.000000	-0.041667	-3.116667	1.500000	1023.000000	1023.000000	2046.000000
11.320000	-0.051355	-30.350780	-5.414211	-6.613507	-11.662204	-6.660859	0.000000	-10.000000	-0.033333	-3.150000	0.666667	1023.000000	1023.000000	2046.000000
11.340000	-0.052096	-30.788580	-5.447463	-6.916464	-11.775240	-6.649412	0.000000	-10.000000	-0.041667	-3.100000	-0.166667	1023.000000	1023.000000	2046.000000
11.360000	-0.052093	-30.786806	-5.476258	-6.854816	-11.754613	-6.701119	0.000000	-10.000000	-0.033333	-2.983333	-1.000000	1023.000000	1023.000000	2046.000000
11.380000	-0.051963	-30.709923	-5.541157	-6.957731	-11.556120	-6.654914	0.000000	-10.000000	-0.033333	-2.900000	-1.666667	1023.000000	1023.000000	2046.000000
11.400000	-0.052257	-30.884039	-5.644652	-7.059300	-11.461844	-6.718242	0.000000	-10.000000	-0.033333	-3.066667	-2.666667	1023.000000	1023.000000	2046.000000
11.420000	-0.053114	-31.390369	-5.728537	-7.243344	-11.564265	-6.854223	0.000000	-10.000000	-0.041667	-2.166667	-3.666667	1023.000000	1023.000000	2046.000000
11.440000	-0.054730	-32.345703	-5.988366	-7.403421	-11.855131	-7.098786	0.000000	-10.000000	-0.058333	-0.316667	-4.666667	1023.000000	1023.000000	2046.000000
11.460000	-0.056290	-33.267342	-6.384598	-7.490700	-12.150078	-7.241964	0.000000	-10.000000	-0.066667	2.266667	-5.000000	1023.000000	1023.000000	2046.000000
11.480000	-0.057819	-34.170769	-6.746738	-7.464908	-12.441854	-7.517270	0.000000	-10.000000	-0.083333	4.250000	-5.000000	1023.000000	1023.000000	2046.000000
11.500000	-0.059088	-34.921135	-7.032580	-7.356440	-12.751635	-7.780482	0.000000	-10.000000	-0.075000	4.966667	-5.000000	1023.000000	1023.000000	2046.000000
11.520000	-0.059616	-35.232796	-7.100855	-7.240976	-12.999908	-7.891058	0.000000	-10.000000	-0.066667	4.450000	-5.000000	1023.000000	1023.000000	2046.000000
11.540000	-0.059724	-35.296867	-7.225132	-6.990378	-13.107659	-7.973697	0.000000	-10.000000	-0.050000	2.733333	-5.000000	1023.000000	1023.000000	2046.000000
11.560000	-0.059739	-35.305794	-7.502115	-6.814228	-13.051001	-7.938451	0.000000	-10.000000	-0.050000	1.333333	-5.000000	1023.000000	1023.000000	2046.000000
11.580000	-0.059549	-35.193577	-7.600257	-6.518223	-13.134420	-7.940677	0.000000	-10.000000	-0.050000	-0.250000	-5.000000	1023.000000	1023.000000	2046.000000
11.600000	-0.059392	-35.100880	-7.752239	-6.297406	-13.085390	-7.965844	0.000000	-10.000000	-0.050000	-1.366667	-5.166667	1023.000000	1023.000000	2046.000000
11.620000	-0.059120	-34.939674	-7.842180	-6.125403	-13.007260	-7.964831	0.000000	-10.000000	-0.050000	-2.716667	-5.666667	1023.000000	1023.000000	2046.000000
11.640000	-0.058860	-34.786125	-7.902370	-6.039341	-12.943563	-7.900848	0.000000	-10.000000	-0.050000	-3.183333	-6.500000	1023.000000	1023.000000	2046.000000
11.660000	-0.058724	-34.706081	-7.960432	-5.973979	-12.888194	-7.883477	0.000000	-10.000000	-0.050000	-3.200000	-7.500000	1023.000000	1023.000000	2046.000000
11.680000	-0.058536	-34.594997	-7.976433	-5.931297	-12.836529	-7.850739	0.000000	-10.000000	-0.050000	-2.800000	-8.500000	1023.000000	1023.000000	2046.000000
11.700000	-0.058263	-34.433357	-7.812274	-5.897229	-12.872143	-7.851712	0.000000	-10.000000	-0.041667	-2.383333	-9.333333	1023.000000	1023.000000	2046.000000
11.720000	-0.058277	-34.441883	-7.626826	-6.005090	-12.935531	-7.874437	0.000000	-10.000000	-0.041667	-2.250000	-10.166667	1023.000000	1023.000000	2046.000000
11.740000	-0.058186	-34.387901	-7.489785	-6.103697	-12.947005	-7.847413	0.000000	-10.000000	-0.041667	-2.300000	-10.666667	1023.000000	1023.000000	2046.000000
11.760000	-0.057976	-34.263817	-7.330642	-6.168741	-12.986238	-7.778194	0.000000	-10.000000	-0.041667	-1.783333	-11.333333	1023.000000	1023.000000	2046.000000
11.780000	-0.057399	-33.922588	-7.093588	-6.085447	-12.963199	-7.780354	0.000000	-10.000000	-0.041667	-0.716667	-11.666667	1023.000000	1023.000000	2046.000000
11.800000	-0.057016	-33.696556	-6.975360	-6.234450	-12.912710	-7.574036	0.000000	-10.000000	-0.041667	1.216667	-12.000000	1023.000000	1023.000000	2046.000000
11.820000	-0.056535	-33.412182	-6.906002	-6.249136	-12.750868	-7.506176	0.000000	-10.000000	-0.058333	2.966667	-12.000000	1023.000000	1023.000000	2046.000000
11.840000	-0.056266	-33.253273	-6.783674	-6.306979	-12.706271	-7.456347	0.000000	-10.000000	-0.066667	4.416667	-12.000000	1023.000000	1023.000000	2046.000000
11.860000	-0.056027	-33.111988	-6.739069	-6.428491	-12.532531	-7.411897	0.000000	-10.000000	-0.075000	5.000000	-12.000000	1023.000000	1023.000000	2046.000000
11.880000	-0.056103	-33.157104	-6.620103	-6.599737	-12.535411	-7.401852	0.000000	-10.000000	-0.083333	5.783334	-12.000000	1023.000000	1023.000000	2046.000000
11.900000	-0.056276	-33.259140	-6.485382	-6.815849	-12.597922	-7.359988	0.000000	-10.000000	-0.091667	6.366667	-12.000000	1023.000000	1023.000000	2046.000000
11.920000	-0.056559	-33.426392	-6.480117	-7.053394	-12.562565	-7.330315	0.000000	-10.000000	-0.100000	7.816667	-12.000000	1023.000000	1023.000000	2046.000000
11.940000	-0.056761	-33.545650	-6.466695	-7.211881	-12.576526	-7.290547	0.000000	-10.000000	-0.100000	9.000000	-12.000000	1023.000000	1023.000000	2046.000000
11.960000	-0.056573	-33.434788	-6.379022	-7.225619	-12.568241	-7.261908	0.000000	-10.000000	-0.108333	10.433333	-12.000000	1023.000000	1023.000000	2046.000000
11.980000	-0.056288	-33.266499	-6.395116	-7.326802	-12.420984	-7.123596	0.000000	-10.000000	-0.116667	11.000000	-12.000000	1023.000000	1023.000000	2046.000000
12.000000	-0.056231	-33.232246	-6.359806	-7.428704	-12.406181	-7.037555	0.000000	-10.000000	-0.125000	11.316667	-6.166667	1023.000000	1023.000000	2046.000000
12.020000	-0.056095	-33.152390	-6.401023	-7.569388	-12.272305	-6.909674	0.000000	-10.000000	-0.133333	11.600000	5.833333	1023.000000	1023.000000	2046.000000
12.040000	-0.055808	-32.982777	-6.404823	-7.595265	-12.146174	-6.836513	0.000000	-10.000000	-0.150000	12.050000	19.166666	1023.000000	1023.000000	2046.000000
12.060000	-0.055401	-32.742077	-6.334264	-7.634840	-12.029330	-6.743643	0.000000	-10.000000	-0.175000	12.866667	29.333334	1023.000000	1023.000000	2046.000000
12.080000	-0.054721	-32.340187	-6.247141	-7.661793	-11.867633	-6.563619	0.000000	-10.000000	-0.208333	13.816667	35.000000	1023.000000	1023.000000	2046.000000
12.100000	-0.053909	-31.859955	-6.176458	-7.693626	-11.634507	-6.355362	0.000000	-10.000000	-0.233333	14.600000	39.333332	1023.000000	1023.000000	2046.000000
12.120000	-0.052998	-31.321943	-6.056080	-7.616407	-11.402502	-6.246955	0.000000	-10.000000	-0.258333	15.366667	42.500000	1023.000000	1023.000000	2046.000000
12.140000	-0.052031	-30.750475	-5.965449	-7.566620	-11.151788	-6.066619	0.000000	-10.000000	-0.283333	16.483334	47.666668	1023.000000	1023.000000	2046.000000
12.160000	-0.050904	-30.084297	-5.836956	-7.480443	-10.926250	-5.840649	0.000000	-10.000000	-0.308333	17.600000	52.833332	1023.000000	1023.000000	2046.000000
12.180000	-0.049805	-29.434816	-5.707805	-7.395222	-10.720920	-5.610870	0.000000	-10.000000	-0.316667	18.766668	58.500000	1023.000000	1023.000000	2046.000000
12.200000	-0.048641	-28.746929	-5.550955	-7.313392	-10.528453	-5.354131	0.000000	-10.000000	-0.333333	19.316668	62.500000	1023.000000	1023.000000	2046.000000
12.220000	-0.047498	-28.071411	-5.440413	-7.245573	-10.292204	-5.093222	0.000000	-10.000000	-0.358333	20.416668	68.833336	1023.000000	1023.000000	2046.000000
12.240000	-0.046290	-27.357141	-5.304672	-7.157954	-10.051174	-4.843342	0.000000	-10.000000	-0.391667	21.266666	75.333336	1023.000000	1023.000000	2046.000000
12.260000	-0.045037	-26.616802	-5.218616	-7.147407	-9.759262	-4.491518	0.000000	-10.000000	-0.433333	22.916666	84.833336	1023.000000	1023.000000	2046.000000
12.280000	-0.043882	-25.933994	-5.096411	-7.032272	-9.516605	-4.288706	0.000000	-10.000000	-0.466667	24.016666	92.000000	1023.000000	1023.000000	2046.000000
12.300000	-0.042491	-25.112055	-4.994027	-6.981409	-9.217605	-3.919014	0.000000	-10.000000	-0.500000	24.916666	99.666664	1023.000000	1023.000000	2046.000000
12.320000	-0.041186	-24.340963	-4.840392	-6.838904	-8.969176	-3.692492	0.000000	-10.000000	-0.533333	25.616667	108.000000	1023.000000	1023.000000	2046.000000
12.340000	-0.039833	-23.541035	-4.687045	-6.746109	-8.723858	-3.384023	0.000000	-10.000000	-0.566667	26.316668	116.333336	1023.000000	1023.000000	2046.000000
12.360000	-0.038355	-22.668007	-4.569229	-6.635252	-8.388368	-3.075157	0.000000	-10.000000	-0.616667	27.200001	125.000000	1023.000000	1023.000000	2046.000000
12.380000	-0.036880	-21.796270	-4.359214	-6.438965	-8.157407	-2.840684	0.000000	-10.000000	-0.625000	27.816668	131.000000	1023.000000	1023.000000	2046.000000
12.400000	-0.035372	-20.904783	-4.185069	-6.266259	-7.865710	-2.587746	0.000000	-10.000000	-0.675000	29.133333	143.500000	1023.000000	1023.000000	2046.000000
12.420000	-0.033686	-19.908686	-3.940099	-6.175159	-7.602203	-2.191226	0.000000	-10.000000	-0.725000	30.533335	156.333328	1023.000000	1023.000000	2046.000000
12.440000	-0.032058	-18.946442	-3.764370	-6.079217	-7.243738	-1.859117	0.000000	-10.000000	-0.783333	31.516668	166.166672	1023.000000	1023.000000	2046.000000
12.460000	-0.030441	-17.990467	-3.569204	-5.997247	-6.908924	-1.515091	0.000000	-10.000000	-0.791667	32.100002	172.833328	1023.000000	1023.000000	2046.000000
12.480000	-0.028751	-16.991570	-3.362997	-5.874711	-6.571958	-1.181905	0.000000	-10.000000	-0.791667	32.766666	179.833328	1023.000000	1023.000000	2046.000000
12.500000	-0.027173	-16.059423	-3.152880	-5.727204	-6.250179	-0.929161	0.000000	-10.000000	-0.800000	33.616669	194.333328	1023.000000	1023.000000	2046.000000
12.520000	-0.025658	-15.164114	-2.998866	-5.626821	-5.924003	-0.614425	0.000000	-10.000000	-0.816667	34.166668	205.500000	1023.000000	1023.000000	2046.000000
12.540000	-0.024158	-14.277459	-2.810238	-5.493473	-5.630765	-0.342983	0.000000	-10.000000	-0.825000	34.383335	216.833328	1023.000000	1023.000000	2046.000000
12.560000	-0.022391	-13.232952	-2.587373	-5.304846	-5.267526	-0.073207	0.000000	-10.000000	-0.833333	34.533333	224.500000	1023.000000	1023.000000	2046.000000
12.580000	-0.020875	-12.337270	-2.367332	-5.294638	-4.938980	0.263680	0.000000	-10.000000	-0.841667	34.766666	236.000000	1023.000000	1023.000000	2046.000000
12.600000	-0.018907	-11.173872	-2.080945	-5.092036	-4.650190	0.649298	0.000000	-10.000000	-0.841667	34.933334	247.500000	1023.000000	1023.000000	2046.000000
12.620000	-0.017235	-10.185832	-2.029035	-4.911385	-4.238350	0.992937	0.000000	-10.000000	-0.825000	34.799999	259.166656	1023.000000	1023.000000	2046.000000
12.640000	-0.015994	-9.452490	-1.971337	-4.797698	-3.925802	1.242347	0.000000	-10.000000	-0.808333	34.666668	270.833344	1023.000000	1023.000000	2046.000000
12.660000	-0.015023	-8.878564	-1.831654	-4.730641	-3.724102	1.407834	0.000000	-10.000000	-0.800000	34.250000	282.500000	1023.000000	1023.000000	2046.000000
12.680000	-0.014769	-8.728399	-1.828245	-4.714753	-3.609951	1.424550	0.000000	-10.000000	-0.816667	34.450001	294.000000	1023.000000	1023.000000	2046.000000
12.700000	-0.015138	-8.946396	-1.995204	-4.711174	-3.602088	1.362070	0.000000	-10.000000	-0.816667	34.450001	305.500000	1023.000000	1023.000000	2046.000000
12.720000	-0.015536	-9.181989	-2.212298	-4.601448	-3.593105	1.224862	0.000000	-10.000000	-0.833333	34.733334	317.000000	1023.000000	1023.000000	2046.000000
12.740000	-0.015421	-9.113545	-2.231721	-4.531084	-3.623027	1.272286	0.000000	-10.000000	-0.833333	34.733334	328.500000	1023.000000	1023.000000	2046.000000
12.760000	-0.015059	-8.900118	-2.247080	-4.433080	-3.567305	1.347347	0.000000	-10.000000	-0.850000	34.616665	340.166656	1023.000000	1023.000000	2046.000000
12.780000	-0.013912	-8.222198	-2.157639	-4.140407	-3.431650	1.507497	0.000000	-10.000000	-0.850000	34.599998	351.666656	1023.000000	1023.000000	2046.000000
12.800000	-0.012538	-7.409763	-2.070642	-3.715738	-3.311030	1.687646	0.000000	-10.000000	-0.858333	34.349998	363.333344	1023.000000	1023.000000	2046.000000
12.820000	-0.011080	-6.548004	-2.045834	-3.283522	-3.134081	1.915433	0.000000	-10.000000	-0.875000	34.166668	374.666656	1023.000000	1023.000000	2046.000000
12.840000	-0.009548	-5.642890	-2.042954	-2.846231	-2.877622	2.123918	0.000000	-10.000000	-0.875000	33.900002	386.166656	1023.000000	1023.000000	2046.000000
12.860000	-0.007972	-4.711578	-1.892346	-2.489161	-2.700305	2.370234	0.000000	-10.000000	-0.850000	33.483334	397.500000	1023.000000	1023.000000	2046.000000
12.880000	-0.006366	-3.762436	-1.765104	-2.202725	-2.411299	2.616692	0.000000	-10.000000	-0.816667	33.233334	408.833344	1023.000000	1023.000000	2046.000000
12.900000	-0.004680	-2.765602	-1.567485	-1.905256	-2.172841	2.879980	0.000000	-10.000000	-0.800000	32.766666	420.000000	1023.000000	1023.000000	2046.000000
12.920000	-0.002839	-1.677822	-1.331662	-1.591011	-1.907580	3.152431	0.000000	-10.000000	-0.800000	32.933334	430.833344	1023.000000	1023.000000	2046.000000
12.940000	-0.000577	-0.341077	-1.049338	-1.294558	-1.512403	3.515222	0.000000	-10.000000	-0.800000	32.750000	445.500000	1023.000000	1023.000000	2046.000000
12.960000	0.001548	0.914573	-0.745718	-1.181257	-1.046132	3.887680	0.000000	-10.000000	-0.791667	33.033333	460.000000	1023.000000	1023.000000	2046.000000
12.980000	0.003563	2.105850	-0.482490	-0.961972	-0.595024	4.145335	0.000000	-10.000000	-0.783333	32.916668	471.000000	1023.000000	1023.000000	2046.000000
13.000000	0.005613	3.317297	-0.188225	-0.716199	-0.236114	4.457836	0.000000	-10.000000	-0.791667	32.966667	478.166656	1023.000000	1023.000000	2046.000000
13.020000	0.008028	4.744435	0.173064	-0.438855	0.198474	4.811752	0.000000	-10.000000	-0.816667	33.183334	485.500000	1023.000000	1023.000000	2046.000000
13.040000	0.010674	6.308387	0.595902	-0.184942	0.721010	5.176416	0.000000	-10.000000	-0.850000	33.466667	496.666656	1023.000000	1023.000000	2046.000000
13.060000	0.013255	7.833583	0.981526	-0.018326	1.287526	5.582858	0.000000	-10.000000	-0.875000	33.916668	507.833344	1023.000000	1023.000000	2046.000000
13.080000	0.015602	9.220894	1.335755	0.147015	1.839829	5.898295	0.000000	-10.000000	-0.900000	33.966667	519.166687	1023.000000	1023.000000	2046.000000
13.100000	0.017465	10.322039	1.746800	0.162548	2.182353	6.230337	0.000000	-10.000000	-0.900000	34.266666	530.500000	1023.000000	1023.000000	2046.000000
13.120000	0.018977	11.215158	2.162354	0.203818	2.422589	6.426399	0.000000	-10.000000	-0.866667	34.466667	541.833313	1023.000000	1023.000000	2046.000000
13.140000	0.020255	11.970874	2.477229	0.143991	2.681320	6.668334	0.000000	-10.000000	-0.816667	34.366669	553.333313	1023.000000	1023.000000	2046.000000
13.160000	0.021742	12.849349	2.767954	0.069300	3.038351	6.973744	0.000000	-10.000000	-0.791667	33.533333	564.666687	1023.000000	1023.000000	2046.000000
13.180000	0.023181	13.700162	3.120597	0.049046	3.274991	7.255528	0.000000	-10.000000	-0.791667	32.883335	576.166687	1023.000000	1023.000000	2046.000000
13.200000	0.024630	14.556171	3.382424	0.184060	3.586315	7.403372	0.000000	-10.000000	-0.791667	32.516666	587.166687	1023.000000	1023.000000	2046.000000
13.220000	0.026146	15.452068	3.634703	0.241364	3.948334	7.627666	0.000000	-10.000000	-0.783333	32.549999	598.166687	1023.000000	1023.000000	2046.000000
13.240000	0.027614	16.319744	3.919416	0.277056	4.248269	7.875004	0.000000	-10.000000	-0.758333	32.566666	609.000000	1023.000000	1023.000000	2046.000000
13.260000	0.029214	17.265238	4.201255	0.368168	4.584115	8.111699	0.000000	-10.000000	-0.741667	32.383335	619.833313	1023.000000	1023.000000	2046.000000
13.280000	0.031020	18.332935	4.467210	0.467879	5.012190	8.385656	0.000000	-10.000000	-0.725000	32.216667	630.666687	1023.000000	1023.000000	2046.000000
13.300000	0.032912	19.451111	4.727288	0.656654	5.463999	8.603169	0.000000	-10.000000	-0.725000	32.049999	641.333313	1023.000000	1023.000000	2046.000000
13.320000	0.034943	20.651217	5.052237	0.830480	5.883823	8.884677	0.000000	-10.000000	-0.725000	31.883333	652.166687	1023.000000	1023.000000	2046.000000
13.340000	0.037074	21.910995	5.378870	1.047994	6.316172	9.167960	0.000000	-10.000000	-0.733333	32.000000	662.833313	1023.000000	1023.000000	2046.000000
13.360000	0.039186	23.158991	5.733788	1.262158	6.692727	9.470318	0.000000	-10.000000	-0.741667	31.966667	673.500000	1023.000000	1023.000000	2046.000000
13.380000	0.041369	24.449007	6.083595	1.597853	7.102996	9.664562	0.000000	-10.000000	-0.758333	32.366669	684.166687	1023.000000	1023.000000	2046.000000
13.400000	0.043508	25.713495	6.369053	1.843444	7.565801	9.935197	0.000000	-10.000000	-0.758333	32.316666	694.833313	1023.000000	1023.000000	2046.000000
13.420000	0.045643	26.974798	6.732029	2.081464	7.969576	10.191729	0.000000	-10.000000	-0.758333	32.483334	705.666687	1023.000000	1023.000000	2046.000000
13.440000	0.047922	28.321789	7.131615	2.356377	8.346679	10.487118	0.000000	-10.000000	-0.741667	32.200001	716.500000	1023.000000	1023.000000	2046.000000
13.460000	0.050067	29.589714	7.502794	2.571115	8.723466	10.792339	0.000000	-10.000000	-0.716667	31.950001	730.833313	1023.000000	1023.000000	2046.000000
13.480000	0.052284	30.900091	7.787068	2.845594	9.208945	11.058483	0.000000	-10.000000	-0.691667	31.583334	741.500000	1023.000000	1023.000000	2046.000000
13.500000	0.054487	32.201893	8.141259	3.080901	9.633223	11.346509	0.000000	-10.000000	-0.700000	31.216667	752.166687	1023.000000	1023.000000	2046.000000
13.520000	0.056907	33.631771	8.514148	3.386916	10.096234	11.634472	0.000000	-10.000000	-0.700000	31.266666	759.166687	1023.000000	1023.000000	2046.000000
13.540000	0.059269	35.028248	8.918200	3.648356	10.521159	11.940532	0.000000	-10.000000	-0.733333	31.583334	769.666687	1023.000000	1023.000000	2046.000000
13.560000	0.061508	36.351143	9.284818	3.883799	10.904757	12.277770	0.000000	-10.000000	-0.733333	32.233334	780.000000	1023.000000	1023.000000	2046.000000
13.580000	0.063555	37.561172	9.616994	4.013134	11.265390	12.665655	0.000000	-10.000000	-0.766667	32.483334	790.666687	1023.000000	1023.000000	2046.000000
13.600000	0.065767	38.868198	10.078831	4.161035	11.582330	13.046002	0.000000	-10.000000	-0.766667	32.533333	801.500000	1023.000000	1023.000000	2046.000000
13.620000	0.068191	40.300907	10.516065	4.575464	11.972163	13.237217	0.000000	-10.000000	-0.775000	32.383335	812.333313	1023.000000	1023.000000	2046.000000
13.640000	0.069843	41.277020	10.873789	4.659795	12.181585	13.561852	0.000000	-10.000000	-0.750000	32.049999	823.166687	1023.000000	1023.000000	2046.000000
13.660000	0.071507	42.260345	11.052783	4.938024	12.360874	13.908666	0.000000	-10.000000	-0.716667	31.516666	833.833313	1023.000000	1023.000000	2046.000000
13.680000	0.072283	42.719326	11.069947	5.060896	12.577141	14.011341	0.000000	-10.000000	-0.658333	30.683334	844.500000	1023.000000	1023.000000	2046.000000
13.700000	0.072883	43.073845	11.176911	5.165011	12.766642	13.965282	0.000000	-10.000000	-0.608333	29.516666	855.000000	1023.000000	1023.000000	2046.000000
13.720000	0.072951	43.114231	11.296385	5.133281	12.828058	13.856505	0.000000	-10.000000	-0.541667	28.083334	865.000000	1023.000000	1023.000000	2046.000000
13.740000	0.072519	42.858543	11.208858	5.105386	12.861744	13.682557	0.000000	-10.000000	-0.483333	26.616667	874.666687	1023.000000	1023.000000	2046.000000
13.760000	0.071454	42.229282	10.954821	5.241320	12.775747	13.257394	0.000000	-10.000000	-0.408333	24.950001	883.666687	1023.000000	1023.000000	2046.000000
13.780000	0.070265	41.526825	10.647839	5.327568	12.551431	12.999989	0.000000	-10.000000	-0.341667	23.083334	892.500000	1023.000000	1023.000000	2046.000000
13.800000	0.069594	41.130341	10.513037	5.506305	12.287838	12.823158	0.000000	-10.000000	-0.291667	20.916668	900.500000	1023.000000	1023.000000	2046.000000
13.820000	0.069307	40.960640	10.392917	5.735603	12.090494	12.741628	0.000000	-10.000000	-0.250000	18.966667	907.833313	1023.000000	1023.000000	2046.000000
13.840000	0.069451	41.045547	10.307895	6.089757	11.994167	12.653729	0.000000	-10.000000	-0.200000	16.816668	914.333313	1023.000000	1023.000000	2046.000000
13.860000	0.069465	41.053955	10.268875	6.439604	11.713996	12.631481	0.000000	-10.000000	-0.133333	14.516666	920.333313	1023.000000	1023.000000	2046.000000
13.880000	0.069407	41.019253	10.157937	6.785881	11.501277	12.574156	0.000000	-10.000000	-0.075000	11.800000	925.500000	1023.000000	1023.000000	2046.000000
13.900000	0.069380	41.003670	10.038021	7.156440	11.359431	12.449778	0.000000	-10.000000	-0.033333	8.566667	930.000000	1023.000000	1023.000000	2046.000000
13.920000	0.069242	40.921844	9.925030	7.405004	11.243546	12.348264	0.000000	-10.000000	-0.008333	3.750000	933.500000	1023.000000	1023.000000	2046.000000
13.940000	0.069029	40.796139	9.934829	7.610160	10.995373	12.255776	0.000000	-10.000000	0.000000	-0.600000	935.833313	1023.000000	1023.000000	2046.000000
13.960000	0.068918	40.730530	9.865687	7.778369	10.872919	12.213555	0.000000	-10.000000	0.016667	-5.016667	936.833313	1023.000000	1023.000000	2046.000000
13.980000	0.068824	40.675022	9.779993	7.911967	10.804363	12.178699	0.000000	-10.000000	0.033333	-7.766667	937.000000	1023.000000	1023.000000	2046.000000
14.000000	0.068697	40.599991	9.719373	7.837976	10.786587	12.256055	0.000000	-10.000000	0.050000	-10.216667	937.000000	1023.000000	1023.000000	2046.000000
14.020000	0.068594	40.539333	9.723245	7.842411	10.760296	12.213382	0.000000	-10.000000	0.058333	-11.516666	937.000000	1023.000000	1023.000000	2046.000000
14.040000	0.068415	40.433208	9.733337	7.894747	10.630104	12.175018	0.000000	-10.000000	0.066667	-12.300000	937.000000	1023.000000	1023.000000	2046.000000
14.060000	0.068519	40.494965	9.795345	7.914631	10.558484	12.226506	0.000000	-10.000000	0.075000	-12.850000	933.333313	1023.000000	1023.000000	2046.000000
14.080000	0.068565	40.521793	9.869558	7.950087	10.473757	12.228391	0.000000	-10.000000	0.066667	-13.183333	923.333313	1023.000000	1023.000000	2046.000000
14.100000	0.068810	40.666817	9.868035	7.951105	10.623422	12.224254	0.000000	-10.000000	0.058333	-13.233334	913.333313	1023.000000	1023.000000	2046.000000
14.120000	0.069081	40.826740	9.958572	7.916976	10.707482	12.243710	0.000000	-10.000000	0.050000	-13.250000	905.500000	1023.000000	1023.000000	2046.000000
14.140000	0.068905	40.722858	9.991746	7.754803	10.703068	12.273241	0.000000	-10.000000	0.050000	-13.216667	902.500000	1023.000000	1023.000000	2046.000000
14.160000	0.068086	40.238728	9.928121	7.534488	10.630054	12.146066	0.000000	-10.000000	0.050000	-13.133333	898.000000	1023.000000	1023.000000	2046.000000
14.180000	0.067071	39.638863	9.984005	7.209399	10.443450	12.002007	0.000000	-10.000000	0.058333	-13.100000	893.500000	1023.000000	1023.000000	2046.000000
14.200000	0.066088	39.057819	10.057197	6.928374	10.263371	11.808877	0.000000	-10.000000	0.075000	-13.383333	889.166687	1023.000000	1023.000000	2046.000000
14.220000	0.065185	38.524349	10.036613	6.557456	10.131997	11.798285	0.000000	-10.000000	0.100000	-13.883333	884.666687	1023.000000	1023.000000	2046.000000
14.240000	0.064178	37.929161	9.960956	6.264550	10.045252	11.658405	0.000000	-10.000000	0.108333	-14.616667	880.166687	1023.000000	1023.000000	2046.000000
14.260000	0.062990	37.226906	9.869153	5.939387	9.903807	11.514557	0.000000	-10.000000	0.125000	-15.350000	875.166687	1023.000000	1023.000000	2046.000000
14.280000	0.061742	36.489334	9.839416	5.698492	9.640405	11.311023	0.000000	-10.000000	0.150000	-16.250000	870.000000	1023.000000	1023.000000	2046.000000
14.300000	0.060690	35.867867	9.704715	5.448020	9.543410	11.171721	0.000000	-10.000000	0.183333	-17.383333	864.333313	1023.000000	1023.000000	2046.000000
14.320000	0.059962	35.437679	9.635283	5.350177	9.453487	10.998734	0.000000	-10.000000	0.216667	-18.566668	858.500000	1023.000000	1023.000000	2046.000000
14.340000	0.058930	34.827370	9.490461	5.199668	9.286542	10.850698	0.000000	-10.000000	0.241667	-19.666666	852.333313	1023.000000	1023.000000	2046.000000
14.360000	0.057884	34.209660	9.385592	5.128565	9.083795	10.611709	0.000000	-10.000000	0.283333	-20.566668	846.000000	1023.000000	1023.000000	2046.000000
14.380000	0.056839	33.591915	9.238434	4.984996	8.858356	10.510129	0.000000	-10.000000	0.316667	-21.466667	839.166687	1023.000000	1023.000000	2046.000000
14.400000	0.055913	33.044792	9.234803	4.894278	8.535840	10.379870	0.000000	-10.000000	0.341667	-22.350000	832.166687	1023.000000	1023.000000	2046.000000
14.420000	0.055030	32.523006	9.154533	4.847707	8.329068	10.191696	0.000000	-10.000000	0.358333	-23.100000	824.666687	1023.000000	1023.000000	2046.000000
14.440000	0.054074	31.957878	9.077849	4.683043	8.104129	10.092856	0.000000	-10.000000	0.391667	-23.816668	817.000000	1023.000000	1023.000000	2046.000000
14.460000	0.053139	31.405132	8.987127	4.656757	7.892128	9.869122	0.000000	-10.000000	0.425000	-24.483334	809.000000	1023.000000	1023.000000	2046.000000
14.480000	0.052292	30.904711	8.942846	4.589629	7.617183	9.755054	0.000000	-10.000000	0.458333	-25.100000	800.666687	1023.000000	1023.000000	2046.000000
14.500000	0.051770	30.595976	8.794733	4.608775	7.569527	9.622942	0.000000	-10.000000	0.475000	-25.783333	792.333313	1023.000000	1023.000000	2046.000000
14.520000	0.050795	30.019888	8.656520	4.510993	7.285033	9.567343	0.000000	-10.000000	0.491667	-26.483334	783.666687	1023.000000	1023.000000	2046.000000
14.540000	0.049672	29.355881	8.615944	4.511736	6.862666	9.365535	0.000000	-10.000000	0.508333	-27.216667	775.000000	1023.000000	1023.000000	2046.000000
14.560000	0.047489	28.066013	8.427298	4.226227	6.338712	9.073776	0.000000	-10.000000	0.541667	-27.950001	765.833313	1023.000000	1023.000000	2046.000000
14.580000	0.045851	27.097935	8.229237	4.230855	5.819451	8.818392	0.000000	-10.000000	0.575000	-28.550001	756.500000	1023.000000	1023.000000	2046.000000
14.600000	0.043673	25.810764	7.790799	4.004790	5.437289	8.577886	0.000000	-10.000000	0.616667	-29.250000	747.000000	1023.000000	1023.000000	2046.000000
14.620000	0.041072	24.273439	7.478457	3.710598	4.964049	8.120336	0.000000	-10.000000	0.633333	-29.766666	737.333313	1023.000000	1023.000000	2046.000000
14.640000	0.038745	22.898350	7.198998	3.323071	4.659298	7.716982	0.000000	-10.000000	0.650000	-30.283333	727.500000	1023.000000	1023.000000	2046.000000
14.660000	0.036479	21.559099	7.018926	2.884235	4.323795	7.332143	0.000000	-10.000000	0.650000	-30.433334	717.166687	1023.000000	1023.000000	2046.000000
14.680000	0.034208	20.216900	6.630443	2.665811	4.026482	6.894165	0.000000	-10.000000	0.650000	-30.416668	706.833313	1023.000000	1023.000000	2046.000000
14.700000	0.031806	18.797052	6.262784	2.572495	3.498120	6.463653	0.000000	-10.000000	0.641667	-30.066668	696.500000	1023.000000	1023.000000	2046.000000
14.720000	0.029354	17.348265	5.852806	2.501666	2.977269	6.016524	0.000000	-10.000000	0.625000	-29.633333	686.500000	1023.000000	1023.000000	2046.000000
14.740000	0.027158	16.050097	5.520126	2.411782	2.450352	5.667838	0.000000	-10.000000	0.600000	-29.150000	676.833313	1023.000000	1023.000000	2046.000000
14.760000	0.025509	15.075693	5.214118	2.478113	2.056333	5.327129	0.000000	-10.000000	0.583333	-28.916666	667.166687	1023.000000	1023.000000	2046.000000
14.780000	0.024144	14.269047	4.957389	2.721142	1.622748	4.967768	0.000000	-10.000000	0.591667	-28.950001	657.500000	1023.000000	1023.000000	2046.000000
14.800000	0.022950	13.563197	4.610160	2.943012	1.243386	4.766638	0.000000	-10.000000	0.600000	-29.016666	647.833313	1023.000000	1023.000000	2046.000000
14.820000	0.021769	12.865301	4.317277	3.186238	0.864732	4.497053	0.000000	-10.000000	0.616667	-29.016666	638.166687	1023.000000	1023.000000	2046.000000
14.840000	0.020670	12.215860	3.992533	3.381042	0.611833	4.230454	0.000000	-10.000000	0.608333	-29.000000	628.500000	1023.000000	1023.000000	2046.000000
14.860000	0.019623	11.596935	3.703749	3.376465	0.380621	4.136100	0.000000	-10.000000	0.608333	-29.016666	618.833313	1023.000000	1023.000000	2046.000000
14.880000	0.018651	11.022795	3.451866	3.393659	0.179613	3.997658	0.000000	-10.000000	0.600000	-28.966667	609.166687	1023.000000	1023.000000	2046.000000
14.900000	0.017604	10.404103	3.211792	3.454907	-0.062597	3.800000	0.000000	-10.000000	0.591667	-28.833334	599.500000	1023.000000	1023.000000	2046.000000
14.920000	0.016596	9.807943	3.096241	3.382420	-0.337633	3.666915	0.000000	-10.000000	0.591667	-28.400000	589.833313	1023.000000	1023.000000	2046.000000
14.940000	0.016049	9.485188	3.088308	3.280355	-0.416007	3.532532	0.000000	-10.000000	0.575000	-28.133333	580.333313	1023.000000	1023.000000	2046.000000
14.960000	0.015349	9.071207	3.057619	3.099093	-0.530927	3.445421	0.000000	-10.000000	0.550000	-27.666666	571.000000	1023.000000	1023.000000	2046.000000
14.980000	0.014661	8.664537	3.013529	2.972509	-0.643165	3.321664	0.000000	-10.000000	0.516667	-27.500000	561.666687	1023.000000	1023.000000	2046.000000
15.000000	0.013997	8.272188	2.929800	2.873585	-0.794906	3.263709	0.000000	-10.000000	0.500000	-27.233334	552.500000	1023.000000	1023.000000	2046.000000
15.020000	0.013313	7.867863	2.780351	2.828538	-0.871170	3.130144	0.000000	-10.000000	0.491667	-27.000000	543.500000	1023.000000	1023.000000	2046.000000
15.040000	0.012904	7.626082	2.812063	2.731231	-1.067159	3.149947	0.000000	-10.000000	0.483333	-26.783335	534.500000	1023.000000	1023.000000	2046.000000
15.060000	0.012224	7.224422	2.717740	2.627811	-1.202560	3.081430	0.000000	-10.000000	0.466667	-26.433334	525.500000	1023.000000	1023.000000	2046.000000
15.080000	0.011125	6.575167	2.637551	2.396843	-1.436228	2.977000	0.000000	-10.000000	0.475000	-26.183334	516.666687	1023.000000	1023.000000	2046.000000
15.100000	0.009704	5.735158	2.526930	2.114708	-1.661471	2.754992	0.000000	-10.000000	0.475000	-25.916668	507.833344	1023.000000	1023.000000	2046.000000
15.120000	0.008106	4.790505	2.425272	1.763008	-1.896841	2.499065	0.000000	-10.000000	0.475000	-25.700001	499.166656	1023.000000	1023.000000	2046.000000
15.140000	0.006492	3.836969	2.406267	1.430737	-2.250484	2.250448	0.000000	-10.000000	0.466667	-25.750000	490.500000	1023.000000	1023.000000	2046.000000
15.160000	0.005050	2.984595	2.263491	1.173110	-2.513463	2.061458	0.000000	-10.000000	0.475000	-25.666666	482.000000	1023.000000	1023.000000	2046.000000
15.180000	0.003523	2.082181	2.089633	0.944858	-2.801706	1.849396	0.000000	-10.000000	0.483333	-25.900000	473.500000	1023.000000	1023.000000	2046.000000
15.200000	0.002167	1.280730	1.887953	0.724822	-3.005265	1.673219	0.000000	-10.000000	0.491667	-25.866667	464.833344	1023.000000	1023.000000	2046.000000
15.220000	0.000822	0.485717	1.754053	0.542259	-3.255771	1.445176	0.000000	-10.000000	0.483333	-25.883333	456.166656	1023.000000	1023.000000	2046.000000
15.240000	-0.000373	-0.220490	1.583455	0.298466	-3.398240	1.295829	0.000000	-10.000000	0.491667	-25.800001	447.500000	1023.000000	1023.000000	2046.000000
15.260000	-0.001557	-0.920425	1.460042	0.078921	-3.583671	1.124284	0.000000	-10.000000	0.491667	-25.950001	438.833344	1023.000000	1023.000000	2046.000000
15.280000	-0.002640	-1.560090	1.334786	-0.079309	-3.724186	0.908619	0.000000	-10.000000	0.500000	-26.033335	430.166656	1023.000000	1023.000000	2046.000000
15.300000	-0.003516	-2.077937	1.245784	-0.227226	-3.861722	0.765226	0.000000	-10.000000	0.500000	-26.216667	421.500000	1023.000000	1023.000000	2046.000000
15.320000	-0.004319	-2.552282	1.181371	-0.369716	-3.986080	0.622143	0.000000	-10.000000	0.491667	-26.050001	412.833344	1023.000000	1023.000000	2046.000000
15.340000	-0.005188	-3.066212	1.112705	-0.536889	-4.158371	0.516344	0.000000	-10.000000	0.491667	-25.933334	404.166656	1023.000000	1023.000000	2046.000000
15.360000	-0.006088	-3.598188	0.988562	-0.609118	-4.282813	0.305180	0.000000	-10.000000	0.483333	-25.583334	395.500000	1023.000000	1023.000000	2046.000000
15.380000	-0.006777	-4.005478	0.897267	-0.729754	-4.406364	0.233374	0.000000	-10.000000	0.475000	-25.266666	387.000000	1023.000000	1023.000000	2046.000000
15.400000	-0.007603	-4.493583	0.791388	-0.820264	-4.524031	0.059324	0.000000	-10.000000	0.458333	-24.900000	378.500000	1023.000000	1023.000000	2046.000000
15.420000	-0.008426	-4.980015	0.664870	-0.895020	-4.674646	-0.075218	0.000000	-10.000000	0.450000	-24.583334	370.166656	1023.000000	1023.000000	2046.000000
15.440000	-0.009211	-5.443783	0.517025	-0.972053	-4.782556	-0.206199	0.000000	-10.000000	0.433333	-24.266666	362.000000	1023.000000	1023.000000	2046.000000
15.460000	-0.010085	-5.960227	0.403431	-1.089602	-4.960400	-0.313656	0.000000	-10.000000	0.400000	-24.100000	354.000000	1023.000000	1023.000000	2046.000000
15.480000	-0.010990	-6.495307	0.231907	-1.175281	-5.110551	-0.441382	0.000000	-10.000000	0.366667	-23.866667	346.000000	1023.000000	1023.000000	2046.000000
15.500000	-0.011833	-6.993431	0.175155	-1.296061	-5.325210	-0.547315	0.000000	-10.000000	0.350000	-23.833334	338.000000	1023.000000	1023.000000	2046.000000
15.520000	-0.012734	-7.525852	0.037236	-1.335794	-5.515177	-0.712116	0.000000	-10.000000	0.350000	-23.650002	330.000000	1023.000000	1023.000000	2046.000000
15.540000	-0.013360	-7.895661	-0.036881	-1.425263	-5.657570	-0.775947	0.000000	-10.000000	0.350000	-23.350000	322.000000	1023.000000	1023.000000	2046.000000
15.560000	-0.014001	-8.274553	-0.098923	-1.433226	-5.802491	-0.939913	0.000000	-10.000000	0.350000	-23.133333	314.166656	1023.000000	1023.000000	2046.000000
15.580000	-0.014691	-8.682539	-0.263645	-1.566852	-5.859960	-0.992082	0.000000	-10.000000	0.341667	-22.816668	306.500000	1023.000000	1023.000000	2046.000000
15.600000	-0.015492	-9.155816	-0.354783	-1.699467	-6.006840	-1.094725	0.000000	-10.000000	0.341667	-22.483334	298.833344	1023.000000	1023.000000	2046.000000
15.620000	-0.016178	-9.561045	-0.444040	-1.770506	-6.126945	-1.219554	0.000000	-10.000000	0.333333	-22.150000	291.333344	1023.000000	1023.000000	2046.000000
15.640000	-0.016873	-9.971854	-0.521013	-1.840292	-6.261920	-1.348629	0.000000	-10.000000	0.333333	-21.933334	283.833344	1023.000000	1023.000000	2046.000000
15.660000	-0.017599	-10.400893	-0.667959	-1.916361	-6.349047	-1.467527	0.000000	-10.000000	0.325000	-22.033333	276.500000	1023.000000	1023.000000	2046.000000
15.680000	-0.018243	-10.781325	-0.781284	-1.994047	-6.419724	-1.586269	0.000000	-10.000000	0.325000	-21.816668	269.166656	1023.000000	1023.000000	2046.000000
15.700000	-0.018652	-11.023226	-0.830041	-2.023971	-6.487874	-1.681340	0.000000	-10.000000	0.316667	-21.433334	261.833344	1023.000000	1023.000000	2046.000000
15.720000	-0.019176	-11.333091	-0.885413	-2.135500	-6.561152	-1.751024	0.000000	-10.000000	0.308333	-20.750000	254.833328	1023.000000	1023.000000	2046.000000
15.740000	-0.019522	-11.537493	-0.955106	-2.189445	-6.573268	-1.819673	0.000000	-10.000000	0.300000	-20.150002	247.833328	1023.000000	1023.000000	2046.000000
15.760000	-0.019919	-11.772326	-1.020915	-2.289276	-6.622489	-1.839645	0.000000	-10.000000	0.266667	-19.566668	241.166672	1023.000000	1023.000000	2046.000000
15.780000	-0.020267	-11.977863	-0.998738	-2.380826	-6.756797	-1.841503	0.000000	-10.000000	0.233333	-19.050001	234.666672	1023.000000	1023.000000	2046.000000
15.800000	-0.020601	-12.175116	-1.085521	-2.409807	-6.770265	-1.909523	0.000000	-10.000000	0.200000	-18.383333	228.500000	1023.000000	1023.000000	2046.000000
15.820000	-0.020849	-12.321939	-1.135856	-2.460766	-6.825652	-1.899664	0.000000	-10.000000	0.183333	-17.550001	222.500000	1023.000000	1023.000000	2046.000000
15.840000	-0.021200	-12.529488	-1.175036	-2.489103	-6.877472	-1.987876	0.000000	-10.000000	0.150000	-16.450001	216.500000	1023.000000	1023.000000	2046.000000
15.860000	-0.021482	-12.695741	-1.257539	-2.515364	-6.900175	-2.022663	0.000000	-10.000000	0.100000	-14.983334	210.833328	1023.000000	1023.000000	2046.000000
15.880000	-0.021809	-12.888994	-1.275909	-2.562247	-7.018779	-2.032058	0.000000	-10.000000	0.066667	-13.483334	205.666672	1023.000000	1023.000000	2046.000000
15.900000	-0.022206	-13.124007	-1.295440	-2.734562	-7.158097	-1.935907	0.000000	-10.000000	0.033333	-11.683333	201.166672	1023.000000	1023.000000	2046.000000
15.920000	-0.022681	-13.404747	-1.348032	-2.717084	-7.197788	-2.141842	0.000000	-10.000000	0.008333	-9.300000	197.333328	1023.000000	1023.000000	2046.000000
15.940000	-0.023123	-13.665399	-1.314616	-2.873639	-7.251227	-2.225916	0.000000	-10.000000	-0.008333	-7.016667	194.166672	1023.000000	1023.000000	2046.000000
15.960000	-0.022912	-13.540933	-1.302602	-2.915539	-7.190082	-2.132710	0.000000	-10.000000	-0.008333	-5.616667	191.833328	1023.000000	1023.000000	2046.000000
15.980000	-0.023033	-13.612407	-1.312378	-3.015459	-7.168468	-2.116102	0.000000	-10.000000	0.000000	-5.366667	190.000000	1023.000000	1023.000000	2046.000000
16.000000	-0.023604	-13.950003	-1.350023	-3.252396	-7.187130	-2.160454	0.000000	-10.000000	0.000000	-5.516667	188.333328	1023.000000	1023.000000	2046.000000
16.020000	-0.024613	-14.546313	-1.400589	-3.467821	-7.320092	-2.357810	0.000000	-10.000000	-0.008333	-5.283333	186.500000	1023.000000	1023.000000	2046.000000
16.040001	-0.026318	-15.553845	-1.649527	-3.713870	-7.577529	-2.612919	0.000000	-10.000000	-0.025000	-4.833333	184.666672	1023.000000	1023.000000	2046.000000
16.059999	-0.028035	-16.568480	-1.983012	-3.885926	-7.831239	-2.868302	0.000000	-10.000000	-0.033333	-4.216667	183.000000	1023.000000	1023.000000	2046.000000
16.080000	-0.029760	-17.588272	-2.358798	-3.974192	-8.099663	-3.155619	0.000000	-10.000000	-0.033333	-3.666667	181.666672	1023.000000	1023.000000	2046.000000
16.100000	-0.031426	-18.572989	-2.670105	-4.023124	-8.469722	-3.410038	0.000000	-10.000000	-0.025000	-3.366667	180.333328	1023.000000	1023.000000	2046.000000
16.120001	-0.032595	-19.263802	-2.982069	-3.894587	-8.656178	-3.730967	0.000000	-10.000000	-0.033333	-3.333333	179.166672	1023.000000	1023.000000	2046.000000
16.139999	-0.033313	-19.688250	-3.256269	-3.712640	-8.768456	-3.950883	0.000000	-10.000000	-0.025000	-3.566667	178.000000	1023.000000	1023.000000	2046.000000
16.160000	-0.033465	-19.778070	-3.467871	-3.475705	-8.835029	-3.999466	0.000000	-10.000000	-0.016667	-3.983333	176.833328	1023.000000	1023.000000	2046.000000
16.180000	-0.033489	-19.791975	-3.674848	-3.163159	-8.871766	-4.082202	0.000000	-10.000000	0.000000	-4.366667	175.500000	1023.000000	1023.000000	2046.000000
16.200001	-0.033596	-19.855379	-3.791238	-2.941688	-8.978294	-4.144159	0.000000	-10.000000	0.000000	-4.783333	174.000000	1023.000000	1023.000000	2046.000000
16.219999	-0.033566	-19.837572	-3.882148	-2.857220	-9.024365	-4.073839	0.000000	-10.000000	0.000000	-5.166667	172.333328	1023.000000	1023.000000	2046.000000
16.240000	-0.033835	-19.996611	-3.966190	-2.740694	-9.098864	-4.190864	0.000000	-10.000000	0.000000	-5.516667	170.500000	1023.000000	1023.000000	2046.000000
16.260000	-0.033813	-19.983335	-4.007203	-2.677152	-9.130537	-4.168443	0.000000	-10.000000	0.000000	-5.683333	168.500000	1023.000000	1023.000000	2046.000000
16.280001	-0.033731	-19.935081	-3.962975	-2.627614	-9.171689	-4.172802	0.000000	-10.000000	0.000000	-5.733334	166.666672	1023.000000	1023.000000	2046.000000
16.299999	-0.033649	-19.886423	-3.949214	-2.653030	-9.146946	-4.137233	0.000000	-10.000000	0.000000	-5.716667	165.000000	1023.000000	1023.000000	2046.000000
16.320000	-0.033491	-19.792973	-3.780559	-2.706660	-9.152946	-4.152807	0.000000	-10.000000	0.000000	-5.766667	163.333328	1023.000000	1023.000000	2046.000000
16.340000	-0.033321	-19.692663	-3.626652	-2.746741	-9.162416	-4.156854	0.000000	-10.000000	0.000000	-5.800000	161.500000	1023.000000	1023.000000	2046.000000
16.360001	-0.033093	-19.557827	-3.476051	-2.769153	-9.174187	-4.138438	0.000000	-10.000000	0.000000	-5.750000	159.500000	1023.000000	1023.000000	2046.000000
16.379999	-0.032754	-19.357500	-3.269831	-2.844852	-9.200962	-4.041855	0.000000	-10.000000	0.000000	-5.566667	157.500000	1023.000000	1023.000000	2046.000000
16.400000	-0.032456	-19.181444	-3.121195	-2.901373	-9.173906	-3.984970	0.000000	-10.000000	0.000000	-5.283333	155.500000	1023.000000	1023.000000	2046.000000
16.420000	-0.032347	-19.117247	-3.096117	-2.916089	-9.085296	-4.019744	0.000000	-10.000000	0.000000	-4.983334	153.500000	1023.000000	1023.000000	2046.000000
16.440001	-0.032226	-19.045269	-3.020562	-3.086960	-9.026941	-3.910805	0.000000	-10.000000	-0.008333	-4.733334	151.833328	1023.000000	1023.000000	2046.000000
16.459999	-0.032370	-19.130611	-3.006184	-3.285080	-8.933247	-3.906101	0.000000	-10.000000	-0.025000	-4.616667	150.166672	1023.000000	1023.000000	2046.000000
16.480000	-0.032973	-19.486956	-2.887338	-3.535638	-9.104695	-3.959284	0.000000	-10.000000	-0.025000	-4.683333	148.833328	1023.000000	1023.000000	2046.000000
16.500000	-0.033330	-19.697863	-2.918526	-3.781484	-9.023944	-3.973910	0.000000	-10.000000	-0.025000	-4.766667	147.166672	1023.000000	1023.000000	2046.000000
16.520000	-0.033738	-19.939045	-2.873705	-4.001753	-9.067544	-3.996043	0.000000	-10.000000	-0.025000	-3.833333	145.666672	1023.000000	1023.000000	2046.000000
16.540001	-0.033866	-20.014702	-2.888383	-4.079206	-9.035406	-4.011707	0.000000	-10.000000	-0.033333	-1.350000	144.500000	1023.000000	1023.000000	2046.000000
16.559999	-0.033811	-19.982161	-2.911061	-4.175731	-8.949163	-3.946205	0.000000	-10.000000	-0.041667	-0.150000	144.000000	1023.000000	1023.000000	2046.000000
16.580000	-0.033782	-19.965178	-2.930582	-4.280526	-8.915625	-3.838444	0.000000	-10.000000	-0.033333	0.766667	144.000000	1023.000000	1023.000000	2046.000000
16.600000	-0.033810	-19.981548	-3.024844	-4.331359	-8.797783	-3.827562	0.000000	-10.000000	-0.033333	-0.083333	144.000000	1023.000000	1023.000000	2046.000000
16.620001	-0.033727	-19.932396	-3.078505	-4.501507	-8.705420	-3.646963	0.000000	-10.000000	-0.033333	0.316667	144.000000	1023.000000	1023.000000	2046.000000
16.639999	-0.033509	-19.803650	-3.055773	-4.509060	-8.650872	-3.587944	0.000000	-10.000000	-0.033333	0.000000	144.000000	1023.000000	1023.000000	2046.000000
16.660000	-0.033250	-19.650700	-3.046834	-4.559556	-8.583265	-3.461045	0.000000	-10.000000	-0.033333	0.000000	144.000000	1023.000000	1023.000000	2046.000000
16.680000	-0.032694	-19.322306	-3.062207	-4.500808	-8.394490	-3.364801	0.000000	-10.000000	-0.025000	0.000000	144.000000	1023.000000	1023.000000	2046.000000
16.700001	-0.032017	-18.922167	-2.992412	-4.378993	-8.265103	-3.285659	0.000000	-10.000000	-0.025000	0.000000	144.000000	1023.000000	1023.000000	2046.000000
16.719999	-0.031351	-18.528418	-2.930797	-4.303714	-8.154838	-3.139070	0.000000	-10.000000	-0.033333	0.000000	144.000000	1023.000000	1023.000000	2046.000000
16.740000	-0.030541	-18.049614	-2.866940	-4.129438	-8.038452	-3.014783	0.000000	-10.000000	-0.041667	0.000000	144.000000	1023.000000	1023.000000	2046.000000
16.760000	-0.029792	-17.607231	-2.805245	-3.995619	-7.942537	-2.863831	0.000000	-10.000000	-0.033333	0.000000	144.000000	1023.000000	1023.000000	2046.000000
16.780001	-0.029007	-17.143213	-2.795169	-3.854392	-7.774005	-2.719647	0.000000	-10.000000	-0.025000	0.000000	144.000000	1023.000000	1023.000000	2046.000000
16.799999	-0.028449	-16.813084	-2.752845	-3.712146	-7.733285	-2.614808	0.000000	-10.000000	-0.025000	0.000000	144.000000	1023.000000	1023.000000	2046.000000
16.820000	-0.027827	-16.446020	-2.764978	-3.529332	-7.620634	-2.531077	0.000000	-10.000000	-0.041667	0.000000	144.000000	1023.000000	1023.000000	2046.000000
16.840000	-0.027327	-16.150455	-2.763014	-3.382524	-7.563254	-2.441664	0.000000	-10.000000	-0.041667	0.000000	144.000000	1023.000000	1023.000000	2046.000000
16.860001	-0.026859	-15.873518	-2.688032	-3.251606	-7.571175	-2.362705	0.000000	-10.000000	-0.041667	0.000000	144.000000	1023.000000	1023.000000	2046.000000
16.879999	-0.026521	-15.674158	-2.749008	-3.165370	-7.484160	-2.275619	0.000000	-10.000000	-0.041667	0.000000	144.000000	1023.000000	1023.000000	2046.000000
16.900000	-0.026021	-15.378186	-2.784213	-3.068480	-7.397935	-2.127558	0.000000	-10.000000	-0.041667	0.000000	144.000000	1023.000000	1023.000000	2046.000000
16.920000	-0.025680	-15.176600	-2.811527	-2.938073	-7.347697	-2.079304	0.000000	-10.000000	-0.041667	0.000000	144.000000	1023.000000	1023.000000	2046.000000
16.940001	-0.025398	-15.010166	-2.821126	-2.799323	-7.363370	-2.026347	0.000000	-10.000000	-0.033333	0.000000	144.000000	1023.000000	1023.000000	2046.000000
16.959999	-0.024993	-14.770652	-2.818874	-2.721407	-7.313309	-1.917061	0.000000	-10.000000	-0.041667	0.000000	144.000000	1023.000000	1023.000000	2046.000000
16.980000	-0.024626	-14.553715	-2.793589	-2.587347	-7.301967	-1.870812	0.000000	-10.000000	-0.041667	0.000000	144.000000	1023.000000	1023.000000	2046.000000
17.000000	-0.024322	-14.374371	-2.812803	-2.464877	-7.241801	-1.854890	0.000000	-10.000000	-0.050000	0.000000	144.000000	1023.000000	1023.000000	2046.000000
17.020000	-0.024252	-14.333133	-2.815081	-2.363348	-7.273008	-1.881695	0.000000	-10.000000	-0.050000	0.000000	144.000000	1023.000000	1023.000000	2046.000000
17.040001	-0.024052	-14.214503	-2.759651	-2.299413	-7.313825	-1.841615	0.000000	-10.000000	-0.050000	0.000000	144.000000	1023.000000	1023.000000	2046.000000
17.059999	-0.023658	-13.982064	-2.704374	-2.250818	-7.282795	-1.744077	0.000000	-10.000000	-0.050000	0.000000	144.000000	1023.000000	1023.000000	2046.000000
17.080000	-0.023152	-13.682912	-2.681771	-2.169630	-7.160184	-1.671326	0.000000	-10.000000	-0.041667	0.000000	144.000000	1023.000000	1023.000000	2046.000000
17.100000	-0.022544	-13.323687	-2.615135	-2.056731	-7.061983	-1.589838	0.000000	-10.000000	-0.033333	0.000000	144.000000	1023.000000	1023.000000	2046.000000
17.120001	-0.022224	-13.134510	-2.572624	-1.994532	-7.068751	-1.498603	0.000000	-10.000000	-0.033333	0.000000	144.000000	1023.000000	1023.000000	2046.000000
17.139999	-0.021809	-12.889099	-2.567785	-1.923319	-7.004810	-1.393186	0.000000	-10.000000	-0.041667	0.000000	144.000000	1023.000000	1023.000000	2046.000000
17.160000	-0.021733	-12.844342	-2.508404	-1.911339	-7.012565	-1.412034	0.000000	-10.000000	-0.050000	0.000000	144.000000	1023.000000	1023.000000	2046.000000
17.180000	-0.021501	-12.706995	-2.434739	-1.888838	-7.026016	-1.357401	0.000000	-10.000000	-0.033333	0.000000	144.000000	1023.000000	1023.000000	2046.000000
17.200001	-0.021345	-12.614620	-2.436761	-1.852233	-7.102518	-1.223108	0.000000	-10.000000	-0.025000	0.000000	144.000000	1023.000000	1023.000000	2046.000000
17.219999	-0.022229	-13.137093	-2.537597	-1.985407	-7.196751	-1.417337	0.000000	-10.000000	-0.025000	0.000000	144.000000	1023.000000	1023.000000	2046.000000
17.240000	-0.023462	-13.865839	-2.550746	-2.245201	-7.412737	-1.657155	0.000000	-10.000000	-0.041667	0.666667	144.000000	1023.000000	1023.000000	2046.000000
17.260000	-0.025137	-14.855712	-2.631124	-2.652119	-7.604235	-1.968233	0.000000	-10.000000	-0.050000	1.616667	144.000000	1023.000000	1023.000000	2046.000000
17.280001	-0.026972	-15.940736	-2.847620	-3.029860	-7.783719	-2.279538	0.000000	-10.000000	-0.058333	2.916667	144.000000	1023.000000	1023.000000	2046.000000
17.299999	-0.028672	-16.944881	-3.048411	-3.257015	-8.063351	-2.576104	0.000000	-10.000000	-0.108333	4.550000	144.000000	1023.000000	1023.000000	2046.000000
17.320000	-0.029937	-17.692720	-3.289450	-3.406327	-8.223457	-2.773485	0.000000	-10.000000	-0.133333	8.233334	144.000000	1023.000000	1023.000000	2046.000000
17.340000	-0.031437	-18.579268	-3.517102	-3.437069	-8.510895	-3.114203	0.000000	-10.000000	-0.108333	7.516667	144.000000	1023.000000	1023.000000	2046.000000
17.360001	-0.033067	-19.542646	-3.803703	-3.520267	-8.834460	-3.384218	0.000000	-10.000000	-0.025000	3.516667	144.000000	1023.000000	1023.000000	2046.000000
17.379999	-0.034222	-20.225178	-4.029808	-3.475422	-9.119967	-3.599982	0.000000	-10.000000	0.008333	-3.600000	143.166672	1023.000000	1023.000000	2046.000000
17.400000	-0.034888	-20.618851	-4.336042	-3.296073	-9.191873	-3.794863	0.000000	-10.000000	0.025000	-6.800000	141.500000	1023.000000	1023.000000	2046.000000
17.420000	-0.035330	-20.880127	-4.541536	-3.192020	-9.247478	-3.899092	0.000000	-10.000000	0.008333	-7.766667	139.000000	1023.000000	1023.000000	2046.000000
17.440001	-0.035609	-21.045017	-4.673579	-3.032309	-9.300440	-4.038691	0.000000	-10.000000	0.016667	-7.816667	136.333328	1023.000000	1023.000000	2046.000000
17.459999	-0.035877	-21.203403	-4.737057	-2.964759	-9.377432	-4.124155	0.000000	-10.000000	0.000000	-7.666667	133.833328	1023.000000	1023.000000	2046.000000
17.480000	-0.036227	-21.410082	-4.815024	-2.939604	-9.442412	-4.213040	0.000000	-10.000000	0.000000	-7.350000	131.166672	1023.000000	1023.000000	2046.000000
17.500000	-0.036503	-21.573303	-4.830296	-2.881162	-9.585122	-4.276725	0.000000	-10.000000	0.000000	-7.066667	128.833328	1023.000000	1023.000000	2046.000000
17.520000	-0.036884	-21.798157	-4.826754	-2.883460	-9.743719	-4.344224	0.000000	-10.000000	0.000000	-6.716667	126.500000	1023.000000	1023.000000	2046.000000
17.540001	-0.036904	-21.810389	-4.654293	-2.933789	-9.904371	-4.317935	0.000000	-10.000000	0.000000	-6.466667	124.333336	1023.000000	1023.000000	2046.000000
17.559999	-0.036937	-21.829504	-4.546628	-3.096797	-9.980436	-4.205643	0.000000	-10.000000	-0.016667	-6.233334	122.000000	1023.000000	1023.000000	2046.000000
17.580000	-0.036958	-21.842367	-4.497787	-3.113551	-9.982461	-4.248569	0.000000	-10.000000	-0.016667	-6.033333	119.666664	1023.000000	1023.000000	2046.000000
17.600000	-0.037037	-21.889078	-4.525844	-3.164712	-9.950624	-4.247899	0.000000	-10.000000	-0.016667	-5.800000	117.500000	1023.000000	1023.000000	2046.000000
17.620001	-0.036885	-21.799328	-4.453474	-3.171426	-9.899222	-4.275206	0.000000	-10.000000	-0.016667	-5.533333	115.833336	1023.000000	1023.000000	2046.000000
17.639999	-0.036697	-21.688107	-4.366702	-3.257800	-9.800303	-4.263301	0.000000	-10.000000	-0.016667	-5.166667	114.166664	1023.000000	1023.000000	2046.000000
17.660000	-0.036542	-21.596167	-4.261633	-3.432175	-9.728333	-4.174026	0.000000	-10.000000	-0.025000	-4.900000	112.500000	1023.000000	1023.000000	2046.000000
17.680000	-0.036749	-21.718899	-4.266664	-3.596611	-9.651508	-4.204116	0.000000	-10.000000	-0.008333	-4.666667	110.666664	1023.000000	1023.000000	2046.000000
17.700001	-0.037383	-22.093594	-4.192511	-3.808187	-9.777089	-4.315806	0.000000	-10.000000	-0.025000	-4.500000	109.000000	1023.000000	1023.000000	2046.000000
17.719999	-0.038207	-22.580261	-4.199593	-4.084145	-9.916321	-4.380203	0.000000	-10.000000	-0.033333	-4.200000	107.666664	1023.000000	1023.000000	2046.000000
17.740000	-0.039104	-23.110216	-4.208607	-4.439534	-10.000844	-4.461232	0.000000	-10.000000	-0.033333	-4.150000	106.333336	1023.000000	1023.000000	2046.000000
17.760000	-0.039890	-23.574923	-4.194942	-4.740717	-10.097675	-4.541589	0.000000	-10.000000	-0.025000	-4.983334	105.000000	1023.000000	1023.000000	2046.000000
17.780001	-0.040620	-24.006571	-4.168785	-4.930268	-10.261652	-4.645867	0.000000	-10.000000	-0.008333	-5.833333	103.333336	1023.000000	1023.000000	2046.000000
17.799999	-0.041117	-24.299984	-4.140077	-5.149882	-10.391203	-4.618823	0.000000	-10.000000	-0.008333	-6.550000	101.333336	1023.000000	1023.000000	2046.000000
17.820000	-0.041761	-24.680616	-4.231072	-5.361462	-10.456318	-4.631764	0.000000	-10.000000	-0.008333	-6.350000	99.000000	1023.000000	1023.000000	2046.000000
17.840000	-0.042400	-25.058205	-4.346503	-5.492045	-10.464585	-4.755071	0.000000	-10.000000	-0.008333	-6.100000	96.666664	1023.000000	1023.000000	2046.000000
17.860001	-0.043136	-25.493599	-4.443104	-5.662465	-10.559804	-4.828226	0.000000	-10.000000	-0.008333	-5.883334	94.500000	1023.000000	1023.000000	2046.000000
17.879999	-0.043634	-25.787405	-4.518790	-5.782247	-10.568314	-4.918054	0.000000	-10.000000	0.000000	-5.983334	92.500000	1023.000000	1023.000000	2046.000000
17.900000	-0.043789	-25.879047	-4.562754	-5.913825	-10.461669	-4.940798	0.000000	-10.000000	0.000000	-6.333333	90.500000	1023.000000	1023.000000	2046.000000
17.920000	-0.043889	-25.938202	-4.566917	-5.976802	-10.397170	-4.997311	0.000000	-10.000000	0.008333	-6.666667	88.500000	1023.000000	1023.000000	2046.000000
17.940001	-0.044000	-26.004175	-4.627429	-5.946170	-10.332246	-5.098330	0.000000	-10.000000	0.008333	-6.933333	86.500000	1023.000000	1023.000000	2046.000000
17.959999	-0.044167	-26.102526	-4.559196	-6.051991	-10.418393	-5.072947	0.000000	-10.000000	0.000000	-6.966667	84.166664	1023.000000	1023.000000	2046.000000
17.980000	-0.044348	-26.209743	-4.568728	-6.070934	-10.415079	-5.155004	0.000000	-10.000000	-0.008333	-6.850000	81.833336	1023.000000	1023.000000	2046.000000
18.000000	-0.044553	-26.330681	-4.547439	-6.093224	-10.452940	-5.237079	0.000000	-10.000000	-0.016667	-6.500000	79.500000	1023.000000	1023.000000	2046.000000
18.020000	-0.044480	-26.287830	-4.511897	-6.077366	-10.387138	-5.311429	0.000000	-10.000000	-0.016667	-6.066667	77.500000	1023.000000	1023.000000	2046.000000
18.040001	-0.044020	-26.016083	-4.362918	-6.029942	-10.345095	-5.278128	0.000000	-10.000000	-0.016667	-5.616667	75.500000	1023.000000	1023.000000	2046.000000
18.059999	-0.043351	-25.620350	-4.130448	-5.970104	-10.346243	-5.173553	0.000000	-10.000000	-0.008333	-5.283333	73.500000	1023.000000	1023.000000	2046.000000
18.080000	-0.042785	-25.286064	-4.023863	-6.044569	-10.258000	-4.959631	0.000000	-10.000000	-0.008333	-4.950000	71.500000	1023.000000	1023.000000	2046.000000
18.100000	-0.042399	-25.057579	-3.944739	-6.141152	-10.195683	-4.776006	0.000000	-10.000000	-0.025000	-4.433333	69.833336	1023.000000	1023.000000	2046.000000
18.120001	-0.042849	-25.323620	-3.922415	-6.223680	-10.268549	-4.908976	0.000000	-10.000000	-0.041667	-3.466667	68.333336	1023.000000	1023.000000	2046.000000
18.139999	-0.043007	-25.417164	-3.937397	-6.295115	-10.383715	-4.800938	0.000000	-10.000000	-0.050000	-2.350000	67.500000	1023.000000	1023.000000	2046.000000
18.160000	-0.043437	-25.670975	-4.040467	-6.367062	-10.484868	-4.778578	0.000000	-10.000000	-0.033333	-1.433333	67.000000	1023.000000	1023.000000	2046.000000
18.180000	-0.044048	-26.032251	-4.210384	-6.425102	-10.430771	-4.965994	0.000000	-10.000000	-0.016667	-1.216667	67.000000	1023.000000	1023.000000	2046.000000
18.200001	-0.044466	-26.279606	-4.264516	-6.591496	-10.381989	-5.041605	0.000000	-10.000000	-0.016667	-1.316667	67.000000	1023.000000	1023.000000	2046.000000
18.219999	-0.044958	-26.569979	-4.315682	-6.770618	-10.309865	-5.173814	0.000000	-10.000000	-0.033333	-0.466667	67.000000	1023.000000	1023.000000	2046.000000
18.240000	-0.045440	-26.854950	-4.442451	-6.768466	-10.328159	-5.315873	0.000000	-10.000000	-0.050000	1.083333	67.000000	1023.000000	1023.000000	2046.000000
18.260000	-0.046080	-27.233362	-4.718666	-6.741133	-10.363235	-5.410328	0.000000	-10.000000	-0.066667	3.633333	67.000000	1023.000000	1023.000000	2046.000000
18.280001	-0.046686	-27.591555	-4.964908	-6.658579	-10.490829	-5.477237	0.000000	-10.000000	-0.091667	6.133334	67.000000	1023.000000	1023.000000	2046.000000
18.299999	-0.046894	-27.714231	-5.106125	-6.530740	-10.579178	-5.498188	0.000000	-10.000000	-0.108333	8.483334	67.000000	1023.000000	1023.000000	2046.000000
18.320000	-0.046946	-27.744808	-5.185333	-6.347038	-10.683873	-5.528564	0.000000	-10.000000	-0.108333	9.716667	67.000000	1023.000000	1023.000000	2046.000000
18.340000	-0.046724	-27.613890	-5.299178	-6.132469	-10.687131	-5.495111	0.000000	-10.000000	-0.100000	9.616667	67.000000	1023.000000	1023.000000	2046.000000
18.360001	-0.046319	-27.374329	-5.398562	-5.807528	-10.699468	-5.468771	0.000000	-10.000000	-0.100000	9.366667	67.000000	1023.000000	1023.000000	2046.000000
18.379999	-0.045780	-27.055882	-5.521776	-5.487279	-10.670665	-5.376163	0.000000	-10.000000	-0.108333	9.450001	67.000000	1023.000000	1023.000000	2046.000000
18.400000	-0.045109	-26.659370	-5.576555	-5.283536	-10.592733	-5.206545	0.000000	-10.000000	-0.133333	11.116667	54.000000	1023.000000	1023.000000	2046.000000
18.420000	-0.044426	-26.255695	-5.587168	-5.116007	-10.532503	-5.020017	0.000000	-10.000000	-0.158333	12.600000	41.000000	1023.000000	1023.000000	2046.000000
18.440001	-0.043749	-25.855799	-5.598955	-5.004214	-10.438707	-4.813922	0.000000	-10.000000	-0.175000	13.850000	28.000000	1023.000000	1023.000000	2046.000000
18.459999	-0.043092	-25.467175	-5.612037	-4.789896	-10.324064	-4.741178	0.000000	-10.000000	-0.200000	14.316667	29.666666	1023.000000	1023.000000	2046.000000
18.480000	-0.042263	-24.977673	-5.509734	-4.748202	-10.225846	-4.493890	0.000000	-10.000000	-0.233333	15.333333	32.833332	1023.000000	1023.000000	2046.000000
18.500000	-0.041218	-24.359867	-5.273805	-4.708123	-10.098458	-4.279480	0.000000	-10.000000	-0.275000	16.383333	37.833332	1023.000000	1023.000000	2046.000000
18.520000	-0.040458	-23.910433	-5.170404	-4.716072	-9.922236	-4.101721	0.000000	-10.000000	-0.291667	17.266666	43.000000	1023.000000	1023.000000	2046.000000
18.540001	-0.039434	-23.305355	-5.083394	-4.647829	-9.676965	-3.897167	0.000000	-10.000000	-0.300000	18.016666	48.666668	1023.000000	1023.000000	2046.000000
18.559999	-0.038296	-22.632870	-4.952808	-4.586637	-9.463814	-3.629611	0.000000	-10.000000	-0.316667	19.299999	54.500000	1023.000000	1023.000000	2046.000000
18.580000	-0.036933	-21.827528	-4.717322	-4.499757	-9.244624	-3.365824	0.000000	-10.000000	-0.350000	20.483334	60.833332	1023.000000	1023.000000	2046.000000
18.600000	-0.035576	-21.025688	-4.596902	-4.528759	-8.893155	-3.006873	0.000000	-10.000000	-0.391667	21.766666	67.500000	1023.000000	1023.000000	2046.000000
18.620001	-0.034062	-20.130854	-4.423213	-4.462934	-8.486067	-2.758641	0.000000	-10.000000	-0.416667	22.633333	74.666664	1023.000000	1023.000000	2046.000000
18.639999	-0.032982	-19.492287	-4.217390	-4.517109	-8.255762	-2.502025	0.000000	-10.000000	-0.425000	23.700001	82.166664	1023.000000	1023.000000	2046.000000
18.660000	-0.031932	-18.871698	-3.989315	-4.616336	-8.025564	-2.240483	0.000000	-10.000000	-0.441667	24.333334	90.000000	1023.000000	1023.000000	2046.000000
18.680000	-0.031246	-18.466396	-3.760801	-4.742781	-7.923282	-2.039534	0.000000	-10.000000	-0.475000	25.200001	98.000000	1023.000000	1023.000000	2046.000000
18.700001	-0.030359	-17.941902	-3.615790	-4.828990	-7.639025	-1.858098	0.000000	-10.000000	-0.516667	25.733334	106.166664	1023.000000	1023.000000	2046.000000
18.719999	-0.029570	-17.475956	-3.423239	-4.904618	-7.439137	-1.708962	0.000000	-10.000000	-0.541667	26.383333	114.500000	1023.000000	1023.000000	2046.000000
18.740000	-0.028732	-16.980625	-3.255105	-4.944562	-7.263085	-1.517874	0.000000	-10.000000	-0.566667	26.783333	123.166664	1023.000000	1023.000000	2046.000000
18.760000	-0.027705	-16.373671	-3.102832	-4.928938	-7.038215	-1.303686	0.000000	-10.000000	-0.566667	27.116667	132.000000	1023.000000	1023.000000	2046.000000
18.780001	-0.026860	-15.874414	-2.983562	-4.987880	-6.823229	-1.079743	0.000000	-10.000000	-0.566667	27.250000	141.166672	1023.000000	1023.000000	2046.000000
18.799999	-0.025954	-15.338523	-2.891117	-5.004457	-6.557213	-0.885736	0.000000	-10.000000	-0.558333	27.433334	150.333328	1023.000000	1023.000000	2046.000000
18.820000	-0.024919	-14.727258	-2.733382	-5.016979	-6.307479	-0.669418	0.000000	-10.000000	-0.550000	27.333334	159.500000	1023.000000	1023.000000	2046.000000
18.840000	-0.023795	-14.062585	-2.540534	-4.938743	-6.086663	-0.496645	0.000000	-10.000000	-0.541667	27.400002	168.500000	1023.000000	1023.000000	2046.000000
18.860001	-0.022511	-13.304001	-2.385052	-4.936331	-5.788950	-0.193667	0.000000	-10.000000	-0.516667	27.300001	177.500000	1023.000000	1023.000000	2046.000000
18.879999	-0.021272	-12.571966	-2.189108	-4.808590	-5.556768	-0.017499	0.000000	-10.000000	-0.525000	27.233334	186.666672	1023.000000	1023.000000	2046.000000
18.900000	-0.019936	-11.782027	-1.986724	-4.770328	-5.278903	0.253927	0.000000	-10.000000	-0.525000	27.066668	195.833328	1023.000000	1023.000000	2046.000000
18.920000	-0.018614	-11.000924	-1.871079	-4.665625	-4.954825	0.490604	0.000000	-10.000000	-0.525000	27.183334	205.000000	1023.000000	1023.000000	2046.000000
18.940001	-0.017343	-10.249703	-1.681355	-4.572961	-4.700613	0.705226	0.000000	-10.000000	-0.508333	27.483334	217.166672	1023.000000	1023.000000	2046.000000
18.959999	-0.015864	-9.375373	-1.508524	-4.456602	-4.366828	0.956581	0.000000	-10.000000	-0.500000	27.533333	229.333328	1023.000000	1023.000000	2046.000000
18.980000	-0.014518	-8.580026	-1.311579	-4.291234	-4.098046	1.120833	0.000000	-10.000000	-0.500000	27.283333	238.500000	1023.000000	1023.000000	2046.000000
19.000000	-0.012904	-7.626391	-1.024795	-4.144172	-3.818508	1.361084	0.000000	-10.000000	-0.508333	26.916668	244.500000	1023.000000	1023.000000	2046.000000
19.020000	-0.011168	-6.600076	-0.750729	-3.955914	-3.499785	1.606353	0.000000	-10.000000	-0.525000	26.916668	250.500000	1023.000000	1023.000000	2046.000000
19.040001	-0.009385	-5.546806	-0.513846	-3.776300	-3.156938	1.900278	0.000000	-10.000000	-0.525000	26.950001	259.500000	1023.000000	1023.000000	2046.000000
19.059999	-0.007726	-4.566169	-0.247749	-3.702494	-2.894261	2.278335	0.000000	-10.000000	-0.516667	27.083334	268.500000	1023.000000	1023.000000	2046.000000
19.080000	-0.005982	-3.535489	-0.089357	-3.627065	-2.503288	2.684221	0.000000	-10.000000	-0.500000	27.133333	277.500000	1023.000000	1023.000000	2046.000000
19.100000	-0.004767	-2.817580	0.032966	-3.426758	-2.280529	2.856741	0.000000	-10.000000	-0.508333	26.900000	286.500000	1023.000000	1023.000000	2046.000000
19.120001	-0.003595	-2.124559	0.191197	-3.376427	-2.117768	3.178438	0.000000	-10.000000	-0.516667	27.000000	295.666656	1023.000000	1023.000000	2046.000000
19.139999	-0.002503	-1.479202	0.279686	-3.240547	-2.005991	3.487650	0.000000	-10.000000	-0.508333	26.983334	304.666656	1023.000000	1023.000000	2046.000000
19.160000	-0.002193	-1.295813	0.267441	-3.145268	-1.877314	3.459327	0.000000	-10.000000	-0.508333	27.066668	313.833344	1023.000000	1023.000000	2046.000000
19.180000	-0.001565	-0.924803	0.350857	-3.102303	-1.682358	3.509001	0.000000	-10.000000	-0.516667	26.833334	322.833344	1023.000000	1023.000000	2046.000000
19.200001	-0.000928	-0.548254	0.382791	-3.198419	-1.433218	3.700592	0.000000	-10.000000	-0.541667	26.933334	331.833344	1023.000000	1023.000000	2046.000000
19.219999	-0.000767	-0.453046	0.338631	-3.114254	-1.343233	3.665810	0.000000	-10.000000	-0.541667	26.933334	340.666656	1023.000000	1023.000000	2046.000000
19.240000	-0.001011	-0.597499	0.182467	-2.926234	-1.400216	3.546484	0.000000	-10.000000	-0.550000	27.116667	349.666656	1023.000000	1023.000000	2046.000000
19.260000	-0.000927	-0.547578	-0.001016	-2.771295	-1.367965	3.592699	0.000000	-10.000000	-0.533333	27.250000	358.666656	1023.000000	1023.000000	2046.000000
19.280001	-0.000555	-0.328070	-0.120333	-2.548756	-1.308874	3.649893	0.000000	-10.000000	-0.541667	27.633333	367.833344	1023.000000	1023.000000	2046.000000
19.299999	0.000222	0.131318	-0.145445	-2.271021	-1.171058	3.718843	0.000000	-10.000000	-0.516667	27.766666	377.000000	1023.000000	1023.000000	2046.000000
19.320000	0.001464	0.865196	-0.140276	-1.862777	-1.039506	3.907755	0.000000	-10.000000	-0.516667	27.633333	386.333344	1023.000000	1023.000000	2046.000000
19.340000	0.002637	1.558692	-0.138827	-1.425180	-0.944045	4.066745	0.000000	-10.000000	-0.491667	27.266666	395.500000	1023.000000	1023.000000	2046.000000
19.360001	0.003865	2.284271	-0.167927	-0.960513	-0.830746	4.243458	0.000000	-10.000000	-0.508333	26.933334	404.666656	1023.000000	1023.000000	2046.000000
19.379999	0.005119	3.025486	-0.145108	-0.510360	-0.679131	4.360085	0.000000	-10.000000	-0.508333	26.666668	413.666656	1023.000000	1023.000000	2046.000000
19.400000	0.006383	3.772413	-0.103585	-0.220138	-0.496766	4.592903	0.000000	-10.000000	-0.516667	26.366667	422.666656	1023.000000	1023.000000	2046.000000
19.420000	0.007742	4.575607	0.056476	0.132301	-0.406201	4.793031	0.000000	-10.000000	-0.500000	26.233334	431.333344	1023.000000	1023.000000	2046.000000
19.440001	0.009186	5.428868	0.087842	0.460412	-0.112553	4.993167	0.000000	-10.000000	-0.500000	25.966667	440.166656	1023.000000	1023.000000	2046.000000
19.459999	0.010892	6.437053	0.283117	0.720576	0.193403	5.239957	0.000000	-10.000000	-0.500000	25.950001	449.000000	1023.000000	1023.000000	2046.000000
19.480000	0.012542	7.412538	0.532930	0.806448	0.522203	5.550957	0.000000	-10.000000	-0.491667	25.883333	457.666656	1023.000000	1023.000000	2046.000000
19.500000	0.014041	8.298313	0.780930	1.009027	0.789299	5.719058	0.000000	-10.000000	-0.491667	25.583334	466.333344	1023.000000	1023.000000	2046.000000
19.520000	0.015344	9.068294	1.001483	1.120505	1.022706	5.923600	0.000000	-10.000000	-0.491667	25.666666	474.833344	1023.000000	1023.000000	2046.000000
19.540001	0.017176	10.151217	1.262518	1.224448	1.399525	6.264727	0.000000	-10.000000	-0.500000	25.566668	483.500000	1023.000000	1023.000000	2046.000000
19.559999	0.019077	11.274388	1.637605	1.415037	1.727230	6.494516	0.000000	-10.000000	-0.500000	25.833334	492.166656	1023.000000	1023.000000	2046.000000
19.580000	0.021005	12.413915	1.942063	1.531816	2.164662	6.775373	0.000000	-10.000000	-0.500000	25.650002	500.666656	1023.000000	1023.000000	2046.000000
19.600000	0.022769	13.456523	2.253502	1.541855	2.539073	7.122093	0.000000	-10.000000	-0.500000	25.666668	509.333344	1023.000000	1023.000000	2046.000000
19.620001	0.024144	14.269231	2.537632	1.490990	2.904803	7.335806	0.000000	-10.000000	-0.500000	25.750000	517.666687	1023.000000	1023.000000	2046.000000
19.639999	0.025168	14.874245	2.848062	1.325613	3.146243	7.554327	0.000000	-10.000000	-0.500000	25.900000	526.333313	1023.000000	1023.000000	2046.000000
19.660000	0.026086	15.416745	3.155722	1.189627	3.405600	7.665797	0.000000	-10.000000	-0.483333	25.933334	534.833313	1023.000000	1023.000000	2046.000000
19.680000	0.027124	16.030167	3.431711	1.027637	3.699074	7.871744	0.000000	-10.000000	-0.483333	25.933334	543.500000	1023.000000	1023.000000	2046.000000
19.700001	0.027950	16.518248	3.678279	0.949058	3.953075	7.937837	0.000000	-10.000000	-0.475000	25.900000	552.166687	1023.000000	1023.000000	2046.000000
19.719999	0.028774	17.005489	3.891242	0.885494	4.216970	8.011782	0.000000	-10.000000	-0.466667	25.750000	560.833313	1023.000000	1023.000000	2046.000000
19.740000	0.029708	17.557543	4.108625	0.804944	4.503569	8.140406	0.000000	-10.000000	-0.450000	25.366667	569.500000	1023.000000	1023.000000	2046.000000
19.760000	0.030589	18.078375	4.301326	0.741483	4.788737	8.246830	0.000000	-10.000000	-0.441667	25.033333	575.166687	1023.000000	1023.000000	2046.000000
19.780001	0.031552	18.647139	4.525996	0.738447	5.006160	8.376536	0.000000	-10.000000	-0.450000	24.766666	583.666687	1023.000000	1023.000000	2046.000000
19.799999	0.032647	19.294403	4.714056	0.798995	5.264476	8.516876	0.000000	-10.000000	-0.458333	24.799999	592.000000	1023.000000	1023.000000	2046.000000
19.820000	0.033740	19.940256	4.874132	0.840584	5.509305	8.716235	0.000000	-10.000000	-0.475000	24.900000	603.000000	1023.000000	1023.000000	2046.000000
19.840000	0.035026	20.700563	4.975300	0.974228	5.826617	8.924417	0.000000	-10.000000	-0.491667	25.066668	611.166687	1023.000000	1023.000000	2046.000000
19.860001	0.036403	21.514437	5.173128	1.050168	6.041199	9.249941	0.000000	-10.000000	-0.508333	25.450001	619.500000	1023.000000	1023.000000	2046.000000
19.879999	0.037807	22.343702	5.371626	1.262630	6.291889	9.417559	0.000000	-10.000000	-0.516667	25.533333	628.000000	1023.000000	1023.000000	2046.000000
19.900000	0.039110	23.113762	5.580297	1.453887	6.468281	9.611299	0.000000	-10.000000	-0.508333	25.850000	636.500000	1023.000000	1023.000000	2046.000000
19.920000	0.040721	24.066013	5.785465	1.677541	6.728575	9.874432	0.000000	-10.000000	-0.491667	25.633333	645.166687	1023.000000	1023.000000	2046.000000
19.940001	0.042082	24.870455	5.955208	1.792839	6.973698	10.148708	0.000000	-10.000000	-0.458333	25.550001	653.666687	1023.000000	1023.000000	2046.000000
19.959999	0.043348	25.618595	6.116835	2.035385	7.150886	10.315489	0.000000	-10.000000	-0.425000	24.733334	662.333313	1023.000000	1023.000000	2046.000000
19.980000	0.044633	26.377907	6.216955	2.189656	7.460393	10.510902	0.000000	-10.000000	-0.391667	23.900000	670.666687	1023.000000	1023.000000	2046.000000
20.000000	0.046104	27.247644	6.384684	2.474452	7.713085	10.675425	0.000000	-10.000000	-0.366667	23.033333	679.000000	1023.000000	1023.000000	2046.000000
20.020000	0.047764	28.228649	6.532070	2.707312	8.072158	10.917110	0.000000	-10.000000	-0.358333	22.566668	686.666687	1023.000000	1023.000000	2046.000000
20.040001	0.049537	29.276131	6.757043	2.894837	8.400038	11.224212	0.000000	-10.000000	-0.350000	22.300001	694.333313	1023.000000	1023.000000	2046.000000
20.059999	0.051231	30.277603	7.021627	3.123672	8.689156	11.443148	0.000000	-10.000000	-0.350000	21.800001	701.666687	1023.000000	1023.000000	2046.000000
20.080000	0.052900	31.264156	7.277668	3.364009	8.958268	11.664210	0.000000	-10.000000	-0.350000	21.250000	709.166687	1023.000000	1023.000000	2046.000000
20.100000	0.053360	31.535646	7.408548	3.325418	8.974351	11.827331	0.000000	-10.000000	-0.333333	20.616667	716.333313	1023.000000	1023.000000	2046.000000
20.120001	0.054334	32.111130	7.539103	3.540484	8.994190	12.037353	0.000000	-10.000000	-0.300000	19.800001	723.333313	1023.000000	1023.000000	2046.000000
20.139999	0.054421	32.162781	7.458890	3.640912	9.021132	12.041846	0.000000	-10.000000	-0.250000	18.833334	730.000000	1023.000000	1023.000000	2046.000000
20.160000	0.054796	32.384670	7.538947	3.714016	9.141140	11.990567	0.000000	-10.000000	-0.208333	17.266666	736.333313	1023.000000	1023.000000	2046.000000
20.180000	0.054881	32.434612	7.618256	3.575177	9.275525	11.965653	0.000000	-10.000000	-0.183333	15.800000	742.500000	1023.000000	1023.000000	2046.000000
20.200001	0.054395	32.147247	7.563673	3.512464	9.274426	11.796684	0.000000	-10.000000	-0.166667	14.566667	748.000000	1023.000000	1023.000000	2046.000000
20.219999	0.053321	31.512630	7.237355	3.573999	9.192348	11.508929	0.000000	-10.000000	-0.158333	13.466667	753.166687	1023.000000	1023.000000	2046.000000
20.240000	0.052505	31.030603	6.926054	3.799058	9.081204	11.224288	0.000000	-10.000000	-0.150000	12.616667	757.666687	1023.000000	1023.000000	2046.000000
20.260000	0.052095	30.787882	6.728279	3.947541	8.981693	11.130368	0.000000	-10.000000	-0.150000	11.833333	762.000000	1023.000000	1023.000000	2046.000000
20.280001	0.051992	30.727192	6.606267	4.303404	8.883519	10.934000	0.000000	-10.000000	-0.150000	11.816667	766.000000	1023.000000	1023.000000	2046.000000
20.299999	0.052361	30.945459	6.581142	4.625618	8.794600	10.944099	0.000000	-10.000000	-0.150000	12.033334	770.000000	1023.000000	1023.000000	2046.000000
20.320000	0.052718	31.156204	6.488783	5.070703	8.724519	10.872201	0.000000	-10.000000	-0.150000	12.150001	774.000000	1023.000000	1023.000000	2046.000000
20.340000	0.053269	31.481705	6.416865	5.465464	8.655131	10.944245	0.000000	-10.000000	-0.150000	12.066667	778.000000	1023.000000	1023.000000	2046.000000
20.360001	0.053600	31.677526	6.336501	5.892544	8.568083	10.880399	0.000000	-10.000000	-0.133333	11.400001	782.000000	1023.000000	1023.000000	2046.000000
20.379999	0.054093	31.969061	6.318777	6.169529	8.568593	10.912162	0.000000	-10.000000	-0.108333	10.500000	786.000000	1023.000000	1023.000000	2046.000000
20.400000	0.054490	32.203796	6.362964	6.358834	8.498200	10.983797	0.000000	-10.000000	-0.075000	9.166667	789.833313	1023.000000	1023.000000	2046.000000
20.420000	0.055043	32.530579	6.431497	6.576056	8.479623	11.043402	0.000000	-10.000000	-0.041667	7.616667	793.333313	1023.000000	1023.000000	2046.000000
20.440001	0.055495	32.797665	6.478729	6.741855	8.483405	11.093675	0.000000	-10.000000	-0.025000	5.766667	796.166687	1023.000000	1023.000000	2046.000000
20.459999	0.055881	33.025566	6.649035	6.673336	8.486338	11.216857	0.000000	-10.000000	-0.008333	2.716667	798.333313	1023.000000	1023.000000	2046.000000
20.480000	0.056204	33.216309	6.791742	6.645072	8.503013	11.276484	0.000000	-10.000000	-0.008333	-0.333333	799.500000	1023.000000	1023.000000	2046.000000
20.500000	0.056429	33.349541	6.873084	6.659021	8.553772	11.263666	0.000000	-10.000000	0.000000	-3.533333	800.000000	1023.000000	1023.000000	2046.000000
20.520000	0.056718	33.520447	6.870903	6.676890	8.691852	11.280804	0.000000	-10.000000	0.008333	-6.133333	800.000000	1023.000000	1023.000000	2046.000000
20.540001	0.057016	33.696457	6.943743	6.703620	8.775304	11.273791	0.000000	-10.000000	0.025000	-8.350000	800.000000	1023.000000	1023.000000	2046.000000
20.559999	0.057389	33.917107	7.049479	6.772461	8.876009	11.219158	0.000000	-10.000000	0.050000	-10.133333	800.000000	1023.000000	1023.000000	2046.000000
20.580000	0.057382	33.912903	7.138454	6.695248	8.859916	11.219284	0.000000	-10.000000	0.066667	-11.250000	800.000000	1023.000000	1023.000000	2046.000000
20.600000	0.057006	33.690670	7.196839	6.537442	8.770965	11.185426	0.000000	-10.000000	0.083333	-12.333334	800.000000	1023.000000	1023.000000	2046.000000
20.620001	0.056083	33.144955	7.208895	6.204696	8.633442	11.097921	0.000000	-10.000000	0.116667	-13.650001	792.666687	1023.000000	1023.000000	2046.000000
20.639999	0.055060	32.540230	7.217464	5.864377	8.500275	10.958114	0.000000	-10.000000	0.158333	-15.183333	783.666687	1023.000000	1023.000000	2046.000000
20.660000	0.053995	31.910912	7.282380	5.536174	8.267497	10.824862	0.000000	-10.000000	0.200000	-16.883333	772.833313	1023.000000	1023.000000	2046.000000
20.680000	0.052718	31.156502	7.234407	5.251894	8.034239	10.635962	0.000000	-10.000000	0.225000	-18.350000	767.333313	1023.000000	1023.000000	2046.000000
20.700001	0.051397	30.375826	7.166749	4.935474	7.780555	10.493048	0.000000	-10.000000	0.258333	-19.650002	761.166687	1023.000000	1023.000000	2046.000000
20.719999	0.049943	29.516373	7.075773	4.739358	7.492105	10.209137	0.000000	-10.000000	0.316667	-21.000000	754.500000	1023.000000	1023.000000	2046.000000
20.740000	0.048524	28.677402	6.985652	4.461709	7.159776	10.070266	0.000000	-10.000000	0.375000	-22.383333	747.333313	1023.000000	1023.000000	2046.000000
20.760000	0.047146	27.862995	6.918041	4.227153	6.812910	9.904890	0.000000	-10.000000	0.425000	-23.950001	739.833313	1023.000000	1023.000000	2046.000000
20.780001	0.045963	27.164354	6.857726	4.043353	6.530665	9.732610	0.000000	-10.000000	0.458333	-25.183334	731.833313	1023.000000	1023.000000	2046.000000
20.799999	0.044794	26.473089	6.715775	3.862947	6.315176	9.579191	0.000000	-10.000000	0.491667	-26.200001	723.500000	1023.000000	1023.000000	2046.000000
20.820000	0.043647	25.795372	6.630648	3.804844	6.037402	9.322479	0.000000	-10.000000	0.525000	-26.716667	714.833313	1023.000000	1023.000000	2046.000000
20.840000	0.042572	25.159889	6.584485	3.630639	5.713369	9.231397	0.000000	-10.000000	0.541667	-27.200001	706.000000	1023.000000	1023.000000	2046.000000
20.860001	0.041528	24.542982	6.481525	3.547530	5.458170	9.055757	0.000000	-10.000000	0.550000	-27.500000	696.833313	1023.000000	1023.000000	2046.000000
20.879999	0.040505	23.938646	6.393386	3.482339	5.205162	8.857759	0.000000	-10.000000	0.566667	-27.900000	687.666687	1023.000000	1023.000000	2046.000000
20.900000	0.039483	23.334282	6.360143	3.439261	4.911283	8.623595	0.000000	-10.000000	0.600000	-28.166668	678.333313	1023.000000	1023.000000	2046.000000
20.920000	0.038548	22.781839	6.268371	3.362532	4.697901	8.453036	0.000000	-10.000000	0.616667	-28.416668	669.000000	1023.000000	1023.000000	2046.000000
20.940001	0.037557	22.196215	6.210726	3.295745	4.448450	8.241294	0.000000	-10.000000	0.616667	-28.800001	659.333313	1023.000000	1023.000000	2046.000000
20.959999	0.036964	21.845942	6.130826	3.248115	4.302569	8.164432	0.000000	-10.000000	0.600000	-28.900000	649.833313	1023.000000	1023.000000	2046.000000
20.980000	0.036146	21.362406	6.068576	3.203442	4.066532	8.023854	0.000000	-10.000000	0.600000	-29.100000	640.166687	1023.000000	1023.000000	2046.000000
21.000000	0.035218	20.813873	5.986859	3.108668	3.783152	7.935193	0.000000	-10.000000	0.608333	-29.083334	630.500000	1023.000000	1023.000000	2046.000000
21.020000	0.033637	19.879578	5.860405	2.904914	3.448012	7.666246	0.000000	-10.000000	0.625000	-29.233334	620.500000	1023.000000	1023.000000	2046.000000
21.040001	0.032138	18.993549	5.733551	2.787081	2.991618	7.481301	0.000000	-10.000000	0.641667	-29.383333	610.833313	1023.000000	1023.000000	2046.000000
21.059999	0.030409	17.971495	5.466518	2.704359	2.594522	7.206096	0.000000	-10.000000	0.650000	-29.450001	601.166687	1023.000000	1023.000000	2046.000000
21.080000	0.028173	16.650288	5.116464	2.429823	2.299653	6.804348	0.000000	-10.000000	0.650000	-29.883333	591.500000	1023.000000	1023.000000	2046.000000
21.100000	0.026276	15.529275	4.953207	2.043257	2.040545	6.492266	0.000000	-10.000000	0.650000	-30.150000	581.500000	1023.000000	1023.000000	2046.000000
21.120001	0.023940	14.148567	4.788165	1.576005	1.657834	6.126564	0.000000	-10.000000	0.633333	-30.200001	571.500000	1023.000000	1023.000000	2046.000000
21.139999	0.021694	12.821145	4.425402	1.320439	1.342742	5.732563	0.000000	-10.000000	0.616667	-29.750000	561.500000	1023.000000	1023.000000	2046.000000
21.160000	0.019561	11.560753	4.022905	1.245227	0.939031	5.353590	0.000000	-10.000000	0.600000	-29.233334	551.500000	1023.000000	1023.000000	2046.000000
21.180000	0.017339	10.247205	3.645685	1.227250	0.484832	4.889438	0.000000	-10.000000	0.600000	-28.650000	541.500000	1023.000000	1023.000000	2046.000000
21.200001	0.015499	9.160057	3.339450	1.199658	0.068069	4.552880	0.000000	-10.000000	0.600000	-28.283335	531.833313	1023.000000	1023.000000	2046.000000
21.219999	0.013865	8.194482	3.067507	1.220880	-0.383073	4.289168	0.000000	-10.000000	0.600000	-27.900002	522.333313	1023.000000	1023.000000	2046.000000
21.240000	0.012572	7.430145	2.753803	1.445384	-0.714817	3.945776	0.000000	-10.000000	0.600000	-27.933334	513.166687	1023.000000	1023.000000	2046.000000
21.260000	0.011436	6.758637	2.440521	1.631908	-1.093104	3.779313	0.000000	-10.000000	0.600000	-27.933334	503.833344	1023.000000	1023.000000	2046.000000
21.280001	0.010263	6.065348	2.068641	1.856373	-1.384157	3.524490	0.000000	-10.000000	0.608333	-28.416668	494.500000	1023.000000	1023.000000	2046.000000
21.299999	0.009182	5.426601	1.741171	2.050598	-1.635550	3.270382	0.000000	-10.000000	0.625000	-29.000000	485.000000	1023.000000	1023.000000	2046.000000
21.320000	0.008138	4.809844	1.525390	2.113581	-1.914915	3.085788	0.000000	-10.000000	0.650000	-29.733334	475.333344	1023.000000	1023.000000	2046.000000
21.340000	0.007126	4.211304	1.324814	2.189020	-2.164444	2.861915	0.000000	-10.000000	0.675000	-30.416668	465.500000	1023.000000	1023.000000	2046.000000
21.360001	0.006094	3.601328	1.144844	2.167300	-2.423429	2.712613	0.000000	-10.000000	0.691667	-30.666668	455.333344	1023.000000	1023.000000	2046.000000
21.379999	0.005080	3.002156	1.064739	2.069844	-2.651511	2.519084	0.000000	-10.000000	0.683333	-30.650002	445.000000	1023.000000	1023.000000	2046.000000
21.400000	0.004284	2.531606	1.044651	1.872814	-2.761042	2.375183	0.000000	-10.000000	0.666667	-30.400002	434.666656	1023.000000	1023.000000	2046.000000
21.420000	0.003372	1.992731	1.029109	1.686516	-2.903323	2.180430	0.000000	-10.000000	0.650000	-30.400002	424.500000	1023.000000	1023.000000	2046.000000
21.440001	0.002680	1.583908	0.980575	1.530670	-2.990748	2.063411	0.000000	-10.000000	0.650000	-30.183334	414.500000	1023.000000	1023.000000	2046.000000
21.459999	0.001981	1.170995	0.864590	1.427203	-3.052318	1.931520	0.000000	-10.000000	0.641667	-29.916668	404.500000	1023.000000	1023.000000	2046.000000
21.480000	0.001281	0.757094	0.829737	1.324546	-3.193530	1.796341	0.000000	-10.000000	0.625000	-29.266666	394.500000	1023.000000	1023.000000	2046.000000
21.500000	0.000860	0.508413	0.805896	1.181101	-3.270477	1.791893	0.000000	-10.000000	0.616667	-28.883333	384.666656	1023.000000	1023.000000	2046.000000
21.520000	0.000151	0.089138	0.785553	1.041689	-3.395713	1.657608	0.000000	-10.000000	0.583333	-28.316668	375.000000	1023.000000	1023.000000	2046.000000
21.540001	-0.000895	-0.529095	0.687171	0.793741	-3.520548	1.510540	0.000000	-10.000000	0.558333	-27.816668	365.500000	1023.000000	1023.000000	2046.000000
21.559999	-0.002269	-1.340772	0.635783	0.423335	-3.746907	1.347016	0.000000	-10.000000	0.516667	-27.366667	356.166656	1023.000000	1023.000000	2046.000000
21.580000	-0.003744	-2.212573	0.568593	0.062441	-3.946656	1.103050	0.000000	-10.000000	0.508333	-26.950001	347.000000	1023.000000	1023.000000	2046.000000
21.600000	-0.005270	-3.114638	0.458600	-0.269936	-4.159956	0.856654	0.000000	-10.000000	0.500000	-26.666668	338.000000	1023.000000	1023.000000	2046.000000
21.620001	-0.006669	-3.941338	0.380364	-0.499372	-4.420741	0.598411	0.000000	-10.000000	0.500000	-26.300001	329.166656	1023.000000	1023.000000	2046.000000
21.639999	-0.008075	-4.772481	0.230829	-0.760222	-4.642793	0.399705	0.000000	-10.000000	0.500000	-26.183334	320.500000	1023.000000	1023.000000	2046.000000
21.660000	-0.009434	-5.575231	0.066108	-0.968085	-4.887181	0.213927	0.000000	-10.000000	0.500000	-26.200001	311.833344	1023.000000	1023.000000	2046.000000
21.680000	-0.010660	-6.299938	-0.046891	-1.210495	-5.098386	0.055834	0.000000	-10.000000	0.500000	-26.400002	303.000000	1023.000000	1023.000000	2046.000000
21.700001	-0.011822	-6.986929	-0.221441	-1.417785	-5.215641	-0.132062	0.000000	-10.000000	0.508333	-26.533335	294.166656	1023.000000	1023.000000	2046.000000
21.719999	-0.012779	-7.552460	-0.317740	-1.607253	-5.359699	-0.267768	0.000000	-10.000000	0.516667	-26.750000	285.333344	1023.000000	1023.000000	2046.000000
21.740000	-0.013803	-8.157362	-0.356263	-1.785575	-5.593761	-0.421764	0.000000	-10.000000	0.525000	-26.783333	276.500000	1023.000000	1023.000000	2046.000000
21.760000	-0.014566	-8.608315	-0.449054	-1.960094	-5.659057	-0.540110	0.000000	-10.000000	0.516667	-26.883333	267.500000	1023.000000	1023.000000	2046.000000
21.780001	-0.015342	-9.067408	-0.507273	-2.081875	-5.782667	-0.695592	0.000000	-10.000000	0.508333	-26.633333	258.500000	1023.000000	1023.000000	2046.000000
21.799999	-0.016228	-9.591011	-0.585822	-2.258596	-5.931380	-0.815213	0.000000	-10.000000	0.500000	-26.616667	249.666672	1023.000000	1023.000000	2046.000000
21.820000	-0.016961	-10.024164	-0.683696	-2.342347	-6.026348	-0.971773	0.000000	-10.000000	0.500000	-26.350000	240.833328	1023.000000	1023.000000	2046.000000
21.840000	-0.017736	-10.481991	-0.741532	-2.462888	-6.166055	-1.111515	0.000000	-10.000000	0.500000	-26.466667	232.000000	1023.000000	1023.000000	2046.000000
21.860001	-0.018499	-10.932804	-0.806278	-2.574126	-6.336765	-1.215635	0.000000	-10.000000	0.500000	-26.266666	223.000000	1023.000000	1023.000000	2046.000000
21.879999	-0.019240	-11.370901	-0.881282	-2.630647	-6.472970	-1.386003	0.000000	-10.000000	0.500000	-26.216667	214.166672	1023.000000	1023.000000	2046.000000
21.900000	-0.019929	-11.778164	-0.912356	-2.749144	-6.634508	-1.482156	0.000000	-10.000000	0.500000	-25.933334	205.500000	1023.000000	1023.000000	2046.000000
21.920000	-0.020437	-12.078047	-0.996836	-2.777303	-6.656255	-1.647653	0.000000	-10.000000	0.491667	-25.666668	196.833328	1023.000000	1023.000000	2046.000000
21.940001	-0.020826	-12.307991	-1.030438	-2.826435	-6.735916	-1.715202	0.000000	-10.000000	0.475000	-25.016666	188.333328	1023.000000	1023.000000	2046.000000
21.959999	-0.021011	-12.417524	-1.025636	-2.899496	-6.814179	-1.678213	0.000000	-10.000000	0.458333	-24.666666	180.000000	1023.000000	1023.000000	2046.000000
21.980000	-0.021167	-12.509405	-1.091776	-2.905488	-6.821641	-1.690500	0.000000	-10.000000	0.458333	-24.516666	171.833328	1023.000000	1023.000000	2046.000000
22.000000	-0.021518	-12.717314	-1.043900	-3.015446	-6.973955	-1.684013	0.000000	-10.000000	0.458333	-24.833334	163.500000	1023.000000	1023.000000	2046.000000
22.020000	-0.022086	-13.052926	-1.219298	-2.914848	-6.984078	-1.934702	0.000000	-10.000000	0.466667	-24.750000	155.166672	1023.000000	1023.000000	2046.000000
22.040001	-0.022974	-13.577718	-1.181399	-3.162414	-7.308125	-1.925780	0.000000	-10.000000	0.458333	-24.866667	147.000000	1023.000000	1023.000000	2046.000000
22.059999	-0.023917	-14.134872	-1.383762	-3.198816	-7.554065	-1.998230	0.000000	-10.000000	0.458333	-24.766666	138.666672	1023.000000	1023.000000	2046.000000
22.080000	-0.025472	-15.053761	-1.575883	-3.420932	-7.785360	-2.271586	0.000000	-10.000000	0.450000	-24.783335	130.333328	1023.000000	1023.000000	2046.000000
22.100000	-0.027035	-15.977409	-1.724705	-3.812392	-7.975203	-2.465110	0.000000	-10.000000	0.450000	-24.450001	122.000000	1023.000000	1023.000000	2046.000000
22.120001	-0.028875	-17.065145	-1.929270	-4.234917	-8.168552	-2.732406	0.000000	-10.000000	0.416667	-24.016666	114.000000	1023.000000	1023.000000	2046.000000
22.139999	-0.030616	-18.094305	-2.202451	-4.499713	-8.367449	-3.024693	0.000000	-10.000000	0.383333	-23.333334	106.000000	1023.000000	1023.000000	2046.000000
22.160000	-0.032172	-19.013403	-2.685611	-4.618945	-8.456243	-3.252604	0.000000	-10.000000	0.341667	-22.433332	98.166664	1023.000000	1023.000000	2046.000000
22.180000	-0.033703	-19.918671	-2.941531	-4.583278	-8.872271	-3.521591	0.000000	-10.000000	0.325000	-21.500000	90.666664	1023.000000	1023.000000	2046.000000
22.200001	-0.034982	-20.674515	-3.225030	-4.494244	-9.175208	-3.780031	0.000000	-10.000000	0.300000	-20.700001	83.500000	1023.000000	1023.000000	2046.000000
22.219999	-0.036017	-21.285788	-3.531464	-4.323844	-9.382191	-4.048289	0.000000	-10.000000	0.291667	-20.316668	76.500000	1023.000000	1023.000000	2046.000000
22.240000	-0.036700	-21.689949	-3.836897	-4.190074	-9.502158	-4.160820	0.000000	-10.000000	0.291667	-19.916666	69.666664	1023.000000	1023.000000	2046.000000
22.260000	-0.037327	-22.060345	-4.035854	-3.968390	-9.721461	-4.334639	0.000000	-10.000000	0.283333	-19.783333	63.000000	1023.000000	1023.000000	2046.000000
22.280001	-0.037901	-22.399612	-4.286019	-3.773245	-9.836733	-4.503614	0.000000	-10.000000	0.266667	-19.550001	56.500000	1023.000000	1023.000000	2046.000000
22.299999	-0.038258	-22.610270	-4.486667	-3.664964	-9.915441	-4.543199	0.000000	-10.000000	0.266667	-19.550001	50.000000	1023.000000	1023.000000	2046.000000
22.320000	-0.038605	-22.815363	-4.694886	-3.629592	-9.891492	-4.599393	0.000000	-10.000000	0.250000	-19.333334	43.500000	1023.000000	1023.000000	2046.000000
22.340000	-0.039001	-23.049433	-4.786890	-3.585629	-9.986013	-4.690901	0.000000	-10.000000	0.241667	-18.900000	37.000000	1023.000000	1023.000000	2046.000000
22.360001	-0.039520	-23.356388	-4.861008	-3.591989	-10.134163	-4.769228	0.000000	-10.000000	0.200000	-18.300001	30.666666	1023.000000	1023.000000	2046.000000
22.379999	-0.040020	-23.651873	-4.906908	-3.652790	-10.258647	-4.833529	0.000000	-10.000000	0.191667	-17.600000	24.500000	1023.000000	1023.000000	2046.000000
22.400000	-0.040557	-23.968971	-4.884261	-3.833834	-10.360021	-4.890856	0.000000	-10.000000	0.175000	-17.083334	18.666666	1023.000000	1023.000000	2046.000000
22.420000	-0.040975	-24.216202	-4.775182	-4.018354	-10.471663	-4.951002	0.000000	-10.000000	0.166667	-16.733334	13.000000	1023.000000	1023.000000	2046.000000
22.440001	-0.041276	-24.393995	-4.727760	-4.116108	-10.523557	-5.026569	0.000000	-10.000000	0.158333	-16.366667	7.333333	1023.000000	1023.000000	2046.000000
22.459999	-0.041509	-24.531734	-4.604196	-4.225663	-10.640108	-5.061767	0.000000	-10.000000	0.150000	-15.900000	2.166667	1023.000000	1023.000000	2046.000000
22.480000	-0.041776	-24.689375	-4.528427	-4.400968	-10.759027	-5.000953	0.000000	-10.000000	0.150000	-15.216667	-2.833333	1023.000000	1023.000000	2046.000000
22.500000	-0.041848	-24.732412	-4.538950	-4.538946	-10.683058	-4.971458	0.000000	-10.000000	0.133333	-14.650001	-7.500000	1023.000000	1023.000000	2046.000000
22.520000	-0.042095	-24.877962	-4.531389	-4.669261	-10.676556	-5.000758	0.000000	-10.000000	0.100000	-13.983334	-12.333333	1023.000000	1023.000000	2046.000000
22.540001	-0.042676	-25.221495	-4.551556	-4.877440	-10.720864	-5.071635	0.000000	-10.000000	0.066667	-13.566667	-17.166666	1023.000000	1023.000000	2046.000000
22.559999	-0.043485	-25.699808	-4.580949	-5.091782	-10.815601	-5.211477	0.000000	-10.000000	0.050000	-13.033334	-21.666666	1023.000000	1023.000000	2046.000000
22.580000	-0.044191	-26.116928	-4.602290	-5.344954	-10.844114	-5.325568	0.000000	-10.000000	0.050000	-12.600000	-26.000000	1023.000000	1023.000000	2046.000000
22.600000	-0.045074	-26.638542	-4.640267	-5.698538	-10.902039	-5.397697	0.000000	-10.000000	0.050000	-11.850000	-30.000000	1023.000000	1023.000000	2046.000000
22.620001	-0.046192	-27.299492	-4.778270	-5.943859	-10.968014	-5.609349	0.000000	-10.000000	0.050000	-11.350000	-34.000000	1023.000000	1023.000000	2046.000000
22.639999	-0.047131	-27.854311	-4.832843	-6.172841	-11.101849	-5.746778	0.000000	-10.000000	0.050000	-10.766666	-37.833332	1023.000000	1023.000000	2046.000000
22.660000	-0.048033	-28.387621	-4.942437	-6.383832	-11.221875	-5.839477	0.000000	-10.000000	0.041667	-10.450000	-41.500000	1023.000000	1023.000000	2046.000000
22.680000	-0.048857	-28.874784	-5.062640	-6.612449	-11.332114	-5.867580	0.000000	-10.000000	0.041667	-10.150001	-45.000000	1023.000000	1023.000000	2046.000000
22.700001	-0.049557	-29.288286	-5.139994	-6.708234	-11.407519	-6.032538	0.000000	-10.000000	0.033333	-10.000000	-48.500000	1023.000000	1023.000000	2046.000000
22.719999	-0.050089	-29.602333	-5.144149	-6.872547	-11.528109	-6.057528	0.000000	-10.000000	0.041667	-9.866667	-51.833332	1023.000000	1023.000000	2046.000000
22.740000	-0.050501	-29.846075	-5.210579	-6.988264	-11.549617	-6.097614	0.000000	-10.000000	0.041667	-9.666667	-55.166668	1023.000000	1023.000000	2046.000000
22.760000	-0.050756	-29.996506	-5.270756	-7.034503	-11.489226	-6.202021	0.000000	-10.000000	0.033333	-9.400000	-58.333332	1023.000000	1023.000000	2046.000000
22.780001	-0.051066	-30.180220	-5.253289	-7.142507	-11.560052	-6.224372	0.000000	-10.000000	0.025000	-9.033334	-61.500000	1023.000000	1023.000000	2046.000000
22.799999	-0.051194	-30.255360	-5.253429	-7.164255	-11.561219	-6.276456	0.000000	-10.000000	0.008333	-8.650001	-64.500000	1023.000000	1023.000000	2046.000000
22.820000	-0.051317	-30.328615	-5.193332	-7.260530	-11.636396	-6.238356	0.000000	-10.000000	0.016667	-8.366667	-67.500000	1023.000000	1023.000000	2046.000000
22.840000	-0.051402	-30.378632	-5.143431	-7.319144	-11.679017	-6.237038	0.000000	-10.000000	0.016667	-8.116667	-70.333336	1023.000000	1023.000000	2046.000000
22.860001	-0.051515	-30.445099	-5.141661	-7.340887	-11.671178	-6.291374	0.000000	-10.000000	0.016667	-7.950000	-73.000000	1023.000000	1023.000000	2046.000000
22.879999	-0.051593	-30.491730	-5.132757	-7.373442	-11.687490	-6.298039	0.000000	-10.000000	0.008333	-7.683333	-75.666664	1023.000000	1023.000000	2046.000000
22.900000	-0.051761	-30.590942	-5.184116	-7.402723	-11.654458	-6.349644	0.000000	-10.000000	0.008333	-7.466667	-78.166664	1023.000000	1023.000000	2046.000000
22.920000	-0.051855	-30.646290	-5.123710	-7.475193	-11.739497	-6.307890	0.000000	-10.000000	0.008333	-7.233333	-80.833336	1023.000000	1023.000000	2046.000000
22.940001	-0.052005	-30.734772	-5.164538	-7.541327	-11.720304	-6.308602	0.000000	-10.000000	0.008333	-7.066667	-83.166664	1023.000000	1023.000000	2046.000000
22.959999	-0.052207	-30.854534	-5.185834	-7.553865	-11.749472	-6.365362	0.000000	-10.000000	0.000000	-6.850000	-85.500000	1023.000000	1023.000000	2046.000000
22.980000	-0.052413	-30.976368	-5.288293	-7.589761	-11.698512	-6.399800	0.000000	-10.000000	0.000000	-6.566667	-87.666664	1023.000000	1023.000000	2046.000000
23.000000	-0.052742	-31.170523	-5.334238	-7.630859	-11.737765	-6.467662	0.000000	-10.000000	0.000000	-6.283333	-90.000000	1023.000000	1023.000000	2046.000000
23.020000	-0.052871	-31.246904	-5.345099	-7.627919	-11.772683	-6.501202	0.000000	-10.000000	0.000000	-6.050000	-92.333336	1023.000000	1023.000000	2046.000000
23.040001	-0.052900	-31.263905	-5.318744	-7.635500	-11.818205	-6.491455	0.000000	-10.000000	0.000000	-5.850000	-94.500000	1023.000000	1023.000000	2046.000000
23.059999	-0.052897	-31.261900	-5.357809	-7.659508	-11.733519	-6.511065	0.000000	-10.000000	0.000000	-5.666667	-96.333336	1023.000000	1023.000000	2046.000000
23.080000	-0.052754	-31.177444	-5.357973	-7.661375	-11.691808	-6.466289	0.000000	-10.000000	0.000000	-5.483334	-98.000000	1023.000000	1023.000000	2046.000000
23.100000	-0.052931	-31.281931	-5.360377	-7.654217	-11.745757	-6.521580	0.000000	-10.000000	0.000000	-5.350000	-99.666664	1023.000000	1023.000000	2046.000000
23.120001	-0.052929	-31.281227	-5.330496	-7.649698	-11.775675	-6.525359	0.000000	-10.000000	0.000000	-5.200000	-101.500000	1023.000000	1023.000000	2046.000000
23.139999	-0.053103	-31.383650	-5.332421	-7.714049	-11.804286	-6.532893	0.000000	-10.000000	0.000000	-4.983334	-103.333336	1023.000000	1023.000000	2046.000000
23.160000	-0.053124	-31.396473	-5.355715	-7.691516	-11.768302	-6.580939	0.000000	-10.000000	-0.008333	-4.733334	-105.000000	1023.000000	1023.000000	2046.000000
23.180000	-0.053080	-31.370527	-5.320165	-7.664942	-11.758802	-6.626618	0.000000	-10.000000	-0.008333	-4.516667	-106.500000	1023.000000	1023.000000	2046.000000
23.200001	-0.052922	-31.276653	-5.241949	-7.645324	-11.775719	-6.613661	0.000000	-10.000000	-0.016667	-4.333333	-108.000000	1023.000000	1023.000000	2046.000000
23.219999	-0.052649	-31.115473	-5.183829	-7.676423	-11.782804	-6.472417	0.000000	-10.000000	-0.008333	-4.316667	-109.500000	1023.000000	1023.000000	2046.000000
23.240000	-0.052604	-31.089178	-5.109672	-7.681147	-11.826215	-6.472144	0.000000	-10.000000	-0.008333	-4.383334	-111.000000	1023.000000	1023.000000	2046.000000
23.260000	-0.052427	-30.984392	-5.108785	-7.666719	-11.713781	-6.495107	0.000000	-10.000000	0.000000	-4.466667	-112.500000	1023.000000	1023.000000	2046.000000
23.280001	-0.052554	-31.059204	-5.095986	-7.888126	-11.696892	-6.378201	0.000000	-10.000000	0.000000	-4.400000	-114.000000	1023.000000	1023.000000	2046.000000
23.299999	-0.052313	-30.917154	-5.097716	-7.869571	-11.758592	-6.191276	0.000000	-10.000000	-0.016667	-4.216667	-115.500000	1023.000000	1023.000000	2046.000000
23.320000	-0.052828	-31.221487	-5.287048	-7.824542	-11.762156	-6.347741	0.000000	-10.000000	-0.016667	-4.216667	-117.000000	1023.000000	1023.000000	2046.000000
23.340000	-0.053754	-31.768871	-5.406005	-7.940450	-11.873652	-6.548765	0.000000	-10.000000	-0.033333	-4.216667	-118.333336	1023.000000	1023.000000	2046.000000
23.360001	-0.054968	-32.486172	-5.581843	-8.189699	-11.922264	-6.792365	0.000000	-10.000000	-0.033333	-3.283333	-119.666664	1023.000000	1023.000000	2046.000000
23.379999	-0.056372	-33.315586	-5.899775	-8.290714	-12.080483	-7.044612	0.000000	-10.000000	-0.050000	-1.033333	-120.500000	1023.000000	1023.000000	2046.000000
23.400000	-0.057875	-34.204170	-6.277529	-8.319082	-12.350748	-7.256811	0.000000	-10.000000	-0.050000	1.550000	-121.000000	1023.000000	1023.000000	2046.000000
23.420000	-0.059187	-34.979469	-6.586294	-8.286992	-12.649104	-7.457079	0.000000	-10.000000	-0.041667	3.633333	-121.000000	1023.000000	1023.000000	2046.000000
23.440001	-0.060215	-35.587246	-6.866719	-8.199306	-12.909049	-7.612172	0.000000	-10.000000	-0.041667	4.366667	-121.000000	1023.000000	1023.000000	2046.000000
23.459999	-0.060788	-35.925930	-7.059875	-8.036270	-13.058175	-7.771608	0.000000	-10.000000	-0.033333	4.133333	-121.000000	1023.000000	1023.000000	2046.000000
23.480000	-0.060720	-35.885357	-7.046999	-7.833729	-13.259260	-7.745369	0.000000	-10.000000	-0.025000	2.700000	-121.000000	1023.000000	1023.000000	2046.000000
23.500000	-0.060440	-35.720100	-7.199207	-7.620391	-13.251187	-7.649315	0.000000	-10.000000	-0.016667	1.183333	-121.000000	1023.000000	1023.000000	2046.000000
23.520000	-0.060278	-35.624218	-7.423503	-7.367805	-13.164222	-7.668689	0.000000	-10.000000	-0.016667	0.250000	-121.000000	1023.000000	1023.000000	2046.000000
23.540001	-0.060120	-35.530750	-7.557365	-7.153064	-13.145535	-7.674788	0.000000	-10.000000	-0.025000	0.000000	-121.000000	1023.000000	1023.000000	2046.000000
23.559999	-0.059912	-35.408180	-7.679862	-6.978595	-13.065362	-7.684360	0.000000	-10.000000	-0.025000	0.266667	-121.000000	1023.000000	1023.000000	2046.000000
23.580000	-0.059264	-35.025211	-7.711504	-6.899174	-12.905368	-7.509165	0.000000	-10.000000	-0.033333	1.100000	-121.000000	1023.000000	1023.000000	2046.000000
23.600000	-0.059020	-34.880718	-7.712893	-6.746830	-12.885011	-7.535983	0.000000	-10.000000	-0.041667	2.533333	-121.000000	1023.000000	1023.000000	2046.000000
23.620001	-0.058600	-34.632309	-7.629659	-6.683891	-12.842819	-7.475941	0.000000	-10.000000	-0.058333	4.333333	-121.000000	1023.000000	1023.000000	2046.000000
23.639999	-0.058281	-34.443775	-7.509087	-6.783803	-12.781557	-7.369329	0.000000	-10.000000	-0.075000	5.950000	-121.000000	1023.000000	1023.000000	2046.000000
23.660000	-0.057922	-34.231709	-7.360046	-6.893119	-12.734121	-7.244423	0.000000	-10.000000	-0.091667	7.283333	-121.000000	1023.000000	1023.000000	2046.000000
23.680000	-0.057674	-34.085194	-7.154419	-6.981910	-12.796120	-7.152744	0.000000	-10.000000	-0.100000	8.716667	-121.000000	1023.000000	1023.000000	2046.000000
23.700001	-0.057019	-33.698357	-6.974953	-6.988910	-12.711440	-7.023054	0.000000	-10.000000	-0.125000	10.366667	-121.000000	1023.000000	1023.000000	2046.000000
23.719999	-0.056356	-33.306435	-6.811329	-7.032223	-12.617577	-6.845307	0.000000	-10.000000	-0.150000	12.116667	-121.000000	1023.000000	1023.000000	2046.000000
23.740000	-0.055253	-32.654381	-6.607625	-7.039284	-12.416715	-6.590758	0.000000	-10.000000	-0.183333	13.500000	-97.000000	1023.000000	1023.000000	2046.000000
23.760000	-0.054429	-32.167801	-6.446270	-7.076231	-12.281085	-6.364214	0.000000	-10.000000	-0.191667	14.983334	-47.000000	1023.000000	1023.000000	2046.000000
23.780001	-0.053784	-31.786633	-6.330771	-7.168548	-12.086732	-6.200581	0.000000	-10.000000	-0.200000	16.049999	3.000000	1023.000000	1023.000000	2046.000000
23.799999	-0.053550	-31.647930	-6.256139	-7.385795	-11.969439	-6.036557	0.000000	-10.000000	-0.216667	16.933334	30.833334	1023.000000	1023.000000	2046.000000
23.820000	-0.053440	-31.583267	-6.185318	-7.594338	-11.845937	-5.957675	0.000000	-10.000000	-0.233333	17.583334	34.500000	1023.000000	1023.000000	2046.000000
23.840000	-0.053300	-31.500401	-6.107026	-7.776720	-11.747149	-5.869507	0.000000	-10.000000	-0.275000	18.566668	40.333332	1023.000000	1023.000000	2046.000000
23.860001	-0.053172	-31.424828	-6.134670	-7.884182	-11.594055	-5.811920	0.000000	-10.000000	-0.308333	19.700001	46.333332	1023.000000	1023.000000	2046.000000
23.879999	-0.052746	-31.172815	-6.098253	-7.926964	-11.458240	-5.689358	0.000000	-10.000000	-0.350000	20.550001	52.833332	1023.000000	1023.000000	2046.000000
23.900000	-0.052266	-30.889050	-6.076504	-7.982389	-11.296038	-5.534119	0.000000	-10.000000	-0.366667	21.333334	59.333332	1023.000000	1023.000000	2046.000000
23.920000	-0.051820	-30.625452	-6.119326	-8.038500	-11.121994	-5.345633	0.000000	-10.000000	-0.375000	21.866667	66.333336	1023.000000	1023.000000	2046.000000
23.940001	-0.051323	-30.331841	-6.055327	-8.083209	-11.035581	-5.157724	0.000000	-10.000000	-0.391667	22.300001	73.500000	1023.000000	1023.000000	2046.000000
23.959999	-0.050712	-29.971001	-5.979650	-8.122785	-10.925073	-4.943493	0.000000	-10.000000	-0.416667	22.750000	81.000000	1023.000000	1023.000000	2046.000000
23.980000	-0.050087	-29.601425	-6.036527	-8.140713	-10.672432	-4.751753	0.000000	-10.000000	-0.433333	23.283333	88.500000	1023.000000	1023.000000	2046.000000
24.000000	-0.049198	-29.076092	-5.931866	-8.124779	-10.511067	-4.508379	0.000000	-10.000000	-0.441667	23.866667	96.166664	1023.000000	1023.000000	2046.000000
24.020000	-0.048129	-28.444147	-5.737891	-8.082314	-10.351455	-4.272487	0.000000	-10.000000	-0.458333	24.650000	104.000000	1023.000000	1023.000000	2046.000000
24.040001	-0.046884	-27.708466	-5.640004	-7.981940	-10.052819	-4.033701	0.000000	-10.000000	-0.483333	25.383333	112.000000	1023.000000	1023.000000	2046.000000
24.059999	-0.045596	-26.947353	-5.430524	-7.862669	-9.853497	-3.800664	0.000000	-10.000000	-0.516667	26.200001	120.333336	1023.000000	1023.000000	2046.000000
24.080000	-0.044277	-26.167505	-5.266897	-7.770206	-9.601009	-3.529394	0.000000	-10.000000	-0.533333	26.783333	129.000000	1023.000000	1023.000000	2046.000000
24.100000	-0.042824	-25.309221	-5.083736	-7.655092	-9.291892	-3.278502	0.000000	-10.000000	-0.550000	27.400000	138.000000	1023.000000	1023.000000	2046.000000
24.120001	-0.041357	-24.442177	-4.898171	-7.563296	-9.017500	-2.963210	0.000000	-10.000000	-0.558333	27.883333	147.000000	1023.000000	1023.000000	2046.000000
24.139999	-0.040047	-23.667505	-4.788709	-7.435575	-8.660048	-2.783173	0.000000	-10.000000	-0.575000	28.316668	156.166672	1023.000000	1023.000000	2046.000000
24.160000	-0.038652	-22.843607	-4.581802	-7.273299	-8.436994	-2.551514	0.000000	-10.000000	-0.583333	28.750000	165.500000	1023.000000	1023.000000	2046.000000
24.180000	-0.037164	-21.964216	-4.389423	-7.158891	-8.161676	-2.254226	0.000000	-10.000000	-0.583333	28.883333	175.000000	1023.000000	1023.000000	2046.000000
24.200001	-0.035686	-21.090637	-4.206909	-7.086151	-7.868433	-1.929144	0.000000	-10.000000	-0.583333	29.033333	184.666672	1023.000000	1023.000000	2046.000000
24.219999	-0.034201	-20.212978	-4.092257	-6.945609	-7.502011	-1.673102	0.000000	-10.000000	-0.591667	28.883333	194.333328	1023.000000	1023.000000	2046.000000
24.240000	-0.032745	-19.352306	-3.896074	-6.804616	-7.249144	-1.402471	0.000000	-10.000000	-0.600000	29.150000	204.000000	1023.000000	1023.000000	2046.000000
24.260000	-0.031128	-18.396641	-3.636334	-6.704091	-7.011605	-1.044612	0.000000	-10.000000	-0.608333	29.133333	213.666672	1023.000000	1023.000000	2046.000000
24.280001	-0.029460	-17.410822	-3.491410	-6.537629	-6.592897	-0.788885	0.000000	-10.000000	-0.625000	29.550001	223.500000	1023.000000	1023.000000	2046.000000
24.299999	-0.027797	-16.428234	-3.263684	-6.387248	-6.264620	-0.512683	0.000000	-10.000000	-0.641667	29.866667	233.500000	1023.000000	1023.000000	2046.000000
24.320000	-0.026155	-15.457651	-3.010926	-6.223131	-5.998957	-0.224637	0.000000	-10.000000	-0.658333	30.216667	243.500000	1023.000000	1023.000000	2046.000000
24.340000	-0.024319	-14.372381	-2.756020	-6.062369	-5.617644	0.063653	0.000000	-10.000000	-0.666667	30.250000	253.500000	1023.000000	1023.000000	2046.000000
24.360001	-0.022462	-13.275161	-2.490161	-5.847036	-5.269749	0.331785	0.000000	-10.000000	-0.683333	30.400000	263.500000	1023.000000	1023.000000	2046.000000
24.379999	-0.020490	-12.109539	-2.260136	-5.634142	-4.862499	0.647237	0.000000	-10.000000	-0.691667	30.433334	273.500000	1023.000000	1023.000000	2046.000000
24.400000	-0.018567	-10.973304	-2.047621	-5.548451	-4.436304	1.059072	0.000000	-10.000000	-0.716667	30.816668	283.500000	1023.000000	1023.000000	2046.000000
24.420000	-0.016482	-9.740751	-1.819691	-5.200051	-3.950463	1.229453	0.000000	-10.000000	-0.700000	31.033335	293.666656	1023.000000	1023.000000	2046.000000
24.440001	-0.015199	-8.982345	-1.627993	-5.241356	-3.728896	1.615900	0.000000	-10.000000	-0.683333	31.433334	304.000000	1023.000000	1023.000000	2046.000000
24.459999	-0.013305	-7.863456	-1.342328	-4.999056	-3.605839	2.083767	0.000000	-10.000000	-0.666667	31.483334	314.500000	1023.000000	1023.000000	2046.000000
24.480000	-0.012406	-7.332076	-1.317966	-4.877464	-3.417147	2.280502	0.000000	-10.000000	-0.666667	31.433334	325.000000	1023.000000	1023.000000	2046.000000
24.500000	-0.011633	-6.875134	-1.242105	-4.801129	-3.281041	2.449141	0.000000	-10.000000	-0.666667	31.333334	335.500000	1023.000000	1023.000000	2046.000000
24.520000	-0.011179	-6.606573	-1.115329	-4.764151	-3.192656	2.465564	0.000000	-10.000000	-0.666667	31.483334	346.000000	1023.000000	1023.000000	2046.000000
24.540001	-0.010976	-6.486538	-1.021535	-4.731512	-3.191611	2.458119	0.000000	-10.000000	-0.666667	31.483334	356.500000	1023.000000	1023.000000	2046.000000
24.559999	-0.011184	-6.609496	-1.262134	-4.631777	-3.102980	2.387396	0.000000	-10.000000	-0.675000	31.600000	367.000000	1023.000000	1023.000000	2046.000000
24.580000	-0.011232	-6.637903	-1.427653	-4.499733	-3.074153	2.363636	0.000000	-10.000000	-0.658333	31.583334	377.500000	1023.000000	1023.000000	2046.000000
24.600000	-0.010971	-6.484003	-1.441683	-4.434010	-3.045108	2.436799	0.000000	-10.000000	-0.658333	31.683334	388.000000	1023.000000	1023.000000	2046.000000
24.620001	-0.010071	-5.952050	-1.451131	-4.136996	-2.836149	2.472227	0.000000	-10.000000	-0.658333	31.750000	398.666656	1023.000000	1023.000000	2046.000000
24.639999	-0.008841	-5.225188	-1.404293	-3.696992	-2.652430	2.528527	0.000000	-10.000000	-0.650000	31.483334	409.166656	1023.000000	1023.000000	2046.000000
24.660000	-0.007340	-4.337873	-1.388916	-3.289509	-2.451763	2.792315	0.000000	-10.000000	-0.641667	31.300001	419.833344	1023.000000	1023.000000	2046.000000
24.680000	-0.005764	-3.406801	-1.339778	-2.806437	-2.261364	3.000778	0.000000	-10.000000	-0.608333	30.666668	430.166656	1023.000000	1023.000000	2046.000000
24.700001	-0.004283	-2.531217	-1.315175	-2.353411	-2.046197	3.183565	0.000000	-10.000000	-0.591667	30.200001	440.500000	1023.000000	1023.000000	2046.000000
24.719999	-0.002698	-1.594237	-1.311900	-1.913405	-1.720237	3.351305	0.000000	-10.000000	-0.575000	29.733334	447.166656	1023.000000	1023.000000	2046.000000
24.740000	-0.001085	-0.641514	-1.147718	-1.641205	-1.499224	3.646634	0.000000	-10.000000	-0.566667	29.083334	457.166656	1023.000000	1023.000000	2046.000000
24.760000	0.000302	0.178739	-1.008550	-1.197891	-1.338224	3.723404	0.000000	-10.000000	-0.558333	28.516666	463.833344	1023.000000	1023.000000	2046.000000
24.780001	0.001693	1.000596	-0.875744	-0.997519	-1.145798	4.019657	0.000000	-10.000000	-0.533333	28.116667	473.666656	1023.000000	1023.000000	2046.000000
24.799999	0.003235	1.912151	-0.638891	-0.825641	-0.868796	4.245480	0.000000	-10.000000	-0.491667	27.666668	483.000000	1023.000000	1023.000000	2046.000000
24.820000	0.004788	2.829760	-0.323247	-0.606983	-0.661085	4.421075	0.000000	-10.000000	-0.458333	26.666668	495.500000	1023.000000	1023.000000	2046.000000
24.840000	0.006432	3.801595	-0.026542	-0.346085	-0.420851	4.595073	0.000000	-10.000000	-0.433333	25.466667	507.500000	1023.000000	1023.000000	2046.000000
24.860001	0.008390	4.958546	0.305566	-0.214732	-0.061291	4.929003	0.000000	-10.000000	-0.441667	24.983334	516.166687	1023.000000	1023.000000	2046.000000
24.879999	0.010544	6.231397	0.593229	-0.110566	0.439077	5.309658	0.000000	-10.000000	-0.441667	24.883333	524.500000	1023.000000	1023.000000	2046.000000
24.900000	0.012592	7.441939	0.918415	0.037178	0.912521	5.573824	0.000000	-10.000000	-0.433333	24.850000	532.833313	1023.000000	1023.000000	2046.000000
24.920000	0.014323	8.464670	1.264645	0.068000	1.263612	5.868413	0.000000	-10.000000	-0.425000	24.600000	541.166687	1023.000000	1023.000000	2046.000000
24.940001	0.015953	9.428516	1.534258	0.143728	1.725760	6.024770	0.000000	-10.000000	-0.416667	24.733334	549.500000	1023.000000	1023.000000	2046.000000
24.959999	0.017611	10.408347	1.920078	0.105999	2.065856	6.316415	0.000000	-10.000000	-0.425000	24.716667	557.833313	1023.000000	1023.000000	2046.000000
24.980000	0.018675	11.036942	2.181464	-0.021584	2.398956	6.478106	0.000000	-10.000000	-0.408333	24.683334	566.000000	1023.000000	1023.000000	2046.000000
25.000000	0.019536	11.545671	2.407008	-0.065844	2.656123	6.548386	0.000000	-10.000000	-0.375000	24.050001	574.000000	1023.000000	1023.000000	2046.000000
25.020000	0.020317	12.007305	2.663193	-0.120741	2.844504	6.620349	0.000000	-10.000000	-0.333333	23.150000	582.000000	1023.000000	1023.000000	2046.000000
25.040001	0.021061	12.446857	2.927638	-0.186447	3.006636	6.699030	0.000000	-10.000000	-0.283333	21.799999	590.000000	1023.000000	1023.000000	2046.000000
25.059999	0.021761	12.861026	3.045987	-0.266382	3.274729	6.806693	0.000000	-10.000000	-0.258333	20.783333	597.666687	1023.000000	1023.000000	2046.000000
25.080000	0.022381	13.227066	3.270048	-0.321528	3.395194	6.883351	0.000000	-10.000000	-0.225000	19.350000	604.833313	1023.000000	1023.000000	2046.000000
25.100000	0.023110	13.658246	3.499876	-0.286488	3.514742	6.930116	0.000000	-10.000000	-0.200000	17.833334	611.666687	1023.000000	1023.000000	2046.000000
25.120001	0.023869	14.106840	3.690278	-0.226145	3.690640	6.952066	0.000000	-10.000000	-0.158333	16.016666	617.833313	1023.000000	1023.000000	2046.000000
25.139999	0.024798	14.655540	3.907913	-0.204834	3.824375	7.128086	0.000000	-10.000000	-0.116667	14.216667	623.500000	1023.000000	1023.000000	2046.000000
25.160000	0.025620	15.141237	4.054777	0.001768	3.998175	7.086517	0.000000	-10.000000	-0.075000	12.116667	628.333313	1023.000000	1023.000000	2046.000000
25.180000	0.026370	15.584574	4.190652	0.107306	4.161400	7.125215	0.000000	-10.000000	-0.033333	9.166667	632.833313	1023.000000	1023.000000	2046.000000
25.200001	0.027030	15.974831	4.341374	0.166689	4.274118	7.192649	0.000000	-10.000000	-0.008333	5.600000	636.500000	1023.000000	1023.000000	2046.000000
25.219999	0.027416	16.202938	4.450501	0.289660	4.332155	7.130622	0.000000	-10.000000	0.000000	3.000000	638.666687	1023.000000	1023.000000	2046.000000
25.240000	0.027584	16.302370	4.559969	0.349255	4.320960	7.072186	0.000000	-10.000000	0.000000	0.000000	640.000000	1023.000000	1023.000000	2046.000000
25.260000	0.027479	16.240162	4.591157	0.311107	4.306877	7.031021	0.000000	-10.000000	0.016667	-3.616667	640.500000	1023.000000	1023.000000	2046.000000
25.280001	0.027352	16.165070	4.580824	0.343562	4.270599	6.970085	0.000000	-10.000000	0.033333	-7.233334	641.000000	1023.000000	1023.000000	2046.000000
25.299999	0.027120	16.027925	4.636458	0.303331	4.179814	6.908323	0.000000	-10.000000	0.050000	-9.866667	641.000000	1023.000000	1023.000000	2046.000000
25.320000	0.026703	15.781516	4.665895	0.324349	4.022859	6.768414	0.000000	-10.000000	0.058333	-10.933333	641.000000	1023.000000	1023.000000	2046.000000
25.340000	0.026286	15.534966	4.677100	0.349842	3.891038	6.616985	0.000000	-10.000000	0.091667	-12.816667	641.000000	1023.000000	1023.000000	2046.000000
25.360001	0.026131	15.443278	4.697700	0.396650	3.832830	6.516098	0.000000	-10.000000	0.133333	-14.466667	633.166687	1023.000000	1023.000000	2046.000000
25.379999	0.025849	15.276773	4.712996	0.375632	3.746017	6.442130	0.000000	-10.000000	0.158333	-15.850000	623.500000	1023.000000	1023.000000	2046.000000
25.400000	0.025501	15.071153	4.669736	0.366093	3.596289	6.439035	0.000000	-10.000000	0.158333	-16.416668	613.833313	1023.000000	1023.000000	2046.000000
25.420000	0.025032	14.793951	4.612803	0.338535	3.484719	6.357893	0.000000	-10.000000	0.175000	-17.083334	608.166687	1023.000000	1023.000000	2046.000000
25.440001	0.024289	14.354681	4.531892	0.378856	3.296931	6.147002	0.000000	-10.000000	0.208333	-17.766666	602.333313	1023.000000	1023.000000	2046.000000
25.459999	0.022582	13.346078	4.373782	0.111094	2.848865	6.012337	0.000000	-10.000000	0.241667	-18.450001	596.500000	1023.000000	1023.000000	2046.000000
25.480000	0.021225	12.543908	4.183077	0.066810	2.455678	5.838343	0.000000	-10.000000	0.250000	-18.916666	592.500000	1023.000000	1023.000000	2046.000000
25.500000	0.019267	11.386514	3.828496	-0.042284	2.156800	5.443502	0.000000	-10.000000	0.283333	-19.866667	586.000000	1023.000000	1023.000000	2046.000000
25.520000	0.017349	10.253230	3.665652	-0.230314	1.800585	5.017308	0.000000	-10.000000	0.316667	-20.816668	579.500000	1023.000000	1023.000000	2046.000000
25.540001	0.015392	9.096476	3.629529	-0.514762	1.401921	4.579789	0.000000	-10.000000	0.350000	-21.816668	572.666687	1023.000000	1023.000000	2046.000000
25.559999	0.013439	7.942488	3.395137	-0.771213	1.094547	4.224016	0.000000	-10.000000	0.350000	-21.800001	567.666687	1023.000000	1023.000000	2046.000000
25.580000	0.011036	6.522210	2.945506	-0.883966	0.713532	3.747139	0.000000	-10.000000	0.350000	-22.116667	558.000000	1023.000000	1023.000000	2046.000000
25.600000	0.008723	5.155434	2.504389	-0.880479	0.228673	3.302851	0.000000	-10.000000	0.350000	-22.116667	550.666687	1023.000000	1023.000000	2046.000000
25.620001	0.006778	4.005509	2.238543	-0.818540	-0.314172	2.899679	0.000000	-10.000000	0.358333	-22.616667	543.333313	1023.000000	1023.000000	2046.000000
25.639999	0.005180	3.061293	1.968639	-0.727717	-0.733078	2.553449	0.000000	-10.000000	0.366667	-23.000000	535.666687	1023.000000	1023.000000	2046.000000
25.660000	0.003839	2.269088	1.657013	-0.517080	-1.127103	2.256258	0.000000	-10.000000	0.375000	-23.383333	528.000000	1023.000000	1023.000000	2046.000000
25.680000	0.002858	1.688903	1.378684	-0.262808	-1.509890	2.082917	0.000000	-10.000000	0.383333	-23.616667	520.333313	1023.000000	1023.000000	2046.000000
25.700001	0.001916	1.132431	1.061511	0.105484	-1.849678	1.815114	0.000000	-10.000000	0.400000	-23.750000	515.000000	1023.000000	1023.000000	2046.000000
25.719999	0.000859	0.507807	0.698594	0.384324	-2.157491	1.582380	0.000000	-10.000000	0.425000	-24.116667	507.000000	1023.000000	1023.000000	2046.000000
25.740000	-0.000077	-0.045542	0.355367	0.570991	-2.369058	1.397157	0.000000	-10.000000	0.458333	-24.600000	499.000000	1023.000000	1023.000000	2046.000000
25.760000	-0.000943	-0.557253	0.157466	0.652226	-2.662930	1.295986	0.000000	-10.000000	0.475000	-25.200001	490.833344	1023.000000	1023.000000	2046.000000
25.780001	-0.002003	-1.183839	-0.120602	0.791143	-2.934951	1.080572	0.000000	-10.000000	0.491667	-25.533335	479.500000	1023.000000	1023.000000	2046.000000
25.799999	-0.002833	-1.674280	-0.309701	0.810746	-3.149621	0.974295	0.000000	-10.000000	0.491667	-25.816668	468.000000	1023.000000	1023.000000	2046.000000
25.820000	-0.003523	-2.082297	-0.317360	0.678453	-3.344992	0.901602	0.000000	-10.000000	0.500000	-25.866667	459.333344	1023.000000	1023.000000	2046.000000
25.840000	-0.004183	-2.471938	-0.296089	0.662461	-3.508383	0.670073	0.000000	-10.000000	0.500000	-25.800001	453.666656	1023.000000	1023.000000	2046.000000
25.860001	-0.004659	-2.753200	-0.253641	0.626422	-3.678591	0.552610	0.000000	-10.000000	0.491667	-25.933334	448.000000	1023.000000	1023.000000	2046.000000
25.879999	-0.005335	-3.153233	-0.266556	0.491503	-3.843381	0.465201	0.000000	-10.000000	0.483333	-25.750000	439.333344	1023.000000	1023.000000	2046.000000
25.900000	-0.005915	-3.496001	-0.308896	0.378071	-3.934537	0.369362	0.000000	-10.000000	0.466667	-25.450001	430.666656	1023.000000	1023.000000	2046.000000
25.920000	-0.006466	-3.821149	-0.290117	0.266822	-4.049983	0.252129	0.000000	-10.000000	0.458333	-24.833334	422.166656	1023.000000	1023.000000	2046.000000
25.940001	-0.007017	-4.146879	-0.257403	0.109921	-4.201252	0.201855	0.000000	-10.000000	0.433333	-24.400000	414.000000	1023.000000	1023.000000	2046.000000
25.959999	-0.007944	-4.695162	-0.332106	-0.106633	-4.340054	0.083631	0.000000	-10.000000	0.400000	-24.000000	403.333344	1023.000000	1023.000000	2046.000000
25.980000	-0.009238	-5.459926	-0.334975	-0.473377	-4.596060	-0.055514	0.000000	-10.000000	0.366667	-23.466667	392.666656	1023.000000	1023.000000	2046.000000
26.000000	-0.010601	-6.265374	-0.366684	-0.832561	-4.799436	-0.266693	0.000000	-10.000000	0.350000	-23.066666	384.666656	1023.000000	1023.000000	2046.000000
26.020000	-0.012045	-7.118504	-0.363346	-1.210093	-5.068784	-0.476280	0.000000	-10.000000	0.358333	-22.866667	379.333344	1023.000000	1023.000000	2046.000000
26.040001	-0.013328	-7.876560	-0.420489	-1.571276	-5.278405	-0.606390	0.000000	-10.000000	0.358333	-22.866667	374.333344	1023.000000	1023.000000	2046.000000
26.059999	-0.014361	-8.487582	-0.473097	-1.666931	-5.467595	-0.879959	0.000000	-10.000000	0.358333	-22.900000	366.666656	1023.000000	1023.000000	2046.000000
26.080000	-0.015447	-9.129193	-0.602996	-1.837445	-5.598686	-1.090067	0.000000	-10.000000	0.350000	-22.883333	359.166656	1023.000000	1023.000000	2046.000000
26.100000	-0.016459	-9.727066	-0.798506	-1.988102	-5.680065	-1.260393	0.000000	-10.000000	0.350000	-22.916666	351.500000	1023.000000	1023.000000	2046.000000
26.120001	-0.017506	-10.346122	-0.920237	-2.225667	-5.834725	-1.365492	0.000000	-10.000000	0.350000	-22.850000	343.833344	1023.000000	1023.000000	2046.000000
26.139999	-0.018265	-10.794805	-1.058234	-2.354209	-5.870505	-1.511856	0.000000	-10.000000	0.350000	-22.866667	336.166656	1023.000000	1023.000000	2046.000000
26.160000	-0.019119	-11.299527	-1.119341	-2.502294	-6.018750	-1.659143	0.000000	-10.000000	0.350000	-22.816668	328.500000	1023.000000	1023.000000	2046.000000
26.180000	-0.020046	-11.846921	-1.207441	-2.695127	-6.188117	-1.756236	0.000000	-10.000000	0.350000	-22.716667	320.833344	1023.000000	1023.000000	2046.000000
26.200001	-0.020782	-12.281940	-1.281966	-2.781931	-6.316192	-1.901852	0.000000	-10.000000	0.350000	-22.500000	313.333344	1023.000000	1023.000000	2046.000000
26.219999	-0.021506	-12.710315	-1.336930	-2.893188	-6.466294	-2.013902	0.000000	-10.000000	0.333333	-22.200001	305.833344	1023.000000	1023.000000	2046.000000
26.240000	-0.022188	-13.112861	-1.368843	-2.987794	-6.625248	-2.130976	0.000000	-10.000000	0.316667	-21.716667	298.500000	1023.000000	1023.000000	2046.000000
26.260000	-0.022742	-13.440607	-1.406755	-3.060960	-6.722548	-2.250344	0.000000	-10.000000	0.300000	-21.333334	291.166656	1023.000000	1023.000000	2046.000000
26.280001	-0.023286	-13.762171	-1.456487	-3.042810	-6.848662	-2.414211	0.000000	-10.000000	0.300000	-20.900000	284.000000	1023.000000	1023.000000	2046.000000
26.299999	-0.023496	-13.885917	-1.418887	-3.184047	-6.918449	-2.364532	0.000000	-10.000000	0.300000	-20.766666	277.000000	1023.000000	1023.000000	2046.000000
26.320000	-0.024212	-14.309507	-1.464448	-3.240768	-7.070939	-2.533353	0.000000	-10.000000	0.300000	-20.616667	270.000000	1023.000000	1023.000000	2046.000000
26.340000	-0.024817	-14.666823	-1.509300	-3.337098	-7.224300	-2.596125	0.000000	-10.000000	0.300000	-20.350000	263.166656	1023.000000	1023.000000	2046.000000
26.360001	-0.025056	-14.808170	-1.557734	-3.231747	-7.213073	-2.805615	0.000000	-10.000000	0.300000	-20.050001	256.333344	1023.000000	1023.000000	2046.000000
26.379999	-0.024932	-14.734960	-1.644547	-3.301501	-7.064817	-2.724094	0.000000	-10.000000	0.283333	-19.716667	249.833328	1023.000000	1023.000000	2046.000000
26.400000	-0.024905	-14.719130	-1.646382	-3.374530	-7.102552	-2.595665	0.000000	-10.000000	0.266667	-19.666668	243.166672	1023.000000	1023.000000	2046.000000
26.420000	-0.025046	-14.802208	-1.674357	-3.393993	-7.137899	-2.595959	0.000000	-10.000000	0.250000	-19.500000	236.666672	1023.000000	1023.000000	2046.000000
26.440001	-0.025500	-15.070631	-1.698166	-3.338569	-7.267550	-2.766346	0.000000	-10.000000	0.241667	-19.400000	230.000000	1023.000000	1023.000000	2046.000000
26.459999	-0.026684	-15.770517	-1.816258	-3.619934	-7.562064	-2.772262	0.000000	-10.000000	0.241667	-19.183334	223.666672	1023.000000	1023.000000	2046.000000
26.480000	-0.027623	-16.324966	-2.006940	-3.634748	-7.824105	-2.859174	0.000000	-10.000000	0.225000	-19.033335	217.166672	1023.000000	1023.000000	2046.000000
26.500000	-0.029028	-17.155739	-2.243526	-3.752984	-7.991815	-3.167413	0.000000	-10.000000	0.233333	-19.000000	210.833328	1023.000000	1023.000000	2046.000000
26.520000	-0.030346	-17.934435	-2.435581	-3.982232	-8.063025	-3.453595	0.000000	-10.000000	0.233333	-19.050001	204.500000	1023.000000	1023.000000	2046.000000
26.540001	-0.031732	-18.753902	-2.503704	-4.339605	-8.259115	-3.651478	0.000000	-10.000000	0.233333	-19.183334	198.166672	1023.000000	1023.000000	2046.000000
26.559999	-0.033224	-19.635534	-2.745664	-4.638988	-8.389906	-3.860976	0.000000	-10.000000	0.216667	-18.950001	191.833328	1023.000000	1023.000000	2046.000000
26.580000	-0.034871	-20.608961	-3.008887	-4.769269	-8.708725	-4.122080	0.000000	-10.000000	0.191667	-18.333334	185.500000	1023.000000	1023.000000	2046.000000
26.600000	-0.036068	-21.316362	-3.368224	-4.668115	-8.914291	-4.365733	0.000000	-10.000000	0.175000	-17.233334	179.500000	1023.000000	1023.000000	2046.000000
26.620001	-0.037139	-21.949036	-3.621060	-4.536244	-9.127666	-4.664067	0.000000	-10.000000	0.150000	-16.150000	173.666672	1023.000000	1023.000000	2046.000000
26.639999	-0.037866	-22.379070	-3.870178	-4.455529	-9.292557	-4.760807	0.000000	-10.000000	0.141667	-15.433333	168.166672	1023.000000	1023.000000	2046.000000
26.660000	-0.038364	-22.673262	-4.192852	-4.202989	-9.345589	-4.931833	0.000000	-10.000000	0.141667	-15.250000	163.000000	1023.000000	1023.000000	2046.000000
26.680000	-0.038776	-22.916458	-4.402849	-3.995092	-9.488698	-5.029819	0.000000	-10.000000	0.150000	-15.233334	157.833328	1023.000000	1023.000000	2046.000000
26.700001	-0.039399	-23.284687	-4.628268	-3.757766	-9.688835	-5.209819	0.000000	-10.000000	0.158333	-15.133334	152.666672	1023.000000	1023.000000	2046.000000
26.719999	-0.039820	-23.533617	-4.832864	-3.586559	-9.827506	-5.286688	0.000000	-10.000000	0.158333	-15.083334	147.500000	1023.000000	1023.000000	2046.000000
26.740000	-0.040242	-23.782896	-4.989871	-3.499676	-9.927525	-5.365826	0.000000	-10.000000	0.158333	-14.933333	142.500000	1023.000000	1023.000000	2046.000000
26.760000	-0.040610	-24.000624	-5.111853	-3.495182	-10.018473	-5.375116	0.000000	-10.000000	0.150000	-14.833333	137.500000	1023.000000	1023.000000	2046.000000
26.780001	-0.040942	-24.196568	-5.186372	-3.490484	-10.124556	-5.395156	0.000000	-10.000000	0.133333	-14.500000	132.666672	1023.000000	1023.000000	2046.000000
26.799999	-0.041288	-24.401264	-5.251765	-3.436834	-10.210740	-5.501925	0.000000	-10.000000	0.133333	-14.116667	127.833336	1023.000000	1023.000000	2046.000000
26.820000	-0.041412	-24.474752	-5.153516	-3.517720	-10.253489	-5.550027	0.000000	-10.000000	0.133333	-13.716667	123.166664	1023.000000	1023.000000	2046.000000
26.840000	-0.041806	-24.707314	-5.060050	-3.677819	-10.368423	-5.601024	0.000000	-10.000000	0.150000	-13.433333	118.500000	1023.000000	1023.000000	2046.000000
26.860001	-0.041928	-24.779345	-4.975596	-3.786063	-10.415873	-5.601814	0.000000	-10.000000	0.116667	-13.266667	114.166664	1023.000000	1023.000000	2046.000000
26.879999	-0.042056	-24.855247	-4.921179	-3.902502	-10.484733	-5.546834	0.000000	-10.000000	0.075000	-12.850000	109.666664	1023.000000	1023.000000	2046.000000
26.900000	-0.042333	-25.019056	-4.865134	-4.070287	-10.587911	-5.495726	0.000000	-10.000000	0.041667	-12.333334	105.333336	1023.000000	1023.000000	2046.000000
26.920000	-0.042407	-25.062765	-4.812433	-4.147744	-10.549679	-5.552908	0.000000	-10.000000	0.041667	-11.683333	101.000000	1023.000000	1023.000000	2046.000000
26.940001	-0.042490	-25.111298	-4.762764	-4.211465	-10.518215	-5.618854	0.000000	-10.000000	0.050000	-11.183333	97.166664	1023.000000	1023.000000	2046.000000
26.959999	-0.042987	-25.405251	-4.709032	-4.426568	-10.623719	-5.645932	0.000000	-10.000000	0.050000	-10.766667	93.500000	1023.000000	1023.000000	2046.000000
26.980000	-0.043623	-25.781458	-4.736603	-4.633523	-10.674492	-5.736841	0.000000	-10.000000	0.050000	-10.533334	90.000000	1023.000000	1023.000000	2046.000000
27.000000	-0.044453	-26.271852	-4.760357	-4.933043	-10.784293	-5.794160	0.000000	-10.000000	0.050000	-10.333334	86.500000	1023.000000	1023.000000	2046.000000
27.020000	-0.045445	-26.858093	-4.727510	-5.168607	-10.967274	-5.994702	0.000000	-10.000000	0.050000	-9.966667	83.000000	1023.000000	1023.000000	2046.000000
27.040001	-0.046315	-27.372059	-4.818700	-5.486387	-11.044837	-6.022133	0.000000	-10.000000	0.050000	-9.483334	79.666664	1023.000000	1023.000000	2046.000000
27.059999	-0.047074	-27.820593	-4.946061	-5.698009	-11.054330	-6.122193	0.000000	-10.000000	0.050000	-9.116667	76.500000	1023.000000	1023.000000	2046.000000
27.080000	-0.047761	-28.226530	-5.047723	-5.845406	-11.103246	-6.230155	0.000000	-10.000000	0.050000	-8.866667	73.500000	1023.000000	1023.000000	2046.000000
27.100000	-0.048329	-28.562145	-5.170695	-5.910241	-11.134442	-6.346767	0.000000	-10.000000	0.033333	-8.766666	70.500000	1023.000000	1023.000000	2046.000000
27.120001	-0.048904	-28.902250	-5.320199	-6.036165	-11.127500	-6.418386	0.000000	-10.000000	0.025000	-8.700000	67.500000	1023.000000	1023.000000	2046.000000
27.139999	-0.049514	-29.262625	-5.335319	-6.208733	-11.264249	-6.454325	0.000000	-10.000000	0.008333	-8.766667	64.500000	1023.000000	1023.000000	2046.000000
27.160000	-0.050009	-29.555391	-5.410678	-6.283363	-11.335092	-6.526258	0.000000	-10.000000	0.025000	-8.933333	61.500000	1023.000000	1023.000000	2046.000000
27.180000	-0.050402	-29.787724	-5.379282	-6.424801	-11.435020	-6.548620	0.000000	-10.000000	0.033333	-9.033334	58.500000	1023.000000	1023.000000	2046.000000
27.200001	-0.050737	-29.985687	-5.454838	-6.568249	-11.412759	-6.549841	0.000000	-10.000000	0.041667	-9.033334	55.500000	1023.000000	1023.000000	2046.000000
27.219999	-0.051055	-30.173605	-5.467254	-6.623984	-11.499525	-6.582841	0.000000	-10.000000	0.033333	-8.866667	52.500000	1023.000000	1023.000000	2046.000000
27.240000	-0.051221	-30.271492	-5.396165	-6.627562	-11.606054	-6.641709	0.000000	-10.000000	0.033333	-8.633334	49.500000	1023.000000	1023.000000	2046.000000
27.260000	-0.051238	-30.281843	-5.464057	-6.593452	-11.483079	-6.741255	0.000000	-10.000000	0.033333	-8.450001	46.666668	1023.000000	1023.000000	2046.000000
27.280001	-0.051258	-30.293213	-5.422788	-6.579252	-11.508849	-6.782324	0.000000	-10.000000	0.033333	-8.200001	43.833332	1023.000000	1023.000000	2046.000000
27.299999	-0.051384	-30.367899	-5.371490	-6.670405	-11.588217	-6.737787	0.000000	-10.000000	0.016667	-7.950000	41.166668	1023.000000	1023.000000	2046.000000
27.320000	-0.051530	-30.454277	-5.371166	-6.736864	-11.610303	-6.735943	0.000000	-10.000000	0.008333	-7.733334	38.500000	1023.000000	1023.000000	2046.000000
27.340000	-0.051601	-30.496347	-5.398877	-6.742582	-11.584437	-6.770450	0.000000	-10.000000	0.000000	-7.583333	36.000000	1023.000000	1023.000000	2046.000000
27.360001	-0.051923	-30.686300	-5.438582	-6.778827	-11.626988	-6.841902	0.000000	-10.000000	0.000000	-7.450000	33.333332	1023.000000	1023.000000	2046.000000
27.379999	-0.052093	-30.787163	-5.454772	-6.807552	-11.649489	-6.875350	0.000000	-10.000000	0.000000	-7.166667	30.833334	1023.000000	1023.000000	2046.000000
27.400000	-0.052002	-30.733274	-5.402559	-6.833002	-11.603482	-6.894231	0.000000	-10.000000	0.000000	-6.966667	28.500000	1023.000000	1023.000000	2046.000000
27.420000	-0.051564	-30.474037	-5.379776	-6.788408	-11.444514	-6.861338	0.000000	-10.000000	0.000000	-6.733333	26.166666	1023.000000	1023.000000	2046.000000
27.440001	-0.051086	-30.191975	-5.329204	-6.855932	-11.321636	-6.685203	0.000000	-10.000000	0.008333	-6.616667	23.833334	1023.000000	1023.000000	2046.000000
27.459999	-0.050952	-30.112423	-5.288861	-6.855492	-11.331613	-6.636458	0.000000	-10.000000	0.008333	-6.433333	21.500000	1023.000000	1023.000000	2046.000000
27.480000	-0.050378	-29.773567	-5.211039	-6.662649	-11.217251	-6.682627	0.000000	-10.000000	0.008333	-6.316667	19.500000	1023.000000	1023.000000	2046.000000
27.500000	-0.051015	-30.149607	-5.290472	-6.914366	-11.303802	-6.640966	0.000000	-10.000000	0.000000	-6.183333	17.500000	1023.000000	1023.000000	2046.000000
27.520000	-0.051108	-30.204838	-5.359531	-6.919604	-11.396572	-6.529131	0.000000	-10.000000	0.000000	-6.016667	15.500000	1023.000000	1023.000000	2046.000000
27.540001	-0.051778	-30.600943	-5.490062	-6.878960	-11.578514	-6.653408	0.000000	-10.000000	0.000000	-5.833333	13.500000	1023.000000	1023.000000	2046.000000
27.559999	-0.052791	-31.199507	-5.718127	-6.977887	-11.577345	-6.926148	0.000000	-10.000000	0.000000	-5.750000	11.500000	1023.000000	1023.000000	2046.000000
27.580000	-0.053768	-31.777113	-5.824896	-7.188151	-11.645491	-7.118576	0.000000	-10.000000	0.000000	-5.783333	9.500000	1023.000000	1023.000000	2046.000000
27.600000	-0.055129	-32.581406	-5.950843	-7.493984	-11.826979	-7.309602	0.000000	-10.000000	-0.008333	-5.466667	7.500000	1023.000000	1023.000000	2046.000000
27.620001	-0.056254	-33.246101	-6.226372	-7.595833	-11.960938	-7.462959	0.000000	-10.000000	-0.025000	-4.633333	5.666667	1023.000000	1023.000000	2046.000000
27.639999	-0.057305	-33.867317	-6.510862	-7.622028	-12.156184	-7.578243	0.000000	-10.000000	-0.041667	-2.916667	4.166667	1023.000000	1023.000000	2046.000000
27.660000	-0.058122	-34.350300	-6.737017	-7.521567	-12.374451	-7.717265	0.000000	-10.000000	-0.050000	-1.366667	3.333333	1023.000000	1023.000000	2046.000000
27.680000	-0.058765	-34.730030	-6.914758	-7.368829	-12.588444	-7.857998	0.000000	-10.000000	-0.041667	-0.250000	3.000000	1023.000000	1023.000000	2046.000000
27.700001	-0.059185	-34.978214	-7.132279	-7.209860	-12.646264	-7.989811	0.000000	-10.000000	-0.025000	-0.283333	3.000000	1023.000000	1023.000000	2046.000000
27.719999	-0.059263	-35.024647	-7.310246	-6.997257	-12.675717	-8.041426	0.000000	-10.000000	-0.008333	-1.000000	3.000000	1023.000000	1023.000000	2046.000000
27.740000	-0.059206	-34.990467	-7.406428	-6.724726	-12.786368	-8.072943	0.000000	-10.000000	0.000000	-1.933333	2.666667	1023.000000	1023.000000	2046.000000
27.760000	-0.059127	-34.944225	-7.608117	-6.491152	-12.758096	-8.086861	0.000000	-10.000000	-0.008333	-2.700000	2.000000	1023.000000	1023.000000	2046.000000
27.780001	-0.059021	-34.881413	-7.705678	-6.280591	-12.775648	-8.119493	0.000000	-10.000000	-0.016667	-3.133333	1.000000	1023.000000	1023.000000	2046.000000
27.799999	-0.058935	-34.830791	-7.695068	-6.189930	-12.851468	-8.094326	0.000000	-10.000000	-0.025000	-3.383333	0.333333	1023.000000	1023.000000	2046.000000
27.820000	-0.058826	-34.766407	-7.758262	-6.064007	-12.828424	-8.115712	0.000000	-10.000000	-0.025000	-3.483333	-0.500000	1023.000000	1023.000000	2046.000000
27.840000	-0.058782	-34.740223	-7.751531	-6.032953	-12.890608	-8.065129	0.000000	-10.000000	-0.033333	-3.350000	-1.333333	1023.000000	1023.000000	2046.000000
27.860001	-0.058639	-34.655731	-7.699627	-6.089959	-12.863315	-8.002829	0.000000	-10.000000	-0.033333	-3.066667	-2.500000	1023.000000	1023.000000	2046.000000
27.879999	-0.058440	-34.538044	-7.524345	-6.175942	-12.892985	-7.944770	0.000000	-10.000000	-0.025000	-2.733333	-3.500000	1023.000000	1023.000000	2046.000000
27.900000	-0.058356	-34.488533	-7.409019	-6.304454	-12.877186	-7.897875	0.000000	-10.000000	-0.025000	-2.466667	-4.333333	1023.000000	1023.000000	2046.000000
27.920000	-0.057962	-34.255363	-7.245597	-6.307591	-12.825781	-7.876394	0.000000	-10.000000	-0.033333	-1.783333	-5.166667	1023.000000	1023.000000	2046.000000
27.940001	-0.057680	-34.088905	-7.113978	-6.408856	-12.808405	-7.757667	0.000000	-10.000000	-0.041667	-0.683333	-5.666667	1023.000000	1023.000000	2046.000000
27.959999	-0.057161	-33.782116	-6.983886	-6.395632	-12.712811	-7.689787	0.000000	-10.000000	-0.041667	0.666667	-6.000000	1023.000000	1023.000000	2046.000000
27.980000	-0.056681	-33.498234	-6.809211	-6.472337	-12.627822	-7.588865	0.000000	-10.000000	-0.041667	1.866667	-6.000000	1023.000000	1023.000000	2046.000000
28.000000	-0.056223	-33.227955	-6.715118	-6.536087	-12.480908	-7.495840	0.000000	-10.000000	-0.050000	2.950000	-6.000000	1023.000000	1023.000000	2046.000000
28.020000	-0.056228	-33.230839	-6.668915	-6.697269	-12.435301	-7.429353	0.000000	-10.000000	-0.050000	3.950000	-6.000000	1023.000000	1023.000000	2046.000000
28.040001	-0.056260	-33.249447	-6.624850	-6.873353	-12.389923	-7.361320	0.000000	-10.000000	-0.066667	4.883333	-6.000000	1023.000000	1023.000000	2046.000000
28.059999	-0.056431	-33.350658	-6.488235	-7.117206	-12.468196	-7.277020	0.000000	-10.000000	-0.083333	5.733334	-6.000000	1023.000000	1023.000000	2046.000000
28.080000	-0.056477	-33.378063	-6.393658	-7.295171	-12.439927	-7.249309	0.000000	-10.000000	-0.091667	6.566667	-6.000000	1023.000000	1023.000000	2046.000000
28.100000	-0.056441	-33.356758	-6.364882	-7.482150	-12.349890	-7.159836	0.000000	-10.000000	-0.100000	7.350000	-6.000000	1023.000000	1023.000000	2046.000000
28.120001	-0.056329	-33.290165	-6.351996	-7.501554	-12.267264	-7.169351	0.000000	-10.000000	-0.100000	8.066667	-6.000000	1023.000000	1023.000000	2046.000000
28.139999	-0.056145	-33.181568	-6.273425	-7.628036	-12.253916	-7.026192	0.000000	-10.000000	-0.108333	8.883333	-6.000000	1023.000000	1023.000000	2046.000000
28.160000	-0.055903	-33.038860	-6.279037	-7.752212	-12.168430	-6.839182	0.000000	-10.000000	-0.100000	9.766666	-6.000000	1023.000000	1023.000000	2046.000000
28.180000	-0.055565	-32.838982	-6.236109	-7.822993	-12.072069	-6.707811	0.000000	-10.000000	-0.116667	11.250000	4.333333	1023.000000	1023.000000	2046.000000
28.200001	-0.055063	-32.542347	-6.177938	-7.865355	-11.966979	-6.532076	0.000000	-10.000000	-0.133333	12.416667	14.666667	1023.000000	1023.000000	2046.000000
28.219999	-0.054421	-32.162888	-6.124196	-7.893258	-11.805188	-6.340247	0.000000	-10.000000	-0.166667	13.550000	26.333334	1023.000000	1023.000000	2046.000000
28.240000	-0.053745	-31.763437	-6.057990	-7.876736	-11.648342	-6.180369	0.000000	-10.000000	-0.200000	14.333334	29.333334	1023.000000	1023.000000	2046.000000
28.260000	-0.053012	-31.330360	-5.980390	-7.830796	-11.501152	-6.018022	0.000000	-10.000000	-0.233333	15.500000	34.000000	1023.000000	1023.000000	2046.000000
28.280001	-0.052123	-30.804787	-5.878442	-7.846801	-11.297823	-5.781721	0.000000	-10.000000	-0.258333	16.616667	39.166668	1023.000000	1023.000000	2046.000000
28.299999	-0.051176	-30.245125	-5.795330	-7.757278	-11.092379	-5.600139	0.000000	-10.000000	-0.258333	17.400000	44.333332	1023.000000	1023.000000	2046.000000
28.320000	-0.050212	-29.675138	-5.705555	-7.648726	-10.887307	-5.433551	0.000000	-10.000000	-0.275000	18.183334	49.833332	1023.000000	1023.000000	2046.000000
28.340000	-0.049170	-29.059528	-5.582553	-7.624708	-10.701530	-5.150738	0.000000	-10.000000	-0.291667	18.833334	55.666668	1023.000000	1023.000000	2046.000000
28.360001	-0.048139	-28.450111	-5.452004	-7.548119	-10.529378	-4.920609	0.000000	-10.000000	-0.325000	19.766666	62.000000	1023.000000	1023.000000	2046.000000
28.379999	-0.047072	-27.819557	-5.295505	-7.482285	-10.325316	-4.716449	0.000000	-10.000000	-0.358333	20.750000	68.500000	1023.000000	1023.000000	2046.000000
28.400000	-0.045907	-27.131107	-5.270836	-7.350082	-9.993065	-4.517125	0.000000	-10.000000	-0.383333	21.716667	75.333336	1023.000000	1023.000000	2046.000000
28.420000	-0.044637	-26.380520	-5.148677	-7.291330	-9.707401	-4.233112	0.000000	-10.000000	-0.391667	22.483334	82.500000	1023.000000	1023.000000	2046.000000
28.440001	-0.043362	-25.627016	-5.104471	-7.148877	-9.347883	-4.025784	0.000000	-10.000000	-0.408333	22.883333	89.833336	1023.000000	1023.000000	2046.000000
28.459999	-0.042190	-24.934084	-4.951267	-7.058322	-9.134816	-3.789679	0.000000	-10.000000	-0.425000	23.366667	97.333336	1023.000000	1023.000000	2046.000000
28.480000	-0.041106	-24.293392	-4.817158	-7.027292	-8.926788	-3.522154	0.000000	-10.000000	-0.450000	23.916668	105.000000	1023.000000	1023.000000	2046.000000
28.500000	-0.039791	-23.516439	-4.703336	-6.908455	-8.628088	-3.276559	0.000000	-10.000000	-0.475000	24.750000	113.000000	1023.000000	1023.000000	2046.000000
28.520000	-0.038363	-22.672478	-4.501767	-6.865307	-8.334921	-2.970482	0.000000	-10.000000	-0.508333	25.800001	121.166664	1023.000000	1023.000000	2046.000000
28.540001	-0.036759	-21.724308	-4.210305	-6.732232	-8.077323	-2.704447	0.000000	-10.000000	-0.550000	26.833334	129.500000	1023.000000	1023.000000	2046.000000
28.559999	-0.035081	-20.732803	-4.056318	-6.622310	-7.655664	-2.398511	0.000000	-10.000000	-0.583333	27.666668	138.333328	1023.000000	1023.000000	2046.000000
28.580000	-0.033678	-19.903627	-3.901292	-6.635996	-7.343430	-2.022909	0.000000	-10.000000	-0.600000	28.283335	147.333328	1023.000000	1023.000000	2046.000000
28.600000	-0.031895	-18.849867	-3.648138	-6.341165	-7.001567	-1.858997	0.000000	-10.000000	-0.625000	28.816668	156.833328	1023.000000	1023.000000	2046.000000
28.620001	-0.030541	-18.049545	-3.506020	-6.332821	-6.660888	-1.549818	0.000000	-10.000000	-0.641667	29.366667	166.333328	1023.000000	1023.000000	2046.000000
28.639999	-0.028962	-17.116306	-3.292516	-6.225748	-6.460130	-1.137913	0.000000	-10.000000	-0.675000	29.966667	176.000000	1023.000000	1023.000000	2046.000000
28.660000	-0.027818	-16.440212	-3.196671	-6.132987	-6.275026	-0.835528	0.000000	-10.000000	-0.700000	30.466667	185.833328	1023.000000	1023.000000	2046.000000
28.680000	-0.027391	-16.188158	-3.195134	-6.189865	-6.120203	-0.682955	0.000000	-10.000000	-0.708333	30.916666	196.000000	1023.000000	1023.000000	2046.000000
28.700001	-0.026831	-15.857296	-3.079507	-6.167054	-5.961137	-0.649598	0.000000	-10.000000	-0.733333	31.083334	206.333328	1023.000000	1023.000000	2046.000000
28.719999	-0.026660	-15.755862	-3.057382	-6.203529	-5.841172	-0.653778	0.000000	-10.000000	-0.758333	31.850000	216.666672	1023.000000	1023.000000	2046.000000
28.740000	-0.026629	-15.737501	-3.197802	-6.147838	-5.700311	-0.691550	0.000000	-10.000000	-0.791667	32.483334	227.000000	1023.000000	1023.000000	2046.000000
28.760000	-0.026610	-15.726368	-3.401084	-6.044357	-5.595073	-0.685854	0.000000	-10.000000	-0.833333	33.450001	237.833328	1023.000000	1023.000000	2046.000000
28.780001	-0.026210	-15.490350	-3.480832	-5.940309	-5.485553	-0.583656	0.000000	-10.000000	-0.850000	34.049999	248.833328	1023.000000	1023.000000	2046.000000
28.799999	-0.025551	-15.100863	-3.480829	-5.788883	-5.358334	-0.472817	0.000000	-10.000000	-0.883333	34.433334	260.166656	1023.000000	1023.000000	2046.000000
28.820000	-0.024430	-14.437897	-3.423918	-5.524077	-5.197508	-0.292394	0.000000	-10.000000	-0.875000	34.799999	271.500000	1023.000000	1023.000000	2046.000000
28.840000	-0.023101	-13.652494	-3.370174	-5.173434	-5.032446	-0.076440	0.000000	-10.000000	-0.891667	35.033333	283.166656	1023.000000	1023.000000	2046.000000
28.860001	-0.021625	-12.780584	-3.354890	-4.801331	-4.864818	0.240454	0.000000	-10.000000	-0.891667	35.450001	294.833344	1023.000000	1023.000000	2046.000000
28.879999	-0.020239	-11.961048	-3.355757	-4.314930	-4.676542	0.386181	0.000000	-10.000000	-0.891667	35.583332	306.500000	1023.000000	1023.000000	2046.000000
28.900000	-0.018710	-11.057683	-3.302275	-3.937402	-4.447396	0.629390	0.000000	-10.000000	-0.875000	35.400002	318.166656	1023.000000	1023.000000	2046.000000
28.920000	-0.017187	-10.157681	-3.181585	-3.632054	-4.265952	0.921910	0.000000	-10.000000	-0.850000	35.299999	330.000000	1023.000000	1023.000000	2046.000000
28.940001	-0.015605	-9.222747	-3.081664	-3.331954	-4.025221	1.216091	0.000000	-10.000000	-0.850000	35.200001	342.000000	1023.000000	1023.000000	2046.000000
28.959999	-0.013954	-8.246800	-2.980752	-3.075263	-3.700212	1.509427	0.000000	-10.000000	-0.833333	34.850002	353.833344	1023.000000	1023.000000	2046.000000
28.980000	-0.012059	-7.126678	-2.708676	-2.762500	-3.393126	1.737623	0.000000	-10.000000	-0.841667	34.633335	365.500000	1023.000000	1023.000000	2046.000000
29.000000	-0.010098	-5.968164	-2.327986	-2.571043	-3.108178	2.039042	0.000000	-10.000000	-0.816667	34.450001	377.000000	1023.000000	1023.000000	2046.000000
29.020000	-0.008372	-4.948018	-2.064134	-2.433379	-2.803436	2.352931	0.000000	-10.000000	-0.816667	34.383335	388.500000	1023.000000	1023.000000	2046.000000
29.040001	-0.006622	-3.913306	-1.798219	-2.196401	-2.514458	2.595773	0.000000	-10.000000	-0.775000	34.016666	400.000000	1023.000000	1023.000000	2046.000000
29.059999	-0.004706	-2.781408	-1.484379	-1.961503	-2.185081	2.849555	0.000000	-10.000000	-0.775000	33.466667	411.500000	1023.000000	1023.000000	2046.000000
29.080000	-0.002312	-1.366430	-1.142004	-1.774675	-1.659556	3.209805	0.000000	-10.000000	-0.766667	33.216667	422.833344	1023.000000	1023.000000	2046.000000
29.100000	-0.000141	-0.083599	-0.724486	-1.622150	-1.331215	3.594252	0.000000	-10.000000	-0.758333	32.816666	434.000000	1023.000000	1023.000000	2046.000000
29.120001	0.001504	0.888829	-0.349390	-1.650387	-1.059503	3.948109	0.000000	-10.000000	-0.716667	32.533333	445.000000	1023.000000	1023.000000	2046.000000
29.139999	0.002884	1.704732	-0.035957	-1.717406	-0.829787	4.287881	0.000000	-10.000000	-0.683333	31.733334	455.833344	1023.000000	1023.000000	2046.000000
29.160000	0.004402	2.601525	0.309224	-1.591239	-0.490150	4.373690	0.000000	-10.000000	-0.658333	31.183334	466.666656	1023.000000	1023.000000	2046.000000
29.180000	0.005687	3.361069	0.676041	-1.649031	-0.275750	4.609810	0.000000	-10.000000	-0.641667	30.383333	477.166656	1023.000000	1023.000000	2046.000000
29.200001	0.006942	4.102854	0.893692	-1.725554	0.043619	4.891098	0.000000	-10.000000	-0.625000	29.933332	487.500000	1023.000000	1023.000000	2046.000000
29.219999	0.007997	4.726386	1.105186	-1.684782	0.293979	5.012002	0.000000	-10.000000	-0.625000	29.683332	497.500000	1023.000000	1023.000000	2046.000000
29.240000	0.009285	5.487683	1.367741	-1.679010	0.603893	5.195059	0.000000	-10.000000	-0.616667	29.600000	507.500000	1023.000000	1023.000000	2046.000000
29.260000	0.010591	6.259567	1.503348	-1.654258	1.023994	5.386484	0.000000	-10.000000	-0.608333	29.533333	517.500000	1023.000000	1023.000000	2046.000000
29.280001	0.011792	6.969107	1.727656	-1.649500	1.294287	5.596663	0.000000	-10.000000	-0.591667	29.116667	527.333313	1023.000000	1023.000000	2046.000000
29.299999	0.013088	7.735236	1.977152	-1.625371	1.554379	5.829076	0.000000	-10.000000	-0.583333	29.050001	537.000000	1023.000000	1023.000000	2046.000000
29.320000	0.014335	8.472109	2.143342	-1.557574	1.852902	6.033438	0.000000	-10.000000	-0.575000	28.733334	546.666687	1023.000000	1023.000000	2046.000000
29.340000	0.016103	9.517119	2.357100	-1.341856	2.290800	6.211076	0.000000	-10.000000	-0.575000	28.850000	556.333313	1023.000000	1023.000000	2046.000000
29.360001	0.017811	10.526551	2.620445	-1.246751	2.616846	6.536011	0.000000	-10.000000	-0.583333	28.733334	566.000000	1023.000000	1023.000000	2046.000000
29.379999	0.019427	11.481382	2.824205	-1.109105	2.977173	6.789109	0.000000	-10.000000	-0.591667	28.883333	575.666687	1023.000000	1023.000000	2046.000000
29.400000	0.020954	12.383871	3.025104	-0.952254	3.321950	6.989071	0.000000	-10.000000	-0.583333	28.916668	585.166687	1023.000000	1023.000000	2046.000000
29.420000	0.022502	13.298925	3.237745	-0.771165	3.668467	7.163877	0.000000	-10.000000	-0.558333	28.566668	594.833313	1023.000000	1023.000000	2046.000000
29.440001	0.024280	14.349401	3.482231	-0.621787	4.020308	7.468649	0.000000	-10.000000	-0.541667	28.333334	604.333313	1023.000000	1023.000000	2046.000000
29.459999	0.026213	15.491741	3.698715	-0.366442	4.477527	7.681941	0.000000	-10.000000	-0.541667	28.000000	614.000000	1023.000000	1023.000000	2046.000000
29.480000	0.027872	16.472441	3.944586	-0.149358	4.807290	7.869923	0.000000	-10.000000	-0.550000	28.116667	623.333313	1023.000000	1023.000000	2046.000000
29.500000	0.029603	17.495541	4.200388	0.050007	5.145735	8.099410	0.000000	-10.000000	-0.550000	27.933334	632.666687	1023.000000	1023.000000	2046.000000
29.520000	0.031309	18.503630	4.553370	0.243466	5.362376	8.344419	0.000000	-10.000000	-0.541667	27.516666	642.000000	1023.000000	1023.000000	2046.000000
29.540001	0.033012	19.509880	4.764031	0.394272	5.721799	8.629778	0.000000	-10.000000	-0.541667	27.083334	651.333313	1023.000000	1023.000000	2046.000000
29.559999	0.034836	20.587837	5.070782	0.550858	5.952342	9.013856	0.000000	-10.000000	-0.541667	26.833334	660.500000	1023.000000	1023.000000	2046.000000
29.580000	0.036610	21.636490	5.283630	0.687928	6.307840	9.357092	0.000000	-10.000000	-0.550000	26.816668	669.500000	1023.000000	1023.000000	2046.000000
29.600000	0.038578	22.799791	5.622993	1.044278	6.611372	9.521149	0.000000	-10.000000	-0.550000	27.166668	678.333313	1023.000000	1023.000000	2046.000000
29.620001	0.040217	23.768471	5.811825	1.223777	6.956951	9.775919	0.000000	-10.000000	-0.541667	27.450001	687.333313	1023.000000	1023.000000	2046.000000
29.639999	0.041535	24.547329	6.081017	1.289910	7.001306	10.175096	0.000000	-10.000000	-0.525000	27.883333	696.333313	1023.000000	1023.000000	2046.000000
29.660000	0.042604	25.178677	6.083709	1.492146	7.159190	10.443631	0.000000	-10.000000	-0.508333	27.533335	705.666687	1023.000000	1023.000000	2046.000000
29.680000	0.043003	25.415066	6.069642	1.576017	7.334367	10.435040	0.000000	-10.000000	-0.483333	27.300001	714.833313	1023.000000	1023.000000	2046.000000
29.700001	0.043752	25.857233	6.226233	1.703396	7.526850	10.400754	0.000000	-10.000000	-0.458333	26.433334	724.000000	1023.000000	1023.000000	2046.000000
29.719999	0.043860	25.921471	6.270194	1.636679	7.670143	10.344455	0.000000	-10.000000	-0.458333	26.066668	733.000000	1023.000000	1023.000000	2046.000000
29.740000	0.043486	25.700287	6.083215	1.704347	7.726644	10.186081	0.000000	-10.000000	-0.441667	25.450001	741.833313	1023.000000	1023.000000	2046.000000
29.760000	0.042944	25.379885	5.777119	1.868816	7.758247	9.975702	0.000000	-10.000000	-0.433333	25.050001	750.500000	1023.000000	1023.000000	2046.000000
29.780001	0.042787	25.286898	5.617581	2.056986	7.704737	9.907593	0.000000	-10.000000	-0.391667	24.483334	758.833313	1023.000000	1023.000000	2046.000000
29.799999	0.043017	25.422857	5.444841	2.276422	7.788509	9.913086	0.000000	-10.000000	-0.391667	23.800001	767.000000	1023.000000	1023.000000	2046.000000
29.820000	0.043676	25.812330	5.452953	2.617828	7.789556	9.951993	0.000000	-10.000000	-0.375000	23.516666	775.000000	1023.000000	1023.000000	2046.000000
29.840000	0.044610	26.364433	5.468186	3.064793	7.815104	10.016350	0.000000	-10.000000	-0.366667	23.233334	783.000000	1023.000000	1023.000000	2046.000000
29.860001	0.045485	26.881647	5.470090	3.566581	7.809724	10.035252	0.000000	-10.000000	-0.341667	23.150002	791.000000	1023.000000	1023.000000	2046.000000
29.879999	0.046550	27.510937	5.543240	4.090644	7.771530	10.105523	0.000000	-10.000000	-0.316667	22.650002	798.666687	1023.000000	1023.000000	2046.000000
29.900000	0.047371	27.996061	5.586536	4.425216	7.760438	10.223873	0.000000	-10.000000	-0.275000	21.500000	806.333313	1023.000000	1023.000000	2046.000000
29.920000	0.048418	28.615198	5.632818	4.740036	7.871484	10.370860	0.000000	-10.000000	-0.241667	19.916668	813.500000	1023.000000	1023.000000	2046.000000
29.940001	0.049351	29.166229	5.700631	5.068210	7.920238	10.477150	0.000000	-10.000000	-0.200000	18.083334	820.666687	1023.000000	1023.000000	2046.000000
29.959999	0.050314	29.735781	5.764148	5.358116	8.009973	10.603543	0.000000	-10.000000	-0.183333	16.700001	827.000000	1023.000000	1023.000000	2046.000000
29.980000	0.051423	30.391205	5.895612	5.559390	8.199091	10.737112	0.000000	-10.000000	-0.158333	15.450000	833.000000	1023.000000	1023.000000	2046.000000
30.000000	0.052558	31.061489	6.094728	5.666824	8.354706	10.945232	0.000000	-10.000000	-0.141667	14.200000	838.166687	1023.000000	1023.000000	2046.000000
30.020000	0.053475	31.603727	6.232091	5.873316	8.492930	11.005388	0.000000	-10.000000	-0.100000	12.316667	843.166687	1023.000000	1023.000000	2046.000000
30.040001	0.054294	32.087471	6.373015	6.050747	8.603335	11.060374	0.000000	-10.000000	-0.058333	10.516666	847.500000	1023.000000	1023.000000	2046.000000
30.059999	0.055362	32.718754	6.557581	6.159630	8.806539	11.195005	0.000000	-10.000000	-0.025000	8.300000	851.333313	1023.000000	1023.000000	2046.000000
30.080000	0.056426	33.347748	6.804589	6.261251	8.941689	11.340219	0.000000	-10.000000	-0.016667	6.033333	854.500000	1023.000000	1023.000000	2046.000000
30.100000	0.057051	33.716938	7.021749	6.262247	9.036984	11.395958	0.000000	-10.000000	-0.016667	3.100000	857.000000	1023.000000	1023.000000	2046.000000
30.120001	0.057340	33.887947	7.208261	6.123988	9.036798	11.518900	0.000000	-10.000000	-0.025000	0.500000	858.500000	1023.000000	1023.000000	2046.000000
30.139999	0.057230	33.822746	7.358247	5.940680	9.005423	11.518395	0.000000	-10.000000	-0.016667	-1.450000	859.000000	1023.000000	1023.000000	2046.000000
30.160000	0.056914	33.636280	7.465359	5.756903	9.002158	11.411860	0.000000	-10.000000	-0.008333	-3.050000	859.000000	1023.000000	1023.000000	2046.000000
30.180000	0.056394	33.328808	7.609416	5.434753	8.896626	11.388013	0.000000	-10.000000	0.016667	-5.083333	859.000000	1023.000000	1023.000000	2046.000000
30.200001	0.055789	32.971565	7.711935	5.155878	8.837455	11.266297	0.000000	-10.000000	0.033333	-7.700000	859.000000	1023.000000	1023.000000	2046.000000
30.219999	0.054980	32.492912	7.621433	4.884987	8.814745	11.171747	0.000000	-10.000000	0.058333	-10.333333	859.000000	1023.000000	1023.000000	2046.000000
30.240000	0.053828	31.812471	7.549438	4.655088	8.655421	10.952524	0.000000	-10.000000	0.091667	-12.666667	859.000000	1023.000000	1023.000000	2046.000000
30.260000	0.052733	31.165077	7.497462	4.440118	8.454534	10.772964	0.000000	-10.000000	0.141667	-14.750000	859.000000	1023.000000	1023.000000	2046.000000
30.280001	0.051636	30.516720	7.387193	4.205112	8.287048	10.637366	0.000000	-10.000000	0.200000	-16.733334	851.166687	1023.000000	1023.000000	2046.000000
30.299999	0.050616	29.914108	7.379424	4.081500	7.996411	10.456774	0.000000	-10.000000	0.250000	-18.566668	841.333313	1023.000000	1023.000000	2046.000000
30.320000	0.049833	29.451551	7.264524	3.994021	7.866137	10.326871	0.000000	-10.000000	0.300000	-20.316668	829.166687	1023.000000	1023.000000	2046.000000
30.340000	0.048802	28.841936	7.209039	3.890777	7.576180	10.165939	0.000000	-10.000000	0.350000	-21.816668	822.333313	1023.000000	1023.000000	2046.000000
30.360001	0.047815	28.258623	7.126122	3.863392	7.308035	9.961073	0.000000	-10.000000	0.400000	-23.200001	814.833313	1023.000000	1023.000000	2046.000000
30.379999	0.046878	27.704809	7.052437	3.867010	7.022169	9.763194	0.000000	-10.000000	0.458333	-24.416666	807.000000	1023.000000	1023.000000	2046.000000
30.400000	0.045788	27.060627	6.968016	3.747283	6.712724	9.632605	0.000000	-10.000000	0.508333	-25.416666	799.000000	1023.000000	1023.000000	2046.000000
30.420000	0.044587	26.350805	6.863114	3.679152	6.393335	9.415203	0.000000	-10.000000	0.575000	-26.766666	784.500000	1023.000000	1023.000000	2046.000000
30.440001	0.043379	25.637169	6.785662	3.626385	6.069425	9.155698	0.000000	-10.000000	0.616667	-27.750000	772.666687	1023.000000	1023.000000	2046.000000
30.459999	0.042334	25.019663	6.705202	3.543746	5.772314	8.998402	0.000000	-10.000000	0.650000	-28.550001	763.500000	1023.000000	1023.000000	2046.000000
30.480000	0.041371	24.450378	6.630066	3.524124	5.442341	8.853848	0.000000	-10.000000	0.650000	-28.900002	760.166687	1023.000000	1023.000000	2046.000000
30.500000	0.040241	23.782408	6.526751	3.448112	5.100604	8.706942	0.000000	-10.000000	0.650000	-29.683334	753.500000	1023.000000	1023.000000	2046.000000
30.520000	0.039117	23.118042	6.420306	3.365874	4.771574	8.560288	0.000000	-10.000000	0.691667	-30.783333	743.500000	1023.000000	1023.000000	2046.000000
30.540001	0.037943	22.424507	6.243343	3.355996	4.518491	8.306677	0.000000	-10.000000	0.741667	-32.000000	733.166687	1023.000000	1023.000000	2046.000000
30.559999	0.035667	21.079426	6.099776	3.015857	3.874544	8.089251	0.000000	-10.000000	0.816667	-33.016666	722.666687	1023.000000	1023.000000	2046.000000
30.580000	0.033676	19.902578	5.753431	2.924848	3.398966	7.825333	0.000000	-10.000000	0.858333	-34.183334	711.500000	1023.000000	1023.000000	2046.000000
30.600000	0.031075	18.365540	5.350954	2.767525	2.940303	7.306759	0.000000	-10.000000	0.891667	-34.600002	700.333313	1023.000000	1023.000000	2046.000000
30.620001	0.028544	16.869776	5.035481	2.438047	2.518927	6.877319	0.000000	-10.000000	0.916667	-34.933334	688.666687	1023.000000	1023.000000	2046.000000
30.639999	0.026208	15.488896	4.834822	2.079651	2.208997	6.365427	0.000000	-10.000000	0.933333	-35.033333	677.000000	1023.000000	1023.000000	2046.000000
30.660000	0.023796	14.063547	4.542611	1.732043	1.843299	5.945594	0.000000	-10.000000	0.941667	-35.350002	665.166687	1023.000000	1023.000000	2046.000000
30.680000	0.021305	12.591273	4.127899	1.524841	1.436775	5.501758	0.000000	-10.000000	0.925000	-35.283333	653.500000	1023.000000	1023.000000	2046.000000
30.700001	0.018987	11.221058	3.706923	1.516871	1.009776	4.987488	0.000000	-10.000000	0.925000	-34.900002	641.833313	1023.000000	1023.000000	2046.000000
30.719999	0.016862	9.965561	3.341861	1.497765	0.557532	4.568403	0.000000	-10.000000	0.925000	-34.683334	630.166687	1023.000000	1023.000000	2046.000000
30.740000	0.014997	8.863336	3.002238	1.545920	0.130402	4.184776	0.000000	-10.000000	0.925000	-34.233334	618.500000	1023.000000	1023.000000	2046.000000
30.760000	0.013600	8.037496	2.792399	1.701957	-0.281880	3.825020	0.000000	-10.000000	0.908333	-34.216667	607.166687	1023.000000	1023.000000	2046.000000
30.780001	0.012321	7.281628	2.519059	1.966346	-0.721457	3.517680	0.000000	-10.000000	0.908333	-34.266666	595.666687	1023.000000	1023.000000	2046.000000
30.799999	0.011194	6.615419	2.122751	2.310424	-0.983853	3.166097	0.000000	-10.000000	0.925000	-34.700001	584.333313	1023.000000	1023.000000	2046.000000
30.820000	0.010140	5.992980	1.831304	2.567159	-1.300932	2.895449	0.000000	-10.000000	0.925000	-34.883335	572.666687	1023.000000	1023.000000	2046.000000
30.840000	0.008956	5.293233	1.489218	2.708271	-1.527682	2.623427	0.000000	-10.000000	0.933333	-35.083332	561.000000	1023.000000	1023.000000	2046.000000
30.860001	0.007868	4.650220	1.230110	2.779333	-1.774675	2.415451	0.000000	-10.000000	0.933333	-35.133335	549.333313	1023.000000	1023.000000	2046.000000
30.879999	0.006813	4.026226	1.059244	2.783016	-2.071616	2.255581	0.000000	-10.000000	0.933333	-35.183334	537.666687	1023.000000	1023.000000	2046.000000
30.900000	0.005630	3.327557	0.864393	2.710024	-2.325919	2.079059	0.000000	-10.000000	0.925000	-34.900002	526.000000	1023.000000	1023.000000	2046.000000
30.920000	0.004603	2.720390	0.788186	2.598302	-2.529980	1.863882	0.000000	-10.000000	0.908333	-34.883335	514.166687	1023.000000	1023.000000	2046.000000
30.940001	0.003621	2.140132	0.800337	2.333596	-2.736761	1.742960	0.000000	-10.000000	0.925000	-34.833332	502.500000	1023.000000	1023.000000	2046.000000
30.959999	0.002812	1.662052	0.797042	2.220072	-2.907430	1.552368	0.000000	-10.000000	0.933333	-34.933334	494.833344	1023.000000	1023.000000	2046.000000
30.980000	0.001881	1.111392	0.796983	2.029038	-3.116334	1.401704	0.000000	-10.000000	0.933333	-34.666668	483.333344	1023.000000	1023.000000	2046.000000
31.000000	0.000967	0.571745	0.735699	1.894498	-3.305036	1.246584	0.000000	-10.000000	0.900000	-34.299999	471.666656	1023.000000	1023.000000	2046.000000
31.020000	0.000232	0.136842	0.748966	1.798287	-3.500288	1.089877	0.000000	-10.000000	0.875000	-34.000000	456.333344	1023.000000	1023.000000	2046.000000
31.040001	-0.000431	-0.254939	0.763256	1.601323	-3.612321	0.992802	0.000000	-10.000000	0.858333	-33.816669	444.833344	1023.000000	1023.000000	2046.000000
31.059999	-0.001511	-0.893139	0.730239	1.428657	-3.755381	0.703346	0.000000	-10.000000	0.858333	-33.700001	433.666656	1023.000000	1023.000000	2046.000000
31.080000	-0.002748	-1.624297	0.681552	1.119060	-3.921183	0.496274	0.000000	-10.000000	0.833333	-33.500000	422.333344	1023.000000	1023.000000	2046.000000
31.100000	-0.004401	-2.600855	0.670709	0.688013	-4.160962	0.201385	0.000000	-10.000000	0.816667	-33.450001	411.166656	1023.000000	1023.000000	2046.000000
31.120001	-0.006066	-3.584791	0.656749	0.279580	-4.413705	-0.107416	0.000000	-10.000000	0.816667	-33.516666	400.000000	1023.000000	1023.000000	2046.000000
31.139999	-0.007577	-4.477764	0.574986	0.005423	-4.616075	-0.442099	0.000000	-10.000000	0.841667	-33.599998	388.833344	1023.000000	1023.000000	2046.000000
31.160000	-0.008978	-5.306070	0.448304	-0.250226	-4.823977	-0.680171	0.000000	-10.000000	0.866667	-33.916668	377.666656	1023.000000	1023.000000	2046.000000
31.180000	-0.010461	-6.182571	0.279682	-0.542913	-5.076778	-0.842563	0.000000	-10.000000	0.883333	-34.016666	366.333344	1023.000000	1023.000000	2046.000000
31.200001	-0.011822	-6.986527	0.157569	-0.780426	-5.313839	-1.049832	0.000000	-10.000000	0.883333	-34.150002	355.000000	1023.000000	1023.000000	2046.000000
31.219999	-0.013261	-7.837309	-0.113136	-1.038931	-5.430519	-1.254723	0.000000	-10.000000	0.883333	-33.900002	343.500000	1023.000000	1023.000000	2046.000000
31.240000	-0.014572	-8.611867	-0.314080	-1.259202	-5.563925	-1.474659	0.000000	-10.000000	0.875000	-33.966667	332.166656	1023.000000	1023.000000	2046.000000
31.260000	-0.015924	-9.411336	-0.486488	-1.504387	-5.770091	-1.650369	0.000000	-10.000000	0.875000	-33.866669	321.000000	1023.000000	1023.000000	2046.000000
31.280001	-0.017231	-10.183795	-0.667853	-1.711125	-5.940847	-1.863970	0.000000	-10.000000	0.858333	-33.850002	309.833344	1023.000000	1023.000000	2046.000000
31.299999	-0.018370	-10.856398	-0.820264	-1.858574	-6.091052	-2.086507	0.000000	-10.000000	0.825000	-33.533333	298.500000	1023.000000	1023.000000	2046.000000
31.320000	-0.019535	-11.545395	-0.984970	-2.049870	-6.251353	-2.259202	0.000000	-10.000000	0.800000	-33.216667	287.166656	1023.000000	1023.000000	2046.000000
31.340000	-0.020561	-12.151572	-1.168218	-2.135237	-6.365083	-2.483034	0.000000	-10.000000	0.791667	-32.816666	276.000000	1023.000000	1023.000000	2046.000000
31.360001	-0.021655	-12.798220	-1.356937	-2.275349	-6.507613	-2.658320	0.000000	-10.000000	0.791667	-32.433334	265.166656	1023.000000	1023.000000	2046.000000
31.379999	-0.022606	-13.360159	-1.539322	-2.460822	-6.594459	-2.765555	0.000000	-10.000000	0.775000	-31.816668	254.333328	1023.000000	1023.000000	2046.000000
31.400000	-0.023537	-13.910643	-1.688840	-2.555095	-6.717815	-2.948892	0.000000	-10.000000	0.741667	-31.333334	243.833328	1023.000000	1023.000000	2046.000000
31.420000	-0.024555	-14.511822	-1.858726	-2.616028	-6.880263	-3.156805	0.000000	-10.000000	0.700000	-30.600000	233.333328	1023.000000	1023.000000	2046.000000
31.440001	-0.025638	-15.152176	-1.981299	-2.710641	-7.134408	-3.325829	0.000000	-10.000000	0.666667	-30.166668	223.000000	1023.000000	1023.000000	2046.000000
31.459999	-0.026766	-15.818635	-2.139904	-2.891459	-7.357037	-3.430234	0.000000	-10.000000	0.641667	-29.500000	212.833328	1023.000000	1023.000000	2046.000000
31.480000	-0.027786	-16.421331	-2.239287	-2.983429	-7.603308	-3.595308	0.000000	-10.000000	0.625000	-29.116667	203.000000	1023.000000	1023.000000	2046.000000
31.500000	-0.028635	-16.922998	-2.313376	-3.069574	-7.808286	-3.731762	0.000000	-10.000000	0.608333	-28.433334	193.333328	1023.000000	1023.000000	2046.000000
31.520000	-0.029326	-17.331512	-2.404004	-3.168025	-7.977838	-3.781647	0.000000	-10.000000	0.583333	-27.883333	183.833328	1023.000000	1023.000000	2046.000000
31.540001	-0.029896	-17.668367	-2.500471	-3.225566	-8.130428	-3.811903	0.000000	-10.000000	0.550000	-27.200001	174.500000	1023.000000	1023.000000	2046.000000
31.559999	-0.030350	-17.936762	-2.638949	-3.298285	-8.175225	-3.824302	0.000000	-10.000000	0.508333	-26.683332	165.500000	1023.000000	1023.000000	2046.000000
31.580000	-0.030898	-18.260714	-2.655938	-3.297927	-8.361031	-3.945818	0.000000	-10.000000	0.483333	-26.150000	156.666672	1023.000000	1023.000000	2046.000000
31.600000	-0.031589	-18.668867	-2.732510	-3.480919	-8.526217	-3.929221	0.000000	-10.000000	0.458333	-25.383333	147.833328	1023.000000	1023.000000	2046.000000
31.620001	-0.032550	-19.237162	-2.890311	-3.550857	-8.758164	-4.037829	0.000000	-10.000000	0.441667	-24.783335	139.333328	1023.000000	1023.000000	2046.000000
31.639999	-0.033891	-20.029793	-3.186607	-3.670718	-8.956698	-4.215770	0.000000	-10.000000	0.433333	-24.183334	131.000000	1023.000000	1023.000000	2046.000000
31.660000	-0.035705	-21.101917	-3.471499	-4.008048	-9.177566	-4.444805	0.000000	-10.000000	0.416667	-23.733334	123.000000	1023.000000	1023.000000	2046.000000
31.680000	-0.037563	-22.199896	-3.638019	-4.406395	-9.417038	-4.738444	0.000000	-10.000000	0.375000	-22.966667	115.000000	1023.000000	1023.000000	2046.000000
31.700001	-0.039543	-23.370033	-3.864866	-4.849541	-9.607982	-5.047646	0.000000	-10.000000	0.325000	-22.050001	107.333336	1023.000000	1023.000000	2046.000000
31.719999	-0.041472	-24.509745	-4.179040	-5.149056	-9.853744	-5.327905	0.000000	-10.000000	0.266667	-20.633333	100.000000	1023.000000	1023.000000	2046.000000
31.740000	-0.043145	-25.498734	-4.485044	-5.311300	-10.183105	-5.519284	0.000000	-10.000000	0.225000	-19.033333	93.166664	1023.000000	1023.000000	2046.000000
31.760000	-0.044606	-26.362234	-4.804307	-5.269403	-10.494575	-5.793950	0.000000	-10.000000	0.175000	-17.283333	86.833336	1023.000000	1023.000000	2046.000000
31.780001	-0.045830	-27.085794	-5.057454	-5.197939	-10.829945	-6.000457	0.000000	-10.000000	0.158333	-16.233334	81.000000	1023.000000	1023.000000	2046.000000
31.799999	-0.046714	-27.607941	-5.234744	-5.059215	-11.129695	-6.184287	0.000000	-10.000000	0.150000	-15.750000	75.666664	1023.000000	1023.000000	2046.000000
31.820000	-0.047156	-27.869102	-5.432566	-4.851628	-11.273075	-6.311834	0.000000	-10.000000	0.150000	-15.666667	70.333336	1023.000000	1023.000000	2046.000000
31.840000	-0.047615	-28.140694	-5.695511	-4.664224	-11.355069	-6.425888	0.000000	-10.000000	0.150000	-15.583333	65.166664	1023.000000	1023.000000	2046.000000
31.860001	-0.048035	-28.388788	-5.920388	-4.584421	-11.443559	-6.440421	0.000000	-10.000000	0.150000	-15.266666	60.000000	1023.000000	1023.000000	2046.000000
31.879999	-0.048506	-28.667038	-6.127916	-4.521405	-11.484812	-6.532905	0.000000	-10.000000	0.150000	-14.950000	55.000000	1023.000000	1023.000000	2046.000000
31.900000	-0.048844	-28.866589	-6.231123	-4.489913	-11.548512	-6.597041	0.000000	-10.000000	0.133333	-14.433333	50.000000	1023.000000	1023.000000	2046.000000
31.920000	-0.049049	-28.988001	-6.307189	-4.457947	-11.604298	-6.618567	0.000000	-10.000000	0.116667	-14.033334	45.166668	1023.000000	1023.000000	2046.000000
31.940001	-0.049380	-29.183502	-6.394068	-4.518112	-11.648838	-6.622483	0.000000	-10.000000	0.091667	-13.416667	40.500000	1023.000000	1023.000000	2046.000000
31.959999	-0.049640	-29.337505	-6.376027	-4.576612	-11.722388	-6.662479	0.000000	-10.000000	0.075000	-12.966667	36.000000	1023.000000	1023.000000	2046.000000
31.980000	-0.049873	-29.475018	-6.375952	-4.700681	-11.650730	-6.747653	0.000000	-10.000000	0.058333	-12.416667	31.500000	1023.000000	1023.000000	2046.000000
32.000000	-0.050148	-29.637535	-6.271544	-4.923625	-11.666485	-6.775882	0.000000	-10.000000	0.050000	-12.200000	27.166666	1023.000000	1023.000000	2046.000000
32.020000	-0.050370	-29.768923	-6.220834	-5.048342	-11.687462	-6.812284	0.000000	-10.000000	0.050000	-11.733334	23.000000	1023.000000	1023.000000	2046.000000
32.040001	-0.050544	-29.871754	-6.129047	-5.128029	-11.773389	-6.841289	0.000000	-10.000000	0.050000	-11.183333	19.166666	1023.000000	1023.000000	2046.000000
32.060001	-0.050589	-29.897995	-6.129737	-5.189349	-11.730329	-6.848581	0.000000	-10.000000	0.041667	-10.400001	15.500000	1023.000000	1023.000000	2046.000000
32.080002	-0.050698	-29.962532	-6.154960	-5.327445	-11.676597	-6.803532	0.000000	-10.000000	0.033333	-9.833333	12.166667	1023.000000	1023.000000	2046.000000
32.099998	-0.050762	-30.000601	-6.038274	-5.450168	-11.769712	-6.742446	0.000000	-10.000000	0.025000	-9.433333	8.833333	1023.000000	1023.000000	2046.000000
32.119999	-0.051326	-30.333553	-6.008067	-5.618034	-11.892775	-6.814676	0.000000	-10.000000	0.016667	-9.250000	5.666667	1023.000000	1023.000000	2046.000000
32.139999	-0.051984	-30.722486	-6.039938	-5.871707	-11.993892	-6.816949	0.000000	-10.000000	0.016667	-8.983334	2.666667	1023.000000	1023.000000	2046.000000
32.160000	-0.052902	-31.265331	-6.091529	-6.123399	-12.099689	-6.950714	0.000000	-10.000000	0.008333	-8.616667	0.000000	1023.000000	1023.000000	2046.000000
32.180000	-0.053821	-31.808247	-6.078454	-6.473267	-12.255323	-7.001201	0.000000	-10.000000	0.016667	-7.933333	-2.500000	1023.000000	1023.000000	2046.000000
32.200001	-0.054839	-32.409683	-6.055928	-6.693123	-12.475763	-7.184868	0.000000	-10.000000	0.000000	-7.216667	-5.000000	1023.000000	1023.000000	2046.000000
32.220001	-0.055447	-32.769146	-6.169405	-6.893175	-12.490781	-7.215786	0.000000	-10.000000	0.000000	-6.650000	-7.333333	1023.000000	1023.000000	2046.000000
32.240002	-0.055975	-33.080963	-6.238935	-6.982273	-12.538388	-7.321367	0.000000	-10.000000	-0.008333	-6.350000	-9.500000	1023.000000	1023.000000	2046.000000
32.259998	-0.056612	-33.457817	-6.269227	-7.110609	-12.654038	-7.423942	0.000000	-10.000000	0.000000	-6.266667	-11.500000	1023.000000	1023.000000	2046.000000
32.279999	-0.057025	-33.701542	-6.322361	-7.284940	-12.686364	-7.407878	0.000000	-10.000000	0.000000	-6.216667	-13.500000	1023.000000	1023.000000	2046.000000
32.299999	-0.057424	-33.937435	-6.326359	-7.452245	-12.762806	-7.396025	0.000000	-10.000000	0.000000	-6.233334	-15.666667	1023.000000	1023.000000	2046.000000
32.320000	-0.057718	-34.111568	-6.362738	-7.560347	-12.768870	-7.419613	0.000000	-10.000000	0.000000	-6.200000	-18.000000	1023.000000	1023.000000	2046.000000
32.340000	-0.057927	-34.234898	-6.348162	-7.671238	-12.780643	-7.434856	0.000000	-10.000000	0.000000	-6.166667	-20.333334	1023.000000	1023.000000	2046.000000
32.360001	-0.058185	-34.387115	-6.363324	-7.735713	-12.772678	-7.515401	0.000000	-10.000000	0.000000	-6.000000	-22.500000	1023.000000	1023.000000	2046.000000
32.380001	-0.058158	-34.371624	-6.334992	-7.823739	-12.739245	-7.473649	0.000000	-10.000000	0.000000	-5.733333	-24.500000	1023.000000	1023.000000	2046.000000
32.400002	-0.058269	-34.436890	-6.292723	-7.876714	-12.755700	-7.511752	0.000000	-10.000000	0.000000	-5.366667	-26.333334	1023.000000	1023.000000	2046.000000
32.419998	-0.058214	-34.404507	-6.243377	-7.890567	-12.759368	-7.511195	0.000000	-10.000000	0.000000	-5.050000	-28.000000	1023.000000	1023.000000	2046.000000
32.439999	-0.058238	-34.418396	-6.202728	-7.878661	-12.733789	-7.603217	0.000000	-10.000000	-0.008333	-4.783333	-29.666666	1023.000000	1023.000000	2046.000000
32.459999	-0.058161	-34.372883	-6.162719	-7.879855	-12.721449	-7.608860	0.000000	-10.000000	-0.016667	-4.566667	-31.166666	1023.000000	1023.000000	2046.000000
32.480000	-0.058103	-34.339096	-6.214030	-7.864808	-12.603614	-7.656643	0.000000	-10.000000	-0.016667	-4.466667	-32.833332	1023.000000	1023.000000	2046.000000
32.500000	-0.058025	-34.292969	-6.291320	-7.870862	-12.478471	-7.652315	0.000000	-10.000000	-0.008333	-4.416667	-34.166668	1023.000000	1023.000000	2046.000000
32.520000	-0.058061	-34.313988	-6.278612	-7.908466	-12.529489	-7.597421	0.000000	-10.000000	0.000000	-4.383333	-35.833332	1023.000000	1023.000000	2046.000000
32.540001	-0.058040	-34.301567	-6.345665	-7.937989	-12.446295	-7.571619	0.000000	-10.000000	0.000000	-4.216667	-37.166668	1023.000000	1023.000000	2046.000000
32.560001	-0.058212	-34.403461	-6.345739	-7.963314	-12.518600	-7.575808	0.000000	-10.000000	0.000000	-4.000000	-38.666668	1023.000000	1023.000000	2046.000000
32.580002	-0.058228	-34.412678	-6.321178	-7.977671	-12.538651	-7.575176	0.000000	-10.000000	0.000000	-3.783333	-40.000000	1023.000000	1023.000000	2046.000000
32.599998	-0.058309	-34.460358	-6.315259	-7.985890	-12.581838	-7.577374	0.000000	-10.000000	-0.008333	-3.516667	-41.333332	1023.000000	1023.000000	2046.000000
32.619999	-0.058338	-34.477760	-6.313885	-8.027280	-12.593934	-7.542664	0.000000	-10.000000	-0.016667	-3.233333	-42.500000	1023.000000	1023.000000	2046.000000
32.639999	-0.058330	-34.473244	-6.279190	-8.065637	-12.625299	-7.503118	0.000000	-10.000000	-0.025000	-2.850000	-43.500000	1023.000000	1023.000000	2046.000000
32.660000	-0.058365	-34.493759	-6.263837	-8.059662	-12.645665	-7.524595	0.000000	-10.000000	-0.033333	-2.483333	-44.500000	1023.000000	1023.000000	2046.000000
32.680000	-0.058213	-34.403637	-6.180077	-8.009145	-12.683809	-7.530604	0.000000	-10.000000	-0.041667	-2.083333	-45.333332	1023.000000	1023.000000	2046.000000
32.700001	-0.058093	-34.333103	-6.077263	-7.996243	-12.710770	-7.548826	0.000000	-10.000000	-0.050000	-1.500000	-45.833332	1023.000000	1023.000000	2046.000000
32.720001	-0.057890	-34.213146	-6.007339	-7.992848	-12.709574	-7.503386	0.000000	-10.000000	-0.050000	-0.800000	-46.000000	1023.000000	1023.000000	2046.000000
32.740002	-0.057733	-34.120152	-6.020313	-8.035877	-12.618590	-7.445370	0.000000	-10.000000	-0.041667	-0.233333	-46.000000	1023.000000	1023.000000	2046.000000
32.759998	-0.057615	-34.050213	-5.960047	-8.058704	-12.621492	-7.409971	0.000000	-10.000000	-0.041667	0.000000	-46.000000	1023.000000	1023.000000	2046.000000
32.779999	-0.057360	-33.899754	-5.922417	-7.991799	-12.571476	-7.414062	0.000000	-10.000000	-0.041667	0.000000	-46.000000	1023.000000	1023.000000	2046.000000
32.799999	-0.057128	-33.762451	-5.874687	-7.977851	-12.529436	-7.380476	0.000000	-10.000000	-0.041667	0.566667	-46.000000	1023.000000	1023.000000	2046.000000
32.820000	-0.056854	-33.600594	-5.856442	-7.992690	-12.450150	-7.301310	0.000000	-10.000000	-0.033333	1.250000	-46.000000	1023.000000	1023.000000	2046.000000
32.840000	-0.056563	-33.428844	-5.839000	-7.936094	-12.378184	-7.275563	0.000000	-10.000000	-0.033333	2.066667	-46.000000	1023.000000	1023.000000	2046.000000
32.860001	-0.056198	-33.212894	-5.829375	-7.922167	-12.241737	-7.219614	0.000000	-10.000000	-0.033333	2.583333	-46.000000	1023.000000	1023.000000	2046.000000
32.880001	-0.055801	-32.978539	-5.799752	-7.835598	-12.141754	-7.201436	0.000000	-10.000000	-0.041667	3.283333	-46.000000	1023.000000	1023.000000	2046.000000
32.900002	-0.055318	-32.692810	-5.747451	-7.883124	-12.031075	-7.031161	0.000000	-10.000000	-0.041667	4.150000	-46.000000	1023.000000	1023.000000	2046.000000
32.919998	-0.054995	-32.502193	-5.701122	-7.848157	-11.967684	-6.985229	0.000000	-10.000000	-0.058333	5.150000	-46.000000	1023.000000	1023.000000	2046.000000
32.939999	-0.054593	-32.264637	-5.681302	-7.822274	-11.841115	-6.919946	0.000000	-10.000000	-0.075000	6.333333	-46.000000	1023.000000	1023.000000	2046.000000
32.959999	-0.054201	-32.032707	-5.559011	-7.801511	-11.853327	-6.818858	0.000000	-10.000000	-0.091667	7.683333	-46.000000	1023.000000	1023.000000	2046.000000
32.980000	-0.053801	-31.796589	-5.470465	-7.815102	-11.816814	-6.694209	0.000000	-10.000000	-0.100000	9.016666	-46.000000	1023.000000	1023.000000	2046.000000
33.000000	-0.053520	-31.630205	-5.425543	-7.878199	-11.771682	-6.554781	0.000000	-10.000000	-0.100000	10.283334	-46.000000	1023.000000	1023.000000	2046.000000
33.020000	-0.053328	-31.517084	-5.421766	-7.914524	-11.695375	-6.485418	0.000000	-10.000000	-0.116667	11.516666	-46.000000	1023.000000	1023.000000	2046.000000
33.040001	-0.052676	-31.131401	-5.341250	-7.743040	-11.504677	-6.542434	0.000000	-10.000000	-0.133333	12.766666	-23.000000	1023.000000	1023.000000	2046.000000
33.060001	-0.052460	-31.003906	-5.237656	-7.915237	-11.450232	-6.400783	0.000000	-10.000000	-0.166667	13.850000	1.166667	1023.000000	1023.000000	2046.000000
33.080002	-0.051676	-30.540648	-5.147552	-7.987309	-11.346366	-6.059422	0.000000	-10.000000	-0.191667	14.766666	27.000000	1023.000000	1023.000000	2046.000000
33.099998	-0.050933	-30.101145	-5.204400	-7.946126	-11.088110	-5.862509	0.000000	-10.000000	-0.225000	15.566667	31.500000	1023.000000	1023.000000	2046.000000
33.119999	-0.050616	-29.913778	-5.268919	-7.987235	-10.910055	-5.747569	0.000000	-10.000000	-0.241667	16.233334	36.666668	1023.000000	1023.000000	2046.000000
33.139999	-0.050620	-29.916588	-5.209118	-8.040731	-10.957669	-5.709068	0.000000	-10.000000	-0.258333	17.183332	42.000000	1023.000000	1023.000000	2046.000000
33.160000	-0.051142	-30.224693	-5.416488	-8.126811	-10.959273	-5.722120	0.000000	-10.000000	-0.291667	18.450001	47.666668	1023.000000	1023.000000	2046.000000
33.180000	-0.051823	-30.627321	-5.718602	-8.120088	-11.014200	-5.774432	0.000000	-10.000000	-0.350000	20.266666	53.500000	1023.000000	1023.000000	2046.000000
33.200001	-0.052642	-31.111265	-6.053985	-8.021012	-11.151785	-5.884483	0.000000	-10.000000	-0.400000	22.233334	60.000000	1023.000000	1023.000000	2046.000000
33.220001	-0.053031	-31.341089	-6.309776	-7.918916	-11.195633	-5.916764	0.000000	-10.000000	-0.433333	23.733334	67.166664	1023.000000	1023.000000	2046.000000
33.240002	-0.052959	-31.298822	-6.501019	-7.775756	-11.168097	-5.853951	0.000000	-10.000000	-0.441667	24.616667	75.000000	1023.000000	1023.000000	2046.000000
33.259998	-0.052090	-30.785147	-6.595252	-7.551562	-10.963999	-5.674334	0.000000	-10.000000	-0.441667	24.766666	83.000000	1023.000000	1023.000000	2046.000000
33.279999	-0.051076	-30.185719	-6.646151	-7.240944	-10.811804	-5.486819	0.000000	-10.000000	-0.458333	25.033333	91.000000	1023.000000	1023.000000	2046.000000
33.299999	-0.050010	-29.555761	-6.769789	-6.862723	-10.610450	-5.312800	0.000000	-10.000000	-0.475000	25.433334	99.333336	1023.000000	1023.000000	2046.000000
33.320000	-0.048686	-28.773623	-6.762129	-6.490474	-10.433369	-5.087651	0.000000	-10.000000	-0.500000	25.883333	107.833336	1023.000000	1023.000000	2046.000000
33.340000	-0.047289	-27.947577	-6.718384	-6.226399	-10.215938	-4.786856	0.000000	-10.000000	-0.508333	25.850000	116.500000	1023.000000	1023.000000	2046.000000
33.360001	-0.046116	-27.254543	-6.675919	-6.003280	-10.033802	-4.541543	0.000000	-10.000000	-0.516667	26.033333	125.166664	1023.000000	1023.000000	2046.000000
33.380001	-0.044789	-26.470354	-6.590825	-5.791810	-9.800472	-4.287249	0.000000	-10.000000	-0.533333	26.200001	133.833328	1023.000000	1023.000000	2046.000000
33.400002	-0.043649	-25.796755	-6.491219	-5.576717	-9.639214	-4.089605	0.000000	-10.000000	-0.550000	26.866667	142.500000	1023.000000	1023.000000	2046.000000
33.419998	-0.042236	-24.961260	-6.343013	-5.429488	-9.380874	-3.807885	0.000000	-10.000000	-0.541667	27.016666	151.333328	1023.000000	1023.000000	2046.000000
33.439999	-0.040818	-24.123306	-6.125801	-5.362316	-9.090694	-3.544495	0.000000	-10.000000	-0.525000	27.150000	160.333328	1023.000000	1023.000000	2046.000000
33.459999	-0.039561	-23.380814	-5.941181	-5.332609	-8.828417	-3.278607	0.000000	-10.000000	-0.500000	27.016666	169.500000	1023.000000	1023.000000	2046.000000
33.480000	-0.038224	-22.590544	-5.700690	-5.235155	-8.584552	-3.070148	0.000000	-10.000000	-0.508333	27.049999	178.500000	1023.000000	1023.000000	2046.000000
33.500000	-0.036704	-21.692102	-5.420248	-5.186745	-8.323515	-2.761595	0.000000	-10.000000	-0.516667	27.283333	187.500000	1023.000000	1023.000000	2046.000000
33.520000	-0.035052	-20.715998	-5.124427	-5.115429	-8.041328	-2.434813	0.000000	-10.000000	-0.541667	27.550001	196.500000	1023.000000	1023.000000	2046.000000
33.540001	-0.033427	-19.755625	-4.826921	-5.003170	-7.721660	-2.203876	0.000000	-10.000000	-0.533333	27.700001	205.500000	1023.000000	1023.000000	2046.000000
33.560001	-0.031821	-18.806009	-4.457946	-4.991956	-7.475401	-1.880705	0.000000	-10.000000	-0.525000	27.616667	214.666672	1023.000000	1023.000000	2046.000000
33.580002	-0.030418	-17.976780	-4.221373	-4.984394	-7.125069	-1.645945	0.000000	-10.000000	-0.500000	27.333334	224.000000	1023.000000	1023.000000	2046.000000
33.599998	-0.029450	-17.404732	-3.972413	-5.114260	-6.949705	-1.368354	0.000000	-10.000000	-0.525000	27.316668	233.333328	1023.000000	1023.000000	2046.000000
33.619999	-0.028557	-16.877457	-3.736937	-5.177608	-6.738976	-1.223934	0.000000	-10.000000	-0.541667	27.250000	242.500000	1023.000000	1023.000000	2046.000000
33.639999	-0.027743	-16.396374	-3.562633	-5.174407	-6.520718	-1.138616	0.000000	-10.000000	-0.550000	27.633333	251.500000	1023.000000	1023.000000	2046.000000
33.660000	-0.026805	-15.842027	-3.340340	-5.190020	-6.347016	-0.964651	0.000000	-10.000000	-0.525000	27.633333	260.500000	1023.000000	1023.000000	2046.000000
33.680000	-0.025616	-15.138891	-3.287942	-5.135499	-5.903419	-0.812030	0.000000	-10.000000	-0.525000	27.983334	269.666656	1023.000000	1023.000000	2046.000000
33.700001	-0.024548	-14.508060	-3.107937	-5.177791	-5.639978	-0.582353	0.000000	-10.000000	-0.525000	28.050001	279.000000	1023.000000	1023.000000	2046.000000
33.720001	-0.023426	-13.845004	-2.929133	-5.193063	-5.390196	-0.332611	0.000000	-10.000000	-0.550000	28.400002	288.500000	1023.000000	1023.000000	2046.000000
33.740002	-0.022282	-13.168912	-2.718851	-5.129665	-5.185527	-0.134869	0.000000	-10.000000	-0.541667	28.483334	298.000000	1023.000000	1023.000000	2046.000000
33.759998	-0.021209	-12.534779	-2.543108	-5.117875	-4.950421	0.076626	0.000000	-10.000000	-0.558333	28.900002	307.500000	1023.000000	1023.000000	2046.000000
33.779999	-0.019995	-11.816829	-2.410794	-5.131216	-4.650101	0.375282	0.000000	-10.000000	-0.575000	29.133335	317.000000	1023.000000	1023.000000	2046.000000
33.799999	-0.018620	-11.004554	-2.185096	-5.067613	-4.384641	0.632796	0.000000	-10.000000	-0.600000	29.466667	326.666656	1023.000000	1023.000000	2046.000000
33.820000	-0.017028	-10.063745	-1.977212	-4.959548	-4.055422	0.928437	0.000000	-10.000000	-0.616667	29.600000	336.500000	1023.000000	1023.000000	2046.000000
33.840000	-0.015456	-9.134501	-1.731127	-4.770913	-3.780217	1.147757	0.000000	-10.000000	-0.625000	29.616667	346.500000	1023.000000	1023.000000	2046.000000
33.860001	-0.013697	-8.095132	-1.438087	-4.579079	-3.495354	1.417388	0.000000	-10.000000	-0.641667	29.650000	356.500000	1023.000000	1023.000000	2046.000000
33.880001	-0.011859	-7.008548	-1.142229	-4.470345	-3.182960	1.786985	0.000000	-10.000000	-0.650000	30.049999	366.166656	1023.000000	1023.000000	2046.000000
33.900002	-0.010179	-6.015924	-0.928730	-4.249438	-2.830824	1.993068	0.000000	-10.000000	-0.650000	30.483334	376.000000	1023.000000	1023.000000	2046.000000
33.919998	-0.008371	-4.947369	-0.744610	-4.127056	-2.414239	2.338536	0.000000	-10.000000	-0.633333	30.733334	386.000000	1023.000000	1023.000000	2046.000000
33.939999	-0.006727	-3.975510	-0.556988	-3.988448	-2.059921	2.629848	0.000000	-10.000000	-0.641667	30.316666	396.333344	1023.000000	1023.000000	2046.000000
33.959999	-0.005225	-3.088201	-0.383534	-3.766725	-1.796378	2.858437	0.000000	-10.000000	-0.625000	30.250000	406.500000	1023.000000	1023.000000	2046.000000
33.980000	-0.003621	-2.140282	-0.180735	-3.491441	-1.499201	3.031096	0.000000	-10.000000	-0.625000	29.850000	416.500000	1023.000000	1023.000000	2046.000000
34.000000	-0.002021	-1.194474	-0.045604	-3.282090	-1.142049	3.275268	0.000000	-10.000000	-0.600000	29.516666	426.500000	1023.000000	1023.000000	2046.000000
34.020000	-0.000297	-0.175723	0.170758	-3.101181	-0.796989	3.551689	0.000000	-10.000000	-0.600000	28.983334	436.500000	1023.000000	1023.000000	2046.000000
34.040001	0.001398	0.826493	0.420581	-2.878491	-0.514155	3.798558	0.000000	-10.000000	-0.591667	28.983334	446.333344	1023.000000	1023.000000	2046.000000
34.060001	0.002955	1.746440	0.600883	-2.713821	-0.239675	4.099053	0.000000	-10.000000	-0.583333	28.966667	456.000000	1023.000000	1023.000000	2046.000000
34.080002	0.004463	2.637583	0.870488	-2.574159	-0.016376	4.357629	0.000000	-10.000000	-0.583333	28.950001	465.666656	1023.000000	1023.000000	2046.000000
34.099998	0.005992	3.541453	1.021489	-2.429201	0.339669	4.609496	0.000000	-10.000000	-0.591667	28.833334	475.333344	1023.000000	1023.000000	2046.000000
34.119999	0.007583	4.481849	1.271812	-2.278935	0.619151	4.869820	0.000000	-10.000000	-0.591667	28.866667	485.000000	1023.000000	1023.000000	2046.000000
34.139999	0.009237	5.459016	1.608686	-2.070976	0.840118	5.081188	0.000000	-10.000000	-0.591667	28.716667	494.666656	1023.000000	1023.000000	2046.000000
34.160000	0.011035	6.521829	1.877040	-1.904950	1.191808	5.357931	0.000000	-10.000000	-0.583333	28.666668	504.166656	1023.000000	1023.000000	2046.000000
34.180000	0.012730	7.523561	2.154118	-1.751475	1.472110	5.648808	0.000000	-10.000000	-0.575000	28.500000	513.833313	1023.000000	1023.000000	2046.000000
34.200001	0.014317	8.461181	2.318907	-1.683419	1.847247	5.978446	0.000000	-10.000000	-0.558333	28.316668	523.333313	1023.000000	1023.000000	2046.000000
34.220001	0.015891	9.391876	2.516691	-1.585079	2.186444	6.273820	0.000000	-10.000000	-0.541667	27.900002	533.000000	1023.000000	1023.000000	2046.000000
34.240002	0.017758	10.494791	2.680751	-1.211852	2.641723	6.384169	0.000000	-10.000000	-0.541667	27.833334	542.333313	1023.000000	1023.000000	2046.000000
34.259998	0.019042	11.253555	2.823051	-1.265171	2.972403	6.723272	0.000000	-10.000000	-0.541667	27.850000	551.500000	1023.000000	1023.000000	2046.000000
34.279999	0.021041	12.435396	3.025623	-0.947670	3.276739	7.080704	0.000000	-10.000000	-0.541667	28.016666	560.833313	1023.000000	1023.000000	2046.000000
34.299999	0.022079	13.048645	2.994854	-0.791194	3.609781	7.235204	0.000000	-10.000000	-0.533333	27.750000	570.166687	1023.000000	1023.000000	2046.000000
34.320000	0.022934	13.553832	3.089916	-0.689039	3.823141	7.329814	0.000000	-10.000000	-0.533333	27.550001	579.500000	1023.000000	1023.000000	2046.000000
34.340000	0.023138	13.674693	3.111433	-0.713621	3.943931	7.332951	0.000000	-10.000000	-0.566667	27.750000	588.666687	1023.000000	1023.000000	2046.000000
34.360001	0.022800	13.474588	3.009562	-0.698189	3.917847	7.245369	0.000000	-10.000000	-0.608333	28.300001	598.000000	1023.000000	1023.000000	2046.000000
34.380001	0.021881	12.931850	2.723800	-0.710016	3.809632	7.108435	0.000000	-10.000000	-0.641667	29.333334	607.333313	1023.000000	1023.000000	2046.000000
34.400002	0.021303	12.589961	2.525336	-0.582951	3.661430	6.986146	0.000000	-10.000000	-0.625000	30.000000	616.833313	1023.000000	1023.000000	2046.000000
34.419998	0.021254	12.561340	2.472432	-0.372418	3.537768	6.923558	0.000000	-10.000000	-0.591667	30.083334	626.500000	1023.000000	1023.000000	2046.000000
34.439999	0.021930	12.960516	2.489959	-0.034042	3.518657	6.985942	0.000000	-10.000000	-0.566667	29.516666	636.500000	1023.000000	1023.000000	2046.000000
34.459999	0.022934	13.554029	2.497797	0.371109	3.553012	7.132110	0.000000	-10.000000	-0.541667	28.650000	646.500000	1023.000000	1023.000000	2046.000000
34.480000	0.023830	14.083313	2.450350	0.805318	3.596095	7.231550	0.000000	-10.000000	-0.500000	27.583334	656.333313	1023.000000	1023.000000	2046.000000
34.500000	0.024658	14.572802	2.275882	1.294783	3.691986	7.310151	0.000000	-10.000000	-0.441667	26.283333	665.833313	1023.000000	1023.000000	2046.000000
34.520000	0.025581	15.118425	2.265946	1.715027	3.731003	7.406450	0.000000	-10.000000	-0.383333	24.566668	674.833313	1023.000000	1023.000000	2046.000000
34.540001	0.026531	15.679678	2.249784	2.055004	3.850745	7.524145	0.000000	-10.000000	-0.333333	22.566668	683.333313	1023.000000	1023.000000	2046.000000
34.560001	0.027669	16.352455	2.216368	2.420926	4.075085	7.640076	0.000000	-10.000000	-0.291667	20.650000	691.166687	1023.000000	1023.000000	2046.000000
34.580002	0.028831	17.039062	2.261068	2.718865	4.253099	7.806030	0.000000	-10.000000	-0.275000	19.416666	698.500000	1023.000000	1023.000000	2046.000000
34.599998	0.030247	17.876091	2.270797	3.027677	4.573040	8.004577	0.000000	-10.000000	-0.275000	19.033333	705.166687	1023.000000	1023.000000	2046.000000
34.619999	0.031754	18.766479	2.392348	3.197440	4.938347	8.238343	0.000000	-10.000000	-0.275000	19.166666	711.666687	1023.000000	1023.000000	2046.000000
34.639999	0.033272	19.663750	2.572922	3.403313	5.264555	8.422960	0.000000	-10.000000	-0.283333	19.216667	718.000000	1023.000000	1023.000000	2046.000000
34.660000	0.034712	20.514599	2.741084	3.556207	5.534773	8.682535	0.000000	-10.000000	-0.308333	19.700001	724.333313	1023.000000	1023.000000	2046.000000
34.680000	0.036326	21.468653	3.001970	3.752274	5.854486	8.859922	0.000000	-10.000000	-0.325000	20.216667	730.833313	1023.000000	1023.000000	2046.000000
34.700001	0.038018	22.468800	3.265682	3.910011	6.203358	9.089748	0.000000	-10.000000	-0.341667	20.750000	737.500000	1023.000000	1023.000000	2046.000000
34.720001	0.039653	23.435070	3.588109	3.934707	6.536663	9.375589	0.000000	-10.000000	-0.333333	21.000000	744.500000	1023.000000	1023.000000	2046.000000
34.740002	0.041167	24.329937	3.932523	3.978328	6.885405	9.533682	0.000000	-10.000000	-0.341667	20.850000	751.500000	1023.000000	1023.000000	2046.000000
34.759998	0.042381	25.047430	4.272473	3.961846	7.147493	9.665618	0.000000	-10.000000	-0.325000	20.566668	758.500000	1023.000000	1023.000000	2046.000000
34.779999	0.043355	25.622787	4.721354	3.863737	7.243574	9.794123	0.000000	-10.000000	-0.316667	20.166666	763.166687	1023.000000	1023.000000	2046.000000
34.799999	0.044043	26.029320	4.964129	3.687470	7.491601	9.886120	0.000000	-10.000000	-0.258333	19.166666	769.833313	1023.000000	1023.000000	2046.000000
34.820000	0.044268	26.162600	5.196885	3.415220	7.613778	9.936717	0.000000	-10.000000	-0.200000	17.183334	776.166687	1023.000000	1023.000000	2046.000000
34.840000	0.044528	26.316223	5.437972	3.330054	7.661664	9.886535	0.000000	-10.000000	-0.125000	14.566667	784.333313	1023.000000	1023.000000	2046.000000
34.860001	0.044606	26.361858	5.568433	3.153501	7.724689	9.915234	0.000000	-10.000000	-0.083333	11.383333	789.833313	1023.000000	1023.000000	2046.000000
34.880001	0.044630	26.376303	5.658807	3.093628	7.813162	9.810705	0.000000	-10.000000	-0.041667	8.250000	794.333313	1023.000000	1023.000000	2046.000000
34.900002	0.044520	26.311356	5.723351	2.933264	7.846815	9.807925	0.000000	-10.000000	-0.016667	3.616667	797.666687	1023.000000	1023.000000	2046.000000
34.919998	0.044230	26.140215	5.804769	2.906064	7.717438	9.711945	0.000000	-10.000000	0.000000	-0.083333	799.333313	1023.000000	1023.000000	2046.000000
34.939999	0.043812	25.892614	5.777800	2.790473	7.673541	9.650802	0.000000	-10.000000	0.008333	-3.533334	800.000000	1023.000000	1023.000000	2046.000000
34.959999	0.043485	25.699623	5.850757	2.752353	7.499144	9.597370	0.000000	-10.000000	0.016667	-5.816667	800.000000	1023.000000	1023.000000	2046.000000
34.980000	0.043626	25.782881	5.891954	2.801661	7.523490	9.565776	0.000000	-10.000000	0.033333	-7.933333	800.000000	1023.000000	1023.000000	2046.000000
35.000000	0.043562	25.745279	5.880005	2.658604	7.537247	9.669423	0.000000	-10.000000	0.041667	-9.300000	800.000000	1023.000000	1023.000000	2046.000000
35.020000	0.043492	25.704037	5.948486	2.756538	7.460792	9.538220	0.000000	-10.000000	0.050000	-9.550000	800.000000	1023.000000	1023.000000	2046.000000
35.040001	0.043480	25.696501	5.970694	2.735279	7.439739	9.550790	0.000000	-10.000000	0.041667	-9.416667	800.000000	1023.000000	1023.000000	2046.000000
35.060001	0.043708	25.831549	5.970674	2.815275	7.526233	9.519366	0.000000	-10.000000	0.033333	-8.833334	800.000000	1023.000000	1023.000000	2046.000000
35.080002	0.043738	25.849148	5.990340	2.829740	7.549050	9.480018	0.000000	-10.000000	0.016667	-8.183333	792.833313	1023.000000	1023.000000	2046.000000
35.099998	0.043833	25.905184	6.010106	2.861134	7.526903	9.507042	0.000000	-10.000000	0.008333	-7.750000	784.000000	1023.000000	1023.000000	2046.000000
35.119999	0.043673	25.810917	5.987851	2.905062	7.483023	9.434981	0.000000	-10.000000	0.000000	-7.666667	775.166687	1023.000000	1023.000000	2046.000000
35.139999	0.043518	25.719110	5.957622	2.889348	7.454768	9.417373	0.000000	-10.000000	0.008333	-8.033334	772.833313	1023.000000	1023.000000	2046.000000
35.160000	0.043362	25.627058	5.987538	2.851791	7.385174	9.402555	0.000000	-10.000000	0.025000	-8.400001	771.166687	1023.000000	1023.000000	2046.000000
35.180000	0.043323	25.603632	6.079388	2.884666	7.314913	9.324665	0.000000	-10.000000	0.033333	-8.750000	768.500000	1023.000000	1023.000000	2046.000000
35.200001	0.043599	25.766918	6.142567	2.970696	7.346689	9.306967	0.000000	-10.000000	0.041667	-8.800000	765.500000	1023.000000	1023.000000	2046.000000
35.220001	0.043945	25.971451	6.281415	3.032140	7.304558	9.353337	0.000000	-10.000000	0.033333	-8.866667	762.500000	1023.000000	1023.000000	2046.000000
35.240002	0.044144	26.089209	6.331808	2.937496	7.313409	9.506496	0.000000	-10.000000	0.041667	-9.133334	759.500000	1023.000000	1023.000000	2046.000000
35.259998	0.044164	26.100904	6.371204	2.946677	7.280383	9.502640	0.000000	-10.000000	0.033333	-9.700001	756.333313	1023.000000	1023.000000	2046.000000
35.279999	0.043177	25.517530	6.297418	2.865567	7.094684	9.259862	0.000000	-10.000000	0.041667	-10.383334	753.166687	1023.000000	1023.000000	2046.000000
35.299999	0.042530	25.135387	6.100630	2.876629	7.017863	9.140265	0.000000	-10.000000	0.058333	-11.216667	749.666687	1023.000000	1023.000000	2046.000000
35.320000	0.040973	24.215010	5.840337	2.758177	6.764648	8.851846	0.000000	-10.000000	0.083333	-12.283334	746.000000	1023.000000	1023.000000	2046.000000
35.340000	0.039150	23.137510	5.671019	2.476329	6.474293	8.515870	0.000000	-10.000000	0.125000	-13.783334	741.833313	1023.000000	1023.000000	2046.000000
35.360001	0.037376	22.089119	5.642457	2.137630	6.130844	8.178188	0.000000	-10.000000	0.150000	-15.150001	737.333313	1023.000000	1023.000000	2046.000000
35.380001	0.035624	21.054039	5.594751	1.876433	5.756769	7.826087	0.000000	-10.000000	0.183333	-16.216667	732.166687	1023.000000	1023.000000	2046.000000
35.400002	0.033281	19.669130	5.085641	1.618439	5.516604	7.448445	0.000000	-10.000000	0.200000	-17.049999	726.833313	1023.000000	1023.000000	2046.000000
35.419998	0.030657	18.118208	4.768972	1.536132	4.860669	6.952434	0.000000	-10.000000	0.208333	-17.966667	721.166687	1023.000000	1023.000000	2046.000000
35.439999	0.028583	16.892698	4.360841	1.504471	4.544654	6.482732	0.000000	-10.000000	0.225000	-18.933332	715.166687	1023.000000	1023.000000	2046.000000
35.459999	0.026767	15.819303	4.092349	1.510726	4.103109	6.113120	0.000000	-10.000000	0.258333	-19.666666	708.833313	1023.000000	1023.000000	2046.000000
35.480000	0.025241	14.917402	3.857236	1.612759	3.673256	5.774152	0.000000	-10.000000	0.308333	-20.483334	702.166687	1023.000000	1023.000000	2046.000000
35.500000	0.023806	14.069348	3.598119	1.758396	3.230710	5.482124	0.000000	-10.000000	0.358333	-21.550001	695.333313	1023.000000	1023.000000	2046.000000
35.520000	0.022699	13.415085	3.310354	2.006752	2.909708	5.188272	0.000000	-10.000000	0.383333	-22.600000	688.166687	1023.000000	1023.000000	2046.000000
35.540001	0.021701	12.825545	3.195893	2.265597	2.421540	4.942514	0.000000	-10.000000	0.425000	-23.666666	680.666687	1023.000000	1023.000000	2046.000000
35.560001	0.020709	12.238930	2.923837	2.377880	2.215612	4.721600	0.000000	-10.000000	0.450000	-24.683332	672.833313	1023.000000	1023.000000	2046.000000
35.580002	0.019642	11.608246	2.669513	2.345236	2.019963	4.573535	0.000000	-10.000000	0.483333	-25.650000	664.500000	1023.000000	1023.000000	2046.000000
35.599998	0.018709	11.057261	2.555434	2.442270	1.709452	4.350105	0.000000	-10.000000	0.500000	-26.333334	655.833313	1023.000000	1023.000000	2046.000000
35.619999	0.017679	10.448292	2.361585	2.492227	1.478519	4.115960	0.000000	-10.000000	0.508333	-26.700001	647.000000	1023.000000	1023.000000	2046.000000
35.639999	0.016948	10.016528	2.306610	2.462815	1.315135	3.931967	0.000000	-10.000000	0.516667	-27.200001	638.000000	1023.000000	1023.000000	2046.000000
35.660000	0.016394	9.688728	2.318091	2.333195	1.274432	3.763011	0.000000	-10.000000	0.525000	-27.500000	629.000000	1023.000000	1023.000000	2046.000000
35.680000	0.015587	9.211802	2.353917	2.242766	1.056376	3.558742	0.000000	-10.000000	0.558333	-27.883333	619.833313	1023.000000	1023.000000	2046.000000
35.700001	0.015047	8.892721	2.336871	2.156382	0.947834	3.451635	0.000000	-10.000000	0.550000	-27.566668	610.666687	1023.000000	1023.000000	2046.000000
35.720001	0.014335	8.471996	2.282957	2.049831	0.824213	3.314995	0.000000	-10.000000	0.533333	-27.500000	601.333313	1023.000000	1023.000000	2046.000000
35.740002	0.013672	8.079952	2.283241	1.928567	0.727484	3.140661	0.000000	-10.000000	0.500000	-26.866667	592.166687	1023.000000	1023.000000	2046.000000
35.759998	0.013349	7.889265	2.375053	1.907376	0.626165	2.980670	0.000000	-10.000000	0.491667	-26.850000	583.166687	1023.000000	1023.000000	2046.000000
35.779999	0.012510	7.393251	2.372391	1.671426	0.524575	2.824860	0.000000	-10.000000	0.483333	-26.416666	574.333313	1023.000000	1023.000000	2046.000000
35.799999	0.011352	6.708834	2.350671	1.375714	0.366316	2.616133	0.000000	-10.000000	0.483333	-26.683334	565.500000	1023.000000	1023.000000	2046.000000
35.820000	0.009637	5.695664	2.272022	0.997682	0.124853	2.301107	0.000000	-10.000000	0.500000	-26.550001	556.500000	1023.000000	1023.000000	2046.000000
35.840000	0.008011	4.734329	2.214168	0.603475	-0.093360	2.010045	0.000000	-10.000000	0.516667	-26.766666	547.666687	1023.000000	1023.000000	2046.000000
35.860001	0.006643	3.926289	2.143796	0.296413	-0.266891	1.752971	0.000000	-10.000000	0.516667	-26.750000	538.833313	1023.000000	1023.000000	2046.000000
35.880001	0.005165	3.052233	2.001574	0.064664	-0.531993	1.517989	0.000000	-10.000000	0.516667	-27.016666	530.000000	1023.000000	1023.000000	2046.000000
35.900002	0.003535	2.089456	1.909064	-0.169494	-0.931420	1.281305	0.000000	-10.000000	0.525000	-27.200001	520.833313	1023.000000	1023.000000	2046.000000
35.919998	0.001793	1.059404	1.614707	-0.465162	-1.169348	1.079207	0.000000	-10.000000	0.541667	-27.450001	511.666656	1023.000000	1023.000000	2046.000000
35.939999	0.000246	0.145363	1.436960	-0.753529	-1.444872	0.906803	0.000000	-10.000000	0.550000	-27.483334	502.500000	1023.000000	1023.000000	2046.000000
35.959999	-0.001081	-0.638710	1.374792	-0.881693	-1.788757	0.656948	0.000000	-10.000000	0.541667	-27.733334	493.333344	1023.000000	1023.000000	2046.000000
35.980000	-0.002248	-1.328765	1.271502	-1.023078	-2.025518	0.448330	0.000000	-10.000000	0.558333	-28.000000	484.000000	1023.000000	1023.000000	2046.000000
36.000000	-0.003274	-1.934729	1.101906	-1.213434	-2.167275	0.344074	0.000000	-10.000000	0.575000	-28.366667	474.666656	1023.000000	1023.000000	2046.000000
36.020000	-0.004271	-2.524149	0.986045	-1.353844	-2.352473	0.196123	0.000000	-10.000000	0.600000	-28.233334	465.166656	1023.000000	1023.000000	2046.000000
36.040001	-0.005326	-3.147587	0.845649	-1.431343	-2.562294	0.000400	0.000000	-10.000000	0.600000	-27.950001	455.833344	1023.000000	1023.000000	2046.000000
36.060001	-0.006363	-3.760358	0.683366	-1.508144	-2.755256	-0.180324	0.000000	-10.000000	0.583333	-27.816668	446.500000	1023.000000	1023.000000	2046.000000
36.080002	-0.007140	-4.219730	0.507451	-1.528917	-2.811210	-0.387054	0.000000	-10.000000	0.566667	-27.616667	437.333344	1023.000000	1023.000000	2046.000000
36.099998	-0.008028	-4.744297	0.403983	-1.616443	-3.040738	-0.491098	0.000000	-10.000000	0.550000	-27.616667	428.166656	1023.000000	1023.000000	2046.000000
36.119999	-0.009037	-5.340658	0.237718	-1.690197	-3.242896	-0.645283	0.000000	-10.000000	0.541667	-27.400002	418.833344	1023.000000	1023.000000	2046.000000
36.139999	-0.010048	-5.938394	0.111143	-1.812568	-3.479352	-0.757616	0.000000	-10.000000	0.541667	-27.516666	409.666656	1023.000000	1023.000000	2046.000000
36.160000	-0.011099	-6.559642	-0.079204	-1.905998	-3.695249	-0.879192	0.000000	-10.000000	0.533333	-27.333334	400.500000	1023.000000	1023.000000	2046.000000
36.180000	-0.012240	-7.233674	-0.273988	-1.955951	-3.926581	-1.077154	0.000000	-10.000000	0.525000	-27.000000	391.333344	1023.000000	1023.000000	2046.000000
36.200001	-0.013215	-7.810256	-0.416456	-2.151013	-4.155612	-1.087174	0.000000	-10.000000	0.508333	-26.566668	382.333344	1023.000000	1023.000000	2046.000000
36.220001	-0.014278	-8.438154	-0.502695	-2.195772	-4.470275	-1.269411	0.000000	-10.000000	0.500000	-26.333334	373.333344	1023.000000	1023.000000	2046.000000
36.240002	-0.015169	-8.964833	-0.640862	-2.267308	-4.662668	-1.393997	0.000000	-10.000000	0.483333	-26.133333	364.666656	1023.000000	1023.000000	2046.000000
36.259998	-0.016010	-9.461922	-0.708242	-2.305792	-4.909428	-1.538460	0.000000	-10.000000	0.466667	-25.833334	355.833344	1023.000000	1023.000000	2046.000000
36.279999	-0.016455	-9.724997	-0.753394	-2.355168	-5.024094	-1.592341	0.000000	-10.000000	0.458333	-25.450001	347.333344	1023.000000	1023.000000	2046.000000
36.299999	-0.016954	-10.020054	-0.828946	-2.409155	-5.145912	-1.636041	0.000000	-10.000000	0.458333	-25.233334	338.666656	1023.000000	1023.000000	2046.000000
36.320000	-0.017270	-10.206396	-0.908887	-2.417336	-5.199179	-1.680994	0.000000	-10.000000	0.450000	-24.966667	330.333344	1023.000000	1023.000000	2046.000000
36.340000	-0.017615	-10.410271	-1.027579	-2.476979	-5.229626	-1.676086	0.000000	-10.000000	0.441667	-24.600000	322.000000	1023.000000	1023.000000	2046.000000
36.360001	-0.018086	-10.688724	-1.111614	-2.471162	-5.297093	-1.808854	0.000000	-10.000000	0.441667	-24.166666	314.000000	1023.000000	1023.000000	2046.000000
36.380001	-0.018895	-11.167242	-1.185253	-2.674411	-5.369421	-1.938157	0.000000	-10.000000	0.416667	-23.800001	306.000000	1023.000000	1023.000000	2046.000000
36.400002	-0.019365	-11.444451	-1.196986	-2.718498	-5.628351	-1.900617	0.000000	-10.000000	0.383333	-23.516666	298.000000	1023.000000	1023.000000	2046.000000
36.419998	-0.020663	-12.211802	-1.427310	-2.887205	-5.842950	-2.054338	0.000000	-10.000000	0.350000	-23.250000	290.000000	1023.000000	1023.000000	2046.000000
36.439999	-0.022722	-13.428604	-1.750361	-3.213098	-6.110257	-2.354888	0.000000	-10.000000	0.350000	-23.183334	282.000000	1023.000000	1023.000000	2046.000000
36.459999	-0.024730	-14.615677	-1.948929	-3.497289	-6.387321	-2.782138	0.000000	-10.000000	0.350000	-22.833334	274.333344	1023.000000	1023.000000	2046.000000
36.480000	-0.026764	-15.817567	-2.065758	-3.957664	-6.759031	-3.035114	0.000000	-10.000000	0.325000	-22.166668	266.666656	1023.000000	1023.000000	2046.000000
36.500000	-0.028557	-16.876982	-2.356682	-4.198718	-6.979191	-3.342391	0.000000	-10.000000	0.308333	-21.250000	259.500000	1023.000000	1023.000000	2046.000000
36.520000	-0.030402	-17.967407	-2.762437	-4.317122	-7.229211	-3.658637	0.000000	-10.000000	0.258333	-20.350000	252.333328	1023.000000	1023.000000	2046.000000
36.540001	-0.032055	-18.944590	-3.137720	-4.344380	-7.506840	-3.955649	0.000000	-10.000000	0.250000	-19.733334	245.666672	1023.000000	1023.000000	2046.000000
36.560001	-0.033366	-19.719051	-3.346183	-4.305879	-7.921240	-4.145749	0.000000	-10.000000	0.225000	-19.500000	239.000000	1023.000000	1023.000000	2046.000000
36.580002	-0.034436	-20.351564	-3.557100	-4.151749	-8.242376	-4.400340	0.000000	-10.000000	0.241667	-19.616667	232.500000	1023.000000	1023.000000	2046.000000
36.599998	-0.035036	-20.706261	-3.852512	-3.892195	-8.333675	-4.627877	0.000000	-10.000000	0.241667	-19.916666	226.000000	1023.000000	1023.000000	2046.000000
36.619999	-0.035575	-21.025078	-4.106557	-3.713287	-8.481846	-4.723387	0.000000	-10.000000	0.250000	-20.116667	219.333328	1023.000000	1023.000000	2046.000000
36.639999	-0.036067	-21.315519	-4.313147	-3.489944	-8.618292	-4.894137	0.000000	-10.000000	0.258333	-20.316668	212.500000	1023.000000	1023.000000	2046.000000
36.660000	-0.036521	-21.584108	-4.450976	-3.442982	-8.766657	-4.923492	0.000000	-10.000000	0.275000	-20.450001	205.666672	1023.000000	1023.000000	2046.000000
36.680000	-0.037085	-21.917139	-4.601909	-3.405808	-8.891290	-5.018133	0.000000	-10.000000	0.300000	-20.750000	198.833328	1023.000000	1023.000000	2046.000000
36.700001	-0.037452	-22.133944	-4.668964	-3.353192	-9.037210	-5.074578	0.000000	-10.000000	0.300000	-20.800001	192.000000	1023.000000	1023.000000	2046.000000
36.720001	-0.038052	-22.488525	-4.774122	-3.360730	-9.200974	-5.152700	0.000000	-10.000000	0.300000	-20.800001	185.000000	1023.000000	1023.000000	2046.000000
36.740002	-0.038347	-22.663160	-4.780447	-3.374796	-9.312560	-5.195356	0.000000	-10.000000	0.291667	-20.616667	178.000000	1023.000000	1023.000000	2046.000000
36.759998	-0.038860	-22.965996	-4.776435	-3.531505	-9.386523	-5.271532	0.000000	-10.000000	0.300000	-20.600000	171.166672	1023.000000	1023.000000	2046.000000
36.779999	-0.039379	-23.272875	-4.734249	-3.696379	-9.464439	-5.377807	0.000000	-10.000000	0.300000	-20.516666	164.333328	1023.000000	1023.000000	2046.000000
36.799999	-0.039723	-23.476162	-4.670922	-3.805101	-9.567420	-5.432720	0.000000	-10.000000	0.283333	-20.450001	157.500000	1023.000000	1023.000000	2046.000000
36.820000	-0.039997	-23.638399	-4.659491	-3.888408	-9.638873	-5.451627	0.000000	-10.000000	0.266667	-20.150000	150.500000	1023.000000	1023.000000	2046.000000
36.840000	-0.040351	-23.847738	-4.665643	-3.925299	-9.734745	-5.522049	0.000000	-10.000000	0.241667	-19.799999	143.833328	1023.000000	1023.000000	2046.000000
36.860001	-0.040578	-23.981499	-4.664007	-3.997717	-9.784540	-5.535235	0.000000	-10.000000	0.225000	-19.366667	137.166672	1023.000000	1023.000000	2046.000000
36.880001	-0.041016	-24.240505	-4.601140	-4.157801	-9.946658	-5.534907	0.000000	-10.000000	0.216667	-19.016666	130.833328	1023.000000	1023.000000	2046.000000
36.900002	-0.041694	-24.641054	-4.666388	-4.359567	-10.028728	-5.586370	0.000000	-10.000000	0.208333	-18.783335	124.500000	1023.000000	1023.000000	2046.000000
36.919998	-0.042637	-25.198519	-4.714737	-4.628760	-10.231250	-5.623771	0.000000	-10.000000	0.208333	-18.300001	118.166664	1023.000000	1023.000000	2046.000000
36.939999	-0.043824	-25.899914	-4.792819	-4.954924	-10.411808	-5.740363	0.000000	-10.000000	0.200000	-17.466667	110.166664	1023.000000	1023.000000	2046.000000
36.959999	-0.044976	-26.580816	-4.824820	-5.313711	-10.589340	-5.852946	0.000000	-10.000000	0.200000	-16.683334	104.166664	1023.000000	1023.000000	2046.000000
36.980000	-0.046427	-27.438471	-4.906111	-5.574421	-10.862572	-6.095367	0.000000	-10.000000	0.183333	-16.016666	98.666664	1023.000000	1023.000000	2046.000000
37.000000	-0.047194	-27.891527	-5.059814	-5.757754	-10.875734	-6.198224	0.000000	-10.000000	0.166667	-15.700001	95.000000	1023.000000	1023.000000	2046.000000
37.020000	-0.048015	-28.376701	-5.232117	-5.955635	-10.926726	-6.262224	0.000000	-10.000000	0.150000	-15.100000	89.666664	1023.000000	1023.000000	2046.000000
37.040001	-0.048673	-28.765812	-5.335968	-6.072834	-11.003331	-6.353680	0.000000	-10.000000	0.133333	-14.466667	84.666664	1023.000000	1023.000000	2046.000000
37.060001	-0.049440	-29.219057	-5.445364	-6.216045	-11.120845	-6.436802	0.000000	-10.000000	0.116667	-13.983334	79.833336	1023.000000	1023.000000	2046.000000
37.080002	-0.050278	-29.714470	-5.555819	-6.440229	-11.242591	-6.475831	0.000000	-10.000000	0.100000	-13.566667	75.166664	1023.000000	1023.000000	2046.000000
37.099998	-0.051067	-30.180796	-5.645076	-6.613126	-11.360257	-6.562336	0.000000	-10.000000	0.083333	-13.250000	70.500000	1023.000000	1023.000000	2046.000000
37.119999	-0.051467	-30.417213	-5.743195	-6.720639	-11.328359	-6.625021	0.000000	-10.000000	0.066667	-12.900001	66.166664	1023.000000	1023.000000	2046.000000
37.139999	-0.051863	-30.651209	-5.693680	-6.774330	-11.478727	-6.704471	0.000000	-10.000000	0.041667	-12.583333	62.000000	1023.000000	1023.000000	2046.000000
37.160000	-0.052077	-30.777504	-5.686495	-6.851275	-11.499205	-6.740529	0.000000	-10.000000	0.041667	-12.033334	58.000000	1023.000000	1023.000000	2046.000000
37.180000	-0.052164	-30.828924	-5.692115	-6.996293	-11.474332	-6.666184	0.000000	-10.000000	0.025000	-11.400001	54.000000	1023.000000	1023.000000	2046.000000
37.200001	-0.052367	-30.948631	-5.705060	-7.086049	-11.508986	-6.648537	0.000000	-10.000000	0.033333	-10.650001	50.000000	1023.000000	1023.000000	2046.000000
37.220001	-0.052596	-31.084223	-5.690658	-7.000185	-11.550068	-6.843312	0.000000	-10.000000	0.025000	-10.116667	46.333332	1023.000000	1023.000000	2046.000000
37.240002	-0.052635	-31.107008	-5.700396	-7.055171	-11.496045	-6.855397	0.000000	-10.000000	0.025000	-9.516666	42.833332	1023.000000	1023.000000	2046.000000
37.259998	-0.052757	-31.179466	-5.713021	-7.016856	-11.521059	-6.928531	0.000000	-10.000000	0.008333	-9.133333	39.666668	1023.000000	1023.000000	2046.000000
37.279999	-0.052967	-31.303726	-5.702086	-7.082812	-11.614161	-6.904665	0.000000	-10.000000	0.008333	-8.700000	36.500000	1023.000000	1023.000000	2046.000000
37.299999	-0.053264	-31.479097	-5.790409	-7.143691	-11.621205	-6.923792	0.000000	-10.000000	0.016667	-8.266666	33.666668	1023.000000	1023.000000	2046.000000
37.320000	-0.053544	-31.644489	-5.865794	-7.171534	-11.663907	-6.943254	0.000000	-10.000000	0.016667	-7.800000	31.000000	1023.000000	1023.000000	2046.000000
37.340000	-0.053753	-31.767818	-5.848623	-7.184206	-11.749076	-6.985914	0.000000	-10.000000	0.008333	-7.400000	28.333334	1023.000000	1023.000000	2046.000000
37.360001	-0.053843	-31.821453	-5.877176	-7.263956	-11.758964	-6.921358	0.000000	-10.000000	0.000000	-7.050000	25.833334	1023.000000	1023.000000	2046.000000
37.380001	-0.053816	-31.805468	-5.787125	-7.292909	-11.837752	-6.887683	0.000000	-10.000000	0.000000	-6.666667	23.500000	1023.000000	1023.000000	2046.000000
37.400002	-0.053998	-31.912630	-5.881341	-7.380774	-11.765085	-6.885430	0.000000	-10.000000	0.000000	-6.266667	21.500000	1023.000000	1023.000000	2046.000000
37.419998	-0.054143	-31.998499	-5.856730	-7.339845	-11.853100	-6.948823	0.000000	-10.000000	0.000000	-5.850000	19.500000	1023.000000	1023.000000	2046.000000
37.439999	-0.054127	-31.989063	-5.942430	-7.296991	-11.716229	-7.033413	0.000000	-10.000000	0.000000	-5.500000	17.500000	1023.000000	1023.000000	2046.000000
37.459999	-0.054208	-32.036915	-5.943023	-7.342901	-11.711465	-7.039524	0.000000	-10.000000	0.000000	-5.166667	15.500000	1023.000000	1023.000000	2046.000000
37.480000	-0.054080	-31.961018	-5.905248	-7.341338	-11.720592	-6.993840	0.000000	-10.000000	0.000000	-4.833333	13.666667	1023.000000	1023.000000	2046.000000
37.500000	-0.054263	-32.069561	-5.906187	-7.329431	-11.804090	-7.029853	0.000000	-10.000000	0.000000	-4.450000	12.000000	1023.000000	1023.000000	2046.000000
37.520000	-0.054403	-32.151897	-5.856981	-7.399038	-11.888291	-7.007587	0.000000	-10.000000	0.000000	-4.083333	10.500000	1023.000000	1023.000000	2046.000000
37.540001	-0.054473	-32.193829	-5.895639	-7.452166	-11.874506	-6.971517	0.000000	-10.000000	0.000000	-3.766667	9.000000	1023.000000	1023.000000	2046.000000
37.560001	-0.054333	-32.110657	-5.814233	-7.416384	-11.934734	-6.945306	0.000000	-10.000000	0.000000	-3.500000	7.666667	1023.000000	1023.000000	2046.000000
37.580002	-0.054300	-32.091019	-5.793994	-7.372000	-11.947910	-6.977114	0.000000	-10.000000	-0.008333	-3.333333	6.500000	1023.000000	1023.000000	2046.000000
37.599998	-0.054221	-32.044575	-5.804640	-7.368760	-11.893291	-6.977883	0.000000	-10.000000	-0.008333	-3.250000	5.500000	1023.000000	1023.000000	2046.000000
37.619999	-0.054169	-32.013859	-5.736302	-7.421973	-11.968624	-6.886961	0.000000	-10.000000	-0.016667	-3.250000	4.500000	1023.000000	1023.000000	2046.000000
37.639999	-0.054101	-31.973497	-5.772046	-7.388480	-11.890787	-6.922185	0.000000	-10.000000	-0.008333	-3.216667	3.333333	1023.000000	1023.000000	2046.000000
37.660000	-0.054089	-31.966709	-5.755226	-7.422001	-11.924134	-6.865348	0.000000	-10.000000	-0.016667	-3.133333	2.166667	1023.000000	1023.000000	2046.000000
37.680000	-0.054002	-31.915424	-5.735865	-7.466686	-11.894759	-6.818114	0.000000	-10.000000	-0.008333	-3.016667	1.000000	1023.000000	1023.000000	2046.000000
37.700001	-0.053830	-31.813486	-5.747859	-7.460881	-11.807354	-6.797392	0.000000	-10.000000	-0.016667	-2.900000	0.333333	1023.000000	1023.000000	2046.000000
37.720001	-0.053964	-31.892570	-5.777193	-7.393614	-11.797957	-6.923807	0.000000	-10.000000	-0.025000	-2.766667	-0.333333	1023.000000	1023.000000	2046.000000
37.740002	-0.053950	-31.884577	-5.698450	-7.399599	-11.896760	-6.889768	0.000000	-10.000000	-0.041667	-2.600000	-0.833333	1023.000000	1023.000000	2046.000000
37.759998	-0.054042	-31.938721	-5.815594	-7.446752	-11.827474	-6.848900	0.000000	-10.000000	-0.033333	-2.466667	-1.666667	1023.000000	1023.000000	2046.000000
37.779999	-0.054371	-32.133450	-5.839221	-7.495162	-11.929215	-6.869849	0.000000	-10.000000	-0.016667	-2.400000	-2.166667	1023.000000	1023.000000	2046.000000
37.799999	-0.054710	-32.333748	-5.915646	-7.554807	-11.973470	-6.889824	0.000000	-10.000000	-0.008333	-2.566667	-3.000000	1023.000000	1023.000000	2046.000000
37.820000	-0.055031	-32.523506	-5.990911	-7.619462	-11.953155	-6.959980	0.000000	-10.000000	-0.016667	-2.750000	-3.833333	1023.000000	1023.000000	2046.000000
37.840000	-0.055463	-32.778667	-6.037012	-7.697585	-11.898887	-7.145183	0.000000	-10.000000	-0.025000	-2.916667	-5.000000	1023.000000	1023.000000	2046.000000
37.860001	-0.055356	-32.715641	-5.996801	-7.779853	-11.873578	-7.065409	0.000000	-10.000000	-0.025000	-2.883333	-6.000000	1023.000000	1023.000000	2046.000000
37.880001	-0.055192	-32.618279	-6.000514	-7.758307	-11.839519	-7.019937	0.000000	-10.000000	-0.016667	-2.883333	-7.000000	1023.000000	1023.000000	2046.000000
37.900002	-0.055378	-32.728527	-6.078073	-7.786036	-11.805594	-7.058823	0.000000	-10.000000	-0.008333	-3.100000	-8.000000	1023.000000	1023.000000	2046.000000
37.919998	-0.056275	-33.258419	-6.086408	-8.036970	-12.020536	-7.114506	0.000000	-10.000000	-0.008333	-2.900000	-9.166667	1023.000000	1023.000000	2046.000000
37.939999	-0.057724	-34.115070	-6.319119	-8.223033	-12.165354	-7.407565	0.000000	-10.000000	-0.025000	-1.550000	-10.166667	1023.000000	1023.000000	2046.000000
37.959999	-0.059254	-35.019348	-6.613732	-8.445898	-12.423308	-7.536409	0.000000	-10.000000	-0.041667	0.700000	-10.833333	1023.000000	1023.000000	2046.000000
37.980000	-0.060766	-35.912952	-6.915715	-8.447411	-12.772820	-7.777006	0.000000	-10.000000	-0.050000	3.166667	-11.000000	1023.000000	1023.000000	2046.000000
38.000000	-0.062069	-36.682652	-7.197328	-8.446457	-13.047798	-7.991070	0.000000	-10.000000	-0.050000	4.866667	-11.000000	1023.000000	1023.000000	2046.000000
38.020000	-0.062732	-37.074768	-7.375243	-8.375705	-13.258327	-8.065495	0.000000	-10.000000	-0.050000	5.566667	-11.000000	1023.000000	1023.000000	2046.000000
38.040001	-0.063115	-37.300705	-7.533419	-8.293338	-13.395489	-8.078459	0.000000	-10.000000	-0.041667	5.066667	-11.000000	1023.000000	1023.000000	2046.000000
38.060001	-0.063084	-37.282925	-7.722637	-8.058424	-13.365776	-8.136089	0.000000	-10.000000	-0.041667	4.033333	-11.000000	1023.000000	1023.000000	2046.000000
38.080002	-0.062995	-37.230015	-7.896743	-7.801643	-13.377111	-8.154519	0.000000	-10.000000	-0.033333	3.233333	-11.000000	1023.000000	1023.000000	2046.000000
38.099998	-0.062581	-36.985153	-8.005898	-7.523262	-13.343134	-8.112859	0.000000	-10.000000	-0.041667	3.166667	-11.000000	1023.000000	1023.000000	2046.000000
38.119999	-0.062175	-36.745575	-8.129916	-7.308544	-13.237708	-8.069407	0.000000	-10.000000	-0.041667	3.533334	-11.000000	1023.000000	1023.000000	2046.000000
38.139999	-0.061659	-36.440353	-8.149744	-7.136174	-13.142067	-8.012371	0.000000	-10.000000	-0.058333	4.383334	-11.000000	1023.000000	1023.000000	2046.000000
38.160000	-0.061085	-36.101444	-8.197227	-7.043824	-12.945943	-7.914451	0.000000	-10.000000	-0.075000	5.566667	-11.000000	1023.000000	1023.000000	2046.000000
38.180000	-0.060552	-35.786358	-8.155097	-6.925919	-12.867170	-7.838172	0.000000	-10.000000	-0.100000	6.950000	-11.000000	1023.000000	1023.000000	2046.000000
38.200001	-0.060011	-35.466362	-8.130491	-6.809322	-12.730250	-7.796299	0.000000	-10.000000	-0.100000	8.333334	-11.000000	1023.000000	1023.000000	2046.000000
38.220001	-0.059405	-35.108616	-7.933782	-6.802682	-12.656952	-7.715202	0.000000	-10.000000	-0.100000	9.316667	0.000000	1023.000000	1023.000000	2046.000000
38.240002	-0.058829	-34.767979	-7.791417	-6.877684	-12.511865	-7.587014	0.000000	-10.000000	-0.091667	9.933333	11.666667	1023.000000	1023.000000	2046.000000
38.259998	-0.058281	-34.444130	-7.616686	-6.920702	-12.408593	-7.498149	0.000000	-10.000000	-0.108333	10.450000	24.666666	1023.000000	1023.000000	2046.000000
38.279999	-0.057629	-34.058884	-7.477612	-6.957199	-12.304905	-7.319169	0.000000	-10.000000	-0.125000	11.283334	27.666666	1023.000000	1023.000000	2046.000000
38.299999	-0.056906	-33.631565	-7.275601	-6.960085	-12.262927	-7.132952	0.000000	-10.000000	-0.150000	12.216667	31.333334	1023.000000	1023.000000	2046.000000
38.320000	-0.056121	-33.167339	-7.106881	-6.993330	-12.133882	-6.933246	0.000000	-10.000000	-0.166667	13.083333	35.166668	1023.000000	1023.000000	2046.000000
38.340000	-0.055483	-32.790588	-6.984872	-6.983503	-11.979276	-6.842937	0.000000	-10.000000	-0.175000	13.283334	39.500000	1023.000000	1023.000000	2046.000000
38.360001	-0.054827	-32.402851	-6.823572	-7.066376	-11.856751	-6.656153	0.000000	-10.000000	-0.175000	13.316667	42.500000	1023.000000	1023.000000	2046.000000
38.380001	-0.054687	-32.320026	-6.742800	-7.190205	-11.820654	-6.566368	0.000000	-10.000000	-0.175000	13.300000	47.000000	1023.000000	1023.000000	2046.000000
38.400002	-0.054654	-32.300716	-6.611274	-7.354188	-11.861665	-6.473589	0.000000	-10.000000	-0.175000	13.600000	51.500000	1023.000000	1023.000000	2046.000000
38.419998	-0.054603	-32.270485	-6.478145	-7.496881	-11.855410	-6.440050	0.000000	-10.000000	-0.175000	13.983334	57.500000	1023.000000	1023.000000	2046.000000
38.439999	-0.054452	-32.181339	-6.407895	-7.634783	-11.782819	-6.355842	0.000000	-10.000000	-0.175000	14.083333	62.166668	1023.000000	1023.000000	2046.000000
38.459999	-0.054286	-32.082798	-6.326511	-7.717869	-11.739442	-6.298976	0.000000	-10.000000	-0.175000	14.133333	66.833336	1023.000000	1023.000000	2046.000000
38.480000	-0.053991	-31.908703	-6.313226	-7.842186	-11.603446	-6.149845	0.000000	-10.000000	-0.175000	14.100000	70.000000	1023.000000	1023.000000	2046.000000
38.500000	-0.053754	-31.768490	-6.217305	-7.962789	-11.586637	-6.001759	0.000000	-10.000000	-0.175000	13.800000	74.666664	1023.000000	1023.000000	2046.000000
38.520000	-0.053515	-31.627506	-6.264438	-8.030621	-11.401345	-5.931102	0.000000	-10.000000	-0.175000	13.450001	77.833336	1023.000000	1023.000000	2046.000000
38.540001	-0.053036	-31.344385	-6.169663	-8.113955	-11.269717	-5.791051	0.000000	-10.000000	-0.175000	13.133333	82.500000	1023.000000	1023.000000	2046.000000
38.560001	-0.052557	-31.061432	-6.131170	-8.125926	-11.116089	-5.688247	0.000000	-10.000000	-0.166667	13.150001	85.500000	1023.000000	1023.000000	2046.000000
38.580002	-0.051787	-30.606003	-6.087020	-8.109760	-10.913436	-5.495786	0.000000	-10.000000	-0.175000	13.600000	91.500000	1023.000000	1023.000000	2046.000000
38.599998	-0.050868	-30.062929	-6.013433	-7.984035	-10.654267	-5.411193	0.000000	-10.000000	-0.200000	14.450000	97.500000	1023.000000	1023.000000	2046.000000
38.619999	-0.049859	-29.466879	-5.864558	-7.963829	-10.454966	-5.183526	0.000000	-10.000000	-0.241667	15.533333	103.666664	1023.000000	1023.000000	2046.000000
38.639999	-0.048686	-28.773336	-5.820952	-7.880317	-10.090556	-4.981512	0.000000	-10.000000	-0.266667	16.350000	108.500000	1023.000000	1023.000000	2046.000000
38.660000	-0.047510	-28.078613	-5.655414	-7.796419	-9.871703	-4.755078	0.000000	-10.000000	-0.275000	16.733334	111.833336	1023.000000	1023.000000	2046.000000
38.680000	-0.046471	-27.464561	-5.543537	-7.654982	-9.635555	-4.630488	0.000000	-10.000000	-0.266667	17.250000	117.500000	1023.000000	1023.000000	2046.000000
38.700001	-0.045359	-26.807236	-5.445120	-7.593055	-9.400105	-4.368956	0.000000	-10.000000	-0.258333	17.783333	123.500000	1023.000000	1023.000000	2046.000000
38.720001	-0.044328	-26.197903	-5.301903	-7.470846	-9.200419	-4.224734	0.000000	-10.000000	-0.266667	18.466667	131.500000	1023.000000	1023.000000	2046.000000
38.740002	-0.043205	-25.534239	-5.195401	-7.369814	-8.963865	-4.005157	0.000000	-10.000000	-0.291667	18.983334	137.500000	1023.000000	1023.000000	2046.000000
38.759998	-0.042125	-24.895634	-5.117627	-7.321255	-8.725774	-3.730978	0.000000	-10.000000	-0.316667	19.316668	141.500000	1023.000000	1023.000000	2046.000000
38.779999	-0.041057	-24.264492	-4.977429	-7.179961	-8.540118	-3.566983	0.000000	-10.000000	-0.333333	19.799999	145.666672	1023.000000	1023.000000	2046.000000
38.799999	-0.039957	-23.614330	-4.905195	-7.081842	-8.258840	-3.368454	0.000000	-10.000000	-0.341667	20.200001	150.000000	1023.000000	1023.000000	2046.000000
38.820000	-0.038855	-22.963072	-4.713945	-6.966629	-8.151985	-3.130513	0.000000	-10.000000	-0.350000	20.600000	156.666672	1023.000000	1023.000000	2046.000000
38.840000	-0.037732	-22.299625	-4.605594	-6.877828	-7.915661	-2.900541	0.000000	-10.000000	-0.350000	20.833334	165.833328	1023.000000	1023.000000	2046.000000
38.860001	-0.036512	-21.578600	-4.526632	-6.808417	-7.653704	-2.589847	0.000000	-10.000000	-0.350000	21.083334	175.166672	1023.000000	1023.000000	2046.000000
38.880001	-0.035263	-20.840195	-4.324604	-6.664862	-7.466220	-2.384508	0.000000	-10.000000	-0.350000	21.333334	182.166672	1023.000000	1023.000000	2046.000000
38.900002	-0.034053	-20.125595	-4.250625	-6.512757	-7.161450	-2.200762	0.000000	-10.000000	-0.366667	21.600000	186.833328	1023.000000	1023.000000	2046.000000
38.919998	-0.032791	-19.379456	-4.047498	-6.401551	-6.998533	-1.931873	0.000000	-10.000000	-0.383333	21.866667	194.000000	1023.000000	1023.000000	2046.000000
38.939999	-0.031459	-18.592367	-3.892843	-6.261916	-6.738120	-1.699489	0.000000	-10.000000	-0.400000	22.133333	201.166672	1023.000000	1023.000000	2046.000000
38.959999	-0.030185	-17.839432	-3.733135	-6.090560	-6.512438	-1.503299	0.000000	-10.000000	-0.400000	22.233334	211.000000	1023.000000	1023.000000	2046.000000
38.980000	-0.028785	-17.011850	-3.521826	-5.961800	-6.265650	-1.262576	0.000000	-10.000000	-0.400000	22.250000	218.333328	1023.000000	1023.000000	2046.000000
39.000000	-0.027351	-16.164671	-3.325602	-5.773147	-5.981086	-1.084836	0.000000	-10.000000	-0.408333	22.383333	228.166672	1023.000000	1023.000000	2046.000000
39.020000	-0.026024	-15.380192	-3.131845	-5.660568	-5.728641	-0.859138	0.000000	-10.000000	-0.416667	22.533333	233.000000	1023.000000	1023.000000	2046.000000
39.040001	-0.024661	-14.574798	-2.877889	-5.494560	-5.536912	-0.665436	0.000000	-10.000000	-0.433333	22.816666	238.000000	1023.000000	1023.000000	2046.000000
39.060001	-0.023383	-13.819136	-2.737216	-5.429286	-5.249546	-0.403087	0.000000	-10.000000	-0.425000	22.916666	243.166672	1023.000000	1023.000000	2046.000000
39.080002	-0.022271	-13.161927	-2.564141	-5.375708	-5.027879	-0.194198	0.000000	-10.000000	-0.416667	23.166666	253.333328	1023.000000	1023.000000	2046.000000
39.099998	-0.021099	-12.469217	-2.393550	-5.260648	-4.761749	-0.053271	0.000000	-10.000000	-0.400000	23.250000	261.000000	1023.000000	1023.000000	2046.000000
39.119999	-0.019889	-11.754226	-2.236419	-5.136712	-4.468256	0.087161	0.000000	-10.000000	-0.416667	23.350000	271.166656	1023.000000	1023.000000	2046.000000
39.139999	-0.018695	-11.048910	-2.037865	-5.218338	-4.248889	0.456182	0.000000	-10.000000	-0.433333	23.299999	276.333344	1023.000000	1023.000000	2046.000000
39.160000	-0.017196	-10.162883	-1.885383	-4.956249	-3.992308	0.671056	0.000000	-10.000000	-0.433333	23.233334	286.666656	1023.000000	1023.000000	2046.000000
39.180000	-0.016449	-9.721094	-1.803283	-4.924028	-3.856385	0.862602	0.000000	-10.000000	-0.416667	23.216667	291.833344	1023.000000	1023.000000	2046.000000
39.200001	-0.015854	-9.369821	-1.716518	-4.816485	-3.711862	0.875045	0.000000	-10.000000	-0.391667	22.816668	299.666656	1023.000000	1023.000000	2046.000000
39.220001	-0.015973	-9.439973	-1.659618	-4.863860	-3.745649	0.829153	0.000000	-10.000000	-0.375000	22.550001	307.166656	1023.000000	1023.000000	2046.000000
39.240002	-0.016621	-9.823263	-1.804469	-4.962735	-3.745301	0.689241	0.000000	-10.000000	-0.383333	22.150000	317.166656	1023.000000	1023.000000	2046.000000
39.259998	-0.017698	-10.459418	-2.026427	-4.951873	-3.923335	0.442217	0.000000	-10.000000	-0.400000	22.133333	324.500000	1023.000000	1023.000000	2046.000000
39.279999	-0.018370	-10.856811	-2.251485	-4.953691	-3.988385	0.336749	0.000000	-10.000000	-0.416667	22.133333	329.333344	1023.000000	1023.000000	2046.000000
39.299999	-0.018360	-10.850503	-2.240880	-4.860175	-4.079968	0.330521	0.000000	-10.000000	-0.408333	21.983334	334.333344	1023.000000	1023.000000	2046.000000
39.320000	-0.017894	-10.575496	-2.276771	-4.673977	-3.990853	0.366105	0.000000	-10.000000	-0.400000	22.150000	341.666656	1023.000000	1023.000000	2046.000000
39.340000	-0.017097	-10.104155	-2.220575	-4.359053	-3.977182	0.452655	0.000000	-10.000000	-0.408333	22.300001	351.666656	1023.000000	1023.000000	2046.000000
39.360001	-0.016080	-9.503026	-2.279882	-4.029334	-3.842863	0.649052	0.000000	-10.000000	-0.416667	22.733334	359.000000	1023.000000	1023.000000	2046.000000
39.380001	-0.014959	-8.840604	-2.338902	-3.570319	-3.685689	0.754308	0.000000	-10.000000	-0.400000	22.916668	366.333344	1023.000000	1023.000000	2046.000000
39.400002	-0.013853	-8.186924	-2.329989	-3.176112	-3.598553	0.917731	0.000000	-10.000000	-0.358333	22.633333	374.000000	1023.000000	1023.000000	2046.000000
39.419998	-0.012735	-7.526486	-2.259760	-2.957537	-3.466293	1.157105	0.000000	-10.000000	-0.316667	22.350000	381.666656	1023.000000	1023.000000	2046.000000
39.439999	-0.011818	-6.984184	-2.229271	-2.611186	-3.338286	1.194559	0.000000	-10.000000	-0.316667	21.883333	389.333344	1023.000000	1023.000000	2046.000000
39.459999	-0.010626	-6.280206	-2.117991	-2.322541	-3.206869	1.367196	0.000000	-10.000000	-0.316667	21.516666	396.500000	1023.000000	1023.000000	2046.000000
39.480000	-0.009344	-5.522131	-2.021394	-2.078019	-3.004291	1.581572	0.000000	-10.000000	-0.316667	21.150000	403.666656	1023.000000	1023.000000	2046.000000
39.500000	-0.008064	-4.766016	-1.793713	-1.922922	-2.853292	1.803910	0.000000	-10.000000	-0.275000	19.950001	413.166656	1023.000000	1023.000000	2046.000000
39.520000	-0.006800	-4.018713	-1.568084	-1.789621	-2.629143	1.968135	0.000000	-10.000000	-0.250000	19.000000	417.833344	1023.000000	1023.000000	2046.000000
39.540001	-0.005690	-3.362770	-1.315464	-1.608869	-2.552117	2.113680	0.000000	-10.000000	-0.200000	17.383335	424.500000	1023.000000	1023.000000	2046.000000
39.560001	-0.004728	-2.794531	-1.095902	-1.431178	-2.495640	2.228189	0.000000	-10.000000	-0.166667	16.200001	428.500000	1023.000000	1023.000000	2046.000000
39.580002	-0.003720	-2.198502	-0.900997	-1.312894	-2.376591	2.391979	0.000000	-10.000000	-0.125000	14.300000	434.166656	1023.000000	1023.000000	2046.000000
39.599998	-0.002737	-1.617756	-0.687664	-1.214601	-2.219320	2.503829	0.000000	-10.000000	-0.091667	12.066667	439.333344	1023.000000	1023.000000	2046.000000
39.619999	-0.001981	-1.170606	-0.467828	-1.211713	-2.112146	2.621081	0.000000	-10.000000	-0.050000	9.216667	443.833344	1023.000000	1023.000000	2046.000000
39.639999	-0.001404	-0.829986	-0.300866	-1.238188	-1.979394	2.688463	0.000000	-10.000000	-0.025000	6.116667	447.500000	1023.000000	1023.000000	2046.000000
39.660000	-0.001510	-0.892385	-0.181933	-1.416985	-1.986628	2.693161	0.000000	-10.000000	-0.008333	2.616667	450.166656	1023.000000	1023.000000	2046.000000
39.680000	-0.002081	-1.229706	-0.157774	-1.659227	-2.033132	2.620426	0.000000	-10.000000	0.000000	-0.366667	451.500000	1023.000000	1023.000000	2046.000000
39.700001	-0.002924	-1.727808	-0.112535	-1.818183	-2.225399	2.428308	0.000000	-10.000000	0.008333	-3.300000	452.000000	1023.000000	1023.000000	2046.000000
39.720001	-0.003542	-2.093042	-0.071239	-2.007652	-2.316539	2.302387	0.000000	-10.000000	0.025000	-5.866667	452.000000	1023.000000	1023.000000	2046.000000
39.740002	-0.004290	-2.535616	-0.061789	-2.205869	-2.452723	2.184765	0.000000	-10.000000	0.033333	-8.350000	452.000000	1023.000000	1023.000000	2046.000000
39.759998	-0.005104	-3.016453	-0.080822	-2.436741	-2.603807	2.104918	0.000000	-10.000000	0.058333	-10.350000	452.000000	1023.000000	1023.000000	2046.000000
39.779999	-0.005960	-3.522262	-0.122641	-2.594422	-2.755309	1.950110	0.000000	-10.000000	0.075000	-11.750000	452.000000	1023.000000	1023.000000	2046.000000
39.799999	-0.006871	-4.060479	-0.185333	-2.751371	-2.885683	1.761908	0.000000	-10.000000	0.100000	-13.066667	452.000000	1023.000000	1023.000000	2046.000000
39.820000	-0.007804	-4.612102	-0.316613	-2.860495	-2.964309	1.529315	0.000000	-10.000000	0.125000	-14.433333	444.333344	1023.000000	1023.000000	2046.000000
39.840000	-0.008654	-5.114613	-0.346253	-2.993570	-3.167737	1.392946	0.000000	-10.000000	0.150000	-15.633333	434.833344	1023.000000	1023.000000	2046.000000
39.860001	-0.009443	-5.580793	-0.406329	-3.128876	-3.338190	1.292602	0.000000	-10.000000	0.175000	-16.549999	423.666656	1023.000000	1023.000000	2046.000000
39.880001	-0.010171	-6.011182	-0.521524	-3.173002	-3.438422	1.121766	0.000000	-10.000000	0.191667	-17.166666	418.166656	1023.000000	1023.000000	2046.000000
39.900002	-0.010877	-6.428219	-0.486980	-3.157463	-3.695292	0.911516	0.000000	-10.000000	0.208333	-17.683334	412.500000	1023.000000	1023.000000	2046.000000
39.919998	-0.011335	-6.698805	-0.548193	-3.160133	-3.770165	0.779687	0.000000	-10.000000	0.216667	-18.150002	406.500000	1023.000000	1023.000000	2046.000000
39.939999	-0.011900	-7.032744	-0.558935	-3.224008	-3.940449	0.690648	0.000000	-10.000000	0.233333	-18.550001	400.500000	1023.000000	1023.000000	2046.000000
39.959999	-0.012578	-7.433434	-0.666252	-3.228663	-4.040666	0.502146	0.000000	-10.000000	0.241667	-18.850000	394.333344	1023.000000	1023.000000	2046.000000
39.980000	-0.013243	-7.826577	-0.688513	-3.342019	-4.240636	0.444591	0.000000	-10.000000	0.241667	-19.000000	388.000000	1023.000000	1023.000000	2046.000000
40.000000	-0.014146	-8.360249	-0.878035	-3.360147	-4.324384	0.202317	0.000000	-10.000000	0.241667	-19.200001	381.666656	1023.000000	1023.000000	2046.000000
40.020000	-0.015003	-8.866808	-0.970859	-3.396913	-4.553124	0.054088	0.000000	-10.000000	0.241667	-19.383333	375.166656	1023.000000	1023.000000	2046.000000
40.040001	-0.015696	-9.276580	-1.127710	-3.451942	-4.624409	-0.072518	0.000000	-10.000000	0.250000	-19.683332	368.833344	1023.000000	1023.000000	2046.000000
40.060001	-0.016434	-9.712770	-1.250291	-3.458106	-4.758313	-0.246060	0.000000	-10.000000	0.250000	-19.933332	362.166656	1023.000000	1023.000000	2046.000000
40.080002	-0.017437	-10.305377	-1.331894	-3.550758	-5.057359	-0.365366	0.000000	-10.000000	0.250000	-20.183332	355.666656	1023.000000	1023.000000	2046.000000
40.099998	-0.018384	-10.864836	-1.411538	-3.635597	-5.288861	-0.528840	0.000000	-10.000000	0.266667	-20.316668	348.833344	1023.000000	1023.000000	2046.000000
40.119999	-0.019426	-11.480519	-1.531978	-3.723811	-5.532773	-0.691957	0.000000	-10.000000	0.283333	-20.416668	342.166656	1023.000000	1023.000000	2046.000000
40.139999	-0.020169	-11.920015	-1.613113	-3.771799	-5.721521	-0.813583	0.000000	-10.000000	0.300000	-20.366667	335.333344	1023.000000	1023.000000	2046.000000
40.160000	-0.020840	-12.316444	-1.693557	-3.853387	-5.862409	-0.907092	0.000000	-10.000000	0.308333	-20.550001	328.500000	1023.000000	1023.000000	2046.000000
40.180000	-0.021634	-12.785624	-1.873593	-3.894352	-5.957477	-1.060201	0.000000	-10.000000	0.316667	-20.550001	321.500000	1023.000000	1023.000000	2046.000000
40.200001	-0.022446	-13.265312	-1.993447	-3.911371	-6.111507	-1.248986	0.000000	-10.000000	0.316667	-20.733334	314.666656	1023.000000	1023.000000	2046.000000
40.220001	-0.023120	-13.663882	-2.036340	-3.907443	-6.285755	-1.434345	0.000000	-10.000000	0.308333	-20.633335	307.833344	1023.000000	1023.000000	2046.000000
40.240002	-0.023532	-13.907295	-2.159086	-3.936097	-6.265736	-1.546376	0.000000	-10.000000	0.300000	-20.516668	301.000000	1023.000000	1023.000000	2046.000000
40.259998	-0.023801	-14.066279	-2.130002	-3.967353	-6.369839	-1.599086	0.000000	-10.000000	0.300000	-20.266668	294.166656	1023.000000	1023.000000	2046.000000
40.279999	-0.024105	-14.246095	-2.157931	-4.008091	-6.465972	-1.614100	0.000000	-10.000000	0.300000	-20.133333	287.333344	1023.000000	1023.000000	2046.000000
40.299999	-0.024502	-14.480508	-2.193274	-4.056842	-6.622269	-1.608124	0.000000	-10.000000	0.300000	-20.083334	280.666656	1023.000000	1023.000000	2046.000000
40.320000	-0.024993	-14.771143	-2.204557	-4.103185	-6.762690	-1.700710	0.000000	-10.000000	0.300000	-20.116667	273.833344	1023.000000	1023.000000	2046.000000
40.340000	-0.025972	-15.349236	-2.279738	-4.302976	-6.961513	-1.805011	0.000000	-10.000000	0.300000	-19.900000	267.166656	1023.000000	1023.000000	2046.000000
40.360001	-0.026470	-15.643938	-2.184728	-4.351839	-7.286231	-1.821140	0.000000	-10.000000	0.283333	-19.683332	260.500000	1023.000000	1023.000000	2046.000000
40.380001	-0.027345	-16.160744	-2.376872	-4.362022	-7.435220	-1.986630	0.000000	-10.000000	0.266667	-19.616667	254.000000	1023.000000	1023.000000	2046.000000
40.400002	-0.028956	-17.113050	-2.620390	-4.597406	-7.639627	-2.255627	0.000000	-10.000000	0.250000	-19.883333	247.333328	1023.000000	1023.000000	2046.000000
40.419998	-0.030578	-18.071411	-2.764475	-4.876448	-7.849598	-2.580890	0.000000	-10.000000	0.258333	-20.433334	240.666672	1023.000000	1023.000000	2046.000000
40.439999	-0.032354	-19.121008	-3.002883	-5.213401	-7.961085	-2.943638	0.000000	-10.000000	0.258333	-20.283335	233.833328	1023.000000	1023.000000	2046.000000
40.459999	-0.034403	-20.332436	-3.353454	-5.386196	-8.180151	-3.412634	0.000000	-10.000000	0.241667	-20.033335	227.166672	1023.000000	1023.000000	2046.000000
40.480000	-0.036238	-21.416573	-3.757600	-5.504615	-8.446879	-3.707478	0.000000	-10.000000	0.216667	-19.016666	220.500000	1023.000000	1023.000000	2046.000000
40.500000	-0.037969	-22.439550	-4.059627	-5.494521	-8.786198	-4.099205	0.000000	-10.000000	0.200000	-18.300001	214.000000	1023.000000	1023.000000	2046.000000
40.520000	-0.039254	-23.199312	-4.392252	-5.426659	-9.023565	-4.356836	0.000000	-10.000000	0.191667	-17.450001	208.000000	1023.000000	1023.000000	2046.000000
40.540001	-0.040152	-23.729795	-4.540519	-5.348034	-9.313117	-4.528126	0.000000	-10.000000	0.175000	-16.983334	202.166672	1023.000000	1023.000000	2046.000000
40.560001	-0.040849	-24.142000	-4.827453	-5.117482	-9.478254	-4.718811	0.000000	-10.000000	0.166667	-16.883333	196.500000	1023.000000	1023.000000	2046.000000
40.580002	-0.041389	-24.460833	-5.065654	-4.983195	-9.664845	-4.747139	0.000000	-10.000000	0.166667	-16.850000	190.833328	1023.000000	1023.000000	2046.000000
40.599998	-0.041848	-24.731993	-5.323182	-4.792330	-9.781918	-4.834563	0.000000	-10.000000	0.183333	-16.983334	185.166672	1023.000000	1023.000000	2046.000000
40.619999	-0.042391	-25.052809	-5.478929	-4.631985	-9.966352	-4.975542	0.000000	-10.000000	0.191667	-17.200001	179.500000	1023.000000	1023.000000	2046.000000
40.639999	-0.042912	-25.360748	-5.627751	-4.577203	-10.095640	-5.060154	0.000000	-10.000000	0.200000	-17.350000	173.500000	1023.000000	1023.000000	2046.000000
40.660000	-0.043410	-25.655241	-5.676962	-4.585132	-10.308150	-5.084996	0.000000	-10.000000	0.191667	-17.600000	167.833328	1023.000000	1023.000000	2046.000000
40.680000	-0.043892	-25.940403	-5.760665	-4.542048	-10.445423	-5.192267	0.000000	-10.000000	0.183333	-17.500000	162.166672	1023.000000	1023.000000	2046.000000
40.700001	-0.044288	-26.174191	-5.840057	-4.552281	-10.531137	-5.250716	0.000000	-10.000000	0.183333	-17.299999	156.500000	1023.000000	1023.000000	2046.000000
40.720001	-0.044588	-26.351645	-5.751536	-4.654083	-10.666936	-5.279090	0.000000	-10.000000	0.175000	-17.100000	150.500000	1023.000000	1023.000000	2046.000000
40.740002	-0.044854	-26.508795	-5.702942	-4.751373	-10.701884	-5.352596	0.000000	-10.000000	0.183333	-17.049999	144.833328	1023.000000	1023.000000	2046.000000
40.759998	-0.045124	-26.668283	-5.642437	-4.794194	-10.808444	-5.423209	0.000000	-10.000000	0.175000	-17.266666	139.166672	1023.000000	1023.000000	2046.000000
40.779999	-0.045248	-26.741661	-5.543507	-4.937462	-10.937171	-5.323520	0.000000	-10.000000	0.183333	-17.083334	133.500000	1023.000000	1023.000000	2046.000000
40.799999	-0.045454	-26.863058	-5.535997	-5.058068	-10.960362	-5.308630	0.000000	-10.000000	0.166667	-16.483334	127.666664	1023.000000	1023.000000	2046.000000
40.820000	-0.045686	-27.000446	-5.549342	-5.127001	-10.915339	-5.408763	0.000000	-10.000000	0.158333	-15.733334	122.166664	1023.000000	1023.000000	2046.000000
40.840000	-0.045868	-27.107771	-5.571009	-5.286024	-10.888186	-5.362552	0.000000	-10.000000	0.133333	-14.900001	117.000000	1023.000000	1023.000000	2046.000000
40.860001	-0.046339	-27.386536	-5.524419	-5.431836	-10.986427	-5.443854	0.000000	-10.000000	0.116667	-14.400001	112.000000	1023.000000	1023.000000	2046.000000
40.880001	-0.047068	-27.816938	-5.599561	-5.658276	-11.053014	-5.506089	0.000000	-10.000000	0.100000	-13.850000	107.166664	1023.000000	1023.000000	2046.000000
40.900002	-0.048008	-28.372528	-5.632094	-5.931328	-11.209282	-5.599825	0.000000	-10.000000	0.083333	-13.516666	102.500000	1023.000000	1023.000000	2046.000000
40.919998	-0.048980	-28.947027	-5.782149	-6.107882	-11.246922	-5.810075	0.000000	-10.000000	0.066667	-13.000000	98.000000	1023.000000	1023.000000	2046.000000
40.939999	-0.049855	-29.464075	-5.813510	-6.322873	-11.435382	-5.892312	0.000000	-10.000000	0.050000	-12.450001	93.500000	1023.000000	1023.000000	2046.000000
40.959999	-0.050687	-29.956266	-5.888025	-6.525848	-11.570061	-5.972333	0.000000	-10.000000	0.050000	-11.933333	89.166664	1023.000000	1023.000000	2046.000000
40.980000	-0.051557	-30.469971	-5.999558	-6.681958	-11.715469	-6.072985	0.000000	-10.000000	0.050000	-11.483334	85.166664	1023.000000	1023.000000	2046.000000
41.000000	-0.052246	-30.877665	-6.080312	-6.827323	-11.826254	-6.143775	0.000000	-10.000000	0.050000	-11.216667	81.500000	1023.000000	1023.000000	2046.000000
41.020000	-0.053064	-31.361061	-6.177540	-7.019073	-11.991180	-6.173268	0.000000	-10.000000	0.050000	-11.100000	77.833336	1023.000000	1023.000000	2046.000000
41.040001	-0.053782	-31.785332	-6.222917	-7.191189	-12.117549	-6.253677	0.000000	-10.000000	0.041667	-11.183333	74.000000	1023.000000	1023.000000	2046.000000
41.060001	-0.054324	-32.105618	-6.281259	-7.388279	-12.153967	-6.282113	0.000000	-10.000000	0.041667	-11.150000	70.333336	1023.000000	1023.000000	2046.000000
41.080002	-0.054795	-32.383698	-6.261485	-7.514740	-12.279378	-6.328097	0.000000	-10.000000	0.025000	-10.966667	66.666664	1023.000000	1023.000000	2046.000000
41.099998	-0.055075	-32.549091	-6.276247	-7.547925	-12.332333	-6.392586	0.000000	-10.000000	0.025000	-10.633333	63.166668	1023.000000	1023.000000	2046.000000
41.119999	-0.055267	-32.662918	-6.267307	-7.640933	-12.343201	-6.411478	0.000000	-10.000000	0.016667	-10.300000	59.500000	1023.000000	1023.000000	2046.000000
41.139999	-0.055353	-32.713577	-6.205359	-7.695733	-12.389506	-6.422977	0.000000	-10.000000	0.025000	-9.816667	56.000000	1023.000000	1023.000000	2046.000000
41.160000	-0.055514	-32.808811	-6.192110	-7.814554	-12.433695	-6.368451	0.000000	-10.000000	0.016667	-9.250000	52.666668	1023.000000	1023.000000	2046.000000
41.180000	-0.055468	-32.781593	-6.178633	-7.801111	-12.430061	-6.371788	0.000000	-10.000000	0.008333	-8.683333	49.500000	1023.000000	1023.000000	2046.000000
41.200001	-0.055528	-32.817249	-6.233252	-7.793116	-12.343250	-6.447630	0.000000	-10.000000	0.000000	-8.316667	46.666668	1023.000000	1023.000000	2046.000000
41.220001	-0.055667	-32.899101	-6.260445	-7.786778	-12.330790	-6.521088	0.000000	-10.000000	0.000000	-8.066667	43.833332	1023.000000	1023.000000	2046.000000
41.240002	-0.055711	-32.925449	-6.313803	-7.747306	-12.254859	-6.609480	0.000000	-10.000000	0.000000	-7.850000	41.166668	1023.000000	1023.000000	2046.000000
41.259998	-0.055904	-33.039070	-6.347708	-7.790316	-12.302738	-6.598310	0.000000	-10.000000	0.000000	-7.550000	38.500000	1023.000000	1023.000000	2046.000000
41.279999	-0.055909	-33.042137	-6.409738	-7.731921	-12.245995	-6.654484	0.000000	-10.000000	0.000000	-7.150000	36.000000	1023.000000	1023.000000	2046.000000
41.299999	-0.055810	-32.983463	-6.424089	-7.684672	-12.182729	-6.691972	0.000000	-10.000000	0.000000	-6.700000	33.666668	1023.000000	1023.000000	2046.000000
41.320000	-0.055726	-32.934246	-6.399794	-7.677721	-12.232419	-6.624313	0.000000	-10.000000	0.000000	-6.283333	31.500000	1023.000000	1023.000000	2046.000000
41.340000	-0.055938	-33.059338	-6.380083	-7.685132	-12.344583	-6.649541	0.000000	-10.000000	0.000000	-5.966667	29.500000	1023.000000	1023.000000	2046.000000
41.360001	-0.056066	-33.134956	-6.355102	-7.785379	-12.436625	-6.557849	0.000000	-10.000000	-0.008333	-5.683333	27.500000	1023.000000	1023.000000	2046.000000
41.380001	-0.056025	-33.110886	-6.325326	-7.775368	-12.470070	-6.540123	0.000000	-10.000000	-0.008333	-5.433333	25.500000	1023.000000	1023.000000	2046.000000
41.400002	-0.056009	-33.101490	-6.164786	-7.809016	-12.643049	-6.484639	0.000000	-10.000000	-0.016667	-5.216667	23.500000	1023.000000	1023.000000	2046.000000
41.419998	-0.055841	-33.002148	-6.077656	-7.859665	-12.652376	-6.412452	0.000000	-10.000000	-0.008333	-5.000000	21.666666	1023.000000	1023.000000	2046.000000
41.439999	-0.055754	-32.950474	-6.034329	-7.943567	-12.655535	-6.317042	0.000000	-10.000000	-0.016667	-4.700000	20.000000	1023.000000	1023.000000	2046.000000
41.459999	-0.055776	-32.963890	-6.081098	-7.949449	-12.545392	-6.387953	0.000000	-10.000000	-0.025000	-4.166667	18.500000	1023.000000	1023.000000	2046.000000
41.480000	-0.055616	-32.869186	-6.067605	-7.941323	-12.460977	-6.399282	0.000000	-10.000000	-0.033333	-3.466667	17.166666	1023.000000	1023.000000	2046.000000
41.500000	-0.055618	-32.870445	-6.098410	-7.933884	-12.379447	-6.458704	0.000000	-10.000000	-0.033333	-2.550000	16.000000	1023.000000	1023.000000	2046.000000
41.520000	-0.055327	-32.698364	-6.079189	-7.908324	-12.251422	-6.459431	0.000000	-10.000000	-0.025000	-1.566667	15.333333	1023.000000	1023.000000	2046.000000
41.540001	-0.054896	-32.443600	-6.072406	-7.853323	-12.040236	-6.477634	0.000000	-10.000000	-0.033333	-0.683333	15.000000	1023.000000	1023.000000	2046.000000
41.560001	-0.054524	-32.223866	-6.024606	-7.743773	-11.962235	-6.493250	0.000000	-10.000000	-0.041667	0.400000	15.000000	1023.000000	1023.000000	2046.000000
41.580002	-0.054180	-32.020287	-5.903846	-7.723030	-12.018686	-6.374726	0.000000	-10.000000	-0.050000	1.450000	15.000000	1023.000000	1023.000000	2046.000000
41.599998	-0.053824	-31.809772	-5.854124	-7.681817	-12.010803	-6.263028	0.000000	-10.000000	-0.066667	2.816667	15.000000	1023.000000	1023.000000	2046.000000
41.619999	-0.053429	-31.576725	-5.803867	-7.693115	-11.958834	-6.120910	0.000000	-10.000000	-0.075000	4.033333	15.000000	1023.000000	1023.000000	2046.000000
41.639999	-0.053244	-31.467152	-5.675102	-7.776429	-11.964683	-6.050940	0.000000	-10.000000	-0.083333	5.250000	15.000000	1023.000000	1023.000000	2046.000000
41.660000	-0.052316	-30.918991	-5.603767	-7.812800	-11.771552	-5.730871	0.000000	-10.000000	-0.083333	6.266667	15.000000	1023.000000	1023.000000	2046.000000
41.680000	-0.051802	-30.615007	-5.646163	-7.762233	-11.645260	-5.561352	0.000000	-10.000000	-0.100000	7.200000	15.000000	1023.000000	1023.000000	2046.000000
41.700001	-0.051674	-30.539152	-5.716085	-7.770695	-11.503188	-5.549184	0.000000	-10.000000	-0.100000	8.133333	15.000000	1023.000000	1023.000000	2046.000000
41.720001	-0.051757	-30.588608	-5.787850	-7.854185	-11.385702	-5.560870	0.000000	-10.000000	-0.100000	8.983334	15.000000	1023.000000	1023.000000	2046.000000
41.740002	-0.052720	-31.157419	-5.851669	-7.988150	-11.565263	-5.752338	0.000000	-10.000000	-0.108333	10.283334	15.000000	1023.000000	1023.000000	2046.000000
41.759998	-0.053833	-31.815037	-6.083019	-8.111428	-11.724206	-5.896385	0.000000	-10.000000	-0.158333	12.016666	16.166666	1023.000000	1023.000000	2046.000000
41.779999	-0.054892	-32.441383	-6.403135	-8.158320	-11.852361	-6.027568	0.000000	-10.000000	-0.208333	14.266667	19.000000	1023.000000	1023.000000	2046.000000
41.799999	-0.055647	-32.887547	-6.586514	-8.113798	-12.065994	-6.121242	0.000000	-10.000000	-0.250000	16.216667	23.500000	1023.000000	1023.000000	2046.000000
41.820000	-0.055995	-33.093300	-6.769028	-8.046823	-12.106474	-6.170977	0.000000	-10.000000	-0.275000	17.733334	28.833334	1023.000000	1023.000000	2046.000000
41.840000	-0.055835	-32.998344	-6.870368	-7.910027	-12.095803	-6.122147	0.000000	-10.000000	-0.283333	18.583334	34.500000	1023.000000	1023.000000	2046.000000
41.860001	-0.055191	-32.618130	-6.869700	-7.817207	-12.031299	-5.899924	0.000000	-10.000000	-0.291667	19.050001	40.666668	1023.000000	1023.000000	2046.000000
41.880001	-0.054493	-32.205158	-6.998835	-7.536037	-11.887063	-5.783223	0.000000	-10.000000	-0.300000	19.533335	47.000000	1023.000000	1023.000000	2046.000000
41.900002	-0.053603	-31.679245	-7.145903	-7.216298	-11.719510	-5.597535	0.000000	-10.000000	-0.325000	20.200001	53.500000	1023.000000	1023.000000	2046.000000
41.919998	-0.052570	-31.068827	-7.210097	-6.941813	-11.493650	-5.423266	0.000000	-10.000000	-0.341667	20.700001	60.166668	1023.000000	1023.000000	2046.000000
41.939999	-0.051472	-30.420195	-7.214991	-6.677836	-11.266224	-5.261145	0.000000	-10.000000	-0.350000	21.100000	67.000000	1023.000000	1023.000000	2046.000000
41.959999	-0.050341	-29.751621	-7.224332	-6.439858	-10.993896	-5.093535	0.000000	-10.000000	-0.358333	21.266666	74.000000	1023.000000	1023.000000	2046.000000
41.980000	-0.049144	-29.044325	-7.199301	-6.277555	-10.733761	-4.833708	0.000000	-10.000000	-0.375000	21.600000	81.000000	1023.000000	1023.000000	2046.000000
42.000000	-0.048098	-28.425934	-7.131330	-6.003149	-10.557541	-4.733914	0.000000	-10.000000	-0.391667	21.616667	88.166664	1023.000000	1023.000000	2046.000000
42.020000	-0.047061	-27.812937	-6.933063	-6.000510	-10.413013	-4.466351	0.000000	-10.000000	-0.400000	21.766668	95.333336	1023.000000	1023.000000	2046.000000
42.040001	-0.045860	-27.103403	-6.673100	-5.938310	-10.250863	-4.241131	0.000000	-10.000000	-0.383333	21.700001	102.666664	1023.000000	1023.000000	2046.000000
42.060001	-0.044901	-26.536398	-6.534570	-5.889503	-10.059351	-4.052974	0.000000	-10.000000	-0.375000	21.700001	109.833336	1023.000000	1023.000000	2046.000000
42.080002	-0.043563	-25.745533	-6.296124	-5.786518	-9.872344	-3.790548	0.000000	-10.000000	-0.391667	21.950001	117.166664	1023.000000	1023.000000	2046.000000
42.099998	-0.042164	-24.918863	-6.040990	-5.675324	-9.653316	-3.549232	0.000000	-10.000000	-0.408333	22.350000	124.500000	1023.000000	1023.000000	2046.000000
42.119999	-0.040607	-23.998938	-5.668283	-5.663617	-9.473458	-3.193580	0.000000	-10.000000	-0.425000	22.650002	131.833328	1023.000000	1023.000000	2046.000000
42.139999	-0.039013	-23.056528	-5.389498	-5.644012	-9.181885	-2.841133	0.000000	-10.000000	-0.416667	22.950001	139.333328	1023.000000	1023.000000	2046.000000
42.160000	-0.037664	-22.259563	-5.239661	-5.688098	-8.769010	-2.562794	0.000000	-10.000000	-0.416667	23.216667	147.000000	1023.000000	1023.000000	2046.000000
42.180000	-0.036622	-21.643581	-5.087051	-5.735697	-8.503640	-2.317194	0.000000	-10.000000	-0.408333	23.666668	154.666672	1023.000000	1023.000000	2046.000000
42.200001	-0.035820	-21.169397	-4.928145	-5.787662	-8.263307	-2.190284	0.000000	-10.000000	-0.416667	23.900002	162.333328	1023.000000	1023.000000	2046.000000
42.220001	-0.034853	-20.598074	-4.761347	-5.860452	-7.993791	-1.982485	0.000000	-10.000000	-0.433333	24.366667	170.000000	1023.000000	1023.000000	2046.000000
42.240002	-0.033919	-20.046017	-4.604740	-5.892451	-7.717285	-1.831542	0.000000	-10.000000	-0.466667	25.016666	178.333328	1023.000000	1023.000000	2046.000000
42.259998	-0.032909	-19.449352	-4.463239	-5.873775	-7.424366	-1.687971	0.000000	-10.000000	-0.491667	25.549999	186.666672	1023.000000	1023.000000	2046.000000
42.279999	-0.031986	-18.903618	-4.331213	-5.898530	-7.199044	-1.474831	0.000000	-10.000000	-0.516667	25.983334	195.333328	1023.000000	1023.000000	2046.000000
42.299999	-0.031311	-18.504509	-4.173790	-5.894862	-7.038242	-1.397615	0.000000	-10.000000	-0.525000	26.166668	203.833328	1023.000000	1023.000000	2046.000000
42.320000	-0.030691	-18.138187	-4.009202	-5.953474	-6.932483	-1.243029	0.000000	-10.000000	-0.533333	26.450001	212.500000	1023.000000	1023.000000	2046.000000
42.340000	-0.029739	-17.575624	-3.890828	-5.955643	-6.665402	-1.063751	0.000000	-10.000000	-0.525000	26.600000	221.166672	1023.000000	1023.000000	2046.000000
42.360001	-0.028849	-17.049896	-3.723573	-5.972707	-6.489621	-0.863994	0.000000	-10.000000	-0.533333	26.650000	230.000000	1023.000000	1023.000000	2046.000000
42.380001	-0.027684	-16.361456	-3.537405	-5.884074	-6.240445	-0.699531	0.000000	-10.000000	-0.550000	26.883333	239.000000	1023.000000	1023.000000	2046.000000
42.400002	-0.026314	-15.551616	-3.333168	-5.782951	-5.993447	-0.442050	0.000000	-10.000000	-0.583333	27.200001	248.000000	1023.000000	1023.000000	2046.000000
42.419998	-0.025043	-14.800288	-3.125035	-5.711292	-5.788024	-0.175937	0.000000	-10.000000	-0.600000	27.550001	257.000000	1023.000000	1023.000000	2046.000000
42.439999	-0.023739	-14.029760	-2.964138	-5.583594	-5.527624	0.045595	0.000000	-10.000000	-0.616667	27.716667	266.166656	1023.000000	1023.000000	2046.000000
42.459999	-0.022360	-13.214973	-2.860239	-5.537491	-5.178707	0.361462	0.000000	-10.000000	-0.608333	28.083334	275.333344	1023.000000	1023.000000	2046.000000
42.480000	-0.020941	-12.376261	-2.669801	-5.370764	-4.919313	0.583617	0.000000	-10.000000	-0.600000	28.333334	284.666656	1023.000000	1023.000000	2046.000000
42.500000	-0.019548	-11.552649	-2.540430	-5.173491	-4.585729	0.747000	0.000000	-10.000000	-0.583333	28.300001	294.000000	1023.000000	1023.000000	2046.000000
42.520000	-0.018214	-10.764539	-2.372864	-5.064129	-4.343824	1.016277	0.000000	-10.000000	-0.591667	28.050001	303.500000	1023.000000	1023.000000	2046.000000
42.540001	-0.016739	-9.892745	-2.205686	-4.885450	-4.038350	1.236742	0.000000	-10.000000	-0.575000	28.000000	313.000000	1023.000000	1023.000000	2046.000000
42.560001	-0.015250	-9.012474	-2.061068	-4.754849	-3.711482	1.514925	0.000000	-10.000000	-0.541667	27.766666	322.333344	1023.000000	1023.000000	2046.000000
42.580002	-0.013897	-8.213159	-1.846605	-4.620869	-3.533754	1.788068	0.000000	-10.000000	-0.508333	27.466667	331.666656	1023.000000	1023.000000	2046.000000
42.599998	-0.012497	-7.385453	-1.703163	-4.433378	-3.258254	2.009342	0.000000	-10.000000	-0.508333	26.766666	340.833344	1023.000000	1023.000000	2046.000000
42.619999	-0.011156	-6.593294	-1.520141	-4.343369	-3.045153	2.315369	0.000000	-10.000000	-0.508333	26.283333	350.000000	1023.000000	1023.000000	2046.000000
42.639999	-0.009774	-5.776546	-1.296150	-4.167339	-2.861813	2.548756	0.000000	-10.000000	-0.508333	25.816668	358.833344	1023.000000	1023.000000	2046.000000
42.660000	-0.008509	-5.028783	-1.141535	-4.002855	-2.625899	2.741506	0.000000	-10.000000	-0.500000	25.650000	367.500000	1023.000000	1023.000000	2046.000000
42.680000	-0.007245	-4.281916	-0.973717	-3.828420	-2.412437	2.932658	0.000000	-10.000000	-0.491667	25.633333	376.166656	1023.000000	1023.000000	2046.000000
42.700001	-0.005792	-3.423088	-0.742090	-3.629461	-2.183806	3.132268	0.000000	-10.000000	-0.475000	25.350000	384.666656	1023.000000	1023.000000	2046.000000
42.720001	-0.004308	-2.546153	-0.518696	-3.454385	-1.915488	3.342415	0.000000	-10.000000	-0.458333	25.216667	393.333344	1023.000000	1023.000000	2046.000000
42.740002	-0.002509	-1.482574	-0.291961	-3.249410	-1.566187	3.624984	0.000000	-10.000000	-0.450000	25.066668	401.666656	1023.000000	1023.000000	2046.000000
42.759998	-0.000984	-0.581469	-0.097516	-3.081620	-1.278533	3.876200	0.000000	-10.000000	-0.450000	25.150000	410.000000	1023.000000	1023.000000	2046.000000
42.779999	0.000514	0.303633	0.053213	-2.953097	-0.989752	4.193269	0.000000	-10.000000	-0.458333	25.166666	418.333344	1023.000000	1023.000000	2046.000000
42.799999	0.001922	1.135737	0.279157	-2.780056	-0.747290	4.383925	0.000000	-10.000000	-0.458333	24.783333	426.666656	1023.000000	1023.000000	2046.000000
42.820000	0.003641	2.151894	0.563021	-2.535749	-0.480401	4.605022	0.000000	-10.000000	-0.441667	24.416668	435.000000	1023.000000	1023.000000	2046.000000
42.840000	0.004645	2.745215	0.835121	-2.603011	-0.429355	4.942460	0.000000	-10.000000	-0.400000	23.666668	443.000000	1023.000000	1023.000000	2046.000000
42.860001	0.006165	3.643366	1.033525	-2.331769	-0.275127	5.216737	0.000000	-10.000000	-0.341667	22.733334	451.000000	1023.000000	1023.000000	2046.000000
42.880001	0.006787	4.011160	1.021380	-2.234526	-0.132542	5.356848	0.000000	-10.000000	-0.283333	21.133333	459.000000	1023.000000	1023.000000	2046.000000
42.900002	0.006815	4.027775	1.041167	-2.191466	-0.112577	5.290651	0.000000	-10.000000	-0.216667	19.083334	466.500000	1023.000000	1023.000000	2046.000000
42.919998	0.006430	3.799973	1.074311	-2.275169	-0.171956	5.172787	0.000000	-10.000000	-0.158333	16.166666	473.333344	1023.000000	1023.000000	2046.000000
42.939999	0.005229	3.090236	0.927474	-2.333292	-0.290306	4.786360	0.000000	-10.000000	-0.083333	11.100000	481.500000	1023.000000	1023.000000	2046.000000
42.959999	0.003458	2.043833	0.587269	-2.402147	-0.479554	4.338264	0.000000	-10.000000	-0.033333	6.866667	487.500000	1023.000000	1023.000000	2046.000000
42.980000	0.001758	1.039201	0.221454	-2.414001	-0.736819	3.968566	0.000000	-10.000000	0.000000	4.050000	491.500000	1023.000000	1023.000000	2046.000000
43.000000	0.000270	0.159454	-0.100674	-2.359672	-0.975420	3.595220	0.000000	-10.000000	0.000000	2.666667	492.166656	1023.000000	1023.000000	2046.000000
43.020000	-0.000550	-0.325010	-0.234626	-2.219029	-1.224865	3.353510	0.000000	-10.000000	-0.008333	0.483333	493.000000	1023.000000	1023.000000	2046.000000
43.040001	-0.001137	-0.672086	-0.446842	-2.036016	-1.371258	3.182029	0.000000	-10.000000	-0.016667	-2.183333	493.833344	1023.000000	1023.000000	2046.000000
43.060001	-0.001645	-0.971974	-0.650345	-1.770161	-1.589194	3.037725	0.000000	-10.000000	-0.016667	-4.250000	494.000000	1023.000000	1023.000000	2046.000000
43.080002	-0.002120	-1.253011	-0.858080	-1.507226	-1.823768	2.936064	0.000000	-10.000000	-0.008333	-6.000000	494.000000	1023.000000	1023.000000	2046.000000
43.099998	-0.002637	-1.558226	-1.122307	-1.187755	-1.963531	2.715366	0.000000	-10.000000	0.008333	-7.750000	494.000000	1023.000000	1023.000000	2046.000000
43.119999	-0.003013	-1.780757	-1.249070	-1.006647	-2.144328	2.619289	0.000000	-10.000000	0.025000	-9.233334	494.000000	1023.000000	1023.000000	2046.000000
43.139999	-0.003584	-2.118156	-1.386270	-0.866709	-2.318423	2.453246	0.000000	-10.000000	0.041667	-10.666667	494.000000	1023.000000	1023.000000	2046.000000
43.160000	-0.004026	-2.379497	-1.453638	-0.758473	-2.523096	2.355710	0.000000	-10.000000	0.050000	-12.016666	494.000000	1023.000000	1023.000000	2046.000000
43.180000	-0.004367	-2.580725	-1.588912	-0.599407	-2.640264	2.247857	0.000000	-10.000000	0.058333	-13.083333	486.500000	1023.000000	1023.000000	2046.000000
43.200001	-0.004635	-2.739407	-1.574674	-0.614760	-2.780972	2.230999	0.000000	-10.000000	0.083333	-13.900000	477.500000	1023.000000	1023.000000	2046.000000
43.220001	-0.004960	-2.931339	-1.567011	-0.624007	-2.857451	2.117130	0.000000	-10.000000	0.116667	-14.633333	466.833344	1023.000000	1023.000000	2046.000000
43.240002	-0.005260	-3.108931	-1.516410	-0.560878	-2.972054	1.940411	0.000000	-10.000000	0.158333	-15.616667	461.833344	1023.000000	1023.000000	2046.000000
43.259998	-0.005587	-3.301782	-1.449289	-0.612377	-3.164539	1.924424	0.000000	-10.000000	0.183333	-16.533333	456.666656	1023.000000	1023.000000	2046.000000
43.279999	-0.005820	-3.439464	-1.339999	-0.571078	-3.337480	1.809093	0.000000	-10.000000	0.200000	-17.299999	451.166656	1023.000000	1023.000000	2046.000000
43.299999	-0.005975	-3.531194	-1.225202	-0.622707	-3.466094	1.782809	0.000000	-10.000000	0.200000	-17.750000	445.500000	1023.000000	1023.000000	2046.000000
43.320000	-0.006237	-3.686036	-1.118009	-0.683689	-3.598876	1.714539	0.000000	-10.000000	0.200000	-18.133333	439.500000	1023.000000	1023.000000	2046.000000
43.340000	-0.006780	-4.006709	-1.143235	-0.880139	-3.658755	1.675421	0.000000	-10.000000	0.208333	-18.516666	433.500000	1023.000000	1023.000000	2046.000000
43.360001	-0.007737	-4.572808	-1.199395	-1.124542	-3.836433	1.587561	0.000000	-10.000000	0.216667	-18.799999	427.166656	1023.000000	1023.000000	2046.000000
43.380001	-0.009065	-5.357308	-1.251470	-1.372504	-4.087982	1.354647	0.000000	-10.000000	0.233333	-19.133333	420.833344	1023.000000	1023.000000	2046.000000
43.400002	-0.010263	-6.065227	-1.305539	-1.639724	-4.256996	1.137033	0.000000	-10.000000	0.241667	-19.516666	414.333344	1023.000000	1023.000000	2046.000000
43.419998	-0.011473	-6.780703	-1.322726	-1.930553	-4.492424	0.965000	0.000000	-10.000000	0.250000	-19.866667	408.000000	1023.000000	1023.000000	2046.000000
43.439999	-0.012706	-7.509120	-1.382667	-2.168722	-4.745827	0.788096	0.000000	-10.000000	0.266667	-20.416668	401.333344	1023.000000	1023.000000	2046.000000
43.459999	-0.013750	-8.126118	-1.478589	-2.335141	-4.927390	0.615002	0.000000	-10.000000	0.283333	-20.650000	394.500000	1023.000000	1023.000000	2046.000000
43.480000	-0.014875	-8.790876	-1.650284	-2.440418	-5.070043	0.369868	0.000000	-10.000000	0.308333	-20.950001	387.500000	1023.000000	1023.000000	2046.000000
43.500000	-0.016286	-9.624860	-1.765261	-2.704244	-5.387712	0.232357	0.000000	-10.000000	0.308333	-21.033335	380.500000	1023.000000	1023.000000	2046.000000
43.520000	-0.017519	-10.353504	-1.911552	-2.897909	-5.588804	0.044761	0.000000	-10.000000	0.325000	-21.250000	373.500000	1023.000000	1023.000000	2046.000000
43.540001	-0.018683	-11.041363	-2.020647	-3.050192	-5.804909	-0.165615	0.000000	-10.000000	0.325000	-21.466667	366.500000	1023.000000	1023.000000	2046.000000
43.560001	-0.019426	-11.481009	-2.000859	-3.171706	-6.023988	-0.284455	0.000000	-10.000000	0.333333	-21.466667	359.333344	1023.000000	1023.000000	2046.000000
43.580002	-0.020164	-11.916672	-2.073073	-3.332907	-6.145174	-0.365518	0.000000	-10.000000	0.316667	-21.483334	352.166656	1023.000000	1023.000000	2046.000000
43.599998	-0.020847	-12.320792	-2.142851	-3.412992	-6.253706	-0.511243	0.000000	-10.000000	0.308333	-21.366667	345.000000	1023.000000	1023.000000	2046.000000
43.619999	-0.021510	-12.712604	-2.240407	-3.473898	-6.333567	-0.664731	0.000000	-10.000000	0.283333	-21.183334	338.000000	1023.000000	1023.000000	2046.000000
43.639999	-0.021987	-12.994275	-2.323716	-3.514569	-6.417791	-0.738200	0.000000	-10.000000	0.266667	-20.583334	331.000000	1023.000000	1023.000000	2046.000000
43.660000	-0.022514	-13.305861	-2.349044	-3.510170	-6.572887	-0.873759	0.000000	-10.000000	0.233333	-19.516666	324.166656	1023.000000	1023.000000	2046.000000
43.680000	-0.022957	-13.567758	-2.419755	-3.537556	-6.612815	-0.997631	0.000000	-10.000000	0.208333	-18.350000	317.666656	1023.000000	1023.000000	2046.000000
43.700001	-0.023590	-13.941877	-2.502430	-3.579332	-6.724233	-1.135882	0.000000	-10.000000	0.183333	-17.283333	311.500000	1023.000000	1023.000000	2046.000000
43.720001	-0.024077	-14.229695	-2.510550	-3.584201	-6.914305	-1.220640	0.000000	-10.000000	0.175000	-16.483334	305.666656	1023.000000	1023.000000	2046.000000
43.740002	-0.024692	-14.592786	-2.621159	-3.597681	-7.025374	-1.348572	0.000000	-10.000000	0.175000	-15.883333	300.000000	1023.000000	1023.000000	2046.000000
43.759998	-0.025298	-14.951250	-2.709828	-3.623905	-7.157089	-1.460429	0.000000	-10.000000	0.166667	-15.633333	294.666656	1023.000000	1023.000000	2046.000000
43.779999	-0.025972	-15.349235	-2.738928	-3.709670	-7.362887	-1.537750	0.000000	-10.000000	0.166667	-15.650000	289.500000	1023.000000	1023.000000	2046.000000
43.799999	-0.026579	-15.708194	-2.858755	-3.775449	-7.407151	-1.666838	0.000000	-10.000000	0.175000	-15.783334	284.333344	1023.000000	1023.000000	2046.000000
43.820000	-0.027228	-16.091816	-2.838333	-3.850310	-7.655889	-1.747283	0.000000	-10.000000	0.183333	-16.299999	279.000000	1023.000000	1023.000000	2046.000000
43.840000	-0.027833	-16.449381	-2.885569	-3.887783	-7.803041	-1.872988	0.000000	-10.000000	0.183333	-16.850000	273.333344	1023.000000	1023.000000	2046.000000
43.860001	-0.028437	-16.806494	-3.044350	-3.941127	-7.810104	-2.010912	0.000000	-10.000000	0.191667	-17.616667	267.833344	1023.000000	1023.000000	2046.000000
43.880001	-0.028838	-17.043259	-3.048315	-4.055199	-7.911752	-2.027993	0.000000	-10.000000	0.200000	-17.933334	262.000000	1023.000000	1023.000000	2046.000000
43.900002	-0.029350	-17.346104	-3.135190	-4.090412	-7.933400	-2.187101	0.000000	-10.000000	0.216667	-18.383333	256.000000	1023.000000	1023.000000	2046.000000
43.919998	-0.029756	-17.586042	-3.119044	-4.106245	-8.024028	-2.336724	0.000000	-10.000000	0.216667	-18.616667	249.666672	1023.000000	1023.000000	2046.000000
43.939999	-0.029938	-17.693106	-3.107058	-4.128158	-8.044009	-2.413881	0.000000	-10.000000	0.225000	-18.850000	243.500000	1023.000000	1023.000000	2046.000000
43.959999	-0.030011	-17.736570	-3.070652	-4.153876	-8.112013	-2.400031	0.000000	-10.000000	0.225000	-18.850000	237.333328	1023.000000	1023.000000	2046.000000
43.980000	-0.029957	-17.704798	-3.065598	-4.228324	-8.113076	-2.297799	0.000000	-10.000000	0.225000	-18.816668	231.000000	1023.000000	1023.000000	2046.000000
44.000000	-0.029871	-17.653929	-3.007660	-4.269213	-8.133070	-2.243986	0.000000	-10.000000	0.208333	-18.400000	224.666672	1023.000000	1023.000000	2046.000000
44.020000	-0.030541	-18.049608	-3.084428	-4.430414	-8.174593	-2.360173	0.000000	-10.000000	0.200000	-17.616667	218.500000	1023.000000	1023.000000	2046.000000
44.040001	-0.030989	-18.314571	-3.071688	-4.496753	-8.323240	-2.422890	0.000000	-10.000000	0.191667	-16.800001	212.666672	1023.000000	1023.000000	2046.000000
44.060001	-0.031632	-18.694412	-3.205435	-4.544894	-8.495651	-2.448432	0.000000	-10.000000	0.183333	-16.083334	207.000000	1023.000000	1023.000000	2046.000000
44.080002	-0.033090	-19.556103	-3.467719	-4.652577	-8.636222	-2.799584	0.000000	-10.000000	0.166667	-15.700001	201.666672	1023.000000	1023.000000	2046.000000
44.099998	-0.034609	-20.453777	-3.729185	-4.917940	-8.695999	-3.110655	0.000000	-10.000000	0.150000	-15.266666	196.500000	1023.000000	1023.000000	2046.000000
44.119999	-0.036324	-21.467497	-3.851615	-5.333899	-8.903636	-3.378347	0.000000	-10.000000	0.116667	-14.616667	191.500000	1023.000000	1023.000000	2046.000000
44.139999	-0.038156	-22.550350	-4.088090	-5.509275	-9.149439	-3.803545	0.000000	-10.000000	0.100000	-13.850000	186.666672	1023.000000	1023.000000	2046.000000
44.160000	-0.040145	-23.725672	-4.458582	-5.668978	-9.484755	-4.113357	0.000000	-10.000000	0.066667	-12.683333	181.833328	1023.000000	1023.000000	2046.000000
44.180000	-0.041726	-24.660147	-4.715537	-5.724548	-9.825756	-4.394306	0.000000	-10.000000	0.066667	-11.916667	177.666672	1023.000000	1023.000000	2046.000000
44.200001	-0.043114	-25.480156	-4.936320	-5.686610	-10.163190	-4.694036	0.000000	-10.000000	0.050000	-11.533334	173.666672	1023.000000	1023.000000	2046.000000
44.220001	-0.043680	-25.814875	-5.048164	-5.591309	-10.370891	-4.804511	0.000000	-10.000000	0.058333	-12.016666	170.000000	1023.000000	1023.000000	2046.000000
44.240002	-0.044342	-26.206409	-5.293634	-5.507478	-10.539575	-4.865723	0.000000	-10.000000	0.075000	-12.950000	165.833328	1023.000000	1023.000000	2046.000000
44.259998	-0.044827	-26.492849	-5.626739	-5.259067	-10.574314	-5.032730	0.000000	-10.000000	0.091667	-13.783334	161.500000	1023.000000	1023.000000	2046.000000
44.279999	-0.045174	-26.697870	-5.852952	-5.073975	-10.671566	-5.099377	0.000000	-10.000000	0.125000	-14.366667	156.833328	1023.000000	1023.000000	2046.000000
44.299999	-0.045332	-26.791491	-6.078218	-4.886467	-10.621202	-5.205604	0.000000	-10.000000	0.141667	-14.750000	152.000000	1023.000000	1023.000000	2046.000000
44.320000	-0.045776	-27.053352	-6.126691	-4.804874	-10.813519	-5.308268	0.000000	-10.000000	0.158333	-15.133333	147.000000	1023.000000	1023.000000	2046.000000
44.340000	-0.046202	-27.305481	-6.258185	-4.771955	-10.915408	-5.359933	0.000000	-10.000000	0.158333	-15.333333	142.000000	1023.000000	1023.000000	2046.000000
44.360001	-0.046495	-27.478609	-6.349894	-4.743641	-10.985390	-5.399685	0.000000	-10.000000	0.158333	-15.100000	136.833328	1023.000000	1023.000000	2046.000000
44.380001	-0.046709	-27.605120	-6.340152	-4.723455	-11.117043	-5.424470	0.000000	-10.000000	0.141667	-14.516666	131.833328	1023.000000	1023.000000	2046.000000
44.400002	-0.046677	-27.586143	-6.188168	-4.803609	-11.210367	-5.384000	0.000000	-10.000000	0.133333	-13.816667	126.833336	1023.000000	1023.000000	2046.000000
44.419998	-0.046813	-27.666334	-6.109967	-4.946546	-11.218926	-5.390895	0.000000	-10.000000	0.108333	-13.183333	122.333336	1023.000000	1023.000000	2046.000000
44.439999	-0.047048	-27.805153	-6.068972	-5.049975	-11.271621	-5.414586	0.000000	-10.000000	0.091667	-12.816667	118.000000	1023.000000	1023.000000	2046.000000
44.459999	-0.047254	-27.927382	-6.042195	-5.023473	-11.346012	-5.515702	0.000000	-10.000000	0.058333	-12.483334	113.666664	1023.000000	1023.000000	2046.000000
44.480000	-0.047400	-28.013536	-6.018257	-5.088099	-11.334554	-5.572626	0.000000	-10.000000	0.041667	-11.983334	109.333336	1023.000000	1023.000000	2046.000000
44.500000	-0.047354	-27.985960	-5.975974	-5.143629	-11.286036	-5.580321	0.000000	-10.000000	0.041667	-11.433333	105.333336	1023.000000	1023.000000	2046.000000
44.520000	-0.047522	-28.085653	-5.870564	-5.278236	-11.398395	-5.538457	0.000000	-10.000000	0.041667	-10.950000	101.666664	1023.000000	1023.000000	2046.000000
44.540001	-0.048034	-28.388283	-5.863643	-5.397997	-11.504576	-5.622066	0.000000	-10.000000	0.041667	-10.816667	98.000000	1023.000000	1023.000000	2046.000000
44.560001	-0.048672	-28.765368	-5.943308	-5.609813	-11.558264	-5.653983	0.000000	-10.000000	0.050000	-10.783334	94.333336	1023.000000	1023.000000	2046.000000
44.580002	-0.049516	-29.264168	-5.953371	-5.869690	-11.734787	-5.706320	0.000000	-10.000000	0.050000	-10.866667	90.666664	1023.000000	1023.000000	2046.000000
44.599998	-0.050546	-29.872561	-6.002685	-6.156665	-11.909538	-5.803672	0.000000	-10.000000	0.058333	-10.950000	87.166664	1023.000000	1023.000000	2046.000000
44.619999	-0.051254	-30.290958	-5.924221	-6.297493	-12.120240	-5.949004	0.000000	-10.000000	0.050000	-10.850000	83.500000	1023.000000	1023.000000	2046.000000
44.639999	-0.051851	-30.644085	-5.987319	-6.555490	-12.186940	-5.914336	0.000000	-10.000000	0.050000	-10.483334	79.833336	1023.000000	1023.000000	2046.000000
44.660000	-0.052434	-30.988661	-6.065002	-6.738524	-12.258275	-5.926859	0.000000	-10.000000	0.041667	-10.066667	76.333336	1023.000000	1023.000000	2046.000000
44.680000	-0.053046	-31.349960	-6.168386	-6.925850	-12.309182	-5.946542	0.000000	-10.000000	0.041667	-9.600000	72.833336	1023.000000	1023.000000	2046.000000
44.700001	-0.053630	-31.695368	-6.287081	-7.016763	-12.318276	-6.073247	0.000000	-10.000000	0.033333	-9.266666	69.666664	1023.000000	1023.000000	2046.000000
44.720001	-0.054117	-31.983421	-6.373684	-7.109542	-12.316483	-6.183711	0.000000	-10.000000	0.025000	-8.850000	66.500000	1023.000000	1023.000000	2046.000000
44.740002	-0.054300	-32.091553	-6.434605	-7.174125	-12.236999	-6.245825	0.000000	-10.000000	0.008333	-8.433333	63.500000	1023.000000	1023.000000	2046.000000
44.759998	-0.054479	-32.197178	-6.456400	-7.247712	-12.198945	-6.294120	0.000000	-10.000000	0.000000	-8.100000	60.666668	1023.000000	1023.000000	2046.000000
44.779999	-0.054650	-32.298225	-6.463469	-7.370526	-12.198134	-6.266097	0.000000	-10.000000	0.000000	-7.833333	58.000000	1023.000000	1023.000000	2046.000000
44.799999	-0.055075	-32.549110	-6.427800	-7.477839	-12.328775	-6.314694	0.000000	-10.000000	0.000000	-7.583333	55.500000	1023.000000	1023.000000	2046.000000
44.820000	-0.055186	-32.614971	-6.394055	-7.530098	-12.350257	-6.340561	0.000000	-10.000000	0.000000	-7.200000	53.000000	1023.000000	1023.000000	2046.000000
44.840000	-0.055280	-32.670670	-6.310916	-7.523298	-12.392114	-6.444341	0.000000	-10.000000	0.000000	-6.783333	50.666668	1023.000000	1023.000000	2046.000000
44.860001	-0.055099	-32.563328	-6.147999	-7.602044	-12.461196	-6.352089	0.000000	-10.000000	0.000000	-6.483334	48.500000	1023.000000	1023.000000	2046.000000
44.880001	-0.055023	-32.518566	-6.164538	-7.680312	-12.378839	-6.294877	0.000000	-10.000000	0.000000	-6.200000	46.166668	1023.000000	1023.000000	2046.000000
44.900002	-0.055072	-32.547646	-6.101392	-7.675233	-12.424244	-6.346776	0.000000	-10.000000	0.000000	-5.966667	44.000000	1023.000000	1023.000000	2046.000000
44.919998	-0.055087	-32.556664	-6.134231	-7.655952	-12.377650	-6.388831	0.000000	-10.000000	-0.008333	-5.666667	42.000000	1023.000000	1023.000000	2046.000000
44.939999	-0.055116	-32.573647	-6.235920	-7.585811	-12.298712	-6.453202	0.000000	-10.000000	-0.008333	-5.366667	40.333332	1023.000000	1023.000000	2046.000000
44.959999	-0.054743	-32.353222	-6.191135	-7.531607	-12.199479	-6.431001	0.000000	-10.000000	-0.016667	-4.883333	38.500000	1023.000000	1023.000000	2046.000000
44.980000	-0.054645	-32.294960	-6.212166	-7.513732	-12.160949	-6.408115	0.000000	-10.000000	-0.025000	-4.266666	36.833332	1023.000000	1023.000000	2046.000000
45.000000	-0.054767	-32.367111	-6.251029	-7.506635	-12.149090	-6.460356	0.000000	-10.000000	-0.025000	-3.666667	35.333332	1023.000000	1023.000000	2046.000000
45.020000	-0.054911	-32.452366	-6.196564	-7.547183	-12.265547	-6.443071	0.000000	-10.000000	-0.025000	-3.166667	34.166668	1023.000000	1023.000000	2046.000000
45.040001	-0.054948	-32.474289	-6.176023	-7.584544	-12.285853	-6.427869	0.000000	-10.000000	-0.025000	-2.800000	33.000000	1023.000000	1023.000000	2046.000000
45.060001	-0.054884	-32.436546	-6.062070	-7.565118	-12.370671	-6.438687	0.000000	-10.000000	-0.033333	-2.466667	32.000000	1023.000000	1023.000000	2046.000000
45.080002	-0.054662	-32.305408	-5.903457	-7.637802	-12.458859	-6.305292	0.000000	-10.000000	-0.025000	-2.166667	31.333334	1023.000000	1023.000000	2046.000000
45.099998	-0.054626	-32.283844	-5.888753	-7.685021	-12.404778	-6.305290	0.000000	-10.000000	-0.025000	-1.850000	31.000000	1023.000000	1023.000000	2046.000000
45.119999	-0.054322	-32.104561	-5.880920	-7.647631	-12.281128	-6.294880	0.000000	-10.000000	-0.033333	-1.483333	31.000000	1023.000000	1023.000000	2046.000000
45.139999	-0.053969	-31.895929	-5.872663	-7.522132	-12.135537	-6.365597	0.000000	-10.000000	-0.041667	-0.866667	31.000000	1023.000000	1023.000000	2046.000000
45.160000	-0.053230	-31.458799	-5.816916	-7.546067	-11.969796	-6.126020	0.000000	-10.000000	-0.041667	-0.366667	31.000000	1023.000000	1023.000000	2046.000000
45.180000	-0.052762	-31.182394	-5.759850	-7.513552	-11.867077	-6.041915	0.000000	-10.000000	-0.025000	0.000000	31.000000	1023.000000	1023.000000	2046.000000
45.200001	-0.052272	-30.893044	-5.723621	-7.420391	-11.684333	-6.064699	0.000000	-10.000000	-0.033333	0.283333	31.000000	1023.000000	1023.000000	2046.000000
45.220001	-0.052452	-30.998919	-5.703572	-7.607282	-11.695825	-5.992239	0.000000	-10.000000	-0.033333	1.150000	31.000000	1023.000000	1023.000000	2046.000000
45.240002	-0.052105	-30.794008	-5.606776	-7.609271	-11.726832	-5.851129	0.000000	-10.000000	-0.050000	2.516667	31.000000	1023.000000	1023.000000	2046.000000
45.259998	-0.052100	-30.791267	-5.668377	-7.581716	-11.733242	-5.807932	0.000000	-10.000000	-0.050000	3.950000	31.000000	1023.000000	1023.000000	2046.000000
45.279999	-0.052688	-31.138489	-5.768520	-7.667038	-11.772844	-5.930087	0.000000	-10.000000	-0.050000	4.833333	31.000000	1023.000000	1023.000000	2046.000000
45.299999	-0.053274	-31.485077	-5.799037	-7.807771	-11.778353	-6.099917	0.000000	-10.000000	-0.066667	5.550000	31.000000	1023.000000	1023.000000	2046.000000
45.320000	-0.054382	-32.139816	-5.907364	-8.089442	-11.891124	-6.251885	0.000000	-10.000000	-0.091667	6.766667	31.000000	1023.000000	1023.000000	2046.000000
45.340000	-0.055357	-32.715714	-6.095795	-8.222234	-12.050480	-6.347207	0.000000	-10.000000	-0.125000	8.800000	31.000000	1023.000000	1023.000000	2046.000000
45.360001	-0.056386	-33.324219	-6.435916	-8.268456	-12.177951	-6.441896	0.000000	-10.000000	-0.166667	11.433333	31.000000	1023.000000	1023.000000	2046.000000
45.380001	-0.057115	-33.754883	-6.623919	-8.155346	-12.384553	-6.591063	0.000000	-10.000000	-0.216667	13.683333	31.000000	1023.000000	1023.000000	2046.000000
45.400002	-0.057191	-33.799774	-6.770332	-8.039152	-12.423085	-6.567203	0.000000	-10.000000	-0.258333	15.483334	28.333334	1023.000000	1023.000000	2046.000000
45.419998	-0.057009	-33.692085	-6.877623	-7.955445	-12.373957	-6.485060	0.000000	-10.000000	-0.283333	16.466667	27.000000	1023.000000	1023.000000	2046.000000
45.439999	-0.056659	-33.485233	-7.017870	-7.775805	-12.253061	-6.438495	0.000000	-10.000000	-0.291667	17.216667	27.500000	1023.000000	1023.000000	2046.000000
45.459999	-0.056108	-33.160107	-7.122633	-7.495500	-12.174363	-6.367611	0.000000	-10.000000	-0.283333	17.733334	32.666668	1023.000000	1023.000000	2046.000000
45.480000	-0.055145	-32.590736	-7.194935	-7.229966	-11.974447	-6.191388	0.000000	-10.000000	-0.283333	18.433334	38.500000	1023.000000	1023.000000	2046.000000
45.500000	-0.054082	-31.962490	-7.284030	-6.893440	-11.670650	-6.114368	0.000000	-10.000000	-0.283333	19.016668	44.500000	1023.000000	1023.000000	2046.000000
45.520000	-0.053189	-31.434570	-7.309587	-6.713552	-11.467466	-5.943964	0.000000	-10.000000	-0.300000	19.433334	50.833332	1023.000000	1023.000000	2046.000000
45.540001	-0.052288	-30.902102	-7.200230	-6.596925	-11.408934	-5.696013	0.000000	-10.000000	-0.316667	19.900002	57.166668	1023.000000	1023.000000	2046.000000
45.560001	-0.051526	-30.451708	-7.184843	-6.475907	-11.266026	-5.524932	0.000000	-10.000000	-0.350000	20.500000	63.833332	1023.000000	1023.000000	2046.000000
45.580002	-0.050597	-29.903076	-7.100114	-6.306474	-11.122115	-5.374373	0.000000	-10.000000	-0.391667	21.450001	70.500000	1023.000000	1023.000000	2046.000000
45.599998	-0.049068	-28.999390	-6.765980	-6.282388	-10.929529	-5.021492	0.000000	-10.000000	-0.425000	22.283333	77.666664	1023.000000	1023.000000	2046.000000
45.619999	-0.047735	-28.211617	-6.543950	-6.319391	-10.653100	-4.695176	0.000000	-10.000000	-0.441667	22.950001	84.833336	1023.000000	1023.000000	2046.000000
45.639999	-0.046549	-27.510359	-6.355530	-6.303725	-10.413898	-4.437206	0.000000	-10.000000	-0.458333	23.533333	92.333336	1023.000000	1023.000000	2046.000000
45.660000	-0.045371	-26.813978	-6.184825	-6.282443	-10.169520	-4.177189	0.000000	-10.000000	-0.475000	24.183334	100.000000	1023.000000	1023.000000	2046.000000
45.680000	-0.043836	-25.907301	-5.995727	-6.163377	-9.834306	-3.913892	0.000000	-10.000000	-0.500000	24.983334	108.000000	1023.000000	1023.000000	2046.000000
45.700001	-0.042193	-24.936081	-5.767947	-6.090919	-9.488372	-3.588843	0.000000	-10.000000	-0.525000	25.733334	116.333336	1023.000000	1023.000000	2046.000000
45.720001	-0.040577	-23.980862	-5.610034	-6.046066	-9.021505	-3.303256	0.000000	-10.000000	-0.550000	26.366667	124.833336	1023.000000	1023.000000	2046.000000
45.740002	-0.039203	-23.169176	-5.424505	-6.023701	-8.683311	-3.037659	0.000000	-10.000000	-0.566667	26.800001	133.666672	1023.000000	1023.000000	2046.000000
45.759998	-0.038166	-22.556366	-5.252294	-6.028020	-8.420314	-2.855738	0.000000	-10.000000	-0.575000	26.850000	142.500000	1023.000000	1023.000000	2046.000000
45.779999	-0.037215	-21.993896	-5.064584	-6.094717	-8.258361	-2.576235	0.000000	-10.000000	-0.575000	27.133335	151.500000	1023.000000	1023.000000	2046.000000
45.799999	-0.036664	-21.668184	-4.914280	-6.155776	-8.136790	-2.461338	0.000000	-10.000000	-0.550000	27.216667	160.500000	1023.000000	1023.000000	2046.000000
45.820000	-0.035832	-21.176870	-4.723792	-6.248988	-7.966885	-2.237205	0.000000	-10.000000	-0.558333	27.716667	169.500000	1023.000000	1023.000000	2046.000000
45.840000	-0.034890	-20.620062	-4.543524	-6.213443	-7.763684	-2.099411	0.000000	-10.000000	-0.550000	27.850000	178.666672	1023.000000	1023.000000	2046.000000
45.860001	-0.033664	-19.895508	-4.320881	-6.262158	-7.512486	-1.799984	0.000000	-10.000000	-0.566667	28.033335	188.000000	1023.000000	1023.000000	2046.000000
45.880001	-0.032635	-19.287554	-4.149174	-6.357099	-7.276235	-1.505046	0.000000	-10.000000	-0.550000	27.900000	197.333328	1023.000000	1023.000000	2046.000000
45.900002	-0.031743	-18.760294	-4.021239	-6.421544	-7.008478	-1.309033	0.000000	-10.000000	-0.550000	27.650000	206.666672	1023.000000	1023.000000	2046.000000
45.919998	-0.030541	-18.049881	-3.832462	-6.341649	-6.720022	-1.155750	0.000000	-10.000000	-0.550000	27.650000	215.833328	1023.000000	1023.000000	2046.000000
45.939999	-0.029420	-17.387108	-3.686646	-6.311473	-6.441872	-0.947116	0.000000	-10.000000	-0.558333	27.566668	225.166672	1023.000000	1023.000000	2046.000000
45.959999	-0.027794	-16.426348	-3.528665	-6.158313	-6.011225	-0.728145	0.000000	-10.000000	-0.575000	27.600000	234.333328	1023.000000	1023.000000	2046.000000
45.980000	-0.026140	-15.448663	-3.331271	-5.975067	-5.591469	-0.550857	0.000000	-10.000000	-0.575000	27.616667	243.500000	1023.000000	1023.000000	2046.000000
46.000000	-0.024601	-14.539109	-3.066652	-5.868717	-5.323912	-0.279828	0.000000	-10.000000	-0.583333	27.866667	252.666672	1023.000000	1023.000000	2046.000000
46.020000	-0.023005	-13.595734	-2.831232	-5.739914	-5.026683	0.002096	0.000000	-10.000000	-0.566667	28.066666	262.000000	1023.000000	1023.000000	2046.000000
46.040001	-0.021426	-12.662539	-2.587928	-5.561264	-4.770096	0.256750	0.000000	-10.000000	-0.575000	28.166666	271.333344	1023.000000	1023.000000	2046.000000
46.060001	-0.019692	-11.638031	-2.342696	-5.401590	-4.436274	0.542529	0.000000	-10.000000	-0.575000	28.300001	280.666656	1023.000000	1023.000000	2046.000000
46.080002	-0.018088	-10.690226	-2.112721	-5.254296	-4.172805	0.849596	0.000000	-10.000000	-0.600000	28.533335	290.000000	1023.000000	1023.000000	2046.000000
46.099998	-0.016269	-9.615073	-1.875903	-4.996585	-3.871556	1.128971	0.000000	-10.000000	-0.616667	28.900002	299.666656	1023.000000	1023.000000	2046.000000
46.119999	-0.014408	-8.515114	-1.542906	-4.813405	-3.626109	1.467305	0.000000	-10.000000	-0.633333	29.266666	309.166656	1023.000000	1023.000000	2046.000000
46.139999	-0.012636	-7.467670	-1.295885	-4.638257	-3.352496	1.818968	0.000000	-10.000000	-0.625000	29.266666	318.833344	1023.000000	1023.000000	2046.000000
46.160000	-0.010914	-6.450351	-1.157989	-4.462759	-2.937556	2.107952	0.000000	-10.000000	-0.633333	29.200001	328.500000	1023.000000	1023.000000	2046.000000
46.180000	-0.009054	-5.350758	-0.973317	-4.316218	-2.559662	2.498440	0.000000	-10.000000	-0.633333	29.116667	338.500000	1023.000000	1023.000000	2046.000000
46.200001	-0.007459	-4.408301	-0.680638	-4.185097	-2.353299	2.810733	0.000000	-10.000000	-0.650000	29.400000	348.166656	1023.000000	1023.000000	2046.000000
46.220001	-0.005617	-3.319677	-0.477736	-3.961030	-1.955392	3.074481	0.000000	-10.000000	-0.666667	29.650000	357.833344	1023.000000	1023.000000	2046.000000
46.240002	-0.003931	-2.323060	-0.266693	-3.799683	-1.628915	3.372231	0.000000	-10.000000	-0.675000	29.766666	367.500000	1023.000000	1023.000000	2046.000000
46.259998	-0.002084	-1.231457	-0.024941	-3.635907	-1.258082	3.687474	0.000000	-10.000000	-0.691667	29.916666	377.500000	1023.000000	1023.000000	2046.000000
46.279999	-0.000192	-0.113451	0.256806	-3.438940	-0.908172	3.976854	0.000000	-10.000000	-0.675000	30.183332	387.500000	1023.000000	1023.000000	2046.000000
46.299999	0.001640	0.969066	0.549801	-3.193824	-0.579860	4.192949	0.000000	-10.000000	-0.666667	30.333334	397.500000	1023.000000	1023.000000	2046.000000
46.320000	0.003330	1.967779	0.720981	-3.069946	-0.191844	4.508587	0.000000	-10.000000	-0.650000	30.283333	407.500000	1023.000000	1023.000000	2046.000000
46.340000	0.004983	2.945217	0.965092	-2.894731	0.101495	4.773361	0.000000	-10.000000	-0.650000	30.166668	417.500000	1023.000000	1023.000000	2046.000000
46.360001	0.007133	4.215813	1.303377	-2.630985	0.484828	5.058594	0.000000	-10.000000	-0.650000	30.233334	427.833344	1023.000000	1023.000000	2046.000000
46.380001	0.008766	5.180555	1.457484	-2.557091	0.904029	5.376132	0.000000	-10.000000	-0.650000	30.266666	438.166656	1023.000000	1023.000000	2046.000000
46.400002	0.010652	6.295239	1.737460	-2.407031	1.179024	5.785786	0.000000	-10.000000	-0.641667	30.200001	448.500000	1023.000000	1023.000000	2046.000000
46.419998	0.012328	7.286062	1.909088	-2.119524	1.403623	6.092875	0.000000	-10.000000	-0.625000	29.783333	458.500000	1023.000000	1023.000000	2046.000000
46.439999	0.013104	7.744494	1.963174	-2.011642	1.607762	6.185200	0.000000	-10.000000	-0.591667	29.350000	468.500000	1023.000000	1023.000000	2046.000000
46.459999	0.013728	8.113509	2.075602	-1.986993	1.752204	6.272696	0.000000	-10.000000	-0.583333	28.700001	478.166656	1023.000000	1023.000000	2046.000000
46.480000	0.013669	8.078379	2.079602	-2.063153	1.881098	6.180832	0.000000	-10.000000	-0.558333	28.516666	487.833344	1023.000000	1023.000000	2046.000000
46.500000	0.012875	7.609026	1.907503	-2.145991	1.852386	5.995129	0.000000	-10.000000	-0.558333	28.200001	497.166656	1023.000000	1023.000000	2046.000000
46.520000	0.011936	7.054466	1.759560	-2.160039	1.617670	5.837276	0.000000	-10.000000	-0.533333	28.066668	506.833344	1023.000000	1023.000000	2046.000000
46.540001	0.011573	6.839558	1.558601	-1.974517	1.641142	5.614331	0.000000	-10.000000	-0.525000	27.583334	516.166687	1023.000000	1023.000000	2046.000000
46.560001	0.012072	7.134718	1.582000	-1.801680	1.683158	5.671240	0.000000	-10.000000	-0.525000	27.100000	525.500000	1023.000000	1023.000000	2046.000000
46.580002	0.012919	7.635014	1.674698	-1.593905	1.724903	5.829318	0.000000	-10.000000	-0.533333	27.083334	534.500000	1023.000000	1023.000000	2046.000000
46.599998	0.014088	8.326146	1.703106	-1.177565	1.880313	5.920292	0.000000	-10.000000	-0.550000	27.200001	543.500000	1023.000000	1023.000000	2046.000000
46.619999	0.015239	9.006235	1.729333	-0.774694	2.021545	6.030051	0.000000	-10.000000	-0.525000	27.416668	552.666687	1023.000000	1023.000000	2046.000000
46.639999	0.016358	9.667654	1.705490	-0.358668	2.194636	6.126196	0.000000	-10.000000	-0.491667	26.750000	561.833313	1023.000000	1023.000000	2046.000000
46.660000	0.017611	10.408045	1.815793	0.055445	2.330595	6.206212	0.000000	-10.000000	-0.441667	25.816668	571.000000	1023.000000	1023.000000	2046.000000
46.680000	0.018978	11.215799	1.951928	0.289999	2.550581	6.423292	0.000000	-10.000000	-0.416667	24.733334	579.666687	1023.000000	1023.000000	2046.000000
46.700001	0.020249	11.967323	2.070301	0.594592	2.785484	6.516947	0.000000	-10.000000	-0.383333	23.833334	588.000000	1023.000000	1023.000000	2046.000000
46.720001	0.021616	12.774915	2.158047	0.911182	3.067723	6.637963	0.000000	-10.000000	-0.383333	23.250000	596.000000	1023.000000	1023.000000	2046.000000
46.740002	0.023097	13.650617	2.307468	1.129127	3.356756	6.857265	0.000000	-10.000000	-0.383333	23.000000	604.000000	1023.000000	1023.000000	2046.000000
46.759998	0.024551	14.509392	2.539092	1.278280	3.619728	7.072292	0.000000	-10.000000	-0.375000	22.850000	611.833313	1023.000000	1023.000000	2046.000000
46.779999	0.026084	15.415670	2.803087	1.540697	3.903618	7.168269	0.000000	-10.000000	-0.333333	22.316668	619.500000	1023.000000	1023.000000	2046.000000
46.799999	0.027547	16.280375	3.019852	1.733719	4.177088	7.349715	0.000000	-10.000000	-0.291667	21.516666	627.000000	1023.000000	1023.000000	2046.000000
46.820000	0.029045	17.165770	3.262871	1.935091	4.425447	7.542358	0.000000	-10.000000	-0.266667	20.250000	634.333313	1023.000000	1023.000000	2046.000000
46.840000	0.030781	18.191656	3.546866	2.053660	4.793166	7.797963	0.000000	-10.000000	-0.233333	19.016666	641.333313	1023.000000	1023.000000	2046.000000
46.860001	0.032477	19.194021	3.770125	2.219937	5.183386	8.020574	0.000000	-10.000000	-0.200000	17.583334	648.000000	1023.000000	1023.000000	2046.000000
46.880001	0.033711	19.923128	4.036944	2.290982	5.411913	8.183289	0.000000	-10.000000	-0.175000	16.033333	654.000000	1023.000000	1023.000000	2046.000000
46.900002	0.034596	20.446459	4.302804	2.250905	5.545102	8.347647	0.000000	-10.000000	-0.158333	14.433333	659.666687	1023.000000	1023.000000	2046.000000
46.919998	0.035020	20.696928	4.523261	2.174674	5.620404	8.378590	0.000000	-10.000000	-0.125000	12.500000	664.500000	1023.000000	1023.000000	2046.000000
46.939999	0.035216	20.812822	4.701375	2.058532	5.656177	8.396738	0.000000	-10.000000	-0.075000	10.383333	669.000000	1023.000000	1023.000000	2046.000000
46.959999	0.035210	20.808867	4.838325	1.806792	5.684236	8.479512	0.000000	-10.000000	-0.033333	7.600000	672.833313	1023.000000	1023.000000	2046.000000
46.980000	0.034864	20.604691	4.940062	1.661030	5.579873	8.423726	0.000000	-10.000000	-0.008333	3.550000	676.000000	1023.000000	1023.000000	2046.000000
47.000000	0.034320	20.283184	4.979916	1.464451	5.485048	8.353769	0.000000	-10.000000	0.000000	-0.100000	678.000000	1023.000000	1023.000000	2046.000000
47.020000	0.033704	19.919083	4.956715	1.291646	5.414619	8.256102	0.000000	-10.000000	0.016667	-3.733333	678.833313	1023.000000	1023.000000	2046.000000
47.040001	0.033024	19.517410	4.966329	1.170644	5.271379	8.109057	0.000000	-10.000000	0.033333	-6.616667	679.000000	1023.000000	1023.000000	2046.000000
47.060001	0.032614	19.274851	4.945778	1.067444	5.245242	8.016385	0.000000	-10.000000	0.058333	-9.533333	679.000000	1023.000000	1023.000000	2046.000000
47.080002	0.032218	19.040911	4.968416	0.996096	5.165879	7.910519	0.000000	-10.000000	0.075000	-11.783334	679.000000	1023.000000	1023.000000	2046.000000
47.099998	0.032080	18.959511	5.039852	0.975702	5.081244	7.862713	0.000000	-10.000000	0.091667	-12.933333	679.000000	1023.000000	1023.000000	2046.000000
47.119999	0.031726	18.750343	4.972910	0.888034	5.028419	7.860980	0.000000	-10.000000	0.091667	-13.583334	675.500000	1023.000000	1023.000000	2046.000000
47.139999	0.031518	18.627411	4.981289	0.883037	4.990805	7.772280	0.000000	-10.000000	0.083333	-13.800000	665.666687	1023.000000	1023.000000	2046.000000
47.160000	0.031235	18.459963	4.974106	0.937250	4.890841	7.657767	0.000000	-10.000000	0.075000	-13.833334	655.833313	1023.000000	1023.000000	2046.000000
47.180000	0.030818	18.213572	4.950277	0.943745	4.802632	7.516918	0.000000	-10.000000	0.091667	-13.983334	648.000000	1023.000000	1023.000000	2046.000000
47.200001	0.030630	18.102076	4.878458	0.999072	4.775951	7.448595	0.000000	-10.000000	0.116667	-14.433333	644.833313	1023.000000	1023.000000	2046.000000
47.220001	0.030217	17.858057	4.838150	1.027983	4.668589	7.323334	0.000000	-10.000000	0.150000	-15.050000	640.000000	1023.000000	1023.000000	2046.000000
47.240002	0.029798	17.610779	4.827066	1.036179	4.492981	7.254551	0.000000	-10.000000	0.166667	-15.683333	634.833313	1023.000000	1023.000000	2046.000000
47.259998	0.029270	17.298664	4.776369	1.080276	4.354180	7.087839	0.000000	-10.000000	0.183333	-16.299999	629.666687	1023.000000	1023.000000	2046.000000
47.279999	0.028582	16.891680	4.703703	1.013623	4.158052	7.016303	0.000000	-10.000000	0.191667	-16.966667	624.166687	1023.000000	1023.000000	2046.000000
47.299999	0.027918	16.499569	4.609056	1.015505	4.006981	6.868025	0.000000	-10.000000	0.216667	-17.683332	618.500000	1023.000000	1023.000000	2046.000000
47.320000	0.027429	16.210779	4.600033	1.078060	3.782719	6.749967	0.000000	-10.000000	0.233333	-18.533333	612.500000	1023.000000	1023.000000	2046.000000
47.340000	0.026756	15.813053	4.494316	0.987508	3.596957	6.734272	0.000000	-10.000000	0.266667	-19.316668	606.333313	1023.000000	1023.000000	2046.000000
47.360001	0.026230	15.501942	4.412730	0.897200	3.436250	6.755762	0.000000	-10.000000	0.291667	-20.166668	600.000000	1023.000000	1023.000000	2046.000000
47.380001	0.025517	15.080342	4.399477	0.905611	3.164229	6.611026	0.000000	-10.000000	0.325000	-20.900000	593.333313	1023.000000	1023.000000	2046.000000
47.400002	0.024131	14.261259	4.191720	0.893602	2.903571	6.272366	0.000000	-10.000000	0.341667	-21.666668	586.333313	1023.000000	1023.000000	2046.000000
47.419998	0.022675	13.401045	4.096836	0.667192	2.437111	6.199905	0.000000	-10.000000	0.358333	-22.350000	579.166687	1023.000000	1023.000000	2046.000000
47.439999	0.020885	12.342799	3.916148	0.530895	1.905510	5.990246	0.000000	-10.000000	0.375000	-23.033335	571.666687	1023.000000	1023.000000	2046.000000
47.459999	0.018845	11.137280	3.667791	0.309766	1.553288	5.606435	0.000000	-10.000000	0.425000	-24.033335	564.000000	1023.000000	1023.000000	2046.000000
47.480000	0.016766	9.908607	3.480266	-0.012311	1.201983	5.238668	0.000000	-10.000000	0.466667	-25.116667	555.833313	1023.000000	1023.000000	2046.000000
47.500000	0.014465	8.548534	3.383326	-0.339981	0.753827	4.751363	0.000000	-10.000000	0.500000	-25.916668	547.500000	1023.000000	1023.000000	2046.000000
47.520000	0.011965	7.071367	3.056546	-0.584940	0.318448	4.281313	0.000000	-10.000000	0.500000	-26.350000	538.833313	1023.000000	1023.000000	2046.000000
47.540001	0.009459	5.590281	2.674308	-0.654963	-0.201161	3.772096	0.000000	-10.000000	0.500000	-26.600000	530.000000	1023.000000	1023.000000	2046.000000
47.560001	0.007071	4.179040	2.126508	-0.662990	-0.579531	3.295052	0.000000	-10.000000	0.500000	-26.883333	521.000000	1023.000000	1023.000000	2046.000000
47.580002	0.004978	2.942133	1.860264	-0.627334	-1.114659	2.823862	0.000000	-10.000000	0.508333	-26.950001	512.000000	1023.000000	1023.000000	2046.000000
47.599998	0.003531	2.086839	1.519404	-0.599401	-1.423165	2.590001	0.000000	-10.000000	0.516667	-27.050001	503.000000	1023.000000	1023.000000	2046.000000
47.619999	0.002113	1.248552	1.247913	-0.408229	-1.822221	2.231089	0.000000	-10.000000	0.525000	-27.183334	494.000000	1023.000000	1023.000000	2046.000000
47.639999	0.000875	0.517222	0.909045	-0.199900	-2.199370	2.007446	0.000000	-10.000000	0.533333	-27.500000	485.000000	1023.000000	1023.000000	2046.000000
47.660000	-0.000218	-0.128800	0.574061	0.152351	-2.498510	1.643299	0.000000	-10.000000	0.541667	-27.733334	475.833344	1023.000000	1023.000000	2046.000000
47.680000	-0.001237	-0.731075	0.256246	0.331170	-2.743239	1.424749	0.000000	-10.000000	0.566667	-28.100000	466.666656	1023.000000	1023.000000	2046.000000
47.700001	-0.002301	-1.360162	-0.037730	0.473506	-2.993942	1.198004	0.000000	-10.000000	0.600000	-28.483334	457.166656	1023.000000	1023.000000	2046.000000
47.720001	-0.003219	-1.902557	-0.190012	0.564827	-3.276870	0.999499	0.000000	-10.000000	0.625000	-28.933334	447.833344	1023.000000	1023.000000	2046.000000
47.740002	-0.004207	-2.486108	-0.380490	0.602061	-3.522765	0.815086	0.000000	-10.000000	0.633333	-29.150000	438.166656	1023.000000	1023.000000	2046.000000
47.759998	-0.005102	-3.015532	-0.528548	0.570583	-3.743365	0.685797	0.000000	-10.000000	0.633333	-29.233334	428.500000	1023.000000	1023.000000	2046.000000
47.779999	-0.005676	-3.354697	-0.576324	0.510537	-3.833563	0.544653	0.000000	-10.000000	0.633333	-29.150000	418.500000	1023.000000	1023.000000	2046.000000
47.799999	-0.006444	-3.808423	-0.502926	0.344243	-4.088681	0.438941	0.000000	-10.000000	0.641667	-29.150000	408.833344	1023.000000	1023.000000	2046.000000
47.820000	-0.007263	-4.292415	-0.534034	0.238883	-4.267642	0.270377	0.000000	-10.000000	0.633333	-29.233334	399.166656	1023.000000	1023.000000	2046.000000
47.840000	-0.008048	-4.756387	-0.595880	0.127637	-4.483757	0.195613	0.000000	-10.000000	0.625000	-29.316668	389.500000	1023.000000	1023.000000	2046.000000
47.860001	-0.008933	-5.279112	-0.676331	0.013887	-4.666092	0.049424	0.000000	-10.000000	0.616667	-29.216667	379.500000	1023.000000	1023.000000	2046.000000
47.880001	-0.009660	-5.709087	-0.738317	-0.117302	-4.798191	-0.055278	0.000000	-10.000000	0.608333	-28.916666	369.666656	1023.000000	1023.000000	2046.000000
47.900002	-0.010449	-6.175355	-0.787643	-0.198464	-4.980972	-0.208277	0.000000	-10.000000	0.608333	-28.483334	360.000000	1023.000000	1023.000000	2046.000000
47.919998	-0.011513	-6.803945	-0.910424	-0.439696	-5.181761	-0.272063	0.000000	-10.000000	0.583333	-28.083334	350.666656	1023.000000	1023.000000	2046.000000
47.939999	-0.012923	-7.637275	-1.017845	-0.746102	-5.433555	-0.439773	0.000000	-10.000000	0.550000	-27.716667	341.333344	1023.000000	1023.000000	2046.000000
47.959999	-0.014563	-8.606887	-1.085843	-1.117889	-5.748020	-0.655134	0.000000	-10.000000	0.525000	-27.450001	332.166656	1023.000000	1023.000000	2046.000000
47.980000	-0.016189	-9.567571	-1.137714	-1.470603	-6.049630	-0.909623	0.000000	-10.000000	0.508333	-27.083334	322.833344	1023.000000	1023.000000	2046.000000
48.000000	-0.017565	-10.380889	-1.255102	-1.735240	-6.283414	-1.107132	0.000000	-10.000000	0.508333	-26.766666	313.833344	1023.000000	1023.000000	2046.000000
48.020000	-0.018797	-11.108815	-1.377675	-1.887884	-6.480333	-1.362923	0.000000	-10.000000	0.500000	-26.466667	304.833344	1023.000000	1023.000000	2046.000000
48.040001	-0.020195	-11.934979	-1.544047	-2.100030	-6.731286	-1.559617	0.000000	-10.000000	0.500000	-26.366667	296.000000	1023.000000	1023.000000	2046.000000
48.060001	-0.021530	-12.724067	-1.733003	-2.300653	-6.927238	-1.763173	0.000000	-10.000000	0.500000	-26.366667	287.166656	1023.000000	1023.000000	2046.000000
48.080002	-0.022684	-13.406307	-1.864547	-2.532139	-7.134069	-1.875553	0.000000	-10.000000	0.500000	-26.366667	278.333344	1023.000000	1023.000000	2046.000000
48.099998	-0.023743	-14.032213	-1.959773	-2.766356	-7.303888	-2.002196	0.000000	-10.000000	0.491667	-26.266666	269.666656	1023.000000	1023.000000	2046.000000
48.119999	-0.024636	-14.559645	-2.151320	-2.860608	-7.325568	-2.222148	0.000000	-10.000000	0.483333	-26.050001	260.833344	1023.000000	1023.000000	2046.000000
48.139999	-0.025429	-15.028719	-2.190915	-2.967579	-7.485613	-2.384612	0.000000	-10.000000	0.475000	-25.666668	252.166672	1023.000000	1023.000000	2046.000000
48.160000	-0.026116	-15.434737	-2.253960	-3.137210	-7.585472	-2.458095	0.000000	-10.000000	0.475000	-25.516668	243.500000	1023.000000	1023.000000	2046.000000
48.180000	-0.026799	-15.838066	-2.341578	-3.206454	-7.682704	-2.607331	0.000000	-10.000000	0.475000	-25.350000	235.000000	1023.000000	1023.000000	2046.000000
48.200001	-0.027486	-16.244032	-2.421484	-3.320461	-7.794805	-2.707282	0.000000	-10.000000	0.466667	-25.383335	226.500000	1023.000000	1023.000000	2046.000000
48.220001	-0.028037	-16.569698	-2.406381	-3.472795	-7.952745	-2.737779	0.000000	-10.000000	0.466667	-25.416668	218.166672	1023.000000	1023.000000	2046.000000
48.240002	-0.028535	-16.864349	-2.421312	-3.485145	-8.105308	-2.852586	0.000000	-10.000000	0.466667	-25.366667	209.666672	1023.000000	1023.000000	2046.000000
48.259998	-0.029213	-17.265009	-2.524379	-3.545620	-8.210432	-2.984579	0.000000	-10.000000	0.475000	-25.416666	201.333328	1023.000000	1023.000000	2046.000000
48.279999	-0.029946	-17.697971	-2.617152	-3.630385	-8.355818	-3.094616	0.000000	-10.000000	0.483333	-25.283333	192.666672	1023.000000	1023.000000	2046.000000
48.299999	-0.030531	-18.044041	-2.688737	-3.713740	-8.494743	-3.146821	0.000000	-10.000000	0.475000	-25.366667	184.333328	1023.000000	1023.000000	2046.000000
48.320000	-0.031230	-18.456736	-2.823440	-3.750519	-8.592930	-3.289846	0.000000	-10.000000	0.466667	-25.299999	175.666672	1023.000000	1023.000000	2046.000000
48.340000	-0.031976	-18.897600	-2.903319	-3.836236	-8.762764	-3.395282	0.000000	-10.000000	0.450000	-25.266666	167.333328	1023.000000	1023.000000	2046.000000
48.360001	-0.032587	-19.258698	-3.049959	-3.899277	-8.836253	-3.473209	0.000000	-10.000000	0.450000	-25.083334	158.833328	1023.000000	1023.000000	2046.000000
48.380001	-0.033307	-19.684193	-3.175952	-4.020862	-8.966134	-3.521245	0.000000	-10.000000	0.450000	-24.883333	150.500000	1023.000000	1023.000000	2046.000000
48.400002	-0.034004	-20.096457	-3.266099	-4.040600	-9.095188	-3.694570	0.000000	-10.000000	0.450000	-24.650000	142.166672	1023.000000	1023.000000	2046.000000
48.419998	-0.034381	-20.319422	-3.327637	-4.084292	-9.151935	-3.755559	0.000000	-10.000000	0.416667	-24.333334	134.000000	1023.000000	1023.000000	2046.000000
48.439999	-0.034681	-20.496593	-3.402038	-4.070791	-9.225685	-3.798078	0.000000	-10.000000	0.400000	-23.950001	126.000000	1023.000000	1023.000000	2046.000000
48.459999	-0.034937	-20.647963	-3.433528	-4.144630	-9.315790	-3.754014	0.000000	-10.000000	0.366667	-23.500000	118.000000	1023.000000	1023.000000	2046.000000
48.480000	-0.035299	-20.861736	-3.476810	-4.161952	-9.433983	-3.788992	0.000000	-10.000000	0.366667	-23.266666	110.000000	1023.000000	1023.000000	2046.000000
48.500000	-0.035584	-21.030203	-3.602186	-4.156279	-9.356078	-3.915661	0.000000	-10.000000	0.341667	-22.816668	102.166664	1023.000000	1023.000000	2046.000000
48.520000	-0.036521	-21.583879	-3.664780	-4.369675	-9.573425	-3.975998	0.000000	-10.000000	0.341667	-22.466667	94.500000	1023.000000	1023.000000	2046.000000
48.540001	-0.037143	-21.951418	-3.787708	-4.411897	-9.767051	-3.984763	0.000000	-10.000000	0.333333	-21.816668	87.166664	1023.000000	1023.000000	2046.000000
48.560001	-0.038598	-22.811659	-4.101511	-4.587473	-9.855653	-4.267022	0.000000	-10.000000	0.325000	-21.466667	79.833336	1023.000000	1023.000000	2046.000000
48.580002	-0.040301	-23.817753	-4.313113	-4.826180	-10.066014	-4.612444	0.000000	-10.000000	0.308333	-21.016666	72.666664	1023.000000	1023.000000	2046.000000
48.599998	-0.042015	-24.831154	-4.539259	-5.198213	-10.152993	-4.940689	0.000000	-10.000000	0.283333	-20.450001	65.500000	1023.000000	1023.000000	2046.000000
48.619999	-0.043938	-25.967140	-4.741880	-5.576872	-10.414590	-5.233798	0.000000	-10.000000	0.250000	-19.550001	58.833332	1023.000000	1023.000000	2046.000000
48.639999	-0.045788	-27.060982	-5.159495	-5.737508	-10.611065	-5.552913	0.000000	-10.000000	0.200000	-18.200001	52.333332	1023.000000	1023.000000	2046.000000
48.660000	-0.047422	-28.026625	-5.507435	-5.824890	-10.895842	-5.798459	0.000000	-10.000000	0.166667	-16.850000	46.333332	1023.000000	1023.000000	2046.000000
48.680000	-0.048947	-28.927786	-5.799863	-5.828949	-11.220431	-6.078543	0.000000	-10.000000	0.150000	-15.633333	40.666668	1023.000000	1023.000000	2046.000000
48.700001	-0.050204	-29.670565	-6.056861	-5.796971	-11.552376	-6.264356	0.000000	-10.000000	0.150000	-14.983334	35.500000	1023.000000	1023.000000	2046.000000
48.720001	-0.051177	-30.245382	-6.320367	-5.705268	-11.782148	-6.437597	0.000000	-10.000000	0.150000	-14.783334	30.500000	1023.000000	1023.000000	2046.000000
48.740002	-0.051873	-30.657181	-6.553362	-5.569170	-11.984210	-6.550439	0.000000	-10.000000	0.150000	-14.716667	25.500000	1023.000000	1023.000000	2046.000000
48.759998	-0.052301	-30.910011	-6.664036	-5.347045	-12.212472	-6.686458	0.000000	-10.000000	0.150000	-14.700001	20.500000	1023.000000	1023.000000	2046.000000
48.779999	-0.052474	-31.012373	-6.828861	-5.193299	-12.225402	-6.764811	0.000000	-10.000000	0.150000	-14.500000	15.500000	1023.000000	1023.000000	2046.000000
48.799999	-0.052817	-31.214828	-6.917079	-5.185463	-12.328180	-6.784106	0.000000	-10.000000	0.150000	-14.416667	12.166667	1023.000000	1023.000000	2046.000000
48.820000	-0.053098	-31.380833	-6.998251	-5.179043	-12.394220	-6.809319	0.000000	-10.000000	0.133333	-14.066667	7.333333	1023.000000	1023.000000	2046.000000
48.840000	-0.053421	-31.571808	-7.060328	-5.183651	-12.470073	-6.857756	0.000000	-10.000000	0.100000	-13.750000	3.000000	1023.000000	1023.000000	2046.000000
48.860001	-0.053738	-31.759323	-7.118030	-5.158967	-12.551648	-6.930677	0.000000	-10.000000	0.066667	-13.133333	-2.833333	1023.000000	1023.000000	2046.000000
48.880001	-0.053851	-31.825911	-7.143302	-5.133123	-12.485520	-7.063965	0.000000	-10.000000	0.050000	-12.683333	-6.833333	1023.000000	1023.000000	2046.000000
48.900002	-0.053900	-31.855028	-7.038531	-5.292347	-12.424332	-7.099817	0.000000	-10.000000	0.050000	-12.350000	-11.000000	1023.000000	1023.000000	2046.000000
48.919998	-0.053955	-31.887466	-6.929080	-5.409486	-12.402387	-7.146513	0.000000	-10.000000	0.050000	-12.183333	-15.000000	1023.000000	1023.000000	2046.000000
48.939999	-0.054127	-31.989058	-6.827558	-5.472937	-12.456944	-7.231618	0.000000	-10.000000	0.041667	-11.483334	-20.333334	1023.000000	1023.000000	2046.000000
48.959999	-0.054346	-32.118416	-6.815207	-5.578350	-12.500973	-7.223886	0.000000	-10.000000	0.025000	-10.583334	-25.500000	1023.000000	1023.000000	2046.000000
48.980000	-0.054463	-32.187550	-6.809918	-5.664207	-12.523203	-7.190222	0.000000	-10.000000	0.008333	-9.816668	-29.333334	1023.000000	1023.000000	2046.000000
49.000000	-0.054575	-32.253803	-6.841105	-5.741501	-12.514851	-7.156344	0.000000	-10.000000	0.000000	-9.483334	-31.666666	1023.000000	1023.000000	2046.000000
49.020000	-0.054623	-32.281994	-6.730258	-5.813571	-12.568934	-7.169232	0.000000	-10.000000	0.016667	-9.266667	-33.833332	1023.000000	1023.000000	2046.000000
49.040001	-0.055061	-32.541050	-6.805283	-5.992693	-12.570949	-7.172126	0.000000	-10.000000	0.025000	-8.950000	-37.000000	1023.000000	1023.000000	2046.000000
49.060001	-0.055771	-32.960381	-6.808550	-6.169669	-12.704151	-7.278010	0.000000	-10.000000	0.025000	-8.600000	-39.833332	1023.000000	1023.000000	2046.000000
49.080002	-0.056430	-33.350033	-6.779287	-6.393955	-12.850099	-7.326691	0.000000	-10.000000	0.008333	-8.016666	-42.666668	1023.000000	1023.000000	2046.000000
49.099998	-0.057225	-33.820213	-6.765729	-6.592388	-12.977404	-7.484693	0.000000	-10.000000	0.000000	-7.366667	-45.166668	1023.000000	1023.000000	2046.000000
49.119999	-0.057868	-34.199692	-6.732718	-6.894917	-13.139601	-7.432455	0.000000	-10.000000	0.000000	-6.700000	-47.833332	1023.000000	1023.000000	2046.000000
49.139999	-0.058380	-34.502815	-6.759922	-7.080995	-13.206996	-7.454904	0.000000	-10.000000	-0.008333	-6.250000	-50.166668	1023.000000	1023.000000	2046.000000
49.160000	-0.058952	-34.840546	-6.873137	-7.245408	-13.231358	-7.490644	0.000000	-10.000000	-0.008333	-5.900000	-52.500000	1023.000000	1023.000000	2046.000000
49.180000	-0.059516	-35.173874	-6.992968	-7.440165	-13.222672	-7.518070	0.000000	-10.000000	-0.008333	-5.816667	-54.500000	1023.000000	1023.000000	2046.000000
49.200001	-0.060195	-35.575134	-7.022437	-7.553527	-13.387377	-7.611795	0.000000	-10.000000	0.000000	-5.800000	-56.500000	1023.000000	1023.000000	2046.000000
49.220001	-0.060405	-35.699398	-7.084113	-7.689082	-13.282601	-7.643601	0.000000	-10.000000	0.000000	-5.833333	-58.500000	1023.000000	1023.000000	2046.000000
49.240002	-0.060373	-35.680733	-7.182032	-7.764357	-13.076414	-7.657929	0.000000	-10.000000	-0.008333	-5.750000	-60.333332	1023.000000	1023.000000	2046.000000
49.259998	-0.060605	-35.817844	-7.161343	-7.787058	-13.118754	-7.750687	0.000000	-10.000000	-0.016667	-5.683333	-62.000000	1023.000000	1023.000000	2046.000000
49.279999	-0.060817	-35.942558	-7.139502	-7.871815	-13.155196	-7.776044	0.000000	-10.000000	-0.025000	-5.550000	-63.666668	1023.000000	1023.000000	2046.000000
49.299999	-0.060808	-35.937328	-7.191736	-7.970677	-13.053946	-7.720967	0.000000	-10.000000	-0.016667	-5.416667	-65.500000	1023.000000	1023.000000	2046.000000
49.320000	-0.060848	-35.961269	-7.150452	-7.981587	-13.054548	-7.774681	0.000000	-10.000000	-0.016667	-5.166667	-67.500000	1023.000000	1023.000000	2046.000000
49.340000	-0.060777	-35.919056	-7.093192	-7.943269	-13.060817	-7.821776	0.000000	-10.000000	-0.008333	-4.916667	-69.333336	1023.000000	1023.000000	2046.000000
49.360001	-0.060631	-35.833015	-7.069571	-7.972402	-13.004506	-7.786534	0.000000	-10.000000	-0.008333	-4.633333	-71.000000	1023.000000	1023.000000	2046.000000
49.380001	-0.060644	-35.840397	-7.087885	-7.889334	-12.981116	-7.882063	0.000000	-10.000000	-0.008333	-4.383333	-72.500000	1023.000000	1023.000000	2046.000000
49.400002	-0.060604	-35.816738	-7.014367	-7.892208	-13.032372	-7.877791	0.000000	-10.000000	-0.008333	-4.216667	-74.000000	1023.000000	1023.000000	2046.000000
49.419998	-0.060429	-35.713520	-6.948003	-7.897184	-13.045734	-7.822598	0.000000	-10.000000	-0.008333	-4.066667	-75.333336	1023.000000	1023.000000	2046.000000
49.439999	-0.060353	-35.668331	-6.881820	-7.928610	-13.100772	-7.757128	0.000000	-10.000000	-0.016667	-3.933333	-76.666664	1023.000000	1023.000000	2046.000000
49.459999	-0.060476	-35.741283	-6.856323	-8.038261	-13.179730	-7.666968	0.000000	-10.000000	-0.025000	-3.783333	-78.000000	1023.000000	1023.000000	2046.000000
49.480000	-0.060511	-35.761822	-6.895604	-8.069162	-13.136561	-7.660496	0.000000	-10.000000	-0.025000	-3.616667	-79.333336	1023.000000	1023.000000	2046.000000
49.500000	-0.060646	-35.841892	-6.885806	-8.042683	-13.172862	-7.740541	0.000000	-10.000000	-0.016667	-3.433333	-80.666664	1023.000000	1023.000000	2046.000000
49.520000	-0.060602	-35.815632	-6.907676	-8.090557	-13.112870	-7.704530	0.000000	-10.000000	-0.016667	-3.233333	-81.833336	1023.000000	1023.000000	2046.000000
49.540001	-0.060375	-35.681412	-6.929435	-8.026533	-13.006523	-7.718922	0.000000	-10.000000	-0.025000	-3.083333	-83.000000	1023.000000	1023.000000	2046.000000
49.560001	-0.060196	-35.575607	-6.957144	-7.977525	-12.919877	-7.721061	0.000000	-10.000000	-0.033333	-2.950000	-84.000000	1023.000000	1023.000000	2046.000000
49.580002	-0.060120	-35.530697	-6.894004	-7.982337	-12.954742	-7.699614	0.000000	-10.000000	-0.041667	-2.816667	-85.000000	1023.000000	1023.000000	2046.000000
49.599998	-0.060147	-35.546867	-6.826975	-8.059035	-13.009942	-7.650914	0.000000	-10.000000	-0.041667	-2.633333	-86.000000	1023.000000	1023.000000	2046.000000
49.619999	-0.060018	-35.470425	-6.876233	-8.023871	-12.920699	-7.649622	0.000000	-10.000000	-0.041667	-2.416667	-86.833336	1023.000000	1023.000000	2046.000000
49.639999	-0.059984	-35.450443	-6.840648	-7.980578	-12.934317	-7.694900	0.000000	-10.000000	-0.033333	-2.150000	-87.500000	1023.000000	1023.000000	2046.000000
49.660000	-0.059981	-35.448677	-6.878842	-7.915324	-12.908154	-7.746356	0.000000	-10.000000	-0.033333	-1.933333	-87.833336	1023.000000	1023.000000	2046.000000
49.680000	-0.059919	-35.412403	-6.762087	-7.954381	-13.002239	-7.693695	0.000000	-10.000000	-0.033333	-1.866667	-88.000000	1023.000000	1023.000000	2046.000000
49.700001	-0.059567	-35.204292	-6.732786	-7.988859	-12.922377	-7.560271	0.000000	-10.000000	-0.033333	-1.816667	-88.000000	1023.000000	1023.000000	2046.000000
49.720001	-0.059518	-35.175289	-6.670399	-7.977268	-12.981481	-7.546142	0.000000	-10.000000	-0.033333	-1.816667	-88.000000	1023.000000	1023.000000	2046.000000
49.740002	-0.059585	-35.214458	-6.755476	-8.019891	-12.892333	-7.546756	0.000000	-10.000000	-0.016667	-1.716667	-88.000000	1023.000000	1023.000000	2046.000000
49.759998	-0.059458	-35.139942	-6.666699	-7.988197	-12.950974	-7.534074	0.000000	-10.000000	-0.016667	-1.600000	-88.000000	1023.000000	1023.000000	2046.000000
49.779999	-0.059472	-35.147835	-6.657246	-7.954292	-12.956715	-7.579584	0.000000	-10.000000	-0.025000	-1.400000	-88.000000	1023.000000	1023.000000	2046.000000
49.799999	-0.059232	-35.006294	-6.643654	-7.925786	-12.876988	-7.559865	0.000000	-10.000000	-0.033333	-0.850000	-88.000000	1023.000000	1023.000000	2046.000000
49.820000	-0.058894	-34.806503	-6.668677	-7.957482	-12.721574	-7.458771	0.000000	-10.000000	-0.041667	-0.383333	-88.000000	1023.000000	1023.000000	2046.000000
49.840000	-0.058698	-34.690281	-6.655987	-7.917028	-12.700631	-7.416636	0.000000	-10.000000	-0.033333	0.000000	-88.000000	1023.000000	1023.000000	2046.000000
49.860001	-0.058711	-34.698067	-6.531350	-7.881275	-12.802010	-7.483433	0.000000	-10.000000	-0.033333	0.000000	-88.000000	1023.000000	1023.000000	2046.000000
49.880001	-0.058466	-34.553295	-6.495945	-7.914472	-12.774002	-7.368874	0.000000	-10.000000	-0.025000	0.616667	-88.000000	1023.000000	1023.000000	2046.000000
49.900002	-0.058418	-34.525265	-6.483519	-7.912796	-12.762407	-7.366542	0.000000	-10.000000	-0.033333	1.616667	-88.000000	1023.000000	1023.000000	2046.000000
49.919998	-0.058510	-34.579510	-6.507409	-7.987056	-12.790165	-7.294880	0.000000	-10.000000	-0.041667	2.966667	-88.000000	1023.000000	1023.000000	2046.000000
49.939999	-0.058559	-34.608246	-6.565188	-8.051563	-12.750628	-7.240868	0.000000	-10.000000	-0.050000	3.950000	-88.000000	1023.000000	1023.000000	2046.000000
49.959999	-0.058449	-34.543167	-6.477921	-8.081964	-12.783736	-7.199545	0.000000	-10.000000	-0.066667	4.833333	-88.000000	1023.000000	1023.000000	2046.000000
49.980000	-0.058074	-34.321781	-6.417710	-7.961323	-12.664034	-7.278714	0.000000	-10.000000	-0.083333	5.650000	-88.000000	1023.000000	1023.000000	2046.000000
50.000000	-0.058149	-34.366280	-6.363556	-8.200277	-12.639479	-7.162969	0.000000	-10.000000	-0.100000	6.466667	-88.000000	1023.000000	1023.000000	2046.000000
50.020000	-0.057463	-33.960667	-6.288025	-8.105442	-12.535641	-7.031559	0.000000	-10.000000	-0.100000	7.216667	-88.000000	1023.000000	1023.000000	2046.000000
50.040001	-0.057185	-33.796116	-6.330837	-8.151490	-12.379107	-6.934680	0.000000	-10.000000	-0.100000	7.850000	-88.000000	1023.000000	1023.000000	2046.000000
50.060001	-0.057165	-33.784317	-6.365156	-8.266916	-12.330875	-6.821368	0.000000	-10.000000	-0.100000	8.566668	-88.000000	1023.000000	1023.000000	2046.000000
50.080002	-0.057584	-34.032368	-6.455699	-8.457896	-12.300817	-6.817956	0.000000	-10.000000	-0.116667	9.833334	-88.000000	1023.000000	1023.000000	2046.000000
50.099998	-0.058781	-34.739830	-6.759212	-8.586051	-12.430953	-6.963613	0.000000	-10.000000	-0.150000	11.600000	-51.333332	1023.000000	1023.000000	2046.000000
50.119999	-0.059987	-35.452366	-7.111312	-8.632883	-12.621291	-7.086881	0.000000	-10.000000	-0.200000	14.066667	-13.666667	1023.000000	1023.000000	2046.000000
50.139999	-0.061085	-36.101284	-7.453993	-8.598645	-12.793233	-7.255414	0.000000	-10.000000	-0.225000	16.049999	25.833334	1023.000000	1023.000000	2046.000000
50.160000	-0.061672	-36.448074	-7.728475	-8.551024	-12.859783	-7.308790	0.000000	-10.000000	-0.241667	17.350000	30.666666	1023.000000	1023.000000	2046.000000
50.180000	-0.061695	-36.461639	-7.808218	-8.421524	-12.923927	-7.307969	0.000000	-10.000000	-0.241667	17.833334	36.333332	1023.000000	1023.000000	2046.000000
50.200001	-0.061321	-36.240479	-7.935129	-8.279552	-12.835536	-7.190262	0.000000	-10.000000	-0.258333	18.283333	42.166668	1023.000000	1023.000000	2046.000000
50.220001	-0.060639	-35.837872	-8.047605	-7.962019	-12.691652	-7.136594	0.000000	-10.000000	-0.283333	19.000000	48.166668	1023.000000	1023.000000	2046.000000
50.240002	-0.059702	-35.283726	-8.098080	-7.627862	-12.548162	-7.009623	0.000000	-10.000000	-0.316667	19.866667	54.333332	1023.000000	1023.000000	2046.000000
50.259998	-0.058520	-34.585121	-8.173441	-7.383332	-12.256794	-6.771555	0.000000	-10.000000	-0.350000	20.683334	60.833332	1023.000000	1023.000000	2046.000000
50.279999	-0.057371	-33.905983	-8.099020	-7.121176	-12.085499	-6.600290	0.000000	-10.000000	-0.375000	21.566668	67.500000	1023.000000	1023.000000	2046.000000
50.299999	-0.056259	-33.249271	-8.035241	-6.911446	-11.901067	-6.401517	0.000000	-10.000000	-0.408333	22.300001	74.666664	1023.000000	1023.000000	2046.000000
50.320000	-0.055270	-32.664536	-7.988365	-6.856025	-11.720382	-6.099765	0.000000	-10.000000	-0.425000	23.283333	82.000000	1023.000000	1023.000000	2046.000000
50.340000	-0.054439	-32.173279	-7.895015	-6.777123	-11.645829	-5.855311	0.000000	-10.000000	-0.441667	24.000000	89.500000	1023.000000	1023.000000	2046.000000
50.360001	-0.053215	-31.450132	-7.859827	-6.644331	-11.262886	-5.683090	0.000000	-10.000000	-0.458333	24.883333	97.500000	1023.000000	1023.000000	2046.000000
50.380001	-0.051729	-30.571714	-7.472773	-6.634184	-11.079897	-5.384860	0.000000	-10.000000	-0.483333	25.400002	105.666664	1023.000000	1023.000000	2046.000000
50.400002	-0.050539	-29.868677	-7.270012	-6.687961	-10.823627	-5.087076	0.000000	-10.000000	-0.525000	26.083334	114.166664	1023.000000	1023.000000	2046.000000
50.419998	-0.049231	-29.095741	-7.135606	-6.607142	-10.506624	-4.846369	0.000000	-10.000000	-0.558333	26.783335	122.666664	1023.000000	1023.000000	2046.000000
50.439999	-0.047688	-28.183470	-6.904185	-6.517573	-10.204210	-4.557501	0.000000	-10.000000	-0.608333	27.383333	131.500000	1023.000000	1023.000000	2046.000000
50.459999	-0.045930	-27.144419	-6.697222	-6.412184	-9.774986	-4.260027	0.000000	-10.000000	-0.616667	28.250000	140.500000	1023.000000	1023.000000	2046.000000
50.480000	-0.044334	-26.201572	-6.483143	-6.327630	-9.390619	-4.000181	0.000000	-10.000000	-0.616667	28.583334	149.833328	1023.000000	1023.000000	2046.000000
50.500000	-0.042853	-25.326202	-6.215950	-6.341807	-9.109982	-3.658464	0.000000	-10.000000	-0.600000	29.083334	159.333328	1023.000000	1023.000000	2046.000000
50.520000	-0.041933	-24.782627	-5.994820	-6.441129	-8.929929	-3.416750	0.000000	-10.000000	-0.608333	29.283335	169.000000	1023.000000	1023.000000	2046.000000
50.540001	-0.041182	-24.338842	-5.818395	-6.524761	-8.796008	-3.199679	0.000000	-10.000000	-0.608333	29.300001	178.666672	1023.000000	1023.000000	2046.000000
50.560001	-0.040333	-23.836931	-5.638646	-6.508595	-8.618938	-3.070752	0.000000	-10.000000	-0.625000	29.450001	188.500000	1023.000000	1023.000000	2046.000000
50.580002	-0.039401	-23.285955	-5.379534	-6.562177	-8.487181	-2.857063	0.000000	-10.000000	-0.641667	29.516666	198.166672	1023.000000	1023.000000	2046.000000
50.599998	-0.038463	-22.731476	-5.179638	-6.607509	-8.300731	-2.643598	0.000000	-10.000000	-0.666667	30.033333	207.833328	1023.000000	1023.000000	2046.000000
50.619999	-0.037608	-22.226513	-5.093977	-6.689339	-8.046124	-2.397072	0.000000	-10.000000	-0.666667	30.316668	217.666672	1023.000000	1023.000000	2046.000000
50.639999	-0.036738	-21.712397	-5.024973	-6.650569	-7.742955	-2.293900	0.000000	-10.000000	-0.675000	30.300001	228.000000	1023.000000	1023.000000	2046.000000
50.660000	-0.035564	-21.018494	-4.982341	-6.682232	-7.282485	-2.071434	0.000000	-10.000000	-0.675000	30.450001	238.333328	1023.000000	1023.000000	2046.000000
50.680000	-0.034367	-20.310740	-4.727800	-6.635709	-7.055192	-1.892040	0.000000	-10.000000	-0.675000	30.566668	248.500000	1023.000000	1023.000000	2046.000000
50.700001	-0.032988	-19.495863	-4.524529	-6.568609	-6.753120	-1.649604	0.000000	-10.000000	-0.675000	30.983334	258.500000	1023.000000	1023.000000	2046.000000
50.720001	-0.031841	-18.817780	-4.214918	-6.609757	-6.599885	-1.393218	0.000000	-10.000000	-0.675000	31.250000	268.666656	1023.000000	1023.000000	2046.000000
50.740002	-0.030659	-18.119284	-4.078229	-6.583387	-6.308242	-1.149425	0.000000	-10.000000	-0.691667	31.400000	279.000000	1023.000000	1023.000000	2046.000000
50.759998	-0.029294	-17.312548	-3.809755	-6.484989	-6.061099	-0.956705	0.000000	-10.000000	-0.675000	31.400000	289.500000	1023.000000	1023.000000	2046.000000
50.779999	-0.027734	-16.390543	-3.591480	-6.395055	-5.730510	-0.673498	0.000000	-10.000000	-0.683333	31.216667	300.000000	1023.000000	1023.000000	2046.000000
50.799999	-0.026129	-15.441941	-3.279230	-6.192722	-5.492791	-0.477198	0.000000	-10.000000	-0.666667	31.083334	310.500000	1023.000000	1023.000000	2046.000000
50.820000	-0.024328	-14.377800	-3.047685	-6.064471	-5.150003	-0.115641	0.000000	-10.000000	-0.666667	30.933334	321.000000	1023.000000	1023.000000	2046.000000
50.840000	-0.022630	-13.374065	-2.800658	-5.878008	-4.877031	0.181631	0.000000	-10.000000	-0.666667	30.900000	331.333344	1023.000000	1023.000000	2046.000000
50.860001	-0.020962	-12.388557	-2.550933	-5.738259	-4.628679	0.529314	0.000000	-10.000000	-0.683333	30.833334	341.666656	1023.000000	1023.000000	2046.000000
50.880001	-0.019359	-11.441064	-2.436255	-5.495961	-4.296692	0.787844	0.000000	-10.000000	-0.700000	30.866667	352.000000	1023.000000	1023.000000	2046.000000
50.900002	-0.017902	-10.579855	-2.288482	-5.275236	-4.066697	1.050561	0.000000	-10.000000	-0.683333	30.800001	362.333344	1023.000000	1023.000000	2046.000000
50.919998	-0.016383	-9.682071	-2.133945	-5.061232	-3.832396	1.345501	0.000000	-10.000000	-0.666667	31.016666	372.500000	1023.000000	1023.000000	2046.000000
50.939999	-0.014851	-8.776813	-1.985912	-4.842618	-3.573505	1.625221	0.000000	-10.000000	-0.650000	31.166668	382.833344	1023.000000	1023.000000	2046.000000
50.959999	-0.013397	-7.917514	-1.850823	-4.660736	-3.310278	1.904323	0.000000	-10.000000	-0.658333	31.000000	393.166656	1023.000000	1023.000000	2046.000000
50.980000	-0.011780	-6.961918	-1.632905	-4.501026	-3.117112	2.289124	0.000000	-10.000000	-0.658333	30.633335	403.500000	1023.000000	1023.000000	2046.000000
51.000000	-0.010217	-6.038226	-1.492151	-4.307048	-2.840786	2.601759	0.000000	-10.000000	-0.666667	30.316668	413.666656	1023.000000	1023.000000	2046.000000
51.020000	-0.008677	-5.128396	-1.314769	-4.060008	-2.602497	2.848878	0.000000	-10.000000	-0.658333	30.066668	424.000000	1023.000000	1023.000000	2046.000000
51.040001	-0.007324	-4.328702	-1.092883	-3.906259	-2.435319	3.105759	0.000000	-10.000000	-0.658333	29.783335	434.333344	1023.000000	1023.000000	2046.000000
51.060001	-0.005735	-3.389469	-0.914001	-3.750165	-2.137258	3.411954	0.000000	-10.000000	-0.650000	29.516668	444.333344	1023.000000	1023.000000	2046.000000
51.080002	-0.004173	-2.466296	-0.746638	-3.542961	-1.842993	3.666296	0.000000	-10.000000	-0.641667	29.483334	454.000000	1023.000000	1023.000000	2046.000000
51.099998	-0.002744	-1.621805	-0.491778	-3.394291	-1.654045	3.918309	0.000000	-10.000000	-0.625000	29.450001	463.666656	1023.000000	1023.000000	2046.000000
51.119999	-0.001208	-0.713647	-0.291296	-3.196068	-1.364947	4.138664	0.000000	-10.000000	-0.608333	29.216667	473.500000	1023.000000	1023.000000	2046.000000
51.139999	0.000417	0.246604	-0.059268	-3.043670	-1.068184	4.417726	0.000000	-10.000000	-0.600000	28.900000	483.500000	1023.000000	1023.000000	2046.000000
51.160000	0.001970	1.164424	0.232679	-2.814596	-0.885614	4.631955	0.000000	-10.000000	-0.608333	28.750000	493.166656	1023.000000	1023.000000	2046.000000
51.180000	0.003419	2.020747	0.406273	-2.664495	-0.608849	4.887818	0.000000	-10.000000	-0.600000	28.766666	502.833344	1023.000000	1023.000000	2046.000000
51.200001	0.004682	2.767187	0.500673	-2.575490	-0.354001	5.196006	0.000000	-10.000000	-0.600000	28.850000	512.333313	1023.000000	1023.000000	2046.000000
51.220001	0.006194	3.660726	0.733351	-2.344543	-0.096633	5.368551	0.000000	-10.000000	-0.591667	28.733334	522.000000	1023.000000	1023.000000	2046.000000
51.240002	0.007809	4.615255	0.877397	-2.092342	0.294145	5.536055	0.000000	-10.000000	-0.600000	28.750000	531.666687	1023.000000	1023.000000	2046.000000
51.259998	0.009362	5.532711	1.087564	-2.065834	0.532417	5.978562	0.000000	-10.000000	-0.600000	28.783335	541.166687	1023.000000	1023.000000	2046.000000
51.279999	0.010848	6.411312	1.244450	-1.826419	0.704634	6.288647	0.000000	-10.000000	-0.591667	28.716667	550.833313	1023.000000	1023.000000	2046.000000
[truncated: 1,368,627 more chars]
