# Supplementary material for: Effect of Electrode Belt and Body Positions on Regional Pulmonary Ventilation- and Perfusion-Related Impedance Changes Measured by Electric Impedance Tomography
Source: PLoS One. 2016 Jun 2;11(6):e0155913. doi: 10.1371/journal.pone.0155913 (PMC4890811; doi:10.1371/journal.pone.0155913)
Supplement: S1 Dataset — (ZIP) [file pone.0155913.s001.zip › Dataset/Fp08-stan-2i.txt]

Patient Name:	Fp8
Registry:	Fp8
Investigator:	 
Diagnosys:	 
Notes:	st�ende2i           
Sample Rate [Hz]:	50.09
Time Base 	Pixels Mean 	Pixels Sum 	UPPER RIGHT		UPPER LEFT		LOWER RIGHT		LOWER LEFT		QRS	ETCO2	Paw	Flow (L/min)	Volume	Analog1	Analog2	AnalogSum
0.000000	-0.109361	-64.632416	-13.160699	-15.201427	-20.909822	-15.360463	0.000000	-10.000000	0.266667	-20.683334	445.000000	1023.000000	1023.000000	2046.000000
0.020000	-0.109752	-64.863205	-13.219769	-15.225330	-20.974857	-15.443247	0.000000	-10.000000	0.266667	-21.183334	435.666656	1023.000000	1023.000000	2046.000000
0.040000	-0.110040	-65.033546	-13.197575	-15.286130	-21.069685	-15.480154	0.000000	-10.000000	0.283333	-21.633335	428.666656	1023.000000	1023.000000	2046.000000
0.060000	-0.110371	-65.229477	-13.224721	-15.319629	-21.114298	-15.570829	0.000000	-10.000000	0.300000	-22.116667	421.666656	1023.000000	1023.000000	2046.000000
0.080000	-0.110571	-65.347290	-13.246714	-15.388355	-21.125015	-15.587207	0.000000	-10.000000	0.300000	-22.100000	416.666656	1023.000000	1023.000000	2046.000000
0.100000	-0.110849	-65.511856	-13.294930	-15.434145	-21.132563	-15.650216	0.000000	-10.000000	0.300000	-21.866667	409.333344	1023.000000	1023.000000	2046.000000
0.120000	-0.111082	-65.649323	-13.356076	-15.462604	-21.148760	-15.681882	0.000000	-10.000000	0.291667	-21.316668	399.666656	1023.000000	1023.000000	2046.000000
0.140000	-0.111322	-65.791344	-13.385560	-15.511347	-21.194857	-15.699578	0.000000	-10.000000	0.283333	-20.850000	392.666656	1023.000000	1023.000000	2046.000000
0.160000	-0.111691	-66.009476	-13.434335	-15.556093	-21.279509	-15.739539	0.000000	-10.000000	0.250000	-20.466667	385.666656	1023.000000	1023.000000	2046.000000
0.180000	-0.111965	-66.171043	-13.459904	-15.609436	-21.368107	-15.733594	0.000000	-10.000000	0.241667	-20.383333	381.000000	1023.000000	1023.000000	2046.000000
0.200000	-0.112284	-66.359650	-13.488974	-15.624717	-21.443214	-15.802744	0.000000	-10.000000	0.233333	-20.333334	374.166656	1023.000000	1023.000000	2046.000000
0.220000	-0.112509	-66.492844	-13.501384	-15.707108	-21.486219	-15.798134	0.000000	-10.000000	0.250000	-20.150000	367.333344	1023.000000	1023.000000	2046.000000
0.240000	-0.112676	-66.591560	-13.500511	-15.750816	-21.548466	-15.791768	0.000000	-10.000000	0.266667	-19.933334	360.666656	1023.000000	1023.000000	2046.000000
0.260000	-0.112853	-66.696335	-13.538631	-15.773469	-21.580740	-15.803495	0.000000	-10.000000	0.250000	-19.650000	354.000000	1023.000000	1023.000000	2046.000000
0.280000	-0.113042	-66.807724	-13.569156	-15.831742	-21.614637	-15.792186	0.000000	-10.000000	0.250000	-19.450001	347.333344	1023.000000	1023.000000	2046.000000
0.300000	-0.113054	-66.814972	-13.581034	-15.821529	-21.646709	-15.765701	0.000000	-10.000000	0.216667	-19.283335	340.833344	1023.000000	1023.000000	2046.000000
0.320000	-0.113662	-67.174393	-13.667879	-15.870905	-21.761055	-15.874553	0.000000	-10.000000	0.216667	-19.000000	332.166656	1023.000000	1023.000000	2046.000000
0.340000	-0.114220	-67.504005	-13.773873	-15.947234	-21.896723	-15.886175	0.000000	-10.000000	0.200000	-18.900000	325.833344	1023.000000	1023.000000	2046.000000
0.360000	-0.115061	-68.001312	-14.011425	-16.139565	-21.926319	-15.924005	0.000000	-10.000000	0.200000	-18.883333	319.500000	1023.000000	1023.000000	2046.000000
0.380000	-0.116264	-68.712112	-14.266294	-16.438097	-22.014509	-15.993215	0.000000	-10.000000	0.208333	-19.116667	315.500000	1023.000000	1023.000000	2046.000000
0.400000	-0.117116	-69.215347	-14.338922	-16.598124	-22.148241	-16.130064	0.000000	-10.000000	0.208333	-19.500000	309.166656	1023.000000	1023.000000	2046.000000
0.420000	-0.117817	-69.629616	-14.397324	-16.628666	-22.289728	-16.313900	0.000000	-10.000000	0.216667	-19.866667	300.500000	1023.000000	1023.000000	2046.000000
0.440000	-0.118589	-70.085884	-14.459907	-16.676947	-22.493607	-16.455427	0.000000	-10.000000	0.216667	-20.133333	293.833344	1023.000000	1023.000000	2046.000000
0.460000	-0.119903	-70.862846	-14.678854	-16.794746	-22.749687	-16.639557	0.000000	-10.000000	0.216667	-20.049999	287.166656	1023.000000	1023.000000	2046.000000
0.480000	-0.121582	-71.855240	-14.987913	-17.010326	-23.020382	-16.836617	0.000000	-10.000000	0.208333	-19.733334	282.666656	1023.000000	1023.000000	2046.000000
0.500000	-0.123241	-72.835312	-15.300693	-17.200607	-23.252209	-17.081802	0.000000	-10.000000	0.200000	-19.383333	276.000000	1023.000000	1023.000000	2046.000000
0.520000	-0.124825	-73.771667	-15.514388	-17.354170	-23.553543	-17.349566	0.000000	-10.000000	0.200000	-19.450001	267.333344	1023.000000	1023.000000	2046.000000
0.540000	-0.126215	-74.593010	-15.740200	-17.471107	-23.799891	-17.581810	0.000000	-10.000000	0.200000	-19.633333	260.833344	1023.000000	1023.000000	2046.000000
0.560000	-0.127389	-75.286774	-15.974869	-17.543079	-23.966187	-17.802637	0.000000	-10.000000	0.208333	-19.783333	254.333328	1023.000000	1023.000000	2046.000000
0.580000	-0.128286	-75.817017	-16.147202	-17.583565	-24.129173	-17.957075	0.000000	-10.000000	0.225000	-19.916666	250.000000	1023.000000	1023.000000	2046.000000
0.600000	-0.128966	-76.218628	-16.226654	-17.567112	-24.292652	-18.132210	0.000000	-10.000000	0.258333	-20.266666	243.333328	1023.000000	1023.000000	2046.000000
0.620000	-0.129420	-76.487328	-16.248983	-17.551926	-24.454079	-18.232342	0.000000	-10.000000	0.283333	-20.616667	236.500000	1023.000000	1023.000000	2046.000000
0.640000	-0.129819	-76.723122	-16.241726	-17.587519	-24.613039	-18.280842	0.000000	-10.000000	0.300000	-20.683334	229.666672	1023.000000	1023.000000	2046.000000
0.660000	-0.130185	-76.939110	-16.277145	-17.623079	-24.686249	-18.352633	0.000000	-10.000000	0.300000	-20.600000	222.833328	1023.000000	1023.000000	2046.000000
0.680000	-0.130360	-77.042793	-16.303572	-17.659058	-24.712460	-18.367702	0.000000	-10.000000	0.300000	-20.516666	216.000000	1023.000000	1023.000000	2046.000000
0.700000	-0.130371	-77.049515	-16.228621	-17.608812	-24.798691	-18.413387	0.000000	-10.000000	0.300000	-20.616667	209.166672	1023.000000	1023.000000	2046.000000
0.720000	-0.130267	-76.987900	-16.161505	-17.514009	-24.852732	-18.459654	0.000000	-10.000000	0.283333	-20.600000	202.333328	1023.000000	1023.000000	2046.000000
0.740000	-0.130035	-76.850426	-16.139952	-17.439205	-24.838236	-18.433029	0.000000	-10.000000	0.283333	-20.666666	195.500000	1023.000000	1023.000000	2046.000000
0.760000	-0.129826	-76.727249	-16.099180	-17.396446	-24.860929	-18.370695	0.000000	-10.000000	0.283333	-20.483334	188.500000	1023.000000	1023.000000	2046.000000
0.780000	-0.129664	-76.631500	-16.049587	-17.367350	-24.894802	-18.319757	0.000000	-10.000000	0.283333	-20.266666	181.666672	1023.000000	1023.000000	2046.000000
0.800000	-0.129506	-76.537750	-16.033661	-17.330912	-24.864382	-18.308800	0.000000	-10.000000	0.250000	-19.916668	175.000000	1023.000000	1023.000000	2046.000000
0.820000	-0.129523	-76.548195	-16.020327	-17.398773	-24.894680	-18.234417	0.000000	-10.000000	0.216667	-19.666668	168.333328	1023.000000	1023.000000	2046.000000
0.840000	-0.129911	-76.777367	-16.093767	-17.471140	-24.935562	-18.276896	0.000000	-10.000000	0.200000	-19.350000	161.833328	1023.000000	1023.000000	2046.000000
0.860000	-0.130328	-77.023781	-16.149866	-17.594799	-24.974689	-18.304426	0.000000	-10.000000	0.200000	-19.016666	155.166672	1023.000000	1023.000000	2046.000000
0.880000	-0.130671	-77.226662	-16.186634	-17.711143	-25.023716	-18.305164	0.000000	-10.000000	0.200000	-18.650000	148.833328	1023.000000	1023.000000	2046.000000
0.900000	-0.131045	-77.447784	-16.239885	-17.805277	-25.070869	-18.331757	0.000000	-10.000000	0.183333	-18.233334	142.500000	1023.000000	1023.000000	2046.000000
0.920000	-0.131407	-77.661514	-16.293840	-17.842457	-25.097834	-18.427382	0.000000	-10.000000	0.166667	-17.350000	134.500000	1023.000000	1023.000000	2046.000000
0.940000	-0.131630	-77.793198	-16.340229	-17.947096	-25.104021	-18.401850	0.000000	-10.000000	0.150000	-16.549999	128.500000	1023.000000	1023.000000	2046.000000
0.960000	-0.131982	-78.001190	-16.400761	-18.018732	-25.149002	-18.432695	0.000000	-10.000000	0.133333	-15.400000	122.833336	1023.000000	1023.000000	2046.000000
0.980000	-0.132256	-78.163208	-16.497187	-18.089458	-25.129198	-18.447361	0.000000	-10.000000	0.100000	-14.683333	119.666664	1023.000000	1023.000000	2046.000000
1.000000	-0.132561	-78.343544	-16.524940	-18.135939	-25.212660	-18.470007	0.000000	-10.000000	0.083333	-14.050000	114.833336	1023.000000	1023.000000	2046.000000
1.020000	-0.132798	-78.483620	-16.574820	-18.225708	-25.223629	-18.459461	0.000000	-10.000000	0.058333	-13.650001	108.666664	1023.000000	1023.000000	2046.000000
1.040000	-0.132935	-78.564384	-16.624744	-18.264311	-25.205198	-18.470129	0.000000	-10.000000	0.050000	-13.416667	104.000000	1023.000000	1023.000000	2046.000000
1.060000	-0.133048	-78.631340	-16.643171	-18.296534	-25.191767	-18.499872	0.000000	-10.000000	0.025000	-12.200001	99.333336	1023.000000	1023.000000	2046.000000
1.080000	-0.133133	-78.681610	-16.647390	-18.339954	-25.184824	-18.509441	0.000000	-10.000000	0.016667	-11.000000	96.666664	1023.000000	1023.000000	2046.000000
1.100000	-0.133137	-78.683762	-16.655458	-18.353088	-25.155914	-18.519300	0.000000	-10.000000	0.008333	-9.633333	93.000000	1023.000000	1023.000000	2046.000000
1.120000	-0.133111	-78.668434	-16.631115	-18.410395	-25.175684	-18.451239	0.000000	-10.000000	0.000000	-9.266666	88.833336	1023.000000	1023.000000	2046.000000
1.140000	-0.133199	-78.720566	-16.667425	-18.417826	-25.165325	-18.469988	0.000000	-10.000000	0.000000	-9.200000	85.666664	1023.000000	1023.000000	2046.000000
1.160000	-0.133195	-78.718231	-16.650196	-18.445021	-25.190514	-18.432501	0.000000	-10.000000	0.000000	-9.333334	82.500000	1023.000000	1023.000000	2046.000000
1.180000	-0.133221	-78.733376	-16.657034	-18.505198	-25.182793	-18.388350	0.000000	-10.000000	0.000000	-9.183333	80.500000	1023.000000	1023.000000	2046.000000
1.200000	-0.133334	-78.800316	-16.611286	-18.553833	-25.265770	-18.369425	0.000000	-10.000000	0.008333	-9.266667	77.333336	1023.000000	1023.000000	2046.000000
1.220000	-0.133341	-78.804573	-16.640110	-18.564802	-25.240576	-18.359083	0.000000	-10.000000	0.008333	-8.916667	73.166664	1023.000000	1023.000000	2046.000000
1.240000	-0.133422	-78.852470	-16.624039	-18.599604	-25.283642	-18.345184	0.000000	-10.000000	0.008333	-8.750000	70.000000	1023.000000	1023.000000	2046.000000
1.260000	-0.133342	-78.804932	-16.601570	-18.649166	-25.287283	-18.266911	0.000000	-10.000000	0.000000	-8.250000	67.166664	1023.000000	1023.000000	2046.000000
1.280000	-0.133394	-78.835754	-16.617689	-18.693151	-25.310150	-18.214764	0.000000	-10.000000	0.000000	-8.666667	65.333336	1023.000000	1023.000000	2046.000000
1.300000	-0.133292	-78.775528	-16.620237	-18.659853	-25.293730	-18.201706	0.000000	-10.000000	0.016667	-9.383333	62.500000	1023.000000	1023.000000	2046.000000
1.320000	-0.133762	-79.053070	-16.645149	-18.731306	-25.423929	-18.252686	0.000000	-10.000000	0.033333	-10.716667	59.333332	1023.000000	1023.000000	2046.000000
1.340000	-0.134246	-79.339264	-16.776655	-18.802614	-25.483690	-18.276306	0.000000	-10.000000	0.058333	-12.150001	55.833332	1023.000000	1023.000000	2046.000000
1.360000	-0.135021	-79.797134	-16.999245	-18.966520	-25.490736	-18.340631	0.000000	-10.000000	0.100000	-13.950001	51.666668	1023.000000	1023.000000	2046.000000
1.380000	-0.136294	-80.549507	-17.255461	-19.269634	-25.570080	-18.454332	0.000000	-10.000000	0.150000	-15.766667	46.833332	1023.000000	1023.000000	2046.000000
1.400000	-0.137312	-81.151237	-17.451088	-19.524605	-25.618832	-18.556709	0.000000	-10.000000	0.183333	-17.233334	41.666668	1023.000000	1023.000000	2046.000000
1.420000	-0.138021	-81.570282	-17.521841	-19.635260	-25.724974	-18.688206	0.000000	-10.000000	0.183333	-18.050001	35.833332	1023.000000	1023.000000	2046.000000
1.440000	-0.138910	-82.095665	-17.608454	-19.730778	-25.899677	-18.856756	0.000000	-10.000000	0.175000	-18.216667	29.833334	1023.000000	1023.000000	2046.000000
1.460000	-0.139826	-82.637444	-17.744781	-19.900496	-26.063704	-18.928465	0.000000	-10.000000	0.175000	-17.866667	23.500000	1023.000000	1023.000000	2046.000000
1.480000	-0.141170	-83.431633	-18.048016	-20.054293	-26.201973	-19.127350	0.000000	-10.000000	0.158333	-17.299999	17.666666	1023.000000	1023.000000	2046.000000
1.500000	-0.142634	-84.296890	-18.344368	-20.197891	-26.382759	-19.371872	0.000000	-10.000000	0.150000	-16.816668	12.000000	1023.000000	1023.000000	2046.000000
1.520000	-0.144096	-85.160614	-18.642704	-20.362215	-26.577175	-19.578518	0.000000	-10.000000	0.141667	-16.600000	5.000000	1023.000000	1023.000000	2046.000000
1.540000	-0.145384	-85.921722	-18.945381	-20.502991	-26.697296	-19.776052	0.000000	-10.000000	0.150000	-16.583334	-0.166667	1023.000000	1023.000000	2046.000000
1.560000	-0.146579	-86.628082	-19.174706	-20.578964	-26.874243	-20.000172	0.000000	-10.000000	0.141667	-16.516666	-5.333333	1023.000000	1023.000000	2046.000000
1.580000	-0.147472	-87.156029	-19.389778	-20.631912	-26.986080	-20.148254	0.000000	-10.000000	0.141667	-16.483334	-9.000000	1023.000000	1023.000000	2046.000000
1.600000	-0.148146	-87.554321	-19.480223	-20.654558	-27.138090	-20.281448	0.000000	-10.000000	0.141667	-16.433334	-14.500000	1023.000000	1023.000000	2046.000000
1.620000	-0.148457	-87.738174	-19.534187	-20.630215	-27.196861	-20.376913	0.000000	-10.000000	0.150000	-16.516666	-20.000000	1023.000000	1023.000000	2046.000000
1.640000	-0.148794	-87.937469	-19.558966	-20.717278	-27.266846	-20.394382	0.000000	-10.000000	0.150000	-16.550001	-25.500000	1023.000000	1023.000000	2046.000000
1.660000	-0.149201	-88.177971	-19.558392	-20.777023	-27.367849	-20.474705	0.000000	-10.000000	0.150000	-16.483334	-31.000000	1023.000000	1023.000000	2046.000000
1.680000	-0.149304	-88.238457	-19.584639	-20.791155	-27.352774	-20.509886	0.000000	-10.000000	0.150000	-16.433334	-36.500000	1023.000000	1023.000000	2046.000000
1.700000	-0.149285	-88.227524	-19.515890	-20.764549	-27.391615	-20.555470	0.000000	-10.000000	0.150000	-16.400000	-42.000000	1023.000000	1023.000000	2046.000000
1.720000	-0.149001	-88.059746	-19.407249	-20.678997	-27.411562	-20.561935	0.000000	-10.000000	0.150000	-16.350000	-47.500000	1023.000000	1023.000000	2046.000000
1.740000	-0.148812	-87.948029	-19.379631	-20.687712	-27.372953	-20.507729	0.000000	-10.000000	0.141667	-16.049999	-53.000000	1023.000000	1023.000000	2046.000000
1.760000	-0.148664	-87.860466	-19.351526	-20.638159	-27.368441	-20.502337	0.000000	-10.000000	0.133333	-15.616667	-58.333332	1023.000000	1023.000000	2046.000000
1.780000	-0.148356	-87.678299	-19.309511	-20.671991	-27.307524	-20.389271	0.000000	-10.000000	0.125000	-15.150000	-63.500000	1023.000000	1023.000000	2046.000000
1.800000	-0.148156	-87.559998	-19.250925	-20.690016	-27.303192	-20.315865	0.000000	-10.000000	0.133333	-14.733334	-68.500000	1023.000000	1023.000000	2046.000000
1.820000	-0.148065	-87.506683	-19.216202	-20.686491	-27.297384	-20.306610	0.000000	-10.000000	0.108333	-14.316667	-73.500000	1023.000000	1023.000000	2046.000000
1.840000	-0.148243	-87.611664	-19.231379	-20.796747	-27.304276	-20.279264	0.000000	-10.000000	0.083333	-14.050000	-78.333336	1023.000000	1023.000000	2046.000000
1.860000	-0.148453	-87.735435	-19.278454	-20.865183	-27.264410	-20.327391	0.000000	-10.000000	0.050000	-13.933333	-83.166664	1023.000000	1023.000000	2046.000000
1.880000	-0.148757	-87.915260	-19.304329	-20.999964	-27.307600	-20.303371	0.000000	-10.000000	0.041667	-13.766666	-87.833336	1023.000000	1023.000000	2046.000000
1.900000	-0.149004	-88.061165	-19.317366	-21.038157	-27.331520	-20.374121	0.000000	-10.000000	0.041667	-13.500000	-92.500000	1023.000000	1023.000000	2046.000000
1.920000	-0.149177	-88.163490	-19.377443	-21.105228	-27.291824	-20.388992	0.000000	-10.000000	0.025000	-12.933333	-96.833336	1023.000000	1023.000000	2046.000000
1.940000	-0.149338	-88.258598	-19.418489	-21.172771	-27.291388	-20.375946	0.000000	-10.000000	0.016667	-12.183333	-101.000000	1023.000000	1023.000000	2046.000000
1.960000	-0.149423	-88.309097	-19.401049	-21.155550	-27.337578	-20.414919	0.000000	-10.000000	0.000000	-11.366667	-105.000000	1023.000000	1023.000000	2046.000000
1.980000	-0.149575	-88.398659	-19.456602	-21.231274	-27.336363	-20.374420	0.000000	-10.000000	0.000000	-10.650001	-109.000000	1023.000000	1023.000000	2046.000000
2.000000	-0.149729	-88.489716	-19.478853	-21.242891	-27.351086	-20.416887	0.000000	-10.000000	0.000000	-10.166667	-112.666664	1023.000000	1023.000000	2046.000000
2.020000	-0.149801	-88.532104	-19.506510	-21.316761	-27.346207	-20.362627	0.000000	-10.000000	0.000000	-9.733334	-116.000000	1023.000000	1023.000000	2046.000000
2.040000	-0.149907	-88.594994	-19.518253	-21.333759	-27.355932	-20.387053	0.000000	-10.000000	0.000000	-9.350000	-119.166664	1023.000000	1023.000000	2046.000000
2.060000	-0.149943	-88.616058	-19.499582	-21.383379	-27.382494	-20.350601	0.000000	-10.000000	0.000000	-8.933333	-122.333336	1023.000000	1023.000000	2046.000000
2.080000	-0.149985	-88.640907	-19.501804	-21.403870	-27.364990	-20.370243	0.000000	-10.000000	0.000000	-8.433333	-125.500000	1023.000000	1023.000000	2046.000000
2.100000	-0.150044	-88.676033	-19.474207	-21.471460	-27.371901	-20.358465	0.000000	-10.000000	0.000000	-7.800000	-128.333328	1023.000000	1023.000000	2046.000000
2.120000	-0.149981	-88.638519	-19.452835	-21.520248	-27.352917	-20.312519	0.000000	-10.000000	-0.008333	-7.166667	-131.000000	1023.000000	1023.000000	2046.000000
2.140000	-0.150013	-88.657562	-19.492117	-21.552988	-27.293077	-20.319380	0.000000	-10.000000	-0.025000	-6.533333	-133.333328	1023.000000	1023.000000	2046.000000
2.160000	-0.149941	-88.615349	-19.445669	-21.620516	-27.296165	-20.252996	0.000000	-10.000000	-0.033333	-5.983334	-135.500000	1023.000000	1023.000000	2046.000000
2.180000	-0.150051	-88.680038	-19.479824	-21.626204	-27.266319	-20.307692	0.000000	-10.000000	-0.041667	-5.383334	-137.500000	1023.000000	1023.000000	2046.000000
2.200000	-0.149937	-88.612633	-19.411081	-21.660568	-27.285461	-20.255524	0.000000	-10.000000	-0.041667	-4.850000	-139.333328	1023.000000	1023.000000	2046.000000
2.220000	-0.149889	-88.584564	-19.431345	-21.684343	-27.249598	-20.219280	0.000000	-10.000000	-0.050000	-4.400000	-141.000000	1023.000000	1023.000000	2046.000000
2.240000	-0.149786	-88.523666	-19.396557	-21.726725	-27.224970	-20.175413	0.000000	-10.000000	-0.050000	-4.050000	-142.333328	1023.000000	1023.000000	2046.000000
2.260000	-0.149749	-88.501556	-19.370430	-21.805447	-27.238077	-20.087601	0.000000	-10.000000	-0.050000	-3.733333	-143.666672	1023.000000	1023.000000	2046.000000
2.280000	-0.149558	-88.389030	-19.333790	-21.715317	-27.220325	-20.119598	0.000000	-10.000000	-0.050000	-3.283333	-144.833328	1023.000000	1023.000000	2046.000000
2.300000	-0.149636	-88.434982	-19.378551	-21.785267	-27.204035	-20.067131	0.000000	-10.000000	-0.050000	-1.500000	-146.000000	1023.000000	1023.000000	2046.000000
2.320000	-0.149925	-88.605453	-19.467995	-21.781881	-27.253305	-20.102270	0.000000	-10.000000	-0.050000	0.200000	-146.666672	1023.000000	1023.000000	2046.000000
2.340000	-0.150267	-88.807953	-19.588196	-21.927582	-27.252033	-20.040142	0.000000	-10.000000	-0.058333	2.083333	-147.000000	1023.000000	1023.000000	2046.000000
2.360000	-0.150878	-89.169060	-19.773243	-22.101076	-27.246544	-20.048199	0.000000	-10.000000	-0.066667	2.533333	-147.000000	1023.000000	1023.000000	2046.000000
2.380000	-0.151075	-89.285278	-19.787865	-22.176952	-27.245724	-20.074734	0.000000	-10.000000	-0.083333	3.433333	-147.000000	1023.000000	1023.000000	2046.000000
2.400000	-0.151098	-89.299202	-19.710442	-22.170347	-27.306740	-20.111668	0.000000	-10.000000	-0.091667	3.916667	-147.000000	1023.000000	1023.000000	2046.000000
2.420000	-0.151348	-89.446518	-19.709763	-22.137598	-27.384926	-20.214230	0.000000	-10.000000	-0.100000	4.883333	-147.000000	1023.000000	1023.000000	2046.000000
2.440000	-0.152029	-89.848984	-19.845692	-22.195154	-27.505516	-20.302624	0.000000	-10.000000	-0.108333	5.966667	-147.000000	1023.000000	1023.000000	2046.000000
2.460000	-0.152926	-90.379501	-20.083273	-22.259384	-27.611301	-20.425543	0.000000	-10.000000	-0.125000	7.366667	-147.000000	1023.000000	1023.000000	2046.000000
2.480000	-0.153850	-90.925217	-20.311096	-22.314955	-27.750320	-20.548849	0.000000	-10.000000	-0.125000	8.483334	-147.000000	1023.000000	1023.000000	2046.000000
2.500000	-0.154536	-91.331055	-20.467903	-22.358145	-27.866879	-20.638130	0.000000	-10.000000	-0.116667	9.066667	-147.000000	1023.000000	1023.000000	2046.000000
2.520000	-0.155095	-91.661095	-20.589363	-22.302385	-27.983521	-20.785822	0.000000	-10.000000	-0.100000	9.150001	-147.000000	1023.000000	1023.000000	2046.000000
2.540000	-0.155322	-91.795357	-20.680874	-22.227623	-28.034775	-20.852083	0.000000	-10.000000	-0.100000	9.183333	-147.000000	1023.000000	1023.000000	2046.000000
2.560000	-0.155324	-91.796509	-20.729698	-22.095518	-28.075190	-20.896107	0.000000	-10.000000	-0.100000	9.233334	-91.000000	1023.000000	1023.000000	2046.000000
2.580000	-0.155132	-91.682991	-20.684092	-21.996811	-28.129221	-20.872869	0.000000	-10.000000	-0.100000	9.500000	-34.166668	1023.000000	1023.000000	2046.000000
2.600000	-0.154660	-91.404289	-20.628910	-21.855581	-28.093569	-20.826231	0.000000	-10.000000	-0.116667	9.733334	23.666666	1023.000000	1023.000000	2046.000000
2.620000	-0.154314	-91.199471	-20.530861	-21.767586	-28.100193	-20.800835	0.000000	-10.000000	-0.116667	9.950000	26.666666	1023.000000	1023.000000	2046.000000
2.640000	-0.153765	-90.874985	-20.406822	-21.715303	-28.060900	-20.691959	0.000000	-10.000000	-0.116667	10.333333	29.833334	1023.000000	1023.000000	2046.000000
2.660000	-0.153103	-90.483589	-20.254534	-21.578302	-28.021965	-20.628786	0.000000	-10.000000	-0.100000	10.516666	33.333332	1023.000000	1023.000000	2046.000000
2.680000	-0.152274	-89.993851	-20.028185	-21.380381	-28.008141	-20.577143	0.000000	-10.000000	-0.108333	10.500000	36.833332	1023.000000	1023.000000	2046.000000
2.700000	-0.151270	-89.400627	-19.814314	-21.209784	-27.932140	-20.444393	0.000000	-10.000000	-0.116667	10.416667	40.500000	1023.000000	1023.000000	2046.000000
2.720000	-0.150455	-88.918846	-19.680412	-21.088125	-27.830109	-20.320196	0.000000	-10.000000	-0.116667	10.383333	43.833332	1023.000000	1023.000000	2046.000000
2.740000	-0.149548	-88.382736	-19.543982	-20.993694	-27.675295	-20.169764	0.000000	-10.000000	-0.116667	10.666667	47.333332	1023.000000	1023.000000	2046.000000
2.760000	-0.148547	-87.791565	-19.345366	-20.914219	-27.540319	-19.991661	0.000000	-10.000000	-0.108333	10.666667	50.833332	1023.000000	1023.000000	2046.000000
2.780000	-0.147681	-87.279694	-19.166842	-20.761751	-27.423834	-19.927263	0.000000	-10.000000	-0.108333	10.750000	54.500000	1023.000000	1023.000000	2046.000000
2.800000	-0.147016	-86.886566	-19.076294	-20.729631	-27.287031	-19.793613	0.000000	-10.000000	-0.108333	10.566667	58.166668	1023.000000	1023.000000	2046.000000
2.820000	-0.146543	-86.606911	-18.985882	-20.733732	-27.222340	-19.664957	0.000000	-10.000000	-0.116667	10.583333	61.666668	1023.000000	1023.000000	2046.000000
2.840000	-0.146177	-86.390465	-18.916962	-20.732929	-27.133375	-19.607203	0.000000	-10.000000	-0.125000	10.533334	65.333336	1023.000000	1023.000000	2046.000000
2.860000	-0.145774	-86.152321	-18.830948	-20.723036	-27.059053	-19.539282	0.000000	-10.000000	-0.116667	10.633333	68.666664	1023.000000	1023.000000	2046.000000
2.880000	-0.145370	-85.913612	-18.743010	-20.682079	-27.007380	-19.481144	0.000000	-10.000000	-0.116667	10.550000	72.333336	1023.000000	1023.000000	2046.000000
2.900000	-0.144991	-85.689911	-18.705976	-20.661243	-26.880919	-19.441774	0.000000	-10.000000	-0.116667	10.450000	75.666664	1023.000000	1023.000000	2046.000000
2.920000	-0.144467	-85.380257	-18.626524	-20.611958	-26.788145	-19.353630	0.000000	-10.000000	-0.116667	10.300000	79.333336	1023.000000	1023.000000	2046.000000
2.940000	-0.144119	-85.174309	-18.553295	-20.561199	-26.731623	-19.328192	0.000000	-10.000000	-0.108333	10.200000	82.666664	1023.000000	1023.000000	2046.000000
2.960000	-0.143725	-84.941177	-18.497013	-20.538204	-26.655401	-19.250555	0.000000	-10.000000	-0.108333	10.166667	86.166664	1023.000000	1023.000000	2046.000000
2.980000	-0.143295	-84.687622	-18.418009	-20.505434	-26.578026	-19.186152	0.000000	-10.000000	-0.125000	10.450001	89.500000	1023.000000	1023.000000	2046.000000
3.000000	-0.142756	-84.368912	-18.356699	-20.484896	-26.457483	-19.069832	0.000000	-10.000000	-0.133333	10.966667	93.000000	1023.000000	1023.000000	2046.000000
3.020000	-0.142364	-84.136841	-18.310925	-20.428738	-26.348989	-19.048191	0.000000	-10.000000	-0.150000	11.633334	96.500000	1023.000000	1023.000000	2046.000000
3.040000	-0.141833	-83.823433	-18.224794	-20.393314	-26.250097	-18.955229	0.000000	-10.000000	-0.150000	12.066667	100.166664	1023.000000	1023.000000	2046.000000
3.060000	-0.141346	-83.535324	-18.146704	-20.350780	-26.161783	-18.876055	0.000000	-10.000000	-0.158333	12.283334	104.000000	1023.000000	1023.000000	2046.000000
3.080000	-0.140849	-83.241562	-18.057919	-20.320545	-26.062319	-18.800783	0.000000	-10.000000	-0.150000	12.650000	108.333336	1023.000000	1023.000000	2046.000000
3.100000	-0.140363	-82.954300	-17.977598	-20.290592	-25.973202	-18.712912	0.000000	-10.000000	-0.150000	12.550000	112.666664	1023.000000	1023.000000	2046.000000
3.120000	-0.139830	-82.639442	-17.881985	-20.221245	-25.865091	-18.671122	0.000000	-10.000000	-0.166667	12.766667	117.000000	1023.000000	1023.000000	2046.000000
3.140000	-0.139333	-82.346024	-17.807354	-20.236746	-25.754269	-18.547653	0.000000	-10.000000	-0.183333	12.866667	121.000000	1023.000000	1023.000000	2046.000000
3.160000	-0.138862	-82.067688	-17.709784	-20.215860	-25.671755	-18.470293	0.000000	-10.000000	-0.200000	13.483334	125.333336	1023.000000	1023.000000	2046.000000
3.180000	-0.138348	-81.763702	-17.604528	-20.190374	-25.554779	-18.414021	0.000000	-10.000000	-0.200000	13.816667	129.666672	1023.000000	1023.000000	2046.000000
3.200000	-0.137807	-81.444000	-17.521753	-20.160786	-25.426722	-18.334740	0.000000	-10.000000	-0.200000	14.033334	134.333328	1023.000000	1023.000000	2046.000000
3.220000	-0.137325	-81.159225	-17.392181	-20.188128	-25.383350	-18.195570	0.000000	-10.000000	-0.191667	14.016666	138.833328	1023.000000	1023.000000	2046.000000
3.240000	-0.136780	-80.836761	-17.314444	-20.148838	-25.250690	-18.122787	0.000000	-10.000000	-0.191667	14.083333	143.666672	1023.000000	1023.000000	2046.000000
3.260000	-0.136470	-80.653679	-17.242477	-20.090597	-25.202517	-18.118084	0.000000	-10.000000	-0.191667	14.116667	148.333328	1023.000000	1023.000000	2046.000000
3.280000	-0.136141	-80.459267	-17.234924	-20.084656	-25.130587	-18.009096	0.000000	-10.000000	-0.191667	14.183333	153.166672	1023.000000	1023.000000	2046.000000
3.300000	-0.136078	-80.422180	-17.298506	-20.129328	-25.071075	-17.923275	0.000000	-10.000000	-0.191667	14.300000	157.833328	1023.000000	1023.000000	2046.000000
3.320000	-0.136182	-80.483582	-17.407064	-20.220879	-24.976620	-17.879017	0.000000	-10.000000	-0.175000	14.083334	162.666672	1023.000000	1023.000000	2046.000000
3.340000	-0.136067	-80.415550	-17.404934	-20.275129	-24.909250	-17.826235	0.000000	-10.000000	-0.166667	13.733334	167.333328	1023.000000	1023.000000	2046.000000
3.360000	-0.135743	-80.223923	-17.297451	-20.241127	-24.850620	-17.834724	0.000000	-10.000000	-0.150000	13.333334	172.000000	1023.000000	1023.000000	2046.000000
3.380000	-0.135563	-80.117462	-17.196806	-20.110077	-24.883684	-17.926895	0.000000	-10.000000	-0.150000	13.133333	176.500000	1023.000000	1023.000000	2046.000000
3.400000	-0.136104	-80.437180	-17.297314	-20.073172	-25.017965	-18.048729	0.000000	-10.000000	-0.158333	13.250000	180.833328	1023.000000	1023.000000	2046.000000
3.420000	-0.137195	-81.082199	-17.582945	-20.175982	-25.108761	-18.214508	0.000000	-10.000000	-0.166667	13.416667	185.333328	1023.000000	1023.000000	2046.000000
3.440000	-0.138089	-81.610573	-17.805326	-20.274702	-25.210066	-18.320480	0.000000	-10.000000	-0.183333	13.850000	189.666672	1023.000000	1023.000000	2046.000000
3.460000	-0.138687	-81.963829	-17.942722	-20.270679	-25.313053	-18.437378	0.000000	-10.000000	-0.191667	14.183333	194.333328	1023.000000	1023.000000	2046.000000
3.480000	-0.139123	-82.221657	-18.059483	-20.234713	-25.394964	-18.532497	0.000000	-10.000000	-0.200000	14.300000	199.000000	1023.000000	1023.000000	2046.000000
3.500000	-0.139235	-82.287682	-18.139917	-20.117548	-25.416965	-18.613249	0.000000	-10.000000	-0.200000	14.033334	203.833328	1023.000000	1023.000000	2046.000000
3.520000	-0.139118	-82.218452	-18.162151	-19.964596	-25.460438	-18.631268	0.000000	-10.000000	-0.191667	13.816667	208.500000	1023.000000	1023.000000	2046.000000
3.540000	-0.139030	-82.166557	-18.147158	-19.807650	-25.527122	-18.684626	0.000000	-10.000000	-0.175000	13.533334	213.166672	1023.000000	1023.000000	2046.000000
3.560000	-0.138592	-81.907700	-18.095123	-19.629900	-25.491682	-18.690994	0.000000	-10.000000	-0.166667	13.333333	217.666672	1023.000000	1023.000000	2046.000000
3.580000	-0.138113	-81.624741	-17.997740	-19.530973	-25.475138	-18.620886	0.000000	-10.000000	-0.166667	12.866667	222.333328	1023.000000	1023.000000	2046.000000
3.600000	-0.137698	-81.379364	-17.937702	-19.472853	-25.379625	-18.589184	0.000000	-10.000000	-0.166667	12.833334	226.666672	1023.000000	1023.000000	2046.000000
3.620000	-0.137073	-81.010429	-17.818987	-19.376850	-25.304838	-18.509752	0.000000	-10.000000	-0.158333	13.000000	231.000000	1023.000000	1023.000000	2046.000000
3.640000	-0.136375	-80.597412	-17.683905	-19.244995	-25.219942	-18.448568	0.000000	-10.000000	-0.150000	13.250000	235.166672	1023.000000	1023.000000	2046.000000
3.660000	-0.135650	-80.169342	-17.543772	-19.102127	-25.134863	-18.388578	0.000000	-10.000000	-0.158333	13.383333	239.500000	1023.000000	1023.000000	2046.000000
3.680000	-0.134633	-79.568092	-17.367357	-18.965675	-25.015686	-18.219370	0.000000	-10.000000	-0.175000	13.583334	244.000000	1023.000000	1023.000000	2046.000000
3.700000	-0.133556	-78.931732	-17.203709	-18.872547	-24.846087	-18.009392	0.000000	-10.000000	-0.191667	13.966667	248.500000	1023.000000	1023.000000	2046.000000
3.720000	-0.132617	-78.376663	-17.034496	-18.736799	-24.696045	-17.909321	0.000000	-10.000000	-0.200000	14.166667	253.166672	1023.000000	1023.000000	2046.000000
3.740000	-0.131549	-77.745506	-16.866381	-18.631012	-24.496885	-17.751230	0.000000	-10.000000	-0.200000	14.233334	257.833344	1023.000000	1023.000000	2046.000000
3.760000	-0.130738	-77.266312	-16.697046	-18.568943	-24.385817	-17.614508	0.000000	-10.000000	-0.200000	14.066667	262.666656	1023.000000	1023.000000	2046.000000
3.780000	-0.130132	-76.907753	-16.581505	-18.533945	-24.248148	-17.544157	0.000000	-10.000000	-0.200000	13.950000	267.333344	1023.000000	1023.000000	2046.000000
3.800000	-0.129588	-76.586220	-16.534134	-18.577459	-24.092522	-17.382101	0.000000	-10.000000	-0.183333	13.633333	272.166656	1023.000000	1023.000000	2046.000000
3.820000	-0.129220	-76.368996	-16.421293	-18.593582	-24.037945	-17.316174	0.000000	-10.000000	-0.175000	13.600000	276.666656	1023.000000	1023.000000	2046.000000
3.840000	-0.128788	-76.113411	-16.338812	-18.567644	-23.925352	-17.281605	0.000000	-10.000000	-0.158333	13.350000	281.333344	1023.000000	1023.000000	2046.000000
3.860000	-0.128275	-75.810280	-16.276131	-18.577314	-23.804579	-17.152258	0.000000	-10.000000	-0.166667	13.233334	285.666656	1023.000000	1023.000000	2046.000000
3.880000	-0.127873	-75.572762	-16.199951	-18.569536	-23.725048	-17.078226	0.000000	-10.000000	-0.166667	13.033334	290.166656	1023.000000	1023.000000	2046.000000
3.900000	-0.127556	-75.385376	-16.102980	-18.514023	-23.674173	-17.094200	0.000000	-10.000000	-0.166667	12.916667	294.500000	1023.000000	1023.000000	2046.000000
3.920000	-0.127005	-75.060173	-16.040014	-18.537474	-23.556566	-16.926119	0.000000	-10.000000	-0.158333	12.600000	298.833344	1023.000000	1023.000000	2046.000000
3.940000	-0.126685	-74.870880	-15.992978	-18.501699	-23.470856	-16.905346	0.000000	-10.000000	-0.150000	12.283334	303.000000	1023.000000	1023.000000	2046.000000
3.960000	-0.126288	-74.635925	-15.889351	-18.466951	-23.431570	-16.848053	0.000000	-10.000000	-0.150000	11.783334	307.000000	1023.000000	1023.000000	2046.000000
3.980000	-0.125761	-74.324478	-15.870934	-18.448572	-23.278000	-16.726974	0.000000	-10.000000	-0.141667	11.600000	311.000000	1023.000000	1023.000000	2046.000000
4.000000	-0.125383	-74.101326	-15.795093	-18.413010	-23.217091	-16.676132	0.000000	-10.000000	-0.133333	11.333333	315.000000	1023.000000	1023.000000	2046.000000
4.020000	-0.124962	-73.852676	-15.722200	-18.378725	-23.120384	-16.631367	0.000000	-10.000000	-0.133333	11.416667	319.000000	1023.000000	1023.000000	2046.000000
4.040000	-0.124381	-73.509277	-15.688561	-18.351618	-22.960411	-16.508684	0.000000	-10.000000	-0.141667	11.250000	323.000000	1023.000000	1023.000000	2046.000000
4.060000	-0.124017	-73.293968	-15.546555	-18.326366	-22.966536	-16.454510	0.000000	-10.000000	-0.141667	11.116667	326.833344	1023.000000	1023.000000	2046.000000
4.080000	-0.123560	-73.024063	-15.464625	-18.269922	-22.868176	-16.421339	0.000000	-10.000000	-0.125000	11.016666	330.500000	1023.000000	1023.000000	2046.000000
4.100000	-0.123137	-72.773872	-15.411245	-18.278688	-22.756388	-16.327549	0.000000	-10.000000	-0.125000	10.983334	334.166656	1023.000000	1023.000000	2046.000000
4.120000	-0.122702	-72.516876	-15.299645	-18.266253	-22.689297	-16.261681	0.000000	-10.000000	-0.133333	11.066667	337.833344	1023.000000	1023.000000	2046.000000
4.140000	-0.122218	-72.230705	-15.241709	-18.288006	-22.552017	-16.148972	0.000000	-10.000000	-0.150000	11.016666	341.500000	1023.000000	1023.000000	2046.000000
4.160000	-0.121879	-72.030487	-15.131396	-18.261208	-22.525585	-16.112295	0.000000	-10.000000	-0.150000	11.033334	345.166656	1023.000000	1023.000000	2046.000000
4.180000	-0.121448	-71.775803	-15.064930	-18.232885	-22.413565	-16.064423	0.000000	-10.000000	-0.150000	10.966667	348.833344	1023.000000	1023.000000	2046.000000
4.200000	-0.121003	-71.513039	-14.991189	-18.315994	-22.329393	-15.876462	0.000000	-10.000000	-0.150000	10.983334	352.500000	1023.000000	1023.000000	2046.000000
4.220000	-0.120532	-71.234657	-14.930825	-18.192221	-22.196739	-15.914871	0.000000	-10.000000	-0.141667	11.100000	356.166656	1023.000000	1023.000000	2046.000000
4.240000	-0.120418	-71.167290	-14.866584	-18.199228	-22.227966	-15.873513	0.000000	-10.000000	-0.141667	11.300000	360.000000	1023.000000	1023.000000	2046.000000
4.260000	-0.120146	-71.006454	-14.941562	-18.230906	-22.102156	-15.731834	0.000000	-10.000000	-0.141667	11.450000	363.666656	1023.000000	1023.000000	2046.000000
4.280000	-0.120199	-71.037331	-15.034406	-18.254082	-22.013786	-15.735057	0.000000	-10.000000	-0.150000	11.500000	367.333344	1023.000000	1023.000000	2046.000000
4.300000	-0.120112	-70.986153	-15.049191	-18.282196	-21.930750	-15.724013	0.000000	-10.000000	-0.150000	11.216667	371.000000	1023.000000	1023.000000	2046.000000
4.320000	-0.119731	-70.760826	-14.922654	-18.295160	-21.874714	-15.668296	0.000000	-10.000000	-0.150000	10.966667	375.000000	1023.000000	1023.000000	2046.000000
4.340000	-0.119745	-70.769218	-14.874468	-18.198269	-21.904396	-15.792089	0.000000	-10.000000	-0.141667	10.900000	378.833344	1023.000000	1023.000000	2046.000000
4.360000	-0.120438	-71.179008	-14.977610	-18.149601	-22.080666	-15.971132	0.000000	-10.000000	-0.125000	10.883333	382.500000	1023.000000	1023.000000	2046.000000
4.380000	-0.121770	-71.966156	-15.279804	-18.247540	-22.226688	-16.212124	0.000000	-10.000000	-0.108333	10.900000	386.166656	1023.000000	1023.000000	2046.000000
4.400000	-0.122918	-72.644722	-15.530721	-18.367842	-22.357355	-16.388802	0.000000	-10.000000	-0.108333	10.733334	389.666656	1023.000000	1023.000000	2046.000000
4.420000	-0.123659	-73.082375	-15.683665	-18.404936	-22.463156	-16.530615	0.000000	-10.000000	-0.125000	10.766666	393.333344	1023.000000	1023.000000	2046.000000
4.440000	-0.124214	-73.410439	-15.789245	-18.325336	-22.560780	-16.735081	0.000000	-10.000000	-0.133333	10.783334	397.000000	1023.000000	1023.000000	2046.000000
4.460000	-0.124367	-73.500778	-15.821701	-18.196556	-22.644266	-16.838255	0.000000	-10.000000	-0.125000	10.816667	400.666656	1023.000000	1023.000000	2046.000000
4.480000	-0.124405	-73.523369	-15.907741	-18.082069	-22.676931	-16.856628	0.000000	-10.000000	-0.116667	10.650001	404.333344	1023.000000	1023.000000	2046.000000
4.500000	-0.124384	-73.510925	-15.942009	-17.897772	-22.745144	-16.926003	0.000000	-10.000000	-0.108333	10.500000	407.833344	1023.000000	1023.000000	2046.000000
4.520000	-0.124233	-73.421860	-15.873654	-17.759399	-22.831987	-16.956821	0.000000	-10.000000	-0.108333	10.116667	411.500000	1023.000000	1023.000000	2046.000000
4.540000	-0.123970	-73.266075	-15.856786	-17.623217	-22.813158	-16.972914	0.000000	-10.000000	-0.091667	9.516667	414.833344	1023.000000	1023.000000	2046.000000
4.560000	-0.123755	-73.139435	-15.793664	-17.600695	-22.801117	-16.943956	0.000000	-10.000000	-0.083333	8.800000	418.166656	1023.000000	1023.000000	2046.000000
4.580000	-0.123457	-72.963043	-15.776318	-17.539497	-22.720240	-16.926987	0.000000	-10.000000	-0.066667	8.166667	421.166656	1023.000000	1023.000000	2046.000000
4.600000	-0.123033	-72.712730	-15.659340	-17.472425	-22.717636	-16.863331	0.000000	-10.000000	-0.066667	7.783333	424.000000	1023.000000	1023.000000	2046.000000
4.620000	-0.122520	-72.409172	-15.566317	-17.391418	-22.637741	-16.813694	0.000000	-10.000000	-0.075000	7.800000	426.666656	1023.000000	1023.000000	2046.000000
4.640000	-0.121734	-71.944923	-15.404449	-17.304304	-22.585686	-16.650488	0.000000	-10.000000	-0.091667	8.383333	429.333344	1023.000000	1023.000000	2046.000000
4.660000	-0.120697	-71.331642	-15.245322	-17.180367	-22.423525	-16.482428	0.000000	-10.000000	-0.125000	9.400001	432.166656	1023.000000	1023.000000	2046.000000
4.680000	-0.119677	-70.729004	-15.061503	-17.030519	-22.258619	-16.378361	0.000000	-10.000000	-0.141667	10.150001	435.000000	1023.000000	1023.000000	2046.000000
4.700000	-0.118711	-70.158165	-14.877610	-16.936878	-22.109772	-16.233904	0.000000	-10.000000	-0.158333	10.700001	438.333344	1023.000000	1023.000000	2046.000000
4.720000	-0.117726	-69.576279	-14.726461	-16.865108	-21.916143	-16.068563	0.000000	-10.000000	-0.141667	11.066667	441.666656	1023.000000	1023.000000	2046.000000
4.740000	-0.117209	-69.270264	-14.563086	-16.845636	-21.846024	-16.015518	0.000000	-10.000000	-0.141667	11.366667	445.333344	1023.000000	1023.000000	2046.000000
4.760000	-0.116775	-69.013840	-14.524323	-16.894835	-21.685263	-15.909421	0.000000	-10.000000	-0.141667	11.416667	449.000000	1023.000000	1023.000000	2046.000000
4.780000	-0.116373	-68.776199	-14.412417	-16.955812	-21.597691	-15.810282	0.000000	-10.000000	-0.150000	11.450000	453.000000	1023.000000	1023.000000	2046.000000
4.800000	-0.116095	-68.612000	-14.334389	-16.959736	-21.523251	-15.794628	0.000000	-10.000000	-0.150000	11.316667	457.000000	1023.000000	1023.000000	2046.000000
4.820000	-0.115702	-68.380096	-14.251762	-16.972443	-21.440784	-15.715108	0.000000	-10.000000	-0.150000	11.266667	460.666656	1023.000000	1023.000000	2046.000000
4.840000	-0.115256	-68.116257	-14.173286	-16.974134	-21.338238	-15.630600	0.000000	-10.000000	-0.141667	11.050000	464.333344	1023.000000	1023.000000	2046.000000
4.860000	-0.114839	-67.869789	-14.079597	-16.950144	-21.262405	-15.577644	0.000000	-10.000000	-0.133333	10.866667	468.000000	1023.000000	1023.000000	2046.000000
4.880000	-0.114412	-67.617744	-14.041023	-16.941301	-21.132092	-15.503329	0.000000	-10.000000	-0.125000	10.733334	471.666656	1023.000000	1023.000000	2046.000000
4.900000	-0.114112	-67.440025	-13.951364	-16.934483	-21.106621	-15.447561	0.000000	-10.000000	-0.125000	10.800000	475.333344	1023.000000	1023.000000	2046.000000
4.920000	-0.113592	-67.132751	-13.903711	-16.907671	-20.989231	-15.332138	0.000000	-10.000000	-0.133333	11.250000	478.833344	1023.000000	1023.000000	2046.000000
4.940000	-0.113023	-66.796844	-13.833726	-16.865486	-20.882168	-15.215468	0.000000	-10.000000	-0.141667	11.666667	482.500000	1023.000000	1023.000000	2046.000000
4.960000	-0.112543	-66.513031	-13.748749	-16.842167	-20.793705	-15.128410	0.000000	-10.000000	-0.158333	12.116667	486.166656	1023.000000	1023.000000	2046.000000
4.980000	-0.111979	-66.179604	-13.665692	-16.770433	-20.705217	-15.038258	0.000000	-10.000000	-0.166667	12.483334	490.166656	1023.000000	1023.000000	2046.000000
5.000000	-0.111462	-65.874268	-13.568835	-16.726246	-20.639406	-14.939779	0.000000	-10.000000	-0.166667	12.900000	494.500000	1023.000000	1023.000000	2046.000000
5.020000	-0.110924	-65.555862	-13.514839	-16.669821	-20.514326	-14.856878	0.000000	-10.000000	-0.158333	13.016666	498.833344	1023.000000	1023.000000	2046.000000
5.040000	-0.110401	-65.247093	-13.430347	-16.663343	-20.444359	-14.709045	0.000000	-10.000000	-0.158333	13.116667	503.166656	1023.000000	1023.000000	2046.000000
5.060000	-0.109898	-64.949997	-13.340478	-16.636183	-20.340679	-14.632653	0.000000	-10.000000	-0.166667	12.983334	507.500000	1023.000000	1023.000000	2046.000000
5.080000	-0.109391	-64.650223	-13.263939	-16.594551	-20.265297	-14.526432	0.000000	-10.000000	-0.175000	12.983334	511.833344	1023.000000	1023.000000	2046.000000
5.100000	-0.108926	-64.375038	-13.197183	-16.574049	-20.167612	-14.436194	0.000000	-10.000000	-0.166667	12.833334	516.166687	1023.000000	1023.000000	2046.000000
5.120000	-0.108395	-64.061623	-13.078777	-16.506571	-20.078279	-14.397995	0.000000	-10.000000	-0.158333	12.733334	520.500000	1023.000000	1023.000000	2046.000000
5.140000	-0.107858	-63.743885	-12.990026	-16.480900	-19.984562	-14.288397	0.000000	-10.000000	-0.150000	12.616667	524.833313	1023.000000	1023.000000	2046.000000
5.160000	-0.107487	-63.525047	-12.919719	-16.514782	-19.934990	-14.155557	0.000000	-10.000000	-0.158333	12.733334	529.000000	1023.000000	1023.000000	2046.000000
5.180000	-0.106888	-63.171093	-12.837246	-16.386692	-19.804306	-14.142850	0.000000	-10.000000	-0.175000	13.150001	533.166687	1023.000000	1023.000000	2046.000000
5.200000	-0.106611	-63.007294	-12.801377	-16.343946	-19.773849	-14.088121	0.000000	-10.000000	-0.183333	13.450001	537.500000	1023.000000	1023.000000	2046.000000
5.220000	-0.106350	-62.852657	-12.820833	-16.366835	-19.726686	-13.938302	0.000000	-10.000000	-0.175000	13.633333	542.000000	1023.000000	1023.000000	2046.000000
5.240000	-0.106296	-62.820694	-12.906559	-16.376221	-19.634251	-13.903662	0.000000	-10.000000	-0.158333	13.133333	546.500000	1023.000000	1023.000000	2046.000000
5.260000	-0.106135	-62.725861	-12.915071	-16.399290	-19.549961	-13.861536	0.000000	-10.000000	-0.150000	12.533334	551.000000	1023.000000	1023.000000	2046.000000
5.280000	-0.105782	-62.517029	-12.770689	-16.371206	-19.516363	-13.858768	0.000000	-10.000000	-0.150000	11.850000	555.166687	1023.000000	1023.000000	2046.000000
5.300000	-0.105765	-62.506977	-12.706525	-16.253355	-19.575043	-13.972052	0.000000	-10.000000	-0.150000	11.866667	559.166687	1023.000000	1023.000000	2046.000000
5.320000	-0.106500	-62.941750	-12.843623	-16.230644	-19.729866	-14.137614	0.000000	-10.000000	-0.158333	12.016667	563.000000	1023.000000	1023.000000	2046.000000
5.340000	-0.107745	-63.677433	-13.156454	-16.336454	-19.855392	-14.329134	0.000000	-10.000000	-0.158333	12.300000	567.000000	1023.000000	1023.000000	2046.000000
5.360000	-0.108970	-64.401489	-13.382749	-16.443077	-20.043747	-14.531915	0.000000	-10.000000	-0.158333	12.216667	571.333313	1023.000000	1023.000000	2046.000000
5.380000	-0.109719	-64.843987	-13.538846	-16.418686	-20.155130	-14.731327	0.000000	-10.000000	-0.150000	12.316667	575.666687	1023.000000	1023.000000	2046.000000
5.400000	-0.110099	-65.068253	-13.584798	-16.326029	-20.315233	-14.842192	0.000000	-10.000000	-0.150000	12.183333	580.000000	1023.000000	1023.000000	2046.000000
5.420000	-0.110332	-65.206268	-13.671758	-16.173002	-20.390251	-14.971257	0.000000	-10.000000	-0.150000	12.066667	584.000000	1023.000000	1023.000000	2046.000000
5.440000	-0.110338	-65.209579	-13.666634	-16.010679	-20.512905	-15.019361	0.000000	-10.000000	-0.150000	11.800000	588.000000	1023.000000	1023.000000	2046.000000
5.460000	-0.110292	-65.182762	-13.713688	-15.865513	-20.547447	-15.056116	0.000000	-10.000000	-0.141667	11.550000	592.000000	1023.000000	1023.000000	2046.000000
5.480000	-0.110019	-65.021477	-13.655008	-15.660706	-20.592903	-15.112862	0.000000	-10.000000	-0.141667	11.366667	596.000000	1023.000000	1023.000000	2046.000000
5.500000	-0.109608	-64.778358	-13.596016	-15.513363	-20.567846	-15.101135	0.000000	-10.000000	-0.133333	11.283334	599.666687	1023.000000	1023.000000	2046.000000
5.520000	-0.109268	-64.577454	-13.514165	-15.467982	-20.552694	-15.042608	0.000000	-10.000000	-0.141667	11.266666	603.333313	1023.000000	1023.000000	2046.000000
5.540000	-0.108816	-64.310097	-13.429685	-15.396032	-20.486715	-14.997663	0.000000	-10.000000	-0.141667	11.300000	607.000000	1023.000000	1023.000000	2046.000000
5.560000	-0.108258	-63.980656	-13.345983	-15.290621	-20.397963	-14.946093	0.000000	-10.000000	-0.150000	11.566667	611.000000	1023.000000	1023.000000	2046.000000
5.580000	-0.107832	-63.728481	-13.262577	-15.257983	-20.338314	-14.869606	0.000000	-10.000000	-0.150000	11.800000	615.000000	1023.000000	1023.000000	2046.000000
5.600000	-0.107148	-63.324535	-13.115948	-15.153504	-20.286749	-14.768335	0.000000	-10.000000	-0.150000	12.083334	619.000000	1023.000000	1023.000000	2046.000000
5.620000	-0.106100	-62.704887	-12.967992	-15.036720	-20.102222	-14.597951	0.000000	-10.000000	-0.150000	11.950000	623.000000	1023.000000	1023.000000	2046.000000
5.640000	-0.105198	-62.172272	-12.785059	-14.961840	-19.990171	-14.435201	0.000000	-10.000000	-0.150000	11.916667	627.000000	1023.000000	1023.000000	2046.000000
5.660000	-0.104082	-61.512413	-12.598168	-14.837013	-19.793299	-14.283934	0.000000	-10.000000	-0.150000	11.666667	631.000000	1023.000000	1023.000000	2046.000000
5.680000	-0.103171	-60.974171	-12.437909	-14.756694	-19.617985	-14.161584	0.000000	-10.000000	-0.150000	11.566668	634.833313	1023.000000	1023.000000	2046.000000
5.700000	-0.102554	-60.609676	-12.314518	-14.716986	-19.523445	-14.054728	0.000000	-10.000000	-0.141667	11.283334	638.500000	1023.000000	1023.000000	2046.000000
5.720000	-0.102155	-60.373875	-12.228470	-14.732504	-19.417530	-13.995373	0.000000	-10.000000	-0.133333	11.033334	642.166687	1023.000000	1023.000000	2046.000000
5.740000	-0.101868	-60.203938	-12.162886	-14.768693	-19.323608	-13.948750	0.000000	-10.000000	-0.125000	10.900001	646.000000	1023.000000	1023.000000	2046.000000
5.760000	-0.101465	-59.965954	-12.075129	-14.816025	-19.235682	-13.839121	0.000000	-10.000000	-0.116667	10.700000	649.666687	1023.000000	1023.000000	2046.000000
5.780000	-0.101076	-59.735764	-12.016408	-14.798157	-19.130703	-13.790494	0.000000	-10.000000	-0.108333	10.533334	653.333313	1023.000000	1023.000000	2046.000000
5.800000	-0.100741	-59.538017	-11.940494	-14.800506	-19.077137	-13.719883	0.000000	-10.000000	-0.100000	10.150001	656.833313	1023.000000	1023.000000	2046.000000
5.820000	-0.100395	-59.333153	-11.845664	-14.815563	-19.031565	-13.640360	0.000000	-10.000000	-0.091667	9.666667	660.500000	1023.000000	1023.000000	2046.000000
5.840000	-0.099973	-59.084274	-11.799889	-14.790546	-18.909668	-13.584173	0.000000	-10.000000	-0.083333	9.166667	663.833313	1023.000000	1023.000000	2046.000000
5.860000	-0.099616	-58.873287	-11.733893	-14.760804	-18.857071	-13.521518	0.000000	-10.000000	-0.075000	8.650001	667.000000	1023.000000	1023.000000	2046.000000
5.880000	-0.099264	-58.664886	-11.667422	-14.738692	-18.815672	-13.443100	0.000000	-10.000000	-0.075000	8.216667	669.833313	1023.000000	1023.000000	2046.000000
5.900000	-0.098848	-58.419098	-11.613879	-14.698007	-18.742971	-13.364244	0.000000	-10.000000	-0.066667	7.766667	672.666687	1023.000000	1023.000000	2046.000000
5.920000	-0.098524	-58.227505	-11.589467	-14.652100	-18.666561	-13.319379	0.000000	-10.000000	-0.075000	7.183333	675.333313	1023.000000	1023.000000	2046.000000
5.940000	-0.098230	-58.053776	-11.485559	-14.630486	-18.699778	-13.237953	0.000000	-10.000000	-0.083333	6.416667	678.000000	1023.000000	1023.000000	2046.000000
5.960000	-0.097873	-57.842762	-11.472203	-14.595493	-18.600452	-13.174614	0.000000	-10.000000	-0.091667	5.466667	680.333313	1023.000000	1023.000000	2046.000000
5.980000	-0.097512	-57.629471	-11.409492	-14.574030	-18.550005	-13.095945	0.000000	-10.000000	-0.083333	4.416667	682.333313	1023.000000	1023.000000	2046.000000
6.000000	-0.097292	-57.499783	-11.325651	-14.551546	-18.556149	-13.066436	0.000000	-10.000000	-0.075000	3.583333	683.833313	1023.000000	1023.000000	2046.000000
6.020000	-0.096989	-57.320610	-11.283688	-14.553944	-18.480339	-13.002641	0.000000	-10.000000	-0.066667	2.916667	685.166687	1023.000000	1023.000000	2046.000000
6.040000	-0.096752	-57.180649	-11.223076	-14.539653	-18.448956	-12.968965	0.000000	-10.000000	-0.058333	2.350000	686.166687	1023.000000	1023.000000	2046.000000
6.060000	-0.096535	-57.051918	-11.189801	-14.523909	-18.382217	-12.955993	0.000000	-10.000000	-0.050000	1.383333	686.833313	1023.000000	1023.000000	2046.000000
6.080000	-0.096361	-56.949497	-11.136868	-14.554581	-18.372297	-12.885753	0.000000	-10.000000	-0.050000	0.300000	687.000000	1023.000000	1023.000000	2046.000000
6.100000	-0.096273	-56.897442	-11.116101	-14.581401	-18.385866	-12.814073	0.000000	-10.000000	-0.041667	-1.066667	687.000000	1023.000000	1023.000000	2046.000000
6.120000	-0.096268	-56.894520	-11.093629	-14.550490	-18.406107	-12.844296	0.000000	-10.000000	-0.041667	-2.266667	687.000000	1023.000000	1023.000000	2046.000000
6.140000	-0.096512	-57.038578	-11.166603	-14.552215	-18.438179	-12.881580	0.000000	-10.000000	-0.033333	-3.766667	687.000000	1023.000000	1023.000000	2046.000000
6.160000	-0.096752	-57.180172	-11.328589	-14.613853	-18.412085	-12.825644	0.000000	-10.000000	-0.033333	-5.183333	687.000000	1023.000000	1023.000000	2046.000000
6.180000	-0.097364	-57.541893	-11.439098	-14.732283	-18.500835	-12.869678	0.000000	-10.000000	-0.016667	-6.716667	687.000000	1023.000000	1023.000000	2046.000000
6.200000	-0.097745	-57.767548	-11.529899	-14.857582	-18.506704	-12.873363	0.000000	-10.000000	-0.008333	-8.083334	687.000000	1023.000000	1023.000000	2046.000000
6.220000	-0.097997	-57.916470	-11.512269	-14.899665	-18.542160	-12.962376	0.000000	-10.000000	0.000000	-9.083334	687.000000	1023.000000	1023.000000	2046.000000
6.240000	-0.098652	-58.303246	-11.570613	-14.887775	-18.716434	-13.128421	0.000000	-10.000000	0.008333	-9.850000	687.000000	1023.000000	1023.000000	2046.000000
6.260000	-0.100005	-59.102936	-11.793528	-14.930780	-18.993759	-13.384869	0.000000	-10.000000	0.016667	-10.383333	687.000000	1023.000000	1023.000000	2046.000000
6.280000	-0.101888	-60.215836	-12.170432	-15.115236	-19.261208	-13.668961	0.000000	-10.000000	0.025000	-11.116667	679.666687	1023.000000	1023.000000	2046.000000
6.300000	-0.103710	-61.292477	-12.498484	-15.307676	-19.537851	-13.948464	0.000000	-10.000000	0.025000	-11.566667	671.000000	1023.000000	1023.000000	2046.000000
6.320000	-0.105061	-62.091091	-12.763104	-15.407583	-19.751907	-14.168496	0.000000	-10.000000	0.033333	-11.866667	661.000000	1023.000000	1023.000000	2046.000000
6.340000	-0.106143	-62.730221	-12.972223	-15.457338	-19.933481	-14.367177	0.000000	-10.000000	0.041667	-12.150001	657.000000	1023.000000	1023.000000	2046.000000
6.360000	-0.107207	-63.359398	-13.148554	-15.418301	-20.181292	-14.611255	0.000000	-10.000000	0.050000	-12.500000	653.000000	1023.000000	1023.000000	2046.000000
6.380000	-0.107937	-63.790791	-13.260304	-15.389668	-20.403965	-14.736852	0.000000	-10.000000	0.058333	-13.083334	648.833313	1023.000000	1023.000000	2046.000000
6.400000	-0.108584	-64.173111	-13.396894	-15.317456	-20.566362	-14.892397	0.000000	-10.000000	0.058333	-13.616667	644.500000	1023.000000	1023.000000	2046.000000
6.420000	-0.109021	-64.431351	-13.454286	-15.290730	-20.698524	-14.987810	0.000000	-10.000000	0.091667	-14.400001	639.833313	1023.000000	1023.000000	2046.000000
6.440000	-0.109345	-64.623062	-13.514130	-15.219068	-20.802837	-15.087030	0.000000	-10.000000	0.116667	-15.066667	635.000000	1023.000000	1023.000000	2046.000000
6.460000	-0.109788	-64.884476	-13.590658	-15.261126	-20.891840	-15.140849	0.000000	-10.000000	0.150000	-15.550000	629.833313	1023.000000	1023.000000	2046.000000
6.480000	-0.110100	-65.068954	-13.594658	-15.266486	-20.992935	-15.214871	0.000000	-10.000000	0.150000	-15.916667	624.666687	1023.000000	1023.000000	2046.000000
6.500000	-0.110335	-65.207817	-13.607115	-15.279995	-21.070642	-15.250062	0.000000	-10.000000	0.150000	-16.333334	619.333313	1023.000000	1023.000000	2046.000000
6.520000	-0.110313	-65.195129	-13.590158	-15.243059	-21.115396	-15.246518	0.000000	-10.000000	0.150000	-16.616667	614.000000	1023.000000	1023.000000	2046.000000
6.540000	-0.110179	-65.115517	-13.531369	-15.172183	-21.169794	-15.242168	0.000000	-10.000000	0.150000	-16.783333	608.333313	1023.000000	1023.000000	2046.000000
6.560000	-0.109780	-64.879959	-13.442232	-15.066978	-21.183392	-15.187359	0.000000	-10.000000	0.150000	-16.733334	602.833313	1023.000000	1023.000000	2046.000000
6.580000	-0.109471	-64.697319	-13.355865	-15.013058	-21.183222	-15.145176	0.000000	-10.000000	0.150000	-16.766666	597.166687	1023.000000	1023.000000	2046.000000
6.600000	-0.109156	-64.511086	-13.286053	-14.939553	-21.169821	-15.115660	0.000000	-10.000000	0.150000	-16.766666	591.666687	1023.000000	1023.000000	2046.000000
6.620000	-0.108874	-64.344566	-13.243390	-14.916270	-21.148972	-15.035936	0.000000	-10.000000	0.158333	-16.866667	586.000000	1023.000000	1023.000000	2046.000000
6.640000	-0.108914	-64.368156	-13.257838	-14.940962	-21.160109	-15.009247	0.000000	-10.000000	0.166667	-17.016666	580.333313	1023.000000	1023.000000	2046.000000
6.660000	-0.109259	-64.572105	-13.299990	-15.024733	-21.230618	-15.016768	0.000000	-10.000000	0.175000	-17.333334	574.666687	1023.000000	1023.000000	2046.000000
6.680000	-0.109673	-64.817032	-13.327532	-15.110375	-21.323112	-15.056016	0.000000	-10.000000	0.183333	-17.750000	569.000000	1023.000000	1023.000000	2046.000000
6.700000	-0.109975	-64.995209	-13.372879	-15.185213	-21.356562	-15.080556	0.000000	-10.000000	0.191667	-18.300001	563.000000	1023.000000	1023.000000	2046.000000
6.720000	-0.110283	-65.176987	-13.412636	-15.257370	-21.420101	-15.086878	0.000000	-10.000000	0.200000	-18.650002	556.833313	1023.000000	1023.000000	2046.000000
6.740000	-0.110588	-65.357658	-13.407082	-15.301094	-21.535524	-15.113957	0.000000	-10.000000	0.208333	-19.116667	550.500000	1023.000000	1023.000000	2046.000000
6.760000	-0.110878	-65.528770	-13.408540	-15.349462	-21.629017	-15.141752	0.000000	-10.000000	0.208333	-19.516666	544.166687	1023.000000	1023.000000	2046.000000
6.780000	-0.111183	-65.708862	-13.498547	-15.368475	-21.649979	-15.191861	0.000000	-10.000000	0.216667	-19.816668	537.666687	1023.000000	1023.000000	2046.000000
6.800000	-0.111403	-65.839020	-13.515801	-15.382418	-21.727314	-15.213487	0.000000	-10.000000	0.216667	-19.983334	531.000000	1023.000000	1023.000000	2046.000000
6.820000	-0.111689	-66.008316	-13.505939	-15.414438	-21.838179	-15.249756	0.000000	-10.000000	0.216667	-19.966667	524.333313	1023.000000	1023.000000	2046.000000
6.840000	-0.111913	-66.140800	-13.537432	-15.448193	-21.892668	-15.262507	0.000000	-10.000000	0.216667	-20.050001	517.666687	1023.000000	1023.000000	2046.000000
6.860000	-0.112097	-66.249176	-13.561033	-15.499399	-21.943153	-15.245591	0.000000	-10.000000	0.208333	-19.933334	511.000000	1023.000000	1023.000000	2046.000000
6.880000	-0.112318	-66.379784	-13.565954	-15.512647	-22.001801	-15.299380	0.000000	-10.000000	0.216667	-19.900000	504.333344	1023.000000	1023.000000	2046.000000
6.900000	-0.112515	-66.496101	-13.588664	-15.542372	-22.029747	-15.335321	0.000000	-10.000000	0.208333	-19.783333	497.666656	1023.000000	1023.000000	2046.000000
6.920000	-0.112742	-66.630760	-13.598948	-15.597338	-22.095106	-15.339370	0.000000	-10.000000	0.200000	-19.533333	491.000000	1023.000000	1023.000000	2046.000000
6.940000	-0.112931	-66.742348	-13.654526	-15.628814	-22.100679	-15.358330	0.000000	-10.000000	0.191667	-19.366667	484.666656	1023.000000	1023.000000	2046.000000
6.960000	-0.113246	-66.928391	-13.650155	-15.656453	-22.193796	-15.427989	0.000000	-10.000000	0.191667	-19.033333	478.166656	1023.000000	1023.000000	2046.000000
6.980000	-0.113387	-67.011696	-13.661226	-15.692839	-22.221260	-15.436372	0.000000	-10.000000	0.200000	-18.966667	471.833344	1023.000000	1023.000000	2046.000000
7.000000	-0.113485	-67.069923	-13.703932	-15.752170	-22.210962	-15.402861	0.000000	-10.000000	0.191667	-18.683332	465.500000	1023.000000	1023.000000	2046.000000
7.020000	-0.113579	-67.125114	-13.703112	-15.761944	-22.242220	-15.417843	0.000000	-10.000000	0.191667	-18.633333	459.333344	1023.000000	1023.000000	2046.000000
7.040000	-0.113967	-67.354530	-13.709077	-15.839885	-22.369164	-15.436408	0.000000	-10.000000	0.191667	-18.450001	453.000000	1023.000000	1023.000000	2046.000000
7.060000	-0.114019	-67.385315	-13.757577	-15.816893	-22.332260	-15.478584	0.000000	-10.000000	0.200000	-18.316668	446.666656	1023.000000	1023.000000	2046.000000
7.080000	-0.114451	-67.640717	-13.823394	-15.883722	-22.415167	-15.518436	0.000000	-10.000000	0.200000	-18.016666	440.500000	1023.000000	1023.000000	2046.000000
7.100000	-0.114932	-67.924774	-13.875148	-15.900684	-22.559322	-15.589618	0.000000	-10.000000	0.200000	-17.850000	434.500000	1023.000000	1023.000000	2046.000000
7.120000	-0.115604	-68.322029	-14.081620	-16.055393	-22.586166	-15.598852	0.000000	-10.000000	0.191667	-17.633333	428.500000	1023.000000	1023.000000	2046.000000
7.140000	-0.116717	-68.979530	-14.333720	-16.299501	-22.635674	-15.710631	0.000000	-10.000000	0.175000	-17.716667	422.500000	1023.000000	1023.000000	2046.000000
7.160000	-0.117494	-69.438950	-14.467834	-16.525448	-22.689974	-15.755692	0.000000	-10.000000	0.158333	-17.600000	416.666656	1023.000000	1023.000000	2046.000000
7.180000	-0.118153	-69.828201	-14.459098	-16.592360	-22.864981	-15.911765	0.000000	-10.000000	0.150000	-17.483334	411.000000	1023.000000	1023.000000	2046.000000
7.200000	-0.118838	-70.233246	-14.549288	-16.591450	-22.985039	-16.107473	0.000000	-10.000000	0.150000	-17.083334	405.333344	1023.000000	1023.000000	2046.000000
7.220000	-0.119806	-70.805367	-14.690698	-16.716900	-23.157585	-16.240185	0.000000	-10.000000	0.150000	-16.700001	399.500000	1023.000000	1023.000000	2046.000000
7.240000	-0.121218	-71.639923	-14.940891	-16.916597	-23.370497	-16.411942	0.000000	-10.000000	0.150000	-16.250000	393.833344	1023.000000	1023.000000	2046.000000
7.260000	-0.122669	-72.497353	-15.264515	-17.071686	-23.496367	-16.664787	0.000000	-10.000000	0.150000	-16.033333	388.333344	1023.000000	1023.000000	2046.000000
7.280000	-0.124121	-73.355438	-15.489365	-17.191748	-23.747208	-16.927114	0.000000	-10.000000	0.150000	-15.966666	383.000000	1023.000000	1023.000000	2046.000000
7.300000	-0.125342	-74.076881	-15.701100	-17.282413	-23.937683	-17.155687	0.000000	-10.000000	0.150000	-16.216667	377.666656	1023.000000	1023.000000	2046.000000
7.320000	-0.126478	-74.748650	-15.888141	-17.339739	-24.146217	-17.374550	0.000000	-10.000000	0.150000	-16.383333	372.333344	1023.000000	1023.000000	2046.000000
7.340000	-0.127337	-75.256386	-16.077568	-17.388376	-24.288067	-17.502373	0.000000	-10.000000	0.150000	-16.500000	368.833344	1023.000000	1023.000000	2046.000000
7.360000	-0.127950	-75.618523	-16.146814	-17.411089	-24.443928	-17.616693	0.000000	-10.000000	0.158333	-16.799999	363.166656	1023.000000	1023.000000	2046.000000
7.380000	-0.128439	-75.907570	-16.196419	-17.410185	-24.569153	-17.731812	0.000000	-10.000000	0.166667	-17.116667	357.333344	1023.000000	1023.000000	2046.000000
7.400000	-0.128914	-76.188263	-16.253380	-17.420839	-24.692980	-17.821062	0.000000	-10.000000	0.183333	-17.550001	349.833344	1023.000000	1023.000000	2046.000000
7.420000	-0.129221	-76.369789	-16.261892	-17.454767	-24.767815	-17.885317	0.000000	-10.000000	0.183333	-17.716667	344.166656	1023.000000	1023.000000	2046.000000
7.440000	-0.129436	-76.496552	-16.240578	-17.465322	-24.837097	-17.953558	0.000000	-10.000000	0.183333	-17.900000	338.500000	1023.000000	1023.000000	2046.000000
7.460000	-0.129449	-76.504364	-16.203522	-17.444477	-24.882275	-17.974087	0.000000	-10.000000	0.183333	-18.083334	332.500000	1023.000000	1023.000000	2046.000000
7.480000	-0.129098	-76.296768	-16.063444	-17.348114	-24.931156	-17.954052	0.000000	-10.000000	0.183333	-18.066668	326.500000	1023.000000	1023.000000	2046.000000
7.500000	-0.128887	-76.171989	-15.972579	-17.306957	-24.980633	-17.911823	0.000000	-10.000000	0.183333	-18.000000	320.500000	1023.000000	1023.000000	2046.000000
7.520000	-0.128791	-76.115753	-15.938589	-17.252338	-25.007318	-17.917507	0.000000	-10.000000	0.166667	-17.733334	314.500000	1023.000000	1023.000000	2046.000000
7.540000	-0.128540	-75.967133	-15.880493	-17.236996	-25.006409	-17.843237	0.000000	-10.000000	0.158333	-17.583334	308.500000	1023.000000	1023.000000	2046.000000
7.560000	-0.128243	-75.791443	-15.831209	-17.208700	-24.970049	-17.781485	0.000000	-10.000000	0.150000	-17.300001	302.500000	1023.000000	1023.000000	2046.000000
7.580000	-0.128321	-75.837517	-15.841063	-17.242083	-24.976152	-17.778221	0.000000	-10.000000	0.150000	-17.083334	296.500000	1023.000000	1023.000000	2046.000000
7.600000	-0.128383	-75.874306	-15.862370	-17.316992	-24.959158	-17.735785	0.000000	-10.000000	0.150000	-16.766666	290.833344	1023.000000	1023.000000	2046.000000
7.620000	-0.128761	-76.097847	-15.909207	-17.403839	-25.011051	-17.773746	0.000000	-10.000000	0.150000	-16.566668	285.166656	1023.000000	1023.000000	2046.000000
7.640000	-0.129058	-76.273293	-15.953736	-17.475006	-25.031300	-17.813250	0.000000	-10.000000	0.150000	-16.283335	279.833344	1023.000000	1023.000000	2046.000000
7.660000	-0.129175	-76.342560	-15.997786	-17.581150	-25.029448	-17.734175	0.000000	-10.000000	0.141667	-16.066668	274.166656	1023.000000	1023.000000	2046.000000
7.680000	-0.129587	-76.585655	-16.013737	-17.643209	-25.137098	-17.791611	0.000000	-10.000000	0.125000	-15.816668	268.833344	1023.000000	1023.000000	2046.000000
7.700000	-0.129816	-76.721512	-16.054419	-17.660704	-25.148682	-17.857708	0.000000	-10.000000	0.125000	-15.650001	263.500000	1023.000000	1023.000000	2046.000000
7.720000	-0.129944	-76.796738	-16.090998	-17.731918	-25.155506	-17.818317	0.000000	-10.000000	0.116667	-15.466667	258.333344	1023.000000	1023.000000	2046.000000
7.740000	-0.130263	-76.985329	-16.095575	-17.791796	-25.243174	-17.854786	0.000000	-10.000000	0.125000	-15.400001	253.166672	1023.000000	1023.000000	2046.000000
7.760000	-0.130425	-77.081032	-16.171329	-17.808462	-25.215019	-17.886221	0.000000	-10.000000	0.108333	-15.200000	248.000000	1023.000000	1023.000000	2046.000000
7.780000	-0.130571	-77.167549	-16.181513	-17.868980	-25.246798	-17.870262	0.000000	-10.000000	0.116667	-15.066667	243.000000	1023.000000	1023.000000	2046.000000
7.800000	-0.130718	-77.254478	-16.207922	-17.938099	-25.274307	-17.834150	0.000000	-10.000000	0.108333	-14.966667	238.000000	1023.000000	1023.000000	2046.000000
7.820000	-0.131004	-77.423645	-16.223562	-17.971615	-25.320431	-17.908041	0.000000	-10.000000	0.116667	-14.966667	233.000000	1023.000000	1023.000000	2046.000000
7.840000	-0.131150	-77.509468	-16.273935	-18.035980	-25.285458	-17.914095	0.000000	-10.000000	0.116667	-15.133333	228.000000	1023.000000	1023.000000	2046.000000
7.860000	-0.131465	-77.695602	-16.269238	-18.124464	-25.342062	-17.959841	0.000000	-10.000000	0.133333	-15.350000	222.833328	1023.000000	1023.000000	2046.000000
7.880000	-0.131643	-77.801117	-16.341967	-18.185272	-25.312551	-17.961330	0.000000	-10.000000	0.133333	-15.750000	217.666672	1023.000000	1023.000000	2046.000000
7.900000	-0.131900	-77.952606	-16.365242	-18.243076	-25.342031	-18.002256	0.000000	-10.000000	0.141667	-15.966666	212.333328	1023.000000	1023.000000	2046.000000
7.920000	-0.132129	-78.088211	-16.370983	-18.322107	-25.371664	-18.023453	0.000000	-10.000000	0.141667	-15.900000	207.000000	1023.000000	1023.000000	2046.000000
7.940000	-0.132381	-78.237099	-16.426115	-18.370676	-25.385414	-18.054895	0.000000	-10.000000	0.141667	-15.683333	201.666672	1023.000000	1023.000000	2046.000000
7.960000	-0.132594	-78.362953	-16.430342	-18.441711	-25.439695	-18.051203	0.000000	-10.000000	0.141667	-15.566667	196.500000	1023.000000	1023.000000	2046.000000
7.980000	-0.132865	-78.523384	-16.478800	-18.506573	-25.455864	-18.082144	0.000000	-10.000000	0.133333	-15.633333	191.333328	1023.000000	1023.000000	2046.000000
8.000000	-0.132886	-78.535347	-16.507103	-18.545729	-25.436340	-18.046177	0.000000	-10.000000	0.133333	-15.750000	186.000000	1023.000000	1023.000000	2046.000000
8.020000	-0.133197	-78.719574	-16.486008	-18.624647	-25.546768	-18.062147	0.000000	-10.000000	0.116667	-15.766666	180.666672	1023.000000	1023.000000	2046.000000
8.040000	-0.133346	-78.807587	-16.565218	-18.638203	-25.507284	-18.096878	0.000000	-10.000000	0.125000	-15.816667	175.500000	1023.000000	1023.000000	2046.000000
8.060000	-0.133767	-79.056236	-16.630140	-18.721670	-25.575363	-18.129065	0.000000	-10.000000	0.125000	-15.800000	170.333328	1023.000000	1023.000000	2046.000000
8.080000	-0.134231	-79.330338	-16.728413	-18.784697	-25.674713	-18.142519	0.000000	-10.000000	0.133333	-15.783334	165.000000	1023.000000	1023.000000	2046.000000
8.100000	-0.135056	-79.818031	-16.928865	-18.975452	-25.732983	-18.180727	0.000000	-10.000000	0.133333	-15.716667	159.666672	1023.000000	1023.000000	2046.000000
8.120000	-0.136180	-80.482559	-17.209396	-19.266422	-25.735140	-18.271601	0.000000	-10.000000	0.141667	-15.733334	154.333328	1023.000000	1023.000000	2046.000000
8.140000	-0.137114	-81.034340	-17.390284	-19.518192	-25.788374	-18.337490	0.000000	-10.000000	0.150000	-15.733334	149.166672	1023.000000	1023.000000	2046.000000
8.160000	-0.137910	-81.504616	-17.430878	-19.635010	-25.934704	-18.504028	0.000000	-10.000000	0.141667	-15.716667	143.833328	1023.000000	1023.000000	2046.000000
8.180000	-0.138703	-81.973633	-17.507303	-19.733343	-26.081642	-18.651340	0.000000	-10.000000	0.141667	-15.450001	138.666672	1023.000000	1023.000000	2046.000000
8.200000	-0.139687	-82.555000	-17.668423	-19.876657	-26.217907	-18.792011	0.000000	-10.000000	0.133333	-15.133333	133.500000	1023.000000	1023.000000	2046.000000
8.220000	-0.140984	-83.321404	-17.940477	-20.068953	-26.355749	-18.956221	0.000000	-10.000000	0.108333	-14.716667	128.500000	1023.000000	1023.000000	2046.000000
8.240000	-0.142274	-84.083679	-18.279150	-20.216249	-26.446850	-19.141428	0.000000	-10.000000	0.075000	-14.333334	123.500000	1023.000000	1023.000000	2046.000000
8.260000	-0.143854	-85.017448	-18.540352	-20.351093	-26.696787	-19.429216	0.000000	-10.000000	0.050000	-14.133334	118.666664	1023.000000	1023.000000	2046.000000
8.280000	-0.145148	-85.782249	-18.798613	-20.460415	-26.865520	-19.657701	0.000000	-10.000000	0.050000	-13.933333	113.833336	1023.000000	1023.000000	2046.000000
8.300000	-0.146115	-86.353798	-19.077995	-20.544249	-26.936739	-19.794815	0.000000	-10.000000	0.050000	-13.883333	106.166664	1023.000000	1023.000000	2046.000000
8.320000	-0.146993	-86.872688	-19.238440	-20.576006	-27.106199	-19.952040	0.000000	-10.000000	0.050000	-13.600000	98.500000	1023.000000	1023.000000	2046.000000
8.340000	-0.147567	-87.211906	-19.337816	-20.560299	-27.227182	-20.086613	0.000000	-10.000000	0.050000	-13.416667	92.500000	1023.000000	1023.000000	2046.000000
8.360000	-0.147774	-87.334274	-19.378267	-20.536402	-27.283604	-20.136002	0.000000	-10.000000	0.050000	-13.266666	89.500000	1023.000000	1023.000000	2046.000000
8.380000	-0.148123	-87.540413	-19.388010	-20.573786	-27.381775	-20.196840	0.000000	-10.000000	0.050000	-13.283334	88.000000	1023.000000	1023.000000	2046.000000
8.400000	-0.148360	-87.680801	-19.419630	-20.605162	-27.399168	-20.256844	0.000000	-10.000000	0.041667	-13.166667	85.000000	1023.000000	1023.000000	2046.000000
8.420000	-0.148432	-87.723221	-19.430437	-20.587208	-27.395800	-20.309774	0.000000	-10.000000	0.041667	-13.166667	82.166664	1023.000000	1023.000000	2046.000000
8.440000	-0.148466	-87.743347	-19.340904	-20.542858	-27.477848	-20.381737	0.000000	-10.000000	0.033333	-13.083334	77.666664	1023.000000	1023.000000	2046.000000
8.460000	-0.147940	-87.432343	-19.227373	-20.458458	-27.434090	-20.312422	0.000000	-10.000000	0.041667	-12.966667	73.333336	1023.000000	1023.000000	2046.000000
8.480000	-0.147831	-87.368004	-19.135189	-20.440538	-27.481667	-20.310610	0.000000	-10.000000	0.041667	-12.783334	69.000000	1023.000000	1023.000000	2046.000000
8.500000	-0.147571	-87.214653	-19.072735	-20.458279	-27.462299	-20.221344	0.000000	-10.000000	0.033333	-12.600000	64.833336	1023.000000	1023.000000	2046.000000
8.520000	-0.147245	-87.021950	-19.045502	-20.472370	-27.374495	-20.129585	0.000000	-10.000000	0.016667	-12.516666	60.500000	1023.000000	1023.000000	2046.000000
8.540000	-0.147099	-86.935738	-19.004749	-20.479158	-27.353308	-20.098526	0.000000	-10.000000	0.008333	-12.366667	56.166668	1023.000000	1023.000000	2046.000000
8.560000	-0.146998	-86.875969	-18.992615	-20.473110	-27.316944	-20.093298	0.000000	-10.000000	0.008333	-12.283334	52.000000	1023.000000	1023.000000	2046.000000
8.580000	-0.147043	-86.902512	-19.045704	-20.550070	-27.269964	-20.036774	0.000000	-10.000000	0.008333	-12.216667	48.000000	1023.000000	1023.000000	2046.000000
8.600000	-0.147299	-87.053574	-19.026917	-20.634237	-27.321712	-20.070709	0.000000	-10.000000	0.000000	-12.116667	44.000000	1023.000000	1023.000000	2046.000000
8.620000	-0.147585	-87.223000	-19.086264	-20.711712	-27.320648	-20.104372	0.000000	-10.000000	0.000000	-11.933333	40.000000	1023.000000	1023.000000	2046.000000
8.640000	-0.147730	-87.308243	-19.118898	-20.799332	-27.304970	-20.085045	0.000000	-10.000000	0.000000	-11.800000	36.000000	1023.000000	1023.000000	2046.000000
8.660000	-0.147941	-87.433289	-19.122419	-20.873318	-27.357586	-20.079969	0.000000	-10.000000	0.000000	-11.616667	32.000000	1023.000000	1023.000000	2046.000000
8.680000	-0.148150	-87.556824	-19.164114	-20.887409	-27.367117	-20.138182	0.000000	-10.000000	0.008333	-11.500000	28.000000	1023.000000	1023.000000	2046.000000
8.700000	-0.148269	-87.626778	-19.204725	-20.963287	-27.358681	-20.100080	0.000000	-10.000000	0.008333	-11.350000	24.166666	1023.000000	1023.000000	2046.000000
8.720000	-0.148517	-87.773315	-19.216438	-21.006933	-27.401382	-20.148561	0.000000	-10.000000	0.008333	-11.283334	20.500000	1023.000000	1023.000000	2046.000000
8.740000	-0.148657	-87.856476	-19.277693	-21.062180	-27.367252	-20.149349	0.000000	-10.000000	0.008333	-11.250000	16.833334	1023.000000	1023.000000	2046.000000
8.760000	-0.148830	-87.958527	-19.310446	-21.123617	-27.375340	-20.149126	0.000000	-10.000000	0.008333	-11.316667	13.000000	1023.000000	1023.000000	2046.000000
8.780000	-0.149147	-88.145859	-19.352211	-21.182461	-27.399563	-20.211626	0.000000	-10.000000	0.016667	-11.383333	9.000000	1023.000000	1023.000000	2046.000000
8.800000	-0.149238	-88.199883	-19.379721	-21.232410	-27.380814	-20.206936	0.000000	-10.000000	0.016667	-11.350000	5.333333	1023.000000	1023.000000	2046.000000
8.820000	-0.149348	-88.264687	-19.437744	-21.286678	-27.341539	-20.198721	0.000000	-10.000000	0.025000	-11.233334	2.000000	1023.000000	1023.000000	2046.000000
8.840000	-0.149473	-88.338478	-19.452784	-21.383757	-27.348675	-20.153263	0.000000	-10.000000	0.016667	-11.100000	-1.333333	1023.000000	1023.000000	2046.000000
8.860000	-0.149789	-88.525146	-19.476065	-21.429356	-27.387442	-20.232288	0.000000	-10.000000	0.008333	-11.066667	-5.000000	1023.000000	1023.000000	2046.000000
8.880000	-0.149913	-88.598557	-19.556751	-21.481789	-27.346695	-20.213322	0.000000	-10.000000	0.008333	-11.016666	-8.666667	1023.000000	1023.000000	2046.000000
8.900000	-0.150185	-88.759148	-19.571085	-21.586742	-27.388380	-20.212938	0.000000	-10.000000	0.016667	-10.933333	-12.333333	1023.000000	1023.000000	2046.000000
8.920000	-0.150419	-88.897804	-19.601740	-21.654440	-27.406528	-20.235098	0.000000	-10.000000	0.016667	-10.850000	-15.833333	1023.000000	1023.000000	2046.000000
8.940000	-0.150573	-88.988380	-19.670319	-21.736620	-27.380556	-20.200884	0.000000	-10.000000	0.016667	-10.750000	-19.500000	1023.000000	1023.000000	2046.000000
8.960000	-0.150846	-89.149750	-19.690491	-21.799725	-27.418194	-20.241341	0.000000	-10.000000	0.008333	-10.733334	-23.166666	1023.000000	1023.000000	2046.000000
8.980000	-0.151081	-89.288963	-19.701109	-21.869389	-27.475111	-20.243355	0.000000	-10.000000	0.016667	-10.716667	-26.666666	1023.000000	1023.000000	2046.000000
9.000000	-0.151194	-89.355484	-19.782305	-21.943882	-27.407345	-20.221952	0.000000	-10.000000	0.008333	-10.783334	-30.333334	1023.000000	1023.000000	2046.000000
9.020000	-0.151513	-89.544022	-19.767376	-22.009317	-27.487127	-20.280207	0.000000	-10.000000	0.008333	-10.766666	-33.833332	1023.000000	1023.000000	2046.000000
9.040000	-0.151502	-89.537605	-19.795290	-22.081203	-27.406729	-20.254383	0.000000	-10.000000	0.000000	-10.766666	-37.500000	1023.000000	1023.000000	2046.000000
9.060000	-0.151662	-89.632057	-19.773750	-22.137297	-27.445955	-20.275057	0.000000	-10.000000	0.000000	-10.683333	-41.166668	1023.000000	1023.000000	2046.000000
9.080000	-0.151844	-89.739914	-19.778156	-22.235638	-27.466520	-20.259600	0.000000	-10.000000	0.000000	-10.683333	-44.666668	1023.000000	1023.000000	2046.000000
9.100000	-0.151820	-89.725830	-19.865673	-22.249870	-27.357767	-20.252520	0.000000	-10.000000	0.000000	-10.683333	-48.333332	1023.000000	1023.000000	2046.000000
9.120000	-0.152117	-89.901093	-19.881971	-22.342113	-27.417330	-20.259682	0.000000	-10.000000	0.000000	-10.650000	-51.833332	1023.000000	1023.000000	2046.000000
9.140000	-0.152579	-90.174248	-20.000654	-22.369223	-27.470119	-20.334251	0.000000	-10.000000	0.008333	-10.550000	-55.500000	1023.000000	1023.000000	2046.000000
9.160000	-0.153294	-90.596809	-20.264671	-22.549885	-27.456596	-20.325657	0.000000	-10.000000	0.008333	-10.450000	-59.000000	1023.000000	1023.000000	2046.000000
9.180000	-0.154548	-91.338051	-20.507822	-22.818516	-27.535137	-20.476576	0.000000	-10.000000	0.008333	-10.416667	-62.500000	1023.000000	1023.000000	2046.000000
9.200000	-0.155303	-91.784233	-20.682980	-23.065380	-27.537594	-20.498278	0.000000	-10.000000	0.000000	-10.400001	-66.000000	1023.000000	1023.000000	2046.000000
9.220000	-0.155906	-92.140350	-20.710295	-23.147287	-27.642622	-20.640148	0.000000	-10.000000	0.000000	-10.266667	-69.500000	1023.000000	1023.000000	2046.000000
9.240000	-0.156616	-92.559998	-20.752304	-23.205778	-27.799707	-20.802212	0.000000	-10.000000	0.000000	-10.050000	-72.833336	1023.000000	1023.000000	2046.000000
9.260000	-0.157762	-93.237556	-20.983717	-23.331543	-27.933805	-20.988487	0.000000	-10.000000	0.000000	-9.683333	-76.166664	1023.000000	1023.000000	2046.000000
9.280000	-0.159375	-94.190765	-21.325474	-23.503649	-28.109459	-21.252180	0.000000	-10.000000	0.000000	-9.333333	-79.333336	1023.000000	1023.000000	2046.000000
9.300000	-0.160830	-95.050804	-21.672626	-23.673782	-28.252798	-21.451601	0.000000	-10.000000	0.000000	-9.216667	-82.500000	1023.000000	1023.000000	2046.000000
9.320000	-0.162244	-95.886200	-21.961157	-23.821943	-28.449255	-21.653847	0.000000	-10.000000	0.000000	-9.400001	-85.666664	1023.000000	1023.000000	2046.000000
9.340000	-0.163459	-96.603996	-22.196789	-23.901138	-28.617552	-21.888517	0.000000	-10.000000	0.000000	-9.733334	-88.833336	1023.000000	1023.000000	2046.000000
9.360000	-0.164414	-97.168831	-22.435593	-23.918568	-28.721230	-22.093441	0.000000	-10.000000	0.000000	-9.950000	-92.166664	1023.000000	1023.000000	2046.000000
9.380000	-0.165209	-97.638329	-22.607660	-23.928017	-28.849331	-22.253317	0.000000	-10.000000	0.000000	-10.100000	-95.500000	1023.000000	1023.000000	2046.000000
9.400000	-0.165544	-97.836525	-22.716475	-23.912159	-28.883884	-22.324011	0.000000	-10.000000	0.000000	-10.133333	-98.833336	1023.000000	1023.000000	2046.000000
9.420000	-0.165814	-97.996277	-22.711590	-23.900316	-28.986288	-22.398083	0.000000	-10.000000	0.000000	-10.100000	-102.166664	1023.000000	1023.000000	2046.000000
9.440000	-0.165926	-98.062012	-22.730522	-23.902153	-28.987930	-22.441406	0.000000	-10.000000	0.000000	-9.800000	-105.500000	1023.000000	1023.000000	2046.000000
9.460000	-0.166137	-98.187149	-22.706841	-23.989708	-29.025135	-22.465464	0.000000	-10.000000	0.000000	-9.433333	-108.833336	1023.000000	1023.000000	2046.000000
9.480000	-0.166007	-98.109901	-22.681252	-23.983164	-28.999250	-22.446234	0.000000	-10.000000	0.000000	-9.150001	-112.000000	1023.000000	1023.000000	2046.000000
9.500000	-0.165841	-98.012215	-22.592669	-23.939533	-29.012846	-22.467167	0.000000	-10.000000	0.000000	-8.866667	-115.000000	1023.000000	1023.000000	2046.000000
9.520000	-0.165366	-97.731285	-22.388189	-23.816320	-29.061783	-22.464993	0.000000	-10.000000	0.000000	-8.600000	-118.000000	1023.000000	1023.000000	2046.000000
9.540000	-0.164923	-97.469543	-22.352978	-23.743093	-28.952692	-22.420778	0.000000	-10.000000	0.000000	-8.233334	-120.833336	1023.000000	1023.000000	2046.000000
9.560000	-0.164683	-97.327690	-22.243839	-23.778673	-28.964050	-22.341125	0.000000	-10.000000	0.000000	-8.016666	-123.666664	1023.000000	1023.000000	2046.000000
9.580000	-0.164148	-97.011528	-22.174313	-23.745951	-28.828625	-22.262642	0.000000	-10.000000	0.000000	-7.883333	-126.333336	1023.000000	1023.000000	2046.000000
9.600000	-0.163787	-96.797958	-22.099627	-23.749311	-28.770271	-22.178747	0.000000	-10.000000	0.000000	-7.766667	-129.000000	1023.000000	1023.000000	2046.000000
9.620000	-0.163530	-96.645943	-22.041739	-23.727325	-28.732780	-22.144100	0.000000	-10.000000	0.000000	-7.600000	-131.666672	1023.000000	1023.000000	2046.000000
9.640000	-0.163378	-96.556129	-22.055000	-23.763081	-28.636681	-22.101364	0.000000	-10.000000	-0.008333	-7.350000	-134.166672	1023.000000	1023.000000	2046.000000
9.660000	-0.163462	-96.605980	-22.062450	-23.834370	-28.615976	-22.093182	0.000000	-10.000000	-0.016667	-7.050000	-136.666672	1023.000000	1023.000000	2046.000000
9.680000	-0.163561	-96.664452	-22.069786	-23.883863	-28.620911	-22.089891	0.000000	-10.000000	-0.033333	-6.700000	-139.000000	1023.000000	1023.000000	2046.000000
9.700000	-0.163670	-96.729027	-22.099371	-23.950277	-28.614969	-22.064413	0.000000	-10.000000	-0.033333	-6.366667	-141.333328	1023.000000	1023.000000	2046.000000
9.720000	-0.163800	-96.805748	-22.092854	-23.978676	-28.661577	-22.072645	0.000000	-10.000000	-0.041667	-6.016667	-143.500000	1023.000000	1023.000000	2046.000000
9.740000	-0.163851	-96.836006	-22.103144	-24.010818	-28.669859	-22.052187	0.000000	-10.000000	-0.041667	-5.750000	-145.500000	1023.000000	1023.000000	2046.000000
9.760000	-0.163977	-96.910378	-22.105234	-24.060040	-28.685658	-22.059446	0.000000	-10.000000	-0.050000	-5.433333	-147.500000	1023.000000	1023.000000	2046.000000
9.780000	-0.163997	-96.922058	-22.126184	-24.106810	-28.660255	-22.028812	0.000000	-10.000000	-0.041667	-5.150000	-149.333328	1023.000000	1023.000000	2046.000000
9.800000	-0.163960	-96.900085	-22.117846	-24.185440	-28.644768	-21.952028	0.000000	-10.000000	-0.033333	-4.850000	-151.000000	1023.000000	1023.000000	2046.000000
9.820000	-0.164016	-96.933670	-22.120090	-24.225086	-28.643215	-21.945280	0.000000	-10.000000	-0.033333	-4.600000	-152.500000	1023.000000	1023.000000	2046.000000
9.840000	-0.164060	-96.959534	-22.131346	-24.234335	-28.644402	-21.949455	0.000000	-10.000000	-0.041667	-4.450000	-154.000000	1023.000000	1023.000000	2046.000000
9.860000	-0.164102	-96.984543	-22.100382	-24.294334	-28.680004	-21.909824	0.000000	-10.000000	-0.050000	-4.416667	-155.500000	1023.000000	1023.000000	2046.000000
9.880000	-0.164112	-96.990135	-22.120899	-24.299681	-28.641390	-21.928165	0.000000	-10.000000	-0.050000	-4.416667	-157.000000	1023.000000	1023.000000	2046.000000
9.900000	-0.164137	-97.004860	-22.110069	-24.353249	-28.622044	-21.919497	0.000000	-10.000000	-0.050000	-4.316667	-158.500000	1023.000000	1023.000000	2046.000000
9.920000	-0.164057	-96.957787	-22.139923	-24.376642	-28.548059	-21.893162	0.000000	-10.000000	-0.058333	-4.083333	-160.000000	1023.000000	1023.000000	2046.000000
9.940000	-0.164091	-96.978058	-22.103516	-24.459812	-28.585863	-21.828865	0.000000	-10.000000	-0.058333	-3.750000	-161.333328	1023.000000	1023.000000	2046.000000
9.960000	-0.164087	-96.975204	-22.103149	-24.498802	-28.562447	-21.810804	0.000000	-10.000000	-0.058333	-3.383333	-162.666672	1023.000000	1023.000000	2046.000000
9.980000	-0.164063	-96.961296	-22.117804	-24.553919	-28.521721	-21.767853	0.000000	-10.000000	-0.050000	-3.083333	-163.833328	1023.000000	1023.000000	2046.000000
10.000000	-0.164129	-97.000114	-22.045689	-24.617836	-28.579670	-21.756918	0.000000	-10.000000	-0.050000	-2.833333	-165.000000	1023.000000	1023.000000	2046.000000
10.020000	-0.164038	-96.946587	-22.088066	-24.623222	-28.490522	-21.744780	0.000000	-10.000000	-0.050000	-2.683333	-166.000000	1023.000000	1023.000000	2046.000000
10.040000	-0.164077	-96.969627	-22.052383	-24.698036	-28.514555	-21.704653	0.000000	-10.000000	-0.050000	-2.516667	-166.833328	1023.000000	1023.000000	2046.000000
10.060000	-0.163991	-96.918976	-22.039804	-24.701336	-28.449116	-21.728720	0.000000	-10.000000	-0.041667	-2.400000	-167.666672	1023.000000	1023.000000	2046.000000
10.080000	-0.163796	-96.803314	-21.976408	-24.770472	-28.409866	-21.646570	0.000000	-10.000000	-0.058333	-2.150000	-168.333328	1023.000000	1023.000000	2046.000000
10.100000	-0.163744	-96.772499	-21.967489	-24.802597	-28.382927	-21.619486	0.000000	-10.000000	-0.058333	-1.833333	-168.833328	1023.000000	1023.000000	2046.000000
10.120000	-0.163604	-96.690025	-21.909981	-24.843906	-28.380325	-21.555811	0.000000	-10.000000	-0.083333	-1.300000	-169.000000	1023.000000	1023.000000	2046.000000
10.140000	-0.163458	-96.603401	-21.952372	-24.807928	-28.288498	-21.554602	0.000000	-10.000000	-0.066667	-0.700000	-169.000000	1023.000000	1023.000000	2046.000000
10.160000	-0.163643	-96.713287	-21.952026	-24.823858	-28.346779	-21.590622	0.000000	-10.000000	-0.075000	-0.216667	-169.000000	1023.000000	1023.000000	2046.000000
10.180000	-0.163932	-96.883911	-22.105646	-24.894365	-28.334492	-21.549404	0.000000	-10.000000	-0.058333	0.000000	-169.000000	1023.000000	1023.000000	2046.000000
10.200000	-0.164654	-97.310501	-22.308098	-25.092003	-28.342661	-21.567738	0.000000	-10.000000	-0.058333	0.000000	-169.000000	1023.000000	1023.000000	2046.000000
10.220000	-0.165220	-97.644775	-22.458527	-25.253231	-28.338251	-21.594769	0.000000	-10.000000	-0.050000	0.000000	-169.000000	1023.000000	1023.000000	2046.000000
10.240000	-0.165476	-97.796227	-22.470726	-25.325163	-28.369780	-21.630558	0.000000	-10.000000	-0.050000	0.000000	-169.000000	1023.000000	1023.000000	2046.000000
10.260000	-0.165688	-97.921692	-22.426991	-25.285767	-28.479017	-21.729918	0.000000	-10.000000	-0.050000	0.000000	-169.000000	1023.000000	1023.000000	2046.000000
10.280000	-0.166301	-98.283836	-22.544401	-25.275002	-28.560791	-21.903645	0.000000	-10.000000	-0.058333	0.716667	-169.000000	1023.000000	1023.000000	2046.000000
10.300000	-0.167473	-98.976326	-22.804476	-25.377089	-28.698784	-22.095976	0.000000	-10.000000	-0.066667	1.600000	-169.000000	1023.000000	1023.000000	2046.000000
10.320000	-0.168664	-99.680183	-23.039688	-25.499300	-28.887161	-22.254032	0.000000	-10.000000	-0.066667	2.583333	-169.000000	1023.000000	1023.000000	2046.000000
10.340000	-0.169833	-100.371437	-23.338970	-25.600464	-28.997244	-22.434753	0.000000	-10.000000	-0.058333	2.783333	-169.000000	1023.000000	1023.000000	2046.000000
10.360000	-0.170621	-100.836945	-23.503222	-25.626122	-29.145990	-22.561609	0.000000	-10.000000	-0.050000	2.633333	-169.000000	1023.000000	1023.000000	2046.000000
10.380000	-0.171126	-101.135223	-23.665051	-25.544519	-29.214571	-22.711084	0.000000	-10.000000	-0.050000	2.166667	-169.000000	1023.000000	1023.000000	2046.000000
10.400000	-0.171505	-101.359489	-23.811554	-25.508917	-29.277452	-22.761564	0.000000	-10.000000	-0.050000	1.250000	-169.000000	1023.000000	1023.000000	2046.000000
10.420000	-0.171701	-101.475578	-23.867367	-25.401033	-29.371380	-22.835796	0.000000	-10.000000	-0.050000	0.516667	-169.000000	1023.000000	1023.000000	2046.000000
10.440000	-0.171665	-101.453957	-23.874771	-25.305750	-29.398975	-22.874462	0.000000	-10.000000	-0.058333	0.000000	-169.000000	1023.000000	1023.000000	2046.000000
10.460000	-0.171638	-101.438179	-23.801840	-25.246485	-29.482513	-22.907345	0.000000	-10.000000	-0.058333	0.000000	-169.000000	1023.000000	1023.000000	2046.000000
10.480000	-0.171476	-101.342224	-23.783300	-25.219419	-29.441355	-22.898151	0.000000	-10.000000	-0.058333	0.000000	-169.000000	1023.000000	1023.000000	2046.000000
10.500000	-0.171210	-101.185326	-23.705202	-25.196823	-29.422009	-22.861294	0.000000	-10.000000	-0.050000	0.000000	-169.000000	1023.000000	1023.000000	2046.000000
10.520000	-0.170801	-100.943588	-23.584774	-25.106485	-29.424633	-22.827692	0.000000	-10.000000	-0.058333	0.000000	-169.000000	1023.000000	1023.000000	2046.000000
10.540000	-0.170107	-100.533134	-23.405136	-24.924555	-29.399416	-22.804028	0.000000	-10.000000	-0.058333	0.000000	-169.000000	1023.000000	1023.000000	2046.000000
10.560000	-0.169443	-100.140808	-23.206041	-24.796610	-29.398497	-22.739660	0.000000	-10.000000	-0.066667	0.283333	-169.000000	1023.000000	1023.000000	2046.000000
10.580000	-0.168773	-99.744583	-23.073042	-24.735317	-29.331402	-22.604824	0.000000	-10.000000	-0.075000	1.116667	-169.000000	1023.000000	1023.000000	2046.000000
10.600000	-0.168009	-99.293365	-22.955856	-24.650953	-29.212563	-22.473997	0.000000	-10.000000	-0.091667	2.150000	-169.000000	1023.000000	1023.000000	2046.000000
10.620000	-0.167228	-98.831734	-22.791344	-24.598820	-29.113745	-22.327824	0.000000	-10.000000	-0.100000	3.116667	-169.000000	1023.000000	1023.000000	2046.000000
10.640000	-0.166458	-98.376678	-22.645771	-24.554163	-28.994081	-22.182663	0.000000	-10.000000	-0.100000	3.700000	-169.000000	1023.000000	1023.000000	2046.000000
10.660000	-0.165906	-98.050575	-22.540504	-24.514032	-28.899078	-22.096958	0.000000	-10.000000	-0.100000	4.333333	-169.000000	1023.000000	1023.000000	2046.000000
10.680000	-0.165658	-97.903671	-22.478592	-24.540215	-28.855846	-22.029016	0.000000	-10.000000	-0.100000	5.050000	-169.000000	1023.000000	1023.000000	2046.000000
10.700000	-0.165368	-97.732658	-22.422569	-24.536413	-28.762869	-22.010805	0.000000	-10.000000	-0.108333	5.866667	-169.000000	1023.000000	1023.000000	2046.000000
10.720000	-0.165174	-97.618034	-22.381546	-24.560080	-28.725084	-21.951323	0.000000	-10.000000	-0.116667	6.550000	-169.000000	1023.000000	1023.000000	2046.000000
10.740000	-0.164921	-97.468269	-22.319546	-24.545630	-28.673304	-21.929787	0.000000	-10.000000	-0.133333	7.233334	-169.000000	1023.000000	1023.000000	2046.000000
10.760000	-0.164592	-97.273590	-22.268305	-24.529804	-28.592646	-21.882837	0.000000	-10.000000	-0.133333	7.833333	-169.000000	1023.000000	1023.000000	2046.000000
10.780000	-0.164347	-97.128830	-22.178886	-24.479988	-28.602409	-21.867544	0.000000	-10.000000	-0.133333	8.400000	-169.000000	1023.000000	1023.000000	2046.000000
10.800000	-0.163909	-96.870415	-22.135149	-24.439224	-28.508270	-21.787773	0.000000	-10.000000	-0.116667	8.766666	-137.166672	1023.000000	1023.000000	2046.000000
10.820000	-0.163730	-96.764450	-22.097633	-24.402304	-28.500370	-21.764141	0.000000	-10.000000	-0.100000	8.633333	-71.500000	1023.000000	1023.000000	2046.000000
10.840000	-0.163329	-96.527641	-22.005213	-24.370331	-28.476147	-21.675949	0.000000	-10.000000	-0.083333	8.416667	-5.833333	1023.000000	1023.000000	2046.000000
10.860000	-0.162857	-96.248329	-21.975121	-24.293076	-28.354527	-21.625605	0.000000	-10.000000	-0.075000	8.100000	28.000000	1023.000000	1023.000000	2046.000000
10.880000	-0.162384	-95.968819	-21.887548	-24.271784	-28.297035	-21.512451	0.000000	-10.000000	-0.083333	8.283334	29.000000	1023.000000	1023.000000	2046.000000
10.900000	-0.162028	-95.758652	-21.796583	-24.220860	-28.271393	-21.469818	0.000000	-10.000000	-0.083333	8.316667	30.833334	1023.000000	1023.000000	2046.000000
10.920000	-0.161598	-95.504677	-21.741800	-24.172115	-28.182600	-21.408159	0.000000	-10.000000	-0.083333	8.383333	33.666668	1023.000000	1023.000000	2046.000000
10.940000	-0.161273	-95.312172	-21.656273	-24.170063	-28.162645	-21.323191	0.000000	-10.000000	-0.075000	8.266666	36.500000	1023.000000	1023.000000	2046.000000
10.960000	-0.160780	-95.020935	-21.569715	-24.126560	-28.099440	-21.225222	0.000000	-10.000000	-0.083333	8.250000	39.333332	1023.000000	1023.000000	2046.000000
10.980000	-0.160460	-94.832115	-21.507675	-24.126213	-28.037024	-21.161203	0.000000	-10.000000	-0.083333	8.100000	42.000000	1023.000000	1023.000000	2046.000000
11.000000	-0.160025	-94.574928	-21.402855	-24.108593	-27.980478	-21.083006	0.000000	-10.000000	-0.083333	7.916667	44.666668	1023.000000	1023.000000	2046.000000
11.020000	-0.159756	-94.415672	-21.332264	-24.113190	-27.959118	-21.011101	0.000000	-10.000000	-0.075000	7.883333	47.333332	1023.000000	1023.000000	2046.000000
11.040000	-0.159378	-94.192528	-21.202959	-24.104788	-27.934275	-20.950506	0.000000	-10.000000	-0.066667	7.816667	50.000000	1023.000000	1023.000000	2046.000000
11.060000	-0.158950	-93.939301	-21.120808	-24.075544	-27.853994	-20.888952	0.000000	-10.000000	-0.058333	7.733334	52.666668	1023.000000	1023.000000	2046.000000
11.080000	-0.158655	-93.764977	-21.057558	-24.054855	-27.789656	-20.862909	0.000000	-10.000000	-0.058333	7.466667	55.333332	1023.000000	1023.000000	2046.000000
11.100000	-0.158293	-93.551346	-20.973101	-24.077400	-27.754890	-20.745951	0.000000	-10.000000	-0.066667	7.350000	58.000000	1023.000000	1023.000000	2046.000000
11.120000	-0.157815	-93.268715	-20.901041	-24.046932	-27.667009	-20.653734	0.000000	-10.000000	-0.066667	7.333333	60.333332	1023.000000	1023.000000	2046.000000
11.140000	-0.157613	-93.149132	-20.852184	-24.020407	-27.658966	-20.617571	0.000000	-10.000000	-0.066667	7.350000	62.833332	1023.000000	1023.000000	2046.000000
11.160000	-0.157490	-93.076378	-20.874119	-23.960436	-27.634541	-20.607279	0.000000	-10.000000	-0.058333	7.383334	65.166664	1023.000000	1023.000000	2046.000000
11.180000	-0.157799	-93.259003	-20.984150	-24.070562	-27.650257	-20.554031	0.000000	-10.000000	-0.066667	7.233334	67.833336	1023.000000	1023.000000	2046.000000
11.200000	-0.158016	-93.387489	-21.108444	-24.173208	-27.588385	-20.517450	0.000000	-10.000000	-0.075000	7.000000	70.166664	1023.000000	1023.000000	2046.000000
11.220000	-0.158099	-93.436287	-21.112223	-24.248564	-27.581211	-20.494289	0.000000	-10.000000	-0.091667	6.750000	72.500000	1023.000000	1023.000000	2046.000000
11.240000	-0.157909	-93.324104	-20.993446	-24.208677	-27.593342	-20.528633	0.000000	-10.000000	-0.108333	6.716667	74.833336	1023.000000	1023.000000	2046.000000
11.260000	-0.157791	-93.254433	-20.992119	-24.093525	-27.557728	-20.611067	0.000000	-10.000000	-0.116667	7.133333	77.166664	1023.000000	1023.000000	2046.000000
11.280000	-0.158488	-93.666328	-21.091196	-24.080828	-27.720245	-20.774057	0.000000	-10.000000	-0.125000	8.016666	79.666664	1023.000000	1023.000000	2046.000000
11.300000	-0.159544	-94.290459	-21.316864	-24.168711	-27.856697	-20.948181	0.000000	-10.000000	-0.125000	9.133333	82.166664	1023.000000	1023.000000	2046.000000
11.320000	-0.160569	-94.896202	-21.600033	-24.256521	-27.924700	-21.114948	0.000000	-10.000000	-0.125000	10.066667	85.000000	1023.000000	1023.000000	2046.000000
11.340000	-0.161277	-95.314522	-21.779919	-24.285053	-28.018526	-21.231028	0.000000	-10.000000	-0.125000	10.516667	87.000000	1023.000000	1023.000000	2046.000000
11.360000	-0.161555	-95.478897	-21.892963	-24.207521	-28.037262	-21.341148	0.000000	-10.000000	-0.116667	10.650001	90.333336	1023.000000	1023.000000	2046.000000
11.380000	-0.161753	-95.595963	-21.990124	-24.115019	-28.086836	-21.403986	0.000000	-10.000000	-0.125000	10.783334	94.000000	1023.000000	1023.000000	2046.000000
11.400000	-0.161671	-95.547783	-22.009514	-23.971840	-28.136578	-21.429852	0.000000	-10.000000	-0.125000	11.000000	98.666664	1023.000000	1023.000000	2046.000000
11.420000	-0.161382	-95.376801	-22.009144	-23.776962	-28.124001	-21.466696	0.000000	-10.000000	-0.133333	11.133333	102.333336	1023.000000	1023.000000	2046.000000
11.440000	-0.160962	-95.128777	-21.955421	-23.637272	-28.116713	-21.419371	0.000000	-10.000000	-0.133333	11.300000	106.000000	1023.000000	1023.000000	2046.000000
11.460000	-0.160518	-94.866409	-21.845419	-23.524349	-28.114834	-21.381811	0.000000	-10.000000	-0.133333	11.550000	110.000000	1023.000000	1023.000000	2046.000000
11.480000	-0.159969	-94.541710	-21.732153	-23.441875	-28.047873	-21.319813	0.000000	-10.000000	-0.141667	11.800000	114.000000	1023.000000	1023.000000	2046.000000
11.500000	-0.159321	-94.158501	-21.621674	-23.356895	-27.965721	-21.214211	0.000000	-10.000000	-0.141667	11.883333	116.666664	1023.000000	1023.000000	2046.000000
11.520000	-0.158458	-93.648628	-21.411232	-23.210514	-27.895155	-21.131725	0.000000	-10.000000	-0.158333	12.100000	120.333336	1023.000000	1023.000000	2046.000000
11.540000	-0.157476	-93.068260	-21.221825	-23.018204	-27.793133	-21.035097	0.000000	-10.000000	-0.166667	12.583333	124.333336	1023.000000	1023.000000	2046.000000
11.560000	-0.156454	-92.464111	-21.007549	-22.890783	-27.688221	-20.877562	0.000000	-10.000000	-0.183333	13.400000	129.666672	1023.000000	1023.000000	2046.000000
11.580000	-0.155434	-91.861427	-20.827673	-22.777021	-27.536627	-20.720106	0.000000	-10.000000	-0.208333	14.033334	134.166672	1023.000000	1023.000000	2046.000000
11.600000	-0.154358	-91.225479	-20.640993	-22.655720	-27.352133	-20.576637	0.000000	-10.000000	-0.233333	14.683333	138.666672	1023.000000	1023.000000	2046.000000
11.620000	-0.153335	-90.620697	-20.452110	-22.574623	-27.181719	-20.412241	0.000000	-10.000000	-0.250000	15.033334	143.500000	1023.000000	1023.000000	2046.000000
11.640000	-0.152273	-89.993050	-20.284544	-22.487396	-26.964605	-20.256504	0.000000	-10.000000	-0.241667	15.466667	148.500000	1023.000000	1023.000000	2046.000000
11.660000	-0.151597	-89.593887	-20.131838	-22.517294	-26.847933	-20.096821	0.000000	-10.000000	-0.241667	15.716667	153.500000	1023.000000	1023.000000	2046.000000
11.680000	-0.151153	-89.331184	-20.026026	-22.527353	-26.752506	-20.025299	0.000000	-10.000000	-0.241667	15.800000	158.666672	1023.000000	1023.000000	2046.000000
11.700000	-0.150547	-88.973251	-19.895325	-22.557936	-26.641031	-19.878962	0.000000	-10.000000	-0.250000	15.816667	164.000000	1023.000000	1023.000000	2046.000000
11.720000	-0.150105	-88.711761	-19.815630	-22.581745	-26.519100	-19.795288	0.000000	-10.000000	-0.250000	15.783334	169.333328	1023.000000	1023.000000	2046.000000
11.740000	-0.149574	-88.398018	-19.682154	-22.529974	-26.459696	-19.726198	0.000000	-10.000000	-0.233333	15.750000	174.666672	1023.000000	1023.000000	2046.000000
11.760000	-0.149030	-88.076950	-19.574505	-22.478998	-26.341587	-19.681858	0.000000	-10.000000	-0.233333	15.600000	179.833328	1023.000000	1023.000000	2046.000000
11.780000	-0.148494	-87.760056	-19.502834	-22.467039	-26.207256	-19.582926	0.000000	-10.000000	-0.233333	15.450000	185.166672	1023.000000	1023.000000	2046.000000
11.800000	-0.147944	-87.434639	-19.411573	-22.422579	-26.101479	-19.499004	0.000000	-10.000000	-0.250000	15.383333	190.333328	1023.000000	1023.000000	2046.000000
11.820000	-0.147355	-87.086609	-19.275639	-22.400412	-25.991863	-19.418695	0.000000	-10.000000	-0.241667	15.366667	195.500000	1023.000000	1023.000000	2046.000000
11.840000	-0.146873	-86.801666	-19.205286	-22.404390	-25.880680	-19.311312	0.000000	-10.000000	-0.233333	15.383333	198.833328	1023.000000	1023.000000	2046.000000
11.860000	-0.146205	-86.407059	-19.061390	-22.351816	-25.780954	-19.212898	0.000000	-10.000000	-0.233333	15.583333	202.166672	1023.000000	1023.000000	2046.000000
11.880000	-0.145606	-86.053040	-18.980606	-22.277027	-25.619629	-19.175777	0.000000	-10.000000	-0.241667	16.000000	207.500000	1023.000000	1023.000000	2046.000000
11.900000	-0.144962	-85.672523	-18.883165	-22.277599	-25.486292	-19.025465	0.000000	-10.000000	-0.250000	16.266666	214.500000	1023.000000	1023.000000	2046.000000
11.920000	-0.144349	-85.310394	-18.794168	-22.194910	-25.373291	-18.948027	0.000000	-10.000000	-0.250000	16.433334	221.833328	1023.000000	1023.000000	2046.000000
11.940000	-0.143800	-84.985687	-18.714390	-22.149721	-25.246195	-18.875380	0.000000	-10.000000	-0.250000	16.316668	225.500000	1023.000000	1023.000000	2046.000000
11.960000	-0.143159	-84.607185	-18.606312	-22.133495	-25.129463	-18.737915	0.000000	-10.000000	-0.266667	16.516666	231.166672	1023.000000	1023.000000	2046.000000
11.980000	-0.142534	-84.237389	-18.484573	-22.113634	-25.036209	-18.602974	0.000000	-10.000000	-0.266667	16.683334	236.666672	1023.000000	1023.000000	2046.000000
12.000000	-0.142076	-83.966866	-18.432734	-22.074015	-24.909449	-18.550669	0.000000	-10.000000	-0.266667	16.950001	244.000000	1023.000000	1023.000000	2046.000000
12.020000	-0.141538	-83.648788	-18.330477	-22.067966	-24.813915	-18.436432	0.000000	-10.000000	-0.250000	16.799999	249.666672	1023.000000	1023.000000	2046.000000
12.040000	-0.140917	-83.282135	-18.226427	-22.035421	-24.688204	-18.332085	0.000000	-10.000000	-0.250000	16.650000	253.500000	1023.000000	1023.000000	2046.000000
12.060000	-0.140353	-82.948723	-18.123411	-22.032694	-24.604897	-18.187717	0.000000	-10.000000	-0.250000	16.350000	259.166656	1023.000000	1023.000000	2046.000000
12.080000	-0.139922	-82.693832	-17.988552	-22.026945	-24.595119	-18.083220	0.000000	-10.000000	-0.233333	16.183334	264.500000	1023.000000	1023.000000	2046.000000
12.100000	-0.139225	-82.282196	-17.961336	-21.876581	-24.381496	-18.062782	0.000000	-10.000000	-0.216667	16.016666	269.833344	1023.000000	1023.000000	2046.000000
12.120000	-0.139010	-82.154655	-17.927095	-21.895123	-24.372166	-17.960276	0.000000	-10.000000	-0.200000	15.633334	275.166656	1023.000000	1023.000000	2046.000000
12.140000	-0.138804	-82.032982	-17.955597	-21.869425	-24.322325	-17.885639	0.000000	-10.000000	-0.200000	15.366667	278.833344	1023.000000	1023.000000	2046.000000
12.160000	-0.138722	-81.984863	-18.024446	-21.920330	-24.247721	-17.792362	0.000000	-10.000000	-0.216667	15.166667	284.166656	1023.000000	1023.000000	2046.000000
12.180000	-0.138575	-81.897667	-18.035191	-21.926998	-24.185621	-17.749855	0.000000	-10.000000	-0.216667	15.000000	287.500000	1023.000000	1023.000000	2046.000000
12.200000	-0.138086	-81.609108	-17.894491	-21.867941	-24.139742	-17.706938	0.000000	-10.000000	-0.216667	14.750000	294.166656	1023.000000	1023.000000	2046.000000
12.220000	-0.137990	-81.552193	-17.829325	-21.764318	-24.167698	-17.790850	0.000000	-10.000000	-0.200000	14.266667	300.833344	1023.000000	1023.000000	2046.000000
12.240000	-0.138465	-81.832878	-17.920759	-21.674894	-24.284147	-17.953077	0.000000	-10.000000	-0.200000	14.016667	305.833344	1023.000000	1023.000000	2046.000000
12.260000	-0.139644	-82.529694	-18.213297	-21.719116	-24.424139	-18.173138	0.000000	-10.000000	-0.200000	14.000000	309.000000	1023.000000	1023.000000	2046.000000
12.280000	-0.140885	-83.263100	-18.479649	-21.837448	-24.583088	-18.362913	0.000000	-10.000000	-0.183333	13.916667	312.166656	1023.000000	1023.000000	2046.000000
12.300000	-0.141538	-83.648972	-18.641987	-21.815958	-24.671421	-18.519606	0.000000	-10.000000	-0.183333	13.916667	318.333344	1023.000000	1023.000000	2046.000000
12.320000	-0.141895	-83.860085	-18.743835	-21.765106	-24.755821	-18.595324	0.000000	-10.000000	-0.175000	13.683333	324.500000	1023.000000	1023.000000	2046.000000
12.340000	-0.142001	-83.922417	-18.769356	-21.586006	-24.851120	-18.715937	0.000000	-10.000000	-0.183333	13.683333	329.000000	1023.000000	1023.000000	2046.000000
12.360000	-0.141987	-83.914421	-18.816057	-21.434223	-24.884190	-18.779951	0.000000	-10.000000	-0.166667	13.483334	333.666656	1023.000000	1023.000000	2046.000000
12.380000	-0.141969	-83.903526	-18.789753	-21.282148	-25.000208	-18.831415	0.000000	-10.000000	-0.158333	13.183333	338.166656	1023.000000	1023.000000	2046.000000
12.400000	-0.141617	-83.695557	-18.774342	-21.109642	-24.967815	-18.843758	0.000000	-10.000000	-0.150000	12.783334	344.166656	1023.000000	1023.000000	2046.000000
12.420000	-0.141228	-83.466026	-18.734526	-20.994083	-24.920544	-18.816875	0.000000	-10.000000	-0.150000	12.650001	348.500000	1023.000000	1023.000000	2046.000000
12.440000	-0.140967	-83.311508	-18.644663	-20.924000	-24.940809	-18.802034	0.000000	-10.000000	-0.150000	12.416667	352.833344	1023.000000	1023.000000	2046.000000
12.460000	-0.140478	-83.022659	-18.613283	-20.840784	-24.810930	-18.757662	0.000000	-10.000000	-0.150000	12.333334	357.000000	1023.000000	1023.000000	2046.000000
12.480000	-0.140066	-82.779228	-18.524118	-20.773478	-24.794630	-18.687002	0.000000	-10.000000	-0.150000	12.100000	359.666656	1023.000000	1023.000000	2046.000000
12.500000	-0.139480	-82.432671	-18.395527	-20.670008	-24.737011	-18.630123	0.000000	-10.000000	-0.141667	11.933333	362.333344	1023.000000	1023.000000	2046.000000
12.520000	-0.138766	-82.010536	-18.239586	-20.538761	-24.680079	-18.552111	0.000000	-10.000000	-0.133333	11.716667	366.333344	1023.000000	1023.000000	2046.000000
12.540000	-0.137816	-81.449524	-18.120066	-20.429586	-24.522734	-18.377134	0.000000	-10.000000	-0.125000	11.500000	370.333344	1023.000000	1023.000000	2046.000000
12.560000	-0.136772	-80.831970	-17.932981	-20.302460	-24.389715	-18.206810	0.000000	-10.000000	-0.133333	11.550000	374.333344	1023.000000	1023.000000	2046.000000
12.580000	-0.135846	-80.284988	-17.786045	-20.191326	-24.225956	-18.081661	0.000000	-10.000000	-0.133333	11.483334	378.333344	1023.000000	1023.000000	2046.000000
12.600000	-0.134942	-79.750565	-17.624207	-20.101080	-24.096251	-17.929029	0.000000	-10.000000	-0.133333	11.416667	382.333344	1023.000000	1023.000000	2046.000000
12.620000	-0.134106	-79.256691	-17.504139	-20.019405	-23.941601	-17.791542	0.000000	-10.000000	-0.116667	11.266666	387.333344	1023.000000	1023.000000	2046.000000
12.640000	-0.133726	-79.032272	-17.431988	-20.058258	-23.855824	-17.686205	0.000000	-10.000000	-0.108333	11.233334	389.666656	1023.000000	1023.000000	2046.000000
12.660000	-0.133410	-78.845482	-17.329449	-20.076111	-23.803022	-17.636900	0.000000	-10.000000	-0.100000	11.033333	393.333344	1023.000000	1023.000000	2046.000000
12.680000	-0.133149	-78.691353	-17.259077	-20.101515	-23.740664	-17.590097	0.000000	-10.000000	-0.100000	10.750000	395.833344	1023.000000	1023.000000	2046.000000
12.700000	-0.132884	-78.534576	-17.219465	-20.130232	-23.645973	-17.538910	0.000000	-10.000000	-0.108333	10.450000	399.500000	1023.000000	1023.000000	2046.000000
12.720000	-0.132472	-78.290840	-17.127111	-20.096395	-23.579325	-17.488010	0.000000	-10.000000	-0.108333	10.183333	404.166656	1023.000000	1023.000000	2046.000000
12.740000	-0.132147	-78.099022	-17.086912	-20.090136	-23.495249	-17.426723	0.000000	-10.000000	-0.108333	10.033334	407.666656	1023.000000	1023.000000	2046.000000
12.760000	-0.131735	-77.855515	-17.002541	-20.076319	-23.424217	-17.352440	0.000000	-10.000000	-0.100000	9.933333	411.166656	1023.000000	1023.000000	2046.000000
12.780000	-0.131420	-77.668968	-16.955368	-20.053286	-23.352070	-17.308249	0.000000	-10.000000	-0.100000	9.716667	413.500000	1023.000000	1023.000000	2046.000000
12.800000	-0.131107	-77.484161	-16.901834	-20.039717	-23.291470	-17.251141	0.000000	-10.000000	-0.100000	9.550000	416.833344	1023.000000	1023.000000	2046.000000
12.820000	-0.130637	-77.206581	-16.791414	-19.981909	-23.227232	-17.206026	0.000000	-10.000000	-0.100000	9.500000	421.000000	1023.000000	1023.000000	2046.000000
12.840000	-0.130263	-76.985725	-16.753178	-19.974737	-23.140223	-17.117588	0.000000	-10.000000	-0.100000	9.700001	425.166656	1023.000000	1023.000000	2046.000000
12.860000	-0.129738	-76.674942	-16.660431	-19.960339	-23.051428	-17.002747	0.000000	-10.000000	-0.100000	9.850000	428.333344	1023.000000	1023.000000	2046.000000
12.880000	-0.129232	-76.375893	-16.633270	-19.892336	-22.897278	-16.953011	0.000000	-10.000000	-0.100000	9.866667	430.666656	1023.000000	1023.000000	2046.000000
12.900000	-0.128844	-76.146561	-16.558748	-19.881638	-22.825371	-16.880804	0.000000	-10.000000	-0.100000	9.983334	432.833344	1023.000000	1023.000000	2046.000000
12.920000	-0.128350	-75.855125	-16.474306	-19.809727	-22.736008	-16.835085	0.000000	-10.000000	-0.100000	10.166667	437.333344	1023.000000	1023.000000	2046.000000
12.940000	-0.127971	-75.630814	-16.389706	-19.814583	-22.657875	-16.768648	0.000000	-10.000000	-0.100000	10.333334	440.666656	1023.000000	1023.000000	2046.000000
12.960000	-0.127527	-75.368271	-16.265453	-19.805201	-22.612867	-16.684748	0.000000	-10.000000	-0.100000	10.483334	444.166656	1023.000000	1023.000000	2046.000000
12.980000	-0.127090	-75.109993	-16.198280	-19.793053	-22.485626	-16.633030	0.000000	-10.000000	-0.108333	10.466667	446.500000	1023.000000	1023.000000	2046.000000
13.000000	-0.126664	-74.858650	-16.118652	-19.765869	-22.387939	-16.586191	0.000000	-10.000000	-0.108333	10.516667	450.000000	1023.000000	1023.000000	2046.000000
13.020000	-0.126172	-74.567833	-16.026871	-19.769699	-22.292931	-16.478329	0.000000	-10.000000	-0.108333	10.400001	454.666656	1023.000000	1023.000000	2046.000000
13.040000	-0.125774	-74.332352	-15.944020	-19.715572	-22.235722	-16.437040	0.000000	-10.000000	-0.100000	10.383333	458.166656	1023.000000	1023.000000	2046.000000
13.060000	-0.125419	-74.122574	-15.899076	-19.658415	-22.172657	-16.392429	0.000000	-10.000000	-0.100000	10.300000	461.666656	1023.000000	1023.000000	2046.000000
13.080000	-0.125280	-74.040703	-15.869308	-19.634809	-22.184322	-16.352268	0.000000	-10.000000	-0.100000	10.250000	464.000000	1023.000000	1023.000000	2046.000000
13.100000	-0.125117	-73.944016	-15.916520	-19.627136	-22.112917	-16.287441	0.000000	-10.000000	-0.100000	10.266667	467.500000	1023.000000	1023.000000	2046.000000
13.120000	-0.125241	-74.017525	-16.030748	-19.670973	-22.042667	-16.273138	0.000000	-10.000000	-0.100000	9.800000	472.166656	1023.000000	1023.000000	2046.000000
13.140000	-0.125045	-73.901505	-15.994477	-19.702618	-21.977135	-16.227278	0.000000	-10.000000	-0.100000	9.383334	475.666656	1023.000000	1023.000000	2046.000000
13.160000	-0.124741	-73.722122	-15.890338	-19.648577	-21.935659	-16.247545	0.000000	-10.000000	-0.091667	8.966667	479.000000	1023.000000	1023.000000	2046.000000
13.180000	-0.124828	-73.773193	-15.854293	-19.529297	-22.013483	-16.376125	0.000000	-10.000000	-0.091667	9.083334	481.000000	1023.000000	1023.000000	2046.000000
13.200000	-0.125619	-74.240768	-16.025391	-19.509346	-22.176012	-16.530022	0.000000	-10.000000	-0.091667	9.216667	484.000000	1023.000000	1023.000000	2046.000000
13.220000	-0.127008	-75.061447	-16.315762	-19.594896	-22.350441	-16.800352	0.000000	-10.000000	-0.116667	9.400001	488.000000	1023.000000	1023.000000	2046.000000
13.240000	-0.128163	-75.744461	-16.565060	-19.720329	-22.466681	-16.992393	0.000000	-10.000000	-0.133333	9.533334	491.000000	1023.000000	1023.000000	2046.000000
13.260000	-0.128781	-76.109489	-16.667921	-19.724558	-22.603849	-17.113161	0.000000	-10.000000	-0.150000	9.833334	494.166656	1023.000000	1023.000000	2046.000000
13.280000	-0.129207	-76.361229	-16.751406	-19.622927	-22.676325	-17.310570	0.000000	-10.000000	-0.150000	10.100000	496.333344	1023.000000	1023.000000	2046.000000
13.300000	-0.129300	-76.416092	-16.813669	-19.481682	-22.727720	-17.393021	0.000000	-10.000000	-0.133333	10.383333	499.666656	1023.000000	1023.000000	2046.000000
13.320000	-0.129242	-76.382027	-16.825899	-19.329309	-22.814844	-17.411976	0.000000	-10.000000	-0.133333	10.416667	504.166656	1023.000000	1023.000000	2046.000000
13.340000	-0.129254	-76.389084	-16.833931	-19.178434	-22.900496	-17.476223	0.000000	-10.000000	-0.133333	10.366667	507.666656	1023.000000	1023.000000	2046.000000
13.360000	-0.129010	-76.244774	-16.768904	-18.994955	-22.965370	-17.515547	0.000000	-10.000000	-0.133333	10.116667	511.166656	1023.000000	1023.000000	2046.000000
13.380000	-0.128603	-76.004128	-16.702251	-18.845474	-22.956099	-17.500303	0.000000	-10.000000	-0.116667	9.883333	513.500000	1023.000000	1023.000000	2046.000000
13.400000	-0.128459	-75.919449	-16.694586	-18.783129	-22.929823	-17.511915	0.000000	-10.000000	-0.100000	9.583334	516.833313	1023.000000	1023.000000	2046.000000
13.420000	-0.127981	-75.636513	-16.596603	-18.736267	-22.888054	-17.415590	0.000000	-10.000000	-0.083333	9.266667	521.166687	1023.000000	1023.000000	2046.000000
13.440000	-0.127534	-75.372742	-16.534468	-18.650137	-22.793665	-17.394472	0.000000	-10.000000	-0.066667	9.000000	524.333313	1023.000000	1023.000000	2046.000000
13.460000	-0.127121	-75.128403	-16.453400	-18.599342	-22.762487	-17.313173	0.000000	-10.000000	-0.058333	8.650001	527.500000	1023.000000	1023.000000	2046.000000
13.480000	-0.126364	-74.681236	-16.296629	-18.505424	-22.729221	-17.149961	0.000000	-10.000000	-0.066667	8.616667	529.500000	1023.000000	1023.000000	2046.000000
13.500000	-0.125400	-74.111664	-16.158861	-18.359640	-22.588564	-17.004597	0.000000	-10.000000	-0.083333	8.533334	532.333313	1023.000000	1023.000000	2046.000000
13.520000	-0.124445	-73.546898	-16.051809	-18.282080	-22.388172	-16.824835	0.000000	-10.000000	-0.075000	8.766666	536.166687	1023.000000	1023.000000	2046.000000
13.540000	-0.123514	-72.996620	-15.831837	-18.192072	-22.305597	-16.667116	0.000000	-10.000000	-0.066667	8.883333	539.000000	1023.000000	1023.000000	2046.000000
13.560000	-0.122684	-72.506432	-15.699485	-18.097204	-22.151350	-16.558393	0.000000	-10.000000	-0.058333	8.983334	542.000000	1023.000000	1023.000000	2046.000000
13.580000	-0.122196	-72.217987	-15.588991	-18.091606	-22.066898	-16.470491	0.000000	-10.000000	-0.075000	9.000000	544.000000	1023.000000	1023.000000	2046.000000
13.600000	-0.121774	-71.968140	-15.504209	-18.148188	-21.970917	-16.344828	0.000000	-10.000000	-0.091667	9.116667	547.000000	1023.000000	1023.000000	2046.000000
13.620000	-0.121523	-71.819839	-15.454670	-18.197250	-21.878761	-16.289162	0.000000	-10.000000	-0.100000	9.133334	550.000000	1023.000000	1023.000000	2046.000000
13.640000	-0.121331	-71.706764	-15.407010	-18.198751	-21.824938	-16.276068	0.000000	-10.000000	-0.091667	9.083334	553.000000	1023.000000	1023.000000	2046.000000
13.660000	-0.120955	-71.484184	-15.332063	-18.227419	-21.743876	-16.180824	0.000000	-10.000000	-0.075000	8.866667	556.000000	1023.000000	1023.000000	2046.000000
13.680000	-0.120663	-71.311623	-15.235409	-18.225786	-21.698811	-16.151619	0.000000	-10.000000	-0.075000	8.750000	559.000000	1023.000000	1023.000000	2046.000000
13.700000	-0.120319	-71.108513	-15.172470	-18.230520	-21.635410	-16.070114	0.000000	-10.000000	-0.083333	8.650001	562.000000	1023.000000	1023.000000	2046.000000
13.720000	-0.119835	-70.822334	-15.111936	-18.212152	-21.531708	-15.966537	0.000000	-10.000000	-0.100000	8.566667	566.000000	1023.000000	1023.000000	2046.000000
13.740000	-0.119538	-70.646782	-15.085548	-18.189140	-21.471735	-15.900356	0.000000	-10.000000	-0.100000	8.550000	569.000000	1023.000000	1023.000000	2046.000000
13.760000	-0.119054	-70.361160	-15.025371	-18.151148	-21.369841	-15.814797	0.000000	-10.000000	-0.091667	8.483334	571.833313	1023.000000	1023.000000	2046.000000
13.780000	-0.118657	-70.126099	-14.952502	-18.086161	-21.314342	-15.773096	0.000000	-10.000000	-0.091667	8.500000	573.666687	1023.000000	1023.000000	2046.000000
13.800000	-0.118253	-69.887688	-14.900117	-18.067802	-21.242794	-15.676972	0.000000	-10.000000	-0.075000	8.466667	576.500000	1023.000000	1023.000000	2046.000000
13.820000	-0.117733	-69.580116	-14.805233	-18.009684	-21.169125	-15.596074	0.000000	-10.000000	-0.083333	8.433333	580.333313	1023.000000	1023.000000	2046.000000
13.840000	-0.117349	-69.353119	-14.771035	-17.959795	-21.082621	-15.539672	0.000000	-10.000000	-0.083333	8.366667	583.166687	1023.000000	1023.000000	2046.000000
13.860000	-0.116971	-69.129654	-14.706072	-17.910696	-21.034111	-15.478777	0.000000	-10.000000	-0.091667	8.400001	586.000000	1023.000000	1023.000000	2046.000000
13.880000	-0.116463	-68.829582	-14.606617	-17.889526	-20.970087	-15.363349	0.000000	-10.000000	-0.083333	8.233334	588.000000	1023.000000	1023.000000	2046.000000
13.900000	-0.116173	-68.658142	-14.564758	-17.880537	-20.912514	-15.300330	0.000000	-10.000000	-0.066667	7.933333	590.833313	1023.000000	1023.000000	2046.000000
13.920000	-0.115756	-68.411697	-14.465023	-17.855745	-20.855631	-15.235297	0.000000	-10.000000	-0.075000	7.450000	593.500000	1023.000000	1023.000000	2046.000000
13.940000	-0.115365	-68.180824	-14.374154	-17.815020	-20.792942	-15.198710	0.000000	-10.000000	-0.091667	6.950000	596.000000	1023.000000	1023.000000	2046.000000
13.960000	-0.114958	-67.940353	-14.292970	-17.824644	-20.723112	-15.099629	0.000000	-10.000000	-0.108333	6.416667	598.333313	1023.000000	1023.000000	2046.000000
13.980000	-0.114726	-67.803032	-14.211016	-17.846344	-20.730730	-15.014945	0.000000	-10.000000	-0.108333	5.750000	600.500000	1023.000000	1023.000000	2046.000000
14.000000	-0.114371	-67.593529	-14.178894	-17.764376	-20.625910	-15.024348	0.000000	-10.000000	-0.091667	5.100000	602.500000	1023.000000	1023.000000	2046.000000
14.020000	-0.114440	-67.633911	-14.210911	-17.744955	-20.630325	-15.047721	0.000000	-10.000000	-0.075000	4.283333	604.500000	1023.000000	1023.000000	2046.000000
14.040000	-0.114518	-67.680176	-14.239666	-17.757648	-20.674589	-15.008274	0.000000	-10.000000	-0.058333	3.300000	606.166687	1023.000000	1023.000000	2046.000000
14.060000	-0.114732	-67.806747	-14.382680	-17.825974	-20.607330	-14.990764	0.000000	-10.000000	-0.050000	1.833333	607.333313	1023.000000	1023.000000	2046.000000
14.080000	-0.115185	-68.074516	-14.471163	-17.937510	-20.656969	-15.008878	0.000000	-10.000000	-0.050000	-0.050000	607.833313	1023.000000	1023.000000	2046.000000
14.100000	-0.115199	-68.082741	-14.422209	-17.975664	-20.664276	-15.020595	0.000000	-10.000000	-0.050000	-1.600000	608.000000	1023.000000	1023.000000	2046.000000
14.120000	-0.115407	-68.205696	-14.395580	-17.924809	-20.745474	-15.139837	0.000000	-10.000000	-0.050000	-2.883333	608.000000	1023.000000	1023.000000	2046.000000
14.140000	-0.116271	-68.715973	-14.538348	-17.902403	-20.932644	-15.342581	0.000000	-10.000000	-0.050000	-3.416667	608.000000	1023.000000	1023.000000	2046.000000
14.160000	-0.117684	-69.551262	-14.818114	-18.025906	-21.148664	-15.558579	0.000000	-10.000000	-0.050000	-3.900000	608.000000	1023.000000	1023.000000	2046.000000
14.180000	-0.119465	-70.603645	-15.124533	-18.216484	-21.397844	-15.864787	0.000000	-10.000000	-0.050000	-4.000000	608.000000	1023.000000	1023.000000	2046.000000
14.200000	-0.120808	-71.397339	-15.334579	-18.333746	-21.624105	-16.104910	0.000000	-10.000000	-0.050000	-4.166667	608.000000	1023.000000	1023.000000	2046.000000
14.220000	-0.121752	-71.955666	-15.495659	-18.341301	-21.819374	-16.299332	0.000000	-10.000000	-0.033333	-4.783333	608.000000	1023.000000	1023.000000	2046.000000
14.240000	-0.122624	-72.470650	-15.641671	-18.319843	-22.006084	-16.503048	0.000000	-10.000000	-0.016667	-5.350000	608.000000	1023.000000	1023.000000	2046.000000
14.260000	-0.123223	-72.824959	-15.736188	-18.248817	-22.189989	-16.649967	0.000000	-10.000000	-0.008333	-6.150000	608.000000	1023.000000	1023.000000	2046.000000
14.280000	-0.123679	-73.094193	-15.850031	-18.145769	-22.339607	-16.758783	0.000000	-10.000000	-0.008333	-6.766667	608.000000	1023.000000	1023.000000	2046.000000
14.300000	-0.124038	-73.306335	-15.911853	-18.078075	-22.466928	-16.849482	0.000000	-10.000000	-0.008333	-8.200001	600.666687	1023.000000	1023.000000	2046.000000
14.320000	-0.124333	-73.480568	-15.911989	-17.990055	-22.623720	-16.954807	0.000000	-10.000000	0.008333	-9.700001	591.000000	1023.000000	1023.000000	2046.000000
14.340000	-0.124602	-73.639580	-15.970024	-17.932762	-22.698503	-17.038294	0.000000	-10.000000	0.016667	-10.883333	581.333313	1023.000000	1023.000000	2046.000000
14.360000	-0.124837	-73.778595	-16.004883	-17.976513	-22.745493	-17.051704	0.000000	-10.000000	0.025000	-11.250000	579.000000	1023.000000	1023.000000	2046.000000
14.380000	-0.124947	-73.843521	-15.991132	-17.949728	-22.828552	-17.074108	0.000000	-10.000000	0.025000	-11.250000	579.000000	1023.000000	1023.000000	2046.000000
14.400000	-0.124779	-73.744476	-15.929154	-17.898470	-22.852510	-17.064339	0.000000	-10.000000	0.025000	-11.450000	577.666687	1023.000000	1023.000000	2046.000000
14.420000	-0.124662	-73.675278	-15.851490	-17.828920	-22.930668	-17.064196	0.000000	-10.000000	0.025000	-11.766666	575.000000	1023.000000	1023.000000	2046.000000
14.440000	-0.124243	-73.427635	-15.760493	-17.721689	-22.940084	-17.005369	0.000000	-10.000000	0.016667	-12.016666	571.000000	1023.000000	1023.000000	2046.000000
14.460000	-0.123733	-73.126297	-15.706144	-17.632269	-22.870934	-16.916948	0.000000	-10.000000	0.016667	-12.033334	567.000000	1023.000000	1023.000000	2046.000000
14.480000	-0.123308	-72.875008	-15.588097	-17.595131	-22.870386	-16.821396	0.000000	-10.000000	0.008333	-11.883333	563.000000	1023.000000	1023.000000	2046.000000
14.500000	-0.122888	-72.626587	-15.501902	-17.542509	-22.830053	-16.752121	0.000000	-10.000000	0.008333	-11.750000	559.000000	1023.000000	1023.000000	2046.000000
14.520000	-0.122571	-72.439339	-15.431497	-17.477736	-22.794567	-16.735542	0.000000	-10.000000	0.000000	-11.516666	553.666687	1023.000000	1023.000000	2046.000000
14.540000	-0.122628	-72.473175	-15.438306	-17.522804	-22.797987	-16.714079	0.000000	-10.000000	0.000000	-11.333333	549.666687	1023.000000	1023.000000	2046.000000
14.560000	-0.122750	-72.545250	-15.413198	-17.607218	-22.846134	-16.678699	0.000000	-10.000000	0.008333	-11.316667	546.000000	1023.000000	1023.000000	2046.000000
14.580000	-0.122813	-72.582260	-15.414710	-17.701534	-22.832457	-16.633558	0.000000	-10.000000	0.016667	-11.450000	543.666687	1023.000000	1023.000000	2046.000000
14.600000	-0.123055	-72.725311	-15.429078	-17.744724	-22.867561	-16.683952	0.000000	-10.000000	0.016667	-11.616667	540.000000	1023.000000	1023.000000	2046.000000
14.620000	-0.123114	-72.760460	-15.405374	-17.756748	-22.904760	-16.693577	0.000000	-10.000000	0.025000	-11.783334	534.666687	1023.000000	1023.000000	2046.000000
14.640000	-0.123146	-72.779495	-15.391936	-17.782984	-22.920780	-16.683796	0.000000	-10.000000	0.033333	-11.933333	530.666687	1023.000000	1023.000000	2046.000000
14.660000	-0.123351	-72.900421	-15.412882	-17.805119	-22.957697	-16.724728	0.000000	-10.000000	0.041667	-12.066667	526.666687	1023.000000	1023.000000	2046.000000
14.680000	-0.123430	-72.946938	-15.411758	-17.828819	-22.995205	-16.711159	0.000000	-10.000000	0.041667	-12.133333	524.000000	1023.000000	1023.000000	2046.000000
14.700000	-0.123477	-72.974800	-15.433519	-17.853302	-22.984320	-16.703659	0.000000	-10.000000	0.033333	-12.150001	520.000000	1023.000000	1023.000000	2046.000000
14.720000	-0.123667	-73.087090	-15.424812	-17.858423	-23.069118	-16.734734	0.000000	-10.000000	0.025000	-12.150001	514.666687	1023.000000	1023.000000	2046.000000
14.740000	-0.123705	-73.109604	-15.426007	-17.884012	-23.079451	-16.720133	0.000000	-10.000000	0.008333	-12.100000	510.666656	1023.000000	1023.000000	2046.000000
14.760000	-0.123737	-73.128746	-15.445563	-17.884705	-23.081543	-16.716932	0.000000	-10.000000	0.016667	-12.000000	506.666656	1023.000000	1023.000000	2046.000000
14.780000	-0.123902	-73.225975	-15.431602	-17.907553	-23.151783	-16.735035	0.000000	-10.000000	0.033333	-11.966667	504.000000	1023.000000	1023.000000	2046.000000
14.800000	-0.123892	-73.220016	-15.428835	-17.939188	-23.149765	-16.702227	0.000000	-10.000000	0.041667	-11.850000	500.000000	1023.000000	1023.000000	2046.000000
14.820000	-0.123933	-73.244659	-15.434351	-17.951662	-23.162224	-16.696421	0.000000	-10.000000	0.033333	-11.850000	496.000000	1023.000000	1023.000000	2046.000000
14.840000	-0.124098	-73.341782	-15.442286	-17.952427	-23.200886	-16.746180	0.000000	-10.000000	0.033333	-11.866667	492.000000	1023.000000	1023.000000	2046.000000
14.860000	-0.124279	-73.448677	-15.427363	-18.028555	-23.259237	-16.733521	0.000000	-10.000000	0.041667	-11.983334	488.000000	1023.000000	1023.000000	2046.000000
14.880000	-0.124270	-73.443810	-15.416697	-18.006998	-23.276840	-16.743269	0.000000	-10.000000	0.050000	-12.100000	484.000000	1023.000000	1023.000000	2046.000000
14.900000	-0.124302	-73.462494	-15.421652	-18.013430	-23.268862	-16.758553	0.000000	-10.000000	0.041667	-12.083334	480.000000	1023.000000	1023.000000	2046.000000
14.920000	-0.124283	-73.451378	-15.404989	-18.028978	-23.293877	-16.723532	0.000000	-10.000000	0.033333	-12.066667	476.000000	1023.000000	1023.000000	2046.000000
14.940000	-0.124284	-73.451881	-15.405842	-18.033947	-23.323498	-16.688591	0.000000	-10.000000	0.025000	-12.033334	472.000000	1023.000000	1023.000000	2046.000000
14.960000	-0.124342	-73.485878	-15.375595	-18.044939	-23.391569	-16.673777	0.000000	-10.000000	0.033333	-12.100000	468.000000	1023.000000	1023.000000	2046.000000
14.980000	-0.124599	-73.638031	-15.424635	-18.040373	-23.437870	-16.735153	0.000000	-10.000000	0.041667	-12.200000	463.833344	1023.000000	1023.000000	2046.000000
15.000000	-0.124906	-73.819687	-15.478591	-18.079485	-23.543032	-16.718582	0.000000	-10.000000	0.050000	-12.300000	459.500000	1023.000000	1023.000000	2046.000000
15.020000	-0.125375	-74.096703	-15.598137	-18.104380	-23.612921	-16.781263	0.000000	-10.000000	0.050000	-12.400001	455.166656	1023.000000	1023.000000	2046.000000
15.040000	-0.126387	-74.694633	-15.797504	-18.364216	-23.698044	-16.834869	0.000000	-10.000000	0.050000	-12.566667	451.000000	1023.000000	1023.000000	2046.000000
15.060000	-0.127209	-75.180550	-15.976308	-18.560114	-23.754002	-16.890125	0.000000	-10.000000	0.041667	-12.883333	447.000000	1023.000000	1023.000000	2046.000000
15.080000	-0.127665	-75.449921	-16.041208	-18.617817	-23.797340	-16.993553	0.000000	-10.000000	0.041667	-13.100000	442.666656	1023.000000	1023.000000	2046.000000
15.100000	-0.128282	-75.814804	-16.040283	-18.631706	-23.984367	-17.158449	0.000000	-10.000000	0.041667	-13.200001	438.333344	1023.000000	1023.000000	2046.000000
15.120000	-0.129101	-76.298889	-16.119526	-18.715685	-24.184198	-17.279482	0.000000	-10.000000	0.050000	-13.066668	433.833344	1023.000000	1023.000000	2046.000000
15.140000	-0.130193	-76.944305	-16.337233	-18.831255	-24.317593	-17.458225	0.000000	-10.000000	0.041667	-12.816668	429.500000	1023.000000	1023.000000	2046.000000
15.160000	-0.131717	-77.844833	-16.627674	-18.986040	-24.513725	-17.717396	0.000000	-10.000000	0.041667	-12.533334	425.166656	1023.000000	1023.000000	2046.000000
15.180000	-0.133124	-78.676376	-16.854731	-19.117075	-24.743822	-17.960745	0.000000	-10.000000	0.041667	-12.283334	421.000000	1023.000000	1023.000000	2046.000000
15.200000	-0.134241	-79.336563	-17.055000	-19.178656	-24.934521	-18.168385	0.000000	-10.000000	0.041667	-12.316667	417.000000	1023.000000	1023.000000	2046.000000
15.220000	-0.135307	-79.966408	-17.225220	-19.221167	-25.148245	-18.371777	0.000000	-10.000000	0.041667	-12.450000	413.000000	1023.000000	1023.000000	2046.000000
15.240000	-0.136221	-80.506737	-17.387878	-19.214499	-25.331083	-18.573277	0.000000	-10.000000	0.041667	-12.683333	408.833344	1023.000000	1023.000000	2046.000000
15.260000	-0.136671	-80.772705	-17.478607	-19.183977	-25.443937	-18.666182	0.000000	-10.000000	0.041667	-12.933333	404.500000	1023.000000	1023.000000	2046.000000
15.280000	-0.137029	-80.984215	-17.518137	-19.139811	-25.552221	-18.774050	0.000000	-10.000000	0.033333	-13.100000	400.166656	1023.000000	1023.000000	2046.000000
15.300000	-0.137257	-81.119003	-17.517811	-19.108133	-25.649794	-18.843266	0.000000	-10.000000	0.033333	-13.216666	395.666656	1023.000000	1023.000000	2046.000000
15.320000	-0.137493	-81.258636	-17.569700	-19.102861	-25.687704	-18.898373	0.000000	-10.000000	0.041667	-13.133333	391.333344	1023.000000	1023.000000	2046.000000
15.340000	-0.137642	-81.346680	-17.562054	-19.128361	-25.732748	-18.923515	0.000000	-10.000000	0.050000	-13.100000	386.833344	1023.000000	1023.000000	2046.000000
15.360000	-0.137608	-81.326080	-17.512045	-19.114025	-25.782484	-18.917530	0.000000	-10.000000	0.050000	-13.050000	382.500000	1023.000000	1023.000000	2046.000000
15.380000	-0.137257	-81.118721	-17.357449	-19.000072	-25.848585	-18.912617	0.000000	-10.000000	0.050000	-13.116667	376.666656	1023.000000	1023.000000	2046.000000
15.400000	-0.136912	-80.914734	-17.193512	-18.862017	-25.913006	-18.946203	0.000000	-10.000000	0.050000	-13.150000	372.333344	1023.000000	1023.000000	2046.000000
15.420000	-0.136555	-80.703911	-17.143377	-18.805050	-25.878296	-18.877190	0.000000	-10.000000	0.050000	-13.200000	368.000000	1023.000000	1023.000000	2046.000000
15.440000	-0.136228	-80.511032	-17.085854	-18.734718	-25.838091	-18.852367	0.000000	-10.000000	0.050000	-13.116667	365.000000	1023.000000	1023.000000	2046.000000
15.460000	-0.135967	-80.356377	-17.061998	-18.695251	-25.777283	-18.821848	0.000000	-10.000000	0.050000	-12.966666	360.500000	1023.000000	1023.000000	2046.000000
15.480000	-0.135657	-80.173241	-17.022152	-18.693089	-25.725512	-18.732487	0.000000	-10.000000	0.041667	-12.750000	356.166656	1023.000000	1023.000000	2046.000000
15.500000	-0.135545	-80.106880	-17.039898	-18.696321	-25.673880	-18.696779	0.000000	-10.000000	0.041667	-12.450000	352.000000	1023.000000	1023.000000	2046.000000
15.520000	-0.135767	-80.238266	-17.053242	-18.748249	-25.726398	-18.710377	0.000000	-10.000000	0.025000	-12.283334	348.000000	1023.000000	1023.000000	2046.000000
15.540000	-0.135966	-80.356018	-17.078104	-18.814898	-25.759926	-18.703093	0.000000	-10.000000	0.025000	-12.166667	344.000000	1023.000000	1023.000000	2046.000000
15.560000	-0.136044	-80.402260	-17.044962	-18.893234	-25.798710	-18.665356	0.000000	-10.000000	0.016667	-12.300000	340.000000	1023.000000	1023.000000	2046.000000
15.580000	-0.136328	-80.569984	-17.115971	-18.960772	-25.803741	-18.689497	0.000000	-10.000000	0.033333	-12.283333	335.666656	1023.000000	1023.000000	2046.000000
15.600000	-0.136388	-80.605064	-17.124117	-19.010025	-25.809004	-18.661919	0.000000	-10.000000	0.033333	-12.350000	331.333344	1023.000000	1023.000000	2046.000000
15.620000	-0.136537	-80.693077	-17.128286	-19.021833	-25.837027	-18.705931	0.000000	-10.000000	0.033333	-12.383333	327.000000	1023.000000	1023.000000	2046.000000
15.640000	-0.136779	-80.836426	-17.174589	-19.087860	-25.870602	-18.703371	0.000000	-10.000000	0.033333	-12.566667	323.000000	1023.000000	1023.000000	2046.000000
15.660000	-0.136965	-80.946220	-17.191357	-19.111420	-25.923941	-18.719503	0.000000	-10.000000	0.041667	-12.633333	319.000000	1023.000000	1023.000000	2046.000000
15.680000	-0.137090	-81.020241	-17.201151	-19.146711	-25.965580	-18.706799	0.000000	-10.000000	0.041667	-12.600000	314.833344	1023.000000	1023.000000	2046.000000
15.700000	-0.137405	-81.206322	-17.286125	-19.223631	-25.968132	-18.728436	0.000000	-10.000000	0.041667	-12.700000	310.500000	1023.000000	1023.000000	2046.000000
15.720000	-0.137533	-81.281937	-17.274942	-19.278172	-26.014404	-18.714418	0.000000	-10.000000	0.050000	-13.083333	306.166656	1023.000000	1023.000000	2046.000000
15.740000	-0.137770	-81.421860	-17.322691	-19.361887	-26.011913	-18.725367	0.000000	-10.000000	0.075000	-14.183333	301.833344	1023.000000	1023.000000	2046.000000
15.760000	-0.138155	-81.649384	-17.383398	-19.422953	-26.031054	-18.811979	0.000000	-10.000000	0.108333	-15.183333	297.166656	1023.000000	1023.000000	2046.000000
15.780000	-0.138260	-81.711594	-17.402962	-19.524347	-26.031307	-18.752975	0.000000	-10.000000	0.100000	-15.533334	292.000000	1023.000000	1023.000000	2046.000000
15.800000	-0.138538	-81.876144	-17.432333	-19.564280	-26.044542	-18.834991	0.000000	-10.000000	0.066667	-14.000001	286.833344	1023.000000	1023.000000	2046.000000
15.820000	-0.138865	-82.068932	-17.526197	-19.667532	-25.999720	-18.875483	0.000000	-10.000000	0.000000	-10.666667	282.166656	1023.000000	1023.000000	2046.000000
15.840000	-0.139097	-82.206459	-17.570808	-19.807564	-25.987831	-18.840256	0.000000	-10.000000	-0.033333	-5.383334	278.666656	1023.000000	1023.000000	2046.000000
15.860000	-0.139470	-82.426598	-17.690222	-19.848543	-25.925882	-18.961952	0.000000	-10.000000	-0.050000	-1.300000	276.666656	1023.000000	1023.000000	2046.000000
15.880000	-0.139793	-82.617615	-17.749166	-19.936451	-25.913095	-19.018906	0.000000	-10.000000	-0.050000	0.233333	276.000000	1023.000000	1023.000000	2046.000000
15.900000	-0.139847	-82.649567	-17.752016	-19.975985	-25.886135	-19.035431	0.000000	-10.000000	-0.041667	-1.166667	276.000000	1023.000000	1023.000000	2046.000000
15.920000	-0.139714	-82.571228	-17.756851	-19.995718	-25.796255	-19.022404	0.000000	-10.000000	-0.058333	-2.233333	275.666656	1023.000000	1023.000000	2046.000000
15.940000	-0.139699	-82.561882	-17.730814	-20.014208	-25.782644	-19.034216	0.000000	-10.000000	-0.058333	-0.616667	275.333344	1023.000000	1023.000000	2046.000000
15.960000	-0.139787	-82.614349	-17.728634	-20.113880	-25.801786	-18.970049	0.000000	-10.000000	-0.066667	-0.433333	275.000000	1023.000000	1023.000000	2046.000000
15.980000	-0.139698	-82.561264	-17.734291	-20.077806	-25.726349	-19.022818	0.000000	-10.000000	-0.058333	0.733333	274.833344	1023.000000	1023.000000	2046.000000
16.000000	-0.140085	-82.790054	-17.810169	-20.118898	-25.757572	-19.103416	0.000000	-10.000000	-0.008333	-1.566667	274.500000	1023.000000	1023.000000	2046.000000
16.020000	-0.140249	-82.887085	-17.900196	-20.138708	-25.752226	-19.095953	0.000000	-10.000000	-0.025000	-4.383333	273.833344	1023.000000	1023.000000	2046.000000
16.040001	-0.140927	-83.288078	-18.058464	-20.282076	-25.780630	-19.166906	0.000000	-10.000000	0.008333	-2.933333	272.333344	1023.000000	1023.000000	2046.000000
16.059999	-0.141891	-83.857498	-18.294834	-20.581331	-25.778370	-19.202965	0.000000	-10.000000	-0.033333	-4.016667	271.000000	1023.000000	1023.000000	2046.000000
16.080000	-0.142401	-84.158867	-18.429806	-20.751297	-25.745234	-19.232534	0.000000	-10.000000	-0.008333	-0.950000	269.666656	1023.000000	1023.000000	2046.000000
16.100000	-0.142901	-84.454361	-18.506067	-20.827438	-25.794613	-19.326241	0.000000	-10.000000	-0.041667	-3.266667	269.000000	1023.000000	1023.000000	2046.000000
16.120001	-0.143457	-84.783066	-18.503056	-20.901409	-25.941225	-19.437376	0.000000	-10.000000	-0.058333	-0.616667	268.333344	1023.000000	1023.000000	2046.000000
16.139999	-0.144024	-85.118057	-18.595423	-20.991249	-26.033722	-19.497663	0.000000	-10.000000	-0.075000	-0.816667	268.000000	1023.000000	1023.000000	2046.000000
16.160000	-0.144957	-85.669815	-18.822676	-21.135952	-26.112679	-19.598509	0.000000	-10.000000	-0.066667	-1.283333	267.666656	1023.000000	1023.000000	2046.000000
16.180000	-0.146005	-86.288727	-19.049730	-21.275829	-26.249699	-19.713467	0.000000	-10.000000	-0.058333	-2.616667	267.166656	1023.000000	1023.000000	2046.000000
16.200001	-0.147166	-86.975250	-19.275028	-21.327095	-26.399612	-19.973518	0.000000	-10.000000	-0.050000	-2.800000	266.333344	1023.000000	1023.000000	2046.000000
16.219999	-0.148275	-87.630432	-19.515684	-21.403383	-26.539143	-20.172222	0.000000	-10.000000	-0.050000	-2.933333	265.500000	1023.000000	1023.000000	2046.000000
16.240000	-0.149000	-88.058868	-19.655401	-21.442909	-26.678743	-20.281816	0.000000	-10.000000	-0.041667	-3.216667	264.500000	1023.000000	1023.000000	2046.000000
16.260000	-0.149423	-88.309196	-19.763170	-21.410585	-26.780258	-20.355186	0.000000	-10.000000	-0.041667	-3.533333	263.333344	1023.000000	1023.000000	2046.000000
16.280001	-0.149733	-88.491913	-19.815510	-21.348551	-26.881205	-20.446646	0.000000	-10.000000	-0.041667	-3.716667	262.166656	1023.000000	1023.000000	2046.000000
16.299999	-0.149728	-88.489372	-19.801199	-21.285551	-26.942705	-20.459915	0.000000	-10.000000	-0.050000	-3.700000	260.833344	1023.000000	1023.000000	2046.000000
16.320000	-0.149774	-88.516266	-19.774824	-21.188379	-27.004980	-20.548084	0.000000	-10.000000	-0.050000	-3.616667	259.666656	1023.000000	1023.000000	2046.000000
16.340000	-0.149864	-88.569420	-19.751640	-21.217031	-27.032753	-20.567995	0.000000	-10.000000	-0.050000	-3.816667	258.333344	1023.000000	1023.000000	2046.000000
16.360001	-0.149538	-88.377151	-19.717443	-21.182243	-26.979397	-20.498068	0.000000	-10.000000	-0.050000	-4.450000	257.000000	1023.000000	1023.000000	2046.000000
16.379999	-0.149005	-88.061760	-19.521425	-21.027725	-27.009546	-20.503063	0.000000	-10.000000	-0.041667	-5.416667	255.333328	1023.000000	1023.000000	2046.000000
16.400000	-0.148352	-87.675774	-19.333488	-20.860672	-26.972719	-20.508892	0.000000	-10.000000	-0.008333	-7.250000	253.500000	1023.000000	1023.000000	2046.000000
16.420000	-0.147706	-87.294510	-19.179798	-20.761839	-26.933821	-20.419048	0.000000	-10.000000	0.008333	-9.950001	251.000000	1023.000000	1023.000000	2046.000000
16.440001	-0.147157	-86.969971	-19.092600	-20.643787	-26.856819	-20.376764	0.000000	-10.000000	0.016667	-10.416667	247.833328	1023.000000	1023.000000	2046.000000
16.459999	-0.146611	-86.646988	-19.007647	-20.610510	-26.758759	-20.270077	0.000000	-10.000000	-0.008333	-9.600000	244.500000	1023.000000	1023.000000	2046.000000
16.480000	-0.145949	-86.255974	-18.929447	-20.568705	-26.626015	-20.131807	0.000000	-10.000000	-0.025000	-6.483334	241.333328	1023.000000	1023.000000	2046.000000
16.500000	-0.145718	-86.119469	-18.868484	-20.517069	-26.619009	-20.114906	0.000000	-10.000000	-0.041667	-4.883333	239.166672	1023.000000	1023.000000	2046.000000
16.520000	-0.145709	-86.113846	-18.919563	-20.561708	-26.554327	-20.078249	0.000000	-10.000000	-0.033333	-4.400000	237.500000	1023.000000	1023.000000	2046.000000
16.540001	-0.146119	-86.356102	-18.964521	-20.656301	-26.634048	-20.101233	0.000000	-10.000000	0.033333	-7.483334	236.000000	1023.000000	1023.000000	2046.000000
16.559999	-0.146694	-86.696312	-19.047703	-20.787996	-26.727465	-20.133144	0.000000	-10.000000	0.166667	-13.500000	233.333328	1023.000000	1023.000000	2046.000000
16.580000	-0.147198	-86.993767	-19.143757	-20.860861	-26.772467	-20.216682	0.000000	-10.000000	0.291667	-19.700001	228.833328	1023.000000	1023.000000	2046.000000
16.600000	-0.148015	-87.476601	-19.299276	-20.984715	-26.869926	-20.322683	0.000000	-10.000000	0.383333	-23.933334	222.333328	1023.000000	1023.000000	2046.000000
16.620001	-0.148529	-87.780823	-19.385946	-21.084993	-26.941959	-20.367918	0.000000	-10.000000	0.400000	-25.233334	214.500000	1023.000000	1023.000000	2046.000000
16.639999	-0.149299	-88.235985	-19.538807	-21.199352	-27.021307	-20.476517	0.000000	-10.000000	0.408333	-25.200001	206.000000	1023.000000	1023.000000	2046.000000
16.660000	-0.150011	-88.656227	-19.661892	-21.354029	-27.114693	-20.525620	0.000000	-10.000000	0.416667	-24.733334	197.500000	1023.000000	1023.000000	2046.000000
16.680000	-0.150893	-89.177902	-19.819628	-21.492456	-27.249277	-20.616543	0.000000	-10.000000	0.450000	-25.050001	189.166672	1023.000000	1023.000000	2046.000000
16.700001	-0.151898	-89.771713	-20.005306	-21.668983	-27.368565	-20.728859	0.000000	-10.000000	0.516667	-26.583334	180.833328	1023.000000	1023.000000	2046.000000
16.719999	-0.152668	-90.226730	-20.154047	-21.824554	-27.434164	-20.813963	0.000000	-10.000000	0.600000	-28.783333	172.000000	1023.000000	1023.000000	2046.000000
16.740000	-0.153559	-90.753265	-20.316521	-21.991972	-27.533169	-20.911602	0.000000	-10.000000	0.683333	-31.100000	162.500000	1023.000000	1023.000000	2046.000000
16.760000	-0.154325	-91.206192	-20.408066	-22.180201	-27.668327	-20.949598	0.000000	-10.000000	0.741667	-32.750000	152.000000	1023.000000	1023.000000	2046.000000
16.780001	-0.154967	-91.585716	-20.556520	-22.317770	-27.693520	-21.017904	0.000000	-10.000000	0.758333	-33.383331	141.166672	1023.000000	1023.000000	2046.000000
16.799999	-0.155684	-92.008965	-20.658573	-22.509386	-27.766232	-21.074770	0.000000	-10.000000	0.733333	-32.983334	130.000000	1023.000000	1023.000000	2046.000000
16.820000	-0.156287	-92.365883	-20.730120	-22.656097	-27.855967	-21.123701	0.000000	-10.000000	0.666667	-31.683332	119.166664	1023.000000	1023.000000	2046.000000
16.840000	-0.156815	-92.677895	-20.798264	-22.801647	-27.914301	-21.163685	0.000000	-10.000000	0.600000	-30.100000	108.666664	1023.000000	1023.000000	2046.000000
16.860001	-0.157282	-92.953888	-20.851519	-22.953720	-27.962055	-21.186598	0.000000	-10.000000	0.516667	-28.200001	98.500000	1023.000000	1023.000000	2046.000000
16.879999	-0.157430	-93.041016	-20.885365	-23.037777	-27.955601	-21.162275	0.000000	-10.000000	0.433333	-26.283333	89.000000	1023.000000	1023.000000	2046.000000
16.900000	-0.157876	-93.304871	-20.941916	-23.171898	-28.032091	-21.158966	0.000000	-10.000000	0.341667	-23.950001	80.166664	1023.000000	1023.000000	2046.000000
16.920000	-0.158285	-93.546173	-20.985752	-23.313217	-28.090618	-21.156588	0.000000	-10.000000	0.258333	-21.916668	72.166664	1023.000000	1023.000000	2046.000000
16.940001	-0.158446	-93.641426	-21.074282	-23.331114	-28.037115	-21.198917	0.000000	-10.000000	0.200000	-19.683334	64.833336	1023.000000	1023.000000	2046.000000
16.959999	-0.159039	-93.992310	-21.141373	-23.432524	-28.162497	-21.255917	0.000000	-10.000000	0.141667	-17.816668	58.333332	1023.000000	1023.000000	2046.000000
16.980000	-0.159392	-94.200592	-21.342203	-23.566828	-28.123934	-21.167633	0.000000	-10.000000	0.091667	-15.566667	52.500000	1023.000000	1023.000000	2046.000000
17.000000	-0.160403	-94.798111	-21.526186	-23.788145	-28.220078	-21.263706	0.000000	-10.000000	0.041667	-13.516666	47.166668	1023.000000	1023.000000	2046.000000
17.020000	-0.161290	-95.322624	-21.703812	-24.084549	-28.269112	-21.265150	0.000000	-10.000000	0.008333	-11.566667	42.666668	1023.000000	1023.000000	2046.000000
17.040001	-0.161714	-95.573135	-21.795174	-24.226566	-28.265314	-21.286083	0.000000	-10.000000	0.000000	-9.733334	38.833332	1023.000000	1023.000000	2046.000000
17.059999	-0.162074	-95.785965	-21.839409	-24.276270	-28.287493	-21.382795	0.000000	-10.000000	-0.025000	-7.816667	35.666668	1023.000000	1023.000000	2046.000000
17.080000	-0.162458	-96.012451	-21.854727	-24.317642	-28.399376	-21.440706	0.000000	-10.000000	-0.058333	-5.300000	32.833332	1023.000000	1023.000000	2046.000000
17.100000	-0.163315	-96.519424	-22.013382	-24.404036	-28.524160	-21.577845	0.000000	-10.000000	-0.075000	-2.016667	31.000000	1023.000000	1023.000000	2046.000000
17.120001	-0.164342	-97.125885	-22.192366	-24.587803	-28.695719	-21.650000	0.000000	-10.000000	-0.083333	0.733333	30.166666	1023.000000	1023.000000	2046.000000
17.139999	-0.165243	-97.658562	-22.435631	-24.664625	-28.787889	-21.770412	0.000000	-10.000000	-0.075000	2.850000	30.000000	1023.000000	1023.000000	2046.000000
17.160000	-0.166110	-98.171066	-22.678959	-24.704203	-28.858086	-21.929817	0.000000	-10.000000	-0.083333	3.583333	30.000000	1023.000000	1023.000000	2046.000000
17.180000	-0.166644	-98.486771	-22.841545	-24.697355	-28.929976	-22.017897	0.000000	-10.000000	-0.075000	4.116667	30.000000	1023.000000	1023.000000	2046.000000
17.200001	-0.166932	-98.657013	-22.938698	-24.617105	-29.014240	-22.086967	0.000000	-10.000000	-0.075000	4.266667	30.000000	1023.000000	1023.000000	2046.000000
17.219999	-0.167124	-98.770470	-23.019287	-24.566139	-29.083530	-22.101511	0.000000	-10.000000	-0.075000	4.366667	30.000000	1023.000000	1023.000000	2046.000000
17.240000	-0.166887	-98.630363	-22.977509	-24.445404	-29.131437	-22.076014	0.000000	-10.000000	-0.083333	4.450000	30.000000	1023.000000	1023.000000	2046.000000
17.260000	-0.166690	-98.513634	-22.922424	-24.322794	-29.171579	-22.096834	0.000000	-10.000000	-0.091667	4.750000	30.000000	1023.000000	1023.000000	2046.000000
17.280001	-0.166430	-98.360237	-22.835842	-24.306429	-29.190475	-22.027487	0.000000	-10.000000	-0.116667	5.416667	30.000000	1023.000000	1023.000000	2046.000000
17.299999	-0.165863	-98.025246	-22.726507	-24.209393	-29.126183	-21.963160	0.000000	-10.000000	-0.141667	6.750000	30.000000	1023.000000	1023.000000	2046.000000
17.320000	-0.165238	-97.655472	-22.567236	-24.075113	-29.107319	-21.905806	0.000000	-10.000000	-0.150000	8.350000	30.000000	1023.000000	1023.000000	2046.000000
17.340000	-0.164038	-96.946320	-22.313730	-23.884373	-29.020441	-21.727776	0.000000	-10.000000	-0.150000	10.116667	30.000000	1023.000000	1023.000000	2046.000000
17.360001	-0.162959	-96.308998	-22.041464	-23.643551	-28.977575	-21.646406	0.000000	-10.000000	-0.158333	12.050000	28.666666	1023.000000	1023.000000	2046.000000
17.379999	-0.162042	-95.766991	-21.859159	-23.538246	-28.893044	-21.476538	0.000000	-10.000000	-0.183333	13.516667	27.333334	1023.000000	1023.000000	2046.000000
17.400000	-0.160895	-95.088966	-21.640959	-23.386707	-28.757755	-21.303545	0.000000	-10.000000	-0.208333	14.283334	27.500000	1023.000000	1023.000000	2046.000000
17.420000	-0.159886	-94.492523	-21.451757	-23.238302	-28.609890	-21.192575	0.000000	-10.000000	-0.216667	14.366667	30.666666	1023.000000	1023.000000	2046.000000
17.440001	-0.158945	-93.936378	-21.238729	-23.168716	-28.514219	-21.014709	0.000000	-10.000000	-0.208333	14.466667	35.333332	1023.000000	1023.000000	2046.000000
17.459999	-0.157964	-93.356712	-21.102697	-23.045012	-28.335875	-20.873131	0.000000	-10.000000	-0.200000	14.516667	40.166668	1023.000000	1023.000000	2046.000000
17.480000	-0.157428	-93.039665	-20.987057	-23.019455	-28.265642	-20.767513	0.000000	-10.000000	-0.191667	14.366667	45.000000	1023.000000	1023.000000	2046.000000
17.500000	-0.156877	-92.714546	-20.885170	-23.007982	-28.183661	-20.637732	0.000000	-10.000000	-0.200000	14.366667	50.000000	1023.000000	1023.000000	2046.000000
17.520000	-0.156396	-92.429771	-20.811165	-22.931347	-28.079290	-20.607969	0.000000	-10.000000	-0.216667	14.600000	54.833332	1023.000000	1023.000000	2046.000000
17.540001	-0.155888	-92.129601	-20.675379	-22.924812	-28.044832	-20.484577	0.000000	-10.000000	-0.225000	15.016667	59.666668	1023.000000	1023.000000	2046.000000
17.559999	-0.155153	-91.695663	-20.588793	-22.814810	-27.899315	-20.392748	0.000000	-10.000000	-0.241667	15.433333	64.500000	1023.000000	1023.000000	2046.000000
17.580000	-0.154696	-91.425545	-20.481579	-22.740213	-27.857517	-20.346233	0.000000	-10.000000	-0.241667	15.600000	69.500000	1023.000000	1023.000000	2046.000000
17.600000	-0.154076	-91.059143	-20.370216	-22.651865	-27.767538	-20.269522	0.000000	-10.000000	-0.258333	15.733334	74.666664	1023.000000	1023.000000	2046.000000
17.620001	-0.153321	-90.612495	-20.274776	-22.578650	-27.594751	-20.164318	0.000000	-10.000000	-0.266667	15.833334	80.000000	1023.000000	1023.000000	2046.000000
17.639999	-0.152818	-90.315292	-20.169653	-22.511795	-27.522419	-20.111425	0.000000	-10.000000	-0.275000	16.250000	85.333336	1023.000000	1023.000000	2046.000000
17.660000	-0.151932	-89.791794	-20.047682	-22.428490	-27.354359	-19.961264	0.000000	-10.000000	-0.275000	16.833334	90.833336	1023.000000	1023.000000	2046.000000
17.680000	-0.151334	-89.438660	-19.917526	-22.356647	-27.291674	-19.872807	0.000000	-10.000000	-0.266667	17.433334	96.166664	1023.000000	1023.000000	2046.000000
17.700001	-0.150805	-89.125771	-19.830069	-22.301521	-27.193800	-19.800379	0.000000	-10.000000	-0.258333	17.783335	101.833336	1023.000000	1023.000000	2046.000000
17.719999	-0.149968	-88.630974	-19.690859	-22.224195	-27.059164	-19.656755	0.000000	-10.000000	-0.266667	17.916668	107.500000	1023.000000	1023.000000	2046.000000
17.740000	-0.149500	-88.354546	-19.594688	-22.175911	-26.969887	-19.614058	0.000000	-10.000000	-0.266667	17.866667	113.500000	1023.000000	1023.000000	2046.000000
17.760000	-0.148834	-87.960937	-19.477297	-22.154284	-26.837374	-19.491980	0.000000	-10.000000	-0.266667	17.866667	119.500000	1023.000000	1023.000000	2046.000000
17.780001	-0.148152	-87.557587	-19.356409	-22.084934	-26.721954	-19.394289	0.000000	-10.000000	-0.283333	18.016666	125.500000	1023.000000	1023.000000	2046.000000
17.799999	-0.147510	-87.178391	-19.229948	-22.040554	-26.609381	-19.298508	0.000000	-10.000000	-0.300000	18.416668	131.500000	1023.000000	1023.000000	2046.000000
17.820000	-0.146716	-86.709297	-19.114313	-22.030304	-26.454330	-19.110348	0.000000	-10.000000	-0.325000	18.833334	137.666672	1023.000000	1023.000000	2046.000000
17.840000	-0.146020	-86.297813	-18.989752	-21.949867	-26.334814	-19.023376	0.000000	-10.000000	-0.308333	19.133335	144.000000	1023.000000	1023.000000	2046.000000
17.860001	-0.145595	-86.046577	-18.858074	-22.003981	-26.312460	-18.872065	0.000000	-10.000000	-0.325000	19.500000	150.333328	1023.000000	1023.000000	2046.000000
17.879999	-0.144694	-85.514191	-18.765476	-21.902243	-26.094530	-18.751940	0.000000	-10.000000	-0.333333	19.816668	156.833328	1023.000000	1023.000000	2046.000000
17.900000	-0.144193	-85.217987	-18.675531	-21.831373	-26.021229	-18.689854	0.000000	-10.000000	-0.358333	20.416666	163.333328	1023.000000	1023.000000	2046.000000
17.920000	-0.143989	-85.097466	-18.720438	-21.841467	-25.922993	-18.612568	0.000000	-10.000000	-0.366667	20.633333	170.166672	1023.000000	1023.000000	2046.000000
17.940001	-0.143706	-84.930206	-18.779091	-21.900028	-25.788176	-18.462912	0.000000	-10.000000	-0.383333	21.266666	177.000000	1023.000000	1023.000000	2046.000000
17.959999	-0.143539	-84.831802	-18.809460	-21.929409	-25.687757	-18.405174	0.000000	-10.000000	-0.391667	21.383333	184.000000	1023.000000	1023.000000	2046.000000
17.980000	-0.143090	-84.566193	-18.677395	-21.915319	-25.630615	-18.342863	0.000000	-10.000000	-0.408333	21.716667	191.000000	1023.000000	1023.000000	2046.000000
18.000000	-0.142363	-84.136551	-18.592571	-21.806690	-25.473366	-18.263924	0.000000	-10.000000	-0.425000	22.100000	198.166672	1023.000000	1023.000000	2046.000000
18.020000	-0.142368	-84.139320	-18.571993	-21.706118	-25.516323	-18.344889	0.000000	-10.000000	-0.450000	22.583334	205.500000	1023.000000	1023.000000	2046.000000
18.040001	-0.142950	-84.483337	-18.731760	-21.719822	-25.599699	-18.432053	0.000000	-10.000000	-0.458333	23.000000	213.166672	1023.000000	1023.000000	2046.000000
18.059999	-0.143658	-84.902061	-18.956640	-21.790701	-25.620396	-18.534327	0.000000	-10.000000	-0.458333	22.966667	220.666672	1023.000000	1023.000000	2046.000000
18.080000	-0.144408	-85.345375	-19.095865	-21.822605	-25.742977	-18.683929	0.000000	-10.000000	-0.450000	22.983334	228.333328	1023.000000	1023.000000	2046.000000
18.100000	-0.144495	-85.396538	-19.207577	-21.745865	-25.722862	-18.720232	0.000000	-10.000000	-0.450000	22.866667	236.000000	1023.000000	1023.000000	2046.000000
18.120001	-0.144505	-85.402443	-19.213829	-21.608086	-25.788654	-18.791872	0.000000	-10.000000	-0.450000	22.850000	243.666672	1023.000000	1023.000000	2046.000000
18.139999	-0.144291	-85.275810	-19.218649	-21.420851	-25.797712	-18.838600	0.000000	-10.000000	-0.450000	22.600000	251.333328	1023.000000	1023.000000	2046.000000
18.160000	-0.143778	-84.972763	-19.197504	-21.232210	-25.748230	-18.794821	0.000000	-10.000000	-0.433333	22.450001	258.833344	1023.000000	1023.000000	2046.000000
18.180000	-0.143298	-84.689186	-19.130320	-21.038904	-25.734570	-18.785393	0.000000	-10.000000	-0.425000	22.266666	266.500000	1023.000000	1023.000000	2046.000000
18.200001	-0.142633	-84.296112	-19.014490	-20.860161	-25.705095	-18.716362	0.000000	-10.000000	-0.425000	22.416666	273.833344	1023.000000	1023.000000	2046.000000
18.219999	-0.141911	-83.869545	-18.917238	-20.759295	-25.609573	-18.583443	0.000000	-10.000000	-0.441667	22.383333	281.333344	1023.000000	1023.000000	2046.000000
18.240000	-0.141269	-83.489975	-18.797083	-20.647333	-25.543486	-18.502071	0.000000	-10.000000	-0.441667	22.483334	288.666656	1023.000000	1023.000000	2046.000000
18.260000	-0.140452	-83.006989	-18.663260	-20.555984	-25.441450	-18.346300	0.000000	-10.000000	-0.416667	21.966667	296.333344	1023.000000	1023.000000	2046.000000
18.280001	-0.139530	-82.462311	-18.462271	-20.383566	-25.366653	-18.249819	0.000000	-10.000000	-0.391667	21.700001	303.666656	1023.000000	1023.000000	2046.000000
18.299999	-0.138600	-81.912750	-18.257135	-20.201859	-25.297522	-18.156235	0.000000	-10.000000	-0.366667	21.066668	311.000000	1023.000000	1023.000000	2046.000000
18.320000	-0.137481	-81.251465	-18.109072	-20.077345	-25.111372	-17.953678	0.000000	-10.000000	-0.358333	20.916666	318.000000	1023.000000	1023.000000	2046.000000
18.340000	-0.136269	-80.534996	-17.912809	-19.922689	-24.896299	-17.803200	0.000000	-10.000000	-0.350000	20.666666	325.000000	1023.000000	1023.000000	2046.000000
18.360001	-0.135300	-79.962242	-17.729958	-19.814955	-24.740158	-17.677170	0.000000	-10.000000	-0.341667	20.533333	332.000000	1023.000000	1023.000000	2046.000000
18.379999	-0.134202	-79.313103	-17.553289	-19.746271	-24.540876	-17.472664	0.000000	-10.000000	-0.325000	20.283333	339.000000	1023.000000	1023.000000	2046.000000
18.400000	-0.133305	-78.783295	-17.394548	-19.692095	-24.371899	-17.324753	0.000000	-10.000000	-0.316667	19.933334	345.833344	1023.000000	1023.000000	2046.000000
18.420000	-0.132824	-78.499207	-17.251551	-19.678820	-24.300203	-17.268631	0.000000	-10.000000	-0.308333	19.500000	352.666656	1023.000000	1023.000000	2046.000000
18.440001	-0.132175	-78.115189	-17.200668	-19.678385	-24.101479	-17.134655	0.000000	-10.000000	-0.308333	19.300001	359.166656	1023.000000	1023.000000	2046.000000
18.459999	-0.131701	-77.835098	-17.069584	-19.684893	-24.040001	-17.040619	0.000000	-10.000000	-0.300000	19.166668	365.666656	1023.000000	1023.000000	2046.000000
18.480000	-0.131182	-77.528641	-16.939911	-19.650064	-23.966606	-16.972057	0.000000	-10.000000	-0.291667	18.950001	372.000000	1023.000000	1023.000000	2046.000000
18.500000	-0.130383	-77.056305	-16.875742	-19.576765	-23.763021	-16.840775	0.000000	-10.000000	-0.275000	18.549999	378.333344	1023.000000	1023.000000	2046.000000
18.520000	-0.129840	-76.735458	-16.750233	-19.525450	-23.694143	-16.765633	0.000000	-10.000000	-0.258333	18.183334	384.500000	1023.000000	1023.000000	2046.000000
18.540001	-0.129275	-76.401260	-16.626539	-19.509481	-23.593994	-16.671247	0.000000	-10.000000	-0.250000	18.033335	390.500000	1023.000000	1023.000000	2046.000000
18.559999	-0.128595	-75.999588	-16.557417	-19.441233	-23.432491	-16.568447	0.000000	-10.000000	-0.250000	18.083334	396.500000	1023.000000	1023.000000	2046.000000
18.580000	-0.128207	-75.770119	-16.479223	-19.402802	-23.358030	-16.530062	0.000000	-10.000000	-0.250000	17.916668	402.500000	1023.000000	1023.000000	2046.000000
18.600000	-0.127582	-75.400978	-16.387339	-19.349560	-23.235580	-16.428499	0.000000	-10.000000	-0.250000	17.750000	408.500000	1023.000000	1023.000000	2046.000000
18.620001	-0.126947	-75.025955	-16.284807	-19.310511	-23.121477	-16.309160	0.000000	-10.000000	-0.241667	17.266668	414.500000	1023.000000	1023.000000	2046.000000
18.639999	-0.126477	-74.747795	-16.168228	-19.239117	-23.062803	-16.277647	0.000000	-10.000000	-0.241667	16.833334	420.500000	1023.000000	1023.000000	2046.000000
18.660000	-0.125764	-74.326530	-16.092672	-19.205910	-22.906460	-16.121490	0.000000	-10.000000	-0.241667	16.416668	426.333344	1023.000000	1023.000000	2046.000000
18.680000	-0.125212	-74.000198	-16.009333	-19.126968	-22.808855	-16.055042	0.000000	-10.000000	-0.250000	15.983334	432.000000	1023.000000	1023.000000	2046.000000
18.700001	-0.124694	-73.694328	-15.869649	-19.093269	-22.776024	-15.955383	0.000000	-10.000000	-0.250000	15.583334	437.333344	1023.000000	1023.000000	2046.000000
18.719999	-0.124034	-73.304291	-15.775176	-19.027369	-22.651659	-15.850091	0.000000	-10.000000	-0.250000	15.216667	442.666656	1023.000000	1023.000000	2046.000000
18.740000	-0.123538	-73.010902	-15.653053	-18.991371	-22.590824	-15.775658	0.000000	-10.000000	-0.241667	15.100000	447.833344	1023.000000	1023.000000	2046.000000
18.760000	-0.122946	-72.660912	-15.544885	-18.996073	-22.500319	-15.619636	0.000000	-10.000000	-0.241667	15.116667	453.000000	1023.000000	1023.000000	2046.000000
18.780001	-0.122431	-72.356972	-15.432757	-18.951944	-22.441185	-15.531087	0.000000	-10.000000	-0.233333	15.300000	458.000000	1023.000000	1023.000000	2046.000000
18.799999	-0.121848	-72.011963	-15.388463	-18.855791	-22.297901	-15.469810	0.000000	-10.000000	-0.233333	15.400001	463.000000	1023.000000	1023.000000	2046.000000
18.820000	-0.121401	-71.748268	-15.323364	-18.790735	-22.227991	-15.406174	0.000000	-10.000000	-0.216667	15.400001	468.166656	1023.000000	1023.000000	2046.000000
18.840000	-0.121227	-71.645226	-15.355037	-18.758568	-22.171576	-15.360048	0.000000	-10.000000	-0.200000	14.766666	473.333344	1023.000000	1023.000000	2046.000000
18.860001	-0.121233	-71.648705	-15.399391	-18.780142	-22.137344	-15.331826	0.000000	-10.000000	-0.175000	13.866667	478.333344	1023.000000	1023.000000	2046.000000
18.879999	-0.120868	-71.432869	-15.414603	-18.803478	-22.006451	-15.208341	0.000000	-10.000000	-0.158333	12.783334	483.166656	1023.000000	1023.000000	2046.000000
18.900000	-0.120548	-71.244125	-15.313065	-18.774849	-21.974157	-15.182055	0.000000	-10.000000	-0.158333	12.266666	487.666656	1023.000000	1023.000000	2046.000000
18.920000	-0.120368	-71.137222	-15.215350	-18.690544	-21.996675	-15.234651	0.000000	-10.000000	-0.158333	12.083333	492.000000	1023.000000	1023.000000	2046.000000
18.940001	-0.120720	-71.345810	-15.335417	-18.574272	-22.089914	-15.346205	0.000000	-10.000000	-0.158333	11.933333	496.000000	1023.000000	1023.000000	2046.000000
18.959999	-0.122014	-72.110161	-15.596538	-18.628222	-22.291702	-15.593699	0.000000	-10.000000	-0.141667	11.683333	500.000000	1023.000000	1023.000000	2046.000000
18.980000	-0.123117	-72.762405	-15.820585	-18.716505	-22.453979	-15.771333	0.000000	-10.000000	-0.133333	11.166667	504.000000	1023.000000	1023.000000	2046.000000
19.000000	-0.123860	-73.201454	-16.032837	-18.715755	-22.515909	-15.936948	0.000000	-10.000000	-0.133333	11.200000	507.833344	1023.000000	1023.000000	2046.000000
19.020000	-0.124256	-73.435333	-16.066916	-18.648548	-22.662054	-16.057816	0.000000	-10.000000	-0.141667	11.416667	511.500000	1023.000000	1023.000000	2046.000000
19.040001	-0.124356	-73.494316	-16.113226	-18.479656	-22.738367	-16.163071	0.000000	-10.000000	-0.150000	11.800000	515.166687	1023.000000	1023.000000	2046.000000
19.059999	-0.124422	-73.533310	-16.120975	-18.331438	-22.827320	-16.253576	0.000000	-10.000000	-0.150000	11.833334	519.000000	1023.000000	1023.000000	2046.000000
19.080000	-0.124176	-73.388115	-16.112467	-18.144844	-22.852354	-16.278448	0.000000	-10.000000	-0.150000	11.516667	523.000000	1023.000000	1023.000000	2046.000000
19.100000	-0.123913	-73.232361	-16.078104	-17.978312	-22.866465	-16.309483	0.000000	-10.000000	-0.150000	11.400001	527.000000	1023.000000	1023.000000	2046.000000
19.120001	-0.123531	-73.007034	-15.981687	-17.821747	-22.896421	-16.307178	0.000000	-10.000000	-0.150000	11.300000	531.000000	1023.000000	1023.000000	2046.000000
19.139999	-0.122989	-72.686340	-15.938437	-17.666801	-22.811340	-16.269760	0.000000	-10.000000	-0.158333	11.683333	534.666687	1023.000000	1023.000000	2046.000000
19.160000	-0.122613	-72.464333	-15.871284	-17.617521	-22.771608	-16.203920	0.000000	-10.000000	-0.158333	11.983334	538.333313	1023.000000	1023.000000	2046.000000
19.180000	-0.122063	-72.139053	-15.803761	-17.525780	-22.672831	-16.136684	0.000000	-10.000000	-0.158333	12.266667	542.166687	1023.000000	1023.000000	2046.000000
19.200001	-0.121442	-71.772125	-15.648295	-17.455883	-22.634998	-16.032948	0.000000	-10.000000	-0.150000	12.183333	546.500000	1023.000000	1023.000000	2046.000000
19.219999	-0.120756	-71.366585	-15.513213	-17.359623	-22.592720	-15.901024	0.000000	-10.000000	-0.150000	12.200001	550.833313	1023.000000	1023.000000	2046.000000
19.240000	-0.119692	-70.737770	-15.365407	-17.213123	-22.434353	-15.724883	0.000000	-10.000000	-0.150000	12.100000	555.000000	1023.000000	1023.000000	2046.000000
19.260000	-0.118874	-70.254433	-15.225905	-17.133400	-22.306082	-15.589046	0.000000	-10.000000	-0.133333	11.966667	559.000000	1023.000000	1023.000000	2046.000000
19.280001	-0.117875	-69.664131	-15.046165	-17.023853	-22.139709	-15.454403	0.000000	-10.000000	-0.133333	11.366667	563.000000	1023.000000	1023.000000	2046.000000
19.299999	-0.116920	-69.099548	-14.881625	-16.919191	-21.971201	-15.327531	0.000000	-10.000000	-0.125000	10.950001	566.833313	1023.000000	1023.000000	2046.000000
19.320000	-0.116343	-68.758743	-14.767374	-16.886040	-21.856134	-15.249192	0.000000	-10.000000	-0.125000	10.700001	570.500000	1023.000000	1023.000000	2046.000000
19.340000	-0.115726	-68.393829	-14.660315	-16.933306	-21.704527	-15.095678	0.000000	-10.000000	-0.125000	10.833334	574.166687	1023.000000	1023.000000	2046.000000
19.360001	-0.115463	-68.238480	-14.589028	-16.970015	-21.622824	-15.056614	0.000000	-10.000000	-0.133333	10.966667	576.666687	1023.000000	1023.000000	2046.000000
19.379999	-0.115131	-68.042488	-14.540637	-16.988789	-21.513069	-14.999990	0.000000	-10.000000	-0.150000	11.316667	580.333313	1023.000000	1023.000000	2046.000000
19.400000	-0.114682	-67.777168	-14.484816	-16.961040	-21.395996	-14.935319	0.000000	-10.000000	-0.150000	11.566667	584.000000	1023.000000	1023.000000	2046.000000
19.420000	-0.114291	-67.545792	-14.396838	-16.981443	-21.317570	-14.849938	0.000000	-10.000000	-0.150000	11.816667	589.000000	1023.000000	1023.000000	2046.000000
19.440001	-0.113797	-67.254051	-14.339005	-16.949173	-21.197960	-14.767917	0.000000	-10.000000	-0.133333	11.716667	593.000000	1023.000000	1023.000000	2046.000000
19.459999	-0.113429	-67.036514	-14.206274	-16.942631	-21.170839	-14.716773	0.000000	-10.000000	-0.116667	11.300000	597.000000	1023.000000	1023.000000	2046.000000
19.480000	-0.113148	-66.870422	-14.176415	-16.947411	-21.084658	-14.661938	0.000000	-10.000000	-0.108333	10.900001	600.833313	1023.000000	1023.000000	2046.000000
19.500000	-0.112569	-66.528328	-14.131612	-16.915169	-20.945562	-14.535984	0.000000	-10.000000	-0.125000	10.583333	604.500000	1023.000000	1023.000000	2046.000000
19.520000	-0.112058	-66.226540	-14.044224	-16.873951	-20.851130	-14.457235	0.000000	-10.000000	-0.125000	10.700000	608.000000	1023.000000	1023.000000	2046.000000
19.540001	-0.111674	-65.999382	-13.946376	-16.846552	-20.821690	-14.384763	0.000000	-10.000000	-0.125000	10.883333	611.500000	1023.000000	1023.000000	2046.000000
19.559999	-0.111063	-65.638229	-13.870511	-16.790638	-20.694643	-14.282439	0.000000	-10.000000	-0.116667	11.100000	615.166687	1023.000000	1023.000000	2046.000000
19.580000	-0.110623	-65.378418	-13.811291	-16.732922	-20.596087	-14.238119	0.000000	-10.000000	-0.125000	11.116667	618.833313	1023.000000	1023.000000	2046.000000
19.600000	-0.110203	-65.129807	-13.711789	-16.710377	-20.538656	-14.168986	0.000000	-10.000000	-0.133333	11.166667	622.500000	1023.000000	1023.000000	2046.000000
19.620001	-0.109602	-64.774940	-13.627292	-16.674137	-20.412441	-14.061072	0.000000	-10.000000	-0.133333	11.250000	626.166687	1023.000000	1023.000000	2046.000000
19.639999	-0.109066	-64.457939	-13.551323	-16.602053	-20.293533	-14.011030	0.000000	-10.000000	-0.141667	11.433333	630.000000	1023.000000	1023.000000	2046.000000
19.660000	-0.108575	-64.167824	-13.431013	-16.600258	-20.237425	-13.899130	0.000000	-10.000000	-0.133333	11.500000	634.000000	1023.000000	1023.000000	2046.000000
19.680000	-0.108123	-63.900898	-13.355030	-16.596790	-20.184431	-13.764647	0.000000	-10.000000	-0.125000	11.283333	637.833313	1023.000000	1023.000000	2046.000000
19.700001	-0.107666	-63.630714	-13.286973	-16.514957	-20.102001	-13.726783	0.000000	-10.000000	-0.116667	10.983334	641.500000	1023.000000	1023.000000	2046.000000
19.719999	-0.107354	-63.446491	-13.202437	-16.467958	-20.083294	-13.692801	0.000000	-10.000000	-0.108333	10.466667	645.166687	1023.000000	1023.000000	2046.000000
19.740000	-0.106988	-63.230190	-13.231156	-16.418606	-19.963659	-13.616768	0.000000	-10.000000	-0.108333	10.300000	648.666687	1023.000000	1023.000000	2046.000000
19.760000	-0.106955	-63.210182	-13.303553	-16.460457	-19.899351	-13.546821	0.000000	-10.000000	-0.108333	10.266666	652.166687	1023.000000	1023.000000	2046.000000
19.780001	-0.106958	-63.212177	-13.358478	-16.517721	-19.838800	-13.497179	0.000000	-10.000000	-0.108333	10.416667	655.500000	1023.000000	1023.000000	2046.000000
19.799999	-0.106622	-63.013454	-13.281362	-16.533579	-19.753153	-13.445361	0.000000	-10.000000	-0.108333	10.350000	659.000000	1023.000000	1023.000000	2046.000000
19.820000	-0.106535	-62.962296	-13.249986	-16.473938	-19.736610	-13.501760	0.000000	-10.000000	-0.100000	10.133333	662.500000	1023.000000	1023.000000	2046.000000
19.840000	-0.106697	-63.057659	-13.269879	-16.400213	-19.798859	-13.588710	0.000000	-10.000000	-0.091667	9.650001	666.000000	1023.000000	1023.000000	2046.000000
19.860001	-0.107727	-63.666908	-13.504119	-16.430820	-19.931532	-13.800438	0.000000	-10.000000	-0.083333	9.116667	669.333313	1023.000000	1023.000000	2046.000000
19.879999	-0.109247	-64.564819	-13.762631	-16.590233	-20.187031	-14.024928	0.000000	-10.000000	-0.066667	8.583334	672.500000	1023.000000	1023.000000	2046.000000
19.900000	-0.110197	-65.126472	-14.003592	-16.666140	-20.257118	-14.199625	0.000000	-10.000000	-0.075000	8.316667	675.500000	1023.000000	1023.000000	2046.000000
19.920000	-0.110997	-65.599503	-14.121857	-16.598412	-20.425669	-14.453568	0.000000	-10.000000	-0.075000	8.183333	678.333313	1023.000000	1023.000000	2046.000000
19.940001	-0.111307	-65.782555	-14.179457	-16.507853	-20.540663	-14.554581	0.000000	-10.000000	-0.083333	8.000000	681.000000	1023.000000	1023.000000	2046.000000
19.959999	-0.111358	-65.812576	-14.257191	-16.337063	-20.573761	-14.644563	0.000000	-10.000000	-0.075000	7.666667	683.666687	1023.000000	1023.000000	2046.000000
19.980000	-0.111563	-65.933571	-14.286067	-16.211334	-20.709873	-14.726297	0.000000	-10.000000	-0.083333	7.066667	686.333313	1023.000000	1023.000000	2046.000000
20.000000	-0.111449	-65.866096	-14.298124	-16.038965	-20.748760	-14.780244	0.000000	-10.000000	-0.075000	6.350000	689.000000	1023.000000	1023.000000	2046.000000
20.020000	-0.111239	-65.742348	-14.261381	-15.888722	-20.797047	-14.795194	0.000000	-10.000000	-0.083333	5.600000	691.333313	1023.000000	1023.000000	2046.000000
20.040001	-0.111187	-65.711571	-14.196724	-15.805454	-20.877108	-14.832286	0.000000	-10.000000	-0.066667	4.850000	693.333313	1023.000000	1023.000000	2046.000000
20.059999	-0.110832	-65.501823	-14.148635	-15.757211	-20.835266	-14.760715	0.000000	-10.000000	-0.075000	4.316667	695.000000	1023.000000	1023.000000	2046.000000
20.080000	-0.110620	-65.376205	-14.125064	-15.690363	-20.820650	-14.740127	0.000000	-10.000000	-0.058333	3.783334	696.333313	1023.000000	1023.000000	2046.000000
20.100000	-0.110315	-65.196335	-14.049805	-15.651965	-20.807663	-14.686898	0.000000	-10.000000	-0.058333	3.083333	697.666687	1023.000000	1023.000000	2046.000000
20.120001	-0.109774	-64.876678	-13.967365	-15.538278	-20.733606	-14.637430	0.000000	-10.000000	-0.050000	2.766667	698.833313	1023.000000	1023.000000	2046.000000
20.139999	-0.109132	-64.497025	-13.845082	-15.447983	-20.689400	-14.514563	0.000000	-10.000000	-0.050000	2.933333	699.833313	1023.000000	1023.000000	2046.000000
20.160000	-0.108367	-64.044655	-13.707073	-15.347327	-20.579124	-14.411132	0.000000	-10.000000	-0.066667	3.933333	700.833313	1023.000000	1023.000000	2046.000000
20.180000	-0.107465	-63.512009	-13.581902	-15.260718	-20.406719	-14.262670	0.000000	-10.000000	-0.083333	4.933333	702.000000	1023.000000	1023.000000	2046.000000
20.200001	-0.106689	-63.053276	-13.407102	-15.212500	-20.312782	-14.120893	0.000000	-10.000000	-0.100000	5.816667	703.666687	1023.000000	1023.000000	2046.000000
20.219999	-0.106020	-62.657818	-13.307613	-15.169721	-20.176771	-14.003714	0.000000	-10.000000	-0.108333	6.366667	705.500000	1023.000000	1023.000000	2046.000000
20.240000	-0.105623	-62.423409	-13.206636	-15.208610	-20.094379	-13.913782	0.000000	-10.000000	-0.116667	6.800000	707.500000	1023.000000	1023.000000	2046.000000
20.260000	-0.105562	-62.386955	-13.142584	-15.296338	-20.062572	-13.885460	0.000000	-10.000000	-0.116667	7.133333	709.500000	1023.000000	1023.000000	2046.000000
20.280001	-0.105224	-62.187122	-13.108709	-15.315833	-19.932924	-13.829658	0.000000	-10.000000	-0.108333	7.316667	711.833313	1023.000000	1023.000000	2046.000000
20.299999	-0.104999	-62.054539	-13.061442	-15.391167	-19.866098	-13.735831	0.000000	-10.000000	-0.100000	6.850000	715.166687	1023.000000	1023.000000	2046.000000
20.320000	-0.104748	-61.905785	-12.952374	-15.376744	-19.861719	-13.714950	0.000000	-10.000000	-0.100000	6.333333	717.833313	1023.000000	1023.000000	2046.000000
20.340000	-0.104393	-61.696205	-12.905745	-15.381257	-19.756880	-13.652325	0.000000	-10.000000	-0.083333	5.733333	720.166687	1023.000000	1023.000000	2046.000000
20.360001	-0.104145	-61.549534	-12.838369	-15.362576	-19.711161	-13.637430	0.000000	-10.000000	-0.066667	5.600000	721.333313	1023.000000	1023.000000	2046.000000
20.379999	-0.103781	-61.334415	-12.783951	-15.380180	-19.631296	-13.538988	0.000000	-10.000000	-0.066667	5.516667	723.000000	1023.000000	1023.000000	2046.000000
20.400000	-0.103510	-61.174656	-12.791580	-15.369550	-19.508688	-13.504839	0.000000	-10.000000	-0.066667	5.433333	724.666687	1023.000000	1023.000000	2046.000000
20.420000	-0.103291	-61.044914	-12.684730	-15.374086	-19.520298	-13.465799	0.000000	-10.000000	-0.066667	5.233333	726.500000	1023.000000	1023.000000	2046.000000
20.440001	-0.102903	-60.815823	-12.662052	-15.335806	-19.414694	-13.403272	0.000000	-10.000000	-0.050000	4.700000	728.500000	1023.000000	1023.000000	2046.000000
20.459999	-0.102647	-60.664120	-12.627349	-15.303161	-19.353481	-13.380129	0.000000	-10.000000	-0.058333	4.116667	730.166687	1023.000000	1023.000000	2046.000000
20.480000	-0.102396	-60.516136	-12.538353	-15.312014	-19.356876	-13.308895	0.000000	-10.000000	-0.058333	3.283333	731.666687	1023.000000	1023.000000	2046.000000
20.500000	-0.102098	-60.340099	-12.540983	-15.272062	-19.250257	-13.276794	0.000000	-10.000000	-0.050000	1.950000	732.833313	1023.000000	1023.000000	2046.000000
20.520000	-0.102058	-60.316223	-12.487517	-15.289258	-19.269180	-13.270267	0.000000	-10.000000	-0.033333	0.033333	733.666687	1023.000000	1023.000000	2046.000000
20.540001	-0.101849	-60.193035	-12.443190	-15.312451	-19.240435	-13.196960	0.000000	-10.000000	-0.025000	-1.783333	734.000000	1023.000000	1023.000000	2046.000000
20.559999	-0.101726	-60.120144	-12.436102	-15.327231	-19.176371	-13.180440	0.000000	-10.000000	-0.025000	-3.350000	734.000000	1023.000000	1023.000000	2046.000000
20.580000	-0.101722	-60.117813	-12.356029	-15.341681	-19.235300	-13.184803	0.000000	-10.000000	-0.016667	-4.766667	734.000000	1023.000000	1023.000000	2046.000000
20.600000	-0.101643	-60.071091	-12.356524	-15.364984	-19.206493	-13.143087	0.000000	-10.000000	-0.008333	-6.283333	734.000000	1023.000000	1023.000000	2046.000000
20.620001	-0.101681	-60.093529	-12.348408	-15.416817	-19.222630	-13.105676	0.000000	-10.000000	0.000000	-7.550000	734.000000	1023.000000	1023.000000	2046.000000
20.639999	-0.101910	-60.228722	-12.405681	-15.411728	-19.242142	-13.169172	0.000000	-10.000000	0.000000	-8.450000	734.000000	1023.000000	1023.000000	2046.000000
20.660000	-0.102228	-60.416485	-12.485316	-15.423652	-19.283119	-13.224400	0.000000	-10.000000	0.000000	-9.250000	734.000000	1023.000000	1023.000000	2046.000000
20.680000	-0.102769	-60.736530	-12.657749	-15.522527	-19.313744	-13.242511	0.000000	-10.000000	0.008333	-10.016666	734.000000	1023.000000	1023.000000	2046.000000
20.700001	-0.103594	-61.224323	-12.822547	-15.681942	-19.389977	-13.329856	0.000000	-10.000000	0.025000	-10.966667	727.000000	1023.000000	1023.000000	2046.000000
20.719999	-0.103981	-61.452919	-12.879539	-15.824444	-19.408617	-13.340318	0.000000	-10.000000	0.033333	-11.850000	718.666687	1023.000000	1023.000000	2046.000000
20.740000	-0.104377	-61.686958	-12.863157	-15.874743	-19.513851	-13.435209	0.000000	-10.000000	0.041667	-12.483334	708.833313	1023.000000	1023.000000	2046.000000
20.760000	-0.105084	-62.104877	-12.901014	-15.872084	-19.728781	-13.603000	0.000000	-10.000000	0.041667	-12.916667	704.500000	1023.000000	1023.000000	2046.000000
20.780001	-0.106373	-62.866333	-13.148294	-15.972872	-19.933617	-13.811552	0.000000	-10.000000	0.041667	-13.066667	700.166687	1023.000000	1023.000000	2046.000000
20.799999	-0.108285	-63.996536	-13.533668	-16.178814	-20.163118	-14.120936	0.000000	-10.000000	0.041667	-13.216667	695.666687	1023.000000	1023.000000	2046.000000
20.820000	-0.110083	-65.058838	-13.783684	-16.377146	-20.496435	-14.401575	0.000000	-10.000000	0.041667	-13.100000	691.333313	1023.000000	1023.000000	2046.000000
20.840000	-0.111427	-65.853111	-14.034708	-16.442705	-20.676077	-14.699624	0.000000	-10.000000	0.050000	-13.016667	687.000000	1023.000000	1023.000000	2046.000000
20.860001	-0.112515	-66.496582	-14.226748	-16.467346	-20.883755	-14.918736	0.000000	-10.000000	0.050000	-13.000000	682.666687	1023.000000	1023.000000	2046.000000
20.879999	-0.113335	-66.980774	-14.334724	-16.432453	-21.109406	-15.104195	0.000000	-10.000000	0.058333	-13.150001	676.833313	1023.000000	1023.000000	2046.000000
20.900000	-0.113948	-67.343224	-14.471975	-16.370218	-21.234299	-15.266733	0.000000	-10.000000	0.066667	-13.333333	672.333313	1023.000000	1023.000000	2046.000000
20.920000	-0.114479	-67.656975	-14.525174	-16.355806	-21.421015	-15.354978	0.000000	-10.000000	0.075000	-13.600000	668.000000	1023.000000	1023.000000	2046.000000
20.940001	-0.114894	-67.902435	-14.548667	-16.284487	-21.556347	-15.512937	0.000000	-10.000000	0.083333	-13.883333	665.000000	1023.000000	1023.000000	2046.000000
20.959999	-0.115154	-68.056183	-14.593637	-16.299353	-21.622076	-15.541118	0.000000	-10.000000	0.091667	-14.283334	660.333313	1023.000000	1023.000000	2046.000000
20.980000	-0.115581	-68.308083	-14.610580	-16.286411	-21.751411	-15.659683	0.000000	-10.000000	0.083333	-14.616667	655.500000	1023.000000	1023.000000	2046.000000
21.000000	-0.115706	-68.382454	-14.627567	-16.282618	-21.777119	-15.695148	0.000000	-10.000000	0.100000	-14.783334	650.666687	1023.000000	1023.000000	2046.000000
21.020000	-0.115900	-68.497139	-14.666238	-16.313339	-21.810738	-15.706827	0.000000	-10.000000	0.100000	-15.016667	645.833313	1023.000000	1023.000000	2046.000000
21.040001	-0.115743	-68.404251	-14.556619	-16.279177	-21.880667	-15.687790	0.000000	-10.000000	0.100000	-15.166667	640.833313	1023.000000	1023.000000	2046.000000
21.059999	-0.115438	-68.223671	-14.469212	-16.224854	-21.891899	-15.637706	0.000000	-10.000000	0.083333	-15.250000	635.666687	1023.000000	1023.000000	2046.000000
21.080000	-0.115134	-68.044235	-14.386656	-16.181170	-21.889772	-15.586641	0.000000	-10.000000	0.100000	-15.033334	630.500000	1023.000000	1023.000000	2046.000000
21.100000	-0.114798	-67.845795	-14.356080	-16.175865	-21.787064	-15.526783	0.000000	-10.000000	0.116667	-14.650000	625.500000	1023.000000	1023.000000	2046.000000
21.120001	-0.114531	-67.687889	-14.295043	-16.150242	-21.743769	-15.498837	0.000000	-10.000000	0.100000	-14.350000	620.666687	1023.000000	1023.000000	2046.000000
21.139999	-0.114257	-67.525803	-14.239367	-16.122395	-21.717388	-15.446653	0.000000	-10.000000	0.066667	-13.983334	615.833313	1023.000000	1023.000000	2046.000000
21.160000	-0.114367	-67.590843	-14.249856	-16.169537	-21.713337	-15.458117	0.000000	-10.000000	0.050000	-13.866667	611.166687	1023.000000	1023.000000	2046.000000
21.180000	-0.114569	-67.710472	-14.272929	-16.242958	-21.706432	-15.488153	0.000000	-10.000000	0.050000	-13.666667	606.500000	1023.000000	1023.000000	2046.000000
21.200001	-0.114790	-67.840660	-14.324014	-16.372967	-21.696882	-15.446797	0.000000	-10.000000	0.050000	-13.666667	602.000000	1023.000000	1023.000000	2046.000000
21.219999	-0.115108	-68.028687	-14.315245	-16.476505	-21.760401	-15.476539	0.000000	-10.000000	0.050000	-13.716667	597.500000	1023.000000	1023.000000	2046.000000
21.240000	-0.115262	-68.119591	-14.357916	-16.495295	-21.735964	-15.530416	0.000000	-10.000000	0.050000	-14.050000	592.833313	1023.000000	1023.000000	2046.000000
21.260000	-0.115430	-68.219421	-14.344509	-16.585377	-21.776772	-15.512767	0.000000	-10.000000	0.066667	-14.250000	588.166687	1023.000000	1023.000000	2046.000000
21.280001	-0.115495	-68.257469	-14.348739	-16.571199	-21.790751	-15.546781	0.000000	-10.000000	0.100000	-14.333333	583.333313	1023.000000	1023.000000	2046.000000
21.299999	-0.115741	-68.402924	-14.407433	-16.637777	-21.807915	-15.549799	0.000000	-10.000000	0.116667	-14.300000	578.666687	1023.000000	1023.000000	2046.000000
21.320000	-0.115918	-68.507477	-14.392569	-16.650364	-21.878189	-15.586354	0.000000	-10.000000	0.116667	-14.366667	573.833313	1023.000000	1023.000000	2046.000000
21.340000	-0.116081	-68.603752	-14.430126	-16.713707	-21.863747	-15.596169	0.000000	-10.000000	0.116667	-14.433333	569.000000	1023.000000	1023.000000	2046.000000
21.360001	-0.116307	-68.737488	-14.433462	-16.768465	-21.929047	-15.606512	0.000000	-10.000000	0.133333	-14.433333	565.666687	1023.000000	1023.000000	2046.000000
21.379999	-0.116345	-68.760139	-14.475769	-16.765554	-21.874033	-15.644783	0.000000	-10.000000	0.133333	-14.516666	560.833313	1023.000000	1023.000000	2046.000000
21.400000	-0.116522	-68.864784	-14.491994	-16.828493	-21.883656	-15.660640	0.000000	-10.000000	0.133333	-14.600000	556.000000	1023.000000	1023.000000	2046.000000
21.420000	-0.116696	-68.967110	-14.456226	-16.802778	-21.960112	-15.747993	0.000000	-10.000000	0.116667	-14.666667	549.500000	1023.000000	1023.000000	2046.000000
21.440001	-0.116789	-69.022034	-14.531263	-16.859007	-21.903864	-15.727901	0.000000	-10.000000	0.100000	-14.633333	544.500000	1023.000000	1023.000000	2046.000000
21.459999	-0.116961	-69.123779	-14.499234	-16.899120	-21.996365	-15.729062	0.000000	-10.000000	0.083333	-14.566667	539.666687	1023.000000	1023.000000	2046.000000
21.480000	-0.117152	-69.236908	-14.548457	-16.954048	-22.003492	-15.730907	0.000000	-10.000000	0.083333	-14.550000	534.833313	1023.000000	1023.000000	2046.000000
21.500000	-0.117344	-69.350075	-14.544366	-16.975920	-22.053112	-15.776678	0.000000	-10.000000	0.100000	-14.450000	530.000000	1023.000000	1023.000000	2046.000000
21.520000	-0.117312	-69.331482	-14.584806	-17.062057	-21.972395	-15.712220	0.000000	-10.000000	0.100000	-14.383333	525.166687	1023.000000	1023.000000	2046.000000
21.540001	-0.117508	-69.447037	-14.516348	-17.104647	-22.083931	-15.742114	0.000000	-10.000000	0.100000	-14.383333	520.333313	1023.000000	1023.000000	2046.000000
21.559999	-0.117427	-69.399193	-14.529085	-17.107557	-22.039009	-15.723540	0.000000	-10.000000	0.083333	-14.466667	515.500000	1023.000000	1023.000000	2046.000000
21.580000	-0.117773	-69.603844	-14.443629	-17.212271	-22.258568	-15.689377	0.000000	-10.000000	0.083333	-14.633333	510.666656	1023.000000	1023.000000	2046.000000
21.600000	-0.117749	-69.589546	-14.515834	-17.151669	-22.170425	-15.751616	0.000000	-10.000000	0.066667	-14.600000	505.833344	1023.000000	1023.000000	2046.000000
21.620001	-0.118270	-69.897591	-14.546126	-17.220112	-22.334097	-15.797253	0.000000	-10.000000	0.100000	-14.650001	501.000000	1023.000000	1023.000000	2046.000000
21.639999	-0.118645	-70.118927	-14.693792	-17.240078	-22.351728	-15.833329	0.000000	-10.000000	0.116667	-14.683333	496.000000	1023.000000	1023.000000	2046.000000
21.660000	-0.119629	-70.701027	-14.896618	-17.445847	-22.463358	-15.895206	0.000000	-10.000000	0.150000	-15.016667	491.000000	1023.000000	1023.000000	2046.000000
21.680000	-0.120661	-71.310402	-15.124656	-17.654730	-22.526079	-16.004938	0.000000	-10.000000	0.150000	-15.500000	486.000000	1023.000000	1023.000000	2046.000000
21.700001	-0.121346	-71.715569	-15.207048	-17.834299	-22.621410	-16.052811	0.000000	-10.000000	0.150000	-15.916667	480.833344	1023.000000	1023.000000	2046.000000
21.719999	-0.121801	-71.984177	-15.185499	-17.856365	-22.802040	-16.140274	0.000000	-10.000000	0.150000	-16.133333	475.666656	1023.000000	1023.000000	2046.000000
21.740000	-0.122544	-72.423698	-15.332217	-17.910803	-22.907198	-16.273478	0.000000	-10.000000	0.150000	-16.000000	470.166656	1023.000000	1023.000000	2046.000000
21.760000	-0.123873	-73.209091	-15.474135	-18.008362	-23.210264	-16.516333	0.000000	-10.000000	0.141667	-15.666667	464.833344	1023.000000	1023.000000	2046.000000
21.780001	-0.125310	-74.058464	-15.777281	-18.222027	-23.362183	-16.696972	0.000000	-10.000000	0.141667	-15.250000	459.500000	1023.000000	1023.000000	2046.000000
21.799999	-0.126883	-74.987846	-16.044895	-18.405798	-23.601204	-16.935949	0.000000	-10.000000	0.108333	-14.666667	454.500000	1023.000000	1023.000000	2046.000000
21.820000	-0.128278	-75.812286	-16.243914	-18.502737	-23.842718	-17.222918	0.000000	-10.000000	0.100000	-14.383333	449.666656	1023.000000	1023.000000	2046.000000
21.840000	-0.129477	-76.520691	-16.486200	-18.560310	-24.025576	-17.448605	0.000000	-10.000000	0.066667	-14.100000	444.833344	1023.000000	1023.000000	2046.000000
21.860001	-0.130289	-77.001038	-16.635695	-18.576519	-24.207083	-17.581738	0.000000	-10.000000	0.083333	-14.300000	440.166656	1023.000000	1023.000000	2046.000000
21.879999	-0.130902	-77.363045	-16.799307	-18.572872	-24.314569	-17.676294	0.000000	-10.000000	0.083333	-14.583334	435.333344	1023.000000	1023.000000	2046.000000
21.900000	-0.131453	-77.688515	-16.798101	-18.517849	-24.544020	-17.828547	0.000000	-10.000000	0.100000	-15.016667	430.500000	1023.000000	1023.000000	2046.000000
21.920000	-0.131751	-77.864609	-16.845711	-18.484688	-24.603983	-17.930227	0.000000	-10.000000	0.116667	-15.333334	425.500000	1023.000000	1023.000000	2046.000000
21.940001	-0.132141	-78.095222	-16.832926	-18.490469	-24.775652	-17.996180	0.000000	-10.000000	0.100000	-15.400001	420.333344	1023.000000	1023.000000	2046.000000
21.959999	-0.132308	-78.193993	-16.870991	-18.468107	-24.773548	-18.081345	0.000000	-10.000000	0.100000	-15.350000	415.166656	1023.000000	1023.000000	2046.000000
21.980000	-0.132430	-78.266113	-16.892481	-18.491783	-24.807295	-18.074556	0.000000	-10.000000	0.100000	-15.233334	410.000000	1023.000000	1023.000000	2046.000000
22.000000	-0.132324	-78.203621	-16.802155	-18.424480	-24.883812	-18.093176	0.000000	-10.000000	0.116667	-15.250000	405.000000	1023.000000	1023.000000	2046.000000
22.020000	-0.131915	-77.961723	-16.687620	-18.280685	-24.905329	-18.088093	0.000000	-10.000000	0.133333	-15.200001	399.833344	1023.000000	1023.000000	2046.000000
22.040001	-0.131685	-77.825943	-16.583076	-18.265766	-24.977625	-17.999474	0.000000	-10.000000	0.116667	-15.350000	394.666656	1023.000000	1023.000000	2046.000000
22.059999	-0.131348	-77.626869	-16.534794	-18.172136	-24.957977	-17.961966	0.000000	-10.000000	0.100000	-15.300000	389.500000	1023.000000	1023.000000	2046.000000
22.080000	-0.131190	-77.533440	-16.479971	-18.177235	-24.969198	-17.907038	0.000000	-10.000000	0.100000	-15.466667	384.500000	1023.000000	1023.000000	2046.000000
22.100000	-0.130876	-77.347610	-16.398306	-18.133432	-24.971697	-17.844175	0.000000	-10.000000	0.116667	-15.550000	379.333344	1023.000000	1023.000000	2046.000000
22.120001	-0.130867	-77.342369	-16.456766	-18.122595	-24.924185	-17.838823	0.000000	-10.000000	0.150000	-15.866667	374.000000	1023.000000	1023.000000	2046.000000
22.139999	-0.131031	-77.439606	-16.470881	-18.199348	-24.977474	-17.791904	0.000000	-10.000000	0.158333	-16.183334	368.666656	1023.000000	1023.000000	2046.000000
22.160000	-0.131366	-77.637039	-16.552387	-18.233477	-24.989267	-17.861908	0.000000	-10.000000	0.158333	-16.466667	363.333344	1023.000000	1023.000000	2046.000000
22.180000	-0.131676	-77.820503	-16.566792	-18.325779	-25.054846	-17.873085	0.000000	-10.000000	0.175000	-16.600000	358.000000	1023.000000	1023.000000	2046.000000
22.200001	-0.131901	-77.953423	-16.580547	-18.377144	-25.123426	-17.872309	0.000000	-10.000000	0.175000	-16.716667	352.333344	1023.000000	1023.000000	2046.000000
22.219999	-0.132192	-78.125450	-16.650822	-18.428104	-25.138721	-17.907804	0.000000	-10.000000	0.175000	-16.683334	346.833344	1023.000000	1023.000000	2046.000000
22.240000	-0.132580	-78.354698	-16.618689	-18.526012	-25.292313	-17.917685	0.000000	-10.000000	0.175000	-16.950001	341.166656	1023.000000	1023.000000	2046.000000
22.260000	-0.132765	-78.464172	-16.727509	-18.561886	-25.240128	-17.934650	0.000000	-10.000000	0.183333	-17.150000	335.500000	1023.000000	1023.000000	2046.000000
22.280001	-0.133131	-78.680542	-16.720139	-18.626993	-25.389019	-17.944395	0.000000	-10.000000	0.200000	-17.516666	329.666656	1023.000000	1023.000000	2046.000000
22.299999	-0.133377	-78.825966	-16.764753	-18.654074	-25.402697	-18.004442	0.000000	-10.000000	0.183333	-17.783335	324.000000	1023.000000	1023.000000	2046.000000
22.320000	-0.133653	-78.988686	-16.796320	-18.697618	-25.454964	-18.039782	0.000000	-10.000000	0.166667	-18.050001	318.000000	1023.000000	1023.000000	2046.000000
22.340000	-0.133926	-79.149986	-16.805075	-18.758698	-25.533924	-18.052290	0.000000	-10.000000	0.166667	-18.100000	311.833344	1023.000000	1023.000000	2046.000000
22.360001	-0.134169	-79.293930	-16.837317	-18.804863	-25.557030	-18.094719	0.000000	-10.000000	0.166667	-17.916666	305.500000	1023.000000	1023.000000	2046.000000
22.379999	-0.134362	-79.408081	-16.843302	-18.886784	-25.614441	-18.063551	0.000000	-10.000000	0.166667	-17.566668	299.666656	1023.000000	1023.000000	2046.000000
22.400000	-0.134560	-79.524857	-16.894993	-18.908873	-25.602501	-18.118490	0.000000	-10.000000	0.150000	-17.350000	294.000000	1023.000000	1023.000000	2046.000000
22.420000	-0.134877	-79.712143	-16.944008	-18.996880	-25.645500	-18.125757	0.000000	-10.000000	0.150000	-17.166668	288.333344	1023.000000	1023.000000	2046.000000
22.440001	-0.135087	-79.836678	-16.940102	-19.018602	-25.706068	-18.171907	0.000000	-10.000000	0.150000	-17.016666	282.500000	1023.000000	1023.000000	2046.000000
22.459999	-0.135309	-79.967873	-16.971081	-19.123463	-25.735390	-18.137941	0.000000	-10.000000	0.150000	-16.866667	276.833344	1023.000000	1023.000000	2046.000000
22.480000	-0.135609	-80.144936	-16.989738	-19.136526	-25.805511	-18.213161	0.000000	-10.000000	0.158333	-16.666666	271.166656	1023.000000	1023.000000	2046.000000
22.500000	-0.135823	-80.271568	-17.043859	-19.194855	-25.805489	-18.227365	0.000000	-10.000000	0.158333	-16.516666	265.666656	1023.000000	1023.000000	2046.000000
22.520000	-0.136157	-80.468643	-17.074791	-19.237020	-25.879972	-18.276855	0.000000	-10.000000	0.158333	-16.316668	260.000000	1023.000000	1023.000000	2046.000000
22.540001	-0.136281	-80.542282	-17.105299	-19.268299	-25.887545	-18.281139	0.000000	-10.000000	0.150000	-16.000000	254.666672	1023.000000	1023.000000	2046.000000
22.559999	-0.136527	-80.687386	-17.114470	-19.344881	-25.947285	-18.280754	0.000000	-10.000000	0.150000	-15.816667	249.333328	1023.000000	1023.000000	2046.000000
22.580000	-0.136612	-80.737724	-17.094835	-19.302725	-26.004726	-18.335440	0.000000	-10.000000	0.150000	-15.650001	244.000000	1023.000000	1023.000000	2046.000000
22.600000	-0.136732	-80.808670	-17.068140	-19.367386	-26.092482	-18.280661	0.000000	-10.000000	0.150000	-15.766667	238.666672	1023.000000	1023.000000	2046.000000
22.620001	-0.137004	-80.969170	-17.086086	-19.402168	-26.150902	-18.330009	0.000000	-10.000000	0.150000	-15.800000	233.500000	1023.000000	1023.000000	2046.000000
22.639999	-0.137075	-81.011536	-17.178936	-19.404636	-26.093334	-18.334625	0.000000	-10.000000	0.150000	-15.850000	228.333328	1023.000000	1023.000000	2046.000000
22.660000	-0.137472	-81.245720	-17.203945	-19.413568	-26.225576	-18.402630	0.000000	-10.000000	0.141667	-15.700000	223.000000	1023.000000	1023.000000	2046.000000
22.680000	-0.137881	-81.487450	-17.367992	-19.467590	-26.237825	-18.414040	0.000000	-10.000000	0.133333	-15.400000	217.666672	1023.000000	1023.000000	2046.000000
22.700001	-0.138848	-82.059090	-17.579994	-19.660166	-26.285927	-18.533003	0.000000	-10.000000	0.133333	-15.016666	212.500000	1023.000000	1023.000000	2046.000000
22.719999	-0.140021	-82.752312	-17.881071	-19.994656	-26.282368	-18.594219	0.000000	-10.000000	0.141667	-14.733334	207.500000	1023.000000	1023.000000	2046.000000
22.740000	-0.140839	-83.236031	-17.996788	-20.202152	-26.360775	-18.676319	0.000000	-10.000000	0.133333	-14.466667	202.500000	1023.000000	1023.000000	2046.000000
22.760000	-0.141511	-83.632988	-18.074005	-20.288757	-26.454002	-18.816225	0.000000	-10.000000	0.100000	-14.233334	197.666672	1023.000000	1023.000000	2046.000000
22.780001	-0.142391	-84.153259	-18.138899	-20.419683	-26.651077	-18.943594	0.000000	-10.000000	0.066667	-13.850000	192.833328	1023.000000	1023.000000	2046.000000
22.799999	-0.143432	-84.768524	-18.297318	-20.566690	-26.813030	-19.091488	0.000000	-10.000000	0.050000	-13.550000	188.333328	1023.000000	1023.000000	2046.000000
22.820000	-0.144700	-85.517776	-18.622358	-20.742258	-26.903286	-19.249874	0.000000	-10.000000	0.050000	-13.400000	183.666672	1023.000000	1023.000000	2046.000000
22.840000	-0.146140	-86.368881	-18.843252	-20.876591	-27.152040	-19.496998	0.000000	-10.000000	0.050000	-13.416667	179.333328	1023.000000	1023.000000	2046.000000
22.860001	-0.147594	-87.228310	-19.175781	-21.041094	-27.279991	-19.731441	0.000000	-10.000000	0.066667	-13.616667	174.666672	1023.000000	1023.000000	2046.000000
22.879999	-0.148773	-87.925125	-19.393875	-21.137779	-27.460850	-19.932617	0.000000	-10.000000	0.066667	-13.666667	170.333328	1023.000000	1023.000000	2046.000000
22.900000	-0.149842	-88.556854	-19.584295	-21.172583	-27.639078	-20.160900	0.000000	-10.000000	0.066667	-13.750000	165.666672	1023.000000	1023.000000	2046.000000
22.920000	-0.150530	-88.963158	-19.775429	-21.198351	-27.703012	-20.286367	0.000000	-10.000000	0.050000	-13.650001	161.166672	1023.000000	1023.000000	2046.000000
22.940001	-0.150988	-89.233696	-19.824324	-21.193304	-27.852467	-20.363600	0.000000	-10.000000	0.050000	-13.616667	156.500000	1023.000000	1023.000000	2046.000000
22.959999	-0.151207	-89.363609	-19.894953	-21.182976	-27.865753	-20.419926	0.000000	-10.000000	0.050000	-13.466667	152.000000	1023.000000	1023.000000	2046.000000
22.980000	-0.151548	-89.565086	-19.915438	-21.220310	-27.968195	-20.461140	0.000000	-10.000000	0.050000	-13.250000	147.500000	1023.000000	1023.000000	2046.000000
23.000000	-0.151832	-89.732658	-19.899345	-21.269918	-28.037226	-20.526171	0.000000	-10.000000	0.050000	-13.050000	143.166672	1023.000000	1023.000000	2046.000000
23.020000	-0.151803	-89.715332	-19.921862	-21.300817	-28.008823	-20.483829	0.000000	-10.000000	0.050000	-13.000000	138.666672	1023.000000	1023.000000	2046.000000
23.040001	-0.151664	-89.633232	-19.791632	-21.244669	-28.083733	-20.513201	0.000000	-10.000000	0.050000	-13.100000	134.333328	1023.000000	1023.000000	2046.000000
23.059999	-0.151284	-89.408783	-19.654814	-21.148029	-28.074165	-20.531780	0.000000	-10.000000	0.050000	-13.166667	129.833328	1023.000000	1023.000000	2046.000000
23.080000	-0.151116	-89.309372	-19.599577	-21.189222	-28.063704	-20.456869	0.000000	-10.000000	0.050000	-13.200000	125.500000	1023.000000	1023.000000	2046.000000
23.100000	-0.150984	-89.231415	-19.561874	-21.156679	-28.071045	-20.441820	0.000000	-10.000000	0.083333	-13.233334	121.166664	1023.000000	1023.000000	2046.000000
23.120001	-0.150750	-89.093498	-19.573280	-21.200546	-27.949612	-20.370062	0.000000	-10.000000	0.100000	-13.266666	116.666664	1023.000000	1023.000000	2046.000000
23.139999	-0.150647	-89.032295	-19.571136	-21.235924	-27.921251	-20.303986	0.000000	-10.000000	0.100000	-13.366667	112.333336	1023.000000	1023.000000	2046.000000
23.160000	-0.150612	-89.011818	-19.559801	-21.264948	-27.886650	-20.300423	0.000000	-10.000000	0.083333	-13.516666	107.666664	1023.000000	1023.000000	2046.000000
23.180000	-0.150885	-89.173172	-19.645178	-21.350855	-27.877352	-20.299786	0.000000	-10.000000	0.066667	-13.600000	103.333336	1023.000000	1023.000000	2046.000000
23.200001	-0.151178	-89.345909	-19.667440	-21.469810	-27.902029	-20.306631	0.000000	-10.000000	0.083333	-13.566667	98.666664	1023.000000	1023.000000	2046.000000
23.219999	-0.151489	-89.530113	-19.715393	-21.536848	-27.906672	-20.371202	0.000000	-10.000000	0.066667	-13.350000	94.333336	1023.000000	1023.000000	2046.000000
23.240000	-0.151697	-89.653175	-19.765827	-21.655849	-27.895830	-20.335669	0.000000	-10.000000	0.066667	-13.083333	89.666664	1023.000000	1023.000000	2046.000000
23.260000	-0.151973	-89.815979	-19.784090	-21.719975	-27.958300	-20.353619	0.000000	-10.000000	0.050000	-12.716667	85.333336	1023.000000	1023.000000	2046.000000
23.280001	-0.152167	-89.930725	-19.869461	-21.752625	-27.939566	-20.369076	0.000000	-10.000000	0.050000	-12.316667	81.000000	1023.000000	1023.000000	2046.000000
23.299999	-0.152388	-90.061279	-19.898754	-21.841383	-27.963690	-20.357456	0.000000	-10.000000	0.050000	-12.000000	77.000000	1023.000000	1023.000000	2046.000000
23.320000	-0.152641	-90.210968	-19.927141	-21.872107	-28.010035	-20.401684	0.000000	-10.000000	0.058333	-11.800000	73.000000	1023.000000	1023.000000	2046.000000
23.340000	-0.152777	-90.291031	-19.970858	-21.981653	-27.984957	-20.353561	0.000000	-10.000000	0.058333	-11.583333	69.000000	1023.000000	1023.000000	2046.000000
23.360001	-0.153043	-90.448395	-19.972324	-21.989859	-28.037251	-20.448957	0.000000	-10.000000	0.058333	-11.416667	66.333336	1023.000000	1023.000000	2046.000000
23.379999	-0.153169	-90.522949	-20.039787	-22.093227	-27.962667	-20.427265	0.000000	-10.000000	0.041667	-11.150000	62.666668	1023.000000	1023.000000	2046.000000
23.400000	-0.153311	-90.606590	-20.032869	-22.167299	-27.998125	-20.408300	0.000000	-10.000000	0.025000	-10.966666	59.000000	1023.000000	1023.000000	2046.000000
23.420000	-0.153499	-90.717941	-20.069540	-22.212948	-27.994596	-20.440857	0.000000	-10.000000	0.016667	-10.683333	54.166668	1023.000000	1023.000000	2046.000000
23.440001	-0.153623	-90.791092	-20.105061	-22.316450	-27.963572	-20.406006	0.000000	-10.000000	0.008333	-10.416667	50.500000	1023.000000	1023.000000	2046.000000
23.459999	-0.153757	-90.870293	-20.098757	-22.343338	-27.983511	-20.444683	0.000000	-10.000000	0.016667	-10.116667	47.000000	1023.000000	1023.000000	2046.000000
23.480000	-0.153892	-90.950027	-20.125639	-22.462532	-27.974245	-20.387611	0.000000	-10.000000	0.016667	-9.866667	43.500000	1023.000000	1023.000000	2046.000000
23.500000	-0.154070	-91.055641	-20.135702	-22.471464	-27.984436	-20.464039	0.000000	-10.000000	0.025000	-9.733334	40.166668	1023.000000	1023.000000	2046.000000
23.520000	-0.154170	-91.114647	-20.179625	-22.547632	-27.949799	-20.437590	0.000000	-10.000000	0.016667	-9.700000	37.000000	1023.000000	1023.000000	2046.000000
23.540001	-0.154361	-91.227234	-20.145874	-22.562763	-28.041159	-20.477436	0.000000	-10.000000	0.008333	-9.700000	33.833332	1023.000000	1023.000000	2046.000000
23.559999	-0.154441	-91.274796	-20.245090	-22.602558	-27.929760	-20.497385	0.000000	-10.000000	0.008333	-9.600000	30.500000	1023.000000	1023.000000	2046.000000
23.580000	-0.154675	-91.412788	-20.222010	-22.648497	-28.026194	-20.516088	0.000000	-10.000000	0.008333	-9.483334	27.166666	1023.000000	1023.000000	2046.000000
23.600000	-0.154646	-91.395630	-20.243813	-22.682899	-27.960443	-20.508472	0.000000	-10.000000	0.008333	-9.383333	24.000000	1023.000000	1023.000000	2046.000000
23.620001	-0.154722	-91.440681	-20.201790	-22.759085	-28.000278	-20.479532	0.000000	-10.000000	0.000000	-9.383333	21.000000	1023.000000	1023.000000	2046.000000
23.639999	-0.154666	-91.407463	-20.212391	-22.747028	-27.945415	-20.502632	0.000000	-10.000000	0.000000	-9.300000	17.833334	1023.000000	1023.000000	2046.000000
23.660000	-0.154723	-91.441437	-20.154240	-22.868008	-28.012264	-20.406923	0.000000	-10.000000	0.000000	-9.216667	14.666667	1023.000000	1023.000000	2046.000000
23.680000	-0.154765	-91.465919	-20.202988	-22.776485	-27.994656	-20.491793	0.000000	-10.000000	0.000000	-9.000000	11.500000	1023.000000	1023.000000	2046.000000
23.700001	-0.154983	-91.594933	-20.303665	-22.845955	-27.964575	-20.480740	0.000000	-10.000000	0.000000	-8.833334	8.500000	1023.000000	1023.000000	2046.000000
23.719999	-0.155345	-91.809113	-20.345669	-22.901575	-28.100838	-20.461035	0.000000	-10.000000	0.000000	-8.550000	5.500000	1023.000000	1023.000000	2046.000000
23.740000	-0.156035	-92.216965	-20.617586	-23.030798	-28.042725	-20.525860	0.000000	-10.000000	0.000000	-8.400001	2.833333	1023.000000	1023.000000	2046.000000
23.760000	-0.157165	-92.884560	-20.804220	-23.337593	-28.176374	-20.566368	0.000000	-10.000000	0.000000	-8.283334	0.333333	1023.000000	1023.000000	2046.000000
23.780001	-0.157876	-93.304687	-20.932289	-23.501070	-28.213724	-20.657604	0.000000	-10.000000	0.000000	-8.150000	-2.000000	1023.000000	1023.000000	2046.000000
23.799999	-0.158294	-93.552040	-20.980637	-23.595779	-28.249523	-20.726101	0.000000	-10.000000	0.000000	-7.800000	-4.666667	1023.000000	1023.000000	2046.000000
23.820000	-0.158935	-93.930717	-20.998600	-23.617775	-28.423952	-20.890394	0.000000	-10.000000	-0.008333	-7.183333	-7.166667	1023.000000	1023.000000	2046.000000
23.840000	-0.159855	-94.474503	-21.226913	-23.697159	-28.492695	-21.057735	0.000000	-10.000000	-0.016667	-6.400000	-9.500000	1023.000000	1023.000000	2046.000000
23.860001	-0.161128	-95.226601	-21.461432	-23.916767	-28.678785	-21.169617	0.000000	-10.000000	-0.016667	-5.650000	-11.500000	1023.000000	1023.000000	2046.000000
23.879999	-0.162402	-95.979485	-21.746971	-24.009804	-28.848522	-21.374184	0.000000	-10.000000	-0.016667	-5.266667	-13.500000	1023.000000	1023.000000	2046.000000
23.900000	-0.163589	-96.680901	-22.022650	-24.161442	-28.981470	-21.515339	0.000000	-10.000000	-0.008333	-5.300000	-15.500000	1023.000000	1023.000000	2046.000000
23.920000	-0.164682	-97.327164	-22.235994	-24.140543	-29.162066	-21.788561	0.000000	-10.000000	-0.008333	-5.600000	-17.500000	1023.000000	1023.000000	2046.000000
23.940001	-0.165340	-97.715988	-22.468557	-24.168203	-29.172173	-21.907055	0.000000	-10.000000	0.000000	-5.816667	-19.500000	1023.000000	1023.000000	2046.000000
23.959999	-0.165877	-98.033279	-22.538891	-24.164040	-29.337715	-21.992632	0.000000	-10.000000	0.000000	-5.783333	-21.333334	1023.000000	1023.000000	2046.000000
23.980000	-0.166077	-98.151245	-22.651808	-24.064222	-29.339994	-22.095221	0.000000	-10.000000	-0.008333	-5.566667	-23.000000	1023.000000	1023.000000	2046.000000
24.000000	-0.166076	-98.150780	-22.683084	-24.048454	-29.355072	-22.064169	0.000000	-10.000000	-0.016667	-5.250000	-24.666666	1023.000000	1023.000000	2046.000000
24.020000	-0.166257	-98.258171	-22.642387	-24.018608	-29.459745	-22.137426	0.000000	-10.000000	-0.033333	-4.950000	-26.500000	1023.000000	1023.000000	2046.000000
24.040001	-0.166178	-98.211304	-22.630552	-24.053133	-29.413931	-22.113686	0.000000	-10.000000	-0.033333	-4.700000	-28.166666	1023.000000	1023.000000	2046.000000
24.059999	-0.166047	-98.133827	-22.572296	-24.043522	-29.429989	-22.088020	0.000000	-10.000000	-0.025000	-4.716667	-29.833334	1023.000000	1023.000000	2046.000000
24.080000	-0.165615	-97.878548	-22.451962	-23.969463	-29.404232	-22.052895	0.000000	-10.000000	-0.016667	-4.800000	-31.333334	1023.000000	1023.000000	2046.000000
24.100000	-0.165023	-97.528397	-22.262756	-23.859190	-29.385481	-22.020973	0.000000	-10.000000	-0.016667	-4.666667	-33.000000	1023.000000	1023.000000	2046.000000
24.120001	-0.164655	-97.310982	-22.113304	-23.795015	-29.380011	-22.022655	0.000000	-10.000000	-0.025000	-4.216667	-34.500000	1023.000000	1023.000000	2046.000000
24.139999	-0.164154	-97.015083	-22.087660	-23.779877	-29.234350	-21.913198	0.000000	-10.000000	-0.033333	-3.650000	-36.000000	1023.000000	1023.000000	2046.000000
24.160000	-0.163622	-96.700417	-21.985954	-23.783670	-29.161634	-21.769159	0.000000	-10.000000	-0.041667	-3.250000	-37.333332	1023.000000	1023.000000	2046.000000
24.180000	-0.163084	-96.382805	-21.899548	-23.748825	-29.043657	-21.690777	0.000000	-10.000000	-0.050000	-2.966667	-38.500000	1023.000000	1023.000000	2046.000000
24.200001	-0.162711	-96.162094	-21.853109	-23.748796	-28.946827	-21.613361	0.000000	-10.000000	-0.041667	-2.783333	-39.500000	1023.000000	1023.000000	2046.000000
24.219999	-0.162668	-96.136711	-21.789858	-23.773338	-28.968758	-21.604761	0.000000	-10.000000	-0.033333	-2.583333	-40.333332	1023.000000	1023.000000	2046.000000
24.240000	-0.162598	-96.095367	-21.843508	-23.841436	-28.846230	-21.564198	0.000000	-10.000000	-0.033333	-2.383333	-41.166668	1023.000000	1023.000000	2046.000000
24.260000	-0.162653	-96.128174	-21.815214	-23.953270	-28.867392	-21.492300	0.000000	-10.000000	-0.041667	-2.216667	-42.000000	1023.000000	1023.000000	2046.000000
24.280001	-0.162710	-96.161743	-21.819742	-23.959822	-28.841339	-21.540836	0.000000	-10.000000	-0.050000	-2.083333	-42.833332	1023.000000	1023.000000	2046.000000
24.299999	-0.162677	-96.142288	-21.834900	-24.015665	-28.798876	-21.492849	0.000000	-10.000000	-0.050000	-1.933333	-43.500000	1023.000000	1023.000000	2046.000000
24.320000	-0.162678	-96.142830	-21.792986	-24.018522	-28.836908	-21.494413	0.000000	-10.000000	-0.050000	-1.783333	-43.833332	1023.000000	1023.000000	2046.000000
24.340000	-0.162572	-96.080055	-21.837467	-24.002844	-28.740259	-21.499481	0.000000	-10.000000	-0.050000	-1.733333	-44.000000	1023.000000	1023.000000	2046.000000
24.360001	-0.162562	-96.074387	-21.817825	-24.070841	-28.751228	-21.434492	0.000000	-10.000000	-0.050000	-1.750000	-44.000000	1023.000000	1023.000000	2046.000000
24.379999	-0.162528	-96.053894	-21.822857	-24.051399	-28.731140	-21.448500	0.000000	-10.000000	-0.050000	-1.950000	-44.166668	1023.000000	1023.000000	2046.000000
24.400000	-0.162450	-96.008034	-21.842062	-24.086145	-28.669876	-21.409950	0.000000	-10.000000	-0.050000	-2.150000	-44.666668	1023.000000	1023.000000	2046.000000
24.420000	-0.162459	-96.013115	-21.832207	-24.144876	-28.676605	-21.359428	0.000000	-10.000000	-0.041667	-2.350000	-45.333332	1023.000000	1023.000000	2046.000000
24.440001	-0.162384	-95.969086	-21.824341	-24.140934	-28.637669	-21.366142	0.000000	-10.000000	-0.033333	-2.283333	-46.166668	1023.000000	1023.000000	2046.000000
24.459999	-0.162256	-95.893127	-21.776764	-24.178778	-28.591881	-21.345709	0.000000	-10.000000	-0.033333	-1.983333	-46.666668	1023.000000	1023.000000	2046.000000
24.480000	-0.162163	-95.838188	-21.776989	-24.234720	-28.557909	-21.268570	0.000000	-10.000000	-0.041667	-1.583333	-47.000000	1023.000000	1023.000000	2046.000000
24.500000	-0.162131	-95.819534	-21.773182	-24.221863	-28.532209	-21.292276	0.000000	-10.000000	-0.050000	-1.066667	-47.000000	1023.000000	1023.000000	2046.000000
24.520000	-0.162025	-95.756592	-21.729906	-24.280495	-28.523333	-21.222857	0.000000	-10.000000	-0.050000	-0.566667	-47.000000	1023.000000	1023.000000	2046.000000
24.540001	-0.161988	-95.734917	-21.768024	-24.320084	-28.470963	-21.175848	0.000000	-10.000000	-0.050000	-0.166667	-47.000000	1023.000000	1023.000000	2046.000000
24.559999	-0.161938	-95.705139	-21.711132	-24.316776	-28.495790	-21.181442	0.000000	-10.000000	-0.050000	0.000000	-47.000000	1023.000000	1023.000000	2046.000000
24.580000	-0.161831	-95.642036	-21.704224	-24.374390	-28.424103	-21.139318	0.000000	-10.000000	-0.050000	0.000000	-47.000000	1023.000000	1023.000000	2046.000000
24.600000	-0.161692	-95.559853	-21.679245	-24.408262	-28.399807	-21.072536	0.000000	-10.000000	-0.050000	0.000000	-47.000000	1023.000000	1023.000000	2046.000000
24.620001	-0.161596	-95.503105	-21.615294	-24.413399	-28.389957	-21.084452	0.000000	-10.000000	-0.050000	0.000000	-47.000000	1023.000000	1023.000000	2046.000000
24.639999	-0.161382	-95.376511	-21.575377	-24.428146	-28.334543	-21.038448	0.000000	-10.000000	-0.050000	0.000000	-47.000000	1023.000000	1023.000000	2046.000000
24.660000	-0.161426	-95.402611	-21.518160	-24.488453	-28.397200	-20.998798	0.000000	-10.000000	-0.050000	0.000000	-47.000000	1023.000000	1023.000000	2046.000000
24.680000	-0.161151	-95.240288	-21.539469	-24.375231	-28.277906	-21.047682	0.000000	-10.000000	-0.050000	0.000000	-47.000000	1023.000000	1023.000000	2046.000000
24.700001	-0.161225	-95.284073	-21.546267	-24.460335	-28.301811	-20.975658	0.000000	-10.000000	-0.041667	0.000000	-47.000000	1023.000000	1023.000000	2046.000000
24.719999	-0.161449	-95.416100	-21.650507	-24.464781	-28.309666	-20.991152	0.000000	-10.000000	-0.041667	0.000000	-47.000000	1023.000000	1023.000000	2046.000000
24.740000	-0.161915	-95.691574	-21.814024	-24.567844	-28.294071	-21.015636	0.000000	-10.000000	-0.041667	0.000000	-47.000000	1023.000000	1023.000000	2046.000000
24.760000	-0.162587	-96.088814	-21.994921	-24.774300	-28.302027	-21.017569	0.000000	-10.000000	-0.050000	0.000000	-47.000000	1023.000000	1023.000000	2046.000000
24.780001	-0.162936	-96.295326	-22.001999	-24.864887	-28.378531	-21.049906	0.000000	-10.000000	-0.050000	0.000000	-47.000000	1023.000000	1023.000000	2046.000000
24.799999	-0.163020	-96.344994	-22.005844	-24.876486	-28.364922	-21.097738	0.000000	-10.000000	-0.058333	0.000000	-47.000000	1023.000000	1023.000000	2046.000000
24.820000	-0.163315	-96.519218	-21.997744	-24.864986	-28.467588	-21.188900	0.000000	-10.000000	-0.058333	0.800000	-47.000000	1023.000000	1023.000000	2046.000000
24.840000	-0.164127	-96.999191	-22.144186	-24.881306	-28.599216	-21.374481	0.000000	-10.000000	-0.066667	2.016667	-47.000000	1023.000000	1023.000000	2046.000000
24.860001	-0.165186	-97.625084	-22.427094	-25.025551	-28.687019	-21.485416	0.000000	-10.000000	-0.058333	3.416667	-47.000000	1023.000000	1023.000000	2046.000000
24.879999	-0.166358	-98.317749	-22.682653	-25.098688	-28.842258	-21.694149	0.000000	-10.000000	-0.058333	4.033333	-47.000000	1023.000000	1023.000000	2046.000000
24.900000	-0.167218	-98.825996	-22.863291	-25.141184	-28.983923	-21.837601	0.000000	-10.000000	-0.050000	3.966667	-47.000000	1023.000000	1023.000000	2046.000000
24.920000	-0.167801	-99.170105	-23.047798	-25.165148	-29.045027	-21.912134	0.000000	-10.000000	-0.050000	3.383333	-47.000000	1023.000000	1023.000000	2046.000000
24.940001	-0.168232	-99.424820	-23.163204	-25.074724	-29.149839	-22.037052	0.000000	-10.000000	-0.050000	2.533333	-47.000000	1023.000000	1023.000000	2046.000000
24.959999	-0.168419	-99.535843	-23.237349	-24.995926	-29.218639	-22.083931	0.000000	-10.000000	-0.050000	1.900000	-47.000000	1023.000000	1023.000000	2046.000000
24.980000	-0.168454	-99.556099	-23.314163	-24.866755	-29.233086	-22.142096	0.000000	-10.000000	-0.058333	1.600000	-47.000000	1023.000000	1023.000000	2046.000000
25.000000	-0.168372	-99.507996	-23.248137	-24.756250	-29.319304	-22.184303	0.000000	-10.000000	-0.058333	1.716667	-47.000000	1023.000000	1023.000000	2046.000000
25.020000	-0.168239	-99.429138	-23.252888	-24.727905	-29.286598	-22.161747	0.000000	-10.000000	-0.066667	2.150000	-47.000000	1023.000000	1023.000000	2046.000000
25.040001	-0.167935	-99.249741	-23.156210	-24.707281	-29.276773	-22.109472	0.000000	-10.000000	-0.058333	2.716667	-47.000000	1023.000000	1023.000000	2046.000000
25.059999	-0.167462	-98.970009	-23.034397	-24.595631	-29.269821	-22.070160	0.000000	-10.000000	-0.058333	3.216667	-47.000000	1023.000000	1023.000000	2046.000000
25.080000	-0.166738	-98.542328	-22.886087	-24.473087	-29.233440	-21.949713	0.000000	-10.000000	-0.058333	3.800000	-47.000000	1023.000000	1023.000000	2046.000000
25.100000	-0.165947	-98.074959	-22.639845	-24.283051	-29.251717	-21.900349	0.000000	-10.000000	-0.066667	4.466667	-47.000000	1023.000000	1023.000000	2046.000000
25.120001	-0.165158	-97.608315	-22.536526	-24.220064	-29.104248	-21.747478	0.000000	-10.000000	-0.075000	5.033333	-47.000000	1023.000000	1023.000000	2046.000000
25.139999	-0.164486	-97.211296	-22.382172	-24.104370	-29.028513	-21.696241	0.000000	-10.000000	-0.083333	5.366667	-47.000000	1023.000000	1023.000000	2046.000000
25.160000	-0.163619	-96.698769	-22.173300	-24.060444	-28.941103	-21.523924	0.000000	-10.000000	-0.091667	5.700000	-47.000000	1023.000000	1023.000000	2046.000000
25.180000	-0.162828	-96.231163	-22.055834	-24.009731	-28.806120	-21.359478	0.000000	-10.000000	-0.100000	6.133333	-47.000000	1023.000000	1023.000000	2046.000000
25.200001	-0.162261	-95.896080	-21.904539	-23.907299	-28.745810	-21.338428	0.000000	-10.000000	-0.100000	6.450000	-47.000000	1023.000000	1023.000000	2046.000000
25.219999	-0.161736	-95.585831	-21.872259	-23.924864	-28.606495	-21.182213	0.000000	-10.000000	-0.108333	6.933333	-47.000000	1023.000000	1023.000000	2046.000000
25.240000	-0.161455	-95.420097	-21.761982	-23.906729	-28.596594	-21.154791	0.000000	-10.000000	-0.125000	7.566667	-47.000000	1023.000000	1023.000000	2046.000000
25.260000	-0.161129	-95.227150	-21.667223	-23.928616	-28.566860	-21.064451	0.000000	-10.000000	-0.141667	8.200000	-47.000000	1023.000000	1023.000000	2046.000000
25.280001	-0.160776	-95.018745	-21.654507	-23.900747	-28.454828	-21.008659	0.000000	-10.000000	-0.141667	8.616667	-23.333334	1023.000000	1023.000000	2046.000000
25.299999	-0.160469	-94.836929	-21.569090	-23.851091	-28.420158	-20.996588	0.000000	-10.000000	-0.116667	8.883333	1.333333	1023.000000	1023.000000	2046.000000
25.320000	-0.159986	-94.552010	-21.513836	-23.854248	-28.333584	-20.850344	0.000000	-10.000000	-0.100000	9.183333	27.000000	1023.000000	1023.000000	2046.000000
25.340000	-0.159684	-94.373093	-21.423252	-23.768198	-28.321301	-20.860344	0.000000	-10.000000	-0.091667	9.400001	30.000000	1023.000000	1023.000000	2046.000000
25.360001	-0.159186	-94.079048	-21.362988	-23.748947	-28.219223	-20.747887	0.000000	-10.000000	-0.100000	9.516667	32.000000	1023.000000	1023.000000	2046.000000
25.379999	-0.158851	-93.880989	-21.244278	-23.670273	-28.228025	-20.738417	0.000000	-10.000000	-0.100000	9.883333	35.166668	1023.000000	1023.000000	2046.000000
25.400000	-0.158324	-93.569489	-21.171780	-23.626062	-28.123899	-20.647749	0.000000	-10.000000	-0.108333	10.300000	38.500000	1023.000000	1023.000000	2046.000000
25.420000	-0.157896	-93.316299	-21.093372	-23.582890	-28.065248	-20.574793	0.000000	-10.000000	-0.116667	10.616667	43.000000	1023.000000	1023.000000	2046.000000
25.440001	-0.157513	-93.090355	-21.034718	-23.504452	-27.990049	-20.561138	0.000000	-10.000000	-0.116667	10.800000	46.500000	1023.000000	1023.000000	2046.000000
25.459999	-0.156846	-92.695755	-20.962248	-23.516569	-27.836500	-20.380434	0.000000	-10.000000	-0.108333	10.900001	50.166668	1023.000000	1023.000000	2046.000000
25.480000	-0.156505	-92.494377	-20.831583	-23.453066	-27.850147	-20.359583	0.000000	-10.000000	-0.108333	11.100000	53.833332	1023.000000	1023.000000	2046.000000
25.500000	-0.155985	-92.187378	-20.754688	-23.427380	-27.739075	-20.266233	0.000000	-10.000000	-0.116667	11.150001	56.333332	1023.000000	1023.000000	2046.000000
25.520000	-0.155489	-91.894157	-20.681757	-23.424774	-27.634895	-20.152725	0.000000	-10.000000	-0.116667	11.150001	60.000000	1023.000000	1023.000000	2046.000000
25.540001	-0.155050	-91.634369	-20.544401	-23.378197	-27.584513	-20.127260	0.000000	-10.000000	-0.116667	11.083334	63.833332	1023.000000	1023.000000	2046.000000
25.559999	-0.154532	-91.328117	-20.478199	-23.388117	-27.443951	-20.017849	0.000000	-10.000000	-0.116667	11.016666	67.666664	1023.000000	1023.000000	2046.000000
25.580000	-0.154049	-91.043228	-20.367046	-23.335014	-27.359983	-19.981182	0.000000	-10.000000	-0.125000	10.833333	71.333336	1023.000000	1023.000000	2046.000000
25.600000	-0.153644	-90.803696	-20.268583	-23.325766	-27.303228	-19.906118	0.000000	-10.000000	-0.125000	10.900001	75.000000	1023.000000	1023.000000	2046.000000
25.620001	-0.152917	-90.374092	-20.226585	-23.305508	-27.098412	-19.743587	0.000000	-10.000000	-0.125000	11.050000	79.666664	1023.000000	1023.000000	2046.000000
25.639999	-0.152738	-90.267876	-20.130562	-23.275263	-27.124165	-19.737883	0.000000	-10.000000	-0.125000	11.316668	82.000000	1023.000000	1023.000000	2046.000000
25.660000	-0.152538	-90.150185	-20.166103	-23.263920	-27.042822	-19.677340	0.000000	-10.000000	-0.133333	11.466667	84.333336	1023.000000	1023.000000	2046.000000
25.680000	-0.152518	-90.137909	-20.225296	-23.350290	-26.991604	-19.570719	0.000000	-10.000000	-0.141667	11.666667	88.333336	1023.000000	1023.000000	2046.000000
25.700001	-0.152803	-90.306435	-20.355017	-23.427046	-26.934219	-19.590151	0.000000	-10.000000	-0.150000	11.866667	92.333336	1023.000000	1023.000000	2046.000000
25.719999	-0.152585	-90.177521	-20.359785	-23.495102	-26.837330	-19.485304	0.000000	-10.000000	-0.166667	12.550000	97.666664	1023.000000	1023.000000	2046.000000
25.740000	-0.152308	-90.013763	-20.241220	-23.458420	-26.827980	-19.486145	0.000000	-10.000000	-0.183333	13.216667	101.833336	1023.000000	1023.000000	2046.000000
25.760000	-0.152111	-89.897606	-20.178263	-23.372208	-26.817705	-19.529432	0.000000	-10.000000	-0.200000	13.883333	106.000000	1023.000000	1023.000000	2046.000000
25.780001	-0.152468	-90.108658	-20.288454	-23.366444	-26.867451	-19.586311	0.000000	-10.000000	-0.200000	14.333333	109.000000	1023.000000	1023.000000	2046.000000
25.799999	-0.153471	-90.701485	-20.531418	-23.406958	-26.986115	-19.776993	0.000000	-10.000000	-0.208333	14.766666	113.833336	1023.000000	1023.000000	2046.000000
25.820000	-0.154199	-91.131416	-20.741758	-23.489088	-27.033789	-19.866781	0.000000	-10.000000	-0.225000	15.366667	120.500000	1023.000000	1023.000000	2046.000000
25.840000	-0.154692	-91.422890	-20.909765	-23.493387	-27.070524	-19.949213	0.000000	-10.000000	-0.241667	15.766667	127.333336	1023.000000	1023.000000	2046.000000
25.860001	-0.154911	-91.552147	-21.004145	-23.408197	-27.091452	-20.048349	0.000000	-10.000000	-0.250000	16.066668	130.833328	1023.000000	1023.000000	2046.000000
25.879999	-0.154803	-91.488510	-21.068438	-23.297852	-27.079332	-20.042889	0.000000	-10.000000	-0.258333	16.366667	134.166672	1023.000000	1023.000000	2046.000000
25.900000	-0.154622	-91.381599	-21.089378	-23.155750	-27.105497	-20.030977	0.000000	-10.000000	-0.275000	16.633333	139.666672	1023.000000	1023.000000	2046.000000
25.920000	-0.154210	-91.137917	-21.028738	-22.974335	-27.117884	-20.016964	0.000000	-10.000000	-0.300000	17.033333	147.000000	1023.000000	1023.000000	2046.000000
25.940001	-0.153625	-90.792267	-20.970367	-22.830221	-27.046434	-19.945246	0.000000	-10.000000	-0.316667	17.266666	152.666672	1023.000000	1023.000000	2046.000000
25.959999	-0.153108	-90.486908	-20.897980	-22.713902	-26.970335	-19.904694	0.000000	-10.000000	-0.316667	17.450001	156.500000	1023.000000	1023.000000	2046.000000
25.980000	-0.152397	-90.066628	-20.782391	-22.678753	-26.863140	-19.742340	0.000000	-10.000000	-0.291667	17.700001	160.500000	1023.000000	1023.000000	2046.000000
26.000000	-0.151718	-89.665596	-20.624107	-22.564003	-26.825373	-19.652109	0.000000	-10.000000	-0.266667	18.150000	166.500000	1023.000000	1023.000000	2046.000000
26.020000	-0.150707	-89.067871	-20.487564	-22.402607	-26.655661	-19.522041	0.000000	-10.000000	-0.266667	18.616667	174.500000	1023.000000	1023.000000	2046.000000
26.040001	-0.149673	-88.456543	-20.250637	-22.251772	-26.579847	-19.374283	0.000000	-10.000000	-0.283333	18.883333	180.500000	1023.000000	1023.000000	2046.000000
26.059999	-0.148674	-87.866554	-20.055147	-22.108036	-26.459059	-19.244316	0.000000	-10.000000	-0.300000	19.233334	186.666672	1023.000000	1023.000000	2046.000000
26.080000	-0.147575	-87.216751	-19.940012	-22.022047	-26.214870	-19.039820	0.000000	-10.000000	-0.308333	19.500000	191.000000	1023.000000	1023.000000	2046.000000
26.100000	-0.146490	-86.575668	-19.691427	-21.941078	-26.093178	-18.849985	0.000000	-10.000000	-0.316667	19.716667	197.500000	1023.000000	1023.000000	2046.000000
26.120001	-0.145449	-85.960281	-19.520433	-21.797579	-25.883945	-18.758324	0.000000	-10.000000	-0.333333	20.000000	206.333328	1023.000000	1023.000000	2046.000000
26.139999	-0.144383	-85.330154	-19.351341	-21.763973	-25.694294	-18.520544	0.000000	-10.000000	-0.341667	20.299999	213.000000	1023.000000	1023.000000	2046.000000
26.160000	-0.143657	-84.901474	-19.213152	-21.765350	-25.554409	-18.368567	0.000000	-10.000000	-0.341667	20.549999	219.666672	1023.000000	1023.000000	2046.000000
26.180000	-0.143130	-84.590065	-19.132616	-21.768892	-25.420553	-18.268003	0.000000	-10.000000	-0.341667	20.433334	224.166672	1023.000000	1023.000000	2046.000000
26.200001	-0.142528	-84.234154	-19.004648	-21.768564	-25.333113	-18.127829	0.000000	-10.000000	-0.341667	20.366667	230.833328	1023.000000	1023.000000	2046.000000
26.219999	-0.141977	-83.908287	-18.889820	-21.756283	-25.231878	-18.030304	0.000000	-10.000000	-0.350000	20.316668	240.000000	1023.000000	1023.000000	2046.000000
26.240000	-0.141352	-83.539032	-18.801151	-21.714239	-25.108232	-17.915407	0.000000	-10.000000	-0.350000	20.283335	246.833328	1023.000000	1023.000000	2046.000000
26.260000	-0.140851	-83.242989	-18.697950	-21.668659	-25.027473	-17.848904	0.000000	-10.000000	-0.350000	20.216667	253.666672	1023.000000	1023.000000	2046.000000
26.280001	-0.140206	-82.862015	-18.615051	-21.649069	-24.899321	-17.698576	0.000000	-10.000000	-0.341667	20.050001	258.000000	1023.000000	1023.000000	2046.000000
26.299999	-0.139672	-82.546104	-18.531328	-21.581051	-24.801851	-17.631876	0.000000	-10.000000	-0.333333	19.850000	269.000000	1023.000000	1023.000000	2046.000000
26.320000	-0.139090	-82.202148	-18.470779	-21.532223	-24.668722	-17.530420	0.000000	-10.000000	-0.333333	19.766666	280.166656	1023.000000	1023.000000	2046.000000
26.340000	-0.138416	-81.803581	-18.336571	-21.495817	-24.598141	-17.373051	0.000000	-10.000000	-0.333333	19.850000	291.333344	1023.000000	1023.000000	2046.000000
26.360001	-0.137826	-81.455391	-18.244234	-21.400879	-24.496437	-17.313843	0.000000	-10.000000	-0.333333	19.966667	295.833344	1023.000000	1023.000000	2046.000000
26.379999	-0.137095	-81.022987	-18.119957	-21.339130	-24.385237	-17.178667	0.000000	-10.000000	-0.325000	19.950001	298.000000	1023.000000	1023.000000	2046.000000
26.400000	-0.136428	-80.628769	-17.992918	-21.266903	-24.281576	-17.087368	0.000000	-10.000000	-0.333333	20.266666	300.166656	1023.000000	1023.000000	2046.000000
26.420000	-0.135750	-80.228104	-17.901516	-21.173447	-24.130341	-17.022797	0.000000	-10.000000	-0.341667	20.483334	304.666656	1023.000000	1023.000000	2046.000000
26.440001	-0.135009	-79.790451	-17.791487	-21.165367	-23.997120	-16.836479	0.000000	-10.000000	-0.350000	20.650000	311.500000	1023.000000	1023.000000	2046.000000
26.459999	-0.134393	-79.426483	-17.701565	-21.104494	-23.874912	-16.745512	0.000000	-10.000000	-0.350000	20.633333	318.333344	1023.000000	1023.000000	2046.000000
26.480000	-0.133736	-79.037994	-17.573826	-21.069714	-23.786139	-16.608320	0.000000	-10.000000	-0.350000	20.583334	325.166656	1023.000000	1023.000000	2046.000000
26.500000	-0.133222	-78.734024	-17.462255	-21.042843	-23.733772	-16.495155	0.000000	-10.000000	-0.350000	20.633333	332.000000	1023.000000	1023.000000	2046.000000
26.520000	-0.132395	-78.245537	-17.382986	-20.935184	-23.541887	-16.385481	0.000000	-10.000000	-0.350000	20.600000	339.000000	1023.000000	1023.000000	2046.000000
26.540001	-0.131966	-77.991653	-17.310591	-20.864094	-23.493004	-16.323965	0.000000	-10.000000	-0.350000	20.550001	345.833344	1023.000000	1023.000000	2046.000000
26.559999	-0.131650	-77.805214	-17.281862	-20.847589	-23.452530	-16.223230	0.000000	-10.000000	-0.341667	20.233334	352.666656	1023.000000	1023.000000	2046.000000
26.580000	-0.131322	-77.611557	-17.292433	-20.824827	-23.380903	-16.113392	0.000000	-10.000000	-0.325000	19.700001	359.500000	1023.000000	1023.000000	2046.000000
26.600000	-0.131023	-77.434586	-17.305033	-20.803885	-23.260990	-16.064678	0.000000	-10.000000	-0.308333	19.266666	366.166656	1023.000000	1023.000000	2046.000000
26.620001	-0.130442	-77.091156	-17.128048	-20.736931	-23.232655	-15.993521	0.000000	-10.000000	-0.300000	19.000000	372.833344	1023.000000	1023.000000	2046.000000
26.639999	-0.129973	-76.814247	-17.010376	-20.636477	-23.187796	-15.979596	0.000000	-10.000000	-0.300000	18.916666	379.166656	1023.000000	1023.000000	2046.000000
26.660000	-0.130022	-76.842812	-17.042337	-20.504349	-23.228781	-16.067343	0.000000	-10.000000	-0.300000	18.916666	385.500000	1023.000000	1023.000000	2046.000000
26.680000	-0.130722	-77.256577	-17.243467	-20.475130	-23.312576	-16.225403	0.000000	-10.000000	-0.300000	18.883333	391.666656	1023.000000	1023.000000	2046.000000
26.700001	-0.131781	-77.882324	-17.459496	-20.563313	-23.485128	-16.374392	0.000000	-10.000000	-0.291667	18.700001	398.000000	1023.000000	1023.000000	2046.000000
26.719999	-0.132419	-78.259636	-17.626221	-20.494062	-23.578083	-16.561266	0.000000	-10.000000	-0.283333	18.450001	404.333344	1023.000000	1023.000000	2046.000000
26.740000	-0.132615	-78.375214	-17.720276	-20.405466	-23.636126	-16.613342	0.000000	-10.000000	-0.283333	18.633333	410.500000	1023.000000	1023.000000	2046.000000
26.760000	-0.132501	-78.308372	-17.750336	-20.217833	-23.658165	-16.682039	0.000000	-10.000000	-0.283333	18.716667	416.666656	1023.000000	1023.000000	2046.000000
26.780001	-0.132187	-78.122307	-17.724365	-20.021400	-23.705399	-16.671141	0.000000	-10.000000	-0.275000	18.783335	423.000000	1023.000000	1023.000000	2046.000000
26.799999	-0.131887	-77.945160	-17.726110	-19.777912	-23.723347	-16.717794	0.000000	-10.000000	-0.266667	18.566668	429.333344	1023.000000	1023.000000	2046.000000
26.820000	-0.131382	-77.646988	-17.640209	-19.560457	-23.746511	-16.699812	0.000000	-10.000000	-0.266667	18.666666	435.500000	1023.000000	1023.000000	2046.000000
26.840000	-0.130793	-77.298477	-17.553457	-19.380041	-23.708574	-16.656406	0.000000	-10.000000	-0.266667	18.650000	441.666656	1023.000000	1023.000000	2046.000000
26.860001	-0.130268	-76.988350	-17.435436	-19.242107	-23.692514	-16.618292	0.000000	-10.000000	-0.258333	18.533333	448.000000	1023.000000	1023.000000	2046.000000
26.879999	-0.129599	-76.592796	-17.362200	-19.149815	-23.560110	-16.520668	0.000000	-10.000000	-0.250000	18.250000	454.333344	1023.000000	1023.000000	2046.000000
26.900000	-0.128933	-76.199348	-17.291321	-19.027977	-23.443653	-16.436399	0.000000	-10.000000	-0.250000	18.083334	460.500000	1023.000000	1023.000000	2046.000000
26.920000	-0.128145	-75.733986	-17.172781	-18.917484	-23.343227	-16.300488	0.000000	-10.000000	-0.250000	17.650000	466.500000	1023.000000	1023.000000	2046.000000
26.940001	-0.127333	-75.253860	-17.001627	-18.800695	-23.285856	-16.165678	0.000000	-10.000000	-0.241667	17.566668	472.500000	1023.000000	1023.000000	2046.000000
26.959999	-0.126262	-74.620789	-16.803911	-18.643740	-23.166676	-16.006460	0.000000	-10.000000	-0.233333	17.333334	478.500000	1023.000000	1023.000000	2046.000000
26.980000	-0.125015	-73.884087	-16.614508	-18.558249	-22.941236	-15.770096	0.000000	-10.000000	-0.233333	17.433334	484.166656	1023.000000	1023.000000	2046.000000
27.000000	-0.123969	-73.265953	-16.419334	-18.404684	-22.795477	-15.646458	0.000000	-10.000000	-0.241667	17.200001	489.833344	1023.000000	1023.000000	2046.000000
27.020000	-0.122805	-72.577988	-16.261400	-18.287085	-22.546623	-15.482878	0.000000	-10.000000	-0.266667	17.383333	497.500000	1023.000000	1023.000000	2046.000000
27.040001	-0.122006	-72.105690	-16.124769	-18.230997	-22.388115	-15.361810	0.000000	-10.000000	-0.283333	17.533333	503.500000	1023.000000	1023.000000	2046.000000
27.059999	-0.121298	-71.686836	-15.998132	-18.264698	-22.236940	-15.187063	0.000000	-10.000000	-0.283333	17.583334	509.333344	1023.000000	1023.000000	2046.000000
27.080000	-0.120889	-71.445648	-15.935556	-18.320757	-22.120373	-15.068963	0.000000	-10.000000	-0.266667	17.383333	513.000000	1023.000000	1023.000000	2046.000000
27.100000	-0.120391	-71.150948	-15.839253	-18.274010	-21.997492	-15.040193	0.000000	-10.000000	-0.258333	17.033333	518.666687	1023.000000	1023.000000	2046.000000
27.120001	-0.119858	-70.835846	-15.750751	-18.302820	-21.870367	-14.911909	0.000000	-10.000000	-0.258333	17.100000	526.166687	1023.000000	1023.000000	2046.000000
27.139999	-0.119250	-70.476761	-15.623935	-18.254591	-21.760601	-14.837636	0.000000	-10.000000	-0.258333	17.200001	531.833313	1023.000000	1023.000000	2046.000000
27.160000	-0.118643	-70.117844	-15.548227	-18.199783	-21.613066	-14.756763	0.000000	-10.000000	-0.258333	17.183334	537.500000	1023.000000	1023.000000	2046.000000
27.180000	-0.118249	-69.884941	-15.447775	-18.161123	-21.548569	-14.727474	0.000000	-10.000000	-0.275000	16.916666	541.500000	1023.000000	1023.000000	2046.000000
27.200001	-0.117570	-69.483704	-15.357421	-18.145012	-21.408566	-14.572708	0.000000	-10.000000	-0.275000	16.616667	547.166687	1023.000000	1023.000000	2046.000000
27.219999	-0.117017	-69.157127	-15.257366	-18.078705	-21.315226	-14.505833	0.000000	-10.000000	-0.266667	16.400000	554.500000	1023.000000	1023.000000	2046.000000
27.240000	-0.116493	-68.847282	-15.164785	-18.014177	-21.243923	-14.424398	0.000000	-10.000000	-0.250000	16.183334	559.833313	1023.000000	1023.000000	2046.000000
27.260000	-0.115734	-68.398872	-15.021248	-17.943445	-21.138830	-14.295349	0.000000	-10.000000	-0.258333	16.016666	565.333313	1023.000000	1023.000000	2046.000000
27.280001	-0.115092	-68.019073	-14.941169	-17.839041	-21.009472	-14.229391	0.000000	-10.000000	-0.275000	16.350000	569.000000	1023.000000	1023.000000	2046.000000
27.299999	-0.114360	-67.586983	-14.834287	-17.756693	-20.919666	-14.076339	0.000000	-10.000000	-0.291667	16.683334	574.500000	1023.000000	1023.000000	2046.000000
27.320000	-0.113679	-67.184395	-14.758938	-17.716038	-20.808399	-13.901017	0.000000	-10.000000	-0.291667	17.083334	582.000000	1023.000000	1023.000000	2046.000000
27.340000	-0.113262	-66.938087	-14.611235	-17.656431	-20.841635	-13.828788	0.000000	-10.000000	-0.283333	17.166666	587.666687	1023.000000	1023.000000	2046.000000
27.360001	-0.112448	-66.456558	-14.597935	-17.530127	-20.630537	-13.697961	0.000000	-10.000000	-0.275000	16.833334	593.333313	1023.000000	1023.000000	2046.000000
27.379999	-0.112045	-66.218811	-14.493574	-17.443266	-20.643970	-13.638002	0.000000	-10.000000	-0.266667	16.383333	597.000000	1023.000000	1023.000000	2046.000000
27.400000	-0.111646	-65.982498	-14.518413	-17.401070	-20.546183	-13.516830	0.000000	-10.000000	-0.258333	15.833334	602.500000	1023.000000	1023.000000	2046.000000
27.420000	-0.111337	-65.799919	-14.514397	-17.363092	-20.497061	-13.425373	0.000000	-10.000000	-0.250000	15.550000	609.666687	1023.000000	1023.000000	2046.000000
27.440001	-0.111099	-65.659668	-14.524037	-17.354284	-20.385834	-13.395514	0.000000	-10.000000	-0.250000	15.300000	615.000000	1023.000000	1023.000000	2046.000000
27.459999	-0.110545	-65.332176	-14.370178	-17.313679	-20.301823	-13.346495	0.000000	-10.000000	-0.250000	15.033334	620.166687	1023.000000	1023.000000	2046.000000
27.480000	-0.110298	-65.186287	-14.250350	-17.248178	-20.297684	-13.390074	0.000000	-10.000000	-0.241667	14.900001	623.500000	1023.000000	1023.000000	2046.000000
27.500000	-0.110440	-65.270111	-14.261865	-17.173317	-20.351360	-13.483565	0.000000	-10.000000	-0.225000	14.483334	628.500000	1023.000000	1023.000000	2046.000000
27.520000	-0.111333	-65.798019	-14.459423	-17.181263	-20.478745	-13.678585	0.000000	-10.000000	-0.208333	14.066667	635.000000	1023.000000	1023.000000	2046.000000
27.540001	-0.112546	-66.514442	-14.693675	-17.244558	-20.661438	-13.914771	0.000000	-10.000000	-0.200000	13.666667	639.833313	1023.000000	1023.000000	2046.000000
27.559999	-0.113182	-66.890800	-14.819584	-17.230530	-20.784300	-14.056389	0.000000	-10.000000	-0.200000	13.616667	644.333313	1023.000000	1023.000000	2046.000000
27.580000	-0.113588	-67.130684	-14.898033	-17.154936	-20.899288	-14.178429	0.000000	-10.000000	-0.200000	13.950000	647.333313	1023.000000	1023.000000	2046.000000
27.600000	-0.113592	-67.132843	-14.953383	-16.957922	-20.926636	-14.294899	0.000000	-10.000000	-0.208333	14.183333	651.833313	1023.000000	1023.000000	2046.000000
27.620001	-0.113472	-67.062088	-14.960646	-16.743780	-20.985344	-14.372322	0.000000	-10.000000	-0.208333	14.350000	656.666687	1023.000000	1023.000000	2046.000000
27.639999	-0.113292	-66.955528	-14.935863	-16.568285	-21.041311	-14.410069	0.000000	-10.000000	-0.208333	14.200000	661.333313	1023.000000	1023.000000	2046.000000
27.660000	-0.112794	-66.661339	-14.873448	-16.387596	-21.029802	-14.370494	0.000000	-10.000000	-0.200000	14.116667	666.166687	1023.000000	1023.000000	2046.000000
27.680000	-0.112347	-66.396843	-14.797709	-16.190140	-21.031313	-14.377679	0.000000	-10.000000	-0.200000	14.166667	670.833313	1023.000000	1023.000000	2046.000000
27.700001	-0.111867	-66.113243	-14.699028	-16.041603	-20.989733	-14.382880	0.000000	-10.000000	-0.216667	14.366667	675.666687	1023.000000	1023.000000	2046.000000
27.719999	-0.111255	-65.751564	-14.612876	-15.978601	-20.883272	-14.276818	0.000000	-10.000000	-0.233333	14.883333	680.333313	1023.000000	1023.000000	2046.000000
27.740000	-0.110791	-65.477661	-14.556338	-15.884748	-20.797703	-14.238874	0.000000	-10.000000	-0.250000	15.300000	685.333313	1023.000000	1023.000000	2046.000000
27.760000	-0.110058	-65.044464	-14.411570	-15.826756	-20.711180	-14.094955	0.000000	-10.000000	-0.258333	15.466667	690.333313	1023.000000	1023.000000	2046.000000
27.780001	-0.109366	-64.635521	-14.287411	-15.707781	-20.625088	-14.015240	0.000000	-10.000000	-0.266667	15.500000	695.500000	1023.000000	1023.000000	2046.000000
27.799999	-0.108307	-64.009644	-14.157310	-15.600023	-20.422689	-13.829621	0.000000	-10.000000	-0.266667	15.516666	700.500000	1023.000000	1023.000000	2046.000000
27.820000	-0.107264	-63.392849	-13.935191	-15.516525	-20.303490	-13.637642	0.000000	-10.000000	-0.258333	15.483334	705.666687	1023.000000	1023.000000	2046.000000
27.840000	-0.106260	-62.799793	-13.767225	-15.378028	-20.126230	-13.528311	0.000000	-10.000000	-0.241667	15.133333	710.833313	1023.000000	1023.000000	2046.000000
27.860001	-0.105297	-62.230339	-13.570444	-15.285185	-19.971739	-13.402969	0.000000	-10.000000	-0.225000	14.633333	716.000000	1023.000000	1023.000000	2046.000000
27.879999	-0.104579	-61.806145	-13.450957	-15.280918	-19.827984	-13.246286	0.000000	-10.000000	-0.216667	14.533334	721.000000	1023.000000	1023.000000	2046.000000
27.900000	-0.103995	-61.461208	-13.348604	-15.307321	-19.683447	-13.121835	0.000000	-10.000000	-0.208333	14.533334	726.000000	1023.000000	1023.000000	2046.000000
27.920000	-0.103714	-61.294823	-13.288269	-15.338835	-19.582489	-13.085231	0.000000	-10.000000	-0.208333	14.500000	732.500000	1023.000000	1023.000000	2046.000000
27.940001	-0.103186	-60.983051	-13.203155	-15.342616	-19.453363	-12.983919	0.000000	-10.000000	-0.200000	14.266667	737.333313	1023.000000	1023.000000	2046.000000
27.959999	-0.102720	-60.707687	-13.122598	-15.341802	-19.355257	-12.888034	0.000000	-10.000000	-0.208333	14.333334	742.166687	1023.000000	1023.000000	2046.000000
27.980000	-0.102182	-60.389435	-13.006340	-15.316772	-19.266245	-12.800078	0.000000	-10.000000	-0.216667	14.550000	745.500000	1023.000000	1023.000000	2046.000000
28.000000	-0.101548	-60.014904	-12.893293	-15.273291	-19.130577	-12.717744	0.000000	-10.000000	-0.225000	14.816667	750.500000	1023.000000	1023.000000	2046.000000
28.020000	-0.101026	-59.706657	-12.784001	-15.236943	-19.052107	-12.633608	0.000000	-10.000000	-0.225000	14.766667	757.000000	1023.000000	1023.000000	2046.000000
28.040001	-0.100415	-59.345154	-12.691004	-15.167013	-18.916967	-12.570170	0.000000	-10.000000	-0.225000	14.733334	761.833313	1023.000000	1023.000000	2046.000000
28.059999	-0.099779	-58.969177	-12.560426	-15.149036	-18.826389	-12.433328	0.000000	-10.000000	-0.233333	14.833334	766.666687	1023.000000	1023.000000	2046.000000
28.080000	-0.099194	-58.623753	-12.431643	-15.050066	-18.748499	-12.393546	0.000000	-10.000000	-0.241667	15.050000	770.000000	1023.000000	1023.000000	2046.000000
28.100000	-0.098404	-58.156857	-12.315916	-14.949525	-18.602514	-12.288903	0.000000	-10.000000	-0.258333	15.566667	775.000000	1023.000000	1023.000000	2046.000000
28.120001	-0.097602	-57.683018	-12.182819	-14.871698	-18.446365	-12.182136	0.000000	-10.000000	-0.266667	15.750000	780.166687	1023.000000	1023.000000	2046.000000
28.139999	-0.096849	-57.237541	-12.020776	-14.800632	-18.374699	-12.041434	0.000000	-10.000000	-0.283333	15.950001	785.333313	1023.000000	1023.000000	2046.000000
28.160000	-0.096169	-56.836105	-11.916934	-14.737317	-18.254957	-11.926894	0.000000	-10.000000	-0.275000	16.016666	790.666687	1023.000000	1023.000000	2046.000000
28.180000	-0.095578	-56.486885	-11.825541	-14.642790	-18.149338	-11.869215	0.000000	-10.000000	-0.283333	16.116667	796.000000	1023.000000	1023.000000	2046.000000
28.200001	-0.095069	-56.185558	-11.757113	-14.558394	-18.079300	-11.790751	0.000000	-10.000000	-0.266667	16.150000	801.500000	1023.000000	1023.000000	2046.000000
28.219999	-0.094562	-55.886089	-11.723561	-14.551375	-17.981497	-11.629655	0.000000	-10.000000	-0.291667	16.533335	808.666687	1023.000000	1023.000000	2046.000000
28.240000	-0.094153	-55.644512	-11.725149	-14.535362	-17.838322	-11.545681	0.000000	-10.000000	-0.300000	17.033335	814.000000	1023.000000	1023.000000	2046.000000
28.260000	-0.093712	-55.384029	-11.556776	-14.495488	-17.810545	-11.521219	0.000000	-10.000000	-0.316667	17.650002	819.500000	1023.000000	1023.000000	2046.000000
28.280001	-0.093112	-55.029095	-11.405107	-14.442893	-17.747723	-11.433372	0.000000	-10.000000	-0.325000	17.766666	823.500000	1023.000000	1023.000000	2046.000000
28.299999	-0.092936	-54.924915	-11.329603	-14.350495	-17.787882	-11.456936	0.000000	-10.000000	-0.300000	17.850000	829.500000	1023.000000	1023.000000	2046.000000
28.320000	-0.093562	-55.295109	-11.475582	-14.330671	-17.911304	-11.577551	0.000000	-10.000000	-0.300000	17.383333	837.500000	1023.000000	1023.000000	2046.000000
28.340000	-0.094668	-55.948776	-11.692303	-14.336727	-18.069586	-11.850158	0.000000	-10.000000	-0.283333	16.900002	843.500000	1023.000000	1023.000000	2046.000000
28.360001	-0.095571	-56.482422	-11.879755	-14.381525	-18.193769	-12.027373	0.000000	-10.000000	-0.300000	16.416668	849.166687	1023.000000	1023.000000	2046.000000
28.379999	-0.095940	-56.700317	-11.958057	-14.335523	-18.290491	-12.116246	0.000000	-10.000000	-0.316667	16.766666	852.666687	1023.000000	1023.000000	2046.000000
28.400000	-0.096066	-56.775223	-11.966764	-14.220742	-18.410177	-12.177537	0.000000	-10.000000	-0.300000	17.183334	858.000000	1023.000000	1023.000000	2046.000000
28.420000	-0.096065	-56.774712	-12.028369	-14.024527	-18.445532	-12.276281	0.000000	-10.000000	-0.283333	17.533333	863.666687	1023.000000	1023.000000	2046.000000
28.440001	-0.095926	-56.692116	-12.052217	-13.814137	-18.477951	-12.347809	0.000000	-10.000000	-0.266667	17.116667	869.500000	1023.000000	1023.000000	2046.000000
28.459999	-0.095631	-56.518044	-12.005113	-13.616747	-18.525894	-12.370292	0.000000	-10.000000	-0.266667	16.350000	875.500000	1023.000000	1023.000000	2046.000000
28.480000	-0.095218	-56.273914	-11.951660	-13.447186	-18.523197	-12.351871	0.000000	-10.000000	-0.266667	15.633333	881.166687	1023.000000	1023.000000	2046.000000
28.500000	-0.094794	-56.023426	-11.869619	-13.263159	-18.512510	-12.378135	0.000000	-10.000000	-0.250000	15.216667	886.500000	1023.000000	1023.000000	2046.000000
28.520000	-0.094381	-55.779263	-11.823366	-13.162586	-18.476429	-12.316882	0.000000	-10.000000	-0.250000	15.016666	891.500000	1023.000000	1023.000000	2046.000000
28.540001	-0.093730	-55.394634	-11.745433	-13.113539	-18.374491	-12.161171	0.000000	-10.000000	-0.250000	14.733334	896.500000	1023.000000	1023.000000	2046.000000
28.559999	-0.093223	-55.094784	-11.644905	-12.986464	-18.317327	-12.146090	0.000000	-10.000000	-0.241667	14.300000	901.500000	1023.000000	1023.000000	2046.000000
28.580000	-0.092442	-54.633324	-11.513203	-12.895512	-18.226910	-11.997700	0.000000	-10.000000	-0.241667	13.900001	906.333313	1023.000000	1023.000000	2046.000000
28.600000	-0.091450	-54.046829	-11.382521	-12.764557	-18.095129	-11.804621	0.000000	-10.000000	-0.241667	13.616667	911.166687	1023.000000	1023.000000	2046.000000
28.620001	-0.090544	-53.511364	-11.270149	-12.651206	-17.913631	-11.676378	0.000000	-10.000000	-0.250000	13.650001	915.666687	1023.000000	1023.000000	2046.000000
28.639999	-0.089547	-52.921997	-11.120206	-12.577321	-17.727903	-11.496568	0.000000	-10.000000	-0.233333	13.766666	920.333313	1023.000000	1023.000000	2046.000000
28.660000	-0.088572	-52.346260	-10.952098	-12.459331	-17.525261	-11.409572	0.000000	-10.000000	-0.216667	13.883333	924.833313	1023.000000	1023.000000	2046.000000
28.680000	-0.087916	-51.958237	-10.859474	-12.474045	-17.362520	-11.262198	0.000000	-10.000000	-0.200000	13.783334	929.500000	1023.000000	1023.000000	2046.000000
28.700001	-0.087477	-51.698856	-10.761539	-12.507562	-17.240826	-11.188931	0.000000	-10.000000	-0.191667	13.583334	934.166687	1023.000000	1023.000000	2046.000000
28.719999	-0.087264	-51.572750	-10.672174	-12.544438	-17.180223	-11.175917	0.000000	-10.000000	-0.191667	13.283334	938.666687	1023.000000	1023.000000	2046.000000
28.740000	-0.086923	-51.371391	-10.637466	-12.573996	-17.050367	-11.109561	0.000000	-10.000000	-0.183333	13.066667	943.333313	1023.000000	1023.000000	2046.000000
28.760000	-0.086420	-51.073990	-10.536123	-12.576555	-16.969238	-10.992071	0.000000	-10.000000	-0.175000	12.566667	947.666687	1023.000000	1023.000000	2046.000000
28.780001	-0.085879	-50.754601	-10.408279	-12.522239	-16.898596	-10.925488	0.000000	-10.000000	-0.158333	12.066667	952.000000	1023.000000	1023.000000	2046.000000
28.799999	-0.085282	-50.401691	-10.288136	-12.498614	-16.816467	-10.798473	0.000000	-10.000000	-0.158333	11.783334	956.000000	1023.000000	1023.000000	2046.000000
28.820000	-0.084701	-50.058151	-10.141818	-12.469906	-16.766981	-10.679445	0.000000	-10.000000	-0.166667	12.016666	960.000000	1023.000000	1023.000000	2046.000000
28.840000	-0.084194	-49.758598	-10.001592	-12.395907	-16.728724	-10.632377	0.000000	-10.000000	-0.183333	12.616667	964.000000	1023.000000	1023.000000	2046.000000
28.860001	-0.083661	-49.443771	-9.930644	-12.349645	-16.615088	-10.548395	0.000000	-10.000000	-0.191667	13.183333	968.166687	1023.000000	1023.000000	2046.000000
28.879999	-0.082971	-49.035919	-9.773201	-12.286290	-16.555880	-10.420548	0.000000	-10.000000	-0.200000	13.466667	972.500000	1023.000000	1023.000000	2046.000000
28.900000	-0.082221	-48.592476	-9.651144	-12.189857	-16.447931	-10.303546	0.000000	-10.000000	-0.200000	13.633333	977.000000	1023.000000	1023.000000	2046.000000
28.920000	-0.081648	-48.253967	-9.552328	-12.160750	-16.384027	-10.156860	0.000000	-10.000000	-0.200000	13.433333	981.500000	1023.000000	1023.000000	2046.000000
28.940001	-0.080929	-47.829063	-9.425437	-12.030494	-16.273012	-10.100121	0.000000	-10.000000	-0.200000	13.416667	986.000000	1023.000000	1023.000000	2046.000000
28.959999	-0.080532	-47.594269	-9.356666	-11.953561	-16.217806	-10.066238	0.000000	-10.000000	-0.191667	12.916667	990.500000	1023.000000	1023.000000	2046.000000
28.980000	-0.080082	-47.328411	-9.299397	-11.892234	-16.170858	-9.965920	0.000000	-10.000000	-0.191667	12.666667	994.833313	1023.000000	1023.000000	2046.000000
29.000000	-0.079837	-47.183445	-9.287580	-11.882051	-16.112375	-9.901439	0.000000	-10.000000	-0.183333	12.200000	999.000000	1023.000000	1023.000000	2046.000000
29.020000	-0.079740	-47.126255	-9.310506	-11.947278	-16.038210	-9.830259	0.000000	-10.000000	-0.175000	11.900001	1003.000000	1023.000000	1023.000000	2046.000000
29.040001	-0.079427	-46.941120	-9.218061	-11.941258	-15.942174	-9.839624	0.000000	-10.000000	-0.166667	11.500000	1007.000000	1023.000000	1023.000000	2046.000000
29.059999	-0.079065	-46.727425	-9.138298	-11.907527	-15.860724	-9.820876	0.000000	-10.000000	-0.175000	11.483334	1011.000000	1023.000000	1023.000000	2046.000000
29.080000	-0.079097	-46.746330	-9.075715	-11.860040	-15.929113	-9.881462	0.000000	-10.000000	-0.175000	11.500000	1015.000000	1023.000000	1023.000000	2046.000000
29.100000	-0.079838	-47.183968	-9.280052	-11.885653	-15.972330	-10.045931	0.000000	-10.000000	-0.166667	11.583334	1019.000000	1023.000000	1023.000000	2046.000000
29.120001	-0.081182	-47.978710	-9.482875	-12.048169	-16.196245	-10.251421	0.000000	-10.000000	-0.150000	11.200000	1023.000000	1023.000000	1023.000000	2046.000000
29.139999	-0.082318	-48.649780	-9.708938	-12.123768	-16.334400	-10.482674	0.000000	-10.000000	-0.141667	10.883333	1026.666626	1023.000000	1023.000000	2046.000000
29.160000	-0.082944	-49.019638	-9.833092	-12.105078	-16.431479	-10.649989	0.000000	-10.000000	-0.141667	10.533334	1030.333374	1023.000000	1023.000000	2046.000000
29.180000	-0.083406	-49.292889	-9.921784	-12.021929	-16.561810	-10.787365	0.000000	-10.000000	-0.141667	10.450000	1033.833374	1023.000000	1023.000000	2046.000000
29.200001	-0.083611	-49.414013	-9.989118	-11.858881	-16.638681	-10.927331	0.000000	-10.000000	-0.150000	10.216667	1037.500000	1023.000000	1023.000000	2046.000000
29.219999	-0.083666	-49.446812	-10.016792	-11.723723	-16.727713	-10.978582	0.000000	-10.000000	-0.133333	9.666667	1041.000000	1023.000000	1023.000000	2046.000000
29.240000	-0.083571	-49.390453	-9.967046	-11.597247	-16.825947	-11.000215	0.000000	-10.000000	-0.125000	8.616667	1044.333374	1023.000000	1023.000000	2046.000000
29.260000	-0.083434	-49.309475	-9.990177	-11.449215	-16.817034	-11.053048	0.000000	-10.000000	-0.091667	7.450000	1047.500000	1023.000000	1023.000000	2046.000000
29.280001	-0.083451	-49.319679	-9.950646	-11.384077	-16.901711	-11.083245	0.000000	-10.000000	-0.091667	6.116667	1050.166626	1023.000000	1023.000000	2046.000000
29.299999	-0.083257	-49.204693	-9.937613	-11.359754	-16.879873	-11.027451	0.000000	-10.000000	-0.083333	4.666667	1052.500000	1023.000000	1023.000000	2046.000000
29.320000	-0.083174	-49.155746	-9.935215	-11.298713	-16.859961	-11.061858	0.000000	-10.000000	-0.083333	2.833333	1054.166626	1023.000000	1023.000000	2046.000000
29.340000	-0.082934	-49.013775	-9.839005	-11.266227	-16.909098	-10.999443	0.000000	-10.000000	-0.066667	0.350000	1055.333374	1023.000000	1023.000000	2046.000000
29.360001	-0.082475	-48.742718	-9.760345	-11.163688	-16.865351	-10.953334	0.000000	-10.000000	-0.050000	-1.866667	1055.833374	1023.000000	1023.000000	2046.000000
29.379999	-0.082112	-48.528305	-9.708880	-11.129984	-16.817387	-10.872052	0.000000	-10.000000	-0.050000	-4.150000	1056.000000	1023.000000	1023.000000	2046.000000
29.400000	-0.081753	-48.315990	-9.597002	-11.128808	-16.791384	-10.798800	0.000000	-10.000000	-0.050000	-5.833333	1056.000000	1023.000000	1023.000000	2046.000000
29.420000	-0.081392	-48.102444	-9.523741	-11.123267	-16.722965	-10.732470	0.000000	-10.000000	-0.033333	-7.650000	1056.000000	1023.000000	1023.000000	2046.000000
29.440001	-0.081137	-47.951958	-9.508595	-11.145223	-16.609659	-10.688482	0.000000	-10.000000	-0.016667	-9.050000	1056.000000	1023.000000	1023.000000	2046.000000
29.459999	-0.081240	-48.012619	-9.474617	-11.221818	-16.642456	-10.673729	0.000000	-10.000000	0.000000	-10.150001	1056.000000	1023.000000	1023.000000	2046.000000
29.480000	-0.081510	-48.172268	-9.523932	-11.338413	-16.612991	-10.696932	0.000000	-10.000000	0.000000	-10.983334	1056.000000	1023.000000	1023.000000	2046.000000
29.500000	-0.081874	-48.387646	-9.566138	-11.463139	-16.617611	-10.740760	0.000000	-10.000000	0.000000	-11.666667	1052.333374	1023.000000	1023.000000	2046.000000
29.520000	-0.082179	-48.567917	-9.569064	-11.584394	-16.654305	-10.760154	0.000000	-10.000000	0.016667	-12.850000	1040.833374	1023.000000	1023.000000	2046.000000
29.540001	-0.082308	-48.643993	-9.614105	-11.692609	-16.629747	-10.707534	0.000000	-10.000000	0.033333	-13.866667	1029.333374	1023.000000	1023.000000	2046.000000
29.559999	-0.082522	-48.770634	-9.611476	-11.709722	-16.678888	-10.770547	0.000000	-10.000000	0.050000	-14.650001	1021.500000	1023.000000	1023.000000	2046.000000
29.580000	-0.082763	-48.913029	-9.603936	-11.777513	-16.734310	-10.797270	0.000000	-10.000000	0.050000	-14.883334	1020.000000	1023.000000	1023.000000	2046.000000
29.600000	-0.082996	-49.050674	-9.648869	-11.842145	-16.753557	-10.806104	0.000000	-10.000000	0.066667	-15.450001	1016.666687	1023.000000	1023.000000	2046.000000
29.620001	-0.083243	-49.196491	-9.667131	-11.909712	-16.795506	-10.824142	0.000000	-10.000000	0.100000	-16.283333	1011.666687	1023.000000	1023.000000	2046.000000
29.639999	-0.083678	-49.453823	-9.716393	-11.947602	-16.879215	-10.910613	0.000000	-10.000000	0.133333	-17.250000	1006.166687	1023.000000	1023.000000	2046.000000
29.660000	-0.083953	-49.616226	-9.770702	-12.020308	-16.896721	-10.928494	0.000000	-10.000000	0.158333	-18.233334	1000.500000	1023.000000	1023.000000	2046.000000
29.680000	-0.084162	-49.739769	-9.803711	-12.065814	-16.908907	-10.961339	0.000000	-10.000000	0.175000	-19.266666	994.333313	1023.000000	1023.000000	2046.000000
29.700001	-0.084417	-49.890678	-9.775517	-12.088246	-16.993637	-11.033278	0.000000	-10.000000	0.225000	-20.133333	987.833313	1023.000000	1023.000000	2046.000000
29.719999	-0.084703	-50.059677	-9.820429	-12.163502	-17.028538	-11.047211	0.000000	-10.000000	0.250000	-21.000000	981.000000	1023.000000	1023.000000	2046.000000
29.740000	-0.084917	-50.185863	-9.881808	-12.212391	-17.016157	-11.075507	0.000000	-10.000000	0.283333	-21.666666	974.000000	1023.000000	1023.000000	2046.000000
29.760000	-0.085515	-50.539387	-9.947263	-12.249448	-17.106178	-11.236499	0.000000	-10.000000	0.283333	-22.233334	966.833313	1023.000000	1023.000000	2046.000000
29.780001	-0.086013	-50.833904	-10.038076	-12.364898	-17.201735	-11.229195	0.000000	-10.000000	0.300000	-22.450001	959.500000	1023.000000	1023.000000	2046.000000
29.799999	-0.086870	-51.339931	-10.268806	-12.508573	-17.264486	-11.298065	0.000000	-10.000000	0.300000	-22.633335	951.833313	1023.000000	1023.000000	2046.000000
29.820000	-0.088010	-52.013813	-10.429291	-12.758441	-17.395525	-11.430554	0.000000	-10.000000	0.308333	-23.016668	944.333313	1023.000000	1023.000000	2046.000000
29.840000	-0.088685	-52.412617	-10.574960	-12.978768	-17.380482	-11.478407	0.000000	-10.000000	0.316667	-23.600000	936.666687	1023.000000	1023.000000	2046.000000
29.860001	-0.089448	-52.863850	-10.624034	-13.069552	-17.496761	-11.673505	0.000000	-10.000000	0.333333	-23.966667	929.000000	1023.000000	1023.000000	2046.000000
29.879999	-0.090362	-53.404148	-10.708892	-13.154691	-17.687914	-11.852654	0.000000	-10.000000	0.341667	-24.250000	921.000000	1023.000000	1023.000000	2046.000000
29.900000	-0.091763	-54.232071	-10.967298	-13.302646	-17.862835	-12.099291	0.000000	-10.000000	0.333333	-24.233334	913.000000	1023.000000	1023.000000	2046.000000
29.920000	-0.093662	-55.354275	-11.301486	-13.520647	-18.114769	-12.417374	0.000000	-10.000000	0.316667	-24.050001	904.666687	1023.000000	1023.000000	2046.000000
29.940001	-0.095524	-56.454510	-11.616684	-13.755107	-18.383528	-12.699194	0.000000	-10.000000	0.300000	-23.566668	896.666687	1023.000000	1023.000000	2046.000000
29.959999	-0.097049	-57.356094	-11.859928	-13.914534	-18.619385	-12.962246	0.000000	-10.000000	0.300000	-22.900000	888.666687	1023.000000	1023.000000	2046.000000
29.980000	-0.098375	-58.139637	-12.052455	-13.982754	-18.870665	-13.233762	0.000000	-10.000000	0.300000	-22.500000	881.166687	1023.000000	1023.000000	2046.000000
30.000000	-0.099396	-58.742920	-12.232464	-14.047444	-19.067186	-13.395825	0.000000	-10.000000	0.300000	-22.166666	873.500000	1023.000000	1023.000000	2046.000000
30.020000	-0.100245	-59.244686	-12.397640	-14.067444	-19.203114	-13.576490	0.000000	-10.000000	0.291667	-22.116667	866.166687	1023.000000	1023.000000	2046.000000
30.040001	-0.100965	-59.670258	-12.490136	-14.075018	-19.381746	-13.723356	0.000000	-10.000000	0.283333	-22.150000	858.833313	1023.000000	1023.000000	2046.000000
30.059999	-0.101623	-60.059334	-12.550227	-14.099287	-19.547926	-13.861895	0.000000	-10.000000	0.283333	-22.183334	851.500000	1023.000000	1023.000000	2046.000000
30.080000	-0.102114	-60.349365	-12.651384	-14.140712	-19.612127	-13.945143	0.000000	-10.000000	0.291667	-22.233334	844.000000	1023.000000	1023.000000	2046.000000
30.100000	-0.102598	-60.635414	-12.697091	-14.229578	-19.714285	-13.994460	0.000000	-10.000000	0.300000	-22.100000	836.500000	1023.000000	1023.000000	2046.000000
30.120001	-0.103050	-60.902500	-12.767656	-14.223232	-19.762495	-14.149117	0.000000	-10.000000	0.300000	-22.083334	829.166687	1023.000000	1023.000000	2046.000000
30.139999	-0.103081	-60.920727	-12.768882	-14.279818	-19.781446	-14.090583	0.000000	-10.000000	0.300000	-22.066668	821.833313	1023.000000	1023.000000	2046.000000
30.160000	-0.102892	-60.809402	-12.655147	-14.187140	-19.860636	-14.106481	0.000000	-10.000000	0.300000	-22.133333	814.500000	1023.000000	1023.000000	2046.000000
30.180000	-0.102721	-60.707859	-12.547474	-14.100158	-19.926203	-14.134025	0.000000	-10.000000	0.283333	-22.066668	807.000000	1023.000000	1023.000000	2046.000000
30.200001	-0.102431	-60.536568	-12.551042	-14.097381	-19.852888	-14.035257	0.000000	-10.000000	0.266667	-21.750000	799.500000	1023.000000	1023.000000	2046.000000
30.219999	-0.102343	-60.484898	-12.502918	-14.057931	-19.856438	-14.067613	0.000000	-10.000000	0.233333	-21.200001	792.166687	1023.000000	1023.000000	2046.000000
30.240000	-0.102172	-60.383770	-12.492047	-14.085089	-19.805031	-14.001601	0.000000	-10.000000	0.208333	-20.583334	785.166687	1023.000000	1023.000000	2046.000000
30.260000	-0.102215	-60.409058	-12.487709	-14.136410	-19.821630	-13.963307	0.000000	-10.000000	0.175000	-19.983334	778.333313	1023.000000	1023.000000	2046.000000
30.280001	-0.102698	-60.694660	-12.552964	-14.183531	-19.879414	-14.078753	0.000000	-10.000000	0.158333	-19.516666	771.833313	1023.000000	1023.000000	2046.000000
30.299999	-0.103065	-60.911129	-12.620763	-14.311790	-19.901337	-14.077238	0.000000	-10.000000	0.158333	-19.083334	765.166687	1023.000000	1023.000000	2046.000000
30.320000	-0.103485	-61.159546	-12.666398	-14.441505	-19.941345	-14.110296	0.000000	-10.000000	0.166667	-18.833334	758.833313	1023.000000	1023.000000	2046.000000
30.340000	-0.103774	-61.330338	-12.685014	-14.537957	-19.983541	-14.123824	0.000000	-10.000000	0.175000	-18.783335	752.500000	1023.000000	1023.000000	2046.000000
30.360001	-0.104004	-61.466454	-12.766491	-14.648538	-19.959127	-14.092298	0.000000	-10.000000	0.175000	-18.766666	746.333313	1023.000000	1023.000000	2046.000000
30.379999	-0.104394	-61.696590	-12.804756	-14.689408	-20.015396	-14.187029	0.000000	-10.000000	0.183333	-18.883333	740.000000	1023.000000	1023.000000	2046.000000
30.400000	-0.104614	-61.827103	-12.824514	-14.799492	-20.043488	-14.159609	0.000000	-10.000000	0.183333	-18.866667	733.666687	1023.000000	1023.000000	2046.000000
30.420000	-0.104969	-62.036457	-12.808470	-14.888237	-20.150023	-14.189728	0.000000	-10.000000	0.183333	-18.783335	727.500000	1023.000000	1023.000000	2046.000000
30.440001	-0.105266	-62.212437	-12.874307	-14.929679	-20.152937	-14.255515	0.000000	-10.000000	0.166667	-18.500000	721.166687	1023.000000	1023.000000	2046.000000
30.459999	-0.105415	-62.300499	-12.892419	-15.030660	-20.171499	-14.205919	0.000000	-10.000000	0.166667	-18.233334	714.833313	1023.000000	1023.000000	2046.000000
30.480000	-0.105747	-62.496616	-12.952827	-15.092760	-20.172794	-14.278236	0.000000	-10.000000	0.166667	-18.183334	708.500000	1023.000000	1023.000000	2046.000000
30.500000	-0.106001	-62.646431	-12.966452	-15.132324	-20.216688	-14.330966	0.000000	-10.000000	0.166667	-18.183334	702.500000	1023.000000	1023.000000	2046.000000
30.520000	-0.106235	-62.785118	-13.005759	-15.228004	-20.231234	-14.320121	0.000000	-10.000000	0.150000	-18.200001	696.500000	1023.000000	1023.000000	2046.000000
30.540001	-0.106502	-62.942505	-13.013054	-15.241920	-20.275072	-14.412457	0.000000	-10.000000	0.141667	-18.033335	690.500000	1023.000000	1023.000000	2046.000000
30.559999	-0.106609	-63.005970	-13.024466	-15.298438	-20.269617	-14.413449	0.000000	-10.000000	0.141667	-17.900002	684.500000	1023.000000	1023.000000	2046.000000
30.580000	-0.106687	-63.051994	-12.983371	-15.336315	-20.311947	-14.420363	0.000000	-10.000000	0.150000	-17.766666	678.500000	1023.000000	1023.000000	2046.000000
30.600000	-0.106736	-63.080811	-12.990293	-15.382586	-20.302048	-14.405887	0.000000	-10.000000	0.150000	-17.616667	672.500000	1023.000000	1023.000000	2046.000000
30.620001	-0.106867	-63.158237	-12.996511	-15.495012	-20.345648	-14.321064	0.000000	-10.000000	0.141667	-17.433332	666.500000	1023.000000	1023.000000	2046.000000
30.639999	-0.106962	-63.214401	-13.007382	-15.476742	-20.344906	-14.385372	0.000000	-10.000000	0.133333	-17.400000	660.833313	1023.000000	1023.000000	2046.000000
30.660000	-0.107566	-63.571709	-13.080727	-15.512729	-20.475119	-14.503136	0.000000	-10.000000	0.133333	-17.316668	655.166687	1023.000000	1023.000000	2046.000000
30.680000	-0.107955	-63.801277	-13.219472	-15.569693	-20.510015	-14.502095	0.000000	-10.000000	0.141667	-17.333334	649.500000	1023.000000	1023.000000	2046.000000
30.700001	-0.109001	-64.419571	-13.432792	-15.812522	-20.586536	-14.587718	0.000000	-10.000000	0.158333	-17.266666	643.500000	1023.000000	1023.000000	2046.000000
30.719999	-0.110199	-65.127800	-13.677695	-16.079672	-20.656496	-14.713939	0.000000	-10.000000	0.158333	-17.533335	637.500000	1023.000000	1023.000000	2046.000000
30.740000	-0.110717	-65.433708	-13.709872	-16.263800	-20.748194	-14.711847	0.000000	-10.000000	0.158333	-17.650000	631.500000	1023.000000	1023.000000	2046.000000
30.760000	-0.111377	-65.823700	-13.758965	-16.311190	-20.885765	-14.867776	0.000000	-10.000000	0.150000	-17.750000	625.833313	1023.000000	1023.000000	2046.000000
30.780001	-0.112240	-66.333870	-13.867296	-16.382105	-21.033031	-15.051436	0.000000	-10.000000	0.150000	-17.533333	620.166687	1023.000000	1023.000000	2046.000000
30.799999	-0.113489	-67.072098	-14.083782	-16.563210	-21.238913	-15.186193	0.000000	-10.000000	0.141667	-17.316668	614.500000	1023.000000	1023.000000	2046.000000
30.820000	-0.115208	-68.088120	-14.411142	-16.742584	-21.418892	-15.515501	0.000000	-10.000000	0.133333	-16.866667	608.500000	1023.000000	1023.000000	2046.000000
30.840000	-0.116742	-68.994331	-14.695791	-16.923746	-21.638206	-15.736589	0.000000	-10.000000	0.116667	-16.516666	602.833313	1023.000000	1023.000000	2046.000000
30.860001	-0.118175	-69.841148	-14.889632	-17.051279	-21.899780	-16.000460	0.000000	-10.000000	0.116667	-16.266666	597.166687	1023.000000	1023.000000	2046.000000
30.879999	-0.119363	-70.543694	-15.114602	-17.075386	-22.080109	-16.273600	0.000000	-10.000000	0.108333	-16.183334	591.833313	1023.000000	1023.000000	2046.000000
30.900000	-0.120203	-71.039742	-15.272118	-17.131739	-22.257185	-16.378696	0.000000	-10.000000	0.116667	-16.266666	586.333313	1023.000000	1023.000000	2046.000000
30.920000	-0.120819	-71.404213	-15.322599	-17.091940	-22.449970	-16.539701	0.000000	-10.000000	0.116667	-16.450001	581.000000	1023.000000	1023.000000	2046.000000
30.940001	-0.121181	-71.618172	-15.375170	-17.055048	-22.551304	-16.636650	0.000000	-10.000000	0.133333	-16.700001	575.333313	1023.000000	1023.000000	2046.000000
30.959999	-0.121468	-71.787552	-15.394404	-17.052853	-22.662060	-16.678236	0.000000	-10.000000	0.141667	-16.733334	569.833313	1023.000000	1023.000000	2046.000000
30.980000	-0.121886	-72.034538	-15.447253	-17.033604	-22.743679	-16.810003	0.000000	-10.000000	0.133333	-16.550001	564.166687	1023.000000	1023.000000	2046.000000
31.000000	-0.122092	-72.156586	-15.433217	-17.077433	-22.824995	-16.820944	0.000000	-10.000000	0.125000	-16.300001	558.833313	1023.000000	1023.000000	2046.000000
31.020000	-0.122111	-72.167587	-15.385346	-17.075773	-22.885984	-16.820480	0.000000	-10.000000	0.108333	-16.116667	553.333313	1023.000000	1023.000000	2046.000000
31.040001	-0.121846	-72.010765	-15.297090	-16.967743	-22.894949	-16.850983	0.000000	-10.000000	0.125000	-16.116667	548.000000	1023.000000	1023.000000	2046.000000
31.059999	-0.121447	-71.775436	-15.160252	-16.906837	-22.923756	-16.784590	0.000000	-10.000000	0.116667	-16.166668	542.666687	1023.000000	1023.000000	2046.000000
31.080000	-0.121184	-71.619705	-15.045223	-16.837585	-22.957123	-16.779774	0.000000	-10.000000	0.116667	-16.100000	537.166687	1023.000000	1023.000000	2046.000000
31.100000	-0.120871	-71.434875	-15.024018	-16.810762	-22.890722	-16.709373	0.000000	-10.000000	0.100000	-15.800000	531.833313	1023.000000	1023.000000	2046.000000
31.120001	-0.120572	-71.258087	-14.957132	-16.779119	-22.871748	-16.650087	0.000000	-10.000000	0.100000	-15.516667	526.500000	1023.000000	1023.000000	2046.000000
31.139999	-0.120474	-71.200409	-14.922221	-16.754034	-22.867054	-16.657099	0.000000	-10.000000	0.100000	-15.183333	521.333313	1023.000000	1023.000000	2046.000000
31.160000	-0.120510	-71.221619	-15.000034	-16.750078	-22.812052	-16.659454	0.000000	-10.000000	0.083333	-14.883333	516.166687	1023.000000	1023.000000	2046.000000
31.180000	-0.120707	-71.337944	-15.025239	-16.813589	-22.854176	-16.644939	0.000000	-10.000000	0.050000	-14.400001	511.166656	1023.000000	1023.000000	2046.000000
31.200001	-0.120959	-71.486816	-15.033571	-16.916298	-22.912291	-16.624657	0.000000	-10.000000	0.025000	-13.833334	506.500000	1023.000000	1023.000000	2046.000000
31.219999	-0.121145	-71.596626	-15.063291	-16.957870	-22.948191	-16.627274	0.000000	-10.000000	0.025000	-13.283334	501.833344	1023.000000	1023.000000	2046.000000
31.240000	-0.121374	-71.732010	-15.103314	-17.007486	-22.983738	-16.637470	0.000000	-10.000000	0.033333	-12.866667	497.333344	1023.000000	1023.000000	2046.000000
31.260000	-0.121538	-71.828896	-15.105140	-17.059748	-23.040571	-16.623442	0.000000	-10.000000	0.033333	-12.650001	493.000000	1023.000000	1023.000000	2046.000000
31.280001	-0.121703	-71.926598	-15.165201	-17.080923	-23.048817	-16.631660	0.000000	-10.000000	0.033333	-12.600000	489.000000	1023.000000	1023.000000	2046.000000
31.299999	-0.121920	-72.054878	-15.167041	-17.105625	-23.138954	-16.643255	0.000000	-10.000000	0.041667	-12.716667	484.666656	1023.000000	1023.000000	2046.000000
31.320000	-0.122103	-72.163094	-15.188869	-17.122879	-23.194433	-16.656910	0.000000	-10.000000	0.050000	-12.866667	480.333344	1023.000000	1023.000000	2046.000000
31.340000	-0.122182	-72.209419	-15.219171	-17.159788	-23.227104	-16.603361	0.000000	-10.000000	0.050000	-13.116667	476.000000	1023.000000	1023.000000	2046.000000
31.360001	-0.122342	-72.303871	-15.258759	-17.145674	-23.255383	-16.644058	0.000000	-10.000000	0.050000	-13.300000	471.666656	1023.000000	1023.000000	2046.000000
31.379999	-0.122413	-72.346283	-15.242541	-17.182751	-23.312622	-16.608368	0.000000	-10.000000	0.050000	-13.483334	467.333344	1023.000000	1023.000000	2046.000000
31.400000	-0.122581	-72.445175	-15.279396	-17.242392	-23.338776	-16.584614	0.000000	-10.000000	0.050000	-13.566667	462.666656	1023.000000	1023.000000	2046.000000
31.420000	-0.122731	-72.534279	-15.283258	-17.264793	-23.400642	-16.585583	0.000000	-10.000000	0.033333	-13.533334	458.333344	1023.000000	1023.000000	2046.000000
31.440001	-0.122855	-72.607460	-15.298648	-17.289253	-23.432446	-16.587112	0.000000	-10.000000	0.033333	-13.583334	453.666656	1023.000000	1023.000000	2046.000000
31.459999	-0.123014	-72.701241	-15.280134	-17.332682	-23.502220	-16.586203	0.000000	-10.000000	0.025000	-13.533334	449.166656	1023.000000	1023.000000	2046.000000
31.480000	-0.123145	-72.778755	-15.298407	-17.348154	-23.530796	-16.601397	0.000000	-10.000000	0.033333	-13.566667	444.500000	1023.000000	1023.000000	2046.000000
31.500000	-0.123234	-72.831459	-15.355022	-17.415905	-23.513569	-16.546965	0.000000	-10.000000	0.033333	-13.433333	440.000000	1023.000000	1023.000000	2046.000000
31.520000	-0.123475	-72.973907	-15.359912	-17.385254	-23.618515	-16.610224	0.000000	-10.000000	0.041667	-13.450000	435.500000	1023.000000	1023.000000	2046.000000
31.540001	-0.123610	-73.053253	-15.386644	-17.405001	-23.633575	-16.628031	0.000000	-10.000000	0.050000	-13.466667	431.000000	1023.000000	1023.000000	2046.000000
31.559999	-0.123747	-73.134697	-15.392859	-17.467920	-23.691994	-16.581928	0.000000	-10.000000	0.033333	-13.500000	426.500000	1023.000000	1023.000000	2046.000000
31.580000	-0.123986	-73.275818	-15.421012	-17.443024	-23.752253	-16.659529	0.000000	-10.000000	0.033333	-13.483334	422.000000	1023.000000	1023.000000	2046.000000
31.600000	-0.124148	-73.371559	-15.415831	-17.486015	-23.812584	-16.657133	0.000000	-10.000000	0.033333	-13.350000	417.500000	1023.000000	1023.000000	2046.000000
31.620001	-0.124303	-73.463081	-15.448960	-17.510212	-23.844530	-16.659384	0.000000	-10.000000	0.041667	-13.283334	413.166656	1023.000000	1023.000000	2046.000000
31.639999	-0.124542	-73.604240	-15.499204	-17.510618	-23.871763	-16.722654	0.000000	-10.000000	0.041667	-13.283334	408.666656	1023.000000	1023.000000	2046.000000
31.660000	-0.124698	-73.696236	-15.487148	-17.523390	-23.938667	-16.747030	0.000000	-10.000000	0.041667	-13.400001	404.333344	1023.000000	1023.000000	2046.000000
31.680000	-0.124922	-73.828758	-15.499118	-17.567665	-24.002745	-16.759228	0.000000	-10.000000	0.050000	-13.666667	399.666656	1023.000000	1023.000000	2046.000000
31.700001	-0.125037	-73.897102	-15.540361	-17.567429	-24.001989	-16.787325	0.000000	-10.000000	0.050000	-13.816667	395.166656	1023.000000	1023.000000	2046.000000
31.719999	-0.125266	-74.032310	-15.515730	-17.577209	-24.095844	-16.843529	0.000000	-10.000000	0.050000	-13.916667	390.500000	1023.000000	1023.000000	2046.000000
31.740000	-0.125463	-74.148827	-15.539320	-17.634087	-24.127226	-16.848192	0.000000	-10.000000	0.050000	-13.816667	385.833344	1023.000000	1023.000000	2046.000000
31.760000	-0.125664	-74.267387	-15.570937	-17.632032	-24.151314	-16.913109	0.000000	-10.000000	0.050000	-13.716667	381.333344	1023.000000	1023.000000	2046.000000
31.780001	-0.125779	-74.335197	-15.554945	-17.658695	-24.203651	-16.917904	0.000000	-10.000000	0.050000	-13.616667	376.666656	1023.000000	1023.000000	2046.000000
31.799999	-0.125960	-74.442505	-15.598719	-17.708902	-24.212324	-16.922558	0.000000	-10.000000	0.050000	-13.600000	372.166656	1023.000000	1023.000000	2046.000000
31.820000	-0.126157	-74.558838	-15.625776	-17.724779	-24.240772	-16.967508	0.000000	-10.000000	0.050000	-13.600000	367.500000	1023.000000	1023.000000	2046.000000
31.840000	-0.126283	-74.633377	-15.604491	-17.759594	-24.291048	-16.978243	0.000000	-10.000000	0.050000	-13.583334	363.000000	1023.000000	1023.000000	2046.000000
31.860001	-0.126462	-74.739265	-15.586957	-17.782410	-24.345457	-17.024443	0.000000	-10.000000	0.050000	-13.600000	358.500000	1023.000000	1023.000000	2046.000000
31.879999	-0.126706	-74.883514	-15.581760	-17.765024	-24.402967	-17.133764	0.000000	-10.000000	0.041667	-13.533334	354.000000	1023.000000	1023.000000	2046.000000
31.900000	-0.126634	-74.840477	-15.573280	-17.830372	-24.363096	-17.073727	0.000000	-10.000000	0.041667	-13.450000	349.500000	1023.000000	1023.000000	2046.000000
31.920000	-0.126598	-74.819283	-15.530548	-17.822098	-24.387896	-17.078741	0.000000	-10.000000	0.050000	-13.266666	345.000000	1023.000000	1023.000000	2046.000000
31.940001	-0.126631	-74.838753	-15.560400	-17.836943	-24.373871	-17.067537	0.000000	-10.000000	0.041667	-13.133333	340.500000	1023.000000	1023.000000	2046.000000
31.959999	-0.126606	-74.823868	-15.550537	-17.868988	-24.357267	-17.047079	0.000000	-10.000000	0.025000	-13.016667	336.166656	1023.000000	1023.000000	2046.000000
31.980000	-0.126541	-74.785774	-15.518619	-17.863073	-24.371666	-17.032417	0.000000	-10.000000	0.000000	-12.933333	331.666656	1023.000000	1023.000000	2046.000000
32.000000	-0.126661	-74.856438	-15.558686	-17.755106	-24.449835	-17.092808	0.000000	-10.000000	0.008333	-12.816667	327.333344	1023.000000	1023.000000	2046.000000
32.020000	-0.127008	-75.061668	-15.708880	-17.780073	-24.479013	-17.093702	0.000000	-10.000000	0.016667	-12.666667	323.000000	1023.000000	1023.000000	2046.000000
32.040001	-0.128343	-75.850975	-16.019299	-18.094524	-24.558022	-17.179132	0.000000	-10.000000	0.016667	-12.566667	319.000000	1023.000000	1023.000000	2046.000000
32.060001	-0.129658	-76.627838	-16.226257	-18.372416	-24.697863	-17.331306	0.000000	-10.000000	0.008333	-12.450000	314.833344	1023.000000	1023.000000	2046.000000
32.080002	-0.130655	-77.216835	-16.324526	-18.519861	-24.865726	-17.506725	0.000000	-10.000000	0.000000	-12.250000	310.500000	1023.000000	1023.000000	2046.000000
32.099998	-0.131708	-77.839500	-16.437559	-18.666702	-25.041807	-17.693434	0.000000	-10.000000	0.000000	-11.933333	306.166656	1023.000000	1023.000000	2046.000000
32.119999	-0.132995	-78.599922	-16.627823	-18.815628	-25.239285	-17.917183	0.000000	-10.000000	0.000000	-11.450001	302.166656	1023.000000	1023.000000	2046.000000
32.139999	-0.134302	-79.372231	-16.920235	-18.991425	-25.383886	-18.076687	0.000000	-10.000000	0.008333	-10.983334	298.500000	1023.000000	1023.000000	2046.000000
32.160000	-0.135928	-80.333252	-17.263712	-19.171101	-25.562397	-18.336046	0.000000	-10.000000	0.008333	-10.566667	295.000000	1023.000000	1023.000000	2046.000000
32.180000	-0.137681	-81.369530	-17.508804	-19.349060	-25.864880	-18.646788	0.000000	-10.000000	0.008333	-10.433333	291.500000	1023.000000	1023.000000	2046.000000
32.200001	-0.138985	-82.140244	-17.768703	-19.410648	-26.028322	-18.932568	0.000000	-10.000000	0.000000	-10.483334	288.000000	1023.000000	1023.000000	2046.000000
32.220001	-0.139965	-82.719543	-17.968210	-19.482687	-26.169632	-19.099012	0.000000	-10.000000	0.000000	-10.483334	284.500000	1023.000000	1023.000000	2046.000000
32.240002	-0.140565	-83.074196	-18.100574	-19.481501	-26.298431	-19.193684	0.000000	-10.000000	0.000000	-10.533334	280.833344	1023.000000	1023.000000	2046.000000
32.259998	-0.140943	-83.297516	-18.154562	-19.417219	-26.411388	-19.314344	0.000000	-10.000000	0.000000	-10.433333	277.333344	1023.000000	1023.000000	2046.000000
32.279999	-0.141044	-83.357208	-18.174343	-19.336786	-26.470680	-19.375395	0.000000	-10.000000	0.000000	-10.400001	273.833344	1023.000000	1023.000000	2046.000000
32.299999	-0.141180	-83.437241	-18.154051	-19.306084	-26.575424	-19.401678	0.000000	-10.000000	0.000000	-10.100000	270.500000	1023.000000	1023.000000	2046.000000
32.320000	-0.141485	-83.617615	-18.135706	-19.312830	-26.680813	-19.488268	0.000000	-10.000000	0.000000	-9.766666	265.000000	1023.000000	1023.000000	2046.000000
32.340000	-0.141508	-83.631302	-18.189924	-19.333788	-26.627453	-19.480139	0.000000	-10.000000	0.000000	-9.450000	260.666656	1023.000000	1023.000000	2046.000000
32.360001	-0.141304	-83.510529	-18.073627	-19.285425	-26.685183	-19.466290	0.000000	-10.000000	0.000000	-9.300000	257.500000	1023.000000	1023.000000	2046.000000
32.380001	-0.140829	-83.229729	-17.887920	-19.192406	-26.701542	-19.447857	0.000000	-10.000000	0.000000	-9.166667	256.500000	1023.000000	1023.000000	2046.000000
32.400002	-0.140368	-82.957756	-17.834618	-19.101103	-26.620750	-19.401285	0.000000	-10.000000	0.000000	-8.950001	254.500000	1023.000000	1023.000000	2046.000000
32.419998	-0.139954	-82.712532	-17.703001	-19.038923	-26.634979	-19.335630	0.000000	-10.000000	-0.016667	-8.550000	251.500000	1023.000000	1023.000000	2046.000000
32.439999	-0.139839	-82.645012	-17.671778	-19.034851	-26.627729	-19.310658	0.000000	-10.000000	-0.016667	-8.250000	248.500000	1023.000000	1023.000000	2046.000000
32.459999	-0.139486	-82.436302	-17.659218	-19.006163	-26.533670	-19.237257	0.000000	-10.000000	-0.016667	-8.033334	245.666672	1023.000000	1023.000000	2046.000000
32.480000	-0.139292	-82.321556	-17.641973	-19.012581	-26.484270	-19.182732	0.000000	-10.000000	0.000000	-8.083333	243.000000	1023.000000	1023.000000	2046.000000
32.500000	-0.139246	-82.294502	-17.636740	-19.047688	-26.465626	-19.144447	0.000000	-10.000000	0.000000	-8.216667	240.333328	1023.000000	1023.000000	2046.000000
32.520000	-0.139449	-82.414223	-17.678183	-19.122694	-26.456800	-19.156544	0.000000	-10.000000	0.000000	-8.400001	237.500000	1023.000000	1023.000000	2046.000000
32.540001	-0.139549	-82.473228	-17.693949	-19.131578	-26.465649	-19.182053	0.000000	-10.000000	0.000000	-8.400001	234.666672	1023.000000	1023.000000	2046.000000
32.560001	-0.139642	-82.528709	-17.686174	-19.216455	-26.504129	-19.121948	0.000000	-10.000000	0.000000	-8.333333	231.833328	1023.000000	1023.000000	2046.000000
32.580002	-0.139713	-82.570335	-17.724215	-19.227772	-26.480568	-19.137777	0.000000	-10.000000	0.000000	-8.183333	229.166672	1023.000000	1023.000000	2046.000000
32.599998	-0.139773	-82.605614	-17.726412	-19.264286	-26.496365	-19.118549	0.000000	-10.000000	0.000000	-8.100000	226.333328	1023.000000	1023.000000	2046.000000
32.619999	-0.139843	-82.646927	-17.712549	-19.336111	-26.509146	-19.089121	0.000000	-10.000000	0.000000	-8.016666	223.666672	1023.000000	1023.000000	2046.000000
32.639999	-0.139894	-82.677422	-17.701485	-19.345325	-26.514219	-19.116392	0.000000	-10.000000	0.000000	-7.916667	221.000000	1023.000000	1023.000000	2046.000000
32.660000	-0.139941	-82.705063	-17.751146	-19.400688	-26.474104	-19.079124	0.000000	-10.000000	0.000000	-7.783333	218.333328	1023.000000	1023.000000	2046.000000
32.680000	-0.139977	-82.726501	-17.727173	-19.435476	-26.499264	-19.064587	0.000000	-10.000000	0.000000	-7.650000	215.833328	1023.000000	1023.000000	2046.000000
32.700001	-0.140061	-82.776123	-17.740883	-19.476524	-26.499596	-19.059118	0.000000	-10.000000	0.000000	-7.483334	213.166672	1023.000000	1023.000000	2046.000000
32.720001	-0.140097	-82.797501	-17.782694	-19.496611	-26.473503	-19.044693	0.000000	-10.000000	-0.008333	-7.316667	210.833328	1023.000000	1023.000000	2046.000000
32.740002	-0.140073	-82.782867	-17.749453	-19.531197	-26.478268	-19.023947	0.000000	-10.000000	-0.016667	-7.050000	208.166672	1023.000000	1023.000000	2046.000000
32.759998	-0.140130	-82.816986	-17.716553	-19.560604	-26.508287	-19.031546	0.000000	-10.000000	-0.033333	-6.683333	205.833328	1023.000000	1023.000000	2046.000000
32.779999	-0.140067	-82.779701	-17.737249	-19.626402	-26.435930	-18.980122	0.000000	-10.000000	-0.041667	-6.266667	203.500000	1023.000000	1023.000000	2046.000000
32.799999	-0.140101	-82.799423	-17.707577	-19.626650	-26.454430	-19.010769	0.000000	-10.000000	-0.050000	-5.700000	201.500000	1023.000000	1023.000000	2046.000000
32.820000	-0.140040	-82.763802	-17.681711	-19.686890	-26.435907	-18.959290	0.000000	-10.000000	-0.050000	-5.016667	199.500000	1023.000000	1023.000000	2046.000000
32.840000	-0.139925	-82.695892	-17.725357	-19.730066	-26.336723	-18.903744	0.000000	-10.000000	-0.050000	-4.133333	197.833328	1023.000000	1023.000000	2046.000000
32.860001	-0.139825	-82.636627	-17.659349	-19.732161	-26.362328	-18.882792	0.000000	-10.000000	-0.058333	-3.150000	196.500000	1023.000000	1023.000000	2046.000000
32.880001	-0.139744	-82.588486	-17.657110	-19.731043	-26.335155	-18.865177	0.000000	-10.000000	-0.058333	-2.166667	195.666672	1023.000000	1023.000000	2046.000000
32.900002	-0.139658	-82.537918	-17.658651	-19.766617	-26.308374	-18.804279	0.000000	-10.000000	-0.075000	-1.100000	195.166672	1023.000000	1023.000000	2046.000000
32.919998	-0.139473	-82.428360	-17.634302	-19.781357	-26.257071	-18.755634	0.000000	-10.000000	-0.075000	-0.400000	195.000000	1023.000000	1023.000000	2046.000000
32.939999	-0.139390	-82.379204	-17.644510	-19.756199	-26.220795	-18.757700	0.000000	-10.000000	-0.083333	0.000000	195.000000	1023.000000	1023.000000	2046.000000
32.959999	-0.139239	-82.290253	-17.578245	-19.779915	-26.235403	-18.696688	0.000000	-10.000000	-0.075000	0.550000	195.000000	1023.000000	1023.000000	2046.000000
32.980000	-0.139013	-82.156586	-17.605515	-19.753958	-26.121080	-18.676033	0.000000	-10.000000	-0.075000	1.200000	195.000000	1023.000000	1023.000000	2046.000000
33.000000	-0.138826	-82.046349	-17.565735	-19.751207	-26.100348	-18.629059	0.000000	-10.000000	-0.083333	1.933333	195.000000	1023.000000	1023.000000	2046.000000
33.020000	-0.138761	-82.007706	-17.505856	-19.766499	-26.134974	-18.600376	0.000000	-10.000000	-0.091667	2.266667	195.000000	1023.000000	1023.000000	2046.000000
33.040001	-0.138520	-81.865448	-17.508274	-19.778027	-26.047142	-18.532003	0.000000	-10.000000	-0.091667	2.666667	195.000000	1023.000000	1023.000000	2046.000000
33.060001	-0.138259	-81.711113	-17.432077	-19.742159	-26.009478	-18.527397	0.000000	-10.000000	-0.091667	3.200000	195.000000	1023.000000	1023.000000	2046.000000
33.080002	-0.138006	-81.561676	-17.371906	-19.733652	-25.956347	-18.499769	0.000000	-10.000000	-0.091667	3.700000	195.000000	1023.000000	1023.000000	2046.000000
33.099998	-0.137507	-81.266685	-17.339157	-19.714407	-25.809214	-18.403904	0.000000	-10.000000	-0.100000	4.166667	195.000000	1023.000000	1023.000000	2046.000000
33.119999	-0.137044	-80.993050	-17.231585	-19.712246	-25.742058	-18.307161	0.000000	-10.000000	-0.100000	4.600000	195.000000	1023.000000	1023.000000	2046.000000
33.139999	-0.136572	-80.714325	-17.160093	-19.701307	-25.665792	-18.187130	0.000000	-10.000000	-0.100000	5.233334	195.000000	1023.000000	1023.000000	2046.000000
33.160000	-0.136288	-80.546295	-17.133297	-19.643793	-25.628429	-18.140774	0.000000	-10.000000	-0.108333	6.000000	195.000000	1023.000000	1023.000000	2046.000000
33.180000	-0.136103	-80.436745	-17.139107	-19.573322	-25.612646	-18.111671	0.000000	-10.000000	-0.125000	6.816667	195.000000	1023.000000	1023.000000	2046.000000
33.200001	-0.136246	-80.521637	-17.235870	-19.589386	-25.576075	-18.120304	0.000000	-10.000000	-0.141667	7.466667	195.000000	1023.000000	1023.000000	2046.000000
33.220001	-0.136793	-80.844582	-17.418766	-19.834497	-25.539091	-18.052231	0.000000	-10.000000	-0.150000	7.833333	195.000000	1023.000000	1023.000000	2046.000000
33.240002	-0.137235	-81.106094	-17.526676	-20.004517	-25.504398	-18.070505	0.000000	-10.000000	-0.141667	8.250000	166.166672	1023.000000	1023.000000	2046.000000
33.259998	-0.137289	-81.137573	-17.543505	-20.055420	-25.477522	-18.061121	0.000000	-10.000000	-0.141667	9.266666	110.833336	1023.000000	1023.000000	2046.000000
33.279999	-0.137473	-81.246574	-17.562981	-20.055767	-25.494833	-18.132990	0.000000	-10.000000	-0.141667	10.300000	55.500000	1023.000000	1023.000000	2046.000000
33.299999	-0.137886	-81.490341	-17.616364	-20.103510	-25.580807	-18.189657	0.000000	-10.000000	-0.150000	11.050000	29.000000	1023.000000	1023.000000	2046.000000
33.320000	-0.138683	-81.961601	-17.792620	-20.191198	-25.679846	-18.297941	0.000000	-10.000000	-0.158333	11.350000	30.000000	1023.000000	1023.000000	2046.000000
33.340000	-0.139599	-82.502785	-18.060888	-20.287735	-25.711750	-18.442408	0.000000	-10.000000	-0.158333	11.783334	32.333332	1023.000000	1023.000000	2046.000000
33.360001	-0.140449	-83.005501	-18.244490	-20.350302	-25.805540	-18.605167	0.000000	-10.000000	-0.166667	12.300000	36.000000	1023.000000	1023.000000	2046.000000
33.380001	-0.141025	-83.345871	-18.378340	-20.378115	-25.878532	-18.710886	0.000000	-10.000000	-0.175000	12.550000	40.000000	1023.000000	1023.000000	2046.000000
33.400002	-0.141363	-83.545403	-18.493330	-20.359493	-25.941315	-18.751265	0.000000	-10.000000	-0.191667	12.733334	44.333332	1023.000000	1023.000000	2046.000000
33.419998	-0.141465	-83.605644	-18.539490	-20.272514	-26.010969	-18.782671	0.000000	-10.000000	-0.200000	13.016666	48.666668	1023.000000	1023.000000	2046.000000
33.439999	-0.141296	-83.505989	-18.568867	-20.133539	-26.011538	-18.792048	0.000000	-10.000000	-0.200000	13.233334	53.000000	1023.000000	1023.000000	2046.000000
33.459999	-0.140972	-83.314629	-18.505127	-19.983644	-26.019213	-18.806644	0.000000	-10.000000	-0.191667	13.366667	57.333332	1023.000000	1023.000000	2046.000000
33.480000	-0.140519	-83.046822	-18.410000	-19.859671	-26.009272	-18.767883	0.000000	-10.000000	-0.191667	13.400001	61.666668	1023.000000	1023.000000	2046.000000
33.500000	-0.140105	-82.802010	-18.349901	-19.806187	-25.947744	-18.698174	0.000000	-10.000000	-0.191667	13.566667	66.333336	1023.000000	1023.000000	2046.000000
33.520000	-0.139527	-82.460670	-18.272858	-19.746078	-25.841101	-18.600630	0.000000	-10.000000	-0.200000	14.000000	70.666664	1023.000000	1023.000000	2046.000000
33.540001	-0.138874	-82.074425	-18.143867	-19.666122	-25.776403	-18.488029	0.000000	-10.000000	-0.208333	14.150001	75.333336	1023.000000	1023.000000	2046.000000
33.560001	-0.137934	-81.518967	-17.961128	-19.487652	-25.674698	-18.395487	0.000000	-10.000000	-0.208333	14.266666	80.000000	1023.000000	1023.000000	2046.000000
33.580002	-0.137077	-81.012749	-17.758646	-19.369602	-25.616606	-18.267895	0.000000	-10.000000	-0.225000	14.283334	84.833336	1023.000000	1023.000000	2046.000000
33.599998	-0.136184	-80.484680	-17.625872	-19.317667	-25.453701	-18.087439	0.000000	-10.000000	-0.225000	14.416667	89.666664	1023.000000	1023.000000	2046.000000
33.619999	-0.135253	-79.934807	-17.488413	-19.259142	-25.271622	-17.915630	0.000000	-10.000000	-0.241667	14.566668	94.333336	1023.000000	1023.000000	2046.000000
33.639999	-0.134391	-79.425331	-17.288139	-19.188921	-25.156828	-17.791445	0.000000	-10.000000	-0.241667	14.533334	99.166664	1023.000000	1023.000000	2046.000000
33.660000	-0.133559	-78.933403	-17.198532	-19.085329	-24.943304	-17.706238	0.000000	-10.000000	-0.250000	14.566667	104.000000	1023.000000	1023.000000	2046.000000
33.680000	-0.132834	-78.504791	-17.093294	-19.082491	-24.794313	-17.534697	0.000000	-10.000000	-0.241667	14.516666	109.000000	1023.000000	1023.000000	2046.000000
33.700001	-0.132348	-78.217560	-17.014084	-19.129913	-24.678980	-17.394585	0.000000	-10.000000	-0.241667	14.683333	114.000000	1023.000000	1023.000000	2046.000000
33.720001	-0.131898	-77.951958	-16.944136	-19.130791	-24.561253	-17.315777	0.000000	-10.000000	-0.241667	14.800000	118.833336	1023.000000	1023.000000	2046.000000
33.740002	-0.131475	-77.701836	-16.856310	-19.171526	-24.465946	-17.208052	0.000000	-10.000000	-0.250000	14.983334	123.666664	1023.000000	1023.000000	2046.000000
33.759998	-0.131133	-77.499580	-16.754511	-19.126543	-24.420979	-17.197550	0.000000	-10.000000	-0.250000	15.100000	128.500000	1023.000000	1023.000000	2046.000000
33.779999	-0.130512	-77.132782	-16.669907	-19.126213	-24.297939	-17.038727	0.000000	-10.000000	-0.241667	14.933333	133.500000	1023.000000	1023.000000	2046.000000
33.799999	-0.130111	-76.895401	-16.584888	-19.097881	-24.228876	-16.983755	0.000000	-10.000000	-0.225000	14.766667	138.666672	1023.000000	1023.000000	2046.000000
33.820000	-0.129626	-76.609039	-16.507719	-19.052181	-24.129156	-16.919987	0.000000	-10.000000	-0.208333	14.433333	143.666672	1023.000000	1023.000000	2046.000000
33.840000	-0.129038	-76.261650	-16.448196	-19.045940	-23.988379	-16.779133	0.000000	-10.000000	-0.200000	14.316667	148.666672	1023.000000	1023.000000	2046.000000
33.860001	-0.128641	-76.026604	-16.331417	-18.992237	-23.977478	-16.725471	0.000000	-10.000000	-0.208333	14.233334	153.333328	1023.000000	1023.000000	2046.000000
33.880001	-0.128095	-75.703987	-16.316940	-18.979809	-23.803947	-16.603287	0.000000	-10.000000	-0.216667	14.200000	158.166672	1023.000000	1023.000000	2046.000000
33.900002	-0.127509	-75.357552	-16.181747	-18.934464	-23.730947	-16.510395	0.000000	-10.000000	-0.225000	14.300000	162.833328	1023.000000	1023.000000	2046.000000
33.919998	-0.127116	-75.125504	-16.085340	-18.909771	-23.684593	-16.445801	0.000000	-10.000000	-0.233333	14.366667	167.666672	1023.000000	1023.000000	2046.000000
33.939999	-0.126487	-74.753754	-16.016712	-18.862810	-23.534952	-16.339275	0.000000	-10.000000	-0.233333	14.416667	172.333328	1023.000000	1023.000000	2046.000000
33.959999	-0.125942	-74.431824	-15.936426	-18.827803	-23.420191	-16.247402	0.000000	-10.000000	-0.241667	14.650000	177.166672	1023.000000	1023.000000	2046.000000
33.980000	-0.125469	-74.152100	-15.843094	-18.810114	-23.342625	-16.156263	0.000000	-10.000000	-0.233333	14.800000	182.000000	1023.000000	1023.000000	2046.000000
34.000000	-0.124863	-73.793999	-15.786840	-18.810532	-23.202044	-15.994583	0.000000	-10.000000	-0.241667	15.033334	187.000000	1023.000000	1023.000000	2046.000000
34.020000	-0.124424	-73.534615	-15.681856	-18.765383	-23.147270	-15.940108	0.000000	-10.000000	-0.241667	15.150001	192.000000	1023.000000	1023.000000	2046.000000
34.040001	-0.123919	-73.236198	-15.635129	-18.733433	-23.003233	-15.864406	0.000000	-10.000000	-0.250000	15.400001	197.000000	1023.000000	1023.000000	2046.000000
34.060001	-0.123332	-72.889236	-15.546987	-18.733870	-22.884300	-15.724076	0.000000	-10.000000	-0.250000	15.566667	202.166672	1023.000000	1023.000000	2046.000000
34.080002	-0.122868	-72.614845	-15.431643	-18.704367	-22.825438	-15.653399	0.000000	-10.000000	-0.250000	15.650001	207.333328	1023.000000	1023.000000	2046.000000
34.099998	-0.122351	-72.309219	-15.369176	-18.632536	-22.704008	-15.603500	0.000000	-10.000000	-0.266667	15.866667	212.666672	1023.000000	1023.000000	2046.000000
34.119999	-0.121724	-71.938728	-15.243051	-18.627258	-22.600899	-15.467524	0.000000	-10.000000	-0.283333	16.216667	218.000000	1023.000000	1023.000000	2046.000000
34.139999	-0.121096	-71.567528	-15.133988	-18.617842	-22.478445	-15.337254	0.000000	-10.000000	-0.300000	16.583334	223.333328	1023.000000	1023.000000	2046.000000
34.160000	-0.120410	-71.162102	-15.004441	-18.563713	-22.357508	-15.236441	0.000000	-10.000000	-0.300000	16.683334	228.833328	1023.000000	1023.000000	2046.000000
34.180000	-0.119825	-70.816734	-14.893616	-18.558769	-22.264845	-15.099507	0.000000	-10.000000	-0.291667	16.383333	234.166672	1023.000000	1023.000000	2046.000000
34.200001	-0.119307	-70.510445	-14.802786	-18.486570	-22.174370	-15.046716	0.000000	-10.000000	-0.283333	16.150000	239.833328	1023.000000	1023.000000	2046.000000
34.220001	-0.118800	-70.210510	-14.762131	-18.409735	-22.072456	-14.966189	0.000000	-10.000000	-0.258333	15.583333	245.166672	1023.000000	1023.000000	2046.000000
34.240002	-0.118591	-70.087425	-14.754884	-18.367579	-22.047422	-14.917541	0.000000	-10.000000	-0.241667	15.133333	250.666672	1023.000000	1023.000000	2046.000000
34.259998	-0.118355	-69.947937	-14.816163	-18.336414	-21.959290	-14.836070	0.000000	-10.000000	-0.225000	14.583333	255.833328	1023.000000	1023.000000	2046.000000
34.279999	-0.118368	-69.955681	-14.860897	-18.379501	-21.919453	-14.795827	0.000000	-10.000000	-0.216667	14.150001	260.833344	1023.000000	1023.000000	2046.000000
34.299999	-0.118190	-69.850243	-14.867103	-18.359446	-21.843889	-14.779802	0.000000	-10.000000	-0.208333	13.933333	265.500000	1023.000000	1023.000000	2046.000000
34.320000	-0.117804	-69.622398	-14.775484	-18.315964	-21.757315	-14.773634	0.000000	-10.000000	-0.200000	13.816667	270.166656	1023.000000	1023.000000	2046.000000
34.340000	-0.117743	-69.586105	-14.691198	-18.208401	-21.830061	-14.856445	0.000000	-10.000000	-0.208333	13.983334	274.833344	1023.000000	1023.000000	2046.000000
34.360001	-0.118373	-69.958534	-14.854807	-18.152111	-21.950596	-15.001019	0.000000	-10.000000	-0.216667	14.150001	279.500000	1023.000000	1023.000000	2046.000000
34.380001	-0.119448	-70.593750	-15.114467	-18.209303	-22.064207	-15.205772	0.000000	-10.000000	-0.225000	14.250000	282.500000	1023.000000	1023.000000	2046.000000
34.400002	-0.120600	-71.274467	-15.331461	-18.311470	-22.234213	-15.397323	0.000000	-10.000000	-0.233333	14.433333	287.333344	1023.000000	1023.000000	2046.000000
34.419998	-0.121264	-71.666763	-15.504155	-18.309464	-22.309023	-15.544121	0.000000	-10.000000	-0.258333	14.800000	292.166656	1023.000000	1023.000000	2046.000000
34.439999	-0.121485	-71.797806	-15.575806	-18.252054	-22.378847	-15.591101	0.000000	-10.000000	-0.266667	15.133333	298.666656	1023.000000	1023.000000	2046.000000
34.459999	-0.121561	-71.842361	-15.613275	-18.062866	-22.468245	-15.697973	0.000000	-10.000000	-0.266667	15.250000	303.500000	1023.000000	1023.000000	2046.000000
34.480000	-0.121454	-71.779312	-15.652473	-17.853348	-22.522564	-15.750926	0.000000	-10.000000	-0.250000	15.233334	308.666656	1023.000000	1023.000000	2046.000000
34.500000	-0.121145	-71.596893	-15.631633	-17.665712	-22.548964	-15.750583	0.000000	-10.000000	-0.250000	15.216667	313.833344	1023.000000	1023.000000	2046.000000
34.520000	-0.120816	-71.402328	-15.579999	-17.502367	-22.591484	-15.728477	0.000000	-10.000000	-0.250000	15.250000	319.000000	1023.000000	1023.000000	2046.000000
34.540001	-0.120378	-71.143387	-15.546337	-17.313965	-22.554132	-15.728951	0.000000	-10.000000	-0.250000	15.116667	324.000000	1023.000000	1023.000000	2046.000000
34.560001	-0.119909	-70.866104	-15.471378	-17.217070	-22.524092	-15.653561	0.000000	-10.000000	-0.250000	15.150001	329.000000	1023.000000	1023.000000	2046.000000
34.580002	-0.119324	-70.520294	-15.426820	-17.116795	-22.429235	-15.547444	0.000000	-10.000000	-0.250000	15.116667	334.000000	1023.000000	1023.000000	2046.000000
34.599998	-0.118761	-70.187889	-15.367491	-17.023613	-22.355833	-15.440955	0.000000	-10.000000	-0.233333	14.916667	339.166656	1023.000000	1023.000000	2046.000000
34.619999	-0.118203	-69.858116	-15.169807	-16.903072	-22.399336	-15.385899	0.000000	-10.000000	-0.225000	14.566667	344.166656	1023.000000	1023.000000	2046.000000
34.639999	-0.117407	-69.387367	-15.072748	-16.804426	-22.274603	-15.235590	0.000000	-10.000000	-0.208333	14.283334	349.166656	1023.000000	1023.000000	2046.000000
34.660000	-0.116395	-68.789474	-14.943263	-16.671423	-22.108595	-15.066197	0.000000	-10.000000	-0.208333	14.233334	354.000000	1023.000000	1023.000000	2046.000000
34.680000	-0.115536	-68.281837	-14.779920	-16.550837	-21.995056	-14.956023	0.000000	-10.000000	-0.208333	14.083333	358.833344	1023.000000	1023.000000	2046.000000
34.700001	-0.114479	-67.657204	-14.664348	-16.472383	-21.743820	-14.776655	0.000000	-10.000000	-0.216667	13.966667	363.500000	1023.000000	1023.000000	2046.000000
34.720001	-0.113625	-67.152313	-14.471415	-16.378843	-21.634890	-14.667165	0.000000	-10.000000	-0.216667	13.816667	368.166656	1023.000000	1023.000000	2046.000000
34.740002	-0.112964	-66.761841	-14.368074	-16.375109	-21.476410	-14.542248	0.000000	-10.000000	-0.216667	13.916667	372.833344	1023.000000	1023.000000	2046.000000
34.759998	-0.112466	-66.467346	-14.300570	-16.418776	-21.307791	-14.440211	0.000000	-10.000000	-0.216667	13.800000	377.500000	1023.000000	1023.000000	2046.000000
34.779999	-0.112106	-66.254662	-14.181817	-16.440462	-21.237703	-14.394682	0.000000	-10.000000	-0.233333	14.083334	382.166656	1023.000000	1023.000000	2046.000000
34.799999	-0.111660	-65.990990	-14.105024	-16.461538	-21.115383	-14.309041	0.000000	-10.000000	-0.233333	14.116667	386.833344	1023.000000	1023.000000	2046.000000
34.820000	-0.111200	-65.719482	-14.035795	-16.463963	-20.990759	-14.228969	0.000000	-10.000000	-0.225000	14.250000	391.500000	1023.000000	1023.000000	2046.000000
34.840000	-0.110675	-65.408745	-13.928925	-16.452566	-20.899464	-14.127786	0.000000	-10.000000	-0.208333	13.883333	396.166656	1023.000000	1023.000000	2046.000000
34.860001	-0.110213	-65.135735	-13.846336	-16.450525	-20.816607	-14.022264	0.000000	-10.000000	-0.208333	13.466667	400.833344	1023.000000	1023.000000	2046.000000
34.880001	-0.109800	-64.891632	-13.755756	-16.439985	-20.738913	-13.956983	0.000000	-10.000000	-0.216667	13.366667	405.500000	1023.000000	1023.000000	2046.000000
34.900002	-0.109282	-64.585526	-13.691723	-16.386076	-20.625406	-13.882320	0.000000	-10.000000	-0.216667	13.350000	409.833344	1023.000000	1023.000000	2046.000000
34.919998	-0.108777	-64.287437	-13.632644	-16.350767	-20.509863	-13.794165	0.000000	-10.000000	-0.225000	13.600000	414.333344	1023.000000	1023.000000	2046.000000
34.939999	-0.108279	-63.992878	-13.556349	-16.303146	-20.424051	-13.709332	0.000000	-10.000000	-0.225000	13.766666	418.833344	1023.000000	1023.000000	2046.000000
34.959999	-0.107781	-63.698334	-13.474333	-16.238668	-20.333414	-13.651917	0.000000	-10.000000	-0.233333	14.066667	423.500000	1023.000000	1023.000000	2046.000000
34.980000	-0.107233	-63.374554	-13.425815	-16.206532	-20.202982	-13.539227	0.000000	-10.000000	-0.225000	14.216667	428.166656	1023.000000	1023.000000	2046.000000
35.000000	-0.106638	-63.023182	-13.334469	-16.172421	-20.097509	-13.418785	0.000000	-10.000000	-0.233333	14.433333	432.833344	1023.000000	1023.000000	2046.000000
35.020000	-0.106063	-62.683468	-13.237594	-16.100721	-20.003799	-13.341352	0.000000	-10.000000	-0.241667	14.533334	437.666656	1023.000000	1023.000000	2046.000000
35.040001	-0.105415	-62.300442	-13.167211	-16.099531	-19.838511	-13.195190	0.000000	-10.000000	-0.250000	14.866667	442.500000	1023.000000	1023.000000	2046.000000
35.060001	-0.104914	-62.004021	-13.047764	-16.029722	-19.777325	-13.149209	0.000000	-10.000000	-0.241667	14.983334	447.500000	1023.000000	1023.000000	2046.000000
35.080002	-0.104442	-61.725018	-12.963675	-16.001482	-19.682919	-13.076943	0.000000	-10.000000	-0.241667	15.100000	452.500000	1023.000000	1023.000000	2046.000000
35.099998	-0.103853	-61.377171	-12.903392	-15.945793	-19.542919	-12.985066	0.000000	-10.000000	-0.241667	15.083334	457.500000	1023.000000	1023.000000	2046.000000
35.119999	-0.103276	-61.035942	-12.765134	-15.904352	-19.447586	-12.918869	0.000000	-10.000000	-0.250000	15.250000	462.500000	1023.000000	1023.000000	2046.000000
35.139999	-0.102581	-60.625374	-12.679774	-15.866682	-19.292349	-12.786570	0.000000	-10.000000	-0.250000	15.533334	467.500000	1023.000000	1023.000000	2046.000000
35.160000	-0.102004	-60.284531	-12.562387	-15.803655	-19.202103	-12.716389	0.000000	-10.000000	-0.250000	15.700001	472.666656	1023.000000	1023.000000	2046.000000
35.180000	-0.101388	-59.920078	-12.499360	-15.765909	-19.060884	-12.593924	0.000000	-10.000000	-0.250000	15.700001	477.833344	1023.000000	1023.000000	2046.000000
35.200001	-0.100801	-59.573116	-12.432601	-15.663234	-18.943199	-12.534081	0.000000	-10.000000	-0.250000	15.516667	483.166656	1023.000000	1023.000000	2046.000000
35.220001	-0.100459	-59.371063	-12.372595	-15.617773	-18.930084	-12.450609	0.000000	-10.000000	-0.258333	15.650001	488.333344	1023.000000	1023.000000	2046.000000
35.240002	-0.100158	-59.193420	-12.430406	-15.583185	-18.823492	-12.356337	0.000000	-10.000000	-0.275000	15.750001	493.500000	1023.000000	1023.000000	2046.000000
35.259998	-0.100035	-59.120644	-12.464559	-15.568635	-18.743036	-12.344415	0.000000	-10.000000	-0.275000	15.766667	498.666656	1023.000000	1023.000000	2046.000000
35.279999	-0.099643	-58.888741	-12.428131	-15.598425	-18.651598	-12.210587	0.000000	-10.000000	-0.266667	15.450001	504.000000	1023.000000	1023.000000	2046.000000
35.299999	-0.099258	-58.661396	-12.320674	-15.556062	-18.589970	-12.194693	0.000000	-10.000000	-0.250000	15.266667	509.333344	1023.000000	1023.000000	2046.000000
35.320000	-0.098975	-58.494427	-12.226532	-15.488577	-18.593418	-12.185901	0.000000	-10.000000	-0.258333	15.350000	514.500000	1023.000000	1023.000000	2046.000000
35.340000	-0.099488	-58.797546	-12.345990	-15.399735	-18.686010	-12.365812	0.000000	-10.000000	-0.275000	15.666667	519.500000	1023.000000	1023.000000	2046.000000
35.360001	-0.100553	-59.426872	-12.575113	-15.436751	-18.819899	-12.595110	0.000000	-10.000000	-0.291667	16.000000	524.666687	1023.000000	1023.000000	2046.000000
35.380001	-0.101690	-60.099064	-12.791567	-15.559751	-19.004898	-12.742848	0.000000	-10.000000	-0.300000	16.250000	528.166687	1023.000000	1023.000000	2046.000000
35.400002	-0.102450	-60.548161	-12.940411	-15.555483	-19.122566	-12.929702	0.000000	-10.000000	-0.291667	16.300001	533.500000	1023.000000	1023.000000	2046.000000
35.419998	-0.102647	-60.664497	-13.010692	-15.462926	-19.183083	-13.007796	0.000000	-10.000000	-0.283333	16.133333	539.000000	1023.000000	1023.000000	2046.000000
35.439999	-0.102735	-60.716255	-13.057364	-15.274340	-19.256054	-13.128499	0.000000	-10.000000	-0.275000	16.066668	546.166687	1023.000000	1023.000000	2046.000000
35.459999	-0.102639	-60.659649	-13.102022	-15.073285	-19.303654	-13.180689	0.000000	-10.000000	-0.283333	16.183334	551.666687	1023.000000	1023.000000	2046.000000
35.480000	-0.102491	-60.571915	-13.123218	-14.879548	-19.365440	-13.203706	0.000000	-10.000000	-0.283333	16.566668	557.000000	1023.000000	1023.000000	2046.000000
35.500000	-0.102169	-60.381847	-13.106189	-14.698528	-19.356815	-13.220317	0.000000	-10.000000	-0.283333	16.700001	562.500000	1023.000000	1023.000000	2046.000000
35.520000	-0.101701	-60.105568	-13.047501	-14.495108	-19.339827	-13.223135	0.000000	-10.000000	-0.275000	16.433334	568.000000	1023.000000	1023.000000	2046.000000
35.540001	-0.101254	-59.840893	-12.942347	-14.407886	-19.343403	-13.147258	0.000000	-10.000000	-0.275000	15.900001	573.500000	1023.000000	1023.000000	2046.000000
35.560001	-0.100697	-59.511703	-12.915153	-14.298443	-19.210245	-13.087864	0.000000	-10.000000	-0.275000	15.900001	578.833313	1023.000000	1023.000000	2046.000000
35.580002	-0.100116	-59.168743	-12.817912	-14.186497	-19.148228	-13.016108	0.000000	-10.000000	-0.275000	15.983334	584.166687	1023.000000	1023.000000	2046.000000
35.599998	-0.099501	-58.805298	-12.699362	-14.086983	-19.080395	-12.938557	0.000000	-10.000000	-0.275000	16.233334	589.500000	1023.000000	1023.000000	2046.000000
35.619999	-0.098679	-58.319275	-12.543446	-13.937644	-18.998470	-12.839714	0.000000	-10.000000	-0.275000	16.033333	595.000000	1023.000000	1023.000000	2046.000000
35.639999	-0.097582	-57.671040	-12.384706	-13.813849	-18.840134	-12.632352	0.000000	-10.000000	-0.283333	15.933333	600.333313	1023.000000	1023.000000	2046.000000
35.660000	-0.096579	-57.078293	-12.212410	-13.691790	-18.695000	-12.479095	0.000000	-10.000000	-0.291667	15.950000	605.666687	1023.000000	1023.000000	2046.000000
35.680000	-0.095310	-56.328136	-12.008958	-13.569393	-18.472502	-12.277284	0.000000	-10.000000	-0.300000	16.266666	611.000000	1023.000000	1023.000000	2046.000000
35.700001	-0.094297	-55.729710	-11.850574	-13.428041	-18.296125	-12.154967	0.000000	-10.000000	-0.316667	16.916666	616.333313	1023.000000	1023.000000	2046.000000
35.720001	-0.093480	-55.246918	-11.704016	-13.374956	-18.136358	-12.031586	0.000000	-10.000000	-0.325000	17.650000	621.833313	1023.000000	1023.000000	2046.000000
35.740002	-0.092853	-54.875877	-11.639170	-13.406366	-17.945705	-11.884637	0.000000	-10.000000	-0.325000	18.083334	627.500000	1023.000000	1023.000000	2046.000000
35.759998	-0.092459	-54.643433	-11.541073	-13.427522	-17.851709	-11.823128	0.000000	-10.000000	-0.308333	18.233334	633.500000	1023.000000	1023.000000	2046.000000
35.779999	-0.091823	-54.267502	-11.432196	-13.406254	-17.708595	-11.720458	0.000000	-10.000000	-0.300000	18.083334	639.500000	1023.000000	1023.000000	2046.000000
35.799999	-0.091192	-53.894581	-11.341088	-13.400294	-17.575006	-11.578192	0.000000	-10.000000	-0.300000	18.066668	645.500000	1023.000000	1023.000000	2046.000000
35.820000	-0.090611	-53.551132	-11.218143	-13.333056	-17.490137	-11.509796	0.000000	-10.000000	-0.300000	18.166666	651.500000	1023.000000	1023.000000	2046.000000
35.840000	-0.089811	-53.078278	-11.121121	-13.299370	-17.301596	-11.356192	0.000000	-10.000000	-0.300000	18.283333	657.500000	1023.000000	1023.000000	2046.000000
35.860001	-0.089285	-52.767441	-11.012729	-13.254348	-17.221193	-11.279170	0.000000	-10.000000	-0.300000	18.233334	663.833313	1023.000000	1023.000000	2046.000000
35.880001	-0.088594	-52.359272	-10.914881	-13.215232	-17.078793	-11.150365	0.000000	-10.000000	-0.300000	18.266666	670.166687	1023.000000	1023.000000	2046.000000
35.900002	-0.087981	-51.996944	-10.801823	-13.144391	-17.008608	-11.042121	0.000000	-10.000000	-0.300000	18.183334	676.500000	1023.000000	1023.000000	2046.000000
35.919998	-0.087350	-51.624039	-10.743807	-13.057430	-16.858530	-10.964272	0.000000	-10.000000	-0.300000	18.266666	682.500000	1023.000000	1023.000000	2046.000000
35.939999	-0.086557	-51.155453	-10.617223	-13.002222	-16.732374	-10.803633	0.000000	-10.000000	-0.300000	18.183334	688.500000	1023.000000	1023.000000	2046.000000
35.959999	-0.085848	-50.736244	-10.480163	-12.888694	-16.626675	-10.740713	0.000000	-10.000000	-0.333333	18.400000	694.500000	1023.000000	1023.000000	2046.000000
35.980000	-0.085010	-50.240627	-10.352162	-12.834913	-16.489491	-10.564061	0.000000	-10.000000	-0.350000	18.900000	700.500000	1023.000000	1023.000000	2046.000000
36.000000	-0.084305	-49.824085	-10.218564	-12.758652	-16.381853	-10.465019	0.000000	-10.000000	-0.358333	19.316668	706.666687	1023.000000	1023.000000	2046.000000
36.020000	-0.083488	-49.341511	-10.069888	-12.714559	-16.228090	-10.328976	0.000000	-10.000000	-0.325000	19.450001	713.000000	1023.000000	1023.000000	2046.000000
36.040001	-0.082610	-48.822594	-9.904377	-12.650826	-16.064280	-10.203111	0.000000	-10.000000	-0.325000	19.166666	719.666687	1023.000000	1023.000000	2046.000000
36.060001	-0.081993	-48.457878	-9.734826	-12.604106	-15.983678	-10.135269	0.000000	-10.000000	-0.333333	19.250000	726.166687	1023.000000	1023.000000	2046.000000
36.080002	-0.081111	-47.936352	-9.618008	-12.517629	-15.769371	-10.031343	0.000000	-10.000000	-0.366667	19.766666	732.666687	1023.000000	1023.000000	2046.000000
36.099998	-0.080547	-47.603539	-9.488602	-12.400180	-15.689763	-10.024992	0.000000	-10.000000	-0.366667	20.183332	739.000000	1023.000000	1023.000000	2046.000000
36.119999	-0.080019	-47.291283	-9.407332	-12.348181	-15.590158	-9.945611	0.000000	-10.000000	-0.366667	20.350000	745.666687	1023.000000	1023.000000	2046.000000
36.139999	-0.079515	-46.993530	-9.374561	-12.303429	-15.479568	-9.835972	0.000000	-10.000000	-0.333333	19.900000	752.500000	1023.000000	1023.000000	2046.000000
36.160000	-0.079214	-46.815216	-9.336731	-12.299708	-15.362695	-9.816083	0.000000	-10.000000	-0.325000	19.366667	759.166687	1023.000000	1023.000000	2046.000000
36.180000	-0.078562	-46.430023	-9.232606	-12.303091	-15.204947	-9.689379	0.000000	-10.000000	-0.325000	19.016668	765.833313	1023.000000	1023.000000	2046.000000
36.200001	-0.078038	-46.120468	-9.053256	-12.249184	-15.134941	-9.683088	0.000000	-10.000000	-0.333333	19.066668	772.166687	1023.000000	1023.000000	2046.000000
36.220001	-0.077691	-45.915215	-8.987010	-12.141546	-15.115905	-9.670753	0.000000	-10.000000	-0.358333	19.400002	778.666687	1023.000000	1023.000000	2046.000000
36.240002	-0.078199	-46.215839	-9.092805	-12.061766	-15.198370	-9.862899	0.000000	-10.000000	-0.375000	19.600000	785.000000	1023.000000	1023.000000	2046.000000
36.259998	-0.079250	-46.836971	-9.329848	-12.165788	-15.314092	-10.027242	0.000000	-10.000000	-0.383333	19.733334	791.500000	1023.000000	1023.000000	2046.000000
36.279999	-0.080171	-47.381084	-9.458189	-12.242294	-15.513541	-10.167061	0.000000	-10.000000	-0.366667	19.883333	798.000000	1023.000000	1023.000000	2046.000000
36.299999	-0.080602	-47.636002	-9.582500	-12.194883	-15.548089	-10.310531	0.000000	-10.000000	-0.366667	20.150000	804.666687	1023.000000	1023.000000	2046.000000
36.320000	-0.080627	-47.650410	-9.632147	-12.061058	-15.578780	-10.378423	0.000000	-10.000000	-0.383333	20.433334	811.333313	1023.000000	1023.000000	2046.000000
36.340000	-0.080484	-47.565918	-9.616365	-11.881593	-15.647541	-10.420417	0.000000	-10.000000	-0.400000	20.616667	818.166687	1023.000000	1023.000000	2046.000000
36.360001	-0.080203	-47.400059	-9.621022	-11.697871	-15.673672	-10.407493	0.000000	-10.000000	-0.400000	20.583334	825.000000	1023.000000	1023.000000	2046.000000
36.380001	-0.079959	-47.255905	-9.584994	-11.476937	-15.726166	-10.467807	0.000000	-10.000000	-0.400000	20.516666	829.666687	1023.000000	1023.000000	2046.000000
36.400002	-0.079399	-46.924824	-9.502542	-11.327366	-15.698312	-10.396606	0.000000	-10.000000	-0.400000	20.633333	836.500000	1023.000000	1023.000000	2046.000000
36.419998	-0.078998	-46.687748	-9.452686	-11.134713	-15.688306	-10.412043	0.000000	-10.000000	-0.383333	20.583334	843.333313	1023.000000	1023.000000	2046.000000
36.439999	-0.078439	-46.357464	-9.369953	-11.050101	-15.636167	-10.301240	0.000000	-10.000000	-0.375000	20.533333	852.500000	1023.000000	1023.000000	2046.000000
36.459999	-0.077721	-45.933308	-9.325697	-10.950351	-15.473685	-10.183575	0.000000	-10.000000	-0.358333	19.916668	859.333313	1023.000000	1023.000000	2046.000000
36.480000	-0.077149	-45.594978	-9.220897	-10.832654	-15.418550	-10.122875	0.000000	-10.000000	-0.341667	19.450001	866.000000	1023.000000	1023.000000	2046.000000
36.500000	-0.076204	-45.036415	-9.063589	-10.721511	-15.304235	-9.947080	0.000000	-10.000000	-0.325000	19.100000	872.666687	1023.000000	1023.000000	2046.000000
36.520000	-0.075259	-44.478008	-8.896430	-10.559754	-15.193810	-9.828015	0.000000	-10.000000	-0.325000	19.150002	879.166687	1023.000000	1023.000000	2046.000000
36.540001	-0.073948	-43.703388	-8.704463	-10.420734	-14.990810	-9.587379	0.000000	-10.000000	-0.350000	19.500000	885.666687	1023.000000	1023.000000	2046.000000
36.560001	-0.072837	-43.046833	-8.533855	-10.261722	-14.801819	-9.449439	0.000000	-10.000000	-0.358333	19.783333	892.000000	1023.000000	1023.000000	2046.000000
36.580002	-0.071660	-42.350773	-8.356492	-10.163682	-14.581028	-9.249570	0.000000	-10.000000	-0.358333	19.933332	898.500000	1023.000000	1023.000000	2046.000000
36.599998	-0.070604	-41.726906	-8.148565	-10.042878	-14.436901	-9.098562	0.000000	-10.000000	-0.350000	19.916666	905.000000	1023.000000	1023.000000	2046.000000
36.619999	-0.069975	-41.355061	-8.054416	-10.020493	-14.286418	-8.993732	0.000000	-10.000000	-0.341667	19.716667	911.666687	1023.000000	1023.000000	2046.000000
36.639999	-0.069377	-41.001705	-7.925202	-10.063693	-14.149277	-8.863534	0.000000	-10.000000	-0.325000	19.633333	918.333313	1023.000000	1023.000000	2046.000000
36.660000	-0.068876	-40.705906	-7.828632	-10.040485	-14.038372	-8.798417	0.000000	-10.000000	-0.308333	19.283333	925.000000	1023.000000	1023.000000	2046.000000
36.680000	-0.068118	-40.257477	-7.714863	-10.014335	-13.878666	-8.649614	0.000000	-10.000000	-0.300000	18.950001	931.500000	1023.000000	1023.000000	2046.000000
36.700001	-0.067461	-39.869450	-7.572123	-9.939960	-13.783736	-8.573631	0.000000	-10.000000	-0.316667	18.700001	938.000000	1023.000000	1023.000000	2046.000000
36.720001	-0.066717	-39.430031	-7.460873	-9.851992	-13.655264	-8.461904	0.000000	-10.000000	-0.316667	18.666668	944.333313	1023.000000	1023.000000	2046.000000
36.740002	-0.065966	-38.986176	-7.357768	-9.754943	-13.523210	-8.350254	0.000000	-10.000000	-0.316667	18.716667	950.500000	1023.000000	1023.000000	2046.000000
36.759998	-0.065267	-38.572929	-7.275319	-9.709276	-13.373982	-8.214351	0.000000	-10.000000	-0.300000	18.683334	956.500000	1023.000000	1023.000000	2046.000000
36.779999	-0.064537	-38.141354	-7.143609	-9.639470	-13.286677	-8.071600	0.000000	-10.000000	-0.300000	18.483334	962.833313	1023.000000	1023.000000	2046.000000
36.799999	-0.063857	-37.739529	-7.044802	-9.545485	-13.160141	-7.989102	0.000000	-10.000000	-0.291667	18.233334	969.166687	1023.000000	1023.000000	2046.000000
36.820000	-0.063083	-37.282242	-6.905581	-9.476091	-13.045013	-7.855557	0.000000	-10.000000	-0.283333	17.916668	975.500000	1023.000000	1023.000000	2046.000000
36.840000	-0.062321	-36.831593	-6.776243	-9.377400	-12.924815	-7.753133	0.000000	-10.000000	-0.283333	18.016666	981.500000	1023.000000	1023.000000	2046.000000
36.860001	-0.061456	-36.320454	-6.666927	-9.281705	-12.736282	-7.635538	0.000000	-10.000000	-0.291667	18.266666	987.500000	1023.000000	1023.000000	2046.000000
36.880001	-0.060572	-35.798290	-6.513180	-9.218292	-12.613619	-7.453198	0.000000	-10.000000	-0.300000	18.400000	993.500000	1023.000000	1023.000000	2046.000000
36.900002	-0.059855	-35.374329	-6.368097	-9.143954	-12.523734	-7.338542	0.000000	-10.000000	-0.300000	18.500000	999.500000	1023.000000	1023.000000	2046.000000
36.919998	-0.058909	-34.815506	-6.271141	-9.027258	-12.323105	-7.194002	0.000000	-10.000000	-0.308333	18.583334	1005.500000	1023.000000	1023.000000	2046.000000
36.939999	-0.058396	-34.511917	-6.153620	-8.914493	-12.290122	-7.153681	0.000000	-10.000000	-0.325000	19.166668	1011.666687	1023.000000	1023.000000	2046.000000
36.959999	-0.057874	-34.203300	-6.118071	-8.867148	-12.201110	-7.016972	0.000000	-10.000000	-0.333333	19.500000	1018.000000	1023.000000	1023.000000	2046.000000
36.980000	-0.057294	-33.860661	-6.080651	-8.801442	-12.100726	-6.877842	0.000000	-10.000000	-0.316667	19.333334	1024.666626	1023.000000	1023.000000	2046.000000
37.000000	-0.056991	-33.681545	-6.066650	-8.782956	-12.002775	-6.829163	0.000000	-10.000000	-0.300000	18.700001	1031.166626	1023.000000	1023.000000	2046.000000
37.020000	-0.056422	-33.345169	-5.971017	-8.752630	-11.876229	-6.745291	0.000000	-10.000000	-0.283333	18.050001	1037.500000	1023.000000	1023.000000	2046.000000
37.040001	-0.055992	-33.091095	-5.856771	-8.689530	-11.805676	-6.739118	0.000000	-10.000000	-0.275000	17.750000	1043.500000	1023.000000	1023.000000	2046.000000
37.060001	-0.055854	-33.009590	-5.824553	-8.600389	-11.834401	-6.750248	0.000000	-10.000000	-0.258333	17.400002	1049.500000	1023.000000	1023.000000	2046.000000
37.080002	-0.056482	-33.381134	-5.930006	-8.628715	-11.958355	-6.864060	0.000000	-10.000000	-0.258333	17.050001	1055.500000	1023.000000	1023.000000	2046.000000
37.099998	-0.057614	-34.050011	-6.195808	-8.725497	-12.071609	-7.057095	0.000000	-10.000000	-0.275000	16.783335	1061.166626	1023.000000	1023.000000	2046.000000
37.119999	-0.058489	-34.567047	-6.335915	-8.790825	-12.214097	-7.226211	0.000000	-10.000000	-0.308333	17.083334	1066.833374	1023.000000	1023.000000	2046.000000
37.139999	-0.058944	-34.835663	-6.465029	-8.733818	-12.288790	-7.348025	0.000000	-10.000000	-0.316667	17.350000	1072.500000	1023.000000	1023.000000	2046.000000
37.160000	-0.059144	-34.953861	-6.518071	-8.641340	-12.373313	-7.421135	0.000000	-10.000000	-0.316667	17.650000	1078.500000	1023.000000	1023.000000	2046.000000
37.180000	-0.059019	-34.880165	-6.532074	-8.473950	-12.422222	-7.451919	0.000000	-10.000000	-0.300000	17.533333	1084.166626	1023.000000	1023.000000	2046.000000
37.200001	-0.058887	-34.802071	-6.526299	-8.275290	-12.480456	-7.520024	0.000000	-10.000000	-0.283333	17.533333	1089.833374	1023.000000	1023.000000	2046.000000
37.220001	-0.058646	-34.659733	-6.515063	-8.113183	-12.504034	-7.527452	0.000000	-10.000000	-0.266667	17.433334	1095.500000	1023.000000	1023.000000	2046.000000
37.240002	-0.058212	-34.403469	-6.452478	-7.955590	-12.504795	-7.490605	0.000000	-10.000000	-0.250000	17.183334	1101.500000	1023.000000	1023.000000	2046.000000
37.259998	-0.057888	-34.211746	-6.397829	-7.819673	-12.515344	-7.478901	0.000000	-10.000000	-0.266667	16.666668	1107.500000	1023.000000	1023.000000	2046.000000
37.279999	-0.057299	-33.863583	-6.317463	-7.725246	-12.442781	-7.378089	0.000000	-10.000000	-0.266667	15.883334	1113.166626	1023.000000	1023.000000	2046.000000
37.299999	-0.056662	-33.487179	-6.248020	-7.627196	-12.349582	-7.262381	0.000000	-10.000000	-0.258333	15.083334	1118.666626	1023.000000	1023.000000	2046.000000
37.320000	-0.056166	-33.194191	-6.147286	-7.534314	-12.314131	-7.198458	0.000000	-10.000000	-0.225000	14.316667	1123.833374	1023.000000	1023.000000	2046.000000
37.340000	-0.055350	-32.711998	-6.011497	-7.380879	-12.222039	-7.097583	0.000000	-10.000000	-0.208333	13.716666	1128.833374	1023.000000	1023.000000	2046.000000
37.360001	-0.054410	-32.156467	-5.833179	-7.258871	-12.145578	-6.918838	0.000000	-10.000000	-0.200000	13.266666	1133.500000	1023.000000	1023.000000	2046.000000
37.380001	-0.053496	-31.616415	-5.710405	-7.121047	-11.972021	-6.812941	0.000000	-10.000000	-0.200000	12.950000	1137.833374	1023.000000	1023.000000	2046.000000
37.400002	-0.052443	-30.993731	-5.552208	-7.040782	-11.777852	-6.622887	0.000000	-10.000000	-0.200000	12.866667	1142.166626	1023.000000	1023.000000	2046.000000
37.419998	-0.051632	-30.514345	-5.394236	-6.963370	-11.657427	-6.499312	0.000000	-10.000000	-0.191667	12.533334	1146.500000	1023.000000	1023.000000	2046.000000
37.439999	-0.050991	-30.135639	-5.274814	-6.933270	-11.532978	-6.394577	0.000000	-10.000000	-0.191667	12.500000	1150.833374	1023.000000	1023.000000	2046.000000
37.459999	-0.050650	-29.934422	-5.236510	-6.954512	-11.393042	-6.350358	0.000000	-10.000000	-0.183333	12.016666	1155.000000	1023.000000	1023.000000	2046.000000
37.480000	-0.050397	-29.784811	-5.161685	-7.018323	-11.317919	-6.286884	0.000000	-10.000000	-0.175000	11.750000	1159.000000	1023.000000	1023.000000	2046.000000
37.500000	-0.049903	-29.492754	-5.062311	-7.052011	-11.234477	-6.143954	0.000000	-10.000000	-0.158333	11.200000	1163.000000	1023.000000	1023.000000	2046.000000
37.520000	-0.049519	-29.265564	-4.986541	-7.005516	-11.160426	-6.113082	0.000000	-10.000000	-0.150000	10.766666	1167.000000	1023.000000	1023.000000	2046.000000
37.540001	-0.048894	-28.896650	-4.865385	-6.969096	-11.047491	-6.014677	0.000000	-10.000000	-0.150000	10.433333	1170.666626	1023.000000	1023.000000	2046.000000
37.560001	-0.048249	-28.515026	-4.776976	-6.916358	-10.926013	-5.895679	0.000000	-10.000000	-0.141667	9.950000	1174.166626	1023.000000	1023.000000	2046.000000
37.580002	-0.047824	-28.263758	-4.695955	-6.849102	-10.851717	-5.866983	0.000000	-10.000000	-0.133333	9.816667	1177.500000	1023.000000	1023.000000	2046.000000
37.599998	-0.047249	-27.924101	-4.633644	-6.804886	-10.728264	-5.757307	0.000000	-10.000000	-0.125000	9.816667	1180.833374	1023.000000	1023.000000	2046.000000
37.619999	-0.046786	-27.650272	-4.515519	-6.771336	-10.691321	-5.672096	0.000000	-10.000000	-0.125000	9.916667	1184.166626	1023.000000	1023.000000	2046.000000
37.639999	-0.046338	-27.385487	-4.425011	-6.718810	-10.624737	-5.616929	0.000000	-10.000000	-0.116667	9.766667	1187.500000	1023.000000	1023.000000	2046.000000
37.660000	-0.045626	-26.965170	-4.328143	-6.678865	-10.496059	-5.462103	0.000000	-10.000000	-0.125000	9.350000	1190.833374	1023.000000	1023.000000	2046.000000
37.680000	-0.045131	-26.672632	-4.227168	-6.602044	-10.432764	-5.410657	0.000000	-10.000000	-0.116667	8.833334	1194.000000	1023.000000	1023.000000	2046.000000
37.700001	-0.044658	-26.392792	-4.121006	-6.556677	-10.389812	-5.325298	0.000000	-10.000000	-0.116667	8.300000	1197.000000	1023.000000	1023.000000	2046.000000
37.720001	-0.044049	-26.033085	-4.102704	-6.454126	-10.217937	-5.258318	0.000000	-10.000000	-0.100000	7.833333	1199.833374	1023.000000	1023.000000	2046.000000
37.740002	-0.043928	-25.961342	-4.058737	-6.424068	-10.232786	-5.245751	0.000000	-10.000000	-0.100000	7.383333	1202.666626	1023.000000	1023.000000	2046.000000
37.759998	-0.043560	-25.743763	-4.071723	-6.386153	-10.151381	-5.134507	0.000000	-10.000000	-0.100000	7.033333	1205.166626	1023.000000	1023.000000	2046.000000
37.779999	-0.043484	-25.698824	-4.124588	-6.386496	-10.105312	-5.082428	0.000000	-10.000000	-0.100000	6.316667	1207.500000	1023.000000	1023.000000	2046.000000
37.799999	-0.043575	-25.752857	-4.142973	-6.451447	-10.095180	-5.063258	0.000000	-10.000000	-0.100000	5.233334	1209.500000	1023.000000	1023.000000	2046.000000
37.820000	-0.043307	-25.594469	-4.100720	-6.479443	-9.988744	-5.025563	0.000000	-10.000000	-0.091667	4.216667	1211.500000	1023.000000	1023.000000	2046.000000
37.840000	-0.043216	-25.540936	-4.024922	-6.489684	-9.997555	-5.028774	0.000000	-10.000000	-0.100000	3.366667	1213.166626	1023.000000	1023.000000	2046.000000
37.860001	-0.043536	-25.729515	-4.050897	-6.481210	-10.071454	-5.125953	0.000000	-10.000000	-0.100000	3.016667	1214.500000	1023.000000	1023.000000	2046.000000
37.880001	-0.044349	-26.210125	-4.217202	-6.595140	-10.183859	-5.213924	0.000000	-10.000000	-0.108333	2.866667	1215.500000	1023.000000	1023.000000	2046.000000
37.900002	-0.045839	-27.090988	-4.487971	-6.776894	-10.365286	-5.460838	0.000000	-10.000000	-0.100000	3.050000	1216.500000	1023.000000	1023.000000	2046.000000
37.919998	-0.047175	-27.880190	-4.734077	-6.903400	-10.544898	-5.697814	0.000000	-10.000000	-0.100000	3.333333	1217.500000	1023.000000	1023.000000	2046.000000
37.939999	-0.048056	-28.401207	-4.869134	-6.953036	-10.735957	-5.843079	0.000000	-10.000000	-0.091667	3.316667	1218.666626	1023.000000	1023.000000	2046.000000
37.959999	-0.048861	-28.876692	-5.015777	-6.903350	-10.906280	-6.051286	0.000000	-10.000000	-0.075000	2.866667	1219.833374	1023.000000	1023.000000	2046.000000
37.980000	-0.049242	-29.102131	-5.130074	-6.865850	-10.997654	-6.108553	0.000000	-10.000000	-0.058333	1.683333	1221.000000	1023.000000	1023.000000	2046.000000
38.000000	-0.049638	-29.336241	-5.204766	-6.781700	-11.131351	-6.218425	0.000000	-10.000000	-0.050000	-0.133333	1221.666626	1023.000000	1023.000000	2046.000000
38.020000	-0.049911	-29.497211	-5.255423	-6.714281	-11.223380	-6.304127	0.000000	-10.000000	-0.050000	-1.833333	1222.000000	1023.000000	1023.000000	2046.000000
38.040001	-0.050089	-29.602829	-5.274887	-6.667521	-11.309093	-6.351328	0.000000	-10.000000	-0.058333	-3.500000	1222.000000	1023.000000	1023.000000	2046.000000
38.060001	-0.050370	-29.768381	-5.336051	-6.654697	-11.364771	-6.412862	0.000000	-10.000000	-0.058333	-4.850000	1222.000000	1023.000000	1023.000000	2046.000000
38.080002	-0.050451	-29.816370	-5.316632	-6.655752	-11.418341	-6.425645	0.000000	-10.000000	-0.058333	-6.183333	1222.000000	1023.000000	1023.000000	2046.000000
38.099998	-0.050344	-29.753490	-5.335462	-6.670038	-11.395252	-6.352739	0.000000	-10.000000	-0.033333	-7.416667	1222.000000	1023.000000	1023.000000	2046.000000
38.119999	-0.050383	-29.776539	-5.288446	-6.625150	-11.468454	-6.394487	0.000000	-10.000000	-0.016667	-8.516666	1222.000000	1023.000000	1023.000000	2046.000000
38.139999	-0.050095	-29.606432	-5.200869	-6.540169	-11.505513	-6.359880	0.000000	-10.000000	0.000000	-9.600000	1222.000000	1023.000000	1023.000000	2046.000000
38.160000	-0.049611	-29.320089	-5.159531	-6.512431	-11.415856	-6.232273	0.000000	-10.000000	0.000000	-10.500000	1222.000000	1023.000000	1023.000000	2046.000000
38.180000	-0.049455	-29.227970	-5.105950	-6.459795	-11.401769	-6.260458	0.000000	-10.000000	0.008333	-11.166667	1214.666626	1023.000000	1023.000000	2046.000000
38.200001	-0.048987	-28.951036	-5.022802	-6.448853	-11.309835	-6.169545	0.000000	-10.000000	0.008333	-11.950001	1203.333374	1023.000000	1023.000000	2046.000000
38.220001	-0.048914	-28.908186	-5.007918	-6.434127	-11.281942	-6.184198	0.000000	-10.000000	0.008333	-12.416667	1192.000000	1023.000000	1023.000000	2046.000000
38.240002	-0.049183	-29.067327	-4.997780	-6.525954	-11.317793	-6.225800	0.000000	-10.000000	0.000000	-12.800000	1188.000000	1023.000000	1023.000000	2046.000000
38.259998	-0.049435	-29.216042	-5.020762	-6.674465	-11.330476	-6.190339	0.000000	-10.000000	0.000000	-12.983334	1186.500000	1023.000000	1023.000000	2046.000000
38.279999	-0.049801	-29.432455	-5.051178	-6.773469	-11.347240	-6.260567	0.000000	-10.000000	0.008333	-13.383333	1183.500000	1023.000000	1023.000000	2046.000000
38.299999	-0.049949	-29.519817	-5.034433	-6.872195	-11.372966	-6.240223	0.000000	-10.000000	0.025000	-14.033334	1177.333374	1023.000000	1023.000000	2046.000000
38.320000	-0.050017	-29.559988	-5.059297	-6.915338	-11.353845	-6.231508	0.000000	-10.000000	0.041667	-14.600000	1171.000000	1023.000000	1023.000000	2046.000000
38.340000	-0.050223	-29.682085	-5.051767	-6.950896	-11.387571	-6.291851	0.000000	-10.000000	0.066667	-15.050000	1164.500000	1023.000000	1023.000000	2046.000000
38.360001	-0.050265	-29.706438	-5.051920	-7.012885	-11.395189	-6.246444	0.000000	-10.000000	0.083333	-15.250000	1161.166626	1023.000000	1023.000000	2046.000000
38.380001	-0.050568	-29.885517	-5.042551	-7.057131	-11.477236	-6.308599	0.000000	-10.000000	0.100000	-15.350000	1159.500000	1023.000000	1023.000000	2046.000000
38.400002	-0.050830	-30.040323	-5.078067	-7.100245	-11.510722	-6.351289	0.000000	-10.000000	0.116667	-15.700000	1156.166626	1023.000000	1023.000000	2046.000000
38.419998	-0.051067	-30.180561	-5.092650	-7.151836	-11.555873	-6.380200	0.000000	-10.000000	0.133333	-16.216667	1150.833374	1023.000000	1023.000000	2046.000000
38.439999	-0.051154	-30.231920	-5.089417	-7.179986	-11.565880	-6.396636	0.000000	-10.000000	0.150000	-16.733334	1145.500000	1023.000000	1023.000000	2046.000000
38.459999	-0.051261	-30.295422	-5.072011	-7.233633	-11.619135	-6.370643	0.000000	-10.000000	0.150000	-17.166666	1139.833374	1023.000000	1023.000000	2046.000000
38.480000	-0.051435	-30.398228	-5.093656	-7.248660	-11.636600	-6.419310	0.000000	-10.000000	0.150000	-17.400000	1134.166626	1023.000000	1023.000000	2046.000000
38.500000	-0.051529	-30.453465	-5.058325	-7.317621	-11.710348	-6.367169	0.000000	-10.000000	0.150000	-17.666668	1126.500000	1023.000000	1023.000000	2046.000000
38.520000	-0.051626	-30.510809	-5.126401	-7.288697	-11.670383	-6.425326	0.000000	-10.000000	0.150000	-17.733334	1120.500000	1023.000000	1023.000000	2046.000000
38.540001	-0.052082	-30.780716	-5.205560	-7.325462	-11.748467	-6.501226	0.000000	-10.000000	0.150000	-17.833334	1116.500000	1023.000000	1023.000000	2046.000000
38.560001	-0.052411	-30.974884	-5.310682	-7.355581	-11.825606	-6.483015	0.000000	-10.000000	0.150000	-18.016666	1110.500000	1023.000000	1023.000000	2046.000000
38.580002	-0.053195	-31.437971	-5.503570	-7.472607	-11.901116	-6.560677	0.000000	-10.000000	0.166667	-18.283333	1104.500000	1023.000000	1023.000000	2046.000000
38.599998	-0.053887	-31.847130	-5.669306	-7.638970	-11.934050	-6.604804	0.000000	-10.000000	0.175000	-18.766666	1096.500000	1023.000000	1023.000000	2046.000000
38.619999	-0.054315	-32.099869	-5.670776	-7.737056	-12.019961	-6.672073	0.000000	-10.000000	0.183333	-19.066668	1090.333374	1023.000000	1023.000000	2046.000000
38.639999	-0.054815	-32.395786	-5.689632	-7.796004	-12.142526	-6.767623	0.000000	-10.000000	0.175000	-19.316668	1084.000000	1023.000000	1023.000000	2046.000000
38.660000	-0.055653	-32.890854	-5.836750	-7.873866	-12.270409	-6.909830	0.000000	-10.000000	0.175000	-19.150000	1077.500000	1023.000000	1023.000000	2046.000000
38.680000	-0.057197	-33.803707	-6.055966	-8.033191	-12.527468	-7.187080	0.000000	-10.000000	0.166667	-18.916668	1071.000000	1023.000000	1023.000000	2046.000000
38.700001	-0.058998	-34.867958	-6.381863	-8.299713	-12.743697	-7.442687	0.000000	-10.000000	0.158333	-18.400000	1064.666626	1023.000000	1023.000000	2046.000000
38.720001	-0.060736	-35.894691	-6.638694	-8.498466	-13.013165	-7.744366	0.000000	-10.000000	0.150000	-17.866667	1058.500000	1023.000000	1023.000000	2046.000000
38.740002	-0.062209	-36.765400	-6.897137	-8.634328	-13.222733	-8.011204	0.000000	-10.000000	0.150000	-17.500000	1052.500000	1023.000000	1023.000000	2046.000000
38.759998	-0.063351	-37.440323	-7.075934	-8.699414	-13.434437	-8.230539	0.000000	-10.000000	0.150000	-17.316668	1048.500000	1023.000000	1023.000000	2046.000000
38.779999	-0.064439	-38.083244	-7.289638	-8.679059	-13.631598	-8.482950	0.000000	-10.000000	0.150000	-17.500000	1042.833374	1023.000000	1023.000000	2046.000000
38.799999	-0.065140	-38.497612	-7.406769	-8.714954	-13.787432	-8.588457	0.000000	-10.000000	0.150000	-17.766666	1037.166626	1023.000000	1023.000000	2046.000000
38.820000	-0.065769	-38.869232	-7.516986	-8.671629	-13.940708	-8.739907	0.000000	-10.000000	0.158333	-18.183334	1029.500000	1023.000000	1023.000000	2046.000000
38.840000	-0.066284	-39.173950	-7.554414	-8.711066	-14.086061	-8.822408	0.000000	-10.000000	0.166667	-18.450001	1025.500000	1023.000000	1023.000000	2046.000000
38.860001	-0.066799	-39.478207	-7.622072	-8.693923	-14.206972	-8.955239	0.000000	-10.000000	0.183333	-18.683334	1019.166687	1023.000000	1023.000000	2046.000000
38.880001	-0.067109	-39.661678	-7.624350	-8.773031	-14.279847	-8.984449	0.000000	-10.000000	0.183333	-18.900000	1012.833313	1023.000000	1023.000000	2046.000000
38.900002	-0.067317	-39.784489	-7.662244	-8.790229	-14.312332	-9.019683	0.000000	-10.000000	0.191667	-19.200001	1004.333313	1023.000000	1023.000000	2046.000000
38.919998	-0.067284	-39.764954	-7.624403	-8.691855	-14.360432	-9.088265	0.000000	-10.000000	0.183333	-19.366667	998.000000	1023.000000	1023.000000	2046.000000
38.939999	-0.066910	-39.543530	-7.488115	-8.640869	-14.421925	-8.992621	0.000000	-10.000000	0.183333	-19.400000	993.666687	1023.000000	1023.000000	2046.000000
38.959999	-0.066588	-39.353794	-7.440187	-8.546229	-14.407465	-8.959914	0.000000	-10.000000	0.175000	-19.183334	989.333313	1023.000000	1023.000000	2046.000000
38.980000	-0.066339	-39.206078	-7.348650	-8.503660	-14.438901	-8.914866	0.000000	-10.000000	0.166667	-18.983334	985.000000	1023.000000	1023.000000	2046.000000
39.000000	-0.066121	-39.077473	-7.333202	-8.486364	-14.392055	-8.865852	0.000000	-10.000000	0.158333	-18.700001	976.666687	1023.000000	1023.000000	2046.000000
39.020000	-0.066048	-39.034645	-7.317382	-8.462978	-14.405101	-8.849186	0.000000	-10.000000	0.150000	-18.716667	968.333313	1023.000000	1023.000000	2046.000000
39.040001	-0.066214	-39.132404	-7.352727	-8.489184	-14.447446	-8.843045	0.000000	-10.000000	0.150000	-18.766666	962.166687	1023.000000	1023.000000	2046.000000
39.060001	-0.066621	-39.372833	-7.421073	-8.587226	-14.473253	-8.891279	0.000000	-10.000000	0.150000	-19.016666	957.833313	1023.000000	1023.000000	2046.000000
39.080002	-0.066942	-39.562943	-7.465219	-8.690502	-14.514939	-8.892282	0.000000	-10.000000	0.150000	-18.916666	951.500000	1023.000000	1023.000000	2046.000000
39.099998	-0.067176	-39.701111	-7.482532	-8.774998	-14.560195	-8.883387	0.000000	-10.000000	0.158333	-18.766666	943.000000	1023.000000	1023.000000	2046.000000
39.119999	-0.067428	-39.850132	-7.518522	-8.803894	-14.583061	-8.944654	0.000000	-10.000000	0.158333	-18.383333	934.666687	1023.000000	1023.000000	2046.000000
39.139999	-0.067601	-39.952400	-7.525381	-8.873585	-14.617990	-8.935445	0.000000	-10.000000	0.158333	-18.216667	930.500000	1023.000000	1023.000000	2046.000000
39.160000	-0.067797	-40.067974	-7.546158	-8.958847	-14.631773	-8.931196	0.000000	-10.000000	0.150000	-18.050001	926.500000	1023.000000	1023.000000	2046.000000
39.180000	-0.067978	-40.175255	-7.560986	-9.005505	-14.674872	-8.933891	0.000000	-10.000000	0.150000	-18.133333	920.500000	1023.000000	1023.000000	2046.000000
39.200001	-0.068212	-40.313038	-7.611428	-9.058432	-14.681300	-8.961877	0.000000	-10.000000	0.158333	-18.133333	912.500000	1023.000000	1023.000000	2046.000000
39.220001	-0.068478	-40.470398	-7.605489	-9.108746	-14.757523	-8.998639	0.000000	-10.000000	0.166667	-18.450001	904.500000	1023.000000	1023.000000	2046.000000
39.240002	-0.068686	-40.593586	-7.647193	-9.130099	-14.786271	-9.030023	0.000000	-10.000000	0.175000	-18.633333	900.500000	1023.000000	1023.000000	2046.000000
39.259998	-0.069004	-40.781609	-7.671800	-9.186702	-14.850577	-9.072531	0.000000	-10.000000	0.166667	-18.883333	896.500000	1023.000000	1023.000000	2046.000000
39.279999	-0.069267	-40.936523	-7.661829	-9.239992	-14.928425	-9.106276	0.000000	-10.000000	0.175000	-18.966667	890.166687	1023.000000	1023.000000	2046.000000
39.299999	-0.069419	-41.026867	-7.631035	-9.272174	-14.991415	-9.132243	0.000000	-10.000000	0.183333	-19.049999	883.833313	1023.000000	1023.000000	2046.000000
39.320000	-0.069486	-41.066071	-7.655011	-9.326003	-14.963230	-9.121828	0.000000	-10.000000	0.191667	-19.250000	875.166687	1023.000000	1023.000000	2046.000000
39.340000	-0.069551	-41.104877	-7.633591	-9.353133	-14.993436	-9.124718	0.000000	-10.000000	0.183333	-19.350000	870.833313	1023.000000	1023.000000	2046.000000
39.360001	-0.069713	-41.200298	-7.619451	-9.434234	-15.051312	-9.095301	0.000000	-10.000000	0.183333	-19.500000	862.166687	1023.000000	1023.000000	2046.000000
39.380001	-0.069913	-41.318726	-7.697834	-9.394417	-15.021988	-9.204487	0.000000	-10.000000	0.191667	-19.550001	857.833313	1023.000000	1023.000000	2046.000000
39.400002	-0.070392	-41.601513	-7.725111	-9.465879	-15.153992	-9.256531	0.000000	-10.000000	0.200000	-19.533333	849.166687	1023.000000	1023.000000	2046.000000
39.419998	-0.070873	-41.885971	-7.825056	-9.495752	-15.258852	-9.306313	0.000000	-10.000000	0.200000	-19.500000	842.666687	1023.000000	1023.000000	2046.000000
39.439999	-0.071700	-42.374634	-7.998813	-9.619318	-15.329611	-9.426892	0.000000	-10.000000	0.200000	-19.466667	836.166687	1023.000000	1023.000000	2046.000000
39.459999	-0.072652	-42.937565	-8.186950	-9.842171	-15.406921	-9.501523	0.000000	-10.000000	0.200000	-19.750000	831.833313	1023.000000	1023.000000	2046.000000
39.480000	-0.073317	-43.330196	-8.243565	-10.039212	-15.470308	-9.577109	0.000000	-10.000000	0.191667	-19.766666	825.166687	1023.000000	1023.000000	2046.000000
39.500000	-0.074021	-43.746273	-8.291108	-10.104764	-15.599090	-9.751311	0.000000	-10.000000	0.183333	-19.883333	816.333313	1023.000000	1023.000000	2046.000000
39.520000	-0.074729	-44.164768	-8.359663	-10.240437	-15.739897	-9.824771	0.000000	-10.000000	0.175000	-19.450001	807.333313	1023.000000	1023.000000	2046.000000
39.540001	-0.075912	-44.863781	-8.529784	-10.358594	-15.948371	-10.027031	0.000000	-10.000000	0.175000	-19.250000	802.833313	1023.000000	1023.000000	2046.000000
39.560001	-0.077304	-45.686687	-8.800470	-10.535980	-16.106726	-10.243513	0.000000	-10.000000	0.166667	-18.866667	798.500000	1023.000000	1023.000000	2046.000000
39.580002	-0.079009	-46.694599	-9.107970	-10.730074	-16.313063	-10.543492	0.000000	-10.000000	0.158333	-18.600000	794.500000	1023.000000	1023.000000	2046.000000
39.599998	-0.080572	-47.618317	-9.308842	-10.909378	-16.595953	-10.804143	0.000000	-10.000000	0.150000	-18.216667	788.500000	1023.000000	1023.000000	2046.000000
39.619999	-0.081762	-48.321510	-9.552102	-10.981404	-16.762810	-11.025193	0.000000	-10.000000	0.150000	-17.833334	780.500000	1023.000000	1023.000000	2046.000000
39.639999	-0.082881	-48.982407	-9.742773	-11.057193	-16.975807	-11.206632	0.000000	-10.000000	0.150000	-17.633335	774.500000	1023.000000	1023.000000	2046.000000
39.660000	-0.083680	-49.454998	-9.853731	-11.083596	-17.172640	-11.345033	0.000000	-10.000000	0.150000	-17.566668	768.500000	1023.000000	1023.000000	2046.000000
39.680000	-0.084187	-49.754562	-9.925338	-11.092594	-17.283644	-11.452985	0.000000	-10.000000	0.150000	-17.733334	762.500000	1023.000000	1023.000000	2046.000000
39.700001	-0.084740	-50.081249	-9.977891	-11.093600	-17.421633	-11.588128	0.000000	-10.000000	0.150000	-17.900002	756.500000	1023.000000	1023.000000	2046.000000
39.720001	-0.085265	-50.391808	-10.039992	-11.126559	-17.522074	-11.703183	0.000000	-10.000000	0.150000	-18.033335	748.500000	1023.000000	1023.000000	2046.000000
39.740002	-0.085654	-50.621677	-10.043548	-11.179153	-17.604086	-11.794890	0.000000	-10.000000	0.150000	-17.900000	742.500000	1023.000000	1023.000000	2046.000000
39.759998	-0.085737	-50.670551	-10.077998	-11.146823	-17.620001	-11.825730	0.000000	-10.000000	0.150000	-17.766666	736.500000	1023.000000	1023.000000	2046.000000
39.779999	-0.085438	-50.493698	-9.959477	-11.071850	-17.665541	-11.796832	0.000000	-10.000000	0.150000	-17.783333	732.500000	1023.000000	1023.000000	2046.000000
39.799999	-0.085233	-50.372837	-9.835635	-10.943691	-17.730747	-11.862765	0.000000	-10.000000	0.150000	-18.000000	728.500000	1023.000000	1023.000000	2046.000000
39.820000	-0.084901	-50.176575	-9.733911	-10.860349	-17.761309	-11.821008	0.000000	-10.000000	0.150000	-17.983334	720.500000	1023.000000	1023.000000	2046.000000
39.840000	-0.084766	-50.096798	-9.687122	-10.858518	-17.764563	-11.786597	0.000000	-10.000000	0.150000	-17.833334	714.500000	1023.000000	1023.000000	2046.000000
39.860001	-0.084491	-49.934059	-9.639045	-10.789713	-17.731525	-11.773777	0.000000	-10.000000	0.150000	-17.600000	708.500000	1023.000000	1023.000000	2046.000000
39.880001	-0.084530	-49.957493	-9.672567	-10.821908	-17.704542	-11.758473	0.000000	-10.000000	0.158333	-17.883333	704.500000	1023.000000	1023.000000	2046.000000
39.900002	-0.084839	-50.139591	-9.712132	-10.815824	-17.757269	-11.854366	0.000000	-10.000000	0.175000	-18.250000	698.500000	1023.000000	1023.000000	2046.000000
39.919998	-0.085129	-50.311287	-9.721060	-10.904550	-17.823055	-11.862621	0.000000	-10.000000	0.191667	-19.016666	690.333313	1023.000000	1023.000000	2046.000000
39.939999	-0.085469	-50.512108	-9.799205	-10.962909	-17.837753	-11.912241	0.000000	-10.000000	0.200000	-19.500000	684.166687	1023.000000	1023.000000	2046.000000
39.959999	-0.085797	-50.706085	-9.819798	-10.999888	-17.911747	-11.974652	0.000000	-10.000000	0.200000	-19.950001	677.833313	1023.000000	1023.000000	2046.000000
39.980000	-0.086181	-50.932793	-9.891027	-11.062371	-17.941883	-12.037509	0.000000	-10.000000	0.200000	-20.016666	673.333313	1023.000000	1023.000000	2046.000000
40.000000	-0.086383	-51.052212	-9.887370	-11.134032	-17.983864	-12.046945	0.000000	-10.000000	0.200000	-20.200001	666.666687	1023.000000	1023.000000	2046.000000
40.020000	-0.086654	-51.212418	-9.897518	-11.178805	-18.054022	-12.082073	0.000000	-10.000000	0.200000	-20.266666	657.666687	1023.000000	1023.000000	2046.000000
40.040001	-0.086915	-51.366722	-9.949966	-11.196241	-18.067417	-12.153097	0.000000	-10.000000	0.200000	-20.316668	651.000000	1023.000000	1023.000000	2046.000000
40.060001	-0.087177	-51.521648	-9.956095	-11.263811	-18.134914	-12.166831	0.000000	-10.000000	0.200000	-20.183334	644.166687	1023.000000	1023.000000	2046.000000
40.080002	-0.087441	-51.677483	-10.015590	-11.305697	-18.143677	-12.212518	0.000000	-10.000000	0.200000	-20.033335	639.666687	1023.000000	1023.000000	2046.000000
40.099998	-0.087623	-51.785309	-10.019112	-11.344394	-18.188473	-12.233330	0.000000	-10.000000	0.200000	-19.950001	633.000000	1023.000000	1023.000000	2046.000000
40.119999	-0.087958	-51.983414	-10.028269	-11.400841	-18.260811	-12.293493	0.000000	-10.000000	0.191667	-19.900000	624.166687	1023.000000	1023.000000	2046.000000
40.139999	-0.088192	-52.121498	-10.035119	-11.440370	-18.318638	-12.327374	0.000000	-10.000000	0.183333	-19.933332	617.500000	1023.000000	1023.000000	2046.000000
40.160000	-0.088451	-52.274807	-10.086300	-11.495539	-18.333340	-12.359628	0.000000	-10.000000	0.183333	-19.866667	610.833313	1023.000000	1023.000000	2046.000000
40.180000	-0.088749	-52.450775	-10.084373	-11.534443	-18.403631	-12.428329	0.000000	-10.000000	0.191667	-19.916668	606.333313	1023.000000	1023.000000	2046.000000
40.200001	-0.089014	-52.607197	-10.106851	-11.526973	-18.453636	-12.519737	0.000000	-10.000000	0.191667	-19.966667	599.666687	1023.000000	1023.000000	2046.000000
40.220001	-0.089287	-52.768398	-10.144671	-11.568920	-18.501272	-12.553533	0.000000	-10.000000	0.191667	-20.183334	590.666687	1023.000000	1023.000000	2046.000000
40.240002	-0.089557	-52.927914	-10.157207	-11.577808	-18.563995	-12.628902	0.000000	-10.000000	0.191667	-20.316668	584.000000	1023.000000	1023.000000	2046.000000
40.259998	-0.089854	-53.103447	-10.191561	-11.599035	-18.626593	-12.686258	0.000000	-10.000000	0.200000	-20.516666	577.333313	1023.000000	1023.000000	2046.000000
40.279999	-0.090182	-53.297848	-10.183301	-11.602445	-18.724102	-12.787998	0.000000	-10.000000	0.216667	-20.516666	572.833313	1023.000000	1023.000000	2046.000000
40.299999	-0.090428	-53.442829	-10.237466	-11.604814	-18.752306	-12.848241	0.000000	-10.000000	0.216667	-20.650000	566.000000	1023.000000	1023.000000	2046.000000
40.320000	-0.090689	-53.597004	-10.240252	-11.668530	-18.791040	-12.897182	0.000000	-10.000000	0.216667	-20.550001	556.833313	1023.000000	1023.000000	2046.000000
40.340000	-0.090801	-53.663216	-10.244627	-11.700721	-18.807642	-12.910229	0.000000	-10.000000	0.200000	-20.516666	550.000000	1023.000000	1023.000000	2046.000000
40.360001	-0.090806	-53.666199	-10.234659	-11.735921	-18.807211	-12.888409	0.000000	-10.000000	0.200000	-20.250000	543.166687	1023.000000	1023.000000	2046.000000
40.380001	-0.091071	-53.822876	-10.223533	-11.745060	-18.890461	-12.963821	0.000000	-10.000000	0.191667	-20.216667	538.500000	1023.000000	1023.000000	2046.000000
40.400002	-0.090973	-53.764805	-10.304431	-11.789585	-18.775623	-12.895165	0.000000	-10.000000	0.183333	-19.916668	531.666687	1023.000000	1023.000000	2046.000000
40.419998	-0.091614	-54.143806	-10.295053	-11.795538	-18.978161	-13.075054	0.000000	-10.000000	0.183333	-19.716667	525.000000	1023.000000	1023.000000	2046.000000
40.439999	-0.091931	-54.331253	-10.368424	-11.796360	-19.062496	-13.103974	0.000000	-10.000000	0.183333	-19.250000	518.666687	1023.000000	1023.000000	2046.000000
40.459999	-0.092703	-54.787212	-10.549286	-11.926892	-19.134943	-13.176094	0.000000	-10.000000	0.175000	-19.116667	512.166687	1023.000000	1023.000000	2046.000000
40.480000	-0.093898	-55.493793	-10.737189	-12.191046	-19.242519	-13.323037	0.000000	-10.000000	0.166667	-19.083334	505.833344	1023.000000	1023.000000	2046.000000
40.500000	-0.094815	-56.035946	-10.890722	-12.461311	-19.285049	-13.398861	0.000000	-10.000000	0.166667	-19.233334	499.333344	1023.000000	1023.000000	2046.000000
40.520000	-0.095586	-56.491379	-10.973120	-12.588798	-19.375124	-13.554337	0.000000	-10.000000	0.166667	-19.000000	491.000000	1023.000000	1023.000000	2046.000000
40.540001	-0.096527	-57.047508	-11.030228	-12.696431	-19.577873	-13.742977	0.000000	-10.000000	0.158333	-18.666668	484.666656	1023.000000	1023.000000	2046.000000
40.560001	-0.097529	-57.639847	-11.189145	-12.846946	-19.731668	-13.872090	0.000000	-10.000000	0.141667	-18.166668	478.500000	1023.000000	1023.000000	2046.000000
40.580002	-0.098611	-58.279121	-11.389510	-12.991112	-19.880800	-14.017697	0.000000	-10.000000	0.133333	-17.733334	474.500000	1023.000000	1023.000000	2046.000000
40.599998	-0.100066	-59.138840	-11.668479	-13.175611	-20.082985	-14.211765	0.000000	-10.000000	0.133333	-17.200001	468.500000	1023.000000	1023.000000	2046.000000
40.619999	-0.101688	-60.097355	-11.951398	-13.333626	-20.298460	-14.513871	0.000000	-10.000000	0.133333	-16.850000	460.833344	1023.000000	1023.000000	2046.000000
40.639999	-0.103060	-60.908638	-12.201680	-13.433591	-20.492466	-14.780898	0.000000	-10.000000	0.133333	-16.750000	455.166656	1023.000000	1023.000000	2046.000000
40.660000	-0.104138	-61.545616	-12.395342	-13.507812	-20.664009	-14.978453	0.000000	-10.000000	0.116667	-16.600000	449.500000	1023.000000	1023.000000	2046.000000
40.680000	-0.105052	-62.085529	-12.555503	-13.537437	-20.810661	-15.181929	0.000000	-10.000000	0.108333	-16.600000	445.833344	1023.000000	1023.000000	2046.000000
40.700001	-0.105639	-62.432899	-12.614011	-13.571592	-20.945562	-15.301733	0.000000	-10.000000	0.108333	-16.483334	440.166656	1023.000000	1023.000000	2046.000000
40.720001	-0.106119	-62.716267	-12.693409	-13.582178	-21.027216	-15.413463	0.000000	-10.000000	0.125000	-16.400000	432.833344	1023.000000	1023.000000	2046.000000
40.740002	-0.106585	-62.991524	-12.743056	-13.600440	-21.113644	-15.534384	0.000000	-10.000000	0.141667	-16.166668	427.166656	1023.000000	1023.000000	2046.000000
40.759998	-0.106873	-63.162163	-12.737530	-13.683179	-21.192896	-15.548557	0.000000	-10.000000	0.133333	-16.116667	421.833344	1023.000000	1023.000000	2046.000000
40.779999	-0.106991	-63.231762	-12.757010	-13.687284	-21.217306	-15.570163	0.000000	-10.000000	0.125000	-16.083334	418.333344	1023.000000	1023.000000	2046.000000
40.799999	-0.106750	-63.089539	-12.670439	-13.561804	-21.230808	-15.626490	0.000000	-10.000000	0.108333	-16.066666	413.000000	1023.000000	1023.000000	2046.000000
40.820000	-0.106291	-62.818085	-12.520349	-13.454957	-21.250711	-15.592069	0.000000	-10.000000	0.108333	-15.633333	405.833344	1023.000000	1023.000000	2046.000000
40.840000	-0.105986	-62.637440	-12.442893	-13.346709	-21.252508	-15.595329	0.000000	-10.000000	0.100000	-15.300000	400.500000	1023.000000	1023.000000	2046.000000
40.860001	-0.105668	-62.449924	-12.375130	-13.299135	-21.256704	-15.518954	0.000000	-10.000000	0.091667	-14.766666	395.333344	1023.000000	1023.000000	2046.000000
40.880001	-0.105395	-62.288498	-12.350865	-13.249707	-21.218254	-15.469671	0.000000	-10.000000	0.075000	-14.616667	392.000000	1023.000000	1023.000000	2046.000000
40.900002	-0.105235	-62.193756	-12.311120	-13.206131	-21.229696	-15.446809	0.000000	-10.000000	0.058333	-14.333334	387.166656	1023.000000	1023.000000	2046.000000
40.919998	-0.105165	-62.152390	-12.346732	-13.193739	-21.194807	-15.417110	0.000000	-10.000000	0.050000	-14.233334	382.333344	1023.000000	1023.000000	2046.000000
40.939999	-0.105344	-62.258244	-12.428989	-13.223825	-21.174681	-15.430749	0.000000	-10.000000	0.050000	-14.083334	377.666656	1023.000000	1023.000000	2046.000000
40.959999	-0.105626	-62.425137	-12.500204	-13.264631	-21.190651	-15.469649	0.000000	-10.000000	0.033333	-14.083334	372.833344	1023.000000	1023.000000	2046.000000
40.980000	-0.105877	-62.573231	-12.523896	-13.309576	-21.255875	-15.483884	0.000000	-10.000000	0.025000	-14.033334	368.166656	1023.000000	1023.000000	2046.000000
41.000000	-0.106101	-62.705490	-12.567002	-13.362911	-21.286886	-15.488690	0.000000	-10.000000	0.025000	-14.066667	363.500000	1023.000000	1023.000000	2046.000000
41.020000	-0.106268	-62.804371	-12.600252	-13.428920	-21.304485	-15.470711	0.000000	-10.000000	0.033333	-14.066667	357.333344	1023.000000	1023.000000	2046.000000
41.040001	-0.106529	-62.958458	-12.626749	-13.463592	-21.340115	-15.528005	0.000000	-10.000000	0.033333	-14.116667	352.666656	1023.000000	1023.000000	2046.000000
41.060001	-0.106689	-63.053329	-12.633884	-13.520811	-21.400219	-15.498415	0.000000	-10.000000	0.033333	-14.116667	347.833344	1023.000000	1023.000000	2046.000000
41.080002	-0.106807	-63.122982	-12.672761	-13.582379	-21.371002	-15.496839	0.000000	-10.000000	0.041667	-14.233334	344.666656	1023.000000	1023.000000	2046.000000
41.099998	-0.107015	-63.245907	-12.683853	-13.625671	-21.429861	-15.506521	0.000000	-10.000000	0.050000	-14.350000	339.833344	1023.000000	1023.000000	2046.000000
41.119999	-0.107276	-63.399967	-12.729770	-13.651032	-21.482964	-15.536201	0.000000	-10.000000	0.050000	-14.300000	333.500000	1023.000000	1023.000000	2046.000000
41.139999	-0.107452	-63.503963	-12.775806	-13.692245	-21.506119	-15.529794	0.000000	-10.000000	0.050000	-14.150000	328.666656	1023.000000	1023.000000	2046.000000
41.160000	-0.107698	-63.649570	-12.774256	-13.731075	-21.572435	-15.571804	0.000000	-10.000000	0.050000	-13.833333	324.000000	1023.000000	1023.000000	2046.000000
41.180000	-0.107860	-63.745243	-12.799377	-13.810192	-21.587782	-15.547894	0.000000	-10.000000	0.041667	-13.700000	320.833344	1023.000000	1023.000000	2046.000000
41.200001	-0.108039	-63.851299	-12.817101	-13.844848	-21.618315	-15.571034	0.000000	-10.000000	0.041667	-13.550000	316.333344	1023.000000	1023.000000	2046.000000
41.220001	-0.108161	-63.923054	-12.816331	-13.931768	-21.631939	-15.543015	0.000000	-10.000000	0.025000	-13.483334	311.666656	1023.000000	1023.000000	2046.000000
41.240002	-0.108305	-64.008499	-12.831955	-13.981266	-21.659454	-15.535826	0.000000	-10.000000	0.016667	-13.266666	307.333344	1023.000000	1023.000000	2046.000000
41.259998	-0.108478	-64.110367	-12.855859	-13.989302	-21.691481	-15.573728	0.000000	-10.000000	0.008333	-13.000000	302.833344	1023.000000	1023.000000	2046.000000
41.279999	-0.108646	-64.209785	-12.845796	-14.021840	-21.756676	-15.585475	0.000000	-10.000000	0.008333	-12.733334	298.500000	1023.000000	1023.000000	2046.000000
41.299999	-0.108747	-64.269554	-12.888857	-14.044913	-21.750589	-15.585197	0.000000	-10.000000	0.016667	-12.516666	294.166656	1023.000000	1023.000000	2046.000000
41.320000	-0.108924	-64.373924	-12.891237	-14.065626	-21.797886	-15.619178	0.000000	-10.000000	0.008333	-12.300000	288.666656	1023.000000	1023.000000	2046.000000
41.340000	-0.109112	-64.485306	-12.950753	-14.103478	-21.801004	-15.630068	0.000000	-10.000000	0.008333	-12.166667	284.666656	1023.000000	1023.000000	2046.000000
41.360001	-0.109240	-64.560875	-12.965804	-14.140231	-21.838406	-15.616436	0.000000	-10.000000	0.000000	-12.050000	280.666656	1023.000000	1023.000000	2046.000000
41.380001	-0.109447	-64.683067	-12.999193	-14.185112	-21.872906	-15.625857	0.000000	-10.000000	0.000000	-11.950000	278.000000	1023.000000	1023.000000	2046.000000
41.400002	-0.109555	-64.746956	-13.005128	-14.215058	-21.914150	-15.612623	0.000000	-10.000000	0.000000	-11.783334	274.000000	1023.000000	1023.000000	2046.000000
41.419998	-0.109806	-64.895119	-13.012424	-14.219367	-21.979717	-15.683610	0.000000	-10.000000	0.000000	-11.716667	268.666656	1023.000000	1023.000000	2046.000000
41.439999	-0.110045	-65.036324	-13.026848	-14.230746	-22.037163	-15.741569	0.000000	-10.000000	0.000000	-11.700000	264.666656	1023.000000	1023.000000	2046.000000
41.459999	-0.110192	-65.123550	-13.062156	-14.298724	-22.025488	-15.737184	0.000000	-10.000000	0.000000	-11.833333	260.666656	1023.000000	1023.000000	2046.000000
41.480000	-0.110324	-65.201637	-13.036603	-14.356659	-22.074850	-15.733522	0.000000	-10.000000	0.000000	-11.900000	258.000000	1023.000000	1023.000000	2046.000000
41.500000	-0.110265	-65.166359	-13.015372	-14.372342	-22.063967	-15.714678	0.000000	-10.000000	0.000000	-12.000000	254.000000	1023.000000	1023.000000	2046.000000
41.520000	-0.110338	-65.209572	-13.016971	-14.389850	-22.083050	-15.719701	0.000000	-10.000000	0.008333	-12.083333	248.666672	1023.000000	1023.000000	2046.000000
41.540001	-0.110351	-65.217461	-13.018684	-14.416706	-22.075237	-15.706832	0.000000	-10.000000	0.016667	-12.183333	244.666672	1023.000000	1023.000000	2046.000000
41.560001	-0.110369	-65.228104	-13.056151	-14.393959	-22.049715	-15.728276	0.000000	-10.000000	0.016667	-12.233334	240.666672	1023.000000	1023.000000	2046.000000
41.580002	-0.110763	-65.461113	-13.076180	-14.437257	-22.191996	-15.755680	0.000000	-10.000000	0.016667	-12.183333	238.000000	1023.000000	1023.000000	2046.000000
41.599998	-0.111146	-65.687515	-13.237313	-14.481188	-22.217064	-15.751952	0.000000	-10.000000	0.008333	-12.100000	234.000000	1023.000000	1023.000000	2046.000000
41.619999	-0.112031	-66.210617	-13.431348	-14.708780	-22.249081	-15.821409	0.000000	-10.000000	0.008333	-12.133333	228.666672	1023.000000	1023.000000	2046.000000
41.639999	-0.113196	-66.898766	-13.679441	-15.032084	-22.294910	-15.892331	0.000000	-10.000000	0.000000	-12.200000	224.666672	1023.000000	1023.000000	2046.000000
41.660000	-0.113870	-67.297226	-13.784083	-15.217057	-22.324173	-15.971912	0.000000	-10.000000	0.000000	-12.133333	220.666672	1023.000000	1023.000000	2046.000000
41.680000	-0.114688	-67.780701	-13.837696	-15.324639	-22.490738	-16.127630	0.000000	-10.000000	0.000000	-11.883333	218.000000	1023.000000	1023.000000	2046.000000
41.700001	-0.115508	-68.265236	-13.947745	-15.438528	-22.638538	-16.240427	0.000000	-10.000000	0.000000	-11.416667	214.000000	1023.000000	1023.000000	2046.000000
41.720001	-0.116563	-68.888710	-14.159178	-15.554685	-22.788216	-16.386633	0.000000	-10.000000	0.000000	-10.783334	210.000000	1023.000000	1023.000000	2046.000000
41.740002	-0.117811	-69.626152	-14.410681	-15.759608	-22.962053	-16.493811	0.000000	-10.000000	0.000000	-10.100000	206.333328	1023.000000	1023.000000	2046.000000
41.759998	-0.119331	-70.524788	-14.698674	-15.915694	-23.143724	-16.766693	0.000000	-10.000000	0.000000	-9.433333	202.833328	1023.000000	1023.000000	2046.000000
41.779999	-0.120663	-71.311844	-14.907554	-16.058342	-23.361715	-16.984232	0.000000	-10.000000	0.000000	-9.200000	199.666672	1023.000000	1023.000000	2046.000000
41.799999	-0.121693	-71.920731	-15.137812	-16.136675	-23.482986	-17.163260	0.000000	-10.000000	0.000000	-9.083334	196.500000	1023.000000	1023.000000	2046.000000
41.820000	-0.122582	-72.445976	-15.308988	-16.165709	-23.641602	-17.329679	0.000000	-10.000000	0.000000	-9.166667	193.500000	1023.000000	1023.000000	2046.000000
41.840000	-0.123133	-72.771759	-15.451113	-16.185068	-23.706282	-17.429300	0.000000	-10.000000	0.000000	-9.166667	190.500000	1023.000000	1023.000000	2046.000000
41.860001	-0.123576	-73.033531	-15.466393	-16.172960	-23.842728	-17.551451	0.000000	-10.000000	0.000000	-9.266666	187.500000	1023.000000	1023.000000	2046.000000
41.880001	-0.123787	-73.157898	-15.522055	-16.189011	-23.877117	-17.569719	0.000000	-10.000000	0.000000	-9.316667	184.333328	1023.000000	1023.000000	2046.000000
41.900002	-0.124001	-73.284683	-15.505073	-16.217978	-23.959747	-17.601885	0.000000	-10.000000	0.000000	-9.316667	181.166672	1023.000000	1023.000000	2046.000000
41.919998	-0.124066	-73.323280	-15.527617	-16.223795	-23.945534	-17.626337	0.000000	-10.000000	0.000000	-9.166667	178.000000	1023.000000	1023.000000	2046.000000
41.939999	-0.123915	-73.233818	-15.454595	-16.184841	-23.993685	-17.600702	0.000000	-10.000000	0.000000	-9.100000	175.000000	1023.000000	1023.000000	2046.000000
41.959999	-0.123561	-73.024467	-15.321697	-16.037392	-24.017254	-17.648127	0.000000	-10.000000	0.000000	-9.050000	172.000000	1023.000000	1023.000000	2046.000000
41.980000	-0.123211	-72.817894	-15.231342	-15.958755	-24.005449	-17.622343	0.000000	-10.000000	0.000000	-8.933333	169.000000	1023.000000	1023.000000	2046.000000
42.000000	-0.122867	-72.614334	-15.186844	-15.897468	-23.980518	-17.549505	0.000000	-10.000000	0.000000	-8.683333	166.000000	1023.000000	1023.000000	2046.000000
42.020000	-0.122561	-72.433769	-15.127851	-15.830043	-23.958048	-17.517826	0.000000	-10.000000	0.000000	-8.400001	163.166672	1023.000000	1023.000000	2046.000000
42.040001	-0.122237	-72.241821	-15.059220	-15.793962	-23.918333	-17.470303	0.000000	-10.000000	0.000000	-8.200000	160.333328	1023.000000	1023.000000	2046.000000
42.060001	-0.122015	-72.110939	-15.034215	-15.804014	-23.876926	-17.395784	0.000000	-10.000000	0.000000	-8.133333	157.500000	1023.000000	1023.000000	2046.000000
42.080002	-0.121978	-72.089073	-15.081247	-15.815394	-23.817722	-17.374706	0.000000	-10.000000	0.000000	-8.133333	154.666672	1023.000000	1023.000000	2046.000000
42.099998	-0.122021	-72.114227	-15.098435	-15.855877	-23.790104	-17.369814	0.000000	-10.000000	0.000000	-8.016666	152.000000	1023.000000	1023.000000	2046.000000
42.119999	-0.122092	-72.156296	-15.082632	-15.934294	-23.809185	-17.330183	0.000000	-10.000000	0.000000	-7.783333	149.333328	1023.000000	1023.000000	2046.000000
42.139999	-0.122153	-72.192390	-15.107656	-15.997160	-23.776711	-17.310863	0.000000	-10.000000	-0.016667	-7.366667	146.833328	1023.000000	1023.000000	2046.000000
42.160000	-0.122222	-72.233429	-15.149160	-16.006590	-23.732790	-17.344885	0.000000	-10.000000	-0.041667	-6.933333	144.166672	1023.000000	1023.000000	2046.000000
42.180000	-0.122255	-72.252831	-15.092555	-16.057144	-23.772810	-17.330322	0.000000	-10.000000	-0.066667	-6.400000	141.833328	1023.000000	1023.000000	2046.000000
42.200001	-0.122221	-72.232361	-15.108805	-16.071863	-23.728741	-17.322954	0.000000	-10.000000	-0.083333	-5.816667	139.500000	1023.000000	1023.000000	2046.000000
42.220001	-0.122245	-72.247040	-15.121448	-16.137829	-23.716755	-17.271006	0.000000	-10.000000	-0.091667	-5.233334	137.666672	1023.000000	1023.000000	2046.000000
42.240002	-0.122154	-72.193192	-15.099255	-16.151785	-23.700260	-17.241888	0.000000	-10.000000	-0.091667	-4.683333	136.000000	1023.000000	1023.000000	2046.000000
42.259998	-0.122059	-72.136772	-15.144971	-16.178230	-23.625046	-17.188524	0.000000	-10.000000	-0.083333	-4.216667	134.500000	1023.000000	1023.000000	2046.000000
42.279999	-0.122067	-72.141533	-15.139684	-16.179897	-23.604343	-17.217609	0.000000	-10.000000	-0.083333	-3.733333	133.000000	1023.000000	1023.000000	2046.000000
42.299999	-0.121995	-72.099197	-15.095721	-16.212397	-23.612581	-17.178495	0.000000	-10.000000	-0.083333	-3.183333	131.666672	1023.000000	1023.000000	2046.000000
42.320000	-0.121949	-72.071655	-15.096498	-16.266785	-23.572147	-17.136223	0.000000	-10.000000	-0.091667	-2.200000	130.666672	1023.000000	1023.000000	2046.000000
42.340000	-0.121814	-71.992355	-15.033145	-16.274998	-23.562822	-17.121393	0.000000	-10.000000	-0.091667	-1.133333	130.166672	1023.000000	1023.000000	2046.000000
42.360001	-0.121653	-71.896790	-15.041398	-16.328520	-23.481649	-17.045218	0.000000	-10.000000	-0.100000	-0.283333	130.000000	1023.000000	1023.000000	2046.000000
42.380001	-0.121434	-71.767754	-14.978157	-16.366936	-23.457460	-16.965200	0.000000	-10.000000	-0.100000	0.600000	130.000000	1023.000000	1023.000000	2046.000000
42.400002	-0.121339	-71.711563	-14.981808	-16.389063	-23.393959	-16.946732	0.000000	-10.000000	-0.100000	1.433333	130.000000	1023.000000	1023.000000	2046.000000
42.419998	-0.121135	-71.590927	-14.932309	-16.375574	-23.359446	-16.923595	0.000000	-10.000000	-0.100000	2.416667	130.000000	1023.000000	1023.000000	2046.000000
42.439999	-0.120906	-71.455254	-14.909133	-16.371683	-23.285971	-16.888464	0.000000	-10.000000	-0.108333	2.933333	130.000000	1023.000000	1023.000000	2046.000000
42.459999	-0.120801	-71.393433	-14.852716	-16.398672	-23.279469	-16.862572	0.000000	-10.000000	-0.108333	3.416667	130.000000	1023.000000	1023.000000	2046.000000
42.480000	-0.120531	-71.234055	-14.871116	-16.435682	-23.166225	-16.761030	0.000000	-10.000000	-0.108333	3.950000	130.000000	1023.000000	1023.000000	2046.000000
42.500000	-0.120361	-71.133110	-14.812859	-16.404284	-23.151951	-16.764021	0.000000	-10.000000	-0.100000	4.483334	130.000000	1023.000000	1023.000000	2046.000000
42.520000	-0.120186	-71.030197	-14.784283	-16.433203	-23.113165	-16.699543	0.000000	-10.000000	-0.100000	4.916667	130.000000	1023.000000	1023.000000	2046.000000
42.540001	-0.119907	-70.864952	-14.755702	-16.441444	-23.039200	-16.628605	0.000000	-10.000000	-0.108333	5.316667	130.000000	1023.000000	1023.000000	2046.000000
42.560001	-0.119707	-70.746681	-14.692692	-16.451788	-23.008190	-16.594013	0.000000	-10.000000	-0.108333	5.616667	130.000000	1023.000000	1023.000000	2046.000000
42.580002	-0.119290	-70.500122	-14.624732	-16.469376	-22.922232	-16.483784	0.000000	-10.000000	-0.116667	5.916667	130.000000	1023.000000	1023.000000	2046.000000
42.599998	-0.118996	-70.326584	-14.580016	-16.479753	-22.864128	-16.402683	0.000000	-10.000000	-0.116667	6.066667	130.000000	1023.000000	1023.000000	2046.000000
42.619999	-0.118765	-70.189987	-14.518434	-16.495527	-22.835775	-16.340246	0.000000	-10.000000	-0.125000	6.200000	130.000000	1023.000000	1023.000000	2046.000000
42.639999	-0.118240	-69.879974	-14.537437	-16.463964	-22.630568	-16.248005	0.000000	-10.000000	-0.125000	6.333333	130.000000	1023.000000	1023.000000	2046.000000
42.660000	-0.118321	-69.927811	-14.517841	-16.462326	-22.673481	-16.274164	0.000000	-10.000000	-0.133333	6.816667	95.166664	1023.000000	1023.000000	2046.000000
42.680000	-0.118332	-69.934105	-14.624365	-16.491167	-22.614571	-16.204004	0.000000	-10.000000	-0.141667	7.283333	60.333332	1023.000000	1023.000000	2046.000000
42.700001	-0.118656	-70.125916	-14.752617	-16.630194	-22.577475	-16.165634	0.000000	-10.000000	-0.150000	7.650000	25.500000	1023.000000	1023.000000	2046.000000
42.720001	-0.119097	-70.386574	-14.851397	-16.826450	-22.566786	-16.141943	0.000000	-10.000000	-0.150000	7.600000	26.166666	1023.000000	1023.000000	2046.000000
42.740002	-0.119192	-70.442329	-14.885511	-16.940136	-22.478075	-16.138607	0.000000	-10.000000	-0.150000	7.766667	27.833334	1023.000000	1023.000000	2046.000000
42.759998	-0.119204	-70.449852	-14.850508	-16.956137	-22.488495	-16.154713	0.000000	-10.000000	-0.150000	8.216667	30.333334	1023.000000	1023.000000	2046.000000
42.779999	-0.119437	-70.587143	-14.925708	-16.940647	-22.511105	-16.209682	0.000000	-10.000000	-0.166667	9.050000	33.000000	1023.000000	1023.000000	2046.000000
42.799999	-0.120079	-70.966583	-15.108272	-17.005522	-22.586243	-16.266550	0.000000	-10.000000	-0.200000	10.033334	35.833332	1023.000000	1023.000000	2046.000000
42.820000	-0.121093	-71.566154	-15.344003	-17.119759	-22.702650	-16.399744	0.000000	-10.000000	-0.216667	11.033334	38.833332	1023.000000	1023.000000	2046.000000
42.840000	-0.122111	-72.167854	-15.610315	-17.237482	-22.768375	-16.551682	0.000000	-10.000000	-0.216667	11.900001	42.333332	1023.000000	1023.000000	2046.000000
42.860001	-0.122738	-72.538246	-15.775472	-17.315613	-22.830462	-16.616697	0.000000	-10.000000	-0.200000	12.716667	46.000000	1023.000000	1023.000000	2046.000000
42.880001	-0.123161	-72.788292	-15.890972	-17.267275	-22.873264	-16.756786	0.000000	-10.000000	-0.208333	13.466667	50.333332	1023.000000	1023.000000	2046.000000
42.900002	-0.123283	-72.860344	-15.967978	-17.202463	-22.904692	-16.785213	0.000000	-10.000000	-0.225000	14.250000	54.833332	1023.000000	1023.000000	2046.000000
42.919998	-0.123154	-72.783997	-15.993882	-17.089249	-22.926588	-16.774275	0.000000	-10.000000	-0.250000	14.800000	59.666668	1023.000000	1023.000000	2046.000000
42.939999	-0.122855	-72.607399	-15.954638	-16.979187	-22.917833	-16.755739	0.000000	-10.000000	-0.266667	15.366667	64.500000	1023.000000	1023.000000	2046.000000
42.959999	-0.122471	-72.380547	-15.908963	-16.856190	-22.897511	-16.717884	0.000000	-10.000000	-0.283333	15.766666	69.500000	1023.000000	1023.000000	2046.000000
42.980000	-0.121993	-72.098152	-15.848301	-16.770721	-22.848557	-16.630573	0.000000	-10.000000	-0.291667	16.166666	74.666664	1023.000000	1023.000000	2046.000000
43.000000	-0.121508	-71.811020	-15.748939	-16.684917	-22.792702	-16.584461	0.000000	-10.000000	-0.300000	16.383333	80.000000	1023.000000	1023.000000	2046.000000
43.020000	-0.120888	-71.444572	-15.660492	-16.606134	-22.720465	-16.457483	0.000000	-10.000000	-0.300000	16.400000	85.500000	1023.000000	1023.000000	2046.000000
43.040001	-0.120033	-70.939270	-15.496068	-16.455698	-22.674915	-16.312586	0.000000	-10.000000	-0.308333	16.733334	91.000000	1023.000000	1023.000000	2046.000000
43.060001	-0.119108	-70.392685	-15.329480	-16.302702	-22.558517	-16.201986	0.000000	-10.000000	-0.316667	17.033333	96.500000	1023.000000	1023.000000	2046.000000
43.080002	-0.118119	-69.808533	-15.221119	-16.207109	-22.378168	-16.002136	0.000000	-10.000000	-0.333333	17.549999	102.000000	1023.000000	1023.000000	2046.000000
43.099998	-0.117215	-69.273918	-15.039731	-16.115807	-22.286005	-15.832374	0.000000	-10.000000	-0.333333	17.900000	107.666664	1023.000000	1023.000000	2046.000000
43.119999	-0.116241	-68.698524	-14.913692	-16.039209	-22.074560	-15.671063	0.000000	-10.000000	-0.341667	18.350000	113.500000	1023.000000	1023.000000	2046.000000
43.139999	-0.115258	-68.117447	-14.758391	-15.999372	-21.901201	-15.458479	0.000000	-10.000000	-0.325000	18.666668	119.666664	1023.000000	1023.000000	2046.000000
43.160000	-0.114483	-67.659447	-14.609163	-15.940250	-21.775564	-15.334472	0.000000	-10.000000	-0.325000	18.933334	126.000000	1023.000000	1023.000000	2046.000000
43.180000	-0.113805	-67.258850	-14.470624	-15.947903	-21.664396	-15.175929	0.000000	-10.000000	-0.325000	19.200001	132.333328	1023.000000	1023.000000	2046.000000
43.200001	-0.113225	-66.915749	-14.385287	-15.931653	-21.497711	-15.101097	0.000000	-10.000000	-0.341667	19.533333	138.666672	1023.000000	1023.000000	2046.000000
43.220001	-0.112660	-66.581902	-14.297416	-15.949326	-21.351341	-14.983816	0.000000	-10.000000	-0.350000	19.783333	145.000000	1023.000000	1023.000000	2046.000000
43.240002	-0.111995	-66.188782	-14.213111	-15.965178	-21.190655	-14.819842	0.000000	-10.000000	-0.350000	20.083334	151.666672	1023.000000	1023.000000	2046.000000
43.259998	-0.111341	-65.802597	-14.071973	-15.931376	-21.092003	-14.707248	0.000000	-10.000000	-0.350000	20.383333	158.333328	1023.000000	1023.000000	2046.000000
43.279999	-0.110729	-65.440842	-13.966392	-15.867960	-20.970463	-14.636030	0.000000	-10.000000	-0.366667	20.550001	165.166672	1023.000000	1023.000000	2046.000000
43.299999	-0.110058	-65.044273	-13.893016	-15.845637	-20.819757	-14.485865	0.000000	-10.000000	-0.383333	20.616667	172.000000	1023.000000	1023.000000	2046.000000
43.320000	-0.109462	-64.691864	-13.766876	-15.784857	-20.719482	-14.420646	0.000000	-10.000000	-0.383333	20.516666	178.833328	1023.000000	1023.000000	2046.000000
43.340000	-0.108802	-64.301865	-13.671946	-15.765885	-20.586296	-14.277740	0.000000	-10.000000	-0.366667	20.416668	185.666672	1023.000000	1023.000000	2046.000000
43.360001	-0.108038	-63.850498	-13.554805	-15.717792	-20.423267	-14.154634	0.000000	-10.000000	-0.358333	20.450001	192.500000	1023.000000	1023.000000	2046.000000
43.380001	-0.107326	-63.429573	-13.427903	-15.670560	-20.283155	-14.047954	0.000000	-10.000000	-0.375000	20.700001	199.333328	1023.000000	1023.000000	2046.000000
43.400002	-0.106519	-62.952747	-13.344286	-15.611804	-20.104660	-13.891998	0.000000	-10.000000	-0.391667	21.133333	206.166672	1023.000000	1023.000000	2046.000000
43.419998	-0.105870	-62.569118	-13.213490	-15.563232	-19.996262	-13.796136	0.000000	-10.000000	-0.408333	21.716667	213.000000	1023.000000	1023.000000	2046.000000
43.439999	-0.105191	-62.167671	-13.119637	-15.531369	-19.852379	-13.664287	0.000000	-10.000000	-0.408333	21.950001	220.333328	1023.000000	1023.000000	2046.000000
43.459999	-0.104408	-61.705410	-13.021007	-15.482746	-19.683956	-13.517702	0.000000	-10.000000	-0.416667	22.016666	227.666672	1023.000000	1023.000000	2046.000000
43.480000	-0.103758	-61.320709	-12.891680	-15.439620	-19.573757	-13.415653	0.000000	-10.000000	-0.425000	21.800001	235.000000	1023.000000	1023.000000	2046.000000
43.500000	-0.103063	-60.910389	-12.791716	-15.413002	-19.443119	-13.262550	0.000000	-10.000000	-0.441667	22.016666	242.166672	1023.000000	1023.000000	2046.000000
43.520000	-0.102336	-60.480324	-12.658143	-15.365710	-19.313309	-13.143163	0.000000	-10.000000	-0.450000	22.233334	249.500000	1023.000000	1023.000000	2046.000000
43.540001	-0.101724	-60.118973	-12.551823	-15.338562	-19.195541	-13.033047	0.000000	-10.000000	-0.450000	22.433334	257.000000	1023.000000	1023.000000	2046.000000
43.560001	-0.100912	-59.639156	-12.402319	-15.320801	-19.050997	-12.865043	0.000000	-10.000000	-0.441667	22.300001	264.500000	1023.000000	1023.000000	2046.000000
43.580002	-0.100219	-59.229645	-12.233160	-15.233100	-18.963373	-12.800012	0.000000	-10.000000	-0.433333	22.133333	272.000000	1023.000000	1023.000000	2046.000000
43.599998	-0.099628	-58.880421	-12.151136	-15.246708	-18.846968	-12.635610	0.000000	-10.000000	-0.433333	22.083334	279.500000	1023.000000	1023.000000	2046.000000
43.619999	-0.098786	-58.382626	-12.074784	-15.167181	-18.649237	-12.491424	0.000000	-10.000000	-0.433333	22.033333	286.833344	1023.000000	1023.000000	2046.000000
43.639999	-0.098265	-58.074520	-11.981625	-15.086049	-18.581192	-12.425653	0.000000	-10.000000	-0.441667	22.000000	294.166656	1023.000000	1023.000000	2046.000000
43.660000	-0.097799	-57.799347	-11.978424	-15.027753	-18.510973	-12.282199	0.000000	-10.000000	-0.425000	21.700001	301.500000	1023.000000	1023.000000	2046.000000
43.680000	-0.097386	-57.555351	-12.013663	-14.977137	-18.399311	-12.165241	0.000000	-10.000000	-0.408333	21.266666	308.833344	1023.000000	1023.000000	2046.000000
43.700001	-0.097061	-57.363098	-12.065472	-14.970888	-18.275049	-12.051689	0.000000	-10.000000	-0.391667	21.016666	316.000000	1023.000000	1023.000000	2046.000000
43.720001	-0.096607	-57.094757	-11.995503	-14.953679	-18.202456	-11.943121	0.000000	-10.000000	-0.391667	20.700001	323.000000	1023.000000	1023.000000	2046.000000
43.740002	-0.096197	-56.852173	-11.833702	-14.945034	-18.161732	-11.911705	0.000000	-10.000000	-0.400000	20.900000	330.000000	1023.000000	1023.000000	2046.000000
43.759998	-0.095948	-56.705124	-11.797836	-14.863953	-18.111645	-11.931691	0.000000	-10.000000	-0.391667	20.750000	337.000000	1023.000000	1023.000000	2046.000000
43.779999	-0.096486	-57.023319	-11.900040	-14.767426	-18.243286	-12.112568	0.000000	-10.000000	-0.383333	20.516666	344.000000	1023.000000	1023.000000	2046.000000
43.799999	-0.097535	-57.643093	-12.138168	-14.766739	-18.392466	-12.345721	0.000000	-10.000000	-0.375000	20.233334	350.833344	1023.000000	1023.000000	2046.000000
43.820000	-0.098319	-58.106552	-12.362549	-14.786457	-18.512194	-12.445352	0.000000	-10.000000	-0.375000	20.200001	357.666656	1023.000000	1023.000000	2046.000000
43.840000	-0.098743	-58.357204	-12.483095	-14.700943	-18.607653	-12.565513	0.000000	-10.000000	-0.391667	20.550001	364.333344	1023.000000	1023.000000	2046.000000
43.860001	-0.098700	-58.331490	-12.527886	-14.498597	-18.665619	-12.639388	0.000000	-10.000000	-0.408333	21.166666	371.166656	1023.000000	1023.000000	2046.000000
43.880001	-0.098330	-58.113190	-12.593815	-14.281019	-18.635128	-12.603229	0.000000	-10.000000	-0.433333	21.450001	378.000000	1023.000000	1023.000000	2046.000000
43.900002	-0.098146	-58.004372	-12.516359	-14.047754	-18.765265	-12.674994	0.000000	-10.000000	-0.425000	21.633333	385.166656	1023.000000	1023.000000	2046.000000
43.919998	-0.097802	-57.800938	-12.535933	-13.871452	-18.761658	-12.631892	0.000000	-10.000000	-0.416667	21.266668	392.333344	1023.000000	1023.000000	2046.000000
43.939999	-0.097305	-57.507378	-12.434954	-13.633022	-18.788692	-12.650710	0.000000	-10.000000	-0.400000	21.066668	399.500000	1023.000000	1023.000000	2046.000000
43.959999	-0.096879	-57.255589	-12.359910	-13.504276	-18.786682	-12.604720	0.000000	-10.000000	-0.383333	20.666668	406.500000	1023.000000	1023.000000	2046.000000
43.980000	-0.096328	-56.929687	-12.313148	-13.400834	-18.721807	-12.493899	0.000000	-10.000000	-0.366667	20.000000	413.500000	1023.000000	1023.000000	2046.000000
44.000000	-0.095709	-56.563828	-12.230041	-13.306532	-18.628574	-12.398681	0.000000	-10.000000	-0.325000	19.400000	420.500000	1023.000000	1023.000000	2046.000000
44.020000	-0.095088	-56.196945	-12.110800	-13.218090	-18.554516	-12.313539	0.000000	-10.000000	-0.308333	18.583334	427.166656	1023.000000	1023.000000	2046.000000
44.040001	-0.094312	-55.738228	-11.954226	-13.087004	-18.484461	-12.212539	0.000000	-10.000000	-0.308333	18.416668	433.500000	1023.000000	1023.000000	2046.000000
44.060001	-0.093305	-55.143276	-11.782230	-12.953953	-18.310297	-12.096794	0.000000	-10.000000	-0.316667	18.233334	439.500000	1023.000000	1023.000000	2046.000000
44.080002	-0.091990	-54.366222	-11.567174	-12.821980	-18.112480	-11.864585	0.000000	-10.000000	-0.333333	18.516666	445.500000	1023.000000	1023.000000	2046.000000
44.099998	-0.090921	-53.734089	-11.317251	-12.686651	-17.992102	-11.738083	0.000000	-10.000000	-0.333333	18.416666	451.666656	1023.000000	1023.000000	2046.000000
44.119999	-0.089693	-53.008648	-11.097800	-12.567278	-17.793821	-11.549746	0.000000	-10.000000	-0.350000	18.549999	458.000000	1023.000000	1023.000000	2046.000000
44.139999	-0.088562	-52.340282	-10.907986	-12.472113	-17.584038	-11.376147	0.000000	-10.000000	-0.333333	18.549999	464.333344	1023.000000	1023.000000	2046.000000
44.160000	-0.087933	-51.968620	-10.742925	-12.454536	-17.481934	-11.289226	0.000000	-10.000000	-0.316667	18.733334	470.500000	1023.000000	1023.000000	2046.000000
44.180000	-0.087171	-51.517803	-10.617996	-12.499613	-17.284042	-11.116153	0.000000	-10.000000	-0.300000	18.566668	476.500000	1023.000000	1023.000000	2046.000000
44.200001	-0.086727	-51.255775	-10.460716	-12.479375	-17.203428	-11.112255	0.000000	-10.000000	-0.300000	18.400000	482.833344	1023.000000	1023.000000	2046.000000
44.220001	-0.086040	-50.849442	-10.349209	-12.474379	-17.060307	-10.965547	0.000000	-10.000000	-0.300000	18.150000	489.166656	1023.000000	1023.000000	2046.000000
44.240002	-0.085384	-50.461800	-10.193072	-12.467910	-16.937017	-10.863799	0.000000	-10.000000	-0.300000	18.283333	495.500000	1023.000000	1023.000000	2046.000000
44.259998	-0.084531	-49.958092	-10.060524	-12.415232	-16.750366	-10.731970	0.000000	-10.000000	-0.316667	18.700001	501.500000	1023.000000	1023.000000	2046.000000
44.279999	-0.083811	-49.532204	-9.959438	-12.352826	-16.576120	-10.643820	0.000000	-10.000000	-0.350000	19.183332	507.500000	1023.000000	1023.000000	2046.000000
44.299999	-0.083156	-49.145061	-9.826257	-12.342031	-16.478163	-10.498609	0.000000	-10.000000	-0.375000	19.750000	520.500000	1023.000000	1023.000000	2046.000000
44.320000	-0.082372	-48.681866	-9.720722	-12.299667	-16.315866	-10.345609	0.000000	-10.000000	-0.375000	20.116667	533.833313	1023.000000	1023.000000	2046.000000
44.340000	-0.081768	-48.324928	-9.603322	-12.221335	-16.221069	-10.279200	0.000000	-10.000000	-0.358333	20.450001	545.166687	1023.000000	1023.000000	2046.000000
44.360001	-0.080970	-47.853020	-9.504018	-12.178005	-16.065758	-10.105239	0.000000	-10.000000	-0.350000	20.500000	547.500000	1023.000000	1023.000000	2046.000000
44.380001	-0.080321	-47.469734	-9.405403	-12.112526	-15.941180	-10.010624	0.000000	-10.000000	-0.350000	20.500000	547.500000	1023.000000	1023.000000	2046.000000
44.400002	-0.079468	-46.965599	-9.269761	-12.062199	-15.788466	-9.845175	0.000000	-10.000000	-0.341667	20.133333	549.833313	1023.000000	1023.000000	2046.000000
44.419998	-0.078578	-46.439617	-9.180036	-11.962403	-15.595185	-9.701993	0.000000	-10.000000	-0.350000	19.950001	554.333313	1023.000000	1023.000000	2046.000000
44.439999	-0.077965	-46.077248	-9.027267	-11.898820	-15.527750	-9.623410	0.000000	-10.000000	-0.366667	20.200001	561.000000	1023.000000	1023.000000	2046.000000
44.459999	-0.077076	-45.552036	-8.928819	-11.831091	-15.346332	-9.445796	0.000000	-10.000000	-0.391667	20.866667	567.666687	1023.000000	1023.000000	2046.000000
44.480000	-0.076425	-45.167316	-8.789726	-11.768171	-15.245158	-9.364261	0.000000	-10.000000	-0.408333	21.416666	574.500000	1023.000000	1023.000000	2046.000000
44.500000	-0.075544	-44.646587	-8.684525	-11.688626	-15.053534	-9.219903	0.000000	-10.000000	-0.425000	21.600000	581.666687	1023.000000	1023.000000	2046.000000
44.520000	-0.074828	-44.223614	-8.543155	-11.632484	-14.945242	-9.102735	0.000000	-10.000000	-0.433333	21.833334	588.833313	1023.000000	1023.000000	2046.000000
44.540001	-0.074095	-43.790367	-8.449678	-11.551191	-14.806585	-8.982914	0.000000	-10.000000	-0.433333	21.766666	596.000000	1023.000000	1023.000000	2046.000000
44.560001	-0.073303	-43.321957	-8.371799	-11.403537	-14.626482	-8.920139	0.000000	-10.000000	-0.416667	21.783333	603.166687	1023.000000	1023.000000	2046.000000
44.580002	-0.072808	-43.029774	-8.297244	-11.329002	-14.583654	-8.819872	0.000000	-10.000000	-0.391667	21.350000	610.500000	1023.000000	1023.000000	2046.000000
44.599998	-0.072266	-42.709000	-8.271100	-11.224139	-14.509046	-8.704713	0.000000	-10.000000	-0.383333	21.100000	617.833313	1023.000000	1023.000000	2046.000000
44.619999	-0.071872	-42.476391	-8.251595	-11.166701	-14.429025	-8.629068	0.000000	-10.000000	-0.366667	20.583334	625.000000	1023.000000	1023.000000	2046.000000
44.639999	-0.071262	-42.115833	-8.244802	-11.142412	-14.227425	-8.501194	0.000000	-10.000000	-0.366667	19.950001	631.833313	1023.000000	1023.000000	2046.000000
44.660000	-0.070756	-41.816742	-8.061843	-11.125200	-14.172727	-8.456974	0.000000	-10.000000	-0.341667	19.533333	638.666687	1023.000000	1023.000000	2046.000000
44.680000	-0.070378	-41.593513	-7.980733	-11.056451	-14.106104	-8.450224	0.000000	-10.000000	-0.333333	19.133333	645.166687	1023.000000	1023.000000	2046.000000
44.700001	-0.070849	-41.871758	-8.053355	-10.968540	-14.200277	-8.649585	0.000000	-10.000000	-0.325000	19.083334	651.666687	1023.000000	1023.000000	2046.000000
44.720001	-0.071978	-42.538795	-8.266880	-11.041924	-14.368993	-8.860999	0.000000	-10.000000	-0.316667	18.766666	658.000000	1023.000000	1023.000000	2046.000000
44.740002	-0.073061	-43.179237	-8.518152	-11.120352	-14.505548	-9.035185	0.000000	-10.000000	-0.308333	18.183334	664.333313	1023.000000	1023.000000	2046.000000
44.759998	-0.073755	-43.589344	-8.627954	-11.126243	-14.647700	-9.187447	0.000000	-10.000000	-0.316667	17.900000	670.500000	1023.000000	1023.000000	2046.000000
44.779999	-0.073877	-43.661121	-8.711635	-10.988045	-14.666125	-9.295318	0.000000	-10.000000	-0.333333	17.733334	676.500000	1023.000000	1023.000000	2046.000000
44.799999	-0.073811	-43.622013	-8.743346	-10.820970	-14.700984	-9.356715	0.000000	-10.000000	-0.333333	18.100000	682.500000	1023.000000	1023.000000	2046.000000
44.820000	-0.073772	-43.599083	-8.764236	-10.645528	-14.741469	-9.447848	0.000000	-10.000000	-0.316667	18.433334	688.500000	1023.000000	1023.000000	2046.000000
44.840000	-0.073383	-43.369328	-8.753656	-10.509883	-14.734240	-9.371548	0.000000	-10.000000	-0.300000	18.600000	694.500000	1023.000000	1023.000000	2046.000000
44.860001	-0.073101	-43.202724	-8.680252	-10.331863	-14.765400	-9.425209	0.000000	-10.000000	-0.300000	18.600000	700.833313	1023.000000	1023.000000	2046.000000
44.880001	-0.072688	-42.958775	-8.662083	-10.175533	-14.688151	-9.433007	0.000000	-10.000000	-0.300000	18.383333	707.166687	1023.000000	1023.000000	2046.000000
44.900002	-0.072194	-42.666672	-8.567135	-10.100453	-14.652571	-9.346511	0.000000	-10.000000	-0.291667	18.300001	713.500000	1023.000000	1023.000000	2046.000000
44.919998	-0.071703	-42.376213	-8.480992	-10.015251	-14.583897	-9.296074	0.000000	-10.000000	-0.291667	18.200001	719.500000	1023.000000	1023.000000	2046.000000
44.939999	-0.071165	-42.058556	-8.413605	-9.957840	-14.467117	-9.219993	0.000000	-10.000000	-0.275000	18.116667	725.500000	1023.000000	1023.000000	2046.000000
44.959999	-0.070510	-41.671227	-8.298693	-9.871167	-14.376335	-9.125033	0.000000	-10.000000	-0.266667	17.700001	731.500000	1023.000000	1023.000000	2046.000000
44.980000	-0.069791	-41.246250	-8.158194	-9.750554	-14.305886	-9.031617	0.000000	-10.000000	-0.250000	17.316668	737.500000	1023.000000	1023.000000	2046.000000
45.000000	-0.068585	-40.533783	-7.987355	-9.651332	-14.103787	-8.791309	0.000000	-10.000000	-0.250000	16.950001	743.333313	1023.000000	1023.000000	2046.000000
45.020000	-0.067498	-39.891453	-7.811217	-9.504694	-13.919844	-8.655699	0.000000	-10.000000	-0.250000	17.083334	749.000000	1023.000000	1023.000000	2046.000000
45.040001	-0.066259	-39.158890	-7.595657	-9.366779	-13.730651	-8.465801	0.000000	-10.000000	-0.266667	17.200001	754.666687	1023.000000	1023.000000	2046.000000
45.060001	-0.065110	-38.480087	-7.391982	-9.270145	-13.530110	-8.287848	0.000000	-10.000000	-0.300000	17.483334	760.500000	1023.000000	1023.000000	2046.000000
45.080002	-0.064367	-38.040649	-7.243354	-9.244564	-13.363028	-8.189701	0.000000	-10.000000	-0.325000	17.833334	766.500000	1023.000000	1023.000000	2046.000000
45.099998	-0.063717	-37.656601	-7.195446	-9.274762	-13.139553	-8.046840	0.000000	-10.000000	-0.341667	18.333334	772.500000	1023.000000	1023.000000	2046.000000
45.119999	-0.063305	-37.413319	-7.105339	-9.305949	-13.016649	-7.985383	0.000000	-10.000000	-0.325000	18.766666	778.500000	1023.000000	1023.000000	2046.000000
45.139999	-0.062668	-37.036636	-7.015232	-9.303433	-12.840232	-7.877738	0.000000	-10.000000	-0.333333	19.133333	784.500000	1023.000000	1023.000000	2046.000000
45.160000	-0.061963	-36.620415	-6.935412	-9.267133	-12.672523	-7.745347	0.000000	-10.000000	-0.333333	19.483334	790.666687	1023.000000	1023.000000	2046.000000
45.180000	-0.061316	-36.237919	-6.806809	-9.232359	-12.557025	-7.641728	0.000000	-10.000000	-0.358333	19.716667	797.000000	1023.000000	1023.000000	2046.000000
45.200001	-0.060554	-35.787155	-6.678964	-9.196444	-12.431594	-7.480154	0.000000	-10.000000	-0.366667	20.049999	803.666687	1023.000000	1023.000000	2046.000000
45.220001	-0.059853	-35.373035	-6.549373	-9.153393	-12.310275	-7.359995	0.000000	-10.000000	-0.366667	20.000000	810.333313	1023.000000	1023.000000	2046.000000
45.240002	-0.059271	-35.029274	-6.467248	-9.096224	-12.200274	-7.265527	0.000000	-10.000000	-0.358333	19.983334	817.000000	1023.000000	1023.000000	2046.000000
45.259998	-0.058488	-34.566612	-6.409825	-9.033149	-12.001896	-7.121743	0.000000	-10.000000	-0.350000	19.783333	823.666687	1023.000000	1023.000000	2046.000000
45.279999	-0.057718	-34.111336	-6.297820	-8.942570	-11.869152	-7.001793	0.000000	-10.000000	-0.350000	19.683334	830.333313	1023.000000	1023.000000	2046.000000
45.299999	-0.057066	-33.726261	-6.164138	-8.852944	-11.804729	-6.904452	0.000000	-10.000000	-0.341667	19.650000	837.000000	1023.000000	1023.000000	2046.000000
45.320000	-0.056170	-33.196320	-6.084071	-8.772617	-11.615429	-6.724204	0.000000	-10.000000	-0.341667	19.233334	843.500000	1023.000000	1023.000000	2046.000000
45.340000	-0.055464	-32.778934	-5.915226	-8.696099	-11.561011	-6.606596	0.000000	-10.000000	-0.325000	19.066668	850.000000	1023.000000	1023.000000	2046.000000
45.360001	-0.054603	-32.270267	-5.779590	-8.588631	-11.418509	-6.483539	0.000000	-10.000000	-0.316667	18.633333	856.333313	1023.000000	1023.000000	2046.000000
45.380001	-0.053973	-31.897812	-5.668054	-8.516470	-11.335552	-6.377735	0.000000	-10.000000	-0.300000	18.533335	862.666687	1023.000000	1023.000000	2046.000000
45.400002	-0.053290	-31.494135	-5.545501	-8.434359	-11.218833	-6.295443	0.000000	-10.000000	-0.316667	18.350000	869.000000	1023.000000	1023.000000	2046.000000
45.419998	-0.052369	-30.950081	-5.473699	-8.367940	-10.997661	-6.110782	0.000000	-10.000000	-0.316667	18.450001	875.333313	1023.000000	1023.000000	2046.000000
45.439999	-0.052016	-30.741440	-5.380750	-8.289199	-11.016870	-6.054620	0.000000	-10.000000	-0.333333	18.466667	881.500000	1023.000000	1023.000000	2046.000000
45.459999	-0.051321	-30.330566	-5.348456	-8.158007	-10.884220	-5.939885	0.000000	-10.000000	-0.333333	18.583334	887.500000	1023.000000	1023.000000	2046.000000
45.480000	-0.050758	-29.998217	-5.334512	-8.116080	-10.734420	-5.813203	0.000000	-10.000000	-0.333333	18.316668	893.500000	1023.000000	1023.000000	2046.000000
45.500000	-0.050326	-29.742550	-5.281976	-8.104210	-10.599225	-5.757138	0.000000	-10.000000	-0.333333	17.950001	899.500000	1023.000000	1023.000000	2046.000000
45.520000	-0.049731	-29.391150	-5.128320	-8.095778	-10.475255	-5.691796	0.000000	-10.000000	-0.333333	17.600000	905.500000	1023.000000	1023.000000	2046.000000
45.540001	-0.049543	-29.279861	-5.036058	-8.063812	-10.480415	-5.699576	0.000000	-10.000000	-0.316667	17.400002	911.500000	1023.000000	1023.000000	2046.000000
45.560001	-0.049949	-29.520052	-5.091598	-8.001053	-10.577480	-5.849921	0.000000	-10.000000	-0.300000	17.100000	917.500000	1023.000000	1023.000000	2046.000000
45.580002	-0.050976	-30.126801	-5.314472	-8.117886	-10.722909	-5.971533	0.000000	-10.000000	-0.275000	16.383333	923.333313	1023.000000	1023.000000	2046.000000
45.599998	-0.052279	-30.896988	-5.567356	-8.208326	-10.905254	-6.216051	0.000000	-10.000000	-0.275000	15.700000	929.000000	1023.000000	1023.000000	2046.000000
45.619999	-0.052964	-31.301901	-5.710804	-8.199577	-10.996808	-6.394712	0.000000	-10.000000	-0.275000	15.300000	934.333313	1023.000000	1023.000000	2046.000000
45.639999	-0.053112	-31.389345	-5.776813	-8.144783	-11.036098	-6.431653	0.000000	-10.000000	-0.291667	15.683333	939.500000	1023.000000	1023.000000	2046.000000
45.660000	-0.053282	-31.489641	-5.841919	-7.976183	-11.100436	-6.571103	0.000000	-10.000000	-0.316667	16.299999	944.666687	1023.000000	1023.000000	2046.000000
45.680000	-0.053081	-31.371084	-5.856917	-7.839075	-11.141542	-6.533549	0.000000	-10.000000	-0.316667	17.066668	950.000000	1023.000000	1023.000000	2046.000000
45.700001	-0.052886	-31.255905	-5.856544	-7.668845	-11.160539	-6.569977	0.000000	-10.000000	-0.333333	17.433334	955.666687	1023.000000	1023.000000	2046.000000
45.720001	-0.052529	-31.044842	-5.803896	-7.525351	-11.182514	-6.533081	0.000000	-10.000000	-0.325000	17.733334	961.500000	1023.000000	1023.000000	2046.000000
45.740002	-0.052095	-30.788284	-5.788994	-7.352686	-11.140140	-6.506464	0.000000	-10.000000	-0.341667	17.800001	967.500000	1023.000000	1023.000000	2046.000000
45.759998	-0.051606	-30.498890	-5.714814	-7.254249	-11.092712	-6.437116	0.000000	-10.000000	-0.333333	17.966667	973.500000	1023.000000	1023.000000	2046.000000
45.779999	-0.050979	-30.128561	-5.687008	-7.178555	-10.957288	-6.305710	0.000000	-10.000000	-0.333333	18.050001	979.500000	1023.000000	1023.000000	2046.000000
45.799999	-0.050418	-29.797112	-5.559254	-7.097519	-10.934421	-6.205919	0.000000	-10.000000	-0.316667	18.066668	985.500000	1023.000000	1023.000000	2046.000000
45.820000	-0.049674	-29.357435	-5.451374	-6.992011	-10.806930	-6.107120	0.000000	-10.000000	-0.316667	17.883333	991.500000	1023.000000	1023.000000	2046.000000
45.840000	-0.048628	-28.739187	-5.313587	-6.855502	-10.661754	-5.908344	0.000000	-10.000000	-0.316667	17.850000	997.500000	1023.000000	1023.000000	2046.000000
45.860001	-0.047545	-28.099234	-5.133837	-6.720048	-10.516979	-5.728369	0.000000	-10.000000	-0.316667	17.750000	1003.500000	1023.000000	1023.000000	2046.000000
45.880001	-0.046426	-27.438034	-4.978046	-6.602458	-10.316574	-5.540955	0.000000	-10.000000	-0.316667	17.533335	1009.500000	1023.000000	1023.000000	2046.000000
45.900002	-0.045217	-26.723417	-4.770464	-6.451504	-10.134469	-5.366982	0.000000	-10.000000	-0.316667	17.200001	1015.166687	1023.000000	1023.000000	2046.000000
45.919998	-0.044280	-26.169546	-4.588841	-6.361193	-9.993679	-5.225834	0.000000	-10.000000	-0.333333	17.300001	1020.833313	1023.000000	1023.000000	2046.000000
45.939999	-0.043577	-25.753710	-4.509793	-6.339013	-9.790731	-5.114172	0.000000	-10.000000	-0.316667	17.566668	1026.500000	1023.000000	1023.000000	2046.000000
45.959999	-0.043171	-25.513840	-4.450002	-6.391019	-9.687900	-4.984919	0.000000	-10.000000	-0.333333	17.650000	1032.500000	1023.000000	1023.000000	2046.000000
45.980000	-0.042751	-25.265890	-4.376862	-6.398487	-9.572504	-4.918037	0.000000	-10.000000	-0.300000	17.616667	1038.500000	1023.000000	1023.000000	2046.000000
46.000000	-0.042133	-24.900660	-4.320390	-6.367450	-9.417545	-4.795274	0.000000	-10.000000	-0.291667	17.250000	1044.333374	1023.000000	1023.000000	2046.000000
46.020000	-0.041321	-24.420715	-4.174458	-6.315294	-9.293683	-4.637280	0.000000	-10.000000	-0.275000	17.216667	1050.000000	1023.000000	1023.000000	2046.000000
46.040001	-0.040616	-24.004330	-4.080155	-6.225901	-9.148367	-4.549906	0.000000	-10.000000	-0.291667	16.966667	1055.666626	1023.000000	1023.000000	2046.000000
46.060001	-0.039836	-23.543364	-3.948858	-6.180820	-9.039543	-4.374141	0.000000	-10.000000	-0.283333	17.200001	1061.500000	1023.000000	1023.000000	2046.000000
46.080002	-0.039078	-23.094919	-3.846233	-6.074104	-8.881953	-4.292629	0.000000	-10.000000	-0.266667	17.250000	1067.166626	1023.000000	1023.000000	2046.000000
46.099998	-0.038424	-22.708492	-3.724494	-6.040805	-8.788099	-4.155094	0.000000	-10.000000	-0.266667	17.600000	1072.833374	1023.000000	1023.000000	2046.000000
46.119999	-0.037576	-22.207630	-3.636031	-5.985252	-8.618221	-3.968125	0.000000	-10.000000	-0.283333	17.750000	1078.500000	1023.000000	1023.000000	2046.000000
46.139999	-0.036997	-21.864965	-3.496197	-5.903222	-8.573916	-3.891630	0.000000	-10.000000	-0.300000	17.916668	1084.500000	1023.000000	1023.000000	2046.000000
46.160000	-0.036190	-21.388577	-3.371763	-5.798778	-8.434585	-3.783452	0.000000	-10.000000	-0.300000	17.833334	1090.500000	1023.000000	1023.000000	2046.000000
46.180000	-0.035223	-20.816711	-3.279418	-5.710267	-8.241886	-3.585141	0.000000	-10.000000	-0.283333	17.500000	1096.500000	1023.000000	1023.000000	2046.000000
46.200001	-0.034634	-20.468586	-3.133285	-5.582555	-8.192234	-3.560512	0.000000	-10.000000	-0.266667	17.233334	1102.500000	1023.000000	1023.000000	2046.000000
46.220001	-0.033685	-19.907715	-3.106157	-5.483363	-7.935710	-3.382485	0.000000	-10.000000	-0.250000	17.033335	1108.333374	1023.000000	1023.000000	2046.000000
46.240002	-0.033171	-19.603840	-3.026269	-5.411884	-7.869639	-3.296047	0.000000	-10.000000	-0.266667	16.800001	1114.000000	1023.000000	1023.000000	2046.000000
46.259998	-0.032788	-19.377968	-2.969633	-5.305299	-7.854720	-3.248316	0.000000	-10.000000	-0.266667	16.450001	1119.666626	1023.000000	1023.000000	2046.000000
46.279999	-0.032211	-19.036650	-3.000957	-5.193042	-7.726110	-3.116540	0.000000	-10.000000	-0.258333	15.800000	1125.166626	1023.000000	1023.000000	2046.000000
46.299999	-0.031898	-18.851526	-2.981287	-5.163774	-7.671040	-3.035425	0.000000	-10.000000	-0.233333	15.116667	1130.666626	1023.000000	1023.000000	2046.000000
46.320000	-0.031295	-18.495363	-2.855299	-5.127911	-7.568388	-2.943766	0.000000	-10.000000	-0.225000	14.250000	1135.833374	1023.000000	1023.000000	2046.000000
46.340000	-0.030843	-18.228086	-2.772105	-5.056269	-7.493749	-2.905963	0.000000	-10.000000	-0.233333	14.016666	1140.666626	1023.000000	1023.000000	2046.000000
46.360001	-0.030752	-18.174374	-2.711287	-4.952470	-7.557608	-2.953008	0.000000	-10.000000	-0.241667	14.183333	1145.333374	1023.000000	1023.000000	2046.000000
46.380001	-0.031253	-18.470680	-2.883141	-4.953914	-7.589051	-3.044575	0.000000	-10.000000	-0.250000	14.833333	1150.000000	1023.000000	1023.000000	2046.000000
46.400002	-0.032522	-19.220469	-3.145457	-5.080574	-7.766739	-3.227699	0.000000	-10.000000	-0.241667	14.900001	1155.000000	1023.000000	1023.000000	2046.000000
46.419998	-0.033623	-19.871208	-3.405051	-5.172843	-7.889834	-3.403478	0.000000	-10.000000	-0.233333	14.716667	1160.000000	1023.000000	1023.000000	2046.000000
46.439999	-0.034357	-20.305014	-3.576876	-5.179061	-8.007080	-3.541996	0.000000	-10.000000	-0.216667	14.333334	1165.000000	1023.000000	1023.000000	2046.000000
46.459999	-0.034825	-20.581579	-3.675532	-5.096582	-8.125731	-3.683735	0.000000	-10.000000	-0.200000	13.983334	1169.833374	1023.000000	1023.000000	2046.000000
46.480000	-0.035009	-20.690458	-3.764715	-4.993291	-8.183401	-3.749050	0.000000	-10.000000	-0.175000	13.350000	1174.500000	1023.000000	1023.000000	2046.000000
46.500000	-0.035164	-20.781641	-3.813474	-4.862765	-8.270570	-3.834832	0.000000	-10.000000	-0.158333	12.316667	1178.833374	1023.000000	1023.000000	2046.000000
46.520000	-0.035129	-20.761122	-3.760051	-4.725366	-8.360979	-3.914728	0.000000	-10.000000	-0.133333	11.100000	1183.000000	1023.000000	1023.000000	2046.000000
46.540001	-0.034866	-20.605593	-3.796385	-4.649519	-8.314981	-3.844709	0.000000	-10.000000	-0.116667	9.966667	1187.000000	1023.000000	1023.000000	2046.000000
46.560001	-0.034778	-20.554090	-3.741426	-4.560822	-8.393037	-3.858805	0.000000	-10.000000	-0.091667	8.850000	1190.666626	1023.000000	1023.000000	2046.000000
46.580002	-0.034545	-20.415819	-3.713218	-4.465874	-8.362016	-3.874711	0.000000	-10.000000	-0.091667	7.633334	1193.833374	1023.000000	1023.000000	2046.000000
46.599998	-0.034305	-20.274225	-3.721856	-4.431499	-8.309731	-3.811141	0.000000	-10.000000	-0.091667	5.933333	1196.666626	1023.000000	1023.000000	2046.000000
46.619999	-0.034087	-20.145222	-3.611600	-4.374766	-8.366968	-3.791887	0.000000	-10.000000	-0.100000	3.350000	1199.000000	1023.000000	1023.000000	2046.000000
46.639999	-0.033602	-19.858870	-3.545002	-4.299281	-8.293888	-3.720699	0.000000	-10.000000	-0.100000	1.250000	1200.500000	1023.000000	1023.000000	2046.000000
46.660000	-0.033049	-19.531902	-3.430259	-4.227698	-8.250431	-3.623514	0.000000	-10.000000	-0.091667	-0.283333	1201.000000	1023.000000	1023.000000	2046.000000
46.680000	-0.032475	-19.192627	-3.328879	-4.165188	-8.148479	-3.550081	0.000000	-10.000000	-0.083333	-0.450000	1201.000000	1023.000000	1023.000000	2046.000000
46.700001	-0.031769	-18.775688	-3.275389	-4.112292	-7.979088	-3.408920	0.000000	-10.000000	-0.083333	-0.450000	1201.000000	1023.000000	1023.000000	2046.000000
46.720001	-0.031224	-18.453091	-3.132959	-4.071342	-7.905737	-3.343052	0.000000	-10.000000	-0.083333	-0.166667	1201.000000	1023.000000	1023.000000	2046.000000
46.740002	-0.031078	-18.366995	-3.068094	-4.102247	-7.858721	-3.337933	0.000000	-10.000000	-0.083333	-0.283333	1201.000000	1023.000000	1023.000000	2046.000000
46.759998	-0.030987	-18.313166	-3.080499	-4.225056	-7.733201	-3.274410	0.000000	-10.000000	-0.066667	-0.966667	1201.000000	1023.000000	1023.000000	2046.000000
46.779999	-0.031049	-18.349995	-3.008204	-4.299366	-7.739724	-3.302700	0.000000	-10.000000	-0.075000	-1.816667	1201.000000	1023.000000	1023.000000	2046.000000
46.799999	-0.031042	-18.345646	-2.978601	-4.387844	-7.692850	-3.286351	0.000000	-10.000000	-0.066667	-2.466667	1201.000000	1023.000000	1023.000000	2046.000000
46.820000	-0.030829	-18.220125	-2.960030	-4.393085	-7.621240	-3.245770	0.000000	-10.000000	-0.066667	-2.916667	1201.000000	1023.000000	1023.000000	2046.000000
46.840000	-0.030619	-18.095806	-2.874395	-4.415139	-7.613274	-3.192999	0.000000	-10.000000	-0.050000	-3.633333	1201.000000	1023.000000	1023.000000	2046.000000
46.860001	-0.030405	-17.969385	-2.825342	-4.402446	-7.539099	-3.202497	0.000000	-10.000000	-0.050000	-4.666667	1201.000000	1023.000000	1023.000000	2046.000000
46.880001	-0.030318	-17.917833	-2.789973	-4.422434	-7.528538	-3.176889	0.000000	-10.000000	-0.050000	-5.716667	1201.000000	1023.000000	1023.000000	2046.000000
46.900002	-0.030380	-17.954395	-2.767393	-4.439348	-7.537280	-3.210375	0.000000	-10.000000	-0.050000	-6.533333	1201.000000	1023.000000	1023.000000	2046.000000
46.919998	-0.030356	-17.940525	-2.767578	-4.448584	-7.510856	-3.213508	0.000000	-10.000000	-0.050000	-7.083333	1201.000000	1023.000000	1023.000000	2046.000000
46.939999	-0.030203	-17.849777	-2.721467	-4.458396	-7.485544	-3.184369	0.000000	-10.000000	-0.041667	-7.566667	1201.000000	1023.000000	1023.000000	2046.000000
46.959999	-0.030128	-17.805384	-2.645241	-4.447973	-7.532348	-3.179822	0.000000	-10.000000	-0.025000	-8.166667	1201.000000	1023.000000	1023.000000	2046.000000
46.980000	-0.030046	-17.757294	-2.639645	-4.457472	-7.517675	-3.142502	0.000000	-10.000000	-0.008333	-9.033334	1197.666626	1023.000000	1023.000000	2046.000000
47.000000	-0.030002	-17.731119	-2.649993	-4.455344	-7.499521	-3.126259	0.000000	-10.000000	0.050000	-12.000000	1185.500000	1023.000000	1023.000000	2046.000000
47.020000	-0.030431	-17.984562	-2.671710	-4.468744	-7.618378	-3.225729	0.000000	-10.000000	0.100000	-14.650000	1173.333374	1023.000000	1023.000000	2046.000000
47.040001	-0.030706	-18.147476	-2.734991	-4.478976	-7.694930	-3.238579	0.000000	-10.000000	0.150000	-16.900000	1164.500000	1023.000000	1023.000000	2046.000000
47.060001	-0.031141	-18.404579	-2.852392	-4.552582	-7.758860	-3.240744	0.000000	-10.000000	0.150000	-16.900000	1164.500000	1023.000000	1023.000000	2046.000000
47.080002	-0.031875	-18.838211	-3.012380	-4.655685	-7.826700	-3.343445	0.000000	-10.000000	0.166667	-17.600000	1162.500000	1023.000000	1023.000000	2046.000000
47.099998	-0.032439	-19.171249	-3.005737	-4.777010	-7.938526	-3.449976	0.000000	-10.000000	0.175000	-18.549999	1158.500000	1023.000000	1023.000000	2046.000000
47.119999	-0.032824	-19.398973	-3.019459	-4.886038	-8.008464	-3.485013	0.000000	-10.000000	0.191667	-19.666666	1152.333374	1023.000000	1023.000000	2046.000000
47.139999	-0.033695	-19.913563	-3.078197	-4.930678	-8.221283	-3.683405	0.000000	-10.000000	0.208333	-20.366667	1145.833374	1023.000000	1023.000000	2046.000000
47.160000	-0.035160	-20.779446	-3.317348	-5.067080	-8.444968	-3.950050	0.000000	-10.000000	0.233333	-20.933334	1139.000000	1023.000000	1023.000000	2046.000000
47.180000	-0.037150	-21.955936	-3.670903	-5.346220	-8.732505	-4.206309	0.000000	-10.000000	0.250000	-21.383333	1132.000000	1023.000000	1023.000000	2046.000000
47.200001	-0.039113	-23.115614	-4.038608	-5.570118	-8.974092	-4.532794	0.000000	-10.000000	0.250000	-21.533335	1125.000000	1023.000000	1023.000000	2046.000000
47.220001	-0.040784	-24.103247	-4.252716	-5.720708	-9.291446	-4.838378	0.000000	-10.000000	0.233333	-21.400002	1117.833374	1023.000000	1023.000000	2046.000000
47.240002	-0.042026	-24.837458	-4.484395	-5.791044	-9.491091	-5.070928	0.000000	-10.000000	0.216667	-21.150002	1110.666626	1023.000000	1023.000000	2046.000000
47.259998	-0.043178	-25.517950	-4.703316	-5.838033	-9.686313	-5.290288	0.000000	-10.000000	0.216667	-20.966667	1103.500000	1023.000000	1023.000000	2046.000000
47.279999	-0.044095	-26.060066	-4.866555	-5.856635	-9.871902	-5.464974	0.000000	-10.000000	0.216667	-20.900000	1096.500000	1023.000000	1023.000000	2046.000000
47.299999	-0.044859	-26.511679	-4.971148	-5.868681	-10.061616	-5.610233	0.000000	-10.000000	0.216667	-20.966667	1089.500000	1023.000000	1023.000000	2046.000000
47.320000	-0.045603	-26.951668	-5.066006	-5.884064	-10.229366	-5.772231	0.000000	-10.000000	0.216667	-21.116667	1082.500000	1023.000000	1023.000000	2046.000000
47.340000	-0.046159	-27.279743	-5.166784	-5.953519	-10.320436	-5.839004	0.000000	-10.000000	0.250000	-21.300001	1075.500000	1023.000000	1023.000000	2046.000000
47.360001	-0.046640	-27.564358	-5.200415	-5.997627	-10.443756	-5.922559	0.000000	-10.000000	0.266667	-21.483334	1068.500000	1023.000000	1023.000000	2046.000000
47.380001	-0.047101	-27.836445	-5.217774	-6.043761	-10.548064	-6.026845	0.000000	-10.000000	0.266667	-21.650000	1061.333374	1023.000000	1023.000000	2046.000000
47.400002	-0.047186	-27.886858	-5.206032	-6.036537	-10.618093	-6.026196	0.000000	-10.000000	0.250000	-21.833334	1056.500000	1023.000000	1023.000000	2046.000000
47.419998	-0.047006	-27.780823	-5.157772	-5.962646	-10.637174	-6.023231	0.000000	-10.000000	0.266667	-22.033335	1049.000000	1023.000000	1023.000000	2046.000000
47.439999	-0.046848	-27.686966	-5.068572	-5.898963	-10.709810	-6.009621	0.000000	-10.000000	0.275000	-22.233334	1041.666626	1023.000000	1023.000000	2046.000000
47.459999	-0.046497	-27.479734	-5.033348	-5.844655	-10.664212	-5.937519	0.000000	-10.000000	0.283333	-22.233334	1031.833374	1023.000000	1023.000000	2046.000000
47.480000	-0.046223	-27.317863	-4.939939	-5.817251	-10.664578	-5.896095	0.000000	-10.000000	0.283333	-22.000000	1024.500000	1023.000000	1023.000000	2046.000000
47.500000	-0.046054	-27.217768	-4.938159	-5.782545	-10.614868	-5.882195	0.000000	-10.000000	0.275000	-21.500000	1017.166687	1023.000000	1023.000000	2046.000000
47.520000	-0.046250	-27.333832	-4.975219	-5.820257	-10.615517	-5.922840	0.000000	-10.000000	0.275000	-21.150000	1010.000000	1023.000000	1023.000000	2046.000000
47.540001	-0.046739	-27.622852	-4.988200	-5.929218	-10.711458	-5.993976	0.000000	-10.000000	0.266667	-21.000000	1003.000000	1023.000000	1023.000000	2046.000000
47.560001	-0.047125	-27.850704	-5.073898	-6.009080	-10.714956	-6.052770	0.000000	-10.000000	0.275000	-21.200001	996.000000	1023.000000	1023.000000	2046.000000
47.580002	-0.047361	-27.990084	-5.051453	-6.115583	-10.782255	-6.040793	0.000000	-10.000000	0.266667	-21.383333	988.833313	1023.000000	1023.000000	2046.000000
47.599998	-0.047627	-28.147440	-5.071409	-6.175388	-10.810431	-6.090212	0.000000	-10.000000	0.266667	-21.383333	981.666687	1023.000000	1023.000000	2046.000000
47.619999	-0.047795	-28.247093	-5.090246	-6.233646	-10.858540	-6.064661	0.000000	-10.000000	0.258333	-21.283335	974.500000	1023.000000	1023.000000	2046.000000
47.639999	-0.048013	-28.375919	-5.098546	-6.272437	-10.902307	-6.102630	0.000000	-10.000000	0.275000	-21.383333	967.333313	1023.000000	1023.000000	2046.000000
47.660000	-0.048419	-28.615389	-5.101936	-6.320246	-11.000833	-6.192374	0.000000	-10.000000	0.283333	-21.700001	960.166687	1023.000000	1023.000000	2046.000000
47.680000	-0.048566	-28.702482	-5.140946	-6.354533	-11.009142	-6.197861	0.000000	-10.000000	0.291667	-21.799999	952.833313	1023.000000	1023.000000	2046.000000
47.700001	-0.048880	-28.888041	-5.120255	-6.427942	-11.096378	-6.243465	0.000000	-10.000000	0.291667	-21.883333	945.666687	1023.000000	1023.000000	2046.000000
47.720001	-0.049094	-29.014639	-5.190740	-6.474969	-11.063823	-6.285107	0.000000	-10.000000	0.291667	-21.799999	938.333313	1023.000000	1023.000000	2046.000000
47.740002	-0.049261	-29.113194	-5.187539	-6.498158	-11.117195	-6.310302	0.000000	-10.000000	0.300000	-21.883333	931.166687	1023.000000	1023.000000	2046.000000
47.759998	-0.049421	-29.207661	-5.172123	-6.525883	-11.158978	-6.350677	0.000000	-10.000000	0.283333	-21.850000	923.833313	1023.000000	1023.000000	2046.000000
47.779999	-0.049645	-29.339926	-5.187319	-6.558799	-11.223934	-6.369874	0.000000	-10.000000	0.275000	-21.866667	916.500000	1023.000000	1023.000000	2046.000000
47.799999	-0.049820	-29.443748	-5.224632	-6.570231	-11.244630	-6.404255	0.000000	-10.000000	0.258333	-21.733334	909.166687	1023.000000	1023.000000	2046.000000
47.820000	-0.050136	-29.630203	-5.248161	-6.599093	-11.300828	-6.482121	0.000000	-10.000000	0.258333	-21.733334	901.833313	1023.000000	1023.000000	2046.000000
47.840000	-0.050710	-29.969343	-5.298072	-6.670452	-11.444016	-6.556804	0.000000	-10.000000	0.258333	-21.750000	894.666687	1023.000000	1023.000000	2046.000000
47.860001	-0.051118	-30.210943	-5.428907	-6.705342	-11.504965	-6.571728	0.000000	-10.000000	0.258333	-22.000000	887.333313	1023.000000	1023.000000	2046.000000
47.880001	-0.052009	-30.737400	-5.589080	-6.888684	-11.605611	-6.654024	0.000000	-10.000000	0.275000	-22.216667	880.166687	1023.000000	1023.000000	2046.000000
47.900002	-0.052789	-31.198536	-5.702395	-7.091676	-11.692676	-6.711790	0.000000	-10.000000	0.275000	-22.483334	872.666687	1023.000000	1023.000000	2046.000000
47.919998	-0.053459	-31.594042	-5.744677	-7.152112	-11.816380	-6.880873	0.000000	-10.000000	0.291667	-22.550001	865.166687	1023.000000	1023.000000	2046.000000
47.939999	-0.054155	-32.005470	-5.742151	-7.233304	-12.000765	-7.029249	0.000000	-10.000000	0.283333	-22.400000	857.500000	1023.000000	1023.000000	2046.000000
47.959999	-0.055021	-32.517151	-5.844280	-7.295917	-12.180915	-7.196039	0.000000	-10.000000	0.275000	-21.983334	850.166687	1023.000000	1023.000000	2046.000000
47.980000	-0.056396	-33.330185	-6.055859	-7.494270	-12.409912	-7.370143	0.000000	-10.000000	0.258333	-21.483334	842.833313	1023.000000	1023.000000	2046.000000
48.000000	-0.058023	-34.291718	-6.370678	-7.683339	-12.594105	-7.643597	0.000000	-10.000000	0.233333	-20.866667	835.666687	1023.000000	1023.000000	2046.000000
48.020000	-0.059644	-35.249626	-6.620611	-7.913958	-12.858508	-7.856551	0.000000	-10.000000	0.208333	-20.350000	828.500000	1023.000000	1023.000000	2046.000000
48.040001	-0.061210	-36.175240	-6.873485	-8.033689	-13.105619	-8.162446	0.000000	-10.000000	0.183333	-19.933334	821.666687	1023.000000	1023.000000	2046.000000
48.060001	-0.062485	-36.928616	-7.099294	-8.073787	-13.352332	-8.403204	0.000000	-10.000000	0.183333	-19.750000	815.000000	1023.000000	1023.000000	2046.000000
48.080002	-0.063509	-37.533924	-7.277234	-8.135268	-13.559945	-8.561478	0.000000	-10.000000	0.191667	-19.850000	808.500000	1023.000000	1023.000000	2046.000000
48.099998	-0.064346	-38.028656	-7.366326	-8.156531	-13.783257	-8.722542	0.000000	-10.000000	0.200000	-20.066668	802.000000	1023.000000	1023.000000	2046.000000
48.119999	-0.064958	-38.390144	-7.492729	-8.131721	-13.895386	-8.870309	0.000000	-10.000000	0.200000	-20.316668	795.333313	1023.000000	1023.000000	2046.000000
48.139999	-0.065558	-38.744713	-7.557914	-8.188324	-14.035786	-8.962687	0.000000	-10.000000	0.191667	-20.533335	788.500000	1023.000000	1023.000000	2046.000000
48.160000	-0.065930	-38.964504	-7.553978	-8.226792	-14.151644	-9.032091	0.000000	-10.000000	0.191667	-20.600000	781.500000	1023.000000	1023.000000	2046.000000
48.180000	-0.066248	-39.152309	-7.597260	-8.262719	-14.199812	-9.092518	0.000000	-10.000000	0.191667	-20.700001	774.666687	1023.000000	1023.000000	2046.000000
48.200001	-0.066382	-39.232025	-7.538513	-8.225739	-14.318079	-9.149694	0.000000	-10.000000	0.200000	-20.716667	767.833313	1023.000000	1023.000000	2046.000000
48.220001	-0.066119	-39.076389	-7.433356	-8.092401	-14.364830	-9.185802	0.000000	-10.000000	0.200000	-20.566668	761.000000	1023.000000	1023.000000	2046.000000
48.240002	-0.065892	-38.942444	-7.324198	-8.037524	-14.424531	-9.156191	0.000000	-10.000000	0.200000	-20.383333	754.166687	1023.000000	1023.000000	2046.000000
48.259998	-0.065580	-38.757793	-7.288820	-7.989580	-14.394117	-9.085274	0.000000	-10.000000	0.191667	-19.950001	747.333313	1023.000000	1023.000000	2046.000000
48.279999	-0.065440	-38.674919	-7.245104	-7.967601	-14.392614	-9.069600	0.000000	-10.000000	0.183333	-19.583334	740.666687	1023.000000	1023.000000	2046.000000
48.299999	-0.065232	-38.552357	-7.213403	-7.939817	-14.352104	-9.047032	0.000000	-10.000000	0.183333	-19.166668	734.000000	1023.000000	1023.000000	2046.000000
48.320000	-0.065325	-38.606892	-7.227695	-7.974247	-14.370219	-9.034733	0.000000	-10.000000	0.183333	-19.066668	727.666687	1023.000000	1023.000000	2046.000000
48.340000	-0.065698	-38.827328	-7.287397	-8.033098	-14.390208	-9.116623	0.000000	-10.000000	0.191667	-19.016666	721.166687	1023.000000	1023.000000	2046.000000
48.360001	-0.065982	-38.995655	-7.330330	-8.119321	-14.408894	-9.137111	0.000000	-10.000000	0.175000	-19.016666	714.833313	1023.000000	1023.000000	2046.000000
48.380001	-0.066256	-39.157295	-7.340517	-8.214776	-14.457061	-9.144943	0.000000	-10.000000	0.175000	-18.916668	708.500000	1023.000000	1023.000000	2046.000000
48.400002	-0.066567	-39.340931	-7.371328	-8.298015	-14.490308	-9.181280	0.000000	-10.000000	0.158333	-18.966667	702.166687	1023.000000	1023.000000	2046.000000
48.419998	-0.066753	-39.451004	-7.397612	-8.336946	-14.501714	-9.214731	0.000000	-10.000000	0.175000	-19.066668	695.833313	1023.000000	1023.000000	2046.000000
48.439999	-0.067036	-39.618214	-7.416947	-8.411007	-14.552415	-9.237843	0.000000	-10.000000	0.183333	-19.150000	689.333313	1023.000000	1023.000000	2046.000000
48.459999	-0.067318	-39.785069	-7.430199	-8.466540	-14.594998	-9.293332	0.000000	-10.000000	0.200000	-19.283333	683.000000	1023.000000	1023.000000	2046.000000
48.480000	-0.067573	-39.935413	-7.440773	-8.542120	-14.645717	-9.306804	0.000000	-10.000000	0.200000	-19.233334	676.666687	1023.000000	1023.000000	2046.000000
48.500000	-0.067920	-40.140907	-7.441542	-8.591226	-14.747989	-9.360152	0.000000	-10.000000	0.200000	-19.283333	670.166687	1023.000000	1023.000000	2046.000000
48.520000	-0.068105	-40.249966	-7.489888	-8.629106	-14.748701	-9.382272	0.000000	-10.000000	0.200000	-19.300001	663.833313	1023.000000	1023.000000	2046.000000
48.540001	-0.068391	-40.419270	-7.501998	-8.682130	-14.815292	-9.419848	0.000000	-10.000000	0.191667	-19.383333	657.166687	1023.000000	1023.000000	2046.000000
48.560001	-0.068568	-40.523777	-7.460952	-8.755668	-14.874485	-9.432673	0.000000	-10.000000	0.183333	-19.366667	650.833313	1023.000000	1023.000000	2046.000000
48.580002	-0.068695	-40.598858	-7.481961	-8.773581	-14.883595	-9.459721	0.000000	-10.000000	0.183333	-19.300001	644.333313	1023.000000	1023.000000	2046.000000
48.599998	-0.068903	-40.721741	-7.463299	-8.806333	-14.944614	-9.507495	0.000000	-10.000000	0.183333	-19.233334	638.000000	1023.000000	1023.000000	2046.000000
48.619999	-0.068907	-40.723782	-7.483803	-8.844491	-14.909466	-9.486024	0.000000	-10.000000	0.175000	-19.083334	631.666687	1023.000000	1023.000000	2046.000000
48.639999	-0.069142	-40.863018	-7.457082	-8.898430	-14.997835	-9.509668	0.000000	-10.000000	0.158333	-18.850000	625.166687	1023.000000	1023.000000	2046.000000
48.660000	-0.069217	-40.907379	-7.471164	-8.950061	-14.969911	-9.516242	0.000000	-10.000000	0.150000	-18.500000	618.833313	1023.000000	1023.000000	2046.000000
48.680000	-0.069714	-41.201015	-7.530956	-9.002428	-15.025821	-9.641810	0.000000	-10.000000	0.150000	-18.116667	612.500000	1023.000000	1023.000000	2046.000000
48.700001	-0.070024	-41.384060	-7.591290	-9.060648	-15.073680	-9.658441	0.000000	-10.000000	0.150000	-17.866667	606.500000	1023.000000	1023.000000	2046.000000
48.720001	-0.070697	-41.782074	-7.724196	-9.188497	-15.142472	-9.726911	0.000000	-10.000000	0.158333	-17.833334	600.500000	1023.000000	1023.000000	2046.000000
48.740002	-0.071631	-42.334003	-7.947923	-9.408036	-15.168437	-9.809608	0.000000	-10.000000	0.166667	-18.100000	594.500000	1023.000000	1023.000000	2046.000000
48.759998	-0.072509	-42.852608	-8.071013	-9.658303	-15.246828	-9.876461	0.000000	-10.000000	0.166667	-18.200001	588.500000	1023.000000	1023.000000	2046.000000
48.779999	-0.073208	-43.266052	-8.156666	-9.743726	-15.313872	-10.051790	0.000000	-10.000000	0.158333	-18.250000	582.500000	1023.000000	1023.000000	2046.000000
48.799999	-0.073964	-43.712830	-8.190071	-9.823001	-15.483689	-10.216070	0.000000	-10.000000	0.158333	-18.016666	576.500000	1023.000000	1023.000000	2046.000000
48.820000	-0.074871	-44.248657	-8.284166	-9.964391	-15.659246	-10.340855	0.000000	-10.000000	0.158333	-17.766666	570.500000	1023.000000	1023.000000	2046.000000
48.840000	-0.075948	-44.885166	-8.531848	-10.100227	-15.758038	-10.495051	0.000000	-10.000000	0.158333	-17.366667	564.500000	1023.000000	1023.000000	2046.000000
48.860001	-0.077377	-45.729942	-8.794371	-10.280894	-15.934355	-10.720325	0.000000	-10.000000	0.141667	-16.933334	558.666687	1023.000000	1023.000000	2046.000000
48.880001	-0.078948	-46.658237	-9.044253	-10.446950	-16.184921	-10.982114	0.000000	-10.000000	0.125000	-16.650000	553.000000	1023.000000	1023.000000	2046.000000
48.900002	-0.080224	-47.412487	-9.319298	-10.559317	-16.340906	-11.192967	0.000000	-10.000000	0.125000	-16.433334	547.500000	1023.000000	1023.000000	2046.000000
48.919998	-0.081372	-48.090687	-9.565743	-10.628897	-16.512232	-11.383812	0.000000	-10.000000	0.141667	-16.500000	542.000000	1023.000000	1023.000000	2046.000000
48.939999	-0.082245	-48.607082	-9.669000	-10.676785	-16.735767	-11.525531	0.000000	-10.000000	0.150000	-16.666668	536.500000	1023.000000	1023.000000	2046.000000
48.959999	-0.082987	-49.045460	-9.821080	-10.670342	-16.866238	-11.687800	0.000000	-10.000000	0.141667	-16.933334	531.000000	1023.000000	1023.000000	2046.000000
48.980000	-0.083638	-49.430088	-9.894008	-10.701639	-17.008587	-11.825856	0.000000	-10.000000	0.133333	-16.933334	525.333313	1023.000000	1023.000000	2046.000000
49.000000	-0.084047	-49.671879	-9.926596	-10.745915	-17.113365	-11.886003	0.000000	-10.000000	0.141667	-17.033335	519.666687	1023.000000	1023.000000	2046.000000
49.020000	-0.084208	-49.766766	-9.960805	-10.768953	-17.124269	-11.912737	0.000000	-10.000000	0.158333	-17.066668	514.000000	1023.000000	1023.000000	2046.000000
49.040001	-0.084363	-49.858822	-9.908965	-10.745084	-17.248232	-11.956543	0.000000	-10.000000	0.158333	-17.333334	508.333344	1023.000000	1023.000000	2046.000000
49.060001	-0.083974	-49.628490	-9.780817	-10.597761	-17.295025	-11.954888	0.000000	-10.000000	0.158333	-17.233334	502.500000	1023.000000	1023.000000	2046.000000
49.080002	-0.083666	-49.446659	-9.672461	-10.512644	-17.341537	-11.920018	0.000000	-10.000000	0.150000	-17.166666	496.500000	1023.000000	1023.000000	2046.000000
49.099998	-0.083413	-49.297329	-9.597188	-10.432294	-17.375355	-11.892491	0.000000	-10.000000	0.150000	-17.000000	490.833344	1023.000000	1023.000000	2046.000000
49.119999	-0.083118	-49.122620	-9.544642	-10.368988	-17.375603	-11.833385	0.000000	-10.000000	0.141667	-16.816668	485.166656	1023.000000	1023.000000	2046.000000
49.139999	-0.082951	-49.024158	-9.503929	-10.330994	-17.370707	-11.818529	0.000000	-10.000000	0.133333	-16.550001	479.666656	1023.000000	1023.000000	2046.000000
49.160000	-0.082891	-48.988678	-9.495328	-10.327903	-17.374445	-11.791004	0.000000	-10.000000	0.133333	-16.266666	474.000000	1023.000000	1023.000000	2046.000000
49.180000	-0.083023	-49.066833	-9.533504	-10.359844	-17.385731	-11.787754	0.000000	-10.000000	0.133333	-16.150000	468.666656	1023.000000	1023.000000	2046.000000
49.200001	-0.083264	-49.208740	-9.545802	-10.413920	-17.428837	-11.820182	0.000000	-10.000000	0.141667	-16.216667	463.166656	1023.000000	1023.000000	2046.000000
49.220001	-0.083554	-49.380177	-9.585732	-10.499879	-17.452631	-11.841935	0.000000	-10.000000	0.133333	-16.150000	457.833344	1023.000000	1023.000000	2046.000000
49.240002	-0.083734	-49.487038	-9.596993	-10.569011	-17.498617	-11.822415	0.000000	-10.000000	0.133333	-16.133333	452.333344	1023.000000	1023.000000	2046.000000
49.259998	-0.084033	-49.663685	-9.629842	-10.610887	-17.548018	-11.874941	0.000000	-10.000000	0.125000	-15.950001	447.000000	1023.000000	1023.000000	2046.000000
49.279999	-0.084333	-49.840973	-9.649938	-10.646712	-17.619009	-11.925315	0.000000	-10.000000	0.116667	-15.900001	441.666656	1023.000000	1023.000000	2046.000000
49.299999	-0.084485	-49.930923	-9.665366	-10.670269	-17.656374	-11.938913	0.000000	-10.000000	0.108333	-15.833334	436.333344	1023.000000	1023.000000	2046.000000
49.320000	-0.084808	-50.121578	-9.708552	-10.741344	-17.716400	-11.955281	0.000000	-10.000000	0.116667	-15.883333	431.000000	1023.000000	1023.000000	2046.000000
49.340000	-0.085048	-50.263123	-9.741791	-10.784897	-17.766127	-11.970309	0.000000	-10.000000	0.133333	-16.033333	425.666656	1023.000000	1023.000000	2046.000000
49.360001	-0.085210	-50.358871	-9.777354	-10.779756	-17.776934	-12.024827	0.000000	-10.000000	0.141667	-16.283333	420.333344	1023.000000	1023.000000	2046.000000
49.380001	-0.085508	-50.535301	-9.789509	-10.845030	-17.852634	-12.048126	0.000000	-10.000000	0.133333	-16.500000	415.000000	1023.000000	1023.000000	2046.000000
49.400002	-0.085783	-50.697590	-9.796556	-10.876282	-17.927475	-12.097278	0.000000	-10.000000	0.133333	-16.616667	409.500000	1023.000000	1023.000000	2046.000000
49.419998	-0.085908	-50.771702	-9.829224	-10.900229	-17.917027	-12.125221	0.000000	-10.000000	0.125000	-16.633333	404.000000	1023.000000	1023.000000	2046.000000
49.439999	-0.086213	-50.952000	-9.845160	-10.980611	-17.990671	-12.135558	0.000000	-10.000000	0.125000	-16.583334	398.333344	1023.000000	1023.000000	2046.000000
49.459999	-0.086422	-51.075314	-9.852998	-11.018759	-18.031590	-12.171968	0.000000	-10.000000	0.116667	-16.583334	392.833344	1023.000000	1023.000000	2046.000000
49.480000	-0.086664	-51.218708	-9.869370	-11.072260	-18.077944	-12.199138	0.000000	-10.000000	0.125000	-16.566668	387.166656	1023.000000	1023.000000	2046.000000
49.500000	-0.086966	-51.396950	-9.882782	-11.101213	-18.154877	-12.258077	0.000000	-10.000000	0.125000	-16.516666	381.833344	1023.000000	1023.000000	2046.000000
49.520000	-0.087164	-51.513798	-9.915872	-11.134826	-18.169878	-12.293223	0.000000	-10.000000	0.116667	-16.416668	376.166656	1023.000000	1023.000000	2046.000000
49.540001	-0.087418	-51.664055	-9.920683	-11.155805	-18.219410	-12.368159	0.000000	-10.000000	0.116667	-16.250000	370.833344	1023.000000	1023.000000	2046.000000
49.560001	-0.087690	-51.824982	-9.944745	-11.204468	-18.280378	-12.395391	0.000000	-10.000000	0.108333	-16.216667	365.333344	1023.000000	1023.000000	2046.000000
49.580002	-0.087797	-51.887932	-9.957037	-11.219981	-18.290667	-12.420248	0.000000	-10.000000	0.108333	-16.250000	360.000000	1023.000000	1023.000000	2046.000000
[truncated: 1,293,388 more chars]
