# Supplementary material for: Effect of Electrode Belt and Body Positions on Regional Pulmonary Ventilation- and Perfusion-Related Impedance Changes Measured by Electric Impedance Tomography
Source: PLoS One. 2016 Jun 2;11(6):e0155913. doi: 10.1371/journal.pone.0155913 (PMC4890811; doi:10.1371/journal.pone.0155913)
Supplement: S1 Dataset — (ZIP) [file pone.0155913.s001.zip › Dataset/Fp08-stan-4i.txt]

Patient Name:	Fp8
Registry:	Fp8
Investigator:	 
Diagnosys:	 
Notes:	st�ende4i           
Sample Rate [Hz]:	50.05
Time Base 	Pixels Mean 	Pixels Sum 	UPPER RIGHT		UPPER LEFT		LOWER RIGHT		LOWER LEFT		QRS	ETCO2	Paw	Flow (L/min)	Volume	Analog1	Analog2	AnalogSum
0.000000	-0.007614	-4.500143	-2.615128	-0.522635	-2.121093	0.758713	0.000000	-10.000000	0.516667	-26.566668	597.833313	1023.000000	1023.000000	2046.000000
0.020000	-0.008805	-5.203664	-2.829182	-0.516141	-2.351479	0.493138	0.000000	-10.000000	0.533333	-26.850000	589.000000	1023.000000	1023.000000	2046.000000
0.040000	-0.010060	-5.945639	-2.936960	-0.515533	-2.632428	0.139282	0.000000	-10.000000	0.541667	-27.166668	580.000000	1023.000000	1023.000000	2046.000000
0.060000	-0.011061	-6.537336	-3.092590	-0.567173	-2.801522	-0.076051	0.000000	-10.000000	0.550000	-27.200001	570.833313	1023.000000	1023.000000	2046.000000
0.080000	-0.012073	-7.134918	-3.118632	-0.691276	-2.998693	-0.326317	0.000000	-10.000000	0.550000	-27.150000	561.666687	1023.000000	1023.000000	2046.000000
0.100000	-0.012817	-7.575002	-3.144860	-0.839038	-3.088952	-0.502152	0.000000	-10.000000	0.541667	-26.766666	552.500000	1023.000000	1023.000000	2046.000000
0.120000	-0.013358	-7.894652	-3.068003	-0.948720	-3.249599	-0.628330	0.000000	-10.000000	0.541667	-26.733334	543.666687	1023.000000	1023.000000	2046.000000
0.140000	-0.013654	-8.069527	-2.989375	-0.912477	-3.431947	-0.735727	0.000000	-10.000000	0.533333	-26.466667	534.833313	1023.000000	1023.000000	2046.000000
0.160000	-0.013660	-8.073062	-2.989648	-0.754072	-3.490974	-0.838368	0.000000	-10.000000	0.525000	-26.400002	526.000000	1023.000000	1023.000000	2046.000000
0.180000	-0.014004	-8.276575	-2.966767	-0.702047	-3.666313	-0.941448	0.000000	-10.000000	0.516667	-25.866667	517.166687	1023.000000	1023.000000	2046.000000
0.200000	-0.013981	-8.262940	-2.938258	-0.680941	-3.737554	-0.906187	0.000000	-10.000000	0.508333	-25.483334	508.500000	1023.000000	1023.000000	2046.000000
0.220000	-0.014255	-8.424781	-2.973131	-0.714312	-3.797579	-0.939759	0.000000	-10.000000	0.508333	-25.100000	500.166656	1023.000000	1023.000000	2046.000000
0.240000	-0.014707	-8.691807	-3.009656	-0.853643	-3.839269	-0.989239	0.000000	-10.000000	0.500000	-25.016666	491.666656	1023.000000	1023.000000	2046.000000
0.260000	-0.015754	-9.310858	-3.078420	-1.159797	-3.993858	-1.078783	0.000000	-10.000000	0.500000	-25.266666	483.333344	1023.000000	1023.000000	2046.000000
0.280000	-0.016955	-10.020350	-3.201529	-1.523066	-4.096605	-1.199151	0.000000	-10.000000	0.508333	-25.550001	474.666656	1023.000000	1023.000000	2046.000000
0.300000	-0.017993	-10.633757	-3.237255	-1.845573	-4.254451	-1.296478	0.000000	-10.000000	0.508333	-25.700001	466.333344	1023.000000	1023.000000	2046.000000
0.320000	-0.019111	-11.294479	-3.291683	-2.056781	-4.450505	-1.495510	0.000000	-10.000000	0.516667	-25.833334	457.666656	1023.000000	1023.000000	2046.000000
0.340000	-0.019851	-11.731894	-3.310424	-2.202130	-4.598843	-1.620498	0.000000	-10.000000	0.525000	-26.183334	449.166656	1023.000000	1023.000000	2046.000000
0.360000	-0.020736	-12.254830	-3.393626	-2.367692	-4.766438	-1.727075	0.000000	-10.000000	0.541667	-26.466667	440.333344	1023.000000	1023.000000	2046.000000
0.380000	-0.021607	-12.769802	-3.554364	-2.476788	-4.867337	-1.871314	0.000000	-10.000000	0.550000	-26.516666	431.500000	1023.000000	1023.000000	2046.000000
0.400000	-0.022447	-13.266235	-3.663784	-2.592979	-5.024095	-1.985377	0.000000	-10.000000	0.550000	-26.616667	422.666656	1023.000000	1023.000000	2046.000000
0.420000	-0.023334	-13.790169	-3.735914	-2.764935	-5.215473	-2.073847	0.000000	-10.000000	0.550000	-26.766666	413.833344	1023.000000	1023.000000	2046.000000
0.440000	-0.024142	-14.267792	-3.843189	-2.925124	-5.342850	-2.156630	0.000000	-10.000000	0.541667	-26.933334	405.000000	1023.000000	1023.000000	2046.000000
0.460000	-0.025315	-14.961067	-3.961582	-3.166782	-5.545899	-2.286804	0.000000	-10.000000	0.525000	-26.700001	396.000000	1023.000000	1023.000000	2046.000000
0.480000	-0.026543	-15.686629	-4.155005	-3.523643	-5.571005	-2.436976	0.000000	-10.000000	0.508333	-26.400000	387.000000	1023.000000	1023.000000	2046.000000
0.500000	-0.027560	-16.288086	-4.175110	-3.698783	-5.836883	-2.577308	0.000000	-10.000000	0.508333	-26.200001	378.166656	1023.000000	1023.000000	2046.000000
0.520000	-0.028504	-16.845669	-4.357362	-3.821576	-6.010287	-2.656442	0.000000	-10.000000	0.508333	-26.166668	369.333344	1023.000000	1023.000000	2046.000000
0.540000	-0.030413	-17.974001	-4.678808	-4.365109	-6.131759	-2.798326	0.000000	-10.000000	0.508333	-26.150000	360.666656	1023.000000	1023.000000	2046.000000
0.560000	-0.032403	-19.150023	-4.895557	-4.974442	-6.310942	-2.969082	0.000000	-10.000000	0.508333	-26.266666	351.833344	1023.000000	1023.000000	2046.000000
0.580000	-0.033641	-19.881931	-4.965959	-5.290946	-6.485410	-3.139617	0.000000	-10.000000	0.516667	-25.950001	343.166656	1023.000000	1023.000000	2046.000000
0.600000	-0.034340	-20.294838	-5.038805	-5.304736	-6.629880	-3.321418	0.000000	-10.000000	0.508333	-25.666666	334.500000	1023.000000	1023.000000	2046.000000
0.620000	-0.035217	-20.813456	-5.175099	-5.312308	-6.850094	-3.475955	0.000000	-10.000000	0.483333	-24.866667	326.000000	1023.000000	1023.000000	2046.000000
0.640000	-0.036151	-21.365088	-5.461565	-5.296436	-6.990575	-3.616511	0.000000	-10.000000	0.441667	-24.100000	317.666656	1023.000000	1023.000000	2046.000000
0.660000	-0.037044	-21.893301	-5.689557	-5.279770	-7.188759	-3.735214	0.000000	-10.000000	0.400000	-23.283335	309.666656	1023.000000	1023.000000	2046.000000
0.680000	-0.038091	-22.511890	-5.924822	-5.270619	-7.350768	-3.965681	0.000000	-10.000000	0.366667	-22.583334	301.833344	1023.000000	1023.000000	2046.000000
0.700000	-0.039183	-23.156902	-6.207386	-5.279506	-7.513896	-4.156115	0.000000	-10.000000	0.350000	-22.200001	294.333344	1023.000000	1023.000000	2046.000000
0.720000	-0.040220	-23.769848	-6.497261	-5.275208	-7.618764	-4.378613	0.000000	-10.000000	0.350000	-21.883333	286.833344	1023.000000	1023.000000	2046.000000
0.740000	-0.041268	-24.389555	-6.685815	-5.287759	-7.781115	-4.634865	0.000000	-10.000000	0.350000	-21.700001	279.500000	1023.000000	1023.000000	2046.000000
0.760000	-0.042128	-24.897804	-6.789709	-5.359529	-7.950373	-4.798194	0.000000	-10.000000	0.358333	-21.500000	272.166656	1023.000000	1023.000000	2046.000000
0.780000	-0.042942	-25.378971	-6.828816	-5.486295	-8.093206	-4.970654	0.000000	-10.000000	0.358333	-21.216667	265.000000	1023.000000	1023.000000	2046.000000
0.800000	-0.043522	-25.721489	-6.815582	-5.682551	-8.177249	-5.046106	0.000000	-10.000000	0.350000	-21.033333	258.000000	1023.000000	1023.000000	2046.000000
0.820000	-0.043905	-25.947865	-6.733403	-5.778177	-8.275450	-5.160835	0.000000	-10.000000	0.333333	-20.866667	251.000000	1023.000000	1023.000000	2046.000000
0.840000	-0.044063	-26.040943	-6.655948	-5.747836	-8.388440	-5.248721	0.000000	-10.000000	0.325000	-20.750000	244.000000	1023.000000	1023.000000	2046.000000
0.860000	-0.044015	-26.013046	-6.564970	-5.643981	-8.435073	-5.369022	0.000000	-10.000000	0.316667	-20.483334	237.166672	1023.000000	1023.000000	2046.000000
0.880000	-0.044331	-26.199656	-6.572293	-5.631580	-8.576080	-5.419702	0.000000	-10.000000	0.316667	-20.150002	230.333328	1023.000000	1023.000000	2046.000000
0.900000	-0.044369	-26.222168	-6.538057	-5.642095	-8.648033	-5.393983	0.000000	-10.000000	0.308333	-19.750000	223.500000	1023.000000	1023.000000	2046.000000
0.920000	-0.044485	-26.290785	-6.535146	-5.685721	-8.700441	-5.369477	0.000000	-10.000000	0.291667	-19.483334	216.833328	1023.000000	1023.000000	2046.000000
0.940000	-0.044771	-26.459717	-6.555592	-5.803048	-8.790290	-5.310786	0.000000	-10.000000	0.266667	-19.233334	210.333328	1023.000000	1023.000000	2046.000000
0.960000	-0.045270	-26.754414	-6.633041	-6.011199	-8.801864	-5.308309	0.000000	-10.000000	0.250000	-19.016668	204.000000	1023.000000	1023.000000	2046.000000
0.980000	-0.046292	-27.358276	-6.746543	-6.289086	-8.915865	-5.406782	0.000000	-10.000000	0.250000	-18.800001	197.666672	1023.000000	1023.000000	2046.000000
1.000000	-0.047181	-27.883917	-6.817498	-6.561151	-9.028743	-5.476525	0.000000	-10.000000	0.250000	-18.366667	191.500000	1023.000000	1023.000000	2046.000000
1.020000	-0.048108	-28.431700	-6.872409	-6.814547	-9.182614	-5.562129	0.000000	-10.000000	0.241667	-18.166666	185.500000	1023.000000	1023.000000	2046.000000
1.040000	-0.048909	-28.905468	-7.004979	-6.959293	-9.287772	-5.653424	0.000000	-10.000000	0.225000	-17.633333	179.500000	1023.000000	1023.000000	2046.000000
1.060000	-0.049584	-29.304121	-7.100044	-7.049134	-9.411378	-5.743565	0.000000	-10.000000	0.225000	-17.383333	173.500000	1023.000000	1023.000000	2046.000000
1.080000	-0.050215	-29.676884	-7.203624	-7.158827	-9.514316	-5.800117	0.000000	-10.000000	0.216667	-16.816668	167.500000	1023.000000	1023.000000	2046.000000
1.100000	-0.050739	-29.986822	-7.260536	-7.248710	-9.635394	-5.842183	0.000000	-10.000000	0.216667	-16.600000	161.833328	1023.000000	1023.000000	2046.000000
1.120000	-0.051360	-30.353668	-7.317791	-7.376194	-9.734900	-5.924784	0.000000	-10.000000	0.200000	-16.150000	156.166672	1023.000000	1023.000000	2046.000000
1.140000	-0.052085	-30.782095	-7.459318	-7.547198	-9.811159	-5.964420	0.000000	-10.000000	0.200000	-15.850000	150.833328	1023.000000	1023.000000	2046.000000
1.160000	-0.052629	-31.103918	-7.507092	-7.678656	-9.886834	-6.031335	0.000000	-10.000000	0.200000	-15.583334	145.500000	1023.000000	1023.000000	2046.000000
1.180000	-0.053207	-31.445438	-7.529051	-7.848627	-10.010744	-6.057017	0.000000	-10.000000	0.200000	-15.350000	140.333328	1023.000000	1023.000000	2046.000000
1.200000	-0.053693	-31.732576	-7.592492	-7.982213	-10.055007	-6.102865	0.000000	-10.000000	0.200000	-15.250000	135.166672	1023.000000	1023.000000	2046.000000
1.220000	-0.054342	-32.116379	-7.612899	-8.137009	-10.202115	-6.164357	0.000000	-10.000000	0.200000	-14.966666	130.000000	1023.000000	1023.000000	2046.000000
1.240000	-0.054861	-32.422878	-7.786787	-8.517621	-10.167235	-5.951236	0.000000	-10.000000	0.183333	-14.450000	123.333336	1023.000000	1023.000000	2046.000000
1.260000	-0.055805	-32.980541	-7.772204	-8.649443	-10.321160	-6.237735	0.000000	-10.000000	0.166667	-13.850000	118.333336	1023.000000	1023.000000	2046.000000
1.280000	-0.056372	-33.316044	-7.897997	-8.683579	-10.468794	-6.265673	0.000000	-10.000000	0.150000	-13.400001	113.666664	1023.000000	1023.000000	2046.000000
1.300000	-0.057428	-33.939720	-8.205379	-8.875855	-10.539433	-6.319052	0.000000	-10.000000	0.150000	-13.233334	110.666664	1023.000000	1023.000000	2046.000000
1.320000	-0.059131	-34.946301	-8.452168	-9.331034	-10.695868	-6.467229	0.000000	-10.000000	0.150000	-13.100000	106.333336	1023.000000	1023.000000	2046.000000
1.340000	-0.060192	-35.573708	-8.582691	-9.624183	-10.804948	-6.561884	0.000000	-10.000000	0.150000	-12.916667	102.000000	1023.000000	1023.000000	2046.000000
1.360000	-0.060570	-35.797115	-8.586272	-9.667840	-10.892817	-6.650186	0.000000	-10.000000	0.141667	-12.800000	97.666664	1023.000000	1023.000000	2046.000000
1.380000	-0.060905	-35.995106	-8.653746	-9.510161	-10.981661	-6.849540	0.000000	-10.000000	0.116667	-12.433333	93.333336	1023.000000	1023.000000	2046.000000
1.400000	-0.061643	-36.431103	-8.912474	-9.408138	-11.151652	-6.958837	0.000000	-10.000000	0.083333	-11.783334	89.000000	1023.000000	1023.000000	2046.000000
1.420000	-0.062281	-36.807983	-9.212962	-9.262136	-11.279211	-7.053675	0.000000	-10.000000	0.058333	-10.883334	85.166664	1023.000000	1023.000000	2046.000000
1.440000	-0.063169	-37.332867	-9.492159	-9.173275	-11.466231	-7.201200	0.000000	-10.000000	0.050000	-10.100000	81.500000	1023.000000	1023.000000	2046.000000
1.460000	-0.063810	-37.711449	-9.768739	-9.069845	-11.541391	-7.331472	0.000000	-10.000000	0.050000	-9.833334	78.166664	1023.000000	1023.000000	2046.000000
1.480000	-0.064412	-38.067444	-9.943915	-8.996804	-11.666940	-7.459785	0.000000	-10.000000	0.058333	-10.000000	74.833336	1023.000000	1023.000000	2046.000000
1.500000	-0.065021	-38.427246	-10.150803	-8.875051	-11.746036	-7.655359	0.000000	-10.000000	0.058333	-10.233334	71.500000	1023.000000	1023.000000	2046.000000
1.520000	-0.065333	-38.611958	-10.217150	-8.868706	-11.823731	-7.702372	0.000000	-10.000000	0.058333	-10.316667	68.166664	1023.000000	1023.000000	2046.000000
1.540000	-0.065777	-38.874138	-10.234751	-8.899726	-11.932334	-7.807329	0.000000	-10.000000	0.050000	-10.250000	64.666664	1023.000000	1023.000000	2046.000000
1.560000	-0.066187	-39.116489	-10.218989	-9.001668	-12.006384	-7.889447	0.000000	-10.000000	0.050000	-10.016667	61.333332	1023.000000	1023.000000	2046.000000
1.580000	-0.066271	-39.166054	-10.074380	-9.125262	-12.063611	-7.902799	0.000000	-10.000000	0.058333	-9.633333	57.833332	1023.000000	1023.000000	2046.000000
1.600000	-0.066297	-39.181801	-10.003270	-9.132608	-12.039858	-8.006063	0.000000	-10.000000	0.058333	-9.216667	54.666668	1023.000000	1023.000000	2046.000000
1.620000	-0.066092	-39.060196	-9.877569	-9.083508	-12.066231	-8.032888	0.000000	-10.000000	0.050000	-8.816667	51.500000	1023.000000	1023.000000	2046.000000
1.640000	-0.065771	-38.870571	-9.713592	-9.056892	-12.122472	-7.977614	0.000000	-10.000000	0.041667	-8.233334	48.666668	1023.000000	1023.000000	2046.000000
1.660000	-0.065751	-38.858799	-9.712971	-9.030288	-12.117143	-7.998398	0.000000	-10.000000	0.033333	-7.550000	46.000000	1023.000000	1023.000000	2046.000000
1.680000	-0.065511	-38.716961	-9.646080	-9.034706	-12.107460	-7.928714	0.000000	-10.000000	0.033333	-6.983334	43.500000	1023.000000	1023.000000	2046.000000
1.700000	-0.065329	-38.609375	-9.579798	-9.106906	-12.093281	-7.829389	0.000000	-10.000000	0.033333	-6.516667	41.000000	1023.000000	1023.000000	2046.000000
1.720000	-0.065238	-38.555412	-9.552784	-9.197948	-12.069728	-7.734955	0.000000	-10.000000	0.033333	-6.166667	38.666668	1023.000000	1023.000000	2046.000000
1.740000	-0.065476	-38.696121	-9.520592	-9.384961	-12.062510	-7.728057	0.000000	-10.000000	0.025000	-5.833333	36.500000	1023.000000	1023.000000	2046.000000
1.760000	-0.065815	-38.896957	-9.505795	-9.640740	-12.057966	-7.692456	0.000000	-10.000000	0.016667	-5.566667	34.500000	1023.000000	1023.000000	2046.000000
1.780000	-0.066253	-39.155449	-9.471606	-9.876463	-12.110382	-7.696999	0.000000	-10.000000	0.016667	-5.250000	32.833332	1023.000000	1023.000000	2046.000000
1.800000	-0.066795	-39.475723	-9.556882	-9.989479	-12.135527	-7.793835	0.000000	-10.000000	0.016667	-4.883333	31.166666	1023.000000	1023.000000	2046.000000
1.820000	-0.066961	-39.573841	-9.540763	-10.077176	-12.161454	-7.794446	0.000000	-10.000000	0.016667	-4.600000	29.666666	1023.000000	1023.000000	2046.000000
1.840000	-0.067385	-39.824482	-9.574267	-10.115503	-12.256104	-7.878609	0.000000	-10.000000	0.008333	-4.350000	28.000000	1023.000000	1023.000000	2046.000000
1.860000	-0.067445	-39.859993	-9.654530	-10.108379	-12.198018	-7.899067	0.000000	-10.000000	0.008333	-4.216667	26.666666	1023.000000	1023.000000	2046.000000
1.880000	-0.067574	-39.936264	-9.626177	-10.166392	-12.239966	-7.903728	0.000000	-10.000000	0.008333	-4.116667	25.166666	1023.000000	1023.000000	2046.000000
1.900000	-0.067959	-40.164024	-9.729551	-10.228068	-12.251229	-7.955174	0.000000	-10.000000	0.008333	-4.116667	23.833334	1023.000000	1023.000000	2046.000000
1.920000	-0.068098	-40.246017	-9.709440	-10.290413	-12.295656	-7.950509	0.000000	-10.000000	0.008333	-4.066667	22.333334	1023.000000	1023.000000	2046.000000
1.940000	-0.068414	-40.432796	-9.721705	-10.381931	-12.328885	-8.000275	0.000000	-10.000000	0.008333	-3.950000	21.000000	1023.000000	1023.000000	2046.000000
1.960000	-0.068433	-40.443665	-9.737237	-10.442862	-12.288899	-7.974665	0.000000	-10.000000	0.000000	-3.816667	19.666666	1023.000000	1023.000000	2046.000000
1.980000	-0.068656	-40.575653	-9.694131	-10.549648	-12.340445	-7.991429	0.000000	-10.000000	0.000000	-3.650000	18.333334	1023.000000	1023.000000	2046.000000
2.000000	-0.068679	-40.589195	-9.665011	-10.628894	-12.304420	-7.990870	0.000000	-10.000000	-0.008333	-3.516667	17.166666	1023.000000	1023.000000	2046.000000
2.020000	-0.068708	-40.606579	-9.653317	-10.737741	-12.268469	-7.947052	0.000000	-10.000000	0.000000	-3.350000	16.000000	1023.000000	1023.000000	2046.000000
2.040000	-0.068992	-40.774361	-9.643482	-10.812629	-12.321066	-7.997186	0.000000	-10.000000	0.000000	-3.200000	14.833333	1023.000000	1023.000000	2046.000000
2.060000	-0.069009	-40.784252	-9.637803	-11.109397	-12.333548	-7.703506	0.000000	-10.000000	0.000000	-2.966667	13.666667	1023.000000	1023.000000	2046.000000
2.080000	-0.069511	-41.081253	-9.679193	-11.150875	-12.294518	-7.956667	0.000000	-10.000000	0.000000	-2.533333	12.666667	1023.000000	1023.000000	2046.000000
2.100000	-0.069793	-41.247929	-9.686943	-11.154037	-12.443937	-7.963011	0.000000	-10.000000	0.000000	-1.900000	12.166667	1023.000000	1023.000000	2046.000000
2.120000	-0.070395	-41.603710	-9.911825	-11.270661	-12.490741	-7.930481	0.000000	-10.000000	0.000000	-1.016667	12.000000	1023.000000	1023.000000	2046.000000
2.140000	-0.071446	-42.224300	-10.140980	-11.617691	-12.487042	-7.978587	0.000000	-10.000000	0.000000	-0.666667	12.000000	1023.000000	1023.000000	2046.000000
2.160000	-0.072103	-42.613064	-10.278081	-11.835526	-12.521667	-7.977793	0.000000	-10.000000	0.000000	-0.850000	12.000000	1023.000000	1023.000000	2046.000000
2.180000	-0.072215	-42.678921	-10.213104	-11.810147	-12.547531	-8.108136	0.000000	-10.000000	0.000000	-1.050000	12.000000	1023.000000	1023.000000	2046.000000
2.200000	-0.072012	-42.558960	-10.200608	-11.496338	-12.597721	-8.264293	0.000000	-10.000000	-0.008333	-0.766667	12.000000	1023.000000	1023.000000	2046.000000
2.220000	-0.072262	-42.707088	-10.379805	-11.309846	-12.670234	-8.347206	0.000000	-10.000000	-0.008333	0.666667	12.000000	1023.000000	1023.000000	2046.000000
2.240000	-0.072532	-42.866673	-10.623479	-11.119589	-12.752460	-8.371146	0.000000	-10.000000	-0.016667	2.033333	12.000000	1023.000000	1023.000000	2046.000000
2.260000	-0.072705	-42.968796	-10.894408	-10.934661	-12.753059	-8.386667	0.000000	-10.000000	-0.008333	3.250000	12.000000	1023.000000	1023.000000	2046.000000
2.280000	-0.073109	-43.207165	-11.096476	-10.782630	-12.860922	-8.467139	0.000000	-10.000000	-0.008333	3.133333	12.000000	1023.000000	1023.000000	2046.000000
2.300000	-0.073040	-43.166489	-11.221668	-10.569463	-12.843539	-8.531817	0.000000	-10.000000	0.000000	2.183333	12.000000	1023.000000	1023.000000	2046.000000
2.320000	-0.073129	-43.219124	-11.355655	-10.369797	-12.875055	-8.618614	0.000000	-10.000000	0.000000	0.966667	12.000000	1023.000000	1023.000000	2046.000000
2.340000	-0.072912	-43.091003	-11.423918	-10.199771	-12.848416	-8.618898	0.000000	-10.000000	0.000000	0.216667	12.000000	1023.000000	1023.000000	2046.000000
2.360000	-0.072890	-43.077816	-11.437641	-10.065532	-12.835101	-8.739541	0.000000	-10.000000	0.000000	0.000000	12.000000	1023.000000	1023.000000	2046.000000
2.380000	-0.072877	-43.070534	-11.353992	-10.083447	-12.865869	-8.767228	0.000000	-10.000000	0.000000	0.666667	12.000000	1023.000000	1023.000000	2046.000000
2.400000	-0.072368	-42.769402	-11.137794	-10.156923	-12.817160	-8.657526	0.000000	-10.000000	-0.008333	1.700000	12.000000	1023.000000	1023.000000	2046.000000
2.420000	-0.072076	-42.596661	-10.980439	-10.144002	-12.782225	-8.689997	0.000000	-10.000000	-0.016667	3.016667	12.000000	1023.000000	1023.000000	2046.000000
2.440000	-0.071396	-42.195332	-10.765971	-10.085671	-12.747104	-8.596583	0.000000	-10.000000	-0.033333	4.083333	12.000000	1023.000000	1023.000000	2046.000000
2.460000	-0.070456	-41.639793	-10.569797	-9.984596	-12.633951	-8.451449	0.000000	-10.000000	-0.041667	5.233334	12.000000	1023.000000	1023.000000	2046.000000
2.480000	-0.069896	-41.308247	-10.429303	-9.898414	-12.626808	-8.353724	0.000000	-10.000000	-0.033333	6.450000	12.000000	1023.000000	1023.000000	2046.000000
2.500000	-0.068918	-40.730534	-10.260624	-9.821353	-12.469507	-8.179050	0.000000	-10.000000	-0.050000	7.550000	12.000000	1023.000000	1023.000000	2046.000000
2.520000	-0.068191	-40.301102	-10.099078	-9.757884	-12.383452	-8.060685	0.000000	-10.000000	-0.050000	8.450000	12.000000	1023.000000	1023.000000	2046.000000
2.540000	-0.067379	-39.821030	-9.919401	-9.782828	-12.263211	-7.855588	0.000000	-10.000000	-0.066667	9.200000	12.000000	1023.000000	1023.000000	2046.000000
2.560000	-0.066950	-39.567699	-9.816040	-9.903320	-12.121746	-7.726594	0.000000	-10.000000	-0.058333	9.833334	12.000000	1023.000000	1023.000000	2046.000000
2.580000	-0.066622	-39.373390	-9.746572	-10.055847	-11.978648	-7.592321	0.000000	-10.000000	-0.066667	10.416667	13.833333	1023.000000	1023.000000	2046.000000
2.600000	-0.066421	-39.254562	-9.609502	-10.218262	-11.913579	-7.513218	0.000000	-10.000000	-0.083333	11.000000	20.166666	1023.000000	1023.000000	2046.000000
2.620000	-0.066292	-39.178539	-9.559858	-10.300674	-11.847904	-7.470101	0.000000	-10.000000	-0.091667	11.400001	26.500000	1023.000000	1023.000000	2046.000000
2.640000	-0.065902	-38.947975	-9.490193	-10.279607	-11.753695	-7.424482	0.000000	-10.000000	-0.100000	11.600000	31.000000	1023.000000	1023.000000	2046.000000
2.660000	-0.065665	-38.807930	-9.440030	-10.302270	-11.698565	-7.367065	0.000000	-10.000000	-0.100000	11.683333	32.333332	1023.000000	1023.000000	2046.000000
2.680000	-0.065091	-38.468536	-9.324576	-10.273783	-11.634503	-7.235676	0.000000	-10.000000	-0.108333	11.683333	35.000000	1023.000000	1023.000000	2046.000000
2.700000	-0.064670	-38.220253	-9.293287	-10.239675	-11.489720	-7.197569	0.000000	-10.000000	-0.108333	11.933333	39.000000	1023.000000	1023.000000	2046.000000
2.720000	-0.064363	-38.038795	-9.262259	-10.243140	-11.408645	-7.124750	0.000000	-10.000000	-0.116667	12.150001	43.000000	1023.000000	1023.000000	2046.000000
2.740000	-0.063780	-37.694035	-9.173231	-10.276503	-11.294051	-6.950249	0.000000	-10.000000	-0.125000	12.716667	47.000000	1023.000000	1023.000000	2046.000000
2.760000	-0.063350	-37.439884	-9.175516	-10.247114	-11.143413	-6.873840	0.000000	-10.000000	-0.150000	13.283334	51.166668	1023.000000	1023.000000	2046.000000
2.780000	-0.062802	-37.115917	-9.036476	-10.272721	-11.075533	-6.731187	0.000000	-10.000000	-0.175000	14.150001	55.500000	1023.000000	1023.000000	2046.000000
2.800000	-0.062273	-36.803146	-8.961954	-10.248197	-10.925616	-6.667379	0.000000	-10.000000	-0.208333	15.033334	60.166668	1023.000000	1023.000000	2046.000000
2.820000	-0.061432	-36.306538	-8.841259	-10.267684	-10.759228	-6.438368	0.000000	-10.000000	-0.233333	16.033333	65.000000	1023.000000	1023.000000	2046.000000
2.840000	-0.060762	-35.910187	-8.679796	-10.332973	-10.623838	-6.273580	0.000000	-10.000000	-0.258333	16.900002	70.166664	1023.000000	1023.000000	2046.000000
2.860000	-0.059838	-35.364155	-8.586972	-10.302252	-10.393607	-6.081325	0.000000	-10.000000	-0.275000	18.016668	75.666664	1023.000000	1023.000000	2046.000000
2.880000	-0.059062	-34.905933	-8.473785	-10.334073	-10.180828	-5.917247	0.000000	-10.000000	-0.300000	19.216667	81.500000	1023.000000	1023.000000	2046.000000
2.900000	-0.058304	-34.457912	-8.315726	-10.391406	-10.100780	-5.650001	0.000000	-10.000000	-0.341667	20.700001	87.833336	1023.000000	1023.000000	2046.000000
2.920000	-0.057508	-33.987354	-8.209715	-10.494440	-9.842492	-5.440708	0.000000	-10.000000	-0.366667	21.916666	94.333336	1023.000000	1023.000000	2046.000000
2.940000	-0.056832	-33.587502	-8.144652	-10.454406	-9.697011	-5.291431	0.000000	-10.000000	-0.391667	23.066668	101.500000	1023.000000	1023.000000	2046.000000
2.960000	-0.056368	-33.313313	-8.245879	-10.377127	-9.614935	-5.075373	0.000000	-10.000000	-0.408333	24.033335	109.000000	1023.000000	1023.000000	2046.000000
2.980000	-0.056209	-33.219486	-8.315463	-10.562271	-9.417197	-4.924553	0.000000	-10.000000	-0.425000	24.716667	117.000000	1023.000000	1023.000000	2046.000000
3.000000	-0.056099	-33.154293	-8.359638	-10.662770	-9.326334	-4.805551	0.000000	-10.000000	-0.433333	25.033335	125.000000	1023.000000	1023.000000	2046.000000
3.020000	-0.054717	-32.337543	-8.166718	-10.545935	-9.057913	-4.566978	0.000000	-10.000000	-0.433333	25.233334	133.333328	1023.000000	1023.000000	2046.000000
3.040000	-0.053413	-31.566973	-8.034048	-10.211187	-8.862870	-4.458868	0.000000	-10.000000	-0.450000	25.500000	141.666672	1023.000000	1023.000000	2046.000000
3.060000	-0.052629	-31.103693	-8.146786	-9.811049	-8.737902	-4.407957	0.000000	-10.000000	-0.466667	26.083334	150.333328	1023.000000	1023.000000	2046.000000
3.080000	-0.052127	-30.806934	-8.360433	-9.509164	-8.622643	-4.314695	0.000000	-10.000000	-0.491667	26.533335	158.833328	1023.000000	1023.000000	2046.000000
3.100000	-0.051836	-30.635296	-8.527379	-9.317169	-8.546916	-4.243831	0.000000	-10.000000	-0.500000	26.933334	167.666672	1023.000000	1023.000000	2046.000000
3.120000	-0.051236	-30.280600	-8.603978	-9.037981	-8.445566	-4.193073	0.000000	-10.000000	-0.500000	27.166666	176.500000	1023.000000	1023.000000	2046.000000
3.140000	-0.050250	-29.697632	-8.635413	-8.726052	-8.230880	-4.105287	0.000000	-10.000000	-0.475000	27.216667	185.500000	1023.000000	1023.000000	2046.000000
3.160000	-0.049468	-29.235544	-8.603408	-8.388227	-8.181161	-4.062750	0.000000	-10.000000	-0.483333	27.233334	194.500000	1023.000000	1023.000000	2046.000000
3.180000	-0.048136	-28.448559	-8.524369	-8.045987	-7.999795	-3.878407	0.000000	-10.000000	-0.491667	27.350000	203.500000	1023.000000	1023.000000	2046.000000
3.200000	-0.047050	-27.806746	-8.473567	-7.807489	-7.777483	-3.748205	0.000000	-10.000000	-0.516667	27.566668	212.666672	1023.000000	1023.000000	2046.000000
3.220000	-0.046244	-27.330025	-8.351389	-7.669287	-7.704641	-3.604708	0.000000	-10.000000	-0.525000	27.800001	222.000000	1023.000000	1023.000000	2046.000000
3.240000	-0.044811	-26.483494	-8.088191	-7.579240	-7.420161	-3.395901	0.000000	-10.000000	-0.550000	27.933334	231.333328	1023.000000	1023.000000	2046.000000
3.260000	-0.043573	-25.751879	-7.855688	-7.431897	-7.224058	-3.240237	0.000000	-10.000000	-0.550000	27.950001	240.500000	1023.000000	1023.000000	2046.000000
3.280000	-0.042083	-24.870977	-7.572543	-7.279910	-7.032445	-2.986080	0.000000	-10.000000	-0.550000	28.133333	249.833328	1023.000000	1023.000000	2046.000000
3.300000	-0.040425	-23.890896	-7.347416	-7.113274	-6.738265	-2.691941	0.000000	-10.000000	-0.541667	28.250000	259.166656	1023.000000	1023.000000	2046.000000
3.320000	-0.038732	-22.890558	-7.094001	-6.847229	-6.546062	-2.403265	0.000000	-10.000000	-0.575000	28.566668	268.666656	1023.000000	1023.000000	2046.000000
3.340000	-0.036757	-21.723385	-6.826037	-6.637939	-6.196465	-2.062945	0.000000	-10.000000	-0.591667	29.083334	278.000000	1023.000000	1023.000000	2046.000000
3.360000	-0.035061	-20.721081	-6.580019	-6.451453	-5.880496	-1.809112	0.000000	-10.000000	-0.600000	29.300001	287.666656	1023.000000	1023.000000	2046.000000
3.380000	-0.033390	-19.733786	-6.308882	-6.406351	-5.544976	-1.473576	0.000000	-10.000000	-0.591667	29.466667	297.500000	1023.000000	1023.000000	2046.000000
3.400000	-0.032079	-18.958660	-6.052342	-6.489279	-5.263306	-1.153734	0.000000	-10.000000	-0.583333	29.133333	307.333344	1023.000000	1023.000000	2046.000000
3.420000	-0.031214	-18.447607	-5.812379	-6.596934	-5.119362	-0.918932	0.000000	-10.000000	-0.591667	28.966667	317.000000	1023.000000	1023.000000	2046.000000
3.440000	-0.030159	-17.823689	-5.614317	-6.721589	-4.841600	-0.646181	0.000000	-10.000000	-0.591667	29.116667	326.666656	1023.000000	1023.000000	2046.000000
3.460000	-0.029294	-17.312794	-5.414275	-6.800526	-4.624062	-0.473931	0.000000	-10.000000	-0.566667	29.116667	336.500000	1023.000000	1023.000000	2046.000000
3.480000	-0.028238	-16.688747	-5.227268	-6.785918	-4.394195	-0.281366	0.000000	-10.000000	-0.550000	29.033333	346.333344	1023.000000	1023.000000	2046.000000
3.500000	-0.027105	-16.019073	-5.064613	-6.746469	-4.142096	-0.065896	0.000000	-10.000000	-0.525000	28.583334	356.000000	1023.000000	1023.000000	2046.000000
3.520000	-0.026178	-15.471119	-4.868566	-6.697457	-4.008179	0.103083	0.000000	-10.000000	-0.525000	27.950001	365.500000	1023.000000	1023.000000	2046.000000
3.540000	-0.025030	-14.792965	-4.724113	-6.621737	-3.740892	0.293779	0.000000	-10.000000	-0.500000	27.633333	374.833344	1023.000000	1023.000000	2046.000000
3.560000	-0.023924	-14.139318	-4.538367	-6.591229	-3.510335	0.500614	0.000000	-10.000000	-0.475000	27.016668	384.166656	1023.000000	1023.000000	2046.000000
3.580000	-0.022825	-13.489810	-4.394576	-6.493563	-3.291995	0.690325	0.000000	-10.000000	-0.475000	27.150002	393.333344	1023.000000	1023.000000	2046.000000
3.600000	-0.021663	-12.802629	-4.240573	-6.391686	-3.029672	0.859302	0.000000	-10.000000	-0.466667	26.850000	402.500000	1023.000000	1023.000000	2046.000000
3.620000	-0.020647	-12.202371	-4.053149	-6.297033	-2.908860	1.056672	0.000000	-10.000000	-0.466667	26.866667	411.500000	1023.000000	1023.000000	2046.000000
3.640000	-0.019421	-11.478101	-3.883451	-6.186679	-2.667125	1.259154	0.000000	-10.000000	-0.450000	26.533333	420.333344	1023.000000	1023.000000	2046.000000
3.660000	-0.018351	-10.845142	-3.759879	-6.119728	-2.399559	1.434023	0.000000	-10.000000	-0.450000	26.700001	429.166656	1023.000000	1023.000000	2046.000000
3.680000	-0.017106	-10.109364	-3.542799	-6.056057	-2.177388	1.666882	0.000000	-10.000000	-0.458333	26.883333	438.000000	1023.000000	1023.000000	2046.000000
3.700000	-0.016082	-9.504347	-3.419205	-5.962730	-1.893059	1.770648	0.000000	-10.000000	-0.458333	27.049999	447.000000	1023.000000	1023.000000	2046.000000
3.720000	-0.014775	-8.732302	-3.200906	-6.119674	-1.779229	2.367507	0.000000	-10.000000	-0.458333	27.066668	456.000000	1023.000000	1023.000000	2046.000000
3.740000	-0.013946	-8.241958	-3.049482	-5.916638	-1.588985	2.313147	0.000000	-10.000000	-0.441667	26.983334	465.000000	1023.000000	1023.000000	2046.000000
3.760000	-0.013146	-7.769072	-3.053685	-5.762580	-1.469492	2.516685	0.000000	-10.000000	-0.433333	27.083334	474.000000	1023.000000	1023.000000	2046.000000
3.780000	-0.012464	-7.365946	-3.107917	-5.737962	-1.255644	2.735576	0.000000	-10.000000	-0.416667	26.733334	483.000000	1023.000000	1023.000000	2046.000000
3.800000	-0.012390	-7.322773	-3.215870	-5.831586	-1.098544	2.823227	0.000000	-10.000000	-0.425000	26.500000	492.000000	1023.000000	1023.000000	2046.000000
3.820000	-0.011426	-6.752936	-3.024181	-5.808072	-0.910716	2.990033	0.000000	-10.000000	-0.425000	26.050001	501.000000	1023.000000	1023.000000	2046.000000
3.840000	-0.010129	-5.986167	-2.812702	-5.562202	-0.678167	3.066904	0.000000	-10.000000	-0.425000	25.716667	509.833344	1023.000000	1023.000000	2046.000000
3.860000	-0.008804	-5.203113	-2.735602	-4.998275	-0.585373	3.116137	0.000000	-10.000000	-0.416667	25.383333	518.500000	1023.000000	1023.000000	2046.000000
3.880000	-0.008128	-4.803529	-2.880855	-4.560255	-0.477182	3.114762	0.000000	-10.000000	-0.425000	25.250000	526.833313	1023.000000	1023.000000	2046.000000
3.900000	-0.008096	-4.784946	-3.110232	-4.283792	-0.465069	3.074146	0.000000	-10.000000	-0.441667	25.216667	535.333313	1023.000000	1023.000000	2046.000000
3.920000	-0.007622	-4.504827	-3.194862	-3.934464	-0.398535	3.023035	0.000000	-10.000000	-0.450000	25.450001	543.666687	1023.000000	1023.000000	2046.000000
3.940000	-0.006706	-3.963181	-3.231974	-3.552728	-0.269025	3.090546	0.000000	-10.000000	-0.450000	25.533333	552.333313	1023.000000	1023.000000	2046.000000
3.960000	-0.005745	-3.395091	-3.198540	-3.054679	-0.271638	3.129767	0.000000	-10.000000	-0.450000	25.683332	560.833313	1023.000000	1023.000000	2046.000000
3.980000	-0.004648	-2.747061	-3.202123	-2.515064	-0.151677	3.121803	0.000000	-10.000000	-0.450000	25.549999	569.500000	1023.000000	1023.000000	2046.000000
4.000000	-0.003579	-2.115168	-3.101580	-2.126111	-0.089748	3.202271	0.000000	-10.000000	-0.450000	25.600000	578.000000	1023.000000	1023.000000	2046.000000
4.020000	-0.002542	-1.502183	-3.033648	-1.710555	0.002483	3.239537	0.000000	-10.000000	-0.441667	25.716667	586.500000	1023.000000	1023.000000	2046.000000
4.040000	-0.001460	-0.862996	-2.883307	-1.496680	0.131465	3.385525	0.000000	-10.000000	-0.425000	25.600000	595.000000	1023.000000	1023.000000	2046.000000
4.060000	-0.000507	-0.299491	-2.630258	-1.402164	0.200920	3.532012	0.000000	-10.000000	-0.408333	25.383333	603.500000	1023.000000	1023.000000	2046.000000
4.080000	0.000684	0.404307	-2.427573	-1.259329	0.433752	3.657457	0.000000	-10.000000	-0.383333	24.833334	612.000000	1023.000000	1023.000000	2046.000000
4.100000	0.001822	1.076937	-2.182044	-1.111806	0.596633	3.774154	0.000000	-10.000000	-0.375000	24.400000	620.500000	1023.000000	1023.000000	2046.000000
4.120000	0.003300	1.950081	-1.917351	-0.894375	0.731346	4.030461	0.000000	-10.000000	-0.358333	24.066668	628.833313	1023.000000	1023.000000	2046.000000
4.140000	0.005124	3.028477	-1.640313	-0.585962	0.992612	4.262140	0.000000	-10.000000	-0.366667	23.983334	637.000000	1023.000000	1023.000000	2046.000000
4.160000	0.006906	4.081372	-1.347076	-0.304513	1.226971	4.505990	0.000000	-10.000000	-0.375000	24.216667	645.000000	1023.000000	1023.000000	2046.000000
4.180000	0.008691	5.136164	-1.040818	-0.114086	1.530192	4.760876	0.000000	-10.000000	-0.375000	24.266668	653.000000	1023.000000	1023.000000	2046.000000
4.200000	0.010199	6.027745	-0.778388	-0.076146	1.837525	5.044754	0.000000	-10.000000	-0.366667	24.400002	661.000000	1023.000000	1023.000000	2046.000000
4.220000	0.011276	6.663947	-0.553441	-0.100225	2.022951	5.294662	0.000000	-10.000000	-0.350000	24.100000	669.000000	1023.000000	1023.000000	2046.000000
4.240000	0.012116	7.160316	-0.374932	-0.157524	2.270924	5.421848	0.000000	-10.000000	-0.350000	23.766666	677.000000	1023.000000	1023.000000	2046.000000
4.260000	0.012784	7.555139	-0.145329	-0.289137	2.389091	5.600514	0.000000	-10.000000	-0.341667	23.316668	685.000000	1023.000000	1023.000000	2046.000000
4.280000	0.013737	8.118433	0.024768	-0.264545	2.637973	5.720235	0.000000	-10.000000	-0.325000	23.066668	693.000000	1023.000000	1023.000000	2046.000000
4.300000	0.014544	8.595273	0.186251	-0.333174	2.814930	5.927266	0.000000	-10.000000	-0.308333	22.833334	700.833313	1023.000000	1023.000000	2046.000000
4.320000	0.015437	9.123149	0.362926	-0.246695	2.942310	6.064608	0.000000	-10.000000	-0.316667	22.666666	708.500000	1023.000000	1023.000000	2046.000000
4.340000	0.016503	9.753110	0.474017	-0.162479	3.209970	6.231602	0.000000	-10.000000	-0.316667	22.500000	716.000000	1023.000000	1023.000000	2046.000000
4.360000	0.017273	10.208630	0.649007	-0.148064	3.297012	6.410674	0.000000	-10.000000	-0.316667	22.400000	723.500000	1023.000000	1023.000000	2046.000000
4.380000	0.018321	10.827462	0.804900	-0.061926	3.506478	6.578010	0.000000	-10.000000	-0.308333	22.116667	731.000000	1023.000000	1023.000000	2046.000000
4.400000	0.019231	11.365413	0.941534	-0.014894	3.670514	6.768259	0.000000	-10.000000	-0.325000	21.966667	738.500000	1023.000000	1023.000000	2046.000000
4.420000	0.020152	11.909618	1.078172	0.086584	3.786137	6.958725	0.000000	-10.000000	-0.341667	21.733334	745.833313	1023.000000	1023.000000	2046.000000
4.440000	0.021275	12.573491	1.198188	0.203681	4.050278	7.121344	0.000000	-10.000000	-0.333333	22.016666	753.166687	1023.000000	1023.000000	2046.000000
4.460000	0.022190	13.114356	1.352423	0.238463	4.224664	7.298805	0.000000	-10.000000	-0.316667	22.150000	760.500000	1023.000000	1023.000000	2046.000000
4.480000	0.023268	13.751420	1.517227	0.314619	4.392941	7.526632	0.000000	-10.000000	-0.316667	22.600000	767.833313	1023.000000	1023.000000	2046.000000
4.500000	0.024291	14.355914	1.573957	0.343212	4.686282	7.752463	0.000000	-10.000000	-0.325000	22.883333	775.333313	1023.000000	1023.000000	2046.000000
4.520000	0.025084	14.824478	1.638588	0.588836	4.706731	7.890323	0.000000	-10.000000	-0.341667	23.116667	783.000000	1023.000000	1023.000000	2046.000000
4.540000	0.026025	15.381061	1.569896	0.757159	4.902575	8.151432	0.000000	-10.000000	-0.325000	23.050001	790.666687	1023.000000	1023.000000	2046.000000
4.560000	0.026120	15.436638	1.458407	0.721788	5.038772	8.217670	0.000000	-10.000000	-0.300000	22.616667	798.333313	1023.000000	1023.000000	2046.000000
4.580000	0.026386	15.594260	1.547547	0.590971	5.116353	8.339390	0.000000	-10.000000	-0.283333	22.050001	805.833313	1023.000000	1023.000000	2046.000000
4.600000	0.027315	16.143314	1.746680	0.591989	5.365041	8.439605	0.000000	-10.000000	-0.266667	21.533335	813.500000	1023.000000	1023.000000	2046.000000
4.620000	0.028526	16.858952	1.971886	0.914543	5.480222	8.492300	0.000000	-10.000000	-0.266667	21.250000	820.833313	1023.000000	1023.000000	2046.000000
4.640000	0.029348	17.344704	1.931845	1.356034	5.569896	8.486929	0.000000	-10.000000	-0.266667	21.100000	828.000000	1023.000000	1023.000000	2046.000000
4.660000	0.029526	17.450121	1.778298	1.618841	5.606861	8.446120	0.000000	-10.000000	-0.275000	20.850000	835.000000	1023.000000	1023.000000	2046.000000
4.680000	0.029454	17.407078	1.629209	1.906912	5.536469	8.334489	0.000000	-10.000000	-0.275000	20.550001	842.000000	1023.000000	1023.000000	2046.000000
4.700000	0.030048	17.758469	1.617133	2.229600	5.625827	8.285908	0.000000	-10.000000	-0.266667	20.300001	848.833313	1023.000000	1023.000000	2046.000000
4.720000	0.030708	18.148439	1.659131	2.577856	5.668800	8.242653	0.000000	-10.000000	-0.250000	20.116667	855.666687	1023.000000	1023.000000	2046.000000
4.740000	0.031464	18.595194	1.674344	3.047227	5.653826	8.219798	0.000000	-10.000000	-0.250000	19.950001	862.333313	1023.000000	1023.000000	2046.000000
4.760000	0.032361	19.125608	1.745158	3.435455	5.687653	8.257341	0.000000	-10.000000	-0.233333	19.450001	869.000000	1023.000000	1023.000000	2046.000000
4.780000	0.033259	19.656240	1.823943	3.851927	5.768237	8.212133	0.000000	-10.000000	-0.225000	18.783333	875.666687	1023.000000	1023.000000	2046.000000
4.800000	0.033816	19.985437	1.902686	4.109418	5.725155	8.248178	0.000000	-10.000000	-0.191667	17.900000	882.166687	1023.000000	1023.000000	2046.000000
4.820000	0.034892	20.620981	2.108676	4.264935	5.865049	8.382320	0.000000	-10.000000	-0.158333	17.183332	888.500000	1023.000000	1023.000000	2046.000000
4.840000	0.035877	21.203325	2.317889	4.370120	6.019507	8.495809	0.000000	-10.000000	-0.133333	16.166666	894.166687	1023.000000	1023.000000	2046.000000
4.860000	0.036674	21.674627	2.564675	4.486316	6.023989	8.599648	0.000000	-10.000000	-0.133333	15.416667	899.666687	1023.000000	1023.000000	2046.000000
4.880000	0.037816	22.349100	2.737164	4.689464	6.227940	8.694532	0.000000	-10.000000	-0.125000	14.833334	904.833313	1023.000000	1023.000000	2046.000000
4.900000	0.039334	23.246162	2.985025	4.948932	6.415036	8.897168	0.000000	-10.000000	-0.116667	14.600000	910.000000	1023.000000	1023.000000	2046.000000
4.920000	0.040862	24.149410	3.268298	5.196974	6.599216	9.084923	0.000000	-10.000000	-0.083333	14.400001	915.000000	1023.000000	1023.000000	2046.000000
4.940000	0.042442	25.082989	3.521287	5.398035	6.892984	9.270681	0.000000	-10.000000	-0.083333	13.983334	919.833313	1023.000000	1023.000000	2046.000000
4.960000	0.043717	25.836533	3.792497	5.495315	7.076851	9.471870	0.000000	-10.000000	-0.083333	13.766666	924.500000	1023.000000	1023.000000	2046.000000
4.980000	0.044663	26.395729	4.000707	5.422295	7.324940	9.647787	0.000000	-10.000000	-0.100000	13.333333	929.166687	1023.000000	1023.000000	2046.000000
5.000000	0.045020	26.606558	4.157193	5.295547	7.455972	9.697847	0.000000	-10.000000	-0.091667	12.800000	933.666687	1023.000000	1023.000000	2046.000000
5.020000	0.045199	26.712357	4.309871	5.126909	7.520102	9.755475	0.000000	-10.000000	-0.075000	11.916667	938.000000	1023.000000	1023.000000	2046.000000
5.040000	0.045555	26.922768	4.396880	4.946503	7.715106	9.864279	0.000000	-10.000000	-0.058333	10.983334	942.000000	1023.000000	1023.000000	2046.000000
5.060000	0.045840	27.091413	4.595738	4.867147	7.715692	9.912836	0.000000	-10.000000	-0.041667	9.983334	945.833313	1023.000000	1023.000000	2046.000000
5.080000	0.046320	27.375395	4.654532	4.781345	7.941536	9.997983	0.000000	-10.000000	-0.025000	9.200000	949.500000	1023.000000	1023.000000	2046.000000
5.100000	0.046731	27.618156	4.715275	4.772127	8.093061	10.037695	0.000000	-10.000000	-0.008333	8.383333	952.666687	1023.000000	1023.000000	2046.000000
5.120000	0.046811	27.665417	4.794436	4.736909	8.037280	10.096791	0.000000	-10.000000	0.000000	7.750000	955.666687	1023.000000	1023.000000	2046.000000
5.140000	0.047200	27.894999	4.843318	4.683167	8.186385	10.182129	0.000000	-10.000000	0.000000	7.000000	958.333313	1023.000000	1023.000000	2046.000000
5.160000	0.047405	28.016090	4.882973	4.664693	8.249410	10.219016	0.000000	-10.000000	0.000000	6.150000	961.000000	1023.000000	1023.000000	2046.000000
5.180000	0.047454	28.045071	4.893092	4.625620	8.305946	10.220413	0.000000	-10.000000	0.000000	5.016667	963.333313	1023.000000	1023.000000	2046.000000
5.200000	0.047898	28.307758	4.944805	4.498883	8.430607	10.433464	0.000000	-10.000000	0.008333	3.700000	965.166687	1023.000000	1023.000000	2046.000000
5.220000	0.047636	28.152617	4.981820	4.460116	8.359925	10.350755	0.000000	-10.000000	0.025000	1.966667	966.333313	1023.000000	1023.000000	2046.000000
5.240000	0.047669	28.172247	4.843296	4.486811	8.436088	10.406052	0.000000	-10.000000	0.033333	0.483333	966.833313	1023.000000	1023.000000	2046.000000
5.260000	0.047294	27.950800	4.600749	4.523164	8.448960	10.377928	0.000000	-10.000000	0.033333	-1.183333	967.000000	1023.000000	1023.000000	2046.000000
5.280000	0.046120	27.256689	4.398958	4.231071	8.288453	10.338205	0.000000	-10.000000	0.033333	-2.800000	967.000000	1023.000000	1023.000000	2046.000000
5.300000	0.045633	26.969055	4.427434	3.941712	8.317582	10.282327	0.000000	-10.000000	0.041667	-4.566667	967.000000	1023.000000	1023.000000	2046.000000
5.320000	0.045609	26.955072	4.577603	3.898336	8.293978	10.185156	0.000000	-10.000000	0.050000	-5.866667	967.000000	1023.000000	1023.000000	2046.000000
5.340000	0.045580	26.937702	4.604428	4.050451	8.165084	10.117740	0.000000	-10.000000	0.050000	-6.700000	967.000000	1023.000000	1023.000000	2046.000000
5.360000	0.045119	26.665098	4.361886	4.233314	8.136946	9.932953	0.000000	-10.000000	0.050000	-7.100000	967.000000	1023.000000	1023.000000	2046.000000
5.380000	0.043707	25.830601	4.080697	4.235532	7.871233	9.643139	0.000000	-10.000000	0.050000	-7.600000	967.000000	1023.000000	1023.000000	2046.000000
5.400000	0.042540	25.141272	3.814674	4.196784	7.679896	9.449917	0.000000	-10.000000	0.050000	-8.100000	967.000000	1023.000000	1023.000000	2046.000000
5.420000	0.041672	24.628399	3.634098	4.283034	7.521800	9.189466	0.000000	-10.000000	0.050000	-8.816667	967.000000	1023.000000	1023.000000	2046.000000
5.440000	0.040831	24.131233	3.515707	4.466674	7.240083	8.908768	0.000000	-10.000000	0.058333	-9.533334	963.500000	1023.000000	1023.000000	2046.000000
5.460000	0.040329	23.834265	3.302694	4.656271	7.097679	8.777622	0.000000	-10.000000	0.075000	-10.266666	955.500000	1023.000000	1023.000000	2046.000000
5.480000	0.039752	23.493345	3.134158	4.877427	6.916552	8.565207	0.000000	-10.000000	0.100000	-11.100000	946.166687	1023.000000	1023.000000	2046.000000
5.500000	0.039060	23.084219	3.066481	5.016868	6.612850	8.388020	0.000000	-10.000000	0.133333	-12.433333	939.000000	1023.000000	1023.000000	2046.000000
5.520000	0.038458	22.728607	2.911912	5.025592	6.515109	8.275993	0.000000	-10.000000	0.166667	-13.900000	934.833313	1023.000000	1023.000000	2046.000000
5.540000	0.037972	22.441360	2.933019	5.014428	6.345847	8.148066	0.000000	-10.000000	0.216667	-15.533333	930.333313	1023.000000	1023.000000	2046.000000
5.560000	0.037467	22.143026	2.906465	4.949295	6.220205	8.067062	0.000000	-10.000000	0.250000	-16.933334	925.166687	1023.000000	1023.000000	2046.000000
5.580000	0.037009	21.872503	2.824070	4.915621	6.162629	7.970183	0.000000	-10.000000	0.266667	-18.150000	919.500000	1023.000000	1023.000000	2046.000000
5.600000	0.036775	21.734177	2.962283	4.942089	5.858620	7.971184	0.000000	-10.000000	0.275000	-19.100000	913.500000	1023.000000	1023.000000	2046.000000
5.620000	0.037090	21.920000	2.932544	5.078757	5.927666	7.981034	0.000000	-10.000000	0.300000	-19.616667	907.166687	1023.000000	1023.000000	2046.000000
5.640000	0.037184	21.975655	3.018187	5.206211	5.796102	7.955154	0.000000	-10.000000	0.316667	-19.850000	900.666687	1023.000000	1023.000000	2046.000000
5.660000	0.037316	22.053680	3.075924	5.218318	5.723594	8.035844	0.000000	-10.000000	0.333333	-19.900000	894.000000	1023.000000	1023.000000	2046.000000
5.680000	0.037252	22.015982	3.090394	5.197166	5.741967	7.986454	0.000000	-10.000000	0.333333	-20.100000	887.333313	1023.000000	1023.000000	2046.000000
5.700000	0.036493	21.567122	3.090114	4.942947	5.546442	7.987619	0.000000	-10.000000	0.358333	-20.483334	880.666687	1023.000000	1023.000000	2046.000000
5.720000	0.035617	21.049889	2.990788	4.642492	5.528531	7.888076	0.000000	-10.000000	0.358333	-21.183334	873.833313	1023.000000	1023.000000	2046.000000
5.740000	0.034376	20.315977	2.958071	4.348601	5.292287	7.717018	0.000000	-10.000000	0.375000	-21.800001	866.833313	1023.000000	1023.000000	2046.000000
5.760000	0.033296	19.678158	2.835635	4.072160	5.176688	7.593675	0.000000	-10.000000	0.383333	-22.416668	859.500000	1023.000000	1023.000000	2046.000000
5.780000	0.032419	19.159437	2.758668	3.881023	5.043629	7.476118	0.000000	-10.000000	0.400000	-22.783335	852.000000	1023.000000	1023.000000	2046.000000
5.800000	0.031434	18.577452	2.705660	3.690666	4.798057	7.383070	0.000000	-10.000000	0.408333	-23.216667	844.500000	1023.000000	1023.000000	2046.000000
5.820000	0.030514	18.033983	2.552954	3.561050	4.709668	7.210311	0.000000	-10.000000	0.433333	-23.716667	836.833313	1023.000000	1023.000000	2046.000000
5.840000	0.029460	17.411045	2.485592	3.392023	4.449159	7.084272	0.000000	-10.000000	0.466667	-24.100000	829.000000	1023.000000	1023.000000	2046.000000
5.860000	0.028682	16.950968	2.322625	3.251852	4.386034	6.990457	0.000000	-10.000000	0.491667	-24.516666	820.833313	1023.000000	1023.000000	2046.000000
5.880000	0.027684	16.361170	2.219944	3.139498	4.206480	6.795247	0.000000	-10.000000	0.500000	-24.866667	812.500000	1023.000000	1023.000000	2046.000000
5.900000	0.026610	15.726411	2.055935	2.959268	4.050675	6.660532	0.000000	-10.000000	0.500000	-25.166666	804.166687	1023.000000	1023.000000	2046.000000
5.920000	0.025974	15.350451	2.075745	2.713812	3.828363	6.732532	0.000000	-10.000000	0.500000	-25.266666	795.666687	1023.000000	1023.000000	2046.000000
5.940000	0.024494	14.475976	1.882483	2.546896	3.636337	6.410260	0.000000	-10.000000	0.500000	-25.250000	787.333313	1023.000000	1023.000000	2046.000000
5.960000	0.023424	13.843783	1.642031	2.535302	3.431979	6.234471	0.000000	-10.000000	0.508333	-25.366667	778.833313	1023.000000	1023.000000	2046.000000
5.980000	0.021875	12.928141	1.301282	2.290289	3.234128	6.102441	0.000000	-10.000000	0.516667	-25.583334	770.500000	1023.000000	1023.000000	2046.000000
6.000000	0.019684	11.633470	0.965508	1.831790	3.007354	5.828817	0.000000	-10.000000	0.533333	-25.833334	761.833313	1023.000000	1023.000000	2046.000000
6.020000	0.018084	10.687511	0.891791	1.388894	2.731441	5.675384	0.000000	-10.000000	0.541667	-25.883333	753.166687	1023.000000	1023.000000	2046.000000
6.040000	0.017448	10.311657	0.872972	1.389556	2.604819	5.444310	0.000000	-10.000000	0.550000	-26.033333	744.500000	1023.000000	1023.000000	2046.000000
6.060000	0.016556	9.784637	0.867662	1.518599	2.253439	5.144938	0.000000	-10.000000	0.541667	-25.900000	735.833313	1023.000000	1023.000000	2046.000000
6.080000	0.015501	9.161303	0.534977	1.555265	2.147588	4.923473	0.000000	-10.000000	0.525000	-25.750000	727.333313	1023.000000	1023.000000	2046.000000
6.100000	0.013886	8.206838	0.319744	1.509601	1.743501	4.633991	0.000000	-10.000000	0.500000	-25.033333	718.666687	1023.000000	1023.000000	2046.000000
6.120000	0.012418	7.338941	-0.032218	1.449523	1.590319	4.331317	0.000000	-10.000000	0.483333	-24.400000	710.333313	1023.000000	1023.000000	2046.000000
6.140000	0.010961	6.477704	-0.210671	1.448020	1.269969	3.970385	0.000000	-10.000000	0.466667	-23.916666	702.000000	1023.000000	1023.000000	2046.000000
6.160000	0.009718	5.743212	-0.527325	1.472293	1.123734	3.674510	0.000000	-10.000000	0.458333	-23.750000	694.000000	1023.000000	1023.000000	2046.000000
6.180000	0.008567	5.063035	-0.706368	1.546890	0.848054	3.374459	0.000000	-10.000000	0.458333	-23.900000	686.000000	1023.000000	1023.000000	2046.000000
6.200000	0.007488	4.425142	-0.873572	1.545022	0.581863	3.171829	0.000000	-10.000000	0.475000	-24.216667	678.000000	1023.000000	1023.000000	2046.000000
6.220000	0.006433	3.801663	-0.979500	1.582876	0.349301	2.848986	0.000000	-10.000000	0.491667	-24.566668	670.000000	1023.000000	1023.000000	2046.000000
6.240000	0.005370	3.173785	-1.107769	1.443691	0.165365	2.672498	0.000000	-10.000000	0.500000	-24.900002	662.000000	1023.000000	1023.000000	2046.000000
6.260000	0.004677	2.764066	-1.073018	1.340801	0.006811	2.489473	0.000000	-10.000000	0.500000	-24.950001	653.666687	1023.000000	1023.000000	2046.000000
6.280000	0.004032	2.383132	-1.093438	1.237383	-0.133854	2.373041	0.000000	-10.000000	0.500000	-25.116667	645.333313	1023.000000	1023.000000	2046.000000
6.300000	0.003603	2.129394	-1.068322	1.328304	-0.294531	2.163943	0.000000	-10.000000	0.500000	-24.916668	637.000000	1023.000000	1023.000000	2046.000000
6.320000	0.003556	2.101620	-0.981502	1.430503	-0.491090	2.143709	0.000000	-10.000000	0.500000	-25.016666	628.666687	1023.000000	1023.000000	2046.000000
6.340000	0.003519	2.079440	-0.995797	1.564802	-0.543451	2.053886	0.000000	-10.000000	0.491667	-24.766666	620.333313	1023.000000	1023.000000	2046.000000
6.360000	0.003237	1.913132	-0.952020	1.619987	-0.740339	1.985504	0.000000	-10.000000	0.483333	-24.700001	612.000000	1023.000000	1023.000000	2046.000000
6.380000	0.003178	1.878006	-1.055304	1.652661	-0.679117	1.959766	0.000000	-10.000000	0.483333	-24.566668	604.000000	1023.000000	1023.000000	2046.000000
6.400000	0.002689	1.589306	-1.006121	1.592134	-0.865290	1.868584	0.000000	-10.000000	0.491667	-24.683332	595.666687	1023.000000	1023.000000	2046.000000
6.420000	0.001877	1.109257	-1.134175	1.313246	-0.912523	1.842710	0.000000	-10.000000	0.500000	-24.983334	587.333313	1023.000000	1023.000000	2046.000000
6.440000	0.000695	0.410793	-1.261590	1.057356	-1.054007	1.669034	0.000000	-10.000000	0.508333	-25.066668	578.833313	1023.000000	1023.000000	2046.000000
6.460000	-0.000605	-0.357506	-1.322135	0.688983	-1.304219	1.579865	0.000000	-10.000000	0.508333	-25.200001	570.500000	1023.000000	1023.000000	2046.000000
6.480000	-0.001629	-0.962816	-1.492220	0.454603	-1.368534	1.443335	0.000000	-10.000000	0.508333	-25.200001	562.166687	1023.000000	1023.000000	2046.000000
6.500000	-0.002776	-1.640476	-1.468801	0.235604	-1.711878	1.304599	0.000000	-10.000000	0.508333	-25.350000	553.666687	1023.000000	1023.000000	2046.000000
6.520000	-0.003646	-2.155060	-1.672673	0.078695	-1.737640	1.176559	0.000000	-10.000000	0.508333	-25.383333	545.333313	1023.000000	1023.000000	2046.000000
6.540000	-0.004617	-2.728750	-1.766480	-0.022820	-1.933831	0.994381	0.000000	-10.000000	0.516667	-25.450001	536.666687	1023.000000	1023.000000	2046.000000
6.560000	-0.005640	-3.333271	-1.920383	-0.183067	-2.128598	0.898777	0.000000	-10.000000	0.516667	-25.600000	528.333313	1023.000000	1023.000000	2046.000000
6.580000	-0.006600	-3.900342	-2.116133	-0.313285	-2.240933	0.770010	0.000000	-10.000000	0.533333	-25.916666	519.666687	1023.000000	1023.000000	2046.000000
6.600000	-0.007640	-4.514998	-2.220265	-0.514210	-2.482391	0.701868	0.000000	-10.000000	0.541667	-26.333334	511.166656	1023.000000	1023.000000	2046.000000
6.620000	-0.008555	-5.056025	-2.364624	-0.675868	-2.573797	0.558265	0.000000	-10.000000	0.541667	-26.466667	502.333344	1023.000000	1023.000000	2046.000000
6.640000	-0.009887	-5.843106	-2.429219	-0.849153	-2.863334	0.298601	0.000000	-10.000000	0.533333	-26.316668	493.666656	1023.000000	1023.000000	2046.000000
6.660000	-0.010647	-6.292112	-2.545489	-1.228295	-2.875841	0.357513	0.000000	-10.000000	0.516667	-25.866667	484.833344	1023.000000	1023.000000	2046.000000
6.680000	-0.011985	-7.082906	-2.693463	-1.417330	-3.063034	0.090921	0.000000	-10.000000	0.516667	-25.716667	476.166656	1023.000000	1023.000000	2046.000000
6.700000	-0.013030	-7.700730	-2.825478	-1.532393	-3.350361	0.007501	0.000000	-10.000000	0.516667	-25.616667	467.500000	1023.000000	1023.000000	2046.000000
6.720000	-0.014632	-8.647242	-3.188135	-1.939072	-3.371117	-0.148918	0.000000	-10.000000	0.525000	-25.850000	459.000000	1023.000000	1023.000000	2046.000000
6.740000	-0.016865	-9.967445	-3.418147	-2.532925	-3.610285	-0.406089	0.000000	-10.000000	0.516667	-25.866667	450.500000	1023.000000	1023.000000	2046.000000
6.760000	-0.018482	-10.922597	-3.556291	-3.001231	-3.803513	-0.561562	0.000000	-10.000000	0.525000	-25.850000	441.833344	1023.000000	1023.000000	2046.000000
6.780000	-0.019534	-11.544297	-3.686416	-3.108119	-3.949751	-0.800011	0.000000	-10.000000	0.516667	-25.566668	433.166656	1023.000000	1023.000000	2046.000000
6.800000	-0.020755	-12.266114	-3.810659	-3.153005	-4.232643	-1.069808	0.000000	-10.000000	0.516667	-25.216667	424.500000	1023.000000	1023.000000	2046.000000
6.820000	-0.021802	-12.885252	-4.094398	-3.214350	-4.402868	-1.173636	0.000000	-10.000000	0.483333	-24.616667	416.166656	1023.000000	1023.000000	2046.000000
6.840000	-0.022946	-13.561125	-4.380819	-3.225286	-4.575747	-1.379273	0.000000	-10.000000	0.475000	-24.116667	408.000000	1023.000000	1023.000000	2046.000000
6.860000	-0.024285	-14.352464	-4.527472	-3.360237	-4.894390	-1.570365	0.000000	-10.000000	0.458333	-23.650000	400.000000	1023.000000	1023.000000	2046.000000
6.880000	-0.025459	-15.046467	-4.878358	-3.374015	-4.939705	-1.854389	0.000000	-10.000000	0.466667	-23.683334	392.000000	1023.000000	1023.000000	2046.000000
6.900000	-0.026824	-15.853074	-5.154959	-3.402279	-5.140515	-2.155321	0.000000	-10.000000	0.466667	-23.850000	384.000000	1023.000000	1023.000000	2046.000000
6.920000	-0.028179	-16.653931	-5.325572	-3.537203	-5.448943	-2.342213	0.000000	-10.000000	0.475000	-24.116667	376.000000	1023.000000	1023.000000	2046.000000
6.940000	-0.029234	-17.277237	-5.527946	-3.584089	-5.547499	-2.617703	0.000000	-10.000000	0.483333	-24.183334	368.000000	1023.000000	1023.000000	2046.000000
6.960000	-0.030396	-17.964113	-5.617539	-3.689767	-5.793051	-2.863756	0.000000	-10.000000	0.475000	-24.133333	360.000000	1023.000000	1023.000000	2046.000000
6.980000	-0.031294	-18.494659	-5.712635	-3.941577	-5.922182	-2.918266	0.000000	-10.000000	0.483333	-24.000000	352.000000	1023.000000	1023.000000	2046.000000
7.000000	-0.032032	-18.930813	-5.744431	-4.095281	-6.006849	-3.084251	0.000000	-10.000000	0.483333	-23.983334	344.000000	1023.000000	1023.000000	2046.000000
7.020000	-0.032583	-19.256741	-5.624810	-4.177819	-6.214938	-3.239174	0.000000	-10.000000	0.491667	-24.033333	336.000000	1023.000000	1023.000000	2046.000000
7.040000	-0.032720	-19.337412	-5.594649	-4.091809	-6.262309	-3.388645	0.000000	-10.000000	0.491667	-24.016666	328.000000	1023.000000	1023.000000	2046.000000
7.060000	-0.033084	-19.552383	-5.580429	-4.049211	-6.406779	-3.515964	0.000000	-10.000000	0.475000	-24.016666	320.000000	1023.000000	1023.000000	2046.000000
7.080000	-0.033515	-19.807102	-5.639646	-4.082965	-6.541237	-3.543254	0.000000	-10.000000	0.483333	-23.900000	312.000000	1023.000000	1023.000000	2046.000000
7.100000	-0.033741	-19.940889	-5.694101	-4.093252	-6.572344	-3.581193	0.000000	-10.000000	0.475000	-23.933332	304.000000	1023.000000	1023.000000	2046.000000
7.120000	-0.034027	-20.109810	-5.669559	-4.155459	-6.685076	-3.599715	0.000000	-10.000000	0.483333	-23.900000	298.666656	1023.000000	1023.000000	2046.000000
7.140000	-0.034572	-20.431953	-5.856312	-4.297744	-6.701816	-3.576083	0.000000	-10.000000	0.475000	-23.783333	290.666656	1023.000000	1023.000000	2046.000000
7.160000	-0.035577	-21.026014	-5.959617	-4.522847	-6.855533	-3.688019	0.000000	-10.000000	0.466667	-23.650000	282.666656	1023.000000	1023.000000	2046.000000
7.180000	-0.036787	-21.741356	-6.021932	-4.827725	-7.085766	-3.805933	0.000000	-10.000000	0.466667	-23.483334	272.000000	1023.000000	1023.000000	2046.000000
7.200000	-0.037842	-22.364796	-6.209122	-5.132204	-7.179972	-3.843497	0.000000	-10.000000	0.458333	-23.450001	264.000000	1023.000000	1023.000000	2046.000000
7.220000	-0.038974	-23.033592	-6.366873	-5.340392	-7.334927	-3.991401	0.000000	-10.000000	0.466667	-23.433334	256.166656	1023.000000	1023.000000	2046.000000
7.240000	-0.040031	-23.658070	-6.407757	-5.498265	-7.610040	-4.142008	0.000000	-10.000000	0.458333	-23.350000	248.500000	1023.000000	1023.000000	2046.000000
7.260000	-0.040760	-24.089214	-6.659426	-5.636217	-7.634294	-4.159277	0.000000	-10.000000	0.450000	-23.083334	238.166672	1023.000000	1023.000000	2046.000000
7.280000	-0.041543	-24.551727	-6.780735	-5.740576	-7.771793	-4.258624	0.000000	-10.000000	0.433333	-22.816666	230.333328	1023.000000	1023.000000	2046.000000
7.300000	-0.042524	-25.131964	-6.819311	-5.887142	-8.016977	-4.408534	0.000000	-10.000000	0.416667	-22.549999	222.666672	1023.000000	1023.000000	2046.000000
7.320000	-0.043140	-25.495821	-7.035775	-6.049603	-8.013334	-4.397109	0.000000	-10.000000	0.400000	-22.350000	217.666672	1023.000000	1023.000000	2046.000000
7.340000	-0.043995	-26.001085	-7.123421	-6.224970	-8.157465	-4.495230	0.000000	-10.000000	0.383333	-21.883333	210.333328	1023.000000	1023.000000	2046.000000
7.360000	-0.044833	-26.496185	-7.099841	-6.400506	-8.389659	-4.606180	0.000000	-10.000000	0.366667	-21.566668	203.000000	1023.000000	1023.000000	2046.000000
7.380000	-0.045470	-26.872602	-7.255177	-6.603272	-8.415421	-4.598731	0.000000	-10.000000	0.358333	-21.166666	195.833328	1023.000000	1023.000000	2046.000000
7.400000	-0.046359	-27.398134	-7.365593	-6.772552	-8.497975	-4.762014	0.000000	-10.000000	0.350000	-21.000000	188.666672	1023.000000	1023.000000	2046.000000
7.420000	-0.047237	-27.917093	-7.336981	-6.993119	-8.753690	-4.833304	0.000000	-10.000000	0.350000	-20.633333	181.666672	1023.000000	1023.000000	2046.000000
7.440000	-0.047841	-28.274109	-7.473796	-7.290812	-8.726002	-4.783498	0.000000	-10.000000	0.350000	-20.400000	174.833328	1023.000000	1023.000000	2046.000000
7.460000	-0.048962	-28.936575	-7.608582	-7.448121	-8.908746	-4.971127	0.000000	-10.000000	0.341667	-19.933334	168.166672	1023.000000	1023.000000	2046.000000
7.480000	-0.049754	-29.404341	-7.766555	-7.455770	-9.125451	-5.056566	0.000000	-10.000000	0.341667	-19.650000	161.333328	1023.000000	1023.000000	2046.000000
7.500000	-0.051402	-30.378571	-8.115268	-7.875263	-9.239956	-5.148083	0.000000	-10.000000	0.341667	-19.333334	154.833328	1023.000000	1023.000000	2046.000000
7.520000	-0.053177	-31.427790	-8.407278	-8.353626	-9.396643	-5.270243	0.000000	-10.000000	0.333333	-19.400002	148.333328	1023.000000	1023.000000	2046.000000
7.540000	-0.054128	-31.989811	-8.431713	-8.613787	-9.565825	-5.378485	0.000000	-10.000000	0.300000	-19.250000	142.000000	1023.000000	1023.000000	2046.000000
7.560000	-0.054850	-32.416172	-8.496028	-8.615671	-9.735214	-5.569258	0.000000	-10.000000	0.266667	-19.183334	137.666672	1023.000000	1023.000000	2046.000000
7.580000	-0.055540	-32.824165	-8.728593	-8.512505	-9.818241	-5.764825	0.000000	-10.000000	0.241667	-18.516666	131.166672	1023.000000	1023.000000	2046.000000
7.600000	-0.056573	-33.434696	-8.974543	-8.457840	-10.077930	-5.924384	0.000000	-10.000000	0.233333	-18.033335	126.833336	1023.000000	1023.000000	2046.000000
7.620000	-0.057550	-34.011765	-9.197090	-8.463303	-10.350775	-6.000598	0.000000	-10.000000	0.216667	-17.100000	118.833336	1023.000000	1023.000000	2046.000000
7.640000	-0.058509	-34.578743	-9.582151	-8.409863	-10.418327	-6.168401	0.000000	-10.000000	0.216667	-16.533335	113.333336	1023.000000	1023.000000	2046.000000
7.660000	-0.059494	-35.160995	-9.793917	-8.329992	-10.613717	-6.423371	0.000000	-10.000000	0.216667	-16.100000	106.000000	1023.000000	1023.000000	2046.000000
7.680000	-0.060313	-35.644939	-9.902239	-8.290350	-10.838727	-6.613625	0.000000	-10.000000	0.225000	-16.116667	102.333336	1023.000000	1023.000000	2046.000000
7.700000	-0.060960	-36.027077	-10.172095	-8.281919	-10.889305	-6.683759	0.000000	-10.000000	0.216667	-16.033333	97.000000	1023.000000	1023.000000	2046.000000
7.720000	-0.061526	-36.362045	-10.240401	-8.268314	-11.006232	-6.847097	0.000000	-10.000000	0.208333	-15.816667	93.500000	1023.000000	1023.000000	2046.000000
7.740000	-0.062115	-36.710045	-10.225964	-8.294620	-11.169938	-7.019526	0.000000	-10.000000	0.191667	-15.283334	86.500000	1023.000000	1023.000000	2046.000000
7.760000	-0.062579	-36.984188	-10.288990	-8.435967	-11.187810	-7.071421	0.000000	-10.000000	0.183333	-14.650001	81.500000	1023.000000	1023.000000	2046.000000
7.780000	-0.062759	-37.090565	-10.094492	-8.589974	-11.310318	-7.095781	0.000000	-10.000000	0.175000	-14.066667	74.833336	1023.000000	1023.000000	2046.000000
7.800000	-0.063012	-37.239975	-10.046981	-8.673816	-11.358566	-7.160613	0.000000	-10.000000	0.175000	-13.800000	71.666664	1023.000000	1023.000000	2046.000000
7.820000	-0.062909	-37.179070	-9.873113	-8.642342	-11.462612	-7.201004	0.000000	-10.000000	0.175000	-13.533334	67.000000	1023.000000	1023.000000	2046.000000
7.840000	-0.062795	-37.112011	-9.763079	-8.587604	-11.522717	-7.238609	0.000000	-10.000000	0.150000	-12.900001	62.666668	1023.000000	1023.000000	2046.000000
7.860000	-0.062762	-37.092136	-9.842650	-8.616181	-11.494617	-7.138689	0.000000	-10.000000	0.116667	-12.050000	57.000000	1023.000000	1023.000000	2046.000000
7.880000	-0.062764	-37.093468	-9.723877	-8.597620	-11.608502	-7.163469	0.000000	-10.000000	0.091667	-11.433333	53.000000	1023.000000	1023.000000	2046.000000
7.900000	-0.062711	-37.062481	-9.663565	-8.658361	-11.622778	-7.117776	0.000000	-10.000000	0.083333	-10.866667	49.000000	1023.000000	1023.000000	2046.000000
7.920000	-0.062797	-37.113091	-9.722490	-8.768517	-11.551863	-7.070219	0.000000	-10.000000	0.083333	-10.400001	45.333332	1023.000000	1023.000000	2046.000000
7.940000	-0.063202	-37.352638	-9.707825	-8.980545	-11.637019	-7.027252	0.000000	-10.000000	0.075000	-10.016667	43.000000	1023.000000	1023.000000	2046.000000
7.960000	-0.063860	-37.741348	-9.736122	-9.264668	-11.695527	-7.045031	0.000000	-10.000000	0.066667	-9.683333	39.833332	1023.000000	1023.000000	2046.000000
7.980000	-0.064526	-38.134689	-9.802357	-9.440588	-11.742837	-7.148908	0.000000	-10.000000	0.066667	-9.333334	36.500000	1023.000000	1023.000000	2046.000000
8.000000	-0.065156	-38.507313	-9.806149	-9.614379	-11.878981	-7.207803	0.000000	-10.000000	0.066667	-8.950000	32.333332	1023.000000	1023.000000	2046.000000
8.020000	-0.065514	-38.718632	-9.934648	-9.712507	-11.869834	-7.201645	0.000000	-10.000000	0.075000	-8.783334	30.333334	1023.000000	1023.000000	2046.000000
8.040000	-0.066011	-39.012623	-9.983403	-9.746853	-11.973152	-7.309214	0.000000	-10.000000	0.066667	-8.733334	28.500000	1023.000000	1023.000000	2046.000000
8.060000	-0.066333	-39.203037	-10.018111	-9.873537	-12.026907	-7.284482	0.000000	-10.000000	0.066667	-8.583333	25.500000	1023.000000	1023.000000	2046.000000
8.080000	-0.066786	-39.470604	-10.083414	-9.894955	-12.082416	-7.409819	0.000000	-10.000000	0.058333	-8.383333	21.666666	1023.000000	1023.000000	2046.000000
8.100000	-0.067043	-39.622513	-10.081853	-9.991755	-12.149551	-7.399354	0.000000	-10.000000	0.058333	-8.200001	18.833334	1023.000000	1023.000000	2046.000000
8.120000	-0.067434	-39.853596	-10.198169	-10.116626	-12.147989	-7.390812	0.000000	-10.000000	0.058333	-8.083334	17.000000	1023.000000	1023.000000	2046.000000
8.140000	-0.067800	-40.069725	-10.136499	-10.182926	-12.268766	-7.481535	0.000000	-10.000000	0.058333	-7.800000	14.333333	1023.000000	1023.000000	2046.000000
8.160000	-0.068161	-40.282990	-10.199493	-10.356789	-12.277479	-7.449227	0.000000	-10.000000	0.058333	-7.433333	10.833333	1023.000000	1023.000000	2046.000000
8.180000	-0.068452	-40.455135	-10.213788	-10.421909	-12.294800	-7.524639	0.000000	-10.000000	0.050000	-7.133334	8.333333	1023.000000	1023.000000	2046.000000
8.200000	-0.068594	-40.538994	-10.162168	-10.544795	-12.329229	-7.502802	0.000000	-10.000000	0.050000	-6.983334	6.833333	1023.000000	1023.000000	2046.000000
8.220000	-0.068819	-40.672230	-10.248391	-10.669305	-12.276616	-7.477919	0.000000	-10.000000	0.050000	-6.683333	4.500000	1023.000000	1023.000000	2046.000000
8.240000	-0.069349	-40.984966	-10.153586	-10.797845	-12.463437	-7.570099	0.000000	-10.000000	0.041667	-6.283333	1.833333	1023.000000	1023.000000	2046.000000
8.260000	-0.069091	-40.832600	-10.101789	-11.032092	-12.401096	-7.297624	0.000000	-10.000000	0.033333	-5.733334	-0.833333	1023.000000	1023.000000	2046.000000
8.280000	-0.069712	-41.199638	-10.221205	-11.084268	-12.369915	-7.524251	0.000000	-10.000000	0.033333	-5.183333	-2.500000	1023.000000	1023.000000	2046.000000
8.300000	-0.070248	-41.516483	-10.281873	-11.080292	-12.565632	-7.588686	0.000000	-10.000000	0.033333	-4.550000	-4.166667	1023.000000	1023.000000	2046.000000
8.320000	-0.070908	-41.906902	-10.548232	-11.261421	-12.530090	-7.567160	0.000000	-10.000000	0.033333	-4.133333	-5.166667	1023.000000	1023.000000	2046.000000
8.340000	-0.072256	-42.703217	-10.778795	-11.623515	-12.614992	-7.685913	0.000000	-10.000000	0.033333	-3.916667	-6.000000	1023.000000	1023.000000	2046.000000
8.360000	-0.072793	-43.020462	-10.828043	-11.813656	-12.665765	-7.712997	0.000000	-10.000000	0.041667	-4.016667	-7.000000	1023.000000	1023.000000	2046.000000
8.380000	-0.072781	-43.013340	-10.882075	-11.780805	-12.597392	-7.753069	0.000000	-10.000000	0.041667	-3.750000	-8.833333	1023.000000	1023.000000	2046.000000
8.400000	-0.072985	-43.134193	-10.781732	-11.557599	-12.818214	-7.976647	0.000000	-10.000000	0.033333	-3.516667	-10.166667	1023.000000	1023.000000	2046.000000
8.420000	-0.073282	-43.309826	-11.016433	-11.386616	-12.833678	-8.073098	0.000000	-10.000000	0.025000	-2.600000	-11.333333	1023.000000	1023.000000	2046.000000
8.440000	-0.073863	-43.652897	-11.357766	-11.263270	-12.917458	-8.114404	0.000000	-10.000000	0.025000	-1.550000	-11.666667	1023.000000	1023.000000	2046.000000
8.460000	-0.074314	-43.919834	-11.568968	-11.080696	-13.055233	-8.214936	0.000000	-10.000000	0.033333	-0.500000	-12.000000	1023.000000	1023.000000	2046.000000
8.480000	-0.074606	-44.091942	-11.768918	-10.967543	-13.096001	-8.259482	0.000000	-10.000000	0.041667	0.000000	-12.000000	1023.000000	1023.000000	2046.000000
8.500000	-0.074858	-44.241245	-11.933488	-10.771577	-13.145471	-8.390707	0.000000	-10.000000	0.050000	-0.616667	-12.000000	1023.000000	1023.000000	2046.000000
8.520000	-0.074982	-44.314201	-12.064597	-10.599777	-13.173590	-8.476236	0.000000	-10.000000	0.041667	-1.450000	-12.166667	1023.000000	1023.000000	2046.000000
8.540000	-0.075037	-44.346588	-12.121432	-10.482553	-13.202050	-8.540554	0.000000	-10.000000	0.041667	-2.466667	-13.000000	1023.000000	1023.000000	2046.000000
8.560000	-0.075141	-44.408112	-12.149543	-10.384430	-13.260942	-8.613196	0.000000	-10.000000	0.033333	-2.650000	-14.166667	1023.000000	1023.000000	2046.000000
8.580000	-0.075156	-44.416924	-12.087972	-10.426942	-13.276036	-8.625975	0.000000	-10.000000	0.033333	-2.616667	-15.166667	1023.000000	1023.000000	2046.000000
8.600000	-0.074997	-44.323067	-11.954169	-10.543396	-13.254736	-8.570766	0.000000	-10.000000	0.016667	-2.150000	-15.666667	1023.000000	1023.000000	2046.000000
8.620000	-0.074814	-44.215080	-11.799358	-10.478606	-13.280948	-8.656169	0.000000	-10.000000	0.008333	-1.816667	-15.833333	1023.000000	1023.000000	2046.000000
8.640000	-0.074152	-43.823803	-11.608439	-10.450926	-13.230760	-8.533677	0.000000	-10.000000	0.008333	-1.416667	-16.000000	1023.000000	1023.000000	2046.000000
8.660000	-0.073601	-43.498375	-11.498897	-10.318612	-13.210957	-8.469910	0.000000	-10.000000	0.016667	-0.866667	-16.000000	1023.000000	1023.000000	2046.000000
8.680000	-0.073060	-43.178200	-11.267689	-10.222624	-13.272042	-8.415847	0.000000	-10.000000	0.016667	0.333333	-16.000000	1023.000000	1023.000000	2046.000000
8.700000	-0.072258	-42.704388	-11.134519	-10.185992	-13.152199	-8.231679	0.000000	-10.000000	0.008333	1.900000	-16.000000	1023.000000	1023.000000	2046.000000
8.720000	-0.071565	-42.294979	-11.031692	-10.106722	-13.032107	-8.124460	0.000000	-10.000000	-0.008333	3.650000	-16.000000	1023.000000	1023.000000	2046.000000
8.740000	-0.070819	-41.853745	-10.858763	-10.132586	-12.938540	-7.923856	0.000000	-10.000000	-0.025000	5.050000	-16.000000	1023.000000	1023.000000	2046.000000
8.760000	-0.070357	-41.581257	-10.787841	-10.221292	-12.809317	-7.762809	0.000000	-10.000000	-0.025000	6.583333	-16.000000	1023.000000	1023.000000	2046.000000
8.780000	-0.070209	-41.493786	-10.638082	-10.364118	-12.784706	-7.706881	0.000000	-10.000000	-0.016667	7.533334	-16.000000	1023.000000	1023.000000	2046.000000
8.800000	-0.069965	-41.349148	-10.559621	-10.543789	-12.682889	-7.562849	0.000000	-10.000000	-0.016667	8.433333	-16.000000	1023.000000	1023.000000	2046.000000
8.820000	-0.069895	-41.308014	-10.522811	-10.645617	-12.635322	-7.504264	0.000000	-10.000000	-0.033333	9.083334	-16.000000	1023.000000	1023.000000	2046.000000
8.840000	-0.069711	-41.199024	-10.372435	-10.603877	-12.683900	-7.538811	0.000000	-10.000000	-0.050000	9.850000	-16.000000	1023.000000	1023.000000	2046.000000
8.860000	-0.069194	-40.893612	-10.319980	-10.621246	-12.551996	-7.400392	0.000000	-10.000000	-0.050000	10.466667	-9.833333	1023.000000	1023.000000	2046.000000
8.880000	-0.068814	-40.669365	-10.266339	-10.484669	-12.492431	-7.425925	0.000000	-10.000000	-0.050000	10.850000	2.833333	1023.000000	1023.000000	2046.000000
8.900000	-0.068212	-40.313389	-10.201964	-10.464051	-12.364804	-7.282569	0.000000	-10.000000	-0.058333	11.400000	16.833334	1023.000000	1023.000000	2046.000000
8.920000	-0.067626	-39.966900	-10.177112	-10.458807	-12.215854	-7.115128	0.000000	-10.000000	-0.066667	11.866667	26.000000	1023.000000	1023.000000	2046.000000
8.940000	-0.067100	-39.656334	-10.029671	-10.402056	-12.166657	-7.057950	0.000000	-10.000000	-0.091667	12.716667	30.000000	1023.000000	1023.000000	2046.000000
8.960000	-0.066530	-39.319023	-9.974338	-10.420402	-12.007665	-6.916617	0.000000	-10.000000	-0.108333	13.316667	34.000000	1023.000000	1023.000000	2046.000000
8.980000	-0.065957	-38.980793	-9.781657	-10.375827	-11.989760	-6.833546	0.000000	-10.000000	-0.133333	14.150001	38.333332	1023.000000	1023.000000	2046.000000
9.000000	-0.065184	-38.523846	-9.696571	-10.388482	-11.802601	-6.636192	0.000000	-10.000000	-0.141667	14.600000	42.833332	1023.000000	1023.000000	2046.000000
9.020000	-0.064571	-38.161663	-9.655523	-10.410003	-11.651410	-6.444729	0.000000	-10.000000	-0.158333	15.066667	47.666668	1023.000000	1023.000000	2046.000000
9.040000	-0.063855	-37.738159	-9.446746	-10.380185	-11.588572	-6.322656	0.000000	-10.000000	-0.175000	15.533334	52.666668	1023.000000	1023.000000	2046.000000
9.060000	-0.063302	-37.411461	-9.418825	-10.515915	-11.414850	-6.061872	0.000000	-10.000000	-0.175000	16.049999	57.833332	1023.000000	1023.000000	2046.000000
9.080000	-0.062426	-36.894016	-9.220201	-10.519138	-11.304181	-5.850494	0.000000	-10.000000	-0.166667	16.766666	65.166664	1023.000000	1023.000000	2046.000000
9.100000	-0.061924	-36.596962	-9.137438	-10.533765	-11.132372	-5.793389	0.000000	-10.000000	-0.150000	17.150000	70.666664	1023.000000	1023.000000	2046.000000
9.120000	-0.061500	-36.346432	-9.151754	-10.459072	-11.083291	-5.652313	0.000000	-10.000000	-0.158333	17.350000	76.166664	1023.000000	1023.000000	2046.000000
9.140000	-0.061270	-36.210644	-9.152318	-10.484349	-11.045424	-5.528553	0.000000	-10.000000	-0.175000	17.683332	79.833336	1023.000000	1023.000000	2046.000000
9.160000	-0.061474	-36.331268	-9.274817	-10.759318	-10.883711	-5.413424	0.000000	-10.000000	-0.191667	18.000000	85.500000	1023.000000	1023.000000	2046.000000
9.180000	-0.061048	-36.079639	-9.203559	-10.787460	-10.783502	-5.305118	0.000000	-10.000000	-0.200000	18.483334	91.500000	1023.000000	1023.000000	2046.000000
9.200000	-0.059889	-35.394131	-9.046688	-10.639688	-10.559594	-5.148160	0.000000	-10.000000	-0.200000	18.500000	97.500000	1023.000000	1023.000000	2046.000000
9.220000	-0.058803	-34.752407	-8.964402	-10.316299	-10.392374	-5.079329	0.000000	-10.000000	-0.225000	19.000000	103.833336	1023.000000	1023.000000	2046.000000
9.240000	-0.058085	-34.327988	-8.992674	-9.951555	-10.321518	-5.062241	0.000000	-10.000000	-0.266667	19.916668	110.166664	1023.000000	1023.000000	2046.000000
9.260000	-0.057655	-34.074329	-9.209414	-9.755160	-10.192318	-4.917436	0.000000	-10.000000	-0.308333	21.050001	116.833336	1023.000000	1023.000000	2046.000000
9.280000	-0.057384	-33.913994	-9.411889	-9.542970	-10.072936	-4.886199	0.000000	-10.000000	-0.316667	21.983334	123.500000	1023.000000	1023.000000	2046.000000
9.300000	-0.056834	-33.588917	-9.439689	-9.292038	-9.994505	-4.862685	0.000000	-10.000000	-0.325000	22.400000	130.666672	1023.000000	1023.000000	2046.000000
9.320000	-0.056121	-33.167610	-9.518068	-9.048336	-9.850718	-4.750487	0.000000	-10.000000	-0.325000	22.950001	138.166672	1023.000000	1023.000000	2046.000000
9.340000	-0.055166	-32.603012	-9.465033	-8.693590	-9.741272	-4.703118	0.000000	-10.000000	-0.341667	23.316668	145.666672	1023.000000	1023.000000	2046.000000
9.360000	-0.054059	-31.948795	-9.411682	-8.444263	-9.600154	-4.492696	0.000000	-10.000000	-0.358333	23.799999	153.333328	1023.000000	1023.000000	2046.000000
9.380000	-0.053108	-31.386602	-9.344369	-8.218106	-9.447439	-4.376688	0.000000	-10.000000	-0.383333	24.316668	161.000000	1023.000000	1023.000000	2046.000000
9.400000	-0.052119	-30.802437	-9.138019	-8.091791	-9.335876	-4.236752	0.000000	-10.000000	-0.416667	24.883333	169.166672	1023.000000	1023.000000	2046.000000
9.420000	-0.050796	-30.020605	-8.916542	-8.029148	-9.072482	-4.002432	0.000000	-10.000000	-0.441667	25.500000	177.500000	1023.000000	1023.000000	2046.000000
9.440000	-0.049407	-29.199379	-8.700978	-7.852036	-8.799362	-3.847002	0.000000	-10.000000	-0.491667	26.216667	186.000000	1023.000000	1023.000000	2046.000000
9.460000	-0.047855	-28.282169	-8.440071	-7.706913	-8.590954	-3.544230	0.000000	-10.000000	-0.508333	27.016666	194.666672	1023.000000	1023.000000	2046.000000
9.480000	-0.046190	-27.298088	-8.165894	-7.447079	-8.375926	-3.309190	0.000000	-10.000000	-0.541667	28.016666	203.500000	1023.000000	1023.000000	2046.000000
9.500000	-0.044324	-26.195442	-7.907468	-7.212715	-8.083520	-2.991739	0.000000	-10.000000	-0.558333	29.000000	212.666672	1023.000000	1023.000000	2046.000000
9.520000	-0.042447	-25.086338	-7.604890	-7.033279	-7.783872	-2.664296	0.000000	-10.000000	-0.600000	30.049999	222.000000	1023.000000	1023.000000	2046.000000
9.540000	-0.040523	-23.948959	-7.313484	-6.844624	-7.420334	-2.370519	0.000000	-10.000000	-0.616667	30.733334	231.833328	1023.000000	1023.000000	2046.000000
9.560000	-0.038943	-23.015554	-7.058515	-6.883134	-7.090619	-1.983287	0.000000	-10.000000	-0.625000	31.033335	242.000000	1023.000000	1023.000000	2046.000000
9.580000	-0.037730	-22.298208	-6.799994	-6.891631	-6.839542	-1.767041	0.000000	-10.000000	-0.650000	31.350000	252.333328	1023.000000	1023.000000	2046.000000
9.600000	-0.036558	-21.605602	-6.527442	-6.995366	-6.604914	-1.477881	0.000000	-10.000000	-0.666667	31.650002	262.833344	1023.000000	1023.000000	2046.000000
9.620000	-0.035329	-20.879202	-6.314921	-7.123146	-6.314963	-1.126172	0.000000	-10.000000	-0.683333	31.916668	273.333344	1023.000000	1023.000000	2046.000000
9.640000	-0.034406	-20.333712	-6.101867	-7.142012	-6.129952	-0.959881	0.000000	-10.000000	-0.691667	32.033333	284.000000	1023.000000	1023.000000	2046.000000
9.660000	-0.033153	-19.593708	-5.869286	-7.108126	-5.898993	-0.717305	0.000000	-10.000000	-0.700000	32.200001	294.666656	1023.000000	1023.000000	2046.000000
9.680000	-0.031797	-18.791805	-5.701119	-7.061477	-5.596773	-0.432436	0.000000	-10.000000	-0.708333	32.616669	305.333344	1023.000000	1023.000000	2046.000000
9.700000	-0.030589	-18.078377	-5.459090	-6.948339	-5.406049	-0.264899	0.000000	-10.000000	-0.708333	32.883335	316.166656	1023.000000	1023.000000	2046.000000
9.720000	-0.029215	-17.265820	-5.205022	-6.880355	-5.149688	-0.030754	0.000000	-10.000000	-0.708333	32.816669	327.000000	1023.000000	1023.000000	2046.000000
9.740000	-0.027918	-16.499779	-5.024836	-6.812774	-4.860474	0.198305	0.000000	-10.000000	-0.716667	32.716667	338.000000	1023.000000	1023.000000	2046.000000
9.760000	-0.026732	-15.798465	-4.839937	-6.710616	-4.614145	0.366233	0.000000	-10.000000	-0.708333	32.549999	349.000000	1023.000000	1023.000000	2046.000000
9.780000	-0.025461	-15.047182	-4.737898	-6.618474	-4.290001	0.599192	0.000000	-10.000000	-0.708333	32.816666	360.000000	1023.000000	1023.000000	2046.000000
9.800000	-0.024286	-14.353246	-4.513471	-6.563772	-4.102170	0.826168	0.000000	-10.000000	-0.700000	32.650002	371.000000	1023.000000	1023.000000	2046.000000
9.820000	-0.022861	-13.510570	-4.319758	-6.452960	-3.811929	1.074079	0.000000	-10.000000	-0.700000	32.616665	381.833344	1023.000000	1023.000000	2046.000000
9.840000	-0.021513	-12.714107	-4.150700	-6.470813	-3.502194	1.409600	0.000000	-10.000000	-0.691667	32.299999	392.666656	1023.000000	1023.000000	2046.000000
9.860000	-0.020268	-11.978604	-3.910380	-6.326439	-3.307615	1.565830	0.000000	-10.000000	-0.675000	32.166668	403.500000	1023.000000	1023.000000	2046.000000
9.880000	-0.019146	-11.315062	-3.726343	-6.249991	-3.101868	1.763140	0.000000	-10.000000	-0.650000	31.716667	414.333344	1023.000000	1023.000000	2046.000000
9.900000	-0.017914	-10.587376	-3.610621	-6.099167	-2.917662	2.040075	0.000000	-10.000000	-0.625000	31.283333	425.000000	1023.000000	1023.000000	2046.000000
9.920000	-0.017001	-10.047618	-3.568326	-5.958049	-2.781071	2.259828	0.000000	-10.000000	-0.600000	30.916668	435.333344	1023.000000	1023.000000	2046.000000
9.940000	-0.016576	-9.796611	-3.626799	-6.055608	-2.526968	2.412763	0.000000	-10.000000	-0.575000	30.616667	445.833344	1023.000000	1023.000000	2046.000000
9.960000	-0.016062	-9.492911	-3.585053	-6.081815	-2.355899	2.529855	0.000000	-10.000000	-0.550000	30.316668	456.166656	1023.000000	1023.000000	2046.000000
9.980000	-0.014774	-8.731147	-3.350890	-5.938974	-2.129350	2.688068	0.000000	-10.000000	-0.550000	29.633333	466.500000	1023.000000	1023.000000	2046.000000
10.000000	-0.013193	-7.797082	-3.193111	-5.494482	-1.906449	2.796960	0.000000	-10.000000	-0.541667	29.049999	476.500000	1023.000000	1023.000000	2046.000000
10.020000	-0.012136	-7.172215	-3.285976	-4.969076	-1.751159	2.833996	0.000000	-10.000000	-0.533333	28.316668	486.166656	1023.000000	1023.000000	2046.000000
10.040000	-0.011687	-6.906969	-3.449386	-4.659360	-1.654179	2.855956	0.000000	-10.000000	-0.508333	28.150000	495.666656	1023.000000	1023.000000	2046.000000
10.060000	-0.011559	-6.831245	-3.593730	-4.405675	-1.640074	2.808234	0.000000	-10.000000	-0.516667	28.183334	505.000000	1023.000000	1023.000000	2046.000000
10.080000	-0.010891	-6.436590	-3.647485	-4.037984	-1.514408	2.763287	0.000000	-10.000000	-0.533333	28.566668	514.333313	1023.000000	1023.000000	2046.000000
10.100000	-0.009935	-5.871600	-3.620641	-3.579742	-1.431102	2.759886	0.000000	-10.000000	-0.541667	28.750000	523.833313	1023.000000	1023.000000	2046.000000
10.120000	-0.008909	-5.265005	-3.588721	-3.066365	-1.339407	2.729488	0.000000	-10.000000	-0.525000	28.333334	533.500000	1023.000000	1023.000000	2046.000000
10.140000	-0.007750	-4.579973	-3.563552	-2.648251	-1.216258	2.848088	0.000000	-10.000000	-0.500000	27.950001	543.166687	1023.000000	1023.000000	2046.000000
10.160000	-0.006633	-3.920227	-3.457248	-2.213151	-1.138653	2.888825	0.000000	-10.000000	-0.475000	27.350000	552.500000	1023.000000	1023.000000	2046.000000
10.180000	-0.005570	-3.292022	-3.352234	-1.902294	-1.051551	3.014058	0.000000	-10.000000	-0.450000	27.183334	561.666687	1023.000000	1023.000000	2046.000000
10.200000	-0.004392	-2.595618	-3.114560	-1.705120	-0.929087	3.153149	0.000000	-10.000000	-0.425000	26.783333	570.833313	1023.000000	1023.000000	2046.000000
10.220000	-0.003047	-1.800555	-2.970956	-1.568060	-0.603407	3.341868	0.000000	-10.000000	-0.425000	26.416666	579.833313	1023.000000	1023.000000	2046.000000
10.240000	-0.001812	-1.071181	-2.704862	-1.423722	-0.458789	3.516193	0.000000	-10.000000	-0.425000	25.916666	588.666687	1023.000000	1023.000000	2046.000000
10.260000	-0.000455	-0.269091	-2.469989	-1.184373	-0.300891	3.686162	0.000000	-10.000000	-0.433333	25.350000	597.333313	1023.000000	1023.000000	2046.000000
10.280000	0.001426	0.842645	-2.222974	-0.856085	-0.026977	3.948683	0.000000	-10.000000	-0.416667	25.066668	605.833313	1023.000000	1023.000000	2046.000000
10.300000	0.003262	1.927659	-1.933098	-0.511481	0.220239	4.151999	0.000000	-10.000000	-0.416667	25.050001	614.333313	1023.000000	1023.000000	2046.000000
10.320000	0.005389	3.184841	-1.662559	-0.270539	0.610431	4.507508	0.000000	-10.000000	-0.425000	25.233334	622.666687	1023.000000	1023.000000	2046.000000
10.340000	0.007110	4.202100	-1.386734	-0.098460	0.918358	4.768937	0.000000	-10.000000	-0.433333	25.433334	631.166687	1023.000000	1023.000000	2046.000000
10.360000	0.008466	5.003510	-1.147405	-0.080388	1.176033	5.055269	0.000000	-10.000000	-0.441667	25.600000	639.500000	1023.000000	1023.000000	2046.000000
10.380000	0.009539	5.637627	-0.938086	-0.137951	1.402880	5.310785	0.000000	-10.000000	-0.433333	25.800001	648.000000	1023.000000	1023.000000	2046.000000
10.400000	0.010378	6.133636	-0.715024	-0.235564	1.601875	5.482348	0.000000	-10.000000	-0.425000	25.616667	656.500000	1023.000000	1023.000000	2046.000000
10.420000	0.011266	6.658143	-0.533291	-0.301567	1.807068	5.685932	0.000000	-10.000000	-0.400000	25.166668	665.166687	1023.000000	1023.000000	2046.000000
10.440000	0.012125	7.165609	-0.374256	-0.324504	2.010581	5.853787	0.000000	-10.000000	-0.366667	24.500000	673.666687	1023.000000	1023.000000	2046.000000
10.460000	0.012848	7.593072	-0.129305	-0.321140	2.070116	5.973402	0.000000	-10.000000	-0.333333	23.666668	682.000000	1023.000000	1023.000000	2046.000000
10.480000	0.013793	8.151555	-0.003445	-0.302489	2.301936	6.155553	0.000000	-10.000000	-0.291667	22.683334	690.000000	1023.000000	1023.000000	2046.000000
10.500000	0.014680	8.676169	0.127261	-0.258351	2.500213	6.307047	0.000000	-10.000000	-0.266667	21.833334	697.666687	1023.000000	1023.000000	2046.000000
10.520000	0.015408	9.105846	0.239006	-0.210917	2.631439	6.446318	0.000000	-10.000000	-0.258333	21.216667	705.166687	1023.000000	1023.000000	2046.000000
10.540000	0.016202	9.575597	0.359035	-0.165411	2.771467	6.610505	0.000000	-10.000000	-0.258333	20.966667	712.333313	1023.000000	1023.000000	2046.000000
10.560000	0.017036	10.068508	0.510223	-0.083314	2.930838	6.710760	0.000000	-10.000000	-0.258333	20.650000	719.500000	1023.000000	1023.000000	2046.000000
10.580000	0.018118	10.707625	0.620896	-0.018392	3.179460	6.925662	0.000000	-10.000000	-0.250000	20.383333	726.500000	1023.000000	1023.000000	2046.000000
10.600000	0.019144	11.314165	0.681263	0.001288	3.472105	7.159509	0.000000	-10.000000	-0.250000	20.066668	733.333313	1023.000000	1023.000000	2046.000000
10.620000	0.019769	11.683761	0.963665	0.096349	3.431135	7.192612	0.000000	-10.000000	-0.250000	19.650002	740.000000	1023.000000	1023.000000	2046.000000
10.640000	0.020693	12.229798	0.976951	0.200924	3.691226	7.360698	0.000000	-10.000000	-0.250000	19.566668	746.666687	1023.000000	1023.000000	2046.000000
10.660000	0.021584	12.756167	0.964943	0.387140	3.833210	7.570874	0.000000	-10.000000	-0.258333	19.600000	753.166687	1023.000000	1023.000000	2046.000000
10.680000	0.021883	12.933111	0.930229	0.397374	3.946295	7.659213	0.000000	-10.000000	-0.258333	19.666666	759.833313	1023.000000	1023.000000	2046.000000
10.700000	0.022260	13.155823	0.895200	0.286651	4.201018	7.772954	0.000000	-10.000000	-0.241667	19.383333	766.166687	1023.000000	1023.000000	2046.000000
10.720000	0.022911	13.540386	1.133479	0.184345	4.371308	7.851254	0.000000	-10.000000	-0.225000	19.166666	772.833313	1023.000000	1023.000000	2046.000000
10.740000	0.024099	14.242222	1.372616	0.377884	4.572882	7.918840	0.000000	-10.000000	-0.225000	19.116667	779.166687	1023.000000	1023.000000	2046.000000
10.760000	0.025281	14.941192	1.484102	0.787238	4.682256	7.987597	0.000000	-10.000000	-0.241667	19.283333	785.666687	1023.000000	1023.000000	2046.000000
10.780000	0.025473	15.054587	1.332852	1.085871	4.724595	7.911269	0.000000	-10.000000	-0.250000	19.366667	792.000000	1023.000000	1023.000000	2046.000000
10.800000	0.025412	15.018510	1.099369	1.290926	4.792220	7.835996	0.000000	-10.000000	-0.241667	19.433334	798.500000	1023.000000	1023.000000	2046.000000
10.820000	0.025466	15.050643	1.027030	1.506800	4.756363	7.760450	0.000000	-10.000000	-0.225000	19.066668	805.000000	1023.000000	1023.000000	2046.000000
10.840000	0.025803	15.249405	1.060566	1.852956	4.694614	7.641269	0.000000	-10.000000	-0.200000	18.750000	811.333313	1023.000000	1023.000000	2046.000000
10.860000	0.026588	15.713367	1.088784	2.272297	4.729605	7.622681	0.000000	-10.000000	-0.183333	18.016666	817.500000	1023.000000	1023.000000	2046.000000
10.880000	0.027177	16.061771	1.081122	2.701358	4.738739	7.540553	0.000000	-10.000000	-0.175000	17.833334	823.500000	1023.000000	1023.000000	2046.000000
10.900000	0.027876	16.474535	1.076732	3.079580	4.765332	7.552890	0.000000	-10.000000	-0.166667	17.366667	829.500000	1023.000000	1023.000000	2046.000000
10.920000	0.028626	16.917675	1.219635	3.402395	4.734186	7.561459	0.000000	-10.000000	-0.158333	17.183334	835.500000	1023.000000	1023.000000	2046.000000
10.940000	0.029336	17.337360	1.294879	3.585667	4.792690	7.664123	0.000000	-10.000000	-0.141667	16.666666	841.500000	1023.000000	1023.000000	2046.000000
10.960000	0.030254	17.879938	1.491286	3.683032	4.889031	7.816589	0.000000	-10.000000	-0.125000	16.250000	847.166687	1023.000000	1023.000000	2046.000000
10.980000	0.031044	18.346773	1.675001	3.760006	4.998228	7.913538	0.000000	-10.000000	-0.100000	15.700000	852.666687	1023.000000	1023.000000	2046.000000
11.000000	0.032072	18.954826	1.823340	3.895615	5.169637	8.066235	0.000000	-10.000000	-0.108333	15.150001	858.000000	1023.000000	1023.000000	2046.000000
11.020000	0.033250	19.650818	2.101310	4.157487	5.215998	8.176023	0.000000	-10.000000	-0.125000	14.983334	863.166687	1023.000000	1023.000000	2046.000000
11.040000	0.034851	20.596996	2.279074	4.428563	5.499980	8.389380	0.000000	-10.000000	-0.150000	15.000000	868.166687	1023.000000	1023.000000	2046.000000
11.060000	0.036366	21.492168	2.590484	4.651199	5.698237	8.552248	0.000000	-10.000000	-0.133333	14.950001	873.166687	1023.000000	1023.000000	2046.000000
11.080000	0.037719	22.291759	2.898374	4.730530	5.872782	8.790073	0.000000	-10.000000	-0.125000	14.350000	878.166687	1023.000000	1023.000000	2046.000000
11.100000	0.038799	22.930311	3.111372	4.758532	6.112170	8.948237	0.000000	-10.000000	-0.108333	13.866667	883.166687	1023.000000	1023.000000	2046.000000
11.120000	0.039324	23.240662	3.341532	4.605853	6.232578	9.060699	0.000000	-10.000000	-0.100000	13.300000	887.833313	1023.000000	1023.000000	2046.000000
11.140000	0.039780	23.509760	3.402876	4.445237	6.502423	9.159225	0.000000	-10.000000	-0.083333	12.550000	892.500000	1023.000000	1023.000000	2046.000000
11.160000	0.039903	23.582733	3.625803	4.208329	6.506672	9.241928	0.000000	-10.000000	-0.058333	11.400001	896.833313	1023.000000	1023.000000	2046.000000
11.180000	0.040058	23.674089	3.723890	4.070689	6.597571	9.281939	0.000000	-10.000000	-0.033333	10.000000	900.833313	1023.000000	1023.000000	2046.000000
11.200000	0.040307	23.821682	3.818573	4.005740	6.674357	9.323011	0.000000	-10.000000	-0.008333	8.383333	904.333313	1023.000000	1023.000000	2046.000000
11.220000	0.040416	23.886089	3.890579	3.939650	6.734145	9.321716	0.000000	-10.000000	0.000000	6.466667	907.333313	1023.000000	1023.000000	2046.000000
11.240000	0.040527	23.951265	3.880551	3.842515	6.823648	9.404550	0.000000	-10.000000	0.008333	4.100000	909.833313	1023.000000	1023.000000	2046.000000
11.260000	0.040396	23.874260	3.920227	3.748943	6.787818	9.417273	0.000000	-10.000000	0.025000	1.516667	911.666687	1023.000000	1023.000000	2046.000000
11.280000	0.040302	23.818621	3.932821	3.646783	6.804598	9.434418	0.000000	-10.000000	0.033333	-0.883333	912.666687	1023.000000	1023.000000	2046.000000
11.300000	0.040310	23.823195	3.828017	3.560155	6.927324	9.507700	0.000000	-10.000000	0.050000	-2.733333	913.000000	1023.000000	1023.000000	2046.000000
11.320000	0.040166	23.738235	3.906644	3.492027	6.887583	9.451982	0.000000	-10.000000	0.050000	-4.300000	913.000000	1023.000000	1023.000000	2046.000000
11.340000	0.039641	23.427572	3.958128	3.378222	6.768425	9.322798	0.000000	-10.000000	0.058333	-5.616667	913.000000	1023.000000	1023.000000	2046.000000
11.360000	0.039480	23.332779	3.797209	3.308376	6.865832	9.361361	0.000000	-10.000000	0.058333	-6.650000	913.000000	1023.000000	1023.000000	2046.000000
11.380000	0.039065	23.087372	3.626999	3.322191	6.742551	9.395631	0.000000	-10.000000	0.075000	-7.366667	913.000000	1023.000000	1023.000000	2046.000000
11.400000	0.038028	22.474779	3.354084	3.067560	6.689333	9.363803	0.000000	-10.000000	0.091667	-8.200000	913.000000	1023.000000	1023.000000	2046.000000
11.420000	0.036943	21.833385	3.197563	2.761657	6.630147	9.244018	0.000000	-10.000000	0.100000	-9.433333	913.000000	1023.000000	1023.000000	2046.000000
11.440000	0.036449	21.541201	3.287668	2.544556	6.540603	9.168374	0.000000	-10.000000	0.100000	-10.583333	913.000000	1023.000000	1023.000000	2046.000000
11.460000	0.036431	21.530733	3.267739	2.660248	6.531203	9.071543	0.000000	-10.000000	0.108333	-11.683333	905.333313	1023.000000	1023.000000	2046.000000
11.480000	0.035871	21.199652	3.190802	2.829769	6.305793	8.873287	0.000000	-10.000000	0.116667	-12.516666	896.333313	1023.000000	1023.000000	2046.000000
11.500000	0.034592	20.443796	2.849821	2.878824	6.083251	8.631899	0.000000	-10.000000	0.125000	-13.200000	885.666687	1023.000000	1023.000000	2046.000000
11.520000	0.033181	19.609978	2.547360	2.867038	5.821449	8.374131	0.000000	-10.000000	0.150000	-13.800000	881.333313	1023.000000	1023.000000	2046.000000
11.540000	0.031967	18.892519	2.291781	2.881309	5.591439	8.127989	0.000000	-10.000000	0.175000	-14.283334	876.666687	1023.000000	1023.000000	2046.000000
11.560000	0.030810	18.208614	2.017989	3.022738	5.404385	7.763502	0.000000	-10.000000	0.208333	-15.133333	872.000000	1023.000000	1023.000000	2046.000000
11.580000	0.029818	17.622658	1.808516	3.195317	5.136199	7.482627	0.000000	-10.000000	0.225000	-15.900000	866.833313	1023.000000	1023.000000	2046.000000
11.600000	0.028892	17.075195	1.602006	3.378064	4.877449	7.217675	0.000000	-10.000000	0.250000	-16.950001	861.500000	1023.000000	1023.000000	2046.000000
11.620000	0.028167	16.646646	1.390328	3.500391	4.701788	7.054141	0.000000	-10.000000	0.275000	-17.833334	855.833313	1023.000000	1023.000000	2046.000000
11.640000	0.027337	16.156025	1.255239	3.561743	4.478536	6.860507	0.000000	-10.000000	0.308333	-19.083334	849.833313	1023.000000	1023.000000	2046.000000
11.660000	0.026489	15.654757	1.159134	3.506976	4.269798	6.718849	0.000000	-10.000000	0.333333	-20.050001	843.500000	1023.000000	1023.000000	2046.000000
11.680000	0.025877	15.293399	1.166055	3.394666	4.130200	6.602479	0.000000	-10.000000	0.366667	-21.083334	836.833313	1023.000000	1023.000000	2046.000000
11.700000	0.025252	14.923682	1.171613	3.302883	3.962170	6.487016	0.000000	-10.000000	0.391667	-21.933332	829.833313	1023.000000	1023.000000	2046.000000
11.720000	0.024839	14.679936	1.054740	3.357393	3.882293	6.385511	0.000000	-10.000000	0.408333	-22.700001	822.500000	1023.000000	1023.000000	2046.000000
11.740000	0.024733	14.617258	1.154652	3.438360	3.646432	6.377813	0.000000	-10.000000	0.433333	-23.366667	814.833313	1023.000000	1023.000000	2046.000000
11.760000	0.024691	14.592348	1.168793	3.533480	3.540205	6.349870	0.000000	-10.000000	0.441667	-23.683334	807.000000	1023.000000	1023.000000	2046.000000
11.780000	0.024765	14.636113	1.235853	3.616614	3.429199	6.354447	0.000000	-10.000000	0.475000	-23.799999	799.000000	1023.000000	1023.000000	2046.000000
11.800000	0.024668	14.578884	1.291194	3.641288	3.326928	6.319474	0.000000	-10.000000	0.483333	-23.783333	791.000000	1023.000000	1023.000000	2046.000000
11.820000	0.024092	14.238436	1.218231	3.524111	3.227140	6.268953	0.000000	-10.000000	0.500000	-24.183334	783.000000	1023.000000	1023.000000	2046.000000
11.840000	0.022990	13.586855	1.242558	3.229648	2.953152	6.161497	0.000000	-10.000000	0.516667	-24.733334	775.000000	1023.000000	1023.000000	2046.000000
11.860000	0.021636	12.786779	1.107226	2.875938	2.805572	5.998043	0.000000	-10.000000	0.533333	-25.566668	766.833313	1023.000000	1023.000000	2046.000000
11.880000	0.020382	12.045511	1.036823	2.594059	2.580685	5.833944	0.000000	-10.000000	0.558333	-26.266666	758.500000	1023.000000	1023.000000	2046.000000
11.900000	0.019133	11.307572	0.968292	2.360482	2.339761	5.639038	0.000000	-10.000000	0.575000	-26.950001	749.666687	1023.000000	1023.000000	2046.000000
11.920000	0.018118	10.707953	0.828015	2.203315	2.204072	5.472552	0.000000	-10.000000	0.608333	-27.450001	740.666687	1023.000000	1023.000000	2046.000000
11.940000	0.017054	10.079136	0.755610	2.067237	1.974777	5.281512	0.000000	-10.000000	0.633333	-27.816668	731.500000	1023.000000	1023.000000	2046.000000
11.960000	0.015898	9.395698	0.557638	1.910900	1.817079	5.110081	0.000000	-10.000000	0.650000	-28.266666	722.166687	1023.000000	1023.000000	2046.000000
11.980000	0.014773	8.731010	0.466969	1.745088	1.542270	4.976683	0.000000	-10.000000	0.666667	-28.616667	712.833313	1023.000000	1023.000000	2046.000000
12.000000	0.013755	8.129214	0.318444	1.627874	1.358053	4.824843	0.000000	-10.000000	0.675000	-28.883333	703.166687	1023.000000	1023.000000	2046.000000
12.020000	0.012660	7.482107	0.155046	1.518659	1.147533	4.660869	0.000000	-10.000000	0.675000	-29.083334	693.500000	1023.000000	1023.000000	2046.000000
12.040000	0.011570	6.837798	0.106188	1.378319	0.910151	4.443140	0.000000	-10.000000	0.666667	-29.083334	683.833313	1023.000000	1023.000000	2046.000000
12.060000	0.010231	6.046227	-0.156301	1.211434	0.830533	4.160562	0.000000	-10.000000	0.658333	-28.866667	674.166687	1023.000000	1023.000000	2046.000000
12.080000	0.009160	5.413776	-0.306184	1.106634	0.581611	4.031715	0.000000	-10.000000	0.666667	-28.733334	664.666687	1023.000000	1023.000000	2046.000000
12.100000	0.007722	4.563633	-0.675586	0.981483	0.428440	3.829297	0.000000	-10.000000	0.658333	-28.700001	655.000000	1023.000000	1023.000000	2046.000000
12.120000	0.005590	3.303540	-0.973105	0.418863	0.246158	3.611625	0.000000	-10.000000	0.675000	-28.933334	645.333313	1023.000000	1023.000000	2046.000000
12.140000	0.003625	2.142533	-1.125418	-0.101463	0.012570	3.356844	0.000000	-10.000000	0.675000	-29.033335	635.666687	1023.000000	1023.000000	2046.000000
12.160000	0.002664	1.574329	-1.090972	-0.237056	-0.200228	3.102585	0.000000	-10.000000	0.683333	-29.066668	626.000000	1023.000000	1023.000000	2046.000000
12.180000	0.001798	1.062466	-1.166067	-0.171750	-0.387102	2.787385	0.000000	-10.000000	0.666667	-28.800001	616.333313	1023.000000	1023.000000	2046.000000
12.200000	0.000708	0.418329	-1.296040	-0.116387	-0.649799	2.480554	0.000000	-10.000000	0.650000	-28.500000	606.833313	1023.000000	1023.000000	2046.000000
12.220000	-0.000758	-0.447903	-1.584829	-0.217326	-0.863469	2.217721	0.000000	-10.000000	0.625000	-28.133335	597.166687	1023.000000	1023.000000	2046.000000
12.240000	-0.002357	-1.392949	-1.823371	-0.283045	-1.156453	1.869920	0.000000	-10.000000	0.616667	-27.850000	587.833313	1023.000000	1023.000000	2046.000000
12.260000	-0.003873	-2.289046	-2.082042	-0.355487	-1.335483	1.483966	0.000000	-10.000000	0.616667	-27.600000	578.500000	1023.000000	1023.000000	2046.000000
12.280000	-0.005146	-3.041013	-2.346552	-0.300151	-1.490114	1.095804	0.000000	-10.000000	0.641667	-27.633333	569.333313	1023.000000	1023.000000	2046.000000
12.300000	-0.006436	-3.803592	-2.549522	-0.260172	-1.744446	0.750548	0.000000	-10.000000	0.641667	-27.833334	560.000000	1023.000000	1023.000000	2046.000000
12.320000	-0.007627	-4.507496	-2.830114	-0.228602	-1.900065	0.451285	0.000000	-10.000000	0.641667	-27.883333	550.666687	1023.000000	1023.000000	2046.000000
12.340000	-0.008706	-5.145439	-2.886982	-0.291411	-2.174586	0.207541	0.000000	-10.000000	0.625000	-28.100000	541.333313	1023.000000	1023.000000	2046.000000
12.360000	-0.009866	-5.831088	-3.011162	-0.413255	-2.365463	-0.041208	0.000000	-10.000000	0.625000	-27.933334	532.000000	1023.000000	1023.000000	2046.000000
12.380000	-0.010639	-6.287480	-2.950026	-0.585303	-2.571203	-0.180948	0.000000	-10.000000	0.625000	-27.983334	522.666687	1023.000000	1023.000000	2046.000000
12.400000	-0.011255	-6.651702	-2.879044	-0.734275	-2.719532	-0.318853	0.000000	-10.000000	0.633333	-27.650002	513.333313	1023.000000	1023.000000	2046.000000
12.420000	-0.011736	-6.936265	-2.900673	-0.761363	-2.827879	-0.446350	0.000000	-10.000000	0.633333	-27.816668	504.166656	1023.000000	1023.000000	2046.000000
12.440000	-0.011761	-6.951034	-2.782887	-0.696983	-2.974928	-0.496236	0.000000	-10.000000	0.641667	-27.733334	494.833344	1023.000000	1023.000000	2046.000000
12.460000	-0.012056	-7.124903	-2.774760	-0.625958	-3.104998	-0.619186	0.000000	-10.000000	0.625000	-27.766666	485.666656	1023.000000	1023.000000	2046.000000
12.480000	-0.012159	-7.186085	-2.753074	-0.572097	-3.232255	-0.628659	0.000000	-10.000000	0.600000	-27.433334	476.333344	1023.000000	1023.000000	2046.000000
12.500000	-0.012346	-7.296379	-2.735353	-0.575226	-3.300020	-0.685779	0.000000	-10.000000	0.566667	-27.483334	467.166656	1023.000000	1023.000000	2046.000000
12.520000	-0.012654	-7.478230	-2.784953	-0.669869	-3.349602	-0.673807	0.000000	-10.000000	0.566667	-27.483334	458.000000	1023.000000	1023.000000	2046.000000
12.540000	-0.013511	-7.984765	-2.867965	-0.935268	-3.447339	-0.734194	0.000000	-10.000000	0.566667	-27.583334	448.833344	1023.000000	1023.000000	2046.000000
12.560000	-0.014641	-8.652888	-2.999606	-1.264959	-3.558337	-0.829986	0.000000	-10.000000	0.566667	-27.266666	439.666656	1023.000000	1023.000000	2046.000000
12.580000	-0.015864	-9.375617	-3.064583	-1.604229	-3.728096	-0.978709	0.000000	-10.000000	0.541667	-26.716667	430.500000	1023.000000	1023.000000	2046.000000
12.600000	-0.017153	-10.137593	-3.215012	-1.930767	-3.891929	-1.099886	0.000000	-10.000000	0.525000	-26.066668	421.666656	1023.000000	1023.000000	2046.000000
12.620000	-0.018034	-10.658066	-3.269877	-2.082034	-4.069755	-1.236400	0.000000	-10.000000	0.508333	-25.616667	413.000000	1023.000000	1023.000000	2046.000000
12.640000	-0.018950	-11.199742	-3.364715	-2.248698	-4.207853	-1.378476	0.000000	-10.000000	0.500000	-25.400000	404.500000	1023.000000	1023.000000	2046.000000
12.660000	-0.019925	-11.775662	-3.569207	-2.340982	-4.295807	-1.569666	0.000000	-10.000000	0.500000	-25.316668	396.000000	1023.000000	1023.000000	2046.000000
12.680000	-0.020723	-12.247515	-3.586105	-2.526074	-4.515986	-1.619350	0.000000	-10.000000	0.500000	-25.316668	387.500000	1023.000000	1023.000000	2046.000000
12.700000	-0.021653	-12.796804	-3.747217	-2.679306	-4.634300	-1.735982	0.000000	-10.000000	0.500000	-25.266666	379.000000	1023.000000	1023.000000	2046.000000
12.720000	-0.022418	-13.248819	-3.840960	-2.797185	-4.770046	-1.840629	0.000000	-10.000000	0.508333	-25.450001	370.500000	1023.000000	1023.000000	2046.000000
12.740000	-0.023392	-13.824650	-3.979856	-3.000917	-4.941518	-1.902359	0.000000	-10.000000	0.516667	-25.400002	362.000000	1023.000000	1023.000000	2046.000000
12.760000	-0.024321	-14.373874	-4.017640	-3.246015	-5.138494	-1.971724	0.000000	-10.000000	0.516667	-25.583334	353.500000	1023.000000	1023.000000	2046.000000
12.780000	-0.025545	-15.096877	-4.154178	-3.539466	-5.185259	-2.217974	0.000000	-10.000000	0.508333	-25.250000	345.000000	1023.000000	1023.000000	2046.000000
12.800000	-0.026425	-15.617447	-4.248036	-3.663150	-5.381257	-2.325004	0.000000	-10.000000	0.500000	-24.933334	336.500000	1023.000000	1023.000000	2046.000000
12.820000	-0.027246	-16.102514	-4.464634	-3.778178	-5.451975	-2.407726	0.000000	-10.000000	0.491667	-24.383333	328.166656	1023.000000	1023.000000	2046.000000
12.840000	-0.029171	-17.239801	-4.773549	-4.268465	-5.585864	-2.611925	0.000000	-10.000000	0.483333	-24.250000	320.000000	1023.000000	1023.000000	2046.000000
12.860000	-0.031140	-18.403559	-4.963527	-4.911248	-5.799262	-2.729522	0.000000	-10.000000	0.466667	-24.016666	312.000000	1023.000000	1023.000000	2046.000000
12.880000	-0.032577	-19.252798	-5.087829	-5.280536	-5.944793	-2.939641	0.000000	-10.000000	0.475000	-23.950001	304.000000	1023.000000	1023.000000	2046.000000
12.900000	-0.033334	-19.700354	-5.166213	-5.263424	-6.110658	-3.160059	0.000000	-10.000000	0.466667	-23.600000	296.000000	1023.000000	1023.000000	2046.000000
12.920000	-0.034152	-20.184027	-5.309493	-5.282819	-6.274541	-3.317174	0.000000	-10.000000	0.433333	-23.266666	288.000000	1023.000000	1023.000000	2046.000000
12.940000	-0.034928	-20.642443	-5.484586	-5.259165	-6.473115	-3.425576	0.000000	-10.000000	0.400000	-22.350000	280.333344	1023.000000	1023.000000	2046.000000
12.960000	-0.035730	-21.116348	-5.742808	-5.241899	-6.583622	-3.548021	0.000000	-10.000000	0.375000	-21.500000	272.833344	1023.000000	1023.000000	2046.000000
12.980000	-0.036833	-21.768509	-5.993655	-5.234687	-6.780532	-3.759634	0.000000	-10.000000	0.375000	-20.733334	265.833344	1023.000000	1023.000000	2046.000000
13.000000	-0.037807	-22.343645	-6.222855	-5.216625	-6.917343	-3.986822	0.000000	-10.000000	0.358333	-20.583334	258.833344	1023.000000	1023.000000	2046.000000
13.020000	-0.039041	-23.073210	-6.509063	-5.220890	-7.100613	-4.242643	0.000000	-10.000000	0.350000	-20.466667	252.000000	1023.000000	1023.000000	2046.000000
13.040000	-0.039910	-23.586678	-6.668290	-5.210228	-7.290367	-4.417793	0.000000	-10.000000	0.350000	-20.600000	245.166672	1023.000000	1023.000000	2046.000000
13.060000	-0.040790	-24.106661	-6.794697	-5.275113	-7.432700	-4.604152	0.000000	-10.000000	0.350000	-20.416666	238.333328	1023.000000	1023.000000	2046.000000
13.080000	-0.041602	-24.586569	-6.890380	-5.344221	-7.577303	-4.774665	0.000000	-10.000000	0.350000	-20.350000	231.500000	1023.000000	1023.000000	2046.000000
13.100000	-0.042035	-24.842964	-6.832875	-5.535523	-7.681031	-4.793535	0.000000	-10.000000	0.333333	-19.916666	224.666672	1023.000000	1023.000000	2046.000000
13.120000	-0.042538	-25.139839	-6.843083	-5.619696	-7.761482	-4.915578	0.000000	-10.000000	0.300000	-19.416666	218.000000	1023.000000	1023.000000	2046.000000
13.140000	-0.042559	-25.152487	-6.703731	-5.671402	-7.869447	-4.907907	0.000000	-10.000000	0.266667	-18.733334	211.666672	1023.000000	1023.000000	2046.000000
13.160000	-0.042575	-25.162014	-6.620626	-5.551644	-7.972305	-5.017438	0.000000	-10.000000	0.250000	-18.333334	205.500000	1023.000000	1023.000000	2046.000000
13.180000	-0.042603	-25.178350	-6.558580	-5.461247	-8.080922	-5.077602	0.000000	-10.000000	0.250000	-17.883333	199.500000	1023.000000	1023.000000	2046.000000
13.200000	-0.042786	-25.286625	-6.569511	-5.500289	-8.177069	-5.039756	0.000000	-10.000000	0.241667	-17.400000	193.500000	1023.000000	1023.000000	2046.000000
13.220000	-0.042617	-25.186871	-6.562879	-5.474412	-8.179452	-4.970128	0.000000	-10.000000	0.225000	-16.700001	187.500000	1023.000000	1023.000000	2046.000000
13.240000	-0.042749	-25.264446	-6.549996	-5.546616	-8.201566	-4.966269	0.000000	-10.000000	0.208333	-16.049999	181.833328	1023.000000	1023.000000	2046.000000
13.260000	-0.043215	-25.540203	-6.602072	-5.709915	-8.304880	-4.923336	0.000000	-10.000000	0.191667	-15.600000	174.666672	1023.000000	1023.000000	2046.000000
13.280000	-0.043965	-25.983044	-6.695452	-5.973629	-8.355077	-4.958886	0.000000	-10.000000	0.183333	-15.316667	169.500000	1023.000000	1023.000000	2046.000000
13.300000	-0.044960	-26.571344	-6.812480	-6.256778	-8.473724	-5.028361	0.000000	-10.000000	0.183333	-15.150001	164.333328	1023.000000	1023.000000	2046.000000
13.320000	-0.045671	-26.991796	-6.848089	-6.478157	-8.610981	-5.054570	0.000000	-10.000000	0.191667	-14.916667	161.000000	1023.000000	1023.000000	2046.000000
13.340000	-0.046541	-27.505632	-6.926803	-6.652531	-8.768049	-5.158249	0.000000	-10.000000	0.183333	-14.466667	156.000000	1023.000000	1023.000000	2046.000000
13.360000	-0.047096	-27.833939	-7.008480	-6.712689	-8.895578	-5.217190	0.000000	-10.000000	0.183333	-14.150001	151.000000	1023.000000	1023.000000	2046.000000
13.380000	-0.047577	-28.117939	-7.103655	-6.800266	-8.966175	-5.247843	0.000000	-10.000000	0.175000	-13.916667	146.166672	1023.000000	1023.000000	2046.000000
13.400000	-0.048305	-28.548378	-7.216609	-6.918828	-9.098712	-5.314229	0.000000	-10.000000	0.191667	-13.783334	141.500000	1023.000000	1023.000000	2046.000000
13.420000	-0.048847	-28.868526	-7.276463	-7.008732	-9.223950	-5.359381	0.000000	-10.000000	0.175000	-13.633333	137.000000	1023.000000	1023.000000	2046.000000
13.440000	-0.049467	-29.234774	-7.335956	-7.153655	-9.317852	-5.427310	0.000000	-10.000000	0.175000	-13.483334	132.500000	1023.000000	1023.000000	2046.000000
13.460000	-0.049950	-29.520298	-7.460439	-7.238641	-9.394159	-5.427060	0.000000	-10.000000	0.175000	-13.433333	128.000000	1023.000000	1023.000000	2046.000000
13.480000	-0.050269	-29.708790	-7.467764	-7.394858	-9.446127	-5.400042	0.000000	-10.000000	0.191667	-13.383333	123.500000	1023.000000	1023.000000	2046.000000
13.500000	-0.050867	-30.062263	-7.511732	-7.544156	-9.566551	-5.439825	0.000000	-10.000000	0.191667	-13.350000	119.000000	1023.000000	1023.000000	2046.000000
13.520000	-0.051519	-30.447887	-7.540751	-7.881596	-9.674365	-5.351176	0.000000	-10.000000	0.166667	-13.083334	114.500000	1023.000000	1023.000000	2046.000000
13.540000	-0.052037	-30.753958	-7.602148	-7.931882	-9.629535	-5.590394	0.000000	-10.000000	0.133333	-12.633333	110.166664	1023.000000	1023.000000	2046.000000
13.560000	-0.052619	-31.098076	-7.667536	-8.001182	-9.835928	-5.593431	0.000000	-10.000000	0.091667	-11.933333	106.000000	1023.000000	1023.000000	2046.000000
13.580000	-0.053161	-31.418194	-7.870513	-8.084973	-9.877233	-5.585475	0.000000	-10.000000	0.083333	-11.183333	102.000000	1023.000000	1023.000000	2046.000000
13.600000	-0.054690	-32.321651	-8.105779	-8.509969	-9.977121	-5.728782	0.000000	-10.000000	0.083333	-10.700000	98.166664	1023.000000	1023.000000	2046.000000
13.620000	-0.055867	-33.017490	-8.285763	-8.852004	-10.109819	-5.769904	0.000000	-10.000000	0.083333	-10.466667	94.500000	1023.000000	1023.000000	2046.000000
13.640000	-0.056165	-33.193771	-8.274141	-8.922103	-10.158743	-5.838785	0.000000	-10.000000	0.066667	-10.316667	91.000000	1023.000000	1023.000000	2046.000000
13.660000	-0.056612	-33.457699	-8.354136	-8.748265	-10.322256	-6.033040	0.000000	-10.000000	0.050000	-9.933333	87.500000	1023.000000	1023.000000	2046.000000
13.680000	-0.056920	-33.639874	-8.461224	-8.609916	-10.449706	-6.119029	0.000000	-10.000000	0.050000	-9.100000	84.166664	1023.000000	1023.000000	2046.000000
13.700000	-0.057537	-34.004650	-8.731643	-8.506022	-10.556049	-6.210936	0.000000	-10.000000	0.050000	-8.100000	81.166664	1023.000000	1023.000000	2046.000000
13.720000	-0.058382	-34.504028	-9.088617	-8.423939	-10.673810	-6.317662	0.000000	-10.000000	0.050000	-7.233334	78.666664	1023.000000	1023.000000	2046.000000
13.740000	-0.059206	-34.990978	-9.320035	-8.355461	-10.775820	-6.539661	0.000000	-10.000000	0.050000	-6.966667	76.166664	1023.000000	1023.000000	2046.000000
13.760000	-0.059909	-35.406101	-9.573545	-8.243239	-10.836866	-6.752449	0.000000	-10.000000	0.050000	-7.366667	73.833336	1023.000000	1023.000000	2046.000000
13.780000	-0.060415	-35.705360	-9.779529	-8.149490	-10.907083	-6.869259	0.000000	-10.000000	0.050000	-7.900000	71.166664	1023.000000	1023.000000	2046.000000
13.800000	-0.060804	-35.935410	-9.910692	-8.043851	-10.964177	-7.016691	0.000000	-10.000000	0.050000	-8.300000	68.666664	1023.000000	1023.000000	2046.000000
13.820000	-0.061355	-36.260872	-10.000534	-8.079268	-11.107553	-7.073518	0.000000	-10.000000	0.058333	-8.433333	65.833336	1023.000000	1023.000000	2046.000000
13.840000	-0.061733	-36.484180	-9.979262	-8.135281	-11.192428	-7.177208	0.000000	-10.000000	0.058333	-8.300000	63.166668	1023.000000	1023.000000	2046.000000
13.860000	-0.061894	-36.579086	-9.864389	-8.255264	-11.234934	-7.224498	0.000000	-10.000000	0.066667	-8.083334	60.333332	1023.000000	1023.000000	2046.000000
13.880000	-0.061816	-36.533550	-9.742200	-8.299755	-11.267603	-7.223991	0.000000	-10.000000	0.058333	-7.816667	57.666668	1023.000000	1023.000000	2046.000000
13.900000	-0.061627	-36.421616	-9.639814	-8.257836	-11.257690	-7.266274	0.000000	-10.000000	0.058333	-7.683333	55.000000	1023.000000	1023.000000	2046.000000
13.920000	-0.061447	-36.315014	-9.503754	-8.192967	-11.369168	-7.249124	0.000000	-10.000000	0.050000	-7.316667	52.500000	1023.000000	1023.000000	2046.000000
13.940000	-0.061055	-36.083664	-9.374279	-8.122666	-11.390394	-7.196323	0.000000	-10.000000	0.041667	-6.816667	50.000000	1023.000000	1023.000000	2046.000000
13.960000	-0.060761	-35.909889	-9.314475	-8.069009	-11.340164	-7.186241	0.000000	-10.000000	0.041667	-6.166667	47.666668	1023.000000	1023.000000	2046.000000
13.980000	-0.060536	-35.776566	-9.291796	-8.101248	-11.316973	-7.066547	0.000000	-10.000000	0.033333	-5.516667	45.500000	1023.000000	1023.000000	2046.000000
14.000000	-0.060222	-35.590954	-9.196841	-8.142849	-11.213594	-7.037668	0.000000	-10.000000	0.033333	-4.883333	43.666668	1023.000000	1023.000000	2046.000000
14.020000	-0.060379	-35.683914	-9.157140	-8.330545	-11.248554	-6.947676	0.000000	-10.000000	0.016667	-4.316667	42.000000	1023.000000	1023.000000	2046.000000
14.040000	-0.060668	-35.854744	-9.163181	-8.520647	-11.236999	-6.933917	0.000000	-10.000000	0.008333	-3.966667	40.666668	1023.000000	1023.000000	2046.000000
14.060000	-0.061012	-36.058056	-9.155719	-8.746576	-11.236958	-6.918802	0.000000	-10.000000	0.016667	-3.633333	39.333332	1023.000000	1023.000000	2046.000000
14.080000	-0.061459	-36.322418	-9.190073	-8.914783	-11.291569	-6.925995	0.000000	-10.000000	0.016667	-3.333333	38.166668	1023.000000	1023.000000	2046.000000
14.100000	-0.061567	-36.385986	-9.143393	-9.020483	-11.305117	-6.916996	0.000000	-10.000000	0.016667	-3.083333	37.000000	1023.000000	1023.000000	2046.000000
14.120000	-0.062011	-36.648251	-9.157067	-9.110160	-11.441840	-6.939183	0.000000	-10.000000	0.008333	-2.916667	36.000000	1023.000000	1023.000000	2046.000000
14.140000	-0.061972	-36.625320	-9.162375	-9.092273	-11.413133	-6.957541	0.000000	-10.000000	0.016667	-2.783333	35.000000	1023.000000	1023.000000	2046.000000
14.160000	-0.062172	-36.743534	-9.202307	-9.137633	-11.435701	-6.967893	0.000000	-10.000000	0.025000	-2.533333	34.000000	1023.000000	1023.000000	2046.000000
14.180000	-0.062105	-36.704082	-9.186917	-9.131648	-11.432737	-6.952781	0.000000	-10.000000	0.033333	-2.200000	33.333332	1023.000000	1023.000000	2046.000000
14.200000	-0.062329	-36.836605	-9.210897	-9.172187	-11.452292	-7.001229	0.000000	-10.000000	0.033333	-1.816667	33.000000	1023.000000	1023.000000	2046.000000
14.220000	-0.062359	-36.854404	-9.236477	-9.206205	-11.436440	-6.975283	0.000000	-10.000000	0.025000	-1.566667	33.000000	1023.000000	1023.000000	2046.000000
14.240000	-0.062404	-36.880825	-9.235387	-9.241708	-11.420583	-6.983149	0.000000	-10.000000	0.016667	-1.566667	33.000000	1023.000000	1023.000000	2046.000000
14.260000	-0.062501	-36.938374	-9.234080	-9.304429	-11.446827	-6.953036	0.000000	-10.000000	0.016667	-1.733333	33.000000	1023.000000	1023.000000	2046.000000
14.280000	-0.062331	-36.837353	-9.182177	-9.369048	-11.405192	-6.880938	0.000000	-10.000000	0.016667	-1.833333	32.833332	1023.000000	1023.000000	2046.000000
14.300000	-0.062494	-36.933800	-9.095104	-9.545860	-11.525043	-6.767794	0.000000	-10.000000	0.016667	-1.450000	32.500000	1023.000000	1023.000000	2046.000000
14.320000	-0.062618	-37.007416	-9.140532	-9.655404	-11.437959	-6.773520	0.000000	-10.000000	0.008333	-0.800000	32.166668	1023.000000	1023.000000	2046.000000
14.340000	-0.062900	-37.173878	-9.116586	-9.763887	-11.474255	-6.819149	0.000000	-10.000000	0.008333	0.416667	32.000000	1023.000000	1023.000000	2046.000000
14.360000	-0.062793	-37.110695	-9.112925	-9.709846	-11.507509	-6.780416	0.000000	-10.000000	0.000000	1.616667	32.000000	1023.000000	1023.000000	2046.000000
14.380000	-0.063217	-37.361198	-9.317327	-9.844217	-11.454864	-6.744788	0.000000	-10.000000	0.000000	2.916667	32.000000	1023.000000	1023.000000	2046.000000
14.400000	-0.064344	-38.027328	-9.498105	-10.251845	-11.527486	-6.749894	0.000000	-10.000000	0.000000	3.583333	32.000000	1023.000000	1023.000000	2046.000000
14.420000	-0.064453	-38.091698	-9.499163	-10.327644	-11.461349	-6.803543	0.000000	-10.000000	0.000000	4.116667	32.000000	1023.000000	1023.000000	2046.000000
14.440000	-0.064128	-37.899803	-9.371753	-10.258994	-11.496364	-6.772692	0.000000	-10.000000	-0.008333	4.800000	32.000000	1023.000000	1023.000000	2046.000000
14.460000	-0.063515	-37.537647	-9.349073	-9.938507	-11.428372	-6.821693	0.000000	-10.000000	-0.008333	6.133334	32.000000	1023.000000	1023.000000	2046.000000
14.480000	-0.063189	-37.344646	-9.506789	-9.706614	-11.371744	-6.759501	0.000000	-10.000000	-0.025000	7.900000	32.000000	1023.000000	1023.000000	2046.000000
14.500000	-0.063369	-37.451065	-9.724948	-9.530416	-11.489418	-6.706285	0.000000	-10.000000	-0.050000	9.766666	32.000000	1023.000000	1023.000000	2046.000000
14.520000	-0.063230	-37.368866	-9.949471	-9.298899	-11.420164	-6.700330	0.000000	-10.000000	-0.083333	11.400001	32.000000	1023.000000	1023.000000	2046.000000
14.540000	-0.063177	-37.337513	-10.030939	-9.157088	-11.500007	-6.649479	0.000000	-10.000000	-0.116667	12.633333	30.333334	1023.000000	1023.000000	2046.000000
14.560000	-0.062645	-37.023479	-10.120728	-8.885885	-11.364806	-6.652060	0.000000	-10.000000	-0.158333	14.083334	29.000000	1023.000000	1023.000000	2046.000000
14.580000	-0.062120	-36.713100	-10.219659	-8.655296	-11.263097	-6.575051	0.000000	-10.000000	-0.200000	15.116667	27.666666	1023.000000	1023.000000	2046.000000
14.600000	-0.061584	-36.395969	-10.228403	-8.431511	-11.208825	-6.527229	0.000000	-10.000000	-0.233333	16.366667	29.833334	1023.000000	1023.000000	2046.000000
14.620000	-0.060941	-36.015835	-10.182925	-8.355665	-11.126676	-6.350568	0.000000	-10.000000	-0.241667	17.333334	33.333332	1023.000000	1023.000000	2046.000000
14.640000	-0.060257	-35.611828	-9.999973	-8.396708	-11.091960	-6.123186	0.000000	-10.000000	-0.266667	18.883335	38.833332	1023.000000	1023.000000	2046.000000
14.660000	-0.059058	-34.903370	-9.739448	-8.307616	-10.894199	-5.962106	0.000000	-10.000000	-0.308333	20.483334	44.833332	1023.000000	1023.000000	2046.000000
14.680000	-0.058115	-34.346073	-9.498113	-8.230874	-10.853772	-5.763314	0.000000	-10.000000	-0.350000	21.866667	51.500000	1023.000000	1023.000000	2046.000000
14.700000	-0.056598	-33.449600	-9.285755	-7.996999	-10.612945	-5.553899	0.000000	-10.000000	-0.383333	23.166668	58.666668	1023.000000	1023.000000	2046.000000
14.720000	-0.055224	-32.637623	-9.024415	-7.857642	-10.496440	-5.259127	0.000000	-10.000000	-0.408333	24.366667	66.166664	1023.000000	1023.000000	2046.000000
14.740000	-0.053724	-31.750654	-8.833600	-7.664412	-10.256914	-4.995729	0.000000	-10.000000	-0.450000	25.666668	74.166664	1023.000000	1023.000000	2046.000000
14.760000	-0.052047	-30.759697	-8.590288	-7.543437	-10.003452	-4.622520	0.000000	-10.000000	-0.483333	26.650000	82.500000	1023.000000	1023.000000	2046.000000
14.780000	-0.050542	-29.870445	-8.378043	-7.466233	-9.750017	-4.276153	0.000000	-10.000000	-0.525000	27.366667	91.333336	1023.000000	1023.000000	2046.000000
14.800000	-0.048919	-28.910971	-8.114389	-7.438548	-9.429543	-3.928491	0.000000	-10.000000	-0.541667	28.150000	100.333336	1023.000000	1023.000000	2046.000000
14.820000	-0.047807	-28.253834	-7.868226	-7.551546	-9.223292	-3.610769	0.000000	-10.000000	-0.583333	28.866667	109.666664	1023.000000	1023.000000	2046.000000
14.840000	-0.046441	-27.446663	-7.624798	-7.645344	-8.831732	-3.344789	0.000000	-10.000000	-0.591667	29.950001	119.000000	1023.000000	1023.000000	2046.000000
14.860000	-0.045293	-26.767946	-7.365788	-7.743892	-8.578012	-3.080255	0.000000	-10.000000	-0.625000	30.700001	128.833328	1023.000000	1023.000000	2046.000000
14.880000	-0.044083	-26.052814	-7.136192	-7.764458	-8.294928	-2.857237	0.000000	-10.000000	-0.650000	31.533333	139.000000	1023.000000	1023.000000	2046.000000
14.900000	-0.042623	-25.190170	-6.935151	-7.717167	-7.917147	-2.620706	0.000000	-10.000000	-0.675000	32.000000	149.500000	1023.000000	1023.000000	2046.000000
14.920000	-0.041542	-24.551249	-6.730127	-7.686081	-7.749205	-2.385836	0.000000	-10.000000	-0.691667	32.316666	160.000000	1023.000000	1023.000000	2046.000000
14.940000	-0.040088	-23.691772	-6.554244	-7.599250	-7.381273	-2.157007	0.000000	-10.000000	-0.683333	32.083336	170.666672	1023.000000	1023.000000	2046.000000
14.960000	-0.038765	-22.910328	-6.341922	-7.526042	-7.139817	-1.902546	0.000000	-10.000000	-0.666667	31.833334	181.500000	1023.000000	1023.000000	2046.000000
14.980000	-0.037632	-22.240299	-6.181988	-7.480091	-6.904277	-1.673943	0.000000	-10.000000	-0.633333	31.400000	192.166672	1023.000000	1023.000000	2046.000000
15.000000	-0.036482	-21.560810	-6.038985	-7.466637	-6.585173	-1.470015	0.000000	-10.000000	-0.608333	31.133333	202.833328	1023.000000	1023.000000	2046.000000
15.020000	-0.035385	-20.912764	-5.815628	-7.465884	-6.435261	-1.195990	0.000000	-10.000000	-0.608333	30.883333	213.166672	1023.000000	1023.000000	2046.000000
15.040000	-0.034017	-20.103943	-5.666660	-7.396580	-6.078861	-0.961841	0.000000	-10.000000	-0.600000	30.716667	223.500000	1023.000000	1023.000000	2046.000000
15.060000	-0.032677	-19.312092	-5.473747	-7.394163	-5.792957	-0.651225	0.000000	-10.000000	-0.600000	30.800001	233.833328	1023.000000	1023.000000	2046.000000
15.080000	-0.031744	-18.760962	-5.281444	-7.446229	-5.646234	-0.387054	0.000000	-10.000000	-0.583333	30.200001	244.166672	1023.000000	1023.000000	2046.000000
15.100000	-0.030446	-17.993343	-5.133625	-7.384763	-5.261227	-0.213730	0.000000	-10.000000	-0.591667	29.883333	254.500000	1023.000000	1023.000000	2046.000000
15.120000	-0.029483	-17.424528	-4.924771	-7.399669	-5.137167	0.037079	0.000000	-10.000000	-0.591667	29.700001	264.500000	1023.000000	1023.000000	2046.000000
15.140000	-0.028491	-16.838133	-4.872857	-7.305758	-4.971154	0.311636	0.000000	-10.000000	-0.600000	29.850000	274.500000	1023.000000	1023.000000	2046.000000
15.160000	-0.027892	-16.484295	-4.863565	-7.392160	-4.722526	0.493955	0.000000	-10.000000	-0.591667	29.783333	284.500000	1023.000000	1023.000000	2046.000000
15.180000	-0.027554	-16.284311	-4.845297	-7.510856	-4.570393	0.642235	0.000000	-10.000000	-0.575000	29.300001	294.333344	1023.000000	1023.000000	2046.000000
15.200000	-0.026414	-15.610913	-4.704328	-7.440955	-4.267039	0.801409	0.000000	-10.000000	-0.566667	29.166668	304.000000	1023.000000	1023.000000	2046.000000
15.220000	-0.024715	-14.606732	-4.507546	-7.085723	-3.969071	0.955609	0.000000	-10.000000	-0.575000	29.016666	313.666656	1023.000000	1023.000000	2046.000000
15.240000	-0.023458	-13.863934	-4.410110	-6.615402	-3.900543	1.062122	0.000000	-10.000000	-0.591667	29.216667	323.500000	1023.000000	1023.000000	2046.000000
15.260000	-0.022524	-13.311788	-4.560915	-6.246427	-3.652676	1.148229	0.000000	-10.000000	-0.591667	29.366667	333.166656	1023.000000	1023.000000	2046.000000
15.280000	-0.022289	-13.172538	-4.673700	-6.003176	-3.615199	1.119537	0.000000	-10.000000	-0.591667	29.416666	342.833344	1023.000000	1023.000000	2046.000000
15.300000	-0.021861	-12.919878	-4.800313	-5.766423	-3.466713	1.113570	0.000000	-10.000000	-0.575000	29.250000	352.500000	1023.000000	1023.000000	2046.000000
15.320000	-0.021033	-12.430448	-4.830346	-5.419274	-3.263135	1.082307	0.000000	-10.000000	-0.566667	28.900000	362.500000	1023.000000	1023.000000	2046.000000
15.340000	-0.020151	-11.909204	-4.769965	-5.034119	-3.226107	1.120987	0.000000	-10.000000	-0.541667	28.500000	372.166656	1023.000000	1023.000000	2046.000000
15.360000	-0.018916	-11.179218	-4.758957	-4.603438	-2.978677	1.161854	0.000000	-10.000000	-0.533333	28.366667	381.833344	1023.000000	1023.000000	2046.000000
15.380000	-0.017843	-10.544966	-4.600970	-4.220720	-2.958231	1.234955	0.000000	-10.000000	-0.516667	28.216667	391.166656	1023.000000	1023.000000	2046.000000
15.400000	-0.016868	-9.969171	-4.608903	-3.946076	-2.707690	1.293500	0.000000	-10.000000	-0.500000	28.150000	400.833344	1023.000000	1023.000000	2046.000000
15.420000	-0.015795	-9.334942	-4.370181	-3.866540	-2.586532	1.488310	0.000000	-10.000000	-0.475000	27.716667	410.166656	1023.000000	1023.000000	2046.000000
15.440000	-0.014516	-8.578685	-4.161426	-3.716870	-2.336354	1.635965	0.000000	-10.000000	-0.458333	27.266666	419.500000	1023.000000	1023.000000	2046.000000
15.460000	-0.013240	-7.825049	-3.939793	-3.562641	-2.111398	1.788783	0.000000	-10.000000	-0.450000	26.883333	428.666656	1023.000000	1023.000000	2046.000000
15.480000	-0.011956	-7.065944	-3.614719	-3.410329	-2.070736	2.029840	0.000000	-10.000000	-0.450000	26.633333	437.666656	1023.000000	1023.000000	2046.000000
15.500000	-0.010030	-5.927674	-3.384929	-3.130021	-1.721526	2.308803	0.000000	-10.000000	-0.450000	26.533335	446.666656	1023.000000	1023.000000	2046.000000
15.520000	-0.008199	-4.845454	-3.041584	-2.842562	-1.527049	2.565741	0.000000	-10.000000	-0.450000	26.800001	455.500000	1023.000000	1023.000000	2046.000000
15.540000	-0.006327	-3.739064	-2.825136	-2.574830	-1.128889	2.789792	0.000000	-10.000000	-0.458333	26.966667	464.500000	1023.000000	1023.000000	2046.000000
15.560000	-0.004689	-2.771453	-2.583340	-2.427865	-0.781753	3.021505	0.000000	-10.000000	-0.466667	27.150000	473.500000	1023.000000	1023.000000	2046.000000
15.580000	-0.003394	-2.006030	-2.195020	-2.470118	-0.653778	3.312887	0.000000	-10.000000	-0.475000	27.166668	482.500000	1023.000000	1023.000000	2046.000000
15.600000	-0.002123	-1.254755	-2.032378	-2.549779	-0.245645	3.573047	0.000000	-10.000000	-0.475000	27.150000	491.500000	1023.000000	1023.000000	2046.000000
15.620000	-0.001161	-0.686054	-1.758845	-2.694119	-0.063445	3.830355	0.000000	-10.000000	-0.483333	27.150000	500.500000	1023.000000	1023.000000	2046.000000
15.640000	-0.000294	-0.174033	-1.510777	-2.775404	0.113790	3.998358	0.000000	-10.000000	-0.475000	26.866667	509.500000	1023.000000	1023.000000	2046.000000
15.660000	0.000934	0.552003	-1.351654	-2.746230	0.476512	4.173375	0.000000	-10.000000	-0.491667	26.883333	518.500000	1023.000000	1023.000000	2046.000000
15.680000	0.001998	1.180858	-1.102647	-2.698649	0.644761	4.337393	0.000000	-10.000000	-0.483333	26.966667	527.500000	1023.000000	1023.000000	2046.000000
15.700000	0.003011	1.779559	-0.939718	-2.680521	0.838967	4.560832	0.000000	-10.000000	-0.483333	26.950001	536.500000	1023.000000	1023.000000	2046.000000
15.720000	0.004063	2.401153	-0.829932	-2.638410	1.125259	4.744236	0.000000	-10.000000	-0.491667	26.983334	545.500000	1023.000000	1023.000000	2046.000000
15.740000	0.005067	2.994746	-0.585505	-2.499890	1.223554	4.856587	0.000000	-10.000000	-0.483333	26.916668	554.500000	1023.000000	1023.000000	2046.000000
15.760000	0.006186	3.655639	-0.511605	-2.426609	1.510770	5.083084	0.000000	-10.000000	-0.483333	26.966667	563.500000	1023.000000	1023.000000	2046.000000
15.780000	0.007258	4.289648	-0.352362	-2.326575	1.678957	5.289628	0.000000	-10.000000	-0.450000	26.733334	572.500000	1023.000000	1023.000000	2046.000000
15.800000	0.008309	4.910566	-0.135448	-2.270860	1.781388	5.535486	0.000000	-10.000000	-0.450000	26.466667	581.500000	1023.000000	1023.000000	2046.000000
15.820000	0.009583	5.663842	-0.057884	-2.118903	2.102555	5.738073	0.000000	-10.000000	-0.466667	26.533333	590.333313	1023.000000	1023.000000	2046.000000
15.840000	0.010456	6.179412	0.076622	-1.945231	2.228307	5.819715	0.000000	-10.000000	-0.483333	26.583334	599.166687	1023.000000	1023.000000	2046.000000
15.860000	0.011703	6.916304	0.274973	-1.729322	2.283976	6.086678	0.000000	-10.000000	-0.483333	26.750000	608.000000	1023.000000	1023.000000	2046.000000
15.880000	0.012882	7.613468	0.200346	-1.490329	2.570237	6.333213	0.000000	-10.000000	-0.458333	26.816668	617.000000	1023.000000	1023.000000	2046.000000
15.900000	0.013248	7.829502	0.168905	-1.461746	2.668080	6.454262	0.000000	-10.000000	-0.433333	26.600000	626.000000	1023.000000	1023.000000	2046.000000
15.920000	0.013883	8.204719	0.249771	-1.481128	2.852408	6.583668	0.000000	-10.000000	-0.425000	25.966667	635.000000	1023.000000	1023.000000	2046.000000
15.940000	0.015113	8.931892	0.414774	-1.417999	3.196706	6.738411	0.000000	-10.000000	-0.433333	25.350000	643.666687	1023.000000	1023.000000	2046.000000
15.960000	0.016542	9.776221	0.674658	-1.019317	3.308135	6.812746	0.000000	-10.000000	-0.416667	24.833334	652.333313	1023.000000	1023.000000	2046.000000
15.980000	0.017490	10.336565	0.627673	-0.518653	3.423606	6.803939	0.000000	-10.000000	-0.408333	24.566668	660.666687	1023.000000	1023.000000	2046.000000
16.000000	0.017930	10.596640	0.493189	-0.192902	3.519335	6.777019	0.000000	-10.000000	-0.391667	24.183334	669.000000	1023.000000	1023.000000	2046.000000
16.020000	0.018119	10.708273	0.416127	0.084076	3.488793	6.719277	0.000000	-10.000000	-0.383333	23.933334	677.000000	1023.000000	1023.000000	2046.000000
16.040001	0.018566	10.972786	0.379488	0.384851	3.546756	6.661691	0.000000	-10.000000	-0.366667	23.733334	685.000000	1023.000000	1023.000000	2046.000000
16.059999	0.019382	11.454716	0.436419	0.810737	3.618871	6.588689	0.000000	-10.000000	-0.350000	23.366667	693.000000	1023.000000	1023.000000	2046.000000
16.080000	0.020261	11.974165	0.542769	1.269290	3.584008	6.578098	0.000000	-10.000000	-0.350000	23.266666	701.000000	1023.000000	1023.000000	2046.000000
16.100000	0.021157	12.503943	0.530641	1.624418	3.657920	6.690964	0.000000	-10.000000	-0.341667	23.000000	708.666687	1023.000000	1023.000000	2046.000000
16.120001	0.022183	13.109962	0.599484	2.042041	3.770101	6.698336	0.000000	-10.000000	-0.333333	22.916666	716.333313	1023.000000	1023.000000	2046.000000
16.139999	0.023123	13.665459	0.764296	2.417583	3.780014	6.703566	0.000000	-10.000000	-0.325000	22.750000	721.333313	1023.000000	1023.000000	2046.000000
16.160000	0.024239	14.325275	0.890483	2.599153	3.990036	6.845604	0.000000	-10.000000	-0.300000	22.416666	729.000000	1023.000000	1023.000000	2046.000000
16.180000	0.025305	14.955295	1.188664	2.702262	4.068091	6.996276	0.000000	-10.000000	-0.291667	21.766666	736.666687	1023.000000	1023.000000	2046.000000
16.200001	0.026291	15.537769	1.428095	2.781991	4.153978	7.173705	0.000000	-10.000000	-0.283333	21.116667	746.666687	1023.000000	1023.000000	2046.000000
16.219999	0.027731	16.388937	1.616857	2.943447	4.408165	7.420469	0.000000	-10.000000	-0.300000	20.700001	753.833313	1023.000000	1023.000000	2046.000000
16.240000	0.029580	17.481598	1.963130	3.270251	4.599106	7.649110	0.000000	-10.000000	-0.300000	20.600000	760.666687	1023.000000	1023.000000	2046.000000
16.260000	0.031342	18.523115	2.199132	3.556702	4.893496	7.873785	0.000000	-10.000000	-0.300000	20.533333	767.500000	1023.000000	1023.000000	2046.000000
16.280001	0.033105	19.564957	2.515217	3.754926	5.181821	8.112992	0.000000	-10.000000	-0.283333	20.366667	774.500000	1023.000000	1023.000000	2046.000000
16.299999	0.034651	20.478558	2.843887	3.863132	5.433827	8.337711	0.000000	-10.000000	-0.266667	20.350000	781.333313	1023.000000	1023.000000	2046.000000
16.320000	0.035667	21.078960	2.996302	3.811113	5.695082	8.576464	0.000000	-10.000000	-0.266667	20.366667	788.166687	1023.000000	1023.000000	2046.000000
16.340000	0.036473	21.555651	3.230151	3.671364	5.879772	8.774364	0.000000	-10.000000	-0.266667	20.400000	795.000000	1023.000000	1023.000000	2046.000000
16.360001	0.037169	21.966824	3.488068	3.546588	6.010543	8.921623	0.000000	-10.000000	-0.266667	20.333334	801.833313	1023.000000	1023.000000	2046.000000
16.379999	0.037855	22.372587	3.575272	3.413822	6.266638	9.116857	0.000000	-10.000000	-0.250000	20.000000	808.666687	1023.000000	1023.000000	2046.000000
16.400000	0.038603	22.814602	3.731026	3.437397	6.475072	9.171106	0.000000	-10.000000	-0.233333	19.683332	815.333313	1023.000000	1023.000000	2046.000000
16.420000	0.039336	23.247328	3.987938	3.444271	6.534710	9.280408	0.000000	-10.000000	-0.216667	19.116667	822.000000	1023.000000	1023.000000	2046.000000
16.440001	0.040090	23.693066	4.058484	3.414537	6.759480	9.460565	0.000000	-10.000000	-0.200000	18.800001	828.333313	1023.000000	1023.000000	2046.000000
16.459999	0.040809	24.117956	4.184464	3.424747	6.883492	9.625254	0.000000	-10.000000	-0.200000	18.500000	834.666687	1023.000000	1023.000000	2046.000000
16.480000	0.041526	24.541971	4.326613	3.404068	6.981752	9.829538	0.000000	-10.000000	-0.200000	18.500000	841.000000	1023.000000	1023.000000	2046.000000
16.500000	0.042478	25.104544	4.377834	3.494375	7.266832	9.965503	0.000000	-10.000000	-0.216667	18.600000	847.333313	1023.000000	1023.000000	2046.000000
16.520000	0.043333	25.609701	4.522317	3.506890	7.380718	10.199776	0.000000	-10.000000	-0.233333	19.166668	853.500000	1023.000000	1023.000000	2046.000000
16.540001	0.043970	25.986013	4.587384	3.564513	7.532776	10.301341	0.000000	-10.000000	-0.258333	19.533333	859.666687	1023.000000	1023.000000	2046.000000
16.559999	0.045002	26.596403	4.680725	3.655679	7.717834	10.542165	0.000000	-10.000000	-0.266667	20.100000	866.000000	1023.000000	1023.000000	2046.000000
16.580000	0.046062	27.222792	4.737851	3.877858	7.804500	10.802583	0.000000	-10.000000	-0.291667	20.666666	872.666687	1023.000000	1023.000000	2046.000000
16.600000	0.046242	27.329233	4.530354	3.868318	8.010762	10.919798	0.000000	-10.000000	-0.316667	21.483334	879.500000	1023.000000	1023.000000	2046.000000
16.620001	0.046615	27.549603	4.609449	3.732040	8.130264	11.077849	0.000000	-10.000000	-0.333333	22.100000	886.666687	1023.000000	1023.000000	2046.000000
16.639999	0.047543	28.097744	4.859394	3.762886	8.319881	11.155582	0.000000	-10.000000	-0.325000	22.583334	893.833313	1023.000000	1023.000000	2046.000000
16.660000	0.048805	28.843950	4.979943	3.982150	8.546631	11.335226	0.000000	-10.000000	-0.316667	22.866667	901.333313	1023.000000	1023.000000	2046.000000
16.680000	0.049599	29.312937	5.028277	4.400403	8.588663	11.295592	0.000000	-10.000000	-0.325000	22.950001	909.000000	1023.000000	1023.000000	2046.000000
16.700001	0.049769	29.413460	4.918522	4.650207	8.586804	11.257926	0.000000	-10.000000	-0.341667	23.133333	916.666687	1023.000000	1023.000000	2046.000000
16.719999	0.049755	29.405060	4.654805	4.826479	8.689861	11.233914	0.000000	-10.000000	-0.350000	23.400000	924.333313	1023.000000	1023.000000	2046.000000
16.740000	0.049972	29.533478	4.646952	5.146807	8.622142	11.117578	0.000000	-10.000000	-0.350000	23.783333	932.000000	1023.000000	1023.000000	2046.000000
16.760000	0.050600	29.904835	4.733221	5.490843	8.598350	11.082421	0.000000	-10.000000	-0.358333	23.950001	940.000000	1023.000000	1023.000000	2046.000000
16.780001	0.051469	30.417950	4.641734	5.943422	8.760775	11.072019	0.000000	-10.000000	-0.366667	24.050001	948.000000	1023.000000	1023.000000	2046.000000
16.799999	0.052292	30.904425	4.724369	6.419227	8.727566	11.033263	0.000000	-10.000000	-0.375000	24.050001	956.000000	1023.000000	1023.000000	2046.000000
16.820000	0.053149	31.410946	4.766445	6.770848	8.753173	11.120480	0.000000	-10.000000	-0.366667	23.950001	964.000000	1023.000000	1023.000000	2046.000000
16.840000	0.054063	31.951227	4.813333	7.115286	8.881927	11.140682	0.000000	-10.000000	-0.350000	23.550001	972.000000	1023.000000	1023.000000	2046.000000
16.860001	0.055078	32.551201	5.034452	7.347414	8.901389	11.267947	0.000000	-10.000000	-0.325000	23.000000	980.000000	1023.000000	1023.000000	2046.000000
16.879999	0.056124	33.169136	5.171182	7.462728	9.064608	11.470620	0.000000	-10.000000	-0.300000	22.383333	987.666687	1023.000000	1023.000000	2046.000000
16.900000	0.057154	33.777752	5.392019	7.634279	9.161439	11.590015	0.000000	-10.000000	-0.300000	21.583334	995.333313	1023.000000	1023.000000	2046.000000
16.920000	0.058426	34.529591	5.661173	7.853354	9.254237	11.760826	0.000000	-10.000000	-0.300000	21.266666	1002.500000	1023.000000	1023.000000	2046.000000
16.940001	0.060102	35.520042	5.807481	8.136321	9.539024	12.037214	0.000000	-10.000000	-0.308333	20.716667	1009.833313	1023.000000	1023.000000	2046.000000
16.959999	0.061798	36.522888	6.102998	8.430550	9.739766	12.249575	0.000000	-10.000000	-0.283333	20.666668	1016.666687	1023.000000	1023.000000	2046.000000
16.980000	0.063710	37.652603	6.422199	8.676393	10.054167	12.499847	0.000000	-10.000000	-0.266667	20.316668	1023.666687	1023.000000	1023.000000	2046.000000
17.000000	0.065333	38.611629	6.610182	8.803286	10.402390	12.795773	0.000000	-10.000000	-0.266667	20.433334	1030.500000	1023.000000	1023.000000	2046.000000
17.020000	0.066368	39.223320	6.845953	8.834314	10.606057	12.936996	0.000000	-10.000000	-0.275000	20.650002	1037.333374	1023.000000	1023.000000	2046.000000
17.040001	0.067139	39.678860	7.074335	8.693295	10.773044	13.138185	0.000000	-10.000000	-0.283333	20.733334	1044.166626	1023.000000	1023.000000	2046.000000
17.059999	0.067631	39.970116	7.097048	8.528761	11.051062	13.293245	0.000000	-10.000000	-0.258333	20.250000	1051.000000	1023.000000	1023.000000	2046.000000
17.080000	0.068142	40.271980	7.279710	8.423055	11.192883	13.376332	0.000000	-10.000000	-0.233333	19.533335	1057.833374	1023.000000	1023.000000	2046.000000
17.100000	0.068751	40.631626	7.476604	8.345621	11.290606	13.518794	0.000000	-10.000000	-0.191667	18.483334	1064.500000	1023.000000	1023.000000	2046.000000
17.120001	0.069396	41.012875	7.543268	8.348826	11.518111	13.602671	0.000000	-10.000000	-0.158333	17.583334	1071.000000	1023.000000	1023.000000	2046.000000
17.139999	0.070151	41.459393	7.644991	8.378156	11.737571	13.698675	0.000000	-10.000000	-0.133333	16.833334	1075.333374	1023.000000	1023.000000	2046.000000
17.160000	0.070812	41.849972	7.815828	8.410218	11.800988	13.822936	0.000000	-10.000000	-0.116667	16.233334	1081.166626	1023.000000	1023.000000	2046.000000
17.180000	0.071500	42.256405	7.850627	8.392711	11.987075	14.025993	0.000000	-10.000000	-0.133333	15.733334	1086.500000	1023.000000	1023.000000	2046.000000
17.200001	0.072161	42.647224	7.973384	8.429315	12.129164	14.115363	0.000000	-10.000000	-0.141667	14.950000	1093.500000	1023.000000	1023.000000	2046.000000
17.219999	0.072663	42.943562	8.085960	8.422275	12.215341	14.219986	0.000000	-10.000000	-0.158333	14.566667	1098.500000	1023.000000	1023.000000	2046.000000
17.240000	0.073012	43.149960	8.025167	8.364660	12.434877	14.325255	0.000000	-10.000000	-0.133333	14.266666	1103.333374	1023.000000	1023.000000	2046.000000
17.260000	0.073648	43.525841	8.088468	8.554441	12.457528	14.425402	0.000000	-10.000000	-0.116667	14.033334	1108.166626	1023.000000	1023.000000	2046.000000
17.280001	0.073766	43.595886	7.937164	8.556317	12.577142	14.525265	0.000000	-10.000000	-0.075000	12.983334	1113.000000	1023.000000	1023.000000	2046.000000
17.299999	0.073322	43.333397	7.729423	8.343148	12.688091	14.572734	0.000000	-10.000000	-0.041667	11.300000	1117.666626	1023.000000	1023.000000	2046.000000
17.320000	0.073415	43.388226	7.927446	8.196951	12.709702	14.554126	0.000000	-10.000000	-0.008333	9.383333	1121.666626	1023.000000	1023.000000	2046.000000
17.340000	0.074032	43.752865	8.017447	8.231670	12.864037	14.639710	0.000000	-10.000000	0.000000	7.766667	1125.000000	1023.000000	1023.000000	2046.000000
17.360001	0.074394	43.966583	8.177698	8.476714	12.768516	14.543656	0.000000	-10.000000	0.000000	6.616667	1127.833374	1023.000000	1023.000000	2046.000000
17.379999	0.074148	43.821350	8.003467	8.612441	12.769853	14.435592	0.000000	-10.000000	0.000000	5.850000	1130.333374	1023.000000	1023.000000	2046.000000
17.400000	0.073244	43.287086	7.692030	8.624259	12.694557	14.276241	0.000000	-10.000000	0.000000	5.016667	1132.500000	1023.000000	1023.000000	2046.000000
17.420000	0.072491	42.842182	7.550549	8.732506	12.519855	14.039273	0.000000	-10.000000	0.000000	4.050000	1134.333374	1023.000000	1023.000000	2046.000000
17.440001	0.072019	42.563183	7.394112	8.864473	12.389921	13.914677	0.000000	-10.000000	0.000000	3.000000	1135.833374	1023.000000	1023.000000	2046.000000
17.459999	0.071759	42.409313	7.356551	9.168919	12.207139	13.676705	0.000000	-10.000000	0.008333	2.183333	1137.000000	1023.000000	1023.000000	2046.000000
17.480000	0.071659	42.350761	7.241693	9.448500	12.104820	13.555747	0.000000	-10.000000	0.016667	1.266667	1137.666626	1023.000000	1023.000000	2046.000000
17.500000	0.071614	42.324085	7.087163	9.720640	12.060119	13.456164	0.000000	-10.000000	0.025000	-0.266667	1138.000000	1023.000000	1023.000000	2046.000000
17.520000	0.071438	42.219627	7.146800	9.888475	11.864429	13.319922	0.000000	-10.000000	0.025000	-1.900000	1138.000000	1023.000000	1023.000000	2046.000000
17.540001	0.071470	42.239002	7.177646	9.987625	11.772645	13.301085	0.000000	-10.000000	0.033333	-3.583333	1138.000000	1023.000000	1023.000000	2046.000000
17.559999	0.071536	42.277637	7.111892	9.966609	11.860027	13.339110	0.000000	-10.000000	0.041667	-4.816667	1138.000000	1023.000000	1023.000000	2046.000000
17.580000	0.071489	42.250210	7.252559	10.011649	11.747839	13.238164	0.000000	-10.000000	0.050000	-6.000000	1138.000000	1023.000000	1023.000000	2046.000000
17.600000	0.071785	42.424900	7.379610	10.056568	11.694545	13.294177	0.000000	-10.000000	0.050000	-6.633334	1138.000000	1023.000000	1023.000000	2046.000000
17.620001	0.072329	42.746452	7.398870	10.227184	11.759437	13.360962	0.000000	-10.000000	0.050000	-6.966667	1138.000000	1023.000000	1023.000000	2046.000000
17.639999	0.073011	43.149700	7.572452	10.380640	11.791110	13.405499	0.000000	-10.000000	0.050000	-6.916667	1138.000000	1023.000000	1023.000000	2046.000000
17.660000	0.073842	43.640862	7.752453	10.466694	11.876419	13.545298	0.000000	-10.000000	0.050000	-6.750000	1138.000000	1023.000000	1023.000000	2046.000000
17.680000	0.074422	43.983608	7.826268	10.492030	12.022194	13.643117	0.000000	-10.000000	0.050000	-6.550000	1138.000000	1023.000000	1023.000000	2046.000000
17.700001	0.074688	44.140659	7.993196	10.511909	12.052216	13.583340	0.000000	-10.000000	0.050000	-6.533333	1138.000000	1023.000000	1023.000000	2046.000000
17.719999	0.074445	43.996761	7.999541	10.206114	12.100603	13.690505	0.000000	-10.000000	0.050000	-6.883333	1130.833374	1023.000000	1023.000000	2046.000000
17.740000	0.073854	43.647564	7.945795	9.910854	12.148920	13.641995	0.000000	-10.000000	0.058333	-7.516667	1122.833374	1023.000000	1023.000000	2046.000000
17.760000	0.073288	43.313225	8.082982	9.646147	12.050013	13.534084	0.000000	-10.000000	0.075000	-8.350000	1114.000000	1023.000000	1023.000000	2046.000000
17.780001	0.072788	43.017467	8.055425	9.364086	12.046238	13.551719	0.000000	-10.000000	0.083333	-9.183333	1111.166626	1023.000000	1023.000000	2046.000000
17.799999	0.072185	42.661503	7.960929	9.157244	12.043492	13.499838	0.000000	-10.000000	0.091667	-10.000000	1108.166626	1023.000000	1023.000000	2046.000000
17.820000	0.071792	42.429218	8.032183	8.999440	11.941552	13.456043	0.000000	-10.000000	0.091667	-10.750000	1104.666626	1023.000000	1023.000000	2046.000000
17.840000	0.071543	42.281704	7.954539	8.893857	11.973166	13.460143	0.000000	-10.000000	0.108333	-11.450000	1101.000000	1023.000000	1023.000000	2046.000000
17.860001	0.071052	41.991673	7.841522	8.789964	11.939333	13.420856	0.000000	-10.000000	0.116667	-12.000000	1097.000000	1023.000000	1023.000000	2046.000000
17.879999	0.070451	41.636532	7.854223	8.645744	11.781691	13.354875	0.000000	-10.000000	0.116667	-12.500000	1093.000000	1023.000000	1023.000000	2046.000000
17.900000	0.069892	41.306461	7.700284	8.378176	11.790304	13.437698	0.000000	-10.000000	0.108333	-12.850000	1089.000000	1023.000000	1023.000000	2046.000000
17.920000	0.068982	40.768661	7.612942	8.305922	11.684432	13.165365	0.000000	-10.000000	0.116667	-13.416667	1084.833374	1023.000000	1023.000000	2046.000000
17.940001	0.068577	40.528931	7.473741	8.251485	11.556314	13.247390	0.000000	-10.000000	0.141667	-14.033334	1080.500000	1023.000000	1023.000000	2046.000000
17.959999	0.067352	39.804882	7.101321	8.045938	11.493044	13.164577	0.000000	-10.000000	0.191667	-15.100000	1075.666626	1023.000000	1023.000000	2046.000000
17.980000	0.065702	38.829620	6.922747	7.638393	11.274992	12.993486	0.000000	-10.000000	0.208333	-16.100000	1070.666626	1023.000000	1023.000000	2046.000000
18.000000	0.064847	38.324375	6.916899	7.292401	11.183541	12.931535	0.000000	-10.000000	0.233333	-17.000000	1065.166626	1023.000000	1023.000000	2046.000000
18.020000	0.064331	38.019413	6.892601	7.305303	11.088751	12.732758	0.000000	-10.000000	0.233333	-17.616667	1059.500000	1023.000000	1023.000000	2046.000000
18.040001	0.063610	37.593349	6.792855	7.403584	10.865954	12.530954	0.000000	-10.000000	0.250000	-18.150002	1053.500000	1023.000000	1023.000000	2046.000000
18.059999	0.062400	36.878323	6.525640	7.371799	10.606209	12.374674	0.000000	-10.000000	0.258333	-18.650002	1047.500000	1023.000000	1023.000000	2046.000000
18.080000	0.060851	35.963005	6.264442	7.285421	10.345918	12.067225	0.000000	-10.000000	0.275000	-19.000000	1041.333374	1023.000000	1023.000000	2046.000000
18.100000	0.059206	34.990707	5.943835	7.181023	10.095698	11.770152	0.000000	-10.000000	0.308333	-19.433334	1035.000000	1023.000000	1023.000000	2046.000000
18.120001	0.057700	34.100430	5.672210	7.173271	9.808876	11.446072	0.000000	-10.000000	0.333333	-19.816668	1028.500000	1023.000000	1023.000000	2046.000000
18.139999	0.056594	33.446915	5.460617	7.270902	9.551433	11.163963	0.000000	-10.000000	0.350000	-20.133333	1024.166626	1023.000000	1023.000000	2046.000000
18.160000	0.055540	32.824326	5.249807	7.402970	9.287433	10.884115	0.000000	-10.000000	0.358333	-20.550001	1017.333313	1023.000000	1023.000000	2046.000000
18.180000	0.054613	32.276165	5.067084	7.538160	9.046733	10.624188	0.000000	-10.000000	0.375000	-21.233334	1010.333313	1023.000000	1023.000000	2046.000000
18.200001	0.053657	31.711321	4.930302	7.514996	8.824570	10.441453	0.000000	-10.000000	0.391667	-22.083334	1001.000000	1023.000000	1023.000000	2046.000000
18.219999	0.052633	31.106041	4.886926	7.422998	8.541251	10.254866	0.000000	-10.000000	0.408333	-22.883333	993.666687	1023.000000	1023.000000	2046.000000
18.240000	0.052072	30.774456	4.921039	7.379834	8.422225	10.051357	0.000000	-10.000000	0.433333	-23.516666	986.000000	1023.000000	1023.000000	2046.000000
18.260000	0.051456	30.410740	4.906598	7.214180	8.270398	10.019565	0.000000	-10.000000	0.475000	-24.183332	978.000000	1023.000000	1023.000000	2046.000000
18.280001	0.050975	30.126005	4.924115	7.265966	8.105555	9.830369	0.000000	-10.000000	0.500000	-24.716667	970.000000	1023.000000	1023.000000	2046.000000
18.299999	0.050986	30.132439	4.985534	7.393410	7.964500	9.788995	0.000000	-10.000000	0.508333	-25.133333	961.833313	1023.000000	1023.000000	2046.000000
18.320000	0.050920	30.093954	5.053142	7.493407	7.825092	9.722312	0.000000	-10.000000	0.500000	-25.266666	953.500000	1023.000000	1023.000000	2046.000000
18.340000	0.050930	30.099625	5.120121	7.619672	7.754459	9.605372	0.000000	-10.000000	0.500000	-25.183332	945.000000	1023.000000	1023.000000	2046.000000
18.360001	0.050929	30.098925	5.153837	7.601526	7.733350	9.610213	0.000000	-10.000000	0.508333	-24.950001	936.500000	1023.000000	1023.000000	2046.000000
18.379999	0.050323	29.740608	5.135150	7.557384	7.627405	9.420669	0.000000	-10.000000	0.508333	-25.016666	928.166687	1023.000000	1023.000000	2046.000000
18.400000	0.049443	29.220755	5.091138	7.222310	7.544294	9.363012	0.000000	-10.000000	0.508333	-25.050001	919.833313	1023.000000	1023.000000	2046.000000
18.420000	0.048138	28.449482	5.053010	6.875225	7.371735	9.149512	0.000000	-10.000000	0.500000	-25.150000	911.500000	1023.000000	1023.000000	2046.000000
18.440001	0.047076	27.822124	4.991872	6.587933	7.313547	8.928773	0.000000	-10.000000	0.508333	-25.200001	903.166687	1023.000000	1023.000000	2046.000000
18.459999	0.046022	27.199099	4.942436	6.271078	7.181931	8.803652	0.000000	-10.000000	0.508333	-25.483334	894.666687	1023.000000	1023.000000	2046.000000
18.480000	0.044897	26.534243	4.856886	6.055101	7.048827	8.573429	0.000000	-10.000000	0.516667	-25.716667	886.333313	1023.000000	1023.000000	2046.000000
18.500000	0.044033	26.023539	4.785857	5.884902	6.948865	8.403914	0.000000	-10.000000	0.525000	-26.033335	877.666687	1023.000000	1023.000000	2046.000000
18.520000	0.043030	25.430740	4.721668	5.698948	6.785604	8.224520	0.000000	-10.000000	0.541667	-26.066668	869.000000	1023.000000	1023.000000	2046.000000
18.540001	0.042254	24.972292	4.569704	5.575778	6.732899	8.093911	0.000000	-10.000000	0.550000	-26.216667	860.166687	1023.000000	1023.000000	2046.000000
18.559999	0.041367	24.447706	4.465338	5.413051	6.590458	7.978859	0.000000	-10.000000	0.541667	-26.133333	851.500000	1023.000000	1023.000000	2046.000000
18.580000	0.040257	23.791967	4.375199	5.217870	6.363496	7.835401	0.000000	-10.000000	0.525000	-26.066668	842.833313	1023.000000	1023.000000	2046.000000
18.600000	0.039351	23.256386	4.186491	4.968627	6.396570	7.704698	0.000000	-10.000000	0.508333	-25.900000	834.166687	1023.000000	1023.000000	2046.000000
18.620001	0.038075	22.502392	4.163637	4.796109	6.091630	7.451015	0.000000	-10.000000	0.500000	-25.633333	825.500000	1023.000000	1023.000000	2046.000000
18.639999	0.037332	22.063173	3.905093	4.790841	6.001949	7.365289	0.000000	-10.000000	0.508333	-25.416666	816.833313	1023.000000	1023.000000	2046.000000
18.660000	0.035585	21.030998	3.595702	4.444727	5.821512	7.169056	0.000000	-10.000000	0.508333	-25.716667	808.333313	1023.000000	1023.000000	2046.000000
18.680000	0.033325	19.695244	3.355459	3.819586	5.563816	6.956383	0.000000	-10.000000	0.516667	-26.050001	799.666687	1023.000000	1023.000000	2046.000000
18.700001	0.031919	18.864134	3.272413	3.394416	5.393410	6.803893	0.000000	-10.000000	0.516667	-26.316668	791.166687	1023.000000	1023.000000	2046.000000
18.719999	0.030901	18.262663	3.273171	3.333345	5.123830	6.532317	0.000000	-10.000000	0.525000	-26.150000	782.333313	1023.000000	1023.000000	2046.000000
18.740000	0.030155	17.821857	3.200181	3.367412	4.936277	6.317987	0.000000	-10.000000	0.525000	-26.016666	773.666687	1023.000000	1023.000000	2046.000000
18.760000	0.029003	17.140646	3.039858	3.401456	4.649144	6.050187	0.000000	-10.000000	0.516667	-25.750000	764.833313	1023.000000	1023.000000	2046.000000
18.780001	0.027561	16.288460	2.667606	3.347026	4.460218	5.813609	0.000000	-10.000000	0.508333	-25.433334	756.333313	1023.000000	1023.000000	2046.000000
18.799999	0.026106	15.428682	2.378067	3.278018	4.242369	5.530228	0.000000	-10.000000	0.491667	-24.883333	747.833313	1023.000000	1023.000000	2046.000000
18.820000	0.024395	14.417694	2.144594	3.259778	3.904803	5.108520	0.000000	-10.000000	0.491667	-24.733334	739.500000	1023.000000	1023.000000	2046.000000
18.840000	0.023218	13.721870	1.856616	3.269161	3.737360	4.858733	0.000000	-10.000000	0.491667	-24.583334	731.166687	1023.000000	1023.000000	2046.000000
18.860001	0.022120	13.073057	1.675085	3.323298	3.496493	4.578180	0.000000	-10.000000	0.508333	-24.783333	723.000000	1023.000000	1023.000000	2046.000000
18.879999	0.020930	12.369684	1.510406	3.322730	3.279568	4.256980	0.000000	-10.000000	0.516667	-25.016666	714.833313	1023.000000	1023.000000	2046.000000
18.900000	0.019966	11.800143	1.434245	3.267648	3.063837	4.034414	0.000000	-10.000000	0.533333	-25.250000	706.500000	1023.000000	1023.000000	2046.000000
18.920000	0.018989	11.222253	1.379928	3.156687	2.875539	3.810098	0.000000	-10.000000	0.525000	-25.650000	698.000000	1023.000000	1023.000000	2046.000000
18.940001	0.018247	10.784050	1.340692	3.046958	2.746240	3.650160	0.000000	-10.000000	0.516667	-25.683334	689.500000	1023.000000	1023.000000	2046.000000
18.959999	0.017737	10.482687	1.361227	2.999599	2.582585	3.539277	0.000000	-10.000000	0.500000	-25.783333	680.833313	1023.000000	1023.000000	2046.000000
18.980000	0.017704	10.462844	1.527558	3.135656	2.386714	3.412915	0.000000	-10.000000	0.500000	-25.400000	672.333313	1023.000000	1023.000000	2046.000000
19.000000	0.017742	10.485735	1.523160	3.257152	2.355285	3.350137	0.000000	-10.000000	0.500000	-25.166666	663.666687	1023.000000	1023.000000	2046.000000
19.020000	0.017684	10.451351	1.509459	3.329087	2.276783	3.336022	0.000000	-10.000000	0.491667	-24.766666	655.333313	1023.000000	1023.000000	2046.000000
19.040001	0.017472	10.326050	1.469901	3.402548	2.187215	3.266386	0.000000	-10.000000	0.483333	-24.433334	647.000000	1023.000000	1023.000000	2046.000000
19.059999	0.017449	10.312580	1.496966	3.410268	2.091775	3.313572	0.000000	-10.000000	0.466667	-24.083334	639.000000	1023.000000	1023.000000	2046.000000
19.080000	0.016970	10.029284	1.429322	3.384763	1.998189	3.217011	0.000000	-10.000000	0.458333	-23.766666	631.000000	1023.000000	1023.000000	2046.000000
19.100000	0.016048	9.484466	1.272137	3.140521	1.901717	3.170089	0.000000	-10.000000	0.450000	-23.566668	623.000000	1023.000000	1023.000000	2046.000000
19.120001	0.014943	8.831096	1.232071	2.801376	1.705416	3.092233	0.000000	-10.000000	0.458333	-23.366667	615.000000	1023.000000	1023.000000	2046.000000
19.139999	0.013843	8.181144	1.116129	2.529107	1.595309	2.940598	0.000000	-10.000000	0.458333	-23.350000	607.166687	1023.000000	1023.000000	2046.000000
19.160000	0.012792	7.559870	0.985768	2.284439	1.444032	2.845631	0.000000	-10.000000	0.458333	-23.383333	599.500000	1023.000000	1023.000000	2046.000000
19.180000	0.011861	7.009956	0.903337	2.103093	1.300555	2.702971	0.000000	-10.000000	0.450000	-23.466667	591.833313	1023.000000	1023.000000	2046.000000
19.200001	0.011049	6.529920	0.863281	1.958080	1.144691	2.563869	0.000000	-10.000000	0.450000	-23.500000	584.000000	1023.000000	1023.000000	2046.000000
19.219999	0.010301	6.087633	0.735723	1.831429	1.033938	2.486544	0.000000	-10.000000	0.450000	-23.400002	576.000000	1023.000000	1023.000000	2046.000000
19.240000	0.009401	5.555999	0.638950	1.739898	0.901891	2.275260	0.000000	-10.000000	0.450000	-23.416668	568.000000	1023.000000	1023.000000	2046.000000
19.260000	0.008400	4.964178	0.542914	1.558157	0.723052	2.140055	0.000000	-10.000000	0.450000	-23.550001	557.666687	1023.000000	1023.000000	2046.000000
19.280001	0.007654	4.523535	0.453328	1.371883	0.613398	2.084926	0.000000	-10.000000	0.450000	-23.800001	550.000000	1023.000000	1023.000000	2046.000000
19.299999	0.006817	4.028880	0.329080	1.240360	0.514352	1.945088	0.000000	-10.000000	0.450000	-23.950001	542.333313	1023.000000	1023.000000	2046.000000
19.320000	0.006054	3.577719	0.292104	1.062458	0.378980	1.844177	0.000000	-10.000000	0.450000	-23.900002	537.000000	1023.000000	1023.000000	2046.000000
19.340000	0.005411	3.197985	0.226044	0.907127	0.321348	1.743467	0.000000	-10.000000	0.458333	-23.766668	529.000000	1023.000000	1023.000000	2046.000000
19.360001	0.004336	2.562321	0.167169	0.708486	0.103001	1.583666	0.000000	-10.000000	0.458333	-23.650002	521.000000	1023.000000	1023.000000	2046.000000
19.379999	0.003204	1.893354	-0.051745	0.372572	0.095806	1.476721	0.000000	-10.000000	0.466667	-23.666668	513.000000	1023.000000	1023.000000	2046.000000
19.400000	0.002198	1.298721	-0.135544	0.245219	-0.189115	1.378160	0.000000	-10.000000	0.458333	-23.733334	505.000000	1023.000000	1023.000000	2046.000000
19.420000	0.001152	0.680723	-0.390565	0.184634	-0.368893	1.255546	0.000000	-10.000000	0.466667	-23.833334	497.000000	1023.000000	1023.000000	2046.000000
19.440001	-0.000940	-0.555433	-0.765692	-0.344402	-0.531707	1.086368	0.000000	-10.000000	0.475000	-24.100000	489.000000	1023.000000	1023.000000	2046.000000
19.459999	-0.003063	-1.810256	-1.024632	-0.954657	-0.772185	0.941218	0.000000	-10.000000	0.491667	-24.500000	481.000000	1023.000000	1023.000000	2046.000000
19.480000	-0.004359	-2.576095	-1.172542	-1.251612	-0.901752	0.749811	0.000000	-10.000000	0.500000	-24.766666	472.666656	1023.000000	1023.000000	2046.000000
19.500000	-0.005194	-3.069528	-1.257011	-1.256699	-1.110304	0.554485	0.000000	-10.000000	0.500000	-24.650002	464.333344	1023.000000	1023.000000	2046.000000
19.520000	-0.006063	-3.582988	-1.390924	-1.272183	-1.311386	0.391504	0.000000	-10.000000	0.483333	-24.383333	456.000000	1023.000000	1023.000000	2046.000000
19.540001	-0.007038	-4.159460	-1.658498	-1.281260	-1.463953	0.244252	0.000000	-10.000000	0.458333	-23.733334	448.000000	1023.000000	1023.000000	2046.000000
19.559999	-0.008165	-4.825804	-1.881462	-1.336408	-1.711716	0.103782	0.000000	-10.000000	0.425000	-23.116667	440.166656	1023.000000	1023.000000	2046.000000
19.580000	-0.009480	-5.602651	-2.154849	-1.371479	-1.908890	-0.167433	0.000000	-10.000000	0.408333	-22.750000	432.500000	1023.000000	1023.000000	2046.000000
19.600000	-0.010662	-6.301076	-2.398519	-1.373819	-2.100591	-0.428148	0.000000	-10.000000	0.400000	-23.033335	424.833344	1023.000000	1023.000000	2046.000000
19.620001	-0.011729	-6.931941	-2.629591	-1.350749	-2.280124	-0.671477	0.000000	-10.000000	0.400000	-23.466667	417.000000	1023.000000	1023.000000	2046.000000
19.639999	-0.012751	-7.535669	-2.862276	-1.322458	-2.449093	-0.901842	0.000000	-10.000000	0.400000	-23.766666	409.000000	1023.000000	1023.000000	2046.000000
19.660000	-0.013624	-8.051839	-2.987203	-1.354786	-2.633210	-1.076640	0.000000	-10.000000	0.400000	-23.616667	401.000000	1023.000000	1023.000000	2046.000000
19.680000	-0.014667	-8.668104	-3.092151	-1.409296	-2.858328	-1.308329	0.000000	-10.000000	0.400000	-23.450001	393.333344	1023.000000	1023.000000	2046.000000
19.700001	-0.015389	-9.094972	-3.114868	-1.597790	-3.007959	-1.374355	0.000000	-10.000000	0.400000	-23.100000	385.666656	1023.000000	1023.000000	2046.000000
19.719999	-0.015945	-9.423583	-3.062672	-1.727230	-3.165209	-1.468471	0.000000	-10.000000	0.408333	-23.150000	378.000000	1023.000000	1023.000000	2046.000000
19.740000	-0.016266	-9.613235	-3.045919	-1.750929	-3.244477	-1.571911	0.000000	-10.000000	0.408333	-23.100000	370.166656	1023.000000	1023.000000	2046.000000
19.760000	-0.016331	-9.651729	-2.945111	-1.681406	-3.384998	-1.640214	0.000000	-10.000000	0.408333	-23.150002	362.500000	1023.000000	1023.000000	2046.000000
19.780001	-0.016521	-9.764112	-2.969774	-1.618754	-3.449970	-1.725613	0.000000	-10.000000	0.400000	-22.933334	354.833344	1023.000000	1023.000000	2046.000000
19.799999	-0.016672	-9.852983	-2.936267	-1.565828	-3.593678	-1.757209	0.000000	-10.000000	0.400000	-22.600000	347.166656	1023.000000	1023.000000	2046.000000
19.820000	-0.016702	-9.871024	-2.979389	-1.500384	-3.640440	-1.750811	0.000000	-10.000000	0.391667	-22.216667	339.500000	1023.000000	1023.000000	2046.000000
19.840000	-0.017078	-10.093181	-3.077939	-1.548928	-3.690231	-1.776083	0.000000	-10.000000	0.383333	-22.066668	332.166656	1023.000000	1023.000000	2046.000000
19.860001	-0.017537	-10.364208	-3.158421	-1.676519	-3.759517	-1.769751	0.000000	-10.000000	0.383333	-22.033333	324.833344	1023.000000	1023.000000	2046.000000
19.879999	-0.018391	-10.869318	-3.236916	-1.894041	-3.868230	-1.870132	0.000000	-10.000000	0.375000	-22.000000	317.500000	1023.000000	1023.000000	2046.000000
19.900000	-0.019401	-11.465952	-3.363238	-2.182507	-3.997103	-1.923105	0.000000	-10.000000	0.366667	-21.683334	310.166656	1023.000000	1023.000000	2046.000000
19.920000	-0.020323	-12.010659	-3.463358	-2.441258	-4.099397	-2.006647	0.000000	-10.000000	0.350000	-21.283335	302.833344	1023.000000	1023.000000	2046.000000
19.940001	-0.021313	-12.596052	-3.571205	-2.634194	-4.239947	-2.150706	0.000000	-10.000000	0.341667	-20.683334	295.666656	1023.000000	1023.000000	2046.000000
19.959999	-0.022111	-13.067367	-3.686437	-2.796090	-4.355993	-2.228847	0.000000	-10.000000	0.341667	-20.333334	288.666656	1023.000000	1023.000000	2046.000000
19.980000	-0.022759	-13.450560	-3.728987	-2.924391	-4.513461	-2.283721	0.000000	-10.000000	0.341667	-19.900000	282.000000	1023.000000	1023.000000	2046.000000
20.000000	-0.023586	-13.939051	-3.893659	-3.034120	-4.630178	-2.381093	0.000000	-10.000000	0.350000	-19.766666	275.333344	1023.000000	1023.000000	2046.000000
20.020000	-0.024306	-14.364947	-3.974706	-3.177764	-4.793454	-2.419024	0.000000	-10.000000	0.350000	-19.450001	268.833344	1023.000000	1023.000000	2046.000000
20.040001	-0.025149	-14.863174	-4.144995	-3.323667	-4.878726	-2.515786	0.000000	-10.000000	0.350000	-19.350000	262.166656	1023.000000	1023.000000	2046.000000
20.059999	-0.025784	-15.238317	-4.230982	-3.490412	-4.985864	-2.531060	0.000000	-10.000000	0.333333	-19.216667	255.833328	1023.000000	1023.000000	2046.000000
20.080000	-0.026467	-15.641936	-4.320341	-3.636944	-5.064486	-2.620165	0.000000	-10.000000	0.300000	-19.050001	249.333328	1023.000000	1023.000000	2046.000000
20.100000	-0.027297	-16.132273	-4.423602	-3.777165	-5.201702	-2.729803	0.000000	-10.000000	0.266667	-18.850000	243.000000	1023.000000	1023.000000	2046.000000
20.120001	-0.027945	-16.515757	-4.468295	-3.937993	-5.319615	-2.789854	0.000000	-10.000000	0.250000	-18.600000	236.666672	1023.000000	1023.000000	2046.000000
20.139999	-0.028741	-16.985765	-4.551243	-4.177939	-5.409965	-2.846619	0.000000	-10.000000	0.250000	-18.500000	232.500000	1023.000000	1023.000000	2046.000000
20.160000	-0.029426	-17.390892	-4.592028	-4.329251	-5.540335	-2.929279	0.000000	-10.000000	0.250000	-18.366667	226.500000	1023.000000	1023.000000	2046.000000
20.180000	-0.030037	-17.751637	-4.633920	-4.514034	-5.647095	-2.956587	0.000000	-10.000000	0.266667	-18.250000	220.500000	1023.000000	1023.000000	2046.000000
20.200001	-0.030890	-18.255938	-4.741028	-4.659867	-5.762597	-3.092444	0.000000	-10.000000	0.266667	-18.250000	212.500000	1023.000000	1023.000000	2046.000000
20.219999	-0.031441	-18.581818	-4.786715	-4.813301	-5.884111	-3.097690	0.000000	-10.000000	0.250000	-18.116667	206.166672	1023.000000	1023.000000	2046.000000
20.240000	-0.031871	-18.835760	-4.855231	-4.945436	-5.928064	-3.107028	0.000000	-10.000000	0.233333	-17.933334	200.000000	1023.000000	1023.000000	2046.000000
20.260000	-0.032622	-19.279640	-4.972770	-5.026795	-6.035538	-3.244538	0.000000	-10.000000	0.233333	-17.550001	194.000000	1023.000000	1023.000000	2046.000000
20.280001	-0.033361	-19.716579	-5.023805	-5.141467	-6.249766	-3.301540	0.000000	-10.000000	0.241667	-17.383335	188.333328	1023.000000	1023.000000	2046.000000
20.299999	-0.033830	-19.993477	-5.179805	-5.432447	-6.192393	-3.188833	0.000000	-10.000000	0.233333	-17.183334	182.500000	1023.000000	1023.000000	2046.000000
20.320000	-0.034947	-20.653921	-5.342145	-5.514254	-6.370964	-3.426558	0.000000	-10.000000	0.225000	-16.866667	176.666672	1023.000000	1023.000000	2046.000000
20.340000	-0.035625	-21.054321	-5.573468	-5.474189	-6.550369	-3.456295	0.000000	-10.000000	0.216667	-16.566668	171.000000	1023.000000	1023.000000	2046.000000
20.360001	-0.037359	-22.079441	-5.912887	-5.872900	-6.685918	-3.607736	0.000000	-10.000000	0.216667	-16.466667	165.500000	1023.000000	1023.000000	2046.000000
20.379999	-0.039076	-23.093906	-6.134004	-6.367299	-6.841398	-3.751206	0.000000	-10.000000	0.216667	-16.733334	160.000000	1023.000000	1023.000000	2046.000000
20.400000	-0.039918	-23.591253	-6.169453	-6.662826	-6.929623	-3.829351	0.000000	-10.000000	0.216667	-16.750000	154.333328	1023.000000	1023.000000	2046.000000
20.420000	-0.040682	-24.043196	-6.251613	-6.614501	-7.061632	-4.115449	0.000000	-10.000000	0.208333	-16.533333	148.833328	1023.000000	1023.000000	2046.000000
20.440001	-0.041337	-24.430323	-6.353148	-6.576799	-7.229612	-4.270761	0.000000	-10.000000	0.191667	-15.883333	143.333328	1023.000000	1023.000000	2046.000000
20.459999	-0.042073	-24.865038	-6.602116	-6.569252	-7.318211	-4.375459	0.000000	-10.000000	0.183333	-15.083333	138.166672	1023.000000	1023.000000	2046.000000
20.480000	-0.043003	-25.414734	-6.902596	-6.506771	-7.508987	-4.496380	0.000000	-10.000000	0.166667	-14.350000	133.000000	1023.000000	1023.000000	2046.000000
20.500000	-0.043957	-25.978516	-7.191988	-6.374101	-7.684508	-4.727918	0.000000	-10.000000	0.158333	-13.983334	128.166672	1023.000000	1023.000000	2046.000000
20.520000	-0.044934	-26.555859	-7.425654	-6.335079	-7.861611	-4.933515	0.000000	-10.000000	0.158333	-14.133333	123.500000	1023.000000	1023.000000	2046.000000
20.540001	-0.045621	-26.961868	-7.640492	-6.250175	-7.985914	-5.085288	0.000000	-10.000000	0.175000	-14.416667	118.833336	1023.000000	1023.000000	2046.000000
20.559999	-0.046228	-27.320854	-7.786449	-6.218120	-8.097780	-5.218504	0.000000	-10.000000	0.183333	-14.550000	114.000000	1023.000000	1023.000000	2046.000000
20.580000	-0.046922	-27.730749	-7.847455	-6.202325	-8.287134	-5.393835	0.000000	-10.000000	0.191667	-14.616667	109.000000	1023.000000	1023.000000	2046.000000
20.600000	-0.047392	-28.008640	-7.907492	-6.179062	-8.379211	-5.542875	0.000000	-10.000000	0.175000	-14.516666	104.000000	1023.000000	1023.000000	2046.000000
20.620001	-0.047939	-28.332081	-7.878973	-6.332430	-8.513074	-5.607604	0.000000	-10.000000	0.175000	-14.350000	99.166664	1023.000000	1023.000000	2046.000000
20.639999	-0.048156	-28.460070	-7.794910	-6.449648	-8.566128	-5.649383	0.000000	-10.000000	0.166667	-14.033334	94.500000	1023.000000	1023.000000	2046.000000
20.660000	-0.048350	-28.575045	-7.742195	-6.585045	-8.586630	-5.661174	0.000000	-10.000000	0.166667	-13.866667	89.833336	1023.000000	1023.000000	2046.000000
20.680000	-0.048486	-28.655035	-7.638906	-6.545127	-8.726992	-5.744012	0.000000	-10.000000	0.158333	-13.733334	85.166664	1023.000000	1023.000000	2046.000000
20.700001	-0.048370	-28.586567	-7.522032	-6.487555	-8.803799	-5.773181	0.000000	-10.000000	0.158333	-13.550000	80.500000	1023.000000	1023.000000	2046.000000
20.719999	-0.048641	-28.746971	-7.515818	-6.477186	-8.919421	-5.834547	0.000000	-10.000000	0.150000	-13.133333	76.166664	1023.000000	1023.000000	2046.000000
20.740000	-0.048466	-28.643581	-7.468442	-6.461606	-8.971338	-5.742194	0.000000	-10.000000	0.133333	-12.733334	71.666664	1023.000000	1023.000000	2046.000000
20.760000	-0.048498	-28.662357	-7.501955	-6.524640	-8.967909	-5.667853	0.000000	-10.000000	0.108333	-12.516667	67.333336	1023.000000	1023.000000	2046.000000
20.780001	-0.048708	-28.786430	-7.561000	-6.553959	-9.025048	-5.646422	0.000000	-10.000000	0.100000	-12.400001	63.000000	1023.000000	1023.000000	2046.000000
20.799999	-0.049024	-28.973066	-7.613097	-6.692895	-9.061255	-5.605820	0.000000	-10.000000	0.100000	-12.250000	59.000000	1023.000000	1023.000000	2046.000000
20.820000	-0.049683	-29.362392	-7.635040	-6.935177	-9.149494	-5.642681	0.000000	-10.000000	0.100000	-11.883333	55.000000	1023.000000	1023.000000	2046.000000
20.840000	-0.050339	-29.750423	-7.714173	-7.124923	-9.191047	-5.720280	0.000000	-10.000000	0.100000	-11.400000	51.000000	1023.000000	1023.000000	2046.000000
20.860001	-0.050875	-30.067257	-7.728434	-7.339945	-9.291004	-5.707875	0.000000	-10.000000	0.083333	-10.916667	47.166668	1023.000000	1023.000000	2046.000000
20.879999	-0.051631	-30.513821	-7.785193	-7.449320	-9.445619	-5.833689	0.000000	-10.000000	0.066667	-10.433333	43.500000	1023.000000	1023.000000	2046.000000
20.900000	-0.051970	-30.714006	-7.855006	-7.547848	-9.466770	-5.844382	0.000000	-10.000000	0.050000	-10.066667	40.000000	1023.000000	1023.000000	2046.000000
20.920000	-0.052510	-31.033154	-7.913597	-7.645289	-9.547363	-5.926904	0.000000	-10.000000	0.058333	-9.683333	36.666668	1023.000000	1023.000000	2046.000000
20.940001	-0.052823	-31.218277	-8.062386	-7.667489	-9.523336	-5.965065	0.000000	-10.000000	0.066667	-9.433333	33.333332	1023.000000	1023.000000	2046.000000
20.959999	-0.053181	-31.430119	-8.078872	-7.768182	-9.615136	-5.967929	0.000000	-10.000000	0.075000	-9.283334	31.166666	1023.000000	1023.000000	2046.000000
20.980000	-0.053679	-31.724199	-8.189931	-7.848828	-9.666050	-6.019392	0.000000	-10.000000	0.075000	-9.133333	28.000000	1023.000000	1023.000000	2046.000000
21.000000	-0.053946	-31.882019	-8.195045	-7.946930	-9.711417	-6.028627	0.000000	-10.000000	0.075000	-8.916667	25.000000	1023.000000	1023.000000	2046.000000
21.020000	-0.054469	-32.191284	-8.234940	-8.076230	-9.812438	-6.067675	0.000000	-10.000000	0.075000	-8.600000	21.166666	1023.000000	1023.000000	2046.000000
21.040001	-0.054641	-32.292942	-8.297705	-8.198134	-9.768674	-6.028429	0.000000	-10.000000	0.066667	-8.283334	18.333334	1023.000000	1023.000000	2046.000000
21.059999	-0.054825	-32.401604	-8.307628	-8.286209	-9.749101	-6.058668	0.000000	-10.000000	0.058333	-7.950000	15.500000	1023.000000	1023.000000	2046.000000
21.080000	-0.055338	-32.704639	-8.327508	-8.400374	-9.878134	-6.098623	0.000000	-10.000000	0.050000	-7.466667	12.833333	1023.000000	1023.000000	2046.000000
21.100000	-0.055642	-32.884289	-8.355848	-8.528510	-9.892207	-6.107724	0.000000	-10.000000	0.050000	-7.100000	11.166667	1023.000000	1023.000000	2046.000000
21.120001	-0.056016	-33.105446	-8.398546	-8.624929	-9.925475	-6.156494	0.000000	-10.000000	0.050000	-6.650000	8.833333	1023.000000	1023.000000	2046.000000
21.139999	-0.056217	-33.223980	-8.423086	-8.736675	-9.939075	-6.125144	0.000000	-10.000000	0.050000	-6.450000	7.166667	1023.000000	1023.000000	2046.000000
21.160000	-0.056477	-33.377823	-8.435904	-8.831579	-9.967767	-6.142575	0.000000	-10.000000	0.050000	-6.133333	4.166667	1023.000000	1023.000000	2046.000000
21.180000	-0.056816	-33.578106	-8.463365	-8.913916	-10.060594	-6.140232	0.000000	-10.000000	0.050000	-6.016667	2.833333	1023.000000	1023.000000	2046.000000
21.200001	-0.057124	-33.760422	-8.500313	-8.972003	-10.060276	-6.227829	0.000000	-10.000000	0.041667	-5.833333	1.000000	1023.000000	1023.000000	2046.000000
21.219999	-0.057509	-33.987968	-8.515466	-9.089633	-10.146608	-6.236261	0.000000	-10.000000	0.041667	-5.733334	0.000000	1023.000000	1023.000000	2046.000000
21.240000	-0.057554	-34.014248	-8.552230	-9.155322	-10.091199	-6.215497	0.000000	-10.000000	0.041667	-5.716667	-2.333333	1023.000000	1023.000000	2046.000000
21.260000	-0.057739	-34.123657	-8.563903	-9.259789	-10.105589	-6.194376	0.000000	-10.000000	0.050000	-5.866667	-4.833333	1023.000000	1023.000000	2046.000000
21.280001	-0.058175	-34.381386	-8.608685	-9.333665	-10.202209	-6.236824	0.000000	-10.000000	0.050000	-6.200000	-7.500000	1023.000000	1023.000000	2046.000000
21.299999	-0.058554	-34.605217	-8.685314	-9.383033	-10.221381	-6.315488	0.000000	-10.000000	0.050000	-6.450000	-8.833333	1023.000000	1023.000000	2046.000000
21.320000	-0.058727	-34.707531	-8.707745	-9.622903	-10.271379	-6.105505	0.000000	-10.000000	0.050000	-6.666667	-10.166667	1023.000000	1023.000000	2046.000000
21.340000	-0.059302	-35.047657	-8.786493	-9.682019	-10.331357	-6.247787	0.000000	-10.000000	0.050000	-6.700000	-11.500000	1023.000000	1023.000000	2046.000000
21.360001	-0.059781	-35.330582	-8.963942	-9.664394	-10.449529	-6.252716	0.000000	-10.000000	0.050000	-6.633334	-13.666667	1023.000000	1023.000000	2046.000000
21.379999	-0.061034	-36.071358	-9.228024	-9.921174	-10.579051	-6.343110	0.000000	-10.000000	0.050000	-6.450000	-16.666666	1023.000000	1023.000000	2046.000000
21.400000	-0.062290	-36.813274	-9.482604	-10.260013	-10.611994	-6.458663	0.000000	-10.000000	0.050000	-6.300000	-19.666666	1023.000000	1023.000000	2046.000000
21.420000	-0.062795	-37.111904	-9.471266	-10.446059	-10.650253	-6.544327	0.000000	-10.000000	0.050000	-6.250000	-21.833334	1023.000000	1023.000000	2046.000000
21.440001	-0.062940	-37.197407	-9.477387	-10.276323	-10.716690	-6.727007	0.000000	-10.000000	0.041667	-5.683333	-23.833334	1023.000000	1023.000000	2046.000000
21.459999	-0.063018	-37.243755	-9.590374	-10.102438	-10.700872	-6.850071	0.000000	-10.000000	0.025000	-4.333333	-25.500000	1023.000000	1023.000000	2046.000000
21.480000	-0.063718	-37.657272	-9.815225	-9.943298	-10.910405	-6.988342	0.000000	-10.000000	0.008333	-2.983333	-27.166666	1023.000000	1023.000000	2046.000000
21.500000	-0.064140	-37.906967	-10.107187	-9.780647	-10.967490	-7.051642	0.000000	-10.000000	0.000000	-1.466667	-27.666666	1023.000000	1023.000000	2046.000000
21.520000	-0.064677	-38.224094	-10.381248	-9.655497	-11.011504	-7.175846	0.000000	-10.000000	0.008333	-0.733333	-27.833334	1023.000000	1023.000000	2046.000000
21.540001	-0.065116	-38.483822	-10.539840	-9.490831	-11.181413	-7.271739	0.000000	-10.000000	0.016667	-0.650000	-28.000000	1023.000000	1023.000000	2046.000000
21.559999	-0.065284	-38.582661	-10.711276	-9.260599	-11.183028	-7.427757	0.000000	-10.000000	0.025000	-1.300000	-28.000000	1023.000000	1023.000000	2046.000000
21.580000	-0.065510	-38.716648	-10.821433	-9.094306	-11.290603	-7.510308	0.000000	-10.000000	0.025000	-2.150000	-28.166666	1023.000000	1023.000000	2046.000000
21.600000	-0.065436	-38.672821	-10.875117	-8.959066	-11.280869	-7.557767	0.000000	-10.000000	0.025000	-2.516667	-28.666666	1023.000000	1023.000000	2046.000000
21.620001	-0.065585	-38.760601	-10.857039	-8.949819	-11.350188	-7.603556	0.000000	-10.000000	0.016667	-2.800000	-29.500000	1023.000000	1023.000000	2046.000000
21.639999	-0.065727	-38.844563	-10.795477	-8.965782	-11.428824	-7.654480	0.000000	-10.000000	0.016667	-1.950000	-30.333334	1023.000000	1023.000000	2046.000000
21.660000	-0.065443	-38.676868	-10.617879	-9.088614	-11.376873	-7.593501	0.000000	-10.000000	0.016667	-0.933333	-30.833334	1023.000000	1023.000000	2046.000000
21.680000	-0.065381	-38.640167	-10.457071	-9.105374	-11.460531	-7.617190	0.000000	-10.000000	0.025000	0.000000	-31.000000	1023.000000	1023.000000	2046.000000
21.700001	-0.064867	-38.336296	-10.293290	-9.017763	-11.395041	-7.630204	0.000000	-10.000000	0.025000	0.000000	-31.000000	1023.000000	1023.000000	2046.000000
21.719999	-0.064326	-38.016636	-10.079110	-8.944412	-11.433600	-7.559513	0.000000	-10.000000	0.016667	0.300000	-31.000000	1023.000000	1023.000000	2046.000000
21.740000	-0.063662	-37.624283	-9.991518	-8.842827	-11.312670	-7.477267	0.000000	-10.000000	0.016667	1.483333	-31.000000	1023.000000	1023.000000	2046.000000
21.760000	-0.063011	-37.239208	-9.829339	-8.824707	-11.266845	-7.318315	0.000000	-10.000000	0.000000	3.083333	-31.000000	1023.000000	1023.000000	2046.000000
21.780001	-0.062521	-36.949825	-9.721613	-8.814537	-11.228325	-7.185352	0.000000	-10.000000	-0.008333	4.383333	-31.000000	1023.000000	1023.000000	2046.000000
21.799999	-0.061910	-36.588791	-9.653824	-8.807947	-11.036158	-7.090861	0.000000	-10.000000	-0.033333	5.133334	-31.000000	1023.000000	1023.000000	2046.000000
21.820000	-0.061639	-36.428886	-9.522080	-8.914623	-11.033999	-6.958183	0.000000	-10.000000	-0.041667	5.816667	-31.000000	1023.000000	1023.000000	2046.000000
21.840000	-0.061465	-36.325821	-9.432378	-9.055894	-10.958549	-6.878999	0.000000	-10.000000	-0.050000	6.500000	-31.000000	1023.000000	1023.000000	2046.000000
21.860001	-0.061347	-36.256180	-9.381067	-9.224200	-10.839559	-6.811353	0.000000	-10.000000	-0.033333	7.033333	-31.000000	1023.000000	1023.000000	2046.000000
21.879999	-0.061471	-36.329601	-9.265510	-9.328671	-10.938913	-6.796506	0.000000	-10.000000	-0.016667	7.350000	-31.000000	1023.000000	1023.000000	2046.000000
21.900000	-0.061251	-36.199242	-9.278514	-9.368479	-10.771328	-6.780921	0.000000	-10.000000	0.000000	7.700000	-31.000000	1023.000000	1023.000000	2046.000000
21.920000	-0.061166	-36.149002	-9.156172	-9.351699	-10.874496	-6.766637	0.000000	-10.000000	0.000000	7.866667	-31.000000	1023.000000	1023.000000	2046.000000
21.940001	-0.060677	-35.860096	-9.160511	-9.328400	-10.686769	-6.684418	0.000000	-10.000000	0.000000	7.866667	-31.000000	1023.000000	1023.000000	2046.000000
21.959999	-0.060448	-35.725021	-9.091732	-9.281516	-10.668940	-6.682833	0.000000	-10.000000	0.000000	8.016666	-13.333333	1023.000000	1023.000000	2046.000000
21.980000	-0.060096	-35.516735	-9.096891	-9.278125	-10.555482	-6.586236	0.000000	-10.000000	-0.016667	8.400001	5.000000	1023.000000	1023.000000	2046.000000
22.000000	-0.059714	-35.291103	-9.038734	-9.271320	-10.483969	-6.497081	0.000000	-10.000000	-0.033333	9.266667	25.333334	1023.000000	1023.000000	2046.000000
22.020000	-0.059522	-35.177338	-8.958692	-9.291457	-10.503486	-6.423705	0.000000	-10.000000	-0.050000	9.950001	28.000000	1023.000000	1023.000000	2046.000000
22.040001	-0.059102	-34.929413	-8.935061	-9.269033	-10.356161	-6.369156	0.000000	-10.000000	-0.050000	10.500000	31.166666	1023.000000	1023.000000	2046.000000
22.059999	-0.058768	-34.731976	-8.805975	-9.336178	-10.351917	-6.237904	0.000000	-10.000000	-0.050000	10.750000	33.500000	1023.000000	1023.000000	2046.000000
22.080000	-0.058191	-34.391010	-8.784461	-9.341803	-10.153734	-6.111014	0.000000	-10.000000	-0.066667	11.100000	37.166668	1023.000000	1023.000000	2046.000000
22.100000	-0.057638	-34.063881	-8.695492	-9.355455	-10.040059	-5.972873	0.000000	-10.000000	-0.083333	11.633333	40.833332	1023.000000	1023.000000	2046.000000
22.120001	-0.057220	-33.817245	-8.574717	-9.374977	-10.014392	-5.853161	0.000000	-10.000000	-0.108333	12.316667	44.666668	1023.000000	1023.000000	2046.000000
22.139999	-0.056506	-33.395191	-8.503036	-9.393397	-9.808646	-5.690111	0.000000	-10.000000	-0.125000	13.050000	48.666668	1023.000000	1023.000000	2046.000000
22.160000	-0.056000	-33.096249	-8.277435	-9.391829	-9.825685	-5.601299	0.000000	-10.000000	-0.141667	13.733334	52.833332	1023.000000	1023.000000	2046.000000
22.180000	-0.055315	-32.691235	-8.238990	-9.432392	-9.602679	-5.417174	0.000000	-10.000000	-0.166667	14.550000	59.000000	1023.000000	1023.000000	2046.000000
22.200001	-0.054506	-32.213127	-8.079020	-9.424298	-9.459534	-5.250277	0.000000	-10.000000	-0.183333	15.216667	63.666668	1023.000000	1023.000000	2046.000000
22.219999	-0.053850	-31.825361	-7.939244	-9.500430	-9.356213	-5.029474	0.000000	-10.000000	-0.208333	16.250000	70.500000	1023.000000	1023.000000	2046.000000
22.240000	-0.053347	-31.528177	-7.915194	-9.507452	-9.152073	-4.953458	0.000000	-10.000000	-0.216667	16.850000	74.000000	1023.000000	1023.000000	2046.000000
22.260000	-0.052446	-30.995565	-7.602742	-9.674522	-9.180737	-4.537564	0.000000	-10.000000	-0.225000	17.733334	79.500000	1023.000000	1023.000000	2046.000000
22.280001	-0.051945	-30.699337	-7.618787	-9.660003	-8.898314	-4.522233	0.000000	-10.000000	-0.225000	18.066668	83.500000	1023.000000	1023.000000	2046.000000
22.299999	-0.051384	-30.367876	-7.589466	-9.521391	-8.865371	-4.391650	0.000000	-10.000000	-0.233333	18.666668	89.500000	1023.000000	1023.000000	2046.000000
22.320000	-0.051259	-30.294333	-7.653679	-9.631880	-8.799948	-4.208826	0.000000	-10.000000	-0.241667	18.983334	95.500000	1023.000000	1023.000000	2046.000000
22.340000	-0.051567	-30.475969	-7.776194	-9.870812	-8.672450	-4.156513	0.000000	-10.000000	-0.250000	19.333334	101.666664	1023.000000	1023.000000	2046.000000
22.360001	-0.051090	-30.194172	-7.613083	-9.903480	-8.616305	-4.061305	0.000000	-10.000000	-0.241667	19.600000	108.000000	1023.000000	1023.000000	2046.000000
22.379999	-0.049878	-29.478184	-7.517941	-9.725378	-8.303182	-3.931682	0.000000	-10.000000	-0.241667	19.916668	114.500000	1023.000000	1023.000000	2046.000000
22.400000	-0.048930	-28.917751	-7.394975	-9.314951	-8.240183	-3.967643	0.000000	-10.000000	-0.250000	20.050001	121.000000	1023.000000	1023.000000	2046.000000
22.420000	-0.048425	-28.619200	-7.569915	-9.047582	-8.109174	-3.892530	0.000000	-10.000000	-0.266667	20.033333	127.666664	1023.000000	1023.000000	2046.000000
22.440001	-0.048221	-28.498524	-7.784241	-8.787148	-8.051960	-3.875175	0.000000	-10.000000	-0.283333	20.216667	134.333328	1023.000000	1023.000000	2046.000000
22.459999	-0.048111	-28.433464	-7.894475	-8.618422	-8.079494	-3.841074	0.000000	-10.000000	-0.291667	20.566668	141.166672	1023.000000	1023.000000	2046.000000
22.480000	-0.047585	-28.122660	-7.989143	-8.364939	-7.931386	-3.837192	0.000000	-10.000000	-0.300000	21.150000	148.000000	1023.000000	1023.000000	2046.000000
22.500000	-0.047019	-27.788164	-7.961740	-8.060010	-7.914432	-3.851982	0.000000	-10.000000	-0.300000	21.266666	155.000000	1023.000000	1023.000000	2046.000000
22.520000	-0.046143	-27.270613	-8.011542	-7.750015	-7.763227	-3.745830	0.000000	-10.000000	-0.300000	21.416666	162.000000	1023.000000	1023.000000	2046.000000
22.540001	-0.045303	-26.774307	-7.981799	-7.441747	-7.648139	-3.702623	0.000000	-10.000000	-0.291667	21.400000	169.166672	1023.000000	1023.000000	2046.000000
22.559999	-0.044554	-26.331226	-7.909082	-7.264715	-7.594427	-3.563003	0.000000	-10.000000	-0.266667	21.683334	176.333328	1023.000000	1023.000000	2046.000000
22.580000	-0.043556	-25.741693	-7.814649	-7.102499	-7.406710	-3.417835	0.000000	-10.000000	-0.250000	21.650002	183.666672	1023.000000	1023.000000	2046.000000
22.600000	-0.042602	-25.177500	-7.532817	-7.010739	-7.339711	-3.294232	0.000000	-10.000000	-0.258333	21.600000	190.833328	1023.000000	1023.000000	2046.000000
22.620001	-0.041461	-24.503464	-7.403424	-6.871267	-7.068595	-3.160178	0.000000	-10.000000	-0.266667	21.500000	198.000000	1023.000000	1023.000000	2046.000000
22.639999	-0.040315	-23.826023	-7.140310	-6.691317	-6.981612	-3.012785	0.000000	-10.000000	-0.283333	21.500000	205.166672	1023.000000	1023.000000	2046.000000
22.660000	-0.038923	-23.003336	-6.997743	-6.506231	-6.752045	-2.747317	0.000000	-10.000000	-0.291667	21.500000	212.333328	1023.000000	1023.000000	2046.000000
22.680000	-0.037390	-22.097521	-6.790175	-6.261701	-6.539568	-2.506077	0.000000	-10.000000	-0.316667	21.500000	219.666672	1023.000000	1023.000000	2046.000000
22.700001	-0.035972	-21.259329	-6.528154	-6.132642	-6.377270	-2.221263	0.000000	-10.000000	-0.316667	21.583334	226.833328	1023.000000	1023.000000	2046.000000
22.719999	-0.034227	-20.228111	-6.283444	-5.981243	-5.993607	-1.969817	0.000000	-10.000000	-0.325000	21.800001	234.000000	1023.000000	1023.000000	2046.000000
22.740000	-0.033049	-19.531824	-6.030210	-5.899699	-5.787824	-1.814092	0.000000	-10.000000	-0.316667	22.083334	241.166672	1023.000000	1023.000000	2046.000000
22.760000	-0.032025	-18.926521	-5.853078	-5.967316	-5.550134	-1.555993	0.000000	-10.000000	-0.308333	22.316668	251.000000	1023.000000	1023.000000	2046.000000
22.780001	-0.031210	-18.444952	-5.680479	-6.142210	-5.312967	-1.309294	0.000000	-10.000000	-0.283333	22.333334	258.500000	1023.000000	1023.000000	2046.000000
22.799999	-0.030571	-18.067305	-5.406996	-6.282947	-5.200467	-1.176896	0.000000	-10.000000	-0.275000	22.216667	266.000000	1023.000000	1023.000000	2046.000000
22.820000	-0.029700	-17.552462	-5.259041	-6.356409	-4.956732	-0.980280	0.000000	-10.000000	-0.283333	22.216667	270.833344	1023.000000	1023.000000	2046.000000
22.840000	-0.028869	-17.061432	-5.122788	-6.379483	-4.729507	-0.829653	0.000000	-10.000000	-0.291667	22.316668	278.166656	1023.000000	1023.000000	2046.000000
22.860001	-0.028123	-16.620653	-4.908785	-6.406391	-4.623925	-0.681553	0.000000	-10.000000	-0.316667	22.133333	285.500000	1023.000000	1023.000000	2046.000000
22.879999	-0.027202	-16.076529	-4.809926	-6.343183	-4.390424	-0.532995	0.000000	-10.000000	-0.316667	22.266666	293.000000	1023.000000	1023.000000	2046.000000
22.900000	-0.026363	-15.580690	-4.727631	-6.279755	-4.166050	-0.407254	0.000000	-10.000000	-0.308333	22.066668	300.500000	1023.000000	1023.000000	2046.000000
22.920000	-0.025637	-15.151512	-4.495313	-6.282757	-4.118331	-0.255111	0.000000	-10.000000	-0.275000	22.233334	308.000000	1023.000000	1023.000000	2046.000000
22.940001	-0.024671	-14.580448	-4.444226	-6.250700	-3.826801	-0.058722	0.000000	-10.000000	-0.275000	22.100000	315.333344	1023.000000	1023.000000	2046.000000
22.959999	-0.023799	-14.065201	-4.355729	-6.138693	-3.616506	0.045727	0.000000	-10.000000	-0.283333	21.900000	322.666656	1023.000000	1023.000000	2046.000000
22.980000	-0.022943	-13.559120	-4.152856	-6.128058	-3.496941	0.218735	0.000000	-10.000000	-0.300000	21.816668	330.000000	1023.000000	1023.000000	2046.000000
23.000000	-0.021849	-12.912916	-4.065165	-6.055193	-3.191502	0.398943	0.000000	-10.000000	-0.300000	21.666668	337.333344	1023.000000	1023.000000	2046.000000
23.020000	-0.020884	-12.342428	-3.905881	-5.974641	-2.991887	0.529982	0.000000	-10.000000	-0.300000	21.800001	344.666656	1023.000000	1023.000000	2046.000000
23.040001	-0.020053	-11.851233	-3.747528	-5.974207	-2.841606	0.712108	0.000000	-10.000000	-0.308333	21.950001	351.833344	1023.000000	1023.000000	2046.000000
23.059999	-0.019098	-11.287045	-3.611711	-5.890638	-2.613213	0.828516	0.000000	-10.000000	-0.300000	22.050001	359.166656	1023.000000	1023.000000	2046.000000
23.080000	-0.018312	-10.822198	-3.410178	-5.899592	-2.481310	0.968882	0.000000	-10.000000	-0.300000	22.200001	366.500000	1023.000000	1023.000000	2046.000000
23.100000	-0.017243	-10.190547	-3.320920	-5.900182	-2.202443	1.232998	0.000000	-10.000000	-0.275000	22.050001	373.833344	1023.000000	1023.000000	2046.000000
23.120001	-0.016513	-9.759284	-3.159365	-5.880050	-2.032421	1.312551	0.000000	-10.000000	-0.266667	22.016666	381.166656	1023.000000	1023.000000	2046.000000
23.139999	-0.015739	-9.301593	-2.963892	-5.929920	-1.952489	1.544709	0.000000	-10.000000	-0.258333	21.783333	388.500000	1023.000000	1023.000000	2046.000000
23.160000	-0.014919	-8.817148	-2.898685	-5.877464	-1.711691	1.670692	0.000000	-10.000000	-0.275000	21.566668	395.833344	1023.000000	1023.000000	2046.000000
23.180000	-0.014420	-8.522228	-2.809320	-5.770646	-1.705660	1.763397	0.000000	-10.000000	-0.266667	21.166668	403.166656	1023.000000	1023.000000	2046.000000
23.200001	-0.013797	-8.154049	-2.922618	-5.655437	-1.496570	1.920575	0.000000	-10.000000	-0.250000	20.616667	410.333344	1023.000000	1023.000000	2046.000000
23.219999	-0.013795	-8.152867	-2.928262	-5.770844	-1.430089	1.976327	0.000000	-10.000000	-0.216667	19.866667	417.333344	1023.000000	1023.000000	2046.000000
23.240000	-0.013433	-7.938825	-3.001981	-5.876712	-1.194239	2.134106	0.000000	-10.000000	-0.191667	18.583334	424.000000	1023.000000	1023.000000	2046.000000
23.260000	-0.012672	-7.489198	-2.769797	-5.860419	-1.036009	2.177027	0.000000	-10.000000	-0.166667	17.733334	430.333344	1023.000000	1023.000000	2046.000000
23.280001	-0.011423	-6.751272	-2.546436	-5.517836	-0.901266	2.214266	0.000000	-10.000000	-0.150000	17.166668	436.500000	1023.000000	1023.000000	2046.000000
23.299999	-0.010580	-6.252704	-2.683216	-4.951572	-0.748663	2.130748	0.000000	-10.000000	-0.158333	17.433334	442.500000	1023.000000	1023.000000	2046.000000
23.320000	-0.010499	-6.204794	-2.821905	-4.624777	-0.830632	2.072520	0.000000	-10.000000	-0.175000	17.866667	448.166656	1023.000000	1023.000000	2046.000000
23.340000	-0.010531	-6.223668	-3.077312	-4.409170	-0.766939	2.029754	0.000000	-10.000000	-0.175000	18.016666	454.000000	1023.000000	1023.000000	2046.000000
23.360001	-0.010328	-6.104103	-3.081601	-4.090950	-0.826193	1.894641	0.000000	-10.000000	-0.166667	17.833334	460.000000	1023.000000	1023.000000	2046.000000
23.379999	-0.009852	-5.822648	-3.142722	-3.765061	-0.758300	1.843435	0.000000	-10.000000	-0.141667	17.566668	466.000000	1023.000000	1023.000000	2046.000000
23.400000	-0.009201	-5.437541	-3.125326	-3.370567	-0.738771	1.797123	0.000000	-10.000000	-0.141667	17.183334	471.833344	1023.000000	1023.000000	2046.000000
23.420000	-0.008457	-4.997952	-3.066670	-2.983965	-0.750302	1.802985	0.000000	-10.000000	-0.141667	17.000000	477.500000	1023.000000	1023.000000	2046.000000
23.440001	-0.007672	-4.533926	-3.107783	-2.684190	-0.627419	1.885466	0.000000	-10.000000	-0.141667	16.466667	483.333344	1023.000000	1023.000000	2046.000000
23.459999	-0.006984	-4.127718	-2.996117	-2.336390	-0.602966	1.807755	0.000000	-10.000000	-0.125000	16.383333	489.000000	1023.000000	1023.000000	2046.000000
23.480000	-0.006222	-3.677186	-2.839077	-2.204597	-0.557352	1.923842	0.000000	-10.000000	-0.116667	16.166668	494.500000	1023.000000	1023.000000	2046.000000
23.500000	-0.005346	-3.159617	-2.645259	-2.133572	-0.368658	1.987873	0.000000	-10.000000	-0.108333	16.066668	500.000000	1023.000000	1023.000000	2046.000000
23.520000	-0.004534	-2.679862	-2.435550	-2.032688	-0.274202	2.062578	0.000000	-10.000000	-0.108333	15.800000	505.333344	1023.000000	1023.000000	2046.000000
23.540001	-0.003650	-2.157004	-2.322968	-2.031518	-0.095069	2.292551	0.000000	-10.000000	-0.116667	15.700000	510.666656	1023.000000	1023.000000	2046.000000
23.559999	-0.002563	-1.514437	-2.062269	-1.820200	-0.032396	2.400428	0.000000	-10.000000	-0.116667	15.650000	515.833313	1023.000000	1023.000000	2046.000000
23.580000	-0.001011	-0.597271	-1.848341	-1.649009	0.215693	2.684386	0.000000	-10.000000	-0.116667	15.666667	521.166687	1023.000000	1023.000000	2046.000000
23.600000	0.000465	0.274962	-1.535623	-1.415247	0.413703	2.812130	0.000000	-10.000000	-0.116667	15.866667	526.333313	1023.000000	1023.000000	2046.000000
23.620001	0.001851	1.094034	-1.304519	-1.271356	0.674365	2.995545	0.000000	-10.000000	-0.125000	16.100000	531.666687	1023.000000	1023.000000	2046.000000
23.639999	0.002910	1.719594	-1.104272	-1.256736	0.889930	3.190672	0.000000	-10.000000	-0.133333	16.283335	537.000000	1023.000000	1023.000000	2046.000000
23.660000	0.003769	2.227492	-0.833614	-1.381328	1.050960	3.391474	0.000000	-10.000000	-0.116667	16.100000	542.500000	1023.000000	1023.000000	2046.000000
23.680000	0.004377	2.586626	-0.762259	-1.556349	1.342231	3.563003	0.000000	-10.000000	-0.108333	15.633333	548.000000	1023.000000	1023.000000	2046.000000
23.700001	0.004779	2.824211	-0.460523	-1.682700	1.372238	3.595196	0.000000	-10.000000	-0.091667	15.266666	553.333313	1023.000000	1023.000000	2046.000000
23.719999	0.005449	3.220071	-0.305097	-1.791981	1.583083	3.734067	0.000000	-10.000000	-0.091667	15.033334	558.500000	1023.000000	1023.000000	2046.000000
23.740000	0.006024	3.560475	-0.210083	-1.794924	1.768065	3.797417	0.000000	-10.000000	-0.108333	15.166667	563.500000	1023.000000	1023.000000	2046.000000
23.760000	0.006707	3.963789	-0.048936	-1.816727	1.879177	3.950275	0.000000	-10.000000	-0.133333	15.416667	568.500000	1023.000000	1023.000000	2046.000000
23.780001	0.007299	4.313897	-0.012203	-1.843624	2.078914	4.090810	0.000000	-10.000000	-0.150000	15.466666	573.500000	1023.000000	1023.000000	2046.000000
23.799999	0.007766	4.589879	0.137080	-1.813037	2.146269	4.119568	0.000000	-10.000000	-0.166667	15.583333	578.666687	1023.000000	1023.000000	2046.000000
23.820000	0.008412	4.971595	0.223912	-1.829449	2.307496	4.269636	0.000000	-10.000000	-0.166667	15.550000	583.833313	1023.000000	1023.000000	2046.000000
23.840000	0.008978	5.306068	0.287852	-1.799209	2.446098	4.371327	0.000000	-10.000000	-0.150000	15.750000	589.166687	1023.000000	1023.000000	2046.000000
23.860001	0.009715	5.741330	0.348220	-1.757000	2.641777	4.508334	0.000000	-10.000000	-0.116667	15.716667	594.333313	1023.000000	1023.000000	2046.000000
23.879999	0.010345	6.114157	0.421867	-1.712274	2.772050	4.632514	0.000000	-10.000000	-0.100000	15.783334	599.666687	1023.000000	1023.000000	2046.000000
23.900000	0.010966	6.480682	0.590235	-1.642085	2.821105	4.711427	0.000000	-10.000000	-0.108333	15.500000	604.833313	1023.000000	1023.000000	2046.000000
23.920000	0.011623	6.869140	0.672447	-1.626514	2.966776	4.856432	0.000000	-10.000000	-0.125000	15.150001	610.000000	1023.000000	1023.000000	2046.000000
23.940001	0.012318	7.280220	0.764864	-1.556910	3.112502	4.959763	0.000000	-10.000000	-0.116667	14.566667	615.000000	1023.000000	1023.000000	2046.000000
23.959999	0.012893	7.619957	0.875972	-1.628055	3.188681	5.183359	0.000000	-10.000000	-0.108333	14.000000	620.000000	1023.000000	1023.000000	2046.000000
23.980000	0.013641	8.061775	0.978804	-1.577221	3.287305	5.372887	0.000000	-10.000000	-0.100000	13.500000	624.833313	1023.000000	1023.000000	2046.000000
24.000000	0.014068	8.314054	1.047448	-1.505264	3.361155	5.410716	0.000000	-10.000000	-0.108333	13.033334	629.500000	1023.000000	1023.000000	2046.000000
24.020000	0.014488	8.562261	0.939414	-1.361215	3.456013	5.528049	0.000000	-10.000000	-0.108333	13.100000	633.833313	1023.000000	1023.000000	2046.000000
24.040001	0.014486	8.561263	0.930216	-1.339592	3.417885	5.552754	0.000000	-10.000000	-0.100000	13.233334	638.333313	1023.000000	1023.000000	2046.000000
24.059999	0.014184	8.382499	0.765185	-1.570382	3.576331	5.611364	0.000000	-10.000000	-0.100000	13.050000	642.666687	1023.000000	1023.000000	2046.000000
24.080000	0.014408	8.515047	0.931431	-1.716038	3.666118	5.633535	0.000000	-10.000000	-0.091667	12.516667	647.333313	1023.000000	1023.000000	2046.000000
24.100000	0.015367	9.081662	1.169862	-1.647040	3.817778	5.741063	0.000000	-10.000000	-0.075000	12.016667	651.333313	1023.000000	1023.000000	2046.000000
24.120001	0.016081	9.503956	1.230805	-1.186660	3.844111	5.615699	0.000000	-10.000000	-0.058333	11.783334	655.333313	1023.000000	1023.000000	2046.000000
24.139999	0.016292	9.628438	1.112261	-0.837651	3.799360	5.554468	0.000000	-10.000000	-0.058333	11.716667	659.000000	1023.000000	1023.000000	2046.000000
24.160000	0.015943	9.422059	0.858654	-0.634764	3.729681	5.468489	0.000000	-10.000000	-0.058333	11.550000	663.000000	1023.000000	1023.000000	2046.000000
24.180000	0.015829	9.354715	0.775942	-0.384707	3.631361	5.332120	0.000000	-10.000000	-0.058333	11.533334	667.000000	1023.000000	1023.000000	2046.000000
24.200001	0.015951	9.426865	0.717361	-0.076164	3.584107	5.201560	0.000000	-10.000000	-0.050000	11.450001	671.000000	1023.000000	1023.000000	2046.000000
24.219999	0.016295	9.630163	0.695827	0.283179	3.576622	5.074535	0.000000	-10.000000	-0.050000	11.433333	675.000000	1023.000000	1023.000000	2046.000000
24.240000	0.016738	9.892320	0.637580	0.666230	3.564202	5.024308	0.000000	-10.000000	-0.050000	11.366667	679.000000	1023.000000	1023.000000	2046.000000
24.260000	0.017107	10.110020	0.625076	1.060794	3.499872	4.924277	0.000000	-10.000000	-0.050000	11.083333	682.833313	1023.000000	1023.000000	2046.000000
24.280001	0.017537	10.364098	0.606077	1.319013	3.478881	4.960127	0.000000	-10.000000	-0.033333	10.516666	686.500000	1023.000000	1023.000000	2046.000000
24.299999	0.017766	10.499475	0.607525	1.571787	3.429179	4.890985	0.000000	-10.000000	-0.016667	9.733334	690.000000	1023.000000	1023.000000	2046.000000
24.320000	0.018252	10.786888	0.686987	1.605061	3.501171	4.993670	0.000000	-10.000000	0.000000	8.500000	693.333313	1023.000000	1023.000000	2046.000000
24.340000	0.018500	10.933213	0.813808	1.646157	3.465472	5.007776	0.000000	-10.000000	0.000000	6.883334	696.500000	1023.000000	1023.000000	2046.000000
24.360001	0.018913	11.177676	0.965249	1.718364	3.457239	5.036823	0.000000	-10.000000	0.000000	5.033333	699.166687	1023.000000	1023.000000	2046.000000
24.379999	0.019447	11.492915	1.052467	1.810549	3.506742	5.123157	0.000000	-10.000000	0.008333	3.533334	701.166687	1023.000000	1023.000000	2046.000000
24.400000	0.020355	12.030049	1.237521	2.001554	3.552597	5.238378	0.000000	-10.000000	0.016667	2.366667	702.500000	1023.000000	1023.000000	2046.000000
24.420000	0.021420	12.659421	1.426465	2.166513	3.683477	5.382966	0.000000	-10.000000	0.016667	1.833333	703.333313	1023.000000	1023.000000	2046.000000
24.440001	0.022326	13.194398	1.641465	2.253128	3.781175	5.518630	0.000000	-10.000000	0.008333	1.766667	703.833313	1023.000000	1023.000000	2046.000000
24.459999	0.023180	13.699354	1.782483	2.318976	3.999325	5.598570	0.000000	-10.000000	0.000000	2.033333	704.000000	1023.000000	1023.000000	2046.000000
24.480000	0.023621	13.960052	1.893788	2.214998	4.114604	5.736662	0.000000	-10.000000	0.000000	2.200000	704.333313	1023.000000	1023.000000	2046.000000
24.500000	0.023628	13.963865	1.980304	2.016304	4.188225	5.779032	0.000000	-10.000000	0.008333	2.033333	705.000000	1023.000000	1023.000000	2046.000000
24.520000	0.023494	13.884970	2.060236	1.774419	4.229504	5.820810	0.000000	-10.000000	0.016667	1.283333	705.666687	1023.000000	1023.000000	2046.000000
24.540001	0.023202	13.712248	2.118755	1.605766	4.228767	5.758960	0.000000	-10.000000	0.025000	0.550000	706.000000	1023.000000	1023.000000	2046.000000
24.559999	0.023079	13.639957	2.122413	1.406285	4.275974	5.835285	0.000000	-10.000000	0.025000	0.000000	706.000000	1023.000000	1023.000000	2046.000000
24.580000	0.023006	13.596518	2.199971	1.322592	4.274816	5.799139	0.000000	-10.000000	0.033333	-0.583333	706.000000	1023.000000	1023.000000	2046.000000
24.600000	0.022904	13.536048	2.155600	1.235599	4.334529	5.810319	0.000000	-10.000000	0.025000	-1.383333	706.000000	1023.000000	1023.000000	2046.000000
24.620001	0.022794	13.471491	2.183170	1.139409	4.332953	5.815958	0.000000	-10.000000	0.016667	-2.400000	706.000000	1023.000000	1023.000000	2046.000000
24.639999	0.022379	13.225781	2.163466	1.028617	4.274277	5.759422	0.000000	-10.000000	0.016667	-3.100000	706.000000	1023.000000	1023.000000	2046.000000
24.660000	0.022172	13.103790	2.118970	0.890477	4.299281	5.795063	0.000000	-10.000000	0.033333	-3.833333	706.000000	1023.000000	1023.000000	2046.000000
24.680000	0.021845	12.910457	2.135981	0.787339	4.236626	5.750511	0.000000	-10.000000	0.050000	-4.533333	706.000000	1023.000000	1023.000000	2046.000000
24.700001	0.021901	12.943496	2.063203	0.733031	4.335647	5.811614	0.000000	-10.000000	0.050000	-5.133333	706.000000	1023.000000	1023.000000	2046.000000
24.719999	0.021814	12.891776	2.066581	0.597719	4.330397	5.897079	0.000000	-10.000000	0.050000	-5.566667	706.000000	1023.000000	1023.000000	2046.000000
24.740000	0.021706	12.828526	2.038710	0.562294	4.327793	5.899730	0.000000	-10.000000	0.041667	-5.933333	706.000000	1023.000000	1023.000000	2046.000000
24.760000	0.021222	12.542251	2.058343	0.458143	4.204493	5.821271	0.000000	-10.000000	0.041667	-6.300000	706.000000	1023.000000	1023.000000	2046.000000
24.780001	0.020634	12.194451	1.962651	0.369871	4.072144	5.789785	0.000000	-10.000000	0.050000	-6.733334	706.000000	1023.000000	1023.000000	2046.000000
24.799999	0.020310	12.002927	1.694425	0.400448	4.068658	5.839396	0.000000	-10.000000	0.066667	-7.200000	706.000000	1023.000000	1023.000000	2046.000000
24.820000	0.019062	11.265928	1.388896	0.176429	4.010989	5.689614	0.000000	-10.000000	0.083333	-7.916667	702.666687	1023.000000	1023.000000	2046.000000
24.840000	0.017843	10.545055	1.146835	-0.235719	3.961404	5.672535	0.000000	-10.000000	0.091667	-9.050000	695.000000	1023.000000	1023.000000	2046.000000
24.860001	0.017217	10.175269	1.259507	-0.445592	3.802358	5.558997	0.000000	-10.000000	0.100000	-10.266667	686.333313	1023.000000	1023.000000	2046.000000
24.879999	0.016998	10.045991	1.268748	-0.325000	3.700642	5.401601	0.000000	-10.000000	0.108333	-11.233334	679.666687	1023.000000	1023.000000	2046.000000
24.900000	0.016666	9.849745	1.143692	-0.052550	3.547414	5.211189	0.000000	-10.000000	0.116667	-11.800000	676.000000	1023.000000	1023.000000	2046.000000
24.920000	0.015678	9.265479	0.808009	0.069131	3.384793	5.003547	0.000000	-10.000000	0.125000	-12.183333	672.000000	1023.000000	1023.000000	2046.000000
24.940001	0.014377	8.496552	0.427552	0.086977	3.186642	4.795381	0.000000	-10.000000	0.133333	-12.550000	668.000000	1023.000000	1023.000000	2046.000000
24.959999	0.013051	7.713284	0.228863	0.123707	2.870593	4.490120	0.000000	-10.000000	0.141667	-12.900001	663.666687	1023.000000	1023.000000	2046.000000
24.980000	0.011747	6.942472	0.005937	0.257781	2.608592	4.070161	0.000000	-10.000000	0.166667	-13.550000	659.333313	1023.000000	1023.000000	2046.000000
25.000000	0.010802	6.383992	-0.253665	0.371520	2.414800	3.851337	0.000000	-10.000000	0.191667	-14.433333	654.666687	1023.000000	1023.000000	2046.000000
25.020000	0.009891	5.845689	-0.422426	0.530989	2.163363	3.573763	0.000000	-10.000000	0.225000	-15.533334	650.000000	1023.000000	1023.000000	2046.000000
25.040001	0.009140	5.401618	-0.672212	0.674236	2.026363	3.373231	0.000000	-10.000000	0.241667	-16.700001	644.833313	1023.000000	1023.000000	2046.000000
25.059999	0.008207	4.850420	-0.726661	0.704649	1.700892	3.171540	0.000000	-10.000000	0.258333	-17.850000	639.333313	1023.000000	1023.000000	2046.000000
25.080000	0.007431	4.391928	-0.808464	0.691004	1.513242	2.996146	0.000000	-10.000000	0.291667	-18.783333	633.333313	1023.000000	1023.000000	2046.000000
25.100000	0.006898	4.076724	-0.805783	0.608138	1.395328	2.879041	0.000000	-10.000000	0.325000	-19.566668	627.000000	1023.000000	1023.000000	2046.000000
25.120001	0.006307	3.727406	-0.767532	0.548214	1.220822	2.725901	0.000000	-10.000000	0.358333	-20.100000	620.333313	1023.000000	1023.000000	2046.000000
25.139999	0.006012	3.553344	-0.768521	0.614235	1.082360	2.625270	0.000000	-10.000000	0.366667	-20.733334	613.666687	1023.000000	1023.000000	2046.000000
25.160000	0.006035	3.566632	-0.725188	0.740606	0.931763	2.619450	0.000000	-10.000000	0.375000	-21.183334	606.833313	1023.000000	1023.000000	2046.000000
25.180000	0.006230	3.681858	-0.690431	0.905177	0.860142	2.606971	0.000000	-10.000000	0.375000	-21.450001	599.833313	1023.000000	1023.000000	2046.000000
25.200001	0.006452	3.813389	-0.613915	1.080264	0.802038	2.545002	0.000000	-10.000000	0.375000	-21.383333	592.666687	1023.000000	1023.000000	2046.000000
25.219999	0.006438	3.804779	-0.498049	1.085960	0.649495	2.567373	0.000000	-10.000000	0.366667	-21.066666	585.500000	1023.000000	1023.000000	2046.000000
25.240000	0.006265	3.702472	-0.465564	1.024311	0.609651	2.534074	0.000000	-10.000000	0.358333	-20.833334	576.166687	1023.000000	1023.000000	2046.000000
25.260000	0.005610	3.315315	-0.549284	0.826583	0.564243	2.473773	0.000000	-10.000000	0.358333	-20.816668	566.833313	1023.000000	1023.000000	2046.000000
25.280001	0.004673	2.761505	-0.631834	0.528675	0.433816	2.430849	0.000000	-10.000000	0.366667	-20.966667	559.833313	1023.000000	1023.000000	2046.000000
25.299999	0.003570	2.109720	-0.648851	0.237064	0.212930	2.308577	0.000000	-10.000000	0.383333	-21.183334	555.166687	1023.000000	1023.000000	2046.000000
25.320000	0.002632	1.555745	-0.730286	0.040351	0.065119	2.180561	0.000000	-10.000000	0.383333	-21.333334	550.500000	1023.000000	1023.000000	2046.000000
25.340000	0.001842	1.088871	-0.774571	-0.096568	-0.114436	2.074445	0.000000	-10.000000	0.391667	-21.633333	543.333313	1023.000000	1023.000000	2046.000000
25.360001	0.000947	0.559732	-0.865143	-0.243825	-0.287347	1.956048	0.000000	-10.000000	0.391667	-21.950001	536.166687	1023.000000	1023.000000	2046.000000
25.379999	0.000116	0.068287	-0.921597	-0.324125	-0.476830	1.790839	0.000000	-10.000000	0.400000	-22.383333	528.666687	1023.000000	1023.000000	2046.000000
25.400000	-0.000780	-0.461068	-1.043962	-0.431725	-0.639992	1.654612	0.000000	-10.000000	0.408333	-22.716667	521.333313	1023.000000	1023.000000	2046.000000
25.420000	-0.001458	-0.861746	-1.193453	-0.497533	-0.742473	1.571714	0.000000	-10.000000	0.425000	-23.200001	513.666687	1023.000000	1023.000000	2046.000000
25.440001	-0.002153	-1.272647	-1.270299	-0.572821	-0.922217	1.492690	0.000000	-10.000000	0.425000	-23.500000	506.000000	1023.000000	1023.000000	2046.000000
25.459999	-0.002880	-1.701995	-1.413805	-0.723594	-1.040238	1.475642	0.000000	-10.000000	0.425000	-23.633333	498.000000	1023.000000	1023.000000	2046.000000
25.480000	-0.003693	-2.182619	-1.405377	-0.824910	-1.276597	1.324264	0.000000	-10.000000	0.408333	-23.516666	490.000000	1023.000000	1023.000000	2046.000000
25.500000	-0.004953	-2.927045	-1.580031	-1.046292	-1.425231	1.124509	0.000000	-10.000000	0.416667	-23.266666	482.333344	1023.000000	1023.000000	2046.000000
25.520000	-0.005831	-3.445993	-1.703390	-1.174475	-1.595997	1.027870	0.000000	-10.000000	0.408333	-23.166666	474.666656	1023.000000	1023.000000	2046.000000
25.540001	-0.006638	-3.923164	-1.936550	-1.205008	-1.734818	0.953212	0.000000	-10.000000	0.416667	-23.050001	467.000000	1023.000000	1023.000000	2046.000000
25.559999	-0.008383	-4.954111	-2.269238	-1.590054	-1.882398	0.787579	0.000000	-10.000000	0.416667	-23.083334	459.166656	1023.000000	1023.000000	2046.000000
25.580000	-0.010212	-6.035244	-2.463277	-2.058010	-2.120257	0.606300	0.000000	-10.000000	0.416667	-23.233334	451.500000	1023.000000	1023.000000	2046.000000
25.600000	-0.011403	-6.739048	-2.531744	-2.349856	-2.303899	0.446452	0.000000	-10.000000	0.416667	-23.333334	443.833344	1023.000000	1023.000000	2046.000000
25.620001	-0.011912	-7.040137	-2.566631	-2.225214	-2.465044	0.216753	0.000000	-10.000000	0.408333	-23.383333	436.000000	1023.000000	1023.000000	2046.000000
25.639999	-0.012601	-7.447415	-2.698153	-2.158282	-2.640732	0.049753	0.000000	-10.000000	0.408333	-23.200001	428.000000	1023.000000	1023.000000	2046.000000
25.660000	-0.013524	-7.992461	-2.926964	-2.127380	-2.856760	-0.081357	0.000000	-10.000000	0.400000	-22.716667	420.333344	1023.000000	1023.000000	2046.000000
25.680000	-0.014508	-8.574146	-3.187089	-2.102118	-3.021497	-0.263443	0.000000	-10.000000	0.400000	-22.333334	412.833344	1023.000000	1023.000000	2046.000000
25.700001	-0.015882	-9.386250	-3.466374	-2.119598	-3.230642	-0.569636	0.000000	-10.000000	0.400000	-21.966667	405.500000	1023.000000	1023.000000	2046.000000
25.719999	-0.017043	-10.072379	-3.674541	-2.089097	-3.404821	-0.903921	0.000000	-10.000000	0.391667	-22.150000	398.166656	1023.000000	1023.000000	2046.000000
25.740000	-0.018261	-10.792506	-3.946646	-2.071108	-3.565975	-1.208777	0.000000	-10.000000	0.391667	-22.300001	390.666656	1023.000000	1023.000000	2046.000000
25.760000	-0.019249	-11.376444	-4.076977	-2.085936	-3.819510	-1.394021	0.000000	-10.000000	0.391667	-22.533335	383.333344	1023.000000	1023.000000	2046.000000
25.780001	-0.020300	-11.997537	-4.287619	-2.108392	-3.968338	-1.633189	0.000000	-10.000000	0.400000	-22.716667	375.666656	1023.000000	1023.000000	2046.000000
25.799999	-0.021054	-12.443034	-4.333249	-2.071644	-4.175106	-1.863035	0.000000	-10.000000	0.400000	-22.800001	368.166656	1023.000000	1023.000000	2046.000000
25.820000	-0.021922	-12.956054	-4.415969	-2.242265	-4.292916	-2.004904	0.000000	-10.000000	0.400000	-22.966667	360.500000	1023.000000	1023.000000	2046.000000
25.840000	-0.022304	-13.181752	-4.308200	-2.349676	-4.418388	-2.105489	0.000000	-10.000000	0.400000	-23.000000	352.833344	1023.000000	1023.000000	2046.000000
25.860001	-0.022677	-13.402254	-4.274647	-2.350652	-4.524322	-2.252633	0.000000	-10.000000	0.400000	-23.116667	345.166656	1023.000000	1023.000000	2046.000000
25.879999	-0.022636	-13.377647	-4.189595	-2.246362	-4.639641	-2.302049	0.000000	-10.000000	0.400000	-23.183334	337.500000	1023.000000	1023.000000	2046.000000
25.900000	-0.022476	-13.283134	-4.129724	-2.088599	-4.715138	-2.349673	0.000000	-10.000000	0.400000	-23.033333	329.833344	1023.000000	1023.000000	2046.000000
25.920000	-0.022564	-13.335234	-4.175275	-1.953086	-4.809985	-2.396888	0.000000	-10.000000	0.400000	-22.933334	322.000000	1023.000000	1023.000000	2046.000000
25.940001	-0.022373	-13.222282	-4.131832	-1.852939	-4.865426	-2.372085	0.000000	-10.000000	0.416667	-22.816668	314.333344	1023.000000	1023.000000	2046.000000
25.959999	-0.022510	-13.303640	-4.163231	-1.822742	-4.903757	-2.413910	0.000000	-10.000000	0.416667	-22.950001	306.666656	1023.000000	1023.000000	2046.000000
25.980000	-0.022894	-13.530537	-4.130741	-2.012770	-5.045253	-2.341773	0.000000	-10.000000	0.425000	-23.100000	299.000000	1023.000000	1023.000000	2046.000000
26.000000	-0.023779	-14.053183	-4.242070	-2.266119	-5.145898	-2.399096	0.000000	-10.000000	0.416667	-23.333334	291.333344	1023.000000	1023.000000	2046.000000
26.020000	-0.024699	-14.597204	-4.261929	-2.599538	-5.288376	-2.447361	0.000000	-10.000000	0.416667	-23.416668	283.666656	1023.000000	1023.000000	2046.000000
26.040001	-0.025819	-15.258912	-4.364684	-2.880729	-5.438364	-2.575134	0.000000	-10.000000	0.408333	-23.316668	276.000000	1023.000000	1023.000000	2046.000000
26.059999	-0.026623	-15.734407	-4.379109	-3.072273	-5.617649	-2.665377	0.000000	-10.000000	0.391667	-23.083334	268.000000	1023.000000	1023.000000	2046.000000
26.080000	-0.027505	-16.255205	-4.490554	-3.262907	-5.733393	-2.768351	0.000000	-10.000000	0.383333	-22.966667	260.166656	1023.000000	1023.000000	2046.000000
26.100000	-0.028232	-16.684952	-4.541067	-3.370847	-5.904975	-2.868063	0.000000	-10.000000	0.383333	-22.633333	252.500000	1023.000000	1023.000000	2046.000000
26.120001	-0.028977	-17.125467	-4.651032	-3.488774	-6.007377	-2.978283	0.000000	-10.000000	0.383333	-22.333334	245.000000	1023.000000	1023.000000	2046.000000
26.139999	-0.029852	-17.642582	-4.817362	-3.625120	-6.172375	-3.027726	0.000000	-10.000000	0.391667	-22.000000	237.500000	1023.000000	1023.000000	2046.000000
26.160000	-0.030434	-17.986519	-4.900120	-3.735541	-6.274877	-3.075981	0.000000	-10.000000	0.383333	-21.933334	230.166672	1023.000000	1023.000000	2046.000000
26.180000	-0.031281	-18.487181	-4.983524	-3.908744	-6.458435	-3.136477	0.000000	-10.000000	0.391667	-21.783335	222.833328	1023.000000	1023.000000	2046.000000
26.200001	-0.032233	-19.049582	-5.056024	-4.235962	-6.632435	-3.125160	0.000000	-10.000000	0.375000	-21.666668	215.666672	1023.000000	1023.000000	2046.000000
26.219999	-0.033097	-19.560259	-5.169504	-4.365806	-6.633559	-3.391391	0.000000	-10.000000	0.375000	-21.683334	208.333328	1023.000000	1023.000000	2046.000000
26.240000	-0.034115	-20.161747	-5.267130	-4.545006	-6.863931	-3.485680	0.000000	-10.000000	0.366667	-21.600000	201.166672	1023.000000	1023.000000	2046.000000
26.260000	-0.034727	-20.523647	-5.406271	-4.657480	-6.938999	-3.520898	0.000000	-10.000000	0.366667	-21.450001	194.000000	1023.000000	1023.000000	2046.000000
26.280001	-0.036475	-21.556871	-5.652628	-5.119946	-7.111150	-3.673149	0.000000	-10.000000	0.366667	-21.116667	186.833328	1023.000000	1023.000000	2046.000000
26.299999	-0.038156	-22.550234	-5.856764	-5.637823	-7.285921	-3.769727	0.000000	-10.000000	0.358333	-21.066668	179.666672	1023.000000	1023.000000	2046.000000
26.320000	-0.039145	-23.134558	-5.949469	-5.915639	-7.345671	-3.923779	0.000000	-10.000000	0.358333	-20.916668	172.500000	1023.000000	1023.000000	2046.000000
26.340000	-0.040104	-23.701275	-6.051855	-5.968432	-7.584305	-4.096683	0.000000	-10.000000	0.350000	-20.716667	165.500000	1023.000000	1023.000000	2046.000000
26.360001	-0.040773	-24.096844	-6.165138	-5.932664	-7.726635	-4.272407	0.000000	-10.000000	0.341667	-20.066668	158.666672	1023.000000	1023.000000	2046.000000
26.379999	-0.041645	-24.612251	-6.434834	-5.917779	-7.907049	-4.352590	0.000000	-10.000000	0.308333	-19.416666	152.000000	1023.000000	1023.000000	2046.000000
26.400000	-0.042225	-24.954994	-6.639447	-5.837777	-8.066307	-4.411464	0.000000	-10.000000	0.275000	-18.600000	145.666672	1023.000000	1023.000000	2046.000000
26.420000	-0.043125	-25.486765	-6.861509	-5.831301	-8.213521	-4.580433	0.000000	-10.000000	0.250000	-17.850000	139.500000	1023.000000	1023.000000	2046.000000
26.440001	-0.044158	-26.097376	-7.107803	-5.829309	-8.336698	-4.823565	0.000000	-10.000000	0.250000	-17.216667	133.500000	1023.000000	1023.000000	2046.000000
26.459999	-0.045018	-26.605665	-7.326282	-5.833067	-8.446584	-4.999732	0.000000	-10.000000	0.250000	-16.683334	127.666664	1023.000000	1023.000000	2046.000000
26.480000	-0.046035	-27.206861	-7.530544	-5.883904	-8.635325	-5.157087	0.000000	-10.000000	0.241667	-16.350000	122.000000	1023.000000	1023.000000	2046.000000
26.500000	-0.046657	-27.574497	-7.629211	-5.879881	-8.747946	-5.317459	0.000000	-10.000000	0.225000	-15.933333	116.666664	1023.000000	1023.000000	2046.000000
26.520000	-0.047494	-28.068726	-7.738421	-5.985158	-8.893694	-5.451452	0.000000	-10.000000	0.200000	-15.400001	111.333336	1023.000000	1023.000000	2046.000000
26.540001	-0.047878	-28.296118	-7.679949	-6.161561	-8.991238	-5.463370	0.000000	-10.000000	0.183333	-14.633333	106.166664	1023.000000	1023.000000	2046.000000
26.559999	-0.047970	-28.350542	-7.585328	-6.200933	-9.017544	-5.546737	0.000000	-10.000000	0.166667	-13.716667	101.166664	1023.000000	1023.000000	2046.000000
26.580000	-0.048038	-28.390631	-7.501782	-6.184693	-9.100632	-5.603524	0.000000	-10.000000	0.158333	-13.000000	96.500000	1023.000000	1023.000000	2046.000000
26.600000	-0.047611	-28.138046	-7.331048	-6.039854	-9.142057	-5.625087	0.000000	-10.000000	0.125000	-12.066667	92.166664	1023.000000	1023.000000	2046.000000
26.620001	-0.047545	-28.099234	-7.247884	-5.976301	-9.275412	-5.599637	0.000000	-10.000000	0.100000	-11.066667	88.166664	1023.000000	1023.000000	2046.000000
26.639999	-0.046936	-27.739080	-7.207145	-5.853941	-9.136879	-5.541116	0.000000	-10.000000	0.066667	-9.666667	84.500000	1023.000000	1023.000000	2046.000000
26.660000	-0.046625	-27.555397	-7.100032	-5.825123	-9.179277	-5.450964	0.000000	-10.000000	0.058333	-8.100000	81.333336	1023.000000	1023.000000	2046.000000
26.680000	-0.046038	-27.208275	-6.976107	-5.805107	-9.101199	-5.325861	0.000000	-10.000000	0.050000	-6.700000	78.666664	1023.000000	1023.000000	2046.000000
26.700001	-0.045941	-27.151278	-6.907705	-5.893004	-9.075753	-5.274815	0.000000	-10.000000	0.041667	-5.433333	76.500000	1023.000000	1023.000000	2046.000000
26.719999	-0.046179	-27.291546	-6.892278	-6.048824	-9.088460	-5.261984	0.000000	-10.000000	0.033333	-4.433333	74.666664	1023.000000	1023.000000	2046.000000
26.740000	-0.046410	-27.428511	-6.886104	-6.269244	-9.040028	-5.233135	0.000000	-10.000000	0.025000	-3.583333	73.166664	1023.000000	1023.000000	2046.000000
26.760000	-0.046925	-27.732473	-6.863110	-6.485467	-9.155205	-5.228693	0.000000	-10.000000	0.033333	-3.133333	71.833336	1023.000000	1023.000000	2046.000000
26.780001	-0.046992	-27.772402	-6.872532	-6.538346	-9.104596	-5.256927	0.000000	-10.000000	0.041667	-3.183333	70.666664	1023.000000	1023.000000	2046.000000
26.799999	-0.047395	-28.010445	-6.874330	-6.629240	-9.249755	-5.257121	0.000000	-10.000000	0.033333	-3.266667	69.500000	1023.000000	1023.000000	2046.000000
26.820000	-0.047428	-28.029652	-6.930353	-6.600255	-9.182981	-5.316063	0.000000	-10.000000	0.033333	-3.350000	68.500000	1023.000000	1023.000000	2046.000000
26.840000	-0.047770	-28.232309	-6.965796	-6.671113	-9.312821	-5.282578	0.000000	-10.000000	0.033333	-3.400000	67.500000	1023.000000	1023.000000	2046.000000
26.860001	-0.047807	-28.254101	-6.996376	-6.663582	-9.308050	-5.286093	0.000000	-10.000000	0.050000	-3.500000	66.333336	1023.000000	1023.000000	2046.000000
26.879999	-0.048050	-28.397545	-7.046767	-6.734233	-9.368303	-5.248241	0.000000	-10.000000	0.041667	-3.683333	65.166664	1023.000000	1023.000000	2046.000000
26.900000	-0.048532	-28.682692	-7.121962	-6.849686	-9.429887	-5.281157	0.000000	-10.000000	0.041667	-3.766667	63.833332	1023.000000	1023.000000	2046.000000
26.920000	-0.048781	-28.829445	-7.203672	-6.942380	-9.335505	-5.347888	0.000000	-10.000000	0.041667	-3.783333	62.666668	1023.000000	1023.000000	2046.000000
26.940001	-0.049367	-29.175669	-7.165655	-7.133027	-9.537745	-5.339243	0.000000	-10.000000	0.041667	-3.683333	61.333332	1023.000000	1023.000000	2046.000000
26.959999	-0.049507	-29.258747	-7.323899	-7.105344	-9.437439	-5.392066	0.000000	-10.000000	0.041667	-3.650000	60.166668	1023.000000	1023.000000	2046.000000
26.980000	-0.050523	-29.859154	-7.468741	-7.481554	-9.521534	-5.387325	0.000000	-10.000000	0.033333	-3.683333	58.833332	1023.000000	1023.000000	2046.000000
27.000000	-0.051523	-30.450218	-7.628700	-7.833976	-9.533982	-5.453559	0.000000	-10.000000	0.041667	-3.733333	57.666668	1023.000000	1023.000000	2046.000000
27.020000	-0.051830	-30.631376	-7.587281	-8.024093	-9.558855	-5.461148	0.000000	-10.000000	0.041667	-3.783333	56.333332	1023.000000	1023.000000	2046.000000
27.040001	-0.051812	-30.621115	-7.593880	-7.891300	-9.589739	-5.546196	0.000000	-10.000000	0.041667	-3.633333	55.000000	1023.000000	1023.000000	2046.000000
27.059999	-0.051832	-30.632517	-7.644526	-7.714620	-9.610200	-5.663171	0.000000	-10.000000	0.025000	-3.416667	53.666668	1023.000000	1023.000000	2046.000000
27.080000	-0.052298	-30.908176	-7.829300	-7.566997	-9.796587	-5.715292	0.000000	-10.000000	0.016667	-2.950000	52.500000	1023.000000	1023.000000	2046.000000
27.100000	-0.052653	-31.117743	-8.127050	-7.419324	-9.784732	-5.786637	0.000000	-10.000000	0.016667	-2.116667	51.666668	1023.000000	1023.000000	2046.000000
27.120001	-0.053357	-31.534048	-8.361626	-7.345364	-9.915964	-5.911094	0.000000	-10.000000	0.033333	-1.083333	51.166668	1023.000000	1023.000000	2046.000000
27.139999	-0.053698	-31.735714	-8.589084	-7.239445	-9.862403	-6.044782	0.000000	-10.000000	0.033333	-1.066667	51.000000	1023.000000	1023.000000	2046.000000
27.160000	-0.054302	-32.092636	-8.683793	-7.185593	-10.049715	-6.173533	0.000000	-10.000000	0.033333	-1.700000	50.666668	1023.000000	1023.000000	2046.000000
27.180000	-0.054544	-32.235794	-8.865730	-7.049389	-9.984765	-6.335909	0.000000	-10.000000	0.033333	-2.783333	50.166668	1023.000000	1023.000000	2046.000000
27.200001	-0.054933	-32.465183	-8.948444	-7.001892	-10.099768	-6.415080	0.000000	-10.000000	0.025000	-3.166667	49.166668	1023.000000	1023.000000	2046.000000
27.219999	-0.055422	-32.754112	-9.080075	-6.996530	-10.129016	-6.548491	0.000000	-10.000000	0.033333	-3.450000	48.166668	1023.000000	1023.000000	2046.000000
27.240000	-0.055586	-32.851608	-8.979371	-7.144830	-10.211046	-6.516360	0.000000	-10.000000	0.016667	-3.650000	46.833332	1023.000000	1023.000000	2046.000000
27.260000	-0.055581	-32.848557	-8.829020	-7.172446	-10.295408	-6.551682	0.000000	-10.000000	0.025000	-3.716667	45.666668	1023.000000	1023.000000	2046.000000
27.280001	-0.055216	-32.632927	-8.767788	-7.048080	-10.194490	-6.622567	0.000000	-10.000000	0.016667	-3.783333	44.500000	1023.000000	1023.000000	2046.000000
27.299999	-0.054874	-32.430737	-8.511356	-6.982112	-10.369739	-6.567531	0.000000	-10.000000	0.025000	-3.683333	43.333332	1023.000000	1023.000000	2046.000000
27.320000	-0.054073	-31.957333	-8.438417	-6.808529	-10.202517	-6.507869	0.000000	-10.000000	0.025000	-3.666667	42.000000	1023.000000	1023.000000	2046.000000
27.340000	-0.053578	-31.664816	-8.274470	-6.671947	-10.234348	-6.484051	0.000000	-10.000000	0.025000	-3.666667	40.666668	1023.000000	1023.000000	2046.000000
27.360001	-0.052972	-31.306612	-8.282728	-6.581924	-10.029691	-6.412269	0.000000	-10.000000	0.016667	-3.700000	39.500000	1023.000000	1023.000000	2046.000000
27.379999	-0.052484	-31.018200	-8.102836	-6.620018	-10.041816	-6.253529	0.000000	-10.000000	0.016667	-3.666667	38.333332	1023.000000	1023.000000	2046.000000
27.400000	-0.052383	-30.958513	-8.041855	-6.734849	-10.003329	-6.178479	0.000000	-10.000000	0.025000	-3.616667	37.166668	1023.000000	1023.000000	2046.000000
27.420000	-0.052330	-30.927319	-7.983704	-6.923297	-9.924724	-6.095594	0.000000	-10.000000	0.033333	-3.533333	35.833332	1023.000000	1023.000000	2046.000000
27.440001	-0.052601	-31.087095	-7.870744	-7.132640	-10.014306	-6.069405	0.000000	-10.000000	0.033333	-3.466667	34.666668	1023.000000	1023.000000	2046.000000
27.459999	-0.052541	-31.051928	-7.862866	-7.265921	-9.864331	-6.058809	0.000000	-10.000000	0.025000	-3.366667	33.500000	1023.000000	1023.000000	2046.000000
27.480000	-0.052637	-31.108751	-7.758595	-7.295251	-9.933788	-6.121117	0.000000	-10.000000	0.025000	-3.450000	32.500000	1023.000000	1023.000000	2046.000000
27.500000	-0.052647	-31.114552	-7.837074	-7.338419	-9.811720	-6.127338	0.000000	-10.000000	0.033333	-3.466667	31.333334	1023.000000	1023.000000	2046.000000
27.520000	-0.052700	-31.145630	-7.777886	-7.380836	-9.873337	-6.113570	0.000000	-10.000000	0.041667	-3.483333	30.166666	1023.000000	1023.000000	2046.000000
27.540001	-0.052471	-31.010199	-7.802415	-7.336974	-9.777205	-6.093605	0.000000	-10.000000	0.041667	-3.516667	28.833334	1023.000000	1023.000000	2046.000000
27.559999	-0.052220	-30.861950	-7.719194	-7.294596	-9.807158	-6.041002	0.000000	-10.000000	0.025000	-3.666667	27.666666	1023.000000	1023.000000	2046.000000
27.580000	-0.051984	-30.722813	-7.678674	-7.331385	-9.769045	-5.943709	0.000000	-10.000000	0.016667	-2.550000	26.333334	1023.000000	1023.000000	2046.000000
27.600000	-0.051711	-30.561211	-7.760306	-7.397071	-9.594414	-5.809420	0.000000	-10.000000	0.025000	-1.300000	25.500000	1023.000000	1023.000000	2046.000000
27.620001	-0.051886	-30.664822	-7.657784	-7.395273	-9.688673	-5.923090	0.000000	-10.000000	0.033333	-0.016667	25.000000	1023.000000	1023.000000	2046.000000
27.639999	-0.051480	-30.424711	-7.689744	-7.382833	-9.521598	-5.830538	0.000000	-10.000000	0.041667	0.000000	25.000000	1023.000000	1023.000000	2046.000000
27.660000	-0.051728	-30.571407	-7.744506	-7.483189	-9.542153	-5.801560	0.000000	-10.000000	0.033333	0.000000	25.000000	1023.000000	1023.000000	2046.000000
27.680000	-0.052583	-31.076714	-7.992788	-7.912729	-9.375167	-5.796030	0.000000	-10.000000	0.041667	0.000000	25.000000	1023.000000	1023.000000	2046.000000
27.700001	-0.053044	-31.348843	-7.946907	-8.172994	-9.442602	-5.786340	0.000000	-10.000000	0.025000	0.000000	25.000000	1023.000000	1023.000000	2046.000000
27.719999	-0.052834	-31.224955	-7.895850	-8.230495	-9.346989	-5.751620	0.000000	-10.000000	0.016667	0.000000	25.000000	1023.000000	1023.000000	2046.000000
27.740000	-0.052661	-31.122938	-7.854314	-8.016706	-9.400665	-5.851254	0.000000	-10.000000	0.008333	0.000000	25.000000	1023.000000	1023.000000	2046.000000
27.760000	-0.052846	-31.232096	-7.970440	-7.806037	-9.508263	-5.947355	0.000000	-10.000000	0.016667	0.000000	25.000000	1023.000000	1023.000000	2046.000000
27.780001	-0.053125	-31.396887	-8.222883	-7.689097	-9.522863	-5.962044	0.000000	-10.000000	0.025000	0.000000	25.000000	1023.000000	1023.000000	2046.000000
27.799999	-0.053629	-31.694469	-8.408563	-7.581496	-9.675876	-6.028535	0.000000	-10.000000	0.025000	0.000000	25.000000	1023.000000	1023.000000	2046.000000
27.820000	-0.054053	-31.945560	-8.718192	-7.480981	-9.622384	-6.124003	0.000000	-10.000000	0.033333	0.000000	25.000000	1023.000000	1023.000000	2046.000000
27.840000	-0.054343	-32.116516	-8.785838	-7.408301	-9.728157	-6.194221	0.000000	-10.000000	0.033333	0.000000	25.000000	1023.000000	1023.000000	2046.000000
27.860001	-0.054692	-32.322701	-8.914580	-7.329715	-9.807404	-6.271003	0.000000	-10.000000	0.033333	0.000000	25.000000	1023.000000	1023.000000	2046.000000
27.879999	-0.054705	-32.330608	-8.966067	-7.210647	-9.827827	-6.326069	0.000000	-10.000000	0.016667	0.000000	25.000000	1023.000000	1023.000000	2046.000000
27.900000	-0.054856	-32.419876	-8.942850	-7.124898	-9.910956	-6.441171	0.000000	-10.000000	0.016667	0.000000	25.000000	1023.000000	1023.000000	2046.000000
27.920000	-0.054866	-32.425644	-8.989905	-7.182322	-9.828108	-6.425310	0.000000	-10.000000	0.016667	0.000000	25.000000	1023.000000	1023.000000	2046.000000
27.940001	-0.054491	-32.204456	-8.734356	-7.198329	-9.891984	-6.379788	0.000000	-10.000000	0.025000	0.000000	25.000000	1023.000000	1023.000000	2046.000000
27.959999	-0.054091	-31.967554	-8.676128	-7.142014	-9.802000	-6.347412	0.000000	-10.000000	0.025000	0.000000	25.000000	1023.000000	1023.000000	2046.000000
27.980000	-0.053569	-31.659063	-8.424550	-6.972425	-9.891452	-6.370636	0.000000	-10.000000	0.033333	0.000000	25.000000	1023.000000	1023.000000	2046.000000
28.000000	-0.052816	-31.214432	-8.231367	-6.726220	-9.919199	-6.337646	0.000000	-10.000000	0.025000	0.000000	25.000000	1023.000000	1023.000000	2046.000000
28.020000	-0.051932	-30.691637	-8.084907	-6.539990	-9.844484	-6.222257	0.000000	-10.000000	0.025000	0.000000	25.000000	1023.000000	1023.000000	2046.000000
28.040001	-0.051143	-30.225611	-7.866187	-6.378553	-9.808793	-6.172078	0.000000	-10.000000	0.008333	0.000000	25.000000	1023.000000	1023.000000	2046.000000
28.059999	-0.050550	-29.875235	-7.843210	-6.264269	-9.622662	-6.145094	0.000000	-10.000000	0.016667	0.000000	25.000000	1023.000000	1023.000000	2046.000000
28.080000	-0.050115	-29.617706	-7.679306	-6.301203	-9.604041	-6.033156	0.000000	-10.000000	0.008333	0.000000	25.000000	1023.000000	1023.000000	2046.000000
28.100000	-0.050061	-29.585827	-7.663771	-6.488439	-9.533015	-5.900601	0.000000	-10.000000	0.016667	0.000000	25.000000	1023.000000	1023.000000	2046.000000
28.120001	-0.050170	-29.650553	-7.562963	-6.684937	-9.547591	-5.855062	0.000000	-10.000000	0.025000	0.000000	25.000000	1023.000000	1023.000000	2046.000000
28.139999	-0.050406	-29.789799	-7.483926	-6.847048	-9.599039	-5.859786	0.000000	-10.000000	0.025000	0.333333	25.000000	1023.000000	1023.000000	2046.000000
28.160000	-0.050435	-29.807339	-7.477168	-6.933573	-9.532037	-5.864561	0.000000	-10.000000	0.016667	0.666667	25.000000	1023.000000	1023.000000	2046.000000
28.180000	-0.050532	-29.864222	-7.421251	-6.951587	-9.573180	-5.918203	0.000000	-10.000000	0.000000	2.000000	25.000000	1023.000000	1023.000000	2046.000000
28.200001	-0.050651	-29.934517	-7.524300	-7.016176	-9.490224	-5.903817	0.000000	-10.000000	-0.016667	3.433333	25.000000	1023.000000	1023.000000	2046.000000
28.219999	-0.050795	-30.020124	-7.501988	-7.055818	-9.532682	-5.929637	0.000000	-10.000000	-0.041667	5.633333	25.000000	1023.000000	1023.000000	2046.000000
28.240000	-0.051049	-30.170229	-7.580141	-7.247361	-9.521426	-5.821302	0.000000	-10.000000	-0.041667	7.716667	25.000000	1023.000000	1023.000000	2046.000000
28.260000	-0.051501	-30.437370	-7.748541	-7.291499	-9.468705	-5.928627	0.000000	-10.000000	-0.025000	7.733333	25.000000	1023.000000	1023.000000	2046.000000
28.280001	-0.052317	-30.919071	-7.782463	-7.500029	-9.605693	-6.030888	0.000000	-10.000000	0.033333	6.616667	25.000000	1023.000000	1023.000000	2046.000000
28.299999	-0.052774	-31.189362	-7.971393	-7.574598	-9.586238	-6.057133	0.000000	-10.000000	0.041667	2.200000	25.000000	1023.000000	1023.000000	2046.000000
28.320000	-0.053353	-31.531883	-8.040122	-7.691525	-9.746736	-6.053499	0.000000	-10.000000	0.058333	1.033333	25.000000	1023.000000	1023.000000	2046.000000
28.340000	-0.054501	-32.210110	-8.311196	-8.149318	-9.732074	-6.017521	0.000000	-10.000000	0.033333	-0.883333	25.000000	1023.000000	1023.000000	2046.000000
28.360001	-0.055467	-32.780956	-8.364597	-8.474254	-9.878776	-6.063327	0.000000	-10.000000	0.050000	0.350000	25.000000	1023.000000	1023.000000	2046.000000
28.379999	-0.055760	-32.954361	-8.324027	-8.653787	-9.900472	-6.076075	0.000000	-10.000000	0.050000	-1.433333	25.000000	1023.000000	1023.000000	2046.000000
28.400000	-0.055796	-32.975483	-8.401632	-8.523739	-9.835852	-6.214261	0.000000	-10.000000	0.050000	-1.333333	24.666666	1023.000000	1023.000000	2046.000000
28.420000	-0.055928	-33.053188	-8.485638	-8.302917	-9.919647	-6.344986	0.000000	-10.000000	0.033333	-1.566667	24.333334	1023.000000	1023.000000	2046.000000
28.440001	-0.056357	-33.307285	-8.782458	-8.236904	-9.949598	-6.338326	0.000000	-10.000000	0.025000	0.266667	24.000000	1023.000000	1023.000000	2046.000000
28.459999	-0.057081	-33.734882	-8.983484	-8.134622	-10.149349	-6.467429	0.000000	-10.000000	0.016667	1.716667	24.000000	1023.000000	1023.000000	2046.000000
28.480000	-0.057450	-33.952915	-9.166875	-8.106646	-10.225515	-6.453877	0.000000	-10.000000	0.008333	3.300000	24.000000	1023.000000	1023.000000	2046.000000
28.500000	-0.057777	-34.146309	-9.379452	-7.983656	-10.196308	-6.586894	0.000000	-10.000000	0.000000	4.466667	24.000000	1023.000000	1023.000000	2046.000000
28.520000	-0.058017	-34.287773	-9.472524	-7.889538	-10.271767	-6.653944	0.000000	-10.000000	0.000000	5.250000	24.000000	1023.000000	1023.000000	2046.000000
28.540001	-0.058088	-34.329750	-9.658195	-7.793952	-10.216575	-6.661029	0.000000	-10.000000	0.000000	5.450000	24.000000	1023.000000	1023.000000	2046.000000
28.559999	-0.058155	-34.369438	-9.645951	-7.672014	-10.272868	-6.778605	0.000000	-10.000000	-0.008333	5.300000	24.000000	1023.000000	1023.000000	2046.000000
28.580000	-0.058205	-34.399158	-9.665316	-7.742460	-10.256456	-6.734926	0.000000	-10.000000	-0.008333	5.233334	24.000000	1023.000000	1023.000000	2046.000000
28.600000	-0.057844	-34.185841	-9.469414	-7.746969	-10.233374	-6.736083	0.000000	-10.000000	-0.008333	5.200000	24.000000	1023.000000	1023.000000	2046.000000
28.620001	-0.057304	-33.866497	-9.287407	-7.687826	-10.189459	-6.701805	0.000000	-10.000000	0.000000	5.383333	24.000000	1023.000000	1023.000000	2046.000000
28.639999	-0.056665	-33.488998	-9.197968	-7.540963	-10.082809	-6.667256	0.000000	-10.000000	-0.008333	5.966667	24.000000	1023.000000	1023.000000	2046.000000
28.660000	-0.055537	-32.822124	-8.977392	-7.328227	-10.013746	-6.502760	0.000000	-10.000000	-0.016667	7.250000	24.000000	1023.000000	1023.000000	2046.000000
28.680000	-0.054468	-32.190456	-8.791986	-7.179751	-9.929758	-6.288962	0.000000	-10.000000	-0.041667	9.000000	23.666666	1023.000000	1023.000000	2046.000000
28.700001	-0.053190	-31.435013	-8.573191	-7.016696	-9.760012	-6.085114	0.000000	-10.000000	-0.066667	10.783334	23.166666	1023.000000	1023.000000	2046.000000
28.719999	-0.052047	-30.759615	-8.430791	-6.961347	-9.539413	-5.828063	0.000000	-10.000000	-0.108333	12.400001	23.833334	1023.000000	1023.000000	2046.000000
28.740000	-0.050960	-30.117474	-8.152225	-6.937839	-9.432817	-5.594593	0.000000	-10.000000	-0.141667	14.133334	26.500000	1023.000000	1023.000000	2046.000000
28.760000	-0.050032	-29.568996	-8.016660	-7.048369	-9.164623	-5.339344	0.000000	-10.000000	-0.183333	15.883333	30.833334	1023.000000	1023.000000	2046.000000
28.780001	-0.049244	-29.103462	-7.870243	-7.123205	-8.958540	-5.151474	0.000000	-10.000000	-0.241667	17.783333	36.000000	1023.000000	1023.000000	2046.000000
28.799999	-0.048393	-28.600416	-7.685159	-7.337971	-8.775969	-4.801318	0.000000	-10.000000	-0.341667	20.583334	41.500000	1023.000000	1023.000000	2046.000000
28.820000	-0.047429	-28.030504	-7.545701	-7.414824	-8.552481	-4.517497	0.000000	-10.000000	-0.425000	23.483334	48.000000	1023.000000	1023.000000	2046.000000
28.840000	-0.046179	-27.291967	-7.273428	-7.383535	-8.363907	-4.271097	0.000000	-10.000000	-0.508333	26.283335	55.333332	1023.000000	1023.000000	2046.000000
28.860001	-0.044832	-26.495588	-7.144764	-7.352844	-8.055646	-3.942334	0.000000	-10.000000	-0.541667	27.866667	63.666668	1023.000000	1023.000000	2046.000000
28.879999	-0.043565	-25.746716	-6.964729	-7.291017	-7.764814	-3.726156	0.000000	-10.000000	-0.608333	29.550001	72.833336	1023.000000	1023.000000	2046.000000
28.900000	-0.042396	-25.056259	-6.768233	-7.243564	-7.582025	-3.462437	0.000000	-10.000000	-0.658333	30.933334	82.500000	1023.000000	1023.000000	2046.000000
28.920000	-0.041311	-24.414848	-6.771859	-7.242837	-7.181790	-3.218363	0.000000	-10.000000	-0.725000	32.783333	92.666664	1023.000000	1023.000000	2046.000000
28.940001	-0.039908	-23.585609	-6.539256	-7.158007	-7.016435	-2.871912	0.000000	-10.000000	-0.766667	34.216667	103.166664	1023.000000	1023.000000	2046.000000
28.959999	-0.038669	-22.853483	-6.537514	-7.101332	-6.724724	-2.489912	0.000000	-10.000000	-0.825000	35.666668	114.333336	1023.000000	1023.000000	2046.000000
28.980000	-0.038053	-22.489296	-6.490853	-7.289290	-6.422784	-2.286369	0.000000	-10.000000	-0.850000	36.400002	126.000000	1023.000000	1023.000000	2046.000000
29.000000	-0.037037	-21.888908	-6.392240	-7.418007	-6.147424	-1.931237	0.000000	-10.000000	-0.883333	36.816666	138.000000	1023.000000	1023.000000	2046.000000
29.020000	-0.035449	-20.950375	-6.198897	-7.256658	-5.800341	-1.694478	0.000000	-10.000000	-0.866667	36.950001	150.166672	1023.000000	1023.000000	2046.000000
29.040001	-0.033572	-19.841164	-6.029754	-6.852920	-5.469325	-1.489165	0.000000	-10.000000	-0.866667	36.833336	162.500000	1023.000000	1023.000000	2046.000000
29.059999	-0.032032	-18.931139	-5.939689	-6.469833	-5.292957	-1.228660	0.000000	-10.000000	-0.875000	36.966667	174.833328	1023.000000	1023.000000	2046.000000
29.080000	-0.030976	-18.306839	-5.992103	-6.099098	-5.131270	-1.084369	0.000000	-10.000000	-0.891667	37.316669	187.000000	1023.000000	1023.000000	2046.000000
29.100000	-0.030055	-17.762411	-6.083599	-5.848777	-4.935604	-0.894432	0.000000	-10.000000	-0.925000	37.816669	199.333328	1023.000000	1023.000000	2046.000000
29.120001	-0.029282	-17.305931	-6.180461	-5.546579	-4.721047	-0.857844	0.000000	-10.000000	-0.941667	38.200001	211.833328	1023.000000	1023.000000	2046.000000
29.139999	-0.028114	-16.615343	-6.156507	-5.290488	-4.515382	-0.652965	0.000000	-10.000000	-0.966667	38.133335	224.666672	1023.000000	1023.000000	2046.000000
29.160000	-0.026817	-15.848837	-6.021109	-4.930614	-4.356500	-0.540615	0.000000	-10.000000	-0.975000	38.183334	237.333328	1023.000000	1023.000000	2046.000000
29.180000	-0.025203	-14.895250	-5.873724	-4.567591	-4.138161	-0.315774	0.000000	-10.000000	-0.958333	38.033333	250.166672	1023.000000	1023.000000	2046.000000
29.200001	-0.023844	-14.091763	-5.707980	-4.258028	-3.959220	-0.166535	0.000000	-10.000000	-0.950000	38.150002	262.833344	1023.000000	1023.000000	2046.000000
29.219999	-0.022399	-13.238094	-5.511266	-4.034101	-3.686356	-0.006372	0.000000	-10.000000	-0.933333	37.966667	275.666656	1023.000000	1023.000000	2046.000000
29.240000	-0.020550	-12.145342	-5.254757	-3.928704	-3.312712	0.350831	0.000000	-10.000000	-0.950000	38.033333	288.333344	1023.000000	1023.000000	2046.000000
29.260000	-0.018922	-11.182670	-4.957594	-3.662167	-3.094986	0.532078	0.000000	-10.000000	-0.933333	37.933334	301.000000	1023.000000	1023.000000	2046.000000
29.280001	-0.016797	-9.927107	-4.614618	-3.434806	-2.790259	0.912576	0.000000	-10.000000	-0.950000	38.150002	313.666656	1023.000000	1023.000000	2046.000000
29.299999	-0.014730	-8.705157	-4.324954	-3.070930	-2.478041	1.168768	0.000000	-10.000000	-0.950000	38.250000	326.333344	1023.000000	1023.000000	2046.000000
29.320000	-0.012326	-7.284581	-3.943546	-2.735877	-2.111862	1.506703	0.000000	-10.000000	-0.983333	38.466667	339.166656	1023.000000	1023.000000	2046.000000
29.340000	-0.009895	-5.848197	-3.508449	-2.426534	-1.753540	1.840327	0.000000	-10.000000	-0.991667	38.583332	352.000000	1023.000000	1023.000000	2046.000000
29.360001	-0.007678	-4.537686	-3.216396	-2.215931	-1.267917	2.162557	0.000000	-10.000000	-0.983333	38.566666	364.833344	1023.000000	1023.000000	2046.000000
29.379999	-0.005737	-3.390523	-2.817538	-2.179178	-0.923770	2.529963	0.000000	-10.000000	-0.975000	38.500000	377.666656	1023.000000	1023.000000	2046.000000
29.400000	-0.004274	-2.526152	-2.514484	-2.230321	-0.619782	2.838435	0.000000	-10.000000	-0.950000	38.066666	390.500000	1023.000000	1023.000000	2046.000000
29.420000	-0.002748	-1.624122	-2.184908	-2.322490	-0.298110	3.181386	0.000000	-10.000000	-0.933333	37.633335	403.333344	1023.000000	1023.000000	2046.000000
29.440001	-0.001519	-0.897809	-1.909520	-2.363147	-0.037949	3.412807	0.000000	-10.000000	-0.900000	36.950001	416.000000	1023.000000	1023.000000	2046.000000
29.459999	-0.000122	-0.072228	-1.679119	-2.351587	0.285544	3.672935	0.000000	-10.000000	-0.866667	36.700001	428.500000	1023.000000	1023.000000	2046.000000
29.480000	0.001048	0.619174	-1.424450	-2.326367	0.481174	3.888816	0.000000	-10.000000	-0.841667	36.216667	440.833344	1023.000000	1023.000000	2046.000000
29.500000	0.002513	1.485415	-1.218242	-2.200283	0.796313	4.107627	0.000000	-10.000000	-0.833333	35.950001	453.000000	1023.000000	1023.000000	2046.000000
29.520000	0.003620	2.139295	-1.013500	-2.087241	0.984543	4.255494	0.000000	-10.000000	-0.816667	35.299999	465.000000	1023.000000	1023.000000	2046.000000
29.540001	0.004721	2.790207	-1.029321	-2.100730	1.371407	4.548851	0.000000	-10.000000	-0.800000	34.700001	476.833344	1023.000000	1023.000000	2046.000000
29.559999	0.005977	3.532293	-0.850926	-1.935337	1.545559	4.772996	0.000000	-10.000000	-0.766667	34.133335	488.500000	1023.000000	1023.000000	2046.000000
29.580000	0.007208	4.259935	-0.823733	-1.708636	1.760741	5.031563	0.000000	-10.000000	-0.758333	33.666668	499.833344	1023.000000	1023.000000	2046.000000
29.600000	0.008035	4.748482	-0.800591	-1.735078	2.079691	5.204459	0.000000	-10.000000	-0.725000	33.400002	511.166656	1023.000000	1023.000000	2046.000000
29.620001	0.008815	5.209388	-0.752431	-1.766267	2.351585	5.376501	0.000000	-10.000000	-0.700000	32.650002	522.333313	1023.000000	1023.000000	2046.000000
29.639999	0.010302	6.088448	-0.440492	-1.633536	2.574002	5.588473	0.000000	-10.000000	-0.675000	32.250000	533.500000	1023.000000	1023.000000	2046.000000
29.660000	0.012208	7.215138	-0.237704	-1.176855	2.889965	5.739732	0.000000	-10.000000	-0.683333	32.083336	544.333313	1023.000000	1023.000000	2046.000000
29.680000	0.014061	8.310080	-0.089593	-0.503128	2.981232	5.921568	0.000000	-10.000000	-0.708333	32.600002	555.000000	1023.000000	1023.000000	2046.000000
29.700001	0.014890	8.799914	-0.235651	-0.044810	3.110121	5.970253	0.000000	-10.000000	-0.733333	33.283333	565.666687	1023.000000	1023.000000	2046.000000
29.719999	0.015512	9.167536	-0.354837	0.222434	3.292471	6.007467	0.000000	-10.000000	-0.750000	33.533333	576.666687	1023.000000	1023.000000	2046.000000
29.740000	0.016220	9.586057	-0.355044	0.505958	3.437635	5.997509	0.000000	-10.000000	-0.758333	34.100002	587.833313	1023.000000	1023.000000	2046.000000
29.760000	0.017322	10.237517	-0.320751	0.873651	3.621216	6.063402	0.000000	-10.000000	-0.766667	34.316666	599.166687	1023.000000	1023.000000	2046.000000
29.780001	0.018541	10.957991	-0.201789	1.281681	3.736490	6.141610	0.000000	-10.000000	-0.783333	35.083332	610.500000	1023.000000	1023.000000	2046.000000
29.799999	0.019895	11.757867	-0.108512	1.719900	3.876179	6.270299	0.000000	-10.000000	-0.783333	35.083332	622.166687	1023.000000	1023.000000	2046.000000
29.820000	0.021153	12.501249	0.018019	2.138960	4.005170	6.339099	0.000000	-10.000000	-0.775000	35.016666	634.000000	1023.000000	1023.000000	2046.000000
29.840000	0.022534	13.317462	0.165857	2.468972	4.159419	6.523213	0.000000	-10.000000	-0.733333	34.549999	645.666687	1023.000000	1023.000000	2046.000000
29.860001	0.024204	14.304304	0.411711	2.688557	4.431512	6.772524	0.000000	-10.000000	-0.708333	34.233334	657.333313	1023.000000	1023.000000	2046.000000
29.879999	0.025665	15.168018	0.688073	2.879660	4.651574	6.948711	0.000000	-10.000000	-0.691667	33.916668	668.666687	1023.000000	1023.000000	2046.000000
29.900000	0.027337	16.155943	0.991624	3.031754	4.933626	7.198938	0.000000	-10.000000	-0.708333	33.666668	680.166687	1023.000000	1023.000000	2046.000000
29.920000	0.029037	17.161110	1.322853	3.285898	5.134009	7.418349	0.000000	-10.000000	-0.716667	33.566666	691.333313	1023.000000	1023.000000	2046.000000
29.940001	0.031346	18.525736	1.637620	3.640507	5.497764	7.749845	0.000000	-10.000000	-0.733333	33.383335	702.666687	1023.000000	1023.000000	2046.000000
29.959999	0.033679	19.904375	2.001594	3.974222	5.864181	8.064379	0.000000	-10.000000	-0.733333	33.533333	713.833313	1023.000000	1023.000000	2046.000000
29.980000	0.035889	21.210230	2.345756	4.240650	6.251109	8.372714	0.000000	-10.000000	-0.733333	33.616669	725.000000	1023.000000	1023.000000	2046.000000
30.000000	0.038005	22.460747	2.714618	4.377745	6.610188	8.758196	0.000000	-10.000000	-0.725000	33.916668	736.166687	1023.000000	1023.000000	2046.000000
30.020000	0.039806	23.525087	2.995035	4.461571	7.014406	9.054075	0.000000	-10.000000	-0.733333	33.849998	747.500000	1023.000000	1023.000000	2046.000000
30.040001	0.041185	24.340530	3.296575	4.404934	7.279324	9.359696	0.000000	-10.000000	-0.725000	34.083332	758.833313	1023.000000	1023.000000	2046.000000
30.059999	0.042238	24.962643	3.511107	4.342881	7.524453	9.584200	0.000000	-10.000000	-0.700000	33.816666	770.166687	1023.000000	1023.000000	2046.000000
30.080000	0.043242	25.556160	3.681714	4.319088	7.796071	9.759287	0.000000	-10.000000	-0.683333	33.466667	781.333313	1023.000000	1023.000000	2046.000000
30.100000	0.044215	26.131304	3.913274	4.278391	7.946840	9.992798	0.000000	-10.000000	-0.666667	32.883335	792.500000	1023.000000	1023.000000	2046.000000
30.120001	0.045337	26.794199	4.068107	4.322565	8.205791	10.197734	0.000000	-10.000000	-0.666667	32.283333	803.500000	1023.000000	1023.000000	2046.000000
30.139999	0.046534	27.501516	4.303346	4.411464	8.378719	10.407987	0.000000	-10.000000	-0.650000	32.099998	814.500000	1023.000000	1023.000000	2046.000000
30.160000	0.047653	28.162945	4.415005	4.325515	8.604223	10.818200	0.000000	-10.000000	-0.650000	31.650000	825.333313	1023.000000	1023.000000	2046.000000
30.180000	0.048704	28.784124	4.558605	4.512223	8.798114	10.915183	0.000000	-10.000000	-0.641667	31.883335	836.000000	1023.000000	1023.000000	2046.000000
30.200001	0.050004	29.552406	4.619316	4.709900	8.985063	11.238128	0.000000	-10.000000	-0.625000	31.533335	846.500000	1023.000000	1023.000000	2046.000000
30.219999	0.050628	29.920963	4.595169	4.739803	9.202566	11.383425	0.000000	-10.000000	-0.575000	31.033335	857.000000	1023.000000	1023.000000	2046.000000
30.240000	0.051333	30.337612	4.652722	4.709048	9.436688	11.539152	0.000000	-10.000000	-0.533333	30.066668	867.333313	1023.000000	1023.000000	2046.000000
30.260000	0.052436	30.989666	4.912622	4.729965	9.690650	11.656428	0.000000	-10.000000	-0.500000	29.450001	877.500000	1023.000000	1023.000000	2046.000000
30.280001	0.054217	32.041950	5.202398	5.013621	9.937164	11.888766	0.000000	-10.000000	-0.516667	29.050001	887.500000	1023.000000	1023.000000	2046.000000
30.299999	0.055627	32.875374	5.252547	5.517439	10.160328	11.945059	0.000000	-10.000000	-0.541667	29.083334	897.500000	1023.000000	1023.000000	2046.000000
30.320000	0.056014	33.104191	5.075139	5.848975	10.242607	11.937469	0.000000	-10.000000	-0.550000	29.266666	907.166687	1023.000000	1023.000000	2046.000000
30.340000	0.056237	33.235943	4.931190	6.090192	10.307950	11.906610	0.000000	-10.000000	-0.541667	29.333334	916.833313	1023.000000	1023.000000	2046.000000
30.360001	0.056629	33.467670	4.902925	6.320199	10.345350	11.899197	0.000000	-10.000000	-0.516667	28.933334	926.500000	1023.000000	1023.000000	2046.000000
30.379999	0.057353	33.895397	4.953524	6.680519	10.367953	11.893400	0.000000	-10.000000	-0.525000	28.600000	936.333313	1023.000000	1023.000000	2046.000000
30.400000	0.058423	34.528126	4.995653	7.089147	10.511321	11.932005	0.000000	-10.000000	-0.525000	28.750000	946.000000	1023.000000	1023.000000	2046.000000
30.420000	0.059550	35.193851	5.082395	7.512823	10.572822	12.025813	0.000000	-10.000000	-0.533333	29.033335	955.666687	1023.000000	1023.000000	2046.000000
30.440001	0.060649	35.843765	5.196358	7.900949	10.652366	12.094093	0.000000	-10.000000	-0.516667	28.833334	965.166687	1023.000000	1023.000000	2046.000000
30.459999	0.061701	36.465061	5.286871	8.201145	10.787305	12.189741	0.000000	-10.000000	-0.500000	28.500000	974.833313	1023.000000	1023.000000	2046.000000
30.480000	0.063084	37.282417	5.485077	8.368793	11.001576	12.426970	0.000000	-10.000000	-0.475000	28.100000	984.333313	1023.000000	1023.000000	2046.000000
30.500000	0.064222	37.954910	5.642889	8.545426	11.178795	12.587798	0.000000	-10.000000	-0.450000	27.916668	994.000000	1023.000000	1023.000000	2046.000000
30.520000	0.065575	38.755093	5.959547	8.729560	11.278616	12.787368	0.000000	-10.000000	-0.425000	27.350000	1003.333313	1023.000000	1023.000000	2046.000000
30.540001	0.067090	39.650047	6.167747	8.940526	11.481101	13.060674	0.000000	-10.000000	-0.408333	26.966667	1012.500000	1023.000000	1023.000000	2046.000000
30.559999	0.069260	40.932590	6.495373	9.305273	11.760084	13.371859	0.000000	-10.000000	-0.408333	26.816668	1021.500000	1023.000000	1023.000000	2046.000000
30.580000	0.071428	42.213867	6.789698	9.673289	12.092518	13.658361	0.000000	-10.000000	-0.441667	26.933334	1030.500000	1023.000000	1023.000000	2046.000000
30.600000	0.073908	43.679710	7.169571	9.987328	12.460669	14.062142	0.000000	-10.000000	-0.491667	27.616667	1039.500000	1023.000000	1023.000000	2046.000000
30.620001	0.076074	44.959770	7.501861	10.205967	12.846590	14.405353	0.000000	-10.000000	-0.541667	28.350000	1048.500000	1023.000000	1023.000000	2046.000000
30.639999	0.077727	45.936874	7.784847	10.287470	13.143805	14.720752	0.000000	-10.000000	-0.575000	29.233334	1057.833374	1023.000000	1023.000000	2046.000000
30.660000	0.078960	46.665215	8.044871	10.260785	13.408544	14.951015	0.000000	-10.000000	-0.600000	29.683334	1067.500000	1023.000000	1023.000000	2046.000000
30.680000	0.079773	47.145958	8.245575	10.089526	13.603714	15.207144	0.000000	-10.000000	-0.608333	29.900000	1077.500000	1023.000000	1023.000000	2046.000000
30.700001	0.080895	47.808750	8.447629	10.041574	13.874704	15.444842	0.000000	-10.000000	-0.608333	29.800001	1087.500000	1023.000000	1023.000000	2046.000000
30.719999	0.082064	48.499546	8.688457	10.015339	14.120455	15.675294	0.000000	-10.000000	-0.583333	29.516666	1097.500000	1023.000000	1023.000000	2046.000000
30.740000	0.083141	49.136364	8.842233	10.035672	14.377855	15.880602	0.000000	-10.000000	-0.558333	29.300001	1107.333374	1023.000000	1023.000000	2046.000000
30.760000	0.084204	49.764385	9.023988	10.151484	14.589483	15.999430	0.000000	-10.000000	-0.516667	28.833334	1117.000000	1023.000000	1023.000000	2046.000000
30.780001	0.085399	50.470642	9.206083	10.011460	14.817659	16.435440	0.000000	-10.000000	-0.475000	28.483334	1126.666626	1023.000000	1023.000000	2046.000000
30.799999	0.086050	50.855640	9.275761	10.207482	14.977896	16.394501	0.000000	-10.000000	-0.425000	27.716667	1136.166626	1023.000000	1023.000000	2046.000000
30.820000	0.087206	51.538994	9.279882	10.400717	15.189511	16.668886	0.000000	-10.000000	-0.375000	26.916666	1145.666626	1023.000000	1023.000000	2046.000000
30.840000	0.087538	51.734879	9.195892	10.417715	15.351296	16.769976	0.000000	-10.000000	-0.316667	25.400000	1154.833374	1023.000000	1023.000000	2046.000000
30.860001	0.087839	51.912598	9.213336	10.271061	15.513489	16.914711	0.000000	-10.000000	-0.258333	23.700001	1163.666626	1023.000000	1023.000000	2046.000000
30.879999	0.088604	52.364750	9.461491	10.143826	15.689551	17.069881	0.000000	-10.000000	-0.216667	21.850000	1171.833374	1023.000000	1023.000000	2046.000000
30.900000	0.089845	53.098423	9.647099	10.400878	15.903052	17.147392	0.000000	-10.000000	-0.200000	20.266668	1179.333374	1023.000000	1023.000000	2046.000000
30.920000	0.090692	53.598862	9.712375	10.707789	15.984113	17.194582	0.000000	-10.000000	-0.191667	18.933334	1186.333374	1023.000000	1023.000000	2046.000000
30.940001	0.090606	53.548096	9.549431	10.928765	15.952602	17.117296	0.000000	-10.000000	-0.166667	18.133335	1193.000000	1023.000000	1023.000000	2046.000000
30.959999	0.090274	53.351780	9.393345	11.027625	15.906501	17.024307	0.000000	-10.000000	-0.133333	17.316668	1199.166626	1023.000000	1023.000000	2046.000000
30.980000	0.090098	53.247684	9.276630	11.158807	15.898549	16.913698	0.000000	-10.000000	-0.108333	16.666668	1205.000000	1023.000000	1023.000000	2046.000000
31.000000	0.090184	53.298508	9.205843	11.469069	15.856638	16.766954	0.000000	-10.000000	-0.083333	15.833334	1210.500000	1023.000000	1023.000000	2046.000000
31.020000	0.090571	53.527443	9.192483	11.777954	15.812111	16.744896	0.000000	-10.000000	-0.066667	14.983334	1216.000000	1023.000000	1023.000000	2046.000000
31.040001	0.090890	53.716179	9.141110	12.102961	15.785903	16.686205	0.000000	-10.000000	-0.041667	13.466667	1221.166626	1023.000000	1023.000000	2046.000000
31.059999	0.091259	53.933987	9.140254	12.394009	15.776595	16.623129	0.000000	-10.000000	-0.025000	11.550000	1225.833374	1023.000000	1023.000000	2046.000000
31.080000	0.091402	54.018421	9.149410	12.545738	15.737429	16.585846	0.000000	-10.000000	0.000000	8.666667	1230.000000	1023.000000	1023.000000	2046.000000
31.100000	0.091794	54.250271	9.224325	12.658288	15.748262	16.619394	0.000000	-10.000000	0.025000	5.550000	1233.500000	1023.000000	1023.000000	2046.000000
31.120001	0.092056	54.405186	9.320440	12.661072	15.741115	16.682558	0.000000	-10.000000	0.041667	1.683333	1235.833374	1023.000000	1023.000000	2046.000000
31.139999	0.092178	54.476910	9.370897	12.719141	15.687222	16.699650	0.000000	-10.000000	0.050000	-1.266667	1236.833374	1023.000000	1023.000000	2046.000000
31.160000	0.092778	54.831871	9.485732	12.847504	15.705321	16.793316	0.000000	-10.000000	0.058333	-3.800000	1237.000000	1023.000000	1023.000000	2046.000000
31.180000	0.093640	55.341064	9.635194	13.045649	15.747257	16.912966	0.000000	-10.000000	0.058333	-5.216667	1237.000000	1023.000000	1023.000000	2046.000000
31.200001	0.094702	55.968727	9.854640	13.237598	15.818818	17.057671	0.000000	-10.000000	0.058333	-6.000000	1237.000000	1023.000000	1023.000000	2046.000000
31.219999	0.095732	56.577675	10.042032	13.461557	15.987880	17.086205	0.000000	-10.000000	0.050000	-6.216667	1237.000000	1023.000000	1023.000000	2046.000000
31.240000	0.096371	56.955544	10.182333	13.493639	16.077791	17.201778	0.000000	-10.000000	0.058333	-6.366667	1237.000000	1023.000000	1023.000000	2046.000000
31.260000	0.096538	57.053741	10.277194	13.370111	16.197697	17.208738	0.000000	-10.000000	0.083333	-7.566667	1237.000000	1023.000000	1023.000000	2046.000000
31.280001	0.095955	56.709644	10.308316	13.058003	16.147474	17.195850	0.000000	-10.000000	0.108333	-8.766667	1237.000000	1023.000000	1023.000000	2046.000000
31.299999	0.095220	56.274952	10.295129	12.712412	16.161739	17.105673	0.000000	-10.000000	0.133333	-10.450001	1237.000000	1023.000000	1023.000000	2046.000000
31.320000	0.094443	55.815781	10.273232	12.404823	16.126158	17.011570	0.000000	-10.000000	0.158333	-11.966667	1230.000000	1023.000000	1023.000000	2046.000000
31.340000	0.093826	55.450920	10.235254	12.200117	16.070068	16.945478	0.000000	-10.000000	0.216667	-14.783334	1219.500000	1023.000000	1023.000000	2046.000000
31.360001	0.093271	55.122990	10.238246	12.007362	15.987622	16.889759	0.000000	-10.000000	0.266667	-16.799999	1209.000000	1023.000000	1023.000000	2046.000000
31.379999	0.092428	54.624695	10.142880	11.854881	15.859128	16.767805	0.000000	-10.000000	0.325000	-18.816668	1203.500000	1023.000000	1023.000000	2046.000000
31.400000	0.091707	54.199062	10.074050	11.561291	15.685490	16.878233	0.000000	-10.000000	0.366667	-20.233334	1199.333374	1023.000000	1023.000000	2046.000000
31.420000	0.090297	53.365314	9.926921	11.400575	15.470440	16.567379	0.000000	-10.000000	0.408333	-22.016666	1192.666626	1023.000000	1023.000000	2046.000000
31.440001	0.089202	52.718300	9.666077	11.360904	15.237242	16.454075	0.000000	-10.000000	0.450000	-23.466667	1185.500000	1023.000000	1023.000000	2046.000000
31.459999	0.087698	51.829308	9.281586	11.130385	15.111173	16.306164	0.000000	-10.000000	0.491667	-24.750000	1177.500000	1023.000000	1023.000000	2046.000000
31.480000	0.085444	50.497486	9.002341	10.625648	14.784373	16.085123	0.000000	-10.000000	0.575000	-26.533335	1169.166626	1023.000000	1023.000000	2046.000000
31.500000	0.084058	49.678299	8.954931	10.235826	14.604707	15.882833	0.000000	-10.000000	0.633333	-28.250000	1160.166626	1023.000000	1023.000000	2046.000000
31.520000	0.083222	49.184116	8.933745	10.150568	14.483611	15.616194	0.000000	-10.000000	0.716667	-29.883333	1151.000000	1023.000000	1023.000000	2046.000000
31.540001	0.081840	48.367527	8.812727	10.182709	14.089758	15.282332	0.000000	-10.000000	0.758333	-30.550001	1141.000000	1023.000000	1023.000000	2046.000000
31.559999	0.080143	47.364594	8.430630	10.163642	13.839932	14.930391	0.000000	-10.000000	0.791667	-31.150002	1130.833374	1023.000000	1023.000000	2046.000000
31.580000	0.078032	46.117176	8.066711	10.011712	13.456470	14.582282	0.000000	-10.000000	0.800000	-31.366667	1120.333374	1023.000000	1023.000000	2046.000000
31.600000	0.075737	44.760773	7.743198	9.875452	13.007002	14.135119	0.000000	-10.000000	0.816667	-31.983334	1110.000000	1023.000000	1023.000000	2046.000000
31.620001	0.073957	43.708813	7.401480	9.804638	12.775003	13.727691	0.000000	-10.000000	0.858333	-32.566666	1099.333374	1023.000000	1023.000000	2046.000000
31.639999	0.072031	42.570042	7.142902	9.789599	12.315430	13.322109	0.000000	-10.000000	0.908333	-33.616669	1088.333374	1023.000000	1023.000000	2046.000000
31.660000	0.070624	41.738628	6.844654	9.834794	12.059832	12.999349	0.000000	-10.000000	0.958333	-34.483334	1077.166626	1023.000000	1023.000000	2046.000000
31.680000	0.069099	40.837414	6.718908	9.803714	11.660582	12.654211	0.000000	-10.000000	1.008333	-35.650002	1065.666626	1023.000000	1023.000000	2046.000000
31.700001	0.067641	39.975815	6.516996	9.795378	11.358212	12.305228	0.000000	-10.000000	1.033333	-36.216667	1054.000000	1023.000000	1023.000000	2046.000000
31.719999	0.066405	39.245625	6.388379	9.636672	11.148338	12.072233	0.000000	-10.000000	1.058333	-36.783333	1041.666626	1023.000000	1023.000000	2046.000000
31.740000	0.065281	38.581284	6.370947	9.470822	10.860360	11.879154	0.000000	-10.000000	1.058333	-36.716667	1029.333374	1023.000000	1023.000000	2046.000000
31.760000	0.064392	38.055443	6.344469	9.345893	10.680519	11.684563	0.000000	-10.000000	1.075000	-36.800003	1017.000000	1023.000000	1023.000000	2046.000000
31.780001	0.063841	37.729809	6.398622	9.377738	10.384478	11.568972	0.000000	-10.000000	1.050000	-36.533337	1004.833313	1023.000000	1023.000000	2046.000000
31.799999	0.063841	37.729904	6.436577	9.528959	10.255566	11.508803	0.000000	-10.000000	1.058333	-36.233334	992.666687	1023.000000	1023.000000	2046.000000
31.820000	0.063722	37.659924	6.460748	9.652907	10.107249	11.439017	0.000000	-10.000000	1.041667	-35.966667	980.666687	1023.000000	1023.000000	2046.000000
31.840000	0.063529	37.545773	6.482848	9.726722	9.927985	11.408216	0.000000	-10.000000	1.025000	-35.633335	968.833313	1023.000000	1023.000000	2046.000000
31.860001	0.063238	37.373909	6.431496	9.785346	9.882817	11.274250	0.000000	-10.000000	1.000000	-35.350002	957.000000	1023.000000	1023.000000	2046.000000
31.879999	0.062173	36.744419	6.413891	9.546061	9.579892	11.204574	0.000000	-10.000000	0.966667	-34.966667	945.000000	1023.000000	1023.000000	2046.000000
31.900000	0.061086	36.101990	6.275253	9.194866	9.534213	11.097658	0.000000	-10.000000	0.975000	-35.083336	933.166687	1023.000000	1023.000000	2046.000000
31.920000	0.059527	35.180191	6.210229	8.807549	9.248936	10.913479	0.000000	-10.000000	0.958333	-35.066666	921.500000	1023.000000	1023.000000	2046.000000
31.940001	0.058170	34.378548	6.060676	8.472717	9.106054	10.739102	0.000000	-10.000000	0.950000	-34.799999	909.833313	1023.000000	1023.000000	2046.000000
31.959999	0.056868	33.609261	5.905558	8.198421	8.956232	10.549050	0.000000	-10.000000	0.933333	-34.316666	898.333313	1023.000000	1023.000000	2046.000000
31.980000	0.055518	32.811172	5.850601	7.943445	8.630422	10.386706	0.000000	-10.000000	0.916667	-33.916668	886.833313	1023.000000	1023.000000	2046.000000
32.000000	0.054477	32.195843	5.691603	7.709266	8.530331	10.264644	0.000000	-10.000000	0.908333	-33.850002	875.500000	1023.000000	1023.000000	2046.000000
32.020000	0.052972	31.306517	5.512156	7.520429	8.280129	9.993802	0.000000	-10.000000	0.900000	-33.616669	864.166687	1023.000000	1023.000000	2046.000000
32.040001	0.051723	30.568304	5.429380	7.104581	7.944754	10.089588	0.000000	-10.000000	0.908333	-33.650002	852.833313	1023.000000	1023.000000	2046.000000
32.060001	0.049986	29.541552	5.109505	6.944348	7.853928	9.633770	0.000000	-10.000000	0.916667	-33.583336	841.666687	1023.000000	1023.000000	2046.000000
32.080002	0.048437	28.626482	5.002312	6.784769	7.434889	9.404512	0.000000	-10.000000	0.916667	-33.833336	830.333313	1023.000000	1023.000000	2046.000000
32.099998	0.046987	27.769045	4.619578	6.618366	7.265065	9.266036	0.000000	-10.000000	0.925000	-34.033333	819.166687	1023.000000	1023.000000	2046.000000
32.119999	0.044579	26.346125	4.270340	6.057128	7.053817	8.964838	0.000000	-10.000000	0.933333	-34.299999	807.666687	1023.000000	1023.000000	2046.000000
32.139999	0.042317	25.009268	4.139698	5.393516	6.742751	8.733302	0.000000	-10.000000	0.950000	-34.433334	796.333313	1023.000000	1023.000000	2046.000000
32.160000	0.041109	24.295668	4.099058	5.108746	6.585393	8.502471	0.000000	-10.000000	0.941667	-34.400002	784.666687	1023.000000	1023.000000	2046.000000
32.180000	0.039814	23.530350	4.052999	5.051010	6.265182	8.161159	0.000000	-10.000000	0.916667	-34.049999	773.333313	1023.000000	1023.000000	2046.000000
32.200001	0.038646	22.839661	3.798400	4.998497	6.079793	7.962970	0.000000	-10.000000	0.866667	-33.516666	762.000000	1023.000000	1023.000000	2046.000000
32.220001	0.037266	22.023985	3.483961	5.006098	5.832017	7.701909	0.000000	-10.000000	0.825000	-32.716667	751.000000	1023.000000	1023.000000	2046.000000
32.240002	0.035443	20.947107	3.197142	4.880140	5.478299	7.391527	0.000000	-10.000000	0.800000	-32.066666	740.166687	1023.000000	1023.000000	2046.000000
32.259998	0.033752	19.947155	2.861294	4.792018	5.255740	7.038103	0.000000	-10.000000	0.800000	-31.633333	729.333313	1023.000000	1023.000000	2046.000000
32.279999	0.031908	18.857494	2.606462	4.723281	4.883021	6.644729	0.000000	-10.000000	0.808333	-31.716667	718.666687	1023.000000	1023.000000	2046.000000
32.299999	0.030410	17.972187	2.297989	4.664741	4.647103	6.362355	0.000000	-10.000000	0.825000	-32.116669	708.000000	1023.000000	1023.000000	2046.000000
32.320000	0.028932	17.098747	2.121050	4.651379	4.347798	5.978521	0.000000	-10.000000	0.858333	-32.666668	697.333313	1023.000000	1023.000000	2046.000000
32.340000	0.027516	16.261749	1.929814	4.508671	4.129845	5.693419	0.000000	-10.000000	0.866667	-32.933334	686.500000	1023.000000	1023.000000	2046.000000
32.360001	0.026215	15.492806	1.854565	4.357970	3.877550	5.402720	0.000000	-10.000000	0.866667	-33.083336	675.500000	1023.000000	1023.000000	2046.000000
32.380001	0.025243	14.918327	1.760575	4.149957	3.757299	5.250496	0.000000	-10.000000	0.866667	-32.966667	664.500000	1023.000000	1023.000000	2046.000000
32.400002	0.024484	14.470074	1.791977	4.106808	3.526269	5.045019	0.000000	-10.000000	0.866667	-33.033333	653.500000	1023.000000	1023.000000	2046.000000
32.419998	0.024174	14.286567	1.865169	4.211488	3.302966	4.906944	0.000000	-10.000000	0.866667	-33.000000	642.500000	1023.000000	1023.000000	2046.000000
32.439999	0.024058	14.218180	1.828219	4.387818	3.256117	4.746026	0.000000	-10.000000	0.841667	-32.950001	631.500000	1023.000000	1023.000000	2046.000000
32.459999	0.023648	13.976120	1.873740	4.435509	2.983072	4.683800	0.000000	-10.000000	0.841667	-32.783333	620.500000	1023.000000	1023.000000	2046.000000
32.480000	0.023557	13.922246	1.802230	4.524531	2.966097	4.629388	0.000000	-10.000000	0.833333	-32.416668	609.500000	1023.000000	1023.000000	2046.000000
32.500000	0.023090	13.646465	1.821644	4.494587	2.765095	4.565139	0.000000	-10.000000	0.825000	-32.166668	598.500000	1023.000000	1023.000000	2046.000000
32.520000	0.022318	13.190020	1.629852	4.369495	2.718403	4.472270	0.000000	-10.000000	0.808333	-31.966667	587.666687	1023.000000	1023.000000	2046.000000
32.540001	0.021080	12.458242	1.525858	4.052258	2.558629	4.321497	0.000000	-10.000000	0.800000	-31.916668	577.000000	1023.000000	1023.000000	2046.000000
32.560001	0.019601	11.583952	1.319029	3.651843	2.409688	4.203391	0.000000	-10.000000	0.800000	-31.883333	566.333313	1023.000000	1023.000000	2046.000000
32.580002	0.018107	10.700967	1.191803	3.339794	2.195827	3.973543	0.000000	-10.000000	0.808333	-31.833334	555.833313	1023.000000	1023.000000	2046.000000
32.599998	0.016741	9.893937	1.045623	3.043105	1.958046	3.847163	0.000000	-10.000000	0.816667	-31.850000	545.166687	1023.000000	1023.000000	2046.000000
32.619999	0.015558	9.195052	0.883936	2.871274	1.763530	3.676311	0.000000	-10.000000	0.825000	-31.833334	534.666687	1023.000000	1023.000000	2046.000000
32.639999	0.014314	8.459544	0.794158	2.708132	1.478554	3.478701	0.000000	-10.000000	0.816667	-31.883333	524.000000	1023.000000	1023.000000	2046.000000
32.660000	0.013186	7.792898	0.517695	2.555009	1.386031	3.334163	0.000000	-10.000000	0.816667	-31.900000	513.333313	1023.000000	1023.000000	2046.000000
32.680000	0.011847	7.001851	0.402013	2.338806	1.104938	3.156094	0.000000	-10.000000	0.816667	-32.316666	502.666656	1023.000000	1023.000000	2046.000000
32.700001	0.010595	6.261742	0.170118	2.051670	0.969367	3.070586	0.000000	-10.000000	0.833333	-32.599998	491.833344	1023.000000	1023.000000	2046.000000
32.720001	0.009411	5.562197	0.045633	1.867548	0.769148	2.879868	0.000000	-10.000000	0.841667	-33.033333	481.000000	1023.000000	1023.000000	2046.000000
32.740002	0.008134	4.807212	-0.073131	1.594951	0.547936	2.737457	0.000000	-10.000000	0.850000	-33.116669	470.000000	1023.000000	1023.000000	2046.000000
32.759998	0.006991	4.131795	-0.170150	1.294955	0.363578	2.643412	0.000000	-10.000000	0.833333	-33.250000	459.000000	1023.000000	1023.000000	2046.000000
32.779999	0.005493	3.246094	-0.290531	0.981953	0.168049	2.386623	0.000000	-10.000000	0.825000	-32.950001	447.833344	1023.000000	1023.000000	2046.000000
32.799999	0.003965	2.343194	-0.581229	0.780811	-0.003245	2.146856	0.000000	-10.000000	0.808333	-32.583332	436.833344	1023.000000	1023.000000	2046.000000
32.820000	0.002559	1.512552	-0.816158	0.616809	-0.286551	1.998451	0.000000	-10.000000	0.808333	-32.166668	425.833344	1023.000000	1023.000000	2046.000000
32.840000	0.000148	0.087644	-1.190484	-0.069983	-0.482557	1.830668	0.000000	-10.000000	0.833333	-32.250000	415.166656	1023.000000	1023.000000	2046.000000
32.860001	-0.002084	-1.231728	-1.380731	-0.704303	-0.711368	1.564675	0.000000	-10.000000	0.850000	-32.566666	404.333344	1023.000000	1023.000000	2046.000000
32.880001	-0.003651	-2.157984	-1.522755	-0.996532	-0.954876	1.316180	0.000000	-10.000000	0.866667	-32.783333	393.500000	1023.000000	1023.000000	2046.000000
32.900002	-0.004908	-2.900638	-1.691638	-1.002908	-1.208483	1.002391	0.000000	-10.000000	0.841667	-32.600002	382.500000	1023.000000	1023.000000	2046.000000
32.919998	-0.006196	-3.661663	-1.895697	-1.096626	-1.458460	0.789119	0.000000	-10.000000	0.816667	-32.216667	371.666656	1023.000000	1023.000000	2046.000000
32.939999	-0.007233	-4.274825	-2.215747	-1.126755	-1.618937	0.686614	0.000000	-10.000000	0.791667	-31.383333	361.000000	1023.000000	1023.000000	2046.000000
32.959999	-0.008507	-5.027632	-2.455499	-1.166372	-1.861327	0.455567	0.000000	-10.000000	0.783333	-31.200001	350.666656	1023.000000	1023.000000	2046.000000
32.980000	-0.010035	-5.930765	-2.819982	-1.301592	-2.030440	0.221250	0.000000	-10.000000	0.783333	-30.683334	340.166656	1023.000000	1023.000000	2046.000000
33.000000	-0.011558	-6.830603	-3.044265	-1.354255	-2.299332	-0.132752	0.000000	-10.000000	0.783333	-31.016666	329.833344	1023.000000	1023.000000	2046.000000
33.020000	-0.012927	-7.639699	-3.345543	-1.481245	-2.491249	-0.321661	0.000000	-10.000000	0.766667	-30.816668	319.500000	1023.000000	1023.000000	2046.000000
33.040001	-0.014306	-8.455126	-3.505040	-1.524299	-2.768577	-0.657210	0.000000	-10.000000	0.766667	-31.033333	309.166656	1023.000000	1023.000000	2046.000000
33.060001	-0.015511	-9.166972	-3.676283	-1.651663	-2.955944	-0.883082	0.000000	-10.000000	0.758333	-30.900000	298.833344	1023.000000	1023.000000	2046.000000
33.080002	-0.016572	-9.794260	-3.681897	-1.785585	-3.220219	-1.106559	0.000000	-10.000000	0.758333	-30.766666	288.500000	1023.000000	1023.000000	2046.000000
33.099998	-0.017375	-10.268643	-3.707077	-1.971707	-3.341908	-1.247950	0.000000	-10.000000	0.750000	-30.533335	278.333344	1023.000000	1023.000000	2046.000000
33.119999	-0.017975	-10.622997	-3.689072	-2.009892	-3.488631	-1.435402	0.000000	-10.000000	0.733333	-30.266666	268.000000	1023.000000	1023.000000	2046.000000
33.139999	-0.018152	-10.727640	-3.565728	-1.953447	-3.677032	-1.531433	0.000000	-10.000000	0.700000	-29.783333	257.666656	1023.000000	1023.000000	2046.000000
33.160000	-0.018443	-10.899672	-3.591266	-1.899836	-3.772096	-1.636473	0.000000	-10.000000	0.666667	-29.299999	250.833328	1023.000000	1023.000000	2046.000000
33.180000	-0.018671	-11.034672	-3.607147	-1.832445	-3.879547	-1.715531	0.000000	-10.000000	0.641667	-28.566668	241.166672	1023.000000	1023.000000	2046.000000
33.200001	-0.018837	-11.132616	-3.694399	-1.843688	-3.927618	-1.666910	0.000000	-10.000000	0.641667	-27.983334	231.833328	1023.000000	1023.000000	2046.000000
33.220001	-0.019273	-11.390245	-3.668886	-1.830300	-4.120229	-1.770830	0.000000	-10.000000	0.608333	-27.466667	219.500000	1023.000000	1023.000000	2046.000000
33.240002	-0.019881	-11.749687	-3.770306	-2.029859	-4.198815	-1.750708	0.000000	-10.000000	0.600000	-27.300001	210.333328	1023.000000	1023.000000	2046.000000
33.259998	-0.020873	-12.336126	-3.911054	-2.211998	-4.290818	-1.922256	0.000000	-10.000000	0.566667	-27.283335	201.166672	1023.000000	1023.000000	2046.000000
33.279999	-0.022010	-13.008176	-3.938757	-2.601466	-4.505983	-1.961969	0.000000	-10.000000	0.558333	-27.233334	192.000000	1023.000000	1023.000000	2046.000000
33.299999	-0.023293	-13.766364	-4.102202	-2.951798	-4.659688	-2.052676	0.000000	-10.000000	0.541667	-27.016668	183.000000	1023.000000	1023.000000	2046.000000
33.320000	-0.024358	-14.395875	-4.164884	-3.173994	-4.856283	-2.200714	0.000000	-10.000000	0.541667	-26.650002	174.000000	1023.000000	1023.000000	2046.000000
33.340000	-0.025499	-15.069716	-4.356198	-3.379523	-5.028469	-2.305527	0.000000	-10.000000	0.541667	-26.150002	165.000000	1023.000000	1023.000000	2046.000000
33.360001	-0.026451	-15.632509	-4.409714	-3.521627	-5.280491	-2.420678	0.000000	-10.000000	0.533333	-25.850000	156.333328	1023.000000	1023.000000	2046.000000
33.380001	-0.027379	-16.180779	-4.555180	-3.690488	-5.445582	-2.489528	0.000000	-10.000000	0.516667	-25.583334	147.666672	1023.000000	1023.000000	2046.000000
33.400002	-0.028405	-16.787254	-4.663129	-3.792088	-5.656054	-2.675984	0.000000	-10.000000	0.508333	-25.283333	139.333328	1023.000000	1023.000000	2046.000000
33.419998	-0.029398	-17.374247	-4.851983	-3.992477	-5.766101	-2.763684	0.000000	-10.000000	0.500000	-24.966667	130.666672	1023.000000	1023.000000	2046.000000
33.439999	-0.030451	-17.996311	-5.004420	-4.126839	-5.943980	-2.921072	0.000000	-10.000000	0.500000	-24.716667	122.333336	1023.000000	1023.000000	2046.000000
33.459999	-0.031278	-18.485075	-5.077650	-4.343279	-6.107505	-2.956641	0.000000	-10.000000	0.500000	-24.516668	114.000000	1023.000000	1023.000000	2046.000000
33.480000	-0.032284	-19.079832	-5.250408	-4.503823	-6.220311	-3.105291	0.000000	-10.000000	0.483333	-24.200001	106.000000	1023.000000	1023.000000	2046.000000
33.500000	-0.033136	-19.583099	-5.228311	-4.739359	-6.437881	-3.177550	0.000000	-10.000000	0.466667	-23.850000	98.000000	1023.000000	1023.000000	2046.000000
33.520000	-0.034094	-20.149817	-5.328032	-4.969343	-6.583432	-3.269009	0.000000	-10.000000	0.450000	-23.549999	90.000000	1023.000000	1023.000000	2046.000000
33.540001	-0.035001	-20.685745	-5.349034	-5.157411	-6.758214	-3.421086	0.000000	-10.000000	0.433333	-23.216667	82.000000	1023.000000	1023.000000	2046.000000
33.560001	-0.035847	-21.185310	-5.466837	-5.356987	-6.855003	-3.506483	0.000000	-10.000000	0.408333	-22.833334	74.333336	1023.000000	1023.000000	2046.000000
33.580002	-0.036750	-21.719238	-5.524356	-5.490539	-7.026791	-3.677552	0.000000	-10.000000	0.383333	-22.383333	66.666664	1023.000000	1023.000000	2046.000000
33.599998	-0.037389	-22.096655	-5.595150	-5.718472	-7.109276	-3.673755	0.000000	-10.000000	0.375000	-22.150002	59.333332	1023.000000	1023.000000	2046.000000
33.619999	-0.038388	-22.687231	-5.721130	-5.911643	-7.245932	-3.808526	0.000000	-10.000000	0.366667	-21.883335	51.833332	1023.000000	1023.000000	2046.000000
33.639999	-0.039030	-23.066557	-5.761812	-6.131484	-7.398085	-3.775177	0.000000	-10.000000	0.366667	-21.683334	44.500000	1023.000000	1023.000000	2046.000000
33.660000	-0.040202	-23.759205	-5.952255	-6.303410	-7.545330	-3.958210	0.000000	-10.000000	0.358333	-21.150002	37.166668	1023.000000	1023.000000	2046.000000
33.680000	-0.041256	-24.382586	-6.147853	-6.429068	-7.777399	-4.028265	0.000000	-10.000000	0.358333	-20.600000	30.166666	1023.000000	1023.000000	2046.000000
33.700001	-0.042707	-25.240103	-6.500287	-6.587519	-7.972796	-4.179501	0.000000	-10.000000	0.316667	-19.816668	23.333334	1023.000000	1023.000000	2046.000000
33.720001	-0.044664	-26.396154	-6.806626	-7.187587	-8.118834	-4.283108	0.000000	-10.000000	0.316667	-19.466667	16.833334	1023.000000	1023.000000	2046.000000
33.740002	-0.046270	-27.345615	-6.932473	-7.532635	-8.352879	-4.527629	0.000000	-10.000000	0.283333	-19.100000	10.166667	1023.000000	1023.000000	2046.000000
33.759998	-0.046845	-27.685381	-7.023700	-7.531614	-8.405180	-4.724886	0.000000	-10.000000	0.283333	-18.666668	4.166667	1023.000000	1023.000000	2046.000000
33.779999	-0.047759	-28.225437	-7.152723	-7.426984	-8.604126	-5.041605	0.000000	-10.000000	0.233333	-17.633335	-1.833333	1023.000000	1023.000000	2046.000000
33.799999	-0.048420	-28.616049	-7.393888	-7.417594	-8.718954	-5.085613	0.000000	-10.000000	0.208333	-16.216667	-7.333333	1023.000000	1023.000000	2046.000000
33.820000	-0.049100	-29.018250	-7.707564	-7.216496	-8.880920	-5.213269	0.000000	-10.000000	0.183333	-14.700001	-12.833333	1023.000000	1023.000000	2046.000000
33.840000	-0.049981	-29.538685	-8.042581	-7.105234	-9.046972	-5.343899	0.000000	-10.000000	0.183333	-13.750000	-17.666666	1023.000000	1023.000000	2046.000000
33.860001	-0.050948	-30.110069	-8.270144	-6.996202	-9.270325	-5.573400	0.000000	-10.000000	0.191667	-13.500000	-22.333334	1023.000000	1023.000000	2046.000000
33.880001	-0.051886	-30.664358	-8.537261	-6.961570	-9.412017	-5.753510	0.000000	-10.000000	0.191667	-13.733334	-26.833334	1023.000000	1023.000000	2046.000000
33.900002	-0.052589	-31.080353	-8.693883	-6.891512	-9.532010	-5.962948	0.000000	-10.000000	0.175000	-13.883333	-31.500000	1023.000000	1023.000000	2046.000000
33.919998	-0.053100	-31.382111	-8.769324	-6.884978	-9.660468	-6.067340	0.000000	-10.000000	0.175000	-13.783334	-36.000000	1023.000000	1023.000000	2046.000000
33.939999	-0.053812	-31.802935	-8.820681	-6.972787	-9.800119	-6.209346	0.000000	-10.000000	0.158333	-13.350000	-40.500000	1023.000000	1023.000000	2046.000000
33.959999	-0.054082	-31.962746	-8.754854	-7.112039	-9.854320	-6.241533	0.000000	-10.000000	0.141667	-12.733334	-44.833332	1023.000000	1023.000000	2046.000000
33.980000	-0.054255	-32.064903	-8.627141	-7.175282	-9.939758	-6.322722	0.000000	-10.000000	0.108333	-12.100000	-49.000000	1023.000000	1023.000000	2046.000000
34.000000	-0.054391	-32.144871	-8.501657	-7.225502	-10.048311	-6.369400	0.000000	-10.000000	0.100000	-11.750000	-51.666668	1023.000000	1023.000000	2046.000000
34.020000	-0.054216	-32.041672	-8.368745	-7.144654	-10.072703	-6.455570	0.000000	-10.000000	0.083333	-11.150001	-55.666668	1023.000000	1023.000000	2046.000000
34.040001	-0.054005	-31.916834	-8.274357	-7.100743	-10.105515	-6.436219	0.000000	-10.000000	0.075000	-10.300000	-59.333332	1023.000000	1023.000000	2046.000000
34.060001	-0.053874	-31.839685	-8.202644	-7.049820	-10.123986	-6.463234	0.000000	-10.000000	0.058333	-9.333333	-64.166664	1023.000000	1023.000000	2046.000000
34.080002	-0.053612	-31.684698	-8.157983	-7.059562	-10.101356	-6.365797	0.000000	-10.000000	0.058333	-8.466667	-67.333336	1023.000000	1023.000000	2046.000000
34.099998	-0.053448	-31.587654	-8.087786	-7.091688	-10.102810	-6.305371	0.000000	-10.000000	0.050000	-7.900000	-70.166664	1023.000000	1023.000000	2046.000000
34.119999	-0.053381	-31.548403	-8.106979	-7.192129	-10.034818	-6.214477	0.000000	-10.000000	0.050000	-7.400000	-72.833336	1023.000000	1023.000000	2046.000000
34.139999	-0.053666	-31.716377	-8.035280	-7.410780	-10.076591	-6.193726	0.000000	-10.000000	0.050000	-7.016667	-75.166664	1023.000000	1023.000000	2046.000000
34.160000	-0.054089	-31.966440	-8.041953	-7.624587	-10.082505	-6.217395	0.000000	-10.000000	0.050000	-6.733334	-76.833336	1023.000000	1023.000000	2046.000000
34.180000	-0.054751	-32.357731	-7.990045	-7.899974	-10.227062	-6.240650	0.000000	-10.000000	0.041667	-6.200000	-78.833336	1023.000000	1023.000000	2046.000000
34.200001	-0.055042	-32.529827	-8.048650	-7.993914	-10.192294	-6.294969	0.000000	-10.000000	0.041667	-5.883333	-80.833336	1023.000000	1023.000000	2046.000000
34.220001	-0.055446	-32.768753	-8.086832	-8.094772	-10.264629	-6.322519	0.000000	-10.000000	0.033333	-5.483334	-83.500000	1023.000000	1023.000000	2046.000000
34.240002	-0.055656	-32.892708	-8.117005	-8.112213	-10.291958	-6.371532	0.000000	-10.000000	0.041667	-5.366667	-85.500000	1023.000000	1023.000000	2046.000000
34.259998	-0.055950	-33.066715	-8.158616	-8.202829	-10.341297	-6.363974	0.000000	-10.000000	0.041667	-5.216667	-87.500000	1023.000000	1023.000000	2046.000000
34.279999	-0.056104	-33.157440	-8.215533	-8.248374	-10.326879	-6.366655	0.000000	-10.000000	0.050000	-5.200000	-89.333336	1023.000000	1023.000000	2046.000000
34.299999	-0.056492	-33.386642	-8.249918	-8.312318	-10.399010	-6.425398	0.000000	-10.000000	0.050000	-5.166667	-91.000000	1023.000000	1023.000000	2046.000000
34.320000	-0.056576	-33.436134	-8.359205	-8.384624	-10.295035	-6.397269	0.000000	-10.000000	0.050000	-5.116667	-92.666664	1023.000000	1023.000000	2046.000000
34.340000	-0.056890	-33.622078	-8.344451	-8.484890	-10.373346	-6.419391	0.000000	-10.000000	0.050000	-4.950000	-94.500000	1023.000000	1023.000000	2046.000000
34.360001	-0.057134	-33.765984	-8.388516	-8.620073	-10.378644	-6.378751	0.000000	-10.000000	0.050000	-4.783333	-96.166664	1023.000000	1023.000000	2046.000000
34.380001	-0.057340	-33.887684	-8.348602	-8.706643	-10.419256	-6.413182	0.000000	-10.000000	0.050000	-4.616667	-97.833336	1023.000000	1023.000000	2046.000000
34.400002	-0.057597	-34.039917	-8.357181	-8.830563	-10.461145	-6.391028	0.000000	-10.000000	0.050000	-4.400000	-99.166664	1023.000000	1023.000000	2046.000000
34.419998	-0.057679	-34.088062	-8.369211	-8.882289	-10.441127	-6.395435	0.000000	-10.000000	0.041667	-4.083333	-100.666664	1023.000000	1023.000000	2046.000000
34.439999	-0.057837	-34.181393	-8.337284	-8.990375	-10.476301	-6.377434	0.000000	-10.000000	0.033333	-3.666667	-102.000000	1023.000000	1023.000000	2046.000000
34.459999	-0.057795	-34.156921	-8.369558	-9.049547	-10.394195	-6.343620	0.000000	-10.000000	0.016667	-3.233333	-103.333336	1023.000000	1023.000000	2046.000000
34.480000	-0.057985	-34.269314	-8.302344	-9.091508	-10.451253	-6.424208	0.000000	-10.000000	0.008333	-2.933333	-104.166664	1023.000000	1023.000000	2046.000000
34.500000	-0.058120	-34.349110	-8.340608	-9.205197	-10.403904	-6.399399	0.000000	-10.000000	0.008333	-2.750000	-105.166664	1023.000000	1023.000000	2046.000000
34.520000	-0.058192	-34.391731	-8.253907	-9.326270	-10.463682	-6.347872	0.000000	-10.000000	0.025000	-2.783333	-106.000000	1023.000000	1023.000000	2046.000000
34.540001	-0.058328	-34.471714	-8.267321	-9.448560	-10.456632	-6.299203	0.000000	-10.000000	0.041667	-2.866667	-107.166664	1023.000000	1023.000000	2046.000000
34.560001	-0.058278	-34.442432	-8.239647	-9.411165	-10.458786	-6.332835	0.000000	-10.000000	0.041667	-2.983333	-108.000000	1023.000000	1023.000000	2046.000000
34.580002	-0.058712	-34.698753	-8.244280	-9.651229	-10.506482	-6.296761	0.000000	-10.000000	0.025000	-2.750000	-109.000000	1023.000000	1023.000000	2046.000000
34.599998	-0.058864	-34.788399	-8.367432	-9.673158	-10.455682	-6.292128	0.000000	-10.000000	0.016667	-1.983333	-110.000000	1023.000000	1023.000000	2046.000000
34.619999	-0.059302	-35.047405	-8.550206	-9.631429	-10.588100	-6.277671	0.000000	-10.000000	0.016667	-0.983333	-110.666664	1023.000000	1023.000000	2046.000000
34.639999	-0.060426	-35.711697	-8.802233	-9.972376	-10.629295	-6.307792	0.000000	-10.000000	0.025000	-0.516667	-111.000000	1023.000000	1023.000000	2046.000000
34.660000	-0.061317	-36.238182	-8.923444	-10.218149	-10.706388	-6.390203	0.000000	-10.000000	0.016667	-0.833333	-111.000000	1023.000000	1023.000000	2046.000000
34.680000	-0.061320	-36.240089	-8.882200	-10.188682	-10.695048	-6.474158	0.000000	-10.000000	0.008333	-0.833333	-111.000000	1023.000000	1023.000000	2046.000000
34.700001	-0.061141	-36.134277	-8.875883	-9.888879	-10.730639	-6.638874	0.000000	-10.000000	-0.008333	-0.166667	-111.000000	1023.000000	1023.000000	2046.000000
34.720001	-0.061361	-36.264576	-9.074862	-9.678704	-10.765343	-6.745667	0.000000	-10.000000	-0.016667	1.600000	-111.000000	1023.000000	1023.000000	2046.000000
34.740002	-0.061558	-36.381020	-9.348873	-9.455572	-10.835126	-6.741449	0.000000	-10.000000	-0.025000	3.400000	-111.000000	1023.000000	1023.000000	2046.000000
34.759998	-0.061845	-36.550636	-9.658313	-9.197676	-10.894720	-6.799928	0.000000	-10.000000	-0.016667	4.783333	-111.000000	1023.000000	1023.000000	2046.000000
34.779999	-0.062039	-36.665173	-9.882490	-8.967917	-10.935778	-6.878987	0.000000	-10.000000	-0.008333	4.450000	-111.000000	1023.000000	1023.000000	2046.000000
34.799999	-0.062235	-36.780895	-10.071243	-8.736761	-10.939856	-7.033036	0.000000	-10.000000	0.000000	2.650000	-111.000000	1023.000000	1023.000000	2046.000000
34.820000	-0.062380	-36.866749	-10.271168	-8.534964	-10.940253	-7.120363	0.000000	-10.000000	0.000000	0.866667	-111.000000	1023.000000	1023.000000	2046.000000
34.840000	-0.062545	-36.964031	-10.339818	-8.415876	-11.045935	-7.162401	0.000000	-10.000000	0.000000	0.000000	-111.000000	1023.000000	1023.000000	2046.000000
34.860001	-0.062621	-37.008820	-10.439130	-8.292465	-11.042219	-7.235005	0.000000	-10.000000	0.000000	0.000000	-111.000000	1023.000000	1023.000000	2046.000000
34.880001	-0.062643	-37.022026	-10.347061	-8.306575	-11.097445	-7.270943	0.000000	-10.000000	0.000000	0.000000	-111.000000	1023.000000	1023.000000	2046.000000
34.900002	-0.062340	-36.843212	-10.159431	-8.339450	-11.078690	-7.265641	0.000000	-10.000000	0.000000	0.000000	-111.000000	1023.000000	1023.000000	2046.000000
34.919998	-0.061918	-36.593365	-9.953352	-8.286454	-11.101433	-7.252126	0.000000	-10.000000	0.000000	0.000000	-111.000000	1023.000000	1023.000000	2046.000000
34.939999	-0.061448	-36.315662	-9.763404	-8.231438	-11.073861	-7.246959	0.000000	-10.000000	0.000000	1.283333	-111.000000	1023.000000	1023.000000	2046.000000
34.959999	-0.060530	-35.773380	-9.532090	-8.038601	-11.042868	-7.159822	0.000000	-10.000000	0.000000	2.566667	-111.000000	1023.000000	1023.000000	2046.000000
34.980000	-0.059691	-35.277103	-9.422680	-7.882800	-10.916371	-7.055253	0.000000	-10.000000	-0.016667	4.483334	-111.000000	1023.000000	1023.000000	2046.000000
35.000000	-0.058748	-34.719826	-9.247513	-7.760167	-10.816213	-6.895934	0.000000	-10.000000	-0.041667	6.216667	-111.000000	1023.000000	1023.000000	2046.000000
35.020000	-0.057845	-34.186264	-9.125594	-7.685009	-10.641242	-6.734418	0.000000	-10.000000	-0.058333	8.466667	-111.000000	1023.000000	1023.000000	2046.000000
35.040001	-0.057061	-33.723240	-8.913908	-7.694962	-10.560472	-6.553899	0.000000	-10.000000	-0.075000	10.500000	-111.000000	1023.000000	1023.000000	2046.000000
35.060001	-0.056561	-33.427769	-8.794142	-7.778266	-10.411692	-6.443671	0.000000	-10.000000	-0.083333	11.433333	-111.000000	1023.000000	1023.000000	2046.000000
35.080002	-0.056213	-33.221855	-8.675521	-7.923387	-10.293562	-6.329387	0.000000	-10.000000	-0.100000	12.283334	-111.000000	1023.000000	1023.000000	2046.000000
35.099998	-0.055895	-33.034081	-8.603295	-8.114771	-10.115821	-6.200195	0.000000	-10.000000	-0.133333	13.716667	-66.333336	1023.000000	1023.000000	2046.000000
35.119999	-0.055596	-32.857079	-8.506756	-8.211630	-10.044111	-6.094582	0.000000	-10.000000	-0.191667	16.450001	-16.166666	1023.000000	1023.000000	2046.000000
35.139999	-0.055048	-32.533485	-8.355364	-8.239717	-9.963785	-5.974618	0.000000	-10.000000	-0.250000	18.750000	34.000000	1023.000000	1023.000000	2046.000000
35.160000	-0.054367	-32.131058	-8.288457	-8.240887	-9.780393	-5.821322	0.000000	-10.000000	-0.275000	20.050001	39.500000	1023.000000	1023.000000	2046.000000
35.180000	-0.053567	-31.658209	-8.136916	-8.152905	-9.657663	-5.710725	0.000000	-10.000000	-0.275000	20.050001	39.500000	1023.000000	1023.000000	2046.000000
35.200001	-0.052924	-31.278103	-8.074231	-8.157514	-9.493909	-5.552451	0.000000	-10.000000	-0.283333	20.350000	41.833332	1023.000000	1023.000000	2046.000000
35.220001	-0.052057	-30.765745	-7.920142	-8.119510	-9.352803	-5.373291	0.000000	-10.000000	-0.308333	20.866667	46.333332	1023.000000	1023.000000	2046.000000
35.240002	-0.051234	-30.279150	-7.857459	-8.118316	-9.095299	-5.208076	0.000000	-10.000000	-0.350000	21.683334	53.166668	1023.000000	1023.000000	2046.000000
35.259998	-0.050239	-29.691372	-7.714983	-8.092832	-8.910168	-4.973390	0.000000	-10.000000	-0.375000	22.583334	60.333332	1023.000000	1023.000000	2046.000000
35.279999	-0.049229	-29.094185	-7.614463	-8.050226	-8.647568	-4.781928	0.000000	-10.000000	-0.383333	23.416666	67.666664	1023.000000	1023.000000	2046.000000
35.299999	-0.048286	-28.536745	-7.501273	-8.017994	-8.463678	-4.553800	0.000000	-10.000000	-0.391667	24.266666	78.166664	1023.000000	1023.000000	2046.000000
35.320000	-0.047160	-27.871546	-7.301115	-8.011744	-8.258062	-4.300625	0.000000	-10.000000	-0.408333	24.733334	86.000000	1023.000000	1023.000000	2046.000000
35.340000	-0.046200	-27.304377	-7.184949	-7.982930	-8.029373	-4.107124	0.000000	-10.000000	-0.433333	25.333334	94.333336	1023.000000	1023.000000	2046.000000
35.360001	-0.045062	-26.631800	-6.950865	-7.976533	-7.841574	-3.862827	0.000000	-10.000000	-0.441667	25.666668	100.000000	1023.000000	1023.000000	2046.000000
35.380001	-0.044073	-26.046980	-6.777895	-8.010162	-7.642947	-3.615977	0.000000	-10.000000	-0.458333	26.116667	108.500000	1023.000000	1023.000000	2046.000000
35.400002	-0.042864	-25.332352	-6.586214	-7.972292	-7.429661	-3.344185	0.000000	-10.000000	-0.458333	26.533333	117.166664	1023.000000	1023.000000	2046.000000
35.419998	-0.042042	-24.846758	-6.449749	-8.052930	-7.264693	-3.079388	0.000000	-10.000000	-0.475000	27.083334	125.833336	1023.000000	1023.000000	2046.000000
35.439999	-0.041147	-24.318066	-6.391914	-8.060876	-6.969306	-2.895969	0.000000	-10.000000	-0.483333	27.583334	134.833328	1023.000000	1023.000000	2046.000000
35.459999	-0.040305	-23.820206	-6.314139	-8.039281	-6.791629	-2.675156	0.000000	-10.000000	-0.500000	27.983334	144.000000	1023.000000	1023.000000	2046.000000
35.480000	-0.039731	-23.481169	-6.381018	-7.966967	-6.719365	-2.413819	0.000000	-10.000000	-0.500000	28.100000	156.500000	1023.000000	1023.000000	2046.000000
35.500000	-0.039390	-23.279600	-6.429483	-8.089951	-6.533671	-2.226494	0.000000	-10.000000	-0.500000	28.150002	165.833328	1023.000000	1023.000000	2046.000000
35.520000	-0.039405	-23.288195	-6.513413	-8.254932	-6.434791	-2.085059	0.000000	-10.000000	-0.475000	27.700001	175.166672	1023.000000	1023.000000	2046.000000
35.540001	-0.038187	-22.568497	-6.290929	-8.112892	-6.231409	-1.933267	0.000000	-10.000000	-0.458333	27.350000	181.333328	1023.000000	1023.000000	2046.000000
35.560001	-0.036870	-21.789951	-6.194922	-7.719113	-6.017453	-1.858464	0.000000	-10.000000	-0.441667	27.000000	190.500000	1023.000000	1023.000000	2046.000000
35.580002	-0.035661	-21.075371	-6.209274	-7.256225	-5.843487	-1.766385	0.000000	-10.000000	-0.458333	27.100000	199.500000	1023.000000	1023.000000	2046.000000
35.599998	-0.035080	-20.732368	-6.392539	-6.902693	-5.763674	-1.673463	0.000000	-10.000000	-0.475000	27.283335	208.500000	1023.000000	1023.000000	2046.000000
35.619999	-0.034816	-20.576540	-6.624263	-6.655164	-5.715646	-1.581466	0.000000	-10.000000	-0.491667	27.600000	217.666672	1023.000000	1023.000000	2046.000000
35.639999	-0.034425	-20.345215	-6.768818	-6.396092	-5.582136	-1.598168	0.000000	-10.000000	-0.483333	27.516668	226.833328	1023.000000	1023.000000	2046.000000
35.660000	-0.034029	-20.110933	-6.842851	-6.092896	-5.546343	-1.628843	0.000000	-10.000000	-0.466667	27.533335	236.166672	1023.000000	1023.000000	2046.000000
35.680000	-0.033227	-19.637344	-6.868552	-5.779037	-5.428929	-1.560825	0.000000	-10.000000	-0.433333	26.883333	245.333328	1023.000000	1023.000000	2046.000000
35.700001	-0.032484	-19.198235	-6.901429	-5.433228	-5.390802	-1.472775	0.000000	-10.000000	-0.441667	26.616667	254.500000	1023.000000	1023.000000	2046.000000
35.720001	-0.031480	-18.604513	-6.840735	-5.107267	-5.285359	-1.371152	0.000000	-10.000000	-0.441667	26.366667	263.333344	1023.000000	1023.000000	2046.000000
35.740002	-0.030793	-18.198565	-6.821669	-4.941811	-5.175791	-1.259293	0.000000	-10.000000	-0.458333	26.616667	272.166656	1023.000000	1023.000000	2046.000000
35.759998	-0.029565	-17.473125	-6.575021	-4.838783	-5.018029	-1.041292	0.000000	-10.000000	-0.433333	26.833334	281.000000	1023.000000	1023.000000	2046.000000
35.779999	-0.028310	-16.731215	-6.376060	-4.627045	-4.826885	-0.901225	0.000000	-10.000000	-0.416667	26.450001	290.000000	1023.000000	1023.000000	2046.000000
35.799999	-0.026971	-15.939615	-6.152064	-4.400320	-4.662136	-0.725095	0.000000	-10.000000	-0.391667	26.200001	298.833344	1023.000000	1023.000000	2046.000000
35.820000	-0.025315	-14.961354	-5.906133	-4.083754	-4.432930	-0.538538	0.000000	-10.000000	-0.400000	25.933334	307.500000	1023.000000	1023.000000	2046.000000
35.840000	-0.023577	-13.933944	-5.639507	-3.807687	-4.262836	-0.223914	0.000000	-10.000000	-0.400000	26.166666	316.166656	1023.000000	1023.000000	2046.000000
35.860001	-0.021492	-12.701504	-5.345535	-3.512353	-3.946300	0.102685	0.000000	-10.000000	-0.450000	26.450001	325.000000	1023.000000	1023.000000	2046.000000
35.880001	-0.019750	-11.672057	-5.084910	-3.307693	-3.678118	0.398664	0.000000	-10.000000	-0.458333	26.833334	333.833344	1023.000000	1023.000000	2046.000000
35.900002	-0.018056	-10.671218	-4.772827	-3.227695	-3.376968	0.706271	0.000000	-10.000000	-0.483333	27.183334	342.666656	1023.000000	1023.000000	2046.000000
35.919998	-0.016991	-10.041463	-4.520215	-3.279609	-3.190587	0.948948	0.000000	-10.000000	-0.475000	27.566668	351.500000	1023.000000	1023.000000	2046.000000
35.939999	-0.015756	-9.311891	-4.267591	-3.323416	-2.891512	1.170628	0.000000	-10.000000	-0.483333	27.633333	360.666656	1023.000000	1023.000000	2046.000000
35.959999	-0.014955	-8.838271	-4.049554	-3.472279	-2.749292	1.432855	0.000000	-10.000000	-0.475000	27.666668	370.000000	1023.000000	1023.000000	2046.000000
35.980000	-0.013919	-8.225884	-3.830421	-3.449691	-2.517640	1.571867	0.000000	-10.000000	-0.450000	27.183334	379.333344	1023.000000	1023.000000	2046.000000
36.000000	-0.012952	-7.654871	-3.640797	-3.474059	-2.337572	1.797556	0.000000	-10.000000	-0.441667	27.133335	388.500000	1023.000000	1023.000000	2046.000000
36.020000	-0.011825	-6.988833	-3.462592	-3.371855	-2.088847	1.934460	0.000000	-10.000000	-0.441667	26.733334	397.500000	1023.000000	1023.000000	2046.000000
36.040001	-0.010691	-6.318594	-3.323156	-3.271242	-1.820122	2.095927	0.000000	-10.000000	-0.441667	26.616667	406.500000	1023.000000	1023.000000	2046.000000
36.060001	-0.009720	-5.744457	-3.160093	-3.227594	-1.647459	2.290689	0.000000	-10.000000	-0.425000	26.116667	415.333344	1023.000000	1023.000000	2046.000000
36.080002	-0.008628	-5.099100	-3.012556	-3.183196	-1.394959	2.491612	0.000000	-10.000000	-0.425000	25.900002	424.166656	1023.000000	1023.000000	2046.000000
36.099998	-0.007705	-4.553922	-2.907037	-3.101580	-1.205222	2.659916	0.000000	-10.000000	-0.433333	25.716667	432.833344	1023.000000	1023.000000	2046.000000
36.119999	-0.006580	-3.888870	-2.707499	-3.033289	-0.980679	2.832597	0.000000	-10.000000	-0.441667	25.533333	441.500000	1023.000000	1023.000000	2046.000000
36.139999	-0.005684	-3.359134	-2.543106	-3.001393	-0.859656	3.045021	0.000000	-10.000000	-0.441667	25.733334	450.000000	1023.000000	1023.000000	2046.000000
36.160000	-0.004435	-2.620834	-2.384865	-2.910815	-0.551824	3.226670	0.000000	-10.000000	-0.425000	25.833334	458.500000	1023.000000	1023.000000	2046.000000
36.180000	-0.003427	-2.025537	-2.183161	-2.861488	-0.394901	3.414012	0.000000	-10.000000	-0.433333	25.866667	467.166656	1023.000000	1023.000000	2046.000000
36.200001	-0.002097	-1.239588	-1.973862	-2.781418	-0.115889	3.631580	0.000000	-10.000000	-0.416667	25.466667	475.833344	1023.000000	1023.000000	2046.000000
36.220001	-0.000999	-0.590503	-1.776775	-2.758962	0.090784	3.854450	0.000000	-10.000000	-0.416667	25.283333	484.500000	1023.000000	1023.000000	2046.000000
36.240002	-0.000100	-0.058895	-1.634107	-2.724853	0.259104	4.040962	0.000000	-10.000000	-0.400000	25.066668	492.833344	1023.000000	1023.000000	2046.000000
36.259998	0.000883	0.521835	-1.469812	-2.671031	0.507132	4.155546	0.000000	-10.000000	-0.400000	25.000000	501.333344	1023.000000	1023.000000	2046.000000
36.279999	0.001674	0.989281	-1.394494	-2.592773	0.601219	4.375329	0.000000	-10.000000	-0.391667	24.733334	509.666656	1023.000000	1023.000000	2046.000000
36.299999	0.002481	1.466411	-1.379591	-2.517068	0.697338	4.665731	0.000000	-10.000000	-0.383333	24.549999	518.000000	1023.000000	1023.000000	2046.000000
36.320000	0.002681	1.584499	-1.494661	-2.561462	0.897848	4.742774	0.000000	-10.000000	-0.366667	24.316668	526.000000	1023.000000	1023.000000	2046.000000
36.340000	0.003145	1.858829	-1.467452	-2.704814	1.082326	4.948769	0.000000	-10.000000	-0.341667	23.900000	534.000000	1023.000000	1023.000000	2046.000000
36.360001	0.004005	2.367085	-1.210471	-2.663377	1.288661	4.952271	0.000000	-10.000000	-0.316667	23.416668	542.000000	1023.000000	1023.000000	2046.000000
36.380001	0.005443	3.216707	-0.971027	-2.254906	1.471261	4.971378	0.000000	-10.000000	-0.291667	22.700001	550.000000	1023.000000	1023.000000	2046.000000
36.400002	0.006330	3.740799	-0.967334	-1.742517	1.478985	4.971665	0.000000	-10.000000	-0.291667	22.400002	557.833313	1023.000000	1023.000000	2046.000000
36.419998	0.006868	4.058975	-1.177171	-1.336803	1.611573	4.961376	0.000000	-10.000000	-0.291667	22.450001	565.500000	1023.000000	1023.000000	2046.000000
36.439999	0.006862	4.055420	-1.265818	-1.089425	1.497377	4.913287	0.000000	-10.000000	-0.291667	22.466667	573.000000	1023.000000	1023.000000	2046.000000
36.459999	0.007447	4.401235	-1.400798	-0.719563	1.702897	4.818699	0.000000	-10.000000	-0.291667	22.233334	580.500000	1023.000000	1023.000000	2046.000000
36.480000	0.007824	4.623822	-1.366629	-0.384944	1.628442	4.746953	0.000000	-10.000000	-0.291667	21.666666	588.000000	1023.000000	1023.000000	2046.000000
36.500000	0.008661	5.118891	-1.426032	0.074996	1.797140	4.672787	0.000000	-10.000000	-0.266667	21.283333	595.333313	1023.000000	1023.000000	2046.000000
36.520000	0.009347	5.524287	-1.354525	0.492921	1.724479	4.661412	0.000000	-10.000000	-0.250000	20.633333	602.500000	1023.000000	1023.000000	2046.000000
36.540001	0.010265	6.066759	-1.329946	0.920152	1.841036	4.635516	0.000000	-10.000000	-0.216667	20.016668	609.500000	1023.000000	1023.000000	2046.000000
36.560001	0.010929	6.459232	-1.202480	1.170814	1.799741	4.691156	0.000000	-10.000000	-0.216667	19.116667	616.333313	1023.000000	1023.000000	2046.000000
36.580002	0.011981	7.080920	-1.062616	1.284947	2.034019	4.824568	0.000000	-10.000000	-0.183333	18.250000	623.000000	1023.000000	1023.000000	2046.000000
36.599998	0.012889	7.617581	-0.821940	1.434500	2.097597	4.907424	0.000000	-10.000000	-0.166667	17.266666	629.333313	1023.000000	1023.000000	2046.000000
36.619999	0.013996	8.271354	-0.627337	1.600989	2.290030	5.007673	0.000000	-10.000000	-0.133333	16.416668	635.166687	1023.000000	1023.000000	2046.000000
36.639999	0.015109	8.929417	-0.341313	1.785855	2.334783	5.150091	0.000000	-10.000000	-0.116667	15.966667	640.666687	1023.000000	1023.000000	2046.000000
36.660000	0.016880	9.976027	-0.138617	2.091703	2.646356	5.376585	0.000000	-10.000000	-0.133333	15.900000	646.000000	1023.000000	1023.000000	2046.000000
36.680000	0.018525	10.948103	0.222472	2.393049	2.761289	5.571293	0.000000	-10.000000	-0.150000	15.916667	651.333313	1023.000000	1023.000000	2046.000000
36.700001	0.020228	11.954926	0.436081	2.652160	3.131124	5.735561	0.000000	-10.000000	-0.183333	15.916667	656.666687	1023.000000	1023.000000	2046.000000
36.720001	0.021566	12.745686	0.749719	2.741393	3.306023	5.948550	0.000000	-10.000000	-0.183333	15.916667	662.000000	1023.000000	1023.000000	2046.000000
36.740002	0.022607	13.360694	0.900296	2.704109	3.599620	6.156669	0.000000	-10.000000	-0.183333	16.166666	667.333313	1023.000000	1023.000000	2046.000000
36.759998	0.023235	13.731616	1.156011	2.567153	3.672783	6.335670	0.000000	-10.000000	-0.150000	16.016666	672.666687	1023.000000	1023.000000	2046.000000
36.779999	0.023699	14.005989	1.303283	2.424565	3.821307	6.456834	0.000000	-10.000000	-0.100000	15.433333	678.000000	1023.000000	1023.000000	2046.000000
36.799999	0.024127	14.259041	1.415588	2.324804	4.007375	6.511274	0.000000	-10.000000	-0.083333	14.333334	683.333313	1023.000000	1023.000000	2046.000000
36.820000	0.024479	14.467386	1.648016	2.200056	3.997688	6.621625	0.000000	-10.000000	-0.083333	13.283334	688.333313	1023.000000	1023.000000	2046.000000
36.840000	0.025126	14.849478	1.715005	2.190917	4.256254	6.687302	0.000000	-10.000000	-0.100000	12.366667	692.833313	1023.000000	1023.000000	2046.000000
36.860001	0.025541	15.094454	1.902143	2.155389	4.283905	6.753016	0.000000	-10.000000	-0.083333	11.783334	697.000000	1023.000000	1023.000000	2046.000000
36.880001	0.026107	15.429134	1.917523	2.144014	4.539533	6.828064	0.000000	-10.000000	-0.066667	11.316667	701.000000	1023.000000	1023.000000	2046.000000
36.900002	0.026610	15.726715	2.055314	2.117069	4.622644	6.931689	0.000000	-10.000000	-0.041667	10.883333	705.000000	1023.000000	1023.000000	2046.000000
36.919998	0.026857	15.872370	2.064258	2.015239	4.748431	7.044442	0.000000	-10.000000	-0.033333	10.616667	708.833313	1023.000000	1023.000000	2046.000000
36.939999	0.027200	16.075241	2.126234	1.998942	4.846645	7.103420	0.000000	-10.000000	-0.025000	10.283334	712.500000	1023.000000	1023.000000	2046.000000
36.959999	0.027667	16.351280	2.256294	1.959896	4.930939	7.204150	0.000000	-10.000000	-0.016667	9.883334	716.000000	1023.000000	1023.000000	2046.000000
36.980000	0.028226	16.681822	2.342635	1.878539	5.078402	7.382246	0.000000	-10.000000	-0.008333	9.166667	719.333313	1023.000000	1023.000000	2046.000000
37.000000	0.028661	16.938463	2.441366	1.899476	5.171144	7.426477	0.000000	-10.000000	0.000000	8.683333	722.500000	1023.000000	1023.000000	2046.000000
37.020000	0.028907	17.083858	2.420032	1.838508	5.333755	7.491565	0.000000	-10.000000	0.000000	8.266666	725.500000	1023.000000	1023.000000	2046.000000
37.040001	0.029062	17.175503	2.468939	1.895194	5.244256	7.567113	0.000000	-10.000000	0.000000	8.133333	728.333313	1023.000000	1023.000000	2046.000000
37.060001	0.029228	17.273783	2.343005	1.968475	5.256610	7.705692	0.000000	-10.000000	0.000000	7.966667	731.000000	1023.000000	1023.000000	2046.000000
37.080002	0.028820	17.032345	2.082993	1.829867	5.374190	7.745293	0.000000	-10.000000	0.000000	7.666667	733.666687	1023.000000	1023.000000	2046.000000
37.099998	0.028408	16.788960	2.070396	1.603105	5.338360	7.777098	0.000000	-10.000000	0.000000	6.900000	736.166687	1023.000000	1023.000000	2046.000000
37.119999	0.028584	16.893036	2.141652	1.461352	5.522929	7.767102	0.000000	-10.000000	0.000000	5.900000	738.833313	1023.000000	1023.000000	2046.000000
37.139999	0.029174	17.241808	2.356878	1.676924	5.515860	7.692146	0.000000	-10.000000	0.000000	5.116667	740.833313	1023.000000	1023.000000	2046.000000
37.160000	0.029485	17.425856	2.302013	1.989915	5.466795	7.667134	0.000000	-10.000000	-0.008333	4.816667	742.833313	1023.000000	1023.000000	2046.000000
37.180000	0.029238	17.279768	2.041662	2.251230	5.438569	7.548306	0.000000	-10.000000	-0.008333	5.183333	744.333313	1023.000000	1023.000000	2046.000000
37.200001	0.028777	17.007055	1.853310	2.414263	5.313673	7.425807	0.000000	-10.000000	-0.008333	5.700000	746.000000	1023.000000	1023.000000	2046.000000
37.220001	0.028365	16.763758	1.644415	2.547809	5.271063	7.300471	0.000000	-10.000000	0.000000	6.016667	747.666687	1023.000000	1023.000000	2046.000000
37.240002	0.028111	16.613449	1.626334	2.823898	5.092787	7.070431	0.000000	-10.000000	0.000000	5.266667	750.166687	1023.000000	1023.000000	2046.000000
37.259998	0.028008	16.553011	1.491689	3.064363	5.007823	6.989137	0.000000	-10.000000	0.000000	4.450000	752.166687	1023.000000	1023.000000	2046.000000
37.279999	0.028042	16.572741	1.427276	3.411704	4.880199	6.853562	0.000000	-10.000000	0.000000	3.500000	754.166687	1023.000000	1023.000000	2046.000000
37.299999	0.028038	16.570183	1.376036	3.706538	4.752865	6.734743	0.000000	-10.000000	0.008333	2.583333	755.166687	1023.000000	1023.000000	2046.000000
37.320000	0.027970	16.530493	1.245420	3.845611	4.722694	6.716767	0.000000	-10.000000	0.025000	0.633333	756.333313	1023.000000	1023.000000	2046.000000
37.340000	0.027952	16.519512	1.325362	3.908472	4.601300	6.684378	0.000000	-10.000000	0.041667	-1.516667	756.833313	1023.000000	1023.000000	2046.000000
37.360001	0.027885	16.480150	1.374858	3.864121	4.551443	6.689728	0.000000	-10.000000	0.058333	-3.983333	757.000000	1023.000000	1023.000000	2046.000000
37.380001	0.027838	16.452221	1.385311	3.898557	4.547185	6.621166	0.000000	-10.000000	0.075000	-6.400000	757.000000	1023.000000	1023.000000	2046.000000
37.400002	0.027886	16.480679	1.484813	3.963757	4.381088	6.651020	0.000000	-10.000000	0.091667	-8.833334	757.000000	1023.000000	1023.000000	2046.000000
37.419998	0.028199	16.665401	1.513193	4.071101	4.359716	6.721392	0.000000	-10.000000	0.116667	-10.883333	757.000000	1023.000000	1023.000000	2046.000000
37.439999	0.028599	16.902023	1.644278	4.210816	4.305219	6.741711	0.000000	-10.000000	0.133333	-12.466667	757.000000	1023.000000	1023.000000	2046.000000
37.459999	0.028861	17.056753	1.785357	4.269097	4.258461	6.743838	0.000000	-10.000000	0.166667	-13.883333	753.500000	1023.000000	1023.000000	2046.000000
37.480000	0.028845	17.047348	1.725314	4.238317	4.303867	6.779850	0.000000	-10.000000	0.200000	-15.483334	743.500000	1023.000000	1023.000000	2046.000000
37.500000	0.028419	16.795843	1.797069	4.082156	4.159412	6.757206	0.000000	-10.000000	0.233333	-16.566668	733.500000	1023.000000	1023.000000	2046.000000
37.520000	0.027572	16.295055	1.737514	3.766071	4.027164	6.764306	0.000000	-10.000000	0.275000	-18.166668	725.166687	1023.000000	1023.000000	2046.000000
37.540001	0.026533	15.680767	1.692786	3.483946	3.866629	6.637406	0.000000	-10.000000	0.325000	-19.533335	721.000000	1023.000000	1023.000000	2046.000000
37.560001	0.025469	15.052425	1.683123	3.250846	3.624493	6.493964	0.000000	-10.000000	0.391667	-21.250000	714.500000	1023.000000	1023.000000	2046.000000
37.580002	0.024446	14.447289	1.514463	2.974053	3.504694	6.454080	0.000000	-10.000000	0.441667	-22.633333	707.333313	1023.000000	1023.000000	2046.000000
37.599998	0.023393	13.825315	1.489411	2.821476	3.247220	6.267210	0.000000	-10.000000	0.491667	-23.683334	699.833313	1023.000000	1023.000000	2046.000000
37.619999	0.022359	13.213963	1.385107	2.609742	3.046968	6.172146	0.000000	-10.000000	0.525000	-24.633333	692.000000	1023.000000	1023.000000	2046.000000
37.639999	0.021402	12.648631	1.279843	2.472869	2.864874	6.031045	0.000000	-10.000000	0.550000	-25.250000	683.666687	1023.000000	1023.000000	2046.000000
37.660000	0.020304	11.999481	1.141102	2.337108	2.650602	5.870669	0.000000	-10.000000	0.550000	-25.933334	675.166687	1023.000000	1023.000000	2046.000000
37.680000	0.019218	11.357762	0.913881	2.120760	2.501055	5.822068	0.000000	-10.000000	0.550000	-26.450001	666.500000	1023.000000	1023.000000	2046.000000
37.700001	0.018093	10.692673	0.849292	1.995256	2.219175	5.628950	0.000000	-10.000000	0.575000	-26.916666	657.833313	1023.000000	1023.000000	2046.000000
37.720001	0.016952	10.018373	0.639307	1.705533	2.035115	5.638419	0.000000	-10.000000	0.608333	-27.183334	648.833313	1023.000000	1023.000000	2046.000000
37.740002	0.015577	9.205903	0.529503	1.572499	1.778778	5.325124	0.000000	-10.000000	0.641667	-27.450001	639.666687	1023.000000	1023.000000	2046.000000
37.759998	0.014321	8.463778	0.298237	1.403878	1.524217	5.237444	0.000000	-10.000000	0.650000	-27.633333	630.500000	1023.000000	1023.000000	2046.000000
37.779999	0.012962	7.660380	-0.016659	1.316951	1.264651	5.095438	0.000000	-10.000000	0.650000	-27.850000	621.333313	1023.000000	1023.000000	2046.000000
37.799999	0.010846	6.409835	-0.393253	0.906491	1.014204	4.882393	0.000000	-10.000000	0.650000	-28.350000	612.000000	1023.000000	1023.000000	2046.000000
37.820000	0.008994	5.315408	-0.557136	0.438697	0.807147	4.626700	0.000000	-10.000000	0.675000	-28.983334	602.333313	1023.000000	1023.000000	2046.000000
37.840000	0.007898	4.667902	-0.567168	0.228047	0.599693	4.407329	0.000000	-10.000000	0.691667	-29.650000	592.833313	1023.000000	1023.000000	2046.000000
37.860001	0.007058	4.171569	-0.726053	0.393694	0.418354	4.085573	0.000000	-10.000000	0.708333	-29.750000	583.000000	1023.000000	1023.000000	2046.000000
37.880001	0.005915	3.495778	-0.952970	0.534003	0.093667	3.821078	0.000000	-10.000000	0.683333	-29.666666	573.333313	1023.000000	1023.000000	2046.000000
37.900002	0.004329	2.558321	-1.373916	0.525199	-0.158148	3.565187	0.000000	-10.000000	0.666667	-29.100000	563.333313	1023.000000	1023.000000	2046.000000
37.919998	0.002612	1.543653	-1.628349	0.465764	-0.529423	3.235662	0.000000	-10.000000	0.650000	-28.666666	553.500000	1023.000000	1023.000000	2046.000000
37.939999	0.000937	0.553620	-1.921914	0.340749	-0.784713	2.919497	0.000000	-10.000000	0.633333	-27.983334	543.833313	1023.000000	1023.000000	2046.000000
37.959999	-0.000491	-0.290436	-2.114514	0.297312	-1.037366	2.564131	0.000000	-10.000000	0.633333	-27.766666	534.500000	1023.000000	1023.000000	2046.000000
37.980000	-0.001782	-1.053338	-2.350670	0.341158	-1.268661	2.224835	0.000000	-10.000000	0.633333	-27.683334	525.333313	1023.000000	1023.000000	2046.000000
38.000000	-0.003055	-1.805442	-2.643816	0.432255	-1.442024	1.848144	0.000000	-10.000000	0.650000	-28.000000	516.000000	1023.000000	1023.000000	2046.000000
38.020000	-0.004188	-2.475303	-2.788152	0.384288	-1.720050	1.648611	0.000000	-10.000000	0.650000	-28.250000	506.666656	1023.000000	1023.000000	2046.000000
38.040001	-0.005320	-3.144069	-2.942789	0.276086	-1.893685	1.416319	0.000000	-10.000000	0.666667	-28.533335	497.166656	1023.000000	1023.000000	2046.000000
38.060001	-0.006100	-3.605223	-2.896824	0.160179	-2.071023	1.202446	0.000000	-10.000000	0.675000	-28.850000	487.833344	1023.000000	1023.000000	2046.000000
38.080002	-0.006664	-3.938351	-2.882485	0.036763	-2.190156	1.097527	0.000000	-10.000000	0.691667	-29.083334	478.166656	1023.000000	1023.000000	2046.000000
38.099998	-0.007146	-4.223036	-2.828896	0.117466	-2.353603	0.841997	0.000000	-10.000000	0.675000	-29.150000	468.500000	1023.000000	1023.000000	2046.000000
38.119999	-0.007246	-4.282304	-2.753944	0.169936	-2.550850	0.852554	0.000000	-10.000000	0.666667	-29.016666	458.500000	1023.000000	1023.000000	2046.000000
38.139999	-0.007227	-4.271417	-2.692106	0.386622	-2.658386	0.692454	0.000000	-10.000000	0.641667	-28.866667	448.833344	1023.000000	1023.000000	2046.000000
38.160000	-0.007319	-4.325704	-2.679321	0.454740	-2.755426	0.654304	0.000000	-10.000000	0.641667	-28.716667	439.166656	1023.000000	1023.000000	2046.000000
38.180000	-0.007516	-4.441930	-2.669879	0.451723	-2.812043	0.588269	0.000000	-10.000000	0.641667	-28.650000	429.833344	1023.000000	1023.000000	2046.000000
38.200001	-0.007935	-4.689699	-2.673810	0.276552	-2.881242	0.588800	0.000000	-10.000000	0.650000	-28.566668	420.166656	1023.000000	1023.000000	2046.000000
38.220001	-0.008790	-5.194708	-2.700442	-0.042130	-3.018332	0.566197	0.000000	-10.000000	0.658333	-28.666666	410.666656	1023.000000	1023.000000	2046.000000
38.240002	-0.009901	-5.851511	-2.751558	-0.347473	-3.155655	0.403175	0.000000	-10.000000	0.658333	-28.733334	401.000000	1023.000000	1023.000000	2046.000000
38.259998	-0.011169	-6.600653	-2.806101	-0.709462	-3.357806	0.272717	0.000000	-10.000000	0.666667	-28.800001	391.333344	1023.000000	1023.000000	2046.000000
38.279999	-0.012148	-7.179434	-2.824576	-0.946714	-3.512133	0.103988	0.000000	-10.000000	0.675000	-29.100000	381.833344	1023.000000	1023.000000	2046.000000
38.299999	-0.013102	-7.743255	-2.892158	-1.129855	-3.662105	-0.059138	0.000000	-10.000000	0.708333	-29.400000	372.166656	1023.000000	1023.000000	2046.000000
38.320000	-0.014101	-8.333884	-2.996999	-1.313071	-3.827838	-0.195977	0.000000	-10.000000	0.716667	-29.783333	362.500000	1023.000000	1023.000000	2046.000000
38.340000	-0.015123	-8.937493	-3.108556	-1.503695	-3.974420	-0.350823	0.000000	-10.000000	0.750000	-30.033333	352.500000	1023.000000	1023.000000	2046.000000
38.360001	-0.016244	-9.600339	-3.238554	-1.682608	-4.180070	-0.499106	0.000000	-10.000000	0.758333	-30.416666	342.500000	1023.000000	1023.000000	2046.000000
38.380001	-0.017327	-10.240203	-3.377157	-1.885615	-4.391328	-0.586103	0.000000	-10.000000	0.791667	-30.733334	332.333344	1023.000000	1023.000000	2046.000000
38.400002	-0.018385	-10.865537	-3.486925	-2.096265	-4.601100	-0.681247	0.000000	-10.000000	0.791667	-31.033333	322.000000	1023.000000	1023.000000	2046.000000
38.419998	-0.019560	-11.560139	-3.552956	-2.240832	-4.858447	-0.907904	0.000000	-10.000000	0.791667	-31.233334	311.666656	1023.000000	1023.000000	2046.000000
38.439999	-0.020836	-12.313878	-3.752032	-2.491021	-4.943557	-1.127268	0.000000	-10.000000	0.791667	-31.350000	301.166656	1023.000000	1023.000000	2046.000000
38.459999	-0.022119	-13.072495	-3.829027	-2.711098	-5.208915	-1.323454	0.000000	-10.000000	0.783333	-31.316668	290.833344	1023.000000	1023.000000	2046.000000
38.480000	-0.023449	-13.858513	-4.029339	-2.907932	-5.485966	-1.435276	0.000000	-10.000000	0.783333	-31.050001	280.166656	1023.000000	1023.000000	2046.000000
38.500000	-0.025329	-14.969218	-4.342577	-3.361037	-5.573494	-1.692109	0.000000	-10.000000	0.775000	-31.100000	269.833344	1023.000000	1023.000000	2046.000000
38.520000	-0.027431	-16.211874	-4.569691	-4.030070	-5.773084	-1.839029	0.000000	-10.000000	0.766667	-30.850000	259.500000	1023.000000	1023.000000	2046.000000
38.540001	-0.028831	-17.039036	-4.635482	-4.332806	-5.939907	-2.130841	0.000000	-10.000000	0.741667	-30.766668	249.166672	1023.000000	1023.000000	2046.000000
38.560001	-0.029857	-17.645626	-4.744158	-4.354821	-6.093066	-2.453580	0.000000	-10.000000	0.716667	-30.266668	238.833328	1023.000000	1023.000000	2046.000000
38.580002	-0.030958	-18.296001	-4.925846	-4.316922	-6.325383	-2.727850	0.000000	-10.000000	0.683333	-29.700001	228.500000	1023.000000	1023.000000	2046.000000
38.599998	-0.032039	-18.934776	-5.168873	-4.330983	-6.527280	-2.907640	0.000000	-10.000000	0.650000	-28.700001	218.833328	1023.000000	1023.000000	2046.000000
38.619999	-0.033211	-19.627728	-5.407918	-4.297909	-6.797106	-3.124795	0.000000	-10.000000	0.600000	-27.633333	209.333328	1023.000000	1023.000000	2046.000000
38.639999	-0.034407	-20.334686	-5.734335	-4.353755	-6.922571	-3.324027	0.000000	-10.000000	0.566667	-26.766666	200.166672	1023.000000	1023.000000	2046.000000
38.660000	-0.035984	-21.266426	-5.995062	-4.448726	-7.146500	-3.676140	0.000000	-10.000000	0.541667	-26.300001	191.166672	1023.000000	1023.000000	2046.000000
38.680000	-0.037408	-22.108313	-6.355306	-4.556074	-7.269034	-3.927899	0.000000	-10.000000	0.541667	-25.900000	182.500000	1023.000000	1023.000000	2046.000000
38.700001	-0.038695	-22.868793	-6.576845	-4.646805	-7.460526	-4.184616	0.000000	-10.000000	0.533333	-25.883333	173.833328	1023.000000	1023.000000	2046.000000
38.720001	-0.039926	-23.596399	-6.797253	-4.755959	-7.620194	-4.422992	0.000000	-10.000000	0.525000	-25.466667	165.166672	1023.000000	1023.000000	2046.000000
38.740002	-0.040960	-24.207220	-6.887860	-4.922174	-7.807270	-4.589917	0.000000	-10.000000	0.508333	-25.333334	156.500000	1023.000000	1023.000000	2046.000000
38.759998	-0.041797	-24.701735	-6.874260	-5.097025	-7.955399	-4.775050	0.000000	-10.000000	0.491667	-24.766666	148.166672	1023.000000	1023.000000	2046.000000
38.779999	-0.042239	-24.963018	-6.850486	-5.243449	-8.063166	-4.805917	0.000000	-10.000000	0.483333	-24.383333	140.000000	1023.000000	1023.000000	2046.000000
38.799999	-0.042596	-25.174047	-6.768988	-5.209345	-8.231247	-4.964468	0.000000	-10.000000	0.475000	-23.816668	132.000000	1023.000000	1023.000000	2046.000000
38.820000	-0.042640	-25.200014	-6.793296	-5.120025	-8.260303	-5.026389	0.000000	-10.000000	0.450000	-23.116667	124.000000	1023.000000	1023.000000	2046.000000
38.840000	-0.042814	-25.302794	-6.789977	-5.095922	-8.362827	-5.054068	0.000000	-10.000000	0.416667	-22.650000	116.166664	1023.000000	1023.000000	2046.000000
38.860001	-0.043110	-25.477736	-6.779518	-5.127667	-8.496649	-5.073901	0.000000	-10.000000	0.375000	-22.049999	108.500000	1023.000000	1023.000000	2046.000000
38.880001	-0.043188	-25.524214	-6.779899	-5.193968	-8.512781	-5.037565	0.000000	-10.000000	0.358333	-21.466667	101.166664	1023.000000	1023.000000	2046.000000
38.900002	-0.043749	-25.855471	-6.810460	-5.393781	-8.601100	-5.050128	0.000000	-10.000000	0.350000	-20.900000	94.000000	1023.000000	1023.000000	2046.000000
38.919998	-0.044391	-26.234962	-6.859424	-5.688749	-8.654675	-5.032113	0.000000	-10.000000	0.350000	-20.500000	87.000000	1023.000000	1023.000000	2046.000000
38.939999	-0.045593	-26.945475	-6.955112	-6.042994	-8.804667	-5.142703	0.000000	-10.000000	0.341667	-20.083334	80.166664	1023.000000	1023.000000	2046.000000
38.959999	-0.046557	-27.515028	-7.066614	-6.362574	-8.880712	-5.205130	0.000000	-10.000000	0.333333	-19.666668	73.333336	1023.000000	1023.000000	2046.000000
38.980000	-0.047434	-28.033253	-7.132452	-6.602260	-9.028012	-5.270529	0.000000	-10.000000	0.316667	-19.166668	66.833336	1023.000000	1023.000000	2046.000000
39.000000	-0.048277	-28.531445	-7.240191	-6.810958	-9.166999	-5.313296	0.000000	-10.000000	0.291667	-18.750000	60.500000	1023.000000	1023.000000	2046.000000
39.020000	-0.049112	-29.025347	-7.381993	-6.918818	-9.268203	-5.456333	0.000000	-10.000000	0.266667	-18.500000	54.333332	1023.000000	1023.000000	2046.000000
39.040001	-0.049839	-29.455004	-7.523467	-7.062770	-9.344729	-5.524037	0.000000	-10.000000	0.250000	-18.033333	48.000000	1023.000000	1023.000000	2046.000000
39.060001	-0.050604	-29.907076	-7.619555	-7.199823	-9.475174	-5.612524	0.000000	-10.000000	0.250000	-17.783333	41.833332	1023.000000	1023.000000	2046.000000
39.080002	-0.051372	-30.361052	-7.765357	-7.398010	-9.565954	-5.631730	0.000000	-10.000000	0.250000	-17.266666	36.000000	1023.000000	1023.000000	2046.000000
39.099998	-0.052057	-30.765663	-7.886277	-7.481819	-9.674776	-5.722792	0.000000	-10.000000	0.241667	-16.983334	30.333334	1023.000000	1023.000000	2046.000000
39.119999	-0.052878	-31.250648	-8.046008	-7.831124	-9.761666	-5.611851	0.000000	-10.000000	0.233333	-16.516666	24.666666	1023.000000	1023.000000	2046.000000
39.139999	-0.053666	-31.716341	-8.161769	-7.906146	-9.813690	-5.834735	0.000000	-10.000000	0.216667	-16.000000	19.000000	1023.000000	1023.000000	2046.000000
39.160000	-0.054529	-32.226730	-8.221712	-8.047591	-10.048120	-5.909307	0.000000	-10.000000	0.208333	-15.316667	13.666667	1023.000000	1023.000000	2046.000000
39.180000	-0.055443	-32.766727	-8.421912	-8.241290	-10.176729	-5.926796	0.000000	-10.000000	0.200000	-14.750000	8.500000	1023.000000	1023.000000	2046.000000
39.200001	-0.057027	-33.702660	-8.698081	-8.782374	-10.214201	-6.008003	0.000000	-10.000000	0.191667	-14.200000	3.833333	1023.000000	1023.000000	2046.000000
39.220001	-0.058302	-34.456509	-8.870345	-9.173814	-10.311925	-6.100424	0.000000	-10.000000	0.175000	-13.966667	-0.666667	1023.000000	1023.000000	2046.000000
39.240002	-0.058805	-34.753529	-8.880175	-9.281301	-10.384288	-6.207766	0.000000	-10.000000	0.158333	-13.516666	-4.833333	1023.000000	1023.000000	2046.000000
39.259998	-0.059252	-35.018215	-8.962507	-9.142496	-10.509977	-6.403235	0.000000	-10.000000	0.141667	-13.066667	-9.333333	1023.000000	1023.000000	2046.000000
39.279999	-0.059746	-35.309742	-9.144258	-8.959895	-10.654640	-6.550947	0.000000	-10.000000	0.125000	-11.950000	-13.666667	1023.000000	1023.000000	2046.000000
39.299999	-0.060336	-35.658562	-9.469646	-8.843482	-10.774530	-6.570904	0.000000	-10.000000	0.100000	-10.633333	-17.833334	1023.000000	1023.000000	2046.000000
39.320000	-0.061011	-36.057590	-9.742560	-8.732965	-10.924260	-6.657807	0.000000	-10.000000	0.083333	-9.150000	-21.333334	1023.000000	1023.000000	2046.000000
39.340000	-0.061802	-36.525028	-9.994993	-8.738796	-11.032862	-6.758375	0.000000	-10.000000	0.083333	-8.466667	-24.333334	1023.000000	1023.000000	2046.000000
39.360001	-0.062548	-36.965652	-10.238110	-8.727510	-11.107762	-6.892271	0.000000	-10.000000	0.083333	-8.400001	-27.166666	1023.000000	1023.000000	2046.000000
39.380001	-0.063200	-37.350956	-10.409948	-8.688943	-11.216171	-7.035895	0.000000	-10.000000	0.075000	-8.683333	-30.000000	1023.000000	1023.000000	2046.000000
39.400002	-0.063781	-37.694569	-10.585630	-8.652733	-11.302591	-7.153616	0.000000	-10.000000	0.058333	-8.783334	-32.833332	1023.000000	1023.000000	2046.000000
39.419998	-0.064370	-38.042591	-10.687614	-8.678264	-11.378061	-7.298650	0.000000	-10.000000	0.058333	-8.766666	-35.666668	1023.000000	1023.000000	2046.000000
39.439999	-0.064716	-38.247379	-10.684971	-8.767713	-11.414480	-7.380215	0.000000	-10.000000	0.075000	-8.683333	-38.500000	1023.000000	1023.000000	2046.000000
39.459999	-0.064657	-38.212097	-10.551663	-8.824060	-11.428415	-7.407960	0.000000	-10.000000	0.091667	-8.550000	-41.500000	1023.000000	1023.000000	2046.000000
39.480000	-0.064592	-38.174118	-10.452393	-8.789576	-11.448754	-7.483395	0.000000	-10.000000	0.091667	-8.216667	-44.500000	1023.000000	1023.000000	2046.000000
39.500000	-0.064241	-37.966278	-10.274073	-8.711876	-11.500610	-7.479721	0.000000	-10.000000	0.075000	-7.666667	-47.166668	1023.000000	1023.000000	2046.000000
39.520000	-0.063910	-37.770733	-10.220876	-8.595358	-11.471364	-7.483136	0.000000	-10.000000	0.058333	-7.000000	-49.833332	1023.000000	1023.000000	2046.000000
39.540001	-0.063502	-37.529823	-10.084540	-8.540052	-11.467131	-7.438101	0.000000	-10.000000	0.050000	-6.216667	-52.166668	1023.000000	1023.000000	2046.000000
39.560001	-0.063185	-37.342484	-10.066179	-8.523973	-11.373211	-7.379118	0.000000	-10.000000	0.050000	-5.450000	-54.500000	1023.000000	1023.000000	2046.000000
39.580002	-0.062833	-37.134125	-9.946113	-8.579019	-11.332955	-7.276037	0.000000	-10.000000	0.050000	-4.750000	-56.166668	1023.000000	1023.000000	2046.000000
39.599998	-0.062869	-37.155544	-9.874818	-8.731722	-11.329167	-7.219837	0.000000	-10.000000	0.050000	-4.233334	-57.666668	1023.000000	1023.000000	2046.000000
39.619999	-0.062940	-37.197678	-9.783063	-8.972250	-11.318313	-7.124054	0.000000	-10.000000	0.041667	-3.883333	-59.000000	1023.000000	1023.000000	2046.000000
39.639999	-0.063457	-37.503208	-9.765498	-9.230677	-11.355900	-7.151134	0.000000	-10.000000	0.041667	-3.616667	-60.333332	1023.000000	1023.000000	2046.000000
39.660000	-0.063636	-37.608891	-9.745450	-9.461538	-11.316351	-7.085553	0.000000	-10.000000	0.033333	-3.333333	-61.500000	1023.000000	1023.000000	2046.000000
39.680000	-0.064001	-37.824314	-9.720719	-9.564178	-11.361503	-7.177916	0.000000	-10.000000	0.033333	-3.066667	-62.666668	1023.000000	1023.000000	2046.000000
39.700001	-0.064161	-37.918903	-9.718071	-9.659512	-11.373978	-7.167343	0.000000	-10.000000	0.033333	-2.800000	-63.666668	1023.000000	1023.000000	2046.000000
39.720001	-0.064403	-38.062370	-9.714669	-9.700366	-11.408540	-7.238795	0.000000	-10.000000	0.041667	-2.733333	-64.666664	1023.000000	1023.000000	2046.000000
39.740002	-0.064522	-38.132401	-9.700927	-9.731655	-11.435987	-7.263831	0.000000	-10.000000	0.050000	-2.800000	-65.500000	1023.000000	1023.000000	2046.000000
39.759998	-0.064772	-38.280479	-9.768456	-9.814849	-11.425516	-7.271660	0.000000	-10.000000	0.050000	-3.050000	-66.500000	1023.000000	1023.000000	2046.000000
39.779999	-0.064939	-38.378666	-9.772356	-9.855637	-11.468884	-7.281788	0.000000	-10.000000	0.050000	-3.266667	-67.500000	1023.000000	1023.000000	2046.000000
39.799999	-0.065346	-38.619522	-9.841789	-9.962956	-11.526692	-7.288084	0.000000	-10.000000	0.050000	-3.416667	-68.666664	1023.000000	1023.000000	2046.000000
39.820000	-0.065368	-38.632236	-9.934615	-10.124335	-11.450002	-7.123283	0.000000	-10.000000	0.050000	-3.366667	-69.833336	1023.000000	1023.000000	2046.000000
39.840000	-0.065857	-38.921509	-9.923651	-10.184011	-11.517234	-7.296613	0.000000	-10.000000	0.050000	-3.183333	-71.000000	1023.000000	1023.000000	2046.000000
39.860001	-0.066055	-39.038708	-10.021793	-10.178009	-11.579980	-7.258925	0.000000	-10.000000	0.041667	-2.866667	-72.000000	1023.000000	1023.000000	2046.000000
39.880001	-0.067043	-39.622246	-10.235017	-10.480199	-11.618517	-7.288511	0.000000	-10.000000	0.041667	-2.566667	-73.000000	1023.000000	1023.000000	2046.000000
39.900002	-0.068127	-40.263176	-10.395445	-10.863251	-11.692583	-7.311899	0.000000	-10.000000	0.033333	-2.650000	-73.833336	1023.000000	1023.000000	2046.000000
39.919998	-0.068385	-40.415424	-10.380182	-11.013004	-11.679252	-7.342988	0.000000	-10.000000	0.033333	-2.850000	-74.666664	1023.000000	1023.000000	2046.000000
39.939999	-0.068262	-40.343021	-10.353803	-10.826775	-11.676210	-7.486235	0.000000	-10.000000	0.025000	-2.933333	-75.666664	1023.000000	1023.000000	2046.000000
39.959999	-0.068140	-40.270512	-10.430922	-10.574778	-11.721648	-7.543164	0.000000	-10.000000	0.025000	-2.166667	-76.500000	1023.000000	1023.000000	2046.000000
39.980000	-0.068489	-40.477081	-10.704816	-10.282272	-11.798841	-7.691152	0.000000	-10.000000	0.016667	-0.450000	-77.000000	1023.000000	1023.000000	2046.000000
40.000000	-0.068702	-40.602757	-10.979647	-10.121957	-11.848936	-7.652215	0.000000	-10.000000	0.008333	1.266667	-77.000000	1023.000000	1023.000000	2046.000000
40.020000	-0.069302	-40.957565	-11.233178	-9.966246	-11.989201	-7.768942	0.000000	-10.000000	0.000000	2.566667	-77.000000	1023.000000	1023.000000	2046.000000
40.040001	-0.069351	-40.986351	-11.386986	-9.857705	-11.987339	-7.754321	0.000000	-10.000000	0.008333	2.466667	-77.000000	1023.000000	1023.000000	2046.000000
40.060001	-0.069651	-41.163879	-11.547044	-9.699285	-12.028515	-7.889037	0.000000	-10.000000	0.008333	1.600000	-77.000000	1023.000000	1023.000000	2046.000000
40.080002	-0.069665	-41.172070	-11.599828	-9.552170	-12.087636	-7.932437	0.000000	-10.000000	0.016667	0.583333	-77.000000	1023.000000	1023.000000	2046.000000
40.099998	-0.069831	-41.270206	-11.695248	-9.427494	-12.099642	-8.047826	0.000000	-10.000000	0.025000	0.000000	-77.000000	1023.000000	1023.000000	2046.000000
40.119999	-0.069929	-41.328033	-11.690677	-9.437927	-12.147562	-8.051868	0.000000	-10.000000	0.033333	0.000000	-77.000000	1023.000000	1023.000000	2046.000000
40.139999	-0.069707	-41.196678	-11.574004	-9.492294	-12.091940	-8.038439	0.000000	-10.000000	0.033333	0.000000	-77.000000	1023.000000	1023.000000	2046.000000
40.160000	-0.069123	-40.851936	-11.358495	-9.369478	-12.087614	-8.036351	0.000000	-10.000000	0.025000	0.000000	-77.000000	1023.000000	1023.000000	2046.000000
40.180000	-0.068434	-40.444736	-11.177732	-9.255943	-11.991961	-8.019098	0.000000	-10.000000	0.025000	0.300000	-77.000000	1023.000000	1023.000000	2046.000000
40.200001	-0.067765	-40.049179	-10.983204	-9.063126	-12.010190	-7.992661	0.000000	-10.000000	0.016667	1.150000	-77.000000	1023.000000	1023.000000	2046.000000
40.220001	-0.066731	-39.438015	-10.792477	-8.900984	-11.891520	-7.853034	0.000000	-10.000000	0.008333	2.433333	-77.000000	1023.000000	1023.000000	2046.000000
40.240002	-0.065949	-38.975639	-10.582678	-8.768276	-11.875455	-7.749229	0.000000	-10.000000	0.000000	3.833333	-77.000000	1023.000000	1023.000000	2046.000000
40.259998	-0.065023	-38.428547	-10.455877	-8.708384	-11.709681	-7.554606	0.000000	-10.000000	0.000000	5.033333	-77.000000	1023.000000	1023.000000	2046.000000
40.279999	-0.064364	-38.039219	-10.260106	-8.773284	-11.629247	-7.376584	0.000000	-10.000000	0.000000	6.000000	-77.000000	1023.000000	1023.000000	2046.000000
40.299999	-0.063815	-37.714485	-10.142440	-8.879397	-11.479480	-7.213168	0.000000	-10.000000	0.000000	6.666667	-77.000000	1023.000000	1023.000000	2046.000000
40.320000	-0.063591	-37.582035	-10.037105	-9.065302	-11.362873	-7.116756	0.000000	-10.000000	0.000000	7.116667	-77.000000	1023.000000	1023.000000	2046.000000
40.340000	-0.063636	-37.608696	-9.950786	-9.238150	-11.369238	-7.050522	0.000000	-10.000000	0.000000	7.533333	-77.000000	1023.000000	1023.000000	2046.000000
40.360001	-0.063392	-37.464436	-9.830102	-9.315821	-11.315425	-7.003090	0.000000	-10.000000	0.000000	8.033334	-77.000000	1023.000000	1023.000000	2046.000000
40.380001	-0.063177	-37.337341	-9.752085	-9.336644	-11.270058	-6.978555	0.000000	-10.000000	0.000000	8.550000	-77.000000	1023.000000	1023.000000	2046.000000
40.400002	-0.062807	-37.119049	-9.635892	-9.355417	-11.234782	-6.892958	0.000000	-10.000000	-0.008333	9.150001	-60.500000	1023.000000	1023.000000	2046.000000
40.419998	-0.062404	-36.881054	-9.570059	-9.331077	-11.134084	-6.845835	0.000000	-10.000000	-0.008333	9.516666	-27.166666	1023.000000	1023.000000	2046.000000
40.439999	-0.062131	-36.719559	-9.567574	-9.322691	-11.049005	-6.780290	0.000000	-10.000000	-0.008333	9.833333	7.166667	1023.000000	1023.000000	2046.000000
40.459999	-0.061730	-36.482567	-9.490281	-9.284299	-10.991323	-6.716662	0.000000	-10.000000	-0.016667	9.883333	26.166666	1023.000000	1023.000000	2046.000000
40.480000	-0.061584	-36.396019	-9.505829	-9.288275	-10.941879	-6.660036	0.000000	-10.000000	-0.041667	10.216666	29.500000	1023.000000	1023.000000	2046.000000
40.500000	-0.061257	-36.202652	-9.337154	-9.323694	-11.034739	-6.507065	0.000000	-10.000000	-0.066667	10.933333	32.833332	1023.000000	1023.000000	2046.000000
40.520000	-0.060707	-35.878101	-9.372181	-9.393825	-10.759948	-6.352149	0.000000	-10.000000	-0.091667	12.100000	36.333332	1023.000000	1023.000000	2046.000000
40.540001	-0.060338	-35.660046	-9.358513	-9.322728	-10.691465	-6.287341	0.000000	-10.000000	-0.116667	13.483334	40.166668	1023.000000	1023.000000	2046.000000
40.560001	-0.059990	-35.454098	-9.432571	-9.315476	-10.595409	-6.110640	0.000000	-10.000000	-0.158333	14.700000	44.500000	1023.000000	1023.000000	2046.000000
40.580002	-0.060403	-35.698429	-9.521231	-9.610733	-10.586909	-5.979558	0.000000	-10.000000	-0.183333	16.100000	49.333332	1023.000000	1023.000000	2046.000000
40.599998	-0.060239	-35.601246	-9.550880	-9.799531	-10.434867	-5.815966	0.000000	-10.000000	-0.208333	17.100000	54.333332	1023.000000	1023.000000	2046.000000
40.619999	-0.059537	-35.186535	-9.386317	-9.712626	-10.353650	-5.733943	0.000000	-10.000000	-0.233333	18.400000	59.833332	1023.000000	1023.000000	2046.000000
40.639999	-0.058240	-34.419746	-9.247532	-9.350687	-10.168832	-5.652694	0.000000	-10.000000	-0.275000	19.666668	65.666664	1023.000000	1023.000000	2046.000000
40.660000	-0.057493	-33.978493	-9.317990	-9.021381	-10.084650	-5.554470	0.000000	-10.000000	-0.341667	21.466667	72.166664	1023.000000	1023.000000	2046.000000
40.680000	-0.056885	-33.618969	-9.487180	-8.711852	-9.985969	-5.433969	0.000000	-10.000000	-0.391667	23.183334	79.000000	1023.000000	1023.000000	2046.000000
40.700001	-0.056426	-33.347748	-9.654685	-8.509397	-9.920341	-5.263323	0.000000	-10.000000	-0.458333	24.966667	86.500000	1023.000000	1023.000000	2046.000000
40.720001	-0.055441	-32.765411	-9.745537	-8.204274	-9.695972	-5.119627	0.000000	-10.000000	-0.508333	26.500000	94.500000	1023.000000	1023.000000	2046.000000
40.740002	-0.054596	-32.266411	-9.792345	-7.953626	-9.546537	-4.973901	0.000000	-10.000000	-0.558333	27.866667	103.333336	1023.000000	1023.000000	2046.000000
40.759998	-0.053401	-31.559929	-9.799426	-7.609632	-9.328975	-4.821897	0.000000	-10.000000	-0.600000	29.000000	112.333336	1023.000000	1023.000000	2046.000000
40.779999	-0.052318	-30.919928	-9.720670	-7.335827	-9.235418	-4.628011	0.000000	-10.000000	-0.633333	30.000000	121.833336	1023.000000	1023.000000	2046.000000
40.799999	-0.051190	-30.253506	-9.658115	-7.106458	-9.046421	-4.442511	0.000000	-10.000000	-0.683333	30.700001	131.500000	1023.000000	1023.000000	2046.000000
40.820000	-0.049922	-29.503813	-9.506000	-6.998034	-8.812154	-4.187624	0.000000	-10.000000	-0.708333	31.466667	141.666672	1023.000000	1023.000000	2046.000000
40.840000	-0.048408	-28.608919	-9.243242	-6.832979	-8.607883	-3.924815	0.000000	-10.000000	-0.725000	32.166668	152.000000	1023.000000	1023.000000	2046.000000
40.860001	-0.046520	-27.493170	-8.928505	-6.642690	-8.317508	-3.604467	0.000000	-10.000000	-0.725000	33.083332	162.666672	1023.000000	1023.000000	2046.000000
40.880001	-0.044766	-26.456690	-8.592752	-6.372948	-8.171787	-3.319202	0.000000	-10.000000	-0.733333	33.450001	173.666672	1023.000000	1023.000000	2046.000000
40.900002	-0.042570	-25.158707	-8.300194	-6.022304	-7.808564	-3.027646	0.000000	-10.000000	-0.741667	33.883335	184.833328	1023.000000	1023.000000	2046.000000
40.919998	-0.040627	-24.010515	-8.006832	-5.751622	-7.575816	-2.676244	0.000000	-10.000000	-0.741667	34.000000	196.000000	1023.000000	1023.000000	2046.000000
40.939999	-0.038430	-22.712112	-7.731197	-5.491877	-7.168930	-2.320109	0.000000	-10.000000	-0.741667	34.450001	207.333328	1023.000000	1023.000000	2046.000000
40.959999	-0.036523	-21.584915	-7.400485	-5.380627	-6.887972	-1.915831	0.000000	-10.000000	-0.733333	34.350002	218.666672	1023.000000	1023.000000	2046.000000
40.980000	-0.034828	-20.583538	-7.143581	-5.307495	-6.517244	-1.615219	0.000000	-10.000000	-0.725000	34.316666	230.333328	1023.000000	1023.000000	2046.000000
41.000000	-0.033431	-19.757845	-6.923307	-5.422810	-6.154855	-1.256873	0.000000	-10.000000	-0.691667	33.766666	241.666672	1023.000000	1023.000000	2046.000000
41.020000	-0.032345	-19.115734	-6.670914	-5.489129	-5.952196	-1.003496	0.000000	-10.000000	-0.683333	33.200001	253.166672	1023.000000	1023.000000	2046.000000
41.040001	-0.031143	-18.405676	-6.409007	-5.571233	-5.677779	-0.747656	0.000000	-10.000000	-0.683333	32.500000	264.333344	1023.000000	1023.000000	2046.000000
41.060001	-0.029996	-17.727798	-6.194993	-5.526921	-5.448618	-0.557266	0.000000	-10.000000	-0.683333	32.200001	275.333344	1023.000000	1023.000000	2046.000000
41.080002	-0.028815	-17.029894	-5.960585	-5.529861	-5.233377	-0.306069	0.000000	-10.000000	-0.650000	31.800001	286.000000	1023.000000	1023.000000	2046.000000
41.099998	-0.027795	-16.426662	-5.741488	-5.460838	-5.088193	-0.136144	0.000000	-10.000000	-0.600000	31.533335	296.666656	1023.000000	1023.000000	2046.000000
41.119999	-0.026630	-15.738211	-5.598367	-5.404529	-4.784722	0.049407	0.000000	-10.000000	-0.566667	30.850000	307.166656	1023.000000	1023.000000	2046.000000
41.139999	-0.025677	-15.175362	-5.386091	-5.415582	-4.669095	0.295407	0.000000	-10.000000	-0.533333	30.466667	317.666656	1023.000000	1023.000000	2046.000000
41.160000	-0.024555	-14.511868	-5.303168	-5.341732	-4.322877	0.455909	0.000000	-10.000000	-0.525000	29.500000	328.000000	1023.000000	1023.000000	2046.000000
41.180000	-0.023475	-13.873831	-5.013555	-5.328862	-4.269528	0.738116	0.000000	-10.000000	-0.516667	28.700001	338.000000	1023.000000	1023.000000	2046.000000
41.200001	-0.022345	-13.205720	-4.978491	-5.304323	-3.876003	0.953097	0.000000	-10.000000	-0.516667	28.100000	347.666656	1023.000000	1023.000000	2046.000000
41.220001	-0.021481	-12.695076	-4.828669	-5.144498	-3.805359	1.083450	0.000000	-10.000000	-0.508333	28.000000	357.000000	1023.000000	1023.000000	2046.000000
41.240002	-0.020515	-12.124230	-4.859502	-5.087367	-3.506441	1.329080	0.000000	-10.000000	-0.483333	27.866667	366.333344	1023.000000	1023.000000	2046.000000
41.259998	-0.020474	-12.100285	-4.896608	-5.236281	-3.350060	1.382666	0.000000	-10.000000	-0.458333	27.350000	375.666656	1023.000000	1023.000000	2046.000000
41.279999	-0.019886	-11.752659	-4.810860	-5.348087	-3.189907	1.596196	0.000000	-10.000000	-0.433333	26.583334	384.833344	1023.000000	1023.000000	2046.000000
41.299999	-0.018504	-10.935760	-4.603854	-5.147703	-2.900424	1.716220	0.000000	-10.000000	-0.433333	25.966667	394.000000	1023.000000	1023.000000	2046.000000
41.320000	-0.017040	-10.070415	-4.436958	-4.672600	-2.787128	1.826272	0.000000	-10.000000	-0.425000	25.350000	402.833344	1023.000000	1023.000000	2046.000000
41.340000	-0.015952	-9.427438	-4.546591	-4.171255	-2.564365	1.854773	0.000000	-10.000000	-0.416667	25.050001	411.500000	1023.000000	1023.000000	2046.000000
41.360001	-0.015815	-9.346698	-4.654644	-3.878191	-2.625175	1.811311	0.000000	-10.000000	-0.400000	24.866667	419.833344	1023.000000	1023.000000	2046.000000
41.380001	-0.015402	-9.102855	-4.848592	-3.656968	-2.393163	1.795868	0.000000	-10.000000	-0.383333	24.766666	428.166656	1023.000000	1023.000000	2046.000000
41.400002	-0.015026	-8.880199	-4.776230	-3.414340	-2.432906	1.743277	0.000000	-10.000000	-0.375000	24.516666	436.500000	1023.000000	1023.000000	2046.000000
41.419998	-0.014116	-8.342695	-4.765315	-3.139186	-2.228503	1.790308	0.000000	-10.000000	-0.358333	24.049999	444.833344	1023.000000	1023.000000	2046.000000
41.439999	-0.013310	-7.865935	-4.647045	-2.750885	-2.204389	1.736384	0.000000	-10.000000	-0.350000	23.566668	453.000000	1023.000000	1023.000000	2046.000000
41.459999	-0.012265	-7.248703	-4.622727	-2.416126	-2.003050	1.793200	0.000000	-10.000000	-0.325000	23.266666	460.833344	1023.000000	1023.000000	2046.000000
41.480000	-0.011482	-6.785800	-4.518948	-2.118610	-1.918646	1.770405	0.000000	-10.000000	-0.308333	22.800001	468.500000	1023.000000	1023.000000	2046.000000
41.500000	-0.010585	-6.255911	-4.391471	-2.013173	-1.759239	1.907972	0.000000	-10.000000	-0.291667	22.783333	476.166656	1023.000000	1023.000000	2046.000000
41.520000	-0.009417	-5.565588	-4.087769	-1.904420	-1.610958	2.037560	0.000000	-10.000000	-0.283333	22.466667	483.666656	1023.000000	1023.000000	2046.000000
41.540001	-0.008316	-4.914525	-3.882150	-1.777239	-1.429718	2.174582	0.000000	-10.000000	-0.266667	22.266666	491.333344	1023.000000	1023.000000	2046.000000
41.560001	-0.006901	-4.078609	-3.642478	-1.525371	-1.229316	2.318556	0.000000	-10.000000	-0.258333	22.100000	498.666656	1023.000000	1023.000000	2046.000000
41.580002	-0.005193	-3.069318	-3.365153	-1.291710	-1.022379	2.609924	0.000000	-10.000000	-0.258333	22.233334	506.166656	1023.000000	1023.000000	2046.000000
41.599998	-0.003410	-2.015327	-3.122636	-0.917679	-0.746492	2.771479	0.000000	-10.000000	-0.275000	22.566668	513.500000	1023.000000	1023.000000	2046.000000
41.619999	-0.001727	-1.020907	-2.817784	-0.768700	-0.517947	3.083524	0.000000	-10.000000	-0.291667	22.866667	521.166687	1023.000000	1023.000000	2046.000000
41.639999	-0.000122	-0.072328	-2.550865	-0.599231	-0.185624	3.263392	0.000000	-10.000000	-0.300000	22.966667	528.666687	1023.000000	1023.000000	2046.000000
41.660000	0.001031	0.609422	-2.259270	-0.663431	0.001479	3.530644	0.000000	-10.000000	-0.316667	22.916668	536.333313	1023.000000	1023.000000	2046.000000
41.680000	0.002124	1.255364	-2.079272	-0.709767	0.337905	3.706497	0.000000	-10.000000	-0.316667	22.750000	544.000000	1023.000000	1023.000000	2046.000000
41.700001	0.002702	1.596772	-1.802695	-0.943026	0.400390	3.942103	0.000000	-10.000000	-0.316667	22.516666	551.666687	1023.000000	1023.000000	2046.000000
41.720001	0.003539	2.091618	-1.626300	-1.018315	0.655783	4.080450	0.000000	-10.000000	-0.300000	22.466667	559.333313	1023.000000	1023.000000	2046.000000
41.740002	0.004104	2.425187	-1.425989	-1.110004	0.765558	4.195623	0.000000	-10.000000	-0.291667	22.483334	566.666687	1023.000000	1023.000000	2046.000000
41.759998	0.004998	2.953674	-1.261575	-1.157097	1.005843	4.366502	0.000000	-10.000000	-0.291667	22.433334	574.333313	1023.000000	1023.000000	2046.000000
41.779999	0.005693	3.364849	-1.156762	-1.158580	1.189285	4.490906	0.000000	-10.000000	-0.275000	22.283333	581.666687	1023.000000	1023.000000	2046.000000
41.799999	0.006572	3.884290	-1.017645	-1.121045	1.396226	4.626754	0.000000	-10.000000	-0.283333	22.000000	589.166687	1023.000000	1023.000000	2046.000000
41.820000	0.007171	4.237877	-0.881692	-1.110838	1.498192	4.732215	0.000000	-10.000000	-0.291667	22.066668	596.500000	1023.000000	1023.000000	2046.000000
41.840000	0.007727	4.566929	-0.800045	-1.097609	1.628424	4.836159	0.000000	-10.000000	-0.308333	22.116667	603.833313	1023.000000	1023.000000	2046.000000
41.860001	0.008693	5.137497	-0.698794	-1.150758	1.835139	5.151910	0.000000	-10.000000	-0.325000	21.983334	611.333313	1023.000000	1023.000000	2046.000000
41.880001	0.009423	5.568712	-0.669220	-1.008531	2.041895	5.204567	0.000000	-10.000000	-0.300000	21.866667	618.666687	1023.000000	1023.000000	2046.000000
41.900002	0.010007	5.913949	-0.686882	-0.862374	2.091357	5.371849	0.000000	-10.000000	-0.300000	21.433334	626.000000	1023.000000	1023.000000	2046.000000
41.919998	0.010196	6.025897	-0.853276	-0.917879	2.347275	5.449777	0.000000	-10.000000	-0.258333	21.150000	633.166687	1023.000000	1023.000000	2046.000000
41.939999	0.010280	6.075315	-0.758548	-1.109466	2.361825	5.581505	0.000000	-10.000000	-0.258333	20.483334	640.333313	1023.000000	1023.000000	2046.000000
41.959999	0.011228	6.635968	-0.637354	-1.021030	2.661575	5.632777	0.000000	-10.000000	-0.241667	20.283333	647.333313	1023.000000	1023.000000	2046.000000
41.980000	0.012506	7.390944	-0.433546	-0.610240	2.722389	5.712342	0.000000	-10.000000	-0.250000	20.050001	654.166687	1023.000000	1023.000000	2046.000000
42.000000	0.013511	7.985079	-0.588721	-0.072845	2.894532	5.752113	0.000000	-10.000000	-0.258333	20.183334	660.833313	1023.000000	1023.000000	2046.000000
42.020000	0.013565	8.016791	-0.716891	0.226032	2.785155	5.722495	0.000000	-10.000000	-0.258333	20.650000	667.666687	1023.000000	1023.000000	2046.000000
42.040001	0.013611	8.044377	-0.967479	0.455583	2.881890	5.674384	0.000000	-10.000000	-0.258333	20.816668	674.500000	1023.000000	1023.000000	2046.000000
42.060001	0.013870	8.197263	-0.976981	0.725340	2.847386	5.601519	0.000000	-10.000000	-0.250000	21.033333	681.500000	1023.000000	1023.000000	2046.000000
42.080002	0.014422	8.523623	-0.999814	1.029217	2.883188	5.611032	0.000000	-10.000000	-0.250000	20.516666	688.500000	1023.000000	1023.000000	2046.000000
42.099998	0.015150	8.953665	-0.948913	1.455632	2.898945	5.548001	0.000000	-10.000000	-0.233333	20.066668	695.333313	1023.000000	1023.000000	2046.000000
42.119999	0.015892	9.392408	-0.948820	1.807806	2.947234	5.586188	0.000000	-10.000000	-0.216667	19.400000	702.000000	1023.000000	1023.000000	2046.000000
42.139999	0.016759	9.904810	-0.822225	2.177273	3.015697	5.534064	0.000000	-10.000000	-0.183333	18.900000	708.500000	1023.000000	1023.000000	2046.000000
42.160000	0.017419	10.294581	-0.805607	2.374371	3.118013	5.607804	0.000000	-10.000000	-0.166667	18.350000	715.000000	1023.000000	1023.000000	2046.000000
42.180000	0.018269	10.797085	-0.575018	2.474196	3.212855	5.685051	0.000000	-10.000000	-0.141667	17.783335	721.333313	1023.000000	1023.000000	2046.000000
42.200001	0.019154	11.320262	-0.381875	2.567609	3.352201	5.782326	0.000000	-10.000000	-0.125000	16.816668	727.500000	1023.000000	1023.000000	2046.000000
42.220001	0.020057	11.853492	-0.160359	2.700602	3.450458	5.862792	0.000000	-10.000000	-0.108333	16.066668	733.166687	1023.000000	1023.000000	2046.000000
42.240002	0.021361	12.624331	0.119612	2.961616	3.567568	5.975535	0.000000	-10.000000	-0.083333	15.283334	738.666687	1023.000000	1023.000000	2046.000000
42.259998	0.023118	13.662936	0.367729	3.312849	3.834523	6.147836	0.000000	-10.000000	-0.100000	14.883333	743.833313	1023.000000	1023.000000	2046.000000
42.279999	0.024707	14.602011	0.699439	3.588634	4.001837	6.312102	0.000000	-10.000000	-0.100000	14.700000	749.000000	1023.000000	1023.000000	2046.000000
42.299999	0.026135	15.445643	0.861622	3.751261	4.318604	6.514156	0.000000	-10.000000	-0.100000	14.483334	753.833313	1023.000000	1023.000000	2046.000000
42.320000	0.027392	16.188526	1.225023	3.753676	4.477940	6.731887	0.000000	-10.000000	-0.083333	14.233334	758.666687	1023.000000	1023.000000	2046.000000
42.340000	0.028240	16.689602	1.347790	3.691202	4.753726	6.896883	0.000000	-10.000000	-0.083333	13.816667	763.333313	1023.000000	1023.000000	2046.000000
42.360001	0.028696	16.959421	1.600063	3.462006	4.855487	7.041865	0.000000	-10.000000	-0.083333	13.183333	768.166687	1023.000000	1023.000000	2046.000000
42.380001	0.029039	17.162210	1.714082	3.284621	5.060181	7.103326	0.000000	-10.000000	-0.066667	12.366667	772.666687	1023.000000	1023.000000	2046.000000
42.400002	0.029368	17.356245	1.910259	3.147695	5.158683	7.139608	0.000000	-10.000000	-0.033333	11.333334	777.000000	1023.000000	1023.000000	2046.000000
42.419998	0.029682	17.542337	1.974788	3.059156	5.309287	7.199108	0.000000	-10.000000	-0.016667	10.466667	781.000000	1023.000000	1023.000000	2046.000000
42.439999	0.029967	17.710377	2.111896	2.970748	5.369352	7.258380	0.000000	-10.000000	0.000000	9.550000	784.666687	1023.000000	1023.000000	2046.000000
42.459999	0.030197	17.846674	2.069286	2.903552	5.527956	7.345880	0.000000	-10.000000	0.000000	8.600000	788.000000	1023.000000	1023.000000	2046.000000
42.480000	0.030375	17.951656	2.206001	2.827302	5.510275	7.408078	0.000000	-10.000000	0.008333	7.350000	790.833313	1023.000000	1023.000000	2046.000000
42.500000	0.030340	17.930767	2.196876	2.701188	5.580697	7.452006	0.000000	-10.000000	0.016667	5.733334	793.666687	1023.000000	1023.000000	2046.000000
42.520000	0.030449	17.995502	2.321670	2.542434	5.549878	7.581521	0.000000	-10.000000	0.033333	3.466667	795.833313	1023.000000	1023.000000	2046.000000
42.540001	0.030195	17.845531	2.222896	2.473626	5.660290	7.488718	0.000000	-10.000000	0.041667	1.150000	797.333313	1023.000000	1023.000000	2046.000000
42.560001	0.029993	17.726006	2.166497	2.500883	5.587269	7.471357	0.000000	-10.000000	0.050000	-0.933333	797.833313	1023.000000	1023.000000	2046.000000
42.580002	0.029518	17.444996	1.908231	2.442721	5.610408	7.483635	0.000000	-10.000000	0.050000	-2.600000	798.000000	1023.000000	1023.000000	2046.000000
42.599998	0.028305	16.728174	1.685629	2.065630	5.547514	7.429401	0.000000	-10.000000	0.066667	-4.633333	798.000000	1023.000000	1023.000000	2046.000000
42.619999	0.027783	16.419514	1.678799	1.776057	5.567289	7.397370	0.000000	-10.000000	0.066667	-6.333333	798.000000	1023.000000	1023.000000	2046.000000
42.639999	0.027992	16.543009	1.854004	1.787355	5.537465	7.364184	0.000000	-10.000000	0.066667	-7.216667	798.000000	1023.000000	1023.000000	2046.000000
42.660000	0.027970	16.530005	1.775271	2.129698	5.459824	7.165213	0.000000	-10.000000	0.050000	-7.116667	798.000000	1023.000000	1023.000000	2046.000000
42.680000	0.027429	16.210556	1.539857	2.293382	5.322128	7.055190	0.000000	-10.000000	0.050000	-6.383334	798.000000	1023.000000	1023.000000	2046.000000
42.700001	0.026237	15.506255	1.158841	2.320201	5.178885	6.848327	0.000000	-10.000000	0.050000	-5.833333	798.000000	1023.000000	1023.000000	2046.000000
42.720001	0.025163	14.871328	0.976214	2.378483	4.944486	6.572146	0.000000	-10.000000	0.050000	-5.350000	798.000000	1023.000000	1023.000000	2046.000000
42.740002	0.024452	14.451037	0.728032	2.474742	4.881622	6.366642	0.000000	-10.000000	0.050000	-5.450000	798.000000	1023.000000	1023.000000	2046.000000
42.759998	0.024014	14.192078	0.675460	2.692153	4.659814	6.164649	0.000000	-10.000000	0.050000	-5.633333	798.000000	1023.000000	1023.000000	2046.000000
42.779999	0.023783	14.055484	0.495684	2.935345	4.601835	6.022620	0.000000	-10.000000	0.058333	-5.716667	790.833313	1023.000000	1023.000000	2046.000000
42.799999	0.023434	13.849681	0.444949	3.187328	4.394811	5.822594	0.000000	-10.000000	0.066667	-5.700000	783.000000	1023.000000	1023.000000	2046.000000
42.820000	0.023269	13.751708	0.393270	3.289564	4.315233	5.753640	0.000000	-10.000000	0.066667	-5.783333	774.500000	1023.000000	1023.000000	2046.000000
42.840000	0.022994	13.589567	0.393667	3.289072	4.217795	5.689033	0.000000	-10.000000	0.066667	-6.033333	772.500000	1023.000000	1023.000000	2046.000000
42.860001	0.022901	13.534752	0.513562	3.189346	4.142708	5.689137	0.000000	-10.000000	0.066667	-6.533333	770.500000	1023.000000	1023.000000	2046.000000
42.880001	0.022795	13.472037	0.521778	3.152464	4.141072	5.656723	0.000000	-10.000000	0.083333	-7.383334	768.333313	1023.000000	1023.000000	2046.000000
42.900002	0.022799	13.473953	0.674501	3.143939	4.004879	5.650635	0.000000	-10.000000	0.091667	-8.266666	766.000000	1023.000000	1023.000000	2046.000000
42.919998	0.023315	13.779058	0.743545	3.278333	4.029162	5.728018	0.000000	-10.000000	0.100000	-9.050000	763.333313	1023.000000	1023.000000	2046.000000
42.939999	0.023860	14.101476	0.860683	3.489832	4.046112	5.704848	0.000000	-10.000000	0.100000	-9.533334	759.333313	1023.000000	1023.000000	2046.000000
42.959999	0.024619	14.549669	0.938956	3.603705	4.184974	5.822034	0.000000	-10.000000	0.100000	-9.883333	756.166687	1023.000000	1023.000000	2046.000000
42.980000	0.025023	14.788731	1.020956	3.666324	4.255476	5.845975	0.000000	-10.000000	0.100000	-10.200000	752.833313	1023.000000	1023.000000	2046.000000
43.000000	0.025021	14.787656	1.101317	3.476932	4.266872	5.942534	0.000000	-10.000000	0.100000	-10.483334	750.500000	1023.000000	1023.000000	2046.000000
43.020000	0.024440	14.443856	1.129290	3.178443	4.216975	5.919147	0.000000	-10.000000	0.116667	-11.066667	746.833313	1023.000000	1023.000000	2046.000000
43.040001	0.023895	14.122046	1.107455	2.804898	4.280985	5.928708	0.000000	-10.000000	0.133333	-11.850000	743.000000	1023.000000	1023.000000	2046.000000
43.060001	0.023022	13.605976	1.103623	2.489589	4.194218	5.818547	0.000000	-10.000000	0.166667	-12.900001	739.000000	1023.000000	1023.000000	2046.000000
43.080002	0.022221	13.132423	1.065655	2.238039	4.097744	5.730986	0.000000	-10.000000	0.200000	-14.166667	734.833313	1023.000000	1023.000000	2046.000000
43.099998	0.021287	12.580329	0.977322	2.045355	4.000194	5.557458	0.000000	-10.000000	0.233333	-15.550000	730.166687	1023.000000	1023.000000	2046.000000
43.119999	0.020585	12.165688	0.902897	1.858977	3.901703	5.502110	0.000000	-10.000000	0.266667	-17.150000	725.000000	1023.000000	1023.000000	2046.000000
43.139999	0.019657	11.617378	0.785361	1.694560	3.758234	5.379223	0.000000	-10.000000	0.308333	-18.450001	719.333313	1023.000000	1023.000000	2046.000000
43.160000	0.018766	11.090529	0.678043	1.552276	3.571746	5.288463	0.000000	-10.000000	0.358333	-19.733334	713.166687	1023.000000	1023.000000	2046.000000
43.180000	0.017671	10.443486	0.486609	1.301472	3.446426	5.208979	0.000000	-10.000000	0.400000	-20.650000	706.500000	1023.000000	1023.000000	2046.000000
43.200001	0.016872	9.971396	0.367185	1.205443	3.333296	5.065473	0.000000	-10.000000	0.408333	-21.516666	699.500000	1023.000000	1023.000000	2046.000000
43.220001	0.015709	9.284000	0.242590	0.971132	3.172758	4.897521	0.000000	-10.000000	0.408333	-22.050001	692.333313	1023.000000	1023.000000	2046.000000
43.240002	0.014561	8.605742	0.081129	0.877411	2.943171	4.704032	0.000000	-10.000000	0.408333	-22.450001	685.000000	1023.000000	1023.000000	2046.000000
43.259998	0.013322	7.873487	-0.244414	0.725108	2.767964	4.624829	0.000000	-10.000000	0.416667	-22.866667	677.500000	1023.000000	1023.000000	2046.000000
43.279999	0.011172	6.602732	-0.602889	0.224204	2.602998	4.378418	0.000000	-10.000000	0.441667	-23.416668	669.833313	1023.000000	1023.000000	2046.000000
43.299999	0.009462	5.591884	-0.683536	-0.288425	2.327668	4.236178	0.000000	-10.000000	0.466667	-23.883333	662.000000	1023.000000	1023.000000	2046.000000
43.320000	0.008824	5.214699	-0.706653	-0.346078	2.215956	4.051473	0.000000	-10.000000	0.491667	-24.100000	654.000000	1023.000000	1023.000000	2046.000000
43.340000	0.008275	4.890677	-0.758924	-0.155514	1.953677	3.851438	0.000000	-10.000000	0.500000	-24.100000	646.000000	1023.000000	1023.000000	2046.000000
43.360001	0.007107	4.200220	-1.051310	0.023222	1.664006	3.564302	0.000000	-10.000000	0.491667	-23.700001	638.000000	1023.000000	1023.000000	2046.000000
43.380001	0.005597	3.307685	-1.454029	0.027057	1.415872	3.318784	0.000000	-10.000000	0.475000	-23.433334	630.000000	1023.000000	1023.000000	2046.000000
43.400002	0.003812	2.252743	-1.702468	-0.044588	1.027066	2.972732	0.000000	-10.000000	0.458333	-23.116667	622.166687	1023.000000	1023.000000	2046.000000
43.419998	0.002445	1.445153	-1.993371	-0.022113	0.807900	2.652736	0.000000	-10.000000	0.450000	-23.183334	614.500000	1023.000000	1023.000000	2046.000000
43.439999	0.001087	0.642490	-2.141264	0.074127	0.430419	2.279208	0.000000	-10.000000	0.458333	-23.416666	606.833313	1023.000000	1023.000000	2046.000000
43.459999	0.000224	0.132537	-2.421410	0.178337	0.271351	2.104259	0.000000	-10.000000	0.483333	-23.750000	599.000000	1023.000000	1023.000000	2046.000000
43.480000	-0.000921	-0.544242	-2.526445	0.321849	-0.070215	1.730569	0.000000	-10.000000	0.500000	-24.133333	591.000000	1023.000000	1023.000000	2046.000000
43.500000	-0.001635	-0.966026	-2.725955	0.321515	-0.162187	1.600601	0.000000	-10.000000	0.516667	-24.400000	583.000000	1023.000000	1023.000000	2046.000000
43.520000	-0.002633	-1.556021	-2.774012	0.274151	-0.420105	1.363945	0.000000	-10.000000	0.516667	-24.483334	575.000000	1023.000000	1023.000000	2046.000000
43.540001	-0.003273	-1.934417	-2.738000	0.126739	-0.584589	1.261433	0.000000	-10.000000	0.525000	-24.650000	566.833313	1023.000000	1023.000000	2046.000000
43.560001	-0.003887	-2.296966	-2.662048	0.007328	-0.792126	1.149881	0.000000	-10.000000	0.525000	-24.716667	558.500000	1023.000000	1023.000000	2046.000000
43.580002	-0.004300	-2.541154	-2.601493	0.052362	-1.002218	1.010194	0.000000	-10.000000	0.525000	-25.016666	550.166687	1023.000000	1023.000000	2046.000000
43.599998	-0.004241	-2.506548	-2.517170	0.197059	-1.153367	0.966930	0.000000	-10.000000	0.525000	-25.150000	541.833313	1023.000000	1023.000000	2046.000000
43.619999	-0.004327	-2.557220	-2.523659	0.315454	-1.293279	0.944264	0.000000	-10.000000	0.516667	-24.950001	533.500000	1023.000000	1023.000000	2046.000000
43.639999	-0.004262	-2.518855	-2.521649	0.418641	-1.368572	0.952725	0.000000	-10.000000	0.516667	-24.683334	525.166687	1023.000000	1023.000000	2046.000000
43.660000	-0.004419	-2.611833	-2.493048	0.420121	-1.497934	0.959028	0.000000	-10.000000	0.500000	-24.266666	517.000000	1023.000000	1023.000000	2046.000000
43.680000	-0.004735	-2.798526	-2.493417	0.342390	-1.585777	0.938278	0.000000	-10.000000	0.500000	-24.100000	509.000000	1023.000000	1023.000000	2046.000000
43.700001	-0.005716	-3.377981	-2.578874	0.117323	-1.721429	0.804999	0.000000	-10.000000	0.491667	-24.050001	501.000000	1023.000000	1023.000000	2046.000000
43.720001	-0.006734	-3.979832	-2.664888	-0.237477	-1.842712	0.765245	0.000000	-10.000000	0.500000	-24.166668	493.000000	1023.000000	1023.000000	2046.000000
43.740002	-0.007999	-4.727631	-2.769439	-0.566364	-2.007077	0.615249	0.000000	-10.000000	0.500000	-24.383333	484.833344	1023.000000	1023.000000	2046.000000
43.759998	-0.008982	-5.308278	-2.897427	-0.819526	-2.105884	0.514559	0.000000	-10.000000	0.508333	-24.483334	476.500000	1023.000000	1023.000000	2046.000000
43.779999	-0.009948	-5.879399	-2.953264	-0.965468	-2.323587	0.362920	0.000000	-10.000000	0.508333	-24.550001	468.166656	1023.000000	1023.000000	2046.000000
43.799999	-0.010776	-6.368411	-3.134241	-1.122295	-2.415854	0.303979	0.000000	-10.000000	0.508333	-24.450001	460.000000	1023.000000	1023.000000	2046.000000
43.820000	-0.011767	-6.954352	-3.155196	-1.257523	-2.685937	0.144303	0.000000	-10.000000	0.508333	-24.383333	452.000000	1023.000000	1023.000000	2046.000000
43.840000	-0.012762	-7.542569	-3.252008	-1.413860	-2.890517	0.013817	0.000000	-10.000000	0.508333	-24.216667	444.000000	1023.000000	1023.000000	2046.000000
43.860001	-0.013508	-7.983312	-3.408728	-1.536581	-2.986621	-0.051381	0.000000	-10.000000	0.516667	-24.283335	436.000000	1023.000000	1023.000000	2046.000000
43.880001	-0.014487	-8.561658	-3.508103	-1.697814	-3.178699	-0.177041	0.000000	-10.000000	0.508333	-24.216667	427.833344	1023.000000	1023.000000	2046.000000
43.900002	-0.015176	-8.968760	-3.683154	-1.826929	-3.214082	-0.244596	0.000000	-10.000000	0.508333	-24.216667	419.500000	1023.000000	1023.000000	2046.000000
43.919998	-0.015995	-9.453087	-3.726343	-2.096133	-3.390198	-0.240414	0.000000	-10.000000	0.500000	-24.183334	411.166656	1023.000000	1023.000000	2046.000000
43.939999	-0.017178	-10.152172	-3.821961	-2.275221	-3.593346	-0.461644	0.000000	-10.000000	0.500000	-24.000000	403.000000	1023.000000	1023.000000	2046.000000
43.959999	-0.018383	-10.864081	-3.903228	-2.589822	-3.731729	-0.639303	0.000000	-10.000000	0.500000	-24.000000	395.000000	1023.000000	1023.000000	2046.000000
43.980000	-0.019258	-11.381516	-4.062495	-2.680531	-3.932083	-0.706406	0.000000	-10.000000	0.491667	-23.633333	387.000000	1023.000000	1023.000000	2046.000000
44.000000	-0.020538	-12.138214	-4.317018	-2.899287	-4.054387	-0.867522	0.000000	-10.000000	0.491667	-23.633333	379.333344	1023.000000	1023.000000	2046.000000
44.020000	-0.022874	-13.518264	-4.576141	-3.569924	-4.313708	-1.058490	0.000000	-10.000000	0.491667	-23.583334	371.666656	1023.000000	1023.000000	2046.000000
44.040001	-0.024220	-14.314288	-4.629872	-3.993712	-4.476427	-1.214276	0.000000	-10.000000	0.508333	-23.900000	364.000000	1023.000000	1023.000000	2046.000000
44.060001	-0.025012	-14.781920	-4.698567	-4.135489	-4.570168	-1.377696	0.000000	-10.000000	0.516667	-24.299999	356.000000	1023.000000	1023.000000	2046.000000
44.080002	-0.025756	-15.221898	-4.767313	-4.014396	-4.770571	-1.669619	0.000000	-10.000000	0.525000	-24.483334	347.666656	1023.000000	1023.000000	2046.000000
44.099998	-0.026621	-15.732868	-4.964168	-4.055174	-4.918308	-1.795219	0.000000	-10.000000	0.516667	-24.533333	339.333344	1023.000000	1023.000000	2046.000000
44.119999	-0.027443	-16.218773	-5.210839	-3.953513	-5.088707	-1.965713	0.000000	-10.000000	0.500000	-24.233334	331.000000	1023.000000	1023.000000	2046.000000
44.139999	-0.028559	-16.878590	-5.479698	-3.958627	-5.270552	-2.169713	0.000000	-10.000000	0.500000	-24.083334	323.000000	1023.000000	1023.000000	2046.000000
44.160000	-0.029673	-17.536785	-5.726646	-3.860305	-5.478851	-2.470982	0.000000	-10.000000	0.500000	-24.049999	315.000000	1023.000000	1023.000000	2046.000000
44.180000	-0.030898	-18.260899	-5.966300	-3.821716	-5.711731	-2.761153	0.000000	-10.000000	0.508333	-24.100000	309.666656	1023.000000	1023.000000	2046.000000
44.200001	-0.031851	-18.824125	-6.238643	-3.793700	-5.817608	-2.974174	0.000000	-10.000000	0.500000	-24.316666	301.666656	1023.000000	1023.000000	2046.000000
44.220001	-0.032696	-19.323252	-6.310913	-3.793157	-6.032194	-3.186987	0.000000	-10.000000	0.500000	-24.366667	293.666656	1023.000000	1023.000000	2046.000000
44.240002	-0.033573	-19.841606	-6.465199	-3.841203	-6.171719	-3.363485	0.000000	-10.000000	0.500000	-24.416668	282.666656	1023.000000	1023.000000	2046.000000
44.259998	-0.034389	-20.323603	-6.471839	-4.027301	-6.371420	-3.453041	0.000000	-10.000000	0.500000	-24.116667	274.333344	1023.000000	1023.000000	2046.000000
44.279999	-0.034972	-20.668467	-6.469034	-4.191722	-6.452257	-3.555453	0.000000	-10.000000	0.500000	-23.966667	266.000000	1023.000000	1023.000000	2046.000000
44.299999	-0.035422	-20.934116	-6.309937	-4.275946	-6.669869	-3.678364	0.000000	-10.000000	0.508333	-23.833334	258.000000	1023.000000	1023.000000	2046.000000
44.320000	-0.035436	-20.942518	-6.236677	-4.235630	-6.732862	-3.737349	0.000000	-10.000000	0.508333	-23.700001	250.166672	1023.000000	1023.000000	2046.000000
44.340000	-0.035471	-20.963339	-6.104187	-4.141177	-6.876494	-3.841480	0.000000	-10.000000	0.491667	-23.433334	242.500000	1023.000000	1023.000000	2046.000000
44.360001	-0.035723	-21.112434	-6.100102	-4.193489	-6.997008	-3.821836	0.000000	-10.000000	0.450000	-23.000000	234.833328	1023.000000	1023.000000	2046.000000
44.380001	-0.035794	-21.154240	-6.136400	-4.150084	-7.046501	-3.821255	0.000000	-10.000000	0.416667	-22.366667	227.166672	1023.000000	1023.000000	2046.000000
44.400002	-0.035960	-21.252649	-6.112143	-4.186859	-7.141643	-3.812005	0.000000	-10.000000	0.391667	-21.850000	219.500000	1023.000000	1023.000000	2046.000000
44.419998	-0.036251	-21.424376	-6.173497	-4.299119	-7.165565	-3.786195	0.000000	-10.000000	0.391667	-21.383333	212.166672	1023.000000	1023.000000	2046.000000
44.439999	-0.036961	-21.844193	-6.225830	-4.509072	-7.263416	-3.845875	0.000000	-10.000000	0.383333	-21.150000	205.000000	1023.000000	1023.000000	2046.000000
44.459999	-0.038061	-22.494078	-6.305091	-4.843532	-7.407668	-3.937787	0.000000	-10.000000	0.375000	-20.850000	198.000000	1023.000000	1023.000000	2046.000000
44.480000	-0.039084	-23.098682	-6.338909	-5.183821	-7.594618	-3.981333	0.000000	-10.000000	0.366667	-20.450001	191.166672	1023.000000	1023.000000	2046.000000
44.500000	-0.040143	-23.724380	-6.488417	-5.426953	-7.729856	-4.079154	0.000000	-10.000000	0.358333	-20.133333	184.333328	1023.000000	1023.000000	2046.000000
44.520000	-0.040874	-24.156748	-6.530796	-5.559801	-7.917971	-4.148181	0.000000	-10.000000	0.358333	-19.650000	177.666672	1023.000000	1023.000000	2046.000000
44.540001	-0.041570	-24.567879	-6.636168	-5.647987	-8.012627	-4.271096	0.000000	-10.000000	0.350000	-19.266666	171.000000	1023.000000	1023.000000	2046.000000
44.560001	-0.042441	-25.082523	-6.810209	-5.722792	-8.171564	-4.377958	0.000000	-10.000000	0.316667	-18.933334	164.666672	1023.000000	1023.000000	2046.000000
44.580002	-0.043319	-25.601711	-6.945961	-5.856325	-8.346737	-4.452688	0.000000	-10.000000	0.300000	-18.516666	158.166672	1023.000000	1023.000000	2046.000000
44.599998	-0.044352	-26.212221	-7.112052	-6.021951	-8.562310	-4.515906	0.000000	-10.000000	0.266667	-18.216667	151.833328	1023.000000	1023.000000	2046.000000
44.619999	-0.045316	-26.781878	-7.239604	-6.173224	-8.775963	-4.593087	0.000000	-10.000000	0.266667	-17.816668	145.500000	1023.000000	1023.000000	2046.000000
44.639999	-0.046222	-27.317068	-7.377031	-6.331067	-8.930093	-4.678877	0.000000	-10.000000	0.258333	-17.616667	139.666672	1023.000000	1023.000000	2046.000000
44.660000	-0.047010	-27.783058	-7.466009	-6.485638	-9.058891	-4.772521	0.000000	-10.000000	0.258333	-17.433334	134.000000	1023.000000	1023.000000	2046.000000
44.680000	-0.047859	-28.284845	-7.540452	-6.685102	-9.205803	-4.853488	0.000000	-10.000000	0.258333	-17.316668	128.333328	1023.000000	1023.000000	2046.000000
44.700001	-0.048716	-28.790890	-7.642793	-6.867277	-9.335526	-4.945296	0.000000	-10.000000	0.250000	-17.316668	122.500000	1023.000000	1023.000000	2046.000000
44.720001	-0.049272	-29.119658	-7.681589	-7.089189	-9.403095	-4.945784	0.000000	-10.000000	0.250000	-17.133333	116.666664	1023.000000	1023.000000	2046.000000
44.740002	-0.050149	-29.638134	-7.758391	-7.280677	-9.521401	-5.077663	0.000000	-10.000000	0.250000	-16.916668	111.000000	1023.000000	1023.000000	2046.000000
44.759998	-0.050737	-29.985725	-7.812264	-7.424428	-9.565533	-5.183499	0.000000	-10.000000	0.250000	-16.716667	105.333336	1023.000000	1023.000000	2046.000000
44.779999	-0.051473	-30.420546	-7.865746	-7.643591	-9.672893	-5.238317	0.000000	-10.000000	0.250000	-16.650000	99.833336	1023.000000	1023.000000	2046.000000
44.799999	-0.051888	-30.666101	-7.857684	-7.783470	-9.752348	-5.272600	0.000000	-10.000000	0.250000	-16.633333	94.166664	1023.000000	1023.000000	2046.000000
44.820000	-0.052329	-30.926334	-7.926937	-7.963503	-9.754174	-5.281719	0.000000	-10.000000	0.241667	-16.500000	88.666664	1023.000000	1023.000000	2046.000000
44.840000	-0.052971	-31.305845	-7.989310	-8.093871	-9.892920	-5.329742	0.000000	-10.000000	0.241667	-16.350000	83.000000	1023.000000	1023.000000	2046.000000
44.860001	-0.053651	-31.707582	-8.110682	-8.311328	-9.944738	-5.340833	0.000000	-10.000000	0.225000	-16.100000	77.666664	1023.000000	1023.000000	2046.000000
44.880001	-0.054596	-32.266525	-8.281754	-8.441886	-10.045306	-5.497581	0.000000	-10.000000	0.225000	-15.816667	72.333336	1023.000000	1023.000000	2046.000000
44.900002	-0.055231	-32.641739	-8.430864	-8.423428	-10.237315	-5.550132	0.000000	-10.000000	0.208333	-15.383333	67.166664	1023.000000	1023.000000	2046.000000
44.919998	-0.056446	-33.359661	-8.746219	-8.610816	-10.374984	-5.627645	0.000000	-10.000000	0.208333	-14.983334	62.000000	1023.000000	1023.000000	2046.000000
44.939999	-0.058232	-34.414974	-8.989707	-9.102587	-10.552354	-5.770328	0.000000	-10.000000	0.200000	-14.683333	57.000000	1023.000000	1023.000000	2046.000000
44.959999	-0.059177	-34.973770	-9.112875	-9.363288	-10.595468	-5.902140	0.000000	-10.000000	0.200000	-14.483334	52.000000	1023.000000	1023.000000	2046.000000
44.980000	-0.059735	-35.303341	-9.150751	-9.346254	-10.719162	-6.087173	0.000000	-10.000000	0.200000	-14.033334	47.000000	1023.000000	1023.000000	2046.000000
45.000000	-0.060293	-35.633289	-9.268089	-9.286630	-10.778474	-6.300096	0.000000	-10.000000	0.166667	-13.200000	42.333332	1023.000000	1023.000000	2046.000000
45.020000	-0.061162	-36.146744	-9.522212	-9.252292	-10.953429	-6.418813	0.000000	-10.000000	0.125000	-11.733334	38.000000	1023.000000	1023.000000	2046.000000
45.040001	-0.061678	-36.451508	-9.824836	-9.111780	-11.038616	-6.476276	0.000000	-10.000000	0.091667	-10.266667	34.166668	1023.000000	1023.000000	2046.000000
45.060001	-0.062589	-36.989998	-10.151411	-8.938197	-11.238390	-6.661998	0.000000	-10.000000	0.091667	-9.533334	30.666666	1023.000000	1023.000000	2046.000000
45.080002	-0.063136	-37.313118	-10.363901	-8.764198	-11.340788	-6.844230	0.000000	-10.000000	0.100000	-9.733334	27.333334	1023.000000	1023.000000	2046.000000
45.099998	-0.063965	-37.803196	-10.609474	-8.606598	-11.497809	-7.089316	0.000000	-10.000000	0.100000	-10.500000	24.166666	1023.000000	1023.000000	2046.000000
45.119999	-0.064320	-38.013210	-10.711823	-8.488273	-11.590004	-7.223111	0.000000	-10.000000	0.100000	-10.966667	20.666666	1023.000000	1023.000000	2046.000000
45.139999	-0.064775	-38.281986	-10.793427	-8.432465	-11.713552	-7.342541	0.000000	-10.000000	0.108333	-11.183333	17.000000	1023.000000	1023.000000	2046.000000
45.160000	-0.064857	-38.330204	-10.796686	-8.361454	-11.734241	-7.437824	0.000000	-10.000000	0.116667	-11.066667	13.166667	1023.000000	1023.000000	2046.000000
45.180000	-0.065321	-38.604961	-10.732306	-8.460029	-11.922144	-7.490482	0.000000	-10.000000	0.116667	-10.733334	9.500000	1023.000000	1023.000000	2046.000000
45.200001	-0.065301	-38.593086	-10.605452	-8.597009	-11.905376	-7.485251	0.000000	-10.000000	0.108333	-10.333333	6.000000	1023.000000	1023.000000	2046.000000
45.220001	-0.065600	-38.769657	-10.512755	-8.743429	-11.978027	-7.535444	0.000000	-10.000000	0.091667	-10.083333	2.666667	1023.000000	1023.000000	2046.000000
45.240002	-0.065387	-38.643940	-10.290520	-8.780308	-12.053548	-7.519563	0.000000	-10.000000	0.091667	-9.900000	-0.333333	1023.000000	1023.000000	2046.000000
45.259998	-0.065266	-38.572124	-10.215585	-8.751617	-12.031347	-7.573575	0.000000	-10.000000	0.083333	-9.566667	-3.333333	1023.000000	1023.000000	2046.000000
45.279999	-0.065045	-38.441315	-10.091666	-8.805477	-12.062585	-7.481588	0.000000	-10.000000	0.091667	-8.983334	-6.333333	1023.000000	1023.000000	2046.000000
45.299999	-0.064915	-38.364590	-10.083675	-8.797525	-12.019525	-7.463863	0.000000	-10.000000	0.091667	-8.283333	-9.500000	1023.000000	1023.000000	2046.000000
45.320000	-0.064778	-38.283947	-10.038713	-8.860200	-12.014935	-7.370100	0.000000	-10.000000	0.091667	-7.716667	-12.166667	1023.000000	1023.000000	2046.000000
45.340000	-0.064659	-38.213627	-10.001154	-8.904764	-11.985631	-7.322076	0.000000	-10.000000	0.083333	-7.233333	-14.833333	1023.000000	1023.000000	2046.000000
45.360001	-0.064892	-38.351036	-10.013272	-9.092988	-12.027184	-7.217592	0.000000	-10.000000	0.066667	-6.800000	-17.166666	1023.000000	1023.000000	2046.000000
45.380001	-0.065099	-38.473377	-10.019332	-9.276327	-11.976385	-7.201334	0.000000	-10.000000	0.058333	-6.216667	-19.500000	1023.000000	1023.000000	2046.000000
45.400002	-0.065801	-38.888290	-10.048209	-9.523725	-12.122738	-7.193618	0.000000	-10.000000	0.050000	-5.483334	-21.500000	1023.000000	1023.000000	2046.000000
45.419998	-0.066203	-39.126038	-10.067914	-9.728661	-12.142990	-7.186473	0.000000	-10.000000	0.050000	-4.716667	-23.333334	1023.000000	1023.000000	2046.000000
45.439999	-0.066928	-39.554455	-10.138110	-9.886708	-12.296850	-7.232786	0.000000	-10.000000	0.050000	-4.150000	-25.000000	1023.000000	1023.000000	2046.000000
45.459999	-0.067138	-39.678696	-10.166843	-9.883627	-12.300717	-7.327509	0.000000	-10.000000	0.050000	-3.816667	-26.333334	1023.000000	1023.000000	2046.000000
45.480000	-0.067561	-39.928268	-10.163854	-10.033958	-12.459732	-7.270723	0.000000	-10.000000	0.050000	-3.783333	-27.666666	1023.000000	1023.000000	2046.000000
45.500000	-0.067597	-39.950031	-10.210176	-9.960850	-12.394621	-7.384386	0.000000	-10.000000	0.058333	-3.833333	-29.000000	1023.000000	1023.000000	2046.000000
45.520000	-0.068104	-40.249481	-10.252444	-10.128639	-12.491463	-7.376937	0.000000	-10.000000	0.075000	-4.100000	-30.333334	1023.000000	1023.000000	2046.000000
45.540001	-0.068260	-40.341843	-10.340747	-10.152565	-12.410475	-7.438057	0.000000	-10.000000	0.075000	-4.433333	-31.833334	1023.000000	1023.000000	2046.000000
45.560001	-0.068751	-40.631943	-10.351315	-10.331580	-12.545377	-7.403672	0.000000	-10.000000	0.075000	-4.866667	-33.166668	1023.000000	1023.000000	2046.000000
45.580002	-0.068920	-40.731731	-10.425447	-10.341058	-12.481358	-7.483870	0.000000	-10.000000	0.075000	-5.200000	-34.833332	1023.000000	1023.000000	2046.000000
45.599998	-0.069377	-41.001537	-10.424026	-10.510669	-12.601675	-7.465170	0.000000	-10.000000	0.075000	-5.383334	-36.500000	1023.000000	1023.000000	2046.000000
45.619999	-0.069528	-41.090885	-10.451447	-10.580212	-12.554217	-7.505010	0.000000	-10.000000	0.083333	-5.400000	-38.500000	1023.000000	1023.000000	2046.000000
45.639999	-0.069903	-41.312965	-10.443305	-10.725758	-12.636718	-7.507184	0.000000	-10.000000	0.075000	-5.266667	-40.333332	1023.000000	1023.000000	2046.000000
45.660000	-0.069961	-41.346992	-10.425818	-10.827914	-12.579022	-7.514237	0.000000	-10.000000	0.075000	-5.000000	-42.000000	1023.000000	1023.000000	2046.000000
45.680000	-0.070249	-41.517227	-10.405558	-10.955708	-12.652785	-7.503177	0.000000	-10.000000	0.058333	-4.650000	-43.666668	1023.000000	1023.000000	2046.000000
45.700001	-0.070504	-41.667709	-10.469827	-11.031336	-12.614941	-7.551608	0.000000	-10.000000	0.050000	-4.266667	-45.166668	1023.000000	1023.000000	2046.000000
45.720001	-0.070715	-41.792351	-10.427104	-11.165427	-12.699465	-7.500355	0.000000	-10.000000	0.050000	-3.933333	-46.666668	1023.000000	1023.000000	2046.000000
45.740002	-0.070950	-41.931194	-10.466281	-11.245014	-12.694872	-7.525029	0.000000	-10.000000	0.050000	-3.700000	-48.000000	1023.000000	1023.000000	2046.000000
45.759998	-0.071175	-42.064438	-10.446086	-11.350524	-12.787240	-7.480586	0.000000	-10.000000	0.050000	-3.533333	-49.333332	1023.000000	1023.000000	2046.000000
45.779999	-0.071302	-42.139362	-10.485348	-11.402263	-12.742038	-7.509713	0.000000	-10.000000	0.050000	-3.366667	-50.500000	1023.000000	1023.000000	2046.000000
45.799999	-0.071427	-42.213501	-10.447198	-11.486363	-12.801944	-7.477996	0.000000	-10.000000	0.041667	-3.150000	-51.500000	1023.000000	1023.000000	2046.000000
45.820000	-0.071583	-42.305565	-10.506461	-11.541821	-12.751405	-7.505877	0.000000	-10.000000	0.041667	-2.850000	-52.500000	1023.000000	1023.000000	2046.000000
45.840000	-0.071792	-42.428936	-10.479025	-11.649184	-12.844856	-7.455871	0.000000	-10.000000	0.041667	-2.466667	-53.500000	1023.000000	1023.000000	2046.000000
45.860001	-0.071894	-42.489487	-10.551516	-11.691049	-12.760313	-7.486609	0.000000	-10.000000	0.050000	-2.066667	-54.333332	1023.000000	1023.000000	2046.000000
45.880001	-0.072201	-42.670773	-10.488598	-11.736498	-12.933722	-7.511955	0.000000	-10.000000	0.050000	-1.766667	-54.833332	1023.000000	1023.000000	2046.000000
45.900002	-0.072266	-42.709160	-10.594139	-11.777979	-12.805625	-7.531416	0.000000	-10.000000	0.041667	-1.666667	-55.000000	1023.000000	1023.000000	2046.000000
45.919998	-0.072615	-42.915600	-10.545192	-11.860979	-12.952069	-7.557359	0.000000	-10.000000	0.033333	-1.800000	-55.000000	1023.000000	1023.000000	2046.000000
45.939999	-0.072572	-42.889870	-10.591771	-11.882229	-12.822874	-7.592996	0.000000	-10.000000	0.033333	-1.950000	-55.166668	1023.000000	1023.000000	2046.000000
45.959999	-0.072770	-43.006828	-10.477673	-12.021622	-12.975790	-7.531742	0.000000	-10.000000	0.033333	-2.050000	-55.500000	1023.000000	1023.000000	2046.000000
45.980000	-0.072475	-42.832573	-10.460558	-12.093464	-12.822164	-7.456386	0.000000	-10.000000	0.033333	-1.983333	-55.833332	1023.000000	1023.000000	2046.000000
46.000000	-0.072711	-42.972023	-10.408291	-12.218418	-12.937411	-7.407904	0.000000	-10.000000	0.025000	-1.550000	-56.333332	1023.000000	1023.000000	2046.000000
46.020000	-0.072582	-42.895809	-10.422009	-12.251804	-12.797470	-7.424525	0.000000	-10.000000	0.025000	-0.883333	-56.666668	1023.000000	1023.000000	2046.000000
46.040001	-0.072822	-43.038017	-10.359019	-12.254395	-13.029272	-7.395330	0.000000	-10.000000	0.025000	-0.250000	-57.000000	1023.000000	1023.000000	2046.000000
46.060001	-0.072738	-42.988415	-10.576452	-12.130359	-12.975951	-7.305654	0.000000	-10.000000	0.016667	0.600000	-57.000000	1023.000000	1023.000000	2046.000000
46.080002	-0.073920	-43.686962	-10.748880	-12.406196	-13.156570	-7.375314	0.000000	-10.000000	0.016667	1.200000	-57.000000	1023.000000	1023.000000	2046.000000
46.099998	-0.074578	-44.075298	-10.955355	-12.581623	-13.088832	-7.449490	0.000000	-10.000000	0.008333	1.816667	-57.000000	1023.000000	1023.000000	2046.000000
46.119999	-0.074499	-44.029034	-10.808658	-12.491899	-13.222879	-7.505598	0.000000	-10.000000	0.008333	2.300000	-57.000000	1023.000000	1023.000000	2046.000000
46.139999	-0.074154	-43.824760	-10.924135	-12.158531	-13.051179	-7.690915	0.000000	-10.000000	0.000000	3.366667	-57.000000	1023.000000	1023.000000	2046.000000
46.160000	-0.074438	-43.992599	-11.007923	-11.998370	-13.227390	-7.758916	0.000000	-10.000000	0.000000	5.200000	-57.000000	1023.000000	1023.000000	2046.000000
46.180000	-0.074708	-44.152264	-11.331405	-11.809905	-13.226848	-7.784104	0.000000	-10.000000	0.000000	6.566667	-57.000000	1023.000000	1023.000000	2046.000000
46.200001	-0.074845	-44.233475	-11.534211	-11.547585	-13.336372	-7.815306	0.000000	-10.000000	0.000000	7.650000	-57.000000	1023.000000	1023.000000	2046.000000
46.220001	-0.074914	-44.274242	-11.718092	-11.244934	-13.382467	-7.928747	0.000000	-10.000000	0.000000	7.366667	-57.000000	1023.000000	1023.000000	2046.000000
46.240002	-0.074703	-44.149429	-11.854943	-10.891136	-13.363468	-8.039882	0.000000	-10.000000	0.000000	6.816667	-57.000000	1023.000000	1023.000000	2046.000000
46.259998	-0.074518	-44.040295	-11.907487	-10.623067	-13.450094	-8.059645	0.000000	-10.000000	0.000000	6.133334	-57.000000	1023.000000	1023.000000	2046.000000
46.279999	-0.073955	-43.707226	-11.984034	-10.333897	-13.325032	-8.064263	0.000000	-10.000000	0.000000	6.433333	-57.000000	1023.000000	1023.000000	2046.000000
46.299999	-0.073431	-43.397697	-11.854395	-10.130410	-13.401805	-8.011089	0.000000	-10.000000	-0.016667	7.616667	-57.000000	1023.000000	1023.000000	2046.000000
46.320000	-0.072719	-42.977165	-11.803349	-10.012397	-13.263546	-7.897875	0.000000	-10.000000	-0.033333	9.200000	-30.666666	1023.000000	1023.000000	2046.000000
46.340000	-0.072195	-42.667141	-11.598659	-9.966545	-13.298859	-7.803079	0.000000	-10.000000	-0.066667	10.766666	-3.500000	1023.000000	1023.000000	2046.000000
46.360001	-0.071470	-42.238770	-11.485673	-10.029865	-13.091499	-7.631732	0.000000	-10.000000	-0.075000	11.750000	24.833334	1023.000000	1023.000000	2046.000000
46.380001	-0.070912	-41.908886	-11.208267	-10.088328	-13.107196	-7.505095	0.000000	-10.000000	-0.091667	12.316667	28.166666	1023.000000	1023.000000	2046.000000
46.400002	-0.070134	-41.449257	-10.983418	-10.131026	-13.049310	-7.285504	0.000000	-10.000000	-0.091667	12.616667	32.333332	1023.000000	1023.000000	2046.000000
46.419998	-0.069126	-40.853622	-10.785943	-10.017787	-12.903615	-7.146276	0.000000	-10.000000	-0.108333	13.350000	36.666668	1023.000000	1023.000000	2046.000000
46.439999	-0.068138	-40.269554	-10.552961	-9.999967	-12.824995	-6.891630	0.000000	-10.000000	-0.125000	14.216667	41.166668	1023.000000	1023.000000	2046.000000
46.459999	-0.066999	-39.596519	-10.435886	-9.930099	-12.584945	-6.645588	0.000000	-10.000000	-0.141667	15.200000	45.666668	1023.000000	1023.000000	2046.000000
46.480000	-0.065974	-38.990875	-10.176140	-9.894836	-12.500439	-6.419458	0.000000	-10.000000	-0.158333	16.066666	50.500000	1023.000000	1023.000000	2046.000000
46.500000	-0.064883	-38.345711	-10.055625	-9.888014	-12.228618	-6.173452	0.000000	-10.000000	-0.166667	16.816666	55.833332	1023.000000	1023.000000	2046.000000
46.520000	-0.064029	-37.841324	-9.808942	-9.947271	-12.144733	-5.940378	0.000000	-10.000000	-0.200000	17.766666	61.166668	1023.000000	1023.000000	2046.000000
46.540001	-0.063265	-37.389881	-9.736969	-10.087131	-11.861097	-5.704683	0.000000	-10.000000	-0.233333	18.850000	67.000000	1023.000000	1023.000000	2046.000000
46.560001	-0.062710	-37.061790	-9.510130	-10.246940	-11.829870	-5.474852	0.000000	-10.000000	-0.283333	20.366667	73.000000	1023.000000	1023.000000	2046.000000
46.580002	-0.062058	-36.676300	-9.413332	-10.353906	-11.621345	-5.287719	0.000000	-10.000000	-0.316667	21.633333	79.666664	1023.000000	1023.000000	2046.000000
46.599998	-0.061248	-36.197487	-9.221081	-10.343065	-11.533873	-5.099467	0.000000	-10.000000	-0.350000	22.633333	86.666664	1023.000000	1023.000000	2046.000000
46.619999	-0.060279	-35.625149	-9.160188	-10.300436	-11.291809	-4.872716	0.000000	-10.000000	-0.366667	23.366667	94.166664	1023.000000	1023.000000	2046.000000
46.639999	-0.059336	-35.067474	-8.942858	-10.221041	-11.225359	-4.678216	0.000000	-10.000000	-0.391667	24.000000	102.000000	1023.000000	1023.000000	2046.000000
46.660000	-0.058348	-34.483467	-8.894346	-10.164550	-10.968038	-4.456535	0.000000	-10.000000	-0.425000	24.900000	110.000000	1023.000000	1023.000000	2046.000000
46.680000	-0.057426	-33.938816	-8.724893	-10.115125	-10.851232	-4.247569	0.000000	-10.000000	-0.450000	25.466667	118.000000	1023.000000	1023.000000	2046.000000
46.700001	-0.056374	-33.317104	-8.675591	-10.063972	-10.567817	-4.009723	0.000000	-10.000000	-0.483333	26.050001	126.333336	1023.000000	1023.000000	2046.000000
46.720001	-0.055400	-32.741161	-8.535304	-9.978344	-10.427364	-3.800150	0.000000	-10.000000	-0.500000	26.766666	140.833328	1023.000000	1023.000000	2046.000000
46.740002	-0.054368	-32.131416	-8.439185	-9.973465	-10.214599	-3.504167	0.000000	-10.000000	-0.533333	27.733334	162.333328	1023.000000	1023.000000	2046.000000
46.759998	-0.053445	-31.586142	-8.313029	-9.916470	-10.065976	-3.290668	0.000000	-10.000000	-0.533333	28.650000	183.833328	1023.000000	1023.000000	2046.000000
46.779999	-0.052472	-31.010700	-8.225407	-9.858237	-9.844327	-3.082731	0.000000	-10.000000	-0.533333	28.950001	196.500000	1023.000000	1023.000000	2046.000000
46.799999	-0.051529	-30.453873	-8.080033	-9.813866	-9.696236	-2.863737	0.000000	-10.000000	-0.525000	29.000000	199.500000	1023.000000	1023.000000	2046.000000
46.820000	-0.050507	-29.849361	-7.987894	-9.762815	-9.442437	-2.656216	0.000000	-10.000000	-0.525000	29.000000	199.500000	1023.000000	1023.000000	2046.000000
46.840000	-0.049508	-29.259237	-7.767278	-9.671952	-9.308240	-2.511766	0.000000	-10.000000	-0.525000	29.000000	199.500000	1023.000000	1023.000000	2046.000000
46.860001	-0.048486	-28.655182	-7.726129	-9.672166	-8.993483	-2.263404	0.000000	-10.000000	-0.516667	28.966667	202.833328	1023.000000	1023.000000	2046.000000
46.880001	-0.047416	-28.023085	-7.477719	-9.621847	-8.849891	-2.073627	0.000000	-10.000000	-0.516667	28.900000	209.500000	1023.000000	1023.000000	2046.000000
46.900002	-0.046314	-27.371786	-7.395471	-9.614112	-8.536050	-1.826154	0.000000	-10.000000	-0.508333	28.883333	219.166672	1023.000000	1023.000000	2046.000000
46.919998	-0.045413	-26.838943	-7.122557	-9.523072	-8.475273	-1.718042	0.000000	-10.000000	-0.508333	28.700001	228.833328	1023.000000	1023.000000	2046.000000
46.939999	-0.044323	-26.194872	-7.019042	-9.501052	-8.206802	-1.467975	0.000000	-10.000000	-0.491667	28.483334	238.333328	1023.000000	1023.000000	2046.000000
46.959999	-0.043242	-25.556078	-6.778317	-9.455581	-8.006415	-1.315763	0.000000	-10.000000	-0.475000	28.100000	248.000000	1023.000000	1023.000000	2046.000000
46.980000	-0.042119	-24.892260	-6.619945	-9.448381	-7.768737	-1.055195	0.000000	-10.000000	-0.458333	27.566668	257.333344	1023.000000	1023.000000	2046.000000
47.000000	-0.041036	-24.252247	-6.448047	-9.442786	-7.523292	-0.838122	0.000000	-10.000000	-0.433333	27.000000	266.666656	1023.000000	1023.000000	2046.000000
47.020000	-0.040078	-23.685831	-6.312778	-9.425867	-7.332748	-0.614438	0.000000	-10.000000	-0.425000	26.683334	275.666656	1023.000000	1023.000000	2046.000000
47.040001	-0.039118	-23.118982	-6.147708	-9.292501	-7.155385	-0.523388	0.000000	-10.000000	-0.416667	26.733334	284.666656	1023.000000	1023.000000	2046.000000
47.060001	-0.038109	-22.522675	-6.092450	-9.073469	-7.042630	-0.314127	0.000000	-10.000000	-0.416667	26.316668	293.500000	1023.000000	1023.000000	2046.000000
47.080002	-0.037517	-22.172333	-6.179546	-9.035653	-6.809853	-0.147281	0.000000	-10.000000	-0.416667	25.900000	302.333344	1023.000000	1023.000000	2046.000000
47.099998	-0.037500	-22.162363	-6.201758	-9.148172	-6.672827	-0.139606	0.000000	-10.000000	-0.400000	24.933334	311.166656	1023.000000	1023.000000	2046.000000
47.119999	-0.036516	-21.580698	-6.135196	-9.055304	-6.412416	0.022218	0.000000	-10.000000	-0.400000	24.766666	325.166656	1023.000000	1023.000000	2046.000000
47.139999	-0.034993	-20.680641	-5.900840	-8.649995	-6.192996	0.063189	0.000000	-10.000000	-0.391667	24.433334	341.833344	1023.000000	1023.000000	2046.000000
47.160000	-0.033803	-19.977791	-5.901248	-8.194639	-6.000554	0.118651	0.000000	-10.000000	-0.400000	24.600000	358.166656	1023.000000	1023.000000	2046.000000
47.180000	-0.033421	-19.751820	-5.983001	-7.834467	-6.005008	0.070657	0.000000	-10.000000	-0.383333	24.383333	369.166656	1023.000000	1023.000000	2046.000000
47.200001	-0.033301	-19.680708	-6.199887	-7.661272	-5.948149	0.128600	0.000000	-10.000000	-0.366667	24.200001	374.666656	1023.000000	1023.000000	2046.000000
47.220001	-0.032974	-19.487732	-6.219191	-7.364210	-5.907619	0.003288	0.000000	-10.000000	-0.350000	24.050001	377.500000	1023.000000	1023.000000	2046.000000
47.240002	-0.032436	-19.169725	-6.247282	-7.091120	-5.843760	0.012437	0.000000	-10.000000	-0.350000	24.050001	377.500000	1023.000000	1023.000000	2046.000000
47.259998	-0.031589	-18.669125	-6.169497	-6.663564	-5.824777	-0.011285	0.000000	-10.000000	-0.350000	23.866667	380.333344	1023.000000	1023.000000	2046.000000
47.279999	-0.030566	-18.064726	-6.149961	-6.205865	-5.732234	0.023334	0.000000	-10.000000	-0.341667	23.700001	385.666656	1023.000000	1023.000000	2046.000000
47.299999	-0.029503	-17.436197	-6.101014	-5.794145	-5.602620	0.061581	0.000000	-10.000000	-0.341667	23.466667	393.500000	1023.000000	1023.000000	2046.000000
47.320000	-0.028443	-16.809805	-5.965364	-5.483901	-5.505661	0.145119	0.000000	-10.000000	-0.341667	23.450001	401.166656	1023.000000	1023.000000	2046.000000
47.340000	-0.027343	-16.159771	-5.920834	-5.230264	-5.267651	0.258977	0.000000	-10.000000	-0.366667	23.816668	409.000000	1023.000000	1023.000000	2046.000000
47.360001	-0.026050	-15.395442	-5.641809	-5.080579	-5.120348	0.447295	0.000000	-10.000000	-0.383333	24.200001	417.000000	1023.000000	1023.000000	2046.000000
47.380001	-0.024708	-14.602238	-5.451578	-4.889970	-4.860013	0.599323	0.000000	-10.000000	-0.400000	24.799999	425.000000	1023.000000	1023.000000	2046.000000
47.400002	-0.023462	-13.866194	-5.159534	-4.759781	-4.716362	0.769484	0.000000	-10.000000	-0.400000	25.033333	433.166656	1023.000000	1023.000000	2046.000000
47.419998	-0.022158	-13.095110	-5.028073	-4.565263	-4.471950	0.970176	0.000000	-10.000000	-0.408333	25.383333	441.500000	1023.000000	1023.000000	2046.000000
47.439999	-0.020522	-12.128430	-4.746950	-4.327319	-4.289598	1.235437	0.000000	-10.000000	-0.416667	25.283335	450.000000	1023.000000	1023.000000	2046.000000
47.459999	-0.018721	-11.063821	-4.576238	-4.075261	-3.914318	1.501995	0.000000	-10.000000	-0.433333	25.416668	458.500000	1023.000000	1023.000000	2046.000000
47.480000	-0.016945	-10.014217	-4.235299	-3.925660	-3.648216	1.794958	0.000000	-10.000000	-0.450000	25.650000	467.000000	1023.000000	1023.000000	2046.000000
47.500000	-0.015326	-9.057817	-3.954978	-3.839386	-3.310076	2.046622	0.000000	-10.000000	-0.500000	26.350000	475.500000	1023.000000	1023.000000	2046.000000
47.520000	-0.013958	-8.249413	-3.679198	-3.888892	-2.982587	2.301264	0.000000	-10.000000	-0.558333	27.450001	484.166656	1023.000000	1023.000000	2046.000000
47.540001	-0.012931	-7.642232	-3.362596	-4.099365	-2.768409	2.588137	0.000000	-10.000000	-0.600000	28.566668	493.166656	1023.000000	1023.000000	2046.000000
47.560001	-0.011977	-7.078337	-3.026477	-4.264759	-2.565895	2.778794	0.000000	-10.000000	-0.608333	29.550001	502.666656	1023.000000	1023.000000	2046.000000
47.580002	-0.011197	-6.617711	-2.782983	-4.402808	-2.382205	2.950285	0.000000	-10.000000	-0.575000	29.866667	512.500000	1023.000000	1023.000000	2046.000000
47.599998	-0.010268	-6.068264	-2.531988	-4.378057	-2.170328	3.012110	0.000000	-10.000000	-0.558333	29.750000	522.500000	1023.000000	1023.000000	2046.000000
47.619999	-0.009242	-5.462273	-2.363595	-4.380640	-1.935070	3.217033	0.000000	-10.000000	-0.533333	29.299999	532.333313	1023.000000	1023.000000	2046.000000
47.639999	-0.008430	-4.982216	-2.190482	-4.347980	-1.756868	3.313115	0.000000	-10.000000	-0.525000	28.533333	542.000000	1023.000000	1023.000000	2046.000000
47.660000	-0.007543	-4.457965	-1.993864	-4.313385	-1.605343	3.454627	0.000000	-10.000000	-0.500000	28.083334	551.500000	1023.000000	1023.000000	2046.000000
47.680000	-0.006575	-3.885641	-1.851470	-4.278702	-1.389650	3.634181	0.000000	-10.000000	-0.483333	27.583334	561.000000	1023.000000	1023.000000	2046.000000
47.700001	-0.005488	-3.243193	-1.638472	-4.150498	-1.202227	3.748005	0.000000	-10.000000	-0.475000	27.533333	570.333313	1023.000000	1023.000000	2046.000000
47.720001	-0.004411	-2.606869	-1.481217	-4.129185	-0.973207	3.976740	0.000000	-10.000000	-0.475000	27.650000	579.500000	1023.000000	1023.000000	2046.000000
47.740002	-0.003343	-1.976007	-1.242269	-3.999943	-0.808143	4.074349	0.000000	-10.000000	-0.466667	27.566668	588.666687	1023.000000	1023.000000	2046.000000
47.759998	-0.002203	-1.302115	-1.077181	-3.918903	-0.579186	4.273154	0.000000	-10.000000	-0.450000	27.299999	597.833313	1023.000000	1023.000000	2046.000000
47.779999	-0.000945	-0.558721	-0.958181	-3.705094	-0.233829	4.338383	0.000000	-10.000000	-0.433333	26.716667	607.000000	1023.000000	1023.000000	2046.000000
47.799999	0.000399	0.235530	-0.694926	-3.640438	-0.035839	4.606733	0.000000	-10.000000	-0.433333	26.783333	616.000000	1023.000000	1023.000000	2046.000000
47.820000	0.001588	0.938262	-0.547249	-3.482846	0.244828	4.723528	0.000000	-10.000000	-0.441667	26.933334	625.000000	1023.000000	1023.000000	2046.000000
47.840000	0.002813	1.662252	-0.315087	-3.369229	0.455629	4.890939	0.000000	-10.000000	-0.441667	27.183334	634.000000	1023.000000	1023.000000	2046.000000
47.860001	0.004018	2.374475	-0.082880	-3.292789	0.644660	5.105484	0.000000	-10.000000	-0.458333	27.066668	643.000000	1023.000000	1023.000000	2046.000000
47.880001	0.005366	3.171237	0.131764	-3.147126	0.924647	5.261952	0.000000	-10.000000	-0.475000	26.916666	649.000000	1023.000000	1023.000000	2046.000000
47.900002	0.006589	3.894122	0.332527	-3.169675	1.119076	5.612195	0.000000	-10.000000	-0.475000	26.866667	658.166687	1023.000000	1023.000000	2046.000000
47.919998	0.007511	4.438812	0.513064	-3.024599	1.267958	5.682390	0.000000	-10.000000	-0.441667	26.783333	667.333313	1023.000000	1023.000000	2046.000000
47.939999	0.008536	5.045007	0.528819	-3.006756	1.602400	5.920543	0.000000	-10.000000	-0.400000	26.433334	679.500000	1023.000000	1023.000000	2046.000000
47.959999	0.009501	5.614922	0.695483	-2.852448	1.655969	6.115918	0.000000	-10.000000	-0.383333	25.966667	685.500000	1023.000000	1023.000000	2046.000000
47.980000	0.010598	6.263468	0.678258	-2.600788	1.836062	6.349935	0.000000	-10.000000	-0.375000	25.300001	694.166687	1023.000000	1023.000000	2046.000000
48.000000	0.010831	6.401002	0.619434	-2.616095	1.991440	6.406223	0.000000	-10.000000	-0.350000	24.433334	702.666687	1023.000000	1023.000000	2046.000000
48.020000	0.011230	6.637153	0.602255	-2.654265	2.209631	6.479532	0.000000	-10.000000	-0.325000	23.483334	713.833313	1023.000000	1023.000000	2046.000000
48.040001	0.012282	7.258609	0.813769	-2.663177	2.449014	6.659003	0.000000	-10.000000	-0.300000	22.800001	721.833313	1023.000000	1023.000000	2046.000000
48.060001	0.013609	8.042797	0.980467	-2.231371	2.627604	6.666096	0.000000	-10.000000	-0.291667	22.500000	729.500000	1023.000000	1023.000000	2046.000000
48.080002	0.014666	8.667629	0.931150	-1.718269	2.758369	6.696379	0.000000	-10.000000	-0.283333	22.300001	737.000000	1023.000000	1023.000000	2046.000000
48.099998	0.014808	8.751790	0.792451	-1.336930	2.717210	6.579059	0.000000	-10.000000	-0.266667	22.050001	744.500000	1023.000000	1023.000000	2046.000000
48.119999	0.014938	8.828277	0.647809	-1.121450	2.742260	6.559658	0.000000	-10.000000	-0.258333	21.883333	749.500000	1023.000000	1023.000000	2046.000000
48.139999	0.015278	9.029224	0.612286	-0.750777	2.741720	6.425996	0.000000	-10.000000	-0.241667	21.650002	757.000000	1023.000000	1023.000000	2046.000000
48.160000	0.015945	9.423521	0.548390	-0.301991	2.839087	6.338035	0.000000	-10.000000	-0.233333	21.133333	764.333313	1023.000000	1023.000000	2046.000000
48.180000	0.016823	9.942240	0.577767	0.091490	2.908426	6.364557	0.000000	-10.000000	-0.225000	20.616667	771.666687	1023.000000	1023.000000	2046.000000
48.200001	0.017458	10.317801	0.532254	0.577436	2.939394	6.268718	0.000000	-10.000000	-0.233333	20.150000	778.666687	1023.000000	1023.000000	2046.000000
48.220001	0.018549	10.962317	0.627671	0.984283	2.991918	6.358445	0.000000	-10.000000	-0.233333	19.966667	785.500000	1023.000000	1023.000000	2046.000000
48.240002	0.019328	11.422579	0.727329	1.370064	3.012222	6.312964	0.000000	-10.000000	-0.241667	19.716667	794.666687	1023.000000	1023.000000	2046.000000
48.259998	0.020378	12.043541	0.832489	1.635137	3.104245	6.471671	0.000000	-10.000000	-0.233333	19.500000	801.166687	1023.000000	1023.000000	2046.000000
48.279999	0.021346	12.615503	1.069241	1.801358	3.183218	6.561686	0.000000	-10.000000	-0.216667	19.100000	807.833313	1023.000000	1023.000000	2046.000000
48.299999	0.022265	13.158771	1.144453	1.944181	3.377274	6.692863	0.000000	-10.000000	-0.191667	18.483334	814.166687	1023.000000	1023.000000	2046.000000
48.320000	0.023315	13.778935	1.336564	2.062664	3.477684	6.902024	0.000000	-10.000000	-0.183333	17.866667	820.500000	1023.000000	1023.000000	2046.000000
48.340000	0.024509	14.484804	1.534401	2.264207	3.599527	7.086668	0.000000	-10.000000	-0.191667	17.616667	824.500000	1023.000000	1023.000000	2046.000000
48.360001	0.026160	15.460582	1.738648	2.557959	3.857181	7.306793	0.000000	-10.000000	-0.200000	18.033333	830.500000	1023.000000	1023.000000	2046.000000
48.380001	0.027710	16.376577	2.050783	2.805489	4.034222	7.486084	0.000000	-10.000000	-0.200000	18.416668	836.500000	1023.000000	1023.000000	2046.000000
48.400002	0.029446	17.402617	2.306673	2.987565	4.375314	7.733064	0.000000	-10.000000	-0.200000	18.783335	844.666687	1023.000000	1023.000000	2046.000000
48.419998	0.030816	18.211998	2.596063	3.094241	4.605569	7.916125	0.000000	-10.000000	-0.200000	18.583334	851.000000	1023.000000	1023.000000	2046.000000
48.439999	0.031739	18.757650	2.747059	3.014834	4.838292	8.157466	0.000000	-10.000000	-0.191667	18.416668	857.333313	1023.000000	1023.000000	2046.000000
48.459999	0.032404	19.150558	2.944866	2.827660	5.020542	8.357491	0.000000	-10.000000	-0.183333	18.266668	861.500000	1023.000000	1023.000000	2046.000000
48.480000	0.032886	19.435711	3.134090	2.673103	5.155388	8.473129	0.000000	-10.000000	-0.166667	17.966667	865.500000	1023.000000	1023.000000	2046.000000
48.500000	0.033570	19.839680	3.304106	2.556490	5.325892	8.653191	0.000000	-10.000000	-0.141667	17.366667	871.500000	1023.000000	1023.000000	2046.000000
48.520000	0.034094	20.149427	3.471931	2.503067	5.426924	8.747505	0.000000	-10.000000	-0.116667	16.766666	877.500000	1023.000000	1023.000000	2046.000000
48.540001	0.034803	20.568863	3.595571	2.498484	5.613079	8.861730	0.000000	-10.000000	-0.116667	16.299999	885.166687	1023.000000	1023.000000	2046.000000
48.560001	0.035406	20.924824	3.701682	2.520579	5.770182	8.932380	0.000000	-10.000000	-0.116667	16.033333	890.500000	1023.000000	1023.000000	2046.000000
48.580002	0.036032	21.294628	3.750132	2.483347	5.963451	9.097697	0.000000	-10.000000	-0.116667	15.766666	895.833313	1023.000000	1023.000000	2046.000000
48.599998	0.036694	21.686005	3.821714	2.515820	6.134168	9.214303	0.000000	-10.000000	-0.100000	15.583333	899.333313	1023.000000	1023.000000	2046.000000
48.619999	0.037214	21.993549	3.925030	2.490636	6.224490	9.353394	0.000000	-10.000000	-0.091667	15.333333	902.833313	1023.000000	1023.000000	2046.000000
48.639999	0.037833	22.359024	4.043531	2.523963	6.358013	9.433517	0.000000	-10.000000	-0.091667	14.516666	909.666687	1023.000000	1023.000000	2046.000000
48.660000	0.038363	22.672756	4.133486	2.521243	6.478183	9.539844	0.000000	-10.000000	-0.075000	13.683333	916.333313	1023.000000	1023.000000	2046.000000
48.680000	0.039000	23.049273	4.279748	2.484168	6.571103	9.714252	0.000000	-10.000000	-0.066667	12.583334	922.666687	1023.000000	1023.000000	2046.000000
48.700001	0.039632	23.422562	4.389832	2.557173	6.725613	9.749944	0.000000	-10.000000	-0.050000	12.050000	925.666687	1023.000000	1023.000000	2046.000000
48.720001	0.040388	23.869312	4.528310	2.571448	6.893774	9.875780	0.000000	-10.000000	-0.033333	11.283334	928.333313	1023.000000	1023.000000	2046.000000
48.740002	0.040712	24.060732	4.717062	2.568290	6.841918	9.933462	0.000000	-10.000000	-0.016667	10.583334	931.000000	1023.000000	1023.000000	2046.000000
48.759998	0.041017	24.241093	4.606692	2.438064	7.089205	10.107131	0.000000	-10.000000	0.000000	9.600000	934.666687	1023.000000	1023.000000	2046.000000
48.779999	0.041082	24.279718	4.630301	2.460200	7.090234	10.098983	0.000000	-10.000000	0.000000	8.583333	938.166687	1023.000000	1023.000000	2046.000000
48.799999	0.041238	24.371885	4.492156	2.557255	7.110225	10.212251	0.000000	-10.000000	0.016667	6.516666	942.000000	1023.000000	1023.000000	2046.000000
48.820000	0.040889	24.165445	4.293340	2.515839	7.182130	10.174137	0.000000	-10.000000	0.033333	3.250000	945.333313	1023.000000	1023.000000	2046.000000
48.840000	0.040060	23.675293	4.155055	2.198092	7.145391	10.176756	0.000000	-10.000000	0.050000	0.383333	947.500000	1023.000000	1023.000000	2046.000000
48.860001	0.040008	23.644432	4.298689	2.012696	7.206124	10.126923	0.000000	-10.000000	0.050000	-1.533333	948.000000	1023.000000	1023.000000	2046.000000
48.880001	0.040388	23.869171	4.490352	2.097533	7.207249	10.074039	0.000000	-10.000000	0.050000	-1.833333	948.000000	1023.000000	1023.000000	2046.000000
48.900002	0.040576	23.980627	4.451839	2.401665	7.179619	9.947503	0.000000	-10.000000	0.041667	-2.150000	948.000000	1023.000000	1023.000000	2046.000000
48.919998	0.040053	23.671434	4.241214	2.554118	7.085641	9.790461	0.000000	-10.000000	0.025000	-1.516667	948.000000	1023.000000	1023.000000	2046.000000
48.939999	0.039076	23.093744	3.925824	2.629675	6.963643	9.574601	0.000000	-10.000000	0.016667	-0.850000	948.000000	1023.000000	1023.000000	2046.000000
48.959999	0.038409	22.699738	3.761751	2.776878	6.816825	9.344283	0.000000	-10.000000	0.008333	-0.166667	948.000000	1023.000000	1023.000000	2046.000000
48.980000	0.038040	22.481451	3.614220	2.985882	6.726963	9.154386	0.000000	-10.000000	0.008333	0.000000	948.000000	1023.000000	1023.000000	2046.000000
49.000000	0.037910	22.404648	3.529366	3.276021	6.583744	9.015516	0.000000	-10.000000	0.008333	0.000000	948.000000	1023.000000	1023.000000	2046.000000
49.020000	0.037804	22.341991	3.414208	3.591700	6.471035	8.865049	0.000000	-10.000000	0.025000	0.000000	948.000000	1023.000000	1023.000000	2046.000000
49.040001	0.037657	22.255245	3.256155	3.868631	6.378595	8.751863	0.000000	-10.000000	0.041667	-0.883333	948.000000	1023.000000	1023.000000	2046.000000
49.060001	0.037487	22.154799	3.200905	4.061384	6.243611	8.648900	0.000000	-10.000000	0.050000	-1.766667	948.000000	1023.000000	1023.000000	2046.000000
49.080002	0.037209	21.990705	3.087673	4.162749	6.167210	8.573073	0.000000	-10.000000	0.058333	-3.416667	948.000000	1023.000000	1023.000000	2046.000000
49.099998	0.037080	21.914207	3.103216	4.154416	6.103243	8.553332	0.000000	-10.000000	0.075000	-5.083333	948.000000	1023.000000	1023.000000	2046.000000
49.119999	0.036715	21.698492	3.101465	4.133137	5.997184	8.466706	0.000000	-10.000000	0.100000	-7.550000	948.000000	1023.000000	1023.000000	2046.000000
49.139999	0.036395	21.509153	3.145983	4.124383	5.840763	8.398025	0.000000	-10.000000	0.108333	-9.950001	948.000000	1023.000000	1023.000000	2046.000000
49.160000	0.036440	21.536074	3.116574	4.192356	5.813557	8.413588	0.000000	-10.000000	0.125000	-11.733334	948.000000	1023.000000	1023.000000	2046.000000
49.180000	0.036687	21.682272	3.161796	4.256632	5.777218	8.486626	0.000000	-10.000000	0.133333	-13.133333	948.000000	1023.000000	1023.000000	2046.000000
49.200001	0.036948	21.836458	3.226655	4.403261	5.787610	8.418933	0.000000	-10.000000	0.191667	-14.700000	937.333313	1023.000000	1023.000000	2046.000000
49.220001	0.037252	22.015936	3.354594	4.383635	5.775589	8.502119	0.000000	-10.000000	0.233333	-15.983334	926.666687	1023.000000	1023.000000	2046.000000
49.240002	0.037393	22.099274	3.420348	4.338034	5.793258	8.547634	0.000000	-10.000000	0.283333	-17.150000	914.166687	1023.000000	1023.000000	2046.000000
49.259998	0.037003	21.868923	3.398281	4.138585	5.795637	8.536420	0.000000	-10.000000	0.275000	-17.683334	910.333313	1023.000000	1023.000000	2046.000000
49.279999	0.036286	21.444849	3.364532	3.824572	5.754633	8.501113	0.000000	-10.000000	0.283333	-18.350000	904.500000	1023.000000	1023.000000	2046.000000
49.299999	0.035241	20.827311	3.304289	3.503875	5.635102	8.384044	0.000000	-10.000000	0.283333	-18.716667	900.500000	1023.000000	1023.000000	2046.000000
49.320000	0.034366	20.310076	3.232397	3.230061	5.552929	8.294689	0.000000	-10.000000	0.316667	-19.083334	896.333313	1023.000000	1023.000000	2046.000000
49.340000	0.033270	19.662634	3.130067	2.977258	5.390968	8.164341	0.000000	-10.000000	0.350000	-19.633333	892.000000	1023.000000	1023.000000	2046.000000
49.360001	0.032448	19.176710	3.049019	2.796284	5.258192	8.073215	0.000000	-10.000000	0.383333	-20.433334	885.333313	1023.000000	1023.000000	2046.000000
49.380001	0.031536	18.637793	2.933745	2.616978	5.129543	7.957527	0.000000	-10.000000	0.391667	-21.116667	878.500000	1023.000000	1023.000000	2046.000000
49.400002	0.030758	18.177874	2.859111	2.483227	4.991525	7.844010	0.000000	-10.000000	0.391667	-21.666666	871.500000	1023.000000	1023.000000	2046.000000
49.419998	0.029644	17.519583	2.698699	2.288779	4.843539	7.688565	0.000000	-10.000000	0.400000	-22.183334	864.333313	1023.000000	1023.000000	2046.000000
49.439999	0.028731	16.980103	2.608376	2.152858	4.650580	7.568288	0.000000	-10.000000	0.416667	-22.533333	856.833313	1023.000000	1023.000000	2046.000000
49.459999	0.027607	16.315464	2.471923	1.928240	4.470246	7.445055	0.000000	-10.000000	0.433333	-23.033333	849.333313	1023.000000	1023.000000	2046.000000
49.480000	0.026767	15.819071	2.399628	1.780957	4.294181	7.344304	0.000000	-10.000000	0.458333	-23.383333	841.666687	1023.000000	1023.000000	2046.000000
49.500000	0.025854	15.279890	2.278431	1.656369	4.160836	7.184254	0.000000	-10.000000	0.483333	-23.950001	834.000000	1023.000000	1023.000000	2046.000000
49.520000	0.025002	14.776381	2.185955	1.569312	4.008031	7.013081	0.000000	-10.000000	0.500000	-24.366667	826.000000	1023.000000	1023.000000	2046.000000
49.540001	0.024196	14.299608	2.054812	1.189749	3.864873	7.190174	0.000000	-10.000000	0.508333	-24.783333	817.833313	1023.000000	1023.000000	2046.000000
49.560001	0.022817	13.484834	1.957123	1.109739	3.652579	6.765393	0.000000	-10.000000	0.508333	-25.116667	809.500000	1023.000000	1023.000000	2046.000000
49.580002	0.021640	12.789045	1.697047	1.007161	3.443021	6.641817	0.000000	-10.000000	0.500000	-24.883333	801.166687	1023.000000	1023.000000	2046.000000
49.599998	0.020133	11.898536	1.371401	0.859859	3.208300	6.458976	0.000000	-10.000000	0.500000	-24.783335	792.833313	1023.000000	1023.000000	2046.000000
49.619999	0.017984	10.628786	1.013542	0.362309	3.020427	6.232508	0.000000	-10.000000	0.508333	-24.716667	784.500000	1023.000000	1023.000000	2046.000000
49.639999	0.016669	9.851276	0.940689	-0.027451	2.868177	6.069862	0.000000	-10.000000	0.516667	-25.150000	776.166687	1023.000000	1023.000000	2046.000000
49.660000	0.015951	9.427173	0.926550	-0.066974	2.739525	5.828071	0.000000	-10.000000	0.508333	-25.150000	767.666687	1023.000000	1023.000000	2046.000000
49.680000	0.015406	9.105225	0.846761	0.164919	2.548277	5.545268	0.000000	-10.000000	0.500000	-24.933334	759.333313	1023.000000	1023.000000	2046.000000
49.700001	0.014286	8.442878	0.604242	0.269864	2.312304	5.256468	0.000000	-10.000000	0.491667	-24.383333	751.000000	1023.000000	1023.000000	2046.000000
49.720001	0.012756	7.538751	0.257690	0.259852	2.026886	4.994323	0.000000	-10.000000	0.466667	-23.683334	743.000000	1023.000000	1023.000000	2046.000000
49.740002	0.011213	6.626953	-0.045731	0.197858	1.784794	4.690032	0.000000	-10.000000	0.433333	-22.950001	735.000000	1023.000000	1023.000000	2046.000000
49.759998	0.009700	5.732857	-0.291037	0.209789	1.504866	4.309239	0.000000	-10.000000	0.391667	-22.433334	727.333313	1023.000000	1023.000000	2046.000000
49.779999	0.008585	5.073616	-0.535083	0.222683	1.312519	4.073497	0.000000	-10.000000	0.383333	-22.316668	719.833313	1023.000000	1023.000000	2046.000000
49.799999	0.007366	4.353600	-0.790003	0.341773	1.044437	3.757392	0.000000	-10.000000	0.375000	-22.333334	712.500000	1023.000000	1023.000000	2046.000000
49.820000	0.006519	3.852774	-0.950194	0.413536	0.846639	3.542794	0.000000	-10.000000	0.391667	-22.433334	705.000000	1023.000000	1023.000000	2046.000000
49.840000	0.005437	3.213264	-1.076335	0.492548	0.551758	3.245292	0.000000	-10.000000	0.391667	-22.566668	697.500000	1023.000000	1023.000000	2046.000000
49.860001	0.004657	2.752216	-1.181671	0.467603	0.405513	3.060771	0.000000	-10.000000	0.400000	-22.616667	689.833313	1023.000000	1023.000000	2046.000000
49.880001	0.003771	2.228871	-1.195684	0.407114	0.154756	2.862685	0.000000	-10.000000	0.400000	-22.616667	682.333313	1023.000000	1023.000000	2046.000000
49.900002	0.003249	1.920258	-1.173916	0.310145	0.052912	2.731117	0.000000	-10.000000	0.391667	-22.650000	674.666687	1023.000000	1023.000000	2046.000000
49.919998	0.002612	1.543580	-1.168587	0.312875	-0.133212	2.532504	0.000000	-10.000000	0.391667	-22.966667	667.333313	1023.000000	1023.000000	2046.000000
49.939999	0.002505	1.480260	-1.128171	0.419274	-0.277925	2.467083	0.000000	-10.000000	0.400000	-23.283335	659.666687	1023.000000	1023.000000	2046.000000
49.959999	0.002383	1.408563	-1.107378	0.575048	-0.450090	2.390984	0.000000	-10.000000	0.425000	-23.516668	652.000000	1023.000000	1023.000000	2046.000000
49.980000	0.002516	1.486674	-1.086272	0.709002	-0.540100	2.404043	0.000000	-10.000000	0.425000	-23.616667	644.000000	1023.000000	1023.000000	2046.000000
50.000000	0.002459	1.453471	-1.047749	0.773317	-0.629983	2.357885	0.000000	-10.000000	0.416667	-23.550001	636.000000	1023.000000	1023.000000	2046.000000
50.020000	0.002382	1.407601	-1.034709	0.766543	-0.693621	2.369388	0.000000	-10.000000	0.400000	-23.350000	628.000000	1023.000000	1023.000000	2046.000000
50.040001	0.001636	0.966727	-1.114710	0.595606	-0.803086	2.288917	0.000000	-10.000000	0.408333	-23.266666	620.333313	1023.000000	1023.000000	2046.000000
50.060001	0.000613	0.362167	-1.176679	0.304757	-0.972146	2.206235	0.000000	-10.000000	0.416667	-23.366667	612.666687	1023.000000	1023.000000	2046.000000
50.080002	-0.000640	-0.378153	-1.273287	-0.056406	-1.160768	2.112308	0.000000	-10.000000	0.425000	-23.666666	605.000000	1023.000000	1023.000000	2046.000000
50.099998	-0.001689	-0.998131	-1.332129	-0.302031	-1.356670	1.992699	0.000000	-10.000000	0.450000	-23.850000	597.000000	1023.000000	1023.000000	2046.000000
50.119999	-0.002842	-1.679499	-1.441885	-0.548904	-1.527081	1.838371	0.000000	-10.000000	0.466667	-24.150002	589.000000	1023.000000	1023.000000	2046.000000
50.139999	-0.003682	-2.176132	-1.545070	-0.734410	-1.674545	1.777893	0.000000	-10.000000	0.491667	-24.316668	581.000000	1023.000000	1023.000000	2046.000000
50.160000	-0.004785	-2.827986	-1.631130	-0.911417	-1.919410	1.633971	0.000000	-10.000000	0.491667	-24.616667	573.000000	1023.000000	1023.000000	2046.000000
50.180000	-0.005526	-3.265961	-1.741211	-1.044272	-2.040016	1.559538	0.000000	-10.000000	0.500000	-24.750000	564.666687	1023.000000	1023.000000	2046.000000
50.200001	-0.006603	-3.902575	-1.862715	-1.191299	-2.234391	1.385831	0.000000	-10.000000	0.500000	-24.966667	556.333313	1023.000000	1023.000000	2046.000000
50.220001	-0.007507	-4.436738	-2.028611	-1.327239	-2.347706	1.266819	0.000000	-10.000000	0.500000	-25.000000	548.000000	1023.000000	1023.000000	2046.000000
50.240002	-0.008365	-4.943899	-2.157952	-1.481277	-2.432792	1.128121	0.000000	-10.000000	0.500000	-25.033335	539.666687	1023.000000	1023.000000	2046.000000
50.259998	-0.009293	-5.491895	-2.274512	-1.588853	-2.609106	0.980576	0.000000	-10.000000	0.508333	-25.083334	531.333313	1023.000000	1023.000000	2046.000000
50.279999	-0.010021	-5.922156	-2.374115	-1.746511	-2.701744	0.900214	0.000000	-10.000000	0.516667	-25.316668	522.833313	1023.000000	1023.000000	2046.000000
50.299999	-0.011109	-6.565198	-2.508109	-1.872346	-2.859571	0.674829	0.000000	-10.000000	0.525000	-25.633333	514.500000	1023.000000	1023.000000	2046.000000
50.320000	-0.011766	-6.953496	-2.577945	-2.180374	-2.956174	0.760997	0.000000	-10.000000	0.533333	-25.900000	505.833344	1023.000000	1023.000000	2046.000000
50.340000	-0.013160	-7.777818	-2.717723	-2.388669	-3.142723	0.471297	0.000000	-10.000000	0.525000	-25.883333	497.166656	1023.000000	1023.000000	2046.000000
50.360001	-0.014192	-8.387747	-2.900595	-2.457646	-3.254929	0.225424	0.000000	-10.000000	0.516667	-25.633333	488.500000	1023.000000	1023.000000	2046.000000
50.380001	-0.015347	-9.069942	-3.215564	-2.617191	-3.408515	0.171329	0.000000	-10.000000	0.500000	-25.383333	480.000000	1023.000000	1023.000000	2046.000000
50.400002	-0.017247	-10.193255	-3.548151	-3.076046	-3.499726	-0.069333	0.000000	-10.000000	0.500000	-25.066668	471.500000	1023.000000	1023.000000	2046.000000
50.419998	-0.019256	-11.380097	-3.812603	-3.613806	-3.684622	-0.269067	0.000000	-10.000000	0.500000	-25.066668	463.166656	1023.000000	1023.000000	2046.000000
50.439999	-0.020274	-11.981665	-3.923539	-3.820107	-3.748451	-0.489568	0.000000	-10.000000	0.500000	-25.066668	454.833344	1023.000000	1023.000000	2046.000000
50.459999	-0.021267	-12.568874	-4.058490	-3.761294	-3.941545	-0.807546	0.000000	-10.000000	0.500000	-25.233334	446.500000	1023.000000	1023.000000	2046.000000
50.480000	-0.022079	-13.048601	-4.267022	-3.773952	-4.007968	-0.999659	0.000000	-10.000000	0.500000	-24.883333	438.166656	1023.000000	1023.000000	2046.000000
50.500000	-0.023115	-13.661011	-4.516671	-3.757221	-4.228378	-1.158741	0.000000	-10.000000	0.483333	-24.400000	430.000000	1023.000000	1023.000000	2046.000000
50.520000	-0.024228	-14.318768	-4.773711	-3.851900	-4.401240	-1.291918	0.000000	-10.000000	0.450000	-23.516666	422.000000	1023.000000	1023.000000	2046.000000
50.540001	-0.025411	-15.018003	-5.069574	-3.848113	-4.533005	-1.567310	0.000000	-10.000000	0.416667	-22.950001	414.000000	1023.000000	1023.000000	2046.000000
50.560001	-0.026662	-15.757020	-5.318511	-3.879734	-4.741678	-1.817097	0.000000	-10.000000	0.400000	-22.366667	406.166656	1023.000000	1023.000000	2046.000000
50.580002	-0.027790	-16.423630	-5.620742	-3.852209	-4.875208	-2.075470	0.000000	-10.000000	0.400000	-22.299999	398.500000	1023.000000	1023.000000	2046.000000
50.599998	-0.028981	-17.127728	-5.853416	-3.905018	-5.051393	-2.317901	0.000000	-10.000000	0.383333	-22.066668	391.166656	1023.000000	1023.000000	2046.000000
50.619999	-0.029969	-17.711588	-6.004823	-3.922698	-5.224763	-2.559304	0.000000	-10.000000	0.366667	-22.083334	383.833344	1023.000000	1023.000000	2046.000000
50.639999	-0.030916	-18.271173	-6.153099	-4.018801	-5.344769	-2.754504	0.000000	-10.000000	0.366667	-21.800001	376.500000	1023.000000	1023.000000	2046.000000
50.660000	-0.031684	-18.725485	-6.176496	-4.169550	-5.475023	-2.904416	0.000000	-10.000000	0.375000	-21.633335	369.166656	1023.000000	1023.000000	2046.000000
50.680000	-0.032205	-19.033451	-6.155565	-4.315101	-5.552909	-3.009876	0.000000	-10.000000	0.375000	-21.000000	362.000000	1023.000000	1023.000000	2046.000000
50.700001	-0.032599	-19.266100	-6.103159	-4.331918	-5.679888	-3.151135	0.000000	-10.000000	0.350000	-20.500000	355.000000	1023.000000	1023.000000	2046.000000
50.720001	-0.032683	-19.315836	-6.049318	-4.199149	-5.810014	-3.257356	0.000000	-10.000000	0.308333	-19.650000	348.166656	1023.000000	1023.000000	2046.000000
50.740002	-0.032599	-19.266022	-6.011098	-4.095599	-5.875950	-3.283373	0.000000	-10.000000	0.275000	-19.050001	341.500000	1023.000000	1023.000000	2046.000000
50.759998	-0.032744	-19.351721	-6.000700	-4.030020	-6.007788	-3.313212	0.000000	-10.000000	0.241667	-18.283333	335.000000	1023.000000	1023.000000	2046.000000
50.779999	-0.032671	-19.308622	-6.012504	-4.015988	-5.998132	-3.281997	0.000000	-10.000000	0.233333	-17.566668	328.833344	1023.000000	1023.000000	2046.000000
50.799999	-0.032730	-19.343399	-5.958242	-4.037278	-6.104773	-3.243106	0.000000	-10.000000	0.216667	-16.783333	323.000000	1023.000000	1023.000000	2046.000000
50.820000	-0.032990	-19.496944	-6.029533	-4.189098	-6.059824	-3.218489	0.000000	-10.000000	0.208333	-16.066668	317.500000	1023.000000	1023.000000	2046.000000
50.840000	-0.033885	-20.026085	-6.043483	-4.489591	-6.249900	-3.243112	0.000000	-10.000000	0.200000	-15.450000	312.166656	1023.000000	1023.000000	2046.000000
50.860001	-0.034703	-20.509676	-6.123937	-4.794827	-6.277092	-3.313820	0.000000	-10.000000	0.200000	-14.950000	307.000000	1023.000000	1023.000000	2046.000000
50.880001	-0.035706	-21.102156	-6.151906	-5.060804	-6.476777	-3.412668	0.000000	-10.000000	0.200000	-14.483334	302.000000	1023.000000	1023.000000	2046.000000
50.900002	-0.036432	-21.531031	-6.264989	-5.232893	-6.511086	-3.522062	0.000000	-10.000000	0.200000	-14.183333	297.166656	1023.000000	1023.000000	2046.000000
50.919998	-0.037247	-22.013069	-6.296398	-5.371860	-6.707246	-3.637565	0.000000	-10.000000	0.191667	-13.750000	292.500000	1023.000000	1023.000000	2046.000000
50.939999	-0.037859	-22.374512	-6.434104	-5.469766	-6.759960	-3.710682	0.000000	-10.000000	0.166667	-13.233334	287.833344	1023.000000	1023.000000	2046.000000
50.959999	-0.038585	-22.803484	-6.479993	-5.582230	-6.944672	-3.796589	0.000000	-10.000000	0.141667	-12.683333	283.333344	1023.000000	1023.000000	2046.000000
50.980000	-0.039248	-23.195650	-6.583532	-5.722094	-7.017155	-3.872869	0.000000	-10.000000	0.133333	-12.350000	279.000000	1023.000000	1023.000000	2046.000000
51.000000	-0.039940	-23.604519	-6.654047	-5.871501	-7.154114	-3.924856	0.000000	-10.000000	0.125000	-12.333333	275.000000	1023.000000	1023.000000	2046.000000
51.020000	-0.040545	-23.961824	-6.723157	-6.001498	-7.195028	-4.042142	0.000000	-10.000000	0.108333	-12.316667	271.000000	1023.000000	1023.000000	2046.000000
51.040001	-0.041189	-24.342684	-6.740386	-6.157918	-7.342072	-4.102308	0.000000	-10.000000	0.091667	-12.266667	267.000000	1023.000000	1023.000000	2046.000000
51.060001	-0.041581	-24.574427	-6.827363	-6.296623	-7.312382	-4.138059	0.000000	-10.000000	0.091667	-12.100000	263.000000	1023.000000	1023.000000	2046.000000
51.080002	-0.042243	-24.965866	-6.889920	-6.469590	-7.412702	-4.193654	0.000000	-10.000000	0.100000	-11.916667	259.000000	1023.000000	1023.000000	2046.000000
51.099998	-0.042456	-25.091564	-6.827488	-6.744804	-7.498005	-4.021266	0.000000	-10.000000	0.100000	-11.783334	255.000000	1023.000000	1023.000000	2046.000000
51.119999	-0.043244	-25.557276	-6.915277	-6.863591	-7.521590	-4.256819	0.000000	-10.000000	0.100000	-11.416667	251.000000	1023.000000	1023.000000	2046.000000
51.139999	-0.043796	-25.883650	-7.005363	-6.934783	-7.614011	-4.329494	0.000000	-10.000000	0.100000	-11.100000	247.000000	1023.000000	1023.000000	2046.000000
51.160000	-0.044537	-26.321552	-7.218431	-7.038989	-7.666599	-4.397533	0.000000	-10.000000	0.100000	-10.616667	243.166672	1023.000000	1023.000000	2046.000000
51.180000	-0.045954	-27.158585	-7.383056	-7.478236	-7.790635	-4.506658	0.000000	-10.000000	0.100000	-10.516666	239.500000	1023.000000	1023.000000	2046.000000
51.200001	-0.047141	-27.860203	-7.570484	-7.861438	-7.840036	-4.588243	0.000000	-10.000000	0.100000	-10.800000	236.166672	1023.000000	1023.000000	2046.000000
51.220001	-0.047644	-28.157698	-7.573004	-7.947967	-7.944389	-4.692336	0.000000	-10.000000	0.100000	-11.350000	232.666672	1023.000000	1023.000000	2046.000000
51.240002	-0.047789	-28.243299	-7.672740	-7.869785	-7.914541	-4.786235	0.000000	-10.000000	0.083333	-11.566667	229.000000	1023.000000	1023.000000	2046.000000
51.259998	-0.048365	-28.583923	-7.760631	-7.774643	-8.094393	-4.954257	0.000000	-10.000000	0.083333	-10.900001	225.000000	1023.000000	1023.000000	2046.000000
51.279999	-0.048652	-28.753353	-7.981734	-7.657184	-8.126972	-4.987462	0.000000	-10.000000	0.083333	-9.683333	221.333328	1023.000000	1023.000000	2046.000000
51.299999	-0.049326	-29.151682	-8.216073	-7.542104	-8.284454	-5.109052	0.000000	-10.000000	0.083333	-8.266666	218.000000	1023.000000	1023.000000	2046.000000
51.320000	-0.049959	-29.526060	-8.428860	-7.476622	-8.391832	-5.228745	0.000000	-10.000000	0.066667	-7.133333	215.166672	1023.000000	1023.000000	2046.000000
51.340000	-0.050786	-30.014462	-8.644416	-7.424488	-8.529214	-5.416345	0.000000	-10.000000	0.058333	-6.566667	212.666672	1023.000000	1023.000000	2046.000000
51.360001	-0.051248	-30.287365	-8.837349	-7.347775	-8.597268	-5.504972	0.000000	-10.000000	0.058333	-6.433333	210.500000	1023.000000	1023.000000	2046.000000
51.380001	-0.051946	-30.699905	-8.997243	-7.268953	-8.759520	-5.674189	0.000000	-10.000000	0.058333	-6.716667	208.500000	1023.000000	1023.000000	2046.000000
51.400002	-0.052319	-30.920599	-9.110142	-7.250819	-8.826864	-5.732775	0.000000	-10.000000	0.058333	-6.933333	206.166672	1023.000000	1023.000000	2046.000000
[truncated: 1,484,959 more chars]
