# Supplementary material for: Effect of Electrode Belt and Body Positions on Regional Pulmonary Ventilation- and Perfusion-Related Impedance Changes Measured by Electric Impedance Tomography
Source: PLoS One. 2016 Jun 2;11(6):e0155913. doi: 10.1371/journal.pone.0155913 (PMC4890811; doi:10.1371/journal.pone.0155913)
Supplement: S1 Dataset — (ZIP) [file pone.0155913.s001.zip › Dataset/Fp08-stan-6i.txt]

Patient Name:	Fp8
Registry:	Fp8
Investigator:	 
Diagnosys:	 
Notes:	st�ende6i           
Sample Rate [Hz]:	50.10
Time Base 	Pixels Mean 	Pixels Sum 	UPPER RIGHT		UPPER LEFT		LOWER RIGHT		LOWER LEFT		QRS	ETCO2	Paw	Flow (L/min)	Volume	Analog1	Analog2	AnalogSum
0.000000	0.030270	17.889481	5.417022	6.263550	2.509851	3.699058	0.000000	-10.000000	1.091667	-36.466667	538.000000	1023.000000	1023.000000	2046.000000
0.020000	0.028498	16.842556	5.375807	5.758941	2.259595	3.448214	0.000000	-10.000000	1.091667	-36.516666	526.000000	1023.000000	1023.000000	2046.000000
0.040000	0.026785	15.830016	5.200727	5.350672	2.104573	3.174044	0.000000	-10.000000	1.091667	-36.233334	514.000000	1023.000000	1023.000000	2046.000000
0.060000	0.025027	14.790688	5.025016	4.984094	1.837372	2.944206	0.000000	-10.000000	1.075000	-36.083336	502.000000	1023.000000	1023.000000	2046.000000
0.080000	0.023576	13.933677	4.737217	4.866547	1.638582	2.691331	0.000000	-10.000000	1.025000	-35.466667	490.000000	1023.000000	1023.000000	2046.000000
0.100000	0.022402	13.239645	4.515236	4.841312	1.356137	2.526961	0.000000	-10.000000	0.983333	-34.866669	478.000000	1023.000000	1023.000000	2046.000000
0.120000	0.021347	12.616296	4.272349	4.922663	1.123551	2.297731	0.000000	-10.000000	0.941667	-34.100002	466.333344	1023.000000	1023.000000	2046.000000
0.140000	0.020440	12.080063	4.026691	4.929564	0.929298	2.194510	0.000000	-10.000000	0.941667	-33.600002	454.833344	1023.000000	1023.000000	2046.000000
0.160000	0.019268	11.387400	3.771434	5.037838	0.677920	1.900208	0.000000	-10.000000	0.925000	-33.233334	443.666656	1023.000000	1023.000000	2046.000000
0.180000	0.018173	10.740352	3.527821	5.035322	0.485442	1.691766	0.000000	-10.000000	0.891667	-32.933334	432.500000	1023.000000	1023.000000	2046.000000
0.200000	0.016846	9.956102	3.342765	4.969530	0.220289	1.423519	0.000000	-10.000000	0.866667	-32.700001	421.500000	1023.000000	1023.000000	2046.000000
0.220000	0.015612	9.226924	3.131972	4.851944	0.067240	1.175768	0.000000	-10.000000	0.850000	-32.450001	410.500000	1023.000000	1023.000000	2046.000000
0.240000	0.014341	8.475251	2.995981	4.746917	-0.180239	0.912593	0.000000	-10.000000	0.858333	-32.316666	399.666656	1023.000000	1023.000000	2046.000000
0.260000	0.013404	7.921609	2.892061	4.588878	-0.302076	0.742746	0.000000	-10.000000	0.833333	-31.983334	389.000000	1023.000000	1023.000000	2046.000000
0.280000	0.012349	7.298252	2.973475	4.312286	-0.562213	0.574704	0.000000	-10.000000	0.825000	-31.500000	378.333344	1023.000000	1023.000000	2046.000000
0.300000	0.011098	6.559134	2.906988	4.051160	-0.779135	0.380122	0.000000	-10.000000	0.808333	-31.150000	367.833344	1023.000000	1023.000000	2046.000000
0.320000	0.009966	5.890088	2.811837	3.921156	-0.980055	0.137148	0.000000	-10.000000	0.808333	-30.816668	357.333344	1023.000000	1023.000000	2046.000000
0.340000	0.008952	5.290922	2.696201	3.791795	-1.215478	0.018405	0.000000	-10.000000	0.775000	-30.416666	347.000000	1023.000000	1023.000000	2046.000000
0.360000	0.008229	4.863426	2.517869	3.755744	-1.305287	-0.104899	0.000000	-10.000000	0.741667	-29.766666	336.833344	1023.000000	1023.000000	2046.000000
0.380000	0.007539	4.455778	2.450673	3.717592	-1.518916	-0.193572	0.000000	-10.000000	0.708333	-29.583334	327.000000	1023.000000	1023.000000	2046.000000
0.400000	0.006714	3.967995	2.296041	3.692395	-1.717761	-0.302680	0.000000	-10.000000	0.691667	-29.516668	317.333344	1023.000000	1023.000000	2046.000000
0.420000	0.005697	3.367013	2.150571	3.482703	-1.904709	-0.361552	0.000000	-10.000000	0.691667	-29.400002	307.500000	1023.000000	1023.000000	2046.000000
0.440000	0.004288	2.534191	1.995572	3.290024	-2.194103	-0.557302	0.000000	-10.000000	0.691667	-28.816668	297.500000	1023.000000	1023.000000	2046.000000
0.460000	0.002952	1.744373	1.897113	2.963390	-2.470196	-0.645934	0.000000	-10.000000	0.683333	-28.233334	287.833344	1023.000000	1023.000000	2046.000000
0.480000	0.001720	1.016405	1.741475	2.699196	-2.670435	-0.753831	0.000000	-10.000000	0.666667	-27.666668	278.333344	1023.000000	1023.000000	2046.000000
0.500000	0.000467	0.276231	1.615437	2.481201	-2.928818	-0.891589	0.000000	-10.000000	0.616667	-27.366667	269.166656	1023.000000	1023.000000	2046.000000
0.520000	-0.000656	-0.387677	1.440656	2.338771	-3.135254	-1.031850	0.000000	-10.000000	0.583333	-26.950001	260.000000	1023.000000	1023.000000	2046.000000
0.540000	-0.001523	-0.900105	1.369651	2.165594	-3.328872	-1.106479	0.000000	-10.000000	0.550000	-26.500000	251.000000	1023.000000	1023.000000	2046.000000
0.560000	-0.002517	-1.487297	1.235546	1.969774	-3.501771	-1.190845	0.000000	-10.000000	0.550000	-26.066668	242.166672	1023.000000	1023.000000	2046.000000
0.580000	-0.003290	-1.944145	1.148687	1.840907	-3.652306	-1.281433	0.000000	-10.000000	0.550000	-25.916666	233.500000	1023.000000	1023.000000	2046.000000
0.600000	-0.004275	-2.526458	1.092341	1.664071	-3.861600	-1.421269	0.000000	-10.000000	0.550000	-25.883333	224.833328	1023.000000	1023.000000	2046.000000
0.620000	-0.005076	-2.999678	0.950700	1.514751	-3.954748	-1.510382	0.000000	-10.000000	0.541667	-25.866667	216.166672	1023.000000	1023.000000	2046.000000
0.640000	-0.006033	-3.565256	0.903092	1.271890	-4.131312	-1.608925	0.000000	-10.000000	0.533333	-25.533335	207.500000	1023.000000	1023.000000	2046.000000
0.660000	-0.007258	-4.289258	0.739724	1.102854	-4.312767	-1.819068	0.000000	-10.000000	0.516667	-25.066668	199.000000	1023.000000	1023.000000	2046.000000
0.680000	-0.008388	-4.957181	0.690587	0.850647	-4.521887	-1.976528	0.000000	-10.000000	0.491667	-24.466667	190.500000	1023.000000	1023.000000	2046.000000
0.700000	-0.009401	-5.556139	0.622326	0.627390	-4.793107	-2.012748	0.000000	-10.000000	0.475000	-23.833334	182.166672	1023.000000	1023.000000	2046.000000
0.720000	-0.010586	-6.256184	0.393746	0.521799	-4.964261	-2.207468	0.000000	-10.000000	0.441667	-23.300001	174.333328	1023.000000	1023.000000	2046.000000
0.740000	-0.011951	-7.062895	0.263652	0.061675	-5.079826	-2.308397	0.000000	-10.000000	0.425000	-22.866667	166.666672	1023.000000	1023.000000	2046.000000
0.760000	-0.013236	-7.822689	0.234320	-0.253689	-5.326236	-2.477084	0.000000	-10.000000	0.400000	-22.516668	159.166672	1023.000000	1023.000000	2046.000000
0.780000	-0.014164	-8.370928	0.091114	-0.576631	-5.348969	-2.536442	0.000000	-10.000000	0.408333	-22.333334	151.500000	1023.000000	1023.000000	2046.000000
0.800000	-0.015214	-8.991626	-0.103756	-0.679515	-5.476051	-2.732303	0.000000	-10.000000	0.408333	-21.966667	144.000000	1023.000000	1023.000000	2046.000000
0.820000	-0.015967	-9.436785	-0.286240	-0.677025	-5.605764	-2.867755	0.000000	-10.000000	0.391667	-21.483334	136.666672	1023.000000	1023.000000	2046.000000
0.840000	-0.016782	-9.917997	-0.458695	-0.578870	-5.888811	-2.991621	0.000000	-10.000000	0.350000	-20.516666	129.500000	1023.000000	1023.000000	2046.000000
0.860000	-0.017235	-10.185954	-0.733102	-0.455389	-5.934396	-3.063067	0.000000	-10.000000	0.316667	-19.466667	122.666664	1023.000000	1023.000000	2046.000000
0.880000	-0.018069	-10.678593	-0.815635	-0.443737	-6.237663	-3.181557	0.000000	-10.000000	0.291667	-18.433334	116.000000	1023.000000	1023.000000	2046.000000
0.900000	-0.018736	-11.073099	-1.052171	-0.323307	-6.352180	-3.345441	0.000000	-10.000000	0.275000	-17.800001	110.000000	1023.000000	1023.000000	2046.000000
0.920000	-0.019414	-11.473792	-1.250904	-0.258483	-6.446146	-3.518259	0.000000	-10.000000	0.258333	-17.366667	104.166664	1023.000000	1023.000000	2046.000000
0.940000	-0.020220	-11.950128	-1.383671	-0.257764	-6.665440	-3.643252	0.000000	-10.000000	0.258333	-17.166666	98.500000	1023.000000	1023.000000	2046.000000
0.960000	-0.021026	-12.426081	-1.580255	-0.220627	-6.736651	-3.888548	0.000000	-10.000000	0.258333	-16.900000	92.500000	1023.000000	1023.000000	2046.000000
0.980000	-0.021644	-12.791815	-1.585988	-0.309172	-6.953322	-3.943334	0.000000	-10.000000	0.250000	-16.483334	86.833336	1023.000000	1023.000000	2046.000000
1.000000	-0.022231	-13.138805	-1.599551	-0.466669	-7.029733	-4.042853	0.000000	-10.000000	0.241667	-15.916667	81.333336	1023.000000	1023.000000	2046.000000
1.020000	-0.022817	-13.484723	-1.523302	-0.698966	-7.163463	-4.098993	0.000000	-10.000000	0.225000	-15.300000	76.166664	1023.000000	1023.000000	2046.000000
1.040000	-0.023522	-13.901514	-1.552183	-0.859510	-7.227121	-4.262700	0.000000	-10.000000	0.216667	-14.800000	71.000000	1023.000000	1023.000000	2046.000000
1.060000	-0.024106	-14.246643	-1.487217	-1.022032	-7.446093	-4.291302	0.000000	-10.000000	0.200000	-14.066667	66.000000	1023.000000	1023.000000	2046.000000
1.080000	-0.024609	-14.543913	-1.592378	-1.018006	-7.500846	-4.432683	0.000000	-10.000000	0.183333	-13.066667	61.333332	1023.000000	1023.000000	2046.000000
1.100000	-0.024811	-14.663567	-1.501330	-1.064497	-7.698379	-4.399361	0.000000	-10.000000	0.150000	-11.933333	57.000000	1023.000000	1023.000000	2046.000000
1.120000	-0.024800	-14.657053	-1.481768	-1.037817	-7.710830	-4.426638	0.000000	-10.000000	0.116667	-10.916667	53.000000	1023.000000	1023.000000	2046.000000
1.140000	-0.024772	-14.640539	-1.409321	-1.069994	-7.805722	-4.355503	0.000000	-10.000000	0.100000	-10.066667	49.333332	1023.000000	1023.000000	2046.000000
1.160000	-0.024891	-14.710531	-1.337126	-1.163417	-7.821009	-4.388979	0.000000	-10.000000	0.100000	-9.416667	45.833332	1023.000000	1023.000000	2046.000000
1.180000	-0.025210	-14.899313	-1.287057	-1.329972	-7.929064	-4.353220	0.000000	-10.000000	0.091667	-8.950000	42.666668	1023.000000	1023.000000	2046.000000
1.200000	-0.025764	-15.226298	-1.307173	-1.491061	-7.961778	-4.466287	0.000000	-10.000000	0.091667	-8.550000	39.666668	1023.000000	1023.000000	2046.000000
1.220000	-0.026156	-15.458373	-1.280707	-1.698336	-8.055251	-4.424080	0.000000	-10.000000	0.083333	-8.150000	36.833332	1023.000000	1023.000000	2046.000000
1.240000	-0.026658	-15.754691	-1.349243	-1.759963	-8.118036	-4.527449	0.000000	-10.000000	0.083333	-7.683333	34.166668	1023.000000	1023.000000	2046.000000
1.260000	-0.027044	-15.983191	-1.373517	-1.878863	-8.189023	-4.541789	0.000000	-10.000000	0.075000	-7.366667	31.666666	1023.000000	1023.000000	2046.000000
1.280000	-0.027490	-16.246824	-1.478484	-1.909763	-8.237683	-4.620894	0.000000	-10.000000	0.066667	-7.183333	29.166666	1023.000000	1023.000000	2046.000000
1.300000	-0.027805	-16.433050	-1.503916	-2.074827	-8.269011	-4.585296	0.000000	-10.000000	0.075000	-7.200000	26.833334	1023.000000	1023.000000	2046.000000
1.320000	-0.028220	-16.678072	-1.517634	-2.146056	-8.363789	-4.650594	0.000000	-10.000000	0.075000	-7.250000	24.166666	1023.000000	1023.000000	2046.000000
1.340000	-0.028528	-16.860067	-1.578747	-2.224900	-8.361445	-4.694974	0.000000	-10.000000	0.083333	-7.150000	21.833334	1023.000000	1023.000000	2046.000000
1.360000	-0.028844	-17.046516	-1.610728	-2.265033	-8.404948	-4.765807	0.000000	-10.000000	0.075000	-7.066667	19.333334	1023.000000	1023.000000	2046.000000
1.380000	-0.028954	-17.111937	-1.561269	-2.361519	-8.465213	-4.723935	0.000000	-10.000000	0.066667	-6.883334	17.000000	1023.000000	1023.000000	2046.000000
1.400000	-0.029152	-17.228567	-1.612446	-2.387200	-8.451279	-4.777643	0.000000	-10.000000	0.058333	-6.750000	14.666667	1023.000000	1023.000000	2046.000000
1.420000	-0.029468	-17.415571	-1.590169	-2.541952	-8.496880	-4.786571	0.000000	-10.000000	0.050000	-6.533333	12.500000	1023.000000	1023.000000	2046.000000
1.440000	-0.029834	-17.632008	-1.621439	-2.636661	-8.538245	-4.835662	0.000000	-10.000000	0.050000	-6.266667	10.500000	1023.000000	1023.000000	2046.000000
1.460000	-0.030283	-17.896988	-1.538238	-2.789314	-8.692513	-4.876923	0.000000	-10.000000	0.066667	-5.833333	8.500000	1023.000000	1023.000000	2046.000000
1.480000	-0.030573	-18.068916	-1.670006	-2.830837	-8.739929	-4.828145	0.000000	-10.000000	0.075000	-5.300000	6.500000	1023.000000	1023.000000	2046.000000
1.500000	-0.031124	-18.394041	-1.832990	-2.994772	-8.656734	-4.909545	0.000000	-10.000000	0.083333	-4.933333	4.500000	1023.000000	1023.000000	2046.000000
1.520000	-0.031814	-18.801914	-1.856873	-3.161713	-8.770221	-5.013106	0.000000	-10.000000	0.066667	-4.900000	2.833333	1023.000000	1023.000000	2046.000000
1.540000	-0.031960	-18.888527	-1.874610	-3.310199	-8.677846	-5.025871	0.000000	-10.000000	0.058333	-5.100000	1.333333	1023.000000	1023.000000	2046.000000
1.560000	-0.032233	-19.049486	-1.863739	-3.411072	-8.717880	-5.056795	0.000000	-10.000000	0.066667	-5.266667	0.000000	1023.000000	1023.000000	2046.000000
1.580000	-0.032569	-19.248554	-2.056870	-3.330518	-8.679002	-5.182165	0.000000	-10.000000	0.066667	-5.000000	-1.500000	1023.000000	1023.000000	2046.000000
1.600000	-0.032718	-19.336065	-2.231732	-3.164925	-8.750284	-5.189124	0.000000	-10.000000	0.075000	-4.050000	-3.000000	1023.000000	1023.000000	2046.000000
1.620000	-0.032772	-19.368456	-2.346806	-2.903562	-8.879173	-5.238914	0.000000	-10.000000	0.058333	-2.450000	-4.166667	1023.000000	1023.000000	2046.000000
1.640000	-0.032739	-19.348927	-2.594172	-2.678970	-8.880431	-5.195353	0.000000	-10.000000	0.058333	-0.983333	-4.833333	1023.000000	1023.000000	2046.000000
1.660000	-0.032693	-19.321707	-2.664438	-2.458243	-8.935308	-5.263717	0.000000	-10.000000	0.058333	-0.433333	-5.000000	1023.000000	1023.000000	2046.000000
1.680000	-0.032840	-19.408167	-2.858909	-2.257181	-8.958622	-5.333456	0.000000	-10.000000	0.058333	-0.866667	-5.000000	1023.000000	1023.000000	2046.000000
1.700000	-0.032894	-19.440350	-3.010532	-2.069462	-8.930394	-5.429962	0.000000	-10.000000	0.058333	-1.750000	-5.166667	1023.000000	1023.000000	2046.000000
1.720000	-0.033139	-19.585329	-3.085054	-1.972971	-9.035921	-5.491383	0.000000	-10.000000	0.050000	-2.583333	-5.666667	1023.000000	1023.000000	2046.000000
1.740000	-0.033385	-19.730759	-3.189639	-1.956173	-9.022180	-5.562767	0.000000	-10.000000	0.050000	-3.133333	-6.500000	1023.000000	1023.000000	2046.000000
1.760000	-0.033546	-19.825603	-3.068551	-2.025962	-9.133992	-5.597098	0.000000	-10.000000	0.041667	-3.333333	-7.666667	1023.000000	1023.000000	2046.000000
1.780000	-0.033715	-19.925425	-2.995316	-2.185951	-9.130501	-5.613657	0.000000	-10.000000	0.041667	-3.233333	-8.833333	1023.000000	1023.000000	2046.000000
1.800000	-0.033970	-20.076071	-2.925073	-2.334916	-9.111159	-5.704923	0.000000	-10.000000	0.041667	-3.000000	-10.000000	1023.000000	1023.000000	2046.000000
1.820000	-0.034162	-20.189667	-2.840569	-2.441321	-9.195201	-5.712576	0.000000	-10.000000	0.050000	-2.383333	-11.000000	1023.000000	1023.000000	2046.000000
1.840000	-0.034213	-20.219677	-2.752741	-2.399336	-9.301154	-5.766446	0.000000	-10.000000	0.050000	-1.383333	-11.666667	1023.000000	1023.000000	2046.000000
1.860000	-0.033882	-20.024141	-2.712670	-2.403583	-9.255155	-5.652734	0.000000	-10.000000	0.050000	-0.466667	-12.000000	1023.000000	1023.000000	2046.000000
1.880000	-0.033362	-19.716988	-2.535765	-2.328048	-9.248404	-5.604773	0.000000	-10.000000	0.050000	0.566667	-12.000000	1023.000000	1023.000000	2046.000000
1.900000	-0.032952	-19.474581	-2.436174	-2.264555	-9.232553	-5.541297	0.000000	-10.000000	0.050000	1.300000	-12.000000	1023.000000	1023.000000	2046.000000
1.920000	-0.032546	-19.234594	-2.339461	-2.281352	-9.132148	-5.481633	0.000000	-10.000000	0.041667	2.050000	-12.000000	1023.000000	1023.000000	2046.000000
1.940000	-0.032473	-19.191269	-2.176294	-2.452070	-9.209407	-5.353499	0.000000	-10.000000	0.033333	2.066667	-12.000000	1023.000000	1023.000000	2046.000000
1.960000	-0.032637	-19.288576	-2.152085	-2.553670	-9.174267	-5.408555	0.000000	-10.000000	0.025000	1.816667	-12.000000	1023.000000	1023.000000	2046.000000
1.980000	-0.032712	-19.332962	-2.097275	-2.671860	-9.194868	-5.368959	0.000000	-10.000000	0.033333	1.300000	-12.000000	1023.000000	1023.000000	2046.000000
2.000000	-0.032904	-19.445976	-2.096841	-2.843020	-9.167823	-5.338293	0.000000	-10.000000	0.033333	0.716667	-12.000000	1023.000000	1023.000000	2046.000000
2.020000	-0.033016	-19.512590	-2.054582	-2.874644	-9.224652	-5.358712	0.000000	-10.000000	0.041667	0.233333	-12.000000	1023.000000	1023.000000	2046.000000
2.040000	-0.033210	-19.627359	-2.122113	-2.964432	-9.213687	-5.327127	0.000000	-10.000000	0.041667	0.000000	-12.000000	1023.000000	1023.000000	2046.000000
2.060000	-0.033342	-19.705183	-2.173686	-3.012593	-9.159922	-5.358983	0.000000	-10.000000	0.041667	0.000000	-12.000000	1023.000000	1023.000000	2046.000000
2.080000	-0.033458	-19.773542	-2.126033	-3.053209	-9.260178	-5.334124	0.000000	-10.000000	0.041667	-0.283333	-12.000000	1023.000000	1023.000000	2046.000000
2.100000	-0.033810	-19.981768	-2.222096	-3.129448	-9.229223	-5.401000	0.000000	-10.000000	0.041667	-0.866667	-12.000000	1023.000000	1023.000000	2046.000000
2.120000	-0.033715	-19.925694	-2.247821	-3.152780	-9.160520	-5.364572	0.000000	-10.000000	0.050000	-1.483333	-12.000000	1023.000000	1023.000000	2046.000000
2.140000	-0.033962	-20.071257	-2.210012	-3.226755	-9.234533	-5.399958	0.000000	-10.000000	0.050000	-1.900000	-12.000000	1023.000000	1023.000000	2046.000000
2.160000	-0.033874	-20.019297	-2.157166	-3.256675	-9.234901	-5.370553	0.000000	-10.000000	0.050000	-2.000000	-12.000000	1023.000000	1023.000000	2046.000000
2.180000	-0.033900	-20.034615	-2.126256	-3.291230	-9.276870	-5.340258	0.000000	-10.000000	0.050000	-2.066667	-12.166667	1023.000000	1023.000000	2046.000000
2.200000	-0.033971	-20.076805	-2.152035	-3.362800	-9.215198	-5.346773	0.000000	-10.000000	0.041667	-1.950000	-12.500000	1023.000000	1023.000000	2046.000000
2.220000	-0.034022	-20.106853	-2.132126	-3.426441	-9.209918	-5.338368	0.000000	-10.000000	0.025000	-1.266667	-12.833333	1023.000000	1023.000000	2046.000000
2.240000	-0.034342	-20.296057	-2.028817	-3.568317	-9.309651	-5.389271	0.000000	-10.000000	0.016667	-0.583333	-13.000000	1023.000000	1023.000000	2046.000000
2.260000	-0.034484	-20.379799	-2.149925	-3.589738	-9.306986	-5.333148	0.000000	-10.000000	0.008333	0.000000	-13.000000	1023.000000	1023.000000	2046.000000
2.280000	-0.034906	-20.629215	-2.225462	-3.745112	-9.339245	-5.319395	0.000000	-10.000000	0.025000	0.000000	-13.000000	1023.000000	1023.000000	2046.000000
2.300000	-0.035219	-20.814459	-2.342529	-3.814258	-9.250966	-5.406705	0.000000	-10.000000	0.025000	0.000000	-13.000000	1023.000000	1023.000000	2046.000000
2.320000	-0.035273	-20.846207	-2.322517	-3.912380	-9.204700	-5.406610	0.000000	-10.000000	0.041667	0.000000	-13.000000	1023.000000	1023.000000	2046.000000
2.340000	-0.035189	-20.796816	-2.293770	-3.954362	-9.122952	-5.425733	0.000000	-10.000000	0.025000	0.000000	-13.000000	1023.000000	1023.000000	2046.000000
2.360000	-0.035334	-20.882431	-2.427721	-3.893308	-9.108427	-5.452976	0.000000	-10.000000	0.016667	0.700000	-13.000000	1023.000000	1023.000000	2046.000000
2.380000	-0.035226	-20.818342	-2.542126	-3.691444	-9.121179	-5.463594	0.000000	-10.000000	0.000000	2.016667	-13.000000	1023.000000	1023.000000	2046.000000
2.400000	-0.035162	-20.780920	-2.771775	-3.342121	-9.199895	-5.467130	0.000000	-10.000000	0.000000	3.883333	-13.000000	1023.000000	1023.000000	2046.000000
2.420000	-0.034721	-20.520094	-2.894063	-3.096008	-9.151949	-5.378074	0.000000	-10.000000	0.000000	5.400000	-13.000000	1023.000000	1023.000000	2046.000000
2.440000	-0.034452	-20.361179	-2.998113	-2.818230	-9.220795	-5.324042	0.000000	-10.000000	0.000000	6.466667	-13.000000	1023.000000	1023.000000	2046.000000
2.460000	-0.034139	-20.176121	-3.163006	-2.577215	-9.083061	-5.352838	0.000000	-10.000000	0.000000	7.083333	-13.000000	1023.000000	1023.000000	2046.000000
2.480000	-0.033873	-20.018961	-3.265538	-2.347856	-9.049110	-5.356457	0.000000	-10.000000	0.000000	7.550000	-13.000000	1023.000000	1023.000000	2046.000000
2.500000	-0.033766	-19.955566	-3.351971	-2.199088	-9.039442	-5.365067	0.000000	-10.000000	0.000000	8.050000	-13.000000	1023.000000	1023.000000	2046.000000
2.520000	-0.033583	-19.847797	-3.374418	-2.117147	-9.010601	-5.345631	0.000000	-10.000000	-0.016667	8.816667	-13.000000	1023.000000	1023.000000	2046.000000
2.540000	-0.033496	-19.796146	-3.320318	-2.163612	-9.038852	-5.273365	0.000000	-10.000000	-0.033333	9.950000	-13.000000	1023.000000	1023.000000	2046.000000
2.560000	-0.032915	-19.452988	-3.179082	-2.258264	-8.879569	-5.136073	0.000000	-10.000000	-0.066667	11.283334	-1.333333	1023.000000	1023.000000	2046.000000
2.580000	-0.032608	-19.271397	-3.063306	-2.349473	-8.800209	-5.058409	0.000000	-10.000000	-0.083333	12.550000	11.333333	1023.000000	1023.000000	2046.000000
2.600000	-0.032051	-18.942177	-2.895908	-2.396970	-8.757581	-4.891719	0.000000	-10.000000	-0.125000	13.883333	25.500000	1023.000000	1023.000000	2046.000000
2.620000	-0.031448	-18.585627	-2.833083	-2.315177	-8.679965	-4.757401	0.000000	-10.000000	-0.150000	15.316667	29.666666	1023.000000	1023.000000	2046.000000
2.640000	-0.030430	-17.984245	-2.732691	-2.197202	-8.526647	-4.527705	0.000000	-10.000000	-0.183333	16.883333	34.500000	1023.000000	1023.000000	2046.000000
2.660000	-0.029440	-17.399137	-2.609411	-2.084371	-8.439027	-4.266328	0.000000	-10.000000	-0.208333	18.216667	39.833332	1023.000000	1023.000000	2046.000000
2.680000	-0.028324	-16.739723	-2.443094	-2.017266	-8.254247	-4.025116	0.000000	-10.000000	-0.233333	19.416668	45.666668	1023.000000	1023.000000	2046.000000
2.700000	-0.027479	-16.239954	-2.323086	-2.040487	-8.134418	-3.741962	0.000000	-10.000000	-0.258333	20.283335	52.000000	1023.000000	1023.000000	2046.000000
2.720000	-0.026696	-15.777309	-2.150352	-2.102084	-7.975986	-3.548887	0.000000	-10.000000	-0.275000	20.666668	58.666668	1023.000000	1023.000000	2046.000000
2.740000	-0.026148	-15.453345	-2.010869	-2.242115	-7.876091	-3.324271	0.000000	-10.000000	-0.291667	21.000000	65.500000	1023.000000	1023.000000	2046.000000
2.760000	-0.025498	-15.069251	-1.852674	-2.323249	-7.719015	-3.174314	0.000000	-10.000000	-0.316667	21.350000	72.500000	1023.000000	1023.000000	2046.000000
2.780000	-0.024736	-14.619182	-1.762717	-2.359412	-7.534702	-2.962350	0.000000	-10.000000	-0.300000	21.966667	79.666664	1023.000000	1023.000000	2046.000000
2.800000	-0.023950	-14.154245	-1.670921	-2.372825	-7.289751	-2.820748	0.000000	-10.000000	-0.300000	22.333334	86.833336	1023.000000	1023.000000	2046.000000
2.820000	-0.022917	-13.543679	-1.517965	-2.351282	-7.044422	-2.630012	0.000000	-10.000000	-0.291667	22.733334	94.333336	1023.000000	1023.000000	2046.000000
2.840000	-0.022102	-13.062400	-1.396699	-2.375772	-6.883644	-2.406284	0.000000	-10.000000	-0.316667	22.950001	101.833336	1023.000000	1023.000000	2046.000000
2.860000	-0.021199	-12.528322	-1.240153	-2.366696	-6.658780	-2.262693	0.000000	-10.000000	-0.333333	23.316668	109.500000	1023.000000	1023.000000	2046.000000
2.880000	-0.020310	-12.002959	-1.206403	-2.311544	-6.409054	-2.075959	0.000000	-10.000000	-0.341667	23.466667	117.166664	1023.000000	1023.000000	2046.000000
2.900000	-0.019223	-11.361035	-1.031450	-2.362513	-6.174044	-1.793029	0.000000	-10.000000	-0.350000	23.700001	125.000000	1023.000000	1023.000000	2046.000000
2.920000	-0.018162	-10.733546	-0.825808	-2.323178	-5.978246	-1.606314	0.000000	-10.000000	-0.358333	23.750000	133.000000	1023.000000	1023.000000	2046.000000
2.940000	-0.017121	-10.118780	-0.776588	-2.292417	-5.664756	-1.385019	0.000000	-10.000000	-0.358333	24.116667	141.000000	1023.000000	1023.000000	2046.000000
2.960000	-0.015788	-9.330603	-0.526306	-2.274201	-5.382791	-1.147305	0.000000	-10.000000	-0.375000	24.549999	149.000000	1023.000000	1023.000000	2046.000000
2.980000	-0.014827	-8.762553	-0.288903	-2.341460	-5.260925	-0.871266	0.000000	-10.000000	-0.383333	25.333334	157.000000	1023.000000	1023.000000	2046.000000
3.000000	-0.013780	-8.144131	-0.172696	-2.286348	-4.989529	-0.695558	0.000000	-10.000000	-0.416667	25.816668	165.166672	1023.000000	1023.000000	2046.000000
3.020000	-0.012975	-7.668254	0.030606	-2.386167	-4.785453	-0.527240	0.000000	-10.000000	-0.433333	26.516666	173.666672	1023.000000	1023.000000	2046.000000
3.040000	-0.012294	-7.265751	0.206027	-2.448610	-4.721828	-0.301340	0.000000	-10.000000	-0.458333	26.850000	182.500000	1023.000000	1023.000000	2046.000000
3.060000	-0.011414	-6.745756	0.178690	-2.317121	-4.459438	-0.147886	0.000000	-10.000000	-0.450000	27.433334	191.500000	1023.000000	1023.000000	2046.000000
3.080000	-0.010878	-6.428605	0.253896	-2.427830	-4.290948	0.036278	0.000000	-10.000000	-0.450000	27.566668	200.500000	1023.000000	1023.000000	2046.000000
3.100000	-0.010139	-5.992024	0.229132	-2.439240	-3.954422	0.172506	0.000000	-10.000000	-0.433333	27.683334	209.666672	1023.000000	1023.000000	2046.000000
3.120000	-0.009161	-5.414385	0.424451	-2.447622	-3.745947	0.354733	0.000000	-10.000000	-0.441667	27.550001	218.833328	1023.000000	1023.000000	2046.000000
3.140000	-0.008024	-4.742366	0.392346	-2.227381	-3.371831	0.464500	0.000000	-10.000000	-0.441667	27.333334	228.166672	1023.000000	1023.000000	2046.000000
3.160000	-0.006908	-4.082817	0.411027	-1.926806	-3.237540	0.670502	0.000000	-10.000000	-0.466667	27.750000	237.333328	1023.000000	1023.000000	2046.000000
3.180000	-0.006009	-3.551588	0.238555	-1.519313	-3.012069	0.741239	0.000000	-10.000000	-0.483333	28.133333	246.500000	1023.000000	1023.000000	2046.000000
3.200000	-0.005240	-3.096737	0.147466	-1.167735	-2.978755	0.902287	0.000000	-10.000000	-0.500000	28.650000	255.833328	1023.000000	1023.000000	2046.000000
3.220000	-0.004272	-2.524981	0.012242	-0.742808	-2.748838	0.954423	0.000000	-10.000000	-0.508333	28.816668	265.166656	1023.000000	1023.000000	2046.000000
3.240000	-0.003300	-1.950163	0.005973	-0.414930	-2.657661	1.116456	0.000000	-10.000000	-0.508333	28.750000	274.833344	1023.000000	1023.000000	2046.000000
3.260000	-0.002241	-1.324513	-0.036219	-0.023687	-2.452516	1.187910	0.000000	-10.000000	-0.508333	28.683334	284.333344	1023.000000	1023.000000	2046.000000
3.280000	-0.001484	-0.877084	-0.034376	0.327724	-2.412632	1.242201	0.000000	-10.000000	-0.475000	28.016666	294.000000	1023.000000	1023.000000	2046.000000
3.300000	-0.000592	-0.350106	-0.111272	0.608611	-2.142559	1.295114	0.000000	-10.000000	-0.458333	27.566668	303.500000	1023.000000	1023.000000	2046.000000
3.320000	0.000068	0.040039	0.017593	0.769035	-2.137258	1.390668	0.000000	-10.000000	-0.433333	27.183334	312.833344	1023.000000	1023.000000	2046.000000
3.340000	0.001197	0.707452	0.125038	0.874032	-1.787479	1.495861	0.000000	-10.000000	-0.425000	26.950001	322.000000	1023.000000	1023.000000	2046.000000
3.360000	0.002286	1.350816	0.369675	0.908769	-1.612365	1.684738	0.000000	-10.000000	-0.425000	26.950001	331.000000	1023.000000	1023.000000	2046.000000
3.380000	0.003453	2.040495	0.536142	1.079203	-1.369888	1.795038	0.000000	-10.000000	-0.433333	26.933334	340.000000	1023.000000	1023.000000	2046.000000
3.400000	0.004635	2.739249	0.625425	1.287469	-1.149077	1.975432	0.000000	-10.000000	-0.466667	27.416668	349.000000	1023.000000	1023.000000	2046.000000
3.420000	0.006170	3.646299	0.834811	1.522602	-0.927304	2.216190	0.000000	-10.000000	-0.491667	27.933334	358.000000	1023.000000	1023.000000	2046.000000
3.440000	0.007726	4.565893	1.020775	1.753967	-0.637059	2.428210	0.000000	-10.000000	-0.508333	28.383333	367.166656	1023.000000	1023.000000	2046.000000
3.460000	0.009401	5.555939	1.353149	1.932814	-0.402142	2.672118	0.000000	-10.000000	-0.508333	28.716667	376.500000	1023.000000	1023.000000	2046.000000
3.480000	0.010944	6.467642	1.562995	2.050787	-0.072276	2.926136	0.000000	-10.000000	-0.500000	28.616667	386.000000	1023.000000	1023.000000	2046.000000
3.500000	0.012438	7.350945	1.923485	2.060256	0.156213	3.210990	0.000000	-10.000000	-0.491667	28.583334	395.666656	1023.000000	1023.000000	2046.000000
3.520000	0.013805	8.158980	2.267525	2.060438	0.413621	3.417398	0.000000	-10.000000	-0.475000	27.950001	405.166656	1023.000000	1023.000000	2046.000000
3.540000	0.015091	8.918512	2.582459	2.020210	0.674461	3.641382	0.000000	-10.000000	-0.466667	27.750000	414.666656	1023.000000	1023.000000	2046.000000
3.560000	0.016353	9.664527	2.812171	2.010827	1.023044	3.818485	0.000000	-10.000000	-0.450000	27.316668	424.000000	1023.000000	1023.000000	2046.000000
3.580000	0.017449	10.312228	3.132520	2.068719	1.176130	3.934859	0.000000	-10.000000	-0.450000	27.283335	433.333344	1023.000000	1023.000000	2046.000000
3.600000	0.018874	11.154491	3.361718	2.135670	1.533357	4.123748	0.000000	-10.000000	-0.416667	26.933334	442.500000	1023.000000	1023.000000	2046.000000
3.620000	0.020000	11.820195	3.611293	2.170181	1.750956	4.287765	0.000000	-10.000000	-0.408333	26.799999	451.500000	1023.000000	1023.000000	2046.000000
3.640000	0.021271	12.571065	3.787302	2.214216	2.118788	4.450758	0.000000	-10.000000	-0.400000	26.366667	460.333344	1023.000000	1023.000000	2046.000000
3.660000	0.022448	13.266491	3.975014	2.283812	2.404068	4.603597	0.000000	-10.000000	-0.408333	26.150000	469.166656	1023.000000	1023.000000	2046.000000
3.680000	0.023559	13.923242	4.184772	2.372815	2.590413	4.775241	0.000000	-10.000000	-0.416667	25.850000	478.000000	1023.000000	1023.000000	2046.000000
3.700000	0.024790	14.650846	4.299978	2.464287	2.988490	4.898090	0.000000	-10.000000	-0.408333	25.666666	486.666656	1023.000000	1023.000000	2046.000000
3.720000	0.026021	15.378637	4.572236	2.575815	3.129571	5.101015	0.000000	-10.000000	-0.408333	25.283333	495.333344	1023.000000	1023.000000	2046.000000
3.740000	0.027351	16.164568	4.784547	2.598835	3.467019	5.314167	0.000000	-10.000000	-0.391667	24.716667	503.666656	1023.000000	1023.000000	2046.000000
3.760000	0.028467	16.824215	5.023784	2.622062	3.633486	5.544882	0.000000	-10.000000	-0.391667	24.666668	512.000000	1023.000000	1023.000000	2046.000000
3.780000	0.029624	17.507999	5.120957	2.692018	4.051311	5.643713	0.000000	-10.000000	-0.391667	24.383333	520.166687	1023.000000	1023.000000	2046.000000
3.800000	0.030802	18.203762	5.428505	2.642964	4.171266	5.961027	0.000000	-10.000000	-0.400000	24.750000	528.500000	1023.000000	1023.000000	2046.000000
3.820000	0.032202	19.031557	5.534042	2.910000	4.486310	6.101205	0.000000	-10.000000	-0.400000	24.866667	536.833313	1023.000000	1023.000000	2046.000000
3.840000	0.033464	19.776987	5.663122	3.056110	4.725392	6.332363	0.000000	-10.000000	-0.383333	25.016666	545.166687	1023.000000	1023.000000	2046.000000
3.860000	0.034321	20.283529	5.812089	3.080049	5.034322	6.357069	0.000000	-10.000000	-0.366667	24.633333	553.500000	1023.000000	1023.000000	2046.000000
3.880000	0.035460	20.956663	6.044077	2.995495	5.332797	6.584295	0.000000	-10.000000	-0.350000	24.200001	561.833313	1023.000000	1023.000000	2046.000000
3.900000	0.036678	21.676950	6.295451	3.075114	5.662600	6.643785	0.000000	-10.000000	-0.350000	24.100000	570.000000	1023.000000	1023.000000	2046.000000
3.920000	0.038211	22.582542	6.331466	3.397991	6.001476	6.851609	0.000000	-10.000000	-0.366667	24.266666	578.000000	1023.000000	1023.000000	2046.000000
3.940000	0.039450	23.314917	6.389805	3.833542	6.156795	6.934774	0.000000	-10.000000	-0.383333	24.583334	586.000000	1023.000000	1023.000000	2046.000000
3.960000	0.040467	23.916142	6.247509	4.242302	6.338870	7.087461	0.000000	-10.000000	-0.400000	24.933334	594.000000	1023.000000	1023.000000	2046.000000
3.980000	0.041506	24.529829	6.253670	4.679031	6.485812	7.111316	0.000000	-10.000000	-0.408333	25.283335	605.000000	1023.000000	1023.000000	2046.000000
4.000000	0.042650	25.206020	6.199918	5.142039	6.700432	7.163630	0.000000	-10.000000	-0.416667	25.450001	616.166687	1023.000000	1023.000000	2046.000000
4.020000	0.043927	25.960926	6.323027	5.590881	6.880161	7.166857	0.000000	-10.000000	-0.425000	25.533335	627.500000	1023.000000	1023.000000	2046.000000
4.040000	0.045173	26.697300	6.350060	6.006334	7.064516	7.276390	0.000000	-10.000000	-0.416667	25.516666	636.166687	1023.000000	1023.000000	2046.000000
4.060000	0.046254	27.336391	6.458059	6.382889	7.238258	7.257185	0.000000	-10.000000	-0.408333	25.483334	642.000000	1023.000000	1023.000000	2046.000000
4.080000	0.047473	28.056776	6.558460	6.644932	7.437873	7.415511	0.000000	-10.000000	-0.408333	25.416666	647.666687	1023.000000	1023.000000	2046.000000
4.100000	0.048625	28.737207	6.836446	6.876299	7.568885	7.455576	0.000000	-10.000000	-0.400000	25.233334	653.333313	1023.000000	1023.000000	2046.000000
4.120000	0.050142	29.633669	7.132082	6.931821	7.871055	7.698712	0.000000	-10.000000	-0.383333	24.933334	661.666687	1023.000000	1023.000000	2046.000000
4.140000	0.051407	30.381443	7.456842	7.011892	8.112832	7.799877	0.000000	-10.000000	-0.341667	24.283335	670.000000	1023.000000	1023.000000	2046.000000
4.160000	0.052710	31.151722	7.805548	7.058677	8.243348	8.044150	0.000000	-10.000000	-0.316667	23.816668	678.000000	1023.000000	1023.000000	2046.000000
4.180000	0.054058	31.948294	8.045864	7.259161	8.508093	8.135175	0.000000	-10.000000	-0.300000	23.200001	686.000000	1023.000000	1023.000000	2046.000000
4.200000	0.055645	32.886150	8.387437	7.398992	8.724888	8.374832	0.000000	-10.000000	-0.283333	22.800001	694.000000	1023.000000	1023.000000	2046.000000
4.220000	0.057286	33.856300	8.696620	7.599209	9.043764	8.516706	0.000000	-10.000000	-0.266667	22.300001	701.833313	1023.000000	1023.000000	2046.000000
4.240000	0.059030	34.886463	9.081235	7.692469	9.316935	8.795824	0.000000	-10.000000	-0.250000	21.833334	709.500000	1023.000000	1023.000000	2046.000000
4.260000	0.060667	35.854317	9.429168	7.808939	9.633075	8.983137	0.000000	-10.000000	-0.225000	21.466667	716.833313	1023.000000	1023.000000	2046.000000
4.280000	0.061987	36.634338	9.838791	7.711667	9.823547	9.260333	0.000000	-10.000000	-0.208333	20.733334	724.000000	1023.000000	1023.000000	2046.000000
4.300000	0.063061	37.269318	10.208776	7.675200	9.988651	9.396690	0.000000	-10.000000	-0.175000	19.716667	731.000000	1023.000000	1023.000000	2046.000000
4.320000	0.064071	37.865993	10.504549	7.569033	10.219104	9.573308	0.000000	-10.000000	-0.150000	18.416668	737.833313	1023.000000	1023.000000	2046.000000
4.340000	0.064961	38.391758	10.821207	7.555120	10.321841	9.693591	0.000000	-10.000000	-0.116667	17.000000	744.333313	1023.000000	1023.000000	2046.000000
4.360000	0.065892	38.942131	11.038638	7.577304	10.553229	9.772961	0.000000	-10.000000	-0.091667	15.583334	750.166687	1023.000000	1023.000000	2046.000000
4.380000	0.066726	39.434826	11.308429	7.600730	10.639967	9.885698	0.000000	-10.000000	-0.058333	13.733334	755.500000	1023.000000	1023.000000	2046.000000
4.400000	0.067260	39.750435	11.398847	7.636892	10.813533	9.901162	0.000000	-10.000000	-0.025000	11.533334	760.333313	1023.000000	1023.000000	2046.000000
4.420000	0.067670	39.993092	11.534697	7.640370	10.837664	9.980359	0.000000	-10.000000	0.000000	9.050000	764.666687	1023.000000	1023.000000	2046.000000
4.440000	0.067969	40.169476	11.592220	7.698071	10.917618	9.961567	0.000000	-10.000000	0.025000	5.816667	768.166687	1023.000000	1023.000000	2046.000000
4.460000	0.068097	40.245289	11.601224	7.686078	10.921103	10.036885	0.000000	-10.000000	0.041667	1.916667	770.500000	1023.000000	1023.000000	2046.000000
4.480000	0.068044	40.214035	11.611273	7.692893	10.870279	10.039590	0.000000	-10.000000	0.083333	-1.950000	771.666687	1023.000000	1023.000000	2046.000000
4.500000	0.067765	40.049194	11.548426	7.694217	10.771866	10.034685	0.000000	-10.000000	0.100000	-5.866667	772.000000	1023.000000	1023.000000	2046.000000
4.520000	0.067174	39.699547	11.373830	7.658126	10.673048	9.994543	0.000000	-10.000000	0.133333	-9.250000	772.000000	1023.000000	1023.000000	2046.000000
4.540000	0.066342	39.208008	11.149162	7.617265	10.450551	9.991028	0.000000	-10.000000	0.175000	-12.550000	772.000000	1023.000000	1023.000000	2046.000000
4.560000	0.065444	38.677612	10.860772	7.699482	10.154729	9.962627	0.000000	-10.000000	0.225000	-15.033334	772.000000	1023.000000	1023.000000	2046.000000
4.580000	0.064347	38.029037	10.484971	7.821350	9.887987	9.834728	0.000000	-10.000000	0.291667	-17.416668	768.333313	1023.000000	1023.000000	2046.000000
4.600000	0.062941	37.198044	10.166596	7.711169	9.664840	9.655438	0.000000	-10.000000	0.341667	-19.633333	759.166687	1023.000000	1023.000000	2046.000000
4.620000	0.061538	36.368896	10.077578	7.423470	9.396700	9.471147	0.000000	-10.000000	0.391667	-21.533335	747.666687	1023.000000	1023.000000	2046.000000
4.640000	0.060244	35.604458	9.822406	7.230574	9.238212	9.313268	0.000000	-10.000000	0.458333	-23.016668	737.333313	1023.000000	1023.000000	2046.000000
4.660000	0.059120	34.940105	9.628226	7.278018	8.971288	9.062574	0.000000	-10.000000	0.516667	-24.400002	729.833313	1023.000000	1023.000000	2046.000000
4.680000	0.057511	33.988907	9.155798	7.417762	8.607929	8.807417	0.000000	-10.000000	0.566667	-25.483334	721.666687	1023.000000	1023.000000	2046.000000
4.700000	0.055888	33.029655	8.663315	7.619784	8.289138	8.457418	0.000000	-10.000000	0.583333	-26.366667	713.166687	1023.000000	1023.000000	2046.000000
4.720000	0.054055	31.946672	8.239507	7.748844	7.795092	8.163230	0.000000	-10.000000	0.608333	-27.050001	704.333313	1023.000000	1023.000000	2046.000000
4.740000	0.052536	31.048864	7.868182	7.858729	7.522975	7.798978	0.000000	-10.000000	0.650000	-27.916666	695.333313	1023.000000	1023.000000	2046.000000
4.760000	0.051067	30.180761	7.515343	8.003254	7.167853	7.494312	0.000000	-10.000000	0.683333	-28.616667	686.000000	1023.000000	1023.000000	2046.000000
4.780000	0.049795	29.428879	7.136909	8.193966	6.977401	7.120602	0.000000	-10.000000	0.733333	-29.483334	676.333313	1023.000000	1023.000000	2046.000000
4.800000	0.048321	28.557989	6.837281	8.272446	6.606900	6.841362	0.000000	-10.000000	0.766667	-30.266666	666.500000	1023.000000	1023.000000	2046.000000
4.820000	0.046964	27.755527	6.519266	8.349118	6.370343	6.516801	0.000000	-10.000000	0.800000	-30.983334	656.333313	1023.000000	1023.000000	2046.000000
4.840000	0.045528	26.907253	6.269032	8.373775	6.022574	6.241872	0.000000	-10.000000	0.816667	-31.583334	646.000000	1023.000000	1023.000000	2046.000000
4.860000	0.044321	26.193470	6.133696	8.278487	5.835384	5.945903	0.000000	-10.000000	0.833333	-31.950001	635.500000	1023.000000	1023.000000	2046.000000
4.880000	0.042942	25.378859	6.045323	8.022738	5.508265	5.802533	0.000000	-10.000000	0.850000	-32.450001	624.833313	1023.000000	1023.000000	2046.000000
4.900000	0.041503	24.528166	5.871337	7.921861	5.258111	5.476857	0.000000	-10.000000	0.858333	-32.383335	614.000000	1023.000000	1023.000000	2046.000000
4.920000	0.040182	23.747532	5.800676	7.821097	4.830412	5.295346	0.000000	-10.000000	0.858333	-32.250000	603.166687	1023.000000	1023.000000	2046.000000
4.940000	0.039170	23.149630	5.616004	7.833622	4.639894	5.060110	0.000000	-10.000000	0.858333	-31.900002	592.333313	1023.000000	1023.000000	2046.000000
4.960000	0.038141	22.541519	5.577470	7.746234	4.279071	4.938744	0.000000	-10.000000	0.841667	-31.816668	581.666687	1023.000000	1023.000000	2046.000000
4.980000	0.037357	22.078217	5.503033	7.752390	4.070040	4.752753	0.000000	-10.000000	0.833333	-31.466667	571.000000	1023.000000	1023.000000	2046.000000
5.000000	0.036287	21.445368	5.424871	7.552101	3.778711	4.689684	0.000000	-10.000000	0.816667	-31.100000	560.666687	1023.000000	1023.000000	2046.000000
5.020000	0.035318	20.872829	5.364398	7.467922	3.547779	4.492731	0.000000	-10.000000	0.808333	-30.700001	550.333313	1023.000000	1023.000000	2046.000000
5.040000	0.033961	20.070709	5.308602	7.108092	3.236610	4.417405	0.000000	-10.000000	0.800000	-30.550001	540.000000	1023.000000	1023.000000	2046.000000
5.060000	0.032510	19.213696	5.228540	6.876216	3.004343	4.104597	0.000000	-10.000000	0.800000	-30.483334	529.666687	1023.000000	1023.000000	2046.000000
5.080000	0.031191	18.433971	5.143079	6.616828	2.764338	3.909726	0.000000	-10.000000	0.775000	-30.266666	519.500000	1023.000000	1023.000000	2046.000000
5.100000	0.029985	17.721304	5.063771	6.426944	2.511978	3.718611	0.000000	-10.000000	0.741667	-30.050001	509.500000	1023.000000	1023.000000	2046.000000
5.120000	0.028694	16.958298	4.864163	6.249831	2.341245	3.503059	0.000000	-10.000000	0.725000	-29.783335	499.500000	1023.000000	1023.000000	2046.000000
5.140000	0.027540	16.276047	4.805564	6.070453	2.051075	3.348954	0.000000	-10.000000	0.716667	-29.650002	489.500000	1023.000000	1023.000000	2046.000000
5.160000	0.026255	15.516812	4.586102	5.933585	1.900144	3.096982	0.000000	-10.000000	0.716667	-29.400002	479.500000	1023.000000	1023.000000	2046.000000
5.180000	0.025167	14.873604	4.462990	5.771992	1.626056	3.012566	0.000000	-10.000000	0.700000	-29.166668	469.833344	1023.000000	1023.000000	2046.000000
5.200000	0.024030	14.201809	4.265216	5.662875	1.488706	2.785012	0.000000	-10.000000	0.683333	-28.883333	460.166656	1023.000000	1023.000000	2046.000000
5.220000	0.022812	13.482093	4.176896	5.400529	1.170139	2.734529	0.000000	-10.000000	0.666667	-28.466667	450.666656	1023.000000	1023.000000	2046.000000
5.240000	0.021669	12.806172	3.986550	5.256030	1.069354	2.494239	0.000000	-10.000000	0.650000	-28.150002	441.000000	1023.000000	1023.000000	2046.000000
5.260000	0.020124	11.893036	3.833286	4.891735	0.812818	2.355197	0.000000	-10.000000	0.650000	-27.783335	431.666656	1023.000000	1023.000000	2046.000000
5.280000	0.018868	11.151280	3.660325	4.775775	0.605837	2.109344	0.000000	-10.000000	0.633333	-27.566668	422.333344	1023.000000	1023.000000	2046.000000
5.300000	0.017518	10.352903	3.384721	4.565920	0.358126	2.044136	0.000000	-10.000000	0.616667	-27.100000	413.166656	1023.000000	1023.000000	2046.000000
5.320000	0.015994	9.452459	3.192389	4.296875	0.281580	1.681615	0.000000	-10.000000	0.583333	-26.766666	404.000000	1023.000000	1023.000000	2046.000000
5.340000	0.014560	8.604686	3.130273	3.847837	0.028668	1.597907	0.000000	-10.000000	0.583333	-26.583334	395.000000	1023.000000	1023.000000	2046.000000
5.360000	0.013563	8.015820	3.078405	3.562702	-0.002826	1.377538	0.000000	-10.000000	0.566667	-26.366667	386.166656	1023.000000	1023.000000	2046.000000
5.380000	0.012370	7.310637	2.939199	3.279785	-0.184874	1.276526	0.000000	-10.000000	0.566667	-25.966667	377.500000	1023.000000	1023.000000	2046.000000
5.400000	0.011326	6.693694	2.696190	3.264268	-0.250022	0.983258	0.000000	-10.000000	0.533333	-25.416668	368.833344	1023.000000	1023.000000	2046.000000
5.420000	0.010281	6.075930	2.501853	3.246590	-0.577590	0.905078	0.000000	-10.000000	0.500000	-24.433334	360.333344	1023.000000	1023.000000	2046.000000
5.440000	0.009697	5.730712	2.296253	3.406128	-0.676405	0.704736	0.000000	-10.000000	0.450000	-23.433334	352.000000	1023.000000	1023.000000	2046.000000
5.460000	0.008798	5.199597	2.089534	3.416865	-0.938292	0.631490	0.000000	-10.000000	0.425000	-22.500000	344.333344	1023.000000	1023.000000	2046.000000
5.480000	0.008104	4.789300	1.870099	3.537033	-1.031883	0.414051	0.000000	-10.000000	0.408333	-22.016666	336.833344	1023.000000	1023.000000	2046.000000
5.500000	0.007160	4.231290	1.676361	3.472698	-1.271231	0.353463	0.000000	-10.000000	0.408333	-21.933334	329.500000	1023.000000	1023.000000	2046.000000
5.520000	0.006269	3.705021	1.413033	3.564130	-1.338127	0.065985	0.000000	-10.000000	0.400000	-21.866667	322.166656	1023.000000	1023.000000	2046.000000
5.540000	0.005180	3.061082	1.379772	3.425098	-1.675734	-0.068054	0.000000	-10.000000	0.408333	-21.850000	314.833344	1023.000000	1023.000000	2046.000000
5.560000	0.004394	2.597098	1.120362	3.469769	-1.612742	-0.380290	0.000000	-10.000000	0.408333	-21.783335	307.500000	1023.000000	1023.000000	2046.000000
5.580000	0.003566	2.107495	1.203493	3.157640	-1.882570	-0.371067	0.000000	-10.000000	0.408333	-21.666668	300.166656	1023.000000	1023.000000	2046.000000
5.600000	0.003025	1.788000	1.249624	3.056431	-1.936058	-0.581996	0.000000	-10.000000	0.400000	-21.683334	295.333344	1023.000000	1023.000000	2046.000000
5.620000	0.001994	1.178313	1.273913	2.821645	-2.197411	-0.719833	0.000000	-10.000000	0.400000	-21.616667	288.166656	1023.000000	1023.000000	2046.000000
5.640000	0.001498	0.885189	1.298688	2.690500	-2.315495	-0.788504	0.000000	-10.000000	0.391667	-21.566668	280.833344	1023.000000	1023.000000	2046.000000
5.660000	0.000666	0.393819	1.192609	2.624178	-2.502629	-0.920338	0.000000	-10.000000	0.391667	-21.400000	271.166656	1023.000000	1023.000000	2046.000000
5.680000	0.000378	0.223257	1.239444	2.599124	-2.636280	-0.979032	0.000000	-10.000000	0.391667	-21.083334	264.000000	1023.000000	1023.000000	2046.000000
5.700000	0.000107	0.063254	1.228642	2.571234	-2.729837	-1.006785	0.000000	-10.000000	0.391667	-20.866667	257.000000	1023.000000	1023.000000	2046.000000
5.720000	-0.000085	-0.050329	1.278342	2.542417	-2.852712	-1.018376	0.000000	-10.000000	0.391667	-20.833334	250.000000	1023.000000	1023.000000	2046.000000
5.740000	-0.000773	-0.456899	1.235515	2.439303	-3.025010	-1.106707	0.000000	-10.000000	0.391667	-20.783335	243.000000	1023.000000	1023.000000	2046.000000
5.760000	-0.001517	-0.896570	1.160923	2.224703	-3.131531	-1.150666	0.000000	-10.000000	0.391667	-20.616667	236.166672	1023.000000	1023.000000	2046.000000
5.780000	-0.002507	-1.481935	1.179320	1.948268	-3.387213	-1.222310	0.000000	-10.000000	0.383333	-20.150002	229.333328	1023.000000	1023.000000	2046.000000
5.800000	-0.003541	-2.092600	1.100438	1.769459	-3.615758	-1.346739	0.000000	-10.000000	0.366667	-19.816668	222.666672	1023.000000	1023.000000	2046.000000
5.820000	-0.004328	-2.557583	0.997874	1.597825	-3.693877	-1.459404	0.000000	-10.000000	0.358333	-19.600000	216.000000	1023.000000	1023.000000	2046.000000
5.840000	-0.005217	-3.083081	0.950903	1.439233	-3.977709	-1.495508	0.000000	-10.000000	0.350000	-19.633333	209.333328	1023.000000	1023.000000	2046.000000
5.860000	-0.005992	-3.541414	0.785609	1.315355	-3.996771	-1.645607	0.000000	-10.000000	0.358333	-19.650000	202.833328	1023.000000	1023.000000	2046.000000
5.880000	-0.006750	-3.989163	0.670259	1.213122	-4.138212	-1.734332	0.000000	-10.000000	0.366667	-19.600000	196.166672	1023.000000	1023.000000	2046.000000
5.900000	-0.007450	-4.402792	0.643798	1.060232	-4.330497	-1.776325	0.000000	-10.000000	0.366667	-19.633333	189.833328	1023.000000	1023.000000	2046.000000
5.920000	-0.008176	-4.832108	0.497185	1.045148	-4.427725	-1.946717	0.000000	-10.000000	0.358333	-19.433334	183.166672	1023.000000	1023.000000	2046.000000
5.940000	-0.008972	-5.302713	0.457054	0.820814	-4.616691	-1.963890	0.000000	-10.000000	0.350000	-19.283335	176.833328	1023.000000	1023.000000	2046.000000
5.960000	-0.009675	-5.717697	0.339594	0.726027	-4.697856	-2.085462	0.000000	-10.000000	0.350000	-18.900000	170.166672	1023.000000	1023.000000	2046.000000
5.980000	-0.010592	-6.259867	0.286034	0.497405	-4.865663	-2.177643	0.000000	-10.000000	0.316667	-18.516666	163.833328	1023.000000	1023.000000	2046.000000
6.000000	-0.011437	-6.759255	0.224513	0.379060	-4.977549	-2.385279	0.000000	-10.000000	0.291667	-17.950001	157.500000	1023.000000	1023.000000	2046.000000
6.020000	-0.012390	-7.322385	0.077556	0.170867	-5.188889	-2.381919	0.000000	-10.000000	0.266667	-17.450001	151.500000	1023.000000	1023.000000	2046.000000
6.040000	-0.013280	-7.848385	-0.066044	0.031783	-5.266901	-2.547223	0.000000	-10.000000	0.266667	-17.133333	145.833328	1023.000000	1023.000000	2046.000000
6.060000	-0.014560	-8.604994	-0.149769	-0.345093	-5.448912	-2.661220	0.000000	-10.000000	0.258333	-16.916666	140.166672	1023.000000	1023.000000	2046.000000
6.080000	-0.015183	-8.972956	-0.186156	-0.529365	-5.476799	-2.780636	0.000000	-10.000000	0.250000	-16.666666	134.666672	1023.000000	1023.000000	2046.000000
6.100000	-0.015962	-9.433525	-0.327369	-0.733646	-5.556200	-2.816310	0.000000	-10.000000	0.250000	-16.433334	129.000000	1023.000000	1023.000000	2046.000000
6.120000	-0.016486	-9.743325	-0.505375	-0.722889	-5.616099	-2.898963	0.000000	-10.000000	0.241667	-16.100000	123.500000	1023.000000	1023.000000	2046.000000
6.140000	-0.017174	-10.149772	-0.680369	-0.600537	-5.813491	-3.055374	0.000000	-10.000000	0.225000	-15.350000	118.166664	1023.000000	1023.000000	2046.000000
6.160000	-0.017480	-10.330587	-0.848369	-0.459620	-5.940399	-3.082200	0.000000	-10.000000	0.208333	-14.566667	113.000000	1023.000000	1023.000000	2046.000000
6.180000	-0.018093	-10.693185	-1.040269	-0.333358	-6.127580	-3.191978	0.000000	-10.000000	0.200000	-13.633334	108.166664	1023.000000	1023.000000	2046.000000
6.200000	-0.018461	-10.910513	-1.213522	-0.254818	-6.218165	-3.224007	0.000000	-10.000000	0.183333	-13.066667	103.500000	1023.000000	1023.000000	2046.000000
6.220000	-0.019079	-11.275655	-1.362526	-0.155367	-6.403582	-3.354180	0.000000	-10.000000	0.166667	-12.650001	99.166664	1023.000000	1023.000000	2046.000000
6.240000	-0.019465	-11.504091	-1.510945	-0.051426	-6.485285	-3.456435	0.000000	-10.000000	0.150000	-12.533334	95.000000	1023.000000	1023.000000	2046.000000
6.260000	-0.020191	-11.932829	-1.685620	0.003476	-6.597327	-3.653358	0.000000	-10.000000	0.141667	-12.583334	90.833336	1023.000000	1023.000000	2046.000000
6.280000	-0.020602	-12.176019	-1.743841	0.034314	-6.687588	-3.778903	0.000000	-10.000000	0.141667	-12.466667	86.500000	1023.000000	1023.000000	2046.000000
6.300000	-0.021248	-12.557310	-1.836827	-0.073395	-6.757856	-3.889232	0.000000	-10.000000	0.125000	-12.166667	82.166664	1023.000000	1023.000000	2046.000000
6.320000	-0.021597	-12.763541	-1.729872	-0.254399	-6.875653	-3.903618	0.000000	-10.000000	0.125000	-11.716667	78.000000	1023.000000	1023.000000	2046.000000
6.340000	-0.022192	-13.115246	-1.710002	-0.475403	-6.936823	-3.993018	0.000000	-10.000000	0.100000	-11.283334	74.166664	1023.000000	1023.000000	2046.000000
6.360000	-0.022767	-13.455512	-1.641582	-0.531886	-7.146171	-4.135873	0.000000	-10.000000	0.091667	-10.666667	70.500000	1023.000000	1023.000000	2046.000000
6.380000	-0.023135	-13.672702	-1.690704	-0.586090	-7.196567	-4.199341	0.000000	-10.000000	0.075000	-9.883333	67.000000	1023.000000	1023.000000	2046.000000
6.400000	-0.023358	-13.804328	-1.680579	-0.640101	-7.320494	-4.163155	0.000000	-10.000000	0.075000	-8.700001	63.666668	1023.000000	1023.000000	2046.000000
6.420000	-0.023268	-13.751139	-1.592883	-0.618000	-7.374796	-4.165460	0.000000	-10.000000	0.066667	-7.616667	60.833332	1023.000000	1023.000000	2046.000000
6.440000	-0.023136	-13.673577	-1.496729	-0.591159	-7.456437	-4.129251	0.000000	-10.000000	0.075000	-6.650000	58.166668	1023.000000	1023.000000	2046.000000
6.460000	-0.023023	-13.606429	-1.461902	-0.632343	-7.406988	-4.105196	0.000000	-10.000000	0.066667	-6.033333	55.833332	1023.000000	1023.000000	2046.000000
6.480000	-0.023287	-13.762613	-1.380209	-0.744580	-7.555347	-4.082478	0.000000	-10.000000	0.066667	-5.700000	54.166668	1023.000000	1023.000000	2046.000000
6.500000	-0.023548	-13.916877	-1.391617	-0.929461	-7.509500	-4.086298	0.000000	-10.000000	0.050000	-5.433333	52.500000	1023.000000	1023.000000	2046.000000
6.520000	-0.023888	-14.117713	-1.266266	-1.101839	-7.665432	-4.084176	0.000000	-10.000000	0.050000	-5.283333	50.833332	1023.000000	1023.000000	2046.000000
6.540000	-0.024249	-14.331255	-1.307713	-1.240636	-7.638766	-4.144139	0.000000	-10.000000	0.050000	-5.033333	48.500000	1023.000000	1023.000000	2046.000000
6.560000	-0.024571	-14.521324	-1.233210	-1.371759	-7.727436	-4.188919	0.000000	-10.000000	0.050000	-4.883333	46.833332	1023.000000	1023.000000	2046.000000
6.580000	-0.024774	-14.641398	-1.329222	-1.436594	-7.659474	-4.216109	0.000000	-10.000000	0.050000	-4.783333	45.166668	1023.000000	1023.000000	2046.000000
6.600000	-0.024992	-14.770376	-1.268468	-1.501926	-7.752649	-4.247333	0.000000	-10.000000	0.050000	-4.866667	43.500000	1023.000000	1023.000000	2046.000000
6.620000	-0.025321	-14.964664	-1.345312	-1.663729	-7.734093	-4.221530	0.000000	-10.000000	0.050000	-5.033333	41.833332	1023.000000	1023.000000	2046.000000
6.640000	-0.025532	-15.089608	-1.378209	-1.705257	-7.769729	-4.236413	0.000000	-10.000000	0.050000	-5.233334	40.166668	1023.000000	1023.000000	2046.000000
6.660000	-0.025738	-15.211273	-1.336006	-1.744631	-7.814484	-4.316152	0.000000	-10.000000	0.050000	-5.366667	38.500000	1023.000000	1023.000000	2046.000000
6.680000	-0.025849	-15.276790	-1.404257	-1.830059	-7.778738	-4.263736	0.000000	-10.000000	0.058333	-5.516667	36.500000	1023.000000	1023.000000	2046.000000
6.700000	-0.026105	-15.428326	-1.314767	-1.898247	-7.865667	-4.349645	0.000000	-10.000000	0.058333	-5.650000	34.500000	1023.000000	1023.000000	2046.000000
6.720000	-0.026251	-15.514126	-1.337041	-2.012086	-7.823310	-4.341689	0.000000	-10.000000	0.058333	-5.700000	32.500000	1023.000000	1023.000000	2046.000000
6.740000	-0.026785	-15.829739	-1.312883	-2.196759	-7.895443	-4.424653	0.000000	-10.000000	0.050000	-5.583333	30.666666	1023.000000	1023.000000	2046.000000
6.760000	-0.027116	-16.025537	-1.395383	-2.209668	-7.971575	-4.448911	0.000000	-10.000000	0.050000	-5.316667	29.000000	1023.000000	1023.000000	2046.000000
6.780000	-0.027520	-16.264130	-1.507127	-2.370945	-7.937625	-4.448433	0.000000	-10.000000	0.058333	-5.233333	27.333334	1023.000000	1023.000000	2046.000000
6.800000	-0.028208	-16.671223	-1.557689	-2.504131	-7.994133	-4.615270	0.000000	-10.000000	0.058333	-5.366667	25.500000	1023.000000	1023.000000	2046.000000
6.820000	-0.028421	-16.797056	-1.519393	-2.741633	-7.957339	-4.578692	0.000000	-10.000000	0.058333	-5.616667	24.166666	1023.000000	1023.000000	2046.000000
6.840000	-0.028605	-16.905514	-1.563815	-2.753311	-7.939859	-4.648529	0.000000	-10.000000	0.058333	-5.766667	22.166666	1023.000000	1023.000000	2046.000000
6.860000	-0.028818	-17.031345	-1.687832	-2.734288	-7.851997	-4.757228	0.000000	-10.000000	0.058333	-5.500000	20.166666	1023.000000	1023.000000	2046.000000
6.880000	-0.029088	-17.190847	-1.818113	-2.607987	-7.975754	-4.788993	0.000000	-10.000000	0.058333	-4.566667	17.833334	1023.000000	1023.000000	2046.000000
6.900000	-0.029123	-17.211699	-1.976694	-2.380643	-8.025036	-4.829326	0.000000	-10.000000	0.050000	-3.616667	16.833334	1023.000000	1023.000000	2046.000000
6.920000	-0.029240	-17.280865	-2.133709	-2.130578	-8.175026	-4.841551	0.000000	-10.000000	0.041667	-2.500000	16.000000	1023.000000	1023.000000	2046.000000
6.940000	-0.029091	-17.192926	-2.327384	-1.923648	-8.089382	-4.852511	0.000000	-10.000000	0.041667	-1.516667	15.500000	1023.000000	1023.000000	2046.000000
6.960000	-0.029231	-17.275734	-2.399372	-1.722835	-8.226141	-4.927385	0.000000	-10.000000	0.041667	-0.533333	15.000000	1023.000000	1023.000000	2046.000000
6.980000	-0.029234	-17.277369	-2.577497	-1.555633	-8.146852	-4.997387	0.000000	-10.000000	0.050000	-0.316667	15.000000	1023.000000	1023.000000	2046.000000
7.000000	-0.029482	-17.423735	-2.684930	-1.477525	-8.242248	-5.019032	0.000000	-10.000000	0.050000	-1.016667	15.000000	1023.000000	1023.000000	2046.000000
7.020000	-0.029593	-17.489599	-2.742993	-1.443974	-8.235346	-5.067286	0.000000	-10.000000	0.041667	-1.633333	15.000000	1023.000000	1023.000000	2046.000000
7.040000	-0.029916	-17.680069	-2.718424	-1.454503	-8.352349	-5.154794	0.000000	-10.000000	0.041667	-1.483333	15.000000	1023.000000	1023.000000	2046.000000
7.060000	-0.029917	-17.681061	-2.576317	-1.648687	-8.356265	-5.099792	0.000000	-10.000000	0.041667	-0.783333	15.000000	1023.000000	1023.000000	2046.000000
7.080000	-0.030033	-17.749615	-2.535961	-1.736999	-8.281962	-5.194691	0.000000	-10.000000	0.050000	-0.166667	15.000000	1023.000000	1023.000000	2046.000000
7.100000	-0.030126	-17.804596	-2.400057	-1.849321	-8.379457	-5.175760	0.000000	-10.000000	0.033333	1.216667	15.000000	1023.000000	1023.000000	2046.000000
7.120000	-0.029882	-17.660534	-2.382083	-1.785000	-8.329785	-5.163665	0.000000	-10.000000	0.008333	3.583333	15.000000	1023.000000	1023.000000	2046.000000
7.140000	-0.029536	-17.455864	-2.311918	-1.807739	-8.292469	-5.043739	0.000000	-10.000000	-0.016667	5.950000	15.000000	1023.000000	1023.000000	2046.000000
7.160000	-0.028689	-16.955465	-2.212465	-1.663031	-8.117619	-4.962352	0.000000	-10.000000	-0.033333	8.316667	15.000000	1023.000000	1023.000000	2046.000000
7.180000	-0.027641	-16.335609	-1.983652	-1.701907	-7.933509	-4.716541	0.000000	-10.000000	-0.066667	10.366667	15.000000	1023.000000	1023.000000	2046.000000
7.200000	-0.026248	-15.512321	-1.744593	-1.670845	-7.574890	-4.521995	0.000000	-10.000000	-0.133333	13.816667	15.000000	1023.000000	1023.000000	2046.000000
7.220000	-0.024607	-14.543013	-1.422049	-1.813868	-7.038510	-4.268587	0.000000	-10.000000	-0.191667	16.050001	15.000000	1023.000000	1023.000000	2046.000000
7.240000	-0.022791	-13.469648	-1.070933	-1.941665	-6.406666	-4.050384	0.000000	-10.000000	-0.316667	19.950001	18.666666	1023.000000	1023.000000	2046.000000
7.260000	-0.020978	-12.398046	-0.734517	-2.104499	-5.778341	-3.780688	0.000000	-10.000000	-0.433333	23.400002	24.833334	1023.000000	1023.000000	2046.000000
7.280000	-0.019241	-11.371387	-0.354635	-2.073074	-5.282299	-3.661379	0.000000	-10.000000	-0.550000	26.850000	31.000000	1023.000000	1023.000000	2046.000000
7.300000	-0.017662	-10.438012	-0.088973	-2.191620	-4.789716	-3.367703	0.000000	-10.000000	-0.575000	28.500000	39.500000	1023.000000	1023.000000	2046.000000
7.320000	-0.016045	-9.482637	0.122641	-2.178446	-4.278962	-3.147871	0.000000	-10.000000	-0.575000	29.200001	45.500000	1023.000000	1023.000000	2046.000000
7.340000	-0.014626	-8.644001	0.414360	-2.291842	-3.911693	-2.854826	0.000000	-10.000000	-0.608333	30.200001	54.833332	1023.000000	1023.000000	2046.000000
7.360000	-0.013201	-7.801928	0.642005	-2.267783	-3.500166	-2.675984	0.000000	-10.000000	-0.616667	30.450001	65.166664	1023.000000	1023.000000	2046.000000
7.380000	-0.011768	-6.955050	0.962461	-2.355204	-3.210096	-2.352211	0.000000	-10.000000	-0.641667	30.866667	78.833336	1023.000000	1023.000000	2046.000000
7.400000	-0.010436	-6.167583	1.155714	-2.345612	-2.818852	-2.158834	0.000000	-10.000000	-0.616667	31.216667	92.500000	1023.000000	1023.000000	2046.000000
7.420000	-0.008863	-5.238136	1.484713	-2.307610	-2.550095	-1.865144	0.000000	-10.000000	-0.616667	31.616667	99.166664	1023.000000	1023.000000	2046.000000
7.440000	-0.007371	-4.356069	1.789298	-2.287861	-2.242056	-1.615450	0.000000	-10.000000	-0.608333	31.850000	109.666664	1023.000000	1023.000000	2046.000000
7.460000	-0.005946	-3.513919	2.055473	-2.304505	-1.941521	-1.323366	0.000000	-10.000000	-0.616667	31.850000	116.833336	1023.000000	1023.000000	2046.000000
7.480000	-0.004398	-2.599479	2.281226	-2.240606	-1.604532	-1.035567	0.000000	-10.000000	-0.625000	31.833334	127.500000	1023.000000	1023.000000	2046.000000
7.500000	-0.003495	-2.065259	2.530750	-2.347908	-1.429199	-0.818902	0.000000	-10.000000	-0.633333	31.683334	138.000000	1023.000000	1023.000000	2046.000000
7.520000	-0.002338	-1.381621	2.680979	-2.300456	-1.162152	-0.599993	0.000000	-10.000000	-0.641667	31.650000	152.166672	1023.000000	1023.000000	2046.000000
7.540000	-0.001164	-0.687767	2.823868	-2.292397	-0.920055	-0.299183	0.000000	-10.000000	-0.650000	31.633333	162.833328	1023.000000	1023.000000	2046.000000
7.560000	-0.000220	-0.130087	2.944638	-2.279826	-0.638737	-0.156161	0.000000	-10.000000	-0.650000	31.733334	169.833328	1023.000000	1023.000000	2046.000000
7.580000	0.000983	0.581172	3.110064	-2.296547	-0.298968	0.066624	0.000000	-10.000000	-0.641667	31.566668	176.833328	1023.000000	1023.000000	2046.000000
7.600000	0.002293	1.355365	3.293380	-2.296407	0.006416	0.351976	0.000000	-10.000000	-0.616667	31.233334	190.833328	1023.000000	1023.000000	2046.000000
7.620000	0.003770	2.228203	3.399336	-1.990084	0.355552	0.463399	0.000000	-10.000000	-0.583333	30.799999	204.833328	1023.000000	1023.000000	2046.000000
7.640000	0.004969	2.936656	3.425412	-1.692331	0.524448	0.679127	0.000000	-10.000000	-0.558333	30.516666	215.166672	1023.000000	1023.000000	2046.000000
7.660000	0.006103	3.606949	3.244509	-1.211860	0.765718	0.808581	0.000000	-10.000000	-0.558333	30.466667	221.833328	1023.000000	1023.000000	2046.000000
7.680000	0.006984	4.127824	3.208725	-0.842113	0.838546	0.922666	0.000000	-10.000000	-0.566667	30.383333	232.166672	1023.000000	1023.000000	2046.000000
7.700000	0.008081	4.775883	3.145744	-0.436650	1.004985	1.061803	0.000000	-10.000000	-0.566667	30.450001	245.833328	1023.000000	1023.000000	2046.000000
7.720000	0.009201	5.438054	3.130476	-0.000794	1.174451	1.133922	0.000000	-10.000000	-0.575000	30.216667	259.500000	1023.000000	1023.000000	2046.000000
7.740000	0.010325	6.102054	3.154958	0.458806	1.265102	1.223187	0.000000	-10.000000	-0.566667	30.316668	269.500000	1023.000000	1023.000000	2046.000000
7.760000	0.011317	6.688287	3.110505	0.794070	1.487957	1.295754	0.000000	-10.000000	-0.566667	30.266666	276.166656	1023.000000	1023.000000	2046.000000
7.780000	0.012215	7.219233	3.107838	1.056714	1.585813	1.468868	0.000000	-10.000000	-0.566667	30.250000	282.833344	1023.000000	1023.000000	2046.000000
7.800000	0.013253	7.832454	3.208676	1.319566	1.781123	1.523089	0.000000	-10.000000	-0.583333	30.183334	292.833344	1023.000000	1023.000000	2046.000000
7.820000	0.014325	8.466018	3.425406	1.380404	1.903533	1.756674	0.000000	-10.000000	-0.575000	29.866667	306.166656	1023.000000	1023.000000	2046.000000
7.840000	0.015371	9.084188	3.577261	1.449626	2.152463	1.904839	0.000000	-10.000000	-0.550000	29.750000	316.166656	1023.000000	1023.000000	2046.000000
7.860000	0.016293	9.629111	3.650449	1.576401	2.271825	2.130436	0.000000	-10.000000	-0.525000	29.716667	322.833344	1023.000000	1023.000000	2046.000000
7.880000	0.017608	10.406044	3.768265	1.839189	2.490364	2.308226	0.000000	-10.000000	-0.525000	29.766666	329.500000	1023.000000	1023.000000	2046.000000
7.900000	0.019064	11.267114	3.880452	2.054202	2.665148	2.667312	0.000000	-10.000000	-0.550000	29.833334	339.500000	1023.000000	1023.000000	2046.000000
7.920000	0.020728	12.250051	4.124995	2.375520	2.884301	2.865236	0.000000	-10.000000	-0.566667	30.250000	349.500000	1023.000000	1023.000000	2046.000000
7.940000	0.022523	13.310911	4.383029	2.540374	3.136142	3.251367	0.000000	-10.000000	-0.583333	30.550001	359.500000	1023.000000	1023.000000	2046.000000
7.960000	0.024198	14.301169	4.678768	2.768665	3.374582	3.479155	0.000000	-10.000000	-0.583333	31.216667	369.833344	1023.000000	1023.000000	2046.000000
7.980000	0.025896	15.304491	5.077375	2.746896	3.588841	3.891379	0.000000	-10.000000	-0.600000	31.300001	380.166656	1023.000000	1023.000000	2046.000000
8.000000	0.027358	16.168409	5.415012	2.774197	3.863412	4.115788	0.000000	-10.000000	-0.625000	31.783333	394.333344	1023.000000	1023.000000	2046.000000
8.020000	0.029072	17.181721	5.777630	2.738013	4.235361	4.430717	0.000000	-10.000000	-0.641667	31.883333	404.833344	1023.000000	1023.000000	2046.000000
8.040000	0.030560	18.061024	6.148440	2.791076	4.576168	4.545340	0.000000	-10.000000	-0.650000	32.250000	415.500000	1023.000000	1023.000000	2046.000000
8.060000	0.032179	19.017820	6.496367	2.806941	4.921027	4.793485	0.000000	-10.000000	-0.666667	32.716667	422.666656	1023.000000	1023.000000	2046.000000
8.080000	0.033911	20.041344	6.867860	2.919759	5.286123	4.967601	0.000000	-10.000000	-0.700000	33.133335	433.500000	1023.000000	1023.000000	2046.000000
8.100000	0.035572	21.023029	7.203201	2.936881	5.616449	5.266498	0.000000	-10.000000	-0.725000	33.100002	448.333344	1023.000000	1023.000000	2046.000000
8.120000	0.037136	21.947609	7.524810	3.056180	5.911921	5.454699	0.000000	-10.000000	-0.733333	32.850002	459.500000	1023.000000	1023.000000	2046.000000
8.140000	0.038677	22.858232	7.757556	3.022288	6.289230	5.789158	0.000000	-10.000000	-0.683333	32.733334	470.666656	1023.000000	1023.000000	2046.000000
8.160000	0.040213	23.765718	7.996254	3.256074	6.620643	5.892747	0.000000	-10.000000	-0.666667	32.533333	478.000000	1023.000000	1023.000000	2046.000000
8.180000	0.041718	24.655394	8.265202	3.239836	6.926666	6.223691	0.000000	-10.000000	-0.658333	32.466667	488.833344	1023.000000	1023.000000	2046.000000
8.200000	0.043384	25.640190	8.523423	3.454467	7.257020	6.405281	0.000000	-10.000000	-0.691667	32.349998	503.333344	1023.000000	1023.000000	2046.000000
8.220000	0.044907	26.539963	8.858909	3.424172	7.525466	6.731417	0.000000	-10.000000	-0.700000	32.516666	514.166687	1023.000000	1023.000000	2046.000000
8.240000	0.046538	27.504093	9.094894	3.605034	7.904399	6.899766	0.000000	-10.000000	-0.700000	32.750000	525.000000	1023.000000	1023.000000	2046.000000
8.260000	0.048044	28.393717	9.431358	3.584975	8.157691	7.219692	0.000000	-10.000000	-0.691667	32.650002	532.166687	1023.000000	1023.000000	2046.000000
8.280000	0.049376	29.180962	9.651249	3.770087	8.382202	7.377424	0.000000	-10.000000	-0.675000	32.433334	543.000000	1023.000000	1023.000000	2046.000000
8.300000	0.051092	30.195332	9.793424	4.037078	8.708606	7.656224	0.000000	-10.000000	-0.641667	31.833334	557.500000	1023.000000	1023.000000	2046.000000
8.320000	0.052146	30.818552	9.972976	4.130972	8.946415	7.768188	0.000000	-10.000000	-0.616667	31.533333	568.333313	1023.000000	1023.000000	2046.000000
8.340000	0.053328	31.516706	10.194664	4.150059	9.280258	7.891724	0.000000	-10.000000	-0.583333	31.100000	578.833313	1023.000000	1023.000000	2046.000000
8.360000	0.054570	32.251072	10.507383	4.087028	9.564745	8.091915	0.000000	-10.000000	-0.558333	31.033333	585.833313	1023.000000	1023.000000	2046.000000
8.380000	0.056128	33.171574	10.791574	4.312574	9.855810	8.211616	0.000000	-10.000000	-0.525000	30.633333	596.166687	1023.000000	1023.000000	2046.000000
8.400000	0.057606	34.044987	10.820830	4.635803	10.158628	8.429724	0.000000	-10.000000	-0.508333	30.299999	606.500000	1023.000000	1023.000000	2046.000000
8.420000	0.058636	34.653778	10.787526	5.169342	10.233101	8.463808	0.000000	-10.000000	-0.508333	29.683334	616.500000	1023.000000	1023.000000	2046.000000
8.440000	0.059493	35.160301	10.615355	5.526918	10.411144	8.606886	0.000000	-10.000000	-0.516667	29.233334	626.500000	1023.000000	1023.000000	2046.000000
8.460000	0.060363	35.674587	10.569358	6.003546	10.486132	8.615552	0.000000	-10.000000	-0.525000	28.866667	636.500000	1023.000000	1023.000000	2046.000000
8.480000	0.061477	36.333038	10.580687	6.456485	10.602843	8.693023	0.000000	-10.000000	-0.516667	28.516666	646.166687	1023.000000	1023.000000	2046.000000
8.500000	0.062554	36.969566	10.625559	6.924481	10.661891	8.757638	0.000000	-10.000000	-0.500000	28.200001	658.833313	1023.000000	1023.000000	2046.000000
8.520000	0.063620	37.599461	10.558065	7.335495	10.841128	8.864774	0.000000	-10.000000	-0.483333	27.983334	668.166687	1023.000000	1023.000000	2046.000000
8.540000	0.064449	38.089394	10.620778	7.742417	10.868891	8.857307	0.000000	-10.000000	-0.458333	27.766666	677.666687	1023.000000	1023.000000	2046.000000
8.560000	0.065601	38.770130	10.628407	8.065719	11.085385	8.990618	0.000000	-10.000000	-0.425000	27.200001	684.000000	1023.000000	1023.000000	2046.000000
8.580000	0.066673	39.404034	10.855737	8.323544	11.119157	9.105597	0.000000	-10.000000	-0.383333	26.466667	693.333313	1023.000000	1023.000000	2046.000000
8.600000	0.068027	40.203686	11.088257	8.326359	11.417847	9.371223	0.000000	-10.000000	-0.341667	25.000000	705.000000	1023.000000	1023.000000	2046.000000
8.620000	0.068872	40.703167	11.357393	8.350662	11.452538	9.542574	0.000000	-10.000000	-0.316667	24.016666	713.500000	1023.000000	1023.000000	2046.000000
8.640000	0.070162	41.465988	11.523953	8.500101	11.679398	9.762534	0.000000	-10.000000	-0.308333	22.983334	721.666687	1023.000000	1023.000000	2046.000000
8.660000	0.071370	42.179440	11.737853	8.652563	11.812149	9.976874	0.000000	-10.000000	-0.308333	22.833334	727.000000	1023.000000	1023.000000	2046.000000
8.680000	0.072863	43.061993	11.929606	8.876194	12.110771	10.145421	0.000000	-10.000000	-0.308333	22.583334	734.833313	1023.000000	1023.000000	2046.000000
8.700000	0.074545	44.055935	12.308510	9.020564	12.332095	10.394767	0.000000	-10.000000	-0.300000	22.600000	745.000000	1023.000000	1023.000000	2046.000000
8.720000	0.076208	45.038933	12.648072	9.195734	12.602081	10.593044	0.000000	-10.000000	-0.300000	22.550001	752.500000	1023.000000	1023.000000	2046.000000
8.740000	0.077605	45.864449	12.998396	9.147473	12.861584	10.856994	0.000000	-10.000000	-0.300000	22.516666	760.000000	1023.000000	1023.000000	2046.000000
8.760000	0.078814	46.578964	13.311341	9.102067	13.130986	11.034570	0.000000	-10.000000	-0.300000	22.366667	765.000000	1023.000000	1023.000000	2046.000000
8.780000	0.079720	47.114265	13.624262	8.949157	13.330776	11.210071	0.000000	-10.000000	-0.283333	22.233334	772.500000	1023.000000	1023.000000	2046.000000
8.800000	0.080642	47.659298	13.918029	8.915440	13.504593	11.321236	0.000000	-10.000000	-0.258333	21.600000	782.333313	1023.000000	1023.000000	2046.000000
8.820000	0.081632	48.244526	14.171021	8.866708	13.739812	11.466987	0.000000	-10.000000	-0.233333	21.033335	789.666687	1023.000000	1023.000000	2046.000000
8.840000	0.082521	48.770111	14.369290	8.911105	13.936531	11.553183	0.000000	-10.000000	-0.225000	20.100000	796.833313	1023.000000	1023.000000	2046.000000
8.860000	0.083524	49.362404	14.550205	8.892421	14.161204	11.758575	0.000000	-10.000000	-0.216667	19.600000	801.500000	1023.000000	1023.000000	2046.000000
8.880000	0.084228	49.778572	14.722833	8.929170	14.290391	11.836179	0.000000	-10.000000	-0.208333	19.050001	808.166687	1023.000000	1023.000000	2046.000000
8.900000	0.085062	50.271866	14.860030	9.015556	14.457524	11.938754	0.000000	-10.000000	-0.183333	18.666668	814.500000	1023.000000	1023.000000	2046.000000
8.920000	0.085795	50.704918	14.969747	9.010472	14.648957	12.075742	0.000000	-10.000000	-0.158333	18.183334	820.833313	1023.000000	1023.000000	2046.000000
8.940000	0.086642	51.205368	15.092161	9.069090	14.829046	12.215071	0.000000	-10.000000	-0.141667	17.633333	827.000000	1023.000000	1023.000000	2046.000000
8.960000	0.087637	51.793758	15.247629	9.161662	14.985735	12.398733	0.000000	-10.000000	-0.125000	17.033333	833.000000	1023.000000	1023.000000	2046.000000
8.980000	0.088463	52.281567	15.425997	9.172966	15.164837	12.517766	0.000000	-10.000000	-0.116667	16.516666	838.666687	1023.000000	1023.000000	2046.000000
9.000000	0.089573	52.937687	15.568213	9.273454	15.429143	12.666878	0.000000	-10.000000	-0.100000	16.183334	844.166687	1023.000000	1023.000000	2046.000000
9.020000	0.090129	53.266453	15.733201	9.240376	15.522143	12.770732	0.000000	-10.000000	-0.116667	16.049999	849.833313	1023.000000	1023.000000	2046.000000
9.040000	0.090980	53.769020	15.819528	9.319609	15.629085	13.000801	0.000000	-10.000000	-0.133333	16.300001	855.166687	1023.000000	1023.000000	2046.000000
9.060000	0.091777	54.240292	15.797528	9.602537	15.828122	13.012106	0.000000	-10.000000	-0.133333	16.333334	860.666687	1023.000000	1023.000000	2046.000000
9.080000	0.092194	54.486725	15.875757	9.598731	15.933249	13.078987	0.000000	-10.000000	-0.100000	16.049999	866.000000	1023.000000	1023.000000	2046.000000
9.100000	0.092464	54.645962	15.997017	9.471848	16.117706	13.059389	0.000000	-10.000000	-0.066667	14.666667	873.166687	1023.000000	1023.000000	2046.000000
9.120000	0.092904	54.906189	16.249907	9.295400	16.250650	13.110232	0.000000	-10.000000	-0.050000	13.433333	878.500000	1023.000000	1023.000000	2046.000000
9.140000	0.093596	55.315205	16.416227	9.377782	16.367531	13.153663	0.000000	-10.000000	-0.041667	12.066667	883.333313	1023.000000	1023.000000	2046.000000
9.160000	0.094146	55.640224	16.393974	9.612301	16.416704	13.217243	0.000000	-10.000000	-0.033333	11.066667	886.000000	1023.000000	1023.000000	2046.000000
9.180000	0.094188	55.664883	16.131189	9.947692	16.448853	13.137151	0.000000	-10.000000	-0.016667	10.083334	889.833313	1023.000000	1023.000000	2046.000000
9.200000	0.094041	55.578152	15.947553	10.144021	16.371807	13.114770	0.000000	-10.000000	-0.008333	8.833334	894.333313	1023.000000	1023.000000	2046.000000
9.220000	0.093926	55.510136	15.701550	10.491570	16.296991	13.020023	0.000000	-10.000000	0.000000	8.100000	897.500000	1023.000000	1023.000000	2046.000000
9.240000	0.094041	55.578407	15.618352	10.809494	16.164270	12.986290	0.000000	-10.000000	0.000000	7.133333	900.500000	1023.000000	1023.000000	2046.000000
9.260000	0.094101	55.613979	15.388003	11.238659	16.116177	12.871141	0.000000	-10.000000	0.008333	6.433333	902.166687	1023.000000	1023.000000	2046.000000
9.280000	0.094193	55.667953	15.287461	11.599693	16.006498	12.774300	0.000000	-10.000000	0.008333	5.500000	904.500000	1023.000000	1023.000000	2046.000000
9.300000	0.094209	55.677773	15.152721	11.902584	15.930695	12.691773	0.000000	-10.000000	0.025000	4.183333	906.833313	1023.000000	1023.000000	2046.000000
9.320000	0.094164	55.650738	15.119473	12.130245	15.804466	12.596553	0.000000	-10.000000	0.033333	3.350000	908.500000	1023.000000	1023.000000	2046.000000
9.340000	0.094348	55.759899	15.082669	12.238589	15.793007	12.645634	0.000000	-10.000000	0.050000	1.516667	910.000000	1023.000000	1023.000000	2046.000000
9.360000	0.094258	55.706223	15.156985	12.154084	15.731687	12.663465	0.000000	-10.000000	0.050000	-0.350000	910.500000	1023.000000	1023.000000	2046.000000
9.380000	0.094065	55.592285	15.138179	12.102412	15.657038	12.694656	0.000000	-10.000000	0.066667	-3.000000	911.000000	1023.000000	1023.000000	2046.000000
9.400000	0.093763	55.413696	15.180766	12.019070	15.443624	12.770239	0.000000	-10.000000	0.083333	-5.400001	911.000000	1023.000000	1023.000000	2046.000000
9.420000	0.093846	55.462803	15.064662	12.185923	15.429343	12.782875	0.000000	-10.000000	0.100000	-7.550000	911.000000	1023.000000	1023.000000	2046.000000
9.440000	0.093801	55.436398	15.107435	12.174709	15.364185	12.790067	0.000000	-10.000000	0.100000	-9.100000	911.000000	1023.000000	1023.000000	2046.000000
9.460000	0.094011	55.560352	15.173005	12.258683	15.278355	12.850310	0.000000	-10.000000	0.108333	-9.633333	911.000000	1023.000000	1023.000000	2046.000000
9.480000	0.094166	55.652096	15.237378	12.228974	15.319389	12.866354	0.000000	-10.000000	0.108333	-9.966667	911.000000	1023.000000	1023.000000	2046.000000
9.500000	0.094084	55.603928	15.362139	12.117723	15.167319	12.956748	0.000000	-10.000000	0.125000	-10.850000	903.666687	1023.000000	1023.000000	2046.000000
9.520000	0.093429	55.216640	15.307762	11.908478	15.127396	12.873005	0.000000	-10.000000	0.150000	-12.366667	894.833313	1023.000000	1023.000000	2046.000000
9.540000	0.092681	54.774754	15.338870	11.583232	14.973734	12.878919	0.000000	-10.000000	0.183333	-13.700000	886.000000	1023.000000	1023.000000	2046.000000
9.560000	0.091535	54.097221	15.222884	11.351388	14.807276	12.715672	0.000000	-10.000000	0.216667	-14.733334	882.833313	1023.000000	1023.000000	2046.000000
9.580000	0.090795	53.659546	15.206740	11.203914	14.621603	12.627290	0.000000	-10.000000	0.241667	-15.700001	879.500000	1023.000000	1023.000000	2046.000000
9.600000	0.089802	53.073174	15.020178	11.033792	14.508952	12.510250	0.000000	-10.000000	0.300000	-17.583334	872.166687	1023.000000	1023.000000	2046.000000
9.620000	0.088971	52.581692	14.928164	10.995622	14.283697	12.374209	0.000000	-10.000000	0.341667	-19.033335	866.500000	1023.000000	1023.000000	2046.000000
9.640000	0.087700	51.830776	14.707189	10.789154	14.073860	12.260572	0.000000	-10.000000	0.391667	-20.616667	860.333313	1023.000000	1023.000000	2046.000000
9.660000	0.086624	51.194942	14.491903	10.722537	13.847486	12.133017	0.000000	-10.000000	0.433333	-21.800001	855.666687	1023.000000	1023.000000	2046.000000
9.680000	0.085283	50.402344	14.258769	10.578235	13.583044	11.982297	0.000000	-10.000000	0.491667	-23.550001	848.500000	1023.000000	1023.000000	2046.000000
9.700000	0.084012	49.651035	14.073411	10.459705	13.286138	11.831781	0.000000	-10.000000	0.583333	-25.733334	837.666687	1023.000000	1023.000000	2046.000000
9.720000	0.082646	48.843647	13.788713	10.293949	13.085751	11.675233	0.000000	-10.000000	0.650000	-27.400000	829.333313	1023.000000	1023.000000	2046.000000
9.740000	0.080992	47.866344	13.625389	10.101569	12.721677	11.417708	0.000000	-10.000000	0.725000	-29.000000	820.166687	1023.000000	1023.000000	2046.000000
9.760000	0.079274	46.850914	13.327595	9.838376	12.476521	11.208424	0.000000	-10.000000	0.758333	-29.900000	813.500000	1023.000000	1023.000000	2046.000000
9.780000	0.077388	45.736095	12.975207	9.793549	12.072623	10.894717	0.000000	-10.000000	0.800000	-31.016666	803.500000	1023.000000	1023.000000	2046.000000
9.800000	0.075571	44.662346	12.582341	9.702183	11.728106	10.649717	0.000000	-10.000000	0.833333	-32.066666	793.166687	1023.000000	1023.000000	2046.000000
9.820000	0.073286	43.311741	12.312385	9.460861	11.333138	10.205356	0.000000	-10.000000	0.900000	-33.033333	782.500000	1023.000000	1023.000000	2046.000000
9.840000	0.070874	41.886597	12.151088	8.988550	10.938475	9.808485	0.000000	-10.000000	0.983333	-34.433334	771.333313	1023.000000	1023.000000	2046.000000
9.860000	0.068815	40.669895	11.891182	8.630737	10.719272	9.428703	0.000000	-10.000000	1.075000	-35.700001	759.833313	1023.000000	1023.000000	2046.000000
9.880000	0.066720	39.431442	11.629007	8.386245	10.359956	9.056234	0.000000	-10.000000	1.125000	-37.033333	748.000000	1023.000000	1023.000000	2046.000000
9.900000	0.064812	38.304050	11.213381	8.354118	10.030634	8.705918	0.000000	-10.000000	1.150000	-37.750000	735.666687	1023.000000	1023.000000	2046.000000
9.920000	0.062633	37.015854	10.764363	8.367659	9.599499	8.284334	0.000000	-10.000000	1.166667	-38.183334	723.166687	1023.000000	1023.000000	2046.000000
9.940000	0.060535	35.776215	10.299182	8.345894	9.166261	7.964878	0.000000	-10.000000	1.150000	-38.183334	710.500000	1023.000000	1023.000000	2046.000000
9.960000	0.058568	34.613617	9.947405	8.314881	8.715303	7.636027	0.000000	-10.000000	1.141667	-37.666668	697.833313	1023.000000	1023.000000	2046.000000
9.980000	0.056917	33.637802	9.501362	8.400565	8.470243	7.265633	0.000000	-10.000000	1.108333	-37.233334	685.333313	1023.000000	1023.000000	2046.000000
10.000000	0.055142	32.588631	9.118863	8.506886	8.074682	6.888200	0.000000	-10.000000	1.116667	-37.083336	668.666687	1023.000000	1023.000000	2046.000000
10.020000	0.053540	31.642355	8.766488	8.618904	7.768143	6.488820	0.000000	-10.000000	1.150000	-37.500000	647.833313	1023.000000	1023.000000	2046.000000
10.040000	0.051741	30.578690	8.408493	8.652091	7.394417	6.123688	0.000000	-10.000000	1.191667	-37.816669	631.000000	1023.000000	1023.000000	2046.000000
10.060000	0.050136	29.630457	8.069371	8.695706	7.095247	5.770133	0.000000	-10.000000	1.225000	-37.900002	622.500000	1023.000000	1023.000000	2046.000000
10.080000	0.048664	28.760572	7.898144	8.632301	6.705474	5.524653	0.000000	-10.000000	1.225000	-37.933334	618.333313	1023.000000	1023.000000	2046.000000
10.100000	0.047248	27.923719	7.641009	8.446976	6.513046	5.322689	0.000000	-10.000000	1.225000	-37.983334	609.833313	1023.000000	1023.000000	2046.000000
10.120000	0.045625	26.964415	7.457983	8.270722	6.158139	5.077571	0.000000	-10.000000	1.208333	-38.066666	597.166687	1023.000000	1023.000000	2046.000000
10.140000	0.044073	26.047123	7.212029	8.130957	5.808696	4.895442	0.000000	-10.000000	1.175000	-38.000000	584.500000	1023.000000	1023.000000	2046.000000
10.160000	0.042761	25.271805	7.006871	8.162978	5.449440	4.652516	0.000000	-10.000000	1.150000	-37.733334	571.833313	1023.000000	1023.000000	2046.000000
10.180000	0.041495	24.523621	6.815328	8.077758	5.160328	4.470208	0.000000	-10.000000	1.125000	-37.349998	559.333313	1023.000000	1023.000000	2046.000000
10.200000	0.040460	23.912006	6.758627	8.069921	4.774019	4.309439	0.000000	-10.000000	1.116667	-36.650002	546.666687	1023.000000	1023.000000	2046.000000
10.220000	0.039562	23.381060	6.654844	7.986310	4.585299	4.154606	0.000000	-10.000000	1.083333	-36.216667	534.333313	1023.000000	1023.000000	2046.000000
10.240000	0.038345	22.661806	6.486520	7.855250	4.289656	4.030379	0.000000	-10.000000	1.050000	-35.433334	522.166687	1023.000000	1023.000000	2046.000000
10.260000	0.037028	21.883383	6.413655	7.576592	4.005812	3.887323	0.000000	-10.000000	1.033333	-35.333336	510.500000	1023.000000	1023.000000	2046.000000
10.280000	0.035433	20.941004	6.267154	7.255582	3.714362	3.703905	0.000000	-10.000000	1.016667	-34.900002	498.833344	1023.000000	1023.000000	2046.000000
10.300000	0.033880	20.023363	6.143823	6.948210	3.420945	3.510385	0.000000	-10.000000	1.016667	-34.933334	483.333344	1023.000000	1023.000000	2046.000000
10.320000	0.032353	19.120897	6.011013	6.693935	3.137955	3.277995	0.000000	-10.000000	1.000000	-34.716667	471.666656	1023.000000	1023.000000	2046.000000
10.340000	0.031081	18.368681	5.842200	6.523671	2.889317	3.113493	0.000000	-10.000000	0.991667	-34.599998	460.000000	1023.000000	1023.000000	2046.000000
10.360000	0.029635	17.514446	5.630195	6.311092	2.646363	2.926795	0.000000	-10.000000	0.983333	-34.483334	452.333344	1023.000000	1023.000000	2046.000000
10.380000	0.028283	16.715317	5.453838	6.157476	2.356516	2.747486	0.000000	-10.000000	0.966667	-34.383335	440.666656	1023.000000	1023.000000	2046.000000
10.400000	0.027053	15.988298	5.284086	5.967801	2.137687	2.598725	0.000000	-10.000000	0.950000	-34.200001	429.333344	1023.000000	1023.000000	2046.000000
10.420000	0.025732	15.207799	5.056135	5.819670	1.917329	2.414665	0.000000	-10.000000	0.925000	-33.850002	417.833344	1023.000000	1023.000000	2046.000000
10.440000	0.024730	14.615702	4.874157	5.671914	1.753541	2.316090	0.000000	-10.000000	0.925000	-33.466667	406.666656	1023.000000	1023.000000	2046.000000
10.460000	0.023448	13.857576	4.757583	5.476313	1.472724	2.150956	0.000000	-10.000000	0.916667	-33.150002	395.500000	1023.000000	1023.000000	2046.000000
10.480000	0.022124	13.075146	4.567405	5.243120	1.284302	1.980319	0.000000	-10.000000	0.900000	-32.733334	384.500000	1023.000000	1023.000000	2046.000000
10.500000	0.020596	12.172308	4.367713	4.972809	1.076959	1.754826	0.000000	-10.000000	0.858333	-32.266666	373.500000	1023.000000	1023.000000	2046.000000
10.520000	0.019117	11.297975	4.247620	4.722774	0.759746	1.567835	0.000000	-10.000000	0.825000	-31.750000	362.666656	1023.000000	1023.000000	2046.000000
10.540000	0.017803	10.521381	3.942520	4.617170	0.542624	1.419068	0.000000	-10.000000	0.808333	-31.299999	352.000000	1023.000000	1023.000000	2046.000000
10.560000	0.016364	9.671226	3.744142	4.351448	0.359407	1.216228	0.000000	-10.000000	0.791667	-30.700001	341.666656	1023.000000	1023.000000	2046.000000
10.580000	0.014667	8.668484	3.611864	3.910958	0.136595	1.009067	0.000000	-10.000000	0.775000	-30.283333	331.500000	1023.000000	1023.000000	2046.000000
10.600000	0.013256	7.834089	3.529621	3.490986	-0.035089	0.848571	0.000000	-10.000000	0.741667	-30.033333	321.500000	1023.000000	1023.000000	2046.000000
10.620000	0.011911	7.039123	3.404383	3.084631	-0.138432	0.688541	0.000000	-10.000000	0.716667	-29.799999	311.500000	1023.000000	1023.000000	2046.000000
10.640000	0.010466	6.185637	3.256655	2.864145	-0.406809	0.471646	0.000000	-10.000000	0.683333	-29.416666	301.500000	1023.000000	1023.000000	2046.000000
10.660000	0.009282	5.485676	3.018295	2.710177	-0.579336	0.336540	0.000000	-10.000000	0.666667	-28.750000	291.500000	1023.000000	1023.000000	2046.000000
10.680000	0.008461	5.000483	2.856101	2.815825	-0.843879	0.172436	0.000000	-10.000000	0.650000	-27.966667	281.833344	1023.000000	1023.000000	2046.000000
10.700000	0.007797	4.608025	2.648098	2.879576	-0.978057	0.058408	0.000000	-10.000000	0.616667	-26.883333	272.500000	1023.000000	1023.000000	2046.000000
10.720000	0.007151	4.225987	2.411572	3.075642	-1.165890	-0.095337	0.000000	-10.000000	0.583333	-26.200001	263.666656	1023.000000	1023.000000	2046.000000
10.740000	0.006303	3.724979	2.252284	3.145175	-1.393975	-0.278504	0.000000	-10.000000	0.541667	-25.583334	254.833328	1023.000000	1023.000000	2046.000000
10.760000	0.005361	3.168084	1.980475	3.173188	-1.575896	-0.409683	0.000000	-10.000000	0.541667	-25.316668	246.333328	1023.000000	1023.000000	2046.000000
10.780000	0.004397	2.598773	1.805937	3.157853	-1.731455	-0.633561	0.000000	-10.000000	0.525000	-24.816668	237.833328	1023.000000	1023.000000	2046.000000
10.800000	0.003293	1.946098	1.668530	3.070289	-1.977607	-0.815114	0.000000	-10.000000	0.508333	-24.366667	229.500000	1023.000000	1023.000000	2046.000000
10.820000	0.002527	1.493441	1.594519	3.005019	-2.092921	-1.013176	0.000000	-10.000000	0.475000	-23.716667	221.166672	1023.000000	1023.000000	2046.000000
10.840000	0.001735	1.025153	1.643627	2.815797	-2.362449	-1.071822	0.000000	-10.000000	0.433333	-22.950001	213.333328	1023.000000	1023.000000	2046.000000
10.860000	0.001069	0.631917	1.619831	2.622234	-2.424131	-1.186017	0.000000	-10.000000	0.391667	-21.799999	205.833328	1023.000000	1023.000000	2046.000000
10.880000	-0.000119	-0.070549	1.602726	2.346974	-2.690561	-1.329688	0.000000	-10.000000	0.358333	-20.733334	198.666672	1023.000000	1023.000000	2046.000000
10.900000	-0.000768	-0.453719	1.603686	2.277146	-2.823339	-1.511212	0.000000	-10.000000	0.316667	-19.483334	191.666672	1023.000000	1023.000000	2046.000000
10.920000	-0.001424	-0.841438	1.570169	2.160659	-3.026376	-1.545889	0.000000	-10.000000	0.283333	-18.333334	185.000000	1023.000000	1023.000000	2046.000000
10.940000	-0.001717	-1.014612	1.498848	2.228924	-3.099276	-1.643109	0.000000	-10.000000	0.241667	-17.000000	179.000000	1023.000000	1023.000000	2046.000000
10.960000	-0.002089	-1.234768	1.540749	2.099873	-3.292296	-1.583093	0.000000	-10.000000	0.225000	-15.783334	173.333328	1023.000000	1023.000000	2046.000000
10.980000	-0.002478	-1.464351	1.418202	2.077250	-3.343545	-1.616257	0.000000	-10.000000	0.208333	-14.766667	168.166672	1023.000000	1023.000000	2046.000000
11.000000	-0.003099	-1.831432	1.405468	1.913270	-3.527751	-1.622419	0.000000	-10.000000	0.200000	-13.983334	163.000000	1023.000000	1023.000000	2046.000000
11.020000	-0.003837	-2.267389	1.287833	1.778413	-3.605998	-1.727636	0.000000	-10.000000	0.191667	-13.200001	158.333328	1023.000000	1023.000000	2046.000000
11.040000	-0.004701	-2.778307	1.293779	1.543629	-3.859448	-1.756268	0.000000	-10.000000	0.158333	-12.433333	154.000000	1023.000000	1023.000000	2046.000000
11.060000	-0.005433	-3.210739	1.191447	1.344104	-3.948008	-1.798282	0.000000	-10.000000	0.125000	-11.700001	150.000000	1023.000000	1023.000000	2046.000000
11.080000	-0.006119	-3.616285	1.124624	1.231866	-4.126953	-1.845822	0.000000	-10.000000	0.100000	-11.066667	146.000000	1023.000000	1023.000000	2046.000000
11.100000	-0.006698	-3.958438	1.020984	1.141272	-4.196830	-1.923864	0.000000	-10.000000	0.100000	-10.583334	142.333328	1023.000000	1023.000000	2046.000000
11.120000	-0.007285	-4.305261	0.958868	1.025578	-4.330112	-1.959595	0.000000	-10.000000	0.100000	-10.133333	138.666672	1023.000000	1023.000000	2046.000000
11.140000	-0.007701	-4.551211	0.863071	0.943884	-4.405841	-1.952324	0.000000	-10.000000	0.100000	-9.883333	135.333328	1023.000000	1023.000000	2046.000000
11.160000	-0.008221	-4.858457	0.799292	0.836942	-4.489480	-2.005212	0.000000	-10.000000	0.100000	-9.716667	132.000000	1023.000000	1023.000000	2046.000000
11.180000	-0.008595	-5.079725	0.752008	0.779970	-4.564338	-2.047366	0.000000	-10.000000	0.100000	-9.650001	128.833328	1023.000000	1023.000000	2046.000000
11.200000	-0.009048	-5.347237	0.700357	0.643231	-4.640294	-2.050531	0.000000	-10.000000	0.083333	-9.550000	125.500000	1023.000000	1023.000000	2046.000000
11.220000	-0.009396	-5.553134	0.668298	0.644589	-4.699893	-2.166129	0.000000	-10.000000	0.083333	-9.366667	122.166664	1023.000000	1023.000000	2046.000000
11.240000	-0.009667	-5.712926	0.655305	0.532109	-4.760856	-2.139484	0.000000	-10.000000	0.083333	-9.200000	119.000000	1023.000000	1023.000000	2046.000000
11.260000	-0.009935	-5.871327	0.652164	0.477720	-4.828542	-2.172671	0.000000	-10.000000	0.100000	-9.083334	116.000000	1023.000000	1023.000000	2046.000000
11.280000	-0.010627	-6.280548	0.608494	0.270847	-4.978371	-2.181517	0.000000	-10.000000	0.100000	-9.000000	113.000000	1023.000000	1023.000000	2046.000000
11.300000	-0.011156	-6.593093	0.550547	0.207956	-5.044926	-2.306670	0.000000	-10.000000	0.091667	-8.750000	110.000000	1023.000000	1023.000000	2046.000000
11.320000	-0.011701	-6.915375	0.507707	0.097408	-5.212953	-2.307537	0.000000	-10.000000	0.091667	-8.300000	107.166664	1023.000000	1023.000000	2046.000000
11.340000	-0.012123	-7.164882	0.350995	0.037874	-5.260328	-2.293423	0.000000	-10.000000	0.083333	-7.750000	104.333336	1023.000000	1023.000000	2046.000000
11.360000	-0.013047	-7.710813	0.243524	-0.175581	-5.365652	-2.413103	0.000000	-10.000000	0.091667	-7.350000	101.833336	1023.000000	1023.000000	2046.000000
11.380000	-0.013636	-8.059062	0.201562	-0.421299	-5.356428	-2.482897	0.000000	-10.000000	0.091667	-7.350000	99.166664	1023.000000	1023.000000	2046.000000
11.400000	-0.014250	-8.421586	0.164979	-0.613189	-5.421504	-2.551872	0.000000	-10.000000	0.100000	-7.566667	96.833336	1023.000000	1023.000000	2046.000000
11.420000	-0.014592	-8.624109	0.000537	-0.713292	-5.340802	-2.570552	0.000000	-10.000000	0.091667	-7.833333	94.166664	1023.000000	1023.000000	2046.000000
11.440000	-0.015126	-8.939663	-0.128283	-0.651683	-5.503380	-2.656317	0.000000	-10.000000	0.075000	-7.550000	91.666664	1023.000000	1023.000000	2046.000000
11.460000	-0.015046	-8.892271	-0.302147	-0.426179	-5.483631	-2.680314	0.000000	-10.000000	0.050000	-6.583333	89.000000	1023.000000	1023.000000	2046.000000
11.480000	-0.015238	-9.005755	-0.522303	-0.169629	-5.605320	-2.708503	0.000000	-10.000000	0.025000	-4.983334	86.833336	1023.000000	1023.000000	2046.000000
11.500000	-0.015434	-9.121275	-0.736641	-0.004564	-5.653640	-2.726431	0.000000	-10.000000	0.025000	-3.316667	85.166664	1023.000000	1023.000000	2046.000000
11.520000	-0.015731	-9.296906	-0.838998	0.187552	-5.805243	-2.840218	0.000000	-10.000000	0.033333	-2.516667	84.166664	1023.000000	1023.000000	2046.000000
11.540000	-0.015993	-9.451856	-1.026104	0.363364	-5.874147	-2.914968	0.000000	-10.000000	0.050000	-2.633333	83.500000	1023.000000	1023.000000	2046.000000
11.560000	-0.016422	-9.705186	-1.171243	0.484674	-5.992207	-3.026410	0.000000	-10.000000	0.050000	-3.633333	82.666664	1023.000000	1023.000000	2046.000000
11.580000	-0.016803	-9.930680	-1.315580	0.618573	-6.079288	-3.154386	0.000000	-10.000000	0.050000	-4.883333	81.333336	1023.000000	1023.000000	2046.000000
11.600000	-0.017097	-10.104082	-1.396700	0.634504	-6.129557	-3.212330	0.000000	-10.000000	0.058333	-6.000000	79.500000	1023.000000	1023.000000	2046.000000
11.620000	-0.017306	-10.227598	-1.346132	0.635175	-6.273143	-3.243498	0.000000	-10.000000	0.066667	-6.550000	77.500000	1023.000000	1023.000000	2046.000000
11.640000	-0.017468	-10.323353	-1.369944	0.472923	-6.156541	-3.269790	0.000000	-10.000000	0.083333	-6.550000	75.500000	1023.000000	1023.000000	2046.000000
11.660000	-0.017832	-10.538935	-1.268319	0.373174	-6.295105	-3.348684	0.000000	-10.000000	0.075000	-6.383334	73.500000	1023.000000	1023.000000	2046.000000
11.680000	-0.018143	-10.722368	-1.279677	0.329636	-6.326901	-3.445426	0.000000	-10.000000	0.066667	-6.083333	71.500000	1023.000000	1023.000000	2046.000000
11.700000	-0.018299	-10.814929	-1.307133	0.328506	-6.391489	-3.444813	0.000000	-10.000000	0.050000	-5.533333	69.500000	1023.000000	1023.000000	2046.000000
11.720000	-0.018304	-10.817795	-1.273193	0.392118	-6.441686	-3.495035	0.000000	-10.000000	0.050000	-4.583333	67.500000	1023.000000	1023.000000	2046.000000
11.740000	-0.017984	-10.628280	-1.164766	0.444575	-6.480709	-3.427380	0.000000	-10.000000	0.041667	-3.466667	65.833336	1023.000000	1023.000000	2046.000000
11.760000	-0.017756	-10.493733	-1.117332	0.486215	-6.472704	-3.389913	0.000000	-10.000000	0.041667	-2.333333	64.666664	1023.000000	1023.000000	2046.000000
11.780000	-0.017511	-10.348948	-0.977410	0.446379	-6.475020	-3.342896	0.000000	-10.000000	0.041667	-1.583333	64.166664	1023.000000	1023.000000	2046.000000
11.800000	-0.017539	-10.365644	-0.951842	0.375082	-6.473708	-3.315175	0.000000	-10.000000	0.041667	-1.316667	64.000000	1023.000000	1023.000000	2046.000000
11.820000	-0.017709	-10.466246	-0.866225	0.188715	-6.507916	-3.280820	0.000000	-10.000000	0.041667	-1.366667	64.000000	1023.000000	1023.000000	2046.000000
11.840000	-0.017964	-10.616851	-0.835384	0.054822	-6.575780	-3.260508	0.000000	-10.000000	0.033333	-1.483333	64.000000	1023.000000	1023.000000	2046.000000
11.860000	-0.018210	-10.762088	-0.834129	-0.065520	-6.600312	-3.262127	0.000000	-10.000000	0.041667	-1.550000	64.000000	1023.000000	1023.000000	2046.000000
11.880000	-0.018471	-10.916192	-0.880720	-0.130262	-6.601909	-3.303302	0.000000	-10.000000	0.041667	-1.783333	64.000000	1023.000000	1023.000000	2046.000000
11.900000	-0.018715	-11.060578	-0.857631	-0.179567	-6.718863	-3.304518	0.000000	-10.000000	0.050000	-2.116667	63.666668	1023.000000	1023.000000	2046.000000
11.920000	-0.018957	-11.203357	-0.950069	-0.278049	-6.679720	-3.295519	0.000000	-10.000000	0.058333	-2.633333	63.000000	1023.000000	1023.000000	2046.000000
11.940000	-0.019264	-11.384895	-0.970653	-0.317676	-6.775066	-3.321501	0.000000	-10.000000	0.058333	-3.216667	62.000000	1023.000000	1023.000000	2046.000000
11.960000	-0.019477	-11.510685	-1.023464	-0.453334	-6.778628	-3.255259	0.000000	-10.000000	0.058333	-3.833333	60.833332	1023.000000	1023.000000	2046.000000
11.980000	-0.019807	-11.705749	-1.073503	-0.447752	-6.835104	-3.349389	0.000000	-10.000000	0.050000	-4.283333	59.666668	1023.000000	1023.000000	2046.000000
12.000000	-0.019999	-11.819239	-1.098791	-0.599654	-6.824933	-3.295861	0.000000	-10.000000	0.050000	-4.583333	58.166668	1023.000000	1023.000000	2046.000000
12.020000	-0.020281	-11.986046	-1.053180	-0.626075	-6.928896	-3.377894	0.000000	-10.000000	0.050000	-4.766667	56.833332	1023.000000	1023.000000	2046.000000
12.040000	-0.020346	-12.024693	-1.082910	-0.734256	-6.858661	-3.348866	0.000000	-10.000000	0.050000	-4.916667	55.166668	1023.000000	1023.000000	2046.000000
12.060000	-0.020386	-12.047838	-0.974346	-0.743032	-6.928412	-3.402047	0.000000	-10.000000	0.050000	-5.033333	53.500000	1023.000000	1023.000000	2046.000000
12.080000	-0.020386	-12.048370	-0.958962	-0.808245	-6.909369	-3.371795	0.000000	-10.000000	0.050000	-5.083333	51.833332	1023.000000	1023.000000	2046.000000
12.100000	-0.020357	-12.031173	-0.883752	-0.887849	-6.951228	-3.308344	0.000000	-10.000000	0.050000	-5.083333	50.166668	1023.000000	1023.000000	2046.000000
12.120000	-0.020787	-12.285055	-0.963722	-0.985583	-6.981072	-3.354678	0.000000	-10.000000	0.050000	-5.016667	48.500000	1023.000000	1023.000000	2046.000000
12.140000	-0.020957	-12.385806	-0.917032	-1.016653	-7.047928	-3.404192	0.000000	-10.000000	0.050000	-4.750000	46.666668	1023.000000	1023.000000	2046.000000
12.160000	-0.021364	-12.626193	-1.008215	-1.111568	-7.081635	-3.424775	0.000000	-10.000000	0.050000	-4.266667	45.000000	1023.000000	1023.000000	2046.000000
12.180000	-0.021528	-12.723269	-1.055755	-1.096600	-7.149621	-3.421294	0.000000	-10.000000	0.050000	-3.683333	43.666668	1023.000000	1023.000000	2046.000000
12.200000	-0.022135	-13.081985	-1.193358	-1.273989	-7.132083	-3.482554	0.000000	-10.000000	0.050000	-3.416667	42.500000	1023.000000	1023.000000	2046.000000
12.220000	-0.022610	-13.362539	-1.202652	-1.470480	-7.135201	-3.554207	0.000000	-10.000000	0.050000	-3.633333	41.333332	1023.000000	1023.000000	2046.000000
12.240000	-0.022879	-13.521697	-1.269004	-1.609886	-7.036536	-3.606271	0.000000	-10.000000	0.050000	-4.133333	40.000000	1023.000000	1023.000000	2046.000000
12.260000	-0.023074	-13.636650	-1.262151	-1.695355	-7.064300	-3.614844	0.000000	-10.000000	0.058333	-4.483334	38.666668	1023.000000	1023.000000	2046.000000
12.280000	-0.023358	-13.804510	-1.504771	-1.525831	-7.024884	-3.749025	0.000000	-10.000000	0.058333	-4.366667	37.166668	1023.000000	1023.000000	2046.000000
12.300000	-0.023257	-13.744637	-1.630261	-1.284387	-7.097875	-3.732115	0.000000	-10.000000	0.050000	-3.350000	35.833332	1023.000000	1023.000000	2046.000000
12.320000	-0.023112	-13.659075	-1.840032	-0.968924	-7.167065	-3.683053	0.000000	-10.000000	0.041667	-1.833333	34.666668	1023.000000	1023.000000	2046.000000
12.340000	-0.022998	-13.591702	-1.997847	-0.646219	-7.169101	-3.778536	0.000000	-10.000000	0.041667	-0.533333	34.166668	1023.000000	1023.000000	2046.000000
12.360000	-0.023088	-13.644837	-2.119612	-0.499107	-7.273228	-3.752890	0.000000	-10.000000	0.041667	0.000000	34.000000	1023.000000	1023.000000	2046.000000
12.380000	-0.023196	-13.708556	-2.283805	-0.274803	-7.266465	-3.883484	0.000000	-10.000000	0.041667	0.000000	34.000000	1023.000000	1023.000000	2046.000000
12.400000	-0.023353	-13.801786	-2.421096	-0.135573	-7.310352	-3.934766	0.000000	-10.000000	0.050000	-0.650000	34.000000	1023.000000	1023.000000	2046.000000
12.420000	-0.023664	-13.985296	-2.511882	0.011910	-7.377410	-4.107914	0.000000	-10.000000	0.058333	-1.650000	33.833332	1023.000000	1023.000000	2046.000000
12.440000	-0.023857	-14.099561	-2.606215	-0.017212	-7.386455	-4.089679	0.000000	-10.000000	0.058333	-2.850000	33.333332	1023.000000	1023.000000	2046.000000
12.460000	-0.023990	-14.177890	-2.523556	-0.074944	-7.439669	-4.139721	0.000000	-10.000000	0.050000	-3.400000	32.500000	1023.000000	1023.000000	2046.000000
12.480000	-0.024129	-14.260009	-2.432260	-0.240478	-7.474390	-4.112881	0.000000	-10.000000	0.050000	-3.583333	31.333334	1023.000000	1023.000000	2046.000000
12.500000	-0.024237	-14.324175	-2.332330	-0.361561	-7.509292	-4.120992	0.000000	-10.000000	0.050000	-3.583333	30.166666	1023.000000	1023.000000	2046.000000
12.520000	-0.024464	-14.458261	-2.323957	-0.367381	-7.564820	-4.202101	0.000000	-10.000000	0.050000	-3.333333	29.000000	1023.000000	1023.000000	2046.000000
12.540000	-0.024402	-14.421721	-2.222754	-0.352567	-7.684496	-4.161903	0.000000	-10.000000	0.050000	-2.800000	28.000000	1023.000000	1023.000000	2046.000000
12.560000	-0.024183	-14.292373	-2.167606	-0.295986	-7.650002	-4.178780	0.000000	-10.000000	0.050000	-1.600000	27.333334	1023.000000	1023.000000	2046.000000
12.580000	-0.023686	-13.998329	-1.987280	-0.279219	-7.676509	-4.055321	0.000000	-10.000000	0.050000	-0.650000	27.000000	1023.000000	1023.000000	2046.000000
12.600000	-0.023375	-13.814395	-1.928876	-0.219286	-7.597355	-4.068879	0.000000	-10.000000	0.041667	0.000000	27.000000	1023.000000	1023.000000	2046.000000
12.620000	-0.023005	-13.595959	-1.737562	-0.283438	-7.619777	-3.955182	0.000000	-10.000000	0.041667	0.000000	27.000000	1023.000000	1023.000000	2046.000000
12.640000	-0.022953	-13.565500	-1.607702	-0.447542	-7.610676	-3.899580	0.000000	-10.000000	0.041667	0.000000	27.000000	1023.000000	1023.000000	2046.000000
12.660000	-0.022941	-13.558304	-1.483038	-0.582993	-7.625335	-3.866937	0.000000	-10.000000	0.050000	0.000000	27.000000	1023.000000	1023.000000	2046.000000
12.680000	-0.023250	-13.740786	-1.427680	-0.743877	-7.710782	-3.858447	0.000000	-10.000000	0.050000	0.000000	27.000000	1023.000000	1023.000000	2046.000000
12.700000	-0.023155	-13.684762	-1.407482	-0.810691	-7.604846	-3.861743	0.000000	-10.000000	0.050000	0.000000	27.000000	1023.000000	1023.000000	2046.000000
12.720000	-0.023396	-13.827267	-1.344598	-0.862788	-7.730418	-3.889462	0.000000	-10.000000	0.050000	0.000000	27.000000	1023.000000	1023.000000	2046.000000
12.740000	-0.023422	-13.842669	-1.410065	-0.945539	-7.621407	-3.865659	0.000000	-10.000000	0.050000	0.000000	27.000000	1023.000000	1023.000000	2046.000000
12.760000	-0.023693	-14.002830	-1.359448	-1.012085	-7.784087	-3.847209	0.000000	-10.000000	0.050000	0.000000	27.000000	1023.000000	1023.000000	2046.000000
12.780000	-0.023706	-14.010043	-1.429211	-1.027626	-7.652416	-3.900790	0.000000	-10.000000	0.050000	-0.316667	27.000000	1023.000000	1023.000000	2046.000000
12.800000	-0.023996	-14.181848	-1.461256	-1.100390	-7.753840	-3.866362	0.000000	-10.000000	0.050000	-0.966667	27.000000	1023.000000	1023.000000	2046.000000
12.820000	-0.024043	-14.209239	-1.479295	-1.185282	-7.694888	-3.849774	0.000000	-10.000000	0.041667	-1.650000	26.833334	1023.000000	1023.000000	2046.000000
12.840000	-0.024297	-14.359249	-1.524103	-1.261438	-7.742675	-3.831033	0.000000	-10.000000	0.041667	-2.033333	26.500000	1023.000000	1023.000000	2046.000000
12.860000	-0.024270	-14.343770	-1.454619	-1.319399	-7.702592	-3.867160	0.000000	-10.000000	0.041667	-2.116667	25.833334	1023.000000	1023.000000	2046.000000
12.880000	-0.024497	-14.477660	-1.434600	-1.398233	-7.796282	-3.848546	0.000000	-10.000000	0.050000	-2.266667	25.000000	1023.000000	1023.000000	2046.000000
12.900000	-0.024333	-14.380729	-1.386138	-1.354227	-7.726388	-3.913975	0.000000	-10.000000	0.041667	-2.500000	24.166666	1023.000000	1023.000000	2046.000000
12.920000	-0.024432	-14.439214	-1.347493	-1.451246	-7.786455	-3.854020	0.000000	-10.000000	0.041667	-2.750000	23.333334	1023.000000	1023.000000	2046.000000
12.940000	-0.024160	-14.278387	-1.326057	-1.406496	-7.661409	-3.884424	0.000000	-10.000000	0.041667	-3.016667	22.500000	1023.000000	1023.000000	2046.000000
12.960000	-0.024731	-14.616035	-1.269251	-1.594913	-7.899786	-3.852084	0.000000	-10.000000	0.050000	-3.266667	21.500000	1023.000000	1023.000000	2046.000000
12.980000	-0.024854	-14.688561	-1.343505	-1.617801	-7.790741	-3.936515	0.000000	-10.000000	0.050000	-3.383333	20.333334	1023.000000	1023.000000	2046.000000
13.000000	-0.025130	-14.851806	-1.332072	-1.702534	-7.847254	-3.969945	0.000000	-10.000000	0.050000	-3.266667	19.166666	1023.000000	1023.000000	2046.000000
13.020000	-0.025474	-15.055028	-1.460377	-1.686989	-7.963203	-3.944458	0.000000	-10.000000	0.058333	-2.983333	18.000000	1023.000000	1023.000000	2046.000000
13.040000	-0.025886	-15.298603	-1.559801	-1.756960	-7.895136	-4.086705	0.000000	-10.000000	0.058333	-3.016667	17.000000	1023.000000	1023.000000	2046.000000
13.060000	-0.026479	-15.649337	-1.643732	-1.984984	-7.946117	-4.074504	0.000000	-10.000000	0.058333	-3.450000	16.000000	1023.000000	1023.000000	2046.000000
13.080000	-0.026498	-15.660503	-1.636084	-2.016767	-7.828886	-4.178767	0.000000	-10.000000	0.058333	-4.100000	14.833333	1023.000000	1023.000000	2046.000000
13.100000	-0.026776	-15.824785	-1.679852	-2.084107	-7.880027	-4.180798	0.000000	-10.000000	0.058333	-4.500000	13.500000	1023.000000	1023.000000	2046.000000
13.120000	-0.026866	-15.877640	-1.827212	-1.911765	-7.863502	-4.275161	0.000000	-10.000000	0.058333	-4.316667	12.000000	1023.000000	1023.000000	2046.000000
13.140000	-0.026841	-15.863057	-1.995411	-1.682430	-7.945114	-4.240102	0.000000	-10.000000	0.050000	-3.083333	10.500000	1023.000000	1023.000000	2046.000000
13.160000	-0.026828	-15.855123	-2.270157	-1.328500	-7.975691	-4.280775	0.000000	-10.000000	0.041667	-1.550000	9.500000	1023.000000	1023.000000	2046.000000
13.180000	-0.026780	-15.826820	-2.403229	-1.103529	-8.034608	-4.285454	0.000000	-10.000000	0.033333	-0.316667	9.000000	1023.000000	1023.000000	2046.000000
13.200000	-0.026856	-15.871873	-2.542988	-0.897571	-8.118911	-4.312404	0.000000	-10.000000	0.033333	0.000000	9.000000	1023.000000	1023.000000	2046.000000
13.220000	-0.026951	-15.928215	-2.685705	-0.683756	-8.148837	-4.409917	0.000000	-10.000000	0.041667	0.000000	9.000000	1023.000000	1023.000000	2046.000000
13.240000	-0.027091	-16.010571	-2.796600	-0.531133	-8.231490	-4.451347	0.000000	-10.000000	0.050000	-0.333333	9.000000	1023.000000	1023.000000	2046.000000
13.260000	-0.027158	-16.050335	-2.958730	-0.405645	-8.183428	-4.502532	0.000000	-10.000000	0.041667	-1.200000	9.000000	1023.000000	1023.000000	2046.000000
13.280000	-0.027614	-16.319715	-3.008772	-0.358384	-8.330573	-4.621986	0.000000	-10.000000	0.041667	-2.300000	8.833333	1023.000000	1023.000000	2046.000000
13.300000	-0.027688	-16.363335	-2.990486	-0.376496	-8.325039	-4.671313	0.000000	-10.000000	0.041667	-3.016667	8.166667	1023.000000	1023.000000	2046.000000
13.320000	-0.027681	-16.359276	-2.830194	-0.565465	-8.376053	-4.587564	0.000000	-10.000000	0.050000	-3.150000	7.166667	1023.000000	1023.000000	2046.000000
13.340000	-0.027816	-16.439274	-2.795590	-0.622078	-8.381758	-4.639849	0.000000	-10.000000	0.050000	-3.000000	6.000000	1023.000000	1023.000000	2046.000000
13.360000	-0.027871	-16.471714	-2.712486	-0.638629	-8.461553	-4.659049	0.000000	-10.000000	0.050000	-2.500000	5.000000	1023.000000	1023.000000	2046.000000
13.380000	-0.027891	-16.483572	-2.662994	-0.606801	-8.548300	-4.665477	0.000000	-10.000000	0.041667	-1.500000	4.333333	1023.000000	1023.000000	2046.000000
13.400000	-0.027473	-16.236261	-2.528130	-0.545478	-8.524256	-4.638396	0.000000	-10.000000	0.033333	-0.266667	4.000000	1023.000000	1023.000000	2046.000000
13.420000	-0.027084	-16.006529	-2.423171	-0.529197	-8.493984	-4.560177	0.000000	-10.000000	0.033333	0.900000	4.000000	1023.000000	1023.000000	2046.000000
13.440000	-0.026636	-15.742092	-2.303063	-0.473376	-8.457770	-4.507883	0.000000	-10.000000	0.025000	1.616667	4.000000	1023.000000	1023.000000	2046.000000
13.460000	-0.026520	-15.673115	-2.141932	-0.641622	-8.490425	-4.399136	0.000000	-10.000000	0.025000	2.133333	4.000000	1023.000000	1023.000000	2046.000000
13.480000	-0.026338	-15.565477	-2.119277	-0.704060	-8.348151	-4.393989	0.000000	-10.000000	0.025000	2.233333	4.000000	1023.000000	1023.000000	2046.000000
13.500000	-0.026514	-15.669881	-1.982576	-0.903618	-8.441139	-4.342549	0.000000	-10.000000	0.041667	2.183333	4.000000	1023.000000	1023.000000	2046.000000
13.520000	-0.026621	-15.732929	-1.950951	-1.067285	-8.408819	-4.305873	0.000000	-10.000000	0.041667	2.050000	4.000000	1023.000000	1023.000000	2046.000000
13.540000	-0.026729	-15.797044	-1.906761	-1.166982	-8.426700	-4.296599	0.000000	-10.000000	0.033333	2.016667	4.000000	1023.000000	1023.000000	2046.000000
13.560000	-0.026870	-15.880020	-1.864443	-1.222763	-8.451680	-4.341135	0.000000	-10.000000	0.033333	1.983333	4.000000	1023.000000	1023.000000	2046.000000
13.580000	-0.026960	-15.933290	-1.907681	-1.339841	-8.420686	-4.265083	0.000000	-10.000000	0.033333	1.800000	4.000000	1023.000000	1023.000000	2046.000000
13.600000	-0.027139	-16.038960	-1.920048	-1.383700	-8.415510	-4.319702	0.000000	-10.000000	0.041667	1.116667	4.000000	1023.000000	1023.000000	2046.000000
13.620000	-0.027287	-16.126625	-1.937869	-1.498675	-8.470504	-4.219577	0.000000	-10.000000	0.041667	0.483333	4.000000	1023.000000	1023.000000	2046.000000
13.640000	-0.027441	-16.217525	-2.022883	-1.517234	-8.404533	-4.272876	0.000000	-10.000000	0.041667	0.000000	4.000000	1023.000000	1023.000000	2046.000000
13.660000	-0.027595	-16.308424	-1.975228	-1.598962	-8.481302	-4.252933	0.000000	-10.000000	0.033333	0.000000	4.000000	1023.000000	1023.000000	2046.000000
13.680000	-0.027595	-16.308590	-1.997675	-1.662632	-8.406693	-4.241590	0.000000	-10.000000	0.025000	0.566667	4.000000	1023.000000	1023.000000	2046.000000
13.700000	-0.027648	-16.339785	-1.917719	-1.742787	-8.475379	-4.203898	0.000000	-10.000000	0.025000	1.283333	4.000000	1023.000000	1023.000000	2046.000000
13.720000	-0.027554	-16.284239	-1.904449	-1.781902	-8.389030	-4.208858	0.000000	-10.000000	0.025000	2.233333	4.000000	1023.000000	1023.000000	2046.000000
13.740000	-0.027372	-16.176819	-1.832970	-1.869058	-8.368202	-4.106587	0.000000	-10.000000	0.016667	2.883333	4.000000	1023.000000	1023.000000	2046.000000
13.760000	-0.027372	-16.176878	-1.737888	-1.992133	-8.431394	-4.015462	0.000000	-10.000000	0.008333	3.683333	4.000000	1023.000000	1023.000000	2046.000000
13.780000	-0.027356	-16.167465	-1.814950	-2.014489	-8.312669	-4.025357	0.000000	-10.000000	-0.016667	4.683333	4.000000	1023.000000	1023.000000	2046.000000
13.800000	-0.027479	-16.239801	-1.735850	-2.169689	-8.331958	-4.002304	0.000000	-10.000000	-0.025000	5.966667	4.000000	1023.000000	1023.000000	2046.000000
13.820000	-0.027390	-16.187315	-1.803258	-2.175095	-8.268496	-3.940467	0.000000	-10.000000	-0.025000	7.483334	4.000000	1023.000000	1023.000000	2046.000000
13.840000	-0.027386	-16.184898	-1.881943	-2.182375	-8.229519	-3.891062	0.000000	-10.000000	-0.025000	8.983334	4.000000	1023.000000	1023.000000	2046.000000
13.860000	-0.027247	-16.102896	-2.017796	-2.322672	-7.986518	-3.775911	0.000000	-10.000000	-0.033333	10.250000	4.000000	1023.000000	1023.000000	2046.000000
13.880000	-0.026827	-15.854891	-1.953687	-2.411369	-7.835742	-3.654094	0.000000	-10.000000	-0.066667	11.500000	4.000000	1023.000000	1023.000000	2046.000000
13.900000	-0.025713	-15.196560	-1.881197	-2.389950	-7.453763	-3.471649	0.000000	-10.000000	-0.100000	13.016667	10.000000	1023.000000	1023.000000	2046.000000
13.920000	-0.024589	-14.532395	-1.829213	-2.295757	-7.141096	-3.266329	0.000000	-10.000000	-0.166667	15.250000	17.166666	1023.000000	1023.000000	2046.000000
13.940000	-0.023195	-13.708285	-1.889717	-1.994997	-6.796469	-3.027102	0.000000	-10.000000	-0.241667	17.966667	26.333334	1023.000000	1023.000000	2046.000000
13.960000	-0.021797	-12.881911	-1.926061	-1.665316	-6.510897	-2.779638	0.000000	-10.000000	-0.316667	20.733334	31.500000	1023.000000	1023.000000	2046.000000
13.980000	-0.020461	-12.092269	-1.974212	-1.320356	-6.292653	-2.505049	0.000000	-10.000000	-0.366667	22.966667	38.000000	1023.000000	1023.000000	2046.000000
14.000000	-0.019211	-11.353906	-2.040126	-1.042301	-6.002590	-2.268888	0.000000	-10.000000	-0.416667	24.650002	45.166668	1023.000000	1023.000000	2046.000000
14.020000	-0.018169	-10.737676	-1.999986	-0.759559	-5.855492	-2.122639	0.000000	-10.000000	-0.450000	25.916668	53.166668	1023.000000	1023.000000	2046.000000
14.040000	-0.017075	-10.091577	-2.037030	-0.512322	-5.607769	-1.934455	0.000000	-10.000000	-0.466667	26.883333	61.666668	1023.000000	1023.000000	2046.000000
14.060000	-0.016159	-9.550143	-2.032633	-0.264498	-5.449584	-1.803427	0.000000	-10.000000	-0.458333	27.316668	70.500000	1023.000000	1023.000000	2046.000000
14.080000	-0.015149	-8.952784	-2.095013	-0.073305	-5.137433	-1.647032	0.000000	-10.000000	-0.450000	27.400000	79.500000	1023.000000	1023.000000	2046.000000
14.100000	-0.014306	-8.454897	-1.956686	0.072043	-5.025290	-1.544964	0.000000	-10.000000	-0.458333	27.266666	88.666664	1023.000000	1023.000000	2046.000000
14.120000	-0.013130	-7.759597	-1.814798	0.087312	-4.718623	-1.313488	0.000000	-10.000000	-0.458333	27.550001	97.833336	1023.000000	1023.000000	2046.000000
14.140000	-0.012050	-7.121513	-1.563601	0.073699	-4.517427	-1.114184	0.000000	-10.000000	-0.466667	27.650002	107.166664	1023.000000	1023.000000	2046.000000
14.160000	-0.010982	-6.490303	-1.463888	0.190107	-4.244743	-0.971779	0.000000	-10.000000	-0.475000	27.850000	116.333336	1023.000000	1023.000000	2046.000000
14.180000	-0.009842	-5.816476	-1.199635	0.291895	-4.141943	-0.766793	0.000000	-10.000000	-0.491667	27.883335	125.500000	1023.000000	1023.000000	2046.000000
14.200000	-0.008332	-4.924477	-1.085658	0.470388	-3.778732	-0.530474	0.000000	-10.000000	-0.516667	28.250000	134.666672	1023.000000	1023.000000	2046.000000
14.220000	-0.006813	-4.026334	-0.775967	0.586884	-3.620507	-0.216744	0.000000	-10.000000	-0.533333	28.750000	144.000000	1023.000000	1023.000000	2046.000000
14.240000	-0.005064	-2.992966	-0.536051	0.693195	-3.211115	0.061005	0.000000	-10.000000	-0.558333	29.216667	153.666672	1023.000000	1023.000000	2046.000000
14.260000	-0.003651	-2.157845	-0.155840	0.691781	-3.043012	0.349226	0.000000	-10.000000	-0.575000	29.716667	163.500000	1023.000000	1023.000000	2046.000000
14.280000	-0.002176	-1.285877	0.173254	0.662188	-2.703281	0.581963	0.000000	-10.000000	-0.600000	30.233334	173.500000	1023.000000	1023.000000	2046.000000
14.300000	-0.000945	-0.558679	0.524760	0.539336	-2.463299	0.840525	0.000000	-10.000000	-0.625000	30.950001	183.500000	1023.000000	1023.000000	2046.000000
14.320000	0.000268	0.158434	0.818289	0.473488	-2.181426	1.048083	0.000000	-10.000000	-0.633333	31.416668	193.500000	1023.000000	1023.000000	2046.000000
14.340000	0.001432	0.846374	1.160768	0.417542	-1.994731	1.262795	0.000000	-10.000000	-0.641667	31.866667	203.833328	1023.000000	1023.000000	2046.000000
14.360000	0.002634	1.556622	1.383711	0.461176	-1.701874	1.413609	0.000000	-10.000000	-0.641667	31.866667	214.333328	1023.000000	1023.000000	2046.000000
14.380000	0.003893	2.300821	1.577469	0.426065	-1.395409	1.692695	0.000000	-10.000000	-0.650000	32.066666	225.000000	1023.000000	1023.000000	2046.000000
14.400000	0.005056	2.988286	1.816946	0.505560	-1.156594	1.822373	0.000000	-10.000000	-0.666667	32.083336	235.666672	1023.000000	1023.000000	2046.000000
14.420000	0.006413	3.789960	2.046491	0.485976	-0.873036	2.130529	0.000000	-10.000000	-0.683333	32.516666	246.333328	1023.000000	1023.000000	2046.000000
14.440000	0.007492	4.427751	2.185388	0.554092	-0.598551	2.286821	0.000000	-10.000000	-0.691667	32.583336	257.166656	1023.000000	1023.000000	2046.000000
14.460000	0.008810	5.206818	2.394799	0.594329	-0.310732	2.528422	0.000000	-10.000000	-0.683333	32.516666	268.000000	1023.000000	1023.000000	2046.000000
14.480000	0.009957	5.884782	2.606213	0.650662	-0.117160	2.745067	0.000000	-10.000000	-0.666667	32.200001	278.833344	1023.000000	1023.000000	2046.000000
14.500000	0.011466	6.776397	2.787232	0.755153	0.257118	2.976893	0.000000	-10.000000	-0.666667	32.233334	289.666656	1023.000000	1023.000000	2046.000000
14.520000	0.012833	7.584183	2.987972	0.844834	0.540833	3.210544	0.000000	-10.000000	-0.666667	32.299999	300.333344	1023.000000	1023.000000	2046.000000
14.540000	0.014026	8.289223	3.150487	0.901140	0.814200	3.423395	0.000000	-10.000000	-0.666667	32.483334	311.166656	1023.000000	1023.000000	2046.000000
14.560000	0.015325	9.057109	3.387201	0.934532	1.046261	3.689116	0.000000	-10.000000	-0.658333	32.416668	322.000000	1023.000000	1023.000000	2046.000000
14.580000	0.016490	9.745843	3.602389	0.961476	1.277315	3.904663	0.000000	-10.000000	-0.641667	32.066666	332.833344	1023.000000	1023.000000	2046.000000
14.600000	0.018012	10.645309	3.721185	1.229744	1.574514	4.119866	0.000000	-10.000000	-0.625000	31.583334	343.666656	1023.000000	1023.000000	2046.000000
14.620000	0.019225	11.362097	3.806881	1.373302	1.873380	4.308534	0.000000	-10.000000	-0.591667	31.133333	354.166656	1023.000000	1023.000000	2046.000000
14.640000	0.020189	11.931931	3.868966	1.420406	2.205748	4.436811	0.000000	-10.000000	-0.566667	30.916668	364.833344	1023.000000	1023.000000	2046.000000
14.660000	0.021545	12.733292	4.152022	1.438778	2.539232	4.603260	0.000000	-10.000000	-0.533333	30.500000	375.166656	1023.000000	1023.000000	2046.000000
14.680000	0.022877	13.520301	4.358065	1.567378	2.840058	4.754800	0.000000	-10.000000	-0.533333	30.066668	385.500000	1023.000000	1023.000000	2046.000000
14.700000	0.024521	14.491987	4.408852	1.952667	3.161882	4.968587	0.000000	-10.000000	-0.533333	29.683334	395.500000	1023.000000	1023.000000	2046.000000
14.720000	0.025820	15.259737	4.294855	2.454029	3.419810	5.091043	0.000000	-10.000000	-0.541667	29.650000	405.500000	1023.000000	1023.000000	2046.000000
14.740000	0.027022	15.969807	4.208936	2.910901	3.573465	5.276505	0.000000	-10.000000	-0.541667	29.633333	415.500000	1023.000000	1023.000000	2046.000000
14.760000	0.028245	16.692995	4.164697	3.462776	3.767238	5.298284	0.000000	-10.000000	-0.541667	29.783335	425.500000	1023.000000	1023.000000	2046.000000
14.780000	0.029465	17.413816	4.112665	3.935669	3.939322	5.426162	0.000000	-10.000000	-0.566667	29.850000	435.333344	1023.000000	1023.000000	2046.000000
14.800000	0.030782	18.192375	4.133230	4.425853	4.150969	5.482324	0.000000	-10.000000	-0.566667	30.016666	445.166656	1023.000000	1023.000000	2046.000000
14.820000	0.031844	18.819733	4.128360	4.837272	4.266554	5.587547	0.000000	-10.000000	-0.566667	29.950001	455.166656	1023.000000	1023.000000	2046.000000
14.840000	0.033096	19.559795	4.204411	5.275989	4.475597	5.603799	0.000000	-10.000000	-0.550000	29.850000	465.333344	1023.000000	1023.000000	2046.000000
14.860000	0.034053	20.125305	4.276603	5.532141	4.559835	5.756726	0.000000	-10.000000	-0.550000	29.650000	475.166656	1023.000000	1023.000000	2046.000000
14.880000	0.035400	20.921227	4.463609	5.793080	4.815218	5.849320	0.000000	-10.000000	-0.550000	29.483334	484.833344	1023.000000	1023.000000	2046.000000
14.900000	0.036660	21.666298	4.748066	5.789260	4.994329	6.134643	0.000000	-10.000000	-0.541667	29.150000	494.500000	1023.000000	1023.000000	2046.000000
14.920000	0.038144	22.543041	5.049492	5.849390	5.322666	6.321494	0.000000	-10.000000	-0.533333	28.916666	504.500000	1023.000000	1023.000000	2046.000000
14.940000	0.039496	23.342001	5.320797	5.965635	5.507299	6.548268	0.000000	-10.000000	-0.533333	28.916666	514.333313	1023.000000	1023.000000	2046.000000
14.960000	0.041095	24.287321	5.631917	6.152203	5.776246	6.726955	0.000000	-10.000000	-0.550000	29.100000	524.000000	1023.000000	1023.000000	2046.000000
14.980000	0.042758	25.270145	5.890955	6.292043	6.026090	7.061058	0.000000	-10.000000	-0.566667	29.483334	533.666687	1023.000000	1023.000000	2046.000000
15.000000	0.044612	26.365740	6.234901	6.532826	6.335451	7.262562	0.000000	-10.000000	-0.583333	29.833334	543.500000	1023.000000	1023.000000	2046.000000
15.020000	0.046515	27.490433	6.540850	6.662252	6.668890	7.618440	0.000000	-10.000000	-0.591667	30.116667	553.500000	1023.000000	1023.000000	2046.000000
15.040000	0.048346	28.572498	7.025057	6.761715	6.880818	7.904908	0.000000	-10.000000	-0.575000	30.350000	563.500000	1023.000000	1023.000000	2046.000000
15.060000	0.050144	29.635267	7.382364	6.684964	7.222169	8.345770	0.000000	-10.000000	-0.558333	30.333334	573.500000	1023.000000	1023.000000	2046.000000
15.080000	0.051486	30.428389	7.809362	6.684169	7.426626	8.508231	0.000000	-10.000000	-0.533333	30.416666	583.500000	1023.000000	1023.000000	2046.000000
15.100000	0.053158	31.416162	8.205652	6.634247	7.751711	8.824551	0.000000	-10.000000	-0.533333	29.983334	593.500000	1023.000000	1023.000000	2046.000000
15.120000	0.054592	32.264126	8.599269	6.745084	7.956072	8.963700	0.000000	-10.000000	-0.541667	29.800001	603.500000	1023.000000	1023.000000	2046.000000
15.140000	0.056071	33.137863	8.912351	6.738101	8.254016	9.233394	0.000000	-10.000000	-0.550000	29.416668	613.500000	1023.000000	1023.000000	2046.000000
15.160000	0.057494	33.978851	9.224381	6.863080	8.517177	9.374213	0.000000	-10.000000	-0.541667	29.500000	623.500000	1023.000000	1023.000000	2046.000000
15.180000	0.058861	34.786655	9.537730	6.863789	8.730453	9.654684	0.000000	-10.000000	-0.508333	29.383333	633.500000	1023.000000	1023.000000	2046.000000
15.200000	0.060344	35.663513	9.819349	6.985869	9.008404	9.849892	0.000000	-10.000000	-0.500000	29.216667	643.500000	1023.000000	1023.000000	2046.000000
15.220000	0.061711	36.471275	10.025335	7.045452	9.295052	10.105434	0.000000	-10.000000	-0.516667	28.983334	653.166687	1023.000000	1023.000000	2046.000000
15.240000	0.063255	37.383953	10.267916	7.206254	9.582284	10.327497	0.000000	-10.000000	-0.541667	29.016666	662.833313	1023.000000	1023.000000	2046.000000
15.260000	0.064722	38.250954	10.525901	7.185977	9.851089	10.687987	0.000000	-10.000000	-0.550000	29.133333	672.500000	1023.000000	1023.000000	2046.000000
15.280000	0.066060	39.041512	10.710621	7.343850	10.146601	10.840442	0.000000	-10.000000	-0.566667	29.500000	682.166687	1023.000000	1023.000000	2046.000000
15.300000	0.067455	39.865852	10.987806	7.321918	10.342894	11.213235	0.000000	-10.000000	-0.566667	29.750000	691.833313	1023.000000	1023.000000	2046.000000
15.320000	0.068989	40.772640	11.134808	7.582084	10.633939	11.421808	0.000000	-10.000000	-0.583333	30.116667	701.500000	1023.000000	1023.000000	2046.000000
15.340000	0.070717	41.793587	11.298257	7.838872	10.903617	11.752839	0.000000	-10.000000	-0.575000	30.033335	711.500000	1023.000000	1023.000000	2046.000000
15.360000	0.072028	42.568726	11.360622	8.094675	11.258416	11.855014	0.000000	-10.000000	-0.575000	29.750000	721.500000	1023.000000	1023.000000	2046.000000
15.380000	0.073215	43.269901	11.724797	8.084588	11.438144	12.022373	0.000000	-10.000000	-0.550000	29.733334	731.500000	1023.000000	1023.000000	2046.000000
15.400000	0.074629	44.105568	11.952083	8.091536	11.861661	12.200290	0.000000	-10.000000	-0.533333	29.650000	741.500000	1023.000000	1023.000000	2046.000000
15.420000	0.076137	44.997219	12.241255	8.237641	12.085633	12.432690	0.000000	-10.000000	-0.516667	29.683334	751.500000	1023.000000	1023.000000	2046.000000
15.440000	0.077650	45.891438	12.281509	8.688616	12.354150	12.567162	0.000000	-10.000000	-0.525000	29.283335	761.500000	1023.000000	1023.000000	2046.000000
15.460000	0.078543	46.418819	12.265884	9.049788	12.396505	12.706641	0.000000	-10.000000	-0.508333	29.416668	771.500000	1023.000000	1023.000000	2046.000000
15.480000	0.079535	47.005253	12.115035	9.530423	12.629260	12.730534	0.000000	-10.000000	-0.516667	29.116667	781.500000	1023.000000	1023.000000	2046.000000
15.500000	0.080621	47.646896	12.179461	9.884330	12.699169	12.883937	0.000000	-10.000000	-0.533333	29.283335	791.166687	1023.000000	1023.000000	2046.000000
15.520000	0.081959	48.437969	12.209162	10.412169	12.875474	12.941166	0.000000	-10.000000	-0.566667	29.283335	800.833313	1023.000000	1023.000000	2046.000000
15.540000	0.083065	49.091587	12.260635	10.852898	12.986175	12.991880	0.000000	-10.000000	-0.575000	29.850000	810.500000	1023.000000	1023.000000	2046.000000
15.560000	0.084197	49.760395	12.337748	11.293264	13.085867	13.043516	0.000000	-10.000000	-0.575000	30.266666	820.500000	1023.000000	1023.000000	2046.000000
15.580000	0.085323	50.425983	12.350277	11.705845	13.284274	13.085588	0.000000	-10.000000	-0.558333	30.533333	830.500000	1023.000000	1023.000000	2046.000000
15.600000	0.086524	51.135399	12.477651	12.019688	13.464729	13.173331	0.000000	-10.000000	-0.541667	30.450001	840.500000	1023.000000	1023.000000	2046.000000
15.620000	0.087993	52.003819	12.671317	12.157177	13.714059	13.461267	0.000000	-10.000000	-0.508333	29.933332	850.500000	1023.000000	1023.000000	2046.000000
15.640000	0.089178	52.704071	13.037611	12.220104	13.795945	13.650412	0.000000	-10.000000	-0.500000	29.366667	860.500000	1023.000000	1023.000000	2046.000000
15.660000	0.090558	53.519817	13.252260	12.213068	14.107215	13.947275	0.000000	-10.000000	-0.508333	29.083334	870.500000	1023.000000	1023.000000	2046.000000
15.680000	0.091959	54.347969	13.482982	12.391330	14.323751	14.149907	0.000000	-10.000000	-0.525000	28.983334	880.500000	1023.000000	1023.000000	2046.000000
15.700000	0.093670	55.358921	13.784561	12.522715	14.617169	14.434476	0.000000	-10.000000	-0.541667	29.416668	890.166687	1023.000000	1023.000000	2046.000000
15.720000	0.095471	56.423264	14.035011	12.761923	14.987893	14.638437	0.000000	-10.000000	-0.550000	29.966667	899.833313	1023.000000	1023.000000	2046.000000
15.740000	0.097366	57.543598	14.422149	12.954263	15.239882	14.927305	0.000000	-10.000000	-0.558333	30.533333	909.500000	1023.000000	1023.000000	2046.000000
15.760000	0.099420	58.756939	14.757113	13.106153	15.631492	15.262182	0.000000	-10.000000	-0.583333	31.050001	919.833313	1023.000000	1023.000000	2046.000000
15.780000	0.101114	59.758392	15.168991	13.111130	15.863296	15.614978	0.000000	-10.000000	-0.600000	31.083334	930.166687	1023.000000	1023.000000	2046.000000
15.800000	0.102552	60.607971	15.454623	13.074024	16.209412	15.869913	0.000000	-10.000000	-0.608333	31.383335	940.666687	1023.000000	1023.000000	2046.000000
15.820000	0.103813	61.353252	15.805200	13.018282	16.389980	16.139790	0.000000	-10.000000	-0.600000	31.000000	951.000000	1023.000000	1023.000000	2046.000000
15.840000	0.105234	62.193378	16.127729	13.032250	16.678467	16.354933	0.000000	-10.000000	-0.600000	31.133333	961.333313	1023.000000	1023.000000	2046.000000
15.860000	0.106651	63.030575	16.502554	13.075698	16.867270	16.585052	0.000000	-10.000000	-0.600000	30.816668	971.833313	1023.000000	1023.000000	2046.000000
15.880000	0.108042	63.853104	16.834248	13.155716	17.112785	16.750355	0.000000	-10.000000	-0.583333	30.966667	982.166687	1023.000000	1023.000000	2046.000000
15.900000	0.109705	64.835693	17.085602	13.303907	17.472246	16.973938	0.000000	-10.000000	-0.550000	30.516666	992.500000	1023.000000	1023.000000	2046.000000
15.920000	0.110881	65.530457	17.355770	13.393604	17.642273	17.138809	0.000000	-10.000000	-0.516667	30.266666	999.166687	1023.000000	1023.000000	2046.000000
15.940000	0.112409	66.433838	17.585680	13.503558	17.960752	17.383846	0.000000	-10.000000	-0.491667	29.433334	1009.166687	1023.000000	1023.000000	2046.000000
15.960000	0.113364	66.998032	17.732616	13.554849	18.127615	17.582951	0.000000	-10.000000	-0.466667	28.583334	1019.166687	1023.000000	1023.000000	2046.000000
15.980000	0.114493	67.665207	17.934675	13.654440	18.331402	17.744690	0.000000	-10.000000	-0.425000	27.283335	1032.166626	1023.000000	1023.000000	2046.000000
16.000000	0.115505	68.263618	18.179876	13.666760	18.442091	17.974892	0.000000	-10.000000	-0.366667	25.883333	1041.500000	1023.000000	1023.000000	2046.000000
16.020000	0.116841	69.053131	18.248066	13.949477	18.664082	18.191507	0.000000	-10.000000	-0.275000	22.733334	1055.333374	1023.000000	1023.000000	2046.000000
16.040001	0.117753	69.591797	18.335920	14.229616	18.775995	18.250267	0.000000	-10.000000	-0.200000	20.033333	1066.166626	1023.000000	1023.000000	2046.000000
16.059999	0.118341	69.939758	18.500711	14.357148	18.870050	18.211845	0.000000	-10.000000	-0.150000	17.850000	1074.000000	1023.000000	1023.000000	2046.000000
16.080000	0.119042	70.353584	18.750132	14.233425	19.071201	18.298826	0.000000	-10.000000	-0.116667	16.950001	1076.166626	1023.000000	1023.000000	2046.000000
16.100000	0.119678	70.729881	18.944054	14.297723	19.166525	18.321579	0.000000	-10.000000	-0.066667	15.050000	1080.166626	1023.000000	1023.000000	2046.000000
16.120001	0.120299	71.096916	18.973700	14.453418	19.268097	18.401699	0.000000	-10.000000	-0.016667	12.183333	1085.833374	1023.000000	1023.000000	2046.000000
16.139999	0.120360	71.132645	18.776712	14.749640	19.261654	18.344641	0.000000	-10.000000	0.000000	9.433333	1090.333374	1023.000000	1023.000000	2046.000000
16.160000	0.120024	70.934013	18.519073	15.045598	19.139227	18.230116	0.000000	-10.000000	0.008333	6.650000	1093.833374	1023.000000	1023.000000	2046.000000
16.180000	0.119670	70.724716	18.251966	15.337129	19.085243	18.050379	0.000000	-10.000000	0.016667	3.800000	1096.333374	1023.000000	1023.000000	2046.000000
16.200001	0.119605	70.686501	18.068367	15.693990	19.001377	17.922766	0.000000	-10.000000	0.033333	1.500000	1098.000000	1023.000000	1023.000000	2046.000000
16.219999	0.119428	70.582222	17.865417	16.078461	18.911800	17.726540	0.000000	-10.000000	0.041667	-0.116667	1098.833374	1023.000000	1023.000000	2046.000000
16.240000	0.119303	70.508301	17.738455	16.402304	18.766262	17.601276	0.000000	-10.000000	0.050000	-1.216667	1099.000000	1023.000000	1023.000000	2046.000000
16.260000	0.118989	70.322533	17.514589	16.672274	18.728340	17.407328	0.000000	-10.000000	0.050000	-2.416667	1099.000000	1023.000000	1023.000000	2046.000000
16.280001	0.118628	70.108955	17.429468	16.876770	18.555502	17.247217	0.000000	-10.000000	0.050000	-3.683333	1099.000000	1023.000000	1023.000000	2046.000000
16.299999	0.118449	70.003120	17.360886	16.928400	18.552053	17.161781	0.000000	-10.000000	0.050000	-4.783333	1099.000000	1023.000000	1023.000000	2046.000000
16.320000	0.118368	69.955635	17.458210	16.876286	18.493645	17.127491	0.000000	-10.000000	0.066667	-5.766667	1099.000000	1023.000000	1023.000000	2046.000000
16.340000	0.118218	69.867065	17.501163	16.653023	18.517088	17.195795	0.000000	-10.000000	0.066667	-6.716667	1099.000000	1023.000000	1023.000000	2046.000000
16.360001	0.118019	69.749443	17.608953	16.582462	18.357210	17.200817	0.000000	-10.000000	0.083333	-7.383334	1099.000000	1023.000000	1023.000000	2046.000000
16.379999	0.118077	69.783348	17.632912	16.508738	18.435244	17.206453	0.000000	-10.000000	0.083333	-7.966667	1099.000000	1023.000000	1023.000000	2046.000000
16.400000	0.118303	69.917305	17.706879	16.528954	18.416424	17.265047	0.000000	-10.000000	0.100000	-8.366667	1099.000000	1023.000000	1023.000000	2046.000000
16.420000	0.118568	70.073624	17.761419	16.569202	18.486847	17.256157	0.000000	-10.000000	0.091667	-8.716667	1099.000000	1023.000000	1023.000000	2046.000000
16.440001	0.118926	70.285271	17.940628	16.578924	18.433367	17.332352	0.000000	-10.000000	0.091667	-9.050000	1091.666626	1023.000000	1023.000000	2046.000000
16.459999	0.118887	70.262466	17.938576	16.482544	18.466187	17.375162	0.000000	-10.000000	0.125000	-10.450000	1082.000000	1023.000000	1023.000000	2046.000000
16.480000	0.118440	69.998100	18.016054	16.308819	18.316389	17.356840	0.000000	-10.000000	0.166667	-11.833334	1072.333374	1023.000000	1023.000000	2046.000000
16.500000	0.117634	69.521820	18.008293	15.984693	18.237131	17.291700	0.000000	-10.000000	0.216667	-13.950001	1068.500000	1023.000000	1023.000000	2046.000000
16.520000	0.116670	68.952080	17.969706	15.674079	18.081633	17.226665	0.000000	-10.000000	0.241667	-15.516667	1065.333374	1023.000000	1023.000000	2046.000000
16.540001	0.115569	68.301300	17.868891	15.446176	17.929293	17.056936	0.000000	-10.000000	0.308333	-17.916668	1060.166626	1023.000000	1023.000000	2046.000000
16.559999	0.114554	67.701363	17.817806	15.288487	17.666203	16.928864	0.000000	-10.000000	0.366667	-20.216667	1054.166626	1023.000000	1023.000000	2046.000000
16.580000	0.113434	67.039459	17.676188	15.070640	17.520082	16.772551	0.000000	-10.000000	0.458333	-22.500000	1047.333374	1023.000000	1023.000000	2046.000000
16.600000	0.112343	66.394920	17.533638	14.934061	17.287838	16.639383	0.000000	-10.000000	0.516667	-24.600000	1039.833374	1023.000000	1023.000000	2046.000000
16.620001	0.110911	65.548370	17.362812	14.720830	16.974611	16.490112	0.000000	-10.000000	0.591667	-26.483334	1031.666626	1023.000000	1023.000000	2046.000000
16.639999	0.109430	64.673233	17.124401	14.508334	16.722651	16.317846	0.000000	-10.000000	0.641667	-27.983334	1022.833313	1023.000000	1023.000000	2046.000000
16.660000	0.107773	63.693810	16.858252	14.268768	16.466578	16.100210	0.000000	-10.000000	0.700000	-29.300001	1013.333313	1023.000000	1023.000000	2046.000000
16.680000	0.106061	62.682152	16.659870	14.176829	16.038980	15.806474	0.000000	-10.000000	0.766667	-30.283333	1003.500000	1023.000000	1023.000000	2046.000000
16.700001	0.104703	61.879185	16.313959	14.083181	15.802873	15.679173	0.000000	-10.000000	0.825000	-31.600000	993.500000	1023.000000	1023.000000	2046.000000
16.719999	0.102824	60.768860	15.992531	13.957152	15.546699	15.272476	0.000000	-10.000000	0.891667	-32.750000	983.000000	1023.000000	1023.000000	2046.000000
16.740000	0.100874	59.616405	15.889240	13.580653	15.215578	14.930932	0.000000	-10.000000	0.916667	-33.816669	972.166687	1023.000000	1023.000000	2046.000000
16.760000	0.099190	58.621132	15.778450	13.124308	15.042608	14.675764	0.000000	-10.000000	0.941667	-34.283333	960.833313	1023.000000	1023.000000	2046.000000
16.780001	0.097433	57.582989	15.546076	12.843292	14.746978	14.446643	0.000000	-10.000000	0.950000	-34.683334	949.500000	1023.000000	1023.000000	2046.000000
16.799999	0.095798	56.616772	15.160856	12.773453	14.478498	14.203965	0.000000	-10.000000	0.958333	-34.700001	937.833313	1023.000000	1023.000000	2046.000000
16.820000	0.093927	55.511097	14.700335	12.770103	14.120296	13.920362	0.000000	-10.000000	0.958333	-34.666668	926.333313	1023.000000	1023.000000	2046.000000
16.840000	0.092093	54.426746	14.236088	12.807597	13.795738	13.587321	0.000000	-10.000000	0.950000	-34.233334	914.666687	1023.000000	1023.000000	2046.000000
16.860001	0.090354	53.399094	13.869839	12.781266	13.450578	13.297409	0.000000	-10.000000	0.950000	-34.083336	903.333313	1023.000000	1023.000000	2046.000000
16.879999	0.088660	52.398136	13.425041	12.875807	13.220653	12.876637	0.000000	-10.000000	0.950000	-34.000000	891.833313	1023.000000	1023.000000	2046.000000
16.900000	0.087075	51.461426	13.070875	12.932102	12.902689	12.555761	0.000000	-10.000000	0.958333	-34.033333	880.500000	1023.000000	1023.000000	2046.000000
16.920000	0.085446	50.498802	12.681713	13.019805	12.621436	12.175848	0.000000	-10.000000	0.966667	-34.049999	872.833313	1023.000000	1023.000000	2046.000000
16.940001	0.083877	49.571213	12.326076	13.102693	12.330663	11.811784	0.000000	-10.000000	0.975000	-34.116669	861.333313	1023.000000	1023.000000	2046.000000
16.959999	0.082241	48.604416	11.998314	13.137417	11.991166	11.477518	0.000000	-10.000000	0.975000	-34.133335	850.000000	1023.000000	1023.000000	2046.000000
16.980000	0.080930	47.829857	11.774568	13.035565	11.787839	11.231885	0.000000	-10.000000	0.975000	-34.250000	834.833313	1023.000000	1023.000000	2046.000000
17.000000	0.079371	46.908531	11.642298	12.786994	11.422658	11.056583	0.000000	-10.000000	0.966667	-34.166668	823.500000	1023.000000	1023.000000	2046.000000
17.020000	0.077844	46.005684	11.387956	12.602057	11.226289	10.789383	0.000000	-10.000000	0.958333	-34.316669	812.166687	1023.000000	1023.000000	2046.000000
17.040001	0.076250	45.063530	11.197701	12.463957	10.810654	10.591216	0.000000	-10.000000	0.966667	-34.166668	800.666687	1023.000000	1023.000000	2046.000000
17.059999	0.075092	44.379276	10.965981	12.400373	10.566102	10.446822	0.000000	-10.000000	0.966667	-34.233334	789.333313	1023.000000	1023.000000	2046.000000
17.080000	0.073841	43.640030	10.802047	12.378063	10.218688	10.241232	0.000000	-10.000000	0.941667	-33.883335	777.833313	1023.000000	1023.000000	2046.000000
17.100000	0.072979	43.130650	10.746037	12.365937	9.951781	10.066895	0.000000	-10.000000	0.891667	-33.716667	766.500000	1023.000000	1023.000000	2046.000000
17.120001	0.071996	42.549633	10.607548	12.263766	9.707012	9.971308	0.000000	-10.000000	0.850000	-33.200001	755.166687	1023.000000	1023.000000	2046.000000
17.139999	0.070899	41.901211	10.503816	12.095398	9.486626	9.815372	0.000000	-10.000000	0.841667	-33.166668	744.000000	1023.000000	1023.000000	2046.000000
17.160000	0.069484	41.064835	10.349211	11.833862	9.214795	9.666968	0.000000	-10.000000	0.858333	-32.833336	733.000000	1023.000000	1023.000000	2046.000000
17.180000	0.067879	40.116653	10.325655	11.507903	8.881357	9.401737	0.000000	-10.000000	0.866667	-33.016666	722.000000	1023.000000	1023.000000	2046.000000
17.200001	0.066126	39.080524	10.095721	11.165382	8.642528	9.176892	0.000000	-10.000000	0.900000	-32.916668	711.000000	1023.000000	1023.000000	2046.000000
17.219999	0.064585	38.169720	10.003359	10.908159	8.361866	8.896336	0.000000	-10.000000	0.916667	-33.500000	700.000000	1023.000000	1023.000000	2046.000000
17.240000	0.063066	37.272133	9.767463	10.689281	8.157374	8.658016	0.000000	-10.000000	0.966667	-33.916668	689.000000	1023.000000	1023.000000	2046.000000
17.260000	0.061620	36.417686	9.570678	10.518597	7.871815	8.456596	0.000000	-10.000000	0.983333	-34.266666	677.666687	1023.000000	1023.000000	2046.000000
17.280001	0.060021	35.472519	9.305165	10.343601	7.614214	8.209538	0.000000	-10.000000	0.991667	-34.433334	666.333313	1023.000000	1023.000000	2046.000000
17.299999	0.058555	34.605949	9.062768	10.180472	7.366827	7.995881	0.000000	-10.000000	0.991667	-34.516666	654.666687	1023.000000	1023.000000	2046.000000
17.320000	0.056611	33.456974	8.751092	9.890681	7.110851	7.704349	0.000000	-10.000000	0.983333	-34.866669	643.333313	1023.000000	1023.000000	2046.000000
17.340000	0.054877	32.432289	8.584573	9.616674	6.790240	7.440802	0.000000	-10.000000	0.983333	-34.616669	631.666687	1023.000000	1023.000000	2046.000000
17.360001	0.053269	31.481754	8.336209	9.394393	6.446900	7.304252	0.000000	-10.000000	0.966667	-34.483334	620.166687	1023.000000	1023.000000	2046.000000
17.379999	0.051733	30.574085	8.042945	9.201804	6.292768	7.036570	0.000000	-10.000000	0.966667	-34.150002	608.500000	1023.000000	1023.000000	2046.000000
17.400000	0.049633	29.332834	7.932699	8.713197	5.951298	6.735641	0.000000	-10.000000	0.966667	-34.433334	597.166687	1023.000000	1023.000000	2046.000000
17.420000	0.048079	28.414646	7.878994	8.276684	5.815137	6.443832	0.000000	-10.000000	0.966667	-34.683334	585.666687	1023.000000	1023.000000	2046.000000
17.440001	0.046427	27.438383	7.800184	7.773317	5.566128	6.298754	0.000000	-10.000000	0.966667	-34.866669	574.000000	1023.000000	1023.000000	2046.000000
17.459999	0.044983	26.584784	7.581557	7.550251	5.437675	6.015300	0.000000	-10.000000	0.958333	-34.733334	562.333313	1023.000000	1023.000000	2046.000000
17.480000	0.043381	25.637939	7.339835	7.401966	5.091863	5.804276	0.000000	-10.000000	0.933333	-34.116669	550.833313	1023.000000	1023.000000	2046.000000
17.500000	0.042154	24.912844	7.079098	7.456425	4.827137	5.550185	0.000000	-10.000000	0.883333	-33.600002	539.500000	1023.000000	1023.000000	2046.000000
17.520000	0.041034	24.250902	6.801891	7.427711	4.586894	5.434407	0.000000	-10.000000	0.850000	-32.733334	528.166687	1023.000000	1023.000000	2046.000000
17.540001	0.039885	23.571898	6.481889	7.483049	4.415984	5.190977	0.000000	-10.000000	0.841667	-32.250000	517.166687	1023.000000	1023.000000	2046.000000
17.559999	0.038676	22.857500	6.208055	7.499165	4.170249	4.980031	0.000000	-10.000000	0.833333	-31.750000	506.500000	1023.000000	1023.000000	2046.000000
17.580000	0.037579	22.209419	5.890266	7.569259	4.033392	4.716502	0.000000	-10.000000	0.825000	-31.683334	496.000000	1023.000000	1023.000000	2046.000000
17.600000	0.036128	21.351664	5.731087	7.545216	3.675444	4.399917	0.000000	-10.000000	0.816667	-31.400000	485.333344	1023.000000	1023.000000	2046.000000
17.620001	0.034966	20.664877	5.521593	7.441931	3.535044	4.166309	0.000000	-10.000000	0.800000	-31.066668	474.833344	1023.000000	1023.000000	2046.000000
17.639999	0.033601	19.858099	5.370212	7.359652	3.228693	3.899541	0.000000	-10.000000	0.775000	-30.433332	464.500000	1023.000000	1023.000000	2046.000000
17.660000	0.032826	19.400370	5.372557	7.143475	3.106774	3.777564	0.000000	-10.000000	0.733333	-29.950001	454.500000	1023.000000	1023.000000	2046.000000
17.680000	0.031691	18.729280	5.315994	6.898132	2.923037	3.592117	0.000000	-10.000000	0.716667	-29.550001	444.500000	1023.000000	1023.000000	2046.000000
17.700001	0.030680	18.131674	5.290135	6.768008	2.683529	3.390002	0.000000	-10.000000	0.691667	-29.383333	434.500000	1023.000000	1023.000000	2046.000000
17.719999	0.029582	17.482815	5.199146	6.582987	2.504422	3.196259	0.000000	-10.000000	0.683333	-28.950001	424.666656	1023.000000	1023.000000	2046.000000
17.740000	0.028771	17.003885	5.027151	6.540092	2.341925	3.094716	0.000000	-10.000000	0.666667	-28.350000	415.000000	1023.000000	1023.000000	2046.000000
17.760000	0.027979	16.535631	4.964098	6.489880	2.145404	2.936249	0.000000	-10.000000	0.641667	-27.783333	405.666656	1023.000000	1023.000000	2046.000000
17.780001	0.027467	16.232904	4.885563	6.451416	1.976087	2.919839	0.000000	-10.000000	0.633333	-27.550001	396.333344	1023.000000	1023.000000	2046.000000
17.799999	0.026710	15.785496	4.741081	6.338842	1.885871	2.819701	0.000000	-10.000000	0.633333	-27.616667	387.166656	1023.000000	1023.000000	2046.000000
17.820000	0.025503	15.072530	4.695470	6.079601	1.516075	2.781384	0.000000	-10.000000	0.650000	-27.650002	377.833344	1023.000000	1023.000000	2046.000000
17.840000	0.024391	14.414890	4.583951	5.824293	1.391783	2.614863	0.000000	-10.000000	0.650000	-27.550001	368.666656	1023.000000	1023.000000	2046.000000
17.860001	0.022983	13.583047	4.488037	5.489762	1.082450	2.522798	0.000000	-10.000000	0.650000	-27.416668	359.500000	1023.000000	1023.000000	2046.000000
17.879999	0.021812	12.890833	4.367058	5.301845	0.912148	2.309782	0.000000	-10.000000	0.633333	-27.416668	350.333344	1023.000000	1023.000000	2046.000000
17.900000	0.020513	12.123242	4.249144	5.043393	0.651471	2.179234	0.000000	-10.000000	0.633333	-27.483334	341.166656	1023.000000	1023.000000	2046.000000
17.920000	0.019591	11.578216	4.018364	4.921057	0.567120	2.071674	0.000000	-10.000000	0.616667	-27.350000	332.000000	1023.000000	1023.000000	2046.000000
17.940001	0.018505	10.936724	3.944707	4.766547	0.267893	1.957576	0.000000	-10.000000	0.633333	-27.383333	322.833344	1023.000000	1023.000000	2046.000000
17.959999	0.017562	10.379324	3.753772	4.623525	0.146572	1.855455	0.000000	-10.000000	0.633333	-27.350000	313.666656	1023.000000	1023.000000	2046.000000
17.980000	0.016605	9.813707	3.675010	4.427594	-0.067378	1.778482	0.000000	-10.000000	0.650000	-27.533333	304.500000	1023.000000	1023.000000	2046.000000
18.000000	0.015423	9.114943	3.477250	4.259599	-0.217504	1.595598	0.000000	-10.000000	0.650000	-27.583334	295.333344	1023.000000	1023.000000	2046.000000
18.020000	0.014338	8.474007	3.379146	4.018103	-0.336367	1.413125	0.000000	-10.000000	0.650000	-27.633333	286.166656	1023.000000	1023.000000	2046.000000
18.040001	0.013199	7.800663	3.278980	3.809736	-0.634568	1.346515	0.000000	-10.000000	0.633333	-27.350000	276.833344	1023.000000	1023.000000	2046.000000
18.059999	0.012055	7.124509	3.107941	3.699336	-0.843659	1.160891	0.000000	-10.000000	0.633333	-27.166666	267.833344	1023.000000	1023.000000	2046.000000
18.080000	0.010576	6.250709	3.015878	3.192531	-1.009373	1.051673	0.000000	-10.000000	0.616667	-26.966667	258.666656	1023.000000	1023.000000	2046.000000
18.100000	0.009235	5.457737	2.931190	2.805749	-1.104589	0.825387	0.000000	-10.000000	0.633333	-27.383333	249.666672	1023.000000	1023.000000	2046.000000
18.120001	0.008018	4.738437	2.860597	2.399780	-1.269807	0.747868	0.000000	-10.000000	0.616667	-27.533333	240.500000	1023.000000	1023.000000	2046.000000
18.139999	0.007061	4.173260	2.692469	2.167085	-1.341747	0.655453	0.000000	-10.000000	0.633333	-28.033333	231.333328	1023.000000	1023.000000	2046.000000
18.160000	0.005981	3.534501	2.474226	2.156989	-1.593529	0.496815	0.000000	-10.000000	0.633333	-27.833334	222.000000	1023.000000	1023.000000	2046.000000
18.180000	0.005303	3.134097	2.215073	2.220910	-1.722879	0.420993	0.000000	-10.000000	0.633333	-27.500000	212.666672	1023.000000	1023.000000	2046.000000
18.200001	0.004447	2.628441	2.022151	2.303239	-1.979300	0.282351	0.000000	-10.000000	0.600000	-26.850000	203.500000	1023.000000	1023.000000	2046.000000
18.219999	0.003558	2.102591	1.750633	2.398693	-2.170449	0.123714	0.000000	-10.000000	0.566667	-26.350000	194.666672	1023.000000	1023.000000	2046.000000
18.240000	0.002681	1.584303	1.637844	2.412503	-2.437494	-0.028550	0.000000	-10.000000	0.550000	-26.133333	185.833328	1023.000000	1023.000000	2046.000000
18.260000	0.001708	1.009609	1.314885	2.523611	-2.566153	-0.262735	0.000000	-10.000000	0.550000	-25.983334	177.166672	1023.000000	1023.000000	2046.000000
18.280001	0.000713	0.421541	1.194613	2.471796	-2.816107	-0.428761	0.000000	-10.000000	0.550000	-26.050001	168.333328	1023.000000	1023.000000	2046.000000
18.299999	-0.000284	-0.168005	0.990267	2.443758	-2.962742	-0.639289	0.000000	-10.000000	0.550000	-25.766666	159.666672	1023.000000	1023.000000	2046.000000
18.320000	-0.001139	-0.673220	0.961939	2.468157	-3.249484	-0.853831	0.000000	-10.000000	0.550000	-25.500000	151.000000	1023.000000	1023.000000	2046.000000
18.340000	-0.002003	-1.183837	0.820886	2.373743	-3.348296	-1.030170	0.000000	-10.000000	0.541667	-24.966667	142.500000	1023.000000	1023.000000	2046.000000
18.360001	-0.002779	-1.642519	0.842465	2.183725	-3.539311	-1.129397	0.000000	-10.000000	0.525000	-24.800001	134.166672	1023.000000	1023.000000	2046.000000
18.379999	-0.003859	-2.280445	0.818840	1.981807	-3.794399	-1.286693	0.000000	-10.000000	0.508333	-24.416668	126.000000	1023.000000	1023.000000	2046.000000
18.400000	-0.004682	-2.766868	0.725284	1.842517	-3.905370	-1.429299	0.000000	-10.000000	0.500000	-24.150002	118.000000	1023.000000	1023.000000	2046.000000
18.420000	-0.005492	-3.245825	0.655307	1.799513	-4.156828	-1.543817	0.000000	-10.000000	0.483333	-23.583334	110.000000	1023.000000	1023.000000	2046.000000
18.440001	-0.005996	-3.543355	0.646492	1.773032	-4.264359	-1.698520	0.000000	-10.000000	0.450000	-23.066668	102.000000	1023.000000	1023.000000	2046.000000
18.459999	-0.006400	-3.782674	0.668497	1.750925	-4.489076	-1.713020	0.000000	-10.000000	0.416667	-22.566668	94.166664	1023.000000	1023.000000	2046.000000
18.480000	-0.006655	-3.932866	0.684688	1.683022	-4.564086	-1.736490	0.000000	-10.000000	0.400000	-22.200001	86.500000	1023.000000	1023.000000	2046.000000
18.500000	-0.007307	-4.318204	0.643330	1.596545	-4.760683	-1.797396	0.000000	-10.000000	0.391667	-21.900000	79.166664	1023.000000	1023.000000	2046.000000
18.520000	-0.007933	-4.688378	0.660015	1.405803	-4.872630	-1.881566	0.000000	-10.000000	0.383333	-21.583334	71.833336	1023.000000	1023.000000	2046.000000
18.540001	-0.008857	-5.234731	0.633453	1.190850	-5.096201	-1.962833	0.000000	-10.000000	0.375000	-21.216667	64.666664	1023.000000	1023.000000	2046.000000
18.559999	-0.009772	-5.775402	0.625751	0.872455	-5.229031	-2.044577	0.000000	-10.000000	0.375000	-20.733334	57.500000	1023.000000	1023.000000	2046.000000
18.580000	-0.010700	-6.323737	0.548769	0.732859	-5.435072	-2.170293	0.000000	-10.000000	0.366667	-20.183334	50.666668	1023.000000	1023.000000	2046.000000
18.600000	-0.011607	-6.859542	0.519310	0.571230	-5.604582	-2.345500	0.000000	-10.000000	0.350000	-19.766666	44.000000	1023.000000	1023.000000	2046.000000
18.620001	-0.012279	-7.257174	0.419672	0.406615	-5.715272	-2.368189	0.000000	-10.000000	0.341667	-19.366667	37.333332	1023.000000	1023.000000	2046.000000
18.639999	-0.013082	-7.731484	0.298802	0.288480	-5.819826	-2.498940	0.000000	-10.000000	0.325000	-19.116667	30.833334	1023.000000	1023.000000	2046.000000
18.660000	-0.013797	-8.153915	0.257040	0.151940	-5.992074	-2.570821	0.000000	-10.000000	0.333333	-18.700001	24.500000	1023.000000	1023.000000	2046.000000
18.680000	-0.014481	-8.558245	0.175518	-0.001384	-6.068240	-2.664140	0.000000	-10.000000	0.316667	-18.450001	18.500000	1023.000000	1023.000000	2046.000000
18.700001	-0.015128	-8.940408	0.138872	-0.119704	-6.228278	-2.731298	0.000000	-10.000000	0.300000	-17.983334	12.166667	1023.000000	1023.000000	2046.000000
18.719999	-0.015658	-9.254097	0.079425	-0.259047	-6.271330	-2.803146	0.000000	-10.000000	0.266667	-17.616667	6.333333	1023.000000	1023.000000	2046.000000
18.740000	-0.016320	-9.644908	0.153390	-0.464587	-6.463681	-2.870030	0.000000	-10.000000	0.250000	-17.250000	0.666667	1023.000000	1023.000000	2046.000000
18.760000	-0.017019	-10.058041	-0.044089	-0.559480	-6.457851	-2.996621	0.000000	-10.000000	0.241667	-16.933334	-4.666667	1023.000000	1023.000000	2046.000000
18.780001	-0.017897	-10.577317	0.038396	-0.861356	-6.664919	-3.089438	0.000000	-10.000000	0.241667	-16.466667	-10.166667	1023.000000	1023.000000	2046.000000
18.799999	-0.018626	-11.007957	-0.100730	-0.935832	-6.792274	-3.179121	0.000000	-10.000000	0.233333	-15.800000	-15.666667	1023.000000	1023.000000	2046.000000
18.820000	-0.019365	-11.444430	-0.194856	-1.175898	-6.918347	-3.155329	0.000000	-10.000000	0.233333	-15.283334	-20.833334	1023.000000	1023.000000	2046.000000
18.840000	-0.020495	-12.112262	-0.344426	-1.450194	-6.968531	-3.349111	0.000000	-10.000000	0.216667	-15.050000	-26.000000	1023.000000	1023.000000	2046.000000
18.860001	-0.021174	-12.514067	-0.358231	-1.658555	-7.084972	-3.412307	0.000000	-10.000000	0.208333	-14.833333	-31.000000	1023.000000	1023.000000	2046.000000
18.879999	-0.021833	-12.903406	-0.504284	-1.778589	-7.056272	-3.564262	0.000000	-10.000000	0.200000	-14.583333	-36.000000	1023.000000	1023.000000	2046.000000
18.900000	-0.022488	-13.290125	-0.600727	-1.867162	-7.205905	-3.616330	0.000000	-10.000000	0.191667	-14.166667	-41.000000	1023.000000	1023.000000	2046.000000
18.920000	-0.023002	-13.594416	-0.888615	-1.731571	-7.197361	-3.776868	0.000000	-10.000000	0.166667	-13.350000	-45.833332	1023.000000	1023.000000	2046.000000
18.940001	-0.023303	-13.771812	-1.054794	-1.542329	-7.364110	-3.810579	0.000000	-10.000000	0.133333	-12.233334	-50.333332	1023.000000	1023.000000	2046.000000
18.959999	-0.023811	-14.072245	-1.298401	-1.406376	-7.479234	-3.888234	0.000000	-10.000000	0.108333	-10.983334	-54.333332	1023.000000	1023.000000	2046.000000
18.980000	-0.024158	-14.277144	-1.411909	-1.270682	-7.646889	-3.947664	0.000000	-10.000000	0.100000	-10.366667	-58.000000	1023.000000	1023.000000	2046.000000
19.000000	-0.024708	-14.602472	-1.650327	-1.116198	-7.698738	-4.137210	0.000000	-10.000000	0.100000	-10.083334	-61.500000	1023.000000	1023.000000	2046.000000
19.020000	-0.025015	-14.783849	-1.778370	-1.065977	-7.753129	-4.186373	0.000000	-10.000000	0.100000	-10.033334	-64.833336	1023.000000	1023.000000	2046.000000
19.040001	-0.025650	-15.158969	-1.968770	-0.979796	-7.826672	-4.383731	0.000000	-10.000000	0.100000	-9.950000	-68.166664	1023.000000	1023.000000	2046.000000
19.059999	-0.026037	-15.387697	-2.003951	-0.961244	-7.938877	-4.483626	0.000000	-10.000000	0.100000	-9.850000	-71.500000	1023.000000	1023.000000	2046.000000
19.080000	-0.026497	-15.659720	-2.100134	-1.031682	-7.972442	-4.555462	0.000000	-10.000000	0.100000	-9.500000	-74.833336	1023.000000	1023.000000	2046.000000
19.100000	-0.026610	-15.726230	-1.921505	-1.199581	-8.067384	-4.537760	0.000000	-10.000000	0.100000	-9.033334	-78.000000	1023.000000	1023.000000	2046.000000
19.120001	-0.027064	-15.994625	-1.930494	-1.357885	-8.043325	-4.662920	0.000000	-10.000000	0.100000	-8.533334	-81.000000	1023.000000	1023.000000	2046.000000
19.139999	-0.027544	-16.278433	-1.795923	-1.500919	-8.176782	-4.804809	0.000000	-10.000000	0.091667	-8.000000	-83.833336	1023.000000	1023.000000	2046.000000
19.160000	-0.027802	-16.431154	-1.776121	-1.580373	-8.257644	-4.817017	0.000000	-10.000000	0.075000	-7.216667	-86.666664	1023.000000	1023.000000	2046.000000
19.180000	-0.027884	-16.479246	-1.749819	-1.568156	-8.289512	-4.871760	0.000000	-10.000000	0.058333	-6.250000	-89.166664	1023.000000	1023.000000	2046.000000
19.200001	-0.027620	-16.323359	-1.636268	-1.516184	-8.357807	-4.813098	0.000000	-10.000000	0.050000	-5.233334	-91.333336	1023.000000	1023.000000	2046.000000
19.219999	-0.027280	-16.122456	-1.567975	-1.429801	-8.303296	-4.821383	0.000000	-10.000000	0.050000	-4.400000	-93.000000	1023.000000	1023.000000	2046.000000
19.240000	-0.027090	-16.010397	-1.446604	-1.486530	-8.369047	-4.708217	0.000000	-10.000000	0.050000	-3.716667	-94.333336	1023.000000	1023.000000	2046.000000
19.260000	-0.027078	-16.002846	-1.391244	-1.554368	-8.327276	-4.729957	0.000000	-10.000000	0.050000	-3.350000	-95.500000	1023.000000	1023.000000	2046.000000
19.280001	-0.027277	-16.120785	-1.249643	-1.777150	-8.435092	-4.658900	0.000000	-10.000000	0.050000	-3.116667	-96.666664	1023.000000	1023.000000	2046.000000
19.299999	-0.027491	-16.247011	-1.231686	-1.876020	-8.379475	-4.759830	0.000000	-10.000000	0.041667	-2.900000	-97.833336	1023.000000	1023.000000	2046.000000
19.320000	-0.027839	-16.452717	-1.151164	-2.090786	-8.515252	-4.695515	0.000000	-10.000000	0.041667	-2.650000	-98.833336	1023.000000	1023.000000	2046.000000
19.340000	-0.027987	-16.540604	-1.191842	-2.180875	-8.401190	-4.766696	0.000000	-10.000000	0.033333	-2.483333	-99.666664	1023.000000	1023.000000	2046.000000
19.360001	-0.028268	-16.706362	-1.181193	-2.309475	-8.517129	-4.698565	0.000000	-10.000000	0.041667	-2.500000	-100.500000	1023.000000	1023.000000	2046.000000
19.379999	-0.028497	-16.842007	-1.202078	-2.352797	-8.512577	-4.774555	0.000000	-10.000000	0.041667	-2.666667	-101.333336	1023.000000	1023.000000	2046.000000
19.400000	-0.028866	-17.059563	-1.272081	-2.466853	-8.579716	-4.740914	0.000000	-10.000000	0.050000	-2.916667	-102.166664	1023.000000	1023.000000	2046.000000
19.420000	-0.029083	-17.188238	-1.342221	-2.554427	-8.510102	-4.781487	0.000000	-10.000000	0.050000	-3.183333	-103.166664	1023.000000	1023.000000	2046.000000
19.440001	-0.029392	-17.370661	-1.393471	-2.667798	-8.570494	-4.738899	0.000000	-10.000000	0.041667	-3.383333	-104.333336	1023.000000	1023.000000	2046.000000
19.459999	-0.029487	-17.426952	-1.391175	-2.686599	-8.552423	-4.796757	0.000000	-10.000000	0.041667	-3.483333	-105.500000	1023.000000	1023.000000	2046.000000
19.480000	-0.029817	-17.621916	-1.405435	-2.828052	-8.626929	-4.761499	0.000000	-10.000000	0.041667	-3.483333	-106.666664	1023.000000	1023.000000	2046.000000
19.500000	-0.029984	-17.720575	-1.408975	-2.847348	-8.607898	-4.856354	0.000000	-10.000000	0.050000	-3.466667	-107.833336	1023.000000	1023.000000	2046.000000
19.520000	-0.030115	-17.798218	-1.364790	-2.939678	-8.662876	-4.830874	0.000000	-10.000000	0.050000	-3.433333	-109.000000	1023.000000	1023.000000	2046.000000
19.540001	-0.030277	-17.893572	-1.387740	-2.991899	-8.636965	-4.876969	0.000000	-10.000000	0.050000	-3.383333	-110.166664	1023.000000	1023.000000	2046.000000
19.559999	-0.030308	-17.911951	-1.347591	-3.065469	-8.621593	-4.877298	0.000000	-10.000000	0.050000	-3.300000	-111.333336	1023.000000	1023.000000	2046.000000
19.580000	-0.030393	-17.962420	-1.312380	-3.080017	-8.630148	-4.939875	0.000000	-10.000000	0.050000	-3.250000	-112.500000	1023.000000	1023.000000	2046.000000
19.600000	-0.030260	-17.883385	-1.220331	-3.112590	-8.653305	-4.897159	0.000000	-10.000000	0.050000	-3.233333	-113.500000	1023.000000	1023.000000	2046.000000
19.620001	-0.030356	-17.940168	-1.192858	-3.148614	-8.651778	-4.946917	0.000000	-10.000000	0.050000	-3.233333	-114.500000	1023.000000	1023.000000	2046.000000
19.639999	-0.030342	-17.932346	-1.099929	-3.257936	-8.688799	-4.885683	0.000000	-10.000000	0.050000	-3.183333	-115.666664	1023.000000	1023.000000	2046.000000
19.660000	-0.030567	-18.065344	-1.153485	-3.324601	-8.648369	-4.938890	0.000000	-10.000000	0.041667	-2.933333	-116.833336	1023.000000	1023.000000	2046.000000
19.680000	-0.030880	-18.250069	-1.069754	-3.433872	-8.827909	-4.918533	0.000000	-10.000000	0.041667	-2.466667	-117.666664	1023.000000	1023.000000	2046.000000
19.700001	-0.031114	-18.388594	-1.284384	-3.363792	-8.778565	-4.961852	0.000000	-10.000000	0.041667	-1.933333	-118.000000	1023.000000	1023.000000	2046.000000
19.719999	-0.031655	-18.707882	-1.300489	-3.573988	-8.881827	-4.951577	0.000000	-10.000000	0.050000	-1.783333	-118.000000	1023.000000	1023.000000	2046.000000
19.740000	-0.032083	-18.960814	-1.474590	-3.676005	-8.764056	-5.046162	0.000000	-10.000000	0.050000	-1.883333	-118.166664	1023.000000	1023.000000	2046.000000
19.760000	-0.032302	-19.090275	-1.375388	-3.884574	-8.816498	-5.013816	0.000000	-10.000000	0.050000	-2.050000	-118.833336	1023.000000	1023.000000	2046.000000
19.780001	-0.032596	-19.264164	-1.541617	-3.891602	-8.718798	-5.112147	0.000000	-10.000000	0.033333	-1.633333	-119.500000	1023.000000	1023.000000	2046.000000
19.799999	-0.032913	-19.451324	-1.731403	-3.718312	-8.787531	-5.214080	0.000000	-10.000000	0.016667	-0.566667	-120.000000	1023.000000	1023.000000	2046.000000
19.820000	-0.032883	-19.433800	-1.961366	-3.400654	-8.861705	-5.210075	0.000000	-10.000000	0.008333	0.983333	-120.000000	1023.000000	1023.000000	2046.000000
19.840000	-0.032688	-19.318506	-2.178047	-3.097673	-8.881597	-5.161190	0.000000	-10.000000	0.008333	2.466667	-120.000000	1023.000000	1023.000000	2046.000000
19.860001	-0.032469	-19.189384	-2.332688	-2.763664	-8.954743	-5.138291	0.000000	-10.000000	0.016667	3.183333	-120.000000	1023.000000	1023.000000	2046.000000
19.879999	-0.032196	-19.028057	-2.444490	-2.488107	-8.898968	-5.196491	0.000000	-10.000000	0.016667	3.000000	-120.000000	1023.000000	1023.000000	2046.000000
19.900000	-0.032335	-19.110090	-2.623460	-2.291407	-8.957226	-5.237998	0.000000	-10.000000	0.016667	1.983333	-120.000000	1023.000000	1023.000000	2046.000000
19.920000	-0.032139	-18.994099	-2.767596	-2.067976	-8.840085	-5.318442	0.000000	-10.000000	0.008333	1.100000	-120.000000	1023.000000	1023.000000	2046.000000
19.940001	-0.032372	-19.131880	-2.776766	-2.030367	-8.997696	-5.327051	0.000000	-10.000000	0.008333	0.400000	-120.000000	1023.000000	1023.000000	2046.000000
19.959999	-0.032284	-19.079952	-2.845643	-1.938549	-8.900679	-5.395081	0.000000	-10.000000	0.016667	0.200000	-120.000000	1023.000000	1023.000000	2046.000000
19.980000	-0.032257	-19.063908	-2.743954	-1.958417	-8.984171	-5.377367	0.000000	-10.000000	0.025000	0.000000	-120.000000	1023.000000	1023.000000	2046.000000
20.000000	-0.032284	-19.079620	-2.625215	-2.099877	-8.956182	-5.398346	0.000000	-10.000000	0.033333	0.000000	-120.000000	1023.000000	1023.000000	2046.000000
20.020000	-0.032391	-19.143349	-2.534718	-2.242805	-8.935640	-5.430184	0.000000	-10.000000	0.033333	0.000000	-120.000000	1023.000000	1023.000000	2046.000000
20.040001	-0.032661	-19.302559	-2.482249	-2.332862	-9.036413	-5.451035	0.000000	-10.000000	0.033333	0.000000	-120.000000	1023.000000	1023.000000	2046.000000
20.059999	-0.032434	-19.168493	-2.394965	-2.276210	-8.992915	-5.504403	0.000000	-10.000000	0.016667	0.283333	-120.000000	1023.000000	1023.000000	2046.000000
20.080000	-0.032111	-18.977848	-2.290453	-2.283892	-9.020948	-5.382554	0.000000	-10.000000	0.025000	1.033333	-120.000000	1023.000000	1023.000000	2046.000000
20.100000	-0.031481	-18.605398	-2.229532	-2.138386	-8.875451	-5.362029	0.000000	-10.000000	0.016667	2.083333	-120.000000	1023.000000	1023.000000	2046.000000
20.120001	-0.031010	-18.326691	-2.067255	-2.117273	-8.912453	-5.229712	0.000000	-10.000000	0.016667	2.983333	-120.000000	1023.000000	1023.000000	2046.000000
20.139999	-0.030442	-17.991171	-1.974836	-2.054780	-8.761454	-5.200100	0.000000	-10.000000	0.008333	3.450000	-120.000000	1023.000000	1023.000000	2046.000000
20.160000	-0.030300	-17.907536	-1.793480	-2.179914	-8.838852	-5.095289	0.000000	-10.000000	0.008333	3.716667	-120.000000	1023.000000	1023.000000	2046.000000
20.180000	-0.030190	-17.842241	-1.751087	-2.294976	-8.708410	-5.087769	0.000000	-10.000000	0.008333	4.083333	-120.000000	1023.000000	1023.000000	2046.000000
20.200001	-0.030315	-17.916288	-1.621400	-2.501481	-8.833790	-4.959618	0.000000	-10.000000	0.000000	4.633333	-120.000000	1023.000000	1023.000000	2046.000000
20.219999	-0.030183	-17.837946	-1.577665	-2.586633	-8.742437	-4.931212	0.000000	-10.000000	0.000000	5.233334	-120.000000	1023.000000	1023.000000	2046.000000
20.240000	-0.030267	-17.887846	-1.560138	-2.653553	-8.755270	-4.918885	0.000000	-10.000000	0.000000	5.683333	-120.000000	1023.000000	1023.000000	2046.000000
20.260000	-0.030196	-17.845936	-1.563867	-2.712003	-8.694526	-4.875541	0.000000	-10.000000	0.000000	5.933333	-120.000000	1023.000000	1023.000000	2046.000000
20.280001	-0.030203	-17.850002	-1.552679	-2.729967	-8.727074	-4.840282	0.000000	-10.000000	-0.008333	6.216667	-120.000000	1023.000000	1023.000000	2046.000000
20.299999	-0.029914	-17.679251	-1.605590	-2.802495	-8.542927	-4.728239	0.000000	-10.000000	-0.008333	6.766667	-120.000000	1023.000000	1023.000000	2046.000000
20.320000	-0.029893	-17.666531	-1.615343	-2.832500	-8.544470	-4.674216	0.000000	-10.000000	-0.025000	7.900000	-120.000000	1023.000000	1023.000000	2046.000000
20.340000	-0.029493	-17.430346	-1.655503	-2.873634	-8.357226	-4.543981	0.000000	-10.000000	-0.033333	8.850000	-120.000000	1023.000000	1023.000000	2046.000000
20.360001	-0.029338	-17.338804	-1.602813	-2.908684	-8.351090	-4.476218	0.000000	-10.000000	-0.050000	10.033333	-72.000000	1023.000000	1023.000000	2046.000000
20.379999	-0.028792	-17.016214	-1.603202	-2.901122	-8.165730	-4.346159	0.000000	-10.000000	-0.058333	10.833333	-22.666666	1023.000000	1023.000000	2046.000000
20.400000	-0.028485	-16.834585	-1.581850	-2.970928	-8.089775	-4.192032	0.000000	-10.000000	-0.075000	11.833333	28.000000	1023.000000	1023.000000	2046.000000
20.420000	-0.027870	-16.471033	-1.527551	-2.955488	-7.925533	-4.062462	0.000000	-10.000000	-0.100000	12.500000	32.000000	1023.000000	1023.000000	2046.000000
20.440001	-0.027512	-16.259514	-1.486449	-3.010199	-7.839804	-3.923062	0.000000	-10.000000	-0.125000	13.416667	36.000000	1023.000000	1023.000000	2046.000000
20.459999	-0.026730	-15.797400	-1.414679	-2.958091	-7.631153	-3.793477	0.000000	-10.000000	-0.158333	14.600000	40.166668	1023.000000	1023.000000	2046.000000
20.480000	-0.026109	-15.430376	-1.327781	-3.038840	-7.472797	-3.590958	0.000000	-10.000000	-0.175000	15.750000	44.666668	1023.000000	1023.000000	2046.000000
20.500000	-0.025111	-14.840528	-1.203182	-2.956401	-7.250150	-3.430794	0.000000	-10.000000	-0.208333	16.700001	49.833332	1023.000000	1023.000000	2046.000000
20.520000	-0.024345	-14.387700	-1.056296	-3.000147	-7.082831	-3.248426	0.000000	-10.000000	-0.208333	17.583334	55.333332	1023.000000	1023.000000	2046.000000
20.540001	-0.023474	-13.873227	-0.885787	-2.945935	-6.959016	-3.082489	0.000000	-10.000000	-0.225000	18.566668	61.166668	1023.000000	1023.000000	2046.000000
20.559999	-0.022826	-13.489978	-0.866485	-3.033839	-6.709170	-2.880483	0.000000	-10.000000	-0.225000	19.333334	67.166664	1023.000000	1023.000000	2046.000000
20.580000	-0.022310	-13.185146	-0.725802	-3.032001	-6.631324	-2.796020	0.000000	-10.000000	-0.258333	20.000000	73.500000	1023.000000	1023.000000	2046.000000
20.600000	-0.021805	-12.886834	-0.777321	-3.028850	-6.500638	-2.580025	0.000000	-10.000000	-0.266667	20.500000	80.000000	1023.000000	1023.000000	2046.000000
20.620001	-0.021462	-12.684142	-0.835415	-3.046088	-6.329980	-2.472660	0.000000	-10.000000	-0.258333	20.866667	86.666664	1023.000000	1023.000000	2046.000000
20.639999	-0.021251	-12.559177	-0.835637	-3.198147	-6.171516	-2.353878	0.000000	-10.000000	-0.258333	20.916668	93.500000	1023.000000	1023.000000	2046.000000
20.660000	-0.020529	-12.132689	-0.785657	-3.236150	-5.932604	-2.178279	0.000000	-10.000000	-0.258333	20.816668	100.500000	1023.000000	1023.000000	2046.000000
20.680000	-0.019893	-11.756522	-0.703018	-3.251703	-5.734695	-2.067105	0.000000	-10.000000	-0.266667	20.733334	107.500000	1023.000000	1023.000000	2046.000000
20.700001	-0.019240	-11.371058	-0.793561	-3.122592	-5.537390	-1.917515	0.000000	-10.000000	-0.250000	20.666668	112.166664	1023.000000	1023.000000	2046.000000
20.719999	-0.018464	-10.912232	-0.913873	-2.837849	-5.369809	-1.790702	0.000000	-10.000000	-0.266667	20.650000	116.833336	1023.000000	1023.000000	2046.000000
20.740000	-0.017726	-10.476009	-0.993569	-2.542900	-5.329397	-1.610143	0.000000	-10.000000	-0.283333	21.033333	123.833336	1023.000000	1023.000000	2046.000000
20.760000	-0.016941	-10.012383	-1.168976	-2.232675	-5.100782	-1.509950	0.000000	-10.000000	-0.283333	21.433334	133.166672	1023.000000	1023.000000	2046.000000
20.780001	-0.016072	-9.498491	-1.143751	-1.926724	-5.068836	-1.359180	0.000000	-10.000000	-0.283333	21.750000	142.666672	1023.000000	1023.000000	2046.000000
20.799999	-0.015097	-8.922278	-1.233062	-1.538163	-4.805387	-1.345667	0.000000	-10.000000	-0.266667	21.783335	149.833328	1023.000000	1023.000000	2046.000000
20.820000	-0.014200	-8.392265	-1.220290	-1.286368	-4.695671	-1.189936	0.000000	-10.000000	-0.266667	21.800001	154.666672	1023.000000	1023.000000	2046.000000
20.840000	-0.013380	-7.907428	-1.232650	-1.021832	-4.515534	-1.137413	0.000000	-10.000000	-0.250000	21.800001	162.000000	1023.000000	1023.000000	2046.000000
20.860001	-0.012496	-7.385329	-1.121711	-0.872291	-4.362006	-1.029321	0.000000	-10.000000	-0.283333	21.866667	169.333328	1023.000000	1023.000000	2046.000000
20.879999	-0.011503	-6.798119	-1.049460	-0.672837	-4.143083	-0.932740	0.000000	-10.000000	-0.300000	21.950001	179.000000	1023.000000	1023.000000	2046.000000
20.900000	-0.010561	-6.241448	-0.849106	-0.668011	-3.931753	-0.792578	0.000000	-10.000000	-0.300000	21.933334	186.333328	1023.000000	1023.000000	2046.000000
20.920000	-0.009619	-5.684795	-0.656384	-0.683458	-3.725283	-0.619670	0.000000	-10.000000	-0.266667	21.799999	191.333328	1023.000000	1023.000000	2046.000000
20.940001	-0.008914	-5.267983	-0.510995	-0.607238	-3.564404	-0.585345	0.000000	-10.000000	-0.250000	21.600000	196.333328	1023.000000	1023.000000	2046.000000
20.959999	-0.007716	-4.559988	-0.393773	-0.501091	-3.354335	-0.310789	0.000000	-10.000000	-0.275000	21.883333	203.500000	1023.000000	1023.000000	2046.000000
20.980000	-0.006571	-3.883580	-0.198828	-0.323219	-3.188791	-0.172741	0.000000	-10.000000	-0.300000	22.166666	210.666672	1023.000000	1023.000000	2046.000000
21.000000	-0.005102	-3.015310	-0.004626	-0.149142	-2.937909	0.076368	0.000000	-10.000000	-0.333333	22.616667	218.000000	1023.000000	1023.000000	2046.000000
21.020000	-0.003490	-2.062327	0.271443	0.002141	-2.641751	0.305840	0.000000	-10.000000	-0.350000	22.833334	225.500000	1023.000000	1023.000000	2046.000000
21.040001	-0.002213	-1.307957	0.514471	0.067834	-2.429416	0.539154	0.000000	-10.000000	-0.366667	23.049999	233.000000	1023.000000	1023.000000	2046.000000
21.059999	-0.000910	-0.537641	0.796621	0.062925	-2.131937	0.734751	0.000000	-10.000000	-0.358333	23.266666	240.666672	1023.000000	1023.000000	2046.000000
21.080000	-0.000033	-0.019531	1.104174	-0.000575	-2.067270	0.944140	0.000000	-10.000000	-0.333333	23.299999	248.333328	1023.000000	1023.000000	2046.000000
21.100000	0.001155	0.682893	1.308823	-0.033277	-1.744086	1.151432	0.000000	-10.000000	-0.308333	23.316668	258.666656	1023.000000	1023.000000	2046.000000
21.120001	0.001954	1.154973	1.587307	-0.064461	-1.680486	1.312613	0.000000	-10.000000	-0.300000	22.850000	269.000000	1023.000000	1023.000000	2046.000000
21.139999	0.002940	1.737483	1.743393	-0.078535	-1.360291	1.432916	0.000000	-10.000000	-0.300000	22.466667	274.333344	1023.000000	1023.000000	2046.000000
21.160000	0.003819	2.256750	1.917107	-0.052594	-1.164095	1.556332	0.000000	-10.000000	-0.300000	22.250000	279.500000	1023.000000	1023.000000	2046.000000
21.180000	0.004694	2.774063	2.073190	-0.059238	-0.924124	1.684235	0.000000	-10.000000	-0.291667	22.233334	284.500000	1023.000000	1023.000000	2046.000000
21.200001	0.005729	3.385560	2.213570	-0.054728	-0.630326	1.857045	0.000000	-10.000000	-0.291667	22.133335	292.000000	1023.000000	1023.000000	2046.000000
21.219999	0.006583	3.890378	2.378004	-0.089860	-0.434519	2.036753	0.000000	-10.000000	-0.308333	22.033335	299.333344	1023.000000	1023.000000	2046.000000
21.240000	0.007572	4.475136	2.446322	0.011410	-0.099509	2.116913	0.000000	-10.000000	-0.333333	22.033335	306.666656	1023.000000	1023.000000	2046.000000
21.260000	0.008415	4.973153	2.643461	-0.012313	0.016816	2.325188	0.000000	-10.000000	-0.341667	22.283335	314.000000	1023.000000	1023.000000	2046.000000
21.280001	0.009441	5.579587	2.684670	0.088603	0.407474	2.398840	0.000000	-10.000000	-0.325000	22.266668	321.500000	1023.000000	1023.000000	2046.000000
21.299999	0.010272	6.070924	2.878923	0.081036	0.516392	2.594573	0.000000	-10.000000	-0.308333	22.550001	331.500000	1023.000000	1023.000000	2046.000000
21.320000	0.011375	6.722665	2.944407	0.205531	0.884873	2.687854	0.000000	-10.000000	-0.308333	22.750000	341.500000	1023.000000	1023.000000	2046.000000
21.340000	0.012337	7.290893	3.129800	0.176244	1.035117	2.949732	0.000000	-10.000000	-0.316667	23.066666	349.000000	1023.000000	1023.000000	2046.000000
21.360001	0.013457	7.953039	3.188280	0.357362	1.398901	3.008497	0.000000	-10.000000	-0.325000	23.283333	354.000000	1023.000000	1023.000000	2046.000000
21.379999	0.014473	8.553453	3.371681	0.443103	1.539085	3.199584	0.000000	-10.000000	-0.316667	23.416668	359.166656	1023.000000	1023.000000	2046.000000
21.400000	0.015772	9.321123	3.522272	0.620898	1.858173	3.319781	0.000000	-10.000000	-0.325000	23.750000	369.666656	1023.000000	1023.000000	2046.000000
21.420000	0.016883	9.978133	3.726080	0.581001	2.049914	3.621138	0.000000	-10.000000	-0.333333	23.950001	377.666656	1023.000000	1023.000000	2046.000000
21.440001	0.018117	10.706973	3.887490	0.711571	2.361352	3.746560	0.000000	-10.000000	-0.366667	24.400000	388.333344	1023.000000	1023.000000	2046.000000
21.459999	0.019043	11.254689	3.984116	0.681325	2.614118	3.975131	0.000000	-10.000000	-0.383333	24.650000	393.666656	1023.000000	1023.000000	2046.000000
21.480000	0.019840	11.725720	4.162386	0.802658	2.722200	4.038476	0.000000	-10.000000	-0.400000	24.866667	401.666656	1023.000000	1023.000000	2046.000000
21.500000	0.020794	12.289061	4.157792	0.940978	2.963035	4.227256	0.000000	-10.000000	-0.391667	24.766666	410.000000	1023.000000	1023.000000	2046.000000
21.520000	0.021342	12.613122	4.190576	0.913690	3.218359	4.290498	0.000000	-10.000000	-0.383333	24.666668	418.333344	1023.000000	1023.000000	2046.000000
21.540001	0.022060	13.037219	4.358892	0.863248	3.432735	4.382344	0.000000	-10.000000	-0.366667	24.350000	426.666656	1023.000000	1023.000000	2046.000000
21.559999	0.023087	13.644606	4.489712	0.860472	3.810076	4.484346	0.000000	-10.000000	-0.358333	24.066668	432.000000	1023.000000	1023.000000	2046.000000
21.580000	0.024124	14.257471	4.593983	0.979574	4.081167	4.602747	0.000000	-10.000000	-0.350000	23.900000	440.000000	1023.000000	1023.000000	2046.000000
21.600000	0.025231	14.911464	4.549905	1.329298	4.313782	4.718478	0.000000	-10.000000	-0.350000	24.116667	450.666656	1023.000000	1023.000000	2046.000000
21.620001	0.025840	15.271166	4.457707	1.652090	4.409922	4.751446	0.000000	-10.000000	-0.350000	24.366667	458.666656	1023.000000	1023.000000	2046.000000
21.639999	0.026671	15.762403	4.358992	1.981867	4.542973	4.878571	0.000000	-10.000000	-0.350000	24.133333	466.666656	1023.000000	1023.000000	2046.000000
21.660000	0.027333	16.153807	4.308099	2.372149	4.643246	4.830313	0.000000	-10.000000	-0.358333	24.066668	472.000000	1023.000000	1023.000000	2046.000000
21.680000	0.028545	16.869808	4.288215	2.844586	4.863932	4.873075	0.000000	-10.000000	-0.366667	24.050001	480.000000	1023.000000	1023.000000	2046.000000
21.700001	0.029454	17.407141	4.370857	3.246635	4.852201	4.937448	0.000000	-10.000000	-0.366667	24.250000	488.000000	1023.000000	1023.000000	2046.000000
21.719999	0.030557	18.058897	4.283406	3.775895	5.104277	4.895320	0.000000	-10.000000	-0.366667	24.133333	496.000000	1023.000000	1023.000000	2046.000000
21.740000	0.031365	18.536886	4.374531	4.012984	5.110900	5.038470	0.000000	-10.000000	-0.358333	23.983334	504.000000	1023.000000	1023.000000	2046.000000
21.760000	0.032411	19.154795	4.437084	4.422969	5.290601	5.004140	0.000000	-10.000000	-0.325000	23.350000	514.666687	1023.000000	1023.000000	2046.000000
21.780001	0.033374	19.724226	4.602675	4.529214	5.368778	5.223559	0.000000	-10.000000	-0.283333	22.733334	522.666687	1023.000000	1023.000000	2046.000000
21.799999	0.034589	20.441856	4.865304	4.710557	5.567726	5.298270	0.000000	-10.000000	-0.250000	21.400000	533.000000	1023.000000	1023.000000	2046.000000
21.820000	0.035434	20.941780	5.047627	4.684068	5.693285	5.516800	0.000000	-10.000000	-0.250000	20.700001	538.000000	1023.000000	1023.000000	2046.000000
21.840000	0.036513	21.579481	5.256932	4.871640	5.874683	5.576227	0.000000	-10.000000	-0.250000	19.850000	545.333313	1023.000000	1023.000000	2046.000000
21.860001	0.037580	22.209686	5.426874	4.971326	5.974667	5.836820	0.000000	-10.000000	-0.241667	19.600000	549.833313	1023.000000	1023.000000	2046.000000
21.879999	0.038954	23.021570	5.708738	5.170229	6.194174	5.948428	0.000000	-10.000000	-0.233333	19.400000	556.500000	1023.000000	1023.000000	2046.000000
21.900000	0.040352	23.847971	5.944759	5.273265	6.433290	6.196657	0.000000	-10.000000	-0.216667	19.299999	565.000000	1023.000000	1023.000000	2046.000000
21.920000	0.041923	24.776470	6.295840	5.465923	6.701343	6.313366	0.000000	-10.000000	-0.208333	19.299999	571.333313	1023.000000	1023.000000	2046.000000
21.940001	0.043216	25.540928	6.642839	5.470434	6.873588	6.554067	0.000000	-10.000000	-0.200000	19.049999	577.833313	1023.000000	1023.000000	2046.000000
21.959999	0.044472	26.283012	7.005399	5.487988	7.109115	6.680510	0.000000	-10.000000	-0.191667	18.799999	582.166687	1023.000000	1023.000000	2046.000000
21.980000	0.045368	26.812458	7.315551	5.352648	7.264577	6.879682	0.000000	-10.000000	-0.175000	18.150000	592.500000	1023.000000	1023.000000	2046.000000
22.000000	0.046403	27.424053	7.662981	5.225919	7.448363	7.086790	0.000000	-10.000000	-0.158333	17.583334	604.500000	1023.000000	1023.000000	2046.000000
22.020000	0.047286	27.945889	7.911908	5.226573	7.630156	7.177251	0.000000	-10.000000	-0.150000	17.066668	614.500000	1023.000000	1023.000000	2046.000000
22.040001	0.048301	28.545860	8.210164	5.195762	7.831133	7.308801	0.000000	-10.000000	-0.150000	16.950001	618.500000	1023.000000	1023.000000	2046.000000
22.059999	0.049189	29.070696	8.423310	5.219359	7.999228	7.428798	0.000000	-10.000000	-0.150000	16.950001	618.500000	1023.000000	1023.000000	2046.000000
22.080000	0.050059	29.584927	8.629535	5.188424	8.223559	7.543409	0.000000	-10.000000	-0.141667	16.883333	620.500000	1023.000000	1023.000000	2046.000000
22.100000	0.050810	30.028803	8.833771	5.249219	8.367108	7.578706	0.000000	-10.000000	-0.116667	16.500000	626.166687	1023.000000	1023.000000	2046.000000
22.120001	0.051544	30.462315	9.009895	5.155536	8.536458	7.760425	0.000000	-10.000000	-0.091667	16.116667	631.833313	1023.000000	1023.000000	2046.000000
22.139999	0.052312	30.916279	9.158828	5.237130	8.750224	7.770096	0.000000	-10.000000	-0.075000	15.533334	637.166687	1023.000000	1023.000000	2046.000000
22.160000	0.053120	31.394085	9.347228	5.209938	8.919537	7.917384	0.000000	-10.000000	-0.066667	15.100000	640.666687	1023.000000	1023.000000	2046.000000
22.180000	0.053871	31.837742	9.510393	5.280878	9.103096	7.943375	0.000000	-10.000000	-0.075000	14.733334	645.833313	1023.000000	1023.000000	2046.000000
22.200001	0.054595	32.265739	9.662764	5.238569	9.252009	8.112398	0.000000	-10.000000	-0.083333	14.250000	652.500000	1023.000000	1023.000000	2046.000000
22.219999	0.055426	32.756905	9.852396	5.313872	9.402130	8.188504	0.000000	-10.000000	-0.100000	13.933333	657.333313	1023.000000	1023.000000	2046.000000
22.240000	0.056248	33.242645	9.986842	5.339355	9.610885	8.305562	0.000000	-10.000000	-0.100000	13.800000	662.000000	1023.000000	1023.000000	2046.000000
22.260000	0.057213	33.813133	10.226765	5.379920	9.752948	8.453501	0.000000	-10.000000	-0.108333	13.816667	665.166687	1023.000000	1023.000000	2046.000000
22.280001	0.058177	34.382786	10.439685	5.421662	9.926964	8.594475	0.000000	-10.000000	-0.100000	13.750000	669.833313	1023.000000	1023.000000	2046.000000
22.299999	0.059003	34.870739	10.624920	5.495882	10.086867	8.663070	0.000000	-10.000000	-0.100000	13.416667	676.000000	1023.000000	1023.000000	2046.000000
22.320000	0.059390	35.099625	10.763387	5.401061	10.103118	8.832059	0.000000	-10.000000	-0.091667	13.316667	680.500000	1023.000000	1023.000000	2046.000000
22.340000	0.059925	35.415966	10.799284	5.623664	10.165080	8.827938	0.000000	-10.000000	-0.091667	12.933333	685.000000	1023.000000	1023.000000	2046.000000
22.360001	0.060322	35.650570	10.848847	5.602400	10.265299	8.934025	0.000000	-10.000000	-0.066667	12.233334	687.833313	1023.000000	1023.000000	2046.000000
22.379999	0.060286	35.628845	10.902605	5.490046	10.369013	8.867180	0.000000	-10.000000	-0.033333	10.983334	692.000000	1023.000000	1023.000000	2046.000000
22.400000	0.060532	35.774441	11.104154	5.352681	10.460831	8.856776	0.000000	-10.000000	-0.008333	9.133333	696.833313	1023.000000	1023.000000	2046.000000
22.420000	0.060901	35.992474	11.255760	5.243383	10.610222	8.883107	0.000000	-10.000000	0.000000	7.616667	700.333313	1023.000000	1023.000000	2046.000000
22.440001	0.061134	36.130207	11.239712	5.398649	10.596392	8.895453	0.000000	-10.000000	0.000000	6.266667	703.166687	1023.000000	1023.000000	2046.000000
22.459999	0.061056	36.084225	11.023177	5.586786	10.578731	8.895530	0.000000	-10.000000	0.008333	5.433333	704.500000	1023.000000	1023.000000	2046.000000
22.480000	0.060519	35.766502	10.745140	5.859395	10.411585	8.750385	0.000000	-10.000000	0.025000	3.633333	706.500000	1023.000000	1023.000000	2046.000000
22.500000	0.060048	35.488094	10.504315	5.998934	10.323063	8.661780	0.000000	-10.000000	0.041667	1.066667	708.000000	1023.000000	1023.000000	2046.000000
22.520000	0.059418	35.116146	10.273554	6.258816	10.120664	8.463113	0.000000	-10.000000	0.050000	-1.150000	708.833313	1023.000000	1023.000000	2046.000000
22.540001	0.059107	34.932163	10.040667	6.489974	10.015120	8.386405	0.000000	-10.000000	0.050000	-2.866667	709.000000	1023.000000	1023.000000	2046.000000
22.559999	0.058496	34.571159	9.748034	6.831866	9.813394	8.177866	0.000000	-10.000000	0.058333	-4.100000	709.000000	1023.000000	1023.000000	2046.000000
22.580000	0.057953	34.250340	9.494538	7.058812	9.640957	8.056032	0.000000	-10.000000	0.066667	-5.816667	709.000000	1023.000000	1023.000000	2046.000000
22.600000	0.057284	33.854893	9.260783	7.318800	9.410182	7.865126	0.000000	-10.000000	0.091667	-8.183333	709.000000	1023.000000	1023.000000	2046.000000
22.620001	0.056848	33.596878	8.988192	7.476694	9.381184	7.750810	0.000000	-10.000000	0.108333	-9.883333	709.000000	1023.000000	1023.000000	2046.000000
22.639999	0.056213	33.222107	8.902089	7.607313	9.093079	7.619626	0.000000	-10.000000	0.133333	-11.550000	709.000000	1023.000000	1023.000000	2046.000000
22.660000	0.055732	32.937859	8.765034	7.443472	9.054392	7.674959	0.000000	-10.000000	0.175000	-12.700000	709.000000	1023.000000	1023.000000	2046.000000
22.680000	0.054773	32.371136	8.668501	7.403337	8.777164	7.522134	0.000000	-10.000000	0.216667	-14.700000	697.833313	1023.000000	1023.000000	2046.000000
22.700001	0.054156	32.006012	8.477004	7.336693	8.654172	7.538142	0.000000	-10.000000	0.250000	-16.150000	686.666687	1023.000000	1023.000000	2046.000000
22.719999	0.053372	31.542597	8.405787	7.358383	8.337452	7.440974	0.000000	-10.000000	0.250000	-17.000000	675.500000	1023.000000	1023.000000	2046.000000
22.740000	0.052804	31.207071	8.194424	7.312931	8.267820	7.431897	0.000000	-10.000000	0.266667	-17.216667	673.500000	1023.000000	1023.000000	2046.000000
22.760000	0.052268	30.890268	8.206119	7.415792	8.011051	7.257307	0.000000	-10.000000	0.283333	-17.600000	669.500000	1023.000000	1023.000000	2046.000000
22.780001	0.051697	30.552832	8.060711	7.358114	7.920585	7.213422	0.000000	-10.000000	0.300000	-18.266666	663.500000	1023.000000	1023.000000	2046.000000
22.799999	0.050802	30.023846	8.012488	7.321305	7.621123	7.068930	0.000000	-10.000000	0.333333	-19.650000	655.166687	1023.000000	1023.000000	2046.000000
22.820000	0.049670	29.354977	7.857875	7.090901	7.395672	7.010527	0.000000	-10.000000	0.366667	-20.866667	648.833313	1023.000000	1023.000000	2046.000000
22.840000	0.048379	28.592220	7.794912	6.864407	7.097880	6.835021	0.000000	-10.000000	0.416667	-22.200001	642.000000	1023.000000	1023.000000	2046.000000
22.860001	0.046805	27.661875	7.610155	6.618427	6.807491	6.625803	0.000000	-10.000000	0.458333	-23.100000	637.166687	1023.000000	1023.000000	2046.000000
22.879999	0.045534	26.910362	7.538338	6.471275	6.478491	6.422259	0.000000	-10.000000	0.508333	-24.183334	629.500000	1023.000000	1023.000000	2046.000000
22.900000	0.044101	26.063986	7.357321	6.396130	6.205431	6.105104	0.000000	-10.000000	0.550000	-25.433334	618.666687	1023.000000	1023.000000	2046.000000
22.920000	0.042903	25.355516	7.174637	6.290483	5.958654	5.931743	0.000000	-10.000000	0.566667	-26.183334	610.166687	1023.000000	1023.000000	2046.000000
22.940001	0.041327	24.424261	7.022752	6.181275	5.587260	5.632975	0.000000	-10.000000	0.600000	-27.116667	601.500000	1023.000000	1023.000000	2046.000000
22.959999	0.040133	23.718805	6.768929	6.121704	5.427939	5.400233	0.000000	-10.000000	0.633333	-27.666666	595.500000	1023.000000	1023.000000	2046.000000
22.980000	0.038596	22.810396	6.590241	5.969266	5.096587	5.154301	0.000000	-10.000000	0.666667	-28.400000	586.166687	1023.000000	1023.000000	2046.000000
23.000000	0.037457	22.136982	6.359586	5.902904	4.906074	4.968418	0.000000	-10.000000	0.683333	-28.950001	573.500000	1023.000000	1023.000000	2046.000000
23.020000	0.036059	21.311008	6.224072	5.746159	4.608099	4.732679	0.000000	-10.000000	0.691667	-29.316668	563.833313	1023.000000	1023.000000	2046.000000
23.040001	0.035018	20.695593	6.008918	5.685384	4.461114	4.540177	0.000000	-10.000000	0.700000	-29.500000	554.166687	1023.000000	1023.000000	2046.000000
23.059999	0.033828	19.992563	5.891239	5.554732	4.178174	4.368418	0.000000	-10.000000	0.700000	-29.600000	547.500000	1023.000000	1023.000000	2046.000000
23.080000	0.032948	19.472216	5.691553	5.524397	4.053682	4.202584	0.000000	-10.000000	0.725000	-29.783335	537.500000	1023.000000	1023.000000	2046.000000
23.100000	0.031705	18.737574	5.584581	5.337643	3.753939	4.061410	0.000000	-10.000000	0.725000	-29.900002	524.166687	1023.000000	1023.000000	2046.000000
23.120001	0.030558	18.059622	5.358337	5.249697	3.552343	3.899245	0.000000	-10.000000	0.725000	-29.916668	514.166687	1023.000000	1023.000000	2046.000000
23.139999	0.028891	17.074364	5.176767	5.080037	3.161143	3.656417	0.000000	-10.000000	0.700000	-29.733334	504.166656	1023.000000	1023.000000	2046.000000
23.160000	0.027712	16.377674	4.799708	5.076931	2.984945	3.516090	0.000000	-10.000000	0.700000	-29.450001	497.666656	1023.000000	1023.000000	2046.000000
23.180000	0.026067	15.405324	4.527878	4.878705	2.753852	3.244889	0.000000	-10.000000	0.700000	-29.200001	488.000000	1023.000000	1023.000000	2046.000000
23.200001	0.024546	14.506851	4.418326	4.578063	2.480260	3.030202	0.000000	-10.000000	0.700000	-29.166666	478.333344	1023.000000	1023.000000	2046.000000
23.219999	0.023229	13.728230	4.314374	4.282014	2.366932	2.764910	0.000000	-10.000000	0.700000	-29.450001	468.500000	1023.000000	1023.000000	2046.000000
23.240000	0.022042	13.026949	4.261134	3.984890	2.173508	2.607417	0.000000	-10.000000	0.716667	-29.566668	458.500000	1023.000000	1023.000000	2046.000000
23.260000	0.020790	12.286606	4.047466	3.849945	2.002274	2.386921	0.000000	-10.000000	0.750000	-29.833334	448.500000	1023.000000	1023.000000	2046.000000
23.280001	0.019700	11.642809	3.840428	3.889366	1.720984	2.192031	0.000000	-10.000000	0.750000	-29.783335	438.500000	1023.000000	1023.000000	2046.000000
23.299999	0.018731	11.070240	3.528923	3.955966	1.554132	2.031220	0.000000	-10.000000	0.725000	-29.600000	425.500000	1023.000000	1023.000000	2046.000000
23.320000	0.017651	10.431583	3.316453	4.051912	1.225113	1.838105	0.000000	-10.000000	0.683333	-29.166666	415.833344	1023.000000	1023.000000	2046.000000
23.340000	0.016753	9.901185	3.058387	4.159232	1.071774	1.611792	0.000000	-10.000000	0.666667	-28.783333	406.166656	1023.000000	1023.000000	2046.000000
23.360001	0.015693	9.274444	2.815737	4.291223	0.818001	1.349483	0.000000	-10.000000	0.675000	-28.500000	399.833344	1023.000000	1023.000000	2046.000000
23.379999	0.014617	8.638831	2.545773	4.438222	0.615096	1.039741	0.000000	-10.000000	0.683333	-28.450001	390.166656	1023.000000	1023.000000	2046.000000
23.400000	0.013531	7.996817	2.386663	4.449201	0.351882	0.809071	0.000000	-10.000000	0.683333	-28.533335	377.500000	1023.000000	1023.000000	2046.000000
23.420000	0.012523	7.400863	2.185677	4.491691	0.199441	0.524053	0.000000	-10.000000	0.666667	-28.783335	367.833344	1023.000000	1023.000000	2046.000000
23.440001	0.011470	6.778993	2.082345	4.495990	-0.078563	0.279221	0.000000	-10.000000	0.658333	-28.750000	358.333344	1023.000000	1023.000000	2046.000000
23.459999	0.010894	6.438604	1.998820	4.463638	-0.183124	0.159270	0.000000	-10.000000	0.658333	-28.566668	352.000000	1023.000000	1023.000000	2046.000000
23.480000	0.009985	5.901373	1.949024	4.230184	-0.322597	0.044763	0.000000	-10.000000	0.666667	-28.266666	342.500000	1023.000000	1023.000000	2046.000000
23.500000	0.008973	5.303267	1.907559	4.069821	-0.572423	-0.101691	0.000000	-10.000000	0.650000	-28.133333	333.000000	1023.000000	1023.000000	2046.000000
23.520000	0.008047	4.755569	1.797113	4.017283	-0.762311	-0.296516	0.000000	-10.000000	0.650000	-27.933332	323.666656	1023.000000	1023.000000	2046.000000
23.540001	0.007257	4.288881	1.698406	3.879441	-0.990067	-0.298898	0.000000	-10.000000	0.633333	-27.783333	314.333344	1023.000000	1023.000000	2046.000000
23.559999	0.006559	3.876320	1.679656	3.928676	-1.214157	-0.517856	0.000000	-10.000000	0.608333	-27.283333	305.166656	1023.000000	1023.000000	2046.000000
23.580000	0.006205	3.666982	1.716853	3.857582	-1.349898	-0.557555	0.000000	-10.000000	0.575000	-26.683334	296.000000	1023.000000	1023.000000	2046.000000
23.600000	0.005679	3.356131	1.696745	3.843601	-1.513373	-0.670842	0.000000	-10.000000	0.550000	-26.166666	287.166656	1023.000000	1023.000000	2046.000000
23.620001	0.004993	2.951050	1.712172	3.656398	-1.723672	-0.693848	0.000000	-10.000000	0.550000	-25.783333	278.500000	1023.000000	1023.000000	2046.000000
23.639999	0.004008	2.368870	1.674527	3.442772	-1.936261	-0.812167	0.000000	-10.000000	0.550000	-25.583334	269.833344	1023.000000	1023.000000	2046.000000
23.660000	0.002951	1.743797	1.591952	3.215830	-2.097998	-0.965987	0.000000	-10.000000	0.533333	-25.266666	261.333344	1023.000000	1023.000000	2046.000000
23.680000	0.001923	1.136557	1.566729	2.914315	-2.315151	-1.029336	0.000000	-10.000000	0.516667	-24.816668	252.833328	1023.000000	1023.000000	2046.000000
23.700001	0.000796	0.470480	1.511412	2.785358	-2.593321	-1.232968	0.000000	-10.000000	0.508333	-24.333334	244.500000	1023.000000	1023.000000	2046.000000
23.719999	-0.000158	-0.093218	1.369936	2.563534	-2.740998	-1.285689	0.000000	-10.000000	0.500000	-23.900000	236.166672	1023.000000	1023.000000	2046.000000
23.740000	-0.001084	-0.640374	1.244034	2.478962	-2.933024	-1.430347	0.000000	-10.000000	0.491667	-23.566668	228.166672	1023.000000	1023.000000	2046.000000
23.760000	-0.002080	-1.229252	1.173669	2.285655	-3.168997	-1.519579	0.000000	-10.000000	0.458333	-23.366667	220.500000	1023.000000	1023.000000	2046.000000
23.780001	-0.003021	-1.785682	1.024410	2.163212	-3.338821	-1.634483	0.000000	-10.000000	0.441667	-23.033333	212.833328	1023.000000	1023.000000	2046.000000
23.799999	-0.003905	-2.307986	0.923583	1.991220	-3.469868	-1.752922	0.000000	-10.000000	0.416667	-22.783333	205.166672	1023.000000	1023.000000	2046.000000
23.820000	-0.004858	-2.871123	0.879722	1.843682	-3.667175	-1.927353	0.000000	-10.000000	0.408333	-22.333334	197.500000	1023.000000	1023.000000	2046.000000
23.840000	-0.005621	-3.321995	0.799238	1.666945	-3.777708	-2.010470	0.000000	-10.000000	0.391667	-22.000000	190.000000	1023.000000	1023.000000	2046.000000
23.860001	-0.006336	-3.744499	0.819244	1.535915	-3.981326	-2.118332	0.000000	-10.000000	0.391667	-21.516666	182.666672	1023.000000	1023.000000	2046.000000
23.879999	-0.006890	-4.071792	0.771179	1.396042	-4.093878	-2.145134	0.000000	-10.000000	0.375000	-21.200001	175.500000	1023.000000	1023.000000	2046.000000
23.900000	-0.007644	-4.517768	0.741199	1.208430	-4.232909	-2.234488	0.000000	-10.000000	0.375000	-20.750000	168.500000	1023.000000	1023.000000	2046.000000
23.920000	-0.008509	-5.028572	0.667233	1.026247	-4.410093	-2.311959	0.000000	-10.000000	0.358333	-20.300001	161.500000	1023.000000	1023.000000	2046.000000
23.940001	-0.009578	-5.660716	0.565398	0.854015	-4.591684	-2.488445	0.000000	-10.000000	0.366667	-19.866667	154.666672	1023.000000	1023.000000	2046.000000
23.959999	-0.010301	-6.088052	0.438112	0.724736	-4.785025	-2.465874	0.000000	-10.000000	0.341667	-19.150000	148.000000	1023.000000	1023.000000	2046.000000
23.980000	-0.011336	-6.699701	0.308484	0.557439	-4.954313	-2.611311	0.000000	-10.000000	0.325000	-18.616667	141.666672	1023.000000	1023.000000	2046.000000
24.000000	-0.012392	-7.323482	0.208675	0.281302	-5.064973	-2.748486	0.000000	-10.000000	0.283333	-18.166666	135.500000	1023.000000	1023.000000	2046.000000
24.020000	-0.013259	-7.835935	0.161337	0.012914	-5.177656	-2.832530	0.000000	-10.000000	0.275000	-18.066668	129.500000	1023.000000	1023.000000	2046.000000
24.040001	-0.014125	-8.348052	0.052752	-0.252728	-5.246446	-2.901631	0.000000	-10.000000	0.266667	-17.850000	123.500000	1023.000000	1023.000000	2046.000000
24.059999	-0.014898	-8.804840	-0.138837	-0.354956	-5.263159	-3.047888	0.000000	-10.000000	0.258333	-17.416668	117.500000	1023.000000	1023.000000	2046.000000
24.080000	-0.015563	-9.197827	-0.265789	-0.361901	-5.469876	-3.100261	0.000000	-10.000000	0.233333	-16.783333	111.500000	1023.000000	1023.000000	2046.000000
24.100000	-0.015847	-9.365751	-0.446033	-0.180862	-5.564599	-3.174258	0.000000	-10.000000	0.208333	-15.883333	105.833336	1023.000000	1023.000000	2046.000000
24.120001	-0.016154	-9.547080	-0.607282	-0.045491	-5.680270	-3.214036	0.000000	-10.000000	0.200000	-14.750000	100.500000	1023.000000	1023.000000	2046.000000
24.139999	-0.016698	-9.868448	-0.741967	0.013503	-5.876476	-3.263508	0.000000	-10.000000	0.191667	-13.750000	95.666664	1023.000000	1023.000000	2046.000000
24.160000	-0.017279	-10.211803	-0.945774	0.180846	-5.993320	-3.453554	0.000000	-10.000000	0.183333	-13.166667	91.166664	1023.000000	1023.000000	2046.000000
24.180000	-0.017956	-10.612241	-1.128831	0.202831	-6.150937	-3.535304	0.000000	-10.000000	0.183333	-13.033334	86.666664	1023.000000	1023.000000	2046.000000
24.200001	-0.018684	-11.042236	-1.280843	0.263439	-6.294762	-3.730070	0.000000	-10.000000	0.191667	-13.100000	82.333336	1023.000000	1023.000000	2046.000000
24.219999	-0.019269	-11.388205	-1.410970	0.305816	-6.396064	-3.886986	0.000000	-10.000000	0.191667	-13.066668	77.833336	1023.000000	1023.000000	2046.000000
24.240000	-0.019800	-11.702037	-1.486441	0.318081	-6.494471	-4.039207	0.000000	-10.000000	0.183333	-12.866667	73.500000	1023.000000	1023.000000	2046.000000
24.260000	-0.020250	-11.967952	-1.483454	0.211746	-6.612127	-4.084116	0.000000	-10.000000	0.158333	-12.533334	69.166664	1023.000000	1023.000000	2046.000000
24.280001	-0.020603	-12.176447	-1.408551	0.030646	-6.651264	-4.147276	0.000000	-10.000000	0.133333	-12.083334	65.000000	1023.000000	1023.000000	2046.000000
24.299999	-0.021144	-12.495921	-1.366096	-0.153999	-6.718337	-4.257489	0.000000	-10.000000	0.108333	-11.683333	61.000000	1023.000000	1023.000000	2046.000000
24.320000	-0.021707	-12.828642	-1.331631	-0.239206	-6.864675	-4.393131	0.000000	-10.000000	0.100000	-11.116667	57.000000	1023.000000	1023.000000	2046.000000
24.340000	-0.022117	-13.071276	-1.316912	-0.253897	-7.028666	-4.471800	0.000000	-10.000000	0.100000	-10.566667	53.333332	1023.000000	1023.000000	2046.000000
24.360001	-0.022191	-13.115081	-1.293507	-0.283373	-7.072412	-4.465789	0.000000	-10.000000	0.100000	-9.800000	49.833332	1023.000000	1023.000000	2046.000000
24.379999	-0.022193	-13.116286	-1.241334	-0.255053	-7.151482	-4.468417	0.000000	-10.000000	0.091667	-9.100000	46.666668	1023.000000	1023.000000	2046.000000
24.400000	-0.022067	-13.041806	-1.135533	-0.277008	-7.171971	-4.457294	0.000000	-10.000000	0.083333	-8.483334	43.500000	1023.000000	1023.000000	2046.000000
24.420000	-0.022157	-13.094837	-1.053411	-0.377885	-7.264097	-4.399444	0.000000	-10.000000	0.083333	-8.033334	40.666668	1023.000000	1023.000000	2046.000000
24.440001	-0.022617	-13.366695	-1.046405	-0.580456	-7.333282	-4.406552	0.000000	-10.000000	0.075000	-7.783333	38.000000	1023.000000	1023.000000	2046.000000
24.459999	-0.022966	-13.572691	-0.996185	-0.695137	-7.436872	-4.444497	0.000000	-10.000000	0.075000	-7.516667	35.333332	1023.000000	1023.000000	2046.000000
24.480000	-0.023628	-13.964184	-1.029992	-0.913800	-7.565572	-4.454818	0.000000	-10.000000	0.058333	-7.250000	32.833332	1023.000000	1023.000000	2046.000000
24.500000	-0.024048	-14.212273	-0.998464	-1.076592	-7.653526	-4.483690	0.000000	-10.000000	0.058333	-6.916667	30.500000	1023.000000	1023.000000	2046.000000
24.520000	-0.024545	-14.505888	-1.072710	-1.110074	-7.761246	-4.561859	0.000000	-10.000000	0.050000	-6.666667	28.166666	1023.000000	1023.000000	2046.000000
24.540001	-0.024903	-14.717641	-1.173757	-1.227602	-7.736928	-4.579354	0.000000	-10.000000	0.050000	-6.566667	25.833334	1023.000000	1023.000000	2046.000000
24.559999	-0.025268	-14.933146	-1.173404	-1.320728	-7.844264	-4.594749	0.000000	-10.000000	0.058333	-6.666667	23.500000	1023.000000	1023.000000	2046.000000
24.580000	-0.025715	-15.197786	-1.262837	-1.417458	-7.911452	-4.606039	0.000000	-10.000000	0.066667	-6.833333	21.500000	1023.000000	1023.000000	2046.000000
24.600000	-0.026055	-15.398680	-1.340747	-1.491972	-7.906269	-4.659693	0.000000	-10.000000	0.066667	-7.050000	19.166666	1023.000000	1023.000000	2046.000000
24.620001	-0.026456	-15.635281	-1.349562	-1.606537	-8.009458	-4.669724	0.000000	-10.000000	0.066667	-7.250000	16.833334	1023.000000	1023.000000	2046.000000
24.639999	-0.026697	-15.778196	-1.365385	-1.667503	-8.000700	-4.744607	0.000000	-10.000000	0.066667	-7.416667	14.166667	1023.000000	1023.000000	2046.000000
24.660000	-0.026810	-15.844727	-1.299645	-1.715093	-8.088392	-4.741596	0.000000	-10.000000	0.066667	-7.566667	11.833333	1023.000000	1023.000000	2046.000000
24.680000	-0.026930	-15.915730	-1.256869	-1.817172	-8.073103	-4.768586	0.000000	-10.000000	0.066667	-7.550000	9.166667	1023.000000	1023.000000	2046.000000
24.700001	-0.027148	-16.044397	-1.241455	-1.876692	-8.151431	-4.774819	0.000000	-10.000000	0.058333	-7.483334	6.833333	1023.000000	1023.000000	2046.000000
24.719999	-0.027647	-16.339441	-1.220363	-2.059293	-8.263635	-4.796151	0.000000	-10.000000	0.058333	-7.250000	4.166667	1023.000000	1023.000000	2046.000000
24.740000	-0.028037	-16.569908	-1.201325	-2.154658	-8.370079	-4.843846	0.000000	-10.000000	0.058333	-6.966667	2.000000	1023.000000	1023.000000	2046.000000
24.760000	-0.028461	-16.820255	-1.354344	-2.156607	-8.446939	-4.862365	0.000000	-10.000000	0.066667	-6.550000	0.000000	1023.000000	1023.000000	2046.000000
24.780001	-0.028899	-17.079020	-1.458599	-2.258546	-8.443412	-4.918463	0.000000	-10.000000	0.058333	-6.133333	-1.666667	1023.000000	1023.000000	2046.000000
24.799999	-0.029765	-17.591303	-1.599018	-2.452333	-8.524177	-5.015776	0.000000	-10.000000	0.050000	-5.933333	-3.500000	1023.000000	1023.000000	2046.000000
24.820000	-0.030035	-17.750652	-1.619694	-2.633299	-8.470708	-5.026952	0.000000	-10.000000	0.050000	-5.983334	-5.500000	1023.000000	1023.000000	2046.000000
24.840000	-0.030529	-18.042351	-1.696996	-2.748072	-8.519134	-5.078149	0.000000	-10.000000	0.058333	-6.050000	-7.500000	1023.000000	1023.000000	2046.000000
24.860001	-0.030975	-18.306219	-1.884124	-2.688180	-8.512997	-5.220918	0.000000	-10.000000	0.058333	-5.800000	-9.500000	1023.000000	1023.000000	2046.000000
24.879999	-0.031034	-18.340927	-2.107166	-2.469434	-8.520662	-5.243665	0.000000	-10.000000	0.050000	-4.933333	-11.500000	1023.000000	1023.000000	2046.000000
24.900000	-0.031079	-18.367855	-2.262905	-2.270516	-8.628171	-5.206264	0.000000	-10.000000	0.041667	-3.650000	-13.333333	1023.000000	1023.000000	2046.000000
24.920000	-0.031094	-18.376438	-2.439972	-2.022406	-8.688321	-5.225739	0.000000	-10.000000	0.041667	-2.066667	-14.500000	1023.000000	1023.000000	2046.000000
24.940001	-0.031225	-18.454229	-2.567045	-1.821247	-8.805421	-5.260517	0.000000	-10.000000	0.041667	-0.866667	-15.000000	1023.000000	1023.000000	2046.000000
24.959999	-0.031258	-18.473433	-2.692084	-1.660457	-8.791698	-5.329194	0.000000	-10.000000	0.050000	-0.166667	-15.000000	1023.000000	1023.000000	2046.000000
24.980000	-0.031497	-18.614845	-2.876328	-1.482274	-8.843894	-5.412350	0.000000	-10.000000	0.050000	0.000000	-15.000000	1023.000000	1023.000000	2046.000000
25.000000	-0.031658	-18.710039	-2.948395	-1.360347	-8.913759	-5.487538	0.000000	-10.000000	0.050000	-0.616667	-15.000000	1023.000000	1023.000000	2046.000000
25.020000	-0.031838	-18.816233	-3.080899	-1.349158	-8.899567	-5.486609	0.000000	-10.000000	0.041667	-1.300000	-15.000000	1023.000000	1023.000000	2046.000000
25.040001	-0.032041	-18.936192	-3.029345	-1.306794	-9.025385	-5.574668	0.000000	-10.000000	0.033333	-1.816667	-15.333333	1023.000000	1023.000000	2046.000000
25.059999	-0.031982	-18.901649	-2.950165	-1.423502	-8.980581	-5.547401	0.000000	-10.000000	0.025000	-1.200000	-15.666667	1023.000000	1023.000000	2046.000000
25.080000	-0.032139	-18.994179	-2.879552	-1.584461	-9.011296	-5.518870	0.000000	-10.000000	0.025000	-0.516667	-16.000000	1023.000000	1023.000000	2046.000000
25.100000	-0.032197	-19.028294	-2.749799	-1.670422	-9.016389	-5.591685	0.000000	-10.000000	0.033333	0.000000	-16.000000	1023.000000	1023.000000	2046.000000
25.120001	-0.032235	-19.050997	-2.710568	-1.685856	-9.064609	-5.589964	0.000000	-10.000000	0.033333	0.000000	-16.000000	1023.000000	1023.000000	2046.000000
25.139999	-0.032016	-18.921492	-2.599574	-1.640478	-9.150272	-5.531168	0.000000	-10.000000	0.033333	0.700000	-16.000000	1023.000000	1023.000000	2046.000000
25.160000	-0.031555	-18.648743	-2.476091	-1.515319	-9.091231	-5.566102	0.000000	-10.000000	0.025000	1.683333	-16.000000	1023.000000	1023.000000	2046.000000
25.180000	-0.031035	-18.341604	-2.408309	-1.488786	-9.007102	-5.437407	0.000000	-10.000000	0.016667	2.850000	-16.000000	1023.000000	1023.000000	2046.000000
25.200001	-0.030599	-18.084227	-2.237354	-1.512357	-8.977786	-5.356729	0.000000	-10.000000	0.025000	3.316667	-16.000000	1023.000000	1023.000000	2046.000000
25.219999	-0.030384	-17.957069	-2.124443	-1.624514	-8.937654	-5.270458	0.000000	-10.000000	0.033333	3.333333	-16.000000	1023.000000	1023.000000	2046.000000
25.240000	-0.030465	-18.005053	-2.058252	-1.777738	-8.935828	-5.233235	0.000000	-10.000000	0.050000	2.916667	-16.000000	1023.000000	1023.000000	2046.000000
25.260000	-0.030556	-18.058643	-1.938799	-1.939444	-8.967872	-5.212530	0.000000	-10.000000	0.050000	2.283333	-16.000000	1023.000000	1023.000000	2046.000000
25.280001	-0.030717	-18.153469	-1.919375	-2.066209	-8.971577	-5.196308	0.000000	-10.000000	0.041667	1.733333	-16.000000	1023.000000	1023.000000	2046.000000
25.299999	-0.030826	-18.218422	-1.832161	-2.186751	-9.063728	-5.135783	0.000000	-10.000000	0.041667	1.183333	-16.000000	1023.000000	1023.000000	2046.000000
25.320000	-0.030875	-18.246851	-1.774238	-2.219522	-9.072651	-5.180439	0.000000	-10.000000	0.033333	0.650000	-16.000000	1023.000000	1023.000000	2046.000000
25.340000	-0.030960	-18.297134	-1.879571	-2.248917	-8.971966	-5.196681	0.000000	-10.000000	0.041667	0.200000	-16.000000	1023.000000	1023.000000	2046.000000
25.360001	-0.031101	-18.380692	-1.863888	-2.345994	-8.992179	-5.178631	0.000000	-10.000000	0.041667	0.000000	-16.000000	1023.000000	1023.000000	2046.000000
25.379999	-0.031156	-18.413403	-1.893459	-2.438325	-8.950628	-5.130991	0.000000	-10.000000	0.050000	0.000000	-16.000000	1023.000000	1023.000000	2046.000000
25.400000	-0.031504	-18.618908	-1.912995	-2.514017	-9.057771	-5.134125	0.000000	-10.000000	0.041667	0.000000	-16.000000	1023.000000	1023.000000	2046.000000
25.420000	-0.031458	-18.591457	-1.893461	-2.530709	-9.027184	-5.140104	0.000000	-10.000000	0.033333	0.000000	-16.000000	1023.000000	1023.000000	2046.000000
25.440001	-0.031426	-18.572931	-1.893872	-2.526618	-8.972318	-5.180124	0.000000	-10.000000	0.033333	0.000000	-16.000000	1023.000000	1023.000000	2046.000000
25.459999	-0.031319	-18.509239	-1.827286	-2.592895	-8.990962	-5.098096	0.000000	-10.000000	0.041667	0.000000	-16.000000	1023.000000	1023.000000	2046.000000
25.480000	-0.031439	-18.580458	-1.741867	-2.662602	-9.040861	-5.135127	0.000000	-10.000000	0.050000	0.000000	-16.000000	1023.000000	1023.000000	2046.000000
25.500000	-0.031672	-18.718359	-1.743825	-2.797782	-9.060155	-5.116598	0.000000	-10.000000	0.050000	0.000000	-16.000000	1023.000000	1023.000000	2046.000000
25.520000	-0.031805	-18.796556	-1.764789	-2.847775	-9.042336	-5.141654	0.000000	-10.000000	0.050000	0.000000	-16.000000	1023.000000	1023.000000	2046.000000
25.540001	-0.031898	-18.851603	-1.885764	-2.864348	-9.006768	-5.094721	0.000000	-10.000000	0.041667	0.000000	-16.000000	1023.000000	1023.000000	2046.000000
25.559999	-0.032253	-19.061268	-1.916395	-2.998739	-9.097715	-5.048418	0.000000	-10.000000	0.041667	0.000000	-16.000000	1023.000000	1023.000000	2046.000000
25.580000	-0.032605	-19.269539	-2.018669	-3.091307	-9.012851	-5.146711	0.000000	-10.000000	0.041667	0.000000	-16.000000	1023.000000	1023.000000	2046.000000
25.600000	-0.032569	-19.248394	-2.012165	-3.203453	-8.947199	-5.085578	0.000000	-10.000000	0.050000	0.000000	-16.000000	1023.000000	1023.000000	2046.000000
25.620001	-0.032607	-19.270580	-2.062443	-3.214715	-8.845647	-5.147776	0.000000	-10.000000	0.041667	0.000000	-16.000000	1023.000000	1023.000000	2046.000000
25.639999	-0.032641	-19.291033	-2.181609	-3.045698	-8.843968	-5.219756	0.000000	-10.000000	0.033333	0.383333	-16.000000	1023.000000	1023.000000	2046.000000
25.660000	-0.032470	-19.189934	-2.344855	-2.824932	-8.846437	-5.173709	0.000000	-10.000000	0.016667	1.616667	-16.000000	1023.000000	1023.000000	2046.000000
25.680000	-0.032226	-19.045450	-2.567455	-2.541506	-8.811519	-5.124972	0.000000	-10.000000	0.008333	3.383333	-16.000000	1023.000000	1023.000000	2046.000000
25.700001	-0.031977	-18.898621	-2.668410	-2.243737	-8.925583	-5.060892	0.000000	-10.000000	0.000000	5.083333	-16.000000	1023.000000	1023.000000	2046.000000
25.719999	-0.031780	-18.782148	-2.821914	-2.050395	-8.827950	-5.081890	0.000000	-10.000000	0.000000	5.916667	-16.000000	1023.000000	1023.000000	2046.000000
25.740000	-0.031637	-18.697306	-2.873628	-1.816961	-8.924586	-5.082131	0.000000	-10.000000	0.000000	6.166667	-16.000000	1023.000000	1023.000000	2046.000000
25.760000	-0.031515	-18.625334	-2.994781	-1.614117	-8.854095	-5.162341	0.000000	-10.000000	0.000000	6.100000	-16.000000	1023.000000	1023.000000	2046.000000
25.780001	-0.031464	-18.595116	-3.168600	-1.473511	-8.809185	-5.143820	0.000000	-10.000000	0.000000	6.050000	-16.000000	1023.000000	1023.000000	2046.000000
25.799999	-0.031381	-18.546240	-3.165881	-1.397211	-8.801837	-5.181312	0.000000	-10.000000	0.000000	6.100000	-16.000000	1023.000000	1023.000000	2046.000000
25.820000	-0.031212	-18.446362	-3.200962	-1.393736	-8.678421	-5.173243	0.000000	-10.000000	-0.016667	6.366667	-16.000000	1023.000000	1023.000000	2046.000000
25.840000	-0.030906	-18.265705	-2.981390	-1.541735	-8.684709	-5.057873	0.000000	-10.000000	-0.016667	6.833333	-16.000000	1023.000000	1023.000000	2046.000000
25.860001	-0.030602	-18.085575	-2.868241	-1.624645	-8.565926	-5.026764	0.000000	-10.000000	-0.016667	7.483334	-16.000000	1023.000000	1023.000000	2046.000000
25.879999	-0.030417	-17.976259	-2.747281	-1.673592	-8.605322	-4.950066	0.000000	-10.000000	0.000000	8.400001	-3.333333	1023.000000	1023.000000	2046.000000
25.900000	-0.029761	-17.588600	-2.626592	-1.671297	-8.509417	-4.781295	0.000000	-10.000000	-0.016667	9.666667	10.166667	1023.000000	1023.000000	2046.000000
25.920000	-0.028944	-17.105934	-2.435888	-1.577962	-8.496478	-4.595606	0.000000	-10.000000	-0.050000	11.300000	24.833334	1023.000000	1023.000000	2046.000000
25.940001	-0.027937	-16.510649	-2.346503	-1.455978	-8.271514	-4.436654	0.000000	-10.000000	-0.100000	12.783334	28.166666	1023.000000	1023.000000	2046.000000
25.959999	-0.026970	-15.938983	-2.137373	-1.478947	-8.183725	-4.138937	0.000000	-10.000000	-0.133333	14.033334	32.166668	1023.000000	1023.000000	2046.000000
25.980000	-0.026223	-15.498053	-1.998191	-1.479862	-8.051674	-3.968326	0.000000	-10.000000	-0.133333	15.033334	36.666668	1023.000000	1023.000000	2046.000000
26.000000	-0.025707	-15.192967	-1.871030	-1.666654	-7.936632	-3.718651	0.000000	-10.000000	-0.141667	15.950001	41.500000	1023.000000	1023.000000	2046.000000
26.020000	-0.025286	-14.944214	-1.677304	-1.808307	-7.902380	-3.556222	0.000000	-10.000000	-0.150000	16.800001	46.666668	1023.000000	1023.000000	2046.000000
26.040001	-0.025012	-14.782117	-1.610335	-1.941056	-7.754325	-3.476399	0.000000	-10.000000	-0.183333	17.533335	52.000000	1023.000000	1023.000000	2046.000000
26.059999	-0.024439	-14.443491	-1.495456	-2.000637	-7.643434	-3.303965	0.000000	-10.000000	-0.200000	18.333334	57.666668	1023.000000	1023.000000	2046.000000
26.080000	-0.023845	-14.092508	-1.333991	-2.065980	-7.513057	-3.179480	0.000000	-10.000000	-0.225000	19.133333	63.666668	1023.000000	1023.000000	2046.000000
26.100000	-0.023148	-13.680717	-1.250806	-2.064050	-7.332358	-3.033504	0.000000	-10.000000	-0.241667	19.966667	70.000000	1023.000000	1023.000000	2046.000000
26.120001	-0.022501	-13.297863	-1.167711	-2.112153	-7.117329	-2.900670	0.000000	-10.000000	-0.258333	20.500000	76.666664	1023.000000	1023.000000	2046.000000
26.139999	-0.021698	-12.823350	-1.128733	-2.122757	-6.849052	-2.722808	0.000000	-10.000000	-0.275000	20.900000	83.500000	1023.000000	1023.000000	2046.000000
26.160000	-0.020918	-12.362558	-0.958934	-2.094918	-6.729207	-2.579500	0.000000	-10.000000	-0.291667	20.983334	90.333336	1023.000000	1023.000000	2046.000000
26.180000	-0.020028	-11.836612	-0.898841	-2.061550	-6.469249	-2.406972	0.000000	-10.000000	-0.291667	21.250000	97.333336	1023.000000	1023.000000	2046.000000
26.200001	-0.018958	-11.203930	-0.788276	-2.040781	-6.235110	-2.139763	0.000000	-10.000000	-0.275000	21.483334	104.333336	1023.000000	1023.000000	2046.000000
26.219999	-0.018075	-10.682388	-0.766057	-2.045851	-5.929039	-1.941441	0.000000	-10.000000	-0.258333	21.683334	111.666664	1023.000000	1023.000000	2046.000000
26.240000	-0.017204	-10.167495	-0.566827	-2.107917	-5.795424	-1.697327	0.000000	-10.000000	-0.250000	21.833334	118.833336	1023.000000	1023.000000	2046.000000
26.260000	-0.016478	-9.738716	-0.430991	-2.059414	-5.625954	-1.622356	0.000000	-10.000000	-0.275000	22.050001	126.000000	1023.000000	1023.000000	2046.000000
26.280001	-0.015514	-9.168617	-0.389340	-2.018615	-5.421249	-1.339413	0.000000	-10.000000	-0.291667	22.433334	133.333328	1023.000000	1023.000000	2046.000000
26.299999	-0.014882	-8.795501	-0.341865	-2.002060	-5.227433	-1.224142	0.000000	-10.000000	-0.308333	22.700001	140.666672	1023.000000	1023.000000	2046.000000
26.320000	-0.014315	-8.460223	-0.349103	-2.056111	-4.970796	-1.084214	0.000000	-10.000000	-0.300000	22.733334	148.333328	1023.000000	1023.000000	2046.000000
26.340000	-0.013328	-7.877089	-0.202373	-2.113156	-4.686947	-0.874612	0.000000	-10.000000	-0.308333	22.983334	155.833328	1023.000000	1023.000000	2046.000000
26.360001	-0.012306	-7.272612	-0.183106	-1.993817	-4.365609	-0.730080	0.000000	-10.000000	-0.316667	23.216667	163.500000	1023.000000	1023.000000	2046.000000
26.379999	-0.011145	-6.586931	-0.132107	-1.782324	-4.116898	-0.555602	0.000000	-10.000000	-0.333333	23.716667	171.166672	1023.000000	1023.000000	2046.000000
26.400000	-0.010261	-6.064463	-0.275039	-1.386169	-3.952917	-0.450337	0.000000	-10.000000	-0.350000	23.983334	179.000000	1023.000000	1023.000000	2046.000000
26.420000	-0.009201	-5.437866	-0.404533	-1.002858	-3.728568	-0.301907	0.000000	-10.000000	-0.375000	24.400002	187.000000	1023.000000	1023.000000	2046.000000
26.440001	-0.008481	-5.012007	-0.535704	-0.634056	-3.623727	-0.218521	0.000000	-10.000000	-0.391667	24.833334	195.000000	1023.000000	1023.000000	2046.000000
26.459999	-0.007610	-4.497234	-0.576829	-0.373370	-3.436212	-0.110823	0.000000	-10.000000	-0.408333	25.266666	203.166672	1023.000000	1023.000000	2046.000000
26.480000	-0.006825	-4.033372	-0.621628	-0.057638	-3.322127	-0.031979	0.000000	-10.000000	-0.408333	25.400000	211.500000	1023.000000	1023.000000	2046.000000
26.500000	-0.005952	-3.517863	-0.604674	0.245614	-3.161191	0.002388	0.000000	-10.000000	-0.416667	25.333334	220.000000	1023.000000	1023.000000	2046.000000
26.520000	-0.005132	-3.032997	-0.656912	0.520776	-2.998410	0.101549	0.000000	-10.000000	-0.425000	25.416668	228.500000	1023.000000	1023.000000	2046.000000
26.540001	-0.004336	-2.562624	-0.658566	0.749463	-2.776625	0.123105	0.000000	-10.000000	-0.425000	25.733334	237.000000	1023.000000	1023.000000	2046.000000
26.559999	-0.003497	-2.066472	-0.582352	0.840162	-2.569514	0.245231	0.000000	-10.000000	-0.433333	26.033333	245.500000	1023.000000	1023.000000	2046.000000
26.580000	-0.002371	-1.401144	-0.324275	0.899147	-2.362249	0.386233	0.000000	-10.000000	-0.433333	26.066668	254.166672	1023.000000	1023.000000	2046.000000
26.600000	-0.001388	-0.820226	-0.169758	0.963196	-2.145808	0.532144	0.000000	-10.000000	-0.425000	26.033335	262.833344	1023.000000	1023.000000	2046.000000
26.620001	-0.000394	-0.233012	-0.030058	1.110237	-1.950280	0.637089	0.000000	-10.000000	-0.425000	26.166668	271.500000	1023.000000	1023.000000	2046.000000
26.639999	0.000707	0.417805	0.101123	1.309988	-1.798329	0.805023	0.000000	-10.000000	-0.416667	26.150000	280.166656	1023.000000	1023.000000	2046.000000
26.660000	0.002099	1.240240	0.230420	1.511800	-1.491787	0.989806	0.000000	-10.000000	-0.450000	26.183332	289.000000	1023.000000	1023.000000	2046.000000
26.680000	0.003510	2.074672	0.513716	1.665619	-1.364477	1.259815	0.000000	-10.000000	-0.450000	26.016666	297.833344	1023.000000	1023.000000	2046.000000
26.700001	0.005020	2.966610	0.739504	1.824669	-1.042699	1.445136	0.000000	-10.000000	-0.458333	26.066668	306.500000	1023.000000	1023.000000	2046.000000
26.719999	0.006172	3.647362	1.064259	1.803451	-0.997292	1.776943	0.000000	-10.000000	-0.450000	25.983334	315.166656	1023.000000	1023.000000	2046.000000
26.740000	0.007762	4.587229	1.303370	1.819073	-0.555794	2.020581	0.000000	-10.000000	-0.441667	25.950001	323.833344	1023.000000	1023.000000	2046.000000
26.760000	0.008658	5.116707	1.614122	1.723462	-0.489742	2.268865	0.000000	-10.000000	-0.433333	25.883333	332.500000	1023.000000	1023.000000	2046.000000
26.780001	0.009881	5.839807	1.862002	1.783127	-0.173997	2.368676	0.000000	-10.000000	-0.425000	25.750000	341.166656	1023.000000	1023.000000	2046.000000
26.799999	0.010846	6.409783	2.116031	1.766622	-0.034240	2.561371	0.000000	-10.000000	-0.416667	25.466667	349.833344	1023.000000	1023.000000	2046.000000
26.820000	0.012027	7.108097	2.297104	1.792347	0.322359	2.696287	0.000000	-10.000000	-0.408333	25.033335	358.500000	1023.000000	1023.000000	2046.000000
26.840000	0.013132	7.761044	2.545094	1.828667	0.504396	2.882886	0.000000	-10.000000	-0.391667	24.683334	366.833344	1023.000000	1023.000000	2046.000000
26.860001	0.014182	8.381394	2.735006	1.827668	0.767351	3.051369	0.000000	-10.000000	-0.383333	24.433334	375.000000	1023.000000	1023.000000	2046.000000
26.879999	0.015255	9.015644	2.855438	1.895744	1.033253	3.231210	0.000000	-10.000000	-0.383333	24.433334	383.166656	1023.000000	1023.000000	2046.000000
26.900000	0.016229	9.591297	3.076779	1.810356	1.203339	3.500823	0.000000	-10.000000	-0.391667	24.650002	391.500000	1023.000000	1023.000000	2046.000000
26.920000	0.016967	10.027665	3.126584	1.843997	1.461368	3.595717	0.000000	-10.000000	-0.408333	24.866667	399.833344	1023.000000	1023.000000	2046.000000
26.940001	0.017897	10.577376	3.333755	1.731483	1.645003	3.867134	0.000000	-10.000000	-0.408333	25.050001	408.000000	1023.000000	1023.000000	2046.000000
26.959999	0.018924	11.184194	3.457973	1.840892	1.910037	3.975291	0.000000	-10.000000	-0.391667	24.783335	416.333344	1023.000000	1023.000000	2046.000000
26.980000	0.020043	11.845265	3.583669	1.957127	2.075706	4.228763	0.000000	-10.000000	-0.366667	24.283335	424.666656	1023.000000	1023.000000	2046.000000
27.000000	0.021093	12.465734	3.636038	2.131298	2.440758	4.257640	0.000000	-10.000000	-0.333333	23.533335	433.000000	1023.000000	1023.000000	2046.000000
27.020000	0.021890	12.936693	3.829467	2.055039	2.575254	4.476933	0.000000	-10.000000	-0.316667	22.750000	441.000000	1023.000000	1023.000000	2046.000000
27.040001	0.022928	13.550505	3.946432	2.083188	2.973708	4.547176	0.000000	-10.000000	-0.300000	22.300001	448.666656	1023.000000	1023.000000	2046.000000
27.059999	0.024064	14.221665	4.064878	2.187906	3.204008	4.764874	0.000000	-10.000000	-0.291667	21.950001	456.166656	1023.000000	1023.000000	2046.000000
27.080000	0.025473	15.054545	4.091099	2.608665	3.505427	4.849354	0.000000	-10.000000	-0.291667	21.866667	463.500000	1023.000000	1023.000000	2046.000000
27.100000	0.026361	15.579501	3.967379	3.046061	3.599089	4.966973	0.000000	-10.000000	-0.266667	21.566668	470.833344	1023.000000	1023.000000	2046.000000
27.120001	0.027326	16.149679	3.811055	3.503679	3.821220	5.013725	0.000000	-10.000000	-0.275000	21.350000	478.000000	1023.000000	1023.000000	2046.000000
27.139999	0.027959	16.523767	3.772264	3.786426	3.856106	5.108972	0.000000	-10.000000	-0.275000	21.066668	485.166656	1023.000000	1023.000000	2046.000000
27.160000	0.029000	17.138943	3.710386	4.237585	4.131169	5.059803	0.000000	-10.000000	-0.300000	21.066668	492.333344	1023.000000	1023.000000	2046.000000
27.180000	0.029763	17.590017	3.730160	4.563035	4.199213	5.097609	0.000000	-10.000000	-0.283333	20.900000	499.500000	1023.000000	1023.000000	2046.000000
27.200001	0.030665	18.123188	3.763086	4.927926	4.337425	5.094750	0.000000	-10.000000	-0.258333	20.766666	506.500000	1023.000000	1023.000000	2046.000000
27.219999	0.031402	18.558714	3.773621	5.198689	4.440697	5.145707	0.000000	-10.000000	-0.241667	20.750000	513.500000	1023.000000	1023.000000	2046.000000
27.240000	0.032242	19.054916	3.850817	5.429565	4.572415	5.202118	0.000000	-10.000000	-0.233333	20.650000	520.333313	1023.000000	1023.000000	2046.000000
27.260000	0.033265	19.659870	4.021773	5.506786	4.770735	5.360576	0.000000	-10.000000	-0.233333	20.400000	527.166687	1023.000000	1023.000000	2046.000000
27.280001	0.034364	20.309231	4.283104	5.540812	5.012350	5.472965	0.000000	-10.000000	-0.216667	19.716667	533.833313	1023.000000	1023.000000	2046.000000
27.299999	0.035380	20.909595	4.508181	5.585349	5.183054	5.633011	0.000000	-10.000000	-0.208333	18.983334	540.666687	1023.000000	1023.000000	2046.000000
27.320000	0.036475	21.556677	4.763700	5.667905	5.336023	5.789049	0.000000	-10.000000	-0.200000	18.633333	547.166687	1023.000000	1023.000000	2046.000000
27.340000	0.037745	22.307074	4.931252	5.886357	5.577043	5.912421	0.000000	-10.000000	-0.200000	18.583334	553.500000	1023.000000	1023.000000	2046.000000
27.360001	0.039255	23.199938	5.289300	5.996284	5.771818	6.142536	0.000000	-10.000000	-0.200000	18.900000	559.500000	1023.000000	1023.000000	2046.000000
27.379999	0.040888	24.164867	5.544462	6.212501	6.086545	6.321359	0.000000	-10.000000	-0.200000	18.900000	565.833313	1023.000000	1023.000000	2046.000000
27.400000	0.042449	25.087568	5.923923	6.257081	6.279227	6.627337	0.000000	-10.000000	-0.208333	18.833334	572.166687	1023.000000	1023.000000	2046.000000
27.420000	0.043892	25.940325	6.239542	6.375347	6.522644	6.802792	0.000000	-10.000000	-0.208333	18.450001	578.500000	1023.000000	1023.000000	2046.000000
27.440001	0.045101	26.654449	6.560612	6.217995	6.746085	7.129758	0.000000	-10.000000	-0.208333	18.550001	584.500000	1023.000000	1023.000000	2046.000000
27.459999	0.046176	27.289976	6.942739	6.198053	6.904425	7.244759	0.000000	-10.000000	-0.183333	18.166668	590.833313	1023.000000	1023.000000	2046.000000
27.480000	0.047155	27.868395	7.222618	6.148915	7.113858	7.383004	0.000000	-10.000000	-0.166667	18.066668	597.166687	1023.000000	1023.000000	2046.000000
27.500000	0.048312	28.552135	7.511790	6.158840	7.356379	7.525127	0.000000	-10.000000	-0.150000	17.299999	603.500000	1023.000000	1023.000000	2046.000000
27.520000	0.049193	29.072878	7.818577	6.186256	7.478585	7.589458	0.000000	-10.000000	-0.133333	16.750000	609.166687	1023.000000	1023.000000	2046.000000
27.540001	0.050322	29.740290	8.047501	6.183356	7.741558	7.767876	0.000000	-10.000000	-0.100000	16.066666	614.833313	1023.000000	1023.000000	2046.000000
27.559999	0.051157	30.233665	8.262480	6.212104	7.913795	7.845286	0.000000	-10.000000	-0.083333	15.283334	620.166687	1023.000000	1023.000000	2046.000000
27.580000	0.052053	30.763184	8.529783	6.157822	8.058303	8.017274	0.000000	-10.000000	-0.075000	14.566667	625.500000	1023.000000	1023.000000	2046.000000
27.600000	0.052700	31.145725	8.631234	6.147861	8.253218	8.113413	0.000000	-10.000000	-0.091667	13.633333	630.333313	1023.000000	1023.000000	2046.000000
27.620001	0.053402	31.560879	8.908660	6.078131	8.315805	8.258283	0.000000	-10.000000	-0.091667	13.083334	635.166687	1023.000000	1023.000000	2046.000000
27.639999	0.054253	32.063560	9.040685	6.120959	8.495648	8.406271	0.000000	-10.000000	-0.100000	12.716667	639.666687	1023.000000	1023.000000	2046.000000
27.660000	0.055207	32.627357	9.154487	6.249240	8.624778	8.598852	0.000000	-10.000000	-0.091667	12.500000	644.000000	1023.000000	1023.000000	2046.000000
27.680000	0.055751	32.948982	9.193754	6.363185	8.830114	8.561928	0.000000	-10.000000	-0.075000	12.150001	648.000000	1023.000000	1023.000000	2046.000000
27.700001	0.056213	33.221901	9.460997	6.223661	8.930387	8.606854	0.000000	-10.000000	-0.058333	11.533334	652.000000	1023.000000	1023.000000	2046.000000
27.719999	0.056778	33.555943	9.668576	6.087109	9.070886	8.729373	0.000000	-10.000000	-0.041667	10.983334	656.000000	1023.000000	1023.000000	2046.000000
27.740000	0.057602	34.042484	9.722723	6.256266	9.299704	8.763792	0.000000	-10.000000	-0.041667	10.516666	660.000000	1023.000000	1023.000000	2046.000000
27.760000	0.058260	34.431866	9.719329	6.590885	9.288854	8.832797	0.000000	-10.000000	-0.041667	10.416667	663.666687	1023.000000	1023.000000	2046.000000
27.780001	0.058577	34.618900	9.507512	6.904140	9.345023	8.862225	0.000000	-10.000000	-0.050000	10.350000	667.333313	1023.000000	1023.000000	2046.000000
27.799999	0.058824	34.765045	9.322527	7.227114	9.371288	8.844118	0.000000	-10.000000	-0.041667	10.300000	670.666687	1023.000000	1023.000000	2046.000000
27.820000	0.059211	34.993866	9.245863	7.506233	9.432164	8.809605	0.000000	-10.000000	-0.041667	10.083334	674.166687	1023.000000	1023.000000	2046.000000
27.840000	0.059526	35.180107	9.221495	7.796366	9.382259	8.779987	0.000000	-10.000000	-0.041667	10.166667	677.500000	1023.000000	1023.000000	2046.000000
27.860001	0.059774	35.326309	9.142324	8.131639	9.343024	8.709322	0.000000	-10.000000	-0.041667	10.183333	680.833313	1023.000000	1023.000000	2046.000000
27.879999	0.060075	35.504211	9.026219	8.469320	9.386649	8.622023	0.000000	-10.000000	-0.033333	9.850000	684.333313	1023.000000	1023.000000	2046.000000
27.900000	0.060134	35.539124	9.032928	8.652889	9.266774	8.586531	0.000000	-10.000000	-0.016667	8.933333	687.666687	1023.000000	1023.000000	2046.000000
27.920000	0.060229	35.595226	8.953405	8.869181	9.271080	8.501562	0.000000	-10.000000	0.000000	7.266667	690.833313	1023.000000	1023.000000	2046.000000
27.940001	0.060435	35.717285	9.027272	8.823198	9.256245	8.610572	0.000000	-10.000000	0.025000	4.516667	693.333313	1023.000000	1023.000000	2046.000000
27.959999	0.060549	35.784744	9.118957	8.813954	9.227889	8.623945	0.000000	-10.000000	0.041667	1.100000	695.333313	1023.000000	1023.000000	2046.000000
27.980000	0.060500	35.755619	9.196140	8.741912	9.138004	8.679564	0.000000	-10.000000	0.050000	-1.966667	696.500000	1023.000000	1023.000000	2046.000000
28.000000	0.060480	35.743954	9.192558	8.806479	9.125257	8.619660	0.000000	-10.000000	0.050000	-3.550000	697.000000	1023.000000	1023.000000	2046.000000
28.020000	0.060613	35.822140	9.257902	8.796389	9.080261	8.687589	0.000000	-10.000000	0.050000	-4.466667	697.000000	1023.000000	1023.000000	2046.000000
28.040001	0.060830	35.950523	9.243478	8.868749	9.149422	8.688875	0.000000	-10.000000	0.066667	-5.216667	697.000000	1023.000000	1023.000000	2046.000000
28.059999	0.061018	36.061905	9.348343	8.895475	9.078612	8.739474	0.000000	-10.000000	0.083333	-5.966667	697.000000	1023.000000	1023.000000	2046.000000
28.080000	0.061280	36.216621	9.354990	8.841621	9.122269	8.897740	0.000000	-10.000000	0.091667	-6.666667	697.000000	1023.000000	1023.000000	2046.000000
28.100000	0.061047	36.079018	9.428864	8.672386	9.022791	8.954978	0.000000	-10.000000	0.075000	-7.400000	697.000000	1023.000000	1023.000000	2046.000000
28.120001	0.060500	35.755520	9.386392	8.443055	8.962946	8.963128	0.000000	-10.000000	0.075000	-8.683333	697.000000	1023.000000	1023.000000	2046.000000
28.139999	0.059807	35.345692	9.324253	8.198796	8.933149	8.889494	0.000000	-10.000000	0.100000	-10.350000	697.000000	1023.000000	1023.000000	2046.000000
28.160000	0.058819	34.762280	9.342022	8.011571	8.665748	8.742938	0.000000	-10.000000	0.150000	-12.350000	689.666687	1023.000000	1023.000000	2046.000000
28.180000	0.058017	34.288216	9.228688	7.836622	8.560730	8.662175	0.000000	-10.000000	0.208333	-14.500000	680.666687	1023.000000	1023.000000	2046.000000
28.200001	0.056995	33.683788	9.135790	7.728663	8.337943	8.481392	0.000000	-10.000000	0.275000	-16.716667	669.833313	1023.000000	1023.000000	2046.000000
28.219999	0.055804	32.980000	8.887900	7.628574	8.172481	8.291044	0.000000	-10.000000	0.341667	-18.966667	664.333313	1023.000000	1023.000000	2046.000000
28.240000	0.054568	32.249718	8.752692	7.420770	7.875519	8.200737	0.000000	-10.000000	0.400000	-20.983334	658.000000	1023.000000	1023.000000	2046.000000
28.260000	0.052742	31.170689	8.420898	7.233381	7.558618	7.957791	0.000000	-10.000000	0.441667	-22.733334	651.000000	1023.000000	1023.000000	2046.000000
28.280001	0.051276	30.303837	8.114862	7.062017	7.368005	7.758951	0.000000	-10.000000	0.491667	-24.216667	643.333313	1023.000000	1023.000000	2046.000000
28.299999	0.049436	29.216949	7.888467	6.864909	6.850888	7.612686	0.000000	-10.000000	0.541667	-25.700001	635.333313	1023.000000	1023.000000	2046.000000
28.320000	0.048108	28.431738	7.414636	6.908772	6.713155	7.395174	0.000000	-10.000000	0.608333	-27.100000	626.666687	1023.000000	1023.000000	2046.000000
28.340000	0.046134	27.265125	7.170241	6.692342	6.241056	7.161486	0.000000	-10.000000	0.666667	-28.400000	617.666687	1023.000000	1023.000000	2046.000000
28.360001	0.044348	26.209795	6.976431	6.460529	5.932140	6.840695	0.000000	-10.000000	0.700000	-29.450001	608.166687	1023.000000	1023.000000	2046.000000
28.379999	0.042640	25.200146	6.802022	6.058628	5.579480	6.760015	0.000000	-10.000000	0.741667	-30.333334	598.500000	1023.000000	1023.000000	2046.000000
28.400000	0.041189	24.342680	6.459386	6.022222	5.342402	6.518671	0.000000	-10.000000	0.766667	-30.800001	588.333313	1023.000000	1023.000000	2046.000000
28.420000	0.039670	23.445021	6.017901	6.120273	4.971560	6.335287	0.000000	-10.000000	0.791667	-30.900002	578.000000	1023.000000	1023.000000	2046.000000
28.440001	0.038286	22.626772	5.567288	6.376146	4.627869	6.055470	0.000000	-10.000000	0.766667	-30.566668	567.666687	1023.000000	1023.000000	2046.000000
28.459999	0.036778	21.736059	5.212704	6.473527	4.218955	5.830873	0.000000	-10.000000	0.733333	-30.200001	557.500000	1023.000000	1023.000000	2046.000000
28.480000	0.035539	21.003805	4.843634	6.603792	4.023377	5.533002	0.000000	-10.000000	0.700000	-29.966667	547.500000	1023.000000	1023.000000	2046.000000
28.500000	0.034180	20.200432	4.591987	6.664816	3.675070	5.268559	0.000000	-10.000000	0.683333	-29.633333	537.500000	1023.000000	1023.000000	2046.000000
28.520000	0.033046	19.530233	4.244326	6.816855	3.543750	4.925303	0.000000	-10.000000	0.675000	-29.450001	527.500000	1023.000000	1023.000000	2046.000000
28.540001	0.031553	18.647776	4.006038	6.873514	3.164572	4.603652	0.000000	-10.000000	0.666667	-29.300001	517.500000	1023.000000	1023.000000	2046.000000
28.559999	0.030316	17.916939	3.704769	6.971286	3.015995	4.224887	0.000000	-10.000000	0.675000	-29.383333	507.833344	1023.000000	1023.000000	2046.000000
28.580000	0.028986	17.130632	3.552459	6.840176	2.694176	4.043820	0.000000	-10.000000	0.675000	-29.166668	498.166656	1023.000000	1023.000000	2046.000000
28.600000	0.027942	16.513556	3.465652	6.723137	2.564741	3.760025	0.000000	-10.000000	0.691667	-29.066668	488.500000	1023.000000	1023.000000	2046.000000
28.620001	0.026929	15.914783	3.437367	6.477149	2.393223	3.607045	0.000000	-10.000000	0.691667	-29.000000	478.666656	1023.000000	1023.000000	2046.000000
28.639999	0.025694	15.185245	3.379638	6.288320	2.116394	3.400892	0.000000	-10.000000	0.700000	-29.266666	469.000000	1023.000000	1023.000000	2046.000000
28.660000	0.024575	14.523771	3.231882	6.153273	1.900039	3.238578	0.000000	-10.000000	0.700000	-29.216667	459.333344	1023.000000	1023.000000	2046.000000
28.680000	0.023713	14.014606	3.146293	6.081507	1.707904	3.078902	0.000000	-10.000000	0.683333	-29.016666	449.500000	1023.000000	1023.000000	2046.000000
28.700001	0.022810	13.480702	3.101344	6.022428	1.418148	2.938783	0.000000	-10.000000	0.658333	-28.533333	439.833344	1023.000000	1023.000000	2046.000000
28.719999	0.022327	13.195316	3.069369	5.917157	1.282447	2.926344	0.000000	-10.000000	0.633333	-27.950001	430.166656	1023.000000	1023.000000	2046.000000
28.740000	0.021578	12.752396	3.084679	5.766510	1.044052	2.857155	0.000000	-10.000000	0.616667	-27.500000	420.833344	1023.000000	1023.000000	2046.000000
28.760000	0.020760	12.268952	3.078278	5.532020	0.811943	2.846712	0.000000	-10.000000	0.591667	-26.850000	411.500000	1023.000000	1023.000000	2046.000000
28.780001	0.019781	11.690463	3.051847	5.253108	0.680826	2.704684	0.000000	-10.000000	0.566667	-26.583334	402.666656	1023.000000	1023.000000	2046.000000
28.799999	0.018598	10.991267	3.085911	4.955927	0.405626	2.543803	0.000000	-10.000000	0.541667	-26.266666	393.833344	1023.000000	1023.000000	2046.000000
28.820000	0.017433	10.302914	3.059658	4.695087	0.221496	2.326673	0.000000	-10.000000	0.541667	-26.300001	385.000000	1023.000000	1023.000000	2046.000000
28.840000	0.016539	9.774711	2.992764	4.527456	0.067917	2.186573	0.000000	-10.000000	0.541667	-26.250000	376.166656	1023.000000	1023.000000	2046.000000
28.860001	0.015398	9.100286	2.949540	4.312662	-0.180452	2.018536	0.000000	-10.000000	0.541667	-26.250000	367.500000	1023.000000	1023.000000	2046.000000
28.879999	0.014559	8.604652	2.713317	4.251082	-0.225952	1.866205	0.000000	-10.000000	0.541667	-26.100000	358.833344	1023.000000	1023.000000	2046.000000
28.900000	0.013287	7.852886	2.681360	3.970733	-0.560073	1.760867	0.000000	-10.000000	0.533333	-25.983334	350.166656	1023.000000	1023.000000	2046.000000
28.920000	0.012104	7.153290	2.374254	3.898396	-0.605746	1.486387	0.000000	-10.000000	0.533333	-25.716667	341.500000	1023.000000	1023.000000	2046.000000
28.940001	0.010752	6.354258	2.419869	3.532276	-0.945086	1.347199	0.000000	-10.000000	0.516667	-25.433334	332.833344	1023.000000	1023.000000	2046.000000
28.959999	0.009815	5.800692	2.170382	3.489954	-1.047311	1.187667	0.000000	-10.000000	0.508333	-24.883333	324.333344	1023.000000	1023.000000	2046.000000
28.980000	0.008575	5.067901	2.096803	3.243809	-1.324735	1.052025	0.000000	-10.000000	0.491667	-24.483334	316.000000	1023.000000	1023.000000	2046.000000
29.000000	0.007395	4.370508	1.865869	2.959681	-1.253745	0.798703	0.000000	-10.000000	0.491667	-24.216667	308.000000	1023.000000	1023.000000	2046.000000
29.020000	0.006108	3.610055	1.950996	2.534483	-1.521647	0.646223	0.000000	-10.000000	0.491667	-24.233334	300.000000	1023.000000	1023.000000	2046.000000
29.040001	0.005137	3.035737	1.777122	2.264188	-1.491030	0.485457	0.000000	-10.000000	0.491667	-24.183334	292.000000	1023.000000	1023.000000	2046.000000
29.059999	0.003876	2.290459	1.668414	2.038006	-1.750970	0.335008	0.000000	-10.000000	0.475000	-23.950001	284.000000	1023.000000	1023.000000	2046.000000
29.080000	0.003109	1.837486	1.323137	2.200331	-1.792995	0.107014	0.000000	-10.000000	0.433333	-23.366667	276.000000	1023.000000	1023.000000	2046.000000
29.100000	0.002331	1.377646	1.169084	2.227549	-2.062991	0.044004	0.000000	-10.000000	0.400000	-22.483334	268.000000	1023.000000	1023.000000	2046.000000
29.120001	0.001782	1.053229	0.895644	2.473547	-2.155881	-0.160080	0.000000	-10.000000	0.366667	-21.716667	260.333344	1023.000000	1023.000000	2046.000000
29.139999	0.001095	0.647313	0.734294	2.525769	-2.378255	-0.234495	0.000000	-10.000000	0.358333	-21.166666	253.000000	1023.000000	1023.000000	2046.000000
29.160000	0.000331	0.195450	0.521689	2.691157	-2.513871	-0.503525	0.000000	-10.000000	0.358333	-21.050001	246.000000	1023.000000	1023.000000	2046.000000
29.180000	-0.000660	-0.389779	0.333572	2.653124	-2.714019	-0.662456	0.000000	-10.000000	0.358333	-20.983334	239.000000	1023.000000	1023.000000	2046.000000
29.200001	-0.001487	-0.878731	0.163050	2.717790	-2.858685	-0.900884	0.000000	-10.000000	0.358333	-21.033335	232.000000	1023.000000	1023.000000	2046.000000
29.219999	-0.002450	-1.447870	0.037612	2.646322	-3.013202	-1.118603	0.000000	-10.000000	0.358333	-21.033335	225.000000	1023.000000	1023.000000	2046.000000
29.240000	-0.003193	-1.887070	-0.029702	2.617047	-3.110469	-1.363946	0.000000	-10.000000	0.358333	-21.050001	218.000000	1023.000000	1023.000000	2046.000000
29.260000	-0.003749	-2.215554	0.054791	2.315403	-3.195056	-1.390692	0.000000	-10.000000	0.358333	-20.950001	211.000000	1023.000000	1023.000000	2046.000000
29.280001	-0.004620	-2.730198	0.164871	2.110189	-3.384752	-1.620507	0.000000	-10.000000	0.350000	-20.766666	204.000000	1023.000000	1023.000000	2046.000000
29.299999	-0.005322	-3.145506	0.146899	1.921937	-3.487150	-1.727192	0.000000	-10.000000	0.341667	-20.250000	197.000000	1023.000000	1023.000000	2046.000000
29.320000	-0.006012	-3.552860	0.269810	1.780820	-3.759139	-1.844351	0.000000	-10.000000	0.341667	-19.600000	190.166672	1023.000000	1023.000000	2046.000000
29.340000	-0.006457	-3.816200	0.234351	1.691390	-3.829925	-1.912017	0.000000	-10.000000	0.308333	-18.616667	183.666672	1023.000000	1023.000000	2046.000000
29.360001	-0.006658	-3.935164	0.378755	1.666773	-3.972323	-2.008369	0.000000	-10.000000	0.283333	-17.900002	177.500000	1023.000000	1023.000000	2046.000000
29.379999	-0.006742	-3.984323	0.321623	1.666522	-3.966421	-2.006047	0.000000	-10.000000	0.241667	-17.050001	171.500000	1023.000000	1023.000000	2046.000000
29.400000	-0.007111	-4.202446	0.460585	1.568870	-4.180258	-2.051643	0.000000	-10.000000	0.225000	-16.533335	165.833328	1023.000000	1023.000000	2046.000000
29.420000	-0.007689	-4.544085	0.391699	1.388466	-4.252404	-2.071846	0.000000	-10.000000	0.216667	-16.000000	160.166672	1023.000000	1023.000000	2046.000000
29.440001	-0.008433	-4.983800	0.473535	1.104681	-4.440813	-2.121203	0.000000	-10.000000	0.208333	-15.583333	154.833328	1023.000000	1023.000000	2046.000000
29.459999	-0.009243	-5.462699	0.390463	0.960641	-4.561845	-2.251958	0.000000	-10.000000	0.208333	-15.000000	149.500000	1023.000000	1023.000000	2046.000000
29.480000	-0.009981	-5.898480	0.388060	0.678320	-4.710526	-2.254334	0.000000	-10.000000	0.191667	-14.416667	144.666672	1023.000000	1023.000000	2046.000000
29.500000	-0.010638	-6.286785	0.335534	0.630045	-4.842103	-2.410261	0.000000	-10.000000	0.183333	-13.883333	139.833328	1023.000000	1023.000000	2046.000000
29.520000	-0.011236	-6.640603	0.258076	0.474845	-4.953941	-2.419584	0.000000	-10.000000	0.166667	-13.583333	135.166672	1023.000000	1023.000000	2046.000000
29.540001	-0.011742	-6.939341	0.184147	0.414453	-5.043737	-2.494203	0.000000	-10.000000	0.158333	-13.316667	130.500000	1023.000000	1023.000000	2046.000000
29.559999	-0.012389	-7.321635	0.105994	0.205346	-5.159609	-2.473366	0.000000	-10.000000	0.166667	-13.183333	126.166664	1023.000000	1023.000000	2046.000000
29.580000	-0.013016	-7.692273	-0.031594	0.203506	-5.196506	-2.667680	0.000000	-10.000000	0.150000	-12.883333	121.666664	1023.000000	1023.000000	2046.000000
29.600000	-0.013754	-8.128465	-0.034279	-0.069048	-5.373330	-2.651807	0.000000	-10.000000	0.133333	-12.550000	117.333336	1023.000000	1023.000000	2046.000000
29.620001	-0.014388	-8.503125	-0.114482	-0.150013	-5.535270	-2.703362	0.000000	-10.000000	0.100000	-12.116667	113.000000	1023.000000	1023.000000	2046.000000
29.639999	-0.015113	-8.931628	-0.206912	-0.360127	-5.595191	-2.769399	0.000000	-10.000000	0.100000	-11.766667	109.000000	1023.000000	1023.000000	2046.000000
29.660000	-0.015953	-9.428060	-0.177311	-0.719816	-5.663784	-2.867149	0.000000	-10.000000	0.100000	-11.516667	105.000000	1023.000000	1023.000000	2046.000000
29.680000	-0.016613	-9.818561	-0.156573	-0.997560	-5.716483	-2.947945	0.000000	-10.000000	0.100000	-11.450001	101.333336	1023.000000	1023.000000	2046.000000
29.700001	-0.016950	-10.017684	-0.141103	-1.192029	-5.697775	-2.986777	0.000000	-10.000000	0.100000	-11.350000	97.666664	1023.000000	1023.000000	2046.000000
29.719999	-0.017535	-10.363276	-0.350853	-1.142949	-5.736876	-3.132598	0.000000	-10.000000	0.091667	-11.050000	94.000000	1023.000000	1023.000000	2046.000000
29.740000	-0.017662	-10.438462	-0.537859	-1.005696	-5.739727	-3.155180	0.000000	-10.000000	0.075000	-10.150001	90.166664	1023.000000	1023.000000	2046.000000
29.760000	-0.018081	-10.686099	-0.730045	-0.754601	-5.908171	-3.293283	0.000000	-10.000000	0.058333	-8.800000	86.666664	1023.000000	1023.000000	2046.000000
29.780001	-0.018140	-10.720566	-0.975019	-0.561603	-5.921679	-3.262265	0.000000	-10.000000	0.050000	-7.400000	83.833336	1023.000000	1023.000000	2046.000000
29.799999	-0.018338	-10.838019	-1.182524	-0.327841	-5.947974	-3.379681	0.000000	-10.000000	0.050000	-6.483334	81.500000	1023.000000	1023.000000	2046.000000
29.820000	-0.018721	-11.064118	-1.347259	-0.228744	-6.049976	-3.438139	0.000000	-10.000000	0.050000	-6.233334	79.500000	1023.000000	1023.000000	2046.000000
29.840000	-0.019121	-11.300576	-1.519551	-0.052971	-6.145378	-3.582677	0.000000	-10.000000	0.058333	-6.283333	77.166664	1023.000000	1023.000000	2046.000000
29.860001	-0.019428	-11.481867	-1.667827	0.056785	-6.149498	-3.721327	0.000000	-10.000000	0.058333	-6.316667	74.833336	1023.000000	1023.000000	2046.000000
29.879999	-0.019780	-11.690187	-1.750330	0.072292	-6.205420	-3.806729	0.000000	-10.000000	0.058333	-6.150000	72.500000	1023.000000	1023.000000	2046.000000
29.900000	-0.020067	-11.859836	-1.718887	0.074223	-6.259461	-3.955710	0.000000	-10.000000	0.050000	-5.700000	70.500000	1023.000000	1023.000000	2046.000000
29.920000	-0.020166	-11.918117	-1.676244	-0.111028	-6.179031	-3.951814	0.000000	-10.000000	0.050000	-5.116667	68.666664	1023.000000	1023.000000	2046.000000
29.940001	-0.020531	-12.133907	-1.546868	-0.254362	-6.269213	-4.063464	0.000000	-10.000000	0.050000	-4.566667	67.000000	1023.000000	1023.000000	2046.000000
29.959999	-0.020705	-12.236744	-1.575072	-0.279942	-6.223621	-4.158108	0.000000	-10.000000	0.041667	-3.950000	65.500000	1023.000000	1023.000000	2046.000000
29.980000	-0.020811	-12.299068	-1.544472	-0.225668	-6.308413	-4.220517	0.000000	-10.000000	0.033333	-3.083333	64.166664	1023.000000	1023.000000	2046.000000
30.000000	-0.020602	-12.175510	-1.492580	-0.163567	-6.331752	-4.187611	0.000000	-10.000000	0.033333	-1.700000	63.333332	1023.000000	1023.000000	2046.000000
30.020000	-0.020217	-11.948324	-1.479099	-0.014446	-6.265584	-4.189194	0.000000	-10.000000	0.025000	-0.333333	63.000000	1023.000000	1023.000000	2046.000000
30.040001	-0.019828	-11.718619	-1.387323	0.075420	-6.222637	-4.184079	0.000000	-10.000000	0.016667	0.950000	63.000000	1023.000000	1023.000000	2046.000000
30.059999	-0.019603	-11.585636	-1.343790	0.102461	-6.201844	-4.142463	0.000000	-10.000000	0.000000	1.950000	63.000000	1023.000000	1023.000000	2046.000000
30.080000	-0.019489	-11.518089	-1.304621	0.032077	-6.110928	-4.134617	0.000000	-10.000000	0.016667	2.950000	63.000000	1023.000000	1023.000000	2046.000000
30.100000	-0.019630	-11.601397	-1.177640	-0.098434	-6.216959	-4.108363	0.000000	-10.000000	0.016667	3.666667	63.000000	1023.000000	1023.000000	2046.000000
30.120001	-0.019763	-11.679681	-1.174364	-0.166429	-6.211319	-4.127569	0.000000	-10.000000	0.016667	4.183333	63.000000	1023.000000	1023.000000	2046.000000
30.139999	-0.019974	-11.804650	-1.173898	-0.267262	-6.240642	-4.122848	0.000000	-10.000000	-0.008333	4.533333	63.000000	1023.000000	1023.000000	2046.000000
30.160000	-0.019931	-11.779387	-1.216385	-0.292510	-6.177552	-4.092939	0.000000	-10.000000	-0.008333	4.716667	63.000000	1023.000000	1023.000000	2046.000000
30.180000	-0.020250	-11.967944	-1.226840	-0.380775	-6.254092	-4.106238	0.000000	-10.000000	0.000000	4.566667	63.000000	1023.000000	1023.000000	2046.000000
30.200001	-0.020231	-11.956324	-1.317374	-0.354369	-6.188134	-4.096446	0.000000	-10.000000	0.008333	4.283333	63.000000	1023.000000	1023.000000	2046.000000
30.219999	-0.020350	-12.026570	-1.350187	-0.388435	-6.187824	-4.100124	0.000000	-10.000000	0.008333	4.083333	63.000000	1023.000000	1023.000000	2046.000000
30.240000	-0.020379	-12.044239	-1.323366	-0.493956	-6.237957	-3.988960	0.000000	-10.000000	0.000000	4.000000	63.000000	1023.000000	1023.000000	2046.000000
30.260000	-0.020548	-12.143919	-1.431612	-0.493977	-6.190794	-4.027536	0.000000	-10.000000	0.000000	3.816667	63.000000	1023.000000	1023.000000	2046.000000
30.280001	-0.020821	-12.305046	-1.368775	-0.694540	-6.244863	-3.996868	0.000000	-10.000000	0.000000	3.700000	63.000000	1023.000000	1023.000000	2046.000000
30.299999	-0.020914	-12.360250	-1.367378	-0.736021	-6.257409	-3.999443	0.000000	-10.000000	0.000000	3.783333	63.000000	1023.000000	1023.000000	2046.000000
30.320000	-0.021070	-12.452448	-1.444822	-0.813358	-6.204408	-3.989860	0.000000	-10.000000	0.000000	3.983333	63.000000	1023.000000	1023.000000	2046.000000
30.340000	-0.021415	-12.656336	-1.443187	-1.065160	-6.149366	-3.998623	0.000000	-10.000000	0.000000	4.050000	63.000000	1023.000000	1023.000000	2046.000000
30.360001	-0.021566	-12.745244	-1.374460	-1.271547	-6.116377	-3.982861	0.000000	-10.000000	0.000000	4.250000	56.000000	1023.000000	1023.000000	2046.000000
30.379999	-0.021323	-12.601824	-1.399640	-1.362826	-5.917383	-3.921975	0.000000	-10.000000	-0.008333	4.683333	42.166668	1023.000000	1023.000000	2046.000000
30.400000	-0.021281	-12.577101	-1.461039	-1.365527	-5.846985	-3.903550	0.000000	-10.000000	-0.016667	5.666667	28.666666	1023.000000	1023.000000	2046.000000
30.420000	-0.021097	-12.468226	-1.546569	-1.248952	-5.857452	-3.815253	0.000000	-10.000000	-0.016667	6.933333	23.000000	1023.000000	1023.000000	2046.000000
30.440001	-0.020770	-12.275268	-1.738254	-0.902572	-5.801895	-3.832547	0.000000	-10.000000	-0.016667	8.416667	25.000000	1023.000000	1023.000000	2046.000000
30.459999	-0.020289	-11.990723	-1.885647	-0.696860	-5.708695	-3.699521	0.000000	-10.000000	-0.025000	9.733334	27.666666	1023.000000	1023.000000	2046.000000
30.480000	-0.019950	-11.790210	-1.982065	-0.413421	-5.698024	-3.696700	0.000000	-10.000000	-0.041667	10.533334	30.666666	1023.000000	1023.000000	2046.000000
30.500000	-0.019546	-11.551543	-2.123466	-0.181038	-5.555762	-3.691277	0.000000	-10.000000	-0.050000	11.133334	34.166668	1023.000000	1023.000000	2046.000000
30.520000	-0.019216	-11.356417	-2.210107	-0.008327	-5.516740	-3.621243	0.000000	-10.000000	-0.050000	11.433333	37.666668	1023.000000	1023.000000	2046.000000
30.540001	-0.018884	-11.160688	-2.310387	0.167306	-5.374170	-3.643436	0.000000	-10.000000	-0.050000	11.616667	41.333332	1023.000000	1023.000000	2046.000000
30.559999	-0.018588	-10.985794	-2.301888	0.249283	-5.303004	-3.630185	0.000000	-10.000000	-0.050000	11.833333	45.000000	1023.000000	1023.000000	2046.000000
30.580000	-0.018141	-10.721566	-2.233570	0.299395	-5.168374	-3.619018	0.000000	-10.000000	-0.066667	12.216667	49.000000	1023.000000	1023.000000	2046.000000
30.600000	-0.017476	-10.328300	-2.065561	0.205195	-5.005358	-3.462577	0.000000	-10.000000	-0.083333	12.916667	53.166668	1023.000000	1023.000000	2046.000000
30.620001	-0.016996	-10.044684	-1.965221	0.154846	-4.813295	-3.421014	0.000000	-10.000000	-0.100000	13.350000	57.500000	1023.000000	1023.000000	2046.000000
30.639999	-0.016495	-9.748657	-1.846947	0.167818	-4.738095	-3.331433	0.000000	-10.000000	-0.116667	13.766667	62.000000	1023.000000	1023.000000	2046.000000
30.660000	-0.015800	-9.338017	-1.782735	0.270097	-4.598771	-3.226608	0.000000	-10.000000	-0.133333	14.383334	66.500000	1023.000000	1023.000000	2046.000000
30.680000	-0.014893	-8.801814	-1.705597	0.407812	-4.496037	-3.007992	0.000000	-10.000000	-0.166667	15.266667	71.166664	1023.000000	1023.000000	2046.000000
30.700001	-0.013568	-8.018760	-1.670389	0.608324	-4.165312	-2.791383	0.000000	-10.000000	-0.191667	16.049999	76.166664	1023.000000	1023.000000	2046.000000
30.719999	-0.012361	-7.305084	-1.480873	0.758298	-4.011117	-2.571393	0.000000	-10.000000	-0.191667	16.583334	81.333336	1023.000000	1023.000000	2046.000000
30.740000	-0.011065	-6.539163	-1.313048	0.873092	-3.745181	-2.354026	0.000000	-10.000000	-0.183333	17.083334	86.833336	1023.000000	1023.000000	2046.000000
30.760000	-0.010192	-6.023564	-1.083900	0.773343	-3.586716	-2.126290	0.000000	-10.000000	-0.175000	17.416666	92.500000	1023.000000	1023.000000	2046.000000
30.780001	-0.009246	-5.464322	-0.925889	0.743360	-3.310839	-1.970954	0.000000	-10.000000	-0.191667	17.850000	98.333336	1023.000000	1023.000000	2046.000000
30.799999	-0.008603	-5.084320	-0.727436	0.605456	-3.131047	-1.831292	0.000000	-10.000000	-0.200000	18.300001	104.166664	1023.000000	1023.000000	2046.000000
30.820000	-0.007727	-4.566694	-0.592244	0.651353	-2.896477	-1.729326	0.000000	-10.000000	-0.216667	19.033335	110.166664	1023.000000	1023.000000	2046.000000
30.840000	-0.006862	-4.055358	-0.381718	0.588618	-2.698578	-1.563680	0.000000	-10.000000	-0.216667	19.533335	116.333336	1023.000000	1023.000000	2046.000000
30.860001	-0.005938	-3.509517	-0.282224	0.662874	-2.457767	-1.432400	0.000000	-10.000000	-0.233333	19.850000	122.833336	1023.000000	1023.000000	2046.000000
30.879999	-0.005010	-2.960969	-0.202642	0.670727	-2.127878	-1.301176	0.000000	-10.000000	-0.233333	19.983334	129.333328	1023.000000	1023.000000	2046.000000
30.900000	-0.004199	-2.481579	-0.055750	0.639459	-1.977749	-1.087539	0.000000	-10.000000	-0.250000	19.983334	136.000000	1023.000000	1023.000000	2046.000000
30.920000	-0.003236	-1.912590	0.040124	0.664422	-1.705980	-0.911157	0.000000	-10.000000	-0.258333	20.233334	142.666672	1023.000000	1023.000000	2046.000000
30.940001	-0.002224	-1.314354	0.192751	0.662743	-1.462265	-0.707582	0.000000	-10.000000	-0.266667	20.466667	147.166672	1023.000000	1023.000000	2046.000000
30.959999	-0.001510	-0.892426	0.286478	0.619871	-1.275087	-0.523688	0.000000	-10.000000	-0.283333	20.933334	154.000000	1023.000000	1023.000000	2046.000000
30.980000	-0.000713	-0.421436	0.340106	0.566532	-0.971590	-0.356484	0.000000	-10.000000	-0.308333	21.400002	160.833328	1023.000000	1023.000000	2046.000000
31.000000	-0.000125	-0.073962	0.594255	0.424636	-0.934446	-0.158406	0.000000	-10.000000	-0.333333	21.883333	170.000000	1023.000000	1023.000000	2046.000000
31.020000	0.000692	0.408983	0.529474	0.500805	-0.643598	0.022301	0.000000	-10.000000	-0.333333	22.350000	177.333328	1023.000000	1023.000000	2046.000000
31.040001	0.001154	0.681961	0.652500	0.355015	-0.511996	0.186442	0.000000	-10.000000	-0.300000	22.433334	184.666672	1023.000000	1023.000000	2046.000000
31.059999	0.001539	0.909554	0.711852	0.214235	-0.319174	0.302641	0.000000	-10.000000	-0.283333	22.650000	192.333328	1023.000000	1023.000000	2046.000000
31.080000	0.002454	1.450066	0.846623	0.166772	-0.081277	0.517949	0.000000	-10.000000	-0.291667	22.866667	199.666672	1023.000000	1023.000000	2046.000000
31.100000	0.003416	2.018952	0.945255	0.246823	0.140129	0.686745	0.000000	-10.000000	-0.316667	23.066668	207.333328	1023.000000	1023.000000	2046.000000
31.120001	0.004238	2.504926	0.923146	0.479217	0.277878	0.824684	0.000000	-10.000000	-0.341667	23.433334	215.000000	1023.000000	1023.000000	2046.000000
31.139999	0.005167	3.053872	0.858574	0.749983	0.450098	0.995216	0.000000	-10.000000	-0.350000	23.816668	223.000000	1023.000000	1023.000000	2046.000000
31.160000	0.005697	3.366879	0.697570	1.062217	0.539211	1.067882	0.000000	-10.000000	-0.358333	24.350000	231.000000	1023.000000	1023.000000	2046.000000
31.180000	0.006394	3.779117	0.597352	1.312585	0.665946	1.203235	0.000000	-10.000000	-0.350000	24.466667	239.000000	1023.000000	1023.000000	2046.000000
31.200001	0.007058	4.171053	0.548371	1.562636	0.769783	1.290264	0.000000	-10.000000	-0.350000	24.516666	247.000000	1023.000000	1023.000000	2046.000000
31.219999	0.007818	4.620530	0.538947	1.871756	0.853499	1.356328	0.000000	-10.000000	-0.350000	24.350000	255.000000	1023.000000	1023.000000	2046.000000
31.240000	0.008542	5.048514	0.522390	2.133850	0.966292	1.425982	0.000000	-10.000000	-0.350000	24.216667	263.000000	1023.000000	1023.000000	2046.000000
31.260000	0.009190	5.431336	0.528596	2.256163	1.085261	1.561317	0.000000	-10.000000	-0.350000	24.016666	271.000000	1023.000000	1023.000000	2046.000000
31.280001	0.009879	5.838480	0.561899	2.472259	1.234518	1.569804	0.000000	-10.000000	-0.341667	23.800001	279.000000	1023.000000	1023.000000	2046.000000
31.299999	0.010770	6.365200	0.774710	2.401653	1.399167	1.789670	0.000000	-10.000000	-0.333333	23.750000	287.000000	1023.000000	1023.000000	2046.000000
31.320000	0.011646	6.882919	0.940158	2.502378	1.587221	1.853162	0.000000	-10.000000	-0.316667	23.566668	295.000000	1023.000000	1023.000000	2046.000000
31.340000	0.012460	7.363722	1.084944	2.486661	1.741254	2.050864	0.000000	-10.000000	-0.316667	23.566668	303.000000	1023.000000	1023.000000	2046.000000
31.360001	0.013481	7.966980	1.260505	2.705360	1.814273	2.186841	0.000000	-10.000000	-0.316667	23.549999	311.000000	1023.000000	1023.000000	2046.000000
31.379999	0.014725	8.702641	1.323943	2.940036	2.024245	2.414418	0.000000	-10.000000	-0.333333	23.816668	319.000000	1023.000000	1023.000000	2046.000000
31.400000	0.016330	9.650990	1.516470	3.222107	2.294906	2.617507	0.000000	-10.000000	-0.333333	23.850000	327.000000	1023.000000	1023.000000	2046.000000
31.420000	0.017879	10.566688	1.707237	3.450233	2.538897	2.870320	0.000000	-10.000000	-0.341667	23.950001	335.000000	1023.000000	1023.000000	2046.000000
31.440001	0.019518	11.535050	1.985152	3.564307	2.805238	3.180353	0.000000	-10.000000	-0.341667	23.833334	343.000000	1023.000000	1023.000000	2046.000000
31.459999	0.020800	12.292525	2.190734	3.632702	3.031067	3.438023	0.000000	-10.000000	-0.358333	23.966667	351.000000	1023.000000	1023.000000	2046.000000
31.480000	0.021954	12.974732	2.450733	3.650753	3.295050	3.578197	0.000000	-10.000000	-0.366667	24.033333	359.000000	1023.000000	1023.000000	2046.000000
31.500000	0.023026	13.608354	2.723161	3.630830	3.455866	3.798496	0.000000	-10.000000	-0.366667	23.950001	367.000000	1023.000000	1023.000000	2046.000000
31.520000	0.023969	14.165742	2.922432	3.611155	3.696194	3.935960	0.000000	-10.000000	-0.358333	23.950001	375.000000	1023.000000	1023.000000	2046.000000
31.540001	0.024964	14.753531	3.131644	3.602380	3.906017	4.113488	0.000000	-10.000000	-0.333333	23.750000	383.000000	1023.000000	1023.000000	2046.000000
31.559999	0.025974	15.350356	3.299697	3.620465	4.145807	4.284388	0.000000	-10.000000	-0.325000	23.433332	391.000000	1023.000000	1023.000000	2046.000000
31.580000	0.026983	15.946918	3.510561	3.680088	4.355087	4.401182	0.000000	-10.000000	-0.308333	22.933332	398.833344	1023.000000	1023.000000	2046.000000
31.600000	0.027854	16.461945	3.614109	3.681844	4.640169	4.525823	0.000000	-10.000000	-0.300000	22.549999	406.500000	1023.000000	1023.000000	2046.000000
31.620001	0.028883	17.070133	3.735665	3.683699	4.929245	4.721525	0.000000	-10.000000	-0.291667	22.383333	414.000000	1023.000000	1023.000000	2046.000000
31.639999	0.029719	17.563753	3.915259	3.724368	5.091855	4.832271	0.000000	-10.000000	-0.283333	21.883333	421.500000	1023.000000	1023.000000	2046.000000
31.660000	0.030911	18.268520	3.982582	3.829242	5.466046	4.990651	0.000000	-10.000000	-0.291667	21.516666	428.833344	1023.000000	1023.000000	2046.000000
31.680000	0.031989	18.905371	4.232393	3.877017	5.610388	5.185572	0.000000	-10.000000	-0.275000	21.100000	436.166656	1023.000000	1023.000000	2046.000000
31.700001	0.033015	19.511782	4.359365	3.898339	5.901559	5.352518	0.000000	-10.000000	-0.266667	20.816666	443.333344	1023.000000	1023.000000	2046.000000
31.719999	0.033972	20.077393	4.498441	3.935383	6.126122	5.517446	0.000000	-10.000000	-0.241667	20.116667	450.500000	1023.000000	1023.000000	2046.000000
31.740000	0.034785	20.557709	4.753563	3.910645	6.302760	5.590741	0.000000	-10.000000	-0.225000	19.533333	457.166656	1023.000000	1023.000000	2046.000000
31.760000	0.035789	21.151098	4.855515	4.058497	6.451197	5.785889	0.000000	-10.000000	-0.208333	19.000000	463.833344	1023.000000	1023.000000	2046.000000
31.780001	0.036632	21.649384	4.940812	4.181895	6.766909	5.759767	0.000000	-10.000000	-0.183333	18.400000	470.166656	1023.000000	1023.000000	2046.000000
31.799999	0.037081	21.914774	5.107284	4.047252	6.898661	5.861577	0.000000	-10.000000	-0.183333	17.833334	476.500000	1023.000000	1023.000000	2046.000000
31.820000	0.038041	22.482286	5.397721	3.933537	7.183058	5.967969	0.000000	-10.000000	-0.175000	17.633333	482.500000	1023.000000	1023.000000	2046.000000
31.840000	0.039105	23.110769	5.593365	3.968573	7.448164	6.100667	0.000000	-10.000000	-0.191667	17.750000	488.500000	1023.000000	1023.000000	2046.000000
31.860001	0.040369	23.858122	5.741141	4.279558	7.758874	6.078548	0.000000	-10.000000	-0.200000	18.233334	494.500000	1023.000000	1023.000000	2046.000000
31.879999	0.041353	24.439777	5.696947	4.611356	7.920616	6.210858	0.000000	-10.000000	-0.216667	18.816668	500.500000	1023.000000	1023.000000	2046.000000
31.900000	0.042101	24.881821	5.720714	4.893792	8.077212	6.190102	0.000000	-10.000000	-0.233333	19.566668	506.666656	1023.000000	1023.000000	2046.000000
31.920000	0.043141	25.496363	5.722746	5.201969	8.329560	6.242086	0.000000	-10.000000	-0.250000	20.183334	513.000000	1023.000000	1023.000000	2046.000000
31.940001	0.044194	26.118853	5.869879	5.564013	8.497473	6.187487	0.000000	-10.000000	-0.275000	20.650000	519.666687	1023.000000	1023.000000	2046.000000
31.959999	0.045397	26.829353	5.964607	5.951667	8.693932	6.219148	0.000000	-10.000000	-0.300000	21.150000	526.500000	1023.000000	1023.000000	2046.000000
31.980000	0.046383	27.412218	6.101948	6.297275	8.836264	6.176732	0.000000	-10.000000	-0.308333	21.350000	533.500000	1023.000000	1023.000000	2046.000000
32.000000	0.047403	28.015329	6.214745	6.588239	8.993933	6.218413	0.000000	-10.000000	-0.308333	21.400000	540.500000	1023.000000	1023.000000	2046.000000
32.020000	0.048258	28.520767	6.395169	6.780259	9.124769	6.220571	0.000000	-10.000000	-0.266667	20.933334	547.666687	1023.000000	1023.000000	2046.000000
32.040001	0.049297	29.134506	6.568063	6.898026	9.318867	6.349551	0.000000	-10.000000	-0.233333	20.216667	554.666687	1023.000000	1023.000000	2046.000000
32.060001	0.050134	29.629446	6.866757	6.864447	9.456975	6.441267	0.000000	-10.000000	-0.183333	19.033335	561.666687	1023.000000	1023.000000	2046.000000
32.080002	0.050899	30.081268	6.983015	6.894836	9.618722	6.584695	0.000000	-10.000000	-0.150000	17.500000	568.166687	1023.000000	1023.000000	2046.000000
32.099998	0.051748	30.582777	7.200730	6.981750	9.683480	6.716816	0.000000	-10.000000	-0.108333	16.133333	574.333313	1023.000000	1023.000000	2046.000000
32.119999	0.052711	31.151953	7.301900	7.206364	9.779730	6.863957	0.000000	-10.000000	-0.091667	14.683333	579.833313	1023.000000	1023.000000	2046.000000
32.139999	0.053711	31.742918	7.452976	7.320265	9.908838	7.060839	0.000000	-10.000000	-0.075000	13.433333	585.000000	1023.000000	1023.000000	2046.000000
32.160000	0.054914	32.454014	7.581258	7.619886	10.093587	7.159284	0.000000	-10.000000	-0.050000	11.783334	589.666687	1023.000000	1023.000000	2046.000000
32.180000	0.056063	33.132957	7.809280	7.696469	10.187715	7.439496	0.000000	-10.000000	-0.016667	10.166667	594.000000	1023.000000	1023.000000	2046.000000
32.200001	0.056849	33.597855	8.002469	7.780803	10.311821	7.502762	0.000000	-10.000000	0.000000	8.416667	597.666687	1023.000000	1023.000000	2046.000000
32.220001	0.057178	33.792351	8.158273	7.599521	10.332346	7.702211	0.000000	-10.000000	0.000000	6.416667	600.833313	1023.000000	1023.000000	2046.000000
32.240002	0.057275	33.849258	8.312549	7.441869	10.410500	7.684340	0.000000	-10.000000	0.008333	3.466667	603.333313	1023.000000	1023.000000	2046.000000
32.259998	0.057050	33.716717	8.425311	7.220278	10.318330	7.752798	0.000000	-10.000000	0.033333	0.266667	605.000000	1023.000000	1023.000000	2046.000000
32.279999	0.056850	33.598099	8.454417	7.028418	10.365288	7.749976	0.000000	-10.000000	0.050000	-2.916667	605.833313	1023.000000	1023.000000	2046.000000
32.299999	0.056307	33.277237	8.406198	6.915752	10.231379	7.723909	0.000000	-10.000000	0.066667	-5.833333	606.000000	1023.000000	1023.000000	2046.000000
32.320000	0.055759	32.953278	8.390614	6.808758	10.138493	7.615411	0.000000	-10.000000	0.083333	-8.550000	606.000000	1023.000000	1023.000000	2046.000000
32.340000	0.054956	32.478867	8.255099	6.674996	9.986670	7.562100	0.000000	-10.000000	0.108333	-11.016667	606.000000	1023.000000	1023.000000	2046.000000
32.360001	0.054235	32.052933	8.102296	6.564825	9.932523	7.453290	0.000000	-10.000000	0.133333	-12.800000	606.000000	1023.000000	1023.000000	2046.000000
32.380001	0.053212	31.448442	7.925097	6.452809	9.767440	7.303096	0.000000	-10.000000	0.175000	-14.450000	602.500000	1023.000000	1023.000000	2046.000000
32.400002	0.052345	30.935629	7.772837	6.258516	9.626743	7.277534	0.000000	-10.000000	0.216667	-15.950001	594.333313	1023.000000	1023.000000	2046.000000
32.419998	0.051363	30.355688	7.616893	6.183715	9.414723	7.140357	0.000000	-10.000000	0.266667	-17.250000	584.166687	1023.000000	1023.000000	2046.000000
32.439999	0.050491	29.840071	7.498288	6.021887	9.241688	7.078209	0.000000	-10.000000	0.266667	-18.366667	575.500000	1023.000000	1023.000000	2046.000000
32.459999	0.049507	29.258440	7.402807	5.886313	9.024115	6.945204	0.000000	-10.000000	0.300000	-19.500000	569.333313	1023.000000	1023.000000	2046.000000
32.480000	0.048357	28.578941	7.239455	5.781835	8.790257	6.767395	0.000000	-10.000000	0.333333	-20.683334	562.833313	1023.000000	1023.000000	2046.000000
32.500000	0.047071	27.819174	7.078856	5.617161	8.540258	6.582899	0.000000	-10.000000	0.408333	-21.983334	556.000000	1023.000000	1023.000000	2046.000000
32.520000	0.045584	26.939898	6.837934	5.542885	8.107656	6.451422	0.000000	-10.000000	0.466667	-23.283333	548.666687	1023.000000	1023.000000	2046.000000
32.540001	0.044139	26.086397	6.556866	5.459426	7.867014	6.203091	0.000000	-10.000000	0.516667	-24.783333	541.000000	1023.000000	1023.000000	2046.000000
32.560001	0.042099	24.880615	6.405410	5.141379	7.417691	5.916136	0.000000	-10.000000	0.575000	-26.450001	532.666687	1023.000000	1023.000000	2046.000000
32.580002	0.040656	24.027546	6.262430	4.874156	7.208127	5.682831	0.000000	-10.000000	0.625000	-27.950001	523.833313	1023.000000	1023.000000	2046.000000
32.599998	0.039120	23.119968	6.108860	4.566774	6.975115	5.469218	0.000000	-10.000000	0.675000	-29.016666	514.333313	1023.000000	1023.000000	2046.000000
32.619999	0.037736	22.301802	5.864726	4.563750	6.695148	5.178179	0.000000	-10.000000	0.683333	-29.616667	504.500000	1023.000000	1023.000000	2046.000000
32.639999	0.036239	21.417032	5.465137	4.637468	6.425592	4.888834	0.000000	-10.000000	0.691667	-29.866667	494.500000	1023.000000	1023.000000	2046.000000
32.660000	0.034725	20.522512	5.159122	4.768719	5.968038	4.626634	0.000000	-10.000000	0.691667	-29.916666	484.500000	1023.000000	1023.000000	2046.000000
32.680000	0.033162	19.598532	4.753326	4.835330	5.686824	4.323051	0.000000	-10.000000	0.700000	-29.950001	474.500000	1023.000000	1023.000000	2046.000000
32.700001	0.031707	18.739050	4.531087	4.883577	5.209551	4.114834	0.000000	-10.000000	0.716667	-30.200001	464.500000	1023.000000	1023.000000	2046.000000
32.720001	0.030464	18.004208	4.100251	5.109484	5.080474	3.713999	0.000000	-10.000000	0.750000	-30.716667	454.500000	1023.000000	1023.000000	2046.000000
32.740002	0.029126	17.213514	3.842090	5.222556	4.689961	3.458908	0.000000	-10.000000	0.783333	-31.183334	444.500000	1023.000000	1023.000000	2046.000000
32.759998	0.027715	16.379749	3.522749	5.300795	4.481254	3.074951	0.000000	-10.000000	0.800000	-31.700001	434.166656	1023.000000	1023.000000	2046.000000
32.779999	0.026417	15.612684	3.349847	5.348037	4.083510	2.831289	0.000000	-10.000000	0.800000	-31.950001	423.666656	1023.000000	1023.000000	2046.000000
32.799999	0.025154	14.866263	3.089598	5.356261	3.909259	2.511145	0.000000	-10.000000	0.808333	-32.200001	412.833344	1023.000000	1023.000000	2046.000000
32.820000	0.024095	14.240022	2.956592	5.208560	3.670627	2.404242	0.000000	-10.000000	0.825000	-32.416668	402.166656	1023.000000	1023.000000	2046.000000
32.840000	0.022829	13.491647	2.858228	4.960246	3.453211	2.219963	0.000000	-10.000000	0.841667	-32.816666	391.333344	1023.000000	1023.000000	2046.000000
32.860001	0.021400	12.647692	2.674037	4.862385	3.109579	2.001692	0.000000	-10.000000	0.866667	-33.233334	380.333344	1023.000000	1023.000000	2046.000000
32.880001	0.020351	12.027525	2.482782	4.821459	2.867198	1.856086	0.000000	-10.000000	0.866667	-33.383335	369.166656	1023.000000	1023.000000	2046.000000
32.900002	0.019420	11.476995	2.332145	4.838062	2.637843	1.668944	0.000000	-10.000000	0.883333	-33.633335	358.000000	1023.000000	1023.000000	2046.000000
32.919998	0.018641	11.016699	2.280560	4.840810	2.297183	1.598146	0.000000	-10.000000	0.883333	-33.533333	346.833344	1023.000000	1023.000000	2046.000000
32.939999	0.018054	10.669634	2.138509	4.938131	2.172890	1.420103	0.000000	-10.000000	0.900000	-33.566669	339.333344	1023.000000	1023.000000	2046.000000
32.959999	0.017300	10.224484	2.092788	4.875018	1.885340	1.371339	0.000000	-10.000000	0.900000	-33.383335	328.000000	1023.000000	1023.000000	2046.000000
32.980000	0.016276	9.618886	2.020999	4.722610	1.668405	1.206872	0.000000	-10.000000	0.916667	-33.350002	316.833344	1023.000000	1023.000000	2046.000000
33.000000	0.015095	8.920907	2.009272	4.422218	1.345346	1.144071	0.000000	-10.000000	0.900000	-33.216667	302.000000	1023.000000	1023.000000	2046.000000
33.020000	0.013592	8.032982	1.885678	4.074367	1.132621	0.940316	0.000000	-10.000000	0.875000	-33.216667	291.000000	1023.000000	1023.000000	2046.000000
33.040001	0.012218	7.220615	1.750106	3.768692	0.907040	0.794777	0.000000	-10.000000	0.841667	-33.116669	280.000000	1023.000000	1023.000000	2046.000000
33.060001	0.010751	6.353981	1.640042	3.577493	0.588284	0.548163	0.000000	-10.000000	0.841667	-33.133335	269.000000	1023.000000	1023.000000	2046.000000
33.080002	0.009457	5.589305	1.429933	3.391573	0.359896	0.407903	0.000000	-10.000000	0.833333	-32.816666	258.000000	1023.000000	1023.000000	2046.000000
33.099998	0.008229	4.863153	1.253294	3.240260	0.130894	0.238705	0.000000	-10.000000	0.825000	-32.333332	247.000000	1023.000000	1023.000000	2046.000000
33.119999	0.006930	4.095689	1.072241	3.041640	-0.125223	0.107030	0.000000	-10.000000	0.808333	-31.783333	236.166672	1023.000000	1023.000000	2046.000000
33.139999	0.005671	3.351780	0.908358	2.858045	-0.383342	-0.031281	0.000000	-10.000000	0.808333	-31.250000	225.500000	1023.000000	1023.000000	2046.000000
33.160000	0.004533	2.679200	0.756733	2.665303	-0.532076	-0.210760	0.000000	-10.000000	0.783333	-30.866667	215.000000	1023.000000	1023.000000	2046.000000
33.180000	0.003229	1.908403	0.635082	2.472970	-0.815007	-0.384641	0.000000	-10.000000	0.750000	-30.283333	204.666672	1023.000000	1023.000000	2046.000000
33.200001	0.002117	1.251220	0.503304	2.252517	-0.962507	-0.542094	0.000000	-10.000000	0.708333	-29.750000	194.500000	1023.000000	1023.000000	2046.000000
33.220001	0.000968	0.572236	0.398016	2.036800	-1.158809	-0.703770	0.000000	-10.000000	0.683333	-29.200001	184.500000	1023.000000	1023.000000	2046.000000
33.240002	-0.000088	-0.051856	0.286239	1.869563	-1.372691	-0.834967	0.000000	-10.000000	0.666667	-28.566668	174.833328	1023.000000	1023.000000	2046.000000
33.259998	-0.001057	-0.624573	0.238928	1.649817	-1.601979	-0.911339	0.000000	-10.000000	0.658333	-27.816668	165.333328	1023.000000	1023.000000	2046.000000
33.279999	-0.002153	-1.272674	0.173098	1.451303	-1.856823	-1.040252	0.000000	-10.000000	0.633333	-27.250000	156.166672	1023.000000	1023.000000	2046.000000
33.299999	-0.003243	-1.916671	-0.010665	1.246560	-1.970253	-1.182313	0.000000	-10.000000	0.616667	-26.766666	147.000000	1023.000000	1023.000000	2046.000000
33.320000	-0.004651	-2.748603	-0.068418	0.963208	-2.285522	-1.357872	0.000000	-10.000000	0.566667	-26.250000	138.000000	1023.000000	1023.000000	2046.000000
33.340000	-0.005837	-3.449775	-0.295033	0.817036	-2.517852	-1.453926	0.000000	-10.000000	0.525000	-25.333334	129.333328	1023.000000	1023.000000	2046.000000
33.360001	-0.007226	-4.270635	-0.508569	0.557385	-2.701258	-1.618192	0.000000	-10.000000	0.491667	-24.383333	121.000000	1023.000000	1023.000000	2046.000000
33.380001	-0.008836	-5.222006	-0.580127	0.110031	-2.919641	-1.832271	0.000000	-10.000000	0.475000	-23.483334	113.000000	1023.000000	1023.000000	2046.000000
33.400002	-0.009978	-5.896807	-0.625048	-0.303879	-3.117558	-1.850322	0.000000	-10.000000	0.450000	-22.900000	105.000000	1023.000000	1023.000000	2046.000000
33.419998	-0.011382	-6.726807	-0.744078	-0.641125	-3.279298	-2.062306	0.000000	-10.000000	0.416667	-22.383333	97.333336	1023.000000	1023.000000	2046.000000
33.439999	-0.012601	-7.447033	-0.934163	-0.908955	-3.415275	-2.188640	0.000000	-10.000000	0.383333	-21.600000	89.833336	1023.000000	1023.000000	2046.000000
33.459999	-0.013508	-7.983374	-1.023650	-0.908736	-3.688404	-2.362584	0.000000	-10.000000	0.350000	-20.433334	82.666664	1023.000000	1023.000000	2046.000000
33.480000	-0.014137	-8.355045	-1.261425	-0.821795	-3.854555	-2.417269	0.000000	-10.000000	0.300000	-19.016666	75.833336	1023.000000	1023.000000	2046.000000
33.500000	-0.014648	-8.656759	-1.477991	-0.746647	-3.988618	-2.443502	0.000000	-10.000000	0.266667	-17.850000	69.500000	1023.000000	1023.000000	2046.000000
33.520000	-0.015326	-9.057374	-1.676876	-0.643981	-4.144853	-2.591665	0.000000	-10.000000	0.241667	-17.183334	63.500000	1023.000000	1023.000000	2046.000000
33.540001	-0.016077	-9.501383	-1.829439	-0.564235	-4.421446	-2.686263	0.000000	-10.000000	0.225000	-16.900000	57.666668	1023.000000	1023.000000	2046.000000
33.560001	-0.016958	-10.022064	-2.043370	-0.520949	-4.545596	-2.912149	0.000000	-10.000000	0.225000	-16.799999	52.000000	1023.000000	1023.000000	2046.000000
33.580002	-0.017795	-10.516993	-2.214742	-0.556049	-4.694891	-3.051309	0.000000	-10.000000	0.225000	-16.533333	46.333332	1023.000000	1023.000000	2046.000000
33.599998	-0.018548	-10.961592	-2.243751	-0.617970	-4.914982	-3.184889	0.000000	-10.000000	0.233333	-16.350000	42.500000	1023.000000	1023.000000	2046.000000
33.619999	-0.019144	-11.314312	-2.392747	-0.580495	-5.009791	-3.331279	0.000000	-10.000000	0.216667	-15.666667	37.000000	1023.000000	1023.000000	2046.000000
33.639999	-0.019501	-11.525201	-2.285125	-0.787692	-5.121837	-3.330547	0.000000	-10.000000	0.208333	-14.866667	31.833334	1023.000000	1023.000000	2046.000000
33.660000	-0.020059	-11.854611	-2.228651	-0.935350	-5.249305	-3.441306	0.000000	-10.000000	0.200000	-13.983334	25.166666	1023.000000	1023.000000	2046.000000
33.680000	-0.020711	-12.240088	-2.146407	-1.130330	-5.388192	-3.575159	0.000000	-10.000000	0.175000	-13.333334	20.500000	1023.000000	1023.000000	2046.000000
33.700001	-0.021074	-12.454743	-2.132001	-1.233204	-5.408092	-3.681445	0.000000	-10.000000	0.141667	-12.583334	16.166666	1023.000000	1023.000000	2046.000000
33.720001	-0.021448	-12.675632	-2.083383	-1.309214	-5.617967	-3.665069	0.000000	-10.000000	0.108333	-11.600000	12.000000	1023.000000	1023.000000	2046.000000
33.740002	-0.021433	-12.666641	-2.108939	-1.185846	-5.590501	-3.781356	0.000000	-10.000000	0.100000	-10.683333	8.166667	1023.000000	1023.000000	2046.000000
33.759998	-0.021482	-12.695862	-2.111482	-1.116562	-5.662872	-3.804946	0.000000	-10.000000	0.100000	-9.833334	4.500000	1023.000000	1023.000000	2046.000000
33.779999	-0.021363	-12.625744	-2.079372	-1.184012	-5.690872	-3.671487	0.000000	-10.000000	0.091667	-9.200000	1.500000	1023.000000	1023.000000	2046.000000
33.799999	-0.021694	-12.821131	-2.168580	-1.242396	-5.689749	-3.720406	0.000000	-10.000000	0.091667	-8.700000	-1.166667	1023.000000	1023.000000	2046.000000
33.820000	-0.022007	-13.005957	-2.175121	-1.409454	-5.769332	-3.652050	0.000000	-10.000000	0.091667	-8.466667	-3.666667	1023.000000	1023.000000	2046.000000
33.840000	-0.022499	-13.297030	-2.174325	-1.540639	-5.828802	-3.753264	0.000000	-10.000000	0.091667	-8.100000	-6.500000	1023.000000	1023.000000	2046.000000
33.860001	-0.023040	-13.616523	-2.165074	-1.713394	-6.012733	-3.725322	0.000000	-10.000000	0.091667	-7.666667	-9.333333	1023.000000	1023.000000	2046.000000
33.880001	-0.023421	-13.841934	-2.224016	-1.756138	-6.007707	-3.854073	0.000000	-10.000000	0.091667	-7.250000	-12.000000	1023.000000	1023.000000	2046.000000
33.900002	-0.023853	-14.096874	-2.255394	-1.864766	-6.095027	-3.881686	0.000000	-10.000000	0.083333	-7.183333	-14.333333	1023.000000	1023.000000	2046.000000
33.919998	-0.024186	-14.293849	-2.322358	-1.928089	-6.164455	-3.878947	0.000000	-10.000000	0.066667	-7.383334	-16.833334	1023.000000	1023.000000	2046.000000
33.939999	-0.024477	-14.465757	-2.395564	-1.998815	-6.189406	-3.881972	0.000000	-10.000000	0.050000	-7.600000	-18.500000	1023.000000	1023.000000	2046.000000
33.959999	-0.024764	-14.635277	-2.459133	-2.072045	-6.239749	-3.864349	0.000000	-10.000000	0.066667	-7.400000	-21.166666	1023.000000	1023.000000	2046.000000
33.980000	-0.025072	-14.817683	-2.528111	-2.106626	-6.196925	-3.986021	0.000000	-10.000000	0.083333	-7.100000	-22.833334	1023.000000	1023.000000	2046.000000
34.000000	-0.025474	-15.054983	-2.533217	-2.253869	-6.337198	-3.930699	0.000000	-10.000000	0.091667	-6.850000	-25.166666	1023.000000	1023.000000	2046.000000
34.020000	-0.025838	-15.270115	-2.638848	-2.315439	-6.300801	-4.015027	0.000000	-10.000000	0.075000	-6.333333	-28.166666	1023.000000	1023.000000	2046.000000
34.040001	-0.026208	-15.488890	-2.651220	-2.447946	-6.341638	-4.048086	0.000000	-10.000000	0.058333	-5.816667	-31.166666	1023.000000	1023.000000	2046.000000
34.060001	-0.026601	-15.720956	-2.652767	-2.563380	-6.430672	-4.074137	0.000000	-10.000000	0.058333	-4.950000	-34.000000	1023.000000	1023.000000	2046.000000
34.080002	-0.026853	-15.869908	-2.648375	-2.615116	-6.404506	-4.201911	0.000000	-10.000000	0.066667	-4.650000	-34.500000	1023.000000	1023.000000	2046.000000
34.099998	-0.027229	-16.092075	-2.688923	-2.679520	-6.511829	-4.211802	0.000000	-10.000000	0.066667	-4.000000	-36.000000	1023.000000	1023.000000	2046.000000
34.119999	-0.027324	-16.148489	-2.650840	-2.713903	-6.516365	-4.267381	0.000000	-10.000000	0.050000	-3.150000	-37.333332	1023.000000	1023.000000	2046.000000
34.139999	-0.027324	-16.148729	-2.597997	-2.731397	-6.552749	-4.266586	0.000000	-10.000000	0.033333	-1.700000	-38.666668	1023.000000	1023.000000	2046.000000
34.160000	-0.027353	-16.165701	-2.551270	-2.813899	-6.609203	-4.191329	0.000000	-10.000000	0.033333	-0.600000	-39.000000	1023.000000	1023.000000	2046.000000
34.180000	-0.027311	-16.141083	-2.485352	-2.799974	-6.628694	-4.227062	0.000000	-10.000000	0.041667	0.000000	-39.000000	1023.000000	1023.000000	2046.000000
34.200001	-0.027492	-16.247744	-2.441379	-2.870893	-6.750268	-4.185202	0.000000	-10.000000	0.050000	0.000000	-39.000000	1023.000000	1023.000000	2046.000000
34.220001	-0.027810	-16.435806	-2.425712	-2.917953	-6.865056	-4.227086	0.000000	-10.000000	0.033333	0.300000	-39.000000	1023.000000	1023.000000	2046.000000
34.240002	-0.027942	-16.513857	-2.581989	-2.861300	-6.822497	-4.248070	0.000000	-10.000000	0.016667	0.600000	-39.000000	1023.000000	1023.000000	2046.000000
34.259998	-0.028469	-16.824987	-2.572203	-3.118929	-6.962135	-4.171721	0.000000	-10.000000	0.016667	0.850000	-39.000000	1023.000000	1023.000000	2046.000000
34.279999	-0.028879	-17.067432	-2.628861	-3.215242	-6.931124	-4.292204	0.000000	-10.000000	0.025000	0.266667	-39.000000	1023.000000	1023.000000	2046.000000
34.299999	-0.029337	-17.337959	-2.627912	-3.478272	-6.977387	-4.254388	0.000000	-10.000000	0.041667	-0.866667	-39.000000	1023.000000	1023.000000	2046.000000
34.320000	-0.029557	-17.468378	-2.724399	-3.590162	-6.853229	-4.300588	0.000000	-10.000000	0.041667	-1.950000	-39.000000	1023.000000	1023.000000	2046.000000
34.340000	-0.029895	-17.667768	-2.739422	-3.581816	-7.015982	-4.330549	0.000000	-10.000000	0.033333	-2.800000	-39.333332	1023.000000	1023.000000	2046.000000
34.360001	-0.029920	-17.682489	-2.939217	-3.421592	-6.976455	-4.345226	0.000000	-10.000000	0.025000	-1.966667	-40.333332	1023.000000	1023.000000	2046.000000
34.380001	-0.030003	-17.731628	-3.084905	-3.242753	-7.045126	-4.358844	0.000000	-10.000000	0.025000	-1.133333	-41.333332	1023.000000	1023.000000	2046.000000
34.400002	-0.030092	-17.784182	-3.223261	-3.079811	-7.138894	-4.342217	0.000000	-10.000000	0.041667	0.000000	-42.000000	1023.000000	1023.000000	2046.000000
34.419998	-0.029922	-17.683968	-3.369414	-2.816788	-7.059443	-4.438323	0.000000	-10.000000	0.050000	0.000000	-42.000000	1023.000000	1023.000000	2046.000000
34.439999	-0.030106	-17.792833	-3.444845	-2.677093	-7.215597	-4.455298	0.000000	-10.000000	0.050000	-0.283333	-42.000000	1023.000000	1023.000000	2046.000000
34.459999	-0.030309	-17.912846	-3.641842	-2.500810	-7.134055	-4.636138	0.000000	-10.000000	0.050000	-0.566667	-42.000000	1023.000000	1023.000000	2046.000000
34.480000	-0.030567	-18.065010	-3.625130	-2.472183	-7.306803	-4.660894	0.000000	-10.000000	0.041667	-1.233333	-42.333332	1023.000000	1023.000000	2046.000000
34.500000	-0.030608	-18.089151	-3.673356	-2.348667	-7.271565	-4.795563	0.000000	-10.000000	0.041667	-0.950000	-42.666668	1023.000000	1023.000000	2046.000000
34.520000	-0.030498	-18.024223	-3.636657	-2.268772	-7.329137	-4.789656	0.000000	-10.000000	0.041667	-0.666667	-43.000000	1023.000000	1023.000000	2046.000000
34.540001	-0.030316	-17.916510	-3.450765	-2.430333	-7.375503	-4.659907	0.000000	-10.000000	0.041667	0.516667	-43.000000	1023.000000	1023.000000	2046.000000
34.560001	-0.030328	-17.924067	-3.350349	-2.463593	-7.357650	-4.752476	0.000000	-10.000000	0.025000	1.066667	-43.000000	1023.000000	1023.000000	2046.000000
34.580002	-0.030494	-18.021860	-3.289282	-2.617069	-7.412627	-4.702882	0.000000	-10.000000	0.008333	1.616667	-43.000000	1023.000000	1023.000000	2046.000000
34.599998	-0.030228	-17.864689	-3.187706	-2.592091	-7.357572	-4.727320	0.000000	-10.000000	0.000000	2.483333	-43.000000	1023.000000	1023.000000	2046.000000
34.619999	-0.030078	-17.775946	-3.114346	-2.583321	-7.436440	-4.641838	0.000000	-10.000000	0.000000	3.316667	-43.000000	1023.000000	1023.000000	2046.000000
34.639999	-0.029480	-17.422501	-3.008296	-2.477920	-7.374281	-4.562003	0.000000	-10.000000	0.000000	4.516667	-43.000000	1023.000000	1023.000000	2046.000000
34.660000	-0.028821	-17.033180	-2.968271	-2.308724	-7.222989	-4.533195	0.000000	-10.000000	-0.008333	5.100000	-43.000000	1023.000000	1023.000000	2046.000000
34.680000	-0.028367	-16.764751	-2.818731	-2.311396	-7.229836	-4.404788	0.000000	-10.000000	-0.016667	5.616667	-43.000000	1023.000000	1023.000000	2046.000000
34.700001	-0.027927	-16.504944	-2.745751	-2.271912	-7.126328	-4.360953	0.000000	-10.000000	-0.016667	5.733334	-43.000000	1023.000000	1023.000000	2046.000000
34.720001	-0.027998	-16.547024	-2.662137	-2.377344	-7.197848	-4.309694	0.000000	-10.000000	-0.016667	5.783333	-43.000000	1023.000000	1023.000000	2046.000000
34.740002	-0.027741	-16.395227	-2.584018	-2.523681	-7.098187	-4.189341	0.000000	-10.000000	-0.016667	5.900000	-43.000000	1023.000000	1023.000000	2046.000000
34.759998	-0.027632	-16.330326	-2.519327	-2.583802	-7.078230	-4.148968	0.000000	-10.000000	-0.033333	6.316667	-43.000000	1023.000000	1023.000000	2046.000000
34.779999	-0.027656	-16.344904	-2.447673	-2.672156	-7.104366	-4.120708	0.000000	-10.000000	-0.025000	6.766667	-43.000000	1023.000000	1023.000000	2046.000000
34.799999	-0.027374	-16.178146	-2.418176	-2.639045	-7.059775	-4.061150	0.000000	-10.000000	-0.016667	7.350000	-32.333332	1023.000000	1023.000000	2046.000000
34.820000	-0.027358	-16.168447	-2.442950	-2.709672	-7.012905	-4.002921	0.000000	-10.000000	0.000000	7.666667	-21.666666	1023.000000	1023.000000	2046.000000
34.840000	-0.027132	-16.034969	-2.422433	-2.673440	-6.963720	-3.975375	0.000000	-10.000000	0.000000	8.100000	0.000000	1023.000000	1023.000000	2046.000000
34.860001	-0.026963	-15.935066	-2.338510	-2.741627	-6.983887	-3.871042	0.000000	-10.000000	0.000000	8.483334	11.833333	1023.000000	1023.000000	2046.000000
34.880001	-0.026711	-15.786049	-2.312344	-2.741418	-6.944167	-3.788119	0.000000	-10.000000	0.000000	9.150000	24.666666	1023.000000	1023.000000	2046.000000
34.900002	-0.026324	-15.557507	-2.338167	-2.750194	-6.773215	-3.695931	0.000000	-10.000000	-0.016667	9.600000	27.666666	1023.000000	1023.000000	2046.000000
34.919998	-0.025862	-15.284349	-2.287050	-2.828402	-6.642475	-3.526422	0.000000	-10.000000	-0.041667	10.350000	30.833334	1023.000000	1023.000000	2046.000000
34.939999	-0.025353	-14.983777	-2.203568	-2.856056	-6.557707	-3.366445	0.000000	-10.000000	-0.083333	11.366667	34.333332	1023.000000	1023.000000	2046.000000
34.959999	-0.024749	-14.626910	-2.113305	-2.837464	-6.437432	-3.238710	0.000000	-10.000000	-0.100000	12.583333	38.000000	1023.000000	1023.000000	2046.000000
34.980000	-0.024088	-14.235755	-2.055854	-2.871755	-6.318217	-2.989930	0.000000	-10.000000	-0.133333	13.983334	42.000000	1023.000000	1023.000000	2046.000000
35.000000	-0.023195	-13.708173	-1.965403	-2.835120	-6.086779	-2.820871	0.000000	-10.000000	-0.183333	16.233334	48.166668	1023.000000	1023.000000	2046.000000
35.020000	-0.022326	-13.194645	-1.835758	-2.831091	-5.930738	-2.597057	0.000000	-10.000000	-0.241667	18.200001	53.000000	1023.000000	1023.000000	2046.000000
35.040001	-0.021402	-12.648749	-1.715480	-2.864381	-5.763255	-2.305634	0.000000	-10.000000	-0.300000	20.816668	60.833332	1023.000000	1023.000000	2046.000000
35.060001	-0.020241	-11.962639	-1.629483	-2.837295	-5.432226	-2.063635	0.000000	-10.000000	-0.325000	22.033333	65.166664	1023.000000	1023.000000	2046.000000
35.080002	-0.019228	-11.363616	-1.494076	-2.849759	-5.217832	-1.801950	0.000000	-10.000000	-0.375000	23.966667	74.666664	1023.000000	1023.000000	2046.000000
35.099998	-0.018045	-10.664688	-1.369674	-2.757397	-4.937216	-1.600401	0.000000	-10.000000	-0.400000	24.683332	79.833336	1023.000000	1023.000000	2046.000000
35.119999	-0.016870	-9.970052	-1.162470	-2.758450	-4.749335	-1.299797	0.000000	-10.000000	-0.425000	25.516666	87.666664	1023.000000	1023.000000	2046.000000
35.139999	-0.015555	-9.193297	-0.991182	-2.656451	-4.494068	-1.051597	0.000000	-10.000000	-0.441667	25.950001	93.333336	1023.000000	1023.000000	2046.000000
35.160000	-0.014162	-8.369795	-0.847593	-2.566296	-4.137410	-0.818496	0.000000	-10.000000	-0.441667	26.366667	101.833336	1023.000000	1023.000000	2046.000000
35.180000	-0.012861	-7.601020	-0.585321	-2.559376	-3.942066	-0.514257	0.000000	-10.000000	-0.458333	26.816668	110.666664	1023.000000	1023.000000	2046.000000
35.200001	-0.011798	-6.972343	-0.495547	-2.518487	-3.680559	-0.277750	0.000000	-10.000000	-0.466667	27.216667	122.500000	1023.000000	1023.000000	2046.000000
35.220001	-0.010807	-6.387138	-0.360666	-2.421482	-3.531391	-0.073599	0.000000	-10.000000	-0.491667	27.633333	131.500000	1023.000000	1023.000000	2046.000000
35.240002	-0.009965	-5.889383	-0.258053	-2.389760	-3.423475	0.181905	0.000000	-10.000000	-0.500000	27.950001	140.500000	1023.000000	1023.000000	2046.000000
35.259998	-0.009407	-5.559638	-0.216757	-2.408959	-3.174178	0.240257	0.000000	-10.000000	-0.500000	27.966667	146.666672	1023.000000	1023.000000	2046.000000
35.279999	-0.008620	-5.094698	-0.083680	-2.532758	-2.944046	0.465786	0.000000	-10.000000	-0.500000	27.866667	156.000000	1023.000000	1023.000000	2046.000000
35.299999	-0.007663	-4.528889	0.022411	-2.574611	-2.652220	0.675531	0.000000	-10.000000	-0.500000	27.833334	168.500000	1023.000000	1023.000000	2046.000000
35.320000	-0.006744	-3.985977	0.005861	-2.489331	-2.328211	0.825703	0.000000	-10.000000	-0.500000	27.833334	177.833328	1023.000000	1023.000000	2046.000000
35.340000	-0.005778	-3.414986	0.052282	-2.286160	-2.179880	0.998771	0.000000	-10.000000	-0.508333	28.150002	187.166672	1023.000000	1023.000000	2046.000000
35.360001	-0.004674	-2.762372	-0.085792	-1.904989	-1.925504	1.153912	0.000000	-10.000000	-0.525000	28.483334	193.333328	1023.000000	1023.000000	2046.000000
35.380001	-0.003703	-2.188499	-0.102010	-1.602608	-1.769913	1.286031	0.000000	-10.000000	-0.533333	28.583334	202.833328	1023.000000	1023.000000	2046.000000
35.400002	-0.002686	-1.587547	-0.101834	-1.308405	-1.588388	1.411080	0.000000	-10.000000	-0.541667	28.800001	215.500000	1023.000000	1023.000000	2046.000000
35.419998	-0.001527	-0.902751	-0.034022	-1.014925	-1.367486	1.513682	0.000000	-10.000000	-0.541667	28.883333	225.166672	1023.000000	1023.000000	2046.000000
35.439999	-0.000439	-0.259270	0.023550	-0.588578	-1.228383	1.534142	0.000000	-10.000000	-0.550000	29.133333	234.666672	1023.000000	1023.000000	2046.000000
35.459999	0.000515	0.304502	0.106558	-0.344618	-1.106654	1.649217	0.000000	-10.000000	-0.550000	28.966667	241.000000	1023.000000	1023.000000	2046.000000
35.480000	0.001641	0.970098	0.191046	-0.039882	-0.849764	1.668698	0.000000	-10.000000	-0.541667	28.816668	250.666672	1023.000000	1023.000000	2046.000000
35.500000	0.002717	1.606016	0.297134	0.160885	-0.675931	1.823928	0.000000	-10.000000	-0.525000	28.466667	263.500000	1023.000000	1023.000000	2046.000000
35.520000	0.004104	2.425584	0.538494	0.398017	-0.457962	1.947034	0.000000	-10.000000	-0.508333	28.216667	273.166656	1023.000000	1023.000000	2046.000000
35.540001	0.005286	3.123951	0.746218	0.464788	-0.224003	2.136948	0.000000	-10.000000	-0.491667	27.983334	282.500000	1023.000000	1023.000000	2046.000000
35.560001	0.006524	3.855694	0.903328	0.605571	0.126523	2.220272	0.000000	-10.000000	-0.475000	27.750000	288.666656	1023.000000	1023.000000	2046.000000
35.580002	0.007787	4.601917	1.120449	0.708304	0.364581	2.408583	0.000000	-10.000000	-0.450000	27.283335	298.000000	1023.000000	1023.000000	2046.000000
35.599998	0.009109	5.383555	1.353788	0.825265	0.558155	2.646348	0.000000	-10.000000	-0.425000	26.666668	307.166656	1023.000000	1023.000000	2046.000000
35.619999	0.010739	6.346897	1.528868	1.096627	0.906355	2.815047	0.000000	-10.000000	-0.408333	26.400002	316.166656	1023.000000	1023.000000	2046.000000
35.639999	0.012457	7.362308	1.777520	1.294767	1.239516	3.050506	0.000000	-10.000000	-0.391667	26.216667	325.000000	1023.000000	1023.000000	2046.000000
35.660000	0.014392	8.505404	2.078391	1.509986	1.652579	3.264449	0.000000	-10.000000	-0.391667	26.266666	333.833344	1023.000000	1023.000000	2046.000000
35.680000	0.016025	9.470615	2.442189	1.562644	1.911690	3.554094	0.000000	-10.000000	-0.383333	26.083334	342.666656	1023.000000	1023.000000	2046.000000
35.700001	0.017413	10.290824	2.750269	1.572453	2.179562	3.788539	0.000000	-10.000000	-0.408333	25.866667	351.333344	1023.000000	1023.000000	2046.000000
35.720001	0.018839	11.133677	3.045728	1.575443	2.516846	3.995660	0.000000	-10.000000	-0.416667	25.783333	360.000000	1023.000000	1023.000000	2046.000000
35.740002	0.020256	11.971456	3.418845	1.552042	2.765885	4.234684	0.000000	-10.000000	-0.433333	25.750000	368.500000	1023.000000	1023.000000	2046.000000
35.759998	0.021610	12.771361	3.737246	1.611992	3.016790	4.405333	0.000000	-10.000000	-0.416667	25.650002	377.166656	1023.000000	1023.000000	2046.000000
35.779999	0.022836	13.496346	3.964403	1.708914	3.310957	4.512072	0.000000	-10.000000	-0.400000	25.350000	385.666656	1023.000000	1023.000000	2046.000000
35.799999	0.024279	14.348963	4.189015	1.793207	3.666197	4.700544	0.000000	-10.000000	-0.366667	24.733334	397.000000	1023.000000	1023.000000	2046.000000
35.820000	0.025449	15.040361	4.475006	1.790907	3.867249	4.907199	0.000000	-10.000000	-0.341667	24.366667	405.333344	1023.000000	1023.000000	2046.000000
35.840000	0.026645	15.747427	4.686964	1.861995	4.144345	5.054124	0.000000	-10.000000	-0.316667	23.400002	413.666656	1023.000000	1023.000000	2046.000000
35.860001	0.027857	16.463463	4.886955	1.970678	4.424538	5.181293	0.000000	-10.000000	-0.291667	22.783335	419.000000	1023.000000	1023.000000	2046.000000
35.880001	0.028883	17.069935	5.099642	2.001522	4.630615	5.338156	0.000000	-10.000000	-0.250000	21.833334	426.666656	1023.000000	1023.000000	2046.000000
35.900002	0.030008	17.734840	5.246870	2.112458	4.966136	5.409378	0.000000	-10.000000	-0.216667	20.883333	436.500000	1023.000000	1023.000000	2046.000000
35.919998	0.030996	18.318758	5.416999	2.116878	5.181154	5.603727	0.000000	-10.000000	-0.200000	20.000000	443.666656	1023.000000	1023.000000	2046.000000
35.939999	0.032018	18.922533	5.650172	2.222042	5.356143	5.694177	0.000000	-10.000000	-0.183333	19.316668	450.666656	1023.000000	1023.000000	2046.000000
35.959999	0.032971	19.485962	5.782856	2.246604	5.625716	5.830787	0.000000	-10.000000	-0.166667	18.733334	455.000000	1023.000000	1023.000000	2046.000000
35.980000	0.034190	20.206242	6.052217	2.301564	5.846054	6.006407	0.000000	-10.000000	-0.150000	18.116667	461.333344	1023.000000	1023.000000	2046.000000
36.000000	0.035234	20.823357	6.302092	2.382605	6.025995	6.112664	0.000000	-10.000000	-0.141667	17.583334	469.500000	1023.000000	1023.000000	2046.000000
36.020000	0.036313	21.460804	6.539294	2.396853	6.217010	6.307647	0.000000	-10.000000	-0.133333	17.500000	475.500000	1023.000000	1023.000000	2046.000000
36.040001	0.037273	22.028419	6.804543	2.486506	6.372452	6.364918	0.000000	-10.000000	-0.116667	16.983334	481.166656	1023.000000	1023.000000	2046.000000
36.060001	0.038332	22.654037	6.997597	2.536619	6.630046	6.489776	0.000000	-10.000000	-0.108333	16.366667	484.833344	1023.000000	1023.000000	2046.000000
36.080002	0.039171	23.149807	7.239875	2.583925	6.739771	6.586236	0.000000	-10.000000	-0.100000	15.700001	490.333344	1023.000000	1023.000000	2046.000000
36.099998	0.040093	23.694693	7.392200	2.728625	6.976432	6.597435	0.000000	-10.000000	-0.091667	15.316667	495.833344	1023.000000	1023.000000	2046.000000
36.119999	0.041003	24.232624	7.667664	2.662445	7.097022	6.805493	0.000000	-10.000000	-0.075000	14.666667	501.000000	1023.000000	1023.000000	2046.000000
36.139999	0.041847	24.731741	7.886569	2.773436	7.217169	6.854566	0.000000	-10.000000	-0.075000	13.850000	506.000000	1023.000000	1023.000000	2046.000000
36.160000	0.042715	25.244473	8.071858	2.797880	7.349437	7.025296	0.000000	-10.000000	-0.075000	12.983334	510.666656	1023.000000	1023.000000	2046.000000
36.180000	0.043310	25.595940	8.212440	2.765655	7.501122	7.116724	0.000000	-10.000000	-0.075000	12.400001	515.333313	1023.000000	1023.000000	2046.000000
36.200001	0.043905	25.947914	8.281927	2.868098	7.600384	7.197505	0.000000	-10.000000	-0.058333	11.833334	521.000000	1023.000000	1023.000000	2046.000000
36.220001	0.044244	26.148100	8.313688	2.903755	7.615803	7.314855	0.000000	-10.000000	-0.050000	11.500000	525.333313	1023.000000	1023.000000	2046.000000
36.240002	0.044376	26.226446	8.299929	2.888001	7.816329	7.222188	0.000000	-10.000000	-0.033333	10.916667	529.166687	1023.000000	1023.000000	2046.000000
36.259998	0.044411	26.246935	8.431937	2.694565	7.816757	7.303677	0.000000	-10.000000	-0.016667	10.250000	531.500000	1023.000000	1023.000000	2046.000000
36.279999	0.044737	26.439760	8.570127	2.665820	8.004482	7.199330	0.000000	-10.000000	0.000000	9.400001	535.000000	1023.000000	1023.000000	2046.000000
36.299999	0.045179	26.700720	8.606369	2.639177	8.070438	7.384735	0.000000	-10.000000	0.000000	8.700000	539.333313	1023.000000	1023.000000	2046.000000
36.320000	0.045452	26.861988	8.468726	2.917957	8.182449	7.292855	0.000000	-10.000000	0.000000	8.283334	542.500000	1023.000000	1023.000000	2046.000000
36.340000	0.045378	26.818346	8.260882	3.118486	8.156987	7.281991	0.000000	-10.000000	0.000000	7.983334	545.333313	1023.000000	1023.000000	2046.000000
36.360001	0.045109	26.659241	8.104362	3.199868	8.072351	7.282661	0.000000	-10.000000	0.000000	7.583333	547.000000	1023.000000	1023.000000	2046.000000
36.380001	0.045075	26.639090	7.944924	3.475464	8.073309	7.145392	0.000000	-10.000000	0.000000	7.100000	549.666687	1023.000000	1023.000000	2046.000000
36.400002	0.045025	26.609949	7.863778	3.691069	7.939170	7.115932	0.000000	-10.000000	0.000000	6.416667	552.166687	1023.000000	1023.000000	2046.000000
36.419998	0.044977	26.581629	7.694164	4.094982	7.853359	6.939123	0.000000	-10.000000	0.000000	5.583333	554.500000	1023.000000	1023.000000	2046.000000
36.439999	0.044743	26.442982	7.469242	4.365114	7.703778	6.904848	0.000000	-10.000000	0.008333	3.833333	556.500000	1023.000000	1023.000000	2046.000000
36.459999	0.044657	26.392132	7.308959	4.633792	7.649738	6.799643	0.000000	-10.000000	0.025000	1.033333	558.000000	1023.000000	1023.000000	2046.000000
36.480000	0.044307	26.185402	7.110723	4.876049	7.489396	6.709233	0.000000	-10.000000	0.050000	-1.916667	558.833313	1023.000000	1023.000000	2046.000000
36.500000	0.044040	26.027397	6.962289	4.966825	7.378743	6.719541	0.000000	-10.000000	0.091667	-6.100000	559.000000	1023.000000	1023.000000	2046.000000
36.520000	0.043639	25.790630	6.947269	4.983891	7.184272	6.675198	0.000000	-10.000000	0.125000	-8.966666	559.000000	1023.000000	1023.000000	2046.000000
36.540001	0.042852	25.325319	6.768258	4.931035	7.001940	6.624087	0.000000	-10.000000	0.150000	-11.983334	559.000000	1023.000000	1023.000000	2046.000000
36.560001	0.042070	24.863424	6.558159	4.834722	6.891524	6.579019	0.000000	-10.000000	0.183333	-13.516666	559.000000	1023.000000	1023.000000	2046.000000
36.580002	0.041096	24.287592	6.379193	4.880601	6.581665	6.446132	0.000000	-10.000000	0.216667	-15.483334	555.666687	1023.000000	1023.000000	2046.000000
36.599998	0.040438	23.898729	6.158602	4.811259	6.460628	6.468241	0.000000	-10.000000	0.283333	-17.516666	545.500000	1023.000000	1023.000000	2046.000000
36.619999	0.039652	23.434479	6.115271	4.777640	6.167628	6.373941	0.000000	-10.000000	0.316667	-18.799999	535.333313	1023.000000	1023.000000	2046.000000
36.639999	0.038909	22.995401	5.909308	4.854067	5.997640	6.234386	0.000000	-10.000000	0.366667	-20.133333	526.333313	1023.000000	1023.000000	2046.000000
36.660000	0.038095	22.513910	5.881097	4.692581	5.720298	6.219934	0.000000	-10.000000	0.400000	-21.166666	521.833313	1023.000000	1023.000000	2046.000000
36.680000	0.036988	21.859694	5.739496	4.664793	5.455453	5.999952	0.000000	-10.000000	0.458333	-22.833334	514.666687	1023.000000	1023.000000	2046.000000
36.700001	0.035643	21.064945	5.649312	4.364990	5.120602	5.930041	0.000000	-10.000000	0.541667	-24.966667	504.166656	1023.000000	1023.000000	2046.000000
36.720001	0.034206	20.215925	5.569312	4.188871	4.808897	5.648844	0.000000	-10.000000	0.608333	-26.549999	496.000000	1023.000000	1023.000000	2046.000000
36.740002	0.032670	19.307890	5.462496	3.883802	4.427255	5.534336	0.000000	-10.000000	0.650000	-27.783333	487.500000	1023.000000	1023.000000	2046.000000
36.759998	0.031172	18.422518	5.294099	3.757667	4.172840	5.197911	0.000000	-10.000000	0.666667	-28.333334	481.333344	1023.000000	1023.000000	2046.000000
36.779999	0.029906	17.674517	5.106068	3.655671	3.942749	4.970029	0.000000	-10.000000	0.700000	-29.033333	472.000000	1023.000000	1023.000000	2046.000000
36.799999	0.028421	16.796844	4.976088	3.458345	3.612561	4.749850	0.000000	-10.000000	0.733333	-29.666666	462.333344	1023.000000	1023.000000	2046.000000
36.820000	0.026982	15.946145	4.747447	3.431552	3.346464	4.420682	0.000000	-10.000000	0.766667	-30.050001	452.500000	1023.000000	1023.000000	2046.000000
36.840000	0.025598	15.128223	4.484761	3.237858	3.121572	4.284033	0.000000	-10.000000	0.766667	-30.316668	442.500000	1023.000000	1023.000000	2046.000000
36.860001	0.024224	14.316195	4.273411	3.123502	2.888673	4.030609	0.000000	-10.000000	0.783333	-30.433334	432.166656	1023.000000	1023.000000	2046.000000
36.880001	0.022755	13.448132	4.045180	2.977934	2.599698	3.825320	0.000000	-10.000000	0.783333	-30.416666	421.833344	1023.000000	1023.000000	2046.000000
36.900002	0.021346	12.615708	3.882445	2.769360	2.332425	3.631479	0.000000	-10.000000	0.783333	-30.366667	411.500000	1023.000000	1023.000000	2046.000000
36.919998	0.019932	11.780025	3.613357	2.671114	2.128575	3.366978	0.000000	-10.000000	0.766667	-30.200001	401.500000	1023.000000	1023.000000	2046.000000
36.939999	0.018672	11.034986	3.429974	2.424891	1.940909	3.239214	0.000000	-10.000000	0.733333	-30.050001	391.500000	1023.000000	1023.000000	2046.000000
36.959999	0.017333	10.243536	3.251456	2.348949	1.652754	2.990377	0.000000	-10.000000	0.716667	-29.633333	381.500000	1023.000000	1023.000000	2046.000000
36.980000	0.016160	9.550395	3.045331	2.169961	1.506542	2.828562	0.000000	-10.000000	0.683333	-29.366667	371.500000	1023.000000	1023.000000	2046.000000
37.000000	0.014807	8.751037	2.910646	2.123599	1.181932	2.534860	0.000000	-10.000000	0.658333	-28.850000	358.500000	1023.000000	1023.000000	2046.000000
37.020000	0.013923	8.228736	2.744822	1.915955	1.073414	2.494544	0.000000	-10.000000	0.633333	-28.600000	348.833344	1023.000000	1023.000000	2046.000000
37.040001	0.012810	7.570881	2.634750	1.874911	0.764462	2.296758	0.000000	-10.000000	0.633333	-28.200001	339.333344	1023.000000	1023.000000	2046.000000
37.060001	0.011768	6.954981	2.432743	1.719319	0.623801	2.179117	0.000000	-10.000000	0.625000	-27.833334	333.000000	1023.000000	1023.000000	2046.000000
37.080002	0.010641	6.288684	2.370903	1.594050	0.314242	2.009488	0.000000	-10.000000	0.600000	-27.600000	323.666656	1023.000000	1023.000000	2046.000000
37.099998	0.009180	5.425480	2.145986	1.408522	0.046429	1.824543	0.000000	-10.000000	0.566667	-27.050001	314.500000	1023.000000	1023.000000	2046.000000
37.119999	0.007839	4.632819	1.868359	1.321456	-0.195597	1.638601	0.000000	-10.000000	0.533333	-26.766668	305.500000	1023.000000	1023.000000	2046.000000
37.139999	0.006457	3.816007	1.615678	1.218200	-0.473450	1.455580	0.000000	-10.000000	0.525000	-26.050001	296.666656	1023.000000	1023.000000	2046.000000
37.160000	0.004804	2.838976	1.381862	0.934917	-0.674418	1.196615	0.000000	-10.000000	0.525000	-25.766666	288.000000	1023.000000	1023.000000	2046.000000
37.180000	0.003484	2.058804	1.296010	0.660672	-0.882926	0.985049	0.000000	-10.000000	0.525000	-25.400000	279.500000	1023.000000	1023.000000	2046.000000
37.200001	0.002345	1.386137	1.244057	0.275749	-1.038001	0.904332	0.000000	-10.000000	0.516667	-24.933334	268.166656	1023.000000	1023.000000	2046.000000
37.220001	0.001081	0.638997	1.074203	0.149553	-1.226435	0.641676	0.000000	-10.000000	0.500000	-24.400000	259.666656	1023.000000	1023.000000	2046.000000
37.240002	0.000112	0.066125	0.826883	0.093620	-1.351811	0.497433	0.000000	-10.000000	0.475000	-23.799999	251.333328	1023.000000	1023.000000	2046.000000
37.259998	-0.000782	-0.462398	0.623362	0.192643	-1.614919	0.336516	0.000000	-10.000000	0.433333	-23.066668	246.166672	1023.000000	1023.000000	2046.000000
37.279999	-0.001525	-0.901266	0.401916	0.336512	-1.805680	0.165985	0.000000	-10.000000	0.391667	-22.100000	238.500000	1023.000000	1023.000000	2046.000000
37.299999	-0.002338	-1.381643	0.205154	0.400797	-2.056813	0.069219	0.000000	-10.000000	0.366667	-21.083334	229.000000	1023.000000	1023.000000	2046.000000
37.320000	-0.003025	-1.787913	-0.031139	0.533615	-2.154258	-0.136131	0.000000	-10.000000	0.358333	-20.600000	222.000000	1023.000000	1023.000000	2046.000000
37.340000	-0.003854	-2.277858	-0.119121	0.605453	-2.451956	-0.312234	0.000000	-10.000000	0.350000	-20.233334	215.166672	1023.000000	1023.000000	2046.000000
37.360001	-0.004769	-2.818622	-0.361389	0.711062	-2.599406	-0.568889	0.000000	-10.000000	0.350000	-20.183334	210.500000	1023.000000	1023.000000	2046.000000
37.380001	-0.005631	-3.327808	-0.512887	0.693461	-2.747673	-0.760709	0.000000	-10.000000	0.350000	-20.116667	203.666672	1023.000000	1023.000000	2046.000000
37.400002	-0.006529	-3.858621	-0.639376	0.648708	-2.955888	-0.912065	0.000000	-10.000000	0.341667	-19.983334	194.666672	1023.000000	1023.000000	2046.000000
37.419998	-0.007191	-4.249870	-0.725420	0.638559	-3.101769	-1.061239	0.000000	-10.000000	0.333333	-19.783333	188.000000	1023.000000	1023.000000	2046.000000
37.439999	-0.007784	-4.600153	-0.638396	0.407672	-3.315278	-1.054152	0.000000	-10.000000	0.316667	-19.433334	181.333328	1023.000000	1023.000000	2046.000000
37.459999	-0.008567	-5.063141	-0.724904	0.254057	-3.424187	-1.168107	0.000000	-10.000000	0.308333	-19.300001	177.000000	1023.000000	1023.000000	2046.000000
37.480000	-0.009468	-5.595841	-0.720311	0.114529	-3.659877	-1.330183	0.000000	-10.000000	0.316667	-19.266666	170.666672	1023.000000	1023.000000	2046.000000
37.500000	-0.010095	-5.965946	-0.831456	0.035319	-3.780005	-1.389804	0.000000	-10.000000	0.300000	-19.100000	164.166672	1023.000000	1023.000000	2046.000000
37.520000	-0.010641	-6.288614	-0.865838	-0.020727	-3.912168	-1.489882	0.000000	-10.000000	0.283333	-18.716667	157.833328	1023.000000	1023.000000	2046.000000
37.540001	-0.010843	-6.408187	-0.772546	-0.048318	-4.092754	-1.494569	0.000000	-10.000000	0.250000	-17.816668	151.500000	1023.000000	1023.000000	2046.000000
37.560001	-0.010959	-6.477029	-0.748503	-0.039678	-4.161573	-1.527276	0.000000	-10.000000	0.241667	-16.916668	145.666672	1023.000000	1023.000000	2046.000000
37.580002	-0.011350	-6.707616	-0.700622	-0.111286	-4.315380	-1.580329	0.000000	-10.000000	0.225000	-16.000000	140.000000	1023.000000	1023.000000	2046.000000
37.599998	-0.011778	-6.961093	-0.689983	-0.254124	-4.454165	-1.562820	0.000000	-10.000000	0.208333	-15.233334	134.666672	1023.000000	1023.000000	2046.000000
37.619999	-0.012469	-7.368904	-0.680750	-0.469111	-4.571296	-1.647747	0.000000	-10.000000	0.191667	-14.516666	129.500000	1023.000000	1023.000000	2046.000000
37.639999	-0.013133	-7.761577	-0.621062	-0.722904	-4.780865	-1.636747	0.000000	-10.000000	0.183333	-13.833333	124.666664	1023.000000	1023.000000	2046.000000
37.660000	-0.013831	-8.173924	-0.652717	-0.861667	-4.900368	-1.759173	0.000000	-10.000000	0.183333	-13.366667	120.000000	1023.000000	1023.000000	2046.000000
37.680000	-0.014477	-8.555765	-0.679175	-1.096752	-4.997751	-1.782088	0.000000	-10.000000	0.175000	-12.950000	115.500000	1023.000000	1023.000000	2046.000000
37.700001	-0.015008	-8.869697	-0.699053	-1.132827	-5.142845	-1.894972	0.000000	-10.000000	0.158333	-12.483334	111.166664	1023.000000	1023.000000	2046.000000
37.720001	-0.015855	-9.370518	-0.804913	-1.272057	-5.325246	-1.968301	0.000000	-10.000000	0.133333	-12.016666	107.000000	1023.000000	1023.000000	2046.000000
37.740002	-0.016270	-9.615647	-0.906723	-1.366671	-5.366536	-1.975718	0.000000	-10.000000	0.116667	-11.666667	103.000000	1023.000000	1023.000000	2046.000000
37.759998	-0.016877	-9.974075	-0.982097	-1.437780	-5.492678	-2.061521	0.000000	-10.000000	0.108333	-11.533333	99.000000	1023.000000	1023.000000	2046.000000
37.779999	-0.017384	-10.273832	-1.032958	-1.594504	-5.585032	-2.061338	0.000000	-10.000000	0.108333	-11.416667	95.166664	1023.000000	1023.000000	2046.000000
37.799999	-0.017853	-10.550989	-1.070480	-1.624075	-5.692140	-2.164295	0.000000	-10.000000	0.108333	-11.416667	91.500000	1023.000000	1023.000000	2046.000000
37.820000	-0.018422	-10.887392	-1.139033	-1.726328	-5.760252	-2.261780	0.000000	-10.000000	0.108333	-11.333333	87.833336	1023.000000	1023.000000	2046.000000
37.840000	-0.018849	-11.139551	-1.202128	-1.840638	-5.807940	-2.288845	0.000000	-10.000000	0.100000	-11.233334	84.000000	1023.000000	1023.000000	2046.000000
37.860001	-0.019276	-11.392365	-1.235537	-1.961253	-5.888862	-2.306712	0.000000	-10.000000	0.100000	-11.066667	80.166664	1023.000000	1023.000000	2046.000000
37.880001	-0.019645	-11.610030	-1.252359	-1.995977	-5.989377	-2.372318	0.000000	-10.000000	0.100000	-10.983334	76.500000	1023.000000	1023.000000	2046.000000
37.900002	-0.019900	-11.761099	-1.279167	-2.074065	-6.019979	-2.387887	0.000000	-10.000000	0.108333	-11.033333	72.833336	1023.000000	1023.000000	2046.000000
37.919998	-0.020214	-11.946302	-1.204082	-2.140687	-6.173213	-2.428319	0.000000	-10.000000	0.116667	-11.166667	69.000000	1023.000000	1023.000000	2046.000000
37.939999	-0.020457	-12.090176	-1.180204	-2.138786	-6.303430	-2.467756	0.000000	-10.000000	0.116667	-11.416667	65.166664	1023.000000	1023.000000	2046.000000
37.959999	-0.020663	-12.211955	-1.267805	-2.190329	-6.249112	-2.504709	0.000000	-10.000000	0.116667	-11.783334	61.500000	1023.000000	1023.000000	2046.000000
37.980000	-0.020911	-12.358390	-1.231467	-2.275632	-6.375719	-2.475573	0.000000	-10.000000	0.116667	-12.183333	57.666668	1023.000000	1023.000000	2046.000000
38.000000	-0.021407	-12.651316	-1.342926	-2.331126	-6.416103	-2.561161	0.000000	-10.000000	0.116667	-12.500000	53.500000	1023.000000	1023.000000	2046.000000
38.020000	-0.022187	-13.112257	-1.394437	-2.453815	-6.616115	-2.647890	0.000000	-10.000000	0.125000	-12.483334	49.166668	1023.000000	1023.000000	2046.000000
38.040001	-0.022614	-13.364994	-1.563599	-2.430950	-6.698818	-2.671627	0.000000	-10.000000	0.116667	-12.100000	45.000000	1023.000000	1023.000000	2046.000000
38.060001	-0.023391	-13.824125	-1.663163	-2.576570	-6.810103	-2.774290	0.000000	-10.000000	0.116667	-11.550000	41.000000	1023.000000	1023.000000	2046.000000
38.080002	-0.024273	-14.345072	-1.754910	-2.864172	-6.922792	-2.803198	0.000000	-10.000000	0.100000	-11.033334	37.166668	1023.000000	1023.000000	2046.000000
38.099998	-0.025020	-14.786889	-1.821581	-3.029428	-6.953840	-2.982040	0.000000	-10.000000	0.100000	-10.850000	33.500000	1023.000000	1023.000000	2046.000000
38.119999	-0.025643	-15.154993	-1.911051	-3.296650	-6.931047	-3.016245	0.000000	-10.000000	0.100000	-10.633333	29.833334	1023.000000	1023.000000	2046.000000
38.139999	-0.026476	-15.647488	-2.032222	-3.370154	-7.066388	-3.178724	0.000000	-10.000000	0.091667	-10.416667	26.333334	1023.000000	1023.000000	2046.000000
38.160000	-0.026812	-15.845661	-2.259217	-3.286412	-7.077808	-3.222224	0.000000	-10.000000	0.083333	-9.583334	22.833334	1023.000000	1023.000000	2046.000000
38.180000	-0.026836	-15.860051	-2.410439	-3.069856	-7.136198	-3.243560	0.000000	-10.000000	0.066667	-8.283334	19.666666	1023.000000	1023.000000	2046.000000
38.200001	-0.026975	-15.942215	-2.583675	-2.931248	-7.201300	-3.225991	0.000000	-10.000000	0.058333	-6.533334	16.833334	1023.000000	1023.000000	2046.000000
38.220001	-0.027149	-16.044769	-2.766139	-2.691062	-7.265758	-3.321811	0.000000	-10.000000	0.050000	-5.150000	14.666667	1023.000000	1023.000000	2046.000000
38.240002	-0.027456	-16.226595	-2.905735	-2.539460	-7.383677	-3.397722	0.000000	-10.000000	0.050000	-4.550000	13.000000	1023.000000	1023.000000	2046.000000
38.259998	-0.027719	-16.381945	-3.018801	-2.314753	-7.515754	-3.532637	0.000000	-10.000000	0.058333	-4.633334	11.333333	1023.000000	1023.000000	2046.000000
38.279999	-0.028193	-16.661821	-3.213563	-2.278414	-7.525785	-3.644060	0.000000	-10.000000	0.058333	-5.183333	9.833333	1023.000000	1023.000000	2046.000000
38.299999	-0.028564	-16.881433	-3.238596	-2.241821	-7.690561	-3.710456	0.000000	-10.000000	0.058333	-5.766667	8.166667	1023.000000	1023.000000	2046.000000
38.320000	-0.028732	-16.980703	-3.274502	-2.178975	-7.730657	-3.796569	0.000000	-10.000000	0.050000	-6.266667	6.500000	1023.000000	1023.000000	2046.000000
38.340000	-0.028811	-17.027521	-3.239123	-2.290808	-7.762972	-3.734617	0.000000	-10.000000	0.066667	-6.350000	4.166667	1023.000000	1023.000000	2046.000000
38.360001	-0.028965	-17.118021	-3.106236	-2.429070	-7.869483	-3.713231	0.000000	-10.000000	0.075000	-6.233334	2.000000	1023.000000	1023.000000	2046.000000
38.380001	-0.029284	-17.307053	-3.079831	-2.542339	-7.876702	-3.808181	0.000000	-10.000000	0.091667	-6.116667	0.000000	1023.000000	1023.000000	2046.000000
38.400002	-0.029401	-17.376217	-3.016279	-2.589692	-7.951920	-3.818326	0.000000	-10.000000	0.083333	-6.000000	-1.666667	1023.000000	1023.000000	2046.000000
38.419998	-0.029409	-17.380840	-2.959082	-2.581216	-8.027169	-3.813372	0.000000	-10.000000	0.075000	-5.700000	-3.500000	1023.000000	1023.000000	2046.000000
38.439999	-0.029269	-17.298254	-2.859848	-2.512329	-8.147604	-3.778474	0.000000	-10.000000	0.058333	-5.216667	-5.166667	1023.000000	1023.000000	2046.000000
38.459999	-0.028930	-17.097815	-2.813198	-2.389588	-8.066933	-3.828096	0.000000	-10.000000	0.050000	-4.866667	-6.833333	1023.000000	1023.000000	2046.000000
38.480000	-0.028577	-16.888882	-2.629231	-2.420267	-8.114871	-3.724512	0.000000	-10.000000	0.050000	-4.800000	-8.500000	1023.000000	1023.000000	2046.000000
38.500000	-0.028319	-16.736609	-2.547015	-2.444796	-8.090148	-3.654649	0.000000	-10.000000	0.050000	-5.033334	-10.166667	1023.000000	1023.000000	2046.000000
38.520000	-0.028418	-16.794832	-2.514249	-2.551224	-8.081172	-3.648187	0.000000	-10.000000	0.050000	-5.400000	-11.833333	1023.000000	1023.000000	2046.000000
38.540001	-0.028652	-16.933619	-2.429180	-2.742632	-8.180109	-3.581698	0.000000	-10.000000	0.050000	-5.616667	-13.500000	1023.000000	1023.000000	2046.000000
38.560001	-0.028964	-17.117636	-2.409257	-2.848956	-8.241387	-3.618035	0.000000	-10.000000	0.058333	-5.550000	-15.500000	1023.000000	1023.000000	2046.000000
38.580002	-0.029318	-17.326998	-2.395288	-2.974415	-8.298765	-3.658530	0.000000	-10.000000	0.075000	-5.450000	-17.500000	1023.000000	1023.000000	2046.000000
38.599998	-0.029639	-17.516708	-2.411021	-3.032206	-8.366529	-3.706952	0.000000	-10.000000	0.083333	-5.483334	-19.333334	1023.000000	1023.000000	2046.000000
38.619999	-0.029907	-17.675007	-2.401982	-3.117585	-8.452135	-3.703304	0.000000	-10.000000	0.075000	-5.733334	-21.000000	1023.000000	1023.000000	2046.000000
38.639999	-0.030119	-17.800133	-2.465430	-3.170416	-8.433872	-3.730415	0.000000	-10.000000	0.058333	-5.683333	-22.666666	1023.000000	1023.000000	2046.000000
38.660000	-0.030416	-17.976051	-2.561346	-3.242013	-8.420108	-3.752584	0.000000	-10.000000	0.050000	-5.700000	-24.500000	1023.000000	1023.000000	2046.000000
38.680000	-0.030667	-18.124105	-2.548784	-3.322837	-8.507662	-3.744822	0.000000	-10.000000	0.050000	-5.633333	-26.500000	1023.000000	1023.000000	2046.000000
38.700001	-0.031018	-18.331696	-2.590548	-3.400466	-8.593924	-3.746758	0.000000	-10.000000	0.058333	-5.816667	-28.500000	1023.000000	1023.000000	2046.000000
38.720001	-0.031143	-18.405556	-2.568516	-3.513883	-8.649035	-3.674121	0.000000	-10.000000	0.058333	-5.850000	-30.500000	1023.000000	1023.000000	2046.000000
38.740002	-0.031458	-18.591627	-2.551534	-3.600740	-8.706803	-3.732550	0.000000	-10.000000	0.058333	-5.533333	-32.500000	1023.000000	1023.000000	2046.000000
38.759998	-0.031611	-18.682032	-2.540888	-3.700641	-8.755643	-3.684860	0.000000	-10.000000	0.050000	-4.983333	-34.500000	1023.000000	1023.000000	2046.000000
38.779999	-0.031771	-18.776545	-2.435878	-3.780698	-8.820098	-3.739871	0.000000	-10.000000	0.050000	-4.450000	-36.166668	1023.000000	1023.000000	2046.000000
38.799999	-0.031715	-18.743689	-2.367489	-3.860175	-8.852859	-3.663164	0.000000	-10.000000	0.050000	-4.316667	-37.666668	1023.000000	1023.000000	2046.000000
38.820000	-0.031617	-18.685772	-2.303657	-3.837359	-8.843711	-3.701045	0.000000	-10.000000	0.050000	-4.450000	-39.000000	1023.000000	1023.000000	2046.000000
38.840000	-0.031644	-18.701836	-2.237411	-3.962441	-8.888769	-3.613213	0.000000	-10.000000	0.050000	-4.616667	-40.666668	1023.000000	1023.000000	2046.000000
38.860001	-0.031850	-18.823408	-2.161671	-4.055912	-9.003616	-3.602208	0.000000	-10.000000	0.050000	-4.583333	-42.166668	1023.000000	1023.000000	2046.000000
38.880001	-0.032182	-19.019556	-2.212529	-4.165282	-9.022741	-3.619003	0.000000	-10.000000	0.050000	-4.283333	-43.833332	1023.000000	1023.000000	2046.000000
38.900002	-0.032454	-19.180222	-2.273563	-4.159396	-9.071042	-3.676220	0.000000	-10.000000	0.050000	-3.683333	-45.166668	1023.000000	1023.000000	2046.000000
38.919998	-0.032558	-19.241779	-2.314573	-4.191407	-9.129665	-3.606135	0.000000	-10.000000	0.041667	-2.500000	-46.333332	1023.000000	1023.000000	2046.000000
38.939999	-0.032864	-19.422701	-2.363946	-4.347996	-9.125380	-3.585381	0.000000	-10.000000	0.033333	-1.250000	-46.833332	1023.000000	1023.000000	2046.000000
38.959999	-0.033392	-19.734800	-2.425994	-4.549095	-9.144455	-3.615257	0.000000	-10.000000	0.016667	0.333333	-47.000000	1023.000000	1023.000000	2046.000000
38.980000	-0.033501	-19.799028	-2.413509	-4.693415	-9.069452	-3.622653	0.000000	-10.000000	0.008333	1.616667	-47.000000	1023.000000	1023.000000	2046.000000
39.000000	-0.033615	-19.866236	-2.511421	-4.786142	-8.964892	-3.603781	0.000000	-10.000000	-0.016667	3.300000	-47.000000	1023.000000	1023.000000	2046.000000
39.020000	-0.033643	-19.882929	-2.598893	-4.711663	-8.957870	-3.614503	0.000000	-10.000000	-0.025000	5.050000	-47.000000	1023.000000	1023.000000	2046.000000
39.040001	-0.033391	-19.734005	-2.716034	-4.438473	-9.035631	-3.543865	0.000000	-10.000000	-0.033333	7.116667	-47.000000	1023.000000	1023.000000	2046.000000
39.060001	-0.033000	-19.502932	-2.951676	-4.185779	-8.888086	-3.477390	0.000000	-10.000000	-0.033333	9.216667	-47.000000	1023.000000	1023.000000	2046.000000
39.080002	-0.032540	-19.231329	-3.022370	-3.969236	-8.933293	-3.306431	0.000000	-10.000000	-0.066667	11.333334	-47.000000	1023.000000	1023.000000	2046.000000
39.099998	-0.032364	-19.126945	-3.137296	-3.753226	-8.938628	-3.297796	0.000000	-10.000000	-0.100000	12.683333	-47.000000	1023.000000	1023.000000	2046.000000
39.119999	-0.031840	-18.817245	-3.282088	-3.461967	-8.810869	-3.262322	0.000000	-10.000000	-0.116667	13.466667	-47.000000	1023.000000	1023.000000	2046.000000
39.139999	-0.031511	-18.622765	-3.413940	-3.220434	-8.768895	-3.219496	0.000000	-10.000000	-0.116667	13.816667	-22.166666	1023.000000	1023.000000	2046.000000
39.160000	-0.030969	-18.302971	-3.449862	-3.115410	-8.682596	-3.055103	0.000000	-10.000000	-0.116667	14.200000	2.666667	1023.000000	1023.000000	2046.000000
39.180000	-0.030533	-18.045071	-3.474414	-2.900995	-8.684363	-2.985299	0.000000	-10.000000	-0.141667	14.883333	29.000000	1023.000000	1023.000000	2046.000000
39.200001	-0.029877	-17.657188	-3.445672	-2.849619	-8.550901	-2.810996	0.000000	-10.000000	-0.150000	15.766666	32.166668	1023.000000	1023.000000	2046.000000
39.220001	-0.028988	-17.132008	-3.216648	-2.878485	-8.439432	-2.597442	0.000000	-10.000000	-0.166667	16.833334	37.166668	1023.000000	1023.000000	2046.000000
39.240002	-0.028508	-16.848490	-3.099309	-2.916407	-8.352220	-2.480554	0.000000	-10.000000	-0.175000	17.616667	42.666668	1023.000000	1023.000000	2046.000000
39.259998	-0.027655	-16.344267	-3.056076	-2.822689	-8.111945	-2.353558	0.000000	-10.000000	-0.200000	18.283333	48.500000	1023.000000	1023.000000	2046.000000
39.279999	-0.026636	-15.741942	-2.924321	-2.691076	-8.003282	-2.123264	0.000000	-10.000000	-0.233333	19.200001	54.500000	1023.000000	1023.000000	2046.000000
39.299999	-0.025378	-14.998487	-2.752536	-2.601075	-7.825313	-1.819564	0.000000	-10.000000	-0.283333	20.549999	60.833332	1023.000000	1023.000000	2046.000000
39.320000	-0.023894	-14.121199	-2.538493	-2.415058	-7.599699	-1.567949	0.000000	-10.000000	-0.316667	21.900000	67.500000	1023.000000	1023.000000	2046.000000
39.340000	-0.022461	-13.274405	-2.337573	-2.330240	-7.285940	-1.320651	0.000000	-10.000000	-0.358333	23.299999	74.666664	1023.000000	1023.000000	2046.000000
39.360001	-0.020931	-12.370139	-2.038685	-2.305110	-7.002257	-1.024087	0.000000	-10.000000	-0.383333	24.416666	82.166664	1023.000000	1023.000000	2046.000000
39.380001	-0.019550	-11.554314	-1.813562	-2.354683	-6.724932	-0.661137	0.000000	-10.000000	-0.425000	25.316668	90.000000	1023.000000	1023.000000	2046.000000
39.400002	-0.018543	-10.959201	-1.538233	-2.482675	-6.508467	-0.429826	0.000000	-10.000000	-0.450000	26.283333	98.333336	1023.000000	1023.000000	2046.000000
39.419998	-0.017433	-10.302829	-1.298080	-2.488401	-6.291015	-0.225333	0.000000	-10.000000	-0.475000	27.233334	106.833336	1023.000000	1023.000000	2046.000000
39.439999	-0.016371	-9.675379	-1.114204	-2.487663	-6.068078	-0.005432	0.000000	-10.000000	-0.491667	28.100000	115.833336	1023.000000	1023.000000	2046.000000
39.459999	-0.015179	-8.970955	-0.954533	-2.509403	-5.752596	0.245578	0.000000	-10.000000	-0.508333	28.516666	125.000000	1023.000000	1023.000000	2046.000000
39.480000	-0.014056	-8.306941	-0.816932	-2.447759	-5.511776	0.469526	0.000000	-10.000000	-0.525000	28.866667	134.500000	1023.000000	1023.000000	2046.000000
39.500000	-0.013014	-7.691279	-0.637825	-2.462683	-5.296490	0.705719	0.000000	-10.000000	-0.541667	29.183332	144.000000	1023.000000	1023.000000	2046.000000
39.520000	-0.011824	-6.987833	-0.559478	-2.371203	-4.967257	0.910104	0.000000	-10.000000	-0.566667	29.566666	153.666672	1023.000000	1023.000000	2046.000000
39.540001	-0.010819	-6.394140	-0.332684	-2.456149	-4.815395	1.210088	0.000000	-10.000000	-0.583333	29.883333	163.500000	1023.000000	1023.000000	2046.000000
39.560001	-0.009569	-5.655282	-0.209190	-2.324519	-4.498081	1.376508	0.000000	-10.000000	-0.608333	30.166666	173.500000	1023.000000	1023.000000	2046.000000
39.580002	-0.008333	-4.924751	0.031736	-2.338362	-4.275206	1.657081	0.000000	-10.000000	-0.608333	30.400000	183.500000	1023.000000	1023.000000	2046.000000
39.599998	-0.006848	-4.047113	0.261624	-2.281462	-3.940988	1.913713	0.000000	-10.000000	-0.608333	30.533333	193.500000	1023.000000	1023.000000	2046.000000
39.619999	-0.005539	-3.273791	0.535806	-2.182412	-3.753534	2.126348	0.000000	-10.000000	-0.600000	30.783333	203.833328	1023.000000	1023.000000	2046.000000
39.639999	-0.003930	-2.322772	0.776298	-2.103654	-3.369533	2.374117	0.000000	-10.000000	-0.600000	30.966667	214.166672	1023.000000	1023.000000	2046.000000
39.660000	-0.002507	-1.481702	1.007061	-2.009009	-3.079060	2.599307	0.000000	-10.000000	-0.600000	30.916666	224.500000	1023.000000	1023.000000	2046.000000
39.680000	-0.001297	-0.766707	1.268309	-1.963379	-2.883140	2.811503	0.000000	-10.000000	-0.600000	30.716667	234.833328	1023.000000	1023.000000	2046.000000
39.700001	-0.000063	-0.037280	1.405588	-1.939362	-2.512598	3.009092	0.000000	-10.000000	-0.600000	30.483334	245.166672	1023.000000	1023.000000	2046.000000
39.720001	0.000853	0.504136	1.630523	-1.899123	-2.397784	3.170520	0.000000	-10.000000	-0.600000	30.566668	255.500000	1023.000000	1023.000000	2046.000000
39.740002	0.002174	1.285103	1.685762	-1.688080	-2.051183	3.338603	0.000000	-10.000000	-0.600000	30.366667	265.500000	1023.000000	1023.000000	2046.000000
39.759998	0.003015	1.781647	1.766101	-1.720465	-1.763578	3.499589	0.000000	-10.000000	-0.583333	30.166668	275.500000	1023.000000	1023.000000	2046.000000
39.779999	0.003895	2.301697	1.930735	-1.770065	-1.465596	3.606624	0.000000	-10.000000	-0.550000	29.416668	285.500000	1023.000000	1023.000000	2046.000000
39.799999	0.005008	2.959517	2.134884	-1.812154	-1.153259	3.790046	0.000000	-10.000000	-0.508333	29.016666	295.500000	1023.000000	1023.000000	2046.000000
39.820000	0.006200	3.664368	2.234415	-1.739810	-0.741758	3.911520	0.000000	-10.000000	-0.491667	28.316668	305.333344	1023.000000	1023.000000	2046.000000
39.840000	0.007436	4.394958	2.221727	-1.426165	-0.437987	4.037383	0.000000	-10.000000	-0.483333	27.983334	315.000000	1023.000000	1023.000000	2046.000000
39.860001	0.008637	5.104414	2.094201	-1.022303	-0.119891	4.152405	0.000000	-10.000000	-0.483333	27.850000	324.333344	1023.000000	1023.000000	2046.000000
39.880001	0.009610	5.679232	1.974608	-0.678550	0.084901	4.298273	0.000000	-10.000000	-0.475000	27.800001	333.666656	1023.000000	1023.000000	2046.000000
39.900002	0.010639	6.287728	1.888880	-0.298501	0.320899	4.376450	0.000000	-10.000000	-0.483333	27.950001	343.000000	1023.000000	1023.000000	2046.000000
39.919998	0.011781	6.962601	1.848374	0.199855	0.526590	4.387782	0.000000	-10.000000	-0.483333	27.916668	352.333344	1023.000000	1023.000000	2046.000000
39.939999	0.013086	7.733946	1.859346	0.634440	0.740317	4.499843	0.000000	-10.000000	-0.491667	28.033335	361.666656	1023.000000	1023.000000	2046.000000
39.959999	0.014322	8.464466	1.910427	1.087139	0.917177	4.549723	0.000000	-10.000000	-0.508333	28.450001	371.000000	1023.000000	1023.000000	2046.000000
39.980000	0.015491	9.155345	1.972436	1.496440	1.065372	4.621098	0.000000	-10.000000	-0.525000	28.616667	383.666656	1023.000000	1023.000000	2046.000000
40.000000	0.016939	10.011094	2.025813	1.812941	1.399050	4.773290	0.000000	-10.000000	-0.533333	28.916668	399.500000	1023.000000	1023.000000	2046.000000
40.020000	0.018121	10.709480	2.222270	2.101495	1.541637	4.844078	0.000000	-10.000000	-0.525000	28.766666	412.166656	1023.000000	1023.000000	2046.000000
40.040001	0.019772	11.685142	2.478824	2.185275	1.943936	5.077107	0.000000	-10.000000	-0.525000	28.850000	418.500000	1023.000000	1023.000000	2046.000000
40.060001	0.021063	12.448049	2.752028	2.283239	2.128229	5.284552	0.000000	-10.000000	-0.516667	28.466667	421.833344	1023.000000	1023.000000	2046.000000
40.080002	0.022537	13.319231	2.945958	2.439096	2.454484	5.479693	0.000000	-10.000000	-0.508333	28.216667	428.166656	1023.000000	1023.000000	2046.000000
40.099998	0.023973	14.167793	3.132443	2.700768	2.686704	5.647878	0.000000	-10.000000	-0.500000	28.050001	437.666656	1023.000000	1023.000000	2046.000000
40.119999	0.025872	15.290596	3.417251	2.910637	3.010205	5.952503	0.000000	-10.000000	-0.508333	28.300001	447.000000	1023.000000	1023.000000	2046.000000
40.139999	0.027708	16.375271	3.766455	3.159866	3.278879	6.170072	0.000000	-10.000000	-0.516667	28.550001	456.333344	1023.000000	1023.000000	2046.000000
40.160000	0.029672	17.535894	4.169442	3.396515	3.568222	6.401716	0.000000	-10.000000	-0.525000	28.533335	465.833344	1023.000000	1023.000000	2046.000000
40.180000	0.031612	18.682980	4.508859	3.455243	3.946713	6.772164	0.000000	-10.000000	-0.516667	28.450001	475.333344	1023.000000	1023.000000	2046.000000
40.200001	0.033212	19.628439	4.958965	3.436812	4.124504	7.108159	0.000000	-10.000000	-0.508333	28.133333	485.000000	1023.000000	1023.000000	2046.000000
40.220001	0.034724	20.521711	5.341456	3.422634	4.423932	7.333690	0.000000	-10.000000	-0.500000	28.200001	494.333344	1023.000000	1023.000000	2046.000000
40.240002	0.036068	21.316154	5.736414	3.388766	4.606220	7.584754	0.000000	-10.000000	-0.491667	28.100000	503.666656	1023.000000	1023.000000	2046.000000
40.259998	0.037670	22.262716	6.060595	3.363891	4.988170	7.850061	0.000000	-10.000000	-0.475000	27.900000	513.000000	1023.000000	1023.000000	2046.000000
40.279999	0.038995	23.046247	6.428596	3.469761	5.149935	7.997956	0.000000	-10.000000	-0.450000	27.366667	522.333313	1023.000000	1023.000000	2046.000000
40.299999	0.040547	23.963316	6.722090	3.531793	5.457878	8.251554	0.000000	-10.000000	-0.441667	26.866667	531.666687	1023.000000	1023.000000	2046.000000
40.320000	0.041915	24.771841	6.983634	3.543900	5.775193	8.469112	0.000000	-10.000000	-0.433333	26.750000	540.666687	1023.000000	1023.000000	2046.000000
40.340000	0.043140	25.495573	7.339153	3.582252	5.892117	8.682052	0.000000	-10.000000	-0.425000	26.333334	549.666687	1023.000000	1023.000000	2046.000000
40.360001	0.044501	26.300116	7.508752	3.685626	6.280200	8.825539	0.000000	-10.000000	-0.416667	26.216667	558.500000	1023.000000	1023.000000	2046.000000
40.380001	0.045693	27.004641	7.795139	3.752159	6.428784	9.028559	0.000000	-10.000000	-0.408333	25.600000	567.333313	1023.000000	1023.000000	2046.000000
40.400002	0.047053	27.808365	8.026358	3.914816	6.750243	9.116948	0.000000	-10.000000	-0.408333	25.550001	576.000000	1023.000000	1023.000000	2046.000000
40.419998	0.048386	28.596111	8.303797	3.964984	6.926230	9.401099	0.000000	-10.000000	-0.391667	25.133333	584.500000	1023.000000	1023.000000	2046.000000
40.439999	0.049857	29.465353	8.554391	4.114534	7.235282	9.561147	0.000000	-10.000000	-0.391667	25.083334	592.833313	1023.000000	1023.000000	2046.000000
40.459999	0.051148	30.228756	8.788369	4.142535	7.469559	9.828292	0.000000	-10.000000	-0.383333	24.683334	601.333313	1023.000000	1023.000000	2046.000000
40.480000	0.052281	30.898142	9.096288	4.207633	7.636274	9.957948	0.000000	-10.000000	-0.375000	24.333334	609.666687	1023.000000	1023.000000	2046.000000
40.500000	0.053490	31.612755	9.291854	4.271832	7.851169	10.197901	0.000000	-10.000000	-0.350000	23.966667	618.000000	1023.000000	1023.000000	2046.000000
40.520000	0.054742	32.352562	9.481218	4.488515	8.029091	10.353740	0.000000	-10.000000	-0.325000	23.666666	626.000000	1023.000000	1023.000000	2046.000000
40.540001	0.055778	32.964737	9.559588	4.661230	8.282336	10.461580	0.000000	-10.000000	-0.291667	23.150000	634.000000	1023.000000	1023.000000	2046.000000
40.560001	0.056530	33.409073	9.751634	4.599172	8.514891	10.543376	0.000000	-10.000000	-0.258333	22.183334	641.833313	1023.000000	1023.000000	2046.000000
40.580002	0.057388	33.916222	10.012938	4.511174	8.763912	10.628196	0.000000	-10.000000	-0.250000	21.216667	649.333313	1023.000000	1023.000000	2046.000000
40.599998	0.058547	34.601028	10.316628	4.496009	9.015276	10.773116	0.000000	-10.000000	-0.250000	20.683334	656.500000	1023.000000	1023.000000	2046.000000
40.619999	0.059587	35.215977	10.389074	4.731484	9.236432	10.858986	0.000000	-10.000000	-0.258333	20.150000	663.500000	1023.000000	1023.000000	2046.000000
40.639999	0.060326	35.652733	10.345386	5.130571	9.284132	10.892646	0.000000	-10.000000	-0.233333	20.000000	670.333313	1023.000000	1023.000000	2046.000000
40.660000	0.061004	36.053509	10.151402	5.465603	9.475111	10.961391	0.000000	-10.000000	-0.208333	19.350000	677.000000	1023.000000	1023.000000	2046.000000
40.680000	0.061545	36.373291	10.173588	5.810936	9.393097	10.995668	0.000000	-10.000000	-0.200000	19.083334	683.666687	1023.000000	1023.000000	2046.000000
40.700001	0.062288	36.812366	10.051675	6.224019	9.590379	10.946295	0.000000	-10.000000	-0.200000	18.733334	690.166687	1023.000000	1023.000000	2046.000000
40.720001	0.063007	37.237278	10.055711	6.593642	9.594167	10.993756	0.000000	-10.000000	-0.208333	18.833334	696.500000	1023.000000	1023.000000	2046.000000
40.740002	0.063692	37.641853	10.023173	7.045292	9.598507	10.974881	0.000000	-10.000000	-0.200000	19.233334	702.500000	1023.000000	1023.000000	2046.000000
40.759998	0.064347	38.028851	9.945422	7.342223	9.711885	11.029323	0.000000	-10.000000	-0.208333	19.350000	708.833313	1023.000000	1023.000000	2046.000000
40.779999	0.065030	38.432552	9.980078	7.693597	9.737089	11.021787	0.000000	-10.000000	-0.200000	19.066668	715.166687	1023.000000	1023.000000	2046.000000
40.799999	0.065888	38.939785	10.044198	7.870741	9.867146	11.157700	0.000000	-10.000000	-0.183333	18.366667	721.833313	1023.000000	1023.000000	2046.000000
40.820000	0.066711	39.426121	10.259296	7.973083	9.927626	11.266113	0.000000	-10.000000	-0.141667	17.450001	728.166687	1023.000000	1023.000000	2046.000000
40.840000	0.067329	39.791702	10.325876	7.928504	10.129626	11.407696	0.000000	-10.000000	-0.108333	16.250000	734.166687	1023.000000	1023.000000	2046.000000
40.860001	0.068021	40.200356	10.508936	7.988743	10.117664	11.585011	0.000000	-10.000000	-0.091667	14.800000	739.666687	1023.000000	1023.000000	2046.000000
40.880001	0.068786	40.652573	10.634088	8.081691	10.229908	11.706888	0.000000	-10.000000	-0.083333	13.566667	744.833313	1023.000000	1023.000000	2046.000000
40.900002	0.069755	41.225220	10.788038	8.185924	10.336982	11.914278	0.000000	-10.000000	-0.083333	12.650001	749.666687	1023.000000	1023.000000	2046.000000
40.919998	0.070926	41.917152	11.059719	8.241157	10.530027	12.086247	0.000000	-10.000000	-0.075000	12.316667	754.000000	1023.000000	1023.000000	2046.000000
40.939999	0.072110	42.617165	11.289108	8.376961	10.670959	12.280137	0.000000	-10.000000	-0.083333	12.200000	758.000000	1023.000000	1023.000000	2046.000000
40.959999	0.073385	43.370689	11.507942	8.389696	10.982645	12.490406	0.000000	-10.000000	-0.083333	12.633333	762.000000	1023.000000	1023.000000	2046.000000
40.980000	0.074268	43.892429	11.843707	8.277572	10.990050	12.781099	0.000000	-10.000000	-0.075000	12.450000	766.333313	1023.000000	1023.000000	2046.000000
41.000000	0.074888	44.258953	12.041061	8.128384	11.183283	12.906227	0.000000	-10.000000	-0.050000	11.766666	770.666687	1023.000000	1023.000000	2046.000000
41.020000	0.075308	44.507015	12.204054	7.982638	11.256537	13.063786	0.000000	-10.000000	-0.025000	10.633333	774.833313	1023.000000	1023.000000	2046.000000
41.040001	0.075767	44.778240	12.350899	7.941805	11.395327	13.090210	0.000000	-10.000000	-0.008333	9.533334	778.500000	1023.000000	1023.000000	2046.000000
41.060001	0.076286	45.084793	12.540315	7.843668	11.446682	13.254129	0.000000	-10.000000	0.000000	8.350000	781.833313	1023.000000	1023.000000	2046.000000
41.080002	0.076651	45.300659	12.678957	7.852012	11.537676	13.232013	0.000000	-10.000000	0.000000	7.100000	784.833313	1023.000000	1023.000000	2046.000000
41.099998	0.076886	45.439774	12.709657	7.774222	11.645488	13.310409	0.000000	-10.000000	0.008333	5.666667	787.333313	1023.000000	1023.000000	2046.000000
41.119999	0.077009	45.512562	12.805132	7.761656	11.651560	13.294215	0.000000	-10.000000	0.016667	4.016667	789.500000	1023.000000	1023.000000	2046.000000
41.139999	0.077135	45.586823	12.782985	7.726920	11.715691	13.361226	0.000000	-10.000000	0.033333	2.050000	791.000000	1023.000000	1023.000000	2046.000000
41.160000	0.077295	45.681499	12.823619	7.727258	11.756340	13.374283	0.000000	-10.000000	0.033333	0.083333	791.833313	1023.000000	1023.000000	2046.000000
41.180000	0.077261	45.661243	12.848390	7.669820	11.743888	13.399146	0.000000	-10.000000	0.041667	-1.233333	792.000000	1023.000000	1023.000000	2046.000000
41.200001	0.077287	45.676804	12.877573	7.591826	11.770520	13.436887	0.000000	-10.000000	0.041667	-2.166667	792.000000	1023.000000	1023.000000	2046.000000
41.220001	0.076886	45.439877	12.836083	7.522212	11.703270	13.378312	0.000000	-10.000000	0.050000	-3.066667	792.000000	1023.000000	1023.000000	2046.000000
41.240002	0.076576	45.256363	12.872290	7.413764	11.600693	13.369617	0.000000	-10.000000	0.066667	-4.583333	792.000000	1023.000000	1023.000000	2046.000000
41.259998	0.076126	44.990559	12.715477	7.527283	11.444924	13.302875	0.000000	-10.000000	0.083333	-6.650000	792.000000	1023.000000	1023.000000	2046.000000
41.279999	0.075376	44.546970	12.463540	7.581285	11.342258	13.159887	0.000000	-10.000000	0.133333	-9.316667	792.000000	1023.000000	1023.000000	2046.000000
41.299999	0.074068	43.774162	12.284877	7.482324	11.106675	12.900285	0.000000	-10.000000	0.183333	-12.550000	792.000000	1023.000000	1023.000000	2046.000000
41.320000	0.072711	42.972336	12.200528	7.110689	10.914422	12.746696	0.000000	-10.000000	0.266667	-16.066668	792.000000	1023.000000	1023.000000	2046.000000
41.340000	0.071381	42.186207	12.010700	6.888747	10.768141	12.518619	0.000000	-10.000000	0.341667	-19.416668	784.000000	1023.000000	1023.000000	2046.000000
41.360001	0.069824	41.266079	11.744507	6.793195	10.418322	12.310056	0.000000	-10.000000	0.416667	-22.316668	773.333313	1023.000000	1023.000000	2046.000000
41.380001	0.068246	40.333359	11.201078	6.965149	10.165085	12.002045	0.000000	-10.000000	0.483333	-24.450001	760.000000	1023.000000	1023.000000	2046.000000
41.400002	0.066387	39.234810	10.721590	7.028969	9.710848	11.773403	0.000000	-10.000000	0.550000	-26.266666	751.833313	1023.000000	1023.000000	2046.000000
41.419998	0.064681	38.226192	10.140366	7.180633	9.455645	11.449548	0.000000	-10.000000	0.616667	-27.583334	743.333313	1023.000000	1023.000000	2046.000000
41.439999	0.062679	37.042999	9.726874	7.156191	8.947996	11.211939	0.000000	-10.000000	0.691667	-28.883333	734.166687	1023.000000	1023.000000	2046.000000
41.459999	0.060883	35.981750	9.172615	7.326271	8.705606	10.777257	0.000000	-10.000000	0.750000	-29.916668	724.500000	1023.000000	1023.000000	2046.000000
41.480000	0.058899	34.809361	8.759578	7.308249	8.178015	10.563519	0.000000	-10.000000	0.808333	-31.033335	714.500000	1023.000000	1023.000000	2046.000000
41.500000	0.057071	33.728916	8.224996	7.467802	7.907453	10.128667	0.000000	-10.000000	0.850000	-32.166668	704.166687	1023.000000	1023.000000	2046.000000
41.520000	0.055211	32.629623	7.823543	7.452716	7.507782	9.845584	0.000000	-10.000000	0.900000	-33.116669	693.500000	1023.000000	1023.000000	2046.000000
41.540001	0.053500	31.618546	7.467263	7.404431	7.133977	9.612876	0.000000	-10.000000	0.950000	-33.950001	682.333313	1023.000000	1023.000000	2046.000000
41.560001	0.051927	30.688663	7.244483	7.240108	6.844479	9.359594	0.000000	-10.000000	0.983333	-34.616669	671.000000	1023.000000	1023.000000	2046.000000
41.580002	0.050302	29.728729	7.005960	6.973028	6.520754	9.228988	0.000000	-10.000000	1.000000	-35.133335	659.500000	1023.000000	1023.000000	2046.000000
41.599998	0.048595	28.719555	6.820732	6.780787	6.173105	8.944931	0.000000	-10.000000	1.000000	-35.483334	647.833313	1023.000000	1023.000000	2046.000000
41.619999	0.046962	27.754597	6.563480	6.671745	5.768953	8.750419	0.000000	-10.000000	1.000000	-35.400002	636.000000	1023.000000	1023.000000	2046.000000
41.639999	0.045689	27.002151	6.370139	6.653259	5.495679	8.483075	0.000000	-10.000000	1.000000	-35.200001	624.000000	1023.000000	1023.000000	2046.000000
41.660000	0.044311	26.187653	6.270537	6.542765	5.039329	8.335021	0.000000	-10.000000	1.000000	-34.816669	612.333313	1023.000000	1023.000000	2046.000000
41.680000	0.043261	25.567108	6.101051	6.511477	4.860674	8.093905	0.000000	-10.000000	0.983333	-34.466667	600.666687	1023.000000	1023.000000	2046.000000
41.700001	0.042051	24.852362	6.046950	6.318250	4.430699	8.056462	0.000000	-10.000000	0.966667	-34.150002	589.333313	1023.000000	1023.000000	2046.000000
41.720001	0.040621	24.006842	5.870318	6.150366	4.154489	7.831668	0.000000	-10.000000	0.958333	-34.066669	577.833313	1023.000000	1023.000000	2046.000000
41.740002	0.038938	23.012075	5.714346	5.856269	3.840613	7.600848	0.000000	-10.000000	0.958333	-34.166668	566.500000	1023.000000	1023.000000	2046.000000
41.759998	0.037174	21.969637	5.584808	5.506536	3.483638	7.394653	0.000000	-10.000000	0.958333	-34.299999	555.000000	1023.000000	1023.000000	2046.000000
41.779999	0.035445	20.947844	5.395920	5.264995	3.232984	7.053946	0.000000	-10.000000	0.966667	-34.183334	543.500000	1023.000000	1023.000000	2046.000000
41.799999	0.033848	20.003973	5.259921	5.042496	2.865279	6.836276	0.000000	-10.000000	0.975000	-34.316666	532.166687	1023.000000	1023.000000	2046.000000
41.820000	0.032540	19.231407	5.134015	4.880842	2.692677	6.523873	0.000000	-10.000000	0.975000	-34.516666	520.666687	1023.000000	1023.000000	2046.000000
41.840000	0.030891	18.256805	4.952705	4.717230	2.321294	6.265577	0.000000	-10.000000	0.975000	-34.733334	509.333344	1023.000000	1023.000000	2046.000000
41.860001	0.029653	17.525150	4.761771	4.537521	2.197503	6.028355	0.000000	-10.000000	0.983333	-34.733334	497.666656	1023.000000	1023.000000	2046.000000
41.880001	0.028306	16.728785	4.603822	4.439278	1.896720	5.788964	0.000000	-10.000000	1.000000	-34.883335	486.166656	1023.000000	1023.000000	2046.000000
41.900002	0.026753	15.811216	4.370172	4.199359	1.657337	5.584349	0.000000	-10.000000	1.000000	-35.083336	474.500000	1023.000000	1023.000000	2046.000000
41.919998	0.025458	15.045611	4.134264	4.003170	1.515760	5.392416	0.000000	-10.000000	1.000000	-35.250000	462.833344	1023.000000	1023.000000	2046.000000
41.939999	0.023624	13.962070	3.946952	3.705939	1.128241	5.180938	0.000000	-10.000000	0.991667	-35.150002	451.000000	1023.000000	1023.000000	2046.000000
41.959999	0.022306	13.182842	3.803109	3.500639	0.958467	4.920627	0.000000	-10.000000	0.983333	-35.083332	443.000000	1023.000000	1023.000000	2046.000000
41.980000	0.020720	12.245511	3.588409	3.331167	0.572719	4.753216	0.000000	-10.000000	0.983333	-34.733334	431.333344	1023.000000	1023.000000	2046.000000
42.000000	0.019403	11.467380	3.265676	3.142473	0.455840	4.603391	0.000000	-10.000000	0.991667	-34.583336	419.833344	1023.000000	1023.000000	2046.000000
42.020000	0.017614	10.409738	3.043190	2.845951	0.235226	4.285371	0.000000	-10.000000	0.991667	-34.300003	404.500000	1023.000000	1023.000000	2046.000000
42.040001	0.015903	9.398787	3.032709	2.370379	-0.141190	4.136889	0.000000	-10.000000	0.975000	-34.216667	393.000000	1023.000000	1023.000000	2046.000000
42.060001	0.014567	8.609099	2.837799	2.132902	-0.209152	3.847551	0.000000	-10.000000	0.975000	-33.933334	381.666656	1023.000000	1023.000000	2046.000000
42.080002	0.013046	7.710238	2.610989	1.945426	-0.488431	3.642253	0.000000	-10.000000	0.966667	-33.933334	370.333344	1023.000000	1023.000000	2046.000000
42.099998	0.011979	7.079855	2.365222	1.994323	-0.726996	3.447305	0.000000	-10.000000	0.966667	-33.866669	359.000000	1023.000000	1023.000000	2046.000000
42.119999	0.011157	6.593871	2.118024	2.141646	-0.985235	3.319436	0.000000	-10.000000	0.950000	-33.683334	347.666656	1023.000000	1023.000000	2046.000000
42.139999	0.010185	6.019041	1.876346	2.233377	-1.274173	3.183491	0.000000	-10.000000	0.916667	-33.150002	336.500000	1023.000000	1023.000000	2046.000000
42.160000	0.009245	5.464070	1.585186	2.364177	-1.410441	2.925148	0.000000	-10.000000	0.883333	-32.566666	325.500000	1023.000000	1023.000000	2046.000000
42.180000	0.008065	4.766378	1.413245	2.343667	-1.704846	2.714312	0.000000	-10.000000	0.850000	-32.416668	314.500000	1023.000000	1023.000000	2046.000000
42.200001	0.006989	4.130423	1.233758	2.357274	-1.904270	2.443661	0.000000	-10.000000	0.841667	-32.233334	303.666656	1023.000000	1023.000000	2046.000000
42.220001	0.005619	3.320593	1.049409	2.312054	-2.148164	2.107295	0.000000	-10.000000	0.833333	-32.183334	292.833344	1023.000000	1023.000000	2046.000000
42.240002	0.004316	2.550493	0.888555	2.176017	-2.407413	1.893334	0.000000	-10.000000	0.825000	-31.783333	282.166656	1023.000000	1023.000000	2046.000000
42.259998	0.003172	1.874777	0.729983	2.125710	-2.527901	1.546985	0.000000	-10.000000	0.816667	-31.416668	271.500000	1023.000000	1023.000000	2046.000000
42.279999	0.002126	1.256338	0.758380	1.852979	-2.803095	1.448074	0.000000	-10.000000	0.800000	-31.250000	261.000000	1023.000000	1023.000000	2046.000000
42.299999	0.001018	0.601709	0.734730	1.591504	-2.973584	1.249059	0.000000	-10.000000	0.783333	-30.683334	250.666672	1023.000000	1023.000000	2046.000000
42.320000	-0.000049	-0.028697	0.655107	1.424356	-3.136523	1.028362	0.000000	-10.000000	0.766667	-30.216667	240.500000	1023.000000	1023.000000	2046.000000
42.340000	-0.001200	-0.709413	0.608290	1.225243	-3.449861	0.906915	0.000000	-10.000000	0.733333	-29.466667	230.500000	1023.000000	1023.000000	2046.000000
42.360001	-0.002088	-1.234270	0.528501	1.180387	-3.664059	0.720901	0.000000	-10.000000	0.683333	-28.800001	220.500000	1023.000000	1023.000000	2046.000000
42.380001	-0.003039	-1.795986	0.497000	1.010195	-3.970200	0.667019	0.000000	-10.000000	0.633333	-27.816668	210.833328	1023.000000	1023.000000	2046.000000
42.400002	-0.003557	-2.102246	0.510684	0.962090	-4.120275	0.545254	0.000000	-10.000000	0.591667	-26.883333	201.500000	1023.000000	1023.000000	2046.000000
42.419998	-0.004172	-2.465550	0.576821	0.825489	-4.352551	0.484691	0.000000	-10.000000	0.575000	-26.033335	192.666672	1023.000000	1023.000000	2046.000000
42.439999	-0.004980	-2.943315	0.620305	0.578551	-4.583221	0.441050	0.000000	-10.000000	0.558333	-25.433334	183.833328	1023.000000	1023.000000	2046.000000
42.459999	-0.005811	-3.434034	0.582643	0.392209	-4.717040	0.308154	0.000000	-10.000000	0.541667	-24.783335	175.333328	1023.000000	1023.000000	2046.000000
42.480000	-0.006916	-4.087436	0.637959	0.073002	-4.998104	0.199707	0.000000	-10.000000	0.516667	-24.383333	167.000000	1023.000000	1023.000000	2046.000000
42.500000	-0.007897	-4.667064	0.529947	-0.063303	-5.118732	-0.014975	0.000000	-10.000000	0.500000	-23.983334	159.000000	1023.000000	1023.000000	2046.000000
42.520000	-0.008895	-5.257103	0.491891	-0.248116	-5.377469	-0.123409	0.000000	-10.000000	0.483333	-23.616667	151.000000	1023.000000	1023.000000	2046.000000
42.540001	-0.009755	-5.765324	0.365734	-0.386849	-5.512469	-0.231740	0.000000	-10.000000	0.450000	-23.116667	143.000000	1023.000000	1023.000000	2046.000000
42.560001	-0.010660	-6.300155	0.295698	-0.553240	-5.689942	-0.352670	0.000000	-10.000000	0.416667	-22.466667	135.333328	1023.000000	1023.000000	2046.000000
42.580002	-0.011454	-6.769450	0.149176	-0.638761	-5.805044	-0.474821	0.000000	-10.000000	0.400000	-21.950001	127.833336	1023.000000	1023.000000	2046.000000
42.599998	-0.012311	-7.276091	0.076376	-0.810734	-5.994204	-0.547530	0.000000	-10.000000	0.391667	-21.366667	120.666664	1023.000000	1023.000000	2046.000000
42.619999	-0.013000	-7.683274	0.019450	-0.942538	-6.159939	-0.600247	0.000000	-10.000000	0.391667	-20.933334	113.500000	1023.000000	1023.000000	2046.000000
42.639999	-0.013769	-8.137475	-0.081624	-1.169901	-6.253181	-0.632769	0.000000	-10.000000	0.375000	-20.350000	106.500000	1023.000000	1023.000000	2046.000000
42.660000	-0.014848	-8.775239	-0.149232	-1.336760	-6.479104	-0.810143	0.000000	-10.000000	0.366667	-19.866667	99.666664	1023.000000	1023.000000	2046.000000
42.680000	-0.015605	-9.222321	-0.180875	-1.492421	-6.564137	-0.984889	0.000000	-10.000000	0.350000	-19.333334	93.000000	1023.000000	1023.000000	2046.000000
42.700001	-0.016317	-9.643322	-0.309313	-1.612676	-6.718377	-1.002956	0.000000	-10.000000	0.316667	-18.650000	86.666664	1023.000000	1023.000000	2046.000000
42.720001	-0.017214	-10.173464	-0.369716	-1.798061	-6.884534	-1.121153	0.000000	-10.000000	0.283333	-18.066668	80.500000	1023.000000	1023.000000	2046.000000
42.740002	-0.018317	-10.825392	-0.444009	-2.131676	-6.984267	-1.265439	0.000000	-10.000000	0.250000	-17.683334	74.500000	1023.000000	1023.000000	2046.000000
42.759998	-0.018974	-11.213613	-0.488894	-2.386647	-7.006968	-1.331104	0.000000	-10.000000	0.258333	-17.516666	68.500000	1023.000000	1023.000000	2046.000000
42.779999	-0.019786	-11.693496	-0.577271	-2.508460	-7.090579	-1.517185	0.000000	-10.000000	0.258333	-17.283335	62.500000	1023.000000	1023.000000	2046.000000
42.799999	-0.020469	-12.097216	-0.781477	-2.512201	-7.203399	-1.600139	0.000000	-10.000000	0.258333	-16.716667	56.666668	1023.000000	1023.000000	2046.000000
42.820000	-0.021117	-12.480261	-1.032602	-2.357008	-7.317336	-1.773315	0.000000	-10.000000	0.241667	-15.900001	51.000000	1023.000000	1023.000000	2046.000000
42.840000	-0.021433	-12.666783	-1.275872	-2.076780	-7.443010	-1.871122	0.000000	-10.000000	0.225000	-14.833334	45.833332	1023.000000	1023.000000	2046.000000
42.860001	-0.021567	-12.746023	-1.448225	-1.845348	-7.527260	-1.925190	0.000000	-10.000000	0.208333	-13.950000	40.833332	1023.000000	1023.000000	2046.000000
42.880001	-0.022110	-13.067055	-1.542082	-1.746817	-7.715064	-2.063092	0.000000	-10.000000	0.208333	-13.483334	36.333332	1023.000000	1023.000000	2046.000000
42.900002	-0.022728	-13.432221	-1.712592	-1.707859	-7.818586	-2.193184	0.000000	-10.000000	0.216667	-13.600000	31.666666	1023.000000	1023.000000	2046.000000
42.919998	-0.023335	-13.790968	-1.859586	-1.659793	-7.943473	-2.328116	0.000000	-10.000000	0.225000	-13.783334	27.166666	1023.000000	1023.000000	2046.000000
42.939999	-0.024106	-14.246703	-1.987664	-1.663316	-8.093207	-2.502515	0.000000	-10.000000	0.216667	-13.983334	22.500000	1023.000000	1023.000000	2046.000000
42.959999	-0.024648	-14.566710	-2.189139	-1.612764	-8.051693	-2.713114	0.000000	-10.000000	0.208333	-13.966667	19.500000	1023.000000	1023.000000	2046.000000
42.980000	-0.025218	-14.903549	-2.133897	-1.758842	-8.265050	-2.745762	0.000000	-10.000000	0.191667	-13.716667	15.000000	1023.000000	1023.000000	2046.000000
43.000000	-0.025567	-15.109838	-2.081701	-1.905295	-8.273659	-2.849184	0.000000	-10.000000	0.175000	-13.116667	10.333333	1023.000000	1023.000000	2046.000000
43.020000	-0.026174	-15.468735	-1.998642	-2.154738	-8.391108	-2.924246	0.000000	-10.000000	0.150000	-12.366667	4.500000	1023.000000	1023.000000	2046.000000
43.040001	-0.026574	-15.705042	-1.926739	-2.283194	-8.490646	-3.004463	0.000000	-10.000000	0.125000	-11.583333	0.500000	1023.000000	1023.000000	2046.000000
43.060001	-0.027067	-15.996775	-1.895121	-2.329118	-8.625875	-3.146661	0.000000	-10.000000	0.108333	-10.666667	-2.833333	1023.000000	1023.000000	2046.000000
43.080002	-0.027096	-16.013510	-1.842998	-2.348893	-8.660810	-3.160808	0.000000	-10.000000	0.100000	-9.633333	-6.166667	1023.000000	1023.000000	2046.000000
43.099998	-0.027180	-16.063187	-1.715708	-2.361151	-8.780511	-3.205818	0.000000	-10.000000	0.100000	-8.583333	-9.333333	1023.000000	1023.000000	2046.000000
43.119999	-0.026919	-15.908864	-1.649787	-2.376604	-8.719474	-3.162999	0.000000	-10.000000	0.091667	-7.833333	-12.333333	1023.000000	1023.000000	2046.000000
43.139999	-0.027093	-16.011885	-1.475939	-2.481775	-8.876748	-3.177422	0.000000	-10.000000	0.091667	-7.250000	-15.000000	1023.000000	1023.000000	2046.000000
43.160000	-0.027139	-16.038858	-1.408534	-2.626669	-8.882851	-3.120805	0.000000	-10.000000	0.075000	-6.966667	-17.333334	1023.000000	1023.000000	2046.000000
43.180000	-0.027593	-16.307283	-1.299448	-2.822887	-9.000542	-3.184408	0.000000	-10.000000	0.075000	-6.650000	-19.500000	1023.000000	1023.000000	2046.000000
43.200001	-0.027906	-16.492565	-1.295631	-2.995054	-9.029138	-3.172742	0.000000	-10.000000	0.075000	-6.350000	-21.833334	1023.000000	1023.000000	2046.000000
43.220001	-0.028400	-16.784508	-1.243449	-3.179627	-9.147583	-3.213849	0.000000	-10.000000	0.075000	-6.100000	-24.166666	1023.000000	1023.000000	2046.000000
43.240002	-0.028684	-16.952133	-1.243515	-3.203471	-9.209459	-3.295689	0.000000	-10.000000	0.066667	-5.933333	-26.500000	1023.000000	1023.000000	2046.000000
43.259998	-0.028938	-17.102633	-1.246071	-3.364157	-9.230378	-3.262026	0.000000	-10.000000	0.066667	-5.900000	-28.500000	1023.000000	1023.000000	2046.000000
43.279999	-0.029356	-17.349340	-1.286069	-3.452602	-9.288939	-3.321732	0.000000	-10.000000	0.075000	-5.966667	-30.500000	1023.000000	1023.000000	2046.000000
43.299999	-0.029584	-17.483875	-1.307379	-3.549809	-9.319373	-3.307314	0.000000	-10.000000	0.091667	-6.183333	-32.500000	1023.000000	1023.000000	2046.000000
43.320000	-0.029868	-17.651848	-1.275364	-3.663735	-9.406965	-3.305784	0.000000	-10.000000	0.075000	-6.416667	-34.500000	1023.000000	1023.000000	2046.000000
43.340000	-0.030147	-17.816729	-1.326744	-3.744289	-9.435356	-3.310339	0.000000	-10.000000	0.083333	-6.600000	-36.500000	1023.000000	1023.000000	2046.000000
43.360001	-0.030459	-18.001371	-1.343225	-3.850319	-9.477772	-3.330056	0.000000	-10.000000	0.083333	-6.700000	-38.500000	1023.000000	1023.000000	2046.000000
43.380001	-0.030953	-18.293173	-1.393558	-3.925708	-9.574866	-3.399040	0.000000	-10.000000	0.100000	-6.683333	-40.666668	1023.000000	1023.000000	2046.000000
43.400002	-0.031316	-18.507532	-1.313853	-4.077036	-9.672287	-3.444356	0.000000	-10.000000	0.083333	-6.550000	-43.000000	1023.000000	1023.000000	2046.000000
43.419998	-0.031711	-18.741436	-1.429434	-4.095168	-9.742997	-3.473838	0.000000	-10.000000	0.066667	-6.316667	-45.333332	1023.000000	1023.000000	2046.000000
43.439999	-0.032193	-19.025917	-1.504021	-4.242252	-9.805884	-3.473760	0.000000	-10.000000	0.066667	-6.200000	-47.500000	1023.000000	1023.000000	2046.000000
43.459999	-0.032885	-19.434912	-1.655399	-4.425119	-9.770517	-3.583876	0.000000	-10.000000	0.083333	-6.433333	-49.500000	1023.000000	1023.000000	2046.000000
43.480000	-0.033325	-19.694799	-1.607166	-4.624074	-9.839592	-3.623969	0.000000	-10.000000	0.091667	-6.766667	-51.500000	1023.000000	1023.000000	2046.000000
43.500000	-0.033659	-19.892241	-1.742720	-4.660837	-9.750324	-3.738360	0.000000	-10.000000	0.091667	-7.016667	-53.833332	1023.000000	1023.000000	2046.000000
43.520000	-0.034090	-20.147388	-1.828589	-4.611085	-9.884831	-3.822882	0.000000	-10.000000	0.083333	-6.800000	-56.166668	1023.000000	1023.000000	2046.000000
43.540001	-0.034307	-20.275263	-2.123776	-4.376565	-9.838542	-3.936379	0.000000	-10.000000	0.083333	-5.883333	-58.500000	1023.000000	1023.000000	2046.000000
43.560001	-0.034384	-20.321089	-2.231725	-4.081659	-10.082680	-3.925025	0.000000	-10.000000	0.066667	-4.500000	-60.333332	1023.000000	1023.000000	2046.000000
43.580002	-0.034298	-20.270163	-2.572295	-3.746703	-9.970643	-3.980521	0.000000	-10.000000	0.058333	-3.166667	-61.833332	1023.000000	1023.000000	2046.000000
43.599998	-0.034518	-20.399900	-2.682647	-3.594744	-10.132943	-3.989568	0.000000	-10.000000	0.041667	-2.766667	-63.000000	1023.000000	1023.000000	2046.000000
43.619999	-0.034614	-20.456833	-2.877020	-3.343438	-10.117327	-4.119048	0.000000	-10.000000	0.050000	-3.183333	-64.000000	1023.000000	1023.000000	2046.000000
43.639999	-0.034963	-20.663195	-2.996386	-3.266880	-10.235534	-4.164396	0.000000	-10.000000	0.050000	-4.150000	-65.166664	1023.000000	1023.000000	2046.000000
43.660000	-0.035185	-20.794521	-3.183551	-3.112183	-10.182572	-4.316216	0.000000	-10.000000	0.075000	-5.116667	-66.666664	1023.000000	1023.000000	2046.000000
43.680000	-0.035697	-21.097012	-3.228595	-3.119051	-10.340948	-4.408416	0.000000	-10.000000	0.075000	-5.800000	-68.500000	1023.000000	1023.000000	2046.000000
43.700001	-0.035892	-21.212343	-3.294091	-3.134608	-10.296852	-4.486793	0.000000	-10.000000	0.091667	-5.933333	-70.500000	1023.000000	1023.000000	2046.000000
43.720001	-0.035904	-21.219406	-3.090828	-3.310309	-10.361875	-4.456394	0.000000	-10.000000	0.083333	-5.683333	-72.333336	1023.000000	1023.000000	2046.000000
43.740002	-0.036094	-21.331675	-3.024007	-3.406325	-10.320690	-4.580652	0.000000	-10.000000	0.075000	-5.216667	-74.000000	1023.000000	1023.000000	2046.000000
43.759998	-0.036334	-21.473660	-2.916995	-3.503300	-10.409017	-4.644347	0.000000	-10.000000	0.058333	-4.516666	-75.666664	1023.000000	1023.000000	2046.000000
43.779999	-0.036273	-21.437294	-2.873048	-3.478864	-10.396793	-4.688588	0.000000	-10.000000	0.050000	-3.650000	-77.166664	1023.000000	1023.000000	2046.000000
43.799999	-0.036205	-21.396866	-2.763622	-3.479175	-10.502294	-4.651775	0.000000	-10.000000	0.050000	-2.316667	-78.333336	1023.000000	1023.000000	2046.000000
43.820000	-0.035754	-21.130651	-2.668791	-3.426520	-10.406677	-4.628662	0.000000	-10.000000	0.050000	-1.133333	-78.833336	1023.000000	1023.000000	2046.000000
43.840000	-0.035464	-20.959026	-2.510165	-3.457786	-10.449396	-4.541678	0.000000	-10.000000	0.050000	-0.250000	-79.000000	1023.000000	1023.000000	2046.000000
43.860001	-0.035202	-20.804430	-2.380344	-3.478442	-10.430454	-4.515190	0.000000	-10.000000	0.050000	0.000000	-79.000000	1023.000000	1023.000000	2046.000000
43.880001	-0.035189	-20.796883	-2.326133	-3.647899	-10.381132	-4.441718	0.000000	-10.000000	0.050000	0.000000	-79.000000	1023.000000	1023.000000	2046.000000
43.900002	-0.035386	-20.913303	-2.169041	-3.871018	-10.469041	-4.404203	0.000000	-10.000000	0.050000	0.000000	-79.000000	1023.000000	1023.000000	2046.000000
43.919998	-0.035660	-21.074816	-2.196425	-3.991037	-10.441451	-4.445901	0.000000	-10.000000	0.050000	0.000000	-79.000000	1023.000000	1023.000000	2046.000000
43.939999	-0.035800	-21.157753	-2.075585	-4.139461	-10.514683	-4.428025	0.000000	-10.000000	0.050000	0.000000	-79.000000	1023.000000	1023.000000	2046.000000
43.959999	-0.036002	-21.276974	-2.123937	-4.176693	-10.476316	-4.500026	0.000000	-10.000000	0.050000	0.000000	-79.000000	1023.000000	1023.000000	2046.000000
43.980000	-0.035976	-21.261776	-2.102880	-4.229802	-10.438944	-4.490150	0.000000	-10.000000	0.050000	0.000000	-79.000000	1023.000000	1023.000000	2046.000000
44.000000	-0.036193	-21.389910	-2.064482	-4.307432	-10.508827	-4.509169	0.000000	-10.000000	0.050000	-0.283333	-79.000000	1023.000000	1023.000000	2046.000000
44.020000	-0.036336	-21.474815	-2.094611	-4.366070	-10.509241	-4.504894	0.000000	-10.000000	0.050000	-1.000000	-79.000000	1023.000000	1023.000000	2046.000000
44.040001	-0.036463	-21.549503	-2.098531	-4.402333	-10.515694	-4.532947	0.000000	-10.000000	0.050000	-1.766667	-79.333336	1023.000000	1023.000000	2046.000000
44.060001	-0.036485	-21.562742	-2.117808	-4.426219	-10.517096	-4.501621	0.000000	-10.000000	0.050000	-2.300000	-80.000000	1023.000000	1023.000000	2046.000000
44.080002	-0.036527	-21.587389	-2.116057	-4.543577	-10.465698	-4.462058	0.000000	-10.000000	0.050000	-2.400000	-81.000000	1023.000000	1023.000000	2046.000000
44.099998	-0.036764	-21.727398	-2.135996	-4.605675	-10.526128	-4.459599	0.000000	-10.000000	0.041667	-2.316667	-81.833336	1023.000000	1023.000000	2046.000000
44.119999	-0.036984	-21.857767	-2.073670	-4.772600	-10.529216	-4.482282	0.000000	-10.000000	0.025000	-1.750000	-82.500000	1023.000000	1023.000000	2046.000000
44.139999	-0.037101	-21.926416	-2.054247	-4.796210	-10.595448	-4.480513	0.000000	-10.000000	0.025000	-0.933333	-82.833336	1023.000000	1023.000000	2046.000000
44.160000	-0.037277	-22.030981	-2.178836	-4.841583	-10.533003	-4.477559	0.000000	-10.000000	0.025000	-0.250000	-83.000000	1023.000000	1023.000000	2046.000000
44.180000	-0.037480	-22.150749	-2.254532	-4.973619	-10.456653	-4.465947	0.000000	-10.000000	0.041667	0.000000	-83.000000	1023.000000	1023.000000	2046.000000
44.200001	-0.037664	-22.259514	-2.172013	-5.151327	-10.510911	-4.425262	0.000000	-10.000000	0.033333	0.000000	-83.000000	1023.000000	1023.000000	2046.000000
44.220001	-0.037523	-22.175991	-2.267696	-5.144778	-10.301148	-4.462369	0.000000	-10.000000	0.041667	0.000000	-83.000000	1023.000000	1023.000000	2046.000000
44.240002	-0.037646	-22.248671	-2.281344	-5.189931	-10.359742	-4.417652	0.000000	-10.000000	0.025000	0.750000	-83.000000	1023.000000	1023.000000	2046.000000
44.259998	-0.037596	-22.219448	-2.467113	-4.896403	-10.322682	-4.533251	0.000000	-10.000000	0.016667	2.350000	-83.000000	1023.000000	1023.000000	2046.000000
44.279999	-0.037339	-22.067173	-2.666759	-4.615541	-10.338597	-4.446275	0.000000	-10.000000	-0.008333	4.766667	-83.000000	1023.000000	1023.000000	2046.000000
44.299999	-0.036949	-21.836653	-2.861841	-4.175401	-10.308020	-4.491392	0.000000	-10.000000	-0.008333	6.833333	-83.000000	1023.000000	1023.000000	2046.000000
44.320000	-0.036535	-21.592405	-3.005365	-3.984272	-10.284602	-4.318167	0.000000	-10.000000	-0.008333	8.083333	-83.000000	1023.000000	1023.000000	2046.000000
44.340000	-0.036095	-21.332253	-3.071017	-3.685519	-10.225041	-4.350674	0.000000	-10.000000	0.000000	8.600000	-83.000000	1023.000000	1023.000000	2046.000000
44.360001	-0.035822	-21.170628	-3.231063	-3.566821	-10.143257	-4.229486	0.000000	-10.000000	-0.008333	9.066667	-83.000000	1023.000000	1023.000000	2046.000000
44.380001	-0.035675	-21.083906	-3.334430	-3.276313	-10.092752	-4.380411	0.000000	-10.000000	-0.033333	10.133333	-83.000000	1023.000000	1023.000000	2046.000000
44.400002	-0.035451	-20.951784	-3.440975	-3.255978	-10.022430	-4.232400	0.000000	-10.000000	-0.066667	11.583334	-83.000000	1023.000000	1023.000000	2046.000000
44.419998	-0.035102	-20.745083	-3.388612	-3.177116	-9.963832	-4.215524	0.000000	-10.000000	-0.100000	13.083334	-47.666668	1023.000000	1023.000000	2046.000000
44.439999	-0.034388	-20.323277	-3.244380	-3.275907	-9.832232	-3.970757	0.000000	-10.000000	-0.125000	14.316667	-11.000000	1023.000000	1023.000000	2046.000000
44.459999	-0.033910	-20.040960	-3.094880	-3.287426	-9.773911	-3.884742	0.000000	-10.000000	-0.150000	15.050000	27.333334	1023.000000	1023.000000	2046.000000
44.480000	-0.033116	-19.571684	-2.974287	-3.306303	-9.641600	-3.649495	0.000000	-10.000000	-0.191667	16.049999	32.000000	1023.000000	1023.000000	2046.000000
44.500000	-0.032335	-19.110216	-2.881617	-3.161832	-9.525181	-3.541586	0.000000	-10.000000	-0.216667	17.300001	37.166668	1023.000000	1023.000000	2046.000000
44.520000	-0.031182	-18.428688	-2.716495	-3.125137	-9.367316	-3.219741	0.000000	-10.000000	-0.241667	18.816668	42.666668	1023.000000	1023.000000	2046.000000
44.540001	-0.029910	-17.677099	-2.551740	-2.967396	-9.181953	-2.976010	0.000000	-10.000000	-0.258333	20.266666	48.666668	1023.000000	1023.000000	2046.000000
44.560001	-0.028470	-16.826059	-2.378758	-2.940304	-8.879438	-2.627558	0.000000	-10.000000	-0.300000	21.250000	55.166668	1023.000000	1023.000000	2046.000000
44.580002	-0.027249	-16.103992	-2.120370	-2.864355	-8.714826	-2.404443	0.000000	-10.000000	-0.341667	22.366667	62.000000	1023.000000	1023.000000	2046.000000
44.599998	-0.026129	-15.442386	-1.970882	-2.991642	-8.426419	-2.053443	0.000000	-10.000000	-0.358333	23.216667	69.333336	1023.000000	1023.000000	2046.000000
44.619999	-0.025224	-14.907331	-1.694035	-3.053561	-8.321921	-1.837813	0.000000	-10.000000	-0.366667	24.216667	77.000000	1023.000000	1023.000000	2046.000000
44.639999	-0.024155	-14.275532	-1.601475	-3.117057	-8.012034	-1.544965	0.000000	-10.000000	-0.391667	24.983334	85.000000	1023.000000	1023.000000	2046.000000
44.660000	-0.023321	-13.782872	-1.394344	-3.139250	-7.907644	-1.341634	0.000000	-10.000000	-0.408333	25.900000	93.166664	1023.000000	1023.000000	2046.000000
44.680000	-0.022185	-13.111466	-1.346169	-3.104639	-7.590611	-1.070047	0.000000	-10.000000	-0.425000	26.433334	101.666664	1023.000000	1023.000000	2046.000000
44.700001	-0.021147	-12.497962	-1.125043	-3.113270	-7.424180	-0.835469	0.000000	-10.000000	-0.425000	26.950001	110.500000	1023.000000	1023.000000	2046.000000
44.720001	-0.020209	-11.943342	-1.056403	-3.067811	-7.170831	-0.648298	0.000000	-10.000000	-0.441667	26.950001	119.500000	1023.000000	1023.000000	2046.000000
44.740002	-0.019045	-11.255705	-0.890809	-3.111518	-6.946819	-0.306558	0.000000	-10.000000	-0.450000	27.116667	128.500000	1023.000000	1023.000000	2046.000000
44.759998	-0.017921	-10.591337	-0.739747	-2.984913	-6.710925	-0.155753	0.000000	-10.000000	-0.450000	27.416666	137.500000	1023.000000	1023.000000	2046.000000
44.779999	-0.016836	-9.950246	-0.643305	-2.973808	-6.449675	0.116542	0.000000	-10.000000	-0.450000	27.533333	146.500000	1023.000000	1023.000000	2046.000000
44.799999	-0.015553	-9.191799	-0.483676	-2.925249	-6.149460	0.366586	0.000000	-10.000000	-0.450000	27.650000	155.666672	1023.000000	1023.000000	2046.000000
44.820000	-0.014666	-8.667781	-0.314116	-2.971036	-5.982763	0.600134	0.000000	-10.000000	-0.466667	27.783333	164.833328	1023.000000	1023.000000	2046.000000
44.840000	-0.013801	-8.156575	-0.198184	-2.970919	-5.755261	0.767789	0.000000	-10.000000	-0.483333	28.150000	174.166672	1023.000000	1023.000000	2046.000000
44.860001	-0.012880	-7.612266	-0.059739	-2.952876	-5.510312	0.910661	0.000000	-10.000000	-0.500000	28.350000	183.500000	1023.000000	1023.000000	2046.000000
44.880001	-0.011915	-7.041815	-0.006318	-2.834955	-5.285493	1.084952	0.000000	-10.000000	-0.491667	28.233334	193.000000	1023.000000	1023.000000	2046.000000
44.900002	-0.011303	-6.680173	0.008931	-2.834398	-5.067802	1.213097	0.000000	-10.000000	-0.475000	27.866667	202.333328	1023.000000	1023.000000	2046.000000
44.919998	-0.010614	-6.272886	0.056699	-2.848733	-4.775872	1.295021	0.000000	-10.000000	-0.458333	27.650002	211.666672	1023.000000	1023.000000	2046.000000
44.939999	-0.009608	-5.678265	0.128941	-2.837172	-4.430846	1.460811	0.000000	-10.000000	-0.450000	27.350000	220.833328	1023.000000	1023.000000	2046.000000
44.959999	-0.008567	-5.062819	0.181357	-2.679618	-4.141343	1.576785	0.000000	-10.000000	-0.466667	27.533333	230.166672	1023.000000	1023.000000	2046.000000
44.980000	-0.007624	-4.505882	0.031733	-2.384625	-3.840484	1.687493	0.000000	-10.000000	-0.500000	27.966667	239.333328	1023.000000	1023.000000	2046.000000
45.000000	-0.006693	-3.955399	-0.130375	-1.939459	-3.662368	1.776803	0.000000	-10.000000	-0.533333	28.650000	248.666672	1023.000000	1023.000000	2046.000000
45.020000	-0.005750	-3.398437	-0.300305	-1.493924	-3.481238	1.877029	0.000000	-10.000000	-0.566667	29.316668	258.000000	1023.000000	1023.000000	2046.000000
45.040001	-0.004749	-2.806490	-0.402631	-1.146748	-3.282152	2.025042	0.000000	-10.000000	-0.566667	29.616667	267.666656	1023.000000	1023.000000	2046.000000
45.060001	-0.003749	-2.215938	-0.492304	-0.750573	-3.046619	2.073558	0.000000	-10.000000	-0.575000	29.850000	277.500000	1023.000000	1023.000000	2046.000000
45.080002	-0.002593	-1.532730	-0.416667	-0.408220	-2.891466	2.183622	0.000000	-10.000000	-0.558333	29.850000	287.500000	1023.000000	1023.000000	2046.000000
45.099998	-0.001623	-0.959190	-0.436890	-0.041104	-2.687675	2.206478	0.000000	-10.000000	-0.558333	29.850000	297.500000	1023.000000	1023.000000	2046.000000
45.119999	-0.000608	-0.359401	-0.391179	0.222067	-2.479101	2.288812	0.000000	-10.000000	-0.550000	29.799999	307.500000	1023.000000	1023.000000	2046.000000
45.139999	0.000394	0.232834	-0.295761	0.465873	-2.257214	2.319935	0.000000	-10.000000	-0.550000	29.633333	317.500000	1023.000000	1023.000000	2046.000000
45.160000	0.001607	0.949973	-0.075263	0.447395	-2.002664	2.580505	0.000000	-10.000000	-0.541667	29.366667	327.500000	1023.000000	1023.000000	2046.000000
45.180000	0.002933	1.733454	0.162543	0.554424	-1.694452	2.710939	0.000000	-10.000000	-0.516667	29.033333	337.166656	1023.000000	1023.000000	2046.000000
45.200001	0.004082	2.412266	0.333187	0.678280	-1.433430	2.834230	0.000000	-10.000000	-0.516667	29.000000	346.833344	1023.000000	1023.000000	2046.000000
45.220001	0.005425	3.206329	0.481662	0.921915	-1.189636	2.992388	0.000000	-10.000000	-0.533333	29.200001	356.500000	1023.000000	1023.000000	2046.000000
45.240002	0.007155	4.228734	0.646001	1.154025	-0.851314	3.280022	0.000000	-10.000000	-0.575000	29.583334	366.500000	1023.000000	1023.000000	2046.000000
45.259998	0.008934	5.279861	0.885035	1.421196	-0.520454	3.494084	0.000000	-10.000000	-0.575000	29.950001	376.166656	1023.000000	1023.000000	2046.000000
45.279999	0.010897	6.440370	1.220411	1.598606	-0.180547	3.801900	0.000000	-10.000000	-0.566667	30.233334	386.166656	1023.000000	1023.000000	2046.000000
45.299999	0.012625	7.461307	1.528158	1.728031	0.145931	4.059187	0.000000	-10.000000	-0.550000	30.400000	396.166656	1023.000000	1023.000000	2046.000000
45.320000	0.014228	8.408613	1.810995	1.726257	0.489399	4.381961	0.000000	-10.000000	-0.550000	30.333334	406.500000	1023.000000	1023.000000	2046.000000
45.340000	0.015650	9.249232	2.210547	1.668054	0.733249	4.637381	0.000000	-10.000000	-0.541667	30.183334	416.500000	1023.000000	1023.000000	2046.000000
45.360001	0.016975	10.032093	2.476331	1.637553	1.063290	4.854919	0.000000	-10.000000	-0.533333	29.933334	426.500000	1023.000000	1023.000000	2046.000000
45.380001	0.018341	10.839779	2.844820	1.621975	1.318297	5.054687	0.000000	-10.000000	-0.516667	29.850000	436.500000	1023.000000	1023.000000	2046.000000
45.400002	0.019651	11.613664	3.124118	1.620949	1.661952	5.206645	0.000000	-10.000000	-0.525000	29.733334	446.500000	1023.000000	1023.000000	2046.000000
45.419998	0.021064	12.448978	3.386962	1.674481	2.008711	5.378824	0.000000	-10.000000	-0.516667	29.400000	456.500000	1023.000000	1023.000000	2046.000000
45.439999	0.022254	13.151828	3.601905	1.713765	2.339317	5.496841	0.000000	-10.000000	-0.516667	28.933334	466.333344	1023.000000	1023.000000	2046.000000
45.459999	0.023476	13.874094	3.822527	1.756584	2.593677	5.701306	0.000000	-10.000000	-0.500000	28.666668	476.000000	1023.000000	1023.000000	2046.000000
45.480000	0.024725	14.612218	3.989418	1.831532	2.946109	5.845159	0.000000	-10.000000	-0.500000	28.483334	485.666656	1023.000000	1023.000000	2046.000000
45.500000	0.026082	15.414726	4.252199	1.879280	3.182442	6.100804	0.000000	-10.000000	-0.508333	28.566668	495.166656	1023.000000	1023.000000	2046.000000
45.520000	0.027448	16.222036	4.428353	1.970738	3.529691	6.293254	0.000000	-10.000000	-0.516667	28.800001	504.833344	1023.000000	1023.000000	2046.000000
45.540001	0.028711	16.968193	4.690708	1.896780	3.782390	6.598315	0.000000	-10.000000	-0.533333	29.200001	514.166687	1023.000000	1023.000000	2046.000000
45.560001	0.029993	17.725693	4.950466	1.946241	4.049336	6.779651	0.000000	-10.000000	-0.533333	29.300001	523.833313	1023.000000	1023.000000	2046.000000
45.580002	0.031260	18.474649	5.210238	2.012239	4.292662	6.959510	0.000000	-10.000000	-0.525000	29.083334	533.500000	1023.000000	1023.000000	2046.000000
45.599998	0.032722	19.338745	5.314472	2.263590	4.583284	7.177400	0.000000	-10.000000	-0.508333	28.933334	543.500000	1023.000000	1023.000000	2046.000000
45.619999	0.033764	19.954399	5.470765	2.331933	4.826976	7.324726	0.000000	-10.000000	-0.483333	28.500000	553.166687	1023.000000	1023.000000	2046.000000
45.639999	0.034774	20.551390	5.656944	2.283405	5.112345	7.498696	0.000000	-10.000000	-0.466667	28.016666	562.666687	1023.000000	1023.000000	2046.000000
45.660000	0.035814	21.165926	5.892143	2.220217	5.420642	7.632922	0.000000	-10.000000	-0.450000	27.583334	572.000000	1023.000000	1023.000000	2046.000000
45.680000	0.037205	21.987896	6.093279	2.452362	5.708525	7.733730	0.000000	-10.000000	-0.450000	27.516666	581.333313	1023.000000	1023.000000	2046.000000
45.700001	0.038535	22.774040	6.114591	2.834281	5.948862	7.876307	0.000000	-10.000000	-0.433333	27.416668	590.500000	1023.000000	1023.000000	2046.000000
45.720001	0.039742	23.487728	6.111979	3.294901	6.106174	7.974675	0.000000	-10.000000	-0.433333	27.466667	599.666687	1023.000000	1023.000000	2046.000000
45.740002	0.040774	24.097485	6.055072	3.679778	6.325584	8.037049	0.000000	-10.000000	-0.433333	27.366667	608.833313	1023.000000	1023.000000	2046.000000
45.759998	0.041899	24.762421	6.115024	4.118172	6.456322	8.072903	0.000000	-10.000000	-0.450000	27.450001	618.166687	1023.000000	1023.000000	2046.000000
45.779999	0.043087	25.464466	6.162084	4.510187	6.672506	8.119689	0.000000	-10.000000	-0.450000	27.333334	627.333313	1023.000000	1023.000000	2046.000000
45.799999	0.044211	26.128479	6.190835	4.983864	6.829293	8.124486	0.000000	-10.000000	-0.450000	27.600000	636.500000	1023.000000	1023.000000	2046.000000
45.820000	0.045545	26.917376	6.338748	5.305952	6.998408	8.274267	0.000000	-10.000000	-0.458333	27.816668	645.500000	1023.000000	1023.000000	2046.000000
45.840000	0.046691	27.594282	6.435855	5.656834	7.181034	8.320560	0.000000	-10.000000	-0.458333	28.100000	654.666687	1023.000000	1023.000000	2046.000000
45.860001	0.048069	28.409002	6.634833	5.846957	7.401764	8.525448	0.000000	-10.000000	-0.475000	28.016666	664.000000	1023.000000	1023.000000	2046.000000
45.880001	0.049485	29.245735	6.996037	6.023729	7.542799	8.683170	0.000000	-10.000000	-0.475000	28.083334	673.500000	1023.000000	1023.000000	2046.000000
45.900002	0.050936	30.103256	7.289617	5.969849	7.857314	8.986476	0.000000	-10.000000	-0.466667	27.750000	683.000000	1023.000000	1023.000000	2046.000000
45.919998	0.052141	30.815317	7.590826	6.110522	7.955528	9.158441	0.000000	-10.000000	-0.450000	27.816668	692.333313	1023.000000	1023.000000	2046.000000
45.939999	0.053669	31.718344	7.801311	6.235805	8.257882	9.423346	0.000000	-10.000000	-0.425000	27.600000	701.500000	1023.000000	1023.000000	2046.000000
45.959999	0.055261	32.659122	8.043401	6.453495	8.479272	9.682957	0.000000	-10.000000	-0.433333	27.850000	710.666687	1023.000000	1023.000000	2046.000000
45.980000	0.057101	33.746887	8.395658	6.606362	8.732236	10.012631	0.000000	-10.000000	-0.425000	27.766668	729.166687	1023.000000	1023.000000	2046.000000
46.000000	0.059052	34.900013	8.689310	6.884991	9.053983	10.271729	0.000000	-10.000000	-0.433333	27.850000	744.666687	1023.000000	1023.000000	2046.000000
46.020000	0.060840	35.956486	9.076930	6.936207	9.311538	10.631810	0.000000	-10.000000	-0.425000	27.800001	757.000000	1023.000000	1023.000000	2046.000000
46.040001	0.062515	36.946140	9.369186	7.048256	9.645404	10.883293	0.000000	-10.000000	-0.425000	27.800001	757.000000	1023.000000	1023.000000	2046.000000
46.060001	0.063735	37.667576	9.684877	6.930469	9.835405	11.216824	0.000000	-10.000000	-0.433333	27.783335	760.166687	1023.000000	1023.000000	2046.000000
46.080002	0.065091	38.468952	9.927236	6.924995	10.108098	11.508624	0.000000	-10.000000	-0.458333	27.783335	766.333313	1023.000000	1023.000000	2046.000000
46.099998	0.066248	39.152294	10.229964	6.891001	10.230067	11.801262	0.000000	-10.000000	-0.500000	28.200001	775.666687	1023.000000	1023.000000	2046.000000
46.119999	0.067639	39.974419	10.483008	6.980502	10.484427	12.026482	0.000000	-10.000000	-0.541667	29.016668	785.000000	1023.000000	1023.000000	2046.000000
46.139999	0.068980	40.767216	10.780426	7.060154	10.646762	12.279875	0.000000	-10.000000	-0.541667	29.816668	794.666687	1023.000000	1023.000000	2046.000000
46.160000	0.070250	41.517895	11.019899	7.089496	10.852116	12.556384	0.000000	-10.000000	-0.525000	30.100000	804.500000	1023.000000	1023.000000	2046.000000
46.180000	0.071476	42.242519	11.210954	7.198041	11.034065	12.799459	0.000000	-10.000000	-0.500000	29.866667	814.500000	1023.000000	1023.000000	2046.000000
46.200001	0.072686	42.957523	11.431679	7.311499	11.207701	13.006646	0.000000	-10.000000	-0.483333	29.299999	824.500000	1023.000000	1023.000000	2046.000000
46.220001	0.073906	43.678493	11.581215	7.394167	11.434694	13.268419	0.000000	-10.000000	-0.458333	28.666666	834.333313	1023.000000	1023.000000	2046.000000
46.240002	0.075221	44.455498	11.854671	7.472911	11.611460	13.516457	0.000000	-10.000000	-0.425000	27.833334	844.000000	1023.000000	1023.000000	2046.000000
46.259998	0.076238	45.056774	11.981308	7.557794	11.819144	13.698526	0.000000	-10.000000	-0.383333	27.233334	853.333313	1023.000000	1023.000000	2046.000000
46.279999	0.077362	45.721130	12.164999	7.648340	12.040636	13.867156	0.000000	-10.000000	-0.350000	26.233334	862.500000	1023.000000	1023.000000	2046.000000
46.299999	0.078417	46.344273	12.356623	7.732513	12.182296	14.072842	0.000000	-10.000000	-0.316667	25.250000	871.333313	1023.000000	1023.000000	2046.000000
46.320000	0.079903	47.222904	12.480002	8.022829	12.360184	14.359888	0.000000	-10.000000	-0.291667	23.983334	880.166687	1023.000000	1023.000000	2046.000000
46.340000	0.080699	47.693127	12.528495	8.190208	12.593396	14.381025	0.000000	-10.000000	-0.233333	22.600000	888.333313	1023.000000	1023.000000	2046.000000
46.360001	0.081470	48.148560	12.785319	8.168045	12.742478	14.452716	0.000000	-10.000000	-0.200000	21.083334	896.166687	1023.000000	1023.000000	2046.000000
46.380001	0.082359	48.674374	13.034736	7.969955	13.058031	14.611652	0.000000	-10.000000	-0.166667	19.750000	903.333313	1023.000000	1023.000000	2046.000000
46.400002	0.083349	49.259426	13.258095	8.130638	13.249913	14.620778	0.000000	-10.000000	-0.183333	18.799999	910.166687	1023.000000	1023.000000	2046.000000
46.419998	0.084349	49.850521	13.324082	8.403201	13.366979	14.756257	0.000000	-10.000000	-0.158333	18.183332	916.500000	1023.000000	1023.000000	2046.000000
46.439999	0.084932	50.194599	13.183590	8.762444	13.476138	14.772429	0.000000	-10.000000	-0.133333	17.466667	922.500000	1023.000000	1023.000000	2046.000000
46.459999	0.085305	50.415466	13.067382	9.100624	13.479196	14.768266	0.000000	-10.000000	-0.075000	16.433334	928.500000	1023.000000	1023.000000	2046.000000
46.480000	0.085737	50.670822	12.999777	9.402909	13.524285	14.743850	0.000000	-10.000000	-0.041667	15.216667	934.333313	1023.000000	1023.000000	2046.000000
46.500000	0.086139	50.908215	12.908144	9.808752	13.546568	14.644751	0.000000	-10.000000	-0.016667	13.683333	939.833313	1023.000000	1023.000000	2046.000000
46.520000	0.086601	51.181030	12.799500	10.197840	13.584276	14.599415	0.000000	-10.000000	-0.008333	12.100000	944.666687	1023.000000	1023.000000	2046.000000
46.540001	0.086932	51.376698	12.722363	10.530034	13.566150	14.558151	0.000000	-10.000000	0.000000	10.466667	949.000000	1023.000000	1023.000000	2046.000000
46.560001	0.087279	51.581783	12.668616	10.829347	13.597128	14.486692	0.000000	-10.000000	0.000000	9.016667	952.666687	1023.000000	1023.000000	2046.000000
46.580002	0.087583	51.761398	12.700870	11.040138	13.565483	14.454907	0.000000	-10.000000	0.016667	7.483334	956.000000	1023.000000	1023.000000	2046.000000
46.599998	0.088074	52.051842	12.723250	11.177316	13.702020	14.449257	0.000000	-10.000000	0.033333	5.550000	958.833313	1023.000000	1023.000000	2046.000000
46.619999	0.088236	52.147617	12.880928	11.063691	13.658299	14.544699	0.000000	-10.000000	0.066667	2.066667	961.000000	1023.000000	1023.000000	2046.000000
46.639999	0.088204	52.128723	12.896316	11.043126	13.665725	14.523559	0.000000	-10.000000	0.083333	-1.083333	962.333313	1023.000000	1023.000000	2046.000000
46.660000	0.088193	52.122143	12.926702	11.064691	13.552870	14.577882	0.000000	-10.000000	0.100000	-4.366667	962.833313	1023.000000	1023.000000	2046.000000
46.680000	0.088219	52.137547	12.928807	11.138929	13.506479	14.563331	0.000000	-10.000000	0.100000	-6.500000	963.000000	1023.000000	1023.000000	2046.000000
46.700001	0.088341	52.209347	12.904945	11.290650	13.517883	14.495866	0.000000	-10.000000	0.116667	-8.683333	963.000000	1023.000000	1023.000000	2046.000000
46.720001	0.088308	52.190125	12.938921	11.283223	13.410376	14.557603	0.000000	-10.000000	0.141667	-10.550000	963.000000	1023.000000	1023.000000	2046.000000
46.740002	0.088297	52.183475	12.995631	11.303361	13.400170	14.484314	0.000000	-10.000000	0.191667	-12.233334	963.000000	1023.000000	1023.000000	2046.000000
46.759998	0.087960	51.984447	13.035496	11.113544	13.271143	14.564263	0.000000	-10.000000	0.233333	-14.050000	959.500000	1023.000000	1023.000000	2046.000000
46.779999	0.087161	51.511906	13.048800	10.923677	13.090128	14.449300	0.000000	-10.000000	0.291667	-16.000000	951.333313	1023.000000	1023.000000	2046.000000
46.799999	0.086142	50.909931	13.007672	10.589869	12.946915	14.365477	0.000000	-10.000000	0.350000	-18.266666	941.000000	1023.000000	1023.000000	2046.000000
46.820000	0.084918	50.186619	12.910161	10.391056	12.731976	14.153424	0.000000	-10.000000	0.425000	-20.650000	931.833313	1023.000000	1023.000000	2046.000000
46.840000	0.083654	49.439430	12.799270	10.118020	12.489870	14.032272	0.000000	-10.000000	0.500000	-22.950001	924.666687	1023.000000	1023.000000	2046.000000
46.860001	0.082478	48.744488	12.654374	9.908380	12.315481	13.866251	0.000000	-10.000000	0.575000	-24.950001	917.000000	1023.000000	1023.000000	2046.000000
46.880001	0.081114	47.938660	12.513050	9.707504	12.057617	13.660485	0.000000	-10.000000	0.641667	-26.750000	908.666687	1023.000000	1023.000000	2046.000000
46.900002	0.079693	47.098385	12.277034	9.580899	11.820337	13.420115	0.000000	-10.000000	0.691667	-28.266666	899.833313	1023.000000	1023.000000	2046.000000
46.919998	0.078338	46.297760	12.072939	9.373713	11.562711	13.288398	0.000000	-10.000000	0.733333	-29.550001	890.333313	1023.000000	1023.000000	2046.000000
46.939999	0.076932	45.466850	11.805490	9.252535	11.289337	13.119488	0.000000	-10.000000	0.775000	-30.466667	880.500000	1023.000000	1023.000000	2046.000000
46.959999	0.075414	44.569389	11.651517	8.982937	10.954615	12.980322	0.000000	-10.000000	0.808333	-31.050001	873.833313	1023.000000	1023.000000	2046.000000
46.980000	0.073730	43.574451	11.378573	8.821832	10.655797	12.718249	0.000000	-10.000000	0.833333	-31.500002	863.500000	1023.000000	1023.000000	2046.000000
47.000000	0.071923	42.506638	11.134258	8.484727	10.354176	12.533479	0.000000	-10.000000	0.850000	-31.833334	852.833313	1023.000000	1023.000000	2046.000000
47.020000	0.070427	41.622086	10.920859	8.493050	9.910200	12.297977	0.000000	-10.000000	0.875000	-32.216667	838.666687	1023.000000	1023.000000	2046.000000
47.040001	0.068765	40.640224	10.561663	8.380966	9.636168	12.061428	0.000000	-10.000000	0.891667	-32.516666	827.833313	1023.000000	1023.000000	2046.000000
47.060001	0.066976	39.582920	10.390079	8.205059	9.345880	11.641903	0.000000	-10.000000	0.916667	-32.933334	817.000000	1023.000000	1023.000000	2046.000000
47.080002	0.064981	38.403641	10.324455	7.675718	9.000748	11.402718	0.000000	-10.000000	0.933333	-33.316666	806.000000	1023.000000	1023.000000	2046.000000
47.099998	0.063435	37.490257	10.114589	7.343378	8.851242	11.181050	0.000000	-10.000000	0.958333	-33.700001	795.000000	1023.000000	1023.000000	2046.000000
47.119999	0.061758	36.498753	9.855252	7.208898	8.492691	10.941911	0.000000	-10.000000	0.958333	-33.950001	783.833313	1023.000000	1023.000000	2046.000000
47.139999	0.059974	35.444618	9.349957	7.321442	8.173282	10.599939	0.000000	-10.000000	0.958333	-34.183334	772.500000	1023.000000	1023.000000	2046.000000
47.160000	0.058126	34.352306	8.947083	7.364590	7.720290	10.320341	0.000000	-10.000000	0.958333	-34.150002	761.000000	1023.000000	1023.000000	2046.000000
47.180000	0.056480	33.379894	8.509060	7.475855	7.418722	9.976258	0.000000	-10.000000	0.966667	-34.049999	749.500000	1023.000000	1023.000000	2046.000000
47.200001	0.054782	32.376286	8.237242	7.520081	7.000293	9.618670	0.000000	-10.000000	0.975000	-34.183334	738.166687	1023.000000	1023.000000	2046.000000
47.220001	0.053380	31.547646	7.919064	7.621059	6.740511	9.267011	0.000000	-10.000000	0.983333	-34.350002	726.666687	1023.000000	1023.000000	2046.000000
47.240002	0.051890	30.667168	7.601197	7.699807	6.441350	8.924814	0.000000	-10.000000	0.991667	-34.616669	715.333313	1023.000000	1023.000000	2046.000000
47.259998	0.050467	29.825821	7.306115	7.835081	6.165497	8.519128	0.000000	-10.000000	1.008333	-34.616669	703.666687	1023.000000	1023.000000	2046.000000
47.279999	0.049019	28.970114	7.018514	7.898027	5.893839	8.159734	0.000000	-10.000000	1.008333	-34.716667	692.333313	1023.000000	1023.000000	2046.000000
47.299999	0.047600	28.131741	6.812419	7.836061	5.632901	7.850360	0.000000	-10.000000	1.008333	-34.833336	680.666687	1023.000000	1023.000000	2046.000000
47.320000	0.046328	27.379606	6.708359	7.641243	5.341399	7.688606	0.000000	-10.000000	1.000000	-35.016666	669.000000	1023.000000	1023.000000	2046.000000
47.340000	0.044908	26.540787	6.535069	7.399294	5.135257	7.471168	0.000000	-10.000000	1.000000	-35.216667	657.333313	1023.000000	1023.000000	2046.000000
47.360001	0.043313	25.598095	6.337144	7.284791	4.778064	7.198097	0.000000	-10.000000	0.983333	-35.100002	645.666687	1023.000000	1023.000000	2046.000000
47.380001	0.042055	24.854528	6.124571	7.214504	4.505201	7.010252	0.000000	-10.000000	0.975000	-34.883335	634.000000	1023.000000	1023.000000	2046.000000
47.400002	0.040790	24.106972	5.966262	7.187660	4.128329	6.824721	0.000000	-10.000000	0.950000	-34.233334	622.333313	1023.000000	1023.000000	2046.000000
47.419998	0.039870	23.563309	5.893734	7.148241	3.839772	6.681561	0.000000	-10.000000	0.925000	-33.766666	610.833313	1023.000000	1023.000000	2046.000000
47.439999	0.038848	22.959387	5.886381	7.061642	3.445316	6.566048	0.000000	-10.000000	0.883333	-33.183334	599.666687	1023.000000	1023.000000	2046.000000
47.459999	0.037742	22.305731	5.711667	6.950302	3.272714	6.371047	0.000000	-10.000000	0.875000	-32.966667	588.500000	1023.000000	1023.000000	2046.000000
47.480000	0.036476	21.557213	5.712883	6.673960	2.850678	6.319691	0.000000	-10.000000	0.883333	-32.850002	577.500000	1023.000000	1023.000000	2046.000000
47.500000	0.034935	20.646338	5.565316	6.359967	2.629570	6.091484	0.000000	-10.000000	0.900000	-32.916668	566.500000	1023.000000	1023.000000	2046.000000
47.520000	0.033429	19.756496	5.498111	6.018927	2.307979	5.931480	0.000000	-10.000000	0.900000	-32.850002	555.500000	1023.000000	1023.000000	2046.000000
47.540001	0.031843	18.819202	5.312115	5.704032	2.075003	5.728052	0.000000	-10.000000	0.900000	-32.750000	544.500000	1023.000000	1023.000000	2046.000000
47.560001	0.030495	18.022324	5.235495	5.547547	1.750825	5.488456	0.000000	-10.000000	0.883333	-32.383335	533.500000	1023.000000	1023.000000	2046.000000
47.580002	0.029171	17.239763	5.038282	5.340229	1.557272	5.303978	0.000000	-10.000000	0.866667	-32.116669	526.166687	1023.000000	1023.000000	2046.000000
47.599998	0.027951	16.518890	4.953859	5.155319	1.271164	5.138548	0.000000	-10.000000	0.850000	-31.916666	515.500000	1023.000000	1023.000000	2046.000000
47.619999	0.026576	15.706259	4.756443	4.955602	1.040869	4.953345	0.000000	-10.000000	0.850000	-31.983334	508.500000	1023.000000	1023.000000	2046.000000
47.639999	0.025518	15.081074	4.675516	4.789647	0.802386	4.813525	0.000000	-10.000000	0.850000	-32.016666	494.166656	1023.000000	1023.000000	2046.000000
47.660000	0.024185	14.293344	4.497361	4.625715	0.561745	4.608524	0.000000	-10.000000	0.850000	-31.983334	486.833344	1023.000000	1023.000000	2046.000000
47.680000	0.023073	13.635976	4.393061	4.392055	0.359843	4.491017	0.000000	-10.000000	0.858333	-32.116669	476.000000	1023.000000	1023.000000	2046.000000
47.700001	0.021544	12.732495	4.198456	4.151568	0.124663	4.257808	0.000000	-10.000000	0.866667	-32.299999	465.333344	1023.000000	1023.000000	2046.000000
47.720001	0.020263	11.975545	4.098988	3.870176	-0.065399	4.071782	0.000000	-10.000000	0.866667	-32.233334	451.000000	1023.000000	1023.000000	2046.000000
47.740002	0.018751	11.081815	3.977966	3.640382	-0.452526	3.915992	0.000000	-10.000000	0.858333	-31.966667	436.666656	1023.000000	1023.000000	2046.000000
47.759998	0.017739	10.483493	3.752260	3.514966	-0.620810	3.837077	0.000000	-10.000000	0.850000	-31.683332	429.500000	1023.000000	1023.000000	2046.000000
47.779999	0.015975	9.440973	3.546630	3.165875	-0.884121	3.612589	0.000000	-10.000000	0.850000	-31.516666	418.833344	1023.000000	1023.000000	2046.000000
47.799999	0.014561	8.605648	3.514146	2.702671	-1.084732	3.473564	0.000000	-10.000000	0.841667	-31.583334	408.333344	1023.000000	1023.000000	2046.000000
47.820000	0.013086	7.734098	3.455779	2.287389	-1.346256	3.337185	0.000000	-10.000000	0.825000	-31.500000	394.166656	1023.000000	1023.000000	2046.000000
47.840000	0.011787	6.965967	3.267307	1.990022	-1.452361	3.160999	0.000000	-10.000000	0.808333	-31.283333	383.833344	1023.000000	1023.000000	2046.000000
47.860001	0.010332	6.106216	3.058650	1.874732	-1.798267	2.971102	0.000000	-10.000000	0.775000	-30.633333	373.500000	1023.000000	1023.000000	2046.000000
47.880001	0.009585	5.664965	2.801435	1.916063	-1.906250	2.853717	0.000000	-10.000000	0.733333	-29.766666	363.500000	1023.000000	1023.000000	2046.000000
47.900002	0.008719	5.153065	2.566967	2.065315	-2.202250	2.723032	0.000000	-10.000000	0.691667	-28.950001	353.500000	1023.000000	1023.000000	2046.000000
47.919998	0.008116	4.796704	2.427246	2.167142	-2.371404	2.573721	0.000000	-10.000000	0.666667	-28.150000	343.666656	1023.000000	1023.000000	2046.000000
47.939999	0.007216	4.264472	2.182986	2.247205	-2.581107	2.415387	0.000000	-10.000000	0.658333	-27.716667	337.166656	1023.000000	1023.000000	2046.000000
47.959999	0.006332	3.742227	1.975349	2.326450	-2.735975	2.176404	0.000000	-10.000000	0.650000	-27.600000	331.000000	1023.000000	1023.000000	2046.000000
47.980000	0.005252	3.104125	1.774805	2.274355	-2.924412	1.979377	0.000000	-10.000000	0.650000	-27.800001	321.833344	1023.000000	1023.000000	2046.000000
48.000000	0.004083	2.412974	1.575068	2.217582	-3.112504	1.732827	0.000000	-10.000000	0.658333	-27.966667	309.500000	1023.000000	1023.000000	2046.000000
48.020000	0.002978	1.760154	1.500815	2.085402	-3.389898	1.563835	0.000000	-10.000000	0.666667	-28.033333	300.166656	1023.000000	1023.000000	2046.000000
48.040001	0.002068	1.222279	1.428699	1.944792	-3.500615	1.349403	0.000000	-10.000000	0.666667	-27.900000	293.833344	1023.000000	1023.000000	2046.000000
48.060001	0.001208	0.713648	1.516801	1.669861	-3.703483	1.230469	0.000000	-10.000000	0.641667	-27.616667	287.666656	1023.000000	1023.000000	2046.000000
48.080002	0.000197	0.116428	1.550236	1.376984	-3.853402	1.042611	0.000000	-10.000000	0.616667	-27.233334	278.500000	1023.000000	1023.000000	2046.000000
48.099998	-0.000770	-0.455258	1.588642	1.165889	-4.061716	0.851926	0.000000	-10.000000	0.575000	-26.416666	266.666656	1023.000000	1023.000000	2046.000000
48.119999	-0.001625	-0.960325	1.569018	1.063298	-4.301680	0.709039	0.000000	-10.000000	0.550000	-25.583334	254.833328	1023.000000	1023.000000	2046.000000
48.139999	-0.002216	-1.309816	1.601393	0.990180	-4.489091	0.587702	0.000000	-10.000000	0.525000	-24.850000	246.000000	1023.000000	1023.000000	2046.000000
48.160000	-0.002660	-1.572055	1.580001	0.895664	-4.645845	0.598126	0.000000	-10.000000	0.516667	-24.333334	237.666672	1023.000000	1023.000000	2046.000000
48.180000	-0.003116	-1.841472	1.669790	0.802226	-4.821720	0.508233	0.000000	-10.000000	0.508333	-23.866667	229.666672	1023.000000	1023.000000	2046.000000
48.200001	-0.003814	-2.253939	1.612697	0.636309	-4.982038	0.479093	0.000000	-10.000000	0.475000	-23.100000	219.166672	1023.000000	1023.000000	2046.000000
48.220001	-0.004689	-2.771009	1.533099	0.391726	-5.064228	0.368394	0.000000	-10.000000	0.450000	-22.650000	214.000000	1023.000000	1023.000000	2046.000000
48.240002	-0.005809	-3.432974	1.556378	0.093742	-5.370061	0.286967	0.000000	-10.000000	0.416667	-22.300001	209.000000	1023.000000	1023.000000	2046.000000
48.259998	-0.006803	-4.020327	1.498689	-0.124787	-5.564775	0.170547	0.000000	-10.000000	0.408333	-21.966667	204.000000	1023.000000	1023.000000	2046.000000
48.279999	-0.007772	-4.593128	1.493672	-0.401266	-5.790900	0.105365	0.000000	-10.000000	0.400000	-21.433334	196.666672	1023.000000	1023.000000	2046.000000
48.299999	-0.008744	-5.167923	1.288866	-0.518899	-5.874991	-0.062900	0.000000	-10.000000	0.383333	-20.683334	187.166672	1023.000000	1023.000000	2046.000000
48.320000	-0.009697	-5.730930	1.280683	-0.714058	-6.139543	-0.158013	0.000000	-10.000000	0.366667	-20.216667	180.166672	1023.000000	1023.000000	2046.000000
48.340000	-0.010443	-6.171815	1.073221	-0.870349	-6.149072	-0.225615	0.000000	-10.000000	0.350000	-19.683334	171.166672	1023.000000	1023.000000	2046.000000
48.360001	-0.011347	-6.705862	1.011099	-0.985473	-6.344718	-0.386770	0.000000	-10.000000	0.358333	-19.283333	164.666672	1023.000000	1023.000000	2046.000000
48.380001	-0.012174	-7.194918	0.882323	-1.184667	-6.421439	-0.471136	0.000000	-10.000000	0.366667	-18.883333	158.166672	1023.000000	1023.000000	2046.000000
48.400002	-0.012765	-7.544192	0.835429	-1.249965	-6.471279	-0.658377	0.000000	-10.000000	0.366667	-18.566668	153.833328	1023.000000	1023.000000	2046.000000
48.419998	-0.013491	-7.973066	0.807264	-1.401647	-6.645636	-0.733047	0.000000	-10.000000	0.341667	-18.250000	149.666672	1023.000000	1023.000000	2046.000000
48.439999	-0.013883	-8.205003	0.786597	-1.504701	-6.658811	-0.828088	0.000000	-10.000000	0.316667	-17.966667	141.500000	1023.000000	1023.000000	2046.000000
48.459999	-0.014547	-8.597103	0.752598	-1.645719	-6.843799	-0.860183	0.000000	-10.000000	0.300000	-17.866667	135.500000	1023.000000	1023.000000	2046.000000
48.480000	-0.015139	-8.947227	0.686779	-1.735038	-6.863040	-1.035927	0.000000	-10.000000	0.283333	-17.700001	129.500000	1023.000000	1023.000000	2046.000000
48.500000	-0.015917	-9.407105	0.671970	-1.910141	-7.036793	-1.132142	0.000000	-10.000000	0.266667	-17.250000	123.833336	1023.000000	1023.000000	2046.000000
48.520000	-0.016621	-9.823079	0.568181	-2.015704	-7.139363	-1.236194	0.000000	-10.000000	0.250000	-16.800001	118.166664	1023.000000	1023.000000	2046.000000
48.540001	-0.017360	-10.259804	0.485619	-2.039893	-7.389679	-1.315851	0.000000	-10.000000	0.241667	-16.466667	112.500000	1023.000000	1023.000000	2046.000000
48.560001	-0.018381	-10.862886	0.321977	-2.294714	-7.426916	-1.463233	0.000000	-10.000000	0.241667	-16.266666	108.833336	1023.000000	1023.000000	2046.000000
48.580002	-0.019223	-11.360900	0.249472	-2.530165	-7.519758	-1.560449	0.000000	-10.000000	0.241667	-16.133333	101.500000	1023.000000	1023.000000	2046.000000
48.599998	-0.020127	-11.894991	0.110249	-2.760619	-7.602086	-1.642535	0.000000	-10.000000	0.250000	-15.883333	94.333336	1023.000000	1023.000000	2046.000000
48.619999	-0.020952	-12.382581	-0.063741	-2.811249	-7.622138	-1.885454	0.000000	-10.000000	0.250000	-15.750000	88.833336	1023.000000	1023.000000	2046.000000
48.639999	-0.021557	-12.740198	-0.201747	-2.781846	-7.832285	-1.924321	0.000000	-10.000000	0.233333	-15.433333	85.333336	1023.000000	1023.000000	2046.000000
48.660000	-0.021868	-12.924217	-0.474361	-2.589615	-7.847785	-2.012457	0.000000	-10.000000	0.216667	-14.783334	82.000000	1023.000000	1023.000000	2046.000000
48.680000	-0.022260	-13.155738	-0.673344	-2.340109	-8.051548	-2.090736	0.000000	-10.000000	0.175000	-13.666667	77.000000	1023.000000	1023.000000	2046.000000
48.700001	-0.022585	-13.348004	-0.904401	-2.120730	-8.105292	-2.217580	0.000000	-10.000000	0.150000	-12.300000	72.333336	1023.000000	1023.000000	2046.000000
48.720001	-0.022980	-13.581347	-1.011710	-2.013349	-8.233722	-2.322567	0.000000	-10.000000	0.125000	-11.533334	68.166664	1023.000000	1023.000000	2046.000000
48.740002	-0.023481	-13.877342	-1.225683	-1.934100	-8.309778	-2.407781	0.000000	-10.000000	0.133333	-11.116667	64.500000	1023.000000	1023.000000	2046.000000
48.759998	-0.024019	-14.195144	-1.340735	-1.875427	-8.380711	-2.598272	0.000000	-10.000000	0.125000	-11.000000	60.833332	1023.000000	1023.000000	2046.000000
48.779999	-0.024625	-14.553603	-1.520890	-1.878660	-8.465096	-2.688958	0.000000	-10.000000	0.116667	-10.916667	57.166668	1023.000000	1023.000000	2046.000000
48.799999	-0.025126	-14.849472	-1.574104	-1.904570	-8.531602	-2.839197	0.000000	-10.000000	0.108333	-10.800000	52.166668	1023.000000	1023.000000	2046.000000
48.820000	-0.025397	-15.009829	-1.492271	-2.028972	-8.669240	-2.819345	0.000000	-10.000000	0.116667	-10.750000	48.500000	1023.000000	1023.000000	2046.000000
48.840000	-0.025765	-15.227158	-1.461667	-2.225432	-8.637553	-2.902505	0.000000	-10.000000	0.116667	-10.283334	45.000000	1023.000000	1023.000000	2046.000000
48.860001	-0.026324	-15.557655	-1.363464	-2.380232	-8.800172	-3.013787	0.000000	-10.000000	0.116667	-9.900001	42.833332	1023.000000	1023.000000	2046.000000
48.880001	-0.026708	-15.784671	-1.400183	-2.503741	-8.794135	-3.086612	0.000000	-10.000000	0.108333	-9.300000	39.500000	1023.000000	1023.000000	2046.000000
48.900002	-0.027027	-15.972869	-1.341143	-2.518374	-8.980928	-3.132423	0.000000	-10.000000	0.108333	-8.433333	35.333332	1023.000000	1023.000000	2046.000000
48.919998	-0.027021	-15.969366	-1.307330	-2.492319	-8.997777	-3.171940	0.000000	-10.000000	0.100000	-7.633334	32.333332	1023.000000	1023.000000	2046.000000
48.939999	-0.026914	-15.906277	-1.248653	-2.461982	-9.024427	-3.171216	0.000000	-10.000000	0.100000	-6.800000	29.833334	1023.000000	1023.000000	2046.000000
48.959999	-0.026763	-15.817053	-1.179700	-2.468709	-9.018929	-3.149715	0.000000	-10.000000	0.100000	-6.383334	28.500000	1023.000000	1023.000000	2046.000000
48.980000	-0.026867	-15.878373	-1.045642	-2.552928	-9.118797	-3.161006	0.000000	-10.000000	0.083333	-5.916667	26.500000	1023.000000	1023.000000	2046.000000
49.000000	-0.027111	-16.022741	-1.018712	-2.769220	-9.105114	-3.129695	0.000000	-10.000000	0.066667	-5.550000	23.833334	1023.000000	1023.000000	2046.000000
49.020000	-0.027363	-16.171762	-0.890887	-2.929753	-9.163686	-3.187436	0.000000	-10.000000	0.050000	-5.350000	21.833334	1023.000000	1023.000000	2046.000000
49.040001	-0.027877	-16.475323	-0.793332	-3.146105	-9.338166	-3.197721	0.000000	-10.000000	0.058333	-5.133334	19.833334	1023.000000	1023.000000	2046.000000
49.060001	-0.028087	-16.599594	-0.812218	-3.276034	-9.289890	-3.221452	0.000000	-10.000000	0.066667	-4.933333	18.666666	1023.000000	1023.000000	2046.000000
49.080002	-0.028385	-16.775600	-0.876358	-3.358732	-9.325298	-3.215212	0.000000	-10.000000	0.066667	-4.650000	17.000000	1023.000000	1023.000000	2046.000000
49.099998	-0.028767	-17.001009	-0.888900	-3.449748	-9.371768	-3.290593	0.000000	-10.000000	0.058333	-4.500000	15.000000	1023.000000	1023.000000	2046.000000
49.119999	-0.029001	-17.139696	-0.916497	-3.555634	-9.388548	-3.279016	0.000000	-10.000000	0.050000	-4.483334	13.500000	1023.000000	1023.000000	2046.000000
49.139999	-0.029413	-17.382959	-1.029449	-3.638323	-9.391583	-3.323605	0.000000	-10.000000	0.050000	-4.633334	12.000000	1023.000000	1023.000000	2046.000000
49.160000	-0.029710	-17.558487	-1.010029	-3.697976	-9.468370	-3.382111	0.000000	-10.000000	0.058333	-4.733334	11.000000	1023.000000	1023.000000	2046.000000
49.180000	-0.029949	-17.699602	-1.084289	-3.842633	-9.464076	-3.308604	0.000000	-10.000000	0.058333	-4.833333	9.333333	1023.000000	1023.000000	2046.000000
49.200001	-0.030248	-17.876690	-1.135060	-3.850258	-9.452688	-3.438684	0.000000	-10.000000	0.066667	-4.700000	7.166667	1023.000000	1023.000000	2046.000000
49.220001	-0.030432	-17.985235	-1.127408	-4.015165	-9.454049	-3.388613	0.000000	-10.000000	0.066667	-4.550000	5.500000	1023.000000	1023.000000	2046.000000
49.240002	-0.030706	-18.147295	-1.067971	-4.069741	-9.529800	-3.479782	0.000000	-10.000000	0.075000	-4.350000	4.000000	1023.000000	1023.000000	2046.000000
49.259998	-0.030739	-18.166758	-1.079955	-4.124421	-9.493672	-3.468709	0.000000	-10.000000	0.075000	-4.316667	3.000000	1023.000000	1023.000000	2046.000000
49.279999	-0.030901	-18.262617	-0.997929	-4.157582	-9.573057	-3.534049	0.000000	-10.000000	0.066667	-4.333333	1.500000	1023.000000	1023.000000	2046.000000
49.299999	-0.030893	-18.257961	-0.982912	-4.209412	-9.568963	-3.496674	0.000000	-10.000000	0.075000	-4.533333	-0.166667	1023.000000	1023.000000	2046.000000
49.320000	-0.031047	-18.348494	-0.973476	-4.264143	-9.561948	-3.548926	0.000000	-10.000000	0.083333	-4.716667	-1.333333	1023.000000	1023.000000	2046.000000
49.340000	-0.031202	-18.440639	-0.976221	-4.301145	-9.604257	-3.559016	0.000000	-10.000000	0.091667	-4.833333	-2.500000	1023.000000	1023.000000	2046.000000
49.360001	-0.031650	-18.705376	-0.993237	-4.472018	-9.635513	-3.604607	0.000000	-10.000000	0.075000	-4.633333	-3.666667	1023.000000	1023.000000	2046.000000
49.380001	-0.031931	-18.871035	-1.005901	-4.529015	-9.788771	-3.547348	0.000000	-10.000000	0.058333	-4.233334	-5.166667	1023.000000	1023.000000	2046.000000
49.400002	-0.032313	-19.096724	-1.198278	-4.496935	-9.746348	-3.655162	0.000000	-10.000000	0.058333	-3.750000	-7.000000	1023.000000	1023.000000	2046.000000
49.419998	-0.033017	-19.513304	-1.304174	-4.710296	-9.794644	-3.704189	0.000000	-10.000000	0.066667	-3.450000	-8.166667	1023.000000	1023.000000	2046.000000
49.439999	-0.033286	-19.672157	-1.343520	-4.827982	-9.715858	-3.784798	0.000000	-10.000000	0.075000	-3.583333	-9.333333	1023.000000	1023.000000	2046.000000
49.459999	-0.033690	-19.911055	-1.352384	-4.989908	-9.756276	-3.812486	0.000000	-10.000000	0.075000	-3.816667	-10.166667	1023.000000	1023.000000	2046.000000
49.480000	-0.034147	-20.180758	-1.559501	-4.980418	-9.705173	-3.935667	0.000000	-10.000000	0.066667	-3.950000	-11.500000	1023.000000	1023.000000	2046.000000
49.500000	-0.034376	-20.316256	-1.773844	-4.809269	-9.790920	-3.942221	0.000000	-10.000000	0.058333	-1.983333	-12.833333	1023.000000	1023.000000	2046.000000
49.520000	-0.034283	-20.261463	-1.950540	-4.454477	-9.863017	-3.993428	0.000000	-10.000000	0.050000	-0.016667	-13.666667	1023.000000	1023.000000	2046.000000
49.540001	-0.034067	-20.133524	-2.153905	-4.195544	-9.882452	-3.901622	0.000000	-10.000000	0.050000	2.016667	-14.000000	1023.000000	1023.000000	2046.000000
49.560001	-0.033962	-20.071732	-2.361702	-3.866208	-9.899166	-3.944654	0.000000	-10.000000	0.050000	2.300000	-14.000000	1023.000000	1023.000000	2046.000000
49.580002	-0.033736	-19.938187	-2.435297	-3.630650	-9.896967	-3.975272	0.000000	-10.000000	0.050000	1.983333	-14.000000	1023.000000	1023.000000	2046.000000
49.599998	-0.033834	-19.995726	-2.635228	-3.468855	-9.899402	-3.992241	0.000000	-10.000000	0.050000	0.933333	-14.000000	1023.000000	1023.000000	2046.000000
49.619999	-0.034005	-20.097013	-2.745616	-3.288913	-9.913269	-4.149216	0.000000	-10.000000	0.050000	-0.233333	-14.000000	1023.000000	1023.000000	2046.000000
49.639999	-0.034299	-20.270742	-2.810458	-3.311581	-9.986654	-4.162049	0.000000	-10.000000	0.050000	-1.183333	-14.000000	1023.000000	1023.000000	2046.000000
49.660000	-0.034343	-20.296793	-2.826521	-3.218262	-9.992611	-4.259398	0.000000	-10.000000	0.050000	-1.666667	-14.166667	1023.000000	1023.000000	2046.000000
49.680000	-0.034395	-20.327433	-2.690760	-3.367899	-10.054622	-4.214152	0.000000	-10.000000	0.050000	-2.066667	-14.666667	1023.000000	1023.000000	2046.000000
49.700001	-0.034464	-20.368038	-2.623635	-3.519563	-9.983383	-4.241457	0.000000	-10.000000	0.050000	-1.666667	-15.333333	1023.000000	1023.000000	2046.000000
49.720001	-0.034765	-20.546030	-2.475251	-3.652954	-10.147215	-4.270611	0.000000	-10.000000	0.050000	-1.166667	-15.833333	1023.000000	1023.000000	2046.000000
49.740002	-0.034657	-20.482225	-2.464660	-3.654649	-10.054718	-4.308198	0.000000	-10.000000	0.050000	-0.500000	-16.000000	1023.000000	1023.000000	2046.000000
49.759998	-0.034506	-20.392803	-2.389656	-3.637600	-10.157580	-4.207968	0.000000	-10.000000	0.033333	0.400000	-16.000000	1023.000000	1023.000000	2046.000000
49.779999	-0.034014	-20.102524	-2.265958	-3.564321	-10.055993	-4.216252	0.000000	-10.000000	0.025000	1.700000	-16.000000	1023.000000	1023.000000	2046.000000
49.799999	-0.033458	-19.773695	-2.103381	-3.594456	-10.035403	-4.040454	0.000000	-10.000000	0.008333	3.650000	-16.000000	1023.000000	1023.000000	2046.000000
49.820000	-0.033064	-19.540815	-1.944717	-3.567333	-10.004359	-4.024407	0.000000	-10.000000	0.008333	4.950000	-16.000000	1023.000000	1023.000000	2046.000000
49.840000	-0.032811	-19.391203	-1.822118	-3.711260	-9.970503	-3.887322	0.000000	-10.000000	0.008333	6.083333	-16.000000	1023.000000	1023.000000	2046.000000
49.860001	-0.032693	-19.321554	-1.734141	-3.894685	-9.887643	-3.805086	0.000000	-10.000000	0.008333	6.283333	-16.000000	1023.000000	1023.000000	2046.000000
49.880001	-0.032589	-19.260296	-1.576554	-3.987606	-9.930870	-3.765266	0.000000	-10.000000	0.008333	6.533333	-16.000000	1023.000000	1023.000000	2046.000000
49.900002	-0.032539	-19.230667	-1.537523	-4.120278	-9.852143	-3.720723	0.000000	-10.000000	0.000000	6.616667	-16.000000	1023.000000	1023.000000	2046.000000
49.919998	-0.032063	-18.949200	-1.451624	-4.131155	-9.701107	-3.665315	0.000000	-10.000000	0.000000	6.883333	-16.000000	1023.000000	1023.000000	2046.000000
49.939999	-0.031568	-18.656445	-1.382751	-4.175660	-9.653617	-3.444418	0.000000	-10.000000	0.000000	7.550000	-16.000000	1023.000000	1023.000000	2046.000000
49.959999	-0.030795	-18.200134	-1.426972	-4.097087	-9.344687	-3.331386	0.000000	-10.000000	-0.008333	8.616667	-16.000000	1023.000000	1023.000000	2046.000000
49.980000	-0.030351	-17.937492	-1.452085	-4.145653	-9.301537	-3.038217	0.000000	-10.000000	-0.041667	10.766666	0.333333	1023.000000	1023.000000	2046.000000
50.000000	-0.029677	-17.539173	-1.460540	-4.089648	-9.065328	-2.923657	0.000000	-10.000000	-0.075000	12.466666	16.666666	1023.000000	1023.000000	2046.000000
50.020000	-0.029202	-17.258343	-1.444659	-4.144521	-8.993064	-2.676099	0.000000	-10.000000	-0.100000	13.700000	33.000000	1023.000000	1023.000000	2046.000000
50.040001	-0.028696	-16.959103	-1.480797	-4.131095	-8.798980	-2.548231	0.000000	-10.000000	-0.100000	13.700000	33.000000	1023.000000	1023.000000	2046.000000
50.060001	-0.028214	-16.674595	-1.396959	-4.213603	-8.759269	-2.304764	0.000000	-10.000000	-0.100000	13.983334	34.333332	1023.000000	1023.000000	2046.000000
50.080002	-0.027553	-16.283907	-1.416696	-4.142777	-8.487764	-2.236670	0.000000	-10.000000	-0.116667	14.233334	37.333332	1023.000000	1023.000000	2046.000000
50.099998	-0.026988	-15.949969	-1.247868	-4.178303	-8.499964	-2.023835	0.000000	-10.000000	-0.133333	14.883333	43.500000	1023.000000	1023.000000	2046.000000
50.119999	-0.026101	-15.425919	-1.230311	-4.110562	-8.189740	-1.895306	0.000000	-10.000000	-0.150000	15.250000	48.333332	1023.000000	1023.000000	2046.000000
50.139999	-0.025468	-15.051311	-1.053130	-4.099131	-8.150628	-1.748423	0.000000	-10.000000	-0.141667	15.666667	53.166668	1023.000000	1023.000000	2046.000000
50.160000	-0.024554	-14.511549	-0.958018	-4.088385	-7.914023	-1.551122	0.000000	-10.000000	-0.125000	15.766666	56.666668	1023.000000	1023.000000	2046.000000
50.180000	-0.023734	-14.026762	-0.816367	-4.079874	-7.746231	-1.384291	0.000000	-10.000000	-0.141667	15.900001	62.000000	1023.000000	1023.000000	2046.000000
50.200001	-0.022878	-13.520801	-0.680251	-4.070397	-7.615977	-1.154176	0.000000	-10.000000	-0.150000	16.150002	69.166664	1023.000000	1023.000000	2046.000000
50.220001	-0.022000	-13.002127	-0.551353	-4.103595	-7.397968	-0.949211	0.000000	-10.000000	-0.166667	16.316668	74.500000	1023.000000	1023.000000	2046.000000
50.240002	-0.021435	-12.668309	-0.495169	-4.075119	-7.277239	-0.820782	0.000000	-10.000000	-0.150000	16.883333	79.833336	1023.000000	1023.000000	2046.000000
50.259998	-0.020834	-12.312669	-0.390531	-4.130274	-7.077761	-0.714104	0.000000	-10.000000	-0.166667	17.400000	83.666664	1023.000000	1023.000000	2046.000000
50.279999	-0.020559	-12.150499	-0.366361	-4.147858	-7.125717	-0.510562	0.000000	-10.000000	-0.183333	18.333334	89.500000	1023.000000	1023.000000	2046.000000
50.299999	-0.020058	-11.854114	-0.485434	-4.082120	-6.827135	-0.459425	0.000000	-10.000000	-0.200000	18.566668	97.500000	1023.000000	1023.000000	2046.000000
50.320000	-0.019882	-11.750125	-0.496741	-4.158460	-6.686912	-0.408012	0.000000	-10.000000	-0.200000	18.716667	103.500000	1023.000000	1023.000000	2046.000000
50.340000	-0.019243	-11.372632	-0.376416	-4.196674	-6.546178	-0.253365	0.000000	-10.000000	-0.200000	18.400002	109.500000	1023.000000	1023.000000	2046.000000
50.360001	-0.018456	-10.907428	-0.355287	-4.127442	-6.239643	-0.185056	0.000000	-10.000000	-0.191667	18.216667	113.833336	1023.000000	1023.000000	2046.000000
50.380001	-0.017980	-10.626392	-0.431679	-4.014788	-6.156215	-0.023711	0.000000	-10.000000	-0.191667	18.266666	120.166664	1023.000000	1023.000000	2046.000000
50.400002	-0.017031	-10.065336	-0.623605	-3.589842	-5.891589	0.039700	0.000000	-10.000000	-0.208333	18.816668	128.500000	1023.000000	1023.000000	2046.000000
50.419998	-0.016376	-9.678428	-0.659381	-3.270690	-5.964388	0.216031	0.000000	-10.000000	-0.233333	19.500000	134.500000	1023.000000	1023.000000	2046.000000
50.439999	-0.015620	-9.231481	-0.823030	-2.884723	-5.750839	0.227111	0.000000	-10.000000	-0.241667	20.000000	140.666672	1023.000000	1023.000000	2046.000000
50.459999	-0.014783	-8.736867	-0.838497	-2.618185	-5.614913	0.334728	0.000000	-10.000000	-0.233333	20.016666	145.000000	1023.000000	1023.000000	2046.000000
50.480000	-0.014111	-8.339376	-0.877522	-2.334477	-5.565679	0.438301	0.000000	-10.000000	-0.233333	19.933334	151.666672	1023.000000	1023.000000	2046.000000
50.500000	-0.013100	-7.742340	-0.929010	-2.019586	-5.308215	0.514471	0.000000	-10.000000	-0.233333	19.900000	158.333328	1023.000000	1023.000000	2046.000000
50.520000	-0.012422	-7.341377	-0.872296	-1.787362	-5.292310	0.610592	0.000000	-10.000000	-0.225000	19.700001	165.000000	1023.000000	1023.000000	2046.000000
50.540001	-0.011670	-6.896775	-0.834248	-1.536747	-5.140496	0.614716	0.000000	-10.000000	-0.208333	19.666666	171.666672	1023.000000	1023.000000	2046.000000
50.560001	-0.011112	-6.567436	-0.754414	-1.521350	-5.013177	0.721505	0.000000	-10.000000	-0.200000	19.350000	178.166672	1023.000000	1023.000000	2046.000000
50.580002	-0.010299	-6.086549	-0.633169	-1.503194	-4.786752	0.836567	0.000000	-10.000000	-0.208333	19.416668	184.833328	1023.000000	1023.000000	2046.000000
50.599998	-0.009568	-5.654780	-0.457403	-1.504271	-4.650680	0.957573	0.000000	-10.000000	-0.208333	19.333334	193.500000	1023.000000	1023.000000	2046.000000
50.619999	-0.008968	-5.300163	-0.273331	-1.477832	-4.644022	1.095022	0.000000	-10.000000	-0.208333	19.433334	200.166672	1023.000000	1023.000000	2046.000000
50.639999	-0.007991	-4.722567	-0.189075	-1.284400	-4.476976	1.227885	0.000000	-10.000000	-0.216667	19.616667	206.500000	1023.000000	1023.000000	2046.000000
50.660000	-0.006935	-4.098850	-0.028246	-1.164146	-4.369796	1.463337	0.000000	-10.000000	-0.250000	20.116667	210.833328	1023.000000	1023.000000	2046.000000
50.680000	-0.005738	-3.390918	0.099615	-0.966132	-4.173367	1.648965	0.000000	-10.000000	-0.275000	21.066668	217.333328	1023.000000	1023.000000	2046.000000
50.700001	-0.004277	-2.527667	0.331255	-0.862798	-3.895446	1.899322	0.000000	-10.000000	-0.300000	22.266666	226.833328	1023.000000	1023.000000	2046.000000
50.720001	-0.003203	-1.892726	0.643164	-0.959780	-3.818271	2.242160	0.000000	-10.000000	-0.308333	23.233334	234.000000	1023.000000	1023.000000	2046.000000
50.740002	-0.002080	-1.229463	0.783794	-0.888897	-3.518820	2.394460	0.000000	-10.000000	-0.333333	23.766666	241.666672	1023.000000	1023.000000	2046.000000
50.759998	-0.001075	-0.635145	1.074160	-0.979581	-3.389154	2.659430	0.000000	-10.000000	-0.341667	24.016666	246.833328	1023.000000	1023.000000	2046.000000
50.779999	-0.000175	-0.103401	1.334219	-0.965192	-3.278584	2.806156	0.000000	-10.000000	-0.358333	24.466667	254.833328	1023.000000	1023.000000	2046.000000
50.799999	0.000848	0.501292	1.467329	-0.957398	-3.006388	2.997749	0.000000	-10.000000	-0.375000	24.883333	265.500000	1023.000000	1023.000000	2046.000000
50.820000	0.001648	0.974205	1.616579	-1.036608	-2.836293	3.230528	0.000000	-10.000000	-0.391667	25.066668	273.666656	1023.000000	1023.000000	2046.000000
50.840000	0.002790	1.649041	1.723673	-0.901148	-2.549532	3.376048	0.000000	-10.000000	-0.408333	25.033335	282.000000	1023.000000	1023.000000	2046.000000
50.860001	0.003689	2.180252	1.851045	-0.913027	-2.304065	3.546299	0.000000	-10.000000	-0.408333	25.166668	287.666656	1023.000000	1023.000000	2046.000000
50.880001	0.004531	2.678041	1.900884	-0.912673	-2.024520	3.714350	0.000000	-10.000000	-0.416667	25.366667	296.166656	1023.000000	1023.000000	2046.000000
50.900002	0.005559	3.285132	1.953460	-0.844007	-1.728592	3.904271	0.000000	-10.000000	-0.416667	25.500000	307.333344	1023.000000	1023.000000	2046.000000
50.919998	0.006495	3.838475	2.147038	-0.762021	-1.552038	4.005496	0.000000	-10.000000	-0.425000	25.483334	315.833344	1023.000000	1023.000000	2046.000000
50.939999	0.007738	4.572959	2.232161	-0.691825	-1.168253	4.200876	0.000000	-10.000000	-0.425000	25.533333	324.333344	1023.000000	1023.000000	2046.000000
50.959999	0.008627	5.098820	2.367961	-0.681271	-0.971218	4.383348	0.000000	-10.000000	-0.425000	25.700001	330.000000	1023.000000	1023.000000	2046.000000
50.980000	0.009814	5.799805	2.395861	-0.567317	-0.537296	4.508558	0.000000	-10.000000	-0.441667	25.900000	338.500000	1023.000000	1023.000000	2046.000000
51.000000	0.010908	6.446846	2.619881	-0.458489	-0.365809	4.651264	0.000000	-10.000000	-0.458333	26.250000	350.000000	1023.000000	1023.000000	2046.000000
51.020000	0.012174	7.194853	2.744057	-0.363399	-0.008021	4.822217	0.000000	-10.000000	-0.475000	26.566668	358.666656	1023.000000	1023.000000	2046.000000
51.040001	0.013551	8.008878	2.943479	-0.273607	0.269281	5.069726	0.000000	-10.000000	-0.450000	26.883333	367.500000	1023.000000	1023.000000	2046.000000
51.060001	0.014765	8.726189	3.142562	-0.140586	0.519565	5.204648	0.000000	-10.000000	-0.441667	27.033335	373.500000	1023.000000	1023.000000	2046.000000
51.080002	0.016184	9.564578	3.391392	-0.083153	0.804336	5.452003	0.000000	-10.000000	-0.433333	27.316668	382.500000	1023.000000	1023.000000	2046.000000
51.099998	0.017422	10.296312	3.502967	0.019355	1.169224	5.604767	0.000000	-10.000000	-0.450000	27.350000	391.666656	1023.000000	1023.000000	2046.000000
51.119999	0.018429	10.891436	3.651291	0.032795	1.388317	5.819033	0.000000	-10.000000	-0.450000	27.300001	400.833344	1023.000000	1023.000000	2046.000000
51.139999	0.019408	11.469879	3.856201	0.152885	1.509478	5.951316	0.000000	-10.000000	-0.458333	27.283333	410.000000	1023.000000	1023.000000	2046.000000
51.160000	0.020621	12.187199	3.906162	0.316493	1.821845	6.142699	0.000000	-10.000000	-0.450000	27.183332	419.000000	1023.000000	1023.000000	2046.000000
51.180000	0.021208	12.534065	4.020366	0.262009	2.012875	6.238816	0.000000	-10.000000	-0.425000	26.816668	428.000000	1023.000000	1023.000000	2046.000000
51.200001	0.022208	13.124936	4.164734	0.278800	2.362417	6.318985	0.000000	-10.000000	-0.408333	26.233334	437.000000	1023.000000	1023.000000	2046.000000
51.220001	0.023301	13.771142	4.401210	0.186134	2.633527	6.550271	0.000000	-10.000000	-0.391667	25.916668	446.000000	1023.000000	1023.000000	2046.000000
51.240002	0.024571	14.521411	4.436888	0.529177	3.003241	6.552105	0.000000	-10.000000	-0.408333	25.866667	454.833344	1023.000000	1023.000000	2046.000000
51.259998	0.025530	15.088428	4.429888	0.857966	3.109375	6.691199	0.000000	-10.000000	-0.408333	26.016666	463.500000	1023.000000	1023.000000	2046.000000
51.279999	0.026434	15.622791	4.212099	1.283597	3.400121	6.726974	0.000000	-10.000000	-0.408333	26.316668	472.000000	1023.000000	1023.000000	2046.000000
51.299999	0.027137	16.037830	4.106241	1.732123	3.483026	6.716441	0.000000	-10.000000	-0.391667	26.216667	480.666656	1023.000000	1023.000000	2046.000000
51.320000	0.028110	16.612841	4.012097	2.192907	3.700320	6.707517	0.000000	-10.000000	-0.391667	25.983334	489.333344	1023.000000	1023.000000	2046.000000
51.340000	0.029338	17.338926	3.989511	2.690173	3.890841	6.768401	0.000000	-10.000000	-0.400000	25.666666	498.166656	1023.000000	1023.000000	2046.000000
51.360001	0.030319	17.918280	3.954221	3.162780	4.003991	6.797288	0.000000	-10.000000	-0.416667	25.616667	506.833344	1023.000000	1023.000000	2046.000000
51.380001	0.031422	18.570288	3.935290	3.620604	4.173203	6.841190	0.000000	-10.000000	-0.416667	25.750000	515.500000	1023.000000	1023.000000	2046.000000
51.400002	0.032409	19.153757	4.011224	3.899234	4.292249	6.951052	0.000000	-10.000000	-0.408333	25.716667	524.000000	1023.000000	1023.000000	2046.000000
51.419998	0.033400	19.739567	4.045798	4.221803	4.487218	6.984747	0.000000	-10.000000	-0.400000	25.616667	532.500000	1023.000000	1023.000000	2046.000000
51.439999	0.034650	20.478369	4.324109	4.256722	4.640071	7.257465	0.000000	-10.000000	-0.383333	25.133333	541.166687	1023.000000	1023.000000	2046.000000
51.459999	0.035899	21.216488	4.571837	4.390264	4.866669	7.387718	0.000000	-10.000000	-0.375000	24.750000	549.666687	1023.000000	1023.000000	2046.000000
51.480000	0.036876	21.793949	4.832593	4.461401	4.973001	7.526953	0.000000	-10.000000	-0.341667	24.100000	558.000000	1023.000000	1023.000000	2046.000000
51.500000	0.038078	22.503931	4.939976	4.580450	5.251870	7.731635	0.000000	-10.000000	-0.316667	23.850000	566.000000	1023.000000	1023.000000	2046.000000
51.520000	0.039330	23.244015	5.128582	4.775067	5.441189	7.899176	0.000000	-10.000000	-0.300000	23.466667	574.000000	1023.000000	1023.000000	2046.000000
51.540001	0.040612	24.001429	5.365077	4.953003	5.661825	8.021523	0.000000	-10.000000	-0.300000	23.283333	582.000000	1023.000000	1023.000000	2046.000000
51.560001	0.042244	24.965982	5.660320	5.115094	5.933940	8.256629	0.000000	-10.000000	-0.300000	23.033333	589.833313	1023.000000	1023.000000	2046.000000
51.580002	0.043835	25.906544	5.970785	5.227782	6.212499	8.495477	0.000000	-10.000000	-0.291667	22.683334	597.500000	1023.000000	1023.000000	2046.000000
51.599998	0.045212	26.720444	6.289517	5.263409	6.411920	8.755598	0.000000	-10.000000	-0.275000	22.483334	605.166687	1023.000000	1023.000000	2046.000000
51.619999	0.046472	27.464739	6.654016	5.184485	6.631807	8.994430	0.000000	-10.000000	-0.266667	22.083334	612.666687	1023.000000	1023.000000	2046.000000
51.639999	0.047657	28.165134	6.962093	5.065419	6.873446	9.264176	0.000000	-10.000000	-0.258333	21.816668	620.166687	1023.000000	1023.000000	2046.000000
51.660000	0.048763	28.819170	7.297646	5.041329	7.014242	9.465954	0.000000	-10.000000	-0.258333	21.666666	627.500000	1023.000000	1023.000000	2046.000000
51.680000	0.050017	29.559996	7.605035	5.100718	7.256657	9.597586	0.000000	-10.000000	-0.250000	21.600000	634.833313	1023.000000	1023.000000	2046.000000
51.700001	0.051150	30.229416	7.935384	5.175035	7.392374	9.726624	0.000000	-10.000000	-0.241667	21.683334	642.000000	1023.000000	1023.000000	2046.000000
51.720001	0.052431	30.986483	8.271009	5.212110	7.630443	9.872920	0.000000	-10.000000	-0.225000	21.433334	649.166687	1023.000000	1023.000000	2046.000000
51.740002	0.053503	31.620567	8.408272	5.280252	7.953487	9.978558	0.000000	-10.000000	-0.208333	21.150000	656.333313	1023.000000	1023.000000	2046.000000
51.759998	0.054347	32.118984	8.650331	5.306776	8.066082	10.095798	0.000000	-10.000000	-0.216667	20.650000	663.500000	1023.000000	1023.000000	2046.000000
51.779999	0.055338	32.704735	8.900193	5.367719	8.247404	10.189420	0.000000	-10.000000	-0.216667	20.383333	670.500000	1023.000000	1023.000000	2046.000000
51.799999	0.056152	33.185905	9.070367	5.296133	8.433186	10.386221	0.000000	-10.000000	-0.225000	19.933334	677.500000	1023.000000	1023.000000	2046.000000
[truncated: 1,041,614 more chars]
