# Supplementary material for: Effect of Electrode Belt and Body Positions on Regional Pulmonary Ventilation- and Perfusion-Related Impedance Changes Measured by Electric Impedance Tomography
Source: PLoS One. 2016 Jun 2;11(6):e0155913. doi: 10.1371/journal.pone.0155913 (PMC4890811; doi:10.1371/journal.pone.0155913)
Supplement: S1 Dataset — (ZIP) [file pone.0155913.s001.zip › Dataset/Fp09-left-2i.txt]

Patient Name:	Fp9
Registry:	Fp9
Investigator:	 
Diagnosys:	 
Notes:	v�nster2i           
Sample Rate [Hz]:	50.09
Time Base 	Pixels Mean 	Pixels Sum 	UPPER RIGHT		UPPER LEFT		LOWER RIGHT		LOWER LEFT		QRS	ETCO2	Paw	Flow (L/min)	Volume	Analog1	Analog2	AnalogSum
0.000000	0.010007	5.914234	2.576171	0.171286	1.395993	1.770785	0.000000	-10.000000	0.366667	-19.733334	587.500000	1023.000000	1023.000000	2046.000000
0.020000	0.009737	5.754519	2.563558	0.064009	1.396801	1.730150	0.000000	-10.000000	0.400000	-21.183334	581.000000	1023.000000	1023.000000	2046.000000
0.040000	0.009255	5.469738	2.634056	-0.360062	1.487970	1.707775	0.000000	-10.000000	0.400000	-22.050001	574.166687	1023.000000	1023.000000	2046.000000
0.060000	0.008633	5.102078	2.580492	-0.467936	1.455992	1.533530	0.000000	-10.000000	0.400000	-22.266666	566.666687	1023.000000	1023.000000	2046.000000
0.080000	0.008000	4.728214	2.640094	-0.875238	1.467652	1.495707	0.000000	-10.000000	0.400000	-22.483334	559.333313	1023.000000	1023.000000	2046.000000
0.100000	0.007283	4.303992	2.558147	-0.937808	1.420838	1.262815	0.000000	-10.000000	0.408333	-22.433334	551.666687	1023.000000	1023.000000	2046.000000
0.120000	0.006776	4.004659	2.602489	-1.316757	1.458047	1.260880	0.000000	-10.000000	0.416667	-22.583334	544.333313	1023.000000	1023.000000	2046.000000
0.140000	0.006310	3.728994	2.525140	-1.311922	1.428026	1.087750	0.000000	-10.000000	0.433333	-22.733334	536.666687	1023.000000	1023.000000	2046.000000
0.160000	0.005769	3.409277	2.583412	-1.684416	1.413963	1.096318	0.000000	-10.000000	0.441667	-23.049999	529.166687	1023.000000	1023.000000	2046.000000
0.180000	0.005244	3.099468	2.476224	-1.722729	1.416477	0.929496	0.000000	-10.000000	0.450000	-23.233334	521.500000	1023.000000	1023.000000	2046.000000
0.200000	0.004824	2.851018	2.564864	-2.082277	1.389636	0.978795	0.000000	-10.000000	0.458333	-23.683334	513.833313	1023.000000	1023.000000	2046.000000
0.220000	0.004368	2.581593	2.433280	-2.109041	1.374340	0.883015	0.000000	-10.000000	0.491667	-24.216667	506.000000	1023.000000	1023.000000	2046.000000
0.240000	0.004174	2.466657	2.471459	-2.292259	1.436471	0.850986	0.000000	-10.000000	0.525000	-24.850000	497.833344	1023.000000	1023.000000	2046.000000
0.260000	0.003818	2.256584	2.351396	-2.297585	1.370973	0.831801	0.000000	-10.000000	0.550000	-25.216667	489.500000	1023.000000	1023.000000	2046.000000
0.280000	0.003484	2.059194	2.426314	-2.467768	1.333456	0.767192	0.000000	-10.000000	0.550000	-25.716667	481.000000	1023.000000	1023.000000	2046.000000
0.300000	0.003085	1.823336	2.321790	-2.538933	1.256039	0.784440	0.000000	-10.000000	0.558333	-26.166668	472.333344	1023.000000	1023.000000	2046.000000
0.320000	0.002859	1.689805	2.394455	-2.634347	1.256316	0.673381	0.000000	-10.000000	0.566667	-26.650000	463.666656	1023.000000	1023.000000	2046.000000
0.340000	0.002350	1.388795	2.252630	-2.747952	1.167844	0.716273	0.000000	-10.000000	0.566667	-26.833334	454.833344	1023.000000	1023.000000	2046.000000
0.360000	0.002067	1.221368	2.293755	-2.830575	1.182026	0.576162	0.000000	-10.000000	0.566667	-26.933332	446.000000	1023.000000	1023.000000	2046.000000
0.380000	0.001609	0.950694	2.178125	-2.950866	1.112907	0.610528	0.000000	-10.000000	0.558333	-27.033333	437.000000	1023.000000	1023.000000	2046.000000
0.400000	0.001212	0.716039	2.221114	-3.071712	0.999302	0.567335	0.000000	-10.000000	0.575000	-26.900000	428.000000	1023.000000	1023.000000	2046.000000
0.420000	0.000842	0.497776	2.017251	-3.108994	1.021124	0.568396	0.000000	-10.000000	0.583333	-26.900000	419.000000	1023.000000	1023.000000	2046.000000
0.440000	0.000464	0.274224	2.077773	-3.232534	0.938351	0.490635	0.000000	-10.000000	0.583333	-26.616667	410.000000	1023.000000	1023.000000	2046.000000
0.460000	0.000051	0.030113	1.895152	-3.256088	0.955577	0.435471	0.000000	-10.000000	0.575000	-26.550001	401.000000	1023.000000	1023.000000	2046.000000
0.480000	-0.000090	-0.053315	1.981967	-3.313204	0.854726	0.423196	0.000000	-10.000000	0.558333	-26.466667	392.166656	1023.000000	1023.000000	2046.000000
0.500000	-0.000182	-0.107382	1.817337	-3.288067	0.851932	0.511416	0.000000	-10.000000	0.558333	-26.466667	383.333344	1023.000000	1023.000000	2046.000000
0.520000	-0.000264	-0.155880	1.834641	-3.249098	0.718120	0.540458	0.000000	-10.000000	0.550000	-26.400000	374.500000	1023.000000	1023.000000	2046.000000
0.540000	-0.000711	-0.420195	1.532824	-3.329583	0.691993	0.684571	0.000000	-10.000000	0.541667	-26.016666	365.666656	1023.000000	1023.000000	2046.000000
0.560000	-0.001094	-0.646765	1.574103	-3.335981	0.526642	0.588471	0.000000	-10.000000	0.541667	-25.816668	356.833344	1023.000000	1023.000000	2046.000000
0.580000	-0.001454	-0.859147	1.276205	-3.388986	0.578338	0.675296	0.000000	-10.000000	0.533333	-25.650000	348.333344	1023.000000	1023.000000	2046.000000
0.600000	-0.001994	-1.178303	1.262612	-3.401282	0.416281	0.544085	0.000000	-10.000000	0.533333	-25.750000	339.666656	1023.000000	1023.000000	2046.000000
0.620000	-0.002314	-1.367709	0.966133	-3.506023	0.436646	0.735535	0.000000	-10.000000	0.533333	-25.616667	331.166656	1023.000000	1023.000000	2046.000000
0.640000	-0.002909	-1.719354	1.004370	-3.563225	0.330145	0.509357	0.000000	-10.000000	0.541667	-25.883333	322.500000	1023.000000	1023.000000	2046.000000
0.660000	-0.003800	-2.245596	0.736565	-3.821533	0.381936	0.457435	0.000000	-10.000000	0.550000	-26.000000	313.833344	1023.000000	1023.000000	2046.000000
0.680000	-0.005642	-3.334250	0.679144	-3.957027	0.152124	-0.208491	0.000000	-10.000000	0.550000	-26.299999	305.166656	1023.000000	1023.000000	2046.000000
0.700000	-0.008078	-4.774273	0.208588	-4.350666	-0.093366	-0.538829	0.000000	-10.000000	0.550000	-26.333334	296.500000	1023.000000	1023.000000	2046.000000
0.720000	-0.010463	-6.183903	-0.093838	-4.427146	-0.443311	-1.219607	0.000000	-10.000000	0.550000	-26.233334	287.833344	1023.000000	1023.000000	2046.000000
0.740000	-0.012361	-7.305274	-0.580916	-4.700384	-0.741046	-1.282928	0.000000	-10.000000	0.550000	-25.916668	279.000000	1023.000000	1023.000000	2046.000000
0.760000	-0.013779	-8.143617	-0.814714	-4.606547	-0.996480	-1.725875	0.000000	-10.000000	0.533333	-25.483334	270.333344	1023.000000	1023.000000	2046.000000
0.780000	-0.014796	-8.744404	-1.063101	-4.748658	-1.219131	-1.713515	0.000000	-10.000000	0.500000	-24.933334	261.666656	1023.000000	1023.000000	2046.000000
0.800000	-0.015448	-9.129856	-1.212407	-4.651679	-1.282571	-1.983199	0.000000	-10.000000	0.475000	-24.450001	253.333328	1023.000000	1023.000000	2046.000000
0.820000	-0.015911	-9.403343	-1.244234	-4.651223	-1.551033	-1.956854	0.000000	-10.000000	0.475000	-23.733334	245.000000	1023.000000	1023.000000	2046.000000
0.840000	-0.016256	-9.607317	-1.391751	-4.518780	-1.520093	-2.176692	0.000000	-10.000000	0.483333	-23.366667	237.166672	1023.000000	1023.000000	2046.000000
0.860000	-0.016469	-9.733103	-1.346711	-4.487803	-1.738150	-2.160438	0.000000	-10.000000	0.466667	-23.000000	229.500000	1023.000000	1023.000000	2046.000000
0.880000	-0.016656	-9.843648	-1.513489	-4.444843	-1.683100	-2.202215	0.000000	-10.000000	0.433333	-22.916668	221.833328	1023.000000	1023.000000	2046.000000
0.900000	-0.017027	-10.062756	-1.434768	-4.391982	-1.997708	-2.238298	0.000000	-10.000000	0.408333	-22.650000	214.166672	1023.000000	1023.000000	2046.000000
0.920000	-0.017080	-10.094006	-1.702408	-4.417025	-1.815508	-2.159065	0.000000	-10.000000	0.400000	-22.433334	206.500000	1023.000000	1023.000000	2046.000000
0.940000	-0.017407	-10.287258	-1.549363	-4.449921	-2.111418	-2.176556	0.000000	-10.000000	0.400000	-22.000000	199.166672	1023.000000	1023.000000	2046.000000
0.960000	-0.017271	-10.207450	-1.796813	-4.627618	-1.835135	-1.947884	0.000000	-10.000000	0.400000	-21.766666	191.833328	1023.000000	1023.000000	2046.000000
0.980000	-0.017734	-10.480804	-1.581481	-4.773511	-2.131639	-1.994174	0.000000	-10.000000	0.416667	-21.966667	184.500000	1023.000000	1023.000000	2046.000000
1.000000	-0.017728	-10.477073	-1.767625	-5.112406	-1.877685	-1.719357	0.000000	-10.000000	0.425000	-22.800001	177.166672	1023.000000	1023.000000	2046.000000
1.020000	-0.018023	-10.651568	-1.518014	-5.249112	-2.070719	-1.813724	0.000000	-10.000000	0.441667	-23.416668	169.666672	1023.000000	1023.000000	2046.000000
1.040000	-0.018248	-10.784741	-1.713488	-5.561095	-1.802364	-1.707795	0.000000	-10.000000	0.441667	-23.850000	162.000000	1023.000000	1023.000000	2046.000000
1.060000	-0.019023	-11.242826	-1.509412	-5.713677	-2.042718	-1.977019	0.000000	-10.000000	0.441667	-23.733334	154.000000	1023.000000	1023.000000	2046.000000
1.080000	-0.019398	-11.464125	-1.714463	-5.994164	-1.859779	-1.895718	0.000000	-10.000000	0.425000	-23.633333	146.000000	1023.000000	1023.000000	2046.000000
1.100000	-0.019971	-11.802938	-1.538611	-6.026952	-2.111542	-2.125834	0.000000	-10.000000	0.416667	-23.266666	138.000000	1023.000000	1023.000000	2046.000000
1.120000	-0.020081	-11.867602	-1.768235	-6.208691	-1.897276	-1.993401	0.000000	-10.000000	0.408333	-22.799999	130.166672	1023.000000	1023.000000	2046.000000
1.140000	-0.020513	-12.123329	-1.572675	-6.126493	-2.194016	-2.230146	0.000000	-10.000000	0.391667	-22.150000	122.500000	1023.000000	1023.000000	2046.000000
1.160000	-0.020600	-12.174471	-1.799223	-6.342392	-1.970065	-2.062791	0.000000	-10.000000	0.366667	-21.266666	115.166664	1023.000000	1023.000000	2046.000000
1.180000	-0.021019	-12.421994	-1.591061	-6.351427	-2.243063	-2.236442	0.000000	-10.000000	0.350000	-20.250000	108.166664	1023.000000	1023.000000	2046.000000
1.200000	-0.021091	-12.464612	-1.801847	-6.520473	-2.086875	-2.055416	0.000000	-10.000000	0.333333	-19.333334	101.333336	1023.000000	1023.000000	2046.000000
1.220000	-0.021387	-12.639542	-1.640203	-6.514871	-2.282514	-2.201953	0.000000	-10.000000	0.300000	-18.633333	94.833336	1023.000000	1023.000000	2046.000000
1.240000	-0.021253	-12.560801	-1.879518	-6.624969	-2.090833	-1.965480	0.000000	-10.000000	0.266667	-18.150000	88.500000	1023.000000	1023.000000	2046.000000
1.260000	-0.021533	-12.725824	-1.704795	-6.594895	-2.344870	-2.081264	0.000000	-10.000000	0.250000	-17.716667	82.500000	1023.000000	1023.000000	2046.000000
1.280000	-0.021213	-12.536801	-1.901483	-6.641516	-2.130797	-1.863006	0.000000	-10.000000	0.250000	-17.366667	76.500000	1023.000000	1023.000000	2046.000000
1.300000	-0.021484	-12.697105	-1.729154	-6.570724	-2.387134	-2.010094	0.000000	-10.000000	0.250000	-17.100000	70.833336	1023.000000	1023.000000	2046.000000
1.320000	-0.021248	-12.557713	-1.884365	-6.653758	-2.217708	-1.801882	0.000000	-10.000000	0.250000	-16.883333	65.166664	1023.000000	1023.000000	2046.000000
1.340000	-0.021480	-12.694660	-1.765871	-6.569085	-2.391575	-1.968130	0.000000	-10.000000	0.250000	-16.600000	59.666668	1023.000000	1023.000000	2046.000000
1.360000	-0.021255	-12.561952	-1.906030	-6.619924	-2.278713	-1.757284	0.000000	-10.000000	0.250000	-16.200001	54.000000	1023.000000	1023.000000	2046.000000
1.380000	-0.021512	-12.713616	-1.820567	-6.677106	-2.398662	-1.817281	0.000000	-10.000000	0.241667	-15.733334	48.666668	1023.000000	1023.000000	2046.000000
1.400000	-0.021396	-12.645080	-1.915128	-6.629110	-2.412047	-1.688795	0.000000	-10.000000	0.241667	-15.216666	43.333332	1023.000000	1023.000000	2046.000000
1.420000	-0.021446	-12.674543	-2.009626	-6.680422	-2.293895	-1.690601	0.000000	-10.000000	0.225000	-14.750000	38.166668	1023.000000	1023.000000	2046.000000
1.440000	-0.021543	-12.731791	-1.922714	-6.532029	-2.532981	-1.744067	0.000000	-10.000000	0.216667	-14.316667	33.166668	1023.000000	1023.000000	2046.000000
1.460000	-0.021376	-12.633292	-2.038429	-6.693087	-2.339496	-1.562281	0.000000	-10.000000	0.208333	-13.966667	28.500000	1023.000000	1023.000000	2046.000000
1.480000	-0.021405	-12.650514	-1.857700	-6.532194	-2.631561	-1.629059	0.000000	-10.000000	0.208333	-13.566668	23.833334	1023.000000	1023.000000	2046.000000
1.500000	-0.020722	-12.246757	-1.994541	-6.540503	-2.314303	-1.397410	0.000000	-10.000000	0.191667	-13.150001	19.333334	1023.000000	1023.000000	2046.000000
1.520000	-0.020797	-12.290867	-1.956897	-6.298277	-2.556398	-1.479294	0.000000	-10.000000	0.150000	-12.550000	15.000000	1023.000000	1023.000000	2046.000000
1.540000	-0.020398	-12.055492	-2.137199	-6.393169	-2.349078	-1.176047	0.000000	-10.000000	0.116667	-11.850000	11.000000	1023.000000	1023.000000	2046.000000
1.560000	-0.020810	-12.298486	-2.077839	-6.330002	-2.623019	-1.267626	0.000000	-10.000000	0.108333	-11.216667	7.000000	1023.000000	1023.000000	2046.000000
1.580000	-0.020235	-11.959052	-2.212923	-6.258188	-2.406114	-1.081827	0.000000	-10.000000	0.108333	-10.700000	3.166667	1023.000000	1023.000000	2046.000000
1.600000	-0.020318	-12.008191	-2.166883	-6.243074	-2.504860	-1.093375	0.000000	-10.000000	0.108333	-10.083333	-0.166667	1023.000000	1023.000000	2046.000000
1.620000	-0.020079	-11.866903	-2.216525	-6.124135	-2.571301	-0.954942	0.000000	-10.000000	0.100000	-9.383333	-3.166667	1023.000000	1023.000000	2046.000000
1.640000	-0.020007	-11.823943	-2.256234	-6.196316	-2.484585	-0.886809	0.000000	-10.000000	0.091667	-8.566667	-6.000000	1023.000000	1023.000000	2046.000000
1.660000	-0.020378	-12.043469	-2.353066	-6.022140	-2.569481	-1.098782	0.000000	-10.000000	0.075000	-7.566667	-8.833333	1023.000000	1023.000000	2046.000000
1.680000	-0.021550	-12.736123	-2.507940	-6.352739	-2.574867	-1.300577	0.000000	-10.000000	0.058333	-6.033333	-11.333333	1023.000000	1023.000000	2046.000000
1.700000	-0.023766	-14.045467	-2.850185	-6.387522	-2.935019	-1.872742	0.000000	-10.000000	0.041667	-3.716667	-13.333333	1023.000000	1023.000000	2046.000000
1.720000	-0.025471	-15.053353	-3.308175	-6.636474	-3.006174	-2.102530	0.000000	-10.000000	0.033333	-1.166667	-14.500000	1023.000000	1023.000000	2046.000000
1.740000	-0.027163	-16.053389	-3.584974	-6.475422	-3.478356	-2.514637	0.000000	-10.000000	0.008333	1.783333	-15.000000	1023.000000	1023.000000	2046.000000
1.760000	-0.027709	-16.376261	-3.899887	-6.645587	-3.398662	-2.432126	0.000000	-10.000000	-0.008333	4.933333	-15.000000	1023.000000	1023.000000	2046.000000
1.780000	-0.028357	-16.758877	-3.964356	-6.463552	-3.659122	-2.671846	0.000000	-10.000000	-0.050000	8.283334	-15.000000	1023.000000	1023.000000	2046.000000
1.800000	-0.028150	-16.636389	-4.081226	-6.540322	-3.465384	-2.549456	0.000000	-10.000000	-0.083333	11.216667	-15.000000	1023.000000	1023.000000	2046.000000
1.820000	-0.028247	-16.694082	-4.015829	-6.306876	-3.666265	-2.705112	0.000000	-10.000000	-0.133333	13.466667	-15.000000	1023.000000	1023.000000	2046.000000
1.840000	-0.027598	-16.310177	-4.098606	-6.172096	-3.419098	-2.620378	0.000000	-10.000000	-0.175000	15.200001	-15.000000	1023.000000	1023.000000	2046.000000
1.860000	-0.027267	-16.114843	-3.950846	-5.889698	-3.573904	-2.700396	0.000000	-10.000000	-0.208333	17.000000	-8.333333	1023.000000	1023.000000	2046.000000
1.880000	-0.026474	-15.645992	-3.961091	-5.805019	-3.380285	-2.499598	0.000000	-10.000000	-0.241667	18.650000	5.500000	1023.000000	1023.000000	2046.000000
1.900000	-0.026176	-15.469891	-3.816462	-5.637261	-3.529718	-2.486449	0.000000	-10.000000	-0.266667	20.400000	21.666666	1023.000000	1023.000000	2046.000000
1.920000	-0.025220	-14.905175	-3.824322	-5.493866	-3.260934	-2.326052	0.000000	-10.000000	-0.291667	21.533333	33.333332	1023.000000	1023.000000	2046.000000
1.940000	-0.024710	-14.603892	-3.645797	-5.408932	-3.348911	-2.200253	0.000000	-10.000000	-0.325000	22.733334	40.500000	1023.000000	1023.000000	2046.000000
1.960000	-0.023652	-13.978558	-3.645956	-5.360605	-3.024925	-1.947072	0.000000	-10.000000	-0.341667	23.533333	47.666668	1023.000000	1023.000000	2046.000000
1.980000	-0.023281	-13.759130	-3.405034	-5.467491	-3.105966	-1.780640	0.000000	-10.000000	-0.333333	23.783333	55.500000	1023.000000	1023.000000	2046.000000
2.000000	-0.022073	-13.045158	-3.301082	-5.505894	-2.722493	-1.515690	0.000000	-10.000000	-0.308333	23.450001	63.333332	1023.000000	1023.000000	2046.000000
2.020000	-0.021685	-12.815802	-3.007879	-5.638881	-2.731188	-1.437854	0.000000	-10.000000	-0.291667	22.950001	71.333336	1023.000000	1023.000000	2046.000000
2.040000	-0.020763	-12.270782	-2.889002	-5.716874	-2.376776	-1.288131	0.000000	-10.000000	-0.308333	23.016666	79.166664	1023.000000	1023.000000	2046.000000
2.060000	-0.020571	-12.157365	-2.645927	-5.792621	-2.397477	-1.321340	0.000000	-10.000000	-0.333333	23.450001	86.666664	1023.000000	1023.000000	2046.000000
2.080000	-0.019802	-11.703115	-2.556370	-5.753865	-2.093249	-1.299630	0.000000	-10.000000	-0.383333	24.233334	94.333336	1023.000000	1023.000000	2046.000000
2.100000	-0.019406	-11.468917	-2.254890	-5.806006	-2.149222	-1.258799	0.000000	-10.000000	-0.425000	25.066668	102.166664	1023.000000	1023.000000	2046.000000
2.120000	-0.018537	-10.955173	-2.174843	-5.665291	-1.880948	-1.234091	0.000000	-10.000000	-0.466667	25.816668	110.500000	1023.000000	1023.000000	2046.000000
2.140000	-0.018012	-10.645318	-1.931907	-5.693927	-1.890292	-1.129192	0.000000	-10.000000	-0.466667	26.566668	119.166664	1023.000000	1023.000000	2046.000000
2.160000	-0.017187	-10.157578	-1.885181	-5.519565	-1.643332	-1.109499	0.000000	-10.000000	-0.475000	27.200001	128.000000	1023.000000	1023.000000	2046.000000
2.180000	-0.016557	-9.784986	-1.591251	-5.614987	-1.650475	-0.928272	0.000000	-10.000000	-0.475000	27.766666	137.000000	1023.000000	1023.000000	2046.000000
2.200000	-0.015914	-9.405381	-1.619046	-5.436007	-1.419165	-0.931164	0.000000	-10.000000	-0.491667	28.116667	146.166672	1023.000000	1023.000000	2046.000000
2.220000	-0.015026	-8.880289	-1.279295	-5.454824	-1.412507	-0.733662	0.000000	-10.000000	-0.500000	28.316668	155.333328	1023.000000	1023.000000	2046.000000
2.240000	-0.014400	-8.510131	-1.392926	-5.242558	-1.156926	-0.717722	0.000000	-10.000000	-0.500000	28.383333	164.833328	1023.000000	1023.000000	2046.000000
2.260000	-0.013407	-7.923558	-1.029613	-5.263139	-1.179414	-0.451392	0.000000	-10.000000	-0.491667	28.316668	174.166672	1023.000000	1023.000000	2046.000000
2.280000	-0.012463	-7.365881	-1.088540	-4.986011	-0.878573	-0.412757	0.000000	-10.000000	-0.491667	28.166668	183.833328	1023.000000	1023.000000	2046.000000
2.300000	-0.011586	-6.847037	-0.762264	-4.929564	-0.927721	-0.227488	0.000000	-10.000000	-0.491667	28.216667	193.166672	1023.000000	1023.000000	2046.000000
2.320000	-0.010580	-6.252509	-0.744162	-4.794647	-0.621582	-0.092118	0.000000	-10.000000	-0.508333	28.300001	202.666672	1023.000000	1023.000000	2046.000000
2.340000	-0.009816	-5.801469	-0.442216	-4.663146	-0.728410	0.032304	0.000000	-10.000000	-0.508333	28.383333	212.000000	1023.000000	1023.000000	2046.000000
2.360000	-0.008676	-5.127578	-0.420479	-4.539264	-0.371888	0.204052	0.000000	-10.000000	-0.525000	28.633333	221.500000	1023.000000	1023.000000	2046.000000
2.380000	-0.008061	-4.764261	-0.203997	-4.377150	-0.432447	0.249333	0.000000	-10.000000	-0.525000	28.816668	231.000000	1023.000000	1023.000000	2046.000000
2.400000	-0.006893	-4.073800	-0.115404	-4.307381	-0.133074	0.482059	0.000000	-10.000000	-0.533333	29.016666	240.666672	1023.000000	1023.000000	2046.000000
2.420000	-0.006313	-3.730713	-0.001395	-4.076300	-0.131789	0.478771	0.000000	-10.000000	-0.533333	28.966667	250.333328	1023.000000	1023.000000	2046.000000
2.440000	-0.005109	-3.019584	0.254018	-4.100299	-0.012766	0.839463	0.000000	-10.000000	-0.541667	28.883333	260.000000	1023.000000	1023.000000	2046.000000
2.460000	-0.004339	-2.564280	0.270961	-3.747040	0.161763	0.750036	0.000000	-10.000000	-0.550000	29.133333	269.666656	1023.000000	1023.000000	2046.000000
2.480000	-0.003046	-1.799963	0.590637	-3.729645	0.236656	1.102389	0.000000	-10.000000	-0.550000	29.133333	279.166656	1023.000000	1023.000000	2046.000000
2.500000	-0.001900	-1.122789	0.654261	-3.352904	0.440637	1.135217	0.000000	-10.000000	-0.550000	29.400000	288.833344	1023.000000	1023.000000	2046.000000
2.520000	-0.000553	-0.326619	0.929039	-3.259267	0.512019	1.491590	0.000000	-10.000000	-0.550000	29.483334	298.500000	1023.000000	1023.000000	2046.000000
2.540000	0.000072	0.042760	0.846686	-2.954417	0.691350	1.459141	0.000000	-10.000000	-0.558333	29.616667	308.500000	1023.000000	1023.000000	2046.000000
2.560000	0.001273	0.752071	1.128529	-2.947776	0.705316	1.866002	0.000000	-10.000000	-0.558333	29.650000	318.500000	1023.000000	1023.000000	2046.000000
2.580000	0.002142	1.266181	1.009012	-2.540092	0.994591	1.802669	0.000000	-10.000000	-0.558333	29.516666	328.500000	1023.000000	1023.000000	2046.000000
2.600000	0.003273	1.934388	1.333897	-2.517715	0.905974	2.212232	0.000000	-10.000000	-0.558333	29.450001	338.500000	1023.000000	1023.000000	2046.000000
2.620000	0.004164	2.460685	1.148892	-2.128432	1.236364	2.203861	0.000000	-10.000000	-0.558333	29.350000	348.166656	1023.000000	1023.000000	2046.000000
2.640000	0.004865	2.875453	1.532410	-2.160589	1.095339	2.408292	0.000000	-10.000000	-0.558333	29.333334	357.833344	1023.000000	1023.000000	2046.000000
2.660000	0.004674	2.762430	1.319397	-1.977939	1.359235	2.061737	0.000000	-10.000000	-0.541667	29.316668	367.500000	1023.000000	1023.000000	2046.000000
2.680000	0.003686	2.178528	1.413767	-2.204036	1.086872	1.881924	0.000000	-10.000000	-0.525000	29.050001	377.500000	1023.000000	1023.000000	2046.000000
2.700000	0.002099	1.240693	0.970621	-2.115232	1.039871	1.345432	0.000000	-10.000000	-0.500000	28.483334	387.166656	1023.000000	1023.000000	2046.000000
2.720000	0.000988	0.584030	0.902627	-2.210721	0.659962	1.232161	0.000000	-10.000000	-0.475000	27.750000	396.833344	1023.000000	1023.000000	2046.000000
2.740000	0.000153	0.090262	0.556145	-1.926783	0.568453	0.892446	0.000000	-10.000000	-0.458333	27.383333	406.166656	1023.000000	1023.000000	2046.000000
2.760000	0.000167	0.098786	0.590939	-1.873456	0.402752	0.978551	0.000000	-10.000000	-0.450000	27.050001	415.500000	1023.000000	1023.000000	2046.000000
2.780000	0.000215	0.126943	0.525550	-1.489494	0.357087	0.733801	0.000000	-10.000000	-0.450000	27.016666	424.500000	1023.000000	1023.000000	2046.000000
2.800000	0.000753	0.445134	0.606781	-1.457415	0.415517	0.880252	0.000000	-10.000000	-0.441667	26.733334	433.500000	1023.000000	1023.000000	2046.000000
2.820000	0.001214	0.717714	0.763569	-1.120327	0.316837	0.757635	0.000000	-10.000000	-0.433333	26.750000	442.500000	1023.000000	1023.000000	2046.000000
2.840000	0.001916	1.132075	0.822037	-0.914764	0.407360	0.817442	0.000000	-10.000000	-0.425000	26.300001	451.500000	1023.000000	1023.000000	2046.000000
2.860000	0.002669	1.577290	1.084452	-0.634356	0.272726	0.854469	0.000000	-10.000000	-0.433333	25.966667	460.333344	1023.000000	1023.000000	2046.000000
2.880000	0.003469	2.050031	1.025585	-0.381697	0.500813	0.905330	0.000000	-10.000000	-0.425000	25.400002	469.000000	1023.000000	1023.000000	2046.000000
2.900000	0.004203	2.484086	1.370342	-0.226454	0.316061	1.024137	0.000000	-10.000000	-0.416667	25.200001	477.500000	1023.000000	1023.000000	2046.000000
2.920000	0.005024	2.969099	1.260299	-0.012602	0.597991	1.123411	0.000000	-10.000000	-0.383333	24.550001	485.833344	1023.000000	1023.000000	2046.000000
2.940000	0.005910	3.492955	1.572718	0.190668	0.495000	1.234570	0.000000	-10.000000	-0.366667	24.150000	494.333344	1023.000000	1023.000000	2046.000000
2.960000	0.006891	4.072479	1.527564	0.209547	0.842416	1.492952	0.000000	-10.000000	-0.325000	23.400000	502.333344	1023.000000	1023.000000	2046.000000
2.980000	0.007500	4.432539	1.899796	0.178557	0.689648	1.664539	0.000000	-10.000000	-0.275000	22.466667	510.333344	1023.000000	1023.000000	2046.000000
3.000000	0.008513	5.031381	1.875674	0.247024	1.113650	1.795033	0.000000	-10.000000	-0.233333	21.266666	517.833313	1023.000000	1023.000000	2046.000000
3.020000	0.009178	5.424211	2.301336	0.123593	1.026848	1.972434	0.000000	-10.000000	-0.208333	20.050001	525.333313	1023.000000	1023.000000	2046.000000
3.040000	0.009843	5.817153	2.272448	0.149505	1.432396	1.962804	0.000000	-10.000000	-0.208333	19.266666	532.333313	1023.000000	1023.000000	2046.000000
3.060000	0.010088	5.962152	2.617195	-0.020256	1.355885	2.009328	0.000000	-10.000000	-0.200000	18.566668	539.000000	1023.000000	1023.000000	2046.000000
3.080000	0.010375	6.131706	2.588777	0.007590	1.635433	1.899906	0.000000	-10.000000	-0.183333	17.983334	545.333313	1023.000000	1023.000000	2046.000000
3.100000	0.010567	6.245143	2.802561	-0.184993	1.614092	2.013484	0.000000	-10.000000	-0.175000	17.600000	551.500000	1023.000000	1023.000000	2046.000000
3.120000	0.010988	6.493738	2.948055	-0.143621	1.755034	1.934270	0.000000	-10.000000	-0.166667	17.350000	557.333313	1023.000000	1023.000000	2046.000000
3.140000	0.011363	6.715553	3.049087	-0.224037	1.817646	2.072857	0.000000	-10.000000	-0.175000	17.416668	563.000000	1023.000000	1023.000000	2046.000000
3.160000	0.011873	7.017079	3.239409	-0.234780	1.898049	2.114401	0.000000	-10.000000	-0.175000	17.550001	568.666687	1023.000000	1023.000000	2046.000000
3.180000	0.012284	7.260060	3.274705	-0.235663	2.048731	2.172287	0.000000	-10.000000	-0.166667	17.550001	574.500000	1023.000000	1023.000000	2046.000000
3.200000	0.012830	7.582711	3.465780	-0.190035	2.117570	2.189396	0.000000	-10.000000	-0.158333	17.283335	580.500000	1023.000000	1023.000000	2046.000000
3.220000	0.013319	7.871393	3.478748	-0.189405	2.313601	2.268450	0.000000	-10.000000	-0.150000	16.883333	586.500000	1023.000000	1023.000000	2046.000000
3.240000	0.013941	8.238964	3.740221	-0.130786	2.296460	2.333068	0.000000	-10.000000	-0.125000	16.216667	592.166687	1023.000000	1023.000000	2046.000000
3.260000	0.014435	8.531101	3.689131	-0.081589	2.483780	2.439780	0.000000	-10.000000	-0.091667	15.450000	597.666687	1023.000000	1023.000000	2046.000000
3.280000	0.014988	8.857962	3.929076	-0.026685	2.454642	2.500928	0.000000	-10.000000	-0.066667	14.100000	602.833313	1023.000000	1023.000000	2046.000000
3.300000	0.015492	9.155967	3.884020	0.029865	2.622240	2.619843	0.000000	-10.000000	-0.050000	12.933333	607.833313	1023.000000	1023.000000	2046.000000
3.320000	0.015910	9.402759	4.124103	0.074650	2.578595	2.625412	0.000000	-10.000000	-0.033333	11.216667	612.500000	1023.000000	1023.000000	2046.000000
3.340000	0.016299	9.632936	4.089672	0.069760	2.674204	2.799300	0.000000	-10.000000	-0.008333	9.400000	616.500000	1023.000000	1023.000000	2046.000000
3.360000	0.016594	9.807319	4.195147	0.119806	2.752903	2.739463	0.000000	-10.000000	0.008333	6.966667	619.833313	1023.000000	1023.000000	2046.000000
3.380000	0.016765	9.908233	4.160657	0.123350	2.794456	2.829769	0.000000	-10.000000	0.033333	3.416667	622.333313	1023.000000	1023.000000	2046.000000
3.400000	0.016779	9.916572	4.246653	0.098321	2.790313	2.781285	0.000000	-10.000000	0.050000	-0.066667	624.000000	1023.000000	1023.000000	2046.000000
3.420000	0.016845	9.955375	4.202269	0.075192	2.779597	2.898317	0.000000	-10.000000	0.058333	-3.566667	624.833313	1023.000000	1023.000000	2046.000000
3.440000	0.016908	9.992571	4.232896	0.105539	2.838574	2.815562	0.000000	-10.000000	0.066667	-6.116667	625.000000	1023.000000	1023.000000	2046.000000
3.460000	0.016793	9.924527	4.210485	0.018895	2.786828	2.908319	0.000000	-10.000000	0.091667	-8.583333	625.000000	1023.000000	1023.000000	2046.000000
3.480000	0.017080	10.094286	4.282169	0.063840	2.870705	2.877572	0.000000	-10.000000	0.125000	-10.666667	625.000000	1023.000000	1023.000000	2046.000000
3.500000	0.017196	10.162542	4.196520	0.079325	2.834974	3.051723	0.000000	-10.000000	0.141667	-12.133333	625.000000	1023.000000	1023.000000	2046.000000
3.520000	0.017291	10.218925	4.167801	0.126607	2.872901	3.051615	0.000000	-10.000000	0.150000	-13.350000	625.000000	1023.000000	1023.000000	2046.000000
3.540000	0.017032	10.066140	3.997691	0.052263	2.783048	3.233138	0.000000	-10.000000	0.183333	-15.066667	613.666687	1023.000000	1023.000000	2046.000000
3.560000	0.016951	10.018221	3.979148	0.023809	2.784898	3.230366	0.000000	-10.000000	0.216667	-16.383333	602.333313	1023.000000	1023.000000	2046.000000
3.580000	0.016793	9.924947	3.783751	0.051246	2.769049	3.320899	0.000000	-10.000000	0.250000	-17.400000	591.000000	1023.000000	1023.000000	2046.000000
3.600000	0.016540	9.775242	3.771184	-0.032260	2.713941	3.322376	0.000000	-10.000000	0.266667	-17.716667	589.166687	1023.000000	1023.000000	2046.000000
3.620000	0.016281	9.622344	3.584314	-0.103546	2.662352	3.479224	0.000000	-10.000000	0.291667	-18.316668	585.333313	1023.000000	1023.000000	2046.000000
3.640000	0.015581	9.208571	3.585669	-0.230799	2.648128	3.205574	0.000000	-10.000000	0.341667	-19.283335	579.166687	1023.000000	1023.000000	2046.000000
3.660000	0.014580	8.616856	3.529099	-0.468436	2.531675	3.024517	0.000000	-10.000000	0.366667	-20.250000	572.666687	1023.000000	1023.000000	2046.000000
3.680000	0.012684	7.496337	3.350595	-0.758375	2.465183	2.438935	0.000000	-10.000000	0.400000	-21.300001	565.833313	1023.000000	1023.000000	2046.000000
3.700000	0.010211	6.034643	2.948071	-1.031959	2.128378	1.990153	0.000000	-10.000000	0.408333	-22.400000	558.666687	1023.000000	1023.000000	2046.000000
3.720000	0.007782	4.599110	2.591107	-1.254859	1.818180	1.444682	0.000000	-10.000000	0.441667	-23.316668	551.000000	1023.000000	1023.000000	2046.000000
3.740000	0.005813	3.435544	2.129640	-1.364998	1.450609	1.220293	0.000000	-10.000000	0.458333	-24.100000	543.000000	1023.000000	1023.000000	2046.000000
3.760000	0.004422	2.613477	1.905646	-1.452220	1.259683	0.900368	0.000000	-10.000000	0.483333	-24.500000	535.000000	1023.000000	1023.000000	2046.000000
3.780000	0.003384	2.000054	1.653728	-1.442390	0.983016	0.805700	0.000000	-10.000000	0.491667	-24.833334	527.000000	1023.000000	1023.000000	2046.000000
3.800000	0.002647	1.564288	1.572470	-1.472144	0.934444	0.529519	0.000000	-10.000000	0.516667	-25.033335	518.833313	1023.000000	1023.000000	2046.000000
3.820000	0.001983	1.172060	1.456523	-1.448574	0.688786	0.475325	0.000000	-10.000000	0.533333	-25.466667	510.500000	1023.000000	1023.000000	2046.000000
3.840000	0.001576	0.931278	1.400422	-1.443073	0.660783	0.313147	0.000000	-10.000000	0.550000	-25.866667	502.000000	1023.000000	1023.000000	2046.000000
3.860000	0.001077	0.636398	1.298012	-1.453475	0.430049	0.361813	0.000000	-10.000000	0.550000	-26.300001	493.333344	1023.000000	1023.000000	2046.000000
3.880000	0.000810	0.478717	1.256459	-1.424586	0.436023	0.210821	0.000000	-10.000000	0.550000	-26.400000	484.666656	1023.000000	1023.000000	2046.000000
3.900000	0.000450	0.266093	1.153655	-1.409578	0.262203	0.259814	0.000000	-10.000000	0.550000	-26.650000	475.833344	1023.000000	1023.000000	2046.000000
3.920000	0.000102	0.060264	1.089609	-1.389665	0.230241	0.130079	0.000000	-10.000000	0.550000	-26.650000	467.000000	1023.000000	1023.000000	2046.000000
3.940000	-0.000073	-0.043301	0.973476	-1.440763	0.189502	0.234484	0.000000	-10.000000	0.566667	-26.666668	458.000000	1023.000000	1023.000000	2046.000000
3.960000	-0.000416	-0.245998	0.957306	-1.620505	0.152406	0.264795	0.000000	-10.000000	0.600000	-26.850000	449.166656	1023.000000	1023.000000	2046.000000
3.980000	-0.000670	-0.396237	0.913595	-1.886726	0.191442	0.385451	0.000000	-10.000000	0.633333	-27.383333	440.166656	1023.000000	1023.000000	2046.000000
4.000000	-0.001116	-0.659747	0.928173	-2.135218	0.174673	0.372626	0.000000	-10.000000	0.666667	-28.200001	431.000000	1023.000000	1023.000000	2046.000000
4.020000	-0.001211	-0.715783	0.990728	-2.377996	0.224991	0.446494	0.000000	-10.000000	0.666667	-28.533333	421.500000	1023.000000	1023.000000	2046.000000
4.040000	-0.001907	-1.126795	1.011232	-2.635178	0.228069	0.269082	0.000000	-10.000000	0.666667	-28.650000	412.000000	1023.000000	1023.000000	2046.000000
4.060000	-0.002507	-1.481670	0.991547	-2.913705	0.182194	0.258294	0.000000	-10.000000	0.650000	-28.366667	402.500000	1023.000000	1023.000000	2046.000000
4.080000	-0.003556	-2.101629	0.897599	-3.168786	0.182735	-0.013177	0.000000	-10.000000	0.650000	-28.200001	393.000000	1023.000000	1023.000000	2046.000000
4.100000	-0.004073	-2.406937	0.901600	-3.387255	0.066300	0.012419	0.000000	-10.000000	0.633333	-27.733334	383.666656	1023.000000	1023.000000	2046.000000
4.120000	-0.004791	-2.831451	0.858902	-3.541495	0.071071	-0.219929	0.000000	-10.000000	0.633333	-27.500000	374.333344	1023.000000	1023.000000	2046.000000
4.140000	-0.005269	-3.113731	0.828356	-3.690609	-0.052935	-0.198543	0.000000	-10.000000	0.600000	-27.150000	365.166656	1023.000000	1023.000000	2046.000000
4.160000	-0.005668	-3.349771	0.815889	-3.871791	0.035644	-0.329515	0.000000	-10.000000	0.583333	-26.900000	356.000000	1023.000000	1023.000000	2046.000000
4.180000	-0.006142	-3.630067	0.738654	-3.958363	-0.101053	-0.309305	0.000000	-10.000000	0.541667	-26.416666	347.000000	1023.000000	1023.000000	2046.000000
4.200000	-0.006501	-3.842066	0.758815	-4.170275	0.035461	-0.466067	0.000000	-10.000000	0.541667	-26.066666	338.166656	1023.000000	1023.000000	2046.000000
4.220000	-0.007036	-4.158267	0.679712	-4.161689	-0.206187	-0.470104	0.000000	-10.000000	0.533333	-25.799999	329.500000	1023.000000	1023.000000	2046.000000
4.240000	-0.007178	-4.242149	0.728609	-4.331131	-0.087717	-0.551910	0.000000	-10.000000	0.541667	-25.799999	321.000000	1023.000000	1023.000000	2046.000000
4.260000	-0.007568	-4.472584	0.647323	-4.373493	-0.246102	-0.500312	0.000000	-10.000000	0.533333	-25.683334	312.500000	1023.000000	1023.000000	2046.000000
4.280000	-0.007717	-4.560829	0.627380	-4.518059	-0.141478	-0.528672	0.000000	-10.000000	0.525000	-25.666668	303.833344	1023.000000	1023.000000	2046.000000
4.300000	-0.008080	-4.775563	0.539767	-4.475142	-0.258134	-0.582055	0.000000	-10.000000	0.508333	-25.566668	295.333344	1023.000000	1023.000000	2046.000000
4.320000	-0.008388	-4.957276	0.592711	-4.636098	-0.344581	-0.569309	0.000000	-10.000000	0.500000	-25.400002	286.666656	1023.000000	1023.000000	2046.000000
4.340000	-0.008683	-5.131444	0.480796	-4.645464	-0.320522	-0.646254	0.000000	-10.000000	0.508333	-25.150002	278.333344	1023.000000	1023.000000	2046.000000
4.360000	-0.008815	-5.209691	0.533901	-4.728718	-0.437716	-0.577158	0.000000	-10.000000	0.508333	-24.983334	269.833344	1023.000000	1023.000000	2046.000000
4.380000	-0.009179	-5.424585	0.421962	-4.720452	-0.437394	-0.688701	0.000000	-10.000000	0.508333	-24.816668	261.500000	1023.000000	1023.000000	2046.000000
4.400000	-0.009412	-5.562515	0.432935	-4.893906	-0.461795	-0.639748	0.000000	-10.000000	0.500000	-24.600000	253.166672	1023.000000	1023.000000	2046.000000
4.420000	-0.009817	-5.801867	0.296534	-4.876479	-0.520964	-0.700958	0.000000	-10.000000	0.500000	-24.350000	245.000000	1023.000000	1023.000000	2046.000000
4.440000	-0.010130	-5.986872	0.293588	-5.036059	-0.550612	-0.693789	0.000000	-10.000000	0.491667	-24.166666	237.000000	1023.000000	1023.000000	2046.000000
4.460000	-0.010519	-6.216540	0.154871	-5.004069	-0.642744	-0.724598	0.000000	-10.000000	0.491667	-23.966667	229.000000	1023.000000	1023.000000	2046.000000
4.480000	-0.010631	-6.283217	0.223332	-5.142838	-0.637269	-0.726442	0.000000	-10.000000	0.483333	-23.766666	221.000000	1023.000000	1023.000000	2046.000000
4.500000	-0.010833	-6.402161	0.071371	-4.999735	-0.733617	-0.740179	0.000000	-10.000000	0.491667	-23.666668	213.000000	1023.000000	1023.000000	2046.000000
4.520000	-0.010650	-6.294141	0.117156	-5.104274	-0.660771	-0.646253	0.000000	-10.000000	0.466667	-23.500000	205.000000	1023.000000	1023.000000	2046.000000
4.540000	-0.010935	-6.462504	-0.041306	-4.922863	-0.924712	-0.573623	0.000000	-10.000000	0.441667	-23.116667	197.000000	1023.000000	1023.000000	2046.000000
4.560000	-0.011041	-6.525094	-0.161902	-5.064726	-0.748918	-0.549547	0.000000	-10.000000	0.408333	-22.700001	189.333328	1023.000000	1023.000000	2046.000000
4.580000	-0.011508	-6.801011	-0.285884	-4.987601	-1.085459	-0.442067	0.000000	-10.000000	0.400000	-22.583334	181.666672	1023.000000	1023.000000	2046.000000
4.600000	-0.011511	-6.802973	-0.355357	-5.082641	-0.863550	-0.501426	0.000000	-10.000000	0.400000	-22.483334	174.333328	1023.000000	1023.000000	2046.000000
4.620000	-0.011834	-6.993677	-0.452103	-5.031934	-1.141999	-0.367641	0.000000	-10.000000	0.400000	-22.416668	166.666672	1023.000000	1023.000000	2046.000000
4.640000	-0.011939	-7.056012	-0.587924	-5.013809	-1.013270	-0.441008	0.000000	-10.000000	0.400000	-22.400000	159.333328	1023.000000	1023.000000	2046.000000
4.660000	-0.012180	-7.198185	-0.614737	-5.030960	-1.231734	-0.320755	0.000000	-10.000000	0.400000	-22.400000	151.666672	1023.000000	1023.000000	2046.000000
4.680000	-0.012771	-7.547534	-0.738237	-5.109600	-1.112705	-0.586992	0.000000	-10.000000	0.391667	-22.266666	144.333328	1023.000000	1023.000000	2046.000000
4.700000	-0.014369	-8.491830	-0.902057	-5.377354	-1.352525	-0.859894	0.000000	-10.000000	0.391667	-21.983334	136.833328	1023.000000	1023.000000	2046.000000
4.720000	-0.016750	-9.899481	-1.320920	-5.547134	-1.557277	-1.474151	0.000000	-10.000000	0.391667	-21.800001	129.500000	1023.000000	1023.000000	2046.000000
4.740000	-0.018970	-11.211046	-1.671342	-5.808487	-1.966621	-1.764595	0.000000	-10.000000	0.383333	-21.533335	122.166664	1023.000000	1023.000000	2046.000000
4.760000	-0.020771	-12.275444	-2.179306	-5.720486	-2.239356	-2.136297	0.000000	-10.000000	0.366667	-21.033335	115.000000	1023.000000	1023.000000	2046.000000
4.780000	-0.022076	-13.046905	-2.432059	-5.943634	-2.474272	-2.196940	0.000000	-10.000000	0.350000	-20.350000	108.000000	1023.000000	1023.000000	2046.000000
4.800000	-0.023035	-13.613526	-2.704299	-5.857950	-2.655479	-2.395797	0.000000	-10.000000	0.350000	-19.666668	101.166664	1023.000000	1023.000000	2046.000000
4.820000	-0.023659	-13.982551	-2.763818	-5.981848	-2.823626	-2.413259	0.000000	-10.000000	0.333333	-19.000000	94.666664	1023.000000	1023.000000	2046.000000
4.840000	-0.024032	-14.202995	-2.948898	-5.803800	-2.840304	-2.609993	0.000000	-10.000000	0.300000	-18.200001	88.500000	1023.000000	1023.000000	2046.000000
4.860000	-0.024321	-14.373612	-2.924136	-5.828167	-3.033916	-2.587393	0.000000	-10.000000	0.258333	-17.566668	82.500000	1023.000000	1023.000000	2046.000000
4.880000	-0.024393	-14.416432	-3.046389	-5.700953	-3.015481	-2.653610	0.000000	-10.000000	0.241667	-16.950001	76.500000	1023.000000	1023.000000	2046.000000
4.900000	-0.024719	-14.608777	-3.068386	-5.737793	-3.194463	-2.608135	0.000000	-10.000000	0.225000	-16.516666	70.666664	1023.000000	1023.000000	2046.000000
4.920000	-0.024728	-14.614159	-3.193048	-5.568350	-3.139792	-2.712968	0.000000	-10.000000	0.216667	-15.916667	65.000000	1023.000000	1023.000000	2046.000000
4.940000	-0.024974	-14.759459	-3.224057	-5.574627	-3.328390	-2.632384	0.000000	-10.000000	0.200000	-15.400001	59.666668	1023.000000	1023.000000	2046.000000
4.960000	-0.024855	-14.689205	-3.285113	-5.534499	-3.223694	-2.645899	0.000000	-10.000000	0.200000	-14.916667	54.500000	1023.000000	1023.000000	2046.000000
4.980000	-0.025015	-14.783725	-3.256220	-5.744559	-3.379451	-2.403495	0.000000	-10.000000	0.200000	-14.783334	49.666668	1023.000000	1023.000000	2046.000000
5.000000	-0.025079	-14.821812	-3.287657	-5.932292	-3.247038	-2.354826	0.000000	-10.000000	0.216667	-15.100000	44.666668	1023.000000	1023.000000	2046.000000
5.020000	-0.025211	-14.899723	-3.225178	-6.225291	-3.243162	-2.206093	0.000000	-10.000000	0.216667	-15.733334	39.666668	1023.000000	1023.000000	2046.000000
5.040000	-0.025218	-14.903582	-3.206209	-6.397163	-3.114544	-2.185665	0.000000	-10.000000	0.225000	-16.150000	34.333332	1023.000000	1023.000000	2046.000000
5.060000	-0.025503	-15.072474	-3.070501	-6.711595	-3.144868	-2.145511	0.000000	-10.000000	0.225000	-16.150000	29.000000	1023.000000	1023.000000	2046.000000
5.080000	-0.025987	-15.358152	-3.093174	-6.806263	-3.134856	-2.323859	0.000000	-10.000000	0.241667	-15.950000	25.333334	1023.000000	1023.000000	2046.000000
5.100000	-0.026381	-15.591104	-3.027938	-7.105206	-3.097337	-2.360623	0.000000	-10.000000	0.225000	-15.116667	20.166666	1023.000000	1023.000000	2046.000000
5.120000	-0.026634	-15.740418	-3.074124	-7.010162	-3.133492	-2.522639	0.000000	-10.000000	0.183333	-14.000000	15.333333	1023.000000	1023.000000	2046.000000
5.140000	-0.026819	-15.850148	-3.003707	-7.295969	-3.079133	-2.471339	0.000000	-10.000000	0.125000	-12.450000	9.166667	1023.000000	1023.000000	2046.000000
5.160000	-0.026784	-15.829239	-3.013682	-7.126951	-3.144351	-2.544254	0.000000	-10.000000	0.083333	-11.166667	5.000000	1023.000000	1023.000000	2046.000000
5.180000	-0.026912	-15.904929	-2.933993	-7.381585	-3.088287	-2.501064	0.000000	-10.000000	0.050000	-9.466667	1.500000	1023.000000	1023.000000	2046.000000
5.200000	-0.026911	-15.904433	-2.961399	-7.216036	-3.158420	-2.568578	0.000000	-10.000000	0.025000	-6.816667	-1.333333	1023.000000	1023.000000	2046.000000
5.220000	-0.026776	-15.824602	-2.879801	-7.437730	-3.045249	-2.461822	0.000000	-10.000000	0.008333	-2.700000	-3.333333	1023.000000	1023.000000	2046.000000
5.240000	-0.026497	-15.659582	-2.841736	-7.270225	-3.103344	-2.444278	0.000000	-10.000000	-0.016667	1.366667	-4.500000	1023.000000	1023.000000	2046.000000
5.260000	-0.026064	-15.403571	-2.783054	-7.310767	-2.933525	-2.376225	0.000000	-10.000000	-0.041667	5.666667	-5.000000	1023.000000	1023.000000	2046.000000
5.280000	-0.025462	-15.047949	-2.736781	-7.212994	-2.911016	-2.187158	0.000000	-10.000000	-0.083333	9.300000	-5.000000	1023.000000	1023.000000	2046.000000
5.300000	-0.024800	-14.657008	-2.674284	-7.107162	-2.746940	-2.128621	0.000000	-10.000000	-0.125000	12.850000	-5.000000	1023.000000	1023.000000	2046.000000
5.320000	-0.024162	-14.279720	-2.608175	-7.171181	-2.631721	-1.868644	0.000000	-10.000000	-0.175000	15.500000	-5.000000	1023.000000	1023.000000	2046.000000
5.340000	-0.023331	-13.788810	-2.515698	-6.852800	-2.524356	-1.895955	0.000000	-10.000000	-0.225000	17.500000	-5.000000	1023.000000	1023.000000	2046.000000
5.360000	-0.022643	-13.382256	-2.424530	-6.961981	-2.408340	-1.587404	0.000000	-10.000000	-0.266667	19.483334	5.000000	1023.000000	1023.000000	2046.000000
5.380000	-0.021800	-12.884083	-2.355880	-6.655907	-2.259721	-1.612575	0.000000	-10.000000	-0.316667	21.200001	16.833334	1023.000000	1023.000000	2046.000000
5.400000	-0.021183	-12.519304	-2.214729	-6.783782	-2.174668	-1.346126	0.000000	-10.000000	-0.341667	22.866667	31.166666	1023.000000	1023.000000	2046.000000
5.420000	-0.020266	-11.977399	-2.136142	-6.508704	-2.038376	-1.294177	0.000000	-10.000000	-0.366667	23.833334	38.166668	1023.000000	1023.000000	2046.000000
5.440000	-0.019571	-11.566481	-2.028475	-6.615538	-1.900829	-1.021639	0.000000	-10.000000	-0.375000	24.533335	46.000000	1023.000000	1023.000000	2046.000000
5.460000	-0.018603	-10.994196	-1.955807	-6.276892	-1.758514	-1.002983	0.000000	-10.000000	-0.408333	24.816668	54.000000	1023.000000	1023.000000	2046.000000
5.480000	-0.017865	-10.558218	-1.823686	-6.379068	-1.629587	-0.725878	0.000000	-10.000000	-0.441667	25.483334	62.166668	1023.000000	1023.000000	2046.000000
5.500000	-0.016902	-9.989259	-1.740996	-5.993922	-1.508129	-0.746212	0.000000	-10.000000	-0.458333	25.900002	70.500000	1023.000000	1023.000000	2046.000000
5.520000	-0.015932	-9.415566	-1.517724	-6.073238	-1.398416	-0.426188	0.000000	-10.000000	-0.458333	26.566668	79.166664	1023.000000	1023.000000	2046.000000
5.540000	-0.014777	-8.733418	-1.438476	-5.662210	-1.232618	-0.400114	0.000000	-10.000000	-0.458333	27.083334	91.000000	1023.000000	1023.000000	2046.000000
5.560000	-0.014011	-8.280757	-1.269487	-5.670444	-1.192346	-0.148480	0.000000	-10.000000	-0.466667	27.666668	100.000000	1023.000000	1023.000000	2046.000000
5.580000	-0.013215	-7.810005	-1.262515	-5.354355	-1.058189	-0.134945	0.000000	-10.000000	-0.500000	27.966667	109.166664	1023.000000	1023.000000	2046.000000
5.600000	-0.012728	-7.522141	-1.185953	-5.442311	-0.997025	0.103149	0.000000	-10.000000	-0.508333	28.033335	115.333336	1023.000000	1023.000000	2046.000000
5.620000	-0.011879	-7.020689	-1.202145	-5.174376	-0.829754	0.185586	0.000000	-10.000000	-0.516667	28.200001	124.666664	1023.000000	1023.000000	2046.000000
5.640000	-0.011322	-6.691263	-1.042627	-5.076250	-0.820964	0.248579	0.000000	-10.000000	-0.508333	28.333334	134.000000	1023.000000	1023.000000	2046.000000
5.660000	-0.010371	-6.129461	-1.091013	-4.855464	-0.688834	0.505849	0.000000	-10.000000	-0.508333	28.300001	143.500000	1023.000000	1023.000000	2046.000000
5.680000	-0.009566	-5.653570	-0.951805	-4.686669	-0.597874	0.582778	0.000000	-10.000000	-0.516667	28.283335	153.000000	1023.000000	1023.000000	2046.000000
5.700000	-0.009121	-5.390375	-0.974188	-4.615331	-0.498995	0.698139	0.000000	-10.000000	-0.508333	28.150002	162.333328	1023.000000	1023.000000	2046.000000
5.720000	-0.009948	-5.879360	-0.963704	-4.597705	-0.521886	0.203935	0.000000	-10.000000	-0.500000	28.083334	171.833328	1023.000000	1023.000000	2046.000000
5.740000	-0.011387	-6.729484	-1.280131	-4.803034	-0.669530	0.023211	0.000000	-10.000000	-0.475000	27.816668	181.166672	1023.000000	1023.000000	2046.000000
5.760000	-0.012983	-7.672935	-1.550095	-4.732017	-0.920783	-0.470040	0.000000	-10.000000	-0.475000	27.733334	190.500000	1023.000000	1023.000000	2046.000000
5.780000	-0.013815	-8.164466	-1.872007	-4.750275	-1.099926	-0.442259	0.000000	-10.000000	-0.483333	27.816668	199.666672	1023.000000	1023.000000	2046.000000
5.800000	-0.014121	-8.345581	-1.961338	-4.493849	-1.193878	-0.696516	0.000000	-10.000000	-0.508333	28.083334	209.000000	1023.000000	1023.000000	2046.000000
5.820000	-0.013956	-8.248047	-1.993759	-4.430570	-1.244746	-0.578972	0.000000	-10.000000	-0.525000	28.450001	218.333328	1023.000000	1023.000000	2046.000000
5.840000	-0.013427	-7.935059	-1.925286	-4.091232	-1.212536	-0.706005	0.000000	-10.000000	-0.558333	28.916668	227.833328	1023.000000	1023.000000	2046.000000
5.860000	-0.012941	-7.648119	-1.737026	-4.021391	-1.294217	-0.595485	0.000000	-10.000000	-0.583333	29.450001	237.500000	1023.000000	1023.000000	2046.000000
5.880000	-0.012065	-7.130154	-1.708458	-3.684845	-1.130408	-0.606444	0.000000	-10.000000	-0.600000	29.700001	247.500000	1023.000000	1023.000000	2046.000000
5.900000	-0.011307	-6.682611	-1.462877	-3.473567	-1.206824	-0.539342	0.000000	-10.000000	-0.600000	29.900000	257.333344	1023.000000	1023.000000	2046.000000
5.920000	-0.010269	-6.068893	-1.445261	-3.158573	-1.005241	-0.459817	0.000000	-10.000000	-0.608333	30.050001	267.000000	1023.000000	1023.000000	2046.000000
5.940000	-0.009605	-5.676644	-1.170851	-2.969064	-1.129816	-0.406912	0.000000	-10.000000	-0.608333	30.133333	277.000000	1023.000000	1023.000000	2046.000000
5.960000	-0.008469	-5.004963	-1.189926	-2.705780	-0.881598	-0.227660	0.000000	-10.000000	-0.608333	30.050001	287.166656	1023.000000	1023.000000	2046.000000
5.980000	-0.007814	-4.617917	-0.907949	-2.534848	-0.953313	-0.221806	0.000000	-10.000000	-0.591667	29.783335	297.500000	1023.000000	1023.000000	2046.000000
6.000000	-0.006615	-3.909170	-0.884316	-2.446177	-0.746740	0.168063	0.000000	-10.000000	-0.583333	29.516666	307.333344	1023.000000	1023.000000	2046.000000
6.020000	-0.005783	-3.417943	-0.569523	-2.362427	-0.702933	0.216939	0.000000	-10.000000	-0.550000	29.016666	317.000000	1023.000000	1023.000000	2046.000000
6.040000	-0.004677	-2.764154	-0.479315	-2.448391	-0.474259	0.637811	0.000000	-10.000000	-0.508333	28.533333	326.666656	1023.000000	1023.000000	2046.000000
6.060000	-0.003679	-2.174216	-0.108211	-2.383131	-0.308910	0.626036	0.000000	-10.000000	-0.475000	28.150000	336.166656	1023.000000	1023.000000	2046.000000
6.080000	-0.002841	-1.679303	0.027055	-2.508599	-0.149538	0.951780	0.000000	-10.000000	-0.466667	28.100000	342.500000	1023.000000	1023.000000	2046.000000
6.100000	-0.002223	-1.313884	0.294256	-2.383458	0.071511	0.703806	0.000000	-10.000000	-0.466667	27.700001	351.833344	1023.000000	1023.000000	2046.000000
6.120000	-0.001826	-1.079013	0.431220	-2.497030	0.143270	0.843528	0.000000	-10.000000	-0.475000	27.416666	361.000000	1023.000000	1023.000000	2046.000000
6.140000	-0.000974	-0.575811	0.604429	-2.351938	0.420389	0.751309	0.000000	-10.000000	-0.483333	27.450001	373.333344	1023.000000	1023.000000	2046.000000
6.160000	-0.000559	-0.330208	0.850829	-2.448459	0.360512	0.906910	0.000000	-10.000000	-0.491667	27.866667	382.333344	1023.000000	1023.000000	2046.000000
6.180000	0.000253	0.149271	0.958698	-2.336364	0.662331	0.864606	0.000000	-10.000000	-0.475000	28.066668	391.666656	1023.000000	1023.000000	2046.000000
6.200000	0.000783	0.462518	1.233067	-2.343815	0.562799	1.010466	0.000000	-10.000000	-0.458333	27.900000	401.000000	1023.000000	1023.000000	2046.000000
6.220000	0.001633	0.965028	1.201800	-2.259873	0.962438	1.060663	0.000000	-10.000000	-0.458333	27.466667	410.333344	1023.000000	1023.000000	2046.000000
6.240000	0.002067	1.221442	1.566526	-2.229006	0.799385	1.084536	0.000000	-10.000000	-0.458333	27.300001	419.500000	1023.000000	1023.000000	2046.000000
6.260000	0.002989	1.766510	1.511654	-2.154037	1.135815	1.273079	0.000000	-10.000000	-0.458333	27.033333	428.500000	1023.000000	1023.000000	2046.000000
6.280000	0.003577	2.113997	1.892641	-2.015429	0.991547	1.245237	0.000000	-10.000000	-0.441667	26.966667	437.666656	1023.000000	1023.000000	2046.000000
6.300000	0.004578	2.705385	1.786541	-1.991826	1.355575	1.555095	0.000000	-10.000000	-0.425000	26.266666	446.666656	1023.000000	1023.000000	2046.000000
6.320000	0.005304	3.134468	2.131983	-1.803406	1.307313	1.498578	0.000000	-10.000000	-0.408333	25.700001	455.666656	1023.000000	1023.000000	2046.000000
6.340000	0.006160	3.640728	2.119243	-1.748709	1.501606	1.768587	0.000000	-10.000000	-0.375000	25.000000	464.333344	1023.000000	1023.000000	2046.000000
6.360000	0.006915	4.086513	2.411034	-1.571004	1.546667	1.699816	0.000000	-10.000000	-0.358333	24.400002	472.833344	1023.000000	1023.000000	2046.000000
6.380000	0.007837	4.631773	2.441752	-1.548014	1.708432	2.029603	0.000000	-10.000000	-0.333333	23.950001	481.000000	1023.000000	1023.000000	2046.000000
6.400000	0.008566	5.062792	2.645302	-1.317067	1.829102	1.905455	0.000000	-10.000000	-0.333333	23.383333	489.000000	1023.000000	1023.000000	2046.000000
6.420000	0.009195	5.434326	2.728395	-1.311336	1.838305	2.178961	0.000000	-10.000000	-0.316667	23.266666	497.000000	1023.000000	1023.000000	2046.000000
6.440000	0.009965	5.889510	2.877641	-1.212144	2.051777	2.172237	0.000000	-10.000000	-0.300000	22.833334	504.833344	1023.000000	1023.000000	2046.000000
6.460000	0.010595	6.261699	3.010238	-1.099073	1.995067	2.355467	0.000000	-10.000000	-0.266667	22.533335	512.500000	1023.000000	1023.000000	2046.000000
6.480000	0.011360	6.713876	3.072870	-1.020461	2.257612	2.403855	0.000000	-10.000000	-0.241667	21.466667	520.000000	1023.000000	1023.000000	2046.000000
6.500000	0.011846	7.001004	3.253529	-0.903870	2.151931	2.499414	0.000000	-10.000000	-0.233333	20.533333	527.333313	1023.000000	1023.000000	2046.000000
6.520000	0.012737	7.527418	3.276885	-0.805844	2.483871	2.572506	0.000000	-10.000000	-0.225000	19.350000	534.333313	1023.000000	1023.000000	2046.000000
6.540000	0.013443	7.944536	3.565434	-0.640647	2.309815	2.709934	0.000000	-10.000000	-0.200000	18.500000	541.000000	1023.000000	1023.000000	2046.000000
6.560000	0.014645	8.655022	3.488230	-0.454222	2.715471	2.905543	0.000000	-10.000000	-0.158333	17.350000	547.333313	1023.000000	1023.000000	2046.000000
6.580000	0.015157	8.957612	3.736742	-0.300288	2.480190	3.040968	0.000000	-10.000000	-0.125000	16.566668	553.500000	1023.000000	1023.000000	2046.000000
6.600000	0.016054	9.488083	3.550272	-0.251122	2.873983	3.314949	0.000000	-10.000000	-0.108333	15.800001	559.166687	1023.000000	1023.000000	2046.000000
6.620000	0.016372	9.675763	3.751565	-0.015826	2.629486	3.310538	0.000000	-10.000000	-0.083333	15.100000	564.500000	1023.000000	1023.000000	2046.000000
6.640000	0.017316	10.233685	3.661740	0.078901	2.977600	3.515444	0.000000	-10.000000	-0.075000	14.283334	569.500000	1023.000000	1023.000000	2046.000000
6.660000	0.017555	10.374949	3.804532	0.215653	2.720037	3.634727	0.000000	-10.000000	-0.058333	13.433333	574.333313	1023.000000	1023.000000	2046.000000
6.680000	0.018402	10.875830	3.684962	0.221485	3.134130	3.835253	0.000000	-10.000000	-0.050000	12.450000	579.166687	1023.000000	1023.000000	2046.000000
6.700000	0.017996	10.635877	3.919146	0.311492	2.798692	3.606547	0.000000	-10.000000	-0.033333	11.450000	583.666687	1023.000000	1023.000000	2046.000000
6.720000	0.017553	10.373632	3.700286	0.103760	3.133375	3.436211	0.000000	-10.000000	-0.016667	10.400001	587.666687	1023.000000	1023.000000	2046.000000
6.740000	0.015305	9.045536	3.680453	-0.059911	2.628771	2.796222	0.000000	-10.000000	-0.008333	8.933333	591.166687	1023.000000	1023.000000	2046.000000
6.760000	0.013645	8.064466	3.174205	-0.233198	2.567596	2.555863	0.000000	-10.000000	0.000000	7.416667	594.333313	1023.000000	1023.000000	2046.000000
6.780000	0.011911	7.039550	3.013292	-0.238306	2.197164	2.067401	0.000000	-10.000000	0.000000	6.333333	597.166687	1023.000000	1023.000000	2046.000000
6.800000	0.011070	6.542410	2.703665	-0.204775	2.013833	2.029687	0.000000	-10.000000	0.000000	5.766667	599.500000	1023.000000	1023.000000	2046.000000
6.820000	0.010536	6.226799	2.627154	-0.028782	1.896584	1.731843	0.000000	-10.000000	0.000000	5.416667	601.500000	1023.000000	1023.000000	2046.000000
6.840000	0.010362	6.124067	2.580308	0.140955	1.688437	1.714366	0.000000	-10.000000	0.008333	4.850000	603.333313	1023.000000	1023.000000	2046.000000
6.860000	0.010394	6.142853	2.570134	0.233483	1.733119	1.606117	0.000000	-10.000000	0.016667	4.183333	605.000000	1023.000000	1023.000000	2046.000000
6.880000	0.010487	6.197561	2.682726	0.452116	1.453715	1.609004	0.000000	-10.000000	0.033333	2.783333	606.500000	1023.000000	1023.000000	2046.000000
6.900000	0.010606	6.267848	2.574789	0.433447	1.647923	1.611690	0.000000	-10.000000	0.041667	0.500000	607.500000	1023.000000	1023.000000	2046.000000
6.920000	0.010513	6.213102	2.718368	0.738527	1.272855	1.483353	0.000000	-10.000000	0.050000	-1.783333	608.000000	1023.000000	1023.000000	2046.000000
6.940000	0.010846	6.409833	2.475387	0.686938	1.593911	1.653596	0.000000	-10.000000	0.050000	-4.083333	608.000000	1023.000000	1023.000000	2046.000000
6.960000	0.010560	6.241050	2.689215	0.891540	1.189828	1.470467	0.000000	-10.000000	0.058333	-6.050000	608.000000	1023.000000	1023.000000	2046.000000
6.980000	0.010897	6.440073	2.408887	0.778254	1.535194	1.717737	0.000000	-10.000000	0.075000	-8.366667	608.000000	1023.000000	1023.000000	2046.000000
7.000000	0.010603	6.266572	2.610517	0.847577	1.212814	1.595663	0.000000	-10.000000	0.116667	-10.633334	608.000000	1023.000000	1023.000000	2046.000000
7.020000	0.010938	6.464341	2.406309	0.588075	1.534052	1.935905	0.000000	-10.000000	0.183333	-13.100000	608.000000	1023.000000	1023.000000	2046.000000
7.040000	0.010521	6.218016	2.659741	0.432587	1.313952	1.811735	0.000000	-10.000000	0.241667	-15.600000	604.500000	1023.000000	1023.000000	2046.000000
7.060000	0.010749	6.352775	2.569586	0.169643	1.581919	2.031626	0.000000	-10.000000	0.283333	-17.600000	596.000000	1023.000000	1023.000000	2046.000000
7.080000	0.010296	6.084780	2.760750	-0.056478	1.506670	1.873838	0.000000	-10.000000	0.291667	-18.650000	587.500000	1023.000000	1023.000000	2046.000000
7.100000	0.009932	5.869771	2.663747	-0.227564	1.616766	1.816823	0.000000	-10.000000	0.316667	-19.250000	578.166687	1023.000000	1023.000000	2046.000000
7.120000	0.009350	5.525609	2.684762	-0.567654	1.704731	1.703771	0.000000	-10.000000	0.333333	-19.650000	571.500000	1023.000000	1023.000000	2046.000000
7.140000	0.008601	5.082963	2.778215	-0.675623	1.462264	1.518107	0.000000	-10.000000	0.350000	-20.016666	562.666687	1023.000000	1023.000000	2046.000000
7.160000	0.008277	4.891985	2.635379	-1.037966	1.755140	1.539433	0.000000	-10.000000	0.350000	-19.983334	556.000000	1023.000000	1023.000000	2046.000000
7.180000	0.007564	4.470054	2.812617	-1.083033	1.415892	1.324579	0.000000	-10.000000	0.350000	-19.966667	549.333313	1023.000000	1023.000000	2046.000000
7.200000	0.007437	4.395007	2.626180	-1.430657	1.744102	1.455382	0.000000	-10.000000	0.350000	-20.116667	542.666687	1023.000000	1023.000000	2046.000000
7.220000	0.006796	4.016313	2.745626	-1.484673	1.518017	1.237343	0.000000	-10.000000	0.358333	-20.466667	535.833313	1023.000000	1023.000000	2046.000000
7.240000	0.006524	3.855388	2.580185	-1.802170	1.756452	1.320920	0.000000	-10.000000	0.383333	-20.766666	529.000000	1023.000000	1023.000000	2046.000000
7.260000	0.005915	3.495876	2.661821	-1.858654	1.576482	1.116227	0.000000	-10.000000	0.400000	-21.050001	522.000000	1023.000000	1023.000000	2046.000000
7.280000	0.005634	3.329446	2.507672	-2.087656	1.692737	1.216693	0.000000	-10.000000	0.416667	-21.666668	515.000000	1023.000000	1023.000000	2046.000000
7.300000	0.005157	3.048021	2.624037	-2.142549	1.522865	1.043668	0.000000	-10.000000	0.425000	-22.400000	507.666656	1023.000000	1023.000000	2046.000000
7.320000	0.004952	2.926370	2.489964	-2.300229	1.637648	1.098988	0.000000	-10.000000	0.450000	-23.416666	500.333344	1023.000000	1023.000000	2046.000000
7.340000	0.004563	2.696897	2.574612	-2.417725	1.495424	1.044586	0.000000	-10.000000	0.475000	-24.150000	492.500000	1023.000000	1023.000000	2046.000000
7.360000	0.004537	2.681578	2.434713	-2.507646	1.611337	1.143174	0.000000	-10.000000	0.508333	-24.733334	484.500000	1023.000000	1023.000000	2046.000000
7.380000	0.003896	2.302723	2.465615	-2.591610	1.460417	0.968301	0.000000	-10.000000	0.533333	-25.183334	476.166656	1023.000000	1023.000000	2046.000000
7.400000	0.003790	2.239693	2.376891	-2.678285	1.511097	1.029990	0.000000	-10.000000	0.541667	-25.483334	467.666656	1023.000000	1023.000000	2046.000000
7.420000	0.003200	1.891392	2.413099	-2.766837	1.350667	0.894463	0.000000	-10.000000	0.541667	-25.916668	459.166656	1023.000000	1023.000000	2046.000000
7.440000	0.003037	1.794844	2.274311	-2.893202	1.430787	0.982948	0.000000	-10.000000	0.541667	-25.950001	450.500000	1023.000000	1023.000000	2046.000000
7.460000	0.002413	1.425954	2.294205	-2.965103	1.251044	0.845808	0.000000	-10.000000	0.550000	-26.116667	441.833344	1023.000000	1023.000000	2046.000000
7.480000	0.002284	1.350020	2.154439	-3.076654	1.352147	0.920087	0.000000	-10.000000	0.550000	-26.133333	433.166656	1023.000000	1023.000000	2046.000000
7.500000	0.001674	0.989483	2.167658	-3.143456	1.165861	0.799421	0.000000	-10.000000	0.550000	-26.300001	424.333344	1023.000000	1023.000000	2046.000000
7.520000	0.001490	0.880695	2.017226	-3.225306	1.269436	0.819339	0.000000	-10.000000	0.550000	-26.300001	415.666656	1023.000000	1023.000000	2046.000000
7.540000	0.001095	0.647168	2.060472	-3.215224	1.074874	0.727046	0.000000	-10.000000	0.550000	-26.433334	406.833344	1023.000000	1023.000000	2046.000000
7.560000	0.001254	0.741085	1.864735	-3.231225	1.230615	0.876960	0.000000	-10.000000	0.550000	-26.533333	398.000000	1023.000000	1023.000000	2046.000000
7.580000	0.000916	0.541134	1.890709	-3.163213	0.949351	0.864287	0.000000	-10.000000	0.550000	-26.549999	389.166656	1023.000000	1023.000000	2046.000000
7.600000	0.000754	0.445387	1.607326	-3.226518	1.053369	1.011210	0.000000	-10.000000	0.550000	-26.500000	380.333344	1023.000000	1023.000000	2046.000000
7.620000	0.000128	0.075775	1.619446	-3.294389	0.739217	1.011501	0.000000	-10.000000	0.550000	-26.383333	371.500000	1023.000000	1023.000000	2046.000000
7.640000	-0.000099	-0.058448	1.344582	-3.347704	0.895975	1.048698	0.000000	-10.000000	0.550000	-26.450001	362.666656	1023.000000	1023.000000	2046.000000
7.660000	-0.000599	-0.354273	1.311148	-3.350832	0.663617	1.021795	0.000000	-10.000000	0.550000	-26.350000	353.833344	1023.000000	1023.000000	2046.000000
7.680000	-0.000846	-0.499754	1.070897	-3.373155	0.683962	1.118542	0.000000	-10.000000	0.550000	-26.416668	345.000000	1023.000000	1023.000000	2046.000000
7.700000	-0.001373	-0.811192	1.036318	-3.436628	0.529941	1.059177	0.000000	-10.000000	0.550000	-26.433334	336.166656	1023.000000	1023.000000	2046.000000
7.720000	-0.002046	-1.209135	0.861622	-3.550244	0.540481	0.939007	0.000000	-10.000000	0.550000	-26.550001	327.333344	1023.000000	1023.000000	2046.000000
7.740000	-0.003765	-2.224930	0.750590	-3.882217	0.343110	0.563587	0.000000	-10.000000	0.550000	-26.383333	318.666656	1023.000000	1023.000000	2046.000000
7.760000	-0.006216	-3.673464	0.362322	-4.038666	0.119567	-0.116687	0.000000	-10.000000	0.558333	-26.433334	309.833344	1023.000000	1023.000000	2046.000000
7.780000	-0.008659	-5.117493	-0.033861	-4.433216	-0.166937	-0.483480	0.000000	-10.000000	0.558333	-26.316668	301.000000	1023.000000	1023.000000	2046.000000
7.800000	-0.010745	-6.350354	-0.412483	-4.373080	-0.631228	-0.933562	0.000000	-10.000000	0.541667	-26.150002	292.166656	1023.000000	1023.000000	2046.000000
7.820000	-0.012151	-7.181081	-0.800907	-4.622843	-0.768854	-0.988478	0.000000	-10.000000	0.516667	-25.616667	283.500000	1023.000000	1023.000000	2046.000000
7.840000	-0.013432	-7.938528	-0.994694	-4.442103	-1.143344	-1.358386	0.000000	-10.000000	0.500000	-25.100000	275.000000	1023.000000	1023.000000	2046.000000
7.860000	-0.013962	-8.251549	-1.173505	-4.596553	-1.161614	-1.319876	0.000000	-10.000000	0.491667	-24.716667	266.500000	1023.000000	1023.000000	2046.000000
7.880000	-0.014627	-8.644447	-1.216594	-4.383204	-1.419048	-1.625603	0.000000	-10.000000	0.483333	-24.316668	258.166656	1023.000000	1023.000000	2046.000000
7.900000	-0.014968	-8.846141	-1.371804	-4.581015	-1.387886	-1.505437	0.000000	-10.000000	0.450000	-23.683334	250.000000	1023.000000	1023.000000	2046.000000
7.920000	-0.015441	-9.125680	-1.351852	-4.348728	-1.672259	-1.752841	0.000000	-10.000000	0.433333	-23.316668	242.166672	1023.000000	1023.000000	2046.000000
7.940000	-0.015542	-9.185266	-1.490700	-4.482369	-1.598503	-1.613695	0.000000	-10.000000	0.408333	-22.866667	234.500000	1023.000000	1023.000000	2046.000000
7.960000	-0.015852	-9.368342	-1.578637	-4.273565	-1.726477	-1.789664	0.000000	-10.000000	0.408333	-22.650000	226.833328	1023.000000	1023.000000	2046.000000
7.980000	-0.016005	-9.458674	-1.600950	-4.436031	-1.761684	-1.660009	0.000000	-10.000000	0.400000	-22.083334	219.333328	1023.000000	1023.000000	2046.000000
8.000000	-0.016323	-9.647111	-1.686690	-4.255431	-1.915183	-1.789807	0.000000	-10.000000	0.391667	-21.733334	211.833328	1023.000000	1023.000000	2046.000000
8.020000	-0.016305	-9.636390	-1.719627	-4.554453	-1.859271	-1.503039	0.000000	-10.000000	0.391667	-21.700001	204.666672	1023.000000	1023.000000	2046.000000
8.040000	-0.016783	-9.918633	-1.783888	-4.629388	-1.920162	-1.585194	0.000000	-10.000000	0.408333	-22.250000	197.333328	1023.000000	1023.000000	2046.000000
8.060000	-0.016829	-9.945965	-1.677906	-5.067516	-1.878946	-1.321597	0.000000	-10.000000	0.425000	-22.983334	189.833328	1023.000000	1023.000000	2046.000000
8.080000	-0.017077	-10.092299	-1.750304	-5.141447	-1.800096	-1.400452	0.000000	-10.000000	0.433333	-23.583334	184.666672	1023.000000	1023.000000	2046.000000
8.100000	-0.017457	-10.316909	-1.620669	-5.496595	-1.823649	-1.375996	0.000000	-10.000000	0.441667	-23.783335	176.666672	1023.000000	1023.000000	2046.000000
8.120000	-0.018074	-10.681916	-1.712828	-5.647473	-1.807577	-1.514039	0.000000	-10.000000	0.458333	-23.566668	168.666672	1023.000000	1023.000000	2046.000000
8.140000	-0.018769	-11.092502	-1.653976	-5.908286	-1.902661	-1.627580	0.000000	-10.000000	0.441667	-23.116667	158.333328	1023.000000	1023.000000	2046.000000
8.160000	-0.019086	-11.280017	-1.724957	-5.936145	-1.868441	-1.750474	0.000000	-10.000000	0.416667	-22.700001	150.666672	1023.000000	1023.000000	2046.000000
8.180000	-0.019587	-11.575832	-1.649712	-6.192437	-1.985754	-1.747930	0.000000	-10.000000	0.383333	-22.366667	143.166672	1023.000000	1023.000000	2046.000000
8.200000	-0.019862	-11.738316	-1.818803	-6.154227	-1.891729	-1.873557	0.000000	-10.000000	0.383333	-21.883333	135.500000	1023.000000	1023.000000	2046.000000
8.220000	-0.020247	-11.965862	-1.705480	-6.357690	-2.088749	-1.813943	0.000000	-10.000000	0.366667	-21.350000	128.166672	1023.000000	1023.000000	2046.000000
8.240000	-0.020395	-12.053701	-1.802125	-6.376751	-1.959618	-1.915206	0.000000	-10.000000	0.358333	-20.733334	121.166664	1023.000000	1023.000000	2046.000000
8.260000	-0.020821	-12.305253	-1.735292	-6.455476	-2.162237	-1.952248	0.000000	-10.000000	0.341667	-20.300001	114.333336	1023.000000	1023.000000	2046.000000
8.280000	-0.020901	-12.352257	-1.867012	-6.526175	-2.026055	-1.933015	0.000000	-10.000000	0.333333	-19.816668	107.666664	1023.000000	1023.000000	2046.000000
8.300000	-0.021196	-12.526598	-1.792803	-6.494937	-2.237750	-2.001108	0.000000	-10.000000	0.325000	-19.516666	101.000000	1023.000000	1023.000000	2046.000000
8.320000	-0.021034	-12.431089	-1.901195	-6.586471	-2.053230	-1.890193	0.000000	-10.000000	0.316667	-19.300001	94.500000	1023.000000	1023.000000	2046.000000
8.340000	-0.021271	-12.571344	-1.816391	-6.568558	-2.277982	-1.908414	0.000000	-10.000000	0.291667	-19.050001	88.000000	1023.000000	1023.000000	2046.000000
8.360000	-0.021102	-12.471395	-1.915593	-6.686347	-2.094562	-1.774893	0.000000	-10.000000	0.283333	-18.650002	81.666664	1023.000000	1023.000000	2046.000000
8.380000	-0.021395	-12.644508	-1.891240	-6.559849	-2.297560	-1.895859	0.000000	-10.000000	0.283333	-18.216667	75.500000	1023.000000	1023.000000	2046.000000
8.400000	-0.021190	-12.523453	-1.884881	-6.739470	-2.211322	-1.687780	0.000000	-10.000000	0.283333	-17.766666	69.500000	1023.000000	1023.000000	2046.000000
8.420000	-0.021526	-12.721740	-1.947212	-6.609503	-2.306274	-1.858751	0.000000	-10.000000	0.266667	-17.433334	63.500000	1023.000000	1023.000000	2046.000000
8.440000	-0.021318	-12.598971	-1.900614	-6.799171	-2.263820	-1.635367	0.000000	-10.000000	0.250000	-16.983334	57.500000	1023.000000	1023.000000	2046.000000
8.460000	-0.021670	-12.806854	-1.982190	-6.685224	-2.351329	-1.788112	0.000000	-10.000000	0.241667	-16.633333	51.833332	1023.000000	1023.000000	2046.000000
8.480000	-0.021511	-12.712823	-1.993099	-6.810717	-2.272286	-1.636721	0.000000	-10.000000	0.241667	-16.183334	46.166668	1023.000000	1023.000000	2046.000000
8.500000	-0.021739	-12.847831	-2.067353	-6.717628	-2.375498	-1.687352	0.000000	-10.000000	0.225000	-15.850000	40.833332	1023.000000	1023.000000	2046.000000
8.520000	-0.021605	-12.768814	-2.080116	-6.814362	-2.336720	-1.537616	0.000000	-10.000000	0.225000	-15.366667	35.500000	1023.000000	1023.000000	2046.000000
8.540000	-0.021739	-12.847589	-2.068195	-6.690116	-2.454862	-1.634416	0.000000	-10.000000	0.208333	-15.000000	30.500000	1023.000000	1023.000000	2046.000000
8.560000	-0.021307	-12.592470	-2.051667	-6.709667	-2.354101	-1.477035	0.000000	-10.000000	0.200000	-14.500000	25.500000	1023.000000	1023.000000	2046.000000
8.580000	-0.021079	-12.457860	-2.021816	-6.493124	-2.450558	-1.492361	0.000000	-10.000000	0.191667	-14.083334	20.666666	1023.000000	1023.000000	2046.000000
8.600000	-0.020874	-12.336719	-2.101439	-6.570993	-2.402480	-1.261806	0.000000	-10.000000	0.175000	-13.483334	15.833333	1023.000000	1023.000000	2046.000000
8.620000	-0.021015	-12.419600	-2.164663	-6.454934	-2.516443	-1.283560	0.000000	-10.000000	0.158333	-12.950000	11.333333	1023.000000	1023.000000	2046.000000
8.640000	-0.020924	-12.365822	-2.278560	-6.570746	-2.433482	-1.083033	0.000000	-10.000000	0.125000	-12.233334	7.000000	1023.000000	1023.000000	2046.000000
8.660000	-0.020922	-12.365067	-2.325189	-6.391022	-2.471786	-1.177070	0.000000	-10.000000	0.108333	-11.583333	3.166667	1023.000000	1023.000000	2046.000000
8.680000	-0.020743	-12.259077	-2.348657	-6.409643	-2.475040	-1.025737	0.000000	-10.000000	0.100000	-10.800000	-0.500000	1023.000000	1023.000000	2046.000000
8.700000	-0.020725	-12.248467	-2.426541	-6.243477	-2.540234	-1.038216	0.000000	-10.000000	0.100000	-10.000000	-3.833333	1023.000000	1023.000000	2046.000000
8.720000	-0.020595	-12.171477	-2.473179	-6.316002	-2.457788	-0.924508	0.000000	-10.000000	0.083333	-8.750000	-7.000000	1023.000000	1023.000000	2046.000000
8.740000	-0.021643	-12.791178	-2.547996	-6.335846	-2.613968	-1.293368	0.000000	-10.000000	0.066667	-6.916667	-9.833333	1023.000000	1023.000000	2046.000000
8.760000	-0.023094	-13.648295	-2.850193	-6.585758	-2.626769	-1.585575	0.000000	-10.000000	0.050000	-4.466667	-12.166667	1023.000000	1023.000000	2046.000000
8.780000	-0.025445	-15.038253	-3.209208	-6.667775	-3.021214	-2.140057	0.000000	-10.000000	0.025000	-1.150000	-13.500000	1023.000000	1023.000000	2046.000000
8.800000	-0.026838	-15.861073	-3.643454	-6.770723	-3.129271	-2.317626	0.000000	-10.000000	-0.008333	2.183333	-14.000000	1023.000000	1023.000000	2046.000000
8.820000	-0.028177	-16.652546	-3.942035	-6.732027	-3.424872	-2.553611	0.000000	-10.000000	-0.050000	6.000000	-14.000000	1023.000000	1023.000000	2046.000000
8.840000	-0.028431	-16.802767	-4.134532	-6.766225	-3.370788	-2.531222	0.000000	-10.000000	-0.075000	9.283334	-14.000000	1023.000000	1023.000000	2046.000000
8.860000	-0.028864	-17.058836	-4.152349	-6.645418	-3.568896	-2.692173	0.000000	-10.000000	-0.116667	12.400001	-14.000000	1023.000000	1023.000000	2046.000000
8.880000	-0.028478	-16.830305	-4.221872	-6.608304	-3.410722	-2.589408	0.000000	-10.000000	-0.175000	14.850000	-14.000000	1023.000000	1023.000000	2046.000000
8.900000	-0.028359	-16.760103	-4.121726	-6.341913	-3.576447	-2.720017	0.000000	-10.000000	-0.233333	17.250000	-14.000000	1023.000000	1023.000000	2046.000000
8.920000	-0.027466	-16.232544	-4.153391	-6.187415	-3.330075	-2.561662	0.000000	-10.000000	-0.291667	19.650000	-1.000000	1023.000000	1023.000000	2046.000000
8.940000	-0.027082	-16.005421	-3.979654	-5.948637	-3.489404	-2.587725	0.000000	-10.000000	-0.341667	21.916666	13.833333	1023.000000	1023.000000	2046.000000
8.960000	-0.026137	-15.446857	-4.044191	-5.789206	-3.221021	-2.392440	0.000000	-10.000000	-0.400000	24.000000	31.166666	1023.000000	1023.000000	2046.000000
8.980000	-0.025598	-15.128303	-3.853804	-5.605939	-3.312994	-2.355566	0.000000	-10.000000	-0.458333	25.716667	38.333332	1023.000000	1023.000000	2046.000000
9.000000	-0.024575	-14.523626	-3.918124	-5.486863	-3.005170	-2.113469	0.000000	-10.000000	-0.483333	26.850000	46.666668	1023.000000	1023.000000	2046.000000
9.020000	-0.023884	-14.115607	-3.641715	-5.357595	-3.113982	-2.002315	0.000000	-10.000000	-0.483333	27.400000	55.500000	1023.000000	1023.000000	2046.000000
9.040000	-0.022837	-13.496643	-3.621488	-5.399892	-2.788661	-1.686601	0.000000	-10.000000	-0.458333	27.200001	64.500000	1023.000000	1023.000000	2046.000000
9.060000	-0.022283	-13.169134	-3.303649	-5.502879	-2.836715	-1.525891	0.000000	-10.000000	-0.433333	26.750000	73.666664	1023.000000	1023.000000	2046.000000
9.080000	-0.021164	-12.507790	-3.243909	-5.593193	-2.417020	-1.253667	0.000000	-10.000000	-0.416667	26.183334	79.833336	1023.000000	1023.000000	2046.000000
9.100000	-0.020620	-12.186237	-2.856766	-5.649260	-2.464925	-1.215287	0.000000	-10.000000	-0.400000	26.050001	88.666664	1023.000000	1023.000000	2046.000000
9.120000	-0.019771	-11.684775	-2.772139	-5.702722	-2.089203	-1.120711	0.000000	-10.000000	-0.416667	25.850000	97.333336	1023.000000	1023.000000	2046.000000
9.140000	-0.019455	-11.497950	-2.449538	-5.751017	-2.133830	-1.163566	0.000000	-10.000000	-0.441667	26.166666	108.833336	1023.000000	1023.000000	2046.000000
9.160000	-0.018766	-11.090938	-2.419218	-5.745256	-1.805450	-1.121012	0.000000	-10.000000	-0.475000	26.549999	117.500000	1023.000000	1023.000000	2046.000000
9.180000	-0.018352	-10.846085	-2.114329	-5.728947	-1.875864	-1.126944	0.000000	-10.000000	-0.491667	27.366667	126.166664	1023.000000	1023.000000	2046.000000
9.200000	-0.017340	-10.248004	-2.066840	-5.618288	-1.538081	-1.024796	0.000000	-10.000000	-0.500000	27.750000	135.166672	1023.000000	1023.000000	2046.000000
9.220000	-0.016888	-9.980949	-1.762525	-5.630184	-1.634572	-0.953669	0.000000	-10.000000	-0.500000	27.900002	144.333328	1023.000000	1023.000000	2046.000000
9.240000	-0.015993	-9.451757	-1.715091	-5.490166	-1.340132	-0.906370	0.000000	-10.000000	-0.508333	28.133333	153.666672	1023.000000	1023.000000	2046.000000
9.260000	-0.015411	-9.107733	-1.457328	-5.530357	-1.357518	-0.762529	0.000000	-10.000000	-0.516667	28.200001	163.000000	1023.000000	1023.000000	2046.000000
9.280000	-0.014614	-8.637133	-1.431108	-5.319060	-1.088298	-0.798666	0.000000	-10.000000	-0.533333	28.466667	172.500000	1023.000000	1023.000000	2046.000000
9.300000	-0.013823	-8.169595	-1.210504	-5.333594	-1.086698	-0.538799	0.000000	-10.000000	-0.525000	28.500000	182.000000	1023.000000	1023.000000	2046.000000
9.320000	-0.012970	-7.665072	-1.144944	-5.158444	-0.836993	-0.524691	0.000000	-10.000000	-0.516667	28.533333	191.500000	1023.000000	1023.000000	2046.000000
9.340000	-0.011926	-7.047991	-0.932196	-5.140928	-0.747266	-0.227601	0.000000	-10.000000	-0.500000	28.550001	201.000000	1023.000000	1023.000000	2046.000000
9.360000	-0.011173	-6.603501	-0.748434	-4.961704	-0.689038	-0.204325	0.000000	-10.000000	-0.508333	28.616667	210.500000	1023.000000	1023.000000	2046.000000
9.380000	-0.010101	-5.969660	-0.659919	-4.845237	-0.469663	0.005160	0.000000	-10.000000	-0.508333	28.750000	220.000000	1023.000000	1023.000000	2046.000000
9.400000	-0.009309	-5.501342	-0.356387	-4.699557	-0.524664	0.079266	0.000000	-10.000000	-0.516667	28.666668	229.666672	1023.000000	1023.000000	2046.000000
9.420000	-0.008225	-4.860874	-0.328120	-4.568942	-0.231312	0.267501	0.000000	-10.000000	-0.516667	28.633333	239.166672	1023.000000	1023.000000	2046.000000
9.440000	-0.007498	-4.431123	-0.092200	-4.433704	-0.271830	0.366612	0.000000	-10.000000	-0.516667	28.666668	248.833328	1023.000000	1023.000000	2046.000000
9.460000	-0.006498	-3.840415	-0.089071	-4.261279	0.036618	0.473317	0.000000	-10.000000	-0.508333	28.650000	258.333344	1023.000000	1023.000000	2046.000000
9.480000	-0.005781	-3.416417	0.168709	-4.184959	-0.056045	0.655878	0.000000	-10.000000	-0.500000	28.516666	268.000000	1023.000000	1023.000000	2046.000000
9.500000	-0.004737	-2.799429	0.215102	-3.998510	0.265791	0.718188	0.000000	-10.000000	-0.500000	28.233334	277.500000	1023.000000	1023.000000	2046.000000
9.520000	-0.003858	-2.279931	0.517031	-3.917881	0.178684	0.942236	0.000000	-10.000000	-0.491667	28.150000	287.000000	1023.000000	1023.000000	2046.000000
9.540000	-0.002366	-1.398474	0.562326	-3.616697	0.564234	1.091664	0.000000	-10.000000	-0.491667	27.966667	296.333344	1023.000000	1023.000000	2046.000000
9.560000	-0.001303	-0.770269	0.837476	-3.439564	0.495224	1.336595	0.000000	-10.000000	-0.500000	28.183332	305.666656	1023.000000	1023.000000	2046.000000
9.580000	0.000053	0.031549	0.901711	-3.183054	0.779715	1.533177	0.000000	-10.000000	-0.508333	28.266666	315.000000	1023.000000	1023.000000	2046.000000
9.600000	0.000760	0.449406	1.010244	-3.007098	0.761160	1.685100	0.000000	-10.000000	-0.516667	28.549999	324.500000	1023.000000	1023.000000	2046.000000
9.620000	0.002036	1.203525	1.086983	-2.766749	1.042274	1.841017	0.000000	-10.000000	-0.508333	28.333334	337.166656	1023.000000	1023.000000	2046.000000
9.640000	0.002921	1.726108	1.224444	-2.632161	1.039446	2.094378	0.000000	-10.000000	-0.508333	28.200001	346.666656	1023.000000	1023.000000	2046.000000
9.660000	0.004038	2.386254	1.302065	-2.385616	1.233955	2.235851	0.000000	-10.000000	-0.483333	27.933334	356.166656	1023.000000	1023.000000	2046.000000
9.680000	0.004749	2.806777	1.414546	-2.268678	1.248302	2.412607	0.000000	-10.000000	-0.475000	27.800001	362.333344	1023.000000	1023.000000	2046.000000
9.700000	0.004745	2.804543	1.468443	-2.137822	1.333999	2.139922	0.000000	-10.000000	-0.458333	27.483334	371.666656	1023.000000	1023.000000	2046.000000
9.720000	0.004172	2.465931	1.375528	-2.192922	1.285145	1.998181	0.000000	-10.000000	-0.441667	27.016666	380.833344	1023.000000	1023.000000	2046.000000
9.740000	0.002618	1.547305	1.239802	-2.293437	1.111309	1.489631	0.000000	-10.000000	-0.416667	26.600000	390.000000	1023.000000	1023.000000	2046.000000
9.760000	0.001402	0.828438	0.951444	-2.328225	0.910501	1.294718	0.000000	-10.000000	-0.416667	26.133333	399.000000	1023.000000	1023.000000	2046.000000
9.780000	0.000222	0.131065	0.785308	-2.240380	0.648842	0.937295	0.000000	-10.000000	-0.425000	25.966667	407.833344	1023.000000	1023.000000	2046.000000
9.800000	0.000054	0.031813	0.585744	-2.078463	0.607705	0.916827	0.000000	-10.000000	-0.433333	25.750000	416.500000	1023.000000	1023.000000	2046.000000
9.820000	-0.000047	-0.028019	0.655794	-1.883052	0.382210	0.817030	0.000000	-10.000000	-0.408333	25.950001	425.166656	1023.000000	1023.000000	2046.000000
9.840000	0.000453	0.267862	0.609407	-1.605458	0.505575	0.758338	0.000000	-10.000000	-0.408333	25.583334	433.833344	1023.000000	1023.000000	2046.000000
9.860000	0.000771	0.455378	0.805211	-1.398122	0.291166	0.757122	0.000000	-10.000000	-0.400000	25.400000	442.500000	1023.000000	1023.000000	2046.000000
9.880000	0.001615	0.954320	0.867311	-1.095124	0.471739	0.710395	0.000000	-10.000000	-0.408333	24.933334	450.833344	1023.000000	1023.000000	2046.000000
9.900000	0.002292	1.354467	1.066901	-0.914226	0.331633	0.870158	0.000000	-10.000000	-0.383333	24.933334	459.333344	1023.000000	1023.000000	2046.000000
9.920000	0.003048	1.801452	1.139408	-0.643712	0.503005	0.802750	0.000000	-10.000000	-0.366667	24.566668	467.666656	1023.000000	1023.000000	2046.000000
9.940000	0.003877	2.291484	1.283453	-0.471398	0.446039	1.033391	0.000000	-10.000000	-0.350000	24.250000	476.000000	1023.000000	1023.000000	2046.000000
9.960000	0.004613	2.726098	1.412497	-0.313698	0.567552	1.059747	0.000000	-10.000000	-0.350000	23.833334	484.000000	1023.000000	1023.000000	2046.000000
9.980000	0.005606	3.312952	1.484689	-0.081069	0.632070	1.277263	0.000000	-10.000000	-0.333333	23.500000	492.000000	1023.000000	1023.000000	2046.000000
10.000000	0.006389	3.775767	1.636450	0.084402	0.695681	1.359234	0.000000	-10.000000	-0.308333	23.050001	500.000000	1023.000000	1023.000000	2046.000000
10.020000	0.007330	4.332233	1.735745	0.098805	0.903746	1.593937	0.000000	-10.000000	-0.266667	22.400002	507.833344	1023.000000	1023.000000	2046.000000
10.040000	0.008042	4.752738	1.974900	0.042793	0.923881	1.811164	0.000000	-10.000000	-0.233333	21.666668	515.500000	1023.000000	1023.000000	2046.000000
10.060000	0.008967	5.299250	2.169067	-0.016601	1.225907	1.920877	0.000000	-10.000000	-0.216667	20.700001	522.833313	1023.000000	1023.000000	2046.000000
10.080000	0.009567	5.653995	2.398185	-0.024077	1.260389	2.019497	0.000000	-10.000000	-0.216667	20.049999	527.666687	1023.000000	1023.000000	2046.000000
10.100000	0.010098	5.968026	2.509798	-0.104128	1.567536	1.994820	0.000000	-10.000000	-0.216667	19.299999	534.333313	1023.000000	1023.000000	2046.000000
10.120000	0.010433	6.165730	2.655406	-0.111006	1.550556	2.070774	0.000000	-10.000000	-0.208333	19.100000	540.833313	1023.000000	1023.000000	2046.000000
10.140000	0.010716	6.333293	2.786227	-0.169355	1.802199	1.914222	0.000000	-10.000000	-0.200000	18.883333	549.333313	1023.000000	1023.000000	2046.000000
10.160000	0.011195	6.616035	2.967430	-0.209956	1.730789	2.127773	0.000000	-10.000000	-0.208333	18.983334	555.500000	1023.000000	1023.000000	2046.000000
10.180000	0.011612	6.862483	3.104342	-0.236567	1.985150	2.009559	0.000000	-10.000000	-0.208333	19.033333	561.833313	1023.000000	1023.000000	2046.000000
10.200000	0.012195	7.207179	3.235910	-0.210759	1.978842	2.203185	0.000000	-10.000000	-0.208333	18.866667	568.166687	1023.000000	1023.000000	2046.000000
10.220000	0.012485	7.378744	3.351266	-0.268424	2.168367	2.127535	0.000000	-10.000000	-0.200000	18.700001	574.500000	1023.000000	1023.000000	2046.000000
10.240000	0.013089	7.735359	3.466575	-0.267371	2.204405	2.331750	0.000000	-10.000000	-0.183333	18.183332	580.833313	1023.000000	1023.000000	2046.000000
10.260000	0.013445	7.946273	3.560484	-0.281929	2.390204	2.277514	0.000000	-10.000000	-0.150000	17.533333	587.166687	1023.000000	1023.000000	2046.000000
10.280000	0.014115	8.342126	3.696342	-0.209449	2.401485	2.453748	0.000000	-10.000000	-0.108333	16.483334	593.166687	1023.000000	1023.000000	2046.000000
10.300000	0.014487	8.562026	3.748190	-0.202077	2.571588	2.444325	0.000000	-10.000000	-0.083333	15.033334	598.666687	1023.000000	1023.000000	2046.000000
10.320000	0.015063	8.902306	3.881637	-0.154628	2.567830	2.607467	0.000000	-10.000000	-0.058333	13.216667	603.833313	1023.000000	1023.000000	2046.000000
10.340000	0.015413	9.108940	3.962473	-0.108158	2.648135	2.606491	0.000000	-10.000000	-0.033333	11.250000	608.666687	1023.000000	1023.000000	2046.000000
10.360000	0.015900	9.396684	4.053321	-0.085009	2.750889	2.677482	0.000000	-10.000000	-0.008333	8.950001	612.833313	1023.000000	1023.000000	2046.000000
10.380000	0.016264	9.612306	4.068615	-0.014367	2.741737	2.816321	0.000000	-10.000000	0.008333	6.716667	616.333313	1023.000000	1023.000000	2046.000000
10.400000	0.016535	9.771966	4.166276	-0.048015	2.891598	2.762108	0.000000	-10.000000	0.025000	3.600000	619.000000	1023.000000	1023.000000	2046.000000
10.420000	0.016655	9.842854	4.133986	0.057629	2.807197	2.844040	0.000000	-10.000000	0.041667	0.600000	620.500000	1023.000000	1023.000000	2046.000000
10.440000	0.016796	9.926669	4.197756	-0.057312	2.971882	2.814344	0.000000	-10.000000	0.058333	-2.283333	621.000000	1023.000000	1023.000000	2046.000000
10.460000	0.016812	9.935610	4.197777	0.023175	2.798377	2.916281	0.000000	-10.000000	0.075000	-4.816667	621.000000	1023.000000	1023.000000	2046.000000
10.480000	0.016781	9.917699	4.250786	-0.122549	2.974698	2.814763	0.000000	-10.000000	0.100000	-7.383333	621.000000	1023.000000	1023.000000	2046.000000
10.500000	0.016813	9.936581	4.254444	-0.049183	2.767321	2.964000	0.000000	-10.000000	0.125000	-10.100000	621.000000	1023.000000	1023.000000	2046.000000
10.520000	0.016854	9.960821	4.242692	-0.167888	3.009239	2.876778	0.000000	-10.000000	0.141667	-11.700001	621.000000	1023.000000	1023.000000	2046.000000
10.540000	0.017147	10.133730	4.225307	-0.057917	2.850537	3.115803	0.000000	-10.000000	0.183333	-13.433333	621.000000	1023.000000	1023.000000	2046.000000
10.560000	0.017086	10.097737	4.127436	-0.037148	2.980002	3.027447	0.000000	-10.000000	0.216667	-15.033334	613.500000	1023.000000	1023.000000	2046.000000
10.580000	0.016926	10.003243	4.097873	-0.121476	2.746830	3.280016	0.000000	-10.000000	0.258333	-16.916668	604.000000	1023.000000	1023.000000	2046.000000
10.600000	0.016783	9.918939	3.938166	-0.074431	2.871977	3.183228	0.000000	-10.000000	0.250000	-17.766668	592.500000	1023.000000	1023.000000	2046.000000
10.620000	0.016742	9.894581	3.899379	-0.102055	2.789760	3.307497	0.000000	-10.000000	0.225000	-16.683334	586.666687	1023.000000	1023.000000	2046.000000
10.640000	0.016379	9.680154	3.754885	-0.192545	2.783746	3.334066	0.000000	-10.000000	0.216667	-15.533334	581.166687	1023.000000	1023.000000	2046.000000
10.660000	0.016179	9.561707	3.721846	-0.248633	2.719770	3.368725	0.000000	-10.000000	0.216667	-14.750000	576.166687	1023.000000	1023.000000	2046.000000
10.680000	0.015548	9.188973	3.665593	-0.417057	2.806884	3.133553	0.000000	-10.000000	0.233333	-15.366667	571.166687	1023.000000	1023.000000	2046.000000
10.700000	0.014456	8.543653	3.643094	-0.646997	2.609607	2.937950	0.000000	-10.000000	0.225000	-15.766666	567.833313	1023.000000	1023.000000	2046.000000
10.720000	0.012662	7.483290	3.440217	-0.920025	2.573069	2.390028	0.000000	-10.000000	0.250000	-16.283333	562.500000	1023.000000	1023.000000	2046.000000
10.740000	0.010406	6.149924	3.163145	-1.128580	2.213041	1.902318	0.000000	-10.000000	0.258333	-16.916668	557.000000	1023.000000	1023.000000	2046.000000
10.760000	0.008199	4.845405	2.756384	-1.315747	1.961712	1.443056	0.000000	-10.000000	0.266667	-17.533333	549.500000	1023.000000	1023.000000	2046.000000
10.780000	0.006473	3.825615	2.473047	-1.434200	1.627820	1.158949	0.000000	-10.000000	0.258333	-17.616667	543.500000	1023.000000	1023.000000	2046.000000
10.800000	0.005375	3.176622	2.204534	-1.385103	1.433378	0.923812	0.000000	-10.000000	0.258333	-17.650000	537.500000	1023.000000	1023.000000	2046.000000
10.820000	0.004506	2.662932	2.076218	-1.462991	1.278007	0.771697	0.000000	-10.000000	0.258333	-17.550001	531.500000	1023.000000	1023.000000	2046.000000
10.840000	0.004054	2.396057	1.953731	-1.317732	1.138566	0.621492	0.000000	-10.000000	0.250000	-17.416668	525.666687	1023.000000	1023.000000	2046.000000
10.860000	0.003658	2.162107	1.937617	-1.386437	1.032872	0.578056	0.000000	-10.000000	0.250000	-17.133333	520.000000	1023.000000	1023.000000	2046.000000
10.880000	0.003368	1.990210	1.866752	-1.175208	0.881095	0.417571	0.000000	-10.000000	0.258333	-17.033335	514.333313	1023.000000	1023.000000	2046.000000
10.900000	0.003225	1.906233	1.870945	-1.277879	0.868959	0.444208	0.000000	-10.000000	0.258333	-16.950001	508.666656	1023.000000	1023.000000	2046.000000
10.920000	0.002987	1.765206	1.777241	-1.105155	0.704420	0.388700	0.000000	-10.000000	0.250000	-16.916668	503.000000	1023.000000	1023.000000	2046.000000
10.940000	0.002862	1.691685	1.725263	-1.221967	0.747191	0.441198	0.000000	-10.000000	0.241667	-16.783333	497.333344	1023.000000	1023.000000	2046.000000
10.960000	0.002710	1.601512	1.585805	-1.046636	0.658011	0.404332	0.000000	-10.000000	0.241667	-16.716667	493.500000	1023.000000	1023.000000	2046.000000
10.980000	0.002667	1.576288	1.626183	-1.261708	0.669178	0.542636	0.000000	-10.000000	0.266667	-16.883333	487.833344	1023.000000	1023.000000	2046.000000
11.000000	0.002528	1.494172	1.512019	-1.257597	0.631101	0.608650	0.000000	-10.000000	0.283333	-17.366667	482.166656	1023.000000	1023.000000	2046.000000
11.020000	0.002349	1.388521	1.612259	-1.651976	0.666037	0.762201	0.000000	-10.000000	0.300000	-18.050001	474.500000	1023.000000	1023.000000	2046.000000
11.040000	0.002396	1.415873	1.611072	-1.670674	0.710113	0.765363	0.000000	-10.000000	0.291667	-18.583334	468.500000	1023.000000	1023.000000	2046.000000
11.060000	0.002151	1.271488	1.777926	-2.110793	0.782466	0.821890	0.000000	-10.000000	0.283333	-18.866667	464.500000	1023.000000	1023.000000	2046.000000
11.080000	0.001852	1.094676	1.777998	-2.151695	0.793742	0.674630	0.000000	-10.000000	0.283333	-19.033335	460.333344	1023.000000	1023.000000	2046.000000
11.100000	0.001195	0.706425	1.830908	-2.600655	0.840862	0.635311	0.000000	-10.000000	0.275000	-18.866667	454.000000	1023.000000	1023.000000	2046.000000
11.120000	0.000727	0.429533	1.735561	-2.565093	0.824321	0.434743	0.000000	-10.000000	0.266667	-18.516666	445.666656	1023.000000	1023.000000	2046.000000
11.140000	0.000313	0.184862	1.810085	-2.921013	0.876021	0.419769	0.000000	-10.000000	0.250000	-18.083334	439.500000	1023.000000	1023.000000	2046.000000
11.160000	-0.000172	-0.101367	1.757723	-2.917780	0.717232	0.341458	0.000000	-10.000000	0.250000	-17.900000	433.500000	1023.000000	1023.000000	2046.000000
11.180000	-0.000437	-0.258100	1.786417	-3.234523	0.832514	0.357491	0.000000	-10.000000	0.250000	-17.900000	429.500000	1023.000000	1023.000000	2046.000000
11.200000	-0.000742	-0.438751	1.773900	-3.192018	0.695865	0.283501	0.000000	-10.000000	0.250000	-17.666666	423.500000	1023.000000	1023.000000	2046.000000
11.220000	-0.000973	-0.575244	1.754881	-3.399091	0.857473	0.211493	0.000000	-10.000000	0.250000	-17.316668	417.666656	1023.000000	1023.000000	2046.000000
11.240000	-0.001239	-0.732533	1.796301	-3.565997	0.780984	0.256180	0.000000	-10.000000	0.250000	-17.050001	410.000000	1023.000000	1023.000000	2046.000000
11.260000	-0.001591	-0.940165	1.736763	-3.588130	0.777921	0.133281	0.000000	-10.000000	0.258333	-17.000000	402.333344	1023.000000	1023.000000	2046.000000
11.280000	-0.001673	-0.988975	1.820406	-3.820580	0.791320	0.219880	0.000000	-10.000000	0.266667	-17.066668	398.500000	1023.000000	1023.000000	2046.000000
11.300000	-0.001873	-1.106828	1.748348	-3.712711	0.729613	0.127923	0.000000	-10.000000	0.266667	-17.016668	394.666656	1023.000000	1023.000000	2046.000000
11.320000	-0.001874	-1.107305	1.833661	-3.947119	0.785367	0.220787	0.000000	-10.000000	0.258333	-17.100000	389.000000	1023.000000	1023.000000	2046.000000
11.340000	-0.002090	-1.235095	1.749861	-3.791226	0.677337	0.128933	0.000000	-10.000000	0.250000	-17.100000	381.333344	1023.000000	1023.000000	2046.000000
11.360000	-0.002144	-1.266871	1.818963	-4.047313	0.753870	0.207609	0.000000	-10.000000	0.250000	-17.150002	373.666656	1023.000000	1023.000000	2046.000000
11.380000	-0.002392	-1.413449	1.713753	-3.932975	0.645854	0.159919	0.000000	-10.000000	0.250000	-17.083334	368.000000	1023.000000	1023.000000	2046.000000
11.400000	-0.002455	-1.450907	1.788114	-4.171601	0.712719	0.219861	0.000000	-10.000000	0.250000	-17.100000	364.333344	1023.000000	1023.000000	2046.000000
11.420000	-0.002745	-1.622307	1.670499	-4.069051	0.610855	0.165391	0.000000	-10.000000	0.241667	-17.133333	358.500000	1023.000000	1023.000000	2046.000000
11.440000	-0.002656	-1.569445	1.713934	-4.132604	0.710937	0.138287	0.000000	-10.000000	0.241667	-17.066668	352.833344	1023.000000	1023.000000	2046.000000
11.460000	-0.003048	-1.801342	1.648047	-4.211855	0.548636	0.213829	0.000000	-10.000000	0.241667	-16.900000	345.166656	1023.000000	1023.000000	2046.000000
11.480000	-0.003001	-1.773703	1.621066	-4.177619	0.648024	0.134827	0.000000	-10.000000	0.250000	-16.700001	341.500000	1023.000000	1023.000000	2046.000000
11.500000	-0.003443	-2.034947	1.568767	-4.341766	0.499426	0.238626	0.000000	-10.000000	0.250000	-16.633333	337.666656	1023.000000	1023.000000	2046.000000
11.520000	-0.003402	-2.010758	1.547098	-4.282379	0.578318	0.146205	0.000000	-10.000000	0.241667	-16.450001	332.166656	1023.000000	1023.000000	2046.000000
11.540000	-0.003581	-2.116262	1.512895	-4.394711	0.502314	0.263240	0.000000	-10.000000	0.241667	-16.266668	324.833344	1023.000000	1023.000000	2046.000000
11.560000	-0.003326	-1.965665	1.459544	-4.267296	0.582209	0.259877	0.000000	-10.000000	0.233333	-15.983335	317.666656	1023.000000	1023.000000	2046.000000
11.580000	-0.003302	-1.951769	1.456405	-4.327013	0.484382	0.434457	0.000000	-10.000000	0.233333	-15.916667	314.166656	1023.000000	1023.000000	2046.000000
11.600000	-0.003350	-1.979650	1.275388	-4.117324	0.482901	0.379386	0.000000	-10.000000	0.216667	-15.750000	310.666656	1023.000000	1023.000000	2046.000000
11.620000	-0.003585	-2.118778	1.218575	-4.294751	0.374204	0.583194	0.000000	-10.000000	0.208333	-15.300000	305.333344	1023.000000	1023.000000	2046.000000
11.640000	-0.003673	-2.171017	1.061882	-4.101139	0.372030	0.496209	0.000000	-10.000000	0.200000	-14.850000	300.000000	1023.000000	1023.000000	2046.000000
11.660000	-0.003631	-2.146155	1.049811	-4.313860	0.395588	0.722306	0.000000	-10.000000	0.200000	-14.366667	295.000000	1023.000000	1023.000000	2046.000000
11.680000	-0.003815	-2.254925	0.872506	-4.108004	0.313225	0.667347	0.000000	-10.000000	0.200000	-14.216667	290.333344	1023.000000	1023.000000	2046.000000
11.700000	-0.003859	-2.280480	0.825212	-4.303035	0.317751	0.879592	0.000000	-10.000000	0.200000	-14.083334	284.000000	1023.000000	1023.000000	2046.000000
11.720000	-0.004132	-2.441848	0.694872	-4.131741	0.257021	0.738000	0.000000	-10.000000	0.200000	-14.116667	277.666656	1023.000000	1023.000000	2046.000000
11.740000	-0.004895	-2.893227	0.677478	-4.375393	0.217415	0.587274	0.000000	-10.000000	0.200000	-14.166667	274.500000	1023.000000	1023.000000	2046.000000
11.760000	-0.006765	-3.998388	0.355529	-4.466291	0.087610	0.024764	0.000000	-10.000000	0.200000	-14.100000	271.333344	1023.000000	1023.000000	2046.000000
11.780000	-0.009204	-5.439508	0.092088	-4.869241	-0.253166	-0.409189	0.000000	-10.000000	0.200000	-14.133333	266.666656	1023.000000	1023.000000	2046.000000
11.800000	-0.011297	-6.676518	-0.383431	-4.862661	-0.561745	-0.868681	0.000000	-10.000000	0.200000	-14.166667	262.000000	1023.000000	1023.000000	2046.000000
11.820000	-0.012955	-7.656475	-0.706074	-5.120467	-0.815126	-1.014808	0.000000	-10.000000	0.200000	-14.116667	257.333344	1023.000000	1023.000000	2046.000000
11.840000	-0.013992	-8.269287	-1.032276	-4.944263	-1.036373	-1.256375	0.000000	-10.000000	0.200000	-13.800000	254.166672	1023.000000	1023.000000	2046.000000
11.860000	-0.014750	-8.717499	-1.141469	-5.084351	-1.161396	-1.330283	0.000000	-10.000000	0.191667	-13.266666	247.833328	1023.000000	1023.000000	2046.000000
11.880000	-0.015194	-8.979868	-1.288351	-4.859921	-1.325111	-1.506485	0.000000	-10.000000	0.166667	-12.716667	241.833328	1023.000000	1023.000000	2046.000000
11.900000	-0.015476	-9.146107	-1.282529	-4.933001	-1.384759	-1.545817	0.000000	-10.000000	0.141667	-12.300000	237.333328	1023.000000	1023.000000	2046.000000
11.920000	-0.015594	-9.216139	-1.386778	-4.669141	-1.451124	-1.709095	0.000000	-10.000000	0.133333	-12.016667	234.666672	1023.000000	1023.000000	2046.000000
11.940000	-0.015683	-9.268898	-1.341598	-4.773382	-1.525357	-1.628561	0.000000	-10.000000	0.133333	-11.800000	232.000000	1023.000000	1023.000000	2046.000000
11.960000	-0.015770	-9.319829	-1.489994	-4.573422	-1.582151	-1.674261	0.000000	-10.000000	0.141667	-11.583333	228.000000	1023.000000	1023.000000	2046.000000
11.980000	-0.015827	-9.353620	-1.439516	-4.678585	-1.647367	-1.588152	0.000000	-10.000000	0.125000	-11.566667	224.000000	1023.000000	1023.000000	2046.000000
12.000000	-0.015722	-9.291638	-1.606101	-4.414259	-1.618619	-1.652660	0.000000	-10.000000	0.125000	-11.450000	219.000000	1023.000000	1023.000000	2046.000000
12.020000	-0.015791	-9.332642	-1.548036	-4.610987	-1.714490	-1.459129	0.000000	-10.000000	0.116667	-11.333334	215.333328	1023.000000	1023.000000	2046.000000
12.040000	-0.015755	-9.311331	-1.702475	-4.558562	-1.615240	-1.435053	0.000000	-10.000000	0.133333	-11.416667	210.333328	1023.000000	1023.000000	2046.000000
12.060000	-0.015848	-9.365964	-1.589467	-4.938835	-1.662460	-1.175202	0.000000	-10.000000	0.141667	-11.733334	207.666672	1023.000000	1023.000000	2046.000000
12.080000	-0.015786	-9.329686	-1.622229	-5.034030	-1.552982	-1.120445	0.000000	-10.000000	0.150000	-12.316667	203.666672	1023.000000	1023.000000	2046.000000
12.100000	-0.015775	-9.322893	-1.411014	-5.348035	-1.533174	-1.030669	0.000000	-10.000000	0.150000	-12.683333	201.000000	1023.000000	1023.000000	2046.000000
12.120000	-0.016074	-9.499519	-1.496831	-5.480464	-1.411402	-1.110821	0.000000	-10.000000	0.150000	-13.083334	197.000000	1023.000000	1023.000000	2046.000000
12.140000	-0.016414	-9.700751	-1.320686	-5.670158	-1.465618	-1.244290	0.000000	-10.000000	0.133333	-13.000000	192.666672	1023.000000	1023.000000	2046.000000
12.160000	-0.016800	-9.928965	-1.439326	-5.867847	-1.398933	-1.222858	0.000000	-10.000000	0.116667	-12.316667	188.333328	1023.000000	1023.000000	2046.000000
12.180000	-0.016890	-9.981938	-1.331270	-5.818846	-1.403075	-1.428747	0.000000	-10.000000	0.083333	-10.983334	184.000000	1023.000000	1023.000000	2046.000000
12.200000	-0.016928	-10.004215	-1.328132	-5.997812	-1.420200	-1.258071	0.000000	-10.000000	0.066667	-8.950000	180.500000	1023.000000	1023.000000	2046.000000
12.220000	-0.016710	-9.875555	-1.202650	-5.877474	-1.372848	-1.422582	0.000000	-10.000000	0.041667	-6.316667	177.500000	1023.000000	1023.000000	2046.000000
12.240000	-0.016505	-9.754479	-1.236173	-6.028437	-1.274846	-1.215024	0.000000	-10.000000	0.016667	-2.066667	175.500000	1023.000000	1023.000000	2046.000000
12.260000	-0.016009	-9.461226	-1.094598	-5.887311	-1.174098	-1.305219	0.000000	-10.000000	-0.008333	2.316667	174.333328	1023.000000	1023.000000	2046.000000
12.280000	-0.015744	-9.304909	-1.083961	-6.040955	-1.144005	-1.035988	0.000000	-10.000000	-0.041667	7.433333	174.000000	1023.000000	1023.000000	2046.000000
12.300000	-0.015083	-8.914224	-0.983784	-5.819679	-0.978962	-1.131797	0.000000	-10.000000	-0.091667	11.216667	174.000000	1023.000000	1023.000000	2046.000000
12.320000	-0.014520	-8.581596	-0.906192	-5.894685	-0.970039	-0.810682	0.000000	-10.000000	-0.150000	14.600000	174.000000	1023.000000	1023.000000	2046.000000
12.340000	-0.013642	-8.062463	-0.818282	-5.588430	-0.802706	-0.853044	0.000000	-10.000000	-0.208333	17.050001	174.000000	1023.000000	1023.000000	2046.000000
12.360000	-0.013061	-7.718768	-0.699258	-5.655500	-0.810743	-0.553266	0.000000	-10.000000	-0.233333	18.600000	174.000000	1023.000000	1023.000000	2046.000000
12.380000	-0.012071	-7.133806	-0.606860	-5.402339	-0.585464	-0.539142	0.000000	-10.000000	-0.266667	20.066668	124.833336	1023.000000	1023.000000	2046.000000
12.400000	-0.011416	-6.747087	-0.507502	-5.460626	-0.565666	-0.213294	0.000000	-10.000000	-0.300000	20.916668	78.000000	1023.000000	1023.000000	2046.000000
12.420000	-0.010507	-6.209800	-0.396101	-5.187636	-0.345231	-0.280831	0.000000	-10.000000	-0.316667	22.216667	33.500000	1023.000000	1023.000000	2046.000000
12.440000	-0.009701	-5.733085	-0.281901	-5.185115	-0.341567	0.075499	0.000000	-10.000000	-0.325000	22.750000	40.666668	1023.000000	1023.000000	2046.000000
12.460000	-0.008838	-5.223134	-0.147377	-4.940998	-0.134658	-0.000101	0.000000	-10.000000	-0.325000	23.483334	48.166668	1023.000000	1023.000000	2046.000000
12.480000	-0.008105	-4.789860	-0.036699	-4.946268	-0.134479	0.327586	0.000000	-10.000000	-0.341667	23.683334	56.000000	1023.000000	1023.000000	2046.000000
12.500000	-0.007248	-4.283735	0.081501	-4.678547	0.067972	0.245339	0.000000	-10.000000	-0.366667	24.133333	64.000000	1023.000000	1023.000000	2046.000000
12.520000	-0.006457	-3.816027	0.134868	-4.688352	0.121479	0.615978	0.000000	-10.000000	-0.375000	24.483334	72.000000	1023.000000	1023.000000	2046.000000
12.540000	-0.005587	-3.302193	0.309498	-4.457222	0.292968	0.552562	0.000000	-10.000000	-0.383333	24.783333	80.000000	1023.000000	1023.000000	2046.000000
12.560000	-0.004823	-2.850419	0.383494	-4.445977	0.315055	0.897009	0.000000	-10.000000	-0.383333	25.100000	88.166664	1023.000000	1023.000000	2046.000000
12.580000	-0.003884	-2.295727	0.563622	-4.172746	0.514073	0.799324	0.000000	-10.000000	-0.391667	25.049999	96.500000	1023.000000	1023.000000	2046.000000
12.600000	-0.002792	-1.650033	0.632244	-4.122692	0.637948	1.202467	0.000000	-10.000000	-0.400000	25.133333	104.833336	1023.000000	1023.000000	2046.000000
12.620000	-0.001773	-1.047999	0.891067	-3.785147	0.712978	1.133104	0.000000	-10.000000	-0.400000	25.200001	113.333336	1023.000000	1023.000000	2046.000000
12.640000	-0.000846	-0.499981	0.885231	-3.707281	0.835095	1.486974	0.000000	-10.000000	-0.408333	25.516666	121.666664	1023.000000	1023.000000	2046.000000
12.660000	-0.000208	-0.123206	0.978425	-3.437080	0.917379	1.418069	0.000000	-10.000000	-0.425000	25.800001	130.333328	1023.000000	1023.000000	2046.000000
12.680000	0.000537	0.317111	0.954922	-3.445702	1.056483	1.751408	0.000000	-10.000000	-0.441667	26.033333	138.833328	1023.000000	1023.000000	2046.000000
12.700000	0.001397	0.825818	1.190179	-3.162863	1.043517	1.754984	0.000000	-10.000000	-0.450000	26.066668	147.500000	1023.000000	1023.000000	2046.000000
12.720000	0.002146	1.268028	1.093310	-3.156247	1.252217	2.078748	0.000000	-10.000000	-0.433333	26.266666	156.166672	1023.000000	1023.000000	2046.000000
12.740000	0.002994	1.769660	1.306778	-2.819041	1.199765	2.082158	0.000000	-10.000000	-0.400000	26.350000	164.833328	1023.000000	1023.000000	2046.000000
12.760000	0.003600	2.127334	1.198823	-2.789349	1.397604	2.320256	0.000000	-10.000000	-0.375000	26.150000	173.666672	1023.000000	1023.000000	2046.000000
12.780000	0.003328	1.966765	1.402233	-2.659605	1.273876	1.950261	0.000000	-10.000000	-0.375000	25.766666	182.333328	1023.000000	1023.000000	2046.000000
12.800000	0.002178	1.287464	1.087689	-2.856339	1.333825	1.722288	0.000000	-10.000000	-0.391667	25.450001	191.000000	1023.000000	1023.000000	2046.000000
12.820000	0.000416	0.245616	0.960703	-2.818956	1.002864	1.101005	0.000000	-10.000000	-0.400000	25.383333	199.500000	1023.000000	1023.000000	2046.000000
12.840000	-0.000888	-0.524607	0.513166	-2.902393	0.818889	1.045731	0.000000	-10.000000	-0.408333	25.350000	208.000000	1023.000000	1023.000000	2046.000000
12.860000	-0.001547	-0.914494	0.457518	-2.696903	0.580882	0.744010	0.000000	-10.000000	-0.408333	25.333334	216.500000	1023.000000	1023.000000	2046.000000
12.880000	-0.001638	-0.967780	0.319982	-2.584354	0.451876	0.844717	0.000000	-10.000000	-0.408333	25.300001	225.000000	1023.000000	1023.000000	2046.000000
12.900000	-0.001220	-0.720914	0.325651	-2.312675	0.557759	0.708350	0.000000	-10.000000	-0.408333	25.516666	233.500000	1023.000000	1023.000000	2046.000000
12.920000	-0.000936	-0.553332	0.525960	-2.071956	0.315731	0.676933	0.000000	-10.000000	-0.408333	25.883333	242.000000	1023.000000	1023.000000	2046.000000
12.940000	-0.000154	-0.090766	0.474475	-1.847863	0.576849	0.705773	0.000000	-10.000000	-0.408333	26.316668	250.500000	1023.000000	1023.000000	2046.000000
12.960000	0.000317	0.187114	0.780265	-1.524547	0.347423	0.583974	0.000000	-10.000000	-0.400000	26.566668	259.166656	1023.000000	1023.000000	2046.000000
12.980000	0.001378	0.814387	0.792046	-1.367975	0.561495	0.828822	0.000000	-10.000000	-0.383333	26.450001	268.000000	1023.000000	1023.000000	2046.000000
13.000000	0.002038	1.204279	1.012802	-1.067718	0.508501	0.750694	0.000000	-10.000000	-0.383333	26.299999	277.000000	1023.000000	1023.000000	2046.000000
13.020000	0.002940	1.737258	1.069062	-0.897694	0.551982	1.013909	0.000000	-10.000000	-0.366667	26.116667	285.833344	1023.000000	1023.000000	2046.000000
13.040000	0.003760	2.222327	1.177290	-0.702845	0.723898	1.023984	0.000000	-10.000000	-0.383333	25.900000	294.500000	1023.000000	1023.000000	2046.000000
13.060000	0.004558	2.693718	1.380627	-0.487427	0.616498	1.184020	0.000000	-10.000000	-0.375000	25.633333	303.166656	1023.000000	1023.000000	2046.000000
13.080000	0.005611	3.316390	1.394942	-0.444762	0.965045	1.401165	0.000000	-10.000000	-0.375000	24.916668	311.666656	1023.000000	1023.000000	2046.000000
13.100000	0.006267	3.703975	1.740324	-0.408396	0.786084	1.585963	0.000000	-10.000000	-0.341667	24.133333	320.333344	1023.000000	1023.000000	2046.000000
13.120000	0.007439	4.396443	1.758263	-0.490024	1.290548	1.837656	0.000000	-10.000000	-0.316667	23.200001	328.333344	1023.000000	1023.000000	2046.000000
13.140000	0.008058	4.762559	2.157606	-0.404452	1.137670	1.871735	0.000000	-10.000000	-0.283333	22.500000	336.333344	1023.000000	1023.000000	2046.000000
13.160000	0.008989	5.312428	2.130935	-0.575341	1.638749	2.118084	0.000000	-10.000000	-0.258333	21.800001	343.833344	1023.000000	1023.000000	2046.000000
13.180000	0.009141	5.402192	2.508553	-0.516702	1.450160	1.960181	0.000000	-10.000000	-0.233333	21.366667	351.333344	1023.000000	1023.000000	2046.000000
13.200000	0.009830	5.809591	2.472895	-0.630961	1.841456	2.126201	0.000000	-10.000000	-0.233333	21.350000	358.500000	1023.000000	1023.000000	2046.000000
13.220000	0.010052	5.940644	2.829366	-0.523309	1.713945	1.920643	0.000000	-10.000000	-0.241667	21.833334	365.666656	1023.000000	1023.000000	2046.000000
13.240000	0.010804	6.385325	2.828744	-0.603165	2.003185	2.156562	0.000000	-10.000000	-0.258333	22.233334	372.833344	1023.000000	1023.000000	2046.000000
13.260000	0.011184	6.609964	3.141776	-0.555455	1.948303	2.075340	0.000000	-10.000000	-0.258333	22.350000	380.333344	1023.000000	1023.000000	2046.000000
13.280000	0.012004	7.094249	3.147330	-0.563526	2.218330	2.292115	0.000000	-10.000000	-0.258333	22.433334	387.666656	1023.000000	1023.000000	2046.000000
13.300000	0.012252	7.241191	3.377884	-0.555979	2.219666	2.199620	0.000000	-10.000000	-0.258333	22.466667	395.333344	1023.000000	1023.000000	2046.000000
13.320000	0.013111	7.748861	3.461816	-0.456552	2.364197	2.379401	0.000000	-10.000000	-0.275000	22.616667	402.666656	1023.000000	1023.000000	2046.000000
13.340000	0.013652	8.068115	3.628464	-0.448112	2.491525	2.396238	0.000000	-10.000000	-0.275000	22.633333	410.333344	1023.000000	1023.000000	2046.000000
13.360000	0.014505	8.572364	3.786837	-0.268611	2.474828	2.579310	0.000000	-10.000000	-0.258333	22.266666	417.666656	1023.000000	1023.000000	2046.000000
13.380000	0.015323	9.055696	3.867092	-0.257154	2.774969	2.670789	0.000000	-10.000000	-0.241667	21.933334	425.166656	1023.000000	1023.000000	2046.000000
13.400000	0.015941	9.420857	4.055212	-0.016786	2.677465	2.704968	0.000000	-10.000000	-0.241667	21.633333	432.500000	1023.000000	1023.000000	2046.000000
13.420000	0.016972	10.030204	4.100942	-0.032214	3.029835	2.931642	0.000000	-10.000000	-0.250000	21.650000	439.833344	1023.000000	1023.000000	2046.000000
13.440000	0.017392	10.278645	4.361637	0.219110	2.799030	2.898869	0.000000	-10.000000	-0.250000	21.700001	447.166656	1023.000000	1023.000000	2046.000000
13.460000	0.018454	10.906108	4.346808	0.152448	3.217734	3.189117	0.000000	-10.000000	-0.250000	21.633333	454.333344	1023.000000	1023.000000	2046.000000
13.480000	0.018978	11.216129	4.617477	0.452794	3.065971	3.079888	0.000000	-10.000000	-0.250000	21.650002	461.666656	1023.000000	1023.000000	2046.000000
13.500000	0.019903	11.762658	4.593077	0.425917	3.397581	3.346083	0.000000	-10.000000	-0.250000	21.583334	468.833344	1023.000000	1023.000000	2046.000000
13.520000	0.020254	11.970078	4.854109	0.543018	3.281594	3.291356	0.000000	-10.000000	-0.241667	21.533333	476.000000	1023.000000	1023.000000	2046.000000
13.540000	0.021177	12.515813	4.878405	0.623204	3.495787	3.518417	0.000000	-10.000000	-0.225000	21.133333	483.166656	1023.000000	1023.000000	2046.000000
13.560000	0.021598	12.764138	5.038458	0.671860	3.528153	3.525667	0.000000	-10.000000	-0.208333	20.416666	490.333344	1023.000000	1023.000000	2046.000000
13.580000	0.022282	13.168710	5.154705	0.893516	3.549366	3.571124	0.000000	-10.000000	-0.208333	19.716667	497.333344	1023.000000	1023.000000	2046.000000
13.600000	0.023253	13.742631	5.249413	0.901412	3.836345	3.755462	0.000000	-10.000000	-0.200000	18.933334	504.000000	1023.000000	1023.000000	2046.000000
13.620000	0.023961	14.160993	5.408430	1.259228	3.711272	3.782063	0.000000	-10.000000	-0.183333	18.183334	510.333344	1023.000000	1023.000000	2046.000000
13.640000	0.025120	14.845725	5.385923	1.291227	4.045659	4.122917	0.000000	-10.000000	-0.150000	17.433334	516.500000	1023.000000	1023.000000	2046.000000
13.660000	0.025392	15.006866	5.539234	1.555266	3.750582	4.161783	0.000000	-10.000000	-0.125000	16.800001	522.500000	1023.000000	1023.000000	2046.000000
13.680000	0.026477	15.647863	5.462767	1.576290	4.149460	4.459346	0.000000	-10.000000	-0.100000	15.983334	528.333313	1023.000000	1023.000000	2046.000000
13.700000	0.026821	15.850960	5.592940	1.811559	4.024438	4.422021	0.000000	-10.000000	-0.091667	14.816667	533.833313	1023.000000	1023.000000	2046.000000
13.720000	0.027569	16.293417	5.497022	1.887428	4.205748	4.703220	0.000000	-10.000000	-0.066667	13.400001	539.000000	1023.000000	1023.000000	2046.000000
13.740000	0.027877	16.475052	5.637265	1.927508	4.171768	4.738511	0.000000	-10.000000	-0.041667	11.966667	543.666687	1023.000000	1023.000000	2046.000000
13.760000	0.027997	16.546410	5.597848	2.027329	4.269273	4.651959	0.000000	-10.000000	-0.008333	10.350000	548.000000	1023.000000	1023.000000	2046.000000
13.780000	0.027363	16.171417	5.686191	1.778373	4.221939	4.484917	0.000000	-10.000000	0.000000	8.783333	551.666687	1023.000000	1023.000000	2046.000000
13.800000	0.025741	15.213112	5.515650	1.722628	4.001545	3.973289	0.000000	-10.000000	0.016667	6.716667	554.833313	1023.000000	1023.000000	2046.000000
13.820000	0.023917	14.134677	5.189796	1.380636	3.938534	3.625710	0.000000	-10.000000	0.033333	3.083333	557.333313	1023.000000	1023.000000	2046.000000
13.840000	0.021734	12.844952	4.903770	1.456063	3.451298	3.033820	0.000000	-10.000000	0.050000	0.000000	559.000000	1023.000000	1023.000000	2046.000000
13.860000	0.020795	12.289795	4.607605	1.282059	3.418738	2.981392	0.000000	-10.000000	0.058333	-2.500000	559.833313	1023.000000	1023.000000	2046.000000
13.880000	0.019499	11.523989	4.503402	1.508726	2.967135	2.544726	0.000000	-10.000000	0.066667	-3.350000	560.000000	1023.000000	1023.000000	2046.000000
13.900000	0.019503	11.526013	4.357175	1.455854	3.068978	2.644007	0.000000	-10.000000	0.075000	-4.433333	560.000000	1023.000000	1023.000000	2046.000000
13.920000	0.018722	11.064666	4.371880	1.703504	2.696179	2.293103	0.000000	-10.000000	0.083333	-5.383333	560.000000	1023.000000	1023.000000	2046.000000
13.940000	0.018911	11.176250	4.271688	1.654164	2.807641	2.442758	0.000000	-10.000000	0.091667	-6.316667	560.000000	1023.000000	1023.000000	2046.000000
13.960000	0.018407	10.878688	4.309017	1.799380	2.557680	2.212610	0.000000	-10.000000	0.108333	-7.650000	560.000000	1023.000000	1023.000000	2046.000000
13.980000	0.018535	10.954206	4.186323	1.867294	2.662730	2.237859	0.000000	-10.000000	0.125000	-9.233334	560.000000	1023.000000	1023.000000	2046.000000
14.000000	0.018173	10.740084	4.232398	1.884325	2.411519	2.211841	0.000000	-10.000000	0.141667	-10.816667	560.000000	1023.000000	1023.000000	2046.000000
14.020000	0.018317	10.825199	4.104412	1.965415	2.533926	2.221447	0.000000	-10.000000	0.166667	-12.166667	553.000000	1023.000000	1023.000000	2046.000000
14.040000	0.017765	10.499160	4.097312	1.913157	2.283941	2.204750	0.000000	-10.000000	0.200000	-13.400001	544.500000	1023.000000	1023.000000	2046.000000
14.060000	0.018062	10.674569	3.984870	1.901333	2.470588	2.317778	0.000000	-10.000000	0.233333	-14.566667	534.333313	1023.000000	1023.000000	2046.000000
14.080000	0.017736	10.481982	4.026576	1.838339	2.306832	2.310235	0.000000	-10.000000	0.266667	-15.883333	529.500000	1023.000000	1023.000000	2046.000000
14.100000	0.017875	10.563959	3.968142	1.613438	2.499350	2.483030	0.000000	-10.000000	0.308333	-17.650002	524.166687	1023.000000	1023.000000	2046.000000
14.120000	0.017393	10.278997	4.101709	1.363527	2.341731	2.472031	0.000000	-10.000000	0.350000	-19.450001	518.333313	1023.000000	1023.000000	2046.000000
14.140000	0.017482	10.331945	4.021584	1.083924	2.636525	2.589913	0.000000	-10.000000	0.383333	-20.916668	511.833344	1023.000000	1023.000000	2046.000000
14.160000	0.016760	9.905388	4.124066	0.930654	2.468511	2.382156	0.000000	-10.000000	0.400000	-21.916668	504.833344	1023.000000	1023.000000	2046.000000
14.180000	0.016443	9.717520	4.020384	0.585699	2.704662	2.406775	0.000000	-10.000000	0.425000	-22.516666	497.500000	1023.000000	1023.000000	2046.000000
14.200000	0.015332	9.061240	4.093559	0.356974	2.471638	2.139069	0.000000	-10.000000	0.433333	-23.000000	489.833344	1023.000000	1023.000000	2046.000000
14.220000	0.015011	8.871520	3.949178	0.105627	2.689429	2.127286	0.000000	-10.000000	0.441667	-23.166668	482.166656	1023.000000	1023.000000	2046.000000
14.240000	0.014096	8.330909	4.080057	-0.126876	2.422736	1.954992	0.000000	-10.000000	0.441667	-23.400002	474.500000	1023.000000	1023.000000	2046.000000
14.260000	0.013890	8.208994	3.913288	-0.368817	2.677281	1.987242	0.000000	-10.000000	0.450000	-23.650002	466.833344	1023.000000	1023.000000	2046.000000
14.280000	0.013041	7.707042	3.997066	-0.659602	2.448593	1.920985	0.000000	-10.000000	0.466667	-24.033335	459.000000	1023.000000	1023.000000	2046.000000
14.300000	0.012771	7.547512	3.849538	-0.836377	2.644717	1.889634	0.000000	-10.000000	0.491667	-24.400002	451.000000	1023.000000	1023.000000	2046.000000
14.320000	0.011975	7.077439	3.928317	-1.089347	2.451413	1.787056	0.000000	-10.000000	0.508333	-24.716667	442.666656	1023.000000	1023.000000	2046.000000
14.340000	0.011779	6.961420	3.748303	-1.150455	2.629518	1.734054	0.000000	-10.000000	0.525000	-25.016666	434.333344	1023.000000	1023.000000	2046.000000
14.360000	0.011303	6.680064	3.843377	-1.391541	2.494143	1.734084	0.000000	-10.000000	0.533333	-25.316668	425.833344	1023.000000	1023.000000	2046.000000
14.380000	0.010966	6.480954	3.709702	-1.377309	2.536599	1.611962	0.000000	-10.000000	0.550000	-25.683334	417.500000	1023.000000	1023.000000	2046.000000
14.400000	0.010627	6.280787	3.843044	-1.681431	2.407759	1.711414	0.000000	-10.000000	0.558333	-26.033333	409.000000	1023.000000	1023.000000	2046.000000
14.420000	0.010195	6.025107	3.681384	-1.590790	2.423581	1.510931	0.000000	-10.000000	0.566667	-26.433332	400.333344	1023.000000	1023.000000	2046.000000
14.440000	0.010069	5.950864	3.781261	-1.906968	2.360472	1.716100	0.000000	-10.000000	0.583333	-26.750000	391.500000	1023.000000	1023.000000	2046.000000
14.460000	0.009313	5.503804	3.563216	-1.849800	2.360902	1.429486	0.000000	-10.000000	0.600000	-27.166666	382.500000	1023.000000	1023.000000	2046.000000
14.480000	0.009223	5.450643	3.606648	-2.085277	2.327995	1.601276	0.000000	-10.000000	0.633333	-27.383333	373.500000	1023.000000	1023.000000	2046.000000
14.500000	0.008475	5.008815	3.528446	-2.073924	2.167470	1.386823	0.000000	-10.000000	0.650000	-27.866667	364.333344	1023.000000	1023.000000	2046.000000
14.520000	0.008294	4.901536	3.370095	-2.235603	2.328256	1.438789	0.000000	-10.000000	0.666667	-28.016666	355.000000	1023.000000	1023.000000	2046.000000
14.540000	0.007606	4.494934	3.439834	-2.363075	2.041214	1.376961	0.000000	-10.000000	0.666667	-28.266666	345.666656	1023.000000	1023.000000	2046.000000
14.560000	0.007305	4.317033	3.224091	-2.433943	2.155434	1.371451	0.000000	-10.000000	0.675000	-28.350000	336.166656	1023.000000	1023.000000	2046.000000
14.580000	0.006870	4.060040	3.319845	-2.626086	1.962270	1.404011	0.000000	-10.000000	0.683333	-28.500000	326.833344	1023.000000	1023.000000	2046.000000
14.600000	0.006570	3.882710	3.090582	-2.506548	2.067257	1.231419	0.000000	-10.000000	0.683333	-28.650000	317.166656	1023.000000	1023.000000	2046.000000
14.620000	0.006534	3.861538	3.174736	-2.661939	1.914453	1.434288	0.000000	-10.000000	0.683333	-28.750000	307.833344	1023.000000	1023.000000	2046.000000
14.640000	0.006180	3.652339	2.877947	-2.475576	1.935531	1.314436	0.000000	-10.000000	0.675000	-28.750000	298.166656	1023.000000	1023.000000	2046.000000
14.660000	0.006016	3.555209	2.923978	-2.714869	1.710153	1.635947	0.000000	-10.000000	0.675000	-28.716667	288.666656	1023.000000	1023.000000	2046.000000
14.680000	0.005450	3.221143	2.581420	-2.590132	1.728077	1.501778	0.000000	-10.000000	0.683333	-28.583334	279.000000	1023.000000	1023.000000	2046.000000
14.700000	0.005228	3.089467	2.586011	-2.792626	1.600365	1.695717	0.000000	-10.000000	0.683333	-28.566668	269.500000	1023.000000	1023.000000	2046.000000
14.720000	0.004548	2.687833	2.210921	-2.672393	1.610024	1.539281	0.000000	-10.000000	0.691667	-28.583334	260.000000	1023.000000	1023.000000	2046.000000
14.740000	0.004248	2.510555	2.234843	-2.896157	1.414754	1.757115	0.000000	-10.000000	0.700000	-28.750000	250.333328	1023.000000	1023.000000	2046.000000
14.760000	0.003565	2.106961	1.930225	-2.776708	1.439584	1.513860	0.000000	-10.000000	0.708333	-29.116667	240.833328	1023.000000	1023.000000	2046.000000
14.780000	0.002830	1.672302	1.957082	-3.153763	1.332338	1.536646	0.000000	-10.000000	0.708333	-29.550001	231.166672	1023.000000	1023.000000	2046.000000
14.800000	0.001054	0.622752	1.679908	-3.210513	1.218057	0.935300	0.000000	-10.000000	0.700000	-29.716667	221.500000	1023.000000	1023.000000	2046.000000
14.820000	-0.001048	-0.619288	1.497623	-3.635945	0.926265	0.592769	0.000000	-10.000000	0.733333	-29.883333	211.500000	1023.000000	1023.000000	2046.000000
14.840000	-0.003791	-2.240276	1.021592	-3.741944	0.573049	-0.092973	0.000000	-10.000000	0.733333	-30.050001	201.500000	1023.000000	1023.000000	2046.000000
14.860000	-0.005674	-3.353170	0.627583	-3.984539	0.286297	-0.282512	0.000000	-10.000000	0.733333	-30.050001	191.500000	1023.000000	1023.000000	2046.000000
14.880000	-0.007466	-4.412308	0.314629	-3.955606	-0.139519	-0.631812	0.000000	-10.000000	0.700000	-29.883333	181.500000	1023.000000	1023.000000	2046.000000
14.900000	-0.008376	-4.950489	-0.107649	-3.995509	-0.076053	-0.771278	0.000000	-10.000000	0.700000	-29.516666	171.500000	1023.000000	1023.000000	2046.000000
14.920000	-0.009365	-5.534969	-0.026766	-4.052750	-0.572833	-0.882620	0.000000	-10.000000	0.683333	-29.133333	161.500000	1023.000000	1023.000000	2046.000000
14.940000	-0.009854	-5.823604	-0.406872	-3.902136	-0.437762	-1.076834	0.000000	-10.000000	0.666667	-28.466667	151.666672	1023.000000	1023.000000	2046.000000
14.960000	-0.010480	-6.193573	-0.237105	-4.021563	-0.838617	-1.096289	0.000000	-10.000000	0.650000	-27.549999	142.166672	1023.000000	1023.000000	2046.000000
14.980000	-0.010776	-6.368518	-0.526142	-3.875347	-0.751890	-1.215140	0.000000	-10.000000	0.616667	-26.966667	133.000000	1023.000000	1023.000000	2046.000000
15.000000	-0.011117	-6.570061	-0.377806	-4.016403	-1.033268	-1.142584	0.000000	-10.000000	0.575000	-26.516666	124.000000	1023.000000	1023.000000	2046.000000
15.020000	-0.011418	-6.748130	-0.664813	-3.776555	-0.953260	-1.353503	0.000000	-10.000000	0.533333	-26.033333	115.000000	1023.000000	1023.000000	2046.000000
15.040000	-0.011676	-6.900791	-0.560606	-3.944215	-1.193341	-1.202628	0.000000	-10.000000	0.525000	-25.533333	106.333336	1023.000000	1023.000000	2046.000000
15.060000	-0.012007	-7.096314	-0.818405	-3.804908	-1.156681	-1.316320	0.000000	-10.000000	0.516667	-25.066668	97.833336	1023.000000	1023.000000	2046.000000
15.080000	-0.012126	-7.166443	-0.819335	-4.046600	-1.222434	-1.078074	0.000000	-10.000000	0.508333	-24.766666	89.500000	1023.000000	1023.000000	2046.000000
15.100000	-0.012431	-7.346600	-0.893807	-4.130270	-1.226714	-1.095808	0.000000	-10.000000	0.508333	-24.700001	81.166664	1023.000000	1023.000000	2046.000000
15.120000	-0.012684	-7.496322	-0.882666	-4.520558	-1.194849	-0.898250	0.000000	-10.000000	0.525000	-25.100000	73.000000	1023.000000	1023.000000	2046.000000
15.140000	-0.013010	-7.688778	-0.796136	-4.695384	-1.268071	-0.929187	0.000000	-10.000000	0.541667	-25.750000	64.666664	1023.000000	1023.000000	2046.000000
15.160000	-0.013215	-7.809793	-0.899024	-4.934232	-1.074656	-0.901881	0.000000	-10.000000	0.550000	-26.216667	56.000000	1023.000000	1023.000000	2046.000000
15.180000	-0.013892	-8.210404	-0.733862	-5.239645	-1.250532	-0.986366	0.000000	-10.000000	0.550000	-26.200001	47.166668	1023.000000	1023.000000	2046.000000
15.200000	-0.014525	-8.584461	-0.961481	-5.348357	-1.098821	-1.175803	0.000000	-10.000000	0.541667	-25.883333	38.500000	1023.000000	1023.000000	2046.000000
15.220000	-0.015060	-8.900722	-0.812048	-5.675171	-1.276089	-1.137415	0.000000	-10.000000	0.533333	-25.300001	29.833334	1023.000000	1023.000000	2046.000000
15.240000	-0.015681	-9.267225	-0.938966	-5.651381	-1.256917	-1.419962	0.000000	-10.000000	0.525000	-24.900002	21.333334	1023.000000	1023.000000	2046.000000
15.260000	-0.016004	-9.458427	-0.918288	-5.883279	-1.328998	-1.327863	0.000000	-10.000000	0.516667	-24.516666	13.000000	1023.000000	1023.000000	2046.000000
15.280000	-0.016530	-9.769111	-0.903895	-5.871320	-1.466612	-1.527284	0.000000	-10.000000	0.508333	-24.233334	5.333333	1023.000000	1023.000000	2046.000000
15.300000	-0.016675	-9.854832	-1.031158	-6.051398	-1.333195	-1.439080	0.000000	-10.000000	0.491667	-23.850000	-2.333333	1023.000000	1023.000000	2046.000000
15.320000	-0.017216	-10.174481	-0.885103	-6.164443	-1.607442	-1.517493	0.000000	-10.000000	0.458333	-23.350000	-10.000000	1023.000000	1023.000000	2046.000000
15.340000	-0.017284	-10.214977	-1.136935	-6.180131	-1.358325	-1.539586	0.000000	-10.000000	0.425000	-23.016666	-18.000000	1023.000000	1023.000000	2046.000000
15.360000	-0.017680	-10.448674	-0.966710	-6.353896	-1.654972	-1.473097	0.000000	-10.000000	0.400000	-22.583334	-25.666666	1023.000000	1023.000000	2046.000000
15.380000	-0.017703	-10.462338	-1.125598	-6.292079	-1.506603	-1.538057	0.000000	-10.000000	0.400000	-22.500000	-33.333332	1023.000000	1023.000000	2046.000000
15.400000	-0.017892	-10.573929	-1.070049	-6.451389	-1.659679	-1.392812	0.000000	-10.000000	0.400000	-22.299999	-40.666668	1023.000000	1023.000000	2046.000000
15.420000	-0.018019	-10.649003	-1.183327	-6.345287	-1.570203	-1.550186	0.000000	-10.000000	0.400000	-22.150000	-48.166668	1023.000000	1023.000000	2046.000000
15.440000	-0.018094	-10.693327	-1.149160	-6.490552	-1.679404	-1.374211	0.000000	-10.000000	0.400000	-21.916666	-55.500000	1023.000000	1023.000000	2046.000000
15.460000	-0.018204	-10.758473	-1.214835	-6.425814	-1.674351	-1.443474	0.000000	-10.000000	0.400000	-21.750000	-62.833332	1023.000000	1023.000000	2046.000000
15.480000	-0.018326	-10.830905	-1.317278	-6.522951	-1.646488	-1.344188	0.000000	-10.000000	0.400000	-21.433334	-70.166664	1023.000000	1023.000000	2046.000000
15.500000	-0.018517	-10.943439	-1.188377	-6.522000	-1.846030	-1.387033	0.000000	-10.000000	0.383333	-21.183334	-77.333336	1023.000000	1023.000000	2046.000000
15.520000	-0.018689	-11.045447	-1.442313	-6.496353	-1.682849	-1.423933	0.000000	-10.000000	0.383333	-20.683334	-84.500000	1023.000000	1023.000000	2046.000000
15.540000	-0.018767	-11.091167	-1.302170	-6.672692	-1.892197	-1.224108	0.000000	-10.000000	0.366667	-20.350000	-91.333336	1023.000000	1023.000000	2046.000000
15.560000	-0.019136	-11.309243	-1.458482	-6.583162	-1.850508	-1.417092	0.000000	-10.000000	0.366667	-19.916666	-98.000000	1023.000000	1023.000000	2046.000000
15.580000	-0.019163	-11.325448	-1.488300	-6.683525	-1.895644	-1.257980	0.000000	-10.000000	0.350000	-19.566668	-104.666664	1023.000000	1023.000000	2046.000000
15.600000	-0.019349	-11.435070	-1.426928	-6.672275	-2.029785	-1.306082	0.000000	-10.000000	0.350000	-19.299999	-111.166664	1023.000000	1023.000000	2046.000000
15.620000	-0.018964	-11.207929	-1.584284	-6.550144	-1.827541	-1.245961	0.000000	-10.000000	0.350000	-18.966667	-119.833336	1023.000000	1023.000000	2046.000000
15.640000	-0.018858	-11.145363	-1.474509	-6.597786	-2.027335	-1.045733	0.000000	-10.000000	0.350000	-18.716667	-128.166672	1023.000000	1023.000000	2046.000000
15.660000	-0.018813	-11.118773	-1.614832	-6.456199	-1.984202	-1.063539	0.000000	-10.000000	0.350000	-18.450001	-134.500000	1023.000000	1023.000000	2046.000000
15.680000	-0.018813	-11.118726	-1.737777	-6.474898	-2.040486	-0.865565	0.000000	-10.000000	0.316667	-18.116667	-138.500000	1023.000000	1023.000000	2046.000000
15.700000	-0.018983	-11.218894	-1.721737	-6.467595	-2.160544	-0.869018	0.000000	-10.000000	0.283333	-17.766666	-142.500000	1023.000000	1023.000000	2046.000000
15.720000	-0.018845	-11.137259	-1.891796	-6.399826	-2.033239	-0.812398	0.000000	-10.000000	0.250000	-17.450001	-148.500000	1023.000000	1023.000000	2046.000000
15.740000	-0.018953	-11.201429	-1.831726	-6.419955	-2.260517	-0.689230	0.000000	-10.000000	0.258333	-17.266666	-154.500000	1023.000000	1023.000000	2046.000000
15.760000	-0.018894	-11.166261	-2.009651	-6.347345	-2.108047	-0.701218	0.000000	-10.000000	0.258333	-17.100000	-160.166672	1023.000000	1023.000000	2046.000000
15.780000	-0.019294	-11.402668	-2.088688	-6.430595	-2.212560	-0.670824	0.000000	-10.000000	0.258333	-16.783335	-165.833328	1023.000000	1023.000000	2046.000000
15.800000	-0.020313	-12.005197	-2.157548	-6.455138	-2.332066	-1.060444	0.000000	-10.000000	0.250000	-16.366667	-171.333328	1023.000000	1023.000000	2046.000000
15.820000	-0.022158	-13.095105	-2.575569	-6.632512	-2.452260	-1.434765	0.000000	-10.000000	0.233333	-15.916667	-176.833328	1023.000000	1023.000000	2046.000000
15.840000	-0.024491	-14.474132	-2.879623	-6.851327	-2.910725	-1.832457	0.000000	-10.000000	0.233333	-15.583333	-182.166672	1023.000000	1023.000000	2046.000000
15.860000	-0.026558	-15.695872	-3.446614	-6.899392	-3.077571	-2.272296	0.000000	-10.000000	0.225000	-15.233334	-187.333328	1023.000000	1023.000000	2046.000000
15.880000	-0.028079	-16.594633	-3.779276	-7.040858	-3.425635	-2.348864	0.000000	-10.000000	0.216667	-14.533334	-192.500000	1023.000000	1023.000000	2046.000000
15.900000	-0.029185	-17.248430	-4.009430	-7.073255	-3.613781	-2.551964	0.000000	-10.000000	0.183333	-13.650001	-197.333328	1023.000000	1023.000000	2046.000000
15.920000	-0.029787	-17.604208	-4.315454	-7.025254	-3.625772	-2.637727	0.000000	-10.000000	0.150000	-12.450000	-201.833328	1023.000000	1023.000000	2046.000000
15.940000	-0.030362	-17.944073	-4.274380	-7.068282	-3.907481	-2.693930	0.000000	-10.000000	0.125000	-11.416667	-206.000000	1023.000000	1023.000000	2046.000000
15.960000	-0.030441	-17.990818	-4.444642	-6.910182	-3.786023	-2.849972	0.000000	-10.000000	0.100000	-9.716667	-209.833328	1023.000000	1023.000000	2046.000000
15.980000	-0.030536	-18.046501	-4.379697	-6.878434	-3.976223	-2.812147	0.000000	-10.000000	0.066667	-7.616667	-213.000000	1023.000000	1023.000000	2046.000000
16.000000	-0.030512	-18.032499	-4.426842	-6.763734	-3.943823	-2.898101	0.000000	-10.000000	0.025000	-3.350000	-215.333328	1023.000000	1023.000000	2046.000000
16.020000	-0.030176	-17.834057	-4.484442	-6.683517	-3.903079	-2.763018	0.000000	-10.000000	-0.025000	1.050000	-216.500000	1023.000000	1023.000000	2046.000000
16.040001	-0.030032	-17.749058	-4.393607	-6.580205	-3.998527	-2.776718	0.000000	-10.000000	-0.066667	6.433333	-217.000000	1023.000000	1023.000000	2046.000000
16.059999	-0.029304	-17.318525	-4.446180	-6.434629	-3.775762	-2.661955	0.000000	-10.000000	-0.116667	10.833333	-217.000000	1023.000000	1023.000000	2046.000000
16.080000	-0.028806	-17.024612	-4.343981	-6.388986	-3.832787	-2.458859	0.000000	-10.000000	-0.166667	15.150001	-217.000000	1023.000000	1023.000000	2046.000000
16.100000	-0.028055	-16.580772	-4.262763	-6.497339	-3.571175	-2.249495	0.000000	-10.000000	-0.208333	17.700001	-217.000000	1023.000000	1023.000000	2046.000000
16.120001	-0.027551	-16.282436	-4.180412	-6.592472	-3.494081	-2.015471	0.000000	-10.000000	-0.225000	18.900000	-176.666672	1023.000000	1023.000000	2046.000000
16.139999	-0.026924	-15.911800	-3.880455	-6.718956	-3.358458	-1.953930	0.000000	-10.000000	-0.241667	19.700001	-95.500000	1023.000000	1023.000000	2046.000000
16.160000	-0.026176	-15.470284	-3.818845	-6.816712	-3.059407	-1.775320	0.000000	-10.000000	-0.283333	20.616667	-12.000000	1023.000000	1023.000000	2046.000000
16.180000	-0.025724	-15.202652	-3.507842	-6.917810	-3.032921	-1.744079	0.000000	-10.000000	-0.308333	21.866667	33.500000	1023.000000	1023.000000	2046.000000
16.200001	-0.025190	-14.887424	-3.429994	-6.917228	-2.725620	-1.814582	0.000000	-10.000000	-0.341667	22.850000	40.666668	1023.000000	1023.000000	2046.000000
16.219999	-0.024806	-14.660269	-3.240041	-6.936818	-2.749004	-1.734406	0.000000	-10.000000	-0.366667	24.000000	48.166668	1023.000000	1023.000000	2046.000000
16.240000	-0.024107	-14.247283	-3.035567	-6.905296	-2.508955	-1.797465	0.000000	-10.000000	-0.433333	25.150002	56.000000	1023.000000	1023.000000	2046.000000
16.260000	-0.023449	-13.858073	-2.915506	-6.825590	-2.452032	-1.664945	0.000000	-10.000000	-0.458333	26.450001	64.333336	1023.000000	1023.000000	2046.000000
16.280001	-0.022726	-13.430886	-2.660286	-6.772275	-2.334767	-1.663558	0.000000	-10.000000	-0.483333	27.383333	73.000000	1023.000000	1023.000000	2046.000000
16.299999	-0.022023	-13.015750	-2.553253	-6.714035	-2.204492	-1.543971	0.000000	-10.000000	-0.491667	28.100000	82.000000	1023.000000	1023.000000	2046.000000
16.320000	-0.021395	-12.644395	-2.366257	-6.665713	-2.130957	-1.481468	0.000000	-10.000000	-0.525000	28.500000	91.166664	1023.000000	1023.000000	2046.000000
16.340000	-0.020519	-12.126923	-2.251797	-6.625228	-1.885878	-1.364020	0.000000	-10.000000	-0.558333	29.116667	100.666664	1023.000000	1023.000000	2046.000000
16.360001	-0.019794	-11.698285	-2.084427	-6.482588	-1.911766	-1.219504	0.000000	-10.000000	-0.558333	29.566668	110.166664	1023.000000	1023.000000	2046.000000
16.379999	-0.018757	-11.085131	-1.965857	-6.402962	-1.594208	-1.122104	0.000000	-10.000000	-0.550000	29.866667	119.833336	1023.000000	1023.000000	2046.000000
16.400000	-0.018086	-10.688829	-1.825414	-6.252892	-1.666884	-0.943640	0.000000	-10.000000	-0.541667	29.983334	129.500000	1023.000000	1023.000000	2046.000000
16.420000	-0.017003	-10.048864	-1.669905	-6.174418	-1.327721	-0.876821	0.000000	-10.000000	-0.566667	29.983334	139.500000	1023.000000	1023.000000	2046.000000
16.440001	-0.016195	-9.571498	-1.507683	-6.024501	-1.399129	-0.640185	0.000000	-10.000000	-0.583333	30.266666	149.500000	1023.000000	1023.000000	2046.000000
16.459999	-0.015024	-8.879081	-1.303848	-5.958426	-1.047565	-0.569242	0.000000	-10.000000	-0.583333	30.450001	159.833328	1023.000000	1023.000000	2046.000000
16.480000	-0.014294	-8.448002	-1.191451	-5.796168	-1.116564	-0.343820	0.000000	-10.000000	-0.575000	30.516666	170.166672	1023.000000	1023.000000	2046.000000
16.500000	-0.013207	-7.805510	-1.008620	-5.736783	-0.785331	-0.274775	0.000000	-10.000000	-0.575000	30.500000	180.500000	1023.000000	1023.000000	2046.000000
16.520000	-0.012382	-7.317648	-0.925195	-5.543846	-0.778619	-0.069990	0.000000	-10.000000	-0.575000	30.533333	190.500000	1023.000000	1023.000000	2046.000000
16.540001	-0.011332	-6.697336	-0.729638	-5.404431	-0.507042	-0.056225	0.000000	-10.000000	-0.575000	30.783333	200.500000	1023.000000	1023.000000	2046.000000
16.559999	-0.010404	-6.148846	-0.571032	-5.259079	-0.522252	0.203517	0.000000	-10.000000	-0.583333	31.000000	210.833328	1023.000000	1023.000000	2046.000000
16.580000	-0.009369	-5.536906	-0.362851	-5.105098	-0.297182	0.228225	0.000000	-10.000000	-0.600000	31.283333	221.166672	1023.000000	1023.000000	2046.000000
16.600000	-0.008220	-4.858303	-0.210599	-4.926848	-0.213060	0.492204	0.000000	-10.000000	-0.608333	31.633333	231.666672	1023.000000	1023.000000	2046.000000
16.620001	-0.006955	-4.110565	0.028031	-4.707443	-0.027638	0.596486	0.000000	-10.000000	-0.608333	31.816668	242.000000	1023.000000	1023.000000	2046.000000
16.639999	-0.005556	-3.283818	0.164304	-4.467482	0.157098	0.862262	0.000000	-10.000000	-0.625000	31.933334	252.666672	1023.000000	1023.000000	2046.000000
16.660000	-0.004697	-2.775663	0.262601	-4.226836	0.191201	0.997371	0.000000	-10.000000	-0.641667	31.933334	263.333344	1023.000000	1023.000000	2046.000000
16.680000	-0.003590	-2.121568	0.385084	-4.132502	0.408000	1.217849	0.000000	-10.000000	-0.658333	32.216667	274.000000	1023.000000	1023.000000	2046.000000
16.700001	-0.002624	-1.550912	0.453842	-3.769948	0.426245	1.338950	0.000000	-10.000000	-0.650000	32.316666	284.666656	1023.000000	1023.000000	2046.000000
16.719999	-0.001487	-0.879000	0.579203	-3.675496	0.723756	1.493537	0.000000	-10.000000	-0.658333	32.400002	295.500000	1023.000000	1023.000000	2046.000000
16.740000	-0.000446	-0.263685	0.668137	-3.348006	0.648068	1.768117	0.000000	-10.000000	-0.650000	32.233334	306.333344	1023.000000	1023.000000	2046.000000
16.760000	0.000280	0.165419	0.746705	-3.300456	0.928132	1.791038	0.000000	-10.000000	-0.625000	32.233334	317.000000	1023.000000	1023.000000	2046.000000
16.780001	0.000167	0.098433	0.804823	-3.241397	0.814412	1.720596	0.000000	-10.000000	-0.600000	31.866667	327.666656	1023.000000	1023.000000	2046.000000
16.799999	-0.000794	-0.469301	0.642506	-3.251833	0.774499	1.365529	0.000000	-10.000000	-0.591667	31.766666	338.500000	1023.000000	1023.000000	2046.000000
16.820000	-0.002028	-1.198725	0.470023	-3.307396	0.631942	1.006706	0.000000	-10.000000	-0.583333	31.350000	349.166656	1023.000000	1023.000000	2046.000000
16.840000	-0.003365	-1.988819	0.118099	-3.144386	0.336843	0.700625	0.000000	-10.000000	-0.583333	31.216667	359.833344	1023.000000	1023.000000	2046.000000
16.860001	-0.003854	-2.277936	0.029748	-3.175389	0.297265	0.570440	0.000000	-10.000000	-0.583333	30.950001	370.166656	1023.000000	1023.000000	2046.000000
16.879999	-0.004026	-2.379257	-0.091684	-2.847484	0.024523	0.535388	0.000000	-10.000000	-0.600000	31.233334	380.500000	1023.000000	1023.000000	2046.000000
16.900000	-0.003611	-2.134001	-0.008657	-2.774184	0.191844	0.456996	0.000000	-10.000000	-0.616667	31.566668	390.833344	1023.000000	1023.000000	2046.000000
16.920000	-0.003057	-1.806441	0.079466	-2.459720	0.035625	0.538189	0.000000	-10.000000	-0.633333	31.983334	401.333344	1023.000000	1023.000000	2046.000000
16.940001	-0.002385	-1.409437	0.168402	-2.232615	0.174281	0.480494	0.000000	-10.000000	-0.666667	32.299999	412.000000	1023.000000	1023.000000	2046.000000
16.959999	-0.001555	-0.919191	0.393483	-1.989736	0.145723	0.531339	0.000000	-10.000000	-0.675000	32.849998	422.666656	1023.000000	1023.000000	2046.000000
16.980000	-0.000786	-0.464366	0.494992	-1.592919	0.094260	0.539300	0.000000	-10.000000	-0.666667	32.799999	433.500000	1023.000000	1023.000000	2046.000000
17.000000	0.000288	0.170298	0.686513	-1.430315	0.309590	0.604511	0.000000	-10.000000	-0.641667	32.733334	444.500000	1023.000000	1023.000000	2046.000000
17.020000	0.001238	0.731600	0.819788	-1.068948	0.185772	0.794988	0.000000	-10.000000	-0.625000	32.450001	455.500000	1023.000000	1023.000000	2046.000000
17.040001	0.002246	1.327368	0.998054	-0.926296	0.420338	0.835272	0.000000	-10.000000	-0.625000	32.433334	466.333344	1023.000000	1023.000000	2046.000000
17.059999	0.003259	1.925927	1.166832	-0.743504	0.397309	1.105290	0.000000	-10.000000	-0.616667	32.066669	477.166656	1023.000000	1023.000000	2046.000000
17.080000	0.004306	2.544730	1.236927	-0.571632	0.649064	1.230371	0.000000	-10.000000	-0.600000	31.466667	487.833344	1023.000000	1023.000000	2046.000000
17.100000	0.005416	3.200620	1.537138	-0.617538	0.747587	1.533433	0.000000	-10.000000	-0.550000	30.766666	498.500000	1023.000000	1023.000000	2046.000000
17.120001	0.006344	3.749049	1.675911	-0.489394	0.872208	1.690325	0.000000	-10.000000	-0.516667	29.833334	509.000000	1023.000000	1023.000000	2046.000000
17.139999	0.007448	4.401891	1.986525	-0.611384	1.171056	1.855695	0.000000	-10.000000	-0.483333	29.083334	519.166687	1023.000000	1023.000000	2046.000000
17.160000	0.008101	4.787394	2.130889	-0.461614	1.183072	1.935047	0.000000	-10.000000	-0.483333	28.266668	529.000000	1023.000000	1023.000000	2046.000000
17.180000	0.008816	5.210450	2.353099	-0.601788	1.553634	1.905505	0.000000	-10.000000	-0.466667	27.916668	538.500000	1023.000000	1023.000000	2046.000000
17.200001	0.009214	5.445686	2.511163	-0.522598	1.474031	1.983091	0.000000	-10.000000	-0.458333	27.716667	547.833313	1023.000000	1023.000000	2046.000000
17.219999	0.009950	5.880744	2.681532	-0.586394	1.811604	1.974002	0.000000	-10.000000	-0.466667	28.133333	557.166687	1023.000000	1023.000000	2046.000000
17.240000	0.010605	6.267323	2.900824	-0.476584	1.747545	2.095538	0.000000	-10.000000	-0.491667	28.533335	566.333313	1023.000000	1023.000000	2046.000000
17.260000	0.011309	6.683335	3.044802	-0.433119	2.000519	2.071132	0.000000	-10.000000	-0.525000	29.083334	575.833313	1023.000000	1023.000000	2046.000000
17.280001	0.011933	7.052300	3.280912	-0.475079	2.023160	2.223306	0.000000	-10.000000	-0.541667	29.283333	585.500000	1023.000000	1023.000000	2046.000000
17.299999	0.012737	7.527525	3.401614	-0.347480	2.190998	2.282393	0.000000	-10.000000	-0.533333	29.516666	595.333313	1023.000000	1023.000000	2046.000000
17.320000	0.013470	7.960969	3.587572	-0.377479	2.382356	2.368521	0.000000	-10.000000	-0.516667	29.233334	605.000000	1023.000000	1023.000000	2046.000000
17.340000	0.014390	8.504647	3.739677	-0.170775	2.449003	2.486742	0.000000	-10.000000	-0.475000	28.833334	614.666687	1023.000000	1023.000000	2046.000000
17.360001	0.015223	8.996511	3.910558	-0.227046	2.721067	2.591932	0.000000	-10.000000	-0.475000	28.216667	624.333313	1023.000000	1023.000000	2046.000000
17.379999	0.016085	9.505974	4.039047	0.074921	2.701595	2.690410	0.000000	-10.000000	-0.458333	27.900002	634.000000	1023.000000	1023.000000	2046.000000
17.400000	0.017002	10.048083	4.257283	0.015416	2.956494	2.818891	0.000000	-10.000000	-0.466667	27.850000	643.333313	1023.000000	1023.000000	2046.000000
17.420000	0.017866	10.558845	4.410563	0.311356	2.885534	2.951391	0.000000	-10.000000	-0.433333	27.616667	652.666687	1023.000000	1023.000000	2046.000000
17.440001	0.018705	11.054656	4.538841	0.296855	3.217043	3.001917	0.000000	-10.000000	-0.408333	27.350000	661.833313	1023.000000	1023.000000	2046.000000
17.459999	0.019546	11.551722	4.687719	0.522168	3.151653	3.190181	0.000000	-10.000000	-0.383333	26.650000	671.000000	1023.000000	1023.000000	2046.000000
17.480000	0.020332	12.016439	4.844164	0.544254	3.443862	3.184160	0.000000	-10.000000	-0.366667	26.083334	680.000000	1023.000000	1023.000000	2046.000000
17.500000	0.020892	12.346933	5.028635	0.695761	3.300243	3.322295	0.000000	-10.000000	-0.366667	25.383333	688.833313	1023.000000	1023.000000	2046.000000
17.520000	0.021858	12.917841	5.098586	0.826594	3.606672	3.385988	0.000000	-10.000000	-0.350000	24.683334	697.500000	1023.000000	1023.000000	2046.000000
17.540001	0.022514	13.305914	5.317049	0.837131	3.623558	3.528175	0.000000	-10.000000	-0.325000	23.916666	705.833313	1023.000000	1023.000000	2046.000000
17.559999	0.023453	13.860817	5.397096	1.175898	3.718242	3.569581	0.000000	-10.000000	-0.283333	23.066668	714.000000	1023.000000	1023.000000	2046.000000
17.580000	0.024533	14.498735	5.621481	1.189058	3.904294	3.783904	0.000000	-10.000000	-0.258333	22.300001	721.833313	1023.000000	1023.000000	2046.000000
17.600000	0.025553	15.101770	5.687302	1.627541	3.871917	3.915011	0.000000	-10.000000	-0.250000	21.883333	729.500000	1023.000000	1023.000000	2046.000000
17.620001	0.026588	15.713738	5.717091	1.714280	4.157340	4.125028	0.000000	-10.000000	-0.258333	21.516666	736.833313	1023.000000	1023.000000	2046.000000
17.639999	0.027270	16.116753	5.798316	1.815666	4.120555	4.382215	0.000000	-10.000000	-0.233333	21.299999	744.000000	1023.000000	1023.000000	2046.000000
17.660000	0.028322	16.738600	5.848556	2.158323	4.270629	4.461092	0.000000	-10.000000	-0.216667	20.650000	751.166687	1023.000000	1023.000000	2046.000000
17.680000	0.028914	17.087969	5.928749	2.154571	4.365933	4.638716	0.000000	-10.000000	-0.166667	19.533333	758.166687	1023.000000	1023.000000	2046.000000
17.700001	0.029616	17.502966	5.993443	2.447586	4.311455	4.750482	0.000000	-10.000000	-0.133333	17.883333	765.000000	1023.000000	1023.000000	2046.000000
17.719999	0.029593	17.489511	5.998007	2.340837	4.526996	4.623672	0.000000	-10.000000	-0.075000	15.883333	771.166687	1023.000000	1023.000000	2046.000000
17.740000	0.029215	17.265848	6.034117	2.320785	4.362278	4.548668	0.000000	-10.000000	-0.041667	13.466667	776.833313	1023.000000	1023.000000	2046.000000
17.760000	0.028194	16.662876	5.869109	2.168068	4.423130	4.202570	0.000000	-10.000000	-0.008333	10.583334	781.666687	1023.000000	1023.000000	2046.000000
17.780001	0.026443	15.627909	5.722091	1.856729	4.179940	3.869149	0.000000	-10.000000	0.025000	5.983334	785.833313	1023.000000	1023.000000	2046.000000
17.799999	0.024504	14.481648	5.344299	1.936822	3.880125	3.320403	0.000000	-10.000000	0.058333	1.600000	788.500000	1023.000000	1023.000000	2046.000000
17.820000	0.023070	13.634539	5.139657	1.734325	3.679042	3.081514	0.000000	-10.000000	0.075000	-2.200000	789.833313	1023.000000	1023.000000	2046.000000
17.840000	0.022038	13.024560	4.916256	1.935814	3.338130	2.834360	0.000000	-10.000000	0.083333	-4.700000	790.000000	1023.000000	1023.000000	2046.000000
17.860001	0.021387	12.639956	4.775548	1.960738	3.253181	2.650490	0.000000	-10.000000	0.100000	-6.950000	790.000000	1023.000000	1023.000000	2046.000000
17.879999	0.020934	12.371846	4.715009	2.044444	3.032378	2.580014	0.000000	-10.000000	0.108333	-9.033334	790.000000	1023.000000	1023.000000	2046.000000
17.900000	0.020731	12.252244	4.613280	2.244345	2.998833	2.395786	0.000000	-10.000000	0.125000	-10.500000	790.000000	1023.000000	1023.000000	2046.000000
17.920000	0.020356	12.030506	4.609925	2.108943	2.865268	2.446370	0.000000	-10.000000	0.166667	-12.316667	790.000000	1023.000000	1023.000000	2046.000000
17.940001	0.020127	11.895334	4.491177	2.359028	2.752046	2.293083	0.000000	-10.000000	0.250000	-14.733334	786.500000	1023.000000	1023.000000	2046.000000
17.959999	0.019799	11.701109	4.464539	2.154800	2.697339	2.384432	0.000000	-10.000000	0.333333	-17.383333	778.000000	1023.000000	1023.000000	2046.000000
17.980000	0.019650	11.613058	4.368165	2.367045	2.574453	2.303396	0.000000	-10.000000	0.391667	-19.483334	767.166687	1023.000000	1023.000000	2046.000000
18.000000	0.019177	11.333753	4.287850	2.184458	2.559324	2.302122	0.000000	-10.000000	0.416667	-20.900000	757.500000	1023.000000	1023.000000	2046.000000
18.020000	0.018963	11.206839	4.180557	2.242810	2.444356	2.339115	0.000000	-10.000000	0.450000	-22.166666	750.333313	1023.000000	1023.000000	2046.000000
18.040001	0.018649	11.021673	4.116186	2.089234	2.480582	2.335671	0.000000	-10.000000	0.500000	-23.450001	742.833313	1023.000000	1023.000000	2046.000000
18.059999	0.018361	10.851324	4.037242	1.726847	2.514575	2.572660	0.000000	-10.000000	0.575000	-25.366667	735.000000	1023.000000	1023.000000	2046.000000
18.080000	0.018014	10.646072	4.085859	1.652761	2.497710	2.409742	0.000000	-10.000000	0.650000	-27.316668	726.500000	1023.000000	1023.000000	2046.000000
18.100000	0.017658	10.435735	4.088814	1.203963	2.572298	2.570660	0.000000	-10.000000	0.708333	-29.150000	717.500000	1023.000000	1023.000000	2046.000000
18.120001	0.017073	10.090112	4.126313	1.060280	2.541988	2.361531	0.000000	-10.000000	0.758333	-30.250000	707.666687	1023.000000	1023.000000	2046.000000
18.139999	0.016142	9.539636	4.076884	0.670813	2.589039	2.202900	0.000000	-10.000000	0.783333	-30.716667	697.666687	1023.000000	1023.000000	2046.000000
18.160000	0.015224	8.997409	4.010863	0.394248	2.518358	2.073940	0.000000	-10.000000	0.800000	-31.066666	687.500000	1023.000000	1023.000000	2046.000000
18.180000	0.014402	8.511759	3.934153	0.185668	2.562071	1.829867	0.000000	-10.000000	0.808333	-31.299999	677.166687	1023.000000	1023.000000	2046.000000
18.200001	0.013540	8.001949	3.940087	-0.273904	2.493543	1.842223	0.000000	-10.000000	0.816667	-31.616667	666.833313	1023.000000	1023.000000	2046.000000
18.219999	0.012765	7.544012	3.803952	-0.381956	2.458443	1.663573	0.000000	-10.000000	0.833333	-31.950001	656.166687	1023.000000	1023.000000	2046.000000
18.240000	0.012039	7.115025	3.818836	-0.711938	2.402856	1.605270	0.000000	-10.000000	0.841667	-32.266666	645.500000	1023.000000	1023.000000	2046.000000
18.260000	0.011420	6.749219	3.697969	-0.976336	2.456058	1.571528	0.000000	-10.000000	0.841667	-32.450001	634.666687	1023.000000	1023.000000	2046.000000
18.280001	0.010699	6.323329	3.668878	-1.115968	2.396241	1.374178	0.000000	-10.000000	0.841667	-32.700001	623.833313	1023.000000	1023.000000	2046.000000
18.299999	0.009956	5.884046	3.614680	-1.447815	2.391457	1.325724	0.000000	-10.000000	0.858333	-32.916668	613.000000	1023.000000	1023.000000	2046.000000
18.320000	0.009476	5.600544	3.467241	-1.554240	2.393023	1.294519	0.000000	-10.000000	0.866667	-33.100002	602.000000	1023.000000	1023.000000	2046.000000
18.340000	0.008889	5.253562	3.498491	-1.704855	2.296172	1.163754	0.000000	-10.000000	0.883333	-33.150002	591.000000	1023.000000	1023.000000	2046.000000
18.360001	0.008394	4.960921	3.421287	-1.963525	2.257846	1.245313	0.000000	-10.000000	0.866667	-33.000000	580.000000	1023.000000	1023.000000	2046.000000
18.379999	0.007929	4.685879	3.351113	-1.957974	2.227235	1.065505	0.000000	-10.000000	0.866667	-32.883335	569.000000	1023.000000	1023.000000	2046.000000
18.400000	0.007293	4.310389	3.322656	-2.209636	2.137642	1.059727	0.000000	-10.000000	0.858333	-32.766666	558.000000	1023.000000	1023.000000	2046.000000
18.420000	0.006959	4.112535	3.199798	-2.273784	2.127973	1.058548	0.000000	-10.000000	0.858333	-32.950001	547.000000	1023.000000	1023.000000	2046.000000
18.440001	0.006330	3.740881	3.226464	-2.378556	2.023282	0.869691	0.000000	-10.000000	0.858333	-33.099998	536.000000	1023.000000	1023.000000	2046.000000
18.459999	0.005765	3.406841	3.076762	-2.609731	1.964042	0.975768	0.000000	-10.000000	0.866667	-33.333332	525.000000	1023.000000	1023.000000	2046.000000
18.480000	0.005261	3.109164	3.006805	-2.595089	1.981979	0.715468	0.000000	-10.000000	0.866667	-33.250000	513.833313	1023.000000	1023.000000	2046.000000
18.500000	0.004727	2.793566	2.945738	-2.863009	1.841336	0.869500	0.000000	-10.000000	0.858333	-33.200001	502.666656	1023.000000	1023.000000	2046.000000
18.520000	0.004278	2.528201	2.877419	-2.855666	1.836575	0.669873	0.000000	-10.000000	0.841667	-32.650002	491.500000	1023.000000	1023.000000	2046.000000
18.540001	0.003903	2.306695	2.789358	-2.990442	1.783975	0.723804	0.000000	-10.000000	0.825000	-32.216667	480.666656	1023.000000	1023.000000	2046.000000
18.559999	0.003844	2.271522	2.601685	-2.868826	1.751410	0.787253	0.000000	-10.000000	0.816667	-31.783333	470.000000	1023.000000	1023.000000	2046.000000
18.580000	0.003347	1.977931	2.536042	-2.929622	1.552046	0.819466	0.000000	-10.000000	0.800000	-31.433334	459.333344	1023.000000	1023.000000	2046.000000
18.600000	0.002907	1.718245	2.205954	-2.996701	1.561030	0.947963	0.000000	-10.000000	0.800000	-31.183334	448.833344	1023.000000	1023.000000	2046.000000
18.620001	0.002534	1.497710	2.183513	-3.025087	1.456933	0.882351	0.000000	-10.000000	0.800000	-31.000000	438.500000	1023.000000	1023.000000	2046.000000
18.639999	0.001986	1.173462	1.951500	-3.143952	1.337739	1.028175	0.000000	-10.000000	0.800000	-31.300001	428.166656	1023.000000	1023.000000	2046.000000
18.660000	0.001616	0.954884	1.847651	-3.085890	1.284049	0.909074	0.000000	-10.000000	0.800000	-31.533335	417.833344	1023.000000	1023.000000	2046.000000
18.680000	0.000892	0.527422	1.640125	-3.331558	1.162565	1.056291	0.000000	-10.000000	0.808333	-32.016666	407.166656	1023.000000	1023.000000	2046.000000
18.700001	-0.000029	-0.017025	1.550911	-3.305040	1.127156	0.609947	0.000000	-10.000000	0.816667	-32.083332	396.500000	1023.000000	1023.000000	2046.000000
18.719999	-0.001458	-0.861720	1.425992	-3.661578	0.949286	0.424580	0.000000	-10.000000	0.833333	-32.233334	385.666656	1023.000000	1023.000000	2046.000000
18.740000	-0.003322	-1.963246	1.119958	-3.858323	0.800627	-0.025509	0.000000	-10.000000	0.858333	-32.250000	375.000000	1023.000000	1023.000000	2046.000000
18.760000	-0.005995	-3.542836	0.826770	-4.145693	0.355588	-0.579501	0.000000	-10.000000	0.866667	-32.516666	364.333344	1023.000000	1023.000000	2046.000000
18.780001	-0.007932	-4.687994	0.288006	-4.324940	0.157771	-0.808832	0.000000	-10.000000	0.850000	-32.466667	353.500000	1023.000000	1023.000000	2046.000000
18.799999	-0.009829	-5.809185	-0.005484	-4.338660	-0.184239	-1.280801	0.000000	-10.000000	0.825000	-32.033333	342.500000	1023.000000	1023.000000	2046.000000
18.820000	-0.011112	-6.567406	-0.369715	-4.454415	-0.445551	-1.297724	0.000000	-10.000000	0.808333	-31.450001	331.833344	1023.000000	1023.000000	2046.000000
18.840000	-0.011975	-7.077104	-0.556109	-4.350084	-0.586871	-1.584040	0.000000	-10.000000	0.800000	-30.916666	321.333344	1023.000000	1023.000000	2046.000000
18.860001	-0.012906	-7.627333	-0.651225	-4.478268	-0.867932	-1.629909	0.000000	-10.000000	0.791667	-30.666666	311.000000	1023.000000	1023.000000	2046.000000
18.879999	-0.013376	-7.905277	-0.847708	-4.420265	-0.889446	-1.747858	0.000000	-10.000000	0.791667	-30.250000	300.666656	1023.000000	1023.000000	2046.000000
18.900000	-0.014017	-8.284134	-0.815980	-4.366377	-1.184679	-1.917098	0.000000	-10.000000	0.783333	-30.100000	290.500000	1023.000000	1023.000000	2046.000000
18.920000	-0.014273	-8.435382	-1.082813	-4.384853	-1.153776	-1.813940	0.000000	-10.000000	0.750000	-29.566668	280.500000	1023.000000	1023.000000	2046.000000
18.940001	-0.014763	-8.724644	-1.005324	-4.342375	-1.386107	-1.990838	0.000000	-10.000000	0.700000	-29.183334	270.666656	1023.000000	1023.000000	2046.000000
18.959999	-0.015127	-8.940024	-1.276737	-4.441286	-1.427701	-1.794301	0.000000	-10.000000	0.666667	-28.483334	261.000000	1023.000000	1023.000000	2046.000000
18.980000	-0.015315	-9.051454	-1.276489	-4.314717	-1.488802	-1.971446	0.000000	-10.000000	0.650000	-27.866667	251.666672	1023.000000	1023.000000	2046.000000
19.000000	-0.015613	-9.227296	-1.415237	-4.516441	-1.583423	-1.712196	0.000000	-10.000000	0.650000	-27.233334	242.333328	1023.000000	1023.000000	2046.000000
19.020000	-0.015913	-9.404401	-1.404150	-4.664948	-1.581136	-1.754167	0.000000	-10.000000	0.658333	-27.166668	233.166672	1023.000000	1023.000000	2046.000000
19.040001	-0.016276	-9.619250	-1.487507	-4.951119	-1.629270	-1.551355	0.000000	-10.000000	0.675000	-27.716667	224.000000	1023.000000	1023.000000	2046.000000
19.059999	-0.016522	-9.764246	-1.374746	-5.140900	-1.590716	-1.657884	0.000000	-10.000000	0.675000	-28.066668	214.833328	1023.000000	1023.000000	2046.000000
19.080000	-0.016912	-9.994701	-1.395866	-5.559232	-1.642530	-1.397073	0.000000	-10.000000	0.683333	-28.366667	205.500000	1023.000000	1023.000000	2046.000000
19.100000	-0.017396	-10.280749	-1.376040	-5.715680	-1.526638	-1.662392	0.000000	-10.000000	0.683333	-28.316668	199.166672	1023.000000	1023.000000	2046.000000
19.120001	-0.018094	-10.693592	-1.452076	-5.987938	-1.680497	-1.573080	0.000000	-10.000000	0.666667	-28.100000	189.833328	1023.000000	1023.000000	2046.000000
19.139999	-0.018698	-11.050299	-1.468906	-6.082800	-1.637400	-1.861193	0.000000	-10.000000	0.633333	-27.433334	180.666672	1023.000000	1023.000000	2046.000000
19.160000	-0.019391	-11.460295	-1.491668	-6.237993	-1.849851	-1.880782	0.000000	-10.000000	0.583333	-26.633333	168.500000	1023.000000	1023.000000	2046.000000
19.180000	-0.019535	-11.544941	-1.586552	-6.359896	-1.681526	-1.916968	0.000000	-10.000000	0.566667	-26.016666	159.666672	1023.000000	1023.000000	2046.000000
19.200001	-0.020226	-11.953436	-1.483419	-6.487148	-1.952741	-2.030127	0.000000	-10.000000	0.533333	-25.516666	150.833328	1023.000000	1023.000000	2046.000000
19.219999	-0.020355	-12.029957	-1.694835	-6.656188	-1.777741	-1.901193	0.000000	-10.000000	0.525000	-24.883333	142.333328	1023.000000	1023.000000	2046.000000
19.240000	-0.020807	-12.296659	-1.537151	-6.661911	-1.983755	-2.113842	0.000000	-10.000000	0.500000	-24.250000	134.000000	1023.000000	1023.000000	2046.000000
19.260000	-0.020938	-12.374418	-1.705475	-6.821218	-1.934206	-1.913520	0.000000	-10.000000	0.491667	-23.600000	126.000000	1023.000000	1023.000000	2046.000000
19.280001	-0.021106	-12.473391	-1.666557	-6.768111	-1.952304	-2.086418	0.000000	-10.000000	0.458333	-23.050001	118.000000	1023.000000	1023.000000	2046.000000
19.299999	-0.021348	-12.616629	-1.726667	-6.838545	-2.088190	-1.963228	0.000000	-10.000000	0.441667	-22.466667	110.333336	1023.000000	1023.000000	2046.000000
19.320000	-0.021297	-12.586460	-1.808005	-6.895387	-1.924364	-1.958705	0.000000	-10.000000	0.416667	-22.016666	102.833336	1023.000000	1023.000000	2046.000000
19.340000	-0.021582	-12.755095	-1.763353	-6.871997	-2.192579	-1.927167	0.000000	-10.000000	0.400000	-21.450001	95.500000	1023.000000	1023.000000	2046.000000
19.360001	-0.021262	-12.566010	-1.931938	-6.915684	-1.884353	-1.834035	0.000000	-10.000000	0.383333	-21.066668	88.166664	1023.000000	1023.000000	2046.000000
19.379999	-0.021766	-12.863835	-1.733401	-6.946349	-2.272441	-1.911644	0.000000	-10.000000	0.366667	-20.600000	81.166664	1023.000000	1023.000000	2046.000000
19.400000	-0.021529	-12.723516	-1.999176	-7.055986	-2.001089	-1.667265	0.000000	-10.000000	0.358333	-20.383333	74.333336	1023.000000	1023.000000	2046.000000
19.420000	-0.021924	-12.957150	-1.804588	-6.984110	-2.295557	-1.872894	0.000000	-10.000000	0.350000	-19.950001	67.500000	1023.000000	1023.000000	2046.000000
19.440001	-0.021767	-12.864394	-2.030806	-7.085127	-2.132487	-1.615975	0.000000	-10.000000	0.350000	-19.400000	60.833332	1023.000000	1023.000000	2046.000000
19.459999	-0.022073	-13.045159	-1.945401	-7.018137	-2.259430	-1.822191	0.000000	-10.000000	0.333333	-18.683334	54.500000	1023.000000	1023.000000	2046.000000
19.480000	-0.022175	-13.105547	-2.074306	-7.131955	-2.292961	-1.606324	0.000000	-10.000000	0.300000	-18.066668	48.500000	1023.000000	1023.000000	2046.000000
19.500000	-0.022198	-13.118774	-2.087950	-7.041038	-2.231250	-1.758537	0.000000	-10.000000	0.266667	-17.400000	42.500000	1023.000000	1023.000000	2046.000000
19.520000	-0.022275	-13.164487	-2.100075	-7.078940	-2.391757	-1.593715	0.000000	-10.000000	0.250000	-16.683334	36.500000	1023.000000	1023.000000	2046.000000
19.540001	-0.022006	-13.005527	-2.087641	-7.022504	-2.264117	-1.631264	0.000000	-10.000000	0.233333	-16.166668	30.833334	1023.000000	1023.000000	2046.000000
19.559999	-0.021782	-12.873383	-2.143250	-6.925769	-2.372535	-1.431827	0.000000	-10.000000	0.216667	-15.550000	25.333334	1023.000000	1023.000000	2046.000000
19.580000	-0.021679	-12.812469	-2.209908	-6.885777	-2.309309	-1.407474	0.000000	-10.000000	0.200000	-14.950001	20.166666	1023.000000	1023.000000	2046.000000
19.600000	-0.021775	-12.869021	-2.257229	-6.786890	-2.549411	-1.275491	0.000000	-10.000000	0.200000	-14.233334	15.000000	1023.000000	1023.000000	2046.000000
19.620001	-0.021585	-12.756494	-2.415569	-6.861703	-2.294150	-1.185071	0.000000	-10.000000	0.200000	-13.583334	10.333333	1023.000000	1023.000000	2046.000000
19.639999	-0.021772	-12.867483	-2.306621	-6.722329	-2.623819	-1.214714	0.000000	-10.000000	0.191667	-13.116667	5.666667	1023.000000	1023.000000	2046.000000
19.660000	-0.021419	-12.658540	-2.581157	-6.797725	-2.268078	-1.011580	0.000000	-10.000000	0.175000	-12.466667	1.666667	1023.000000	1023.000000	2046.000000
19.680000	-0.021552	-12.737022	-2.407581	-6.661663	-2.615609	-1.052169	0.000000	-10.000000	0.158333	-11.850000	-2.333333	1023.000000	1023.000000	2046.000000
19.700001	-0.021385	-12.638677	-2.679003	-6.717060	-2.336166	-0.906448	0.000000	-10.000000	0.133333	-11.000000	-5.833333	1023.000000	1023.000000	2046.000000
19.719999	-0.022274	-13.164221	-2.564979	-6.684653	-2.586603	-1.327985	0.000000	-10.000000	0.116667	-9.966667	-9.500000	1023.000000	1023.000000	2046.000000
19.740000	-0.023792	-14.061259	-2.950930	-6.907681	-2.658188	-1.544460	0.000000	-10.000000	0.100000	-8.533334	-12.666667	1023.000000	1023.000000	2046.000000
19.760000	-0.025906	-15.310301	-3.238719	-7.058008	-2.930915	-2.082658	0.000000	-10.000000	0.083333	-7.083333	-15.666667	1023.000000	1023.000000	2046.000000
19.780001	-0.027900	-16.488703	-3.716254	-7.125888	-3.272552	-2.374008	0.000000	-10.000000	0.066667	-4.733333	-18.000000	1023.000000	1023.000000	2046.000000
19.799999	-0.029136	-17.219629	-4.081204	-7.217744	-3.355038	-2.565643	0.000000	-10.000000	0.058333	-1.483333	-19.500000	1023.000000	1023.000000	2046.000000
19.820000	-0.029993	-17.725754	-4.194093	-7.101796	-3.719646	-2.710218	0.000000	-10.000000	0.033333	2.133333	-20.000000	1023.000000	1023.000000	2046.000000
19.840000	-0.030098	-17.788151	-4.531132	-7.207040	-3.418291	-2.631687	0.000000	-10.000000	0.000000	5.983333	-20.000000	1023.000000	1023.000000	2046.000000
19.860001	-0.030451	-17.996588	-4.346524	-7.014086	-3.775611	-2.860367	0.000000	-10.000000	-0.075000	9.666667	-20.000000	1023.000000	1023.000000	2046.000000
19.879999	-0.029946	-17.698322	-4.535539	-6.979019	-3.480204	-2.703561	0.000000	-10.000000	-0.141667	13.616667	-20.000000	1023.000000	1023.000000	2046.000000
19.900000	-0.029794	-17.608196	-4.355682	-6.733593	-3.658552	-2.860370	0.000000	-10.000000	-0.216667	16.816668	-20.000000	1023.000000	1023.000000	2046.000000
19.920000	-0.029100	-17.198242	-4.377587	-6.590347	-3.557402	-2.672907	0.000000	-10.000000	-0.275000	19.083334	-12.666667	1023.000000	1023.000000	2046.000000
19.940001	-0.028435	-16.805365	-4.288479	-6.397182	-3.438437	-2.681267	0.000000	-10.000000	-0.325000	21.466667	2.666667	1023.000000	1023.000000	2046.000000
19.959999	-0.027830	-16.447559	-4.220762	-6.219709	-3.471249	-2.535840	0.000000	-10.000000	-0.366667	23.566668	20.333334	1023.000000	1023.000000	2046.000000
19.980000	-0.027004	-15.959366	-4.163032	-6.102252	-3.262788	-2.431294	0.000000	-10.000000	-0.408333	25.233334	33.500000	1023.000000	1023.000000	2046.000000
20.000000	-0.026314	-15.551444	-4.004020	-5.865726	-3.359059	-2.322638	0.000000	-10.000000	-0.416667	26.133333	41.500000	1023.000000	1023.000000	2046.000000
20.020000	-0.025223	-14.906679	-3.972291	-6.024857	-2.943048	-1.966484	0.000000	-10.000000	-0.408333	26.416668	50.166668	1023.000000	1023.000000	2046.000000
20.040001	-0.024781	-14.645663	-3.674731	-5.945223	-3.100146	-1.925563	0.000000	-10.000000	-0.383333	26.300001	59.000000	1023.000000	1023.000000	2046.000000
20.059999	-0.023607	-13.951964	-3.630486	-6.139583	-2.581475	-1.600420	0.000000	-10.000000	-0.383333	25.883333	68.000000	1023.000000	1023.000000	2046.000000
20.080000	-0.023140	-13.675664	-3.253899	-6.187263	-2.656979	-1.577523	0.000000	-10.000000	-0.391667	25.600000	76.666664	1023.000000	1023.000000	2046.000000
20.100000	-0.022185	-13.111344	-3.160840	-6.371251	-2.228956	-1.350297	0.000000	-10.000000	-0.400000	25.716667	82.333336	1023.000000	1023.000000	2046.000000
20.120001	-0.022092	-13.056299	-2.875571	-6.332312	-2.315083	-1.533334	0.000000	-10.000000	-0.400000	26.133333	90.666664	1023.000000	1023.000000	2046.000000
20.139999	-0.021223	-12.543011	-2.787882	-6.410615	-1.969466	-1.375049	0.000000	-10.000000	-0.433333	26.566668	99.333336	1023.000000	1023.000000	2046.000000
20.160000	-0.020910	-12.357999	-2.530823	-6.239970	-2.040711	-1.546495	0.000000	-10.000000	-0.441667	26.900000	111.000000	1023.000000	1023.000000	2046.000000
20.180000	-0.019976	-11.805748	-2.447434	-6.257066	-1.753374	-1.347874	0.000000	-10.000000	-0.475000	27.366667	120.000000	1023.000000	1023.000000	2046.000000
20.200001	-0.019472	-11.507821	-2.116175	-6.185250	-1.832474	-1.373922	0.000000	-10.000000	-0.483333	27.900000	129.166672	1023.000000	1023.000000	2046.000000
20.219999	-0.018475	-10.918876	-2.067407	-6.099517	-1.520004	-1.231947	0.000000	-10.000000	-0.525000	28.600000	138.333328	1023.000000	1023.000000	2046.000000
20.240000	-0.018016	-10.647197	-1.828969	-6.085466	-1.526330	-1.206432	0.000000	-10.000000	-0.533333	29.150000	147.833328	1023.000000	1023.000000	2046.000000
20.260000	-0.017136	-10.127483	-1.746809	-6.002803	-1.321961	-1.055910	0.000000	-10.000000	-0.550000	29.466667	157.500000	1023.000000	1023.000000	2046.000000
20.280001	-0.016417	-9.702332	-1.512961	-5.964576	-1.254744	-0.970050	0.000000	-10.000000	-0.533333	29.850000	167.500000	1023.000000	1023.000000	2046.000000
20.299999	-0.015534	-9.180883	-1.465306	-5.775108	-1.081200	-0.859269	0.000000	-10.000000	-0.508333	29.800001	177.500000	1023.000000	1023.000000	2046.000000
20.320000	-0.014544	-8.595374	-1.255871	-5.752388	-0.926956	-0.660158	0.000000	-10.000000	-0.483333	29.766666	187.333328	1023.000000	1023.000000	2046.000000
20.340000	-0.013875	-8.200055	-1.074349	-5.487486	-0.966066	-0.672155	0.000000	-10.000000	-0.508333	29.666668	197.000000	1023.000000	1023.000000	2046.000000
20.360001	-0.012712	-7.512839	-1.012765	-5.556077	-0.587953	-0.356045	0.000000	-10.000000	-0.533333	29.750000	206.666672	1023.000000	1023.000000	2046.000000
20.379999	-0.012020	-7.103839	-0.709710	-5.233567	-0.744569	-0.415994	0.000000	-10.000000	-0.550000	29.800001	216.500000	1023.000000	1023.000000	2046.000000
20.400000	-0.010817	-6.393011	-0.725614	-5.283175	-0.311945	-0.072277	0.000000	-10.000000	-0.541667	29.583334	226.500000	1023.000000	1023.000000	2046.000000
20.420000	-0.010126	-5.984246	-0.438461	-5.146361	-0.362640	-0.036784	0.000000	-10.000000	-0.550000	29.416666	236.500000	1023.000000	1023.000000	2046.000000
20.440001	-0.009143	-5.403256	-0.407120	-4.921101	-0.164861	0.089826	0.000000	-10.000000	-0.550000	29.233334	246.500000	1023.000000	1023.000000	2046.000000
20.459999	-0.008277	-4.891655	-0.175624	-4.963705	-0.034733	0.282407	0.000000	-10.000000	-0.550000	29.400000	256.333344	1023.000000	1023.000000	2046.000000
20.480000	-0.007557	-4.466277	-0.044895	-4.648153	-0.051532	0.278303	0.000000	-10.000000	-0.558333	29.533333	266.000000	1023.000000	1023.000000	2046.000000
20.500000	-0.006409	-3.787692	0.068554	-4.648805	0.215734	0.576824	0.000000	-10.000000	-0.558333	29.666666	275.666656	1023.000000	1023.000000	2046.000000
20.520000	-0.005672	-3.352325	0.298495	-4.426188	0.195893	0.579474	0.000000	-10.000000	-0.558333	29.550001	285.500000	1023.000000	1023.000000	2046.000000
20.540001	-0.004249	-2.510906	0.457335	-4.213924	0.425202	0.820482	0.000000	-10.000000	-0.550000	29.416668	295.500000	1023.000000	1023.000000	2046.000000
20.559999	-0.003128	-1.848373	0.635689	-4.097639	0.578164	1.035413	0.000000	-10.000000	-0.566667	29.633333	305.500000	1023.000000	1023.000000	2046.000000
20.580000	-0.001968	-1.162843	0.740422	-3.642264	0.632476	1.106523	0.000000	-10.000000	-0.566667	29.900000	315.500000	1023.000000	1023.000000	2046.000000
20.600000	-0.000895	-0.528785	0.795730	-3.617641	0.872341	1.420785	0.000000	-10.000000	-0.575000	30.216667	325.500000	1023.000000	1023.000000	2046.000000
20.620001	0.000003	0.001521	0.927782	-3.319099	0.893426	1.499411	0.000000	-10.000000	-0.550000	30.216667	335.500000	1023.000000	1023.000000	2046.000000
20.639999	0.001098	0.649016	1.033466	-3.123524	1.055157	1.683917	0.000000	-10.000000	-0.541667	30.100000	345.500000	1023.000000	1023.000000	2046.000000
20.660000	0.002188	1.292861	1.141848	-3.004399	1.184582	1.970829	0.000000	-10.000000	-0.541667	30.150000	355.500000	1023.000000	1023.000000	2046.000000
20.680000	0.003087	1.824392	1.217077	-2.697615	1.253909	2.051020	0.000000	-10.000000	-0.541667	29.916668	365.500000	1023.000000	1023.000000	2046.000000
20.700001	0.003477	2.054905	1.281908	-2.774617	1.398173	2.149441	0.000000	-10.000000	-0.550000	29.800001	375.500000	1023.000000	1023.000000	2046.000000
20.719999	0.003030	1.790676	1.351337	-2.545500	1.231229	1.753610	0.000000	-10.000000	-0.541667	29.483334	385.500000	1023.000000	1023.000000	2046.000000
20.740000	0.002096	1.239019	1.120201	-2.740037	1.318239	1.540616	0.000000	-10.000000	-0.525000	29.383333	395.500000	1023.000000	1023.000000	2046.000000
20.760000	0.000423	0.249930	0.925442	-2.745721	0.964246	1.105963	0.000000	-10.000000	-0.508333	28.816668	405.500000	1023.000000	1023.000000	2046.000000
20.780001	-0.000582	-0.343773	0.641134	-2.605716	0.811575	0.809234	0.000000	-10.000000	-0.491667	28.483334	415.166656	1023.000000	1023.000000	2046.000000
20.799999	-0.001117	-0.659866	0.491677	-2.665480	0.703412	0.810524	0.000000	-10.000000	-0.483333	28.066668	424.666656	1023.000000	1023.000000	2046.000000
20.820000	-0.001251	-0.739462	0.483611	-2.294431	0.469101	0.602257	0.000000	-10.000000	-0.475000	28.316668	434.000000	1023.000000	1023.000000	2046.000000
20.840000	-0.000715	-0.422479	0.440822	-2.126880	0.613032	0.650547	0.000000	-10.000000	-0.466667	28.316668	443.333344	1023.000000	1023.000000	2046.000000
20.860001	-0.000473	-0.279469	0.578394	-1.995716	0.492435	0.645418	0.000000	-10.000000	-0.483333	28.500000	452.833344	1023.000000	1023.000000	2046.000000
20.879999	0.000295	0.174084	0.677440	-1.638124	0.535586	0.599182	0.000000	-10.000000	-0.491667	28.616667	462.166656	1023.000000	1023.000000	2046.000000
20.900000	0.000982	0.580150	0.844431	-1.494918	0.549938	0.680699	0.000000	-10.000000	-0.483333	28.450001	471.833344	1023.000000	1023.000000	2046.000000
20.920000	0.001734	1.024800	1.010194	-1.108600	0.477113	0.646092	0.000000	-10.000000	-0.475000	28.083334	481.333344	1023.000000	1023.000000	2046.000000
20.940001	0.002783	1.644722	1.097487	-0.910713	0.668986	0.788961	0.000000	-10.000000	-0.458333	27.833334	490.833344	1023.000000	1023.000000	2046.000000
20.959999	0.003510	2.074204	1.271436	-0.709332	0.644279	0.867821	0.000000	-10.000000	-0.450000	27.516668	500.166656	1023.000000	1023.000000	2046.000000
20.980000	0.004464	2.638241	1.381881	-0.480407	0.739888	0.996879	0.000000	-10.000000	-0.425000	27.583334	509.333344	1023.000000	1023.000000	2046.000000
21.000000	0.005340	3.156110	1.535187	-0.440324	0.855863	1.205384	0.000000	-10.000000	-0.400000	27.166668	518.500000	1023.000000	1023.000000	2046.000000
21.020000	0.006189	3.657951	1.658784	-0.260500	0.933211	1.326456	0.000000	-10.000000	-0.375000	26.466667	527.666687	1023.000000	1023.000000	2046.000000
21.040001	0.007191	4.249856	1.856215	-0.352114	1.125727	1.620027	0.000000	-10.000000	-0.341667	24.950001	536.666687	1023.000000	1023.000000	2046.000000
21.059999	0.008022	4.741182	2.139615	-0.325239	1.200079	1.726727	0.000000	-10.000000	-0.300000	23.533335	545.333313	1023.000000	1023.000000	2046.000000
21.080000	0.008872	5.243205	2.258715	-0.349680	1.502372	1.831797	0.000000	-10.000000	-0.250000	22.150002	553.333313	1023.000000	1023.000000	2046.000000
21.100000	0.009357	5.530152	2.546626	-0.488825	1.543101	1.929250	0.000000	-10.000000	-0.216667	21.383335	558.500000	1023.000000	1023.000000	2046.000000
21.120001	0.009765	5.771155	2.591163	-0.433006	1.791698	1.821300	0.000000	-10.000000	-0.216667	20.666668	565.833313	1023.000000	1023.000000	2046.000000
21.139999	0.010124	5.983337	2.866424	-0.612783	1.824337	1.905359	0.000000	-10.000000	-0.233333	20.566668	572.833313	1023.000000	1023.000000	2046.000000
21.160000	0.010440	6.170041	2.959286	-0.482854	1.908359	1.785250	0.000000	-10.000000	-0.250000	20.483334	582.000000	1023.000000	1023.000000	2046.000000
21.180000	0.010978	6.487988	3.165913	-0.653414	2.015538	1.959950	0.000000	-10.000000	-0.250000	20.350000	588.666687	1023.000000	1023.000000	2046.000000
21.200001	0.011283	6.668520	3.271293	-0.493529	2.045855	1.844901	0.000000	-10.000000	-0.233333	19.983334	595.500000	1023.000000	1023.000000	2046.000000
21.219999	0.011951	7.063159	3.397654	-0.650354	2.297977	2.017882	0.000000	-10.000000	-0.208333	19.666666	602.333313	1023.000000	1023.000000	2046.000000
21.240000	0.012232	7.228912	3.550478	-0.606682	2.267514	2.017602	0.000000	-10.000000	-0.191667	19.216667	609.000000	1023.000000	1023.000000	2046.000000
21.260000	0.013057	7.716590	3.610753	-0.560093	2.522428	2.143502	0.000000	-10.000000	-0.191667	19.066668	615.333313	1023.000000	1023.000000	2046.000000
21.280001	0.013473	7.962405	3.805960	-0.630197	2.561943	2.224699	0.000000	-10.000000	-0.183333	18.516666	621.833313	1023.000000	1023.000000	2046.000000
21.299999	0.014075	8.318524	3.893822	-0.399031	2.616662	2.207071	0.000000	-10.000000	-0.158333	17.816668	628.166687	1023.000000	1023.000000	2046.000000
21.320000	0.014790	8.741130	3.956600	-0.454821	2.813107	2.426244	0.000000	-10.000000	-0.125000	17.083334	634.333313	1023.000000	1023.000000	2046.000000
21.340000	0.015205	8.986361	4.178985	-0.372360	2.738010	2.441727	0.000000	-10.000000	-0.091667	16.133333	640.000000	1023.000000	1023.000000	2046.000000
21.360001	0.015921	9.409048	4.158075	-0.262875	2.976221	2.537627	0.000000	-10.000000	-0.066667	15.050000	645.500000	1023.000000	1023.000000	2046.000000
21.379999	0.016333	9.652966	4.347453	-0.359160	2.972907	2.691765	0.000000	-10.000000	-0.033333	13.150001	650.833313	1023.000000	1023.000000	2046.000000
21.400000	0.016510	9.757506	4.396956	-0.158665	2.964350	2.554866	0.000000	-10.000000	-0.016667	10.866667	655.666687	1023.000000	1023.000000	2046.000000
21.420000	0.017129	10.123253	4.379710	-0.167136	3.171266	2.739413	0.000000	-10.000000	0.016667	7.800000	659.666687	1023.000000	1023.000000	2046.000000
21.440001	0.017260	10.200478	4.542483	-0.239668	3.097997	2.799666	0.000000	-10.000000	0.041667	3.650000	662.833313	1023.000000	1023.000000	2046.000000
21.459999	0.017263	10.202626	4.485095	-0.106447	3.112354	2.711624	0.000000	-10.000000	0.066667	-0.500000	664.833313	1023.000000	1023.000000	2046.000000
21.480000	0.017388	10.276090	4.435807	-0.243424	3.223041	2.860665	0.000000	-10.000000	0.091667	-4.650000	665.833313	1023.000000	1023.000000	2046.000000
21.500000	0.017180	10.153220	4.515662	-0.208976	3.057550	2.788985	0.000000	-10.000000	0.116667	-8.183333	666.000000	1023.000000	1023.000000	2046.000000
21.520000	0.017328	10.240623	4.437438	-0.174115	3.175980	2.801319	0.000000	-10.000000	0.175000	-11.466667	666.000000	1023.000000	1023.000000	2046.000000
21.540001	0.017413	10.291101	4.533029	-0.270046	3.126426	2.901691	0.000000	-10.000000	0.216667	-13.833333	666.000000	1023.000000	1023.000000	2046.000000
21.559999	0.017308	10.229043	4.449243	-0.123827	3.038792	2.864835	0.000000	-10.000000	0.258333	-15.266667	666.000000	1023.000000	1023.000000	2046.000000
21.580000	0.017785	10.511116	4.332613	-0.132851	3.182218	3.129136	0.000000	-10.000000	0.258333	-16.316668	657.833313	1023.000000	1023.000000	2046.000000
21.600000	0.017338	10.246583	4.260627	-0.251737	3.046258	3.191435	0.000000	-10.000000	0.266667	-17.033335	647.666687	1023.000000	1023.000000	2046.000000
21.620001	0.017185	10.156502	4.087582	-0.117707	3.053052	3.133575	0.000000	-10.000000	0.300000	-18.100000	633.500000	1023.000000	1023.000000	2046.000000
21.639999	0.017127	10.122216	3.997649	-0.290793	3.047191	3.368169	0.000000	-10.000000	0.341667	-18.866667	627.500000	1023.000000	1023.000000	2046.000000
21.660000	0.016589	9.804072	3.917847	-0.275416	2.879052	3.282589	0.000000	-10.000000	0.383333	-19.933334	621.333313	1023.000000	1023.000000	2046.000000
21.680000	0.016451	9.722325	3.724161	-0.349759	3.002773	3.345152	0.000000	-10.000000	0.408333	-20.733334	616.833313	1023.000000	1023.000000	2046.000000
21.700001	0.015584	9.210330	3.762577	-0.622462	2.865696	3.204520	0.000000	-10.000000	0.433333	-21.850000	610.000000	1023.000000	1023.000000	2046.000000
21.719999	0.014192	8.387508	3.615396	-0.768010	2.787609	2.752513	0.000000	-10.000000	0.466667	-22.799999	602.666687	1023.000000	1023.000000	2046.000000
21.740000	0.012375	7.313457	3.346027	-1.106435	2.694428	2.379438	0.000000	-10.000000	0.500000	-24.066668	595.000000	1023.000000	1023.000000	2046.000000
21.760000	0.009681	5.721620	3.042431	-1.328104	2.266961	1.740332	0.000000	-10.000000	0.541667	-25.216667	587.000000	1023.000000	1023.000000	2046.000000
21.780001	0.007381	4.362272	2.522342	-1.465400	2.020768	1.284561	0.000000	-10.000000	0.575000	-26.166668	578.666687	1023.000000	1023.000000	2046.000000
21.799999	0.005765	3.407048	2.222524	-1.677258	1.709275	1.152508	0.000000	-10.000000	0.608333	-26.750000	570.000000	1023.000000	1023.000000	2046.000000
21.820000	0.004136	2.444161	1.965521	-1.615223	1.351159	0.742704	0.000000	-10.000000	0.633333	-26.983334	561.000000	1023.000000	1023.000000	2046.000000
21.840000	0.003568	2.108850	1.703507	-1.634115	1.341226	0.698231	0.000000	-10.000000	0.650000	-27.400000	552.000000	1023.000000	1023.000000	2046.000000
21.860001	0.002616	1.546166	1.722221	-1.747368	0.991342	0.579970	0.000000	-10.000000	0.658333	-27.466667	542.833313	1023.000000	1023.000000	2046.000000
21.879999	0.001858	1.098199	1.486037	-1.606676	0.955412	0.263426	0.000000	-10.000000	0.658333	-27.750000	533.666687	1023.000000	1023.000000	2046.000000
21.900000	0.001614	0.953705	1.483079	-1.721911	0.846838	0.345700	0.000000	-10.000000	0.666667	-27.783333	524.500000	1023.000000	1023.000000	2046.000000
21.920000	0.000742	0.438507	1.415051	-1.688483	0.597858	0.114082	0.000000	-10.000000	0.658333	-27.816668	515.333313	1023.000000	1023.000000	2046.000000
21.940001	0.000656	0.387535	1.246865	-1.658259	0.671892	0.127036	0.000000	-10.000000	0.658333	-27.700001	506.000000	1023.000000	1023.000000	2046.000000
21.959999	0.000147	0.087106	1.208776	-1.794103	0.536135	0.136299	0.000000	-10.000000	0.658333	-27.466667	496.666656	1023.000000	1023.000000	2046.000000
21.980000	-0.000435	-0.257346	1.033283	-1.758087	0.467951	-0.000494	0.000000	-10.000000	0.658333	-27.366667	487.500000	1023.000000	1023.000000	2046.000000
22.000000	-0.000418	-0.247066	0.937995	-1.876652	0.524248	0.167343	0.000000	-10.000000	0.675000	-27.583334	478.500000	1023.000000	1023.000000	2046.000000
22.020000	-0.000914	-0.540343	0.987348	-2.096751	0.372728	0.196332	0.000000	-10.000000	0.700000	-28.350000	469.166656	1023.000000	1023.000000	2046.000000
22.040001	-0.001403	-0.829029	0.896901	-2.313905	0.392574	0.195401	0.000000	-10.000000	0.758333	-29.383333	459.500000	1023.000000	1023.000000	2046.000000
22.059999	-0.001600	-0.945770	0.899319	-2.601722	0.451796	0.304837	0.000000	-10.000000	0.791667	-30.333334	449.500000	1023.000000	1023.000000	2046.000000
22.080000	-0.002220	-1.311932	1.022893	-2.857750	0.317437	0.205488	0.000000	-10.000000	0.808333	-30.716667	439.500000	1023.000000	1023.000000	2046.000000
22.100000	-0.002767	-1.635538	0.902502	-3.144326	0.506677	0.099609	0.000000	-10.000000	0.800000	-30.733334	432.833344	1023.000000	1023.000000	2046.000000
22.120001	-0.003576	-2.113333	0.981490	-3.511109	0.355226	0.061061	0.000000	-10.000000	0.800000	-30.650000	422.500000	1023.000000	1023.000000	2046.000000
22.139999	-0.004671	-2.760390	0.850375	-3.698961	0.309957	-0.221761	0.000000	-10.000000	0.791667	-30.600000	412.166656	1023.000000	1023.000000	2046.000000
22.160000	-0.005123	-3.027752	0.731852	-3.899046	0.409509	-0.270066	0.000000	-10.000000	0.783333	-30.333334	398.500000	1023.000000	1023.000000	2046.000000
22.180000	-0.005807	-3.431786	0.850016	-4.117584	0.150068	-0.314286	0.000000	-10.000000	0.750000	-30.100000	388.500000	1023.000000	1023.000000	2046.000000
22.200001	-0.006447	-3.810337	0.702964	-4.184064	0.233485	-0.562722	0.000000	-10.000000	0.725000	-29.683334	378.500000	1023.000000	1023.000000	2046.000000
22.219999	-0.006863	-4.055947	0.741095	-4.407381	0.113987	-0.503648	0.000000	-10.000000	0.700000	-29.616667	368.500000	1023.000000	1023.000000	2046.000000
22.240000	-0.007732	-4.569732	0.653269	-4.533682	0.049048	-0.738367	0.000000	-10.000000	0.691667	-29.116667	358.500000	1023.000000	1023.000000	2046.000000
22.260000	-0.007923	-4.682289	0.569002	-4.730542	0.142110	-0.662859	0.000000	-10.000000	0.675000	-28.950001	348.833344	1023.000000	1023.000000	2046.000000
22.280001	-0.008610	-5.088714	0.565348	-4.847272	-0.039741	-0.767049	0.000000	-10.000000	0.658333	-28.333334	339.166656	1023.000000	1023.000000	2046.000000
22.299999	-0.008650	-5.112204	0.467665	-4.869524	0.069124	-0.779469	0.000000	-10.000000	0.650000	-28.116667	329.833344	1023.000000	1023.000000	2046.000000
22.320000	-0.009066	-5.357804	0.483726	-4.977513	-0.087006	-0.777010	0.000000	-10.000000	0.650000	-27.716667	320.333344	1023.000000	1023.000000	2046.000000
22.340000	-0.009434	-5.575399	0.398316	-5.012968	-0.071430	-0.889318	0.000000	-10.000000	0.650000	-27.549999	311.166656	1023.000000	1023.000000	2046.000000
22.360001	-0.009567	-5.654080	0.410673	-5.094038	-0.166073	-0.804642	0.000000	-10.000000	0.650000	-27.316668	301.833344	1023.000000	1023.000000	2046.000000
22.379999	-0.010007	-5.914396	0.388099	-5.106906	-0.257820	-0.937768	0.000000	-10.000000	0.650000	-27.050001	292.666656	1023.000000	1023.000000	2046.000000
22.400000	-0.010285	-6.078637	0.276565	-5.226059	-0.181944	-0.947198	0.000000	-10.000000	0.625000	-26.583334	283.666656	1023.000000	1023.000000	2046.000000
22.420000	-0.010519	-6.216458	0.278801	-5.361327	-0.277438	-0.856494	0.000000	-10.000000	0.591667	-26.083334	274.833344	1023.000000	1023.000000	2046.000000
22.440001	-0.010932	-6.460954	0.241896	-5.404207	-0.335452	-0.963191	0.000000	-10.000000	0.558333	-25.666668	266.166656	1023.000000	1023.000000	2046.000000
22.459999	-0.011109	-6.565486	0.131625	-5.430831	-0.300624	-0.965656	0.000000	-10.000000	0.550000	-25.383333	257.500000	1023.000000	1023.000000	2046.000000
22.480000	-0.011308	-6.682851	0.168397	-5.602773	-0.435471	-0.813004	0.000000	-10.000000	0.533333	-25.200001	249.166672	1023.000000	1023.000000	2046.000000
22.500000	-0.011956	-7.065813	0.074517	-5.612577	-0.501674	-1.026079	0.000000	-10.000000	0.533333	-24.950001	240.666672	1023.000000	1023.000000	2046.000000
22.520000	-0.012065	-7.130247	-0.055133	-5.667169	-0.470538	-0.937407	0.000000	-10.000000	0.533333	-24.950001	232.333328	1023.000000	1023.000000	2046.000000
22.540001	-0.012353	-7.300527	-0.003798	-5.732988	-0.609215	-0.954526	0.000000	-10.000000	0.550000	-24.783333	224.000000	1023.000000	1023.000000	2046.000000
22.559999	-0.012729	-7.522556	-0.147719	-5.720891	-0.559480	-1.094465	0.000000	-10.000000	0.541667	-24.716667	215.833328	1023.000000	1023.000000	2046.000000
22.580000	-0.012474	-7.372016	-0.165632	-5.734277	-0.615805	-0.856303	0.000000	-10.000000	0.533333	-24.600000	207.500000	1023.000000	1023.000000	2046.000000
22.600000	-0.012927	-7.639573	-0.260235	-5.689763	-0.817593	-0.871982	0.000000	-10.000000	0.508333	-24.366667	199.166672	1023.000000	1023.000000	2046.000000
22.620001	-0.013032	-7.701684	-0.473252	-5.659217	-0.711746	-0.857469	0.000000	-10.000000	0.500000	-24.183334	191.000000	1023.000000	1023.000000	2046.000000
22.639999	-0.013303	-7.862058	-0.516964	-5.734423	-0.936453	-0.674218	0.000000	-10.000000	0.491667	-23.800001	183.000000	1023.000000	1023.000000	2046.000000
22.660000	-0.013730	-8.114563	-0.635365	-5.656847	-0.942983	-0.879368	0.000000	-10.000000	0.500000	-23.600000	175.000000	1023.000000	1023.000000	2046.000000
22.680000	-0.013806	-8.159068	-0.763619	-5.701590	-0.963254	-0.730605	0.000000	-10.000000	0.500000	-23.500000	167.000000	1023.000000	1023.000000	2046.000000
22.700001	-0.014207	-8.396482	-0.849069	-5.672764	-1.163366	-0.711282	0.000000	-10.000000	0.500000	-23.633333	159.333328	1023.000000	1023.000000	2046.000000
22.719999	-0.014364	-8.488859	-0.982755	-5.717300	-1.090571	-0.698233	0.000000	-10.000000	0.500000	-23.733334	151.666672	1023.000000	1023.000000	2046.000000
22.740000	-0.014649	-8.657795	-1.079133	-5.766367	-1.148925	-0.663370	0.000000	-10.000000	0.500000	-23.850000	144.000000	1023.000000	1023.000000	2046.000000
22.760000	-0.016086	-9.507115	-1.205781	-5.903759	-1.333844	-1.063731	0.000000	-10.000000	0.500000	-23.716667	136.000000	1023.000000	1023.000000	2046.000000
22.780001	-0.018235	-10.776981	-1.580295	-6.126458	-1.474954	-1.595274	0.000000	-10.000000	0.500000	-23.950001	128.000000	1023.000000	1023.000000	2046.000000
22.799999	-0.020741	-12.258108	-1.968402	-6.316612	-1.960935	-2.012159	0.000000	-10.000000	0.475000	-23.683334	120.000000	1023.000000	1023.000000	2046.000000
22.820000	-0.022796	-13.472692	-2.442943	-6.447556	-2.171412	-2.410781	0.000000	-10.000000	0.441667	-23.250000	112.000000	1023.000000	1023.000000	2046.000000
22.840000	-0.024181	-14.291066	-2.826856	-6.523035	-2.472237	-2.468938	0.000000	-10.000000	0.408333	-22.550001	104.166664	1023.000000	1023.000000	2046.000000
22.860001	-0.025411	-15.017863	-3.038308	-6.593454	-2.724257	-2.661844	0.000000	-10.000000	0.383333	-21.866667	96.500000	1023.000000	1023.000000	2046.000000
22.879999	-0.025997	-15.364508	-3.252604	-6.568632	-2.782963	-2.760309	0.000000	-10.000000	0.366667	-21.299999	89.166664	1023.000000	1023.000000	2046.000000
22.900000	-0.026525	-15.676390	-3.316670	-6.520123	-3.034670	-2.804926	0.000000	-10.000000	0.350000	-20.433332	82.000000	1023.000000	1023.000000	2046.000000
22.920000	-0.026983	-15.946759	-3.402507	-6.538919	-3.040627	-2.964707	0.000000	-10.000000	0.350000	-19.700001	75.166664	1023.000000	1023.000000	2046.000000
22.940001	-0.026986	-15.948785	-3.454553	-6.406085	-3.191904	-2.896243	0.000000	-10.000000	0.350000	-19.183334	70.666664	1023.000000	1023.000000	2046.000000
22.959999	-0.027459	-16.228138	-3.530349	-6.402081	-3.297973	-2.997734	0.000000	-10.000000	0.316667	-18.500000	64.500000	1023.000000	1023.000000	2046.000000
22.980000	-0.027413	-16.201130	-3.602197	-6.323751	-3.291428	-2.983753	0.000000	-10.000000	0.283333	-17.766666	58.500000	1023.000000	1023.000000	2046.000000
23.000000	-0.027591	-16.306574	-3.645141	-6.277974	-3.493506	-2.889953	0.000000	-10.000000	0.250000	-16.716667	50.500000	1023.000000	1023.000000	2046.000000
23.020000	-0.027641	-16.335865	-3.706928	-6.319869	-3.374605	-2.934464	0.000000	-10.000000	0.250000	-16.000000	44.833332	1023.000000	1023.000000	2046.000000
23.040001	-0.027569	-16.293425	-3.762103	-6.335956	-3.469254	-2.726111	0.000000	-10.000000	0.250000	-15.600000	39.500000	1023.000000	1023.000000	2046.000000
23.059999	-0.027840	-16.453459	-3.770706	-6.537436	-3.469084	-2.676233	0.000000	-10.000000	0.258333	-16.066668	34.333332	1023.000000	1023.000000	2046.000000
23.080000	-0.027894	-16.485487	-3.714606	-6.828349	-3.398848	-2.543685	0.000000	-10.000000	0.266667	-16.766666	29.000000	1023.000000	1023.000000	2046.000000
23.100000	-0.027933	-16.508398	-3.646605	-6.988809	-3.445614	-2.427369	0.000000	-10.000000	0.275000	-17.433334	25.333334	1023.000000	1023.000000	2046.000000
23.120001	-0.028172	-16.649385	-3.607804	-7.301564	-3.270057	-2.469961	0.000000	-10.000000	0.266667	-17.366667	19.500000	1023.000000	1023.000000	2046.000000
23.139999	-0.028601	-16.902973	-3.595895	-7.509908	-3.317324	-2.479846	0.000000	-10.000000	0.250000	-16.850000	13.666667	1023.000000	1023.000000	2046.000000
23.160000	-0.029088	-17.191013	-3.547998	-7.663763	-3.394305	-2.584948	0.000000	-10.000000	0.233333	-16.049999	6.166667	1023.000000	1023.000000	2046.000000
23.180000	-0.029392	-17.370871	-3.557342	-7.830999	-3.268540	-2.713990	0.000000	-10.000000	0.216667	-15.233334	1.166667	1023.000000	1023.000000	2046.000000
23.200001	-0.029427	-17.391169	-3.542080	-7.792973	-3.407487	-2.648628	0.000000	-10.000000	0.208333	-14.500000	-3.666667	1023.000000	1023.000000	2046.000000
23.219999	-0.029684	-17.543177	-3.498179	-7.888658	-3.371702	-2.784638	0.000000	-10.000000	0.183333	-13.666667	-8.333333	1023.000000	1023.000000	2046.000000
23.240000	-0.029750	-17.582296	-3.505651	-7.955882	-3.354409	-2.766356	0.000000	-10.000000	0.158333	-12.700001	-12.833333	1023.000000	1023.000000	2046.000000
23.260000	-0.029924	-17.684881	-3.487229	-7.896220	-3.500253	-2.801179	0.000000	-10.000000	0.125000	-11.516667	-17.000000	1023.000000	1023.000000	2046.000000
23.280001	-0.029861	-17.647680	-3.473347	-8.022546	-3.315677	-2.836111	0.000000	-10.000000	0.108333	-10.283334	-20.833334	1023.000000	1023.000000	2046.000000
23.299999	-0.029769	-17.593330	-3.441139	-8.036612	-3.433606	-2.681974	0.000000	-10.000000	0.100000	-9.083333	-24.333334	1023.000000	1023.000000	2046.000000
23.320000	-0.029842	-17.636705	-3.466070	-8.059123	-3.395098	-2.716414	0.000000	-10.000000	0.100000	-7.966667	-27.500000	1023.000000	1023.000000	2046.000000
23.340000	-0.029580	-17.481665	-3.388046	-8.111465	-3.344951	-2.637203	0.000000	-10.000000	0.091667	-6.983334	-30.166666	1023.000000	1023.000000	2046.000000
23.360001	-0.029479	-17.422308	-3.403695	-7.945930	-3.478641	-2.594041	0.000000	-10.000000	0.075000	-5.716667	-32.500000	1023.000000	1023.000000	2046.000000
23.379999	-0.029145	-17.224892	-3.331127	-8.020005	-3.297172	-2.576587	0.000000	-10.000000	0.058333	-4.083333	-34.333332	1023.000000	1023.000000	2046.000000
23.400000	-0.028900	-17.079765	-3.315446	-7.979191	-3.348158	-2.436970	0.000000	-10.000000	0.033333	-1.416667	-35.500000	1023.000000	1023.000000	2046.000000
23.420000	-0.028545	-16.870220	-3.294403	-7.866676	-3.300450	-2.408691	0.000000	-10.000000	0.016667	1.300000	-36.000000	1023.000000	1023.000000	2046.000000
23.440001	-0.028020	-16.559898	-3.193654	-7.910064	-3.104286	-2.351894	0.000000	-10.000000	-0.008333	4.483334	-36.000000	1023.000000	1023.000000	2046.000000
23.459999	-0.027656	-16.344521	-3.155479	-7.854719	-3.149686	-2.184637	0.000000	-10.000000	-0.025000	7.550000	-36.000000	1023.000000	1023.000000	2046.000000
23.480000	-0.027159	-16.050848	-3.108796	-7.722036	-3.043504	-2.176511	0.000000	-10.000000	-0.066667	10.883333	-36.000000	1023.000000	1023.000000	2046.000000
23.500000	-0.026525	-15.676331	-2.983117	-7.791154	-2.842937	-2.059122	0.000000	-10.000000	-0.116667	13.850000	-36.000000	1023.000000	1023.000000	2046.000000
23.520000	-0.025968	-15.347074	-2.947235	-7.589104	-2.907102	-1.903633	0.000000	-10.000000	-0.158333	16.033333	-36.000000	1023.000000	1023.000000	2046.000000
23.540001	-0.025230	-14.911213	-2.825052	-7.523168	-2.680907	-1.882085	0.000000	-10.000000	-0.200000	17.833334	-25.833334	1023.000000	1023.000000	2046.000000
23.559999	-0.024561	-14.515448	-2.684586	-7.491312	-2.598437	-1.741113	0.000000	-10.000000	-0.241667	19.466667	-4.833333	1023.000000	1023.000000	2046.000000
23.580000	-0.023595	-13.944501	-2.617568	-7.203079	-2.515728	-1.608126	0.000000	-10.000000	-0.275000	20.750000	18.500000	1023.000000	1023.000000	2046.000000
23.600000	-0.022527	-13.313361	-2.463833	-7.123340	-2.265715	-1.460472	0.000000	-10.000000	-0.308333	21.966667	34.000000	1023.000000	1023.000000	2046.000000
23.620001	-0.021744	-12.850719	-2.380426	-6.964432	-2.255585	-1.250276	0.000000	-10.000000	-0.325000	22.766666	41.000000	1023.000000	1023.000000	2046.000000
23.639999	-0.021203	-12.531191	-2.384572	-6.782971	-2.171273	-1.192375	0.000000	-10.000000	-0.350000	23.683334	48.333332	1023.000000	1023.000000	2046.000000
23.660000	-0.020542	-12.140577	-2.253366	-6.788229	-1.990367	-1.108616	0.000000	-10.000000	-0.350000	24.300001	56.000000	1023.000000	1023.000000	2046.000000
23.680000	-0.019794	-11.698029	-2.228576	-6.500437	-2.021144	-0.947872	0.000000	-10.000000	-0.350000	24.533335	64.000000	1023.000000	1023.000000	2046.000000
23.700001	-0.018923	-11.183510	-2.151721	-6.472838	-1.769200	-0.789752	0.000000	-10.000000	-0.358333	24.733334	72.333336	1023.000000	1023.000000	2046.000000
23.719999	-0.018038	-10.660682	-2.048586	-6.343944	-1.733733	-0.534418	0.000000	-10.000000	-0.383333	25.150002	80.666664	1023.000000	1023.000000	2046.000000
23.740000	-0.017389	-10.277031	-2.040175	-6.126665	-1.611125	-0.499066	0.000000	-10.000000	-0.400000	25.783335	89.166664	1023.000000	1023.000000	2046.000000
23.760000	-0.017413	-10.291156	-1.989524	-6.209625	-1.465568	-0.626439	0.000000	-10.000000	-0.408333	26.333334	97.500000	1023.000000	1023.000000	2046.000000
23.780001	-0.018753	-11.082935	-2.263419	-6.115834	-1.689546	-1.014136	0.000000	-10.000000	-0.408333	26.550001	106.166664	1023.000000	1023.000000	2046.000000
23.799999	-0.020242	-11.962731	-2.519079	-6.335413	-1.747899	-1.360340	0.000000	-10.000000	-0.408333	26.683334	115.000000	1023.000000	1023.000000	2046.000000
23.820000	-0.021747	-12.852509	-2.787204	-6.424769	-2.053304	-1.587232	0.000000	-10.000000	-0.408333	26.833334	124.000000	1023.000000	1023.000000	2046.000000
23.840000	-0.022280	-13.167516	-3.068001	-6.179560	-2.208803	-1.711150	0.000000	-10.000000	-0.416667	27.016666	132.833328	1023.000000	1023.000000	2046.000000
23.860001	-0.022409	-13.243972	-3.129179	-6.209727	-2.106655	-1.798410	0.000000	-10.000000	-0.441667	27.400000	141.833328	1023.000000	1023.000000	2046.000000
23.879999	-0.022224	-13.134179	-3.097867	-5.997473	-2.295110	-1.743730	0.000000	-10.000000	-0.483333	28.049999	150.833328	1023.000000	1023.000000	2046.000000
23.900000	-0.021690	-12.818770	-3.046531	-5.751959	-2.180990	-1.839291	0.000000	-10.000000	-0.525000	28.816668	160.166672	1023.000000	1023.000000	2046.000000
23.920000	-0.021086	-12.461689	-2.902051	-5.663658	-2.135158	-1.760822	0.000000	-10.000000	-0.558333	29.450001	169.666672	1023.000000	1023.000000	2046.000000
23.940001	-0.020370	-12.038453	-2.834815	-5.224616	-2.225361	-1.753661	0.000000	-10.000000	-0.550000	29.866667	179.500000	1023.000000	1023.000000	2046.000000
23.959999	-0.019387	-11.457961	-2.634111	-5.076221	-2.033493	-1.714137	0.000000	-10.000000	-0.525000	29.966667	189.500000	1023.000000	1023.000000	2046.000000
23.980000	-0.018531	-10.951683	-2.463606	-4.955618	-2.000933	-1.531525	0.000000	-10.000000	-0.525000	30.183334	199.500000	1023.000000	1023.000000	2046.000000
24.000000	-0.017753	-10.491796	-2.413239	-4.563711	-1.985119	-1.529727	0.000000	-10.000000	-0.533333	30.150000	209.500000	1023.000000	1023.000000	2046.000000
24.020000	-0.016663	-9.847928	-2.247709	-4.498513	-1.731549	-1.370157	0.000000	-10.000000	-0.533333	30.083334	219.500000	1023.000000	1023.000000	2046.000000
24.040001	-0.015826	-9.352912	-2.043888	-4.479056	-1.737933	-1.092035	0.000000	-10.000000	-0.500000	29.633333	229.500000	1023.000000	1023.000000	2046.000000
24.059999	-0.015009	-8.870421	-1.996486	-4.213799	-1.641097	-1.019040	0.000000	-10.000000	-0.466667	29.049999	239.500000	1023.000000	1023.000000	2046.000000
24.080000	-0.013978	-8.260961	-1.740367	-4.349000	-1.425762	-0.745831	0.000000	-10.000000	-0.433333	28.366667	249.166672	1023.000000	1023.000000	2046.000000
24.100000	-0.013100	-7.742204	-1.472057	-4.463111	-1.275794	-0.531243	0.000000	-10.000000	-0.408333	27.866667	255.500000	1023.000000	1023.000000	2046.000000
24.120001	-0.012340	-7.292976	-1.342071	-4.371449	-1.151059	-0.428398	0.000000	-10.000000	-0.383333	27.000000	264.666656	1023.000000	1023.000000	2046.000000
24.139999	-0.011512	-6.803627	-1.073456	-4.512837	-0.879062	-0.338272	0.000000	-10.000000	-0.383333	26.450001	273.833344	1023.000000	1023.000000	2046.000000
24.160000	-0.011034	-6.520802	-0.874565	-4.563020	-0.754378	-0.328840	0.000000	-10.000000	-0.391667	26.116667	285.833344	1023.000000	1023.000000	2046.000000
24.180000	-0.010513	-6.213235	-0.736875	-4.407992	-0.674573	-0.393795	0.000000	-10.000000	-0.425000	26.850000	294.666656	1023.000000	1023.000000	2046.000000
24.200001	-0.009707	-5.736834	-0.509528	-4.499049	-0.461890	-0.266366	0.000000	-10.000000	-0.433333	27.500000	303.500000	1023.000000	1023.000000	2046.000000
24.219999	-0.009135	-5.398510	-0.311660	-4.425055	-0.399833	-0.261962	0.000000	-10.000000	-0.450000	27.966667	312.500000	1023.000000	1023.000000	2046.000000
24.240000	-0.008521	-5.035635	-0.194664	-4.243703	-0.372899	-0.224369	0.000000	-10.000000	-0.466667	28.000000	321.666656	1023.000000	1023.000000	2046.000000
24.260000	-0.007669	-4.532605	-0.015787	-4.237158	-0.148100	-0.131559	0.000000	-10.000000	-0.491667	28.250000	331.000000	1023.000000	1023.000000	2046.000000
24.280001	-0.007035	-4.157861	0.191196	-4.300303	-0.047484	-0.001270	0.000000	-10.000000	-0.500000	28.533333	340.500000	1023.000000	1023.000000	2046.000000
24.299999	-0.006370	-3.764774	0.229522	-4.043820	0.022373	0.027151	0.000000	-10.000000	-0.500000	28.766666	350.000000	1023.000000	1023.000000	2046.000000
24.320000	-0.005479	-3.238097	0.392134	-4.014243	0.218104	0.165907	0.000000	-10.000000	-0.500000	28.866667	359.666656	1023.000000	1023.000000	2046.000000
24.340000	-0.004576	-2.704170	0.611334	-4.038506	0.317130	0.405872	0.000000	-10.000000	-0.500000	28.816668	369.166656	1023.000000	1023.000000	2046.000000
24.360001	-0.003806	-2.249594	0.637212	-3.687399	0.381560	0.419033	0.000000	-10.000000	-0.500000	28.783335	378.833344	1023.000000	1023.000000	2046.000000
24.379999	-0.002761	-1.631569	0.858618	-3.625007	0.588165	0.546654	0.000000	-10.000000	-0.500000	28.666668	388.333344	1023.000000	1023.000000	2046.000000
24.400000	-0.001757	-1.038548	1.106060	-3.613226	0.653788	0.814829	0.000000	-10.000000	-0.491667	28.550001	398.000000	1023.000000	1023.000000	2046.000000
24.420000	-0.000978	-0.578078	1.116609	-3.307110	0.765140	0.847283	0.000000	-10.000000	-0.483333	28.516666	407.500000	1023.000000	1023.000000	2046.000000
24.440001	0.000065	0.038345	1.344455	-3.204935	0.921777	0.977048	0.000000	-10.000000	-0.483333	28.500000	417.000000	1023.000000	1023.000000	2046.000000
24.459999	0.000944	0.557969	1.479457	-3.176202	1.051653	1.203061	0.000000	-10.000000	-0.491667	28.583334	426.500000	1023.000000	1023.000000	2046.000000
24.480000	0.001883	1.113060	1.577299	-2.884150	1.158993	1.260918	0.000000	-10.000000	-0.500000	28.483334	436.000000	1023.000000	1023.000000	2046.000000
24.500000	0.002715	1.604806	1.763738	-2.776940	1.258522	1.359486	0.000000	-10.000000	-0.491667	28.350000	445.666656	1023.000000	1023.000000	2046.000000
24.520000	0.003535	2.089113	1.915751	-2.737100	1.358041	1.552421	0.000000	-10.000000	-0.475000	28.183334	455.166656	1023.000000	1023.000000	2046.000000
24.540001	0.004428	2.617238	2.015756	-2.447835	1.458452	1.590865	0.000000	-10.000000	-0.450000	27.916666	464.666656	1023.000000	1023.000000	2046.000000
24.559999	0.005436	3.212624	2.240984	-2.319639	1.569965	1.721314	0.000000	-10.000000	-0.425000	27.383333	474.000000	1023.000000	1023.000000	2046.000000
24.580000	0.006750	3.988967	2.402411	-2.198125	1.766896	2.017784	0.000000	-10.000000	-0.408333	26.583334	483.166656	1023.000000	1023.000000	2046.000000
24.600000	0.007885	4.659974	2.500774	-1.789902	1.873947	2.075154	0.000000	-10.000000	-0.400000	25.983334	489.166656	1023.000000	1023.000000	2046.000000
24.620001	0.008834	5.220830	2.616114	-1.683182	1.992791	2.295107	0.000000	-10.000000	-0.383333	25.266666	497.833344	1023.000000	1023.000000	2046.000000
24.639999	0.009600	5.673826	2.668430	-1.584380	2.033436	2.556340	0.000000	-10.000000	-0.366667	24.833334	503.666656	1023.000000	1023.000000	2046.000000
24.660000	0.010634	6.284589	2.700735	-1.233054	2.220072	2.596836	0.000000	-10.000000	-0.333333	24.000000	515.000000	1023.000000	1023.000000	2046.000000
24.680000	0.011454	6.769218	2.875199	-1.215307	2.283416	2.825910	0.000000	-10.000000	-0.316667	23.550001	523.000000	1023.000000	1023.000000	2046.000000
24.700001	0.012350	7.298781	2.859389	-0.967118	2.347685	3.058827	0.000000	-10.000000	-0.291667	22.900002	533.500000	1023.000000	1023.000000	2046.000000
24.719999	0.012967	7.663602	3.000824	-0.835050	2.447176	3.050652	0.000000	-10.000000	-0.283333	22.650002	538.500000	1023.000000	1023.000000	2046.000000
24.740000	0.012836	7.586182	3.074267	-0.971467	2.471162	3.012221	0.000000	-10.000000	-0.258333	22.216667	546.000000	1023.000000	1023.000000	2046.000000
24.760000	0.011918	7.043792	2.872317	-0.937159	2.475297	2.633337	0.000000	-10.000000	-0.225000	21.700001	553.500000	1023.000000	1023.000000	2046.000000
24.780001	0.010209	6.033442	2.747450	-1.061165	2.229871	2.117286	0.000000	-10.000000	-0.208333	20.716667	563.333313	1023.000000	1023.000000	2046.000000
24.799999	0.008631	5.101175	2.512814	-1.262405	1.954625	1.896142	0.000000	-10.000000	-0.208333	19.966667	568.166687	1023.000000	1023.000000	2046.000000
24.820000	0.007599	4.491203	2.178491	-1.075711	1.774526	1.613897	0.000000	-10.000000	-0.225000	19.616667	572.833313	1023.000000	1023.000000	2046.000000
24.840000	0.007269	4.295825	2.139818	-0.928724	1.612851	1.471880	0.000000	-10.000000	-0.225000	19.700001	579.500000	1023.000000	1023.000000	2046.000000
24.860001	0.007109	4.201291	2.198024	-0.915526	1.453991	1.464803	0.000000	-10.000000	-0.216667	19.800001	588.500000	1023.000000	1023.000000	2046.000000
24.879999	0.007390	4.367519	2.101398	-0.708331	1.500219	1.474233	0.000000	-10.000000	-0.208333	19.800001	597.166687	1023.000000	1023.000000	2046.000000
24.900000	0.007848	4.638311	2.263425	-0.373606	1.455671	1.292821	0.000000	-10.000000	-0.200000	19.700001	603.833313	1023.000000	1023.000000	2046.000000
24.920000	0.008327	4.921165	2.416406	-0.209977	1.383235	1.331501	0.000000	-10.000000	-0.200000	19.466667	610.333313	1023.000000	1023.000000	2046.000000
24.940001	0.008963	5.296957	2.423286	0.002248	1.412594	1.458829	0.000000	-10.000000	-0.191667	19.150000	617.000000	1023.000000	1023.000000	2046.000000
24.959999	0.009569	5.655128	2.514111	0.300573	1.488486	1.351958	0.000000	-10.000000	-0.175000	18.766666	623.333313	1023.000000	1023.000000	2046.000000
24.980000	0.010239	6.051236	2.670850	0.462628	1.442271	1.475487	0.000000	-10.000000	-0.158333	18.500000	627.500000	1023.000000	1023.000000	2046.000000
25.000000	0.010837	6.404803	2.731374	0.500980	1.482534	1.689916	0.000000	-10.000000	-0.150000	18.150002	631.666687	1023.000000	1023.000000	2046.000000
25.020000	0.011573	6.839406	2.727895	0.782004	1.641249	1.688258	0.000000	-10.000000	-0.125000	17.566668	637.666687	1023.000000	1023.000000	2046.000000
25.040001	0.012301	7.270023	2.902266	0.854165	1.669071	1.844522	0.000000	-10.000000	-0.075000	16.183334	645.666687	1023.000000	1023.000000	2046.000000
25.059999	0.012874	7.608701	3.036018	0.692343	1.725291	2.155048	0.000000	-10.000000	-0.025000	14.950001	651.500000	1023.000000	1023.000000	2046.000000
25.080000	0.013604	8.039733	3.105291	0.751334	1.934471	2.248637	0.000000	-10.000000	0.008333	11.883333	656.666687	1023.000000	1023.000000	2046.000000
25.100000	0.014013	8.281959	3.352990	0.709361	1.960955	2.258653	0.000000	-10.000000	0.016667	9.616667	659.833313	1023.000000	1023.000000	2046.000000
25.120001	0.014138	8.355752	3.439862	0.412834	2.078721	2.424334	0.000000	-10.000000	0.041667	4.566667	664.666687	1023.000000	1023.000000	2046.000000
25.139999	0.014096	8.330576	3.379730	0.357045	2.266742	2.327058	0.000000	-10.000000	0.058333	1.783333	666.333313	1023.000000	1023.000000	2046.000000
25.160000	0.013989	8.267613	3.501012	0.318004	2.327542	2.121056	0.000000	-10.000000	0.083333	-1.550000	668.000000	1023.000000	1023.000000	2046.000000
25.180000	0.013522	7.991739	3.613501	-0.022239	2.225972	2.174505	0.000000	-10.000000	0.091667	-3.650000	668.000000	1023.000000	1023.000000	2046.000000
25.200001	0.013429	7.936783	3.466388	-0.161077	2.402510	2.228962	0.000000	-10.000000	0.100000	-6.583333	668.000000	1023.000000	1023.000000	2046.000000
25.219999	0.013292	7.855329	3.606495	-0.160781	2.355928	2.053687	0.000000	-10.000000	0.100000	-8.966667	668.000000	1023.000000	1023.000000	2046.000000
25.240000	0.012916	7.633391	3.647891	-0.417302	2.295477	2.107326	0.000000	-10.000000	0.116667	-10.283334	668.000000	1023.000000	1023.000000	2046.000000
25.260000	0.012776	7.550867	3.520838	-0.547003	2.450170	2.126863	0.000000	-10.000000	0.133333	-11.033334	668.000000	1023.000000	1023.000000	2046.000000
25.280001	0.012548	7.415864	3.566588	-0.601212	2.475648	1.974841	0.000000	-10.000000	0.150000	-12.100000	668.000000	1023.000000	1023.000000	2046.000000
25.299999	0.012128	7.167557	3.661435	-0.801228	2.335345	1.972005	0.000000	-10.000000	0.166667	-13.050000	664.500000	1023.000000	1023.000000	2046.000000
25.320000	0.012109	7.156543	3.576810	-0.957026	2.402463	2.134295	0.000000	-10.000000	0.200000	-14.166667	654.500000	1023.000000	1023.000000	2046.000000
25.340000	0.012043	7.117158	3.571405	-0.935971	2.509087	1.972637	0.000000	-10.000000	0.233333	-15.183334	642.833313	1023.000000	1023.000000	2046.000000
25.360001	0.011883	7.022653	3.673651	-1.049667	2.387297	2.011373	0.000000	-10.000000	0.250000	-15.833334	634.666687	1023.000000	1023.000000	2046.000000
25.379999	0.011865	7.012405	3.599433	-1.137066	2.436453	2.113585	0.000000	-10.000000	0.258333	-16.200001	631.166687	1023.000000	1023.000000	2046.000000
25.400000	0.011691	6.909501	3.525461	-1.203306	2.550500	2.036846	0.000000	-10.000000	0.275000	-16.750000	625.666687	1023.000000	1023.000000	2046.000000
25.420000	0.011366	6.717511	3.640727	-1.206210	2.387919	1.895076	0.000000	-10.000000	0.291667	-17.516666	618.166687	1023.000000	1023.000000	2046.000000
25.440001	0.011231	6.637665	3.611008	-1.388543	2.353166	2.062033	0.000000	-10.000000	0.300000	-18.133333	612.500000	1023.000000	1023.000000	2046.000000
25.459999	0.011055	6.533697	3.456998	-1.449226	2.508882	2.017043	0.000000	-10.000000	0.333333	-18.733334	608.500000	1023.000000	1023.000000	2046.000000
25.480000	0.010618	6.275027	3.612804	-1.536321	2.330978	1.867566	0.000000	-10.000000	0.366667	-19.583334	602.000000	1023.000000	1023.000000	2046.000000
25.500000	0.010322	6.100450	3.560970	-1.662762	2.220043	1.982198	0.000000	-10.000000	0.400000	-20.433332	595.500000	1023.000000	1023.000000	2046.000000
25.520000	0.010175	6.013649	3.323642	-1.782073	2.454892	2.017189	0.000000	-10.000000	0.408333	-21.250000	588.666687	1023.000000	1023.000000	2046.000000
25.540001	0.009934	5.870812	3.434729	-1.733096	2.316879	1.852300	0.000000	-10.000000	0.425000	-21.866667	583.833313	1023.000000	1023.000000	2046.000000
25.559999	0.009608	5.678305	3.419132	-1.850656	2.160699	1.949130	0.000000	-10.000000	0.441667	-22.666668	576.500000	1023.000000	1023.000000	2046.000000
25.580000	0.009834	5.811911	3.218102	-1.841826	2.336609	2.099025	0.000000	-10.000000	0.450000	-23.316668	568.833313	1023.000000	1023.000000	2046.000000
25.600000	0.009355	5.528981	3.214889	-1.825717	2.132565	2.007245	0.000000	-10.000000	0.475000	-23.866667	561.000000	1023.000000	1023.000000	2046.000000
25.620001	0.008892	5.255400	3.067815	-1.951349	1.948079	2.190855	0.000000	-10.000000	0.500000	-24.316666	553.000000	1023.000000	1023.000000	2046.000000
25.639999	0.008825	5.215863	2.768836	-2.043341	2.190431	2.299937	0.000000	-10.000000	0.533333	-24.833334	545.000000	1023.000000	1023.000000	2046.000000
25.660000	0.008187	4.838422	2.741728	-1.991950	1.975078	2.113567	0.000000	-10.000000	0.541667	-25.400000	536.833313	1023.000000	1023.000000	2046.000000
25.680000	0.007857	4.643271	2.528765	-2.099133	1.885073	2.328567	0.000000	-10.000000	0.566667	-25.883333	528.333313	1023.000000	1023.000000	2046.000000
25.700001	0.007332	4.333319	2.301743	-2.201695	1.993773	2.239498	0.000000	-10.000000	0.583333	-26.366667	519.666687	1023.000000	1023.000000	2046.000000
25.719999	0.006247	3.692095	2.393499	-2.386890	1.675849	2.009636	0.000000	-10.000000	0.616667	-26.850000	507.833344	1023.000000	1023.000000	2046.000000
25.740000	0.004997	2.953442	2.091659	-2.736650	1.773083	1.825351	0.000000	-10.000000	0.633333	-27.333334	499.000000	1023.000000	1023.000000	2046.000000
25.760000	0.002802	1.656055	1.875757	-2.936889	1.551343	1.165843	0.000000	-10.000000	0.666667	-27.766668	489.833344	1023.000000	1023.000000	2046.000000
25.780001	0.000212	0.125131	1.572732	-3.186280	1.060912	0.677767	0.000000	-10.000000	0.666667	-28.033335	480.333344	1023.000000	1023.000000	2046.000000
25.799999	-0.001886	-1.114611	0.952882	-3.437714	0.995292	0.374928	0.000000	-10.000000	0.666667	-28.300001	470.833344	1023.000000	1023.000000	2046.000000
25.820000	-0.003676	-2.172464	0.789013	-3.426868	0.526202	-0.060811	0.000000	-10.000000	0.658333	-28.350000	461.500000	1023.000000	1023.000000	2046.000000
25.840000	-0.005053	-2.986504	0.492417	-3.500962	0.193067	-0.171026	0.000000	-10.000000	0.658333	-28.216667	455.166656	1023.000000	1023.000000	2046.000000
25.860001	-0.005788	-3.420483	0.230879	-3.561664	0.236569	-0.326267	0.000000	-10.000000	0.633333	-27.866667	445.833344	1023.000000	1023.000000	2046.000000
25.879999	-0.006615	-3.909741	0.280965	-3.466464	-0.182629	-0.541613	0.000000	-10.000000	0.591667	-27.200001	433.500000	1023.000000	1023.000000	2046.000000
25.900000	-0.006859	-4.053419	0.016483	-3.546971	-0.063400	-0.459530	0.000000	-10.000000	0.558333	-26.666668	424.500000	1023.000000	1023.000000	2046.000000
25.920000	-0.007271	-4.297349	0.085690	-3.392157	-0.263872	-0.727010	0.000000	-10.000000	0.550000	-26.283333	415.500000	1023.000000	1023.000000	2046.000000
25.940001	-0.007707	-4.554588	-0.008585	-3.372693	-0.480901	-0.692409	0.000000	-10.000000	0.550000	-26.100000	409.666656	1023.000000	1023.000000	2046.000000
25.959999	-0.007816	-4.619172	-0.174858	-3.390852	-0.341985	-0.711477	0.000000	-10.000000	0.550000	-25.750000	400.833344	1023.000000	1023.000000	2046.000000
25.980000	-0.008379	-4.952250	-0.124969	-3.281085	-0.668654	-0.877542	0.000000	-10.000000	0.541667	-25.433334	392.333344	1023.000000	1023.000000	2046.000000
26.000000	-0.008357	-4.939284	-0.302861	-3.395430	-0.582975	-0.658018	0.000000	-10.000000	0.533333	-25.083334	383.666656	1023.000000	1023.000000	2046.000000
26.020000	-0.008612	-5.089602	-0.360860	-3.406044	-0.582788	-0.739910	0.000000	-10.000000	0.525000	-24.833334	375.333344	1023.000000	1023.000000	2046.000000
26.040001	-0.008947	-5.287653	-0.285566	-3.608148	-0.797783	-0.596156	0.000000	-10.000000	0.533333	-24.900000	367.000000	1023.000000	1023.000000	2046.000000
26.059999	-0.009097	-5.376355	-0.479176	-3.990202	-0.508801	-0.398177	0.000000	-10.000000	0.550000	-25.583334	358.833344	1023.000000	1023.000000	2046.000000
26.080000	-0.009562	-5.651055	-0.226037	-4.149124	-0.802153	-0.473741	0.000000	-10.000000	0.566667	-26.416668	350.333344	1023.000000	1023.000000	2046.000000
26.100000	-0.009735	-5.753462	-0.376370	-4.439924	-0.578549	-0.358619	0.000000	-10.000000	0.583333	-26.966667	341.500000	1023.000000	1023.000000	2046.000000
26.120001	-0.010383	-6.136336	-0.318658	-4.637045	-0.630810	-0.549823	0.000000	-10.000000	0.591667	-27.033335	332.500000	1023.000000	1023.000000	2046.000000
26.139999	-0.011154	-6.591957	-0.318374	-4.800720	-0.782034	-0.690829	0.000000	-10.000000	0.591667	-26.883333	323.500000	1023.000000	1023.000000	2046.000000
26.160000	-0.011743	-6.939970	-0.484033	-5.130888	-0.593597	-0.731453	0.000000	-10.000000	0.575000	-26.516666	314.500000	1023.000000	1023.000000	2046.000000
26.180000	-0.012563	-7.424619	-0.294648	-5.205926	-0.972680	-0.951364	0.000000	-10.000000	0.558333	-25.833334	305.666656	1023.000000	1023.000000	2046.000000
26.200001	-0.012836	-7.586263	-0.532918	-5.430302	-0.800266	-0.822777	0.000000	-10.000000	0.541667	-25.383333	297.000000	1023.000000	1023.000000	2046.000000
26.219999	-0.013200	-7.800977	-0.478030	-5.515353	-0.818466	-0.989128	0.000000	-10.000000	0.541667	-24.983334	288.500000	1023.000000	1023.000000	2046.000000
26.240000	-0.013713	-8.104123	-0.462958	-5.532642	-1.029333	-1.079189	0.000000	-10.000000	0.525000	-24.783333	280.166656	1023.000000	1023.000000	2046.000000
26.260000	-0.013797	-8.153925	-0.599351	-5.754171	-0.793476	-1.006927	0.000000	-10.000000	0.516667	-24.366667	272.000000	1023.000000	1023.000000	2046.000000
26.280001	-0.014502	-8.570859	-0.476874	-5.762463	-1.132082	-1.199440	0.000000	-10.000000	0.500000	-23.966667	264.000000	1023.000000	1023.000000	2046.000000
26.299999	-0.014444	-8.536348	-0.626469	-5.887468	-0.930694	-1.091718	0.000000	-10.000000	0.500000	-23.550001	256.000000	1023.000000	1023.000000	2046.000000
26.320000	-0.014878	-8.792679	-0.587852	-5.977907	-1.075754	-1.151167	0.000000	-10.000000	0.500000	-23.250000	248.000000	1023.000000	1023.000000	2046.000000
26.340000	-0.015096	-8.921491	-0.607462	-5.895575	-1.194612	-1.223841	0.000000	-10.000000	0.483333	-23.066668	240.166672	1023.000000	1023.000000	2046.000000
26.360001	-0.015113	-8.931816	-0.733864	-6.088430	-1.028620	-1.080901	0.000000	-10.000000	0.458333	-23.016666	232.500000	1023.000000	1023.000000	2046.000000
26.379999	-0.015438	-9.123681	-0.668462	-5.997130	-1.232822	-1.225266	0.000000	-10.000000	0.433333	-22.716667	224.833328	1023.000000	1023.000000	2046.000000
26.400000	-0.015392	-9.096681	-0.779488	-6.074606	-1.148572	-1.094015	0.000000	-10.000000	0.425000	-22.716667	217.333328	1023.000000	1023.000000	2046.000000
26.420000	-0.015678	-9.265915	-0.722145	-6.179672	-1.220312	-1.143785	0.000000	-10.000000	0.433333	-22.500000	209.666672	1023.000000	1023.000000	2046.000000
26.440001	-0.015912	-9.403811	-0.768845	-6.073310	-1.362447	-1.199208	0.000000	-10.000000	0.425000	-22.300001	202.166672	1023.000000	1023.000000	2046.000000
26.459999	-0.015933	-9.416162	-0.867187	-6.306572	-1.242980	-0.999423	0.000000	-10.000000	0.416667	-21.900002	194.666672	1023.000000	1023.000000	2046.000000
26.480000	-0.016435	-9.713118	-0.808885	-6.263140	-1.496635	-1.144458	0.000000	-10.000000	0.400000	-21.566668	187.333328	1023.000000	1023.000000	2046.000000
26.500000	-0.016423	-9.705943	-0.967084	-6.318421	-1.358792	-1.061646	0.000000	-10.000000	0.400000	-21.483334	180.166672	1023.000000	1023.000000	2046.000000
26.520000	-0.016583	-9.800436	-1.001379	-6.367244	-1.365239	-1.066574	0.000000	-10.000000	0.400000	-21.150002	173.000000	1023.000000	1023.000000	2046.000000
26.540001	-0.016826	-9.943892	-0.994570	-6.240560	-1.592511	-1.116252	0.000000	-10.000000	0.400000	-20.950001	166.000000	1023.000000	1023.000000	2046.000000
26.559999	-0.016494	-9.747797	-1.091650	-6.414875	-1.403058	-0.838213	0.000000	-10.000000	0.391667	-20.850000	159.000000	1023.000000	1023.000000	2046.000000
26.580000	-0.016575	-9.795864	-0.999363	-6.173101	-1.653113	-0.970286	0.000000	-10.000000	0.391667	-20.933334	152.000000	1023.000000	1023.000000	2046.000000
26.600000	-0.016345	-9.659937	-1.157093	-6.117229	-1.603153	-0.782463	0.000000	-10.000000	0.383333	-20.950001	145.000000	1023.000000	1023.000000	2046.000000
26.620001	-0.016409	-9.698003	-1.265454	-6.266430	-1.547594	-0.618525	0.000000	-10.000000	0.383333	-20.650000	138.000000	1023.000000	1023.000000	2046.000000
26.639999	-0.016807	-9.932654	-1.337712	-6.080318	-1.778310	-0.736314	0.000000	-10.000000	0.366667	-20.400000	131.166672	1023.000000	1023.000000	2046.000000
26.660000	-0.016348	-9.661662	-1.448586	-6.168781	-1.570464	-0.473830	0.000000	-10.000000	0.366667	-20.150000	124.333336	1023.000000	1023.000000	2046.000000
26.680000	-0.016865	-9.967104	-1.419437	-6.147030	-1.845477	-0.555159	0.000000	-10.000000	0.366667	-20.066668	117.500000	1023.000000	1023.000000	2046.000000
26.700001	-0.016748	-9.898091	-1.538769	-5.965593	-1.858021	-0.535708	0.000000	-10.000000	0.366667	-19.883333	110.666664	1023.000000	1023.000000	2046.000000
26.719999	-0.016908	-9.992850	-1.678280	-6.121603	-1.757367	-0.435600	0.000000	-10.000000	0.358333	-19.766666	104.000000	1023.000000	1023.000000	2046.000000
26.740000	-0.017998	-10.636903	-1.685659	-6.118457	-2.047132	-0.785655	0.000000	-10.000000	0.350000	-19.600000	97.500000	1023.000000	1023.000000	2046.000000
26.760000	-0.019676	-11.628426	-2.001040	-6.348790	-2.110426	-1.168169	0.000000	-10.000000	0.350000	-19.333334	91.000000	1023.000000	1023.000000	2046.000000
26.780001	-0.022236	-13.141288	-2.412394	-6.712662	-2.415564	-1.600668	0.000000	-10.000000	0.350000	-19.283333	84.500000	1023.000000	1023.000000	2046.000000
26.799999	-0.024555	-14.511776	-2.821065	-6.661906	-2.908406	-2.120399	0.000000	-10.000000	0.350000	-19.166668	78.000000	1023.000000	1023.000000	2046.000000
26.820000	-0.026050	-15.395646	-3.315210	-6.813128	-3.009128	-2.258181	0.000000	-10.000000	0.316667	-18.766666	71.666664	1023.000000	1023.000000	2046.000000
26.840000	-0.027379	-16.180870	-3.553468	-6.939376	-3.303138	-2.384886	0.000000	-10.000000	0.291667	-17.950001	65.500000	1023.000000	1023.000000	2046.000000
26.860001	-0.028333	-16.744560	-3.791854	-6.795766	-3.507922	-2.649019	0.000000	-10.000000	0.258333	-17.166668	59.500000	1023.000000	1023.000000	2046.000000
26.879999	-0.028725	-16.976347	-3.915296	-6.945166	-3.502611	-2.613273	0.000000	-10.000000	0.258333	-16.566668	53.666668	1023.000000	1023.000000	2046.000000
26.900000	-0.029313	-17.323694	-3.930601	-6.850940	-3.757615	-2.784539	0.000000	-10.000000	0.233333	-15.933333	48.000000	1023.000000	1023.000000	2046.000000
26.920000	-0.029470	-17.416750	-4.053682	-6.739702	-3.764393	-2.858972	0.000000	-10.000000	0.216667	-15.183333	42.666668	1023.000000	1023.000000	2046.000000
26.940001	-0.029388	-17.368101	-4.091845	-6.791834	-3.735100	-2.749321	0.000000	-10.000000	0.200000	-14.433333	37.666668	1023.000000	1023.000000	2046.000000
26.959999	-0.029893	-17.666994	-4.122632	-6.590304	-3.979680	-2.974379	0.000000	-10.000000	0.183333	-13.633333	32.833332	1023.000000	1023.000000	2046.000000
26.980000	-0.029652	-17.524466	-4.242849	-6.608390	-3.855514	-2.817711	0.000000	-10.000000	0.166667	-12.650000	28.333334	1023.000000	1023.000000	2046.000000
27.000000	-0.029816	-17.621244	-4.243721	-6.661539	-3.939870	-2.776114	0.000000	-10.000000	0.133333	-11.466667	24.000000	1023.000000	1023.000000	2046.000000
27.020000	-0.029811	-17.618017	-4.302927	-6.480933	-4.012728	-2.821429	0.000000	-10.000000	0.116667	-10.300000	20.333334	1023.000000	1023.000000	2046.000000
27.040001	-0.029631	-17.511747	-4.323791	-6.793248	-3.884860	-2.509849	0.000000	-10.000000	0.100000	-9.516667	16.833334	1023.000000	1023.000000	2046.000000
27.059999	-0.030015	-17.738859	-4.281344	-6.968574	-3.975466	-2.513475	0.000000	-10.000000	0.108333	-9.466667	13.666667	1023.000000	1023.000000	2046.000000
27.080000	-0.029678	-17.539888	-4.216951	-7.135600	-3.803745	-2.383592	0.000000	-10.000000	0.125000	-10.016667	10.333333	1023.000000	1023.000000	2046.000000
27.100000	-0.029640	-17.517174	-4.087025	-7.500347	-3.736724	-2.193077	0.000000	-10.000000	0.125000	-10.333334	7.000000	1023.000000	1023.000000	2046.000000
27.120001	-0.029906	-17.674494	-3.958942	-7.487502	-3.800276	-2.427773	0.000000	-10.000000	0.108333	-9.866667	3.666667	1023.000000	1023.000000	2046.000000
27.139999	-0.029794	-17.608500	-4.029455	-7.698989	-3.480759	-2.399296	0.000000	-10.000000	0.066667	-7.850000	0.833333	1023.000000	1023.000000	2046.000000
27.160000	-0.030099	-17.788427	-3.839002	-7.833044	-3.614382	-2.501999	0.000000	-10.000000	0.033333	-3.700000	-1.333333	1023.000000	1023.000000	2046.000000
27.180000	-0.029879	-17.658745	-3.855228	-7.801814	-3.441599	-2.560104	0.000000	-10.000000	0.000000	0.900000	-2.500000	1023.000000	1023.000000	2046.000000
27.200001	-0.029474	-17.419216	-3.634491	-7.890934	-3.433652	-2.460139	0.000000	-10.000000	-0.016667	5.950000	-3.000000	1023.000000	1023.000000	2046.000000
27.219999	-0.029226	-17.272453	-3.624344	-7.712983	-3.364098	-2.571028	0.000000	-10.000000	-0.066667	9.900000	-3.000000	1023.000000	1023.000000	2046.000000
27.240000	-0.028442	-16.809092	-3.527605	-7.784707	-3.145143	-2.351637	0.000000	-10.000000	-0.125000	13.700000	-3.000000	1023.000000	1023.000000	2046.000000
27.260000	-0.028132	-16.625755	-3.320847	-7.728242	-3.254569	-2.322099	0.000000	-10.000000	-0.191667	16.450001	-3.000000	1023.000000	1023.000000	2046.000000
27.280001	-0.027417	-16.203390	-3.369106	-7.621840	-2.962233	-2.250212	0.000000	-10.000000	-0.241667	18.533335	1.500000	1023.000000	1023.000000	2046.000000
27.299999	-0.026773	-15.822864	-3.102988	-7.698165	-2.956441	-2.065269	0.000000	-10.000000	-0.283333	20.533335	11.000000	1023.000000	1023.000000	2046.000000
27.320000	-0.026208	-15.489160	-3.137865	-7.475659	-2.800315	-2.075321	0.000000	-10.000000	-0.316667	22.033335	22.833334	1023.000000	1023.000000	2046.000000
27.340000	-0.025248	-14.921299	-2.939951	-7.538503	-2.656583	-1.786261	0.000000	-10.000000	-0.333333	23.033335	32.666668	1023.000000	1023.000000	2046.000000
27.360001	-0.024690	-14.591678	-2.860042	-7.308197	-2.628187	-1.795250	0.000000	-10.000000	-0.341667	23.416668	40.166668	1023.000000	1023.000000	2046.000000
27.379999	-0.023613	-13.955552	-2.772660	-7.287221	-2.363648	-1.532023	0.000000	-10.000000	-0.350000	23.850000	48.000000	1023.000000	1023.000000	2046.000000
27.400000	-0.022982	-13.582152	-2.570370	-7.211582	-2.365710	-1.434490	0.000000	-10.000000	-0.350000	24.150000	56.000000	1023.000000	1023.000000	2046.000000
27.420000	-0.022071	-13.044226	-2.511125	-6.976852	-2.165499	-1.390749	0.000000	-10.000000	-0.350000	24.433334	64.000000	1023.000000	1023.000000	2046.000000
27.440001	-0.021153	-12.501673	-2.267653	-7.038122	-2.072428	-1.123469	0.000000	-10.000000	-0.366667	24.700001	72.000000	1023.000000	1023.000000	2046.000000
27.459999	-0.020433	-12.075917	-2.177875	-6.799677	-1.973279	-1.125086	0.000000	-10.000000	-0.383333	25.233334	80.000000	1023.000000	1023.000000	2046.000000
27.480000	-0.019432	-11.484228	-2.072539	-6.745248	-1.751838	-0.914602	0.000000	-10.000000	-0.408333	25.650000	88.333336	1023.000000	1023.000000	2046.000000
27.500000	-0.018639	-11.015937	-1.874444	-6.639278	-1.714973	-0.787242	0.000000	-10.000000	-0.408333	26.100000	96.833336	1023.000000	1023.000000	2046.000000
27.520000	-0.017845	-10.546682	-1.889570	-6.447116	-1.454010	-0.755986	0.000000	-10.000000	-0.425000	26.333334	105.666664	1023.000000	1023.000000	2046.000000
27.540001	-0.016822	-9.941916	-1.556256	-6.490759	-1.447586	-0.447315	0.000000	-10.000000	-0.416667	26.566668	114.333336	1023.000000	1023.000000	2046.000000
27.559999	-0.015884	-9.387657	-1.452798	-6.140944	-1.329671	-0.464244	0.000000	-10.000000	-0.425000	26.633333	123.166664	1023.000000	1023.000000	2046.000000
27.580000	-0.014519	-8.580487	-1.329022	-5.996734	-1.057172	-0.197560	0.000000	-10.000000	-0.408333	26.550001	132.000000	1023.000000	1023.000000	2046.000000
27.600000	-0.013788	-8.148848	-1.074718	-5.812820	-1.182839	-0.078471	0.000000	-10.000000	-0.425000	26.766666	141.000000	1023.000000	1023.000000	2046.000000
27.620001	-0.013080	-7.730421	-1.228796	-5.696083	-0.848110	0.042568	0.000000	-10.000000	-0.433333	26.766666	156.000000	1023.000000	1023.000000	2046.000000
27.639999	-0.012216	-7.219895	-0.926839	-5.641563	-0.862168	0.210675	0.000000	-10.000000	-0.450000	26.866667	168.000000	1023.000000	1023.000000	2046.000000
27.660000	-0.011614	-6.864008	-0.944875	-5.354881	-0.768543	0.204291	0.000000	-10.000000	-0.450000	26.700001	177.000000	1023.000000	1023.000000	2046.000000
27.680000	-0.010516	-6.215173	-0.952346	-5.239331	-0.515581	0.492085	0.000000	-10.000000	-0.441667	26.883333	180.000000	1023.000000	1023.000000	2046.000000
27.700001	-0.009693	-5.728316	-0.710326	-5.113723	-0.584893	0.680626	0.000000	-10.000000	-0.425000	26.833334	186.000000	1023.000000	1023.000000	2046.000000
27.719999	-0.009431	-5.573571	-0.790965	-4.952822	-0.418187	0.588403	0.000000	-10.000000	-0.408333	26.716667	195.000000	1023.000000	1023.000000	2046.000000
27.740000	-0.009559	-5.649422	-0.802054	-4.938293	-0.332627	0.423552	0.000000	-10.000000	-0.383333	26.333334	204.000000	1023.000000	1023.000000	2046.000000
27.760000	-0.011219	-6.630713	-0.909825	-5.129734	-0.646184	0.055030	0.000000	-10.000000	-0.391667	26.050001	212.833328	1023.000000	1023.000000	2046.000000
27.780001	-0.012855	-7.597521	-1.373057	-5.098534	-0.753527	-0.372403	0.000000	-10.000000	-0.391667	25.750000	221.500000	1023.000000	1023.000000	2046.000000
27.799999	-0.013912	-8.222015	-1.610293	-5.145845	-0.975212	-0.490665	0.000000	-10.000000	-0.408333	25.650002	230.166672	1023.000000	1023.000000	2046.000000
27.820000	-0.014550	-8.598788	-1.679963	-5.065249	-1.232373	-0.621202	0.000000	-10.000000	-0.408333	25.766668	238.666672	1023.000000	1023.000000	2046.000000
27.840000	-0.014551	-8.599662	-1.839893	-4.759561	-1.212373	-0.787835	0.000000	-10.000000	-0.416667	25.966667	247.333328	1023.000000	1023.000000	2046.000000
27.860001	-0.014143	-8.358663	-1.795690	-4.667556	-1.198651	-0.696765	0.000000	-10.000000	-0.425000	26.400002	255.833328	1023.000000	1023.000000	2046.000000
27.879999	-0.013644	-8.063427	-1.591367	-4.439899	-1.315754	-0.716407	0.000000	-10.000000	-0.425000	26.716667	264.666656	1023.000000	1023.000000	2046.000000
27.900000	-0.012992	-7.678399	-1.623600	-4.120314	-1.129077	-0.805408	0.000000	-10.000000	-0.433333	27.350000	273.500000	1023.000000	1023.000000	2046.000000
27.920000	-0.012096	-7.148991	-1.406100	-3.993007	-1.119717	-0.630166	0.000000	-10.000000	-0.450000	27.416668	282.500000	1023.000000	1023.000000	2046.000000
27.940001	-0.011421	-6.749882	-1.200294	-3.661690	-1.176995	-0.710903	0.000000	-10.000000	-0.466667	27.950001	291.666656	1023.000000	1023.000000	2046.000000
27.959999	-0.010352	-6.117812	-1.219038	-3.471480	-0.928195	-0.499100	0.000000	-10.000000	-0.483333	28.033335	301.000000	1023.000000	1023.000000	2046.000000
27.980000	-0.009636	-5.695120	-0.903559	-3.345891	-1.073609	-0.372062	0.000000	-10.000000	-0.475000	28.233334	310.333344	1023.000000	1023.000000	2046.000000
28.000000	-0.008796	-5.198480	-0.947451	-3.012715	-0.847860	-0.390453	0.000000	-10.000000	-0.466667	28.033333	319.666656	1023.000000	1023.000000	2046.000000
28.020000	-0.007744	-4.576545	-0.687760	-3.005908	-0.819139	-0.063738	0.000000	-10.000000	-0.450000	27.883333	329.000000	1023.000000	1023.000000	2046.000000
28.040001	-0.007046	-4.164175	-0.494562	-2.852314	-0.807058	-0.010241	0.000000	-10.000000	-0.433333	27.600000	338.333344	1023.000000	1023.000000	2046.000000
28.059999	-0.005938	-3.509227	-0.433699	-2.873814	-0.466998	0.265283	0.000000	-10.000000	-0.400000	26.750000	347.666656	1023.000000	1023.000000	2046.000000
28.080000	-0.005146	-3.041263	-0.079229	-3.065029	-0.452741	0.555735	0.000000	-10.000000	-0.375000	25.883333	356.833344	1023.000000	1023.000000	2046.000000
28.100000	-0.004356	-2.574671	0.031367	-2.931671	-0.186025	0.511657	0.000000	-10.000000	-0.358333	25.033333	365.666656	1023.000000	1023.000000	2046.000000
28.120001	-0.003512	-2.075404	0.206725	-3.038817	0.044120	0.712568	0.000000	-10.000000	-0.350000	24.433332	374.166656	1023.000000	1023.000000	2046.000000
28.139999	-0.003151	-1.862032	0.564837	-3.090545	-0.019261	0.682937	0.000000	-10.000000	-0.358333	24.266666	382.333344	1023.000000	1023.000000	2046.000000
28.160000	-0.002651	-1.566900	0.630609	-2.985806	0.232410	0.555886	0.000000	-10.000000	-0.375000	24.683332	390.500000	1023.000000	1023.000000	2046.000000
28.180000	-0.001961	-1.159021	0.771835	-3.008066	0.406727	0.670484	0.000000	-10.000000	-0.408333	25.366667	398.666656	1023.000000	1023.000000	2046.000000
28.200001	-0.001466	-0.866445	1.094739	-3.016686	0.321816	0.733686	0.000000	-10.000000	-0.425000	25.683334	407.000000	1023.000000	1023.000000	2046.000000
28.219999	-0.000848	-0.501269	1.142096	-2.887124	0.585124	0.658635	0.000000	-10.000000	-0.425000	25.950001	415.500000	1023.000000	1023.000000	2046.000000
28.240000	-0.000115	-0.068188	1.270812	-2.963421	0.727000	0.897420	0.000000	-10.000000	-0.416667	26.000000	424.166656	1023.000000	1023.000000	2046.000000
28.260000	0.000422	0.249154	1.506133	-2.851068	0.699769	0.894321	0.000000	-10.000000	-0.400000	26.200001	432.833344	1023.000000	1023.000000	2046.000000
28.280001	0.001198	0.707764	1.512591	-2.710632	0.992138	0.913667	0.000000	-10.000000	-0.408333	25.850000	441.500000	1023.000000	1023.000000	2046.000000
28.299999	0.001963	1.160071	1.684170	-2.717911	1.058357	1.135455	0.000000	-10.000000	-0.408333	25.800001	450.166656	1023.000000	1023.000000	2046.000000
28.320000	0.002684	1.586386	1.935295	-2.556717	1.021409	1.186399	0.000000	-10.000000	-0.383333	25.350000	458.833344	1023.000000	1023.000000	2046.000000
28.340000	0.003548	2.097162	1.936093	-2.423753	1.322302	1.262521	0.000000	-10.000000	-0.341667	24.816668	467.500000	1023.000000	1023.000000	2046.000000
28.360001	0.004430	2.618201	2.178663	-2.410369	1.352920	1.496988	0.000000	-10.000000	-0.308333	23.950001	475.833344	1023.000000	1023.000000	2046.000000
28.379999	0.005042	2.979995	2.323592	-2.271972	1.393481	1.534895	0.000000	-10.000000	-0.291667	23.133333	484.000000	1023.000000	1023.000000	2046.000000
28.400000	0.006048	3.574637	2.358018	-2.119612	1.656916	1.679315	0.000000	-10.000000	-0.275000	22.850000	491.833344	1023.000000	1023.000000	2046.000000
28.420000	0.006670	3.942023	2.585971	-2.090731	1.623521	1.823262	0.000000	-10.000000	-0.266667	22.500000	499.500000	1023.000000	1023.000000	2046.000000
28.440001	0.007416	4.382704	2.698601	-1.940779	1.772239	1.852643	0.000000	-10.000000	-0.266667	22.450001	507.000000	1023.000000	1023.000000	2046.000000
28.459999	0.008115	4.796224	2.744336	-1.782608	1.897030	1.937465	0.000000	-10.000000	-0.258333	22.050001	514.500000	1023.000000	1023.000000	2046.000000
28.480000	0.008782	5.190425	2.988578	-1.759807	1.833565	2.128089	0.000000	-10.000000	-0.233333	21.766666	522.000000	1023.000000	1023.000000	2046.000000
28.500000	0.009467	5.594779	3.033679	-1.655684	2.080069	2.136715	0.000000	-10.000000	-0.208333	21.266666	529.333313	1023.000000	1023.000000	2046.000000
28.520000	0.010213	6.035825	3.086839	-1.569472	2.213406	2.305052	0.000000	-10.000000	-0.208333	20.766666	536.500000	1023.000000	1023.000000	2046.000000
28.540001	0.010976	6.486525	3.325766	-1.467814	2.171002	2.457571	0.000000	-10.000000	-0.216667	20.316668	543.500000	1023.000000	1023.000000	2046.000000
28.559999	0.012000	7.091976	3.426024	-1.222192	2.385334	2.502810	0.000000	-10.000000	-0.208333	19.750000	550.333313	1023.000000	1023.000000	2046.000000
28.580000	0.012943	7.649431	3.490405	-1.076024	2.463461	2.771589	0.000000	-10.000000	-0.175000	18.900002	557.000000	1023.000000	1023.000000	2046.000000
28.600000	0.013634	8.057629	3.634435	-0.891473	2.416150	2.898516	0.000000	-10.000000	-0.133333	17.883335	563.333313	1023.000000	1023.000000	2046.000000
28.620001	0.014224	8.406596	3.545542	-0.807057	2.654177	3.013935	0.000000	-10.000000	-0.108333	16.716667	569.500000	1023.000000	1023.000000	2046.000000
28.639999	0.014984	8.855568	3.608926	-0.667067	2.698601	3.215109	0.000000	-10.000000	-0.083333	15.616667	575.333313	1023.000000	1023.000000	2046.000000
28.660000	0.015381	9.089945	3.696455	-0.546543	2.637234	3.302800	0.000000	-10.000000	-0.066667	14.266666	580.833313	1023.000000	1023.000000	2046.000000
28.680000	0.016063	9.493111	3.620889	-0.377310	2.837388	3.412144	0.000000	-10.000000	-0.041667	12.916667	586.000000	1023.000000	1023.000000	2046.000000
28.700001	0.016468	9.732637	3.714654	-0.398704	2.806518	3.610169	0.000000	-10.000000	-0.025000	11.200000	590.666687	1023.000000	1023.000000	2046.000000
28.719999	0.016122	9.528353	3.768087	-0.384350	2.761409	3.383207	0.000000	-10.000000	-0.008333	9.183333	594.666687	1023.000000	1023.000000	2046.000000
28.740000	0.015258	9.017232	3.572280	-0.511495	2.906645	3.049802	0.000000	-10.000000	0.000000	7.016667	597.833313	1023.000000	1023.000000	2046.000000
28.760000	0.013194	7.797396	3.369357	-0.794987	2.556466	2.666560	0.000000	-10.000000	0.016667	3.883333	600.333313	1023.000000	1023.000000	2046.000000
28.780001	0.010821	6.395075	3.017889	-0.965601	2.201153	2.141635	0.000000	-10.000000	0.033333	0.816667	602.333313	1023.000000	1023.000000	2046.000000
28.799999	0.009269	5.477787	2.609601	-1.003006	2.034714	1.836479	0.000000	-10.000000	0.050000	-1.650000	603.500000	1023.000000	1023.000000	2046.000000
28.820000	0.008260	4.881449	2.405287	-0.965284	1.747853	1.693594	0.000000	-10.000000	0.050000	-2.966667	604.000000	1023.000000	1023.000000	2046.000000
28.840000	0.007518	4.443248	2.301301	-0.861701	1.545835	1.457814	0.000000	-10.000000	0.050000	-3.716667	604.000000	1023.000000	1023.000000	2046.000000
28.860001	0.007287	4.306883	2.209384	-0.748124	1.484704	1.360921	0.000000	-10.000000	0.058333	-4.616667	604.000000	1023.000000	1023.000000	2046.000000
28.879999	0.007020	4.149080	2.134814	-0.641369	1.336468	1.319168	0.000000	-10.000000	0.066667	-5.383333	604.000000	1023.000000	1023.000000	2046.000000
28.900000	0.006850	4.048625	2.194800	-0.547672	1.195737	1.205760	0.000000	-10.000000	0.083333	-6.533333	604.000000	1023.000000	1023.000000	2046.000000
28.920000	0.006777	4.005173	2.137698	-0.462951	1.210547	1.119879	0.000000	-10.000000	0.100000	-8.316667	604.000000	1023.000000	1023.000000	2046.000000
28.940001	0.006678	3.946799	2.133458	-0.459377	1.088070	1.184648	0.000000	-10.000000	0.125000	-10.233334	604.000000	1023.000000	1023.000000	2046.000000
28.959999	0.006513	3.849167	2.100765	-0.377590	0.995481	1.130510	0.000000	-10.000000	0.141667	-11.916667	604.000000	1023.000000	1023.000000	2046.000000
28.980000	0.006419	3.793628	2.030288	-0.369828	1.064167	1.069001	0.000000	-10.000000	0.150000	-13.200000	596.166687	1023.000000	1023.000000	2046.000000
29.000000	0.006336	3.744446	1.971041	-0.386083	0.983114	1.176374	0.000000	-10.000000	0.175000	-14.366667	586.666687	1023.000000	1023.000000	2046.000000
29.020000	0.006154	3.636978	1.949891	-0.417805	0.891468	1.213423	0.000000	-10.000000	0.225000	-15.716667	575.500000	1023.000000	1023.000000	2046.000000
29.040001	0.005899	3.486315	1.912613	-0.667835	1.014312	1.227226	0.000000	-10.000000	0.291667	-17.550001	570.166687	1023.000000	1023.000000	2046.000000
29.059999	0.005847	3.455328	1.929659	-0.900595	1.049212	1.377052	0.000000	-10.000000	0.358333	-19.750000	564.333313	1023.000000	1023.000000	2046.000000
29.080000	0.005578	3.296455	2.009095	-1.131059	0.959854	1.458565	0.000000	-10.000000	0.408333	-21.766666	557.833313	1023.000000	1023.000000	2046.000000
29.100000	0.005242	3.097917	2.007268	-1.438910	1.193581	1.335977	0.000000	-10.000000	0.450000	-23.316668	550.666687	1023.000000	1023.000000	2046.000000
29.120001	0.004636	2.739923	2.027607	-1.758398	1.115599	1.355115	0.000000	-10.000000	0.491667	-24.250000	543.000000	1023.000000	1023.000000	2046.000000
29.139999	0.003722	2.199821	1.941062	-1.951286	1.103744	1.106300	0.000000	-10.000000	0.516667	-24.800001	534.666687	1023.000000	1023.000000	2046.000000
29.160000	0.003186	1.882785	1.970802	-2.237630	1.177606	0.972007	0.000000	-10.000000	0.541667	-25.000000	526.333313	1023.000000	1023.000000	2046.000000
29.180000	0.002431	1.436836	1.920899	-2.473365	1.023589	0.965714	0.000000	-10.000000	0.541667	-25.166668	518.000000	1023.000000	1023.000000	2046.000000
29.200001	0.001873	1.106963	1.968978	-2.679711	1.024984	0.792711	0.000000	-10.000000	0.558333	-25.600000	509.666656	1023.000000	1023.000000	2046.000000
29.219999	0.001343	0.793519	1.895429	-2.918272	1.053093	0.763269	0.000000	-10.000000	0.558333	-26.066668	501.166656	1023.000000	1023.000000	2046.000000
29.240000	0.000674	0.398230	1.811852	-3.045164	0.937597	0.693944	0.000000	-10.000000	0.558333	-26.533335	492.333344	1023.000000	1023.000000	2046.000000
29.260000	0.000099	0.058512	1.853922	-3.316771	1.008119	0.513241	0.000000	-10.000000	0.566667	-26.800001	483.500000	1023.000000	1023.000000	2046.000000
29.280001	-0.000369	-0.218051	1.775486	-3.439289	0.895262	0.550490	0.000000	-10.000000	0.608333	-27.266666	474.500000	1023.000000	1023.000000	2046.000000
29.299999	-0.000909	-0.537312	1.728002	-3.540738	0.844071	0.431353	0.000000	-10.000000	0.641667	-27.683334	465.500000	1023.000000	1023.000000	2046.000000
29.320000	-0.001151	-0.680001	1.715897	-3.679080	0.883339	0.399843	0.000000	-10.000000	0.666667	-28.416668	456.166656	1023.000000	1023.000000	2046.000000
29.340000	-0.001527	-0.902723	1.618015	-3.730016	0.769752	0.439526	0.000000	-10.000000	0.666667	-28.916668	446.833344	1023.000000	1023.000000	2046.000000
29.360001	-0.001881	-1.111919	1.661489	-3.923034	0.809690	0.339937	0.000000	-10.000000	0.683333	-29.333334	437.166656	1023.000000	1023.000000	2046.000000
29.379999	-0.002209	-1.305611	1.599859	-3.998008	0.716401	0.376137	0.000000	-10.000000	0.691667	-29.500000	427.500000	1023.000000	1023.000000	2046.000000
29.400000	-0.002737	-1.617285	1.512043	-4.057995	0.621198	0.307468	0.000000	-10.000000	0.716667	-29.783335	417.500000	1023.000000	1023.000000	2046.000000
29.420000	-0.002991	-1.767964	1.499093	-4.198073	0.686771	0.244245	0.000000	-10.000000	0.716667	-30.133333	407.500000	1023.000000	1023.000000	2046.000000
29.440001	-0.003384	-2.000050	1.430207	-4.226921	0.536341	0.260322	0.000000	-10.000000	0.733333	-30.166666	397.500000	1023.000000	1023.000000	2046.000000
29.459999	-0.003898	-2.303638	1.307036	-4.292636	0.496787	0.185175	0.000000	-10.000000	0.716667	-30.049999	387.500000	1023.000000	1023.000000	2046.000000
29.480000	-0.004193	-2.478341	1.334397	-4.502271	0.537712	0.151822	0.000000	-10.000000	0.708333	-29.700001	377.500000	1023.000000	1023.000000	2046.000000
29.500000	-0.004642	-2.743356	1.249036	-4.457729	0.293332	0.172005	0.000000	-10.000000	0.691667	-29.633333	367.500000	1023.000000	1023.000000	2046.000000
29.520000	-0.005131	-3.032161	1.154489	-4.624187	0.369239	0.068298	0.000000	-10.000000	0.675000	-29.366667	357.500000	1023.000000	1023.000000	2046.000000
29.540001	-0.005470	-3.232668	1.113413	-4.728814	0.305027	0.077706	0.000000	-10.000000	0.675000	-29.216667	347.666656	1023.000000	1023.000000	2046.000000
29.559999	-0.005819	-3.439163	0.994102	-4.670051	0.159882	0.076904	0.000000	-10.000000	0.675000	-28.933334	338.000000	1023.000000	1023.000000	2046.000000
29.580000	-0.005805	-3.430863	1.021847	-4.783829	0.249157	0.081962	0.000000	-10.000000	0.683333	-28.900000	328.333344	1023.000000	1023.000000	2046.000000
29.600000	-0.005969	-3.527720	0.865647	-4.622361	0.012127	0.216867	0.000000	-10.000000	0.675000	-28.783335	318.666656	1023.000000	1023.000000	2046.000000
29.620001	-0.006315	-3.731934	0.725721	-4.703891	0.078715	0.167521	0.000000	-10.000000	0.658333	-28.516668	309.000000	1023.000000	1023.000000	2046.000000
29.639999	-0.006800	-4.018771	0.592642	-4.789924	-0.077371	0.255883	0.000000	-10.000000	0.625000	-27.900002	299.500000	1023.000000	1023.000000	2046.000000
29.660000	-0.007261	-4.291463	0.396657	-4.767365	-0.170250	0.249495	0.000000	-10.000000	0.591667	-27.283335	290.166656	1023.000000	1023.000000	2046.000000
29.680000	-0.007524	-4.446872	0.269749	-4.873004	-0.074352	0.230737	0.000000	-10.000000	0.558333	-26.700001	281.000000	1023.000000	1023.000000	2046.000000
29.700001	-0.007882	-4.658287	0.174369	-4.851289	-0.333781	0.352415	0.000000	-10.000000	0.550000	-26.616667	272.166656	1023.000000	1023.000000	2046.000000
29.719999	-0.008408	-4.969026	-0.006154	-4.879932	-0.313192	0.230252	0.000000	-10.000000	0.566667	-26.666668	263.333344	1023.000000	1023.000000	2046.000000
29.740000	-0.008936	-5.281065	-0.064563	-5.032626	-0.325987	0.142111	0.000000	-10.000000	0.566667	-26.750000	254.500000	1023.000000	1023.000000	2046.000000
29.760000	-0.010267	-6.067904	-0.232871	-5.077708	-0.568895	-0.188429	0.000000	-10.000000	0.583333	-26.816668	245.500000	1023.000000	1023.000000	2046.000000
29.780001	-0.012787	-7.557073	-0.599373	-5.472175	-0.686469	-0.799056	0.000000	-10.000000	0.600000	-26.816668	236.500000	1023.000000	1023.000000	2046.000000
29.799999	-0.015275	-9.027692	-0.983554	-5.738708	-0.992721	-1.312710	0.000000	-10.000000	0.600000	-26.833334	227.500000	1023.000000	1023.000000	2046.000000
29.820000	-0.017549	-10.371577	-1.473655	-5.754759	-1.520695	-1.622468	0.000000	-10.000000	0.583333	-26.533333	218.666672	1023.000000	1023.000000	2046.000000
29.840000	-0.019161	-11.323868	-1.902672	-5.899000	-1.637995	-1.884201	0.000000	-10.000000	0.550000	-26.266666	209.833328	1023.000000	1023.000000	2046.000000
29.860001	-0.020264	-11.976198	-2.067660	-6.076713	-1.862114	-1.969711	0.000000	-10.000000	0.550000	-25.916668	201.000000	1023.000000	1023.000000	2046.000000
29.879999	-0.021074	-12.454714	-2.300464	-5.867547	-2.154488	-2.132215	0.000000	-10.000000	0.550000	-25.716667	192.333328	1023.000000	1023.000000	2046.000000
29.900000	-0.021522	-12.719727	-2.376243	-5.993189	-2.153657	-2.196637	0.000000	-10.000000	0.550000	-25.533335	183.666672	1023.000000	1023.000000	2046.000000
29.920000	-0.022042	-13.026545	-2.397296	-5.999381	-2.333895	-2.295972	0.000000	-10.000000	0.533333	-25.533335	175.333328	1023.000000	1023.000000	2046.000000
29.940001	-0.022326	-13.194621	-2.505985	-5.800332	-2.514130	-2.374174	0.000000	-10.000000	0.516667	-25.433334	166.666672	1023.000000	1023.000000	2046.000000
29.959999	-0.022706	-13.419536	-2.547803	-5.920879	-2.481036	-2.469817	0.000000	-10.000000	0.500000	-25.016666	158.333328	1023.000000	1023.000000	2046.000000
29.980000	-0.022859	-13.509775	-2.680713	-5.789287	-2.634534	-2.405241	0.000000	-10.000000	0.491667	-24.266666	150.000000	1023.000000	1023.000000	2046.000000
30.000000	-0.023201	-13.711767	-2.779041	-5.784860	-2.673864	-2.474002	0.000000	-10.000000	0.475000	-23.483334	142.000000	1023.000000	1023.000000	2046.000000
30.020000	-0.023358	-13.804618	-2.815348	-5.916012	-2.677887	-2.395371	0.000000	-10.000000	0.441667	-23.033333	134.000000	1023.000000	1023.000000	2046.000000
30.040001	-0.023573	-13.931488	-2.869083	-5.847016	-2.914986	-2.300403	0.000000	-10.000000	0.425000	-22.799999	126.166664	1023.000000	1023.000000	2046.000000
30.059999	-0.023751	-14.036776	-2.944357	-6.142947	-2.754441	-2.195030	0.000000	-10.000000	0.416667	-22.950001	118.500000	1023.000000	1023.000000	2046.000000
30.080000	-0.023895	-14.121919	-2.835117	-6.463275	-2.793629	-2.029898	0.000000	-10.000000	0.450000	-23.433334	110.833336	1023.000000	1023.000000	2046.000000
30.100000	-0.024168	-14.283576	-2.885202	-6.545557	-2.861235	-1.991582	0.000000	-10.000000	0.475000	-23.933334	103.000000	1023.000000	1023.000000	2046.000000
30.120001	-0.024405	-14.423139	-2.857056	-6.877425	-2.690997	-1.997661	0.000000	-10.000000	0.491667	-24.066668	95.000000	1023.000000	1023.000000	2046.000000
30.139999	-0.024999	-14.774670	-2.812410	-7.252979	-2.698317	-2.010964	0.000000	-10.000000	0.466667	-23.533333	87.000000	1023.000000	1023.000000	2046.000000
30.160000	-0.025700	-15.188621	-2.859184	-7.261839	-2.878703	-2.188895	0.000000	-10.000000	0.433333	-23.000000	79.166664	1023.000000	1023.000000	2046.000000
30.180000	-0.026024	-15.380147	-2.914149	-7.425847	-2.778841	-2.261311	0.000000	-10.000000	0.408333	-22.333334	71.500000	1023.000000	1023.000000	2046.000000
30.200001	-0.026371	-15.585298	-2.820543	-7.632097	-2.826639	-2.306019	0.000000	-10.000000	0.391667	-21.766666	64.166664	1023.000000	1023.000000	2046.000000
30.219999	-0.026696	-15.777107	-2.900413	-7.506667	-2.976415	-2.393612	0.000000	-10.000000	0.383333	-21.066668	56.833332	1023.000000	1023.000000	2046.000000
30.240000	-0.026781	-15.827658	-2.908555	-7.614100	-2.912495	-2.392509	0.000000	-10.000000	0.366667	-20.450001	49.833332	1023.000000	1023.000000	2046.000000
30.260000	-0.027081	-16.004993	-2.887508	-7.854968	-2.924274	-2.338244	0.000000	-10.000000	0.358333	-19.633333	43.000000	1023.000000	1023.000000	2046.000000
30.280001	-0.027247	-16.103201	-2.949926	-7.725284	-3.039147	-2.388845	0.000000	-10.000000	0.333333	-18.916666	36.666668	1023.000000	1023.000000	2046.000000
30.299999	-0.027334	-16.154531	-3.001642	-7.809537	-2.947189	-2.396163	0.000000	-10.000000	0.300000	-18.100000	30.166666	1023.000000	1023.000000	2046.000000
30.320000	-0.027504	-16.254868	-2.972975	-7.962142	-3.018085	-2.301666	0.000000	-10.000000	0.250000	-17.366667	24.166666	1023.000000	1023.000000	2046.000000
30.340000	-0.027429	-16.210520	-3.000316	-7.759460	-3.119181	-2.331562	0.000000	-10.000000	0.233333	-16.650000	18.166666	1023.000000	1023.000000	2046.000000
30.360001	-0.027394	-16.189737	-3.047821	-7.829204	-3.059326	-2.253386	0.000000	-10.000000	0.225000	-16.100000	12.833333	1023.000000	1023.000000	2046.000000
30.379999	-0.027344	-16.160175	-2.993415	-7.971638	-3.046831	-2.148292	0.000000	-10.000000	0.225000	-15.733334	7.333333	1023.000000	1023.000000	2046.000000
30.400000	-0.027290	-16.128094	-2.998429	-7.832164	-3.172574	-2.124926	0.000000	-10.000000	0.208333	-15.250000	2.500000	1023.000000	1023.000000	2046.000000
30.420000	-0.027217	-16.085270	-3.073780	-7.803932	-3.095630	-2.111928	0.000000	-10.000000	0.200000	-14.800000	-2.333333	1023.000000	1023.000000	2046.000000
30.440001	-0.027152	-16.046820	-3.025370	-7.956065	-3.062683	-2.002702	0.000000	-10.000000	0.200000	-14.283334	-7.000000	1023.000000	1023.000000	2046.000000
30.459999	-0.027114	-16.024429	-3.030631	-7.846696	-3.152979	-1.994124	0.000000	-10.000000	0.200000	-13.816667	-11.833333	1023.000000	1023.000000	2046.000000
30.480000	-0.027071	-15.999085	-3.071942	-7.732399	-3.161233	-2.033510	0.000000	-10.000000	0.175000	-13.183333	-16.500000	1023.000000	1023.000000	2046.000000
30.500000	-0.027087	-16.008223	-3.045930	-7.866939	-3.132576	-1.962778	0.000000	-10.000000	0.150000	-12.650001	-20.833334	1023.000000	1023.000000	2046.000000
30.520000	-0.026905	-15.900933	-3.119251	-7.785163	-3.135236	-1.861283	0.000000	-10.000000	0.116667	-11.883333	-25.000000	1023.000000	1023.000000	2046.000000
30.540001	-0.026935	-15.918797	-3.151052	-7.704270	-3.133402	-1.930072	0.000000	-10.000000	0.108333	-11.366667	-29.000000	1023.000000	1023.000000	2046.000000
30.559999	-0.026985	-15.947995	-3.103601	-7.865448	-3.162859	-1.816088	0.000000	-10.000000	0.100000	-10.833333	-32.833332	1023.000000	1023.000000	2046.000000
30.580000	-0.026685	-15.771115	-3.079124	-7.725109	-3.216312	-1.750570	0.000000	-10.000000	0.091667	-10.583333	-36.500000	1023.000000	1023.000000	2046.000000
30.600000	-0.026146	-15.452367	-3.026498	-7.571146	-3.145580	-1.709142	0.000000	-10.000000	0.091667	-9.916667	-40.000000	1023.000000	1023.000000	2046.000000
30.620001	-0.025858	-15.281816	-3.023291	-7.634249	-3.117226	-1.507050	0.000000	-10.000000	0.083333	-9.116667	-43.333332	1023.000000	1023.000000	2046.000000
30.639999	-0.025613	-15.137334	-3.059483	-7.449359	-3.147672	-1.480820	0.000000	-10.000000	0.075000	-7.666667	-46.500000	1023.000000	1023.000000	2046.000000
30.660000	-0.025554	-15.102336	-3.078524	-7.393243	-3.130167	-1.500403	0.000000	-10.000000	0.050000	-5.983334	-49.166668	1023.000000	1023.000000	2046.000000
30.680000	-0.025331	-14.970690	-3.099186	-7.510453	-3.058367	-1.302684	0.000000	-10.000000	0.025000	-2.883333	-51.000000	1023.000000	1023.000000	2046.000000
30.700001	-0.024951	-14.746325	-3.079410	-7.334506	-3.085356	-1.247054	0.000000	-10.000000	0.008333	0.150000	-51.833332	1023.000000	1023.000000	2046.000000
30.719999	-0.024545	-14.505921	-3.086977	-7.162475	-3.010530	-1.245941	0.000000	-10.000000	-0.008333	3.566667	-52.000000	1023.000000	1023.000000	2046.000000
30.740000	-0.024175	-14.287464	-3.045833	-7.280567	-2.954952	-1.006111	0.000000	-10.000000	-0.033333	6.750000	-52.000000	1023.000000	1023.000000	2046.000000
30.760000	-0.023907	-14.129189	-3.059851	-7.050584	-2.902324	-1.116430	0.000000	-10.000000	-0.083333	10.250000	-52.000000	1023.000000	1023.000000	2046.000000
30.780001	-0.024794	-14.653125	-3.163976	-7.109813	-2.924919	-1.454416	0.000000	-10.000000	-0.141667	13.583334	-52.000000	1023.000000	1023.000000	2046.000000
30.799999	-0.026433	-15.621689	-3.437915	-7.425758	-3.037843	-1.720173	0.000000	-10.000000	-0.183333	15.700001	-52.000000	1023.000000	1023.000000	2046.000000
30.820000	-0.028102	-16.608086	-3.847458	-7.336576	-3.248614	-2.175438	0.000000	-10.000000	-0.208333	17.216667	-39.333332	1023.000000	1023.000000	2046.000000
30.840000	-0.029401	-17.376245	-4.139516	-7.452110	-3.442951	-2.341668	0.000000	-10.000000	-0.233333	18.583334	-13.500000	1023.000000	1023.000000	2046.000000
30.860001	-0.029960	-17.706455	-4.379851	-7.444319	-3.502680	-2.379603	0.000000	-10.000000	-0.266667	19.783333	14.500000	1023.000000	1023.000000	2046.000000
30.879999	-0.029978	-17.717026	-4.479182	-7.214272	-3.501186	-2.522386	0.000000	-10.000000	-0.300000	20.833334	32.166668	1023.000000	1023.000000	2046.000000
30.900000	-0.030005	-17.732920	-4.411250	-7.203074	-3.584140	-2.534457	0.000000	-10.000000	-0.333333	21.700001	39.000000	1023.000000	1023.000000	2046.000000
30.920000	-0.029566	-17.473774	-4.387436	-7.112208	-3.559501	-2.414629	0.000000	-10.000000	-0.358333	22.883333	46.000000	1023.000000	1023.000000	2046.000000
30.940001	-0.028857	-17.054598	-4.270936	-6.771557	-3.465207	-2.546899	0.000000	-10.000000	-0.391667	24.016666	53.333332	1023.000000	1023.000000	2046.000000
30.959999	-0.028355	-16.757549	-4.111009	-6.670388	-3.492158	-2.483994	0.000000	-10.000000	-0.441667	25.333334	61.000000	1023.000000	1023.000000	2046.000000
30.980000	-0.027513	-16.260204	-4.054560	-6.539770	-3.382531	-2.283343	0.000000	-10.000000	-0.508333	26.733334	69.333336	1023.000000	1023.000000	2046.000000
31.000000	-0.026629	-15.737848	-3.907894	-6.232838	-3.259895	-2.337221	0.000000	-10.000000	-0.550000	28.066668	78.166664	1023.000000	1023.000000	2046.000000
31.020000	-0.025965	-15.345157	-3.775981	-6.130617	-3.234921	-2.203638	0.000000	-10.000000	-0.575000	29.000000	87.333336	1023.000000	1023.000000	2046.000000
31.040001	-0.024899	-14.715039	-3.699396	-5.975163	-3.099643	-1.940838	0.000000	-10.000000	-0.566667	29.316668	96.833336	1023.000000	1023.000000	2046.000000
31.059999	-0.023824	-14.080107	-3.488985	-5.795485	-2.915202	-1.880435	0.000000	-10.000000	-0.550000	29.600000	106.500000	1023.000000	1023.000000	2046.000000
31.080000	-0.023105	-13.655291	-3.259586	-6.013395	-2.861555	-1.520754	0.000000	-10.000000	-0.516667	29.166668	116.500000	1023.000000	1023.000000	2046.000000
31.100000	-0.022158	-13.095388	-3.137612	-6.002766	-2.598578	-1.356432	0.000000	-10.000000	-0.491667	28.733334	126.333336	1023.000000	1023.000000	2046.000000
31.120001	-0.021391	-12.642071	-2.819570	-6.073397	-2.466846	-1.282258	0.000000	-10.000000	-0.483333	28.200001	136.000000	1023.000000	1023.000000	2046.000000
31.139999	-0.020600	-12.174796	-2.649838	-6.208029	-2.264936	-1.051992	0.000000	-10.000000	-0.466667	27.683334	145.500000	1023.000000	1023.000000	2046.000000
31.160000	-0.019953	-11.792099	-2.464022	-6.161372	-2.020424	-1.146281	0.000000	-10.000000	-0.475000	27.733334	154.833328	1023.000000	1023.000000	2046.000000
31.180000	-0.019523	-11.538036	-2.198081	-6.181190	-1.979071	-1.179694	0.000000	-10.000000	-0.500000	27.966667	164.000000	1023.000000	1023.000000	2046.000000
31.200001	-0.018863	-11.147932	-2.054024	-6.181463	-1.853985	-1.058460	0.000000	-10.000000	-0.533333	28.716667	173.166672	1023.000000	1023.000000	2046.000000
31.219999	-0.017995	-10.635232	-1.871397	-6.011697	-1.647451	-1.104687	0.000000	-10.000000	-0.566667	29.066668	182.666672	1023.000000	1023.000000	2046.000000
31.240000	-0.017460	-10.318598	-1.578439	-6.045452	-1.671084	-1.023623	0.000000	-10.000000	-0.566667	29.266666	192.500000	1023.000000	1023.000000	2046.000000
31.260000	-0.016645	-9.837320	-1.505375	-6.027886	-1.478785	-0.825275	0.000000	-10.000000	-0.583333	29.566668	202.166672	1023.000000	1023.000000	2046.000000
31.280001	-0.015813	-9.345449	-1.325584	-5.849909	-1.312311	-0.857646	0.000000	-10.000000	-0.575000	30.000000	211.833328	1023.000000	1023.000000	2046.000000
31.299999	-0.015397	-9.099498	-1.121598	-5.879873	-1.323183	-0.774844	0.000000	-10.000000	-0.575000	30.533335	221.500000	1023.000000	1023.000000	2046.000000
31.320000	-0.014284	-8.441996	-1.103638	-5.773881	-1.052352	-0.512125	0.000000	-10.000000	-0.558333	30.616667	231.833328	1023.000000	1023.000000	2046.000000
31.340000	-0.013441	-7.943357	-0.828447	-5.595757	-0.973510	-0.545643	0.000000	-10.000000	-0.541667	30.600000	242.166672	1023.000000	1023.000000	2046.000000
31.360001	-0.012765	-7.544103	-0.641745	-5.558191	-0.937540	-0.406628	0.000000	-10.000000	-0.550000	30.283335	252.500000	1023.000000	1023.000000	2046.000000
31.379999	-0.011581	-6.844371	-0.620833	-5.426434	-0.693629	-0.103476	0.000000	-10.000000	-0.550000	30.100000	262.500000	1023.000000	1023.000000	2046.000000
31.400000	-0.010552	-6.236415	-0.402079	-5.224680	-0.521099	-0.088557	0.000000	-10.000000	-0.558333	29.883333	272.500000	1023.000000	1023.000000	2046.000000
31.420000	-0.009811	-5.798066	-0.157802	-5.106515	-0.531364	-0.002385	0.000000	-10.000000	-0.533333	29.866667	282.500000	1023.000000	1023.000000	2046.000000
31.440001	-0.008734	-5.162058	-0.112339	-5.011687	-0.338494	0.300463	0.000000	-10.000000	-0.525000	29.816668	292.500000	1023.000000	1023.000000	2046.000000
31.459999	-0.007606	-4.494923	0.052684	-4.807054	-0.078263	0.337711	0.000000	-10.000000	-0.525000	29.583334	302.500000	1023.000000	1023.000000	2046.000000
31.480000	-0.007061	-4.173063	0.323946	-4.673653	-0.172764	0.349409	0.000000	-10.000000	-0.541667	29.316668	312.500000	1023.000000	1023.000000	2046.000000
31.500000	-0.006040	-3.569536	0.364768	-4.595128	-0.006663	0.667487	0.000000	-10.000000	-0.550000	29.333334	322.500000	1023.000000	1023.000000	2046.000000
31.520000	-0.005023	-2.968491	0.462530	-4.414711	0.271580	0.712111	0.000000	-10.000000	-0.550000	29.283333	332.166656	1023.000000	1023.000000	2046.000000
31.540001	-0.004324	-2.555404	0.790495	-4.281102	0.178366	0.756836	0.000000	-10.000000	-0.558333	29.483334	341.833344	1023.000000	1023.000000	2046.000000
31.559999	-0.003221	-1.903535	0.803921	-4.142869	0.388038	1.047374	0.000000	-10.000000	-0.550000	29.400000	351.500000	1023.000000	1023.000000	2046.000000
31.580000	-0.001792	-1.058992	0.982820	-3.908864	0.666012	1.201040	0.000000	-10.000000	-0.533333	29.533333	361.500000	1023.000000	1023.000000	2046.000000
31.600000	-0.000648	-0.382715	1.274571	-3.615378	0.675055	1.283038	0.000000	-10.000000	-0.516667	29.350000	371.500000	1023.000000	1023.000000	2046.000000
31.620001	0.000315	0.186056	1.357981	-3.448912	0.696233	1.580754	0.000000	-10.000000	-0.533333	29.366667	381.333344	1023.000000	1023.000000	2046.000000
31.639999	0.001563	0.923745	1.277862	-3.279582	1.083695	1.841769	0.000000	-10.000000	-0.525000	29.250000	391.000000	1023.000000	1023.000000	2046.000000
31.660000	0.002535	1.498311	1.494074	-3.026374	1.128437	1.902174	0.000000	-10.000000	-0.525000	28.966667	400.666656	1023.000000	1023.000000	2046.000000
31.680000	0.003195	1.888045	1.688991	-2.845718	1.029924	2.014848	0.000000	-10.000000	-0.500000	28.550001	410.500000	1023.000000	1023.000000	2046.000000
31.700001	0.004433	2.620023	1.606060	-2.650356	1.301629	2.362689	0.000000	-10.000000	-0.483333	28.233334	420.166656	1023.000000	1023.000000	2046.000000
31.719999	0.005425	3.206340	1.724857	-2.478056	1.539184	2.420355	0.000000	-10.000000	-0.458333	27.800001	429.666656	1023.000000	1023.000000	2046.000000
31.740000	0.005307	3.136500	1.958572	-2.369683	1.338158	2.209453	0.000000	-10.000000	-0.433333	27.383333	438.833344	1023.000000	1023.000000	2046.000000
31.760000	0.004666	2.757784	1.747166	-2.438349	1.386545	2.062422	0.000000	-10.000000	-0.425000	26.966667	448.000000	1023.000000	1023.000000	2046.000000
31.780001	0.003522	2.081296	1.519646	-2.552065	1.402137	1.711579	0.000000	-10.000000	-0.383333	26.483334	457.000000	1023.000000	1023.000000	2046.000000
31.799999	0.001758	1.039164	1.419711	-2.496511	0.946131	1.169833	0.000000	-10.000000	-0.375000	25.783333	466.000000	1023.000000	1023.000000	2046.000000
31.820000	0.000791	0.467321	1.141330	-2.505942	0.733320	1.098612	0.000000	-10.000000	-0.375000	25.283333	474.666656	1023.000000	1023.000000	2046.000000
31.840000	0.000684	0.403998	0.912912	-2.340990	0.844379	0.987697	0.000000	-10.000000	-0.391667	25.000000	483.333344	1023.000000	1023.000000	2046.000000
31.860001	0.000438	0.259100	1.092577	-2.128063	0.505235	0.789351	0.000000	-10.000000	-0.375000	24.916668	491.666656	1023.000000	1023.000000	2046.000000
31.879999	0.000750	0.443143	1.054698	-1.967758	0.446982	0.909220	0.000000	-10.000000	-0.366667	24.800001	500.000000	1023.000000	1023.000000	2046.000000
31.900000	0.001487	0.878687	1.031354	-1.749295	0.696938	0.899691	0.000000	-10.000000	-0.366667	24.650000	508.333344	1023.000000	1023.000000	2046.000000
31.920000	0.001846	1.090789	1.381176	-1.447758	0.430028	0.727344	0.000000	-10.000000	-0.366667	24.566668	516.666687	1023.000000	1023.000000	2046.000000
31.940001	0.002488	1.470354	1.351794	-1.260244	0.482949	0.895856	0.000000	-10.000000	-0.350000	24.083334	525.000000	1023.000000	1023.000000	2046.000000
31.959999	0.003472	2.051883	1.449084	-1.045767	0.716936	0.931631	0.000000	-10.000000	-0.325000	23.800001	533.000000	1023.000000	1023.000000	2046.000000
31.980000	0.003864	2.283859	1.806211	-0.812791	0.391124	0.899315	0.000000	-10.000000	-0.308333	23.366667	541.000000	1023.000000	1023.000000	2046.000000
32.000000	0.004724	2.792056	1.701237	-0.681980	0.625113	1.147685	0.000000	-10.000000	-0.283333	22.850000	549.000000	1023.000000	1023.000000	2046.000000
32.020000	0.005749	3.397943	1.817692	-0.494977	0.857226	1.218002	0.000000	-10.000000	-0.258333	22.216667	556.666687	1023.000000	1023.000000	2046.000000
32.040001	0.006222	3.677398	2.090950	-0.343329	0.667100	1.262676	0.000000	-10.000000	-0.250000	21.300001	564.166687	1023.000000	1023.000000	2046.000000
32.060001	0.007287	4.306833	2.069217	-0.405259	0.993439	1.649436	0.000000	-10.000000	-0.225000	20.400002	571.333313	1023.000000	1023.000000	2046.000000
32.080002	0.007996	4.725501	2.279589	-0.420657	1.166816	1.699753	0.000000	-10.000000	-0.191667	18.966667	578.500000	1023.000000	1023.000000	2046.000000
32.099998	0.008359	4.940342	2.571015	-0.416978	1.035567	1.750739	0.000000	-10.000000	-0.133333	17.600000	585.166687	1023.000000	1023.000000	2046.000000
32.119999	0.009351	5.526551	2.531673	-0.611254	1.564449	2.041682	0.000000	-10.000000	-0.091667	15.816668	591.166687	1023.000000	1023.000000	2046.000000
32.139999	0.009431	5.573489	2.865811	-0.627480	1.478795	1.856363	0.000000	-10.000000	-0.075000	14.433333	596.666687	1023.000000	1023.000000	2046.000000
32.160000	0.009471	5.597319	2.944287	-0.722284	1.511605	1.863710	0.000000	-10.000000	-0.058333	13.150001	601.500000	1023.000000	1023.000000	2046.000000
32.180000	0.009902	5.852367	2.910488	-0.875440	1.877330	1.939989	0.000000	-10.000000	-0.058333	12.366667	606.333313	1023.000000	1023.000000	2046.000000
32.200001	0.009820	5.803909	3.242061	-0.817254	1.645943	1.733158	0.000000	-10.000000	-0.041667	11.416667	610.666687	1023.000000	1023.000000	2046.000000
32.220001	0.010227	6.044082	3.164271	-0.988145	1.915758	1.952198	0.000000	-10.000000	-0.025000	10.116667	614.666687	1023.000000	1023.000000	2046.000000
32.240002	0.010353	6.118592	3.374300	-1.020712	1.922538	1.842466	0.000000	-10.000000	-0.008333	8.416667	618.166687	1023.000000	1023.000000	2046.000000
32.259998	0.010172	6.011734	3.401588	-1.086409	1.873897	1.822658	0.000000	-10.000000	0.016667	6.550000	621.166687	1023.000000	1023.000000	2046.000000
32.279999	0.010626	6.279727	3.347162	-1.259613	2.224637	1.967541	0.000000	-10.000000	0.033333	4.183333	623.666687	1023.000000	1023.000000	2046.000000
32.299999	0.010419	6.157499	3.564936	-1.237292	1.975896	1.853959	0.000000	-10.000000	0.066667	1.166667	625.500000	1023.000000	1023.000000	2046.000000
32.320000	0.010720	6.335308	3.471862	-1.351013	2.175986	2.038472	0.000000	-10.000000	0.083333	-1.783333	626.500000	1023.000000	1023.000000	2046.000000
32.340000	0.010818	6.393195	3.492741	-1.439590	2.302078	2.037967	0.000000	-10.000000	0.100000	-4.783333	627.000000	1023.000000	1023.000000	2046.000000
32.360001	0.010526	6.220791	3.607736	-1.331992	2.060510	1.884537	0.000000	-10.000000	0.108333	-7.400000	627.000000	1023.000000	1023.000000	2046.000000
32.380001	0.010787	6.375290	3.501739	-1.500218	2.254028	2.119741	0.000000	-10.000000	0.125000	-10.050000	627.000000	1023.000000	1023.000000	2046.000000
32.400002	0.010709	6.329023	3.561402	-1.575697	2.271523	2.071795	0.000000	-10.000000	0.141667	-11.950001	627.000000	1023.000000	1023.000000	2046.000000
32.419998	0.010470	6.187773	3.645730	-1.486713	2.063278	1.965479	0.000000	-10.000000	0.166667	-13.283334	627.000000	1023.000000	1023.000000	2046.000000
32.439999	0.010602	6.265997	3.476441	-1.704390	2.355568	2.138379	0.000000	-10.000000	0.200000	-14.400001	619.666687	1023.000000	1023.000000	2046.000000
32.459999	0.010230	6.046096	3.634743	-1.721571	2.155428	1.977496	0.000000	-10.000000	0.233333	-15.316667	610.666687	1023.000000	1023.000000	2046.000000
32.480000	0.010080	5.957312	3.587712	-1.749307	2.093522	2.025385	0.000000	-10.000000	0.250000	-16.083334	599.833313	1023.000000	1023.000000	2046.000000
32.500000	0.010045	5.936599	3.452118	-1.961109	2.330070	2.115520	0.000000	-10.000000	0.250000	-16.883333	594.500000	1023.000000	1023.000000	2046.000000
32.520000	0.009590	5.667767	3.589273	-1.881849	2.037121	1.923221	0.000000	-10.000000	0.283333	-17.483334	589.000000	1023.000000	1023.000000	2046.000000
32.540001	0.009587	5.665917	3.459403	-1.977919	2.181162	2.003272	0.000000	-10.000000	0.308333	-18.283333	583.333313	1023.000000	1023.000000	2046.000000
32.560001	0.009632	5.692567	3.422836	-2.076009	2.270931	2.074808	0.000000	-10.000000	0.350000	-18.933334	577.166687	1023.000000	1023.000000	2046.000000
32.580002	0.009510	5.620235	3.501315	-1.879235	1.969613	2.028542	0.000000	-10.000000	0.366667	-19.816668	570.666687	1023.000000	1023.000000	2046.000000
32.599998	0.009580	5.661523	3.205103	-2.035966	2.183527	2.308860	0.000000	-10.000000	0.391667	-20.583334	564.000000	1023.000000	1023.000000	2046.000000
32.619999	0.009102	5.379134	3.164030	-2.102378	2.016066	2.301415	0.000000	-10.000000	0.416667	-21.566668	557.166687	1023.000000	1023.000000	2046.000000
32.639999	0.008734	5.161624	3.024602	-2.039958	1.896064	2.280916	0.000000	-10.000000	0.441667	-22.666666	550.000000	1023.000000	1023.000000	2046.000000
32.660000	0.008534	5.043557	2.808773	-2.243822	2.026977	2.451629	0.000000	-10.000000	0.491667	-23.800001	542.500000	1023.000000	1023.000000	2046.000000
32.680000	0.007848	4.638152	2.795343	-2.155740	1.665613	2.332936	0.000000	-10.000000	0.533333	-24.983334	534.500000	1023.000000	1023.000000	2046.000000
32.700001	0.007555	4.464813	2.540982	-2.447231	1.892370	2.478693	0.000000	-10.000000	0.566667	-25.866667	526.166687	1023.000000	1023.000000	2046.000000
32.720001	0.006226	3.679682	2.496893	-2.563366	1.666686	2.079468	0.000000	-10.000000	0.608333	-26.883333	517.333313	1023.000000	1023.000000	2046.000000
32.740002	0.004966	2.934798	2.321829	-2.794931	1.632489	1.775411	0.000000	-10.000000	0.650000	-27.583334	508.500000	1023.000000	1023.000000	2046.000000
32.759998	0.002794	1.651417	2.031954	-3.199441	1.480189	1.338716	0.000000	-10.000000	0.691667	-28.516666	499.166656	1023.000000	1023.000000	2046.000000
32.779999	0.000079	0.046438	1.721154	-3.232890	0.901759	0.656415	0.000000	-10.000000	0.700000	-29.150000	489.833344	1023.000000	1023.000000	2046.000000
32.799999	-0.001762	-1.041533	1.163808	-3.510303	0.817096	0.487867	0.000000	-10.000000	0.700000	-29.400000	480.166656	1023.000000	1023.000000	2046.000000
32.820000	-0.003650	-2.157257	0.897824	-3.624285	0.428001	0.141203	0.000000	-10.000000	0.691667	-29.233334	470.500000	1023.000000	1023.000000	2046.000000
32.840000	-0.004885	-2.887317	0.634789	-3.574942	0.140236	-0.087401	0.000000	-10.000000	0.683333	-28.900000	460.500000	1023.000000	1023.000000	2046.000000
32.860001	-0.005636	-3.330646	0.393484	-3.731700	0.140156	-0.132586	0.000000	-10.000000	0.666667	-28.683334	450.833344	1023.000000	1023.000000	2046.000000
32.880001	-0.006424	-3.796614	0.398119	-3.540555	-0.233816	-0.420361	0.000000	-10.000000	0.658333	-28.400000	441.166656	1023.000000	1023.000000	2046.000000
32.900002	-0.006894	-4.074156	0.196420	-3.610703	-0.207142	-0.452731	0.000000	-10.000000	0.650000	-28.266666	431.833344	1023.000000	1023.000000	2046.000000
32.919998	-0.007364	-4.352406	0.216362	-3.627655	-0.414845	-0.526268	0.000000	-10.000000	0.650000	-28.100000	422.333344	1023.000000	1023.000000	2046.000000
32.939999	-0.007785	-4.600682	0.123222	-3.413895	-0.591560	-0.718450	0.000000	-10.000000	0.650000	-27.916666	413.000000	1023.000000	1023.000000	2046.000000
32.959999	-0.007989	-4.721600	-0.029011	-3.564069	-0.528742	-0.599778	0.000000	-10.000000	0.650000	-27.483334	403.666656	1023.000000	1023.000000	2046.000000
32.980000	-0.008334	-4.925283	-0.039296	-3.548336	-0.668419	-0.669233	0.000000	-10.000000	0.616667	-26.966667	394.500000	1023.000000	1023.000000	2046.000000
33.000000	-0.008804	-5.203167	-0.118706	-3.489944	-0.853405	-0.741112	0.000000	-10.000000	0.583333	-26.650002	385.500000	1023.000000	1023.000000	2046.000000
33.020000	-0.008870	-5.241977	-0.271289	-3.742455	-0.705269	-0.522965	0.000000	-10.000000	0.583333	-26.516666	376.666656	1023.000000	1023.000000	2046.000000
33.040001	-0.009243	-5.462325	-0.245288	-3.931135	-0.816430	-0.469471	0.000000	-10.000000	0.616667	-26.833334	367.833344	1023.000000	1023.000000	2046.000000
33.060001	-0.009498	-5.613558	-0.240789	-4.061158	-0.857346	-0.454266	0.000000	-10.000000	0.650000	-27.250000	358.833344	1023.000000	1023.000000	2046.000000
33.080002	-0.009704	-5.735091	-0.248974	-4.486290	-0.739004	-0.260821	0.000000	-10.000000	0.658333	-27.683334	349.666656	1023.000000	1023.000000	2046.000000
33.099998	-0.010227	-6.043892	-0.172560	-4.689441	-0.797897	-0.383994	0.000000	-10.000000	0.658333	-27.933334	340.333344	1023.000000	1023.000000	2046.000000
33.119999	-0.010875	-6.426867	-0.189060	-4.858295	-0.866346	-0.513167	0.000000	-10.000000	0.658333	-28.083334	334.166656	1023.000000	1023.000000	2046.000000
33.139999	-0.011587	-6.848096	-0.316224	-5.234781	-0.777408	-0.519683	0.000000	-10.000000	0.616667	-27.666666	324.833344	1023.000000	1023.000000	2046.000000
33.160000	-0.012374	-7.312975	-0.348683	-5.474307	-0.846486	-0.643499	0.000000	-10.000000	0.583333	-27.100000	315.666656	1023.000000	1023.000000	2046.000000
33.180000	-0.012834	-7.584978	-0.300001	-5.449860	-0.990899	-0.844218	0.000000	-10.000000	0.550000	-26.116667	303.666656	1023.000000	1023.000000	2046.000000
33.200001	-0.013250	-7.830951	-0.413214	-5.667548	-0.922930	-0.827260	0.000000	-10.000000	0.541667	-25.716667	295.000000	1023.000000	1023.000000	2046.000000
33.220001	-0.013823	-8.169117	-0.443924	-5.881896	-0.963622	-0.879675	0.000000	-10.000000	0.533333	-25.266666	286.500000	1023.000000	1023.000000	2046.000000
33.240002	-0.014304	-8.453867	-0.395916	-5.837076	-1.151295	-1.069580	0.000000	-10.000000	0.541667	-25.000000	278.000000	1023.000000	1023.000000	2046.000000
33.259998	-0.014606	-8.632386	-0.498638	-6.003879	-1.058302	-1.071568	0.000000	-10.000000	0.533333	-24.549999	269.500000	1023.000000	1023.000000	2046.000000
33.279999	-0.015004	-8.867330	-0.561419	-6.209398	-1.055246	-1.041266	0.000000	-10.000000	0.525000	-24.100000	261.166656	1023.000000	1023.000000	2046.000000
33.299999	-0.015251	-9.013524	-0.534795	-6.259373	-1.145396	-1.073961	0.000000	-10.000000	0.500000	-24.100000	253.000000	1023.000000	1023.000000	2046.000000
33.320000	-0.015491	-9.154966	-0.587997	-6.229180	-1.205877	-1.131912	0.000000	-10.000000	0.500000	-23.950001	245.000000	1023.000000	1023.000000	2046.000000
33.340000	-0.015664	-9.257654	-0.668781	-6.350291	-1.160037	-1.078547	0.000000	-10.000000	0.491667	-24.000000	237.000000	1023.000000	1023.000000	2046.000000
33.360001	-0.015949	-9.425644	-0.673186	-6.476315	-1.225856	-1.050287	0.000000	-10.000000	0.483333	-23.800001	229.000000	1023.000000	1023.000000	2046.000000
33.380001	-0.016196	-9.571663	-0.648922	-6.360056	-1.387227	-1.175458	0.000000	-10.000000	0.483333	-23.833334	221.000000	1023.000000	1023.000000	2046.000000
33.400002	-0.016206	-9.577940	-0.742047	-6.446282	-1.290790	-1.098820	0.000000	-10.000000	0.491667	-23.716667	213.000000	1023.000000	1023.000000	2046.000000
33.419998	-0.016568	-9.791641	-0.746725	-6.586694	-1.360198	-1.098024	0.000000	-10.000000	0.500000	-23.566668	205.333328	1023.000000	1023.000000	2046.000000
33.439999	-0.016880	-9.976085	-0.832518	-6.514152	-1.460969	-1.168445	0.000000	-10.000000	0.483333	-23.316668	197.666672	1023.000000	1023.000000	2046.000000
33.459999	-0.016816	-9.938064	-0.871620	-6.574491	-1.374699	-1.117254	0.000000	-10.000000	0.450000	-23.116667	190.000000	1023.000000	1023.000000	2046.000000
33.480000	-0.017223	-10.178947	-0.874169	-6.758445	-1.489273	-1.057061	0.000000	-10.000000	0.416667	-22.883333	182.000000	1023.000000	1023.000000	2046.000000
33.500000	-0.017533	-10.361881	-0.958957	-6.638774	-1.604377	-1.159773	0.000000	-10.000000	0.400000	-22.683334	174.333328	1023.000000	1023.000000	2046.000000
33.520000	-0.017448	-10.311838	-0.995454	-6.665703	-1.541646	-1.109035	0.000000	-10.000000	0.408333	-22.533333	166.666672	1023.000000	1023.000000	2046.000000
33.540001	-0.017712	-10.467746	-1.039670	-6.782861	-1.607881	-1.037333	0.000000	-10.000000	0.408333	-22.500000	159.333328	1023.000000	1023.000000	2046.000000
33.560001	-0.017765	-10.499086	-1.037957	-6.681406	-1.684718	-1.095006	0.000000	-10.000000	0.408333	-22.300001	151.666672	1023.000000	1023.000000	2046.000000
33.580002	-0.017416	-10.292972	-1.067860	-6.615265	-1.660676	-0.949170	0.000000	-10.000000	0.400000	-21.983334	144.333328	1023.000000	1023.000000	2046.000000
33.599998	-0.017534	-10.362495	-1.190401	-6.674062	-1.686048	-0.811984	0.000000	-10.000000	0.400000	-21.400002	137.000000	1023.000000	1023.000000	2046.000000
33.619999	-0.017679	-10.448438	-1.256885	-6.593781	-1.816794	-0.780978	0.000000	-10.000000	0.383333	-20.766668	127.666664	1023.000000	1023.000000	2046.000000
33.639999	-0.017757	-10.494479	-1.364640	-6.525407	-1.818606	-0.785827	0.000000	-10.000000	0.366667	-20.233334	120.666664	1023.000000	1023.000000	2046.000000
33.660000	-0.017732	-10.479820	-1.423684	-6.642277	-1.811947	-0.601913	0.000000	-10.000000	0.350000	-20.116667	113.833336	1023.000000	1023.000000	2046.000000
33.680000	-0.018015	-10.646837	-1.519109	-6.509929	-1.934266	-0.683534	0.000000	-10.000000	0.350000	-20.083334	109.333336	1023.000000	1023.000000	2046.000000
33.700001	-0.017777	-10.506248	-1.648105	-6.455853	-1.838400	-0.563891	0.000000	-10.000000	0.350000	-19.950001	102.500000	1023.000000	1023.000000	2046.000000
33.720001	-0.018052	-10.668821	-1.659294	-6.571090	-1.926709	-0.511729	0.000000	-10.000000	0.316667	-19.383333	95.833336	1023.000000	1023.000000	2046.000000
33.740002	-0.019039	-11.251781	-1.784799	-6.552027	-2.078794	-0.836162	0.000000	-10.000000	0.283333	-18.766666	89.333336	1023.000000	1023.000000	2046.000000
33.759998	-0.020386	-12.048202	-2.101173	-6.729058	-2.076236	-1.141734	0.000000	-10.000000	0.250000	-17.883333	83.166664	1023.000000	1023.000000	2046.000000
33.779999	-0.022898	-13.532585	-2.396346	-7.078912	-2.481042	-1.576285	0.000000	-10.000000	0.250000	-17.416666	77.166664	1023.000000	1023.000000	2046.000000
33.799999	-0.025308	-14.956951	-2.902251	-7.077057	-2.894863	-2.082781	0.000000	-10.000000	0.241667	-16.783333	71.333336	1023.000000	1023.000000	2046.000000
33.820000	-0.026721	-15.792083	-3.342321	-7.168439	-3.038749	-2.242573	0.000000	-10.000000	0.233333	-16.283333	65.666664	1023.000000	1023.000000	2046.000000
33.840000	-0.027980	-16.536333	-3.598654	-7.347778	-3.283171	-2.306730	0.000000	-10.000000	0.216667	-15.466667	60.166668	1023.000000	1023.000000	2046.000000
33.860001	-0.028958	-17.113932	-3.798153	-7.270758	-3.495657	-2.549364	0.000000	-10.000000	0.208333	-14.883334	55.000000	1023.000000	1023.000000	2046.000000
33.880001	-0.029232	-17.276112	-3.995641	-7.249977	-3.449552	-2.580941	0.000000	-10.000000	0.200000	-14.300000	50.000000	1023.000000	1023.000000	2046.000000
33.900002	-0.029737	-17.574856	-4.018849	-7.286806	-3.638639	-2.630562	0.000000	-10.000000	0.200000	-13.783334	45.333332	1023.000000	1023.000000	2046.000000
33.919998	-0.030093	-17.785147	-4.072254	-7.095324	-3.822707	-2.794862	0.000000	-10.000000	0.183333	-13.116667	40.666668	1023.000000	1023.000000	2046.000000
33.939999	-0.029902	-17.671925	-4.151132	-6.964680	-3.769283	-2.786830	0.000000	-10.000000	0.158333	-12.500000	36.333332	1023.000000	1023.000000	2046.000000
33.959999	-0.030157	-17.822880	-4.179504	-7.008502	-3.871095	-2.763778	0.000000	-10.000000	0.125000	-11.750000	32.000000	1023.000000	1023.000000	2046.000000
33.980000	-0.030209	-17.853401	-4.186950	-6.860973	-4.007523	-2.797955	0.000000	-10.000000	0.108333	-11.016667	28.166666	1023.000000	1023.000000	2046.000000
34.000000	-0.030063	-17.767101	-4.319481	-6.847855	-3.888200	-2.711565	0.000000	-10.000000	0.100000	-10.350000	24.500000	1023.000000	1023.000000	2046.000000
34.020000	-0.030013	-17.737505	-4.253911	-6.980392	-3.958935	-2.544267	0.000000	-10.000000	0.100000	-9.783334	21.166666	1023.000000	1023.000000	2046.000000
34.040001	-0.030200	-17.848257	-4.292652	-6.988726	-4.034385	-2.532494	0.000000	-10.000000	0.108333	-9.700001	17.833334	1023.000000	1023.000000	2046.000000
34.060001	-0.030016	-17.739368	-4.349154	-7.157765	-3.841936	-2.390514	0.000000	-10.000000	0.125000	-10.266667	14.500000	1023.000000	1023.000000	2046.000000
34.080002	-0.030029	-17.747322	-4.163845	-7.524906	-3.857538	-2.201034	0.000000	-10.000000	0.133333	-11.033334	10.833333	1023.000000	1023.000000	2046.000000
34.099998	-0.030354	-17.939093	-4.114954	-7.620535	-3.896490	-2.307112	0.000000	-10.000000	0.141667	-11.550000	7.166667	1023.000000	1023.000000	2046.000000
34.119999	-0.030223	-17.861609	-4.102061	-7.853575	-3.659235	-2.246738	0.000000	-10.000000	0.141667	-11.533333	4.666667	1023.000000	1023.000000	2046.000000
34.139999	-0.030657	-18.118158	-3.936891	-8.155691	-3.742054	-2.283523	0.000000	-10.000000	0.125000	-10.600000	1.333333	1023.000000	1023.000000	2046.000000
34.160000	-0.030995	-18.318172	-4.020333	-8.128032	-3.661838	-2.507970	0.000000	-10.000000	0.091667	-8.950000	-1.833333	1023.000000	1023.000000	2046.000000
34.180000	-0.030804	-18.205456	-3.952450	-8.234033	-3.594369	-2.424605	0.000000	-10.000000	0.058333	-6.616667	-5.833333	1023.000000	1023.000000	2046.000000
34.200001	-0.031027	-18.337172	-3.823079	-8.264907	-3.712970	-2.536214	0.000000	-10.000000	0.041667	-3.783334	-8.000000	1023.000000	1023.000000	2046.000000
34.220001	-0.030769	-18.184259	-3.809906	-8.226485	-3.611784	-2.536083	0.000000	-10.000000	0.025000	-0.516667	-9.333333	1023.000000	1023.000000	2046.000000
34.240002	-0.030468	-18.006718	-3.698634	-8.301029	-3.582952	-2.424102	0.000000	-10.000000	-0.016667	3.100000	-9.833333	1023.000000	1023.000000	2046.000000
34.259998	-0.030423	-17.980211	-3.597432	-8.235559	-3.632688	-2.514533	0.000000	-10.000000	-0.058333	7.066667	-10.000000	1023.000000	1023.000000	2046.000000
34.279999	-0.029774	-17.596617	-3.595240	-8.212366	-3.388548	-2.400462	0.000000	-10.000000	-0.108333	10.750000	-10.000000	1023.000000	1023.000000	2046.000000
34.299999	-0.029322	-17.329369	-3.465322	-8.214583	-3.368805	-2.280659	0.000000	-10.000000	-0.141667	14.200000	-10.000000	1023.000000	1023.000000	2046.000000
34.320000	-0.029011	-17.145790	-3.408920	-8.137813	-3.330897	-2.268160	0.000000	-10.000000	-0.175000	16.583334	-10.000000	1023.000000	1023.000000	2046.000000
34.340000	-0.027889	-16.482254	-3.357011	-8.021008	-3.045611	-2.058624	0.000000	-10.000000	-0.208333	18.216667	-4.166667	1023.000000	1023.000000	2046.000000
34.360001	-0.027313	-16.142258	-3.176702	-8.020880	-3.030836	-1.913840	0.000000	-10.000000	-0.266667	20.049999	10.166667	1023.000000	1023.000000	2046.000000
34.380001	-0.026748	-15.807828	-3.092390	-7.820737	-2.961336	-1.933365	0.000000	-10.000000	-0.316667	21.250000	24.500000	1023.000000	1023.000000	2046.000000
34.400002	-0.025647	-15.157116	-3.052170	-7.751299	-2.706467	-1.647179	0.000000	-10.000000	-0.333333	22.350000	35.333332	1023.000000	1023.000000	2046.000000
34.419998	-0.025014	-14.783332	-2.793258	-7.741216	-2.729659	-1.519199	0.000000	-10.000000	-0.350000	23.066668	40.333332	1023.000000	1023.000000	2046.000000
34.439999	-0.024444	-14.446212	-2.813267	-7.536703	-2.527845	-1.568397	0.000000	-10.000000	-0.366667	24.033333	47.833332	1023.000000	1023.000000	2046.000000
34.459999	-0.023281	-13.759048	-2.648728	-7.505787	-2.346393	-1.258139	0.000000	-10.000000	-0.408333	25.150000	55.833332	1023.000000	1023.000000	2046.000000
34.480000	-0.022517	-13.307392	-2.452434	-7.472917	-2.317598	-1.064444	0.000000	-10.000000	-0.425000	25.816666	64.000000	1023.000000	1023.000000	2046.000000
34.500000	-0.021862	-12.920568	-2.417487	-7.240170	-2.129127	-1.133785	0.000000	-10.000000	-0.441667	26.450001	72.500000	1023.000000	1023.000000	2046.000000
34.520000	-0.020643	-12.199818	-2.271596	-7.135155	-1.926881	-0.866186	0.000000	-10.000000	-0.458333	27.050001	81.166664	1023.000000	1023.000000	2046.000000
34.540001	-0.019970	-11.802295	-2.061137	-7.025769	-1.945745	-0.769643	0.000000	-10.000000	-0.466667	27.600000	90.000000	1023.000000	1023.000000	2046.000000
34.560001	-0.018829	-11.127989	-1.942976	-6.783327	-1.704926	-0.696761	0.000000	-10.000000	-0.491667	28.133333	99.166664	1023.000000	1023.000000	2046.000000
34.580002	-0.017584	-10.391975	-1.745986	-6.662136	-1.598262	-0.385591	0.000000	-10.000000	-0.508333	28.366667	108.500000	1023.000000	1023.000000	2046.000000
34.599998	-0.016943	-10.013092	-1.627766	-6.476092	-1.578684	-0.330549	0.000000	-10.000000	-0.525000	28.783333	118.000000	1023.000000	1023.000000	2046.000000
34.619999	-0.015947	-9.424507	-1.617509	-6.300240	-1.336107	-0.170652	0.000000	-10.000000	-0.533333	28.966667	127.666664	1023.000000	1023.000000	2046.000000
34.639999	-0.015199	-8.982722	-1.449464	-6.275548	-1.315699	0.057988	0.000000	-10.000000	-0.541667	29.433334	137.166672	1023.000000	1023.000000	2046.000000
34.660000	-0.014492	-8.564837	-1.405511	-6.004922	-1.173968	0.019564	0.000000	-10.000000	-0.558333	29.583334	146.833328	1023.000000	1023.000000	2046.000000
34.680000	-0.013446	-7.946688	-1.399840	-5.846889	-0.972767	0.272809	0.000000	-10.000000	-0.541667	29.750000	156.500000	1023.000000	1023.000000	2046.000000
34.700001	-0.012538	-7.410088	-1.163224	-5.712436	-1.068309	0.533880	0.000000	-10.000000	-0.533333	29.516666	166.500000	1023.000000	1023.000000	2046.000000
34.720001	-0.012062	-7.128778	-1.181401	-5.506917	-0.847536	0.407076	0.000000	-10.000000	-0.525000	29.316668	176.500000	1023.000000	1023.000000	2046.000000
34.740002	-0.011913	-7.040535	-1.194351	-5.497133	-0.768701	0.419649	0.000000	-10.000000	-0.525000	28.983334	186.500000	1023.000000	1023.000000	2046.000000
34.759998	-0.012839	-7.587642	-1.226763	-5.578762	-0.895946	0.113830	0.000000	-10.000000	-0.500000	28.733334	196.166672	1023.000000	1023.000000	2046.000000
34.779999	-0.014657	-8.662009	-1.586491	-5.611676	-1.053844	-0.409999	0.000000	-10.000000	-0.475000	28.250000	205.833328	1023.000000	1023.000000	2046.000000
34.799999	-0.015762	-9.315253	-1.912941	-5.622456	-1.237705	-0.542150	0.000000	-10.000000	-0.475000	27.950001	215.166672	1023.000000	1023.000000	2046.000000
34.820000	-0.016508	-9.756086	-2.025419	-5.561185	-1.529274	-0.640208	0.000000	-10.000000	-0.483333	27.850000	224.666672	1023.000000	1023.000000	2046.000000
34.840000	-0.016892	-9.983233	-2.211089	-5.403909	-1.535231	-0.833005	0.000000	-10.000000	-0.483333	27.716667	234.000000	1023.000000	1023.000000	2046.000000
34.860001	-0.016458	-9.726643	-2.201099	-5.257674	-1.533802	-0.734068	0.000000	-10.000000	-0.491667	27.866667	243.333328	1023.000000	1023.000000	2046.000000
34.880001	-0.016071	-9.497975	-2.066375	-5.054365	-1.584211	-0.793024	0.000000	-10.000000	-0.516667	28.033335	252.500000	1023.000000	1023.000000	2046.000000
34.900002	-0.015707	-9.282739	-2.044259	-4.824788	-1.510316	-0.903377	0.000000	-10.000000	-0.558333	28.716667	261.833344	1023.000000	1023.000000	2046.000000
34.919998	-0.014652	-8.659093	-1.874239	-4.611464	-1.468886	-0.704504	0.000000	-10.000000	-0.575000	29.100000	271.166656	1023.000000	1023.000000	2046.000000
34.939999	-0.013885	-8.206161	-1.662047	-4.362284	-1.529748	-0.652082	0.000000	-10.000000	-0.591667	29.583334	280.833344	1023.000000	1023.000000	2046.000000
34.959999	-0.013097	-7.740447	-1.529787	-4.075902	-1.436803	-0.697954	0.000000	-10.000000	-0.566667	29.566668	290.500000	1023.000000	1023.000000	2046.000000
34.980000	-0.012078	-7.138086	-1.428659	-3.878108	-1.283291	-0.548029	0.000000	-10.000000	-0.558333	29.450001	300.500000	1023.000000	1023.000000	2046.000000
35.000000	-0.011060	-6.536265	-1.226887	-3.687796	-1.277016	-0.344566	0.000000	-10.000000	-0.558333	29.233334	310.500000	1023.000000	1023.000000	2046.000000
35.020000	-0.010301	-6.087726	-1.086104	-3.502325	-1.163853	-0.335443	0.000000	-10.000000	-0.566667	29.266666	320.333344	1023.000000	1023.000000	2046.000000
35.040001	-0.009371	-5.538182	-1.023228	-3.444169	-0.946171	-0.124614	0.000000	-10.000000	-0.550000	29.283333	330.000000	1023.000000	1023.000000	2046.000000
35.060001	-0.008204	-4.848335	-0.727977	-3.406699	-0.914082	0.200424	0.000000	-10.000000	-0.508333	28.600000	339.666656	1023.000000	1023.000000	2046.000000
35.080002	-0.007523	-4.445912	-0.543562	-3.425633	-0.768074	0.291357	0.000000	-10.000000	-0.466667	27.916668	349.333344	1023.000000	1023.000000	2046.000000
35.099998	-0.006395	-3.779406	-0.364326	-3.433812	-0.494853	0.513585	0.000000	-10.000000	-0.433333	27.083334	358.833344	1023.000000	1023.000000	2046.000000
35.119999	-0.005484	-3.241071	-0.052925	-3.444369	-0.431190	0.687412	0.000000	-10.000000	-0.408333	26.850000	365.000000	1023.000000	1023.000000	2046.000000
35.139999	-0.005108	-3.018923	0.073761	-3.473442	-0.175440	0.556197	0.000000	-10.000000	-0.416667	26.666668	374.000000	1023.000000	1023.000000	2046.000000
35.160000	-0.004445	-2.626719	0.229774	-3.521508	-0.031175	0.696190	0.000000	-10.000000	-0.425000	26.900002	383.000000	1023.000000	1023.000000	2046.000000
35.180000	-0.003993	-2.360130	0.471842	-3.462750	-0.042506	0.673283	0.000000	-10.000000	-0.450000	27.116667	395.000000	1023.000000	1023.000000	2046.000000
35.200001	-0.003359	-1.985267	0.612830	-3.426202	0.214191	0.613915	0.000000	-10.000000	-0.458333	27.500000	404.000000	1023.000000	1023.000000	2046.000000
35.220001	-0.002470	-1.459818	0.773865	-3.341594	0.314692	0.793220	0.000000	-10.000000	-0.475000	27.833334	413.166656	1023.000000	1023.000000	2046.000000
35.240002	-0.001986	-1.173823	0.943209	-3.238426	0.324886	0.796509	0.000000	-10.000000	-0.483333	28.066668	422.333344	1023.000000	1023.000000	2046.000000
35.259998	-0.001268	-0.749428	1.087039	-3.229685	0.576227	0.816990	0.000000	-10.000000	-0.500000	28.250000	431.666656	1023.000000	1023.000000	2046.000000
35.279999	-0.000484	-0.286034	1.239903	-3.189914	0.642986	1.020991	0.000000	-10.000000	-0.508333	28.333334	441.000000	1023.000000	1023.000000	2046.000000
35.299999	0.000210	0.124239	1.357956	-3.051828	0.727131	1.090981	0.000000	-10.000000	-0.516667	28.583334	450.500000	1023.000000	1023.000000	2046.000000
35.320000	0.001154	0.681962	1.555745	-2.967198	0.941625	1.151790	0.000000	-10.000000	-0.508333	28.550001	460.000000	1023.000000	1023.000000	2046.000000
35.340000	0.002026	1.197339	1.683768	-2.866215	0.980201	1.399586	0.000000	-10.000000	-0.491667	28.300001	469.500000	1023.000000	1023.000000	2046.000000
35.360001	0.002920	1.725612	1.812024	-2.686105	1.103818	1.495875	0.000000	-10.000000	-0.466667	28.116667	479.000000	1023.000000	1023.000000	2046.000000
35.380001	0.003801	2.246234	1.985005	-2.595802	1.296613	1.560419	0.000000	-10.000000	-0.433333	27.550001	488.333344	1023.000000	1023.000000	2046.000000
35.400002	0.004807	2.840932	2.143308	-2.451952	1.310036	1.839539	0.000000	-10.000000	-0.416667	26.966667	497.666656	1023.000000	1023.000000	2046.000000
35.419998	0.005478	3.237666	2.325196	-2.333826	1.439614	1.806682	0.000000	-10.000000	-0.416667	26.083334	506.833344	1023.000000	1023.000000	2046.000000
35.439999	0.006384	3.772810	2.379123	-2.195367	1.652493	1.936561	0.000000	-10.000000	-0.433333	26.083334	515.666687	1023.000000	1023.000000	2046.000000
35.459999	0.007237	4.277146	2.570391	-2.063964	1.633682	2.137038	0.000000	-10.000000	-0.433333	26.316668	524.333313	1023.000000	1023.000000	2046.000000
35.480000	0.007883	4.658974	2.698209	-2.001692	1.846339	2.116118	0.000000	-10.000000	-0.416667	26.333334	533.000000	1023.000000	1023.000000	2046.000000
35.500000	0.008800	5.201003	2.838998	-1.875612	1.883421	2.354197	0.000000	-10.000000	-0.400000	25.833334	542.000000	1023.000000	1023.000000	2046.000000
35.520000	0.009522	5.627649	2.988297	-1.689587	1.939609	2.389330	0.000000	-10.000000	-0.383333	25.166668	550.666687	1023.000000	1023.000000	2046.000000
35.540001	0.010589	6.258355	3.144784	-1.589050	2.179243	2.523378	0.000000	-10.000000	-0.366667	24.633333	559.166687	1023.000000	1023.000000	2046.000000
35.560001	0.011825	6.988439	3.323430	-1.331985	2.228143	2.768851	0.000000	-10.000000	-0.333333	23.950001	567.500000	1023.000000	1023.000000	2046.000000
35.580002	0.012788	7.557711	3.393498	-1.064468	2.348685	2.879996	0.000000	-10.000000	-0.316667	23.333334	575.666687	1023.000000	1023.000000	2046.000000
35.599998	0.013780	8.143810	3.501141	-0.999802	2.516316	3.126156	0.000000	-10.000000	-0.300000	22.983334	583.500000	1023.000000	1023.000000	2046.000000
35.619999	0.014629	8.645855	3.540462	-0.750458	2.520736	3.335113	0.000000	-10.000000	-0.300000	22.733334	591.166687	1023.000000	1023.000000	2046.000000
35.639999	0.015648	9.248029	3.639722	-0.547529	2.762648	3.393189	0.000000	-10.000000	-0.300000	22.500000	598.833313	1023.000000	1023.000000	2046.000000
35.660000	0.016390	9.686404	3.734943	-0.470612	2.808951	3.613122	0.000000	-10.000000	-0.291667	22.333334	606.500000	1023.000000	1023.000000	2046.000000
35.680000	0.017283	10.214427	3.778130	-0.224998	2.817710	3.843585	0.000000	-10.000000	-0.275000	22.183334	613.833313	1023.000000	1023.000000	2046.000000
35.700001	0.017543	10.367939	3.907028	-0.208986	2.919496	3.750401	0.000000	-10.000000	-0.258333	22.050001	621.333313	1023.000000	1023.000000	2046.000000
35.720001	0.017258	10.199586	3.938297	-0.294193	3.009987	3.545495	0.000000	-10.000000	-0.241667	21.633333	628.666687	1023.000000	1023.000000	2046.000000
35.740002	0.016042	9.480999	3.772898	-0.360950	2.821396	3.247655	0.000000	-10.000000	-0.225000	21.033333	636.000000	1023.000000	1023.000000	2046.000000
35.759998	0.014364	8.488914	3.535607	-0.486152	2.618207	2.821252	0.000000	-10.000000	-0.208333	20.133333	643.000000	1023.000000	1023.000000	2046.000000
35.779999	0.012907	7.628042	3.267073	-0.574160	2.494337	2.440792	0.000000	-10.000000	-0.200000	19.616667	649.833313	1023.000000	1023.000000	2046.000000
35.799999	0.012186	7.201874	3.103135	-0.457629	2.179743	2.376625	0.000000	-10.000000	-0.200000	19.416668	656.500000	1023.000000	1023.000000	2046.000000
35.820000	0.011850	7.003315	2.979632	-0.228567	2.088395	2.163854	0.000000	-10.000000	-0.200000	19.366667	663.000000	1023.000000	1023.000000	2046.000000
35.840000	0.011869	7.014714	3.012718	-0.124993	2.058521	2.068469	0.000000	-10.000000	-0.208333	19.350000	669.500000	1023.000000	1023.000000	2046.000000
35.860001	0.012210	7.215830	3.126854	0.099125	1.895809	2.094042	0.000000	-10.000000	-0.216667	19.466667	676.000000	1023.000000	1023.000000	2046.000000
35.880001	0.012553	7.418633	3.124662	0.414715	1.888623	1.990632	0.000000	-10.000000	-0.216667	19.383333	682.500000	1023.000000	1023.000000	2046.000000
35.900002	0.013089	7.735688	3.280845	0.542720	1.951881	1.960241	0.000000	-10.000000	-0.191667	18.866667	689.000000	1023.000000	1023.000000	2046.000000
35.919998	0.013697	8.094939	3.428498	0.752343	1.870349	2.043749	0.000000	-10.000000	-0.141667	17.683334	695.333313	1023.000000	1023.000000	2046.000000
35.939999	0.014208	8.397203	3.433784	1.062711	1.821568	2.079139	0.000000	-10.000000	-0.083333	16.566668	701.500000	1023.000000	1023.000000	2046.000000
35.959999	0.014904	8.808559	3.531386	1.122362	2.002342	2.152469	0.000000	-10.000000	-0.041667	14.883333	707.166687	1023.000000	1023.000000	2046.000000
35.980000	0.015268	9.023142	3.644150	1.215670	1.931762	2.231560	0.000000	-10.000000	-0.016667	13.033334	712.500000	1023.000000	1023.000000	2046.000000
36.000000	0.015706	9.282502	3.566924	1.442729	1.946304	2.326545	0.000000	-10.000000	0.008333	9.983334	717.166687	1023.000000	1023.000000	2046.000000
36.020000	0.016262	9.610553	3.677022	1.343722	2.118912	2.470897	0.000000	-10.000000	0.050000	5.250000	721.166687	1023.000000	1023.000000	2046.000000
36.040001	0.016383	9.682492	3.793729	1.167283	2.104258	2.617222	0.000000	-10.000000	0.083333	-0.400000	723.666687	1023.000000	1023.000000	2046.000000
36.060001	0.016550	9.781093	3.794647	1.187340	2.098075	2.701031	0.000000	-10.000000	0.133333	-6.433333	724.833313	1023.000000	1023.000000	2046.000000
36.080002	0.016646	9.837851	3.850351	0.946759	2.303490	2.737251	0.000000	-10.000000	0.183333	-11.050000	725.000000	1023.000000	1023.000000	2046.000000
36.099998	0.016359	9.668066	3.922207	0.660233	2.389688	2.695939	0.000000	-10.000000	0.241667	-14.500000	725.000000	1023.000000	1023.000000	2046.000000
36.119999	0.015836	9.359045	3.967642	0.476153	2.314397	2.600854	0.000000	-10.000000	0.266667	-16.033333	725.000000	1023.000000	1023.000000	2046.000000
36.139999	0.015267	9.022671	3.880148	0.369058	2.297722	2.475742	0.000000	-10.000000	0.266667	-16.950001	717.333313	1023.000000	1023.000000	2046.000000
36.160000	0.014796	8.744596	3.900599	0.066420	2.415857	2.361721	0.000000	-10.000000	0.258333	-17.283333	707.833313	1023.000000	1023.000000	2046.000000
36.180000	0.014381	8.499044	4.002968	-0.266143	2.368887	2.393332	0.000000	-10.000000	0.250000	-17.783333	696.333313	1023.000000	1023.000000	2046.000000
36.200001	0.014037	8.295649	3.916141	-0.189459	2.291442	2.277524	0.000000	-10.000000	0.258333	-17.716667	690.500000	1023.000000	1023.000000	2046.000000
36.220001	0.013763	8.134065	3.939398	-0.537018	2.446742	2.284943	0.000000	-10.000000	0.266667	-17.733334	684.500000	1023.000000	1023.000000	2046.000000
36.240002	0.013422	7.932456	3.969083	-0.781758	2.478750	2.266380	0.000000	-10.000000	0.266667	-17.483334	678.500000	1023.000000	1023.000000	2046.000000
36.259998	0.013086	7.733927	3.878534	-0.772263	2.369532	2.258124	0.000000	-10.000000	0.258333	-17.150000	672.500000	1023.000000	1023.000000	2046.000000
36.279999	0.012936	7.645100	3.889695	-0.917781	2.491129	2.182056	0.000000	-10.000000	0.250000	-17.000000	666.833313	1023.000000	1023.000000	2046.000000
36.299999	0.012788	7.557550	3.911497	-1.100853	2.555731	2.191176	0.000000	-10.000000	0.266667	-17.049999	661.166687	1023.000000	1023.000000	2046.000000
36.320000	0.012512	7.394424	3.884554	-1.153859	2.430491	2.233239	0.000000	-10.000000	0.275000	-17.483334	655.500000	1023.000000	1023.000000	2046.000000
36.340000	0.012433	7.348118	3.866784	-1.137734	2.469159	2.149909	0.000000	-10.000000	0.291667	-17.966667	649.500000	1023.000000	1023.000000	2046.000000
36.360001	0.012305	7.272349	3.902557	-1.392930	2.550026	2.212695	0.000000	-10.000000	0.300000	-18.566668	643.500000	1023.000000	1023.000000	2046.000000
36.380001	0.012074	7.135651	3.856525	-1.388180	2.468486	2.198821	0.000000	-10.000000	0.308333	-19.066668	637.333313	1023.000000	1023.000000	2046.000000
36.400002	0.011800	6.973793	3.802480	-1.360644	2.433706	2.098249	0.000000	-10.000000	0.325000	-19.550001	631.000000	1023.000000	1023.000000	2046.000000
36.419998	0.011554	6.828643	3.814325	-1.631561	2.504479	2.141400	0.000000	-10.000000	0.341667	-19.966667	624.333313	1023.000000	1023.000000	2046.000000
36.439999	0.011219	6.630385	3.783251	-1.717535	2.392567	2.172102	0.000000	-10.000000	0.366667	-20.683334	617.666687	1023.000000	1023.000000	2046.000000
36.459999	0.010882	6.431470	3.698499	-1.699211	2.365103	2.067079	0.000000	-10.000000	0.391667	-21.316668	610.833313	1023.000000	1023.000000	2046.000000
36.480000	0.010559	6.240456	3.677576	-1.975180	2.423164	2.114896	0.000000	-10.000000	0.408333	-22.033333	603.833313	1023.000000	1023.000000	2046.000000
36.500000	0.010293	6.083110	3.634757	-1.939399	2.289133	2.098618	0.000000	-10.000000	0.425000	-22.366667	596.500000	1023.000000	1023.000000	2046.000000
36.520000	0.010178	6.015309	3.611375	-1.976862	2.316251	2.064545	0.000000	-10.000000	0.433333	-22.933334	588.833313	1023.000000	1023.000000	2046.000000
36.540001	0.010188	6.020965	3.589743	-2.117393	2.371564	2.177052	0.000000	-10.000000	0.441667	-23.250000	581.166687	1023.000000	1023.000000	2046.000000
36.560001	0.010012	5.917005	3.425935	-1.912643	2.187383	2.216329	0.000000	-10.000000	0.466667	-23.800001	573.500000	1023.000000	1023.000000	2046.000000
36.580002	0.009726	5.747782	3.272616	-2.045155	2.225718	2.294603	0.000000	-10.000000	0.500000	-24.183334	565.833313	1023.000000	1023.000000	2046.000000
36.599998	0.009334	5.516168	3.207518	-2.172867	2.103165	2.378352	0.000000	-10.000000	0.533333	-24.933334	557.666687	1023.000000	1023.000000	2046.000000
36.619999	0.008940	5.283784	2.971221	-2.068505	2.057302	2.323766	0.000000	-10.000000	0.550000	-25.633333	549.166687	1023.000000	1023.000000	2046.000000
36.639999	0.008553	5.055022	2.887015	-2.299731	2.025354	2.442383	0.000000	-10.000000	0.575000	-26.483334	540.500000	1023.000000	1023.000000	2046.000000
36.660000	0.008036	4.749416	2.783542	-2.421590	1.892063	2.495401	0.000000	-10.000000	0.608333	-27.250000	531.666687	1023.000000	1023.000000	2046.000000
36.680000	0.007153	4.227528	2.534760	-2.415013	1.835731	2.272049	0.000000	-10.000000	0.641667	-27.966667	522.666687	1023.000000	1023.000000	2046.000000
36.700001	0.006219	3.675558	2.528880	-2.688878	1.802060	2.033495	0.000000	-10.000000	0.666667	-28.400000	513.333313	1023.000000	1023.000000	2046.000000
36.720001	0.004266	2.521258	2.301996	-3.049445	1.645633	1.623074	0.000000	-10.000000	0.683333	-28.883333	504.000000	1023.000000	1023.000000	2046.000000
36.740002	0.001748	1.033267	1.877653	-3.192961	1.291260	1.057315	0.000000	-10.000000	0.716667	-29.516666	494.333344	1023.000000	1023.000000	2046.000000
36.759998	-0.000653	-0.385996	1.467815	-3.500936	1.053143	0.593983	0.000000	-10.000000	0.716667	-29.950001	484.500000	1023.000000	1023.000000	2046.000000
36.779999	-0.002676	-1.581316	1.040350	-3.669699	0.641655	0.406378	0.000000	-10.000000	0.716667	-30.100000	474.500000	1023.000000	1023.000000	2046.000000
36.799999	-0.004062	-2.400917	0.734777	-3.579879	0.375502	0.068682	0.000000	-10.000000	0.733333	-30.166666	464.500000	1023.000000	1023.000000	2046.000000
36.820000	-0.005116	-3.023308	0.521149	-3.728196	0.207877	-0.024139	0.000000	-10.000000	0.750000	-30.200001	454.500000	1023.000000	1023.000000	2046.000000
36.840000	-0.005981	-3.534984	0.290570	-3.652645	-0.023655	-0.149254	0.000000	-10.000000	0.783333	-30.316668	444.500000	1023.000000	1023.000000	2046.000000
36.860001	-0.006565	-3.879735	0.197549	-3.543971	-0.145953	-0.387360	0.000000	-10.000000	0.766667	-30.350000	434.333344	1023.000000	1023.000000	2046.000000
36.880001	-0.007062	-4.173832	0.128981	-3.695288	-0.270511	-0.337014	0.000000	-10.000000	0.766667	-30.500000	424.000000	1023.000000	1023.000000	2046.000000
36.900002	-0.007437	-4.395524	0.012070	-3.495688	-0.412378	-0.499528	0.000000	-10.000000	0.733333	-30.283335	413.666656	1023.000000	1023.000000	2046.000000
36.919998	-0.007831	-4.628242	-0.010446	-3.578915	-0.533492	-0.505388	0.000000	-10.000000	0.700000	-29.966667	403.500000	1023.000000	1023.000000	2046.000000
36.939999	-0.008300	-4.905287	-0.165124	-3.507503	-0.669784	-0.562876	0.000000	-10.000000	0.675000	-29.416668	393.500000	1023.000000	1023.000000	2046.000000
36.959999	-0.008536	-5.044759	-0.249315	-3.442030	-0.735861	-0.617554	0.000000	-10.000000	0.666667	-28.983334	383.833344	1023.000000	1023.000000	2046.000000
36.980000	-0.008806	-5.204607	-0.302719	-3.661819	-0.772452	-0.467616	0.000000	-10.000000	0.666667	-28.316668	374.166656	1023.000000	1023.000000	2046.000000
37.000000	-0.009100	-5.377839	-0.436963	-3.705799	-0.806717	-0.428359	0.000000	-10.000000	0.666667	-28.216667	364.833344	1023.000000	1023.000000	2046.000000
37.020000	-0.009400	-5.555604	-0.438048	-3.913070	-0.804963	-0.399523	0.000000	-10.000000	0.675000	-28.400000	355.166656	1023.000000	1023.000000	2046.000000
37.040001	-0.009766	-5.771701	-0.368403	-4.350632	-0.849066	-0.203601	0.000000	-10.000000	0.691667	-28.833334	345.833344	1023.000000	1023.000000	2046.000000
37.060001	-0.010120	-5.981133	-0.432905	-4.451713	-0.807210	-0.289305	0.000000	-10.000000	0.700000	-29.183334	336.166656	1023.000000	1023.000000	2046.000000
37.080002	-0.010577	-6.250899	-0.343656	-4.754003	-0.801762	-0.351477	0.000000	-10.000000	0.691667	-29.200001	326.500000	1023.000000	1023.000000	2046.000000
37.099998	-0.011515	-6.805374	-0.488759	-5.090563	-0.836500	-0.389551	0.000000	-10.000000	0.675000	-29.100000	316.666656	1023.000000	1023.000000	2046.000000
37.119999	-0.012130	-7.168792	-0.522664	-5.168196	-0.874493	-0.603440	0.000000	-10.000000	0.658333	-28.833334	310.166656	1023.000000	1023.000000	2046.000000
37.139999	-0.012978	-7.669874	-0.518473	-5.485563	-0.964794	-0.701044	0.000000	-10.000000	0.650000	-28.433334	300.666656	1023.000000	1023.000000	2046.000000
37.160000	-0.013402	-7.920744	-0.609153	-5.558107	-1.039641	-0.713844	0.000000	-10.000000	0.650000	-28.016666	291.166656	1023.000000	1023.000000	2046.000000
37.180000	-0.013923	-8.228224	-0.601398	-5.613936	-1.095660	-0.917229	0.000000	-10.000000	0.650000	-27.550001	278.666656	1023.000000	1023.000000	2046.000000
37.200001	-0.014455	-8.542882	-0.595035	-5.920688	-1.152312	-0.874847	0.000000	-10.000000	0.633333	-27.166666	269.500000	1023.000000	1023.000000	2046.000000
37.220001	-0.014826	-8.762286	-0.780547	-5.918334	-1.120477	-0.942929	0.000000	-10.000000	0.600000	-26.866667	260.500000	1023.000000	1023.000000	2046.000000
37.240002	-0.015212	-8.990160	-0.731442	-5.912985	-1.182876	-1.162858	0.000000	-10.000000	0.566667	-26.516666	251.500000	1023.000000	1023.000000	2046.000000
37.259998	-0.015584	-9.209997	-0.755776	-6.204285	-1.266894	-0.983042	0.000000	-10.000000	0.541667	-26.233334	242.666672	1023.000000	1023.000000	2046.000000
37.279999	-0.015804	-9.340249	-0.873132	-6.105397	-1.257917	-1.103803	0.000000	-10.000000	0.541667	-25.966667	233.833328	1023.000000	1023.000000	2046.000000
37.299999	-0.016078	-9.502274	-0.808108	-6.167912	-1.340841	-1.185412	0.000000	-10.000000	0.541667	-25.683334	225.333328	1023.000000	1023.000000	2046.000000
37.320000	-0.016320	-9.645001	-0.855984	-6.339557	-1.414688	-1.034773	0.000000	-10.000000	0.550000	-25.450001	216.666672	1023.000000	1023.000000	2046.000000
37.340000	-0.016443	-9.717525	-0.946244	-6.228521	-1.359388	-1.183371	0.000000	-10.000000	0.541667	-25.183334	208.333328	1023.000000	1023.000000	2046.000000
37.360001	-0.016754	-9.901819	-0.870019	-6.417493	-1.498706	-1.115601	0.000000	-10.000000	0.533333	-24.966667	199.833328	1023.000000	1023.000000	2046.000000
37.380001	-0.016998	-10.045589	-1.042138	-6.432427	-1.474673	-1.096351	0.000000	-10.000000	0.516667	-24.800001	191.500000	1023.000000	1023.000000	2046.000000
37.400002	-0.017147	-10.133949	-0.984177	-6.408378	-1.545440	-1.195953	0.000000	-10.000000	0.508333	-24.600000	183.166672	1023.000000	1023.000000	2046.000000
37.419998	-0.017559	-10.377434	-1.092784	-6.565638	-1.610612	-1.108399	0.000000	-10.000000	0.500000	-24.366667	175.000000	1023.000000	1023.000000	2046.000000
37.439999	-0.017702	-10.461817	-1.103805	-6.475207	-1.614274	-1.268531	0.000000	-10.000000	0.500000	-23.933334	167.000000	1023.000000	1023.000000	2046.000000
37.459999	-0.018016	-10.647246	-1.128067	-6.663659	-1.722451	-1.133069	0.000000	-10.000000	0.483333	-23.450001	159.000000	1023.000000	1023.000000	2046.000000
37.480000	-0.018184	-10.746735	-1.255746	-6.613302	-1.677509	-1.200178	0.000000	-10.000000	0.450000	-22.916668	151.000000	1023.000000	1023.000000	2046.000000
37.500000	-0.018470	-10.915504	-1.230755	-6.710277	-1.788847	-1.185624	0.000000	-10.000000	0.416667	-22.650000	143.333328	1023.000000	1023.000000	2046.000000
37.520000	-0.018550	-10.962807	-1.333119	-6.761906	-1.776301	-1.091480	0.000000	-10.000000	0.400000	-22.283333	135.666672	1023.000000	1023.000000	2046.000000
37.540001	-0.018358	-10.849614	-1.296076	-6.574343	-1.791298	-1.187896	0.000000	-10.000000	0.400000	-21.950001	128.333328	1023.000000	1023.000000	2046.000000
37.560001	-0.018282	-10.804508	-1.311041	-6.670783	-1.870592	-0.952091	0.000000	-10.000000	0.400000	-21.383333	121.000000	1023.000000	1023.000000	2046.000000
37.580002	-0.018252	-10.786706	-1.479221	-6.490223	-1.836798	-0.980464	0.000000	-10.000000	0.400000	-20.916668	114.000000	1023.000000	1023.000000	2046.000000
37.599998	-0.018525	-10.948257	-1.477490	-6.553308	-2.015434	-0.902026	0.000000	-10.000000	0.400000	-20.483334	107.000000	1023.000000	1023.000000	2046.000000
37.619999	-0.018508	-10.938451	-1.637112	-6.562037	-1.978041	-0.761261	0.000000	-10.000000	0.391667	-20.200001	100.166664	1023.000000	1023.000000	2046.000000
37.639999	-0.018540	-10.956967	-1.704149	-6.422188	-1.927378	-0.903253	0.000000	-10.000000	0.375000	-19.800001	93.333336	1023.000000	1023.000000	2046.000000
37.660000	-0.018679	-11.039371	-1.633970	-6.548456	-2.163178	-0.693766	0.000000	-10.000000	0.358333	-19.400000	86.833336	1023.000000	1023.000000	2046.000000
37.680000	-0.018630	-11.010201	-1.856002	-6.485559	-2.028309	-0.640330	0.000000	-10.000000	0.350000	-19.033333	80.166664	1023.000000	1023.000000	2046.000000
37.700001	-0.019008	-11.233667	-1.829878	-6.421799	-2.118303	-0.863687	0.000000	-10.000000	0.333333	-18.650000	73.833336	1023.000000	1023.000000	2046.000000
37.720001	-0.019901	-11.761354	-2.004682	-6.606490	-2.262324	-0.887858	0.000000	-10.000000	0.300000	-18.266666	67.500000	1023.000000	1023.000000	2046.000000
37.740002	-0.021805	-12.886894	-2.330039	-6.748906	-2.343140	-1.464810	0.000000	-10.000000	0.283333	-17.866667	61.500000	1023.000000	1023.000000	2046.000000
37.759998	-0.024336	-14.382293	-2.648063	-7.005546	-2.834580	-1.894104	0.000000	-10.000000	0.266667	-17.516666	55.500000	1023.000000	1023.000000	2046.000000
37.779999	-0.026220	-15.495831	-3.277346	-7.130495	-2.970946	-2.117044	0.000000	-10.000000	0.266667	-16.866667	49.666668	1023.000000	1023.000000	2046.000000
37.799999	-0.027778	-16.416870	-3.530841	-7.101105	-3.319776	-2.465147	0.000000	-10.000000	0.233333	-16.116667	44.000000	1023.000000	1023.000000	2046.000000
37.820000	-0.028883	-17.069971	-3.866824	-7.227160	-3.506474	-2.469512	0.000000	-10.000000	0.225000	-15.350000	38.666668	1023.000000	1023.000000	2046.000000
37.840000	-0.029448	-17.403658	-4.131731	-7.236663	-3.471702	-2.563561	0.000000	-10.000000	0.216667	-14.883333	33.500000	1023.000000	1023.000000	2046.000000
37.860001	-0.030102	-17.790169	-4.126391	-7.099763	-3.726062	-2.837953	0.000000	-10.000000	0.216667	-14.333333	28.666666	1023.000000	1023.000000	2046.000000
37.880001	-0.030526	-18.040588	-4.258873	-7.159420	-3.864682	-2.757613	0.000000	-10.000000	0.208333	-14.000000	25.500000	1023.000000	1023.000000	2046.000000
37.900002	-0.030652	-18.115532	-4.383442	-7.059766	-3.808625	-2.863699	0.000000	-10.000000	0.183333	-13.283334	21.000000	1023.000000	1023.000000	2046.000000
37.919998	-0.030892	-18.257046	-4.291332	-6.974515	-4.034534	-2.956666	0.000000	-10.000000	0.166667	-12.616667	16.666666	1023.000000	1023.000000	2046.000000
37.939999	-0.030904	-18.264278	-4.482744	-6.975015	-4.009799	-2.796721	0.000000	-10.000000	0.133333	-11.650001	11.000000	1023.000000	1023.000000	2046.000000
37.959999	-0.030938	-18.284370	-4.520739	-6.880326	-3.977037	-2.906267	0.000000	-10.000000	0.116667	-10.800000	7.000000	1023.000000	1023.000000	2046.000000
37.980000	-0.030952	-18.292862	-4.425232	-6.892610	-4.179175	-2.795844	0.000000	-10.000000	0.100000	-10.033334	3.500000	1023.000000	1023.000000	2046.000000
38.000000	-0.030908	-18.266819	-4.645266	-6.934085	-4.029419	-2.658049	0.000000	-10.000000	0.100000	-9.566667	1.333333	1023.000000	1023.000000	2046.000000
38.020000	-0.030907	-18.266172	-4.494550	-7.026234	-4.092520	-2.652868	0.000000	-10.000000	0.100000	-9.666667	-1.500000	1023.000000	1023.000000	2046.000000
38.040001	-0.031096	-18.377659	-4.440854	-7.289571	-4.185624	-2.461609	0.000000	-10.000000	0.100000	-10.050000	-4.666667	1023.000000	1023.000000	2046.000000
38.060001	-0.030805	-18.205669	-4.477740	-7.551931	-3.848061	-2.327938	0.000000	-10.000000	0.100000	-10.433333	-7.833333	1023.000000	1023.000000	2046.000000
38.080002	-0.030921	-18.274563	-4.171414	-7.727437	-4.005823	-2.369889	0.000000	-10.000000	0.100000	-9.950001	-11.166667	1023.000000	1023.000000	2046.000000
38.099998	-0.031098	-18.378941	-4.272523	-7.925417	-3.855295	-2.325705	0.000000	-10.000000	0.083333	-8.683333	-14.333333	1023.000000	1023.000000	2046.000000
38.119999	-0.031188	-18.432171	-4.277531	-8.060714	-3.636656	-2.457270	0.000000	-10.000000	0.066667	-7.416667	-17.500000	1023.000000	1023.000000	2046.000000
38.139999	-0.031578	-18.662743	-4.032292	-8.109306	-3.884439	-2.636705	0.000000	-10.000000	0.050000	-5.266667	-19.833334	1023.000000	1023.000000	2046.000000
38.160000	-0.031467	-18.597115	-4.172570	-8.255630	-3.677977	-2.490938	0.000000	-10.000000	0.050000	-3.733333	-21.166666	1023.000000	1023.000000	2046.000000
38.180000	-0.031471	-18.599247	-3.996297	-8.169333	-3.708817	-2.724799	0.000000	-10.000000	0.041667	-1.466667	-22.666666	1023.000000	1023.000000	2046.000000
38.200001	-0.031400	-18.557278	-3.892387	-8.228419	-3.830291	-2.606182	0.000000	-10.000000	0.025000	0.566667	-22.833334	1023.000000	1023.000000	2046.000000
38.220001	-0.031070	-18.362473	-3.973428	-8.327507	-3.556575	-2.504963	0.000000	-10.000000	0.000000	3.550000	-23.000000	1023.000000	1023.000000	2046.000000
38.240002	-0.030975	-18.306349	-3.703296	-8.232599	-3.704719	-2.665735	0.000000	-10.000000	-0.016667	5.800000	-23.000000	1023.000000	1023.000000	2046.000000
38.259998	-0.030564	-18.063503	-3.793747	-8.296103	-3.542807	-2.430848	0.000000	-10.000000	-0.016667	7.483333	-23.000000	1023.000000	1023.000000	2046.000000
38.279999	-0.030048	-17.758438	-3.738195	-8.192500	-3.370442	-2.457302	0.000000	-10.000000	-0.025000	9.183333	-23.000000	1023.000000	1023.000000	2046.000000
38.299999	-0.029706	-17.556374	-3.489998	-8.129573	-3.528770	-2.408032	0.000000	-10.000000	-0.050000	11.350000	-23.000000	1023.000000	1023.000000	2046.000000
38.320000	-0.029054	-17.170950	-3.558163	-8.166431	-3.287561	-2.158794	0.000000	-10.000000	-0.075000	13.183333	-23.000000	1023.000000	1023.000000	2046.000000
38.340000	-0.028358	-16.759354	-3.396158	-8.010530	-3.141049	-2.211617	0.000000	-10.000000	-0.083333	14.050000	-23.000000	1023.000000	1023.000000	2046.000000
38.360001	-0.027848	-16.458385	-3.272026	-7.905097	-3.247198	-2.034065	0.000000	-10.000000	-0.108333	15.216666	-6.666667	1023.000000	1023.000000	2046.000000
38.380001	-0.026978	-15.944142	-3.306031	-7.908714	-2.864398	-1.865000	0.000000	-10.000000	-0.141667	15.983334	9.666667	1023.000000	1023.000000	2046.000000
38.400002	-0.026461	-15.638504	-3.003778	-7.727216	-3.020455	-1.887056	0.000000	-10.000000	-0.183333	17.566668	29.833334	1023.000000	1023.000000	2046.000000
38.419998	-0.025591	-15.124460	-3.062534	-7.754169	-2.704645	-1.603113	0.000000	-10.000000	-0.191667	18.383333	33.666668	1023.000000	1023.000000	2046.000000
38.439999	-0.024913	-14.723392	-2.862420	-7.596240	-2.623623	-1.641110	0.000000	-10.000000	-0.216667	19.483334	39.500000	1023.000000	1023.000000	2046.000000
38.459999	-0.024279	-14.348761	-2.723034	-7.458323	-2.656361	-1.511042	0.000000	-10.000000	-0.258333	20.366667	43.666668	1023.000000	1023.000000	2046.000000
38.480000	-0.023250	-13.740830	-2.749792	-7.418397	-2.282011	-1.290631	0.000000	-10.000000	-0.300000	21.550001	50.166668	1023.000000	1023.000000	2046.000000
38.500000	-0.022650	-13.386057	-2.432770	-7.183904	-2.465976	-1.303407	0.000000	-10.000000	-0.325000	22.833334	57.166668	1023.000000	1023.000000	2046.000000
38.520000	-0.021234	-12.549522	-2.447643	-7.153250	-2.002472	-0.946157	0.000000	-10.000000	-0.350000	23.950001	67.166664	1023.000000	1023.000000	2046.000000
38.540001	-0.020409	-12.061577	-2.154740	-6.870824	-2.064758	-0.971254	0.000000	-10.000000	-0.383333	25.050001	77.666664	1023.000000	1023.000000	2046.000000
38.560001	-0.019264	-11.385205	-2.138899	-6.715931	-1.861970	-0.668405	0.000000	-10.000000	-0.416667	25.766668	85.666664	1023.000000	1023.000000	2046.000000
38.580002	-0.018656	-11.025724	-2.029276	-6.626032	-1.795964	-0.574452	0.000000	-10.000000	-0.416667	26.233334	94.333336	1023.000000	1023.000000	2046.000000
38.599998	-0.017890	-10.572742	-1.885447	-6.356602	-1.832500	-0.498192	0.000000	-10.000000	-0.425000	26.550001	103.166664	1023.000000	1023.000000	2046.000000
38.619999	-0.016850	-9.958447	-1.915751	-6.344856	-1.438018	-0.259822	0.000000	-10.000000	-0.433333	26.866667	112.000000	1023.000000	1023.000000	2046.000000
38.639999	-0.016300	-9.633390	-1.677841	-6.084255	-1.639728	-0.231566	0.000000	-10.000000	-0.450000	27.150000	117.833336	1023.000000	1023.000000	2046.000000
38.660000	-0.015103	-8.926024	-1.784261	-6.033337	-1.235339	0.126911	0.000000	-10.000000	-0.458333	27.333334	123.666664	1023.000000	1023.000000	2046.000000
38.680000	-0.014847	-8.774562	-1.585339	-5.876023	-1.345725	0.032525	0.000000	-10.000000	-0.458333	27.450001	132.666672	1023.000000	1023.000000	2046.000000
38.700001	-0.014854	-8.778722	-1.636258	-5.821757	-1.257140	-0.063567	0.000000	-10.000000	-0.458333	27.400002	145.000000	1023.000000	1023.000000	2046.000000
38.720001	-0.016084	-9.505448	-1.827172	-5.942945	-1.282137	-0.453194	0.000000	-10.000000	-0.450000	27.316668	154.333328	1023.000000	1023.000000	2046.000000
38.740002	-0.017727	-10.476538	-2.111108	-5.905775	-1.652446	-0.807209	0.000000	-10.000000	-0.433333	27.366667	163.500000	1023.000000	1023.000000	2046.000000
38.759998	-0.018797	-11.108845	-2.503364	-5.992111	-1.642536	-0.970835	0.000000	-10.000000	-0.433333	27.216667	172.500000	1023.000000	1023.000000	2046.000000
38.779999	-0.019775	-11.686931	-2.604502	-5.827305	-2.050179	-1.204944	0.000000	-10.000000	-0.416667	26.950001	184.333328	1023.000000	1023.000000	2046.000000
38.799999	-0.019602	-11.584800	-2.847837	-5.797367	-1.847548	-1.092049	0.000000	-10.000000	-0.416667	26.616667	193.166672	1023.000000	1023.000000	2046.000000
38.820000	-0.019476	-11.510314	-2.681861	-5.600737	-2.015862	-1.211854	0.000000	-10.000000	-0.416667	26.833334	199.000000	1023.000000	1023.000000	2046.000000
38.840000	-0.018923	-11.183564	-2.667248	-5.348859	-1.977871	-1.189585	0.000000	-10.000000	-0.441667	27.283333	208.166672	1023.000000	1023.000000	2046.000000
38.860001	-0.018307	-10.819644	-2.538095	-5.226543	-1.889164	-1.165843	0.000000	-10.000000	-0.475000	27.900000	220.333328	1023.000000	1023.000000	2046.000000
38.880001	-0.017746	-10.488170	-2.343227	-4.823572	-2.059116	-1.262255	0.000000	-10.000000	-0.491667	28.183334	229.500000	1023.000000	1023.000000	2046.000000
38.900002	-0.016581	-9.799248	-2.290955	-4.696823	-1.747752	-1.063718	0.000000	-10.000000	-0.500000	28.316668	235.833328	1023.000000	1023.000000	2046.000000
38.919998	-0.016081	-9.504071	-2.083681	-4.488108	-1.865158	-1.067124	0.000000	-10.000000	-0.500000	28.216667	245.500000	1023.000000	1023.000000	2046.000000
38.939999	-0.015027	-8.881139	-1.969572	-4.210067	-1.761565	-0.939935	0.000000	-10.000000	-0.500000	28.300001	258.166656	1023.000000	1023.000000	2046.000000
38.959999	-0.014177	-8.378583	-1.911930	-4.175010	-1.560376	-0.731266	0.000000	-10.000000	-0.500000	28.416668	267.500000	1023.000000	1023.000000	2046.000000
38.980000	-0.013360	-7.896033	-1.661334	-3.876791	-1.635978	-0.721931	0.000000	-10.000000	-0.491667	28.550001	273.666656	1023.000000	1023.000000	2046.000000
39.000000	-0.012137	-7.172730	-1.591575	-3.879336	-1.330290	-0.371529	0.000000	-10.000000	-0.450000	27.783335	283.166656	1023.000000	1023.000000	2046.000000
39.020000	-0.011429	-6.754835	-1.311821	-3.991259	-1.275968	-0.175786	0.000000	-10.000000	-0.408333	27.016668	292.666656	1023.000000	1023.000000	2046.000000
39.040001	-0.010657	-6.298066	-1.057948	-3.869609	-1.253115	-0.117395	0.000000	-10.000000	-0.375000	26.083334	302.000000	1023.000000	1023.000000	2046.000000
39.060001	-0.009507	-5.618536	-0.975969	-4.029043	-0.807067	0.193544	0.000000	-10.000000	-0.375000	25.683334	310.666656	1023.000000	1023.000000	2046.000000
39.080002	-0.009046	-5.346364	-0.631049	-4.067413	-0.803233	0.155330	0.000000	-10.000000	-0.375000	25.283333	319.333344	1023.000000	1023.000000	2046.000000
39.099998	-0.008407	-4.968431	-0.513131	-4.048124	-0.596658	0.189483	0.000000	-10.000000	-0.383333	25.116667	327.833344	1023.000000	1023.000000	2046.000000
39.119999	-0.007884	-4.659437	-0.270809	-4.184906	-0.465181	0.261458	0.000000	-10.000000	-0.391667	25.350000	333.500000	1023.000000	1023.000000	2046.000000
39.139999	-0.007577	-4.478269	-0.114984	-3.944011	-0.492918	0.073644	0.000000	-10.000000	-0.408333	25.716667	342.000000	1023.000000	1023.000000	2046.000000
39.160000	-0.006595	-3.897644	-0.031107	-3.985230	-0.172849	0.291542	0.000000	-10.000000	-0.400000	26.033335	350.500000	1023.000000	1023.000000	2046.000000
39.180000	-0.006158	-3.639634	0.223519	-3.957985	-0.200617	0.295449	0.000000	-10.000000	-0.425000	26.366667	362.000000	1023.000000	1023.000000	2046.000000
39.200001	-0.005581	-3.298139	0.364006	-3.776774	-0.149743	0.264373	0.000000	-10.000000	-0.441667	26.566668	370.666656	1023.000000	1023.000000	2046.000000
39.220001	-0.004613	-2.726289	0.452812	-3.878684	0.139311	0.560272	0.000000	-10.000000	-0.458333	26.883335	379.333344	1023.000000	1023.000000	2046.000000
39.240002	-0.004167	-2.462560	0.653342	-3.793023	0.118552	0.558569	0.000000	-10.000000	-0.450000	26.883335	385.333344	1023.000000	1023.000000	2046.000000
39.259998	-0.003262	-1.927630	0.764714	-3.601888	0.264186	0.645358	0.000000	-10.000000	-0.425000	26.850000	394.166656	1023.000000	1023.000000	2046.000000
39.279999	-0.002329	-1.376172	0.890297	-3.613000	0.437480	0.909051	0.000000	-10.000000	-0.416667	26.616667	403.166656	1023.000000	1023.000000	2046.000000
39.299999	-0.001609	-0.951121	1.080842	-3.461516	0.461462	0.968091	0.000000	-10.000000	-0.391667	26.350000	412.000000	1023.000000	1023.000000	2046.000000
39.320000	-0.000613	-0.362400	1.212356	-3.191430	0.615005	1.001669	0.000000	-10.000000	-0.391667	25.933334	421.000000	1023.000000	1023.000000	2046.000000
39.340000	0.000234	0.138081	1.339638	-3.245714	0.795318	1.248838	0.000000	-10.000000	-0.391667	25.566668	429.666656	1023.000000	1023.000000	2046.000000
39.360001	0.000872	0.515106	1.534794	-3.049231	0.762650	1.266894	0.000000	-10.000000	-0.391667	25.366667	438.333344	1023.000000	1023.000000	2046.000000
39.380001	0.001837	1.085706	1.631860	-2.949399	0.974720	1.428526	0.000000	-10.000000	-0.375000	24.966667	446.666656	1023.000000	1023.000000	2046.000000
39.400002	0.002614	1.544778	1.785136	-2.941667	1.100407	1.600902	0.000000	-10.000000	-0.350000	24.600000	455.333344	1023.000000	1023.000000	2046.000000
39.419998	0.003145	1.858760	1.963903	-2.716707	1.050993	1.560570	0.000000	-10.000000	-0.333333	23.966667	463.666656	1023.000000	1023.000000	2046.000000
39.439999	0.004174	2.466751	1.989211	-2.671533	1.366267	1.782806	0.000000	-10.000000	-0.316667	23.583334	472.000000	1023.000000	1023.000000	2046.000000
39.459999	0.004726	2.793341	2.179367	-2.633379	1.372930	1.874422	0.000000	-10.000000	-0.300000	23.050001	479.666656	1023.000000	1023.000000	2046.000000
39.480000	0.005236	3.094574	2.259574	-2.389434	1.398097	1.826336	0.000000	-10.000000	-0.275000	22.400002	487.333344	1023.000000	1023.000000	2046.000000
39.500000	0.006321	3.735972	2.402063	-2.431035	1.640705	2.124239	0.000000	-10.000000	-0.241667	21.616667	494.833344	1023.000000	1023.000000	2046.000000
39.520000	0.007109	4.201553	2.622334	-2.165478	1.595667	2.149030	0.000000	-10.000000	-0.216667	21.033335	502.333344	1023.000000	1023.000000	2046.000000
39.540001	0.008227	4.862417	2.639790	-1.921291	1.816950	2.326968	0.000000	-10.000000	-0.200000	20.633333	509.500000	1023.000000	1023.000000	2046.000000
39.560001	0.009127	5.393898	2.779705	-1.903438	1.901756	2.615874	0.000000	-10.000000	-0.200000	20.333334	516.500000	1023.000000	1023.000000	2046.000000
39.580002	0.009483	5.604488	2.820448	-1.656271	1.836831	2.603479	0.000000	-10.000000	-0.200000	19.850000	523.333313	1023.000000	1023.000000	2046.000000
39.599998	0.010606	6.268117	2.785758	-1.489506	2.132716	2.839149	0.000000	-10.000000	-0.200000	19.300001	530.000000	1023.000000	1023.000000	2046.000000
39.619999	0.011137	6.582001	2.941402	-1.452828	2.103508	2.989919	0.000000	-10.000000	-0.175000	18.600000	538.333313	1023.000000	1023.000000	2046.000000
39.639999	0.011807	6.978000	2.914510	-1.186723	2.183211	3.067001	0.000000	-10.000000	-0.150000	17.650000	546.500000	1023.000000	1023.000000	2046.000000
39.660000	0.012426	7.343975	2.987484	-1.229261	2.354604	3.231149	0.000000	-10.000000	-0.125000	16.916666	552.500000	1023.000000	1023.000000	2046.000000
39.680000	0.012185	7.201601	3.098408	-1.236116	2.257267	3.082042	0.000000	-10.000000	-0.116667	16.533333	556.500000	1023.000000	1023.000000	2046.000000
39.700001	0.011312	6.685179	2.914536	-1.326887	2.361832	2.735698	0.000000	-10.000000	-0.108333	16.400000	560.500000	1023.000000	1023.000000	2046.000000
39.720001	0.009522	5.627774	2.826277	-1.665426	2.034255	2.432668	0.000000	-10.000000	-0.091667	15.783334	566.166687	1023.000000	1023.000000	2046.000000
39.740002	0.007573	4.475929	2.375818	-1.586110	1.818212	1.868009	0.000000	-10.000000	-0.091667	14.816667	571.666687	1023.000000	1023.000000	2046.000000
39.759998	0.006405	3.785384	2.167840	-1.697883	1.595993	1.719434	0.000000	-10.000000	-0.083333	13.950000	576.666687	1023.000000	1023.000000	2046.000000
39.779999	0.005602	3.310790	1.977641	-1.472001	1.354702	1.450447	0.000000	-10.000000	-0.075000	13.316667	581.500000	1023.000000	1023.000000	2046.000000
39.799999	0.005528	3.266846	1.848628	-1.410819	1.384400	1.444636	0.000000	-10.000000	-0.058333	12.866667	586.000000	1023.000000	1023.000000	2046.000000
39.820000	0.005369	3.172938	1.979065	-1.315824	1.123802	1.385895	0.000000	-10.000000	-0.041667	12.183333	590.500000	1023.000000	1023.000000	2046.000000
39.840000	0.005515	3.259519	1.836185	-1.103572	1.250445	1.276461	0.000000	-10.000000	-0.025000	11.333333	594.833313	1023.000000	1023.000000	2046.000000
39.860001	0.005733	3.388328	2.074195	-1.065280	1.013275	1.366137	0.000000	-10.000000	-0.008333	10.050000	598.666687	1023.000000	1023.000000	2046.000000
39.880001	0.006004	3.548488	1.935530	-0.717527	1.141292	1.189192	0.000000	-10.000000	0.008333	8.116667	602.166687	1023.000000	1023.000000	2046.000000
39.900002	0.006316	3.732635	2.186148	-0.748558	0.979190	1.315856	0.000000	-10.000000	0.041667	4.966667	605.000000	1023.000000	1023.000000	2046.000000
39.919998	0.006425	3.797004	1.967562	-0.440324	1.116068	1.153699	0.000000	-10.000000	0.058333	1.216667	607.333313	1023.000000	1023.000000	2046.000000
39.939999	0.006576	3.886466	2.143698	-0.606816	0.930102	1.419481	0.000000	-10.000000	0.083333	-2.200000	608.500000	1023.000000	1023.000000	2046.000000
39.959999	0.006466	3.821445	1.959547	-0.416142	1.037950	1.240090	0.000000	-10.000000	0.091667	-5.266666	609.000000	1023.000000	1023.000000	2046.000000
39.980000	0.006785	4.009829	2.089665	-0.652067	1.013466	1.558764	0.000000	-10.000000	0.125000	-8.266666	609.000000	1023.000000	1023.000000	2046.000000
40.000000	0.006507	3.845347	1.981734	-0.630056	1.042824	1.450846	0.000000	-10.000000	0.158333	-11.616667	609.000000	1023.000000	1023.000000	2046.000000
40.020000	0.006731	3.978005	2.071749	-0.950735	1.158118	1.698874	0.000000	-10.000000	0.216667	-14.633333	609.000000	1023.000000	1023.000000	2046.000000
40.040001	0.006483	3.831266	2.190975	-1.085405	1.085439	1.640258	0.000000	-10.000000	0.283333	-17.150002	605.333313	1023.000000	1023.000000	2046.000000
40.060001	0.006436	3.803574	2.119236	-1.362866	1.328057	1.719146	0.000000	-10.000000	0.341667	-19.100000	594.166687	1023.000000	1023.000000	2046.000000
40.080002	0.005782	3.416915	2.308220	-1.590616	1.120853	1.578459	0.000000	-10.000000	0.366667	-20.100000	583.000000	1023.000000	1023.000000	2046.000000
40.099998	0.005172	3.056915	2.116396	-1.841032	1.315554	1.465997	0.000000	-10.000000	0.383333	-20.650000	573.166687	1023.000000	1023.000000	2046.000000
40.119999	0.004607	2.722770	2.288307	-2.213801	1.165141	1.483124	0.000000	-10.000000	0.391667	-20.833334	568.500000	1023.000000	1023.000000	2046.000000
40.139999	0.003915	2.314048	2.061272	-2.208467	1.294008	1.167235	0.000000	-10.000000	0.400000	-21.183334	561.500000	1023.000000	1023.000000	2046.000000
40.160000	0.003666	2.166314	2.199979	-2.544252	1.194367	1.316219	0.000000	-10.000000	0.400000	-21.250000	554.500000	1023.000000	1023.000000	2046.000000
40.180000	0.002941	1.738262	2.097871	-2.568514	1.166196	1.042709	0.000000	-10.000000	0.400000	-21.583334	547.500000	1023.000000	1023.000000	2046.000000
40.200001	0.002739	1.618558	2.094809	-2.840211	1.212445	1.151515	0.000000	-10.000000	0.416667	-21.700001	540.333313	1023.000000	1023.000000	2046.000000
40.220001	0.002011	1.188221	2.120332	-2.942538	1.050415	0.960012	0.000000	-10.000000	0.433333	-22.083334	533.166687	1023.000000	1023.000000	2046.000000
40.240002	0.001842	1.088735	1.940439	-3.092677	1.267621	0.973353	0.000000	-10.000000	0.450000	-22.600000	525.666687	1023.000000	1023.000000	2046.000000
40.259998	0.001425	0.841979	2.069803	-3.273013	1.056432	0.988757	0.000000	-10.000000	0.450000	-23.283335	518.000000	1023.000000	1023.000000	2046.000000
40.279999	0.001079	0.637480	1.855456	-3.289710	1.190098	0.881636	0.000000	-10.000000	0.475000	-24.133333	510.000000	1023.000000	1023.000000	2046.000000
40.299999	0.000891	0.526842	1.997389	-3.524378	1.038687	1.015144	0.000000	-10.000000	0.508333	-24.800001	502.000000	1023.000000	1023.000000	2046.000000
40.320000	0.000395	0.233551	1.875490	-3.486553	0.998047	0.846566	0.000000	-10.000000	0.541667	-25.500000	493.833344	1023.000000	1023.000000	2046.000000
40.340000	0.000330	0.194922	1.799352	-3.561225	1.071143	0.885652	0.000000	-10.000000	0.566667	-26.150002	485.500000	1023.000000	1023.000000	2046.000000
40.360001	-0.000085	-0.050498	1.901580	-3.767160	0.909571	0.905510	0.000000	-10.000000	0.591667	-26.750000	476.833344	1023.000000	1023.000000	2046.000000
40.380001	-0.000571	-0.337615	1.821265	-3.794998	0.830089	0.806028	0.000000	-10.000000	0.625000	-27.300001	468.000000	1023.000000	1023.000000	2046.000000
40.400002	-0.000828	-0.489476	1.691762	-3.927596	0.930068	0.816289	0.000000	-10.000000	0.650000	-27.783333	458.833344	1023.000000	1023.000000	2046.000000
40.419998	-0.001328	-0.784582	1.760903	-4.097705	0.721272	0.830948	0.000000	-10.000000	0.666667	-28.200001	449.666656	1023.000000	1023.000000	2046.000000
40.439999	-0.001799	-1.063462	1.590620	-4.082315	0.748143	0.680090	0.000000	-10.000000	0.683333	-28.583334	440.166656	1023.000000	1023.000000	2046.000000
40.459999	-0.002102	-1.242268	1.462960	-4.218535	0.771626	0.741682	0.000000	-10.000000	0.691667	-28.866667	430.666656	1023.000000	1023.000000	2046.000000
40.480000	-0.002600	-1.536402	1.579813	-4.298828	0.516085	0.666527	0.000000	-10.000000	0.691667	-29.166668	421.000000	1023.000000	1023.000000	2046.000000
40.500000	-0.002826	-1.670442	1.418815	-4.231253	0.577916	0.564080	0.000000	-10.000000	0.691667	-29.166668	411.333344	1023.000000	1023.000000	2046.000000
40.520000	-0.002815	-1.663812	1.319207	-4.325982	0.538962	0.804001	0.000000	-10.000000	0.691667	-29.133333	401.500000	1023.000000	1023.000000	2046.000000
40.540001	-0.003185	-1.882190	1.309785	-4.305997	0.308312	0.805709	0.000000	-10.000000	0.691667	-28.866667	391.833344	1023.000000	1023.000000	2046.000000
40.560001	-0.003606	-2.130855	0.961699	-4.265338	0.407007	0.765777	0.000000	-10.000000	0.675000	-28.833334	382.166656	1023.000000	1023.000000	2046.000000
40.580002	-0.003827	-2.261628	0.990938	-4.444186	0.222525	0.969095	0.000000	-10.000000	0.675000	-28.716667	372.500000	1023.000000	1023.000000	2046.000000
40.599998	-0.004378	-2.587374	0.816245	-4.340947	0.174322	0.763006	0.000000	-10.000000	0.666667	-28.700001	362.833344	1023.000000	1023.000000	2046.000000
40.619999	-0.004649	-2.747275	0.582132	-4.400552	0.190329	0.880815	0.000000	-10.000000	0.675000	-28.550001	353.166656	1023.000000	1023.000000	2046.000000
40.639999	-0.005201	-3.073762	0.583518	-4.430633	-0.097108	0.870462	0.000000	-10.000000	0.675000	-28.450001	343.833344	1023.000000	1023.000000	2046.000000
40.660000	-0.005755	-3.400959	0.294180	-4.515401	0.074805	0.745457	0.000000	-10.000000	0.683333	-28.316668	334.166656	1023.000000	1023.000000	2046.000000
40.680000	-0.006836	-4.040207	0.334283	-4.792811	-0.156771	0.575092	0.000000	-10.000000	0.691667	-28.366667	324.833344	1023.000000	1023.000000	2046.000000
40.700001	-0.008746	-5.168835	0.029530	-4.967775	-0.254763	0.024172	0.000000	-10.000000	0.683333	-28.450001	315.333344	1023.000000	1023.000000	2046.000000
40.720001	-0.011111	-6.566654	-0.420049	-5.198559	-0.497716	-0.450329	0.000000	-10.000000	0.700000	-28.683334	306.000000	1023.000000	1023.000000	2046.000000
40.740002	-0.013731	-8.114771	-0.743016	-5.470243	-1.030134	-0.871378	0.000000	-10.000000	0.691667	-28.883333	296.333344	1023.000000	1023.000000	2046.000000
40.759998	-0.015496	-9.158138	-1.310970	-5.527085	-1.160575	-1.159507	0.000000	-10.000000	0.683333	-28.833334	286.666656	1023.000000	1023.000000	2046.000000
40.779999	-0.017109	-10.111474	-1.576127	-5.732521	-1.546748	-1.256078	0.000000	-10.000000	0.650000	-28.516668	277.000000	1023.000000	1023.000000	2046.000000
40.799999	-0.018070	-10.679355	-1.799070	-5.647228	-1.682377	-1.550680	0.000000	-10.000000	0.625000	-28.016668	267.500000	1023.000000	1023.000000	2046.000000
40.820000	-0.018848	-11.139003	-2.005471	-5.736453	-1.793308	-1.603770	0.000000	-10.000000	0.591667	-27.283335	258.166656	1023.000000	1023.000000	2046.000000
40.840000	-0.019339	-11.429215	-1.986313	-5.667380	-2.028079	-1.747444	0.000000	-10.000000	0.566667	-26.516666	249.000000	1023.000000	1023.000000	2046.000000
40.860001	-0.019734	-11.662663	-2.259187	-5.584510	-1.960061	-1.858904	0.000000	-10.000000	0.550000	-25.833334	240.166672	1023.000000	1023.000000	2046.000000
40.880001	-0.020051	-11.849849	-2.123600	-5.637259	-2.281677	-1.807312	0.000000	-10.000000	0.533333	-25.200001	231.500000	1023.000000	1023.000000	2046.000000
40.900002	-0.020358	-12.031796	-2.326714	-5.527644	-2.228724	-1.948713	0.000000	-10.000000	0.516667	-24.383333	223.166672	1023.000000	1023.000000	2046.000000
40.919998	-0.020614	-12.182679	-2.355390	-5.579212	-2.378597	-1.869480	0.000000	-10.000000	0.483333	-23.483334	215.000000	1023.000000	1023.000000	2046.000000
40.939999	-0.020844	-12.318909	-2.438749	-5.517889	-2.415418	-1.946854	0.000000	-10.000000	0.450000	-22.700001	207.166672	1023.000000	1023.000000	2046.000000
40.959999	-0.020759	-12.268756	-2.525224	-5.573961	-2.375265	-1.794306	0.000000	-10.000000	0.416667	-22.166668	199.500000	1023.000000	1023.000000	2046.000000
40.980000	-0.021117	-12.480232	-2.458328	-5.772147	-2.520468	-1.729290	0.000000	-10.000000	0.408333	-21.850000	192.166672	1023.000000	1023.000000	2046.000000
41.000000	-0.021308	-12.592950	-2.612697	-6.027106	-2.370180	-1.582967	0.000000	-10.000000	0.425000	-22.150000	184.833328	1023.000000	1023.000000	2046.000000
41.020000	-0.021544	-12.732217	-2.409266	-6.253426	-2.546317	-1.523208	0.000000	-10.000000	0.441667	-22.766666	177.500000	1023.000000	1023.000000	2046.000000
41.040001	-0.021625	-12.780153	-2.554795	-6.450068	-2.297743	-1.477548	0.000000	-10.000000	0.450000	-23.283333	169.833328	1023.000000	1023.000000	2046.000000
41.060001	-0.022183	-13.110425	-2.442299	-6.699502	-2.490192	-1.478433	0.000000	-10.000000	0.441667	-23.383333	162.000000	1023.000000	1023.000000	2046.000000
41.080002	-0.022720	-13.427495	-2.475335	-6.893610	-2.384219	-1.674331	0.000000	-10.000000	0.433333	-23.233334	154.166672	1023.000000	1023.000000	2046.000000
41.099998	-0.023278	-13.757414	-2.506043	-7.138340	-2.467178	-1.645853	0.000000	-10.000000	0.416667	-22.883333	146.500000	1023.000000	1023.000000	2046.000000
41.119999	-0.023785	-14.056951	-2.480079	-7.221807	-2.502211	-1.852854	0.000000	-10.000000	0.408333	-22.366667	139.000000	1023.000000	1023.000000	2046.000000
41.139999	-0.024064	-14.221590	-2.565890	-7.300577	-2.508253	-1.846870	0.000000	-10.000000	0.400000	-21.850000	131.500000	1023.000000	1023.000000	2046.000000
41.160000	-0.024375	-14.405406	-2.493532	-7.392323	-2.655435	-1.864117	0.000000	-10.000000	0.391667	-21.483334	124.166664	1023.000000	1023.000000	2046.000000
41.180000	-0.024595	-14.535687	-2.618155	-7.400571	-2.565448	-1.951513	0.000000	-10.000000	0.375000	-21.050001	117.000000	1023.000000	1023.000000	2046.000000
41.200001	-0.024964	-14.753669	-2.573267	-7.490269	-2.777170	-1.912962	0.000000	-10.000000	0.358333	-20.500000	110.000000	1023.000000	1023.000000	2046.000000
41.220001	-0.025051	-14.804851	-2.636035	-7.562227	-2.646017	-1.960571	0.000000	-10.000000	0.350000	-19.916666	103.166664	1023.000000	1023.000000	2046.000000
41.240002	-0.025235	-14.914073	-2.632244	-7.588275	-2.798184	-1.895370	0.000000	-10.000000	0.350000	-19.466667	96.333336	1023.000000	1023.000000	2046.000000
41.259998	-0.025401	-15.012116	-2.631962	-7.680185	-2.764757	-1.935213	0.000000	-10.000000	0.350000	-19.133333	89.833336	1023.000000	1023.000000	2046.000000
41.279999	-0.025214	-14.901277	-2.682795	-7.621929	-2.786531	-1.810022	0.000000	-10.000000	0.358333	-18.900000	83.500000	1023.000000	1023.000000	2046.000000
41.299999	-0.025407	-15.015269	-2.668269	-7.660103	-2.839434	-1.847464	0.000000	-10.000000	0.358333	-18.833334	77.166664	1023.000000	1023.000000	2046.000000
41.320000	-0.025303	-14.954351	-2.731043	-7.656452	-2.782556	-1.784300	0.000000	-10.000000	0.341667	-18.716667	70.833336	1023.000000	1023.000000	2046.000000
41.340000	-0.025538	-15.092723	-2.682705	-7.652467	-2.968675	-1.788876	0.000000	-10.000000	0.333333	-18.533335	64.500000	1023.000000	1023.000000	2046.000000
41.360001	-0.025469	-15.052161	-2.745094	-7.686211	-2.834028	-1.786829	0.000000	-10.000000	0.333333	-18.383333	58.500000	1023.000000	1023.000000	2046.000000
41.380001	-0.025640	-15.153182	-2.758030	-7.684741	-3.000180	-1.710231	0.000000	-10.000000	0.333333	-18.233334	52.500000	1023.000000	1023.000000	2046.000000
41.400002	-0.025589	-15.122945	-2.771913	-7.703015	-2.864627	-1.783391	0.000000	-10.000000	0.308333	-18.016666	46.500000	1023.000000	1023.000000	2046.000000
41.419998	-0.025776	-15.233766	-2.842266	-7.708894	-3.030394	-1.652211	0.000000	-10.000000	0.275000	-17.550001	40.500000	1023.000000	1023.000000	2046.000000
41.439999	-0.025805	-15.250709	-2.821880	-7.724500	-2.971924	-1.732404	0.000000	-10.000000	0.258333	-17.083334	34.500000	1023.000000	1023.000000	2046.000000
41.459999	-0.025898	-15.305859	-2.898901	-7.736883	-3.058313	-1.611762	0.000000	-10.000000	0.250000	-16.666668	28.666666	1023.000000	1023.000000	2046.000000
41.480000	-0.025651	-15.159527	-2.810681	-7.685338	-3.069260	-1.594249	0.000000	-10.000000	0.241667	-16.333334	23.000000	1023.000000	1023.000000	2046.000000
41.500000	-0.025296	-14.950151	-2.841846	-7.542575	-3.044044	-1.521686	0.000000	-10.000000	0.241667	-16.033333	17.666666	1023.000000	1023.000000	2046.000000
41.520000	-0.025116	-14.843834	-2.847758	-7.404490	-3.137065	-1.454521	0.000000	-10.000000	0.225000	-15.683333	12.333333	1023.000000	1023.000000	2046.000000
41.540001	-0.024989	-14.768762	-2.943145	-7.419209	-3.046779	-1.359629	0.000000	-10.000000	0.233333	-15.333334	7.166667	1023.000000	1023.000000	2046.000000
41.560001	-0.025087	-14.826213	-3.039563	-7.395314	-3.201490	-1.189846	0.000000	-10.000000	0.225000	-14.950001	2.333333	1023.000000	1023.000000	2046.000000
41.580002	-0.024949	-14.744741	-3.057176	-7.353744	-3.046079	-1.287742	0.000000	-10.000000	0.225000	-14.666667	-2.333333	1023.000000	1023.000000	2046.000000
41.599998	-0.024870	-14.698463	-3.108294	-7.305254	-3.197067	-1.087848	0.000000	-10.000000	0.208333	-14.350000	-7.000000	1023.000000	1023.000000	2046.000000
41.619999	-0.024897	-14.714223	-3.161345	-7.210613	-3.241719	-1.100545	0.000000	-10.000000	0.200000	-14.016666	-11.833333	1023.000000	1023.000000	2046.000000
41.639999	-0.024802	-14.657736	-3.220665	-7.201869	-3.151984	-1.083217	0.000000	-10.000000	0.200000	-13.666667	-16.500000	1023.000000	1023.000000	2046.000000
41.660000	-0.025391	-15.005961	-3.311725	-7.137663	-3.368585	-1.187988	0.000000	-10.000000	0.200000	-13.366667	-21.000000	1023.000000	1023.000000	2046.000000
41.680000	-0.026659	-15.755424	-3.509582	-7.350454	-3.330020	-1.565368	0.000000	-10.000000	0.175000	-12.816667	-25.500000	1023.000000	1023.000000	2046.000000
41.700001	-0.028714	-16.970028	-3.866966	-7.553165	-3.681752	-1.868143	0.000000	-10.000000	0.150000	-12.216667	-29.833334	1023.000000	1023.000000	2046.000000
41.720001	-0.031069	-18.361578	-4.379261	-7.634948	-3.978151	-2.369219	0.000000	-10.000000	0.116667	-11.600000	-34.000000	1023.000000	1023.000000	2046.000000
41.740002	-0.032578	-19.253613	-4.758349	-7.726335	-4.158434	-2.610495	0.000000	-10.000000	0.108333	-10.916667	-38.000000	1023.000000	1023.000000	2046.000000
41.759998	-0.033878	-20.021666	-5.095080	-7.745452	-4.496125	-2.685008	0.000000	-10.000000	0.100000	-10.150000	-41.666668	1023.000000	1023.000000	2046.000000
41.779999	-0.034684	-20.498209	-5.285706	-7.791935	-4.502029	-2.918538	0.000000	-10.000000	0.100000	-9.250000	-45.000000	1023.000000	1023.000000	2046.000000
41.799999	-0.035169	-20.785122	-5.422887	-7.821155	-4.622145	-2.918936	0.000000	-10.000000	0.091667	-8.383333	-48.000000	1023.000000	1023.000000	2046.000000
41.820000	-0.035585	-21.030918	-5.514704	-7.665318	-4.835129	-3.015767	0.000000	-10.000000	0.075000	-7.300000	-50.833332	1023.000000	1023.000000	2046.000000
41.840000	-0.035522	-20.993469	-5.477710	-7.754465	-4.716526	-3.044769	0.000000	-10.000000	0.058333	-5.933333	-53.333332	1023.000000	1023.000000	2046.000000
41.860001	-0.035623	-21.053082	-5.517603	-7.625725	-4.862552	-3.047200	0.000000	-10.000000	0.041667	-4.150000	-55.333332	1023.000000	1023.000000	2046.000000
41.880001	-0.035464	-20.959152	-5.561509	-7.492496	-4.821709	-3.083438	0.000000	-10.000000	0.025000	-1.416667	-56.500000	1023.000000	1023.000000	2046.000000
41.900002	-0.035229	-20.820358	-5.492677	-7.433430	-4.767917	-3.126335	0.000000	-10.000000	0.008333	1.250000	-57.000000	1023.000000	1023.000000	2046.000000
41.919998	-0.034923	-20.639654	-5.503143	-7.280107	-4.907854	-2.948550	0.000000	-10.000000	0.000000	4.116667	-57.000000	1023.000000	1023.000000	2046.000000
41.939999	-0.034567	-20.429264	-5.453032	-7.276548	-4.723063	-2.976622	0.000000	-10.000000	0.000000	6.483334	-57.000000	1023.000000	1023.000000	2046.000000
41.959999	-0.034154	-20.184832	-5.383117	-7.368305	-4.657089	-2.776320	0.000000	-10.000000	-0.016667	8.783333	-57.000000	1023.000000	1023.000000	2046.000000
41.980000	-0.033810	-19.981478	-5.284108	-7.455069	-4.684001	-2.558299	0.000000	-10.000000	-0.033333	10.166667	-57.000000	1023.000000	1023.000000	2046.000000
42.000000	-0.033309	-19.685589	-5.144729	-7.697018	-4.353349	-2.490492	0.000000	-10.000000	-0.050000	10.550000	-57.000000	1023.000000	1023.000000	2046.000000
42.020000	-0.032699	-19.324863	-4.920003	-7.878410	-4.225392	-2.301059	0.000000	-10.000000	-0.066667	11.083334	-57.000000	1023.000000	1023.000000	2046.000000
42.040001	-0.032425	-19.163330	-4.770548	-7.976531	-4.158349	-2.257902	0.000000	-10.000000	-0.091667	12.100000	-43.833332	1023.000000	1023.000000	2046.000000
42.060001	-0.032171	-19.013067	-4.616368	-8.179115	-3.865024	-2.352561	0.000000	-10.000000	-0.116667	13.900001	-17.000000	1023.000000	1023.000000	2046.000000
42.080002	-0.031887	-18.845016	-4.403582	-8.196312	-3.927372	-2.317752	0.000000	-10.000000	-0.158333	15.900001	11.500000	1023.000000	1023.000000	2046.000000
42.099998	-0.031632	-18.694647	-4.344394	-8.119262	-3.796295	-2.434695	0.000000	-10.000000	-0.200000	17.733334	28.833334	1023.000000	1023.000000	2046.000000
42.119999	-0.031044	-18.346832	-4.143498	-8.182126	-3.602835	-2.418373	0.000000	-10.000000	-0.250000	19.233334	34.500000	1023.000000	1023.000000	2046.000000
42.139999	-0.030577	-18.071245	-4.051644	-8.063786	-3.637644	-2.318173	0.000000	-10.000000	-0.275000	20.300001	40.666668	1023.000000	1023.000000	2046.000000
42.160000	-0.030044	-17.755928	-3.891676	-8.125613	-3.440066	-2.298572	0.000000	-10.000000	-0.300000	21.350000	47.166668	1023.000000	1023.000000	2046.000000
42.180000	-0.029451	-17.405561	-3.719096	-8.125621	-3.396497	-2.164349	0.000000	-10.000000	-0.325000	22.416668	54.000000	1023.000000	1023.000000	2046.000000
42.200001	-0.028940	-17.103821	-3.708294	-7.971029	-3.284134	-2.140364	0.000000	-10.000000	-0.341667	23.416668	61.333332	1023.000000	1023.000000	2046.000000
42.220001	-0.028241	-16.690617	-3.505619	-8.037033	-3.109473	-2.038492	0.000000	-10.000000	-0.366667	24.100000	69.000000	1023.000000	1023.000000	2046.000000
42.240002	-0.027485	-16.243374	-3.427410	-7.789219	-3.126185	-1.900560	0.000000	-10.000000	-0.375000	24.683334	77.000000	1023.000000	1023.000000	2046.000000
42.259998	-0.026661	-15.756353	-3.302687	-7.792020	-2.828169	-1.833477	0.000000	-10.000000	-0.383333	24.799999	85.000000	1023.000000	1023.000000	2046.000000
42.279999	-0.025881	-15.295760	-3.112297	-7.767874	-2.751516	-1.664074	0.000000	-10.000000	-0.383333	24.933332	93.333336	1023.000000	1023.000000	2046.000000
42.299999	-0.025021	-14.787502	-2.995320	-7.529286	-2.757414	-1.505482	0.000000	-10.000000	-0.391667	24.916666	101.666664	1023.000000	1023.000000	2046.000000
42.320000	-0.024090	-14.237456	-2.872852	-7.489401	-2.425678	-1.449526	0.000000	-10.000000	-0.408333	25.350000	110.000000	1023.000000	1023.000000	2046.000000
42.340000	-0.023216	-13.720523	-2.656529	-7.411190	-2.440838	-1.211966	0.000000	-10.000000	-0.416667	25.783335	118.333336	1023.000000	1023.000000	2046.000000
42.360001	-0.022432	-13.257255	-2.551967	-7.196557	-2.309160	-1.199571	0.000000	-10.000000	-0.416667	26.150002	126.833336	1023.000000	1023.000000	2046.000000
42.380001	-0.021447	-12.675011	-2.358188	-7.216105	-2.078577	-1.022140	0.000000	-10.000000	-0.425000	26.416668	135.666672	1023.000000	1023.000000	2046.000000
42.400002	-0.020717	-12.243780	-2.239510	-6.964361	-2.148420	-0.891489	0.000000	-10.000000	-0.425000	26.616667	144.333328	1023.000000	1023.000000	2046.000000
42.419998	-0.019783	-11.691614	-2.114602	-6.989018	-1.792582	-0.795412	0.000000	-10.000000	-0.433333	26.716667	153.166672	1023.000000	1023.000000	2046.000000
42.439999	-0.018872	-11.153493	-1.950703	-6.788912	-1.802900	-0.610979	0.000000	-10.000000	-0.433333	26.950001	162.000000	1023.000000	1023.000000	2046.000000
42.459999	-0.017669	-10.442462	-1.795274	-6.549993	-1.590359	-0.506836	0.000000	-10.000000	-0.441667	27.183334	171.000000	1023.000000	1023.000000	2046.000000
42.480000	-0.016414	-9.700586	-1.530963	-6.504776	-1.419480	-0.245368	0.000000	-10.000000	-0.466667	27.433334	180.166672	1023.000000	1023.000000	2046.000000
42.500000	-0.015437	-9.123253	-1.452848	-6.126571	-1.437155	-0.106679	0.000000	-10.000000	-0.475000	27.650000	189.333328	1023.000000	1023.000000	2046.000000
42.520000	-0.014538	-8.591677	-1.375080	-6.050481	-1.146398	-0.019717	0.000000	-10.000000	-0.491667	27.883333	198.500000	1023.000000	1023.000000	2046.000000
42.540001	-0.013841	-8.180038	-1.254650	-5.957365	-1.188459	0.220435	0.000000	-10.000000	-0.491667	28.366667	207.666672	1023.000000	1023.000000	2046.000000
42.560001	-0.012719	-7.517126	-1.167245	-5.692801	-0.986829	0.329749	0.000000	-10.000000	-0.500000	28.483334	217.000000	1023.000000	1023.000000	2046.000000
42.580002	-0.012057	-7.125575	-1.047097	-5.689281	-0.875610	0.486413	0.000000	-10.000000	-0.500000	28.533335	226.666672	1023.000000	1023.000000	2046.000000
42.599998	-0.011022	-6.514155	-0.999875	-5.321253	-0.856571	0.663544	0.000000	-10.000000	-0.508333	28.400000	236.166672	1023.000000	1023.000000	2046.000000
42.619999	-0.010482	-6.194831	-0.966963	-5.253072	-0.647433	0.672638	0.000000	-10.000000	-0.491667	28.083334	245.666672	1023.000000	1023.000000	2046.000000
42.639999	-0.010695	-6.320791	-0.922398	-5.316075	-0.618365	0.536046	0.000000	-10.000000	-0.483333	28.083334	255.000000	1023.000000	1023.000000	2046.000000
42.660000	-0.011919	-7.043854	-1.148826	-5.204075	-0.821780	0.130828	0.000000	-10.000000	-0.450000	27.816668	264.333344	1023.000000	1023.000000	2046.000000
42.680000	-0.013517	-7.988738	-1.456007	-5.376330	-0.935716	-0.220684	0.000000	-10.000000	-0.433333	27.566668	273.666656	1023.000000	1023.000000	2046.000000
42.700001	-0.014758	-8.722019	-1.722637	-5.415758	-1.201875	-0.381750	0.000000	-10.000000	-0.416667	27.050001	282.833344	1023.000000	1023.000000	2046.000000
42.720001	-0.015442	-9.126083	-1.989823	-5.188461	-1.363670	-0.584129	0.000000	-10.000000	-0.416667	26.733334	292.000000	1023.000000	1023.000000	2046.000000
42.740002	-0.015385	-9.092358	-2.052284	-5.149105	-1.316227	-0.574742	0.000000	-10.000000	-0.433333	27.000000	301.000000	1023.000000	1023.000000	2046.000000
42.759998	-0.015130	-8.941679	-1.958083	-4.965755	-1.474970	-0.542872	0.000000	-10.000000	-0.425000	26.966667	310.000000	1023.000000	1023.000000	2046.000000
42.779999	-0.014693	-8.683542	-1.951608	-4.691957	-1.445505	-0.594473	0.000000	-10.000000	-0.433333	27.266668	319.000000	1023.000000	1023.000000	2046.000000
42.799999	-0.014092	-8.328307	-1.847080	-4.603815	-1.288234	-0.589179	0.000000	-10.000000	-0.450000	27.450001	328.000000	1023.000000	1023.000000	2046.000000
42.820000	-0.013379	-7.907042	-1.650547	-4.261398	-1.446179	-0.548916	0.000000	-10.000000	-0.483333	28.083334	337.166656	1023.000000	1023.000000	2046.000000
42.840000	-0.012485	-7.378743	-1.560740	-3.995511	-1.289568	-0.532924	0.000000	-10.000000	-0.500000	28.466667	346.500000	1023.000000	1023.000000	2046.000000
42.860001	-0.011659	-6.890467	-1.389482	-3.928254	-1.205985	-0.366746	0.000000	-10.000000	-0.500000	28.583334	356.000000	1023.000000	1023.000000	2046.000000
42.880001	-0.010753	-6.355160	-1.282620	-3.509893	-1.210949	-0.351698	0.000000	-10.000000	-0.483333	28.533335	365.500000	1023.000000	1023.000000	2046.000000
42.900002	-0.009878	-5.837674	-1.104889	-3.428756	-1.108637	-0.195393	0.000000	-10.000000	-0.466667	28.183334	375.000000	1023.000000	1023.000000	2046.000000
42.919998	-0.008908	-5.264663	-0.937261	-3.288851	-1.047274	0.008723	0.000000	-10.000000	-0.441667	27.983334	384.500000	1023.000000	1023.000000	2046.000000
42.939999	-0.008034	-4.748150	-0.786217	-3.129152	-0.930563	0.097782	0.000000	-10.000000	-0.425000	27.533333	393.833344	1023.000000	1023.000000	2046.000000
42.959999	-0.007237	-4.276838	-0.606752	-3.257745	-0.742561	0.330220	0.000000	-10.000000	-0.400000	26.800001	403.166656	1023.000000	1023.000000	2046.000000
42.980000	-0.006177	-3.650770	-0.348330	-3.235024	-0.656208	0.588792	0.000000	-10.000000	-0.383333	25.833334	412.166656	1023.000000	1023.000000	2046.000000
43.000000	-0.005342	-3.157263	-0.163920	-3.185349	-0.409086	0.601092	0.000000	-10.000000	-0.366667	25.133333	421.000000	1023.000000	1023.000000	2046.000000
43.020000	-0.004659	-2.753763	0.054401	-3.381213	-0.179349	0.752398	0.000000	-10.000000	-0.358333	24.550001	429.500000	1023.000000	1023.000000	2046.000000
43.040001	-0.004272	-2.524482	0.195994	-3.353202	-0.099863	0.732590	0.000000	-10.000000	-0.366667	24.300001	437.833344	1023.000000	1023.000000	2046.000000
43.060001	-0.003774	-2.230308	0.383951	-3.283663	0.035758	0.633646	0.000000	-10.000000	-0.383333	24.250000	446.000000	1023.000000	1023.000000	2046.000000
43.080002	-0.003256	-1.924414	0.578111	-3.449669	0.133652	0.813492	0.000000	-10.000000	-0.400000	24.650000	454.000000	1023.000000	1023.000000	2046.000000
43.099998	-0.002652	-1.567152	0.728123	-3.228092	0.213187	0.719629	0.000000	-10.000000	-0.391667	24.950001	462.166656	1023.000000	1023.000000	2046.000000
43.119999	-0.002129	-1.258507	0.858202	-3.210793	0.351479	0.742605	0.000000	-10.000000	-0.391667	24.916666	470.500000	1023.000000	1023.000000	2046.000000
43.139999	-0.001535	-0.907108	1.066107	-3.340440	0.425607	0.941618	0.000000	-10.000000	-0.383333	24.833334	478.833344	1023.000000	1023.000000	2046.000000
43.160000	-0.000913	-0.539517	1.183558	-3.153082	0.540366	0.889642	0.000000	-10.000000	-0.383333	24.683332	487.000000	1023.000000	1023.000000	2046.000000
43.180000	-0.000345	-0.203891	1.301996	-3.180185	0.658042	1.016256	0.000000	-10.000000	-0.366667	24.683332	495.333344	1023.000000	1023.000000	2046.000000
43.200001	0.000429	0.253644	1.436599	-3.149967	0.757848	1.209164	0.000000	-10.000000	-0.358333	24.566668	503.666656	1023.000000	1023.000000	2046.000000
43.220001	0.001299	0.767449	1.577404	-2.894934	0.902724	1.182255	0.000000	-10.000000	-0.350000	24.483334	512.000000	1023.000000	1023.000000	2046.000000
43.240002	0.001959	1.157511	1.744900	-2.992306	0.996875	1.408042	0.000000	-10.000000	-0.341667	24.116667	520.000000	1023.000000	1023.000000	2046.000000
43.259998	0.002809	1.660179	1.849621	-2.792526	1.100601	1.502483	0.000000	-10.000000	-0.333333	24.033333	528.000000	1023.000000	1023.000000	2046.000000
43.279999	0.003563	2.105775	2.008554	-2.636728	1.223811	1.510139	0.000000	-10.000000	-0.316667	23.600000	536.000000	1023.000000	1023.000000	2046.000000
43.299999	0.004186	2.474020	2.179973	-2.739120	1.325522	1.707646	0.000000	-10.000000	-0.300000	23.433334	544.000000	1023.000000	1023.000000	2046.000000
43.320000	0.005020	2.966666	2.261305	-2.598200	1.469241	1.834319	0.000000	-10.000000	-0.283333	22.950001	552.000000	1023.000000	1023.000000	2046.000000
43.340000	0.005651	3.339920	2.427903	-2.411215	1.535376	1.787856	0.000000	-10.000000	-0.258333	22.549999	559.833313	1023.000000	1023.000000	2046.000000
43.360001	0.006217	3.674479	2.615616	-2.493167	1.601013	1.951017	0.000000	-10.000000	-0.241667	21.566668	567.500000	1023.000000	1023.000000	2046.000000
43.380001	0.006936	4.099124	2.657572	-2.356863	1.726001	2.072415	0.000000	-10.000000	-0.241667	20.800001	574.833313	1023.000000	1023.000000	2046.000000
43.400002	0.007551	4.462598	2.785455	-2.198358	1.837401	2.038100	0.000000	-10.000000	-0.241667	20.233334	581.833313	1023.000000	1023.000000	2046.000000
43.419998	0.008153	4.818617	2.963867	-2.159120	1.878861	2.135009	0.000000	-10.000000	-0.233333	19.916668	588.666687	1023.000000	1023.000000	2046.000000
43.439999	0.009316	5.505618	3.091053	-2.041606	2.013204	2.442967	0.000000	-10.000000	-0.191667	19.350000	595.333313	1023.000000	1023.000000	2046.000000
43.459999	0.010254	6.060320	3.181286	-1.774071	2.155494	2.497612	0.000000	-10.000000	-0.166667	18.616667	602.000000	1023.000000	1023.000000	2046.000000
43.480000	0.010879	6.429699	3.262167	-1.634191	2.202356	2.599368	0.000000	-10.000000	-0.133333	17.866667	608.333313	1023.000000	1023.000000	2046.000000
43.500000	0.011563	6.833817	3.259376	-1.620188	2.295452	2.899178	0.000000	-10.000000	-0.116667	17.016666	614.500000	1023.000000	1023.000000	2046.000000
43.520000	0.012349	7.298050	3.276538	-1.406707	2.450610	2.977610	0.000000	-10.000000	-0.083333	16.000000	620.166687	1023.000000	1023.000000	2046.000000
43.540001	0.012694	7.502038	3.373369	-1.232078	2.417999	2.942748	0.000000	-10.000000	-0.066667	14.866667	625.666687	1023.000000	1023.000000	2046.000000
43.560001	0.013326	7.875615	3.382021	-1.268494	2.490856	3.271231	0.000000	-10.000000	-0.041667	13.600000	630.833313	1023.000000	1023.000000	2046.000000
43.580002	0.013722	8.109675	3.358559	-1.178629	2.643429	3.286317	0.000000	-10.000000	-0.033333	12.266666	635.666687	1023.000000	1023.000000	2046.000000
43.599998	0.013374	7.904157	3.489040	-1.184356	2.568271	3.031202	0.000000	-10.000000	-0.016667	10.716666	640.000000	1023.000000	1023.000000	2046.000000
43.619999	0.012122	7.164196	3.335104	-1.469000	2.487895	2.810197	0.000000	-10.000000	0.000000	8.783333	643.833313	1023.000000	1023.000000	2046.000000
43.639999	0.010359	6.122344	2.995430	-1.624267	2.377714	2.373467	0.000000	-10.000000	0.025000	5.566667	647.000000	1023.000000	1023.000000	2046.000000
43.660000	0.008086	4.778588	2.681513	-1.671023	2.007484	1.760614	0.000000	-10.000000	0.041667	1.766667	649.333313	1023.000000	1023.000000	2046.000000
43.680000	0.006360	3.758650	2.360847	-1.829967	1.661386	1.566383	0.000000	-10.000000	0.066667	-1.250000	650.500000	1023.000000	1023.000000	2046.000000
43.700001	0.005578	3.296722	2.066766	-1.763679	1.551926	1.441708	0.000000	-10.000000	0.075000	-3.133333	651.000000	1023.000000	1023.000000	2046.000000
43.720001	0.004860	2.872463	1.994218	-1.633999	1.369467	1.142776	0.000000	-10.000000	0.083333	-4.216667	651.000000	1023.000000	1023.000000	2046.000000
43.740002	0.004434	2.620680	1.954048	-1.655105	1.171634	1.150103	0.000000	-10.000000	0.083333	-5.416667	651.000000	1023.000000	1023.000000	2046.000000
43.759998	0.004435	2.620891	1.848442	-1.517997	1.155483	1.134963	0.000000	-10.000000	0.091667	-6.333333	651.000000	1023.000000	1023.000000	2046.000000
43.779999	0.004321	2.553646	1.849509	-1.326506	1.113202	0.917440	0.000000	-10.000000	0.100000	-7.150000	651.000000	1023.000000	1023.000000	2046.000000
43.799999	0.004117	2.432920	1.898316	-1.341693	0.929173	0.947124	0.000000	-10.000000	0.100000	-8.033334	651.000000	1023.000000	1023.000000	2046.000000
43.820000	0.004227	2.497928	1.825408	-1.243498	0.894741	1.021276	0.000000	-10.000000	0.100000	-8.850000	651.000000	1023.000000	1023.000000	2046.000000
43.840000	0.004377	2.586906	1.802382	-1.113014	0.938145	0.959393	0.000000	-10.000000	0.100000	-9.383333	651.000000	1023.000000	1023.000000	2046.000000
43.860001	0.004250	2.511731	1.916377	-1.067884	0.761888	0.901350	0.000000	-10.000000	0.108333	-9.816667	643.833313	1023.000000	1023.000000	2046.000000
43.880001	0.004301	2.541907	1.724459	-1.133213	0.828535	1.122126	0.000000	-10.000000	0.116667	-10.266667	635.500000	1023.000000	1023.000000	2046.000000
43.900002	0.004588	2.711761	1.748163	-1.109172	0.940187	1.132583	0.000000	-10.000000	0.150000	-11.216667	625.833313	1023.000000	1023.000000	2046.000000
43.919998	0.004227	2.498153	1.863014	-1.316131	0.773783	1.177487	0.000000	-10.000000	0.200000	-12.866667	622.000000	1023.000000	1023.000000	2046.000000
43.939999	0.004408	2.605264	1.756810	-1.568690	0.979491	1.437654	0.000000	-10.000000	0.258333	-15.050000	617.666687	1023.000000	1023.000000	2046.000000
43.959999	0.004382	2.589822	1.938192	-1.699639	1.023445	1.327824	0.000000	-10.000000	0.291667	-16.933334	612.833313	1023.000000	1023.000000	2046.000000
43.980000	0.003883	2.294821	1.968138	-1.978672	0.957296	1.348059	0.000000	-10.000000	0.300000	-18.266666	607.333313	1023.000000	1023.000000	2046.000000
44.000000	0.003694	2.182872	1.888929	-2.221832	1.231057	1.284719	0.000000	-10.000000	0.325000	-18.966667	601.166687	1023.000000	1023.000000	2046.000000
44.020000	0.002812	1.661673	2.026593	-2.431261	1.020214	1.046127	0.000000	-10.000000	0.350000	-19.516666	594.833313	1023.000000	1023.000000	2046.000000
44.040001	0.002219	1.311371	1.888610	-2.736598	1.041808	1.117552	0.000000	-10.000000	0.366667	-19.900000	588.166687	1023.000000	1023.000000	2046.000000
44.060001	0.001913	1.130549	1.867065	-2.888094	1.170452	0.981125	0.000000	-10.000000	0.375000	-20.366667	581.666687	1023.000000	1023.000000	2046.000000
44.080002	0.001223	0.722994	2.006887	-3.056963	0.951429	0.821641	0.000000	-10.000000	0.383333	-20.950001	574.833313	1023.000000	1023.000000	2046.000000
44.099998	0.000929	0.548905	1.808379	-3.224272	1.084272	0.880527	0.000000	-10.000000	0.408333	-21.566668	568.000000	1023.000000	1023.000000	2046.000000
44.119999	0.000528	0.312209	1.806046	-3.389341	1.154248	0.741257	0.000000	-10.000000	0.425000	-22.133333	560.666687	1023.000000	1023.000000	2046.000000
44.139999	-0.000125	-0.074130	1.904136	-3.570595	0.904259	0.688070	0.000000	-10.000000	0.441667	-22.683334	553.333313	1023.000000	1023.000000	2046.000000
44.160000	-0.000363	-0.214468	1.682976	-3.783825	1.095614	0.790767	0.000000	-10.000000	0.458333	-23.300001	545.666687	1023.000000	1023.000000	2046.000000
44.180000	-0.000718	-0.424049	1.826477	-3.811112	0.962135	0.598451	0.000000	-10.000000	0.483333	-23.983334	538.000000	1023.000000	1023.000000	2046.000000
44.200001	-0.001145	-0.676889	1.754750	-3.940840	0.845426	0.663775	0.000000	-10.000000	0.516667	-24.750000	530.000000	1023.000000	1023.000000	2046.000000
44.220001	-0.001094	-0.646445	1.588045	-4.037490	1.103631	0.699369	0.000000	-10.000000	0.541667	-25.400000	521.666687	1023.000000	1023.000000	2046.000000
44.240002	-0.001628	-0.962312	1.801383	-4.049555	0.768001	0.517858	0.000000	-10.000000	0.558333	-25.950001	513.166687	1023.000000	1023.000000	2046.000000
44.259998	-0.001854	-1.095805	1.565745	-4.189888	0.873265	0.655073	0.000000	-10.000000	0.566667	-26.150000	504.500000	1023.000000	1023.000000	2046.000000
44.279999	-0.002122	-1.254154	1.605523	-4.224417	0.875755	0.488985	0.000000	-10.000000	0.583333	-26.483334	495.833344	1023.000000	1023.000000	2046.000000
44.299999	-0.002730	-1.613308	1.647140	-4.321886	0.568323	0.493114	0.000000	-10.000000	0.591667	-26.850000	487.000000	1023.000000	1023.000000	2046.000000
44.320000	-0.002695	-1.592778	1.446325	-4.483210	0.839361	0.604746	0.000000	-10.000000	0.625000	-27.350000	478.000000	1023.000000	1023.000000	2046.000000
44.340000	-0.003382	-1.998533	1.565876	-4.494759	0.552241	0.378108	0.000000	-10.000000	0.650000	-27.600000	468.833344	1023.000000	1023.000000	2046.000000
44.360001	-0.003701	-2.187426	1.383292	-4.571838	0.522785	0.478334	0.000000	-10.000000	0.650000	-27.650000	459.666656	1023.000000	1023.000000	2046.000000
44.380001	-0.003819	-2.256789	1.233831	-4.667209	0.718966	0.457623	0.000000	-10.000000	0.650000	-27.600000	450.333344	1023.000000	1023.000000	2046.000000
44.400002	-0.004431	-2.618455	1.371703	-4.648598	0.365422	0.293018	0.000000	-10.000000	0.641667	-27.583334	441.166656	1023.000000	1023.000000	2046.000000
44.419998	-0.004635	-2.739137	1.223943	-4.749104	0.370686	0.415339	0.000000	-10.000000	0.658333	-27.516666	431.833344	1023.000000	1023.000000	2046.000000
44.439999	-0.004582	-2.708092	1.063622	-4.717091	0.517000	0.428377	0.000000	-10.000000	0.650000	-27.466667	422.666656	1023.000000	1023.000000	2046.000000
44.459999	-0.004890	-2.890110	1.110644	-4.639303	0.192581	0.445968	0.000000	-10.000000	0.633333	-27.483334	413.500000	1023.000000	1023.000000	2046.000000
44.480000	-0.005055	-2.987500	0.806369	-4.731761	0.296593	0.641298	0.000000	-10.000000	0.633333	-27.250000	404.333344	1023.000000	1023.000000	2046.000000
44.500000	-0.005449	-3.220459	0.683677	-4.760082	0.261182	0.594765	0.000000	-10.000000	0.600000	-27.050001	395.166656	1023.000000	1023.000000	2046.000000
44.520000	-0.006029	-3.563369	0.728860	-4.663569	-0.128603	0.499942	0.000000	-10.000000	0.583333	-26.650002	386.166656	1023.000000	1023.000000	2046.000000
44.540001	-0.006235	-3.685081	0.345309	-4.811898	0.147252	0.634256	0.000000	-10.000000	0.558333	-26.550001	377.333344	1023.000000	1023.000000	2046.000000
44.560001	-0.006664	-3.938188	0.412339	-4.791143	-0.100080	0.540697	0.000000	-10.000000	0.566667	-26.516666	368.500000	1023.000000	1023.000000	2046.000000
44.580002	-0.007264	-4.292961	0.249493	-4.834215	-0.229237	0.520997	0.000000	-10.000000	0.566667	-26.533333	359.666656	1023.000000	1023.000000	2046.000000
44.599998	-0.007683	-4.540648	0.050227	-5.048583	-0.015163	0.472870	0.000000	-10.000000	0.558333	-26.450001	350.833344	1023.000000	1023.000000	2046.000000
44.619999	-0.009730	-5.750491	0.035828	-5.175716	-0.460629	-0.149974	0.000000	-10.000000	0.558333	-26.483334	342.000000	1023.000000	1023.000000	2046.000000
44.639999	-0.012082	-7.140600	-0.489860	-5.537969	-0.572738	-0.540034	0.000000	-10.000000	0.575000	-26.633333	333.166656	1023.000000	1023.000000	2046.000000
44.660000	-0.014542	-8.594260	-0.954518	-5.784925	-0.826425	-1.028391	0.000000	-10.000000	0.575000	-26.816668	324.166656	1023.000000	1023.000000	2046.000000
44.680000	-0.016919	-9.998923	-1.256195	-5.813830	-1.445564	-1.483334	0.000000	-10.000000	0.566667	-26.550001	315.333344	1023.000000	1023.000000	2046.000000
44.700001	-0.018098	-10.695934	-1.762695	-5.994167	-1.430511	-1.508561	0.000000	-10.000000	0.550000	-26.100000	306.500000	1023.000000	1023.000000	2046.000000
44.720001	-0.019266	-11.385959	-2.001754	-6.026072	-1.590757	-1.767376	0.000000	-10.000000	0.550000	-25.550001	297.833344	1023.000000	1023.000000	2046.000000
44.740002	-0.020134	-11.898900	-2.018873	-5.884264	-2.006646	-1.989117	0.000000	-10.000000	0.533333	-25.166668	289.333344	1023.000000	1023.000000	2046.000000
44.759998	-0.020466	-12.095674	-2.263984	-6.030948	-1.874407	-1.926335	0.000000	-10.000000	0.516667	-24.666668	280.666656	1023.000000	1023.000000	2046.000000
44.779999	-0.020945	-12.378630	-2.219832	-5.967971	-2.095868	-2.094958	0.000000	-10.000000	0.500000	-24.300001	272.333344	1023.000000	1023.000000	2046.000000
44.799999	-0.021522	-12.719251	-2.223473	-5.836582	-2.404092	-2.255104	0.000000	-10.000000	0.491667	-23.883333	264.000000	1023.000000	1023.000000	2046.000000
44.820000	-0.021574	-12.750015	-2.473033	-5.956170	-2.200983	-2.119829	0.000000	-10.000000	0.483333	-23.566668	256.166656	1023.000000	1023.000000	2046.000000
44.840000	-0.022068	-13.042326	-2.401848	-5.832581	-2.463063	-2.344834	0.000000	-10.000000	0.450000	-23.033333	248.500000	1023.000000	1023.000000	2046.000000
44.860001	-0.022321	-13.191813	-2.580928	-5.802974	-2.501301	-2.306610	0.000000	-10.000000	0.425000	-22.600000	240.833328	1023.000000	1023.000000	2046.000000
44.880001	-0.022277	-13.165551	-2.687890	-5.937111	-2.372130	-2.168421	0.000000	-10.000000	0.408333	-22.083334	233.333328	1023.000000	1023.000000	2046.000000
44.900002	-0.022638	-13.379206	-2.548671	-5.970886	-2.665147	-2.194501	0.000000	-10.000000	0.416667	-21.966667	225.833328	1023.000000	1023.000000	2046.000000
44.919998	-0.022798	-13.473500	-2.680579	-6.223938	-2.558294	-2.010689	0.000000	-10.000000	0.433333	-22.350000	218.500000	1023.000000	1023.000000	2046.000000
44.939999	-0.022797	-13.473186	-2.668627	-6.603433	-2.372099	-1.829027	0.000000	-10.000000	0.441667	-23.083334	211.000000	1023.000000	1023.000000	2046.000000
44.959999	-0.023244	-13.737430	-2.501792	-6.686592	-2.592885	-1.956160	0.000000	-10.000000	0.450000	-23.700001	203.500000	1023.000000	1023.000000	2046.000000
44.980000	-0.023462	-13.866275	-2.540715	-6.906634	-2.494783	-1.924143	0.000000	-10.000000	0.450000	-23.566668	195.833328	1023.000000	1023.000000	2046.000000
45.000000	-0.023951	-14.155159	-2.610211	-7.258758	-2.362948	-1.923242	0.000000	-10.000000	0.441667	-23.216667	188.000000	1023.000000	1023.000000	2046.000000
45.020000	-0.024670	-14.579708	-2.495078	-7.310251	-2.577044	-2.197335	0.000000	-10.000000	0.425000	-22.566668	180.000000	1023.000000	1023.000000	2046.000000
45.040001	-0.025076	-14.820108	-2.529915	-7.451512	-2.612656	-2.226025	0.000000	-10.000000	0.400000	-21.950001	172.333328	1023.000000	1023.000000	2046.000000
45.060001	-0.025304	-14.954618	-2.666665	-7.670993	-2.468885	-2.148074	0.000000	-10.000000	0.391667	-21.300001	165.000000	1023.000000	1023.000000	2046.000000
45.080002	-0.025651	-15.159840	-2.518866	-7.554824	-2.725667	-2.360484	0.000000	-10.000000	0.375000	-20.650002	158.000000	1023.000000	1023.000000	2046.000000
45.099998	-0.025834	-15.267704	-2.671777	-7.690144	-2.597774	-2.308009	0.000000	-10.000000	0.366667	-20.016668	151.166672	1023.000000	1023.000000	2046.000000
45.119999	-0.026066	-15.404791	-2.660796	-7.787864	-2.632993	-2.323138	0.000000	-10.000000	0.333333	-19.200001	144.333328	1023.000000	1023.000000	2046.000000
45.139999	-0.026362	-15.579828	-2.602448	-7.699915	-2.841126	-2.436338	0.000000	-10.000000	0.325000	-18.483334	137.833328	1023.000000	1023.000000	2046.000000
45.160000	-0.026422	-15.615565	-2.779123	-7.893323	-2.665169	-2.277951	0.000000	-10.000000	0.291667	-17.783335	131.500000	1023.000000	1023.000000	2046.000000
45.180000	-0.026285	-15.534697	-2.675436	-7.926152	-2.716055	-2.217053	0.000000	-10.000000	0.275000	-17.333334	125.666664	1023.000000	1023.000000	2046.000000
45.200001	-0.026548	-15.689663	-2.715431	-7.792830	-2.873843	-2.307559	0.000000	-10.000000	0.250000	-16.916668	120.000000	1023.000000	1023.000000	2046.000000
45.220001	-0.026244	-15.510230	-2.803373	-7.911632	-2.692431	-2.102794	0.000000	-10.000000	0.250000	-16.650000	114.333336	1023.000000	1023.000000	2046.000000
45.240002	-0.026275	-15.528731	-2.755649	-7.904509	-2.765001	-2.103572	0.000000	-10.000000	0.250000	-16.233334	108.833336	1023.000000	1023.000000	2046.000000
45.259998	-0.026277	-15.529977	-2.735102	-7.778351	-2.874051	-2.142473	0.000000	-10.000000	0.241667	-15.850000	103.333336	1023.000000	1023.000000	2046.000000
45.279999	-0.026196	-15.481593	-2.834734	-7.937604	-2.748056	-1.961199	0.000000	-10.000000	0.225000	-15.516667	98.166664	1023.000000	1023.000000	2046.000000
45.299999	-0.026316	-15.552621	-2.759749	-7.871892	-2.884266	-2.036714	0.000000	-10.000000	0.208333	-15.200001	93.000000	1023.000000	1023.000000	2046.000000
45.320000	-0.026265	-15.522679	-2.790373	-7.821738	-2.897651	-2.012917	0.000000	-10.000000	0.200000	-14.800000	88.000000	1023.000000	1023.000000	2046.000000
45.340000	-0.026211	-15.490705	-2.873957	-7.954755	-2.813366	-1.848626	0.000000	-10.000000	0.200000	-14.233334	83.000000	1023.000000	1023.000000	2046.000000
45.360001	-0.026280	-15.531657	-2.828962	-7.867502	-2.925324	-1.909869	0.000000	-10.000000	0.191667	-13.583333	78.166664	1023.000000	1023.000000	2046.000000
45.380001	-0.026087	-15.417353	-2.823839	-7.778813	-2.924666	-1.890035	0.000000	-10.000000	0.175000	-13.033334	73.500000	1023.000000	1023.000000	2046.000000
45.400002	-0.025978	-15.353088	-2.860903	-7.907805	-2.857731	-1.726649	0.000000	-10.000000	0.150000	-12.400001	69.166664	1023.000000	1023.000000	2046.000000
45.419998	-0.025628	-15.146168	-2.745811	-7.624686	-2.980880	-1.794791	0.000000	-10.000000	0.125000	-11.950000	65.000000	1023.000000	1023.000000	2046.000000
45.439999	-0.025142	-14.858718	-2.759246	-7.535910	-2.909330	-1.654232	0.000000	-10.000000	0.108333	-11.500000	61.000000	1023.000000	1023.000000	2046.000000
45.459999	-0.024902	-14.717329	-2.861885	-7.584790	-2.845928	-1.424726	0.000000	-10.000000	0.108333	-11.133333	57.166668	1023.000000	1023.000000	2046.000000
45.480000	-0.024821	-14.669114	-2.800128	-7.413815	-3.016727	-1.438442	0.000000	-10.000000	0.108333	-10.733334	53.500000	1023.000000	1023.000000	2046.000000
45.500000	-0.024602	-14.539960	-2.948670	-7.380498	-2.851393	-1.359399	0.000000	-10.000000	0.108333	-10.416667	50.000000	1023.000000	1023.000000	2046.000000
45.520000	-0.024546	-14.506971	-2.947086	-7.428136	-2.868727	-1.263023	0.000000	-10.000000	0.100000	-10.100000	46.500000	1023.000000	1023.000000	2046.000000
45.540001	-0.024452	-14.451108	-2.950399	-7.248963	-3.002072	-1.249674	0.000000	-10.000000	0.100000	-9.866667	43.166668	1023.000000	1023.000000	2046.000000
45.560001	-0.024228	-14.318637	-3.031663	-7.194301	-2.913563	-1.179110	0.000000	-10.000000	0.091667	-9.633333	39.833332	1023.000000	1023.000000	2046.000000
45.580002	-0.024573	-14.522918	-3.055207	-7.333694	-2.946085	-1.187932	0.000000	-10.000000	0.091667	-9.350000	36.666668	1023.000000	1023.000000	2046.000000
45.599998	-0.025867	-15.287502	-3.247667	-7.292841	-3.160641	-1.586353	0.000000	-10.000000	0.091667	-8.866667	33.500000	1023.000000	1023.000000	2046.000000
45.619999	-0.027578	-16.298464	-3.622744	-7.520976	-3.206523	-1.948222	0.000000	-10.000000	0.091667	-8.283334	29.666666	1023.000000	1023.000000	2046.000000
45.639999	-0.029849	-17.640917	-3.988055	-7.794684	-3.568817	-2.289362	0.000000	-10.000000	0.075000	-7.550000	26.000000	1023.000000	1023.000000	2046.000000
45.660000	-0.031690	-18.728989	-4.465900	-7.720860	-3.898165	-2.644064	0.000000	-10.000000	0.058333	-7.066667	23.333334	1023.000000	1023.000000	2046.000000
45.680000	-0.032701	-19.326361	-4.770378	-7.772825	-4.038882	-2.744275	0.000000	-10.000000	0.058333	-6.700000	21.666666	1023.000000	1023.000000	2046.000000
45.700001	-0.033718	-19.927280	-4.949849	-7.925871	-4.232280	-2.819279	0.000000	-10.000000	0.066667	-6.616667	20.000000	1023.000000	1023.000000	2046.000000
45.720001	-0.034229	-20.229527	-5.082610	-7.730186	-4.349708	-3.067023	0.000000	-10.000000	0.066667	-6.350000	17.666666	1023.000000	1023.000000	2046.000000
45.740002	-0.034375	-20.315880	-5.147292	-7.759754	-4.361177	-3.047657	0.000000	-10.000000	0.050000	-5.650000	15.500000	1023.000000	1023.000000	2046.000000
45.759998	-0.034702	-20.508827	-5.148021	-7.760415	-4.506764	-3.093627	0.000000	-10.000000	0.033333	-4.516666	13.666667	1023.000000	1023.000000	2046.000000
45.779999	-0.034524	-20.403790	-5.174088	-7.523403	-4.509273	-3.197026	0.000000	-10.000000	0.025000	-2.750000	12.166667	1023.000000	1023.000000	2046.000000
45.799999	-0.034397	-20.328850	-5.193184	-7.557207	-4.481905	-3.096553	0.000000	-10.000000	0.016667	-0.450000	11.333333	1023.000000	1023.000000	2046.000000
45.820000	-0.034232	-20.231020	-5.159405	-7.354207	-4.549297	-3.168110	0.000000	-10.000000	0.008333	1.916667	11.000000	1023.000000	1023.000000	2046.000000
45.840000	-0.033773	-19.959816	-5.146148	-7.257300	-4.461768	-3.094601	0.000000	-10.000000	-0.008333	4.500000	11.000000	1023.000000	1023.000000	2046.000000
45.860001	-0.033338	-19.702528	-5.136761	-7.293931	-4.365788	-2.906049	0.000000	-10.000000	-0.025000	7.000000	11.000000	1023.000000	1023.000000	2046.000000
45.880001	-0.032987	-19.495445	-5.006182	-7.230585	-4.407395	-2.851282	0.000000	-10.000000	-0.041667	9.316667	11.000000	1023.000000	1023.000000	2046.000000
45.900002	-0.032537	-19.229513	-4.995066	-7.373353	-4.172286	-2.688810	0.000000	-10.000000	-0.041667	10.750000	11.000000	1023.000000	1023.000000	2046.000000
45.919998	-0.032004	-18.914450	-4.793461	-7.640568	-4.053005	-2.427415	0.000000	-10.000000	-0.041667	11.316667	11.000000	1023.000000	1023.000000	2046.000000
45.939999	-0.031687	-18.727293	-4.570702	-7.755766	-4.008058	-2.392767	0.000000	-10.000000	-0.066667	12.033334	11.000000	1023.000000	1023.000000	2046.000000
45.959999	-0.031142	-18.404865	-4.498829	-7.841833	-3.707139	-2.357064	0.000000	-10.000000	-0.116667	13.433333	14.666667	1023.000000	1023.000000	2046.000000
45.980000	-0.030852	-18.233734	-4.296251	-8.102480	-3.579161	-2.255842	0.000000	-10.000000	-0.175000	15.433333	19.500000	1023.000000	1023.000000	2046.000000
46.000000	-0.030758	-18.178143	-4.148981	-8.044632	-3.564189	-2.420341	0.000000	-10.000000	-0.208333	17.366667	26.333334	1023.000000	1023.000000	2046.000000
46.020000	-0.030135	-17.810030	-4.046234	-8.000625	-3.375604	-2.387568	0.000000	-10.000000	-0.250000	19.183334	31.500000	1023.000000	1023.000000	2046.000000
46.040001	-0.029722	-17.565784	-3.831133	-8.085351	-3.328930	-2.320371	0.000000	-10.000000	-0.291667	20.733334	37.666668	1023.000000	1023.000000	2046.000000
46.060001	-0.029316	-17.325838	-3.733789	-7.955564	-3.258203	-2.378281	0.000000	-10.000000	-0.341667	22.516666	44.166668	1023.000000	1023.000000	2046.000000
46.080002	-0.028510	-16.849413	-3.587318	-7.913388	-3.093986	-2.254721	0.000000	-10.000000	-0.383333	23.783333	51.333332	1023.000000	1023.000000	2046.000000
46.099998	-0.027762	-16.407070	-3.467028	-7.877507	-2.940915	-2.121621	0.000000	-10.000000	-0.425000	25.216667	59.000000	1023.000000	1023.000000	2046.000000
46.119999	-0.027361	-16.170572	-3.297779	-7.851879	-2.940623	-2.080292	0.000000	-10.000000	-0.466667	26.166666	67.333336	1023.000000	1023.000000	2046.000000
46.139999	-0.026634	-15.740454	-3.218463	-7.729324	-2.772052	-2.020614	0.000000	-10.000000	-0.491667	26.916666	73.000000	1023.000000	1023.000000	2046.000000
46.160000	-0.025621	-15.141801	-3.085333	-7.660841	-2.576333	-1.819295	0.000000	-10.000000	-0.491667	27.416666	82.000000	1023.000000	1023.000000	2046.000000
46.180000	-0.024824	-14.670834	-2.856394	-7.631000	-2.532695	-1.650745	0.000000	-10.000000	-0.491667	27.666666	91.000000	1023.000000	1023.000000	2046.000000
46.200001	-0.024080	-14.231326	-2.808833	-7.406268	-2.377306	-1.638919	0.000000	-10.000000	-0.491667	28.033333	103.166664	1023.000000	1023.000000	2046.000000
46.220001	-0.022945	-13.560550	-2.634945	-7.344398	-2.193202	-1.388005	0.000000	-10.000000	-0.500000	28.216667	112.333336	1023.000000	1023.000000	2046.000000
46.240002	-0.022036	-13.023285	-2.392224	-7.313080	-2.116995	-1.200986	0.000000	-10.000000	-0.500000	28.833334	121.833336	1023.000000	1023.000000	2046.000000
46.259998	-0.021450	-12.676923	-2.306542	-7.038320	-2.047785	-1.284276	0.000000	-10.000000	-0.508333	29.166666	131.166672	1023.000000	1023.000000	2046.000000
46.279999	-0.020079	-11.866833	-2.189293	-6.902316	-1.771240	-1.003984	0.000000	-10.000000	-0.508333	29.150000	140.833328	1023.000000	1023.000000	2046.000000
46.299999	-0.019330	-11.423743	-1.908701	-6.925467	-1.739299	-0.850275	0.000000	-10.000000	-0.525000	28.833334	150.500000	1023.000000	1023.000000	2046.000000
46.320000	-0.018668	-11.032687	-1.846183	-6.650110	-1.650254	-0.886140	0.000000	-10.000000	-0.516667	28.733334	160.333328	1023.000000	1023.000000	2046.000000
46.340000	-0.017283	-10.214264	-1.694867	-6.565833	-1.373324	-0.580239	0.000000	-10.000000	-0.516667	28.783335	170.000000	1023.000000	1023.000000	2046.000000
46.360001	-0.016532	-9.770400	-1.437100	-6.533961	-1.368400	-0.430939	0.000000	-10.000000	-0.508333	28.783335	179.666672	1023.000000	1023.000000	2046.000000
46.380001	-0.015456	-9.134686	-1.337577	-6.219618	-1.179548	-0.397943	0.000000	-10.000000	-0.525000	29.016666	189.166672	1023.000000	1023.000000	2046.000000
46.400002	-0.013822	-8.168799	-1.157332	-5.999911	-0.919196	-0.092361	0.000000	-10.000000	-0.550000	29.150000	198.833328	1023.000000	1023.000000	2046.000000
46.419998	-0.012832	-7.583671	-0.958590	-5.858575	-0.897002	0.130496	0.000000	-10.000000	-0.575000	29.666666	208.500000	1023.000000	1023.000000	2046.000000
46.439999	-0.012047	-7.119515	-0.870274	-5.614936	-0.837349	0.203044	0.000000	-10.000000	-0.575000	30.000000	218.500000	1023.000000	1023.000000	2046.000000
46.459999	-0.010902	-6.443284	-0.783601	-5.426157	-0.610747	0.377222	0.000000	-10.000000	-0.558333	30.466667	228.500000	1023.000000	1023.000000	2046.000000
46.480000	-0.009914	-5.859452	-0.664995	-5.320689	-0.493507	0.619739	0.000000	-10.000000	-0.550000	30.450001	238.500000	1023.000000	1023.000000	2046.000000
46.500000	-0.009142	-5.402849	-0.527689	-5.079044	-0.508635	0.712520	0.000000	-10.000000	-0.558333	30.666668	248.500000	1023.000000	1023.000000	2046.000000
46.520000	-0.008026	-4.743291	-0.571874	-4.852436	-0.204037	0.885055	0.000000	-10.000000	-0.583333	30.966667	258.666656	1023.000000	1023.000000	2046.000000
46.540001	-0.007430	-4.391166	-0.452841	-4.807232	-0.142334	1.011242	0.000000	-10.000000	-0.583333	31.233334	269.000000	1023.000000	1023.000000	2046.000000
46.560001	-0.007922	-4.681791	-0.419242	-4.775964	-0.213540	0.726955	0.000000	-10.000000	-0.583333	31.133333	279.333344	1023.000000	1023.000000	2046.000000
46.580002	-0.009451	-5.585751	-0.744706	-4.735373	-0.322154	0.216482	0.000000	-10.000000	-0.566667	30.850000	289.833344	1023.000000	1023.000000	2046.000000
46.599998	-0.010588	-6.257328	-1.033208	-4.828329	-0.452448	0.056657	0.000000	-10.000000	-0.541667	30.550001	300.166656	1023.000000	1023.000000	2046.000000
46.619999	-0.011491	-6.791036	-1.162600	-4.815512	-0.725618	-0.087305	0.000000	-10.000000	-0.550000	30.183334	310.500000	1023.000000	1023.000000	2046.000000
46.639999	-0.012256	-7.243105	-1.388489	-4.639635	-0.887828	-0.327154	0.000000	-10.000000	-0.550000	29.833334	320.500000	1023.000000	1023.000000	2046.000000
46.660000	-0.011886	-7.024697	-1.471851	-4.439542	-0.822370	-0.290935	0.000000	-10.000000	-0.575000	29.683332	330.500000	1023.000000	1023.000000	2046.000000
46.680000	-0.011412	-6.744357	-1.270878	-4.341398	-0.971506	-0.160575	0.000000	-10.000000	-0.541667	29.683332	340.500000	1023.000000	1023.000000	2046.000000
46.700001	-0.011171	-6.602348	-1.225787	-4.012800	-1.006143	-0.357617	0.000000	-10.000000	-0.550000	29.983334	350.500000	1023.000000	1023.000000	2046.000000
46.720001	-0.010262	-6.065086	-1.130307	-3.763550	-0.863317	-0.307913	0.000000	-10.000000	-0.541667	30.233334	360.500000	1023.000000	1023.000000	2046.000000
46.740002	-0.009170	-5.419206	-0.866827	-3.529983	-0.879230	-0.143166	0.000000	-10.000000	-0.566667	30.250000	370.500000	1023.000000	1023.000000	2046.000000
46.759998	-0.008489	-5.016722	-0.695135	-3.211036	-0.914436	-0.196114	0.000000	-10.000000	-0.575000	30.083334	380.500000	1023.000000	1023.000000	2046.000000
46.779999	-0.007686	-4.542672	-0.618293	-2.965723	-0.788534	-0.170122	0.000000	-10.000000	-0.566667	29.716667	390.500000	1023.000000	1023.000000	2046.000000
46.799999	-0.006611	-3.906819	-0.494377	-2.762482	-0.675380	0.025421	0.000000	-10.000000	-0.550000	29.450001	400.500000	1023.000000	1023.000000	2046.000000
46.820000	-0.005596	-3.307057	-0.269065	-2.622089	-0.628803	0.212900	0.000000	-10.000000	-0.516667	29.066666	410.500000	1023.000000	1023.000000	2046.000000
46.840000	-0.004786	-2.828247	-0.101967	-2.352248	-0.579242	0.205211	0.000000	-10.000000	-0.483333	28.633333	420.333344	1023.000000	1023.000000	2046.000000
46.860001	-0.003761	-2.222596	-0.032799	-2.334459	-0.306625	0.451287	0.000000	-10.000000	-0.433333	27.733334	430.000000	1023.000000	1023.000000	2046.000000
46.880001	-0.002760	-1.631443	0.243129	-2.397971	-0.252477	0.775876	0.000000	-10.000000	-0.391667	26.666668	439.333344	1023.000000	1023.000000	2046.000000
46.900002	-0.001778	-1.051019	0.544635	-2.388607	-0.146254	0.939207	0.000000	-10.000000	-0.375000	25.766666	448.333344	1023.000000	1023.000000	2046.000000
46.919998	-0.001196	-0.707094	0.668058	-2.406321	0.088977	0.942191	0.000000	-10.000000	-0.375000	24.950001	457.166656	1023.000000	1023.000000	2046.000000
46.939999	-0.000470	-0.277957	0.796490	-2.485378	0.335845	1.075086	0.000000	-10.000000	-0.383333	24.733334	465.666656	1023.000000	1023.000000	2046.000000
46.959999	0.000205	0.121371	1.081092	-2.526838	0.413265	1.153852	0.000000	-10.000000	-0.391667	24.550001	474.000000	1023.000000	1023.000000	2046.000000
46.980000	0.000391	0.230843	1.249900	-2.485644	0.464741	1.001845	0.000000	-10.000000	-0.400000	25.033335	482.000000	1023.000000	1023.000000	2046.000000
47.000000	0.000850	0.502254	1.361998	-2.546066	0.670110	1.016212	0.000000	-10.000000	-0.400000	25.250000	490.333344	1023.000000	1023.000000	2046.000000
47.020000	0.001700	1.004593	1.574482	-2.492068	0.758792	1.163387	0.000000	-10.000000	-0.400000	25.400002	498.666656	1023.000000	1023.000000	2046.000000
47.040001	0.002319	1.370647	1.759481	-2.456241	0.814795	1.252613	0.000000	-10.000000	-0.416667	25.633333	507.333344	1023.000000	1023.000000	2046.000000
47.060001	0.002675	1.580841	1.890858	-2.472134	0.956670	1.205447	0.000000	-10.000000	-0.433333	25.633333	515.833313	1023.000000	1023.000000	2046.000000
47.080002	0.003369	1.991374	1.994809	-2.484143	1.154643	1.326065	0.000000	-10.000000	-0.433333	25.683334	524.500000	1023.000000	1023.000000	2046.000000
47.099998	0.004101	2.423487	2.166582	-2.472270	1.193894	1.535282	0.000000	-10.000000	-0.391667	25.383333	533.000000	1023.000000	1023.000000	2046.000000
47.119999	0.004723	2.791416	2.318213	-2.339090	1.229172	1.583121	0.000000	-10.000000	-0.366667	24.983334	541.500000	1023.000000	1023.000000	2046.000000
47.139999	0.005518	3.261426	2.446765	-2.247821	1.487436	1.575045	0.000000	-10.000000	-0.358333	24.583334	547.166687	1023.000000	1023.000000	2046.000000
47.160000	0.006347	3.751287	2.557185	-2.162486	1.578801	1.777787	0.000000	-10.000000	-0.358333	23.916666	555.333313	1023.000000	1023.000000	2046.000000
47.180000	0.007232	4.274096	2.739306	-2.011408	1.608980	1.937218	0.000000	-10.000000	-0.333333	23.666666	563.333313	1023.000000	1023.000000	2046.000000
47.200001	0.007822	4.622969	2.905591	-1.960798	1.727224	1.950951	0.000000	-10.000000	-0.316667	23.500000	574.000000	1023.000000	1023.000000	2046.000000
47.220001	0.008701	5.142265	2.975147	-1.811505	1.940596	2.038028	0.000000	-10.000000	-0.316667	23.533333	582.000000	1023.000000	1023.000000	2046.000000
47.240002	0.009546	5.641587	3.108585	-1.695073	2.012820	2.215255	0.000000	-10.000000	-0.316667	23.216667	590.000000	1023.000000	1023.000000	2046.000000
47.259998	0.010452	6.177140	3.295990	-1.546514	2.071682	2.355982	0.000000	-10.000000	-0.300000	22.883333	597.833313	1023.000000	1023.000000	2046.000000
47.279999	0.011103	6.562080	3.446664	-1.464218	2.186139	2.393495	0.000000	-10.000000	-0.275000	22.316668	605.500000	1023.000000	1023.000000	2046.000000
47.299999	0.012286	7.260907	3.565193	-1.260499	2.398891	2.557322	0.000000	-10.000000	-0.266667	21.933332	613.000000	1023.000000	1023.000000	2046.000000
47.320000	0.013571	8.020213	3.737817	-1.014060	2.448634	2.847822	0.000000	-10.000000	-0.258333	21.350000	620.333313	1023.000000	1023.000000	2046.000000
47.340000	0.014423	8.523942	3.818302	-0.814028	2.454425	3.065244	0.000000	-10.000000	-0.258333	21.049999	627.500000	1023.000000	1023.000000	2046.000000
47.360001	0.015286	9.033808	3.868598	-0.654931	2.677192	3.142949	0.000000	-10.000000	-0.233333	20.600000	634.500000	1023.000000	1023.000000	2046.000000
47.380001	0.016322	9.646138	3.929873	-0.460105	2.794355	3.382015	0.000000	-10.000000	-0.191667	19.700001	641.500000	1023.000000	1023.000000	2046.000000
47.400002	0.016958	10.022386	3.942241	-0.271943	2.783776	3.568312	0.000000	-10.000000	-0.141667	18.516668	648.166687	1023.000000	1023.000000	2046.000000
47.419998	0.017693	10.456750	4.038906	-0.198768	2.968871	3.647741	0.000000	-10.000000	-0.100000	16.750000	654.500000	1023.000000	1023.000000	2046.000000
47.439999	0.017684	10.451285	4.079722	-0.260017	3.005153	3.626428	0.000000	-10.000000	-0.075000	15.216667	660.333313	1023.000000	1023.000000	2046.000000
47.459999	0.017325	10.239096	4.077855	-0.228961	2.877516	3.512685	0.000000	-10.000000	-0.050000	13.400000	665.833313	1023.000000	1023.000000	2046.000000
47.480000	0.016395	9.689332	3.976709	-0.397653	2.899471	3.210806	0.000000	-10.000000	-0.025000	11.250000	670.666687	1023.000000	1023.000000	2046.000000
47.500000	0.014815	8.755943	3.724097	-0.597956	2.782625	2.847178	0.000000	-10.000000	0.008333	7.683333	674.833313	1023.000000	1023.000000	2046.000000
47.520000	0.013008	7.688019	3.482214	-0.692194	2.418369	2.479629	0.000000	-10.000000	0.033333	3.900000	678.000000	1023.000000	1023.000000	2046.000000
47.540001	0.011616	6.865072	3.201329	-0.652678	2.131310	2.185112	0.000000	-10.000000	0.066667	0.200000	680.000000	1023.000000	1023.000000	2046.000000
47.560001	0.010678	6.310569	2.951960	-0.609205	2.091964	1.875850	0.000000	-10.000000	0.075000	-2.183333	680.833313	1023.000000	1023.000000	2046.000000
47.580002	0.010035	5.930651	2.835519	-0.587879	1.886685	1.796326	0.000000	-10.000000	0.091667	-4.583333	681.000000	1023.000000	1023.000000	2046.000000
47.599998	0.009692	5.727873	2.780795	-0.465038	1.662962	1.749155	0.000000	-10.000000	0.100000	-6.600000	681.000000	1023.000000	1023.000000	2046.000000
47.619999	0.009382	5.544687	2.714534	-0.312309	1.567021	1.575442	0.000000	-10.000000	0.125000	-8.733334	681.000000	1023.000000	1023.000000	2046.000000
47.639999	0.009146	5.405548	2.696233	-0.395212	1.553634	1.550893	0.000000	-10.000000	0.141667	-10.600000	681.000000	1023.000000	1023.000000	2046.000000
47.660000	0.009099	5.377742	2.685056	-0.316871	1.462474	1.547083	0.000000	-10.000000	0.183333	-12.300000	681.000000	1023.000000	1023.000000	2046.000000
47.680000	0.008993	5.314912	2.622903	-0.139601	1.300613	1.530997	0.000000	-10.000000	0.216667	-13.833334	677.333313	1023.000000	1023.000000	2046.000000
47.700001	0.008867	5.240380	2.525445	-0.150264	1.359263	1.505936	0.000000	-10.000000	0.250000	-15.183333	667.166687	1023.000000	1023.000000	2046.000000
47.720001	0.008724	5.156104	2.527260	-0.191806	1.354108	1.466541	0.000000	-10.000000	0.250000	-16.016666	657.000000	1023.000000	1023.000000	2046.000000
47.740002	0.008643	5.108283	2.494581	-0.224122	1.237203	1.600621	0.000000	-10.000000	0.258333	-16.866667	648.500000	1023.000000	1023.000000	2046.000000
47.759998	0.008588	5.075253	2.418089	-0.230696	1.193723	1.694136	0.000000	-10.000000	0.291667	-17.800001	644.500000	1023.000000	1023.000000	2046.000000
47.779999	0.008471	5.006531	2.446044	-0.507547	1.307771	1.760263	0.000000	-10.000000	0.350000	-19.416668	638.500000	1023.000000	1023.000000	2046.000000
47.799999	0.008439	4.987199	2.530600	-0.735142	1.409209	1.782531	0.000000	-10.000000	0.391667	-20.966667	632.166687	1023.000000	1023.000000	2046.000000
47.820000	0.008243	4.871620	2.563139	-1.018455	1.419127	1.907809	0.000000	-10.000000	0.416667	-22.216667	625.333313	1023.000000	1023.000000	2046.000000
47.840000	0.007756	4.584040	2.574086	-1.149165	1.351281	1.807837	0.000000	-10.000000	0.425000	-22.983334	617.833313	1023.000000	1023.000000	2046.000000
47.860001	0.007221	4.267396	2.597993	-1.493743	1.470535	1.692611	0.000000	-10.000000	0.458333	-23.583334	610.000000	1023.000000	1023.000000	2046.000000
47.880001	0.006412	3.789565	2.595067	-1.770246	1.421402	1.543342	0.000000	-10.000000	0.491667	-24.150000	602.000000	1023.000000	1023.000000	2046.000000
47.900002	0.005783	3.417843	2.549740	-1.917119	1.310752	1.474469	0.000000	-10.000000	0.516667	-24.600000	594.000000	1023.000000	1023.000000	2046.000000
47.919998	0.005161	3.050030	2.470803	-2.093429	1.349883	1.322773	0.000000	-10.000000	0.533333	-25.183334	586.000000	1023.000000	1023.000000	2046.000000
47.939999	0.004600	2.718433	2.501878	-2.440577	1.362465	1.294666	0.000000	-10.000000	0.541667	-25.616667	577.666687	1023.000000	1023.000000	2046.000000
47.959999	0.004118	2.434007	2.471924	-2.647174	1.301066	1.308191	0.000000	-10.000000	0.558333	-26.216667	569.166687	1023.000000	1023.000000	2046.000000
47.980000	0.003460	2.044815	2.351595	-2.734308	1.246434	1.181093	0.000000	-10.000000	0.591667	-26.683334	560.333313	1023.000000	1023.000000	2046.000000
48.000000	0.003000	1.773176	2.376623	-3.031028	1.307590	1.119991	0.000000	-10.000000	0.633333	-27.300001	551.500000	1023.000000	1023.000000	2046.000000
48.020000	0.002478	1.464476	2.382540	-3.237904	1.236801	1.083039	0.000000	-10.000000	0.675000	-27.916668	542.333313	1023.000000	1023.000000	2046.000000
48.040001	0.002053	1.213167	2.208817	-3.131390	1.153137	0.982603	0.000000	-10.000000	0.691667	-28.500000	533.000000	1023.000000	1023.000000	2046.000000
48.060001	0.001718	1.015422	2.227833	-3.404898	1.218363	0.974125	0.000000	-10.000000	0.700000	-29.000000	523.333313	1023.000000	1023.000000	2046.000000
48.080002	0.001362	0.804826	2.267195	-3.587473	1.147433	0.977670	0.000000	-10.000000	0.708333	-29.216667	513.666687	1023.000000	1023.000000	2046.000000
48.099998	0.000859	0.507447	2.099654	-3.515635	1.010524	0.912904	0.000000	-10.000000	0.725000	-29.550001	504.000000	1023.000000	1023.000000	2046.000000
48.119999	0.000590	0.348622	2.120027	-3.685856	1.060273	0.854179	0.000000	-10.000000	0.725000	-29.716667	494.333344	1023.000000	1023.000000	2046.000000
48.139999	0.000264	0.156280	2.072502	-3.873529	1.053208	0.904098	0.000000	-10.000000	0.716667	-29.916668	487.833344	1023.000000	1023.000000	2046.000000
48.160000	-0.000119	-0.070090	2.041573	-3.769496	0.833216	0.824617	0.000000	-10.000000	0.700000	-29.850000	477.833344	1023.000000	1023.000000	2046.000000
48.180000	-0.000030	-0.017796	2.021155	-3.769834	0.902101	0.828781	0.000000	-10.000000	0.700000	-29.883333	467.833344	1023.000000	1023.000000	2046.000000
48.200001	-0.000040	-0.023608	1.957569	-3.850422	0.910227	0.959018	0.000000	-10.000000	0.700000	-29.700001	454.500000	1023.000000	1023.000000	2046.000000
48.220001	-0.000271	-0.160205	1.816338	-3.784172	0.709512	1.098116	0.000000	-10.000000	0.700000	-29.516668	444.500000	1023.000000	1023.000000	2046.000000
48.240002	-0.000537	-0.317492	1.620262	-3.808265	0.713212	1.157300	0.000000	-10.000000	0.691667	-29.300001	434.500000	1023.000000	1023.000000	2046.000000
48.259998	-0.000627	-0.370454	1.510339	-3.879091	0.787497	1.210800	0.000000	-10.000000	0.691667	-29.383335	424.666656	1023.000000	1023.000000	2046.000000
48.279999	-0.001186	-0.700783	1.376947	-3.913824	0.587286	1.248806	0.000000	-10.000000	0.683333	-29.316668	415.000000	1023.000000	1023.000000	2046.000000
48.299999	-0.001538	-0.909235	1.210302	-3.848543	0.544014	1.184992	0.000000	-10.000000	0.691667	-29.350000	405.333344	1023.000000	1023.000000	2046.000000
48.320000	-0.002457	-1.451950	1.092388	-4.180165	0.542075	1.093751	0.000000	-10.000000	0.691667	-29.366667	395.500000	1023.000000	1023.000000	2046.000000
48.340000	-0.003773	-2.229875	0.925450	-4.278949	0.309185	0.814440	0.000000	-10.000000	0.700000	-29.316668	385.500000	1023.000000	1023.000000	2046.000000
48.360001	-0.005196	-3.070637	0.682251	-4.437639	0.225466	0.459286	0.000000	-10.000000	0.700000	-29.266666	375.833344	1023.000000	1023.000000	2046.000000
48.380001	-0.007038	-4.159486	0.446786	-4.873675	0.038212	0.229192	0.000000	-10.000000	0.700000	-29.283333	366.166656	1023.000000	1023.000000	2046.000000
48.400002	-0.009360	-5.531916	0.023293	-4.881291	-0.345216	-0.328702	0.000000	-10.000000	0.700000	-29.350000	356.500000	1023.000000	1023.000000	2046.000000
48.419998	-0.011138	-6.582657	-0.342630	-4.941751	-0.588979	-0.709297	0.000000	-10.000000	0.700000	-29.383333	346.500000	1023.000000	1023.000000	2046.000000
48.439999	-0.012621	-7.459075	-0.612068	-5.189661	-0.841824	-0.815522	0.000000	-10.000000	0.683333	-28.900000	336.666656	1023.000000	1023.000000	2046.000000
48.459999	-0.013773	-8.139742	-0.855773	-5.136941	-1.115482	-1.031546	0.000000	-10.000000	0.658333	-28.416668	327.000000	1023.000000	1023.000000	2046.000000
48.480000	-0.014485	-8.560537	-0.996508	-5.041325	-1.236970	-1.285734	0.000000	-10.000000	0.625000	-27.416668	317.666656	1023.000000	1023.000000	2046.000000
48.500000	-0.015191	-8.978155	-1.096478	-5.208774	-1.363469	-1.309434	0.000000	-10.000000	0.591667	-26.833334	308.500000	1023.000000	1023.000000	2046.000000
48.520000	-0.015684	-9.269012	-1.228110	-5.091439	-1.504879	-1.444585	0.000000	-10.000000	0.566667	-26.200001	299.500000	1023.000000	1023.000000	2046.000000
48.540001	-0.016037	-9.478104	-1.298561	-5.005467	-1.594070	-1.580004	0.000000	-10.000000	0.541667	-26.000000	290.666656	1023.000000	1023.000000	2046.000000
48.560001	-0.016387	-9.684711	-1.342034	-5.112981	-1.715515	-1.514180	0.000000	-10.000000	0.525000	-25.433334	282.000000	1023.000000	1023.000000	2046.000000
48.580002	-0.016610	-9.816515	-1.427034	-5.085078	-1.776872	-1.527532	0.000000	-10.000000	0.508333	-24.966667	273.500000	1023.000000	1023.000000	2046.000000
48.599998	-0.016883	-9.977623	-1.529438	-4.970450	-1.872823	-1.604912	0.000000	-10.000000	0.500000	-24.416666	265.166656	1023.000000	1023.000000	2046.000000
48.619999	-0.017178	-10.152115	-1.590237	-5.069526	-1.922739	-1.569612	0.000000	-10.000000	0.500000	-24.100000	257.000000	1023.000000	1023.000000	2046.000000
48.639999	-0.017387	-10.275723	-1.618242	-5.340211	-1.932207	-1.385062	0.000000	-10.000000	0.516667	-24.016666	249.000000	1023.000000	1023.000000	2046.000000
48.660000	-0.017592	-10.396874	-1.660453	-5.387799	-1.948688	-1.399935	0.000000	-10.000000	0.533333	-24.333334	241.000000	1023.000000	1023.000000	2046.000000
48.680000	-0.017831	-10.538147	-1.579937	-5.707494	-1.952076	-1.298640	0.000000	-10.000000	0.541667	-24.850000	232.833328	1023.000000	1023.000000	2046.000000
48.700001	-0.018102	-10.698266	-1.573119	-6.065230	-1.883793	-1.176123	0.000000	-10.000000	0.533333	-25.300001	224.500000	1023.000000	1023.000000	2046.000000
48.720001	-0.018619	-11.004038	-1.640431	-6.133833	-1.896298	-1.333475	0.000000	-10.000000	0.516667	-25.233334	216.166672	1023.000000	1023.000000	2046.000000
48.740002	-0.019243	-11.372794	-1.537083	-6.458063	-1.945768	-1.431880	0.000000	-10.000000	0.508333	-24.950001	207.666672	1023.000000	1023.000000	2046.000000
48.759998	-0.019880	-11.748894	-1.625251	-6.639657	-2.014356	-1.469629	0.000000	-10.000000	0.500000	-24.466667	199.333328	1023.000000	1023.000000	2046.000000
48.779999	-0.020443	-12.082027	-1.695302	-6.663394	-1.995689	-1.727642	0.000000	-10.000000	0.500000	-24.200001	191.000000	1023.000000	1023.000000	2046.000000
48.799999	-0.020941	-12.375963	-1.604468	-6.909045	-2.121487	-1.740964	0.000000	-10.000000	0.500000	-24.000000	183.000000	1023.000000	1023.000000	2046.000000
48.820000	-0.021247	-12.557124	-1.735473	-6.984443	-2.132470	-1.704739	0.000000	-10.000000	0.500000	-23.866667	175.000000	1023.000000	1023.000000	2046.000000
48.840000	-0.021481	-12.694974	-1.775177	-6.993954	-2.096607	-1.829236	0.000000	-10.000000	0.491667	-23.716667	167.000000	1023.000000	1023.000000	2046.000000
48.860001	-0.021927	-12.959036	-1.719516	-7.174339	-2.218915	-1.846266	0.000000	-10.000000	0.475000	-23.483334	159.000000	1023.000000	1023.000000	2046.000000
48.880001	-0.022203	-13.121759	-1.796395	-7.314381	-2.256814	-1.754170	0.000000	-10.000000	0.466667	-23.333334	151.166672	1023.000000	1023.000000	2046.000000
48.900002	-0.022383	-13.228193	-1.858103	-7.219321	-2.221754	-1.929016	0.000000	-10.000000	0.466667	-23.066668	143.500000	1023.000000	1023.000000	2046.000000
48.919998	-0.022633	-13.376320	-1.800513	-7.336424	-2.360627	-1.878755	0.000000	-10.000000	0.458333	-22.833334	135.833328	1023.000000	1023.000000	2046.000000
48.939999	-0.022628	-13.373022	-1.855981	-7.433313	-2.362761	-1.720968	0.000000	-10.000000	0.433333	-22.666668	128.333328	1023.000000	1023.000000	2046.000000
48.959999	-0.022638	-13.379179	-1.927888	-7.379615	-2.302200	-1.769476	0.000000	-10.000000	0.400000	-22.450001	120.666664	1023.000000	1023.000000	2046.000000
48.980000	-0.022839	-13.497924	-1.877558	-7.390575	-2.448599	-1.781191	0.000000	-10.000000	0.391667	-22.116667	113.333336	1023.000000	1023.000000	2046.000000
49.000000	-0.022963	-13.570953	-1.948306	-7.474890	-2.466795	-1.680962	0.000000	-10.000000	0.383333	-21.633333	105.833336	1023.000000	1023.000000	2046.000000
49.020000	-0.022975	-13.578387	-2.026755	-7.385437	-2.406744	-1.759453	0.000000	-10.000000	0.383333	-21.200001	98.666664	1023.000000	1023.000000	2046.000000
49.040001	-0.022947	-13.561750	-1.908321	-7.400408	-2.533199	-1.719822	0.000000	-10.000000	0.366667	-20.750000	91.500000	1023.000000	1023.000000	2046.000000
49.060001	-0.022762	-13.452198	-1.966538	-7.409104	-2.540322	-1.536235	0.000000	-10.000000	0.358333	-20.299999	84.500000	1023.000000	1023.000000	2046.000000
49.080002	-0.022401	-13.239063	-2.034806	-7.266684	-2.486436	-1.451137	0.000000	-10.000000	0.316667	-19.616667	77.666664	1023.000000	1023.000000	2046.000000
49.099998	-0.022195	-13.117340	-1.982878	-7.117046	-2.587100	-1.430317	0.000000	-10.000000	0.283333	-18.950001	71.000000	1023.000000	1023.000000	2046.000000
49.119999	-0.022287	-13.171531	-2.102546	-7.274515	-2.676755	-1.117715	0.000000	-10.000000	0.250000	-18.216667	64.666664	1023.000000	1023.000000	2046.000000
49.139999	-0.021832	-12.902776	-2.294222	-7.121614	-2.490652	-0.996287	0.000000	-10.000000	0.250000	-17.850000	60.500000	1023.000000	1023.000000	2046.000000
49.160000	-0.021843	-12.908929	-2.212558	-6.966139	-2.610301	-1.119931	0.000000	-10.000000	0.250000	-17.433334	54.666668	1023.000000	1023.000000	2046.000000
49.180000	-0.021878	-12.929898	-2.298119	-7.005813	-2.726764	-0.899202	0.000000	-10.000000	0.250000	-17.100000	49.000000	1023.000000	1023.000000	2046.000000
49.200001	-0.022081	-13.049965	-2.477992	-7.040361	-2.609592	-0.922019	0.000000	-10.000000	0.241667	-16.583334	41.333332	1023.000000	1023.000000	2046.000000
49.220001	-0.022978	-13.580224	-2.519660	-7.026872	-2.752966	-1.280726	0.000000	-10.000000	0.225000	-16.166668	35.833332	1023.000000	1023.000000	2046.000000
49.240002	-0.024274	-14.346065	-2.688701	-7.207953	-2.944253	-1.505157	0.000000	-10.000000	0.208333	-15.566667	30.333334	1023.000000	1023.000000	2046.000000
49.259998	-0.025885	-15.298033	-3.147663	-7.417642	-3.059222	-1.673507	0.000000	-10.000000	0.200000	-15.166667	25.166666	1023.000000	1023.000000	2046.000000
49.279999	-0.027826	-16.445242	-3.474983	-7.443260	-3.321890	-2.205108	0.000000	-10.000000	0.200000	-14.733334	20.000000	1023.000000	1023.000000	2046.000000
49.299999	-0.029679	-17.540348	-3.794516	-7.573430	-3.749971	-2.422432	0.000000	-10.000000	0.200000	-14.316667	15.166667	1023.000000	1023.000000	2046.000000
49.320000	-0.030837	-18.224438	-4.264159	-7.630139	-3.825307	-2.504834	0.000000	-10.000000	0.183333	-13.700001	10.500000	1023.000000	1023.000000	2046.000000
49.340000	-0.031653	-18.707096	-4.512063	-7.581586	-3.906177	-2.707269	0.000000	-10.000000	0.166667	-13.166667	6.000000	1023.000000	1023.000000	2046.000000
49.360001	-0.032466	-19.187422	-4.535803	-7.618284	-4.183012	-2.850323	0.000000	-10.000000	0.133333	-12.733334	1.833333	1023.000000	1023.000000	2046.000000
49.380001	-0.032787	-19.376930	-4.727911	-7.587726	-4.250794	-2.810499	0.000000	-10.000000	0.116667	-12.250000	-2.166667	1023.000000	1023.000000	2046.000000
49.400002	-0.032860	-19.419966	-4.860157	-7.501564	-4.158689	-2.899556	0.000000	-10.000000	0.100000	-11.650001	-6.000000	1023.000000	1023.000000	2046.000000
49.419998	-0.033065	-19.541451	-4.725526	-7.359109	-4.449270	-3.007546	0.000000	-10.000000	0.100000	-10.850000	-9.833333	1023.000000	1023.000000	2046.000000
49.439999	-0.033214	-19.629305	-4.836476	-7.325678	-4.526533	-2.940618	0.000000	-10.000000	0.083333	-9.933333	-13.500000	1023.000000	1023.000000	2046.000000
49.459999	-0.032952	-19.474730	-4.976125	-7.290382	-4.388175	-2.820047	0.000000	-10.000000	0.066667	-8.716667	-16.666666	1023.000000	1023.000000	2046.000000
49.480000	-0.032904	-19.446186	-4.936859	-7.172683	-4.424484	-2.912160	0.000000	-10.000000	0.050000	-7.600000	-19.666666	1023.000000	1023.000000	2046.000000
49.500000	-0.033000	-19.502851	-4.833542	-7.161160	-4.621137	-2.887013	0.000000	-10.000000	0.050000	-6.516667	-22.166666	1023.000000	1023.000000	2046.000000
49.520000	-0.032853	-19.416290	-4.959504	-7.306847	-4.542925	-2.607014	0.000000	-10.000000	0.058333	-6.166667	-24.500000	1023.000000	1023.000000	2046.000000
49.540001	-0.032558	-19.241838	-5.014010	-7.529816	-4.261619	-2.436393	0.000000	-10.000000	0.066667	-6.500000	-26.500000	1023.000000	1023.000000	2046.000000
49.560001	-0.032614	-19.274937	-4.685245	-7.672193	-4.410601	-2.506899	0.000000	-10.000000	0.066667	-7.050000	-28.666666	1023.000000	1023.000000	2046.000000
49.580002	-0.032637	-19.288204	-4.572297	-7.903446	-4.439324	-2.373137	0.000000	-10.000000	0.058333	-6.883333	-31.000000	1023.000000	1023.000000	2046.000000
49.599998	-0.032538	-19.230047	-4.640460	-8.137154	-4.135520	-2.316915	0.000000	-10.000000	0.033333	-4.933333	-33.333332	1023.000000	1023.000000	2046.000000
49.619999	-0.032596	-19.264196	-4.571313	-8.320511	-3.979016	-2.393356	0.000000	-10.000000	0.016667	-1.350000	-35.000000	1023.000000	1023.000000	2046.000000
49.639999	-0.032818	-19.395247	-4.366592	-8.323166	-4.085668	-2.619819	0.000000	-10.000000	-0.025000	2.766667	-35.833332	1023.000000	1023.000000	2046.000000
49.660000	-0.032652	-19.297611	-4.189638	-8.350954	-4.161063	-2.595958	0.000000	-10.000000	-0.050000	7.200000	-36.000000	1023.000000	1023.000000	2046.000000
49.680000	-0.032288	-19.081974	-4.283128	-8.405750	-3.861701	-2.531394	0.000000	-10.000000	-0.108333	10.766666	-36.000000	1023.000000	1023.000000	2046.000000
49.700001	-0.031937	-18.874779	-4.179560	-8.355695	-3.758958	-2.580567	0.000000	-10.000000	-0.158333	14.383334	-36.000000	1023.000000	1023.000000	2046.000000
49.720001	-0.031682	-18.724279	-3.920912	-8.304603	-3.903648	-2.595117	0.000000	-10.000000	-0.216667	16.816668	-36.000000	1023.000000	1023.000000	2046.000000
49.740002	-0.031359	-18.533384	-3.986724	-8.294194	-3.737436	-2.515030	0.000000	-10.000000	-0.258333	18.933334	-25.833334	1023.000000	1023.000000	2046.000000
49.759998	-0.030648	-18.113028	-3.997255	-8.337954	-3.408989	-2.368830	0.000000	-10.000000	-0.300000	20.583334	-4.833333	1023.000000	1023.000000	2046.000000
49.779999	-0.030149	-17.818348	-3.752701	-8.240401	-3.459823	-2.365421	0.000000	-10.000000	-0.325000	21.700001	18.500000	1023.000000	1023.000000	2046.000000
49.799999	-0.029770	-17.594316	-3.574096	-8.127189	-3.582161	-2.310870	0.000000	-10.000000	-0.325000	22.500000	34.166668	1023.000000	1023.000000	2046.000000
49.820000	-0.028748	-16.990086	-3.623790	-8.159188	-3.195869	-2.011238	0.000000	-10.000000	-0.308333	22.800001	41.500000	1023.000000	1023.000000	2046.000000
49.840000	-0.027915	-16.497566	-3.503624	-8.103332	-2.984576	-1.906036	0.000000	-10.000000	-0.316667	23.100000	49.166668	1023.000000	1023.000000	2046.000000
49.860001	-0.027258	-16.109392	-3.209540	-7.942253	-3.058583	-1.899017	0.000000	-10.000000	-0.341667	23.433334	57.000000	1023.000000	1023.000000	2046.000000
49.880001	-0.026516	-15.671241	-3.049738	-7.784653	-3.057660	-1.779190	0.000000	-10.000000	-0.375000	23.750000	64.666664	1023.000000	1023.000000	2046.000000
49.900002	-0.025505	-15.073199	-3.028774	-7.751833	-2.723335	-1.569257	0.000000	-10.000000	-0.383333	24.466667	72.500000	1023.000000	1023.000000	2046.000000
49.919998	-0.024637	-14.560211	-2.962224	-7.705640	-2.468467	-1.423880	0.000000	-10.000000	-0.408333	25.033333	80.500000	1023.000000	1023.000000	2046.000000
49.939999	-0.023783	-14.055538	-2.656711	-7.514207	-2.469675	-1.414945	0.000000	-10.000000	-0.425000	25.483334	86.166664	1023.000000	1023.000000	2046.000000
49.959999	-0.022673	-13.399774	-2.400164	-7.313380	-2.427229	-1.259001	0.000000	-10.000000	-0.450000	26.083334	94.666664	1023.000000	1023.000000	2046.000000
49.980000	-0.021410	-12.653227	-2.248578	-7.103780	-2.271650	-1.029218	0.000000	-10.000000	-0.450000	26.533335	103.333336	1023.000000	1023.000000	2046.000000
50.000000	-0.020150	-11.908436	-2.221117	-6.944866	-1.954274	-0.788179	0.000000	-10.000000	-0.458333	27.300001	115.000000	1023.000000	1023.000000	2046.000000
50.020000	-0.019304	-11.408779	-2.131029	-6.882247	-1.820332	-0.575170	0.000000	-10.000000	-0.466667	27.450001	124.000000	1023.000000	1023.000000	2046.000000
50.040001	-0.018308	-10.819960	-1.871226	-6.646100	-1.827402	-0.475233	0.000000	-10.000000	-0.466667	27.533333	133.166672	1023.000000	1023.000000	2046.000000
50.060001	-0.017369	-10.265150	-1.721379	-6.341955	-1.791930	-0.409887	0.000000	-10.000000	-0.466667	27.666668	142.333328	1023.000000	1023.000000	2046.000000
50.080002	-0.016347	-9.661003	-1.742572	-6.310661	-1.533263	-0.074507	0.000000	-10.000000	-0.466667	27.750000	151.500000	1023.000000	1023.000000	2046.000000
50.099998	-0.015230	-9.001137	-1.709206	-6.162876	-1.247774	0.118719	0.000000	-10.000000	-0.475000	28.066668	160.666672	1023.000000	1023.000000	2046.000000
50.119999	-0.015384	-9.092159	-1.566830	-6.079428	-1.374561	-0.071341	0.000000	-10.000000	-0.475000	27.933332	170.000000	1023.000000	1023.000000	2046.000000
50.139999	-0.015923	-9.410631	-1.639528	-5.986443	-1.444922	-0.339738	0.000000	-10.000000	-0.475000	27.983334	176.333328	1023.000000	1023.000000	2046.000000
50.160000	-0.016788	-9.921565	-1.984311	-6.152785	-1.315655	-0.468814	0.000000	-10.000000	-0.466667	27.833334	185.666672	1023.000000	1023.000000	2046.000000
50.180000	-0.018204	-10.758681	-2.156221	-6.185495	-1.596949	-0.820016	0.000000	-10.000000	-0.458333	27.600000	195.000000	1023.000000	1023.000000	2046.000000
50.200001	-0.019274	-11.390948	-2.308003	-5.981861	-1.918508	-1.182577	0.000000	-10.000000	-0.450000	27.616667	207.333328	1023.000000	1023.000000	2046.000000
50.220001	-0.019624	-11.597502	-2.528423	-5.876235	-1.968552	-1.224292	0.000000	-10.000000	-0.458333	27.650002	216.500000	1023.000000	1023.000000	2046.000000
50.240002	-0.019512	-11.531755	-2.646184	-5.841952	-1.878019	-1.165600	0.000000	-10.000000	-0.458333	27.833334	225.666672	1023.000000	1023.000000	2046.000000
50.259998	-0.019441	-11.489352	-2.535732	-5.672880	-1.996757	-1.283984	0.000000	-10.000000	-0.475000	27.750000	235.000000	1023.000000	1023.000000	2046.000000
50.279999	-0.018950	-11.199200	-2.438399	-5.336289	-2.072583	-1.351928	0.000000	-10.000000	-0.483333	27.833334	244.333328	1023.000000	1023.000000	2046.000000
50.299999	-0.018049	-10.667132	-2.350740	-5.197706	-1.890965	-1.227722	0.000000	-10.000000	-0.500000	27.833334	253.666672	1023.000000	1023.000000	2046.000000
50.320000	-0.017388	-10.276460	-2.226522	-5.033436	-1.874997	-1.141505	0.000000	-10.000000	-0.500000	28.016666	263.000000	1023.000000	1023.000000	2046.000000
50.340000	-0.016570	-9.792690	-2.029208	-4.668963	-1.905627	-1.188893	0.000000	-10.000000	-0.500000	28.000000	272.333344	1023.000000	1023.000000	2046.000000
50.360001	-0.015609	-9.224950	-1.934627	-4.395026	-1.800291	-1.095007	0.000000	-10.000000	-0.500000	28.049999	281.666656	1023.000000	1023.000000	2046.000000
50.380001	-0.014772	-8.730226	-1.845438	-4.337021	-1.650237	-0.897529	0.000000	-10.000000	-0.500000	28.066668	291.000000	1023.000000	1023.000000	2046.000000
50.400002	-0.013840	-8.179150	-1.645898	-4.137735	-1.602688	-0.792827	0.000000	-10.000000	-0.491667	28.150000	300.333344	1023.000000	1023.000000	2046.000000
50.419998	-0.013053	-7.714396	-1.496361	-3.900684	-1.591936	-0.725416	0.000000	-10.000000	-0.466667	27.866667	309.833344	1023.000000	1023.000000	2046.000000
50.439999	-0.011974	-7.076427	-1.378567	-4.010423	-1.302973	-0.384463	0.000000	-10.000000	-0.425000	27.266666	319.166656	1023.000000	1023.000000	2046.000000
50.459999	-0.011247	-6.646960	-1.074165	-4.166264	-1.227526	-0.179005	0.000000	-10.000000	-0.391667	26.366667	328.500000	1023.000000	1023.000000	2046.000000
50.480000	-0.010431	-6.164686	-0.883529	-3.993888	-1.123540	-0.163729	0.000000	-10.000000	-0.375000	25.566668	337.333344	1023.000000	1023.000000	2046.000000
50.500000	-0.009427	-5.571445	-0.651739	-4.147065	-0.825617	0.052976	0.000000	-10.000000	-0.366667	24.916668	345.833344	1023.000000	1023.000000	2046.000000
50.520000	-0.009050	-5.348511	-0.421066	-4.302268	-0.715132	0.089955	0.000000	-10.000000	-0.391667	24.816668	354.333344	1023.000000	1023.000000	2046.000000
50.540001	-0.008783	-5.190548	-0.250527	-4.116204	-0.685119	-0.138699	0.000000	-10.000000	-0.416667	25.166668	362.666656	1023.000000	1023.000000	2046.000000
50.560001	-0.007968	-4.709287	-0.128526	-4.183119	-0.390765	-0.006877	0.000000	-10.000000	-0.458333	25.766666	371.000000	1023.000000	1023.000000	2046.000000
50.580002	-0.007462	-4.410071	0.069110	-4.208905	-0.314929	0.044653	0.000000	-10.000000	-0.458333	26.183334	379.333344	1023.000000	1023.000000	2046.000000
50.599998	-0.006978	-4.123842	0.255879	-4.041758	-0.313915	-0.024048	0.000000	-10.000000	-0.466667	26.633333	388.000000	1023.000000	1023.000000	2046.000000
50.619999	-0.006181	-3.653136	0.305182	-4.059293	-0.040272	0.141247	0.000000	-10.000000	-0.475000	27.333334	397.000000	1023.000000	1023.000000	2046.000000
50.639999	-0.005671	-3.351623	0.538038	-4.076432	0.001958	0.184813	0.000000	-10.000000	-0.475000	27.833334	406.000000	1023.000000	1023.000000	2046.000000
50.660000	-0.005063	-2.992315	0.703542	-3.928777	0.044276	0.188644	0.000000	-10.000000	-0.483333	28.233334	415.166656	1023.000000	1023.000000	2046.000000
50.680000	-0.004203	-2.484061	0.802539	-3.854030	0.280382	0.287048	0.000000	-10.000000	-0.466667	28.016666	424.500000	1023.000000	1023.000000	2046.000000
50.700001	-0.003449	-2.038429	0.984193	-3.883984	0.383060	0.478302	0.000000	-10.000000	-0.466667	27.933334	434.000000	1023.000000	1023.000000	2046.000000
50.720001	-0.002700	-1.595762	1.153969	-3.729813	0.433968	0.546114	0.000000	-10.000000	-0.441667	27.650000	443.333344	1023.000000	1023.000000	2046.000000
50.740002	-0.001982	-1.171336	1.211639	-3.582681	0.587936	0.611771	0.000000	-10.000000	-0.408333	27.016666	452.500000	1023.000000	1023.000000	2046.000000
50.759998	-0.001029	-0.607932	1.388171	-3.560548	0.744457	0.819989	0.000000	-10.000000	-0.391667	26.500000	461.666656	1023.000000	1023.000000	2046.000000
50.779999	-0.000402	-0.237470	1.553470	-3.455623	0.788277	0.876406	0.000000	-10.000000	-0.375000	25.850000	470.500000	1023.000000	1023.000000	2046.000000
50.799999	0.000281	0.166100	1.661447	-3.224376	0.846921	0.882109	0.000000	-10.000000	-0.383333	25.600000	479.333344	1023.000000	1023.000000	2046.000000
50.820000	0.001317	0.778061	1.807872	-3.186436	1.065451	1.091174	0.000000	-10.000000	-0.366667	24.800001	487.833344	1023.000000	1023.000000	2046.000000
50.840000	0.001845	1.090149	2.013781	-3.195390	1.030532	1.241225	0.000000	-10.000000	-0.350000	24.116667	496.500000	1023.000000	1023.000000	2046.000000
50.860001	0.002421	1.430896	2.071146	-2.948232	1.163030	1.144952	0.000000	-10.000000	-0.341667	23.633333	504.666656	1023.000000	1023.000000	2046.000000
50.880001	0.003454	2.041066	2.153832	-2.927611	1.411831	1.403014	0.000000	-10.000000	-0.333333	23.416666	512.500000	1023.000000	1023.000000	2046.000000
50.900002	0.003978	2.350758	2.388434	-2.935524	1.379420	1.518428	0.000000	-10.000000	-0.325000	23.266666	520.166687	1023.000000	1023.000000	2046.000000
50.919998	0.004655	2.751202	2.526550	-2.612842	1.415592	1.421902	0.000000	-10.000000	-0.308333	23.050001	528.000000	1023.000000	1023.000000	2046.000000
50.939999	0.005759	3.403679	2.585752	-2.494882	1.690343	1.622467	0.000000	-10.000000	-0.308333	22.900002	535.833313	1023.000000	1023.000000	2046.000000
50.959999	0.006963	4.114925	2.844047	-2.404497	1.764653	1.910723	0.000000	-10.000000	-0.308333	23.000000	543.500000	1023.000000	1023.000000	2046.000000
50.980000	0.007665	4.530154	2.918720	-2.153958	1.813359	1.952033	0.000000	-10.000000	-0.316667	23.200001	551.166687	1023.000000	1023.000000	2046.000000
51.000000	0.008458	4.998574	2.886959	-2.039477	1.954340	2.196753	0.000000	-10.000000	-0.300000	23.200001	559.000000	1023.000000	1023.000000	2046.000000
51.020000	0.009548	5.642996	2.959813	-1.858029	2.149148	2.392065	0.000000	-10.000000	-0.283333	22.800001	566.833313	1023.000000	1023.000000	2046.000000
51.040001	0.010239	6.051358	3.085408	-1.792800	2.216137	2.542613	0.000000	-10.000000	-0.233333	21.950001	574.500000	1023.000000	1023.000000	2046.000000
51.060001	0.010853	6.413841	3.170763	-1.568997	2.188769	2.623306	0.000000	-10.000000	-0.200000	20.733334	581.833313	1023.000000	1023.000000	2046.000000
51.080002	0.011443	6.762942	3.144948	-1.392384	2.319587	2.690791	0.000000	-10.000000	-0.175000	19.500000	588.833313	1023.000000	1023.000000	2046.000000
51.099998	0.011702	6.916027	3.156274	-1.422829	2.460584	2.721998	0.000000	-10.000000	-0.150000	18.083334	595.666687	1023.000000	1023.000000	2046.000000
51.119999	0.011232	6.637906	3.308100	-1.662666	2.410535	2.581936	0.000000	-10.000000	-0.116667	16.916668	602.000000	1023.000000	1023.000000	2046.000000
51.139999	0.009557	5.648332	3.110613	-1.713813	2.222892	2.028640	0.000000	-10.000000	-0.083333	15.983334	606.166687	1023.000000	1023.000000	2046.000000
51.160000	0.007787	4.601985	2.768362	-1.832748	2.072845	1.593527	0.000000	-10.000000	-0.066667	14.333334	611.333313	1023.000000	1023.000000	2046.000000
51.180000	0.006454	3.814124	2.497686	-1.913441	1.874685	1.355195	0.000000	-10.000000	-0.041667	12.566667	616.000000	1023.000000	1023.000000	2046.000000
51.200001	0.005379	3.179238	2.371303	-1.862282	1.524422	1.145796	0.000000	-10.000000	-0.016667	10.266667	622.000000	1023.000000	1023.000000	2046.000000
51.220001	0.004828	2.853493	2.184164	-1.662493	1.434423	0.897400	0.000000	-10.000000	0.000000	8.700001	625.666687	1023.000000	1023.000000	2046.000000
51.240002	0.004894	2.892403	2.134044	-1.561144	1.409268	0.910235	0.000000	-10.000000	0.000000	6.883334	628.833313	1023.000000	1023.000000	2046.000000
51.259998	0.004721	2.789984	2.242069	-1.503350	1.179748	0.871517	0.000000	-10.000000	0.025000	4.100000	631.333313	1023.000000	1023.000000	2046.000000
51.279999	0.004565	2.698122	2.234667	-1.273469	1.072932	0.663992	0.000000	-10.000000	0.050000	0.650000	633.333313	1023.000000	1023.000000	2046.000000
51.299999	0.004737	2.799611	2.121181	-1.151755	1.184866	0.645318	0.000000	-10.000000	0.083333	-2.766667	634.500000	1023.000000	1023.000000	2046.000000
51.320000	0.004830	2.854577	2.156371	-1.125174	1.067662	0.755719	0.000000	-10.000000	0.091667	-5.800000	635.000000	1023.000000	1023.000000	2046.000000
51.340000	0.004676	2.763808	2.224160	-1.040785	0.866959	0.713474	0.000000	-10.000000	0.100000	-8.066667	635.000000	1023.000000	1023.000000	2046.000000
51.360001	0.004709	2.782779	2.057938	-0.917623	1.006631	0.635834	0.000000	-10.000000	0.108333	-9.850000	635.000000	1023.000000	1023.000000	2046.000000
51.380001	0.004882	2.885374	2.063346	-0.937715	0.971686	0.788056	0.000000	-10.000000	0.133333	-10.933333	635.000000	1023.000000	1023.000000	2046.000000
51.400002	0.004840	2.860509	2.144537	-1.020985	0.876407	0.860550	0.000000	-10.000000	0.166667	-12.250000	635.000000	1023.000000	1023.000000	2046.000000
51.419998	0.004851	2.866924	2.059186	-1.118434	1.017292	0.908879	0.000000	-10.000000	0.216667	-14.283334	627.666687	1023.000000	1023.000000	2046.000000
51.439999	0.004936	2.917284	2.036807	-1.324490	1.128290	1.076677	0.000000	-10.000000	0.258333	-16.283333	618.500000	1023.000000	1023.000000	2046.000000
51.459999	0.004887	2.887970	2.247398	-1.645319	1.078894	1.206997	0.000000	-10.000000	0.291667	-17.883333	607.333313	1023.000000	1023.000000	2046.000000
51.480000	0.004495	2.656499	2.226078	-1.816722	1.190022	1.057122	0.000000	-10.000000	0.308333	-18.683334	601.500000	1023.000000	1023.000000	2046.000000
51.500000	0.004239	2.505541	2.189769	-1.986270	1.309584	0.992458	0.000000	-10.000000	0.308333	-19.116667	595.166687	1023.000000	1023.000000	2046.000000
51.520000	0.003676	2.172704	2.332567	-2.322841	1.218720	0.944259	0.000000	-10.000000	0.325000	-19.416668	588.833313	1023.000000	1023.000000	2046.000000
51.540001	0.002829	1.672017	2.286012	-2.512164	1.159988	0.738182	0.000000	-10.000000	0.333333	-19.516666	584.500000	1023.000000	1023.000000	2046.000000
51.560001	0.002481	1.466229	2.191188	-2.703533	1.304715	0.673859	0.000000	-10.000000	0.366667	-19.866667	578.166687	1023.000000	1023.000000	2046.000000
51.580002	0.002108	1.245570	2.303980	-3.000370	1.178096	0.763863	0.000000	-10.000000	0.383333	-20.299999	571.500000	1023.000000	1023.000000	2046.000000
51.599998	0.001355	0.800562	2.262329	-3.112679	1.107101	0.543810	0.000000	-10.000000	0.400000	-20.683332	562.500000	1023.000000	1023.000000	2046.000000
51.619999	0.001056	0.624320	2.181270	-3.289020	1.233469	0.498601	0.000000	-10.000000	0.391667	-20.950001	553.166687	1023.000000	1023.000000	2046.000000
51.639999	0.000656	0.387697	2.184757	-3.503952	1.164124	0.542768	0.000000	-10.000000	0.383333	-21.050001	546.166687	1023.000000	1023.000000	2046.000000
51.660000	0.000142	0.084100	2.217887	-3.600235	1.077251	0.389197	0.000000	-10.000000	0.383333	-21.366667	539.166687	1023.000000	1023.000000	2046.000000
51.680000	-0.000167	-0.098930	2.103533	-3.746230	1.188651	0.355116	0.000000	-10.000000	0.391667	-21.533335	536.833313	1023.000000	1023.000000	2046.000000
[truncated: 1,015,256 more chars]
