# Supplementary material for: Effect of Electrode Belt and Body Positions on Regional Pulmonary Ventilation- and Perfusion-Related Impedance Changes Measured by Electric Impedance Tomography
Source: PLoS One. 2016 Jun 2;11(6):e0155913. doi: 10.1371/journal.pone.0155913 (PMC4890811; doi:10.1371/journal.pone.0155913)
Supplement: S1 Dataset — (ZIP) [file pone.0155913.s001.zip › Dataset/Fp09-left-4i.txt]

Patient Name:	Fp9
Registry:	Fp9
Investigator:	 
Diagnosys:	 
Notes:	v�nster4i           
Sample Rate [Hz]:	50.08
Time Base 	Pixels Mean 	Pixels Sum 	UPPER RIGHT		UPPER LEFT		LOWER RIGHT		LOWER LEFT		QRS	ETCO2	Paw	Flow (L/min)	Volume	Analog1	Analog2	AnalogSum
0.000000	-0.006536	-3.862828	-0.936368	-0.975851	-2.109128	0.158520	0.000000	-10.000000	-0.341667	20.866667	561.333313	1023.000000	1023.000000	2046.000000
0.020000	-0.005865	-3.466227	-0.695641	-1.132808	-1.832613	0.194834	0.000000	-10.000000	-0.350000	20.700001	568.500000	1023.000000	1023.000000	2046.000000
0.040000	-0.005258	-3.107583	-0.358213	-1.294308	-1.702354	0.247291	0.000000	-10.000000	-0.350000	20.400000	575.500000	1023.000000	1023.000000	2046.000000
0.060000	-0.004639	-2.741930	-0.220023	-1.260444	-1.489576	0.228113	0.000000	-10.000000	-0.350000	20.583334	582.500000	1023.000000	1023.000000	2046.000000
0.080000	-0.003984	-2.354428	-0.009717	-1.293492	-1.315640	0.264421	0.000000	-10.000000	-0.350000	20.600000	589.333313	1023.000000	1023.000000	2046.000000
0.100000	-0.003372	-1.992626	0.219983	-1.284725	-1.258969	0.331085	0.000000	-10.000000	-0.350000	20.700001	596.166687	1023.000000	1023.000000	2046.000000
0.120000	-0.002628	-1.553404	0.350686	-1.205357	-1.051365	0.352632	0.000000	-10.000000	-0.350000	20.616667	603.000000	1023.000000	1023.000000	2046.000000
0.140000	-0.001964	-1.160863	0.465309	-1.189158	-0.869982	0.432969	0.000000	-10.000000	-0.358333	20.816668	610.000000	1023.000000	1023.000000	2046.000000
0.160000	-0.001268	-0.749451	0.684073	-1.196489	-0.759976	0.522941	0.000000	-10.000000	-0.358333	20.966667	617.000000	1023.000000	1023.000000	2046.000000
0.180000	-0.000640	-0.377949	0.772387	-1.117684	-0.618519	0.585867	0.000000	-10.000000	-0.358333	20.983334	624.000000	1023.000000	1023.000000	2046.000000
0.200000	0.000250	0.147954	0.931206	-1.083980	-0.403588	0.704316	0.000000	-10.000000	-0.333333	20.616667	631.000000	1023.000000	1023.000000	2046.000000
0.220000	0.001074	0.634826	1.152671	-1.037710	-0.318702	0.838568	0.000000	-10.000000	-0.316667	20.033333	637.833313	1023.000000	1023.000000	2046.000000
0.240000	0.001882	1.112509	1.284195	-0.885579	-0.149163	0.863056	0.000000	-10.000000	-0.283333	19.400000	644.666687	1023.000000	1023.000000	2046.000000
0.260000	0.002901	1.714696	1.422279	-0.807277	0.100400	0.999295	0.000000	-10.000000	-0.258333	18.683334	651.166687	1023.000000	1023.000000	2046.000000
0.280000	0.003660	2.163198	1.675534	-0.764460	0.164430	1.087693	0.000000	-10.000000	-0.225000	17.866667	657.500000	1023.000000	1023.000000	2046.000000
0.300000	0.004396	2.598313	1.797904	-0.624580	0.286816	1.138173	0.000000	-10.000000	-0.200000	16.966667	663.500000	1023.000000	1023.000000	2046.000000
0.320000	0.005153	3.045689	1.873928	-0.547672	0.503059	1.216374	0.000000	-10.000000	-0.191667	15.883334	669.333313	1023.000000	1023.000000	2046.000000
0.340000	0.005776	3.413591	2.101527	-0.569921	0.560088	1.321897	0.000000	-10.000000	-0.183333	14.516667	674.833313	1023.000000	1023.000000	2046.000000
0.360000	0.006219	3.675198	2.175314	-0.410149	0.590480	1.319553	0.000000	-10.000000	-0.158333	12.633333	680.000000	1023.000000	1023.000000	2046.000000
0.380000	0.006635	3.921015	2.155998	-0.325396	0.742001	1.348411	0.000000	-10.000000	-0.108333	10.400000	684.666687	1023.000000	1023.000000	2046.000000
0.400000	0.006939	4.100941	2.298898	-0.423008	0.791877	1.433174	0.000000	-10.000000	-0.075000	7.433333	688.666687	1023.000000	1023.000000	2046.000000
0.420000	0.007238	4.277793	2.331216	-0.319798	0.755544	1.510831	0.000000	-10.000000	-0.058333	3.166667	691.666687	1023.000000	1023.000000	2046.000000
0.440000	0.007421	4.385674	2.261060	-0.261866	0.845261	1.541219	0.000000	-10.000000	-0.050000	-0.783333	693.333313	1023.000000	1023.000000	2046.000000
0.460000	0.007627	4.507767	2.385977	-0.312269	0.821561	1.612498	0.000000	-10.000000	-0.025000	-4.616667	694.000000	1023.000000	1023.000000	2046.000000
0.480000	0.008084	4.777455	2.374048	-0.097807	0.834407	1.666807	0.000000	-10.000000	0.000000	-7.450000	694.000000	1023.000000	1023.000000	2046.000000
0.500000	0.008298	4.904046	2.202289	0.038314	0.923204	1.740239	0.000000	-10.000000	0.025000	-10.100000	694.000000	1023.000000	1023.000000	2046.000000
0.520000	0.008354	4.936996	2.272272	0.030576	0.853756	1.780393	0.000000	-10.000000	0.041667	-11.733334	694.000000	1023.000000	1023.000000	2046.000000
0.540000	0.008272	4.888934	2.190161	0.073682	0.704506	1.920585	0.000000	-10.000000	0.050000	-12.616667	694.000000	1023.000000	1023.000000	2046.000000
0.560000	0.008292	4.900311	2.069999	0.202647	0.711874	1.915791	0.000000	-10.000000	0.058333	-13.450000	690.333313	1023.000000	1023.000000	2046.000000
0.580000	0.008079	4.774559	1.991441	0.212520	0.603029	1.967570	0.000000	-10.000000	0.075000	-14.500000	681.833313	1023.000000	1023.000000	2046.000000
0.600000	0.007888	4.661518	1.907801	0.257154	0.449945	2.046618	0.000000	-10.000000	0.108333	-15.350000	671.666687	1023.000000	1023.000000	2046.000000
0.620000	0.007686	4.542291	1.697016	0.314901	0.490662	2.039712	0.000000	-10.000000	0.141667	-16.333334	663.333313	1023.000000	1023.000000	2046.000000
0.640000	0.007340	4.337804	1.601355	0.256861	0.518523	1.961065	0.000000	-10.000000	0.166667	-17.066668	658.000000	1023.000000	1023.000000	2046.000000
0.660000	0.005802	3.428763	1.514871	-0.031376	0.348856	1.596413	0.000000	-10.000000	0.183333	-17.783335	652.333313	1023.000000	1023.000000	2046.000000
0.680000	0.003215	1.900335	1.098626	-0.342486	0.060222	1.083973	0.000000	-10.000000	0.191667	-18.550001	646.500000	1023.000000	1023.000000	2046.000000
0.700000	0.000462	0.273208	0.529991	-0.593947	-0.327087	0.664252	0.000000	-10.000000	0.200000	-19.166666	640.166687	1023.000000	1023.000000	2046.000000
0.720000	-0.001736	-1.025993	0.175832	-0.797665	-0.761770	0.357610	0.000000	-10.000000	0.200000	-19.583334	633.666687	1023.000000	1023.000000	2046.000000
0.740000	-0.003357	-1.984012	-0.175075	-0.831629	-1.116482	0.139174	0.000000	-10.000000	0.191667	-19.366667	627.000000	1023.000000	1023.000000	2046.000000
0.760000	-0.004442	-2.625168	-0.513197	-0.831325	-1.259299	-0.021347	0.000000	-10.000000	0.175000	-18.716667	620.666687	1023.000000	1023.000000	2046.000000
0.780000	-0.005243	-3.098427	-0.584913	-0.893902	-1.467756	-0.151857	0.000000	-10.000000	0.158333	-18.066668	614.500000	1023.000000	1023.000000	2046.000000
0.800000	-0.006176	-3.649799	-0.778225	-0.874308	-1.703634	-0.293632	0.000000	-10.000000	0.158333	-17.416668	608.500000	1023.000000	1023.000000	2046.000000
0.820000	-0.006774	-4.003640	-0.987532	-0.825161	-1.784063	-0.406883	0.000000	-10.000000	0.158333	-17.366667	602.500000	1023.000000	1023.000000	2046.000000
0.840000	-0.007421	-4.385663	-1.058812	-0.789549	-1.965682	-0.571620	0.000000	-10.000000	0.166667	-17.533335	596.500000	1023.000000	1023.000000	2046.000000
0.860000	-0.008086	-4.778811	-1.212782	-0.750541	-2.184360	-0.631129	0.000000	-10.000000	0.175000	-18.066668	590.500000	1023.000000	1023.000000	2046.000000
0.880000	-0.008519	-5.034689	-1.388682	-0.711600	-2.199214	-0.735193	0.000000	-10.000000	0.191667	-18.583334	584.500000	1023.000000	1023.000000	2046.000000
0.900000	-0.008830	-5.218694	-1.454478	-0.696933	-2.299666	-0.767617	0.000000	-10.000000	0.200000	-19.350000	578.500000	1023.000000	1023.000000	2046.000000
0.920000	-0.009352	-5.527288	-1.502356	-0.748036	-2.469845	-0.807051	0.000000	-10.000000	0.233333	-20.283335	572.166687	1023.000000	1023.000000	2046.000000
0.940000	-0.009845	-5.818253	-1.639750	-0.727559	-2.574818	-0.876127	0.000000	-10.000000	0.275000	-21.300001	565.500000	1023.000000	1023.000000	2046.000000
0.960000	-0.010226	-6.043303	-1.686077	-0.987169	-2.575396	-0.794661	0.000000	-10.000000	0.333333	-22.350000	558.333313	1023.000000	1023.000000	2046.000000
0.980000	-0.010565	-6.243688	-1.600122	-1.366527	-2.558414	-0.718624	0.000000	-10.000000	0.383333	-23.616667	550.833313	1023.000000	1023.000000	2046.000000
1.000000	-0.011129	-6.577353	-1.586400	-1.746930	-2.684597	-0.559426	0.000000	-10.000000	0.441667	-24.900000	543.000000	1023.000000	1023.000000	2046.000000
1.020000	-0.011539	-6.819301	-1.588603	-2.055676	-2.604355	-0.570668	0.000000	-10.000000	0.466667	-25.933334	534.666687	1023.000000	1023.000000	2046.000000
1.040000	-0.012033	-7.111584	-1.581037	-2.406544	-2.513966	-0.610038	0.000000	-10.000000	0.466667	-26.400000	526.000000	1023.000000	1023.000000	2046.000000
1.060000	-0.012732	-7.524384	-1.512889	-2.754168	-2.580931	-0.676397	0.000000	-10.000000	0.458333	-26.433334	517.000000	1023.000000	1023.000000	2046.000000
1.080000	-0.013561	-8.014836	-1.592466	-2.975937	-2.648565	-0.797868	0.000000	-10.000000	0.458333	-26.100000	508.166656	1023.000000	1023.000000	2046.000000
1.100000	-0.014190	-8.386391	-1.659504	-3.156166	-2.642997	-0.927723	0.000000	-10.000000	0.450000	-25.750000	499.500000	1023.000000	1023.000000	2046.000000
1.120000	-0.014891	-8.800876	-1.616346	-3.340453	-2.749739	-1.094337	0.000000	-10.000000	0.441667	-25.516666	491.000000	1023.000000	1023.000000	2046.000000
1.140000	-0.015584	-9.210032	-1.731931	-3.436647	-2.887085	-1.154369	0.000000	-10.000000	0.441667	-25.566668	482.500000	1023.000000	1023.000000	2046.000000
1.160000	-0.016288	-9.626130	-1.889577	-3.556045	-2.918659	-1.261850	0.000000	-10.000000	0.441667	-25.616667	474.000000	1023.000000	1023.000000	2046.000000
1.180000	-0.016801	-9.929596	-1.924303	-3.685825	-2.985186	-1.334282	0.000000	-10.000000	0.433333	-25.566668	465.500000	1023.000000	1023.000000	2046.000000
1.200000	-0.017514	-10.350645	-1.973221	-3.831927	-3.185097	-1.360400	0.000000	-10.000000	0.433333	-25.516666	457.000000	1023.000000	1023.000000	2046.000000
1.220000	-0.018048	-10.666552	-2.074129	-3.930992	-3.229131	-1.432300	0.000000	-10.000000	0.441667	-25.516666	448.500000	1023.000000	1023.000000	2046.000000
1.240000	-0.018525	-10.948420	-2.214775	-4.003631	-3.258997	-1.471017	0.000000	-10.000000	0.450000	-25.683334	439.833344	1023.000000	1023.000000	2046.000000
1.260000	-0.018918	-11.180480	-2.176935	-4.100970	-3.363614	-1.538961	0.000000	-10.000000	0.450000	-25.783333	431.333344	1023.000000	1023.000000	2046.000000
1.280000	-0.019417	-11.475599	-2.253991	-4.157094	-3.518408	-1.546106	0.000000	-10.000000	0.450000	-25.933334	422.666656	1023.000000	1023.000000	2046.000000
1.300000	-0.019676	-11.628790	-2.358968	-4.167520	-3.475598	-1.626704	0.000000	-10.000000	0.450000	-26.016666	414.166656	1023.000000	1023.000000	2046.000000
1.320000	-0.019928	-11.777470	-2.354001	-4.172662	-3.581143	-1.669664	0.000000	-10.000000	0.458333	-26.083334	405.333344	1023.000000	1023.000000	2046.000000
1.340000	-0.020491	-12.110111	-2.378660	-4.252409	-3.756177	-1.722867	0.000000	-10.000000	0.458333	-26.033335	396.666656	1023.000000	1023.000000	2046.000000
1.360000	-0.020835	-12.313208	-2.496791	-4.253983	-3.802386	-1.760048	0.000000	-10.000000	0.458333	-25.950001	387.833344	1023.000000	1023.000000	2046.000000
1.380000	-0.021189	-12.522742	-2.599692	-4.260970	-3.829029	-1.833051	0.000000	-10.000000	0.450000	-25.866667	379.166656	1023.000000	1023.000000	2046.000000
1.400000	-0.021633	-12.785169	-2.619081	-4.321015	-3.990778	-1.854296	0.000000	-10.000000	0.441667	-25.533335	370.500000	1023.000000	1023.000000	2046.000000
1.420000	-0.022067	-13.041461	-2.714314	-4.359523	-4.116206	-1.851418	0.000000	-10.000000	0.441667	-25.183334	362.166656	1023.000000	1023.000000	2046.000000
1.440000	-0.022438	-13.260972	-2.855293	-4.387330	-4.125327	-1.893023	0.000000	-10.000000	0.425000	-24.866667	353.666656	1023.000000	1023.000000	2046.000000
1.460000	-0.022889	-13.527683	-2.942855	-4.433572	-4.222253	-1.929004	0.000000	-10.000000	0.425000	-24.816668	345.333344	1023.000000	1023.000000	2046.000000
1.480000	-0.023301	-13.770950	-2.945135	-4.475241	-4.396995	-1.953580	0.000000	-10.000000	0.416667	-24.816668	337.000000	1023.000000	1023.000000	2046.000000
1.500000	-0.023715	-14.015685	-3.087042	-4.476188	-4.448830	-2.003625	0.000000	-10.000000	0.416667	-24.733334	329.000000	1023.000000	1023.000000	2046.000000
1.520000	-0.024015	-14.192837	-3.219898	-4.505861	-4.439855	-2.027223	0.000000	-10.000000	0.400000	-24.483334	320.666656	1023.000000	1023.000000	2046.000000
1.540000	-0.024364	-14.399165	-3.190246	-4.539873	-4.635505	-2.033540	0.000000	-10.000000	0.375000	-24.250000	312.333344	1023.000000	1023.000000	2046.000000
1.560000	-0.024731	-14.615866	-3.307933	-4.517170	-4.725011	-2.065752	0.000000	-10.000000	0.358333	-23.833334	304.000000	1023.000000	1023.000000	2046.000000
1.580000	-0.024802	-14.658235	-3.438213	-4.438922	-4.743458	-2.037642	0.000000	-10.000000	0.350000	-23.683334	296.166656	1023.000000	1023.000000	2046.000000
1.600000	-0.025105	-14.836905	-3.561423	-4.392817	-4.863586	-2.019078	0.000000	-10.000000	0.341667	-23.383333	288.500000	1023.000000	1023.000000	2046.000000
1.620000	-0.025607	-15.133749	-3.591455	-4.414126	-5.081272	-2.046895	0.000000	-10.000000	0.333333	-23.150000	280.833344	1023.000000	1023.000000	2046.000000
1.640000	-0.025950	-15.336175	-3.759700	-4.369788	-5.161053	-2.045634	0.000000	-10.000000	0.333333	-22.799999	273.000000	1023.000000	1023.000000	2046.000000
1.660000	-0.026474	-15.646269	-3.900331	-4.307333	-5.301662	-2.136943	0.000000	-10.000000	0.341667	-22.816666	265.333344	1023.000000	1023.000000	2046.000000
1.680000	-0.027100	-16.016109	-3.977415	-4.317860	-5.558527	-2.162308	0.000000	-10.000000	0.341667	-22.900000	257.666656	1023.000000	1023.000000	2046.000000
1.700000	-0.027425	-16.207958	-4.165955	-4.213254	-5.675017	-2.153733	0.000000	-10.000000	0.333333	-22.983334	250.000000	1023.000000	1023.000000	2046.000000
1.720000	-0.027712	-16.377951	-4.374177	-4.140302	-5.731318	-2.132154	0.000000	-10.000000	0.333333	-22.983334	242.333328	1023.000000	1023.000000	2046.000000
1.740000	-0.028085	-16.598211	-4.451509	-4.154293	-5.828593	-2.163816	0.000000	-10.000000	0.341667	-23.116667	234.666672	1023.000000	1023.000000	2046.000000
1.760000	-0.029209	-17.262474	-4.686864	-4.339079	-5.935562	-2.300970	0.000000	-10.000000	0.350000	-23.000000	227.000000	1023.000000	1023.000000	2046.000000
1.780000	-0.031538	-18.638700	-5.049814	-4.554904	-6.229362	-2.804621	0.000000	-10.000000	0.341667	-23.100000	219.333328	1023.000000	1023.000000	2046.000000
1.800000	-0.034379	-20.317778	-5.481343	-4.848495	-6.710736	-3.277204	0.000000	-10.000000	0.325000	-22.783335	211.666672	1023.000000	1023.000000	2046.000000
1.820000	-0.036610	-21.636236	-5.999294	-5.011931	-7.132679	-3.492330	0.000000	-10.000000	0.316667	-22.666668	204.166672	1023.000000	1023.000000	2046.000000
1.840000	-0.038279	-22.622616	-6.392838	-5.091499	-7.429780	-3.708498	0.000000	-10.000000	0.308333	-21.933334	196.500000	1023.000000	1023.000000	2046.000000
1.860000	-0.039559	-23.379330	-6.593149	-5.219934	-7.723733	-3.842515	0.000000	-10.000000	0.300000	-21.583334	189.166672	1023.000000	1023.000000	2046.000000
1.880000	-0.040383	-23.866404	-6.854226	-5.220245	-7.816355	-3.975578	0.000000	-10.000000	0.283333	-21.216667	182.000000	1023.000000	1023.000000	2046.000000
1.900000	-0.041118	-24.300924	-7.050284	-5.181283	-7.978054	-4.091303	0.000000	-10.000000	0.275000	-21.083334	175.000000	1023.000000	1023.000000	2046.000000
1.920000	-0.041851	-24.733812	-7.183742	-5.155917	-8.171857	-4.222296	0.000000	-10.000000	0.250000	-20.750000	168.000000	1023.000000	1023.000000	2046.000000
1.940000	-0.042371	-25.041548	-7.366894	-5.085854	-8.301494	-4.287306	0.000000	-10.000000	0.225000	-20.316668	161.000000	1023.000000	1023.000000	2046.000000
1.960000	-0.042878	-25.340885	-7.563596	-4.970242	-8.407139	-4.399908	0.000000	-10.000000	0.200000	-19.750000	154.166672	1023.000000	1023.000000	2046.000000
1.980000	-0.043326	-25.605618	-7.592557	-4.971552	-8.611696	-4.429812	0.000000	-10.000000	0.191667	-19.250000	147.500000	1023.000000	1023.000000	2046.000000
2.000000	-0.043674	-25.811293	-7.746243	-4.935138	-8.664536	-4.465374	0.000000	-10.000000	0.183333	-18.583334	141.000000	1023.000000	1023.000000	2046.000000
2.020000	-0.043924	-25.959133	-7.797750	-4.905277	-8.768293	-4.487812	0.000000	-10.000000	0.166667	-18.233334	134.666672	1023.000000	1023.000000	2046.000000
2.040000	-0.044148	-26.091541	-7.798114	-4.917556	-8.903489	-4.472382	0.000000	-10.000000	0.166667	-17.950001	128.500000	1023.000000	1023.000000	2046.000000
2.060000	-0.044528	-26.316168	-7.881316	-5.156763	-8.940742	-4.337346	0.000000	-10.000000	0.175000	-18.100000	122.500000	1023.000000	1023.000000	2046.000000
2.080000	-0.044653	-26.390123	-7.823559	-5.432939	-8.899611	-4.234016	0.000000	-10.000000	0.191667	-18.483334	116.500000	1023.000000	1023.000000	2046.000000
2.100000	-0.044801	-26.477644	-7.729052	-5.687024	-8.920143	-4.141426	0.000000	-10.000000	0.200000	-18.866667	110.500000	1023.000000	1023.000000	2046.000000
2.120000	-0.045040	-26.618729	-7.591087	-6.075210	-8.985442	-3.966991	0.000000	-10.000000	0.183333	-18.800001	104.166664	1023.000000	1023.000000	2046.000000
2.140000	-0.045388	-26.824160	-7.598398	-6.321125	-8.921608	-3.983030	0.000000	-10.000000	0.166667	-18.300001	97.833336	1023.000000	1023.000000	2046.000000
2.160000	-0.045891	-27.121593	-7.543937	-6.594547	-8.902787	-4.080323	0.000000	-10.000000	0.150000	-17.466667	91.500000	1023.000000	1023.000000	2046.000000
2.180000	-0.046340	-27.386759	-7.486872	-6.775409	-8.996237	-4.128242	0.000000	-10.000000	0.141667	-16.916666	85.833336	1023.000000	1023.000000	2046.000000
2.200000	-0.046933	-27.737289	-7.517745	-6.993238	-9.103778	-4.122528	0.000000	-10.000000	0.141667	-16.250000	80.166664	1023.000000	1023.000000	2046.000000
2.220000	-0.047257	-27.928787	-7.540950	-7.020705	-9.136292	-4.230840	0.000000	-10.000000	0.133333	-15.833333	74.833336	1023.000000	1023.000000	2046.000000
2.240000	-0.047593	-28.127678	-7.544824	-7.035949	-9.266234	-4.280672	0.000000	-10.000000	0.125000	-15.366667	69.500000	1023.000000	1023.000000	2046.000000
2.260000	-0.048081	-28.415903	-7.628781	-7.097965	-9.374923	-4.314233	0.000000	-10.000000	0.083333	-14.866667	64.500000	1023.000000	1023.000000	2046.000000
2.280000	-0.048368	-28.585331	-7.692597	-7.147483	-9.392565	-4.352685	0.000000	-10.000000	0.050000	-14.216667	59.500000	1023.000000	1023.000000	2046.000000
2.300000	-0.048594	-28.718958	-7.718952	-7.181377	-9.470063	-4.348566	0.000000	-10.000000	0.033333	-13.483334	54.666668	1023.000000	1023.000000	2046.000000
2.320000	-0.048961	-28.935976	-7.791611	-7.270771	-9.558012	-4.315583	0.000000	-10.000000	0.041667	-12.750000	50.166668	1023.000000	1023.000000	2046.000000
2.340000	-0.048896	-28.897497	-7.796688	-7.234200	-9.579858	-4.286751	0.000000	-10.000000	0.033333	-12.316667	46.000000	1023.000000	1023.000000	2046.000000
2.360000	-0.048922	-28.912891	-7.834910	-7.189423	-9.580584	-4.307974	0.000000	-10.000000	0.016667	-11.950000	42.000000	1023.000000	1023.000000	2046.000000
2.380000	-0.048797	-28.839100	-7.777841	-7.209399	-9.639832	-4.212029	0.000000	-10.000000	0.016667	-11.783334	38.000000	1023.000000	1023.000000	2046.000000
2.400000	-0.048862	-28.877432	-7.825873	-7.186481	-9.652610	-4.212470	0.000000	-10.000000	0.025000	-11.433333	34.000000	1023.000000	1023.000000	2046.000000
2.420000	-0.048771	-28.823725	-7.773681	-7.123101	-9.662544	-4.264400	0.000000	-10.000000	0.025000	-11.083334	30.000000	1023.000000	1023.000000	2046.000000
2.440000	-0.048822	-28.853809	-7.763844	-7.166356	-9.734667	-4.188944	0.000000	-10.000000	0.016667	-10.633333	26.333334	1023.000000	1023.000000	2046.000000
2.460000	-0.048841	-28.864798	-7.829156	-7.179456	-9.721929	-4.134257	0.000000	-10.000000	0.008333	-10.150001	22.666666	1023.000000	1023.000000	2046.000000
2.480000	-0.048769	-28.822470	-7.853243	-7.096928	-9.684050	-4.188250	0.000000	-10.000000	0.008333	-9.450000	19.333334	1023.000000	1023.000000	2046.000000
2.500000	-0.048620	-28.734533	-7.761062	-7.042296	-9.763276	-4.167899	0.000000	-10.000000	0.000000	-8.650001	16.166666	1023.000000	1023.000000	2046.000000
2.520000	-0.048676	-28.767334	-7.833354	-7.052884	-9.787321	-4.093775	0.000000	-10.000000	-0.016667	-7.750000	13.333333	1023.000000	1023.000000	2046.000000
2.540000	-0.048597	-28.720627	-7.807586	-7.002477	-9.822575	-4.087989	0.000000	-10.000000	-0.033333	-6.866667	10.833333	1023.000000	1023.000000	2046.000000
2.560000	-0.048354	-28.577511	-7.743738	-6.958921	-9.832048	-4.042803	0.000000	-10.000000	-0.050000	-5.866667	8.500000	1023.000000	1023.000000	2046.000000
2.580000	-0.048312	-28.552385	-7.769637	-6.992822	-9.819516	-3.970410	0.000000	-10.000000	-0.050000	-4.633333	6.500000	1023.000000	1023.000000	2046.000000
2.600000	-0.047988	-28.360909	-7.737066	-6.868255	-9.758191	-3.997395	0.000000	-10.000000	-0.050000	-2.966667	5.000000	1023.000000	1023.000000	2046.000000
2.620000	-0.047795	-28.247068	-7.703242	-6.823048	-9.746099	-3.974679	0.000000	-10.000000	-0.058333	-1.050000	4.166667	1023.000000	1023.000000	2046.000000
2.640000	-0.047513	-28.080290	-7.647774	-6.843286	-9.671455	-3.917774	0.000000	-10.000000	-0.075000	0.966667	4.000000	1023.000000	1023.000000	2046.000000
2.660000	-0.047035	-27.797659	-7.583904	-6.735769	-9.585923	-3.892063	0.000000	-10.000000	-0.100000	3.100000	4.000000	1023.000000	1023.000000	2046.000000
2.680000	-0.046314	-27.371456	-7.476966	-6.568619	-9.468782	-3.857089	0.000000	-10.000000	-0.133333	5.650000	4.000000	1023.000000	1023.000000	2046.000000
2.700000	-0.045513	-26.898020	-7.345171	-6.505488	-9.294310	-3.753052	0.000000	-10.000000	-0.150000	8.350000	4.000000	1023.000000	1023.000000	2046.000000
2.720000	-0.044816	-26.485987	-7.215709	-6.304652	-9.213096	-3.752531	0.000000	-10.000000	-0.175000	10.766666	4.000000	1023.000000	1023.000000	2046.000000
2.740000	-0.044321	-26.193712	-7.184489	-6.179657	-9.121058	-3.708509	0.000000	-10.000000	-0.191667	12.933333	4.000000	1023.000000	1023.000000	2046.000000
2.760000	-0.043765	-25.865351	-7.132935	-6.141900	-8.964302	-3.626214	0.000000	-10.000000	-0.233333	14.633334	4.000000	1023.000000	1023.000000	2046.000000
2.780000	-0.043337	-25.612263	-7.027879	-5.968134	-8.975951	-3.640299	0.000000	-10.000000	-0.275000	16.316668	10.000000	1023.000000	1023.000000	2046.000000
2.800000	-0.042818	-25.305359	-7.065043	-5.716028	-8.908903	-3.615383	0.000000	-10.000000	-0.200000	11.283334	8.666667	1023.000000	1023.000000	2046.000000
2.820000	-0.042148	-24.909258	-7.065653	-5.604932	-8.808334	-3.430338	0.000000	-10.000000	-0.108333	5.933334	7.333333	1023.000000	1023.000000	2046.000000
2.840000	-0.041353	-24.439796	-7.075764	-5.335241	-8.631391	-3.397401	0.000000	-10.000000	0.000000	0.000000	0.000000	1023.000000	1023.000000	2046.000000
2.860000	-0.040636	-24.015768	-7.045537	-5.179509	-8.497611	-3.293111	0.000000	-10.000000	0.000000	0.000000	0.000000	1023.000000	1023.000000	2046.000000
2.880000	-0.040837	-24.134777	-7.088134	-5.282154	-8.388439	-3.376051	0.000000	-10.000000	0.000000	0.000000	0.000000	1023.000000	1023.000000	2046.000000
2.900000	-0.042081	-24.869755	-7.234928	-5.425649	-8.458648	-3.750530	0.000000	-10.000000	0.000000	0.000000	0.000000	1023.000000	1023.000000	2046.000000
2.920000	-0.043576	-25.753145	-7.512723	-5.520338	-8.662051	-4.058034	0.000000	-10.000000	0.000000	0.000000	0.000000	1023.000000	1023.000000	2046.000000
2.940000	-0.044723	-26.431042	-7.826690	-5.633498	-8.791452	-4.179401	0.000000	-10.000000	0.000000	0.000000	0.000000	1023.000000	1023.000000	2046.000000
2.960000	-0.045147	-26.681616	-7.959760	-5.538674	-8.835572	-4.347609	0.000000	-10.000000	0.000000	0.000000	0.000000	1023.000000	1023.000000	2046.000000
2.980000	-0.045186	-26.705015	-8.023836	-5.500094	-8.823522	-4.357563	0.000000	-10.000000	0.000000	0.000000	0.000000	1023.000000	1023.000000	2046.000000
3.000000	-0.045049	-26.624138	-8.052035	-5.388985	-8.788157	-4.394961	0.000000	-10.000000	0.000000	0.000000	0.000000	1023.000000	1023.000000	2046.000000
3.020000	-0.044531	-26.318054	-8.003896	-5.141724	-8.663480	-4.508955	0.000000	-10.000000	0.000000	0.000000	0.000000	1023.000000	1023.000000	2046.000000
3.040000	-0.043936	-25.966116	-7.909938	-4.986495	-8.596520	-4.473162	0.000000	-10.000000	0.000000	0.000000	0.000000	1023.000000	1023.000000	2046.000000
3.060000	-0.043360	-25.625738	-7.868517	-4.825431	-8.531338	-4.400452	0.000000	-10.000000	0.000000	0.000000	0.000000	1023.000000	1023.000000	2046.000000
3.080000	-0.042588	-25.169277	-7.737703	-4.575315	-8.432837	-4.423422	0.000000	-10.000000	0.000000	0.000000	0.000000	1023.000000	1023.000000	2046.000000
3.100000	-0.041709	-24.649895	-7.607278	-4.414755	-8.307430	-4.320433	0.000000	-10.000000	0.000000	0.000000	0.000000	1023.000000	1023.000000	2046.000000
3.120000	-0.040977	-24.217318	-7.507483	-4.290472	-8.181207	-4.238156	0.000000	-10.000000	0.000000	0.000000	0.000000	1023.000000	1023.000000	2046.000000
3.140000	-0.040162	-23.735802	-7.342900	-4.115347	-8.058146	-4.219409	0.000000	-10.000000	0.000000	0.000000	0.000000	1023.000000	1023.000000	2046.000000
3.160000	-0.039213	-23.175055	-7.180820	-4.061296	-7.930428	-4.002512	0.000000	-10.000000	0.000000	0.000000	0.000000	1023.000000	1023.000000	2046.000000
3.180000	-0.038306	-22.638998	-6.918942	-4.241419	-7.758188	-3.720449	0.000000	-10.000000	0.000000	0.000000	0.000000	1023.000000	1023.000000	2046.000000
3.200000	-0.037363	-22.081810	-6.687901	-4.370904	-7.540534	-3.482471	0.000000	-10.000000	0.000000	0.000000	0.000000	1023.000000	1023.000000	2046.000000
3.220000	-0.036415	-21.521021	-6.409325	-4.508044	-7.346573	-3.257077	0.000000	-10.000000	0.000000	0.000000	0.000000	1023.000000	1023.000000	2046.000000
3.240000	-0.035584	-21.029984	-6.096460	-4.803042	-7.072432	-3.058049	0.000000	-10.000000	0.000000	0.000000	0.000000	1023.000000	1023.000000	2046.000000
3.260000	-0.034856	-20.599674	-5.836426	-4.890588	-6.851166	-3.021496	0.000000	-10.000000	0.000000	0.000000	0.000000	1023.000000	1023.000000	2046.000000
3.280000	-0.034300	-20.271595	-5.634330	-5.049783	-6.581960	-3.005523	0.000000	-10.000000	0.000000	0.000000	0.000000	1023.000000	1023.000000	2046.000000
3.300000	-0.033727	-19.932583	-5.380619	-5.203538	-6.431245	-2.917181	0.000000	-10.000000	0.000000	0.000000	0.000000	1023.000000	1023.000000	2046.000000
3.320000	-0.033028	-19.519371	-5.171820	-5.084351	-6.300610	-2.962590	0.000000	-10.000000	0.000000	0.000000	0.000000	1023.000000	1023.000000	2046.000000
3.340000	-0.032195	-19.027126	-4.956392	-5.109141	-6.116909	-2.844685	0.000000	-10.000000	0.000000	0.000000	0.000000	1023.000000	1023.000000	2046.000000
3.360000	-0.031395	-18.554237	-4.826557	-5.074692	-5.917346	-2.735641	0.000000	-10.000000	0.000000	0.000000	0.000000	1023.000000	1023.000000	2046.000000
3.380000	-0.030678	-18.130766	-4.641868	-4.930166	-5.852021	-2.706712	0.000000	-10.000000	0.000000	0.000000	0.000000	1023.000000	1023.000000	2046.000000
3.400000	-0.029785	-17.602728	-4.490576	-4.898125	-5.654285	-2.559742	0.000000	-10.000000	0.000000	0.000000	0.000000	1023.000000	1023.000000	2046.000000
3.420000	-0.029135	-17.218987	-4.382858	-4.881845	-5.479743	-2.474541	0.000000	-10.000000	0.000000	0.000000	0.000000	1023.000000	1023.000000	2046.000000
3.440000	-0.028162	-16.643669	-4.192443	-4.714034	-5.366121	-2.371071	0.000000	-10.000000	0.000000	0.000000	0.000000	1023.000000	1023.000000	2046.000000
3.460000	-0.027204	-16.077700	-4.106904	-4.711709	-5.055997	-2.203089	0.000000	-10.000000	0.000000	0.000000	0.000000	1023.000000	1023.000000	2046.000000
3.480000	-0.026239	-15.507404	-3.888095	-4.495636	-4.969508	-2.154166	0.000000	-10.000000	0.000000	0.000000	0.000000	1023.000000	1023.000000	2046.000000
3.500000	-0.025070	-14.816364	-3.675703	-4.424962	-4.769741	-1.945959	0.000000	-10.000000	0.000000	0.000000	0.000000	1023.000000	1023.000000	2046.000000
3.520000	-0.023928	-14.141255	-3.485693	-4.310282	-4.529547	-1.815734	0.000000	-10.000000	0.000000	0.000000	0.000000	1023.000000	1023.000000	2046.000000
3.540000	-0.022926	-13.549454	-3.301379	-4.111076	-4.410771	-1.726227	0.000000	-10.000000	0.000000	0.000000	0.000000	1023.000000	1023.000000	2046.000000
3.560000	-0.021878	-12.930118	-3.132064	-4.002786	-4.224509	-1.570759	0.000000	-10.000000	0.000000	0.000000	0.000000	1023.000000	1023.000000	2046.000000
3.580000	-0.020790	-12.286922	-2.982264	-3.914978	-3.993657	-1.396023	0.000000	-10.000000	0.000000	0.000000	0.000000	1023.000000	1023.000000	2046.000000
3.600000	-0.019860	-11.737081	-2.811038	-3.741760	-3.859875	-1.324408	0.000000	-10.000000	0.000000	0.000000	0.000000	1023.000000	1023.000000	2046.000000
3.620000	-0.018784	-11.101066	-2.634046	-3.597359	-3.678497	-1.191164	0.000000	-10.000000	0.000000	0.000000	0.000000	1023.000000	1023.000000	2046.000000
3.640000	-0.017715	-10.469522	-2.466307	-3.510851	-3.478279	-1.014084	0.000000	-10.000000	0.000000	0.000000	0.000000	1023.000000	1023.000000	2046.000000
3.660000	-0.016683	-9.859860	-2.312663	-3.356350	-3.312968	-0.877878	0.000000	-10.000000	0.000000	0.000000	0.000000	1023.000000	1023.000000	2046.000000
3.680000	-0.015654	-9.251726	-2.133734	-3.131978	-3.192791	-0.793223	0.000000	-10.000000	0.000000	0.000000	0.000000	1023.000000	1023.000000	2046.000000
3.700000	-0.014558	-8.603597	-1.968715	-3.037412	-2.985089	-0.612381	0.000000	-10.000000	0.000000	0.000000	0.000000	1023.000000	1023.000000	2046.000000
3.720000	-0.013447	-7.947291	-1.807714	-2.957912	-2.732532	-0.449133	0.000000	-10.000000	0.000000	0.000000	0.000000	1023.000000	1023.000000	2046.000000
3.740000	-0.012384	-7.319136	-1.581786	-2.741853	-2.639679	-0.355817	0.000000	-10.000000	0.000000	0.000000	0.000000	1023.000000	1023.000000	2046.000000
3.760000	-0.011247	-6.646988	-1.384847	-2.578322	-2.467864	-0.215955	0.000000	-10.000000	0.000000	0.000000	0.000000	1023.000000	1023.000000	2046.000000
3.780000	-0.009984	-5.900828	-1.205790	-2.450383	-2.227084	-0.017571	0.000000	-10.000000	0.000000	0.000000	0.000000	1023.000000	1023.000000	2046.000000
3.800000	-0.008829	-5.218160	-1.041710	-2.214941	-2.068541	0.107032	0.000000	-10.000000	0.000000	0.000000	0.000000	1023.000000	1023.000000	2046.000000
3.820000	-0.007572	-4.474924	-0.841841	-1.949134	-1.883536	0.199587	0.000000	-10.000000	0.000000	0.000000	0.000000	1023.000000	1023.000000	2046.000000
3.840000	-0.006610	-3.906560	-0.704820	-1.860377	-1.721118	0.379754	0.000000	-10.000000	0.000000	0.000000	0.000000	1023.000000	1023.000000	2046.000000
3.860000	-0.005808	-3.432372	-0.632294	-1.690895	-1.609302	0.500120	0.000000	-10.000000	0.000000	0.000000	0.000000	1023.000000	1023.000000	2046.000000
3.880000	-0.005015	-2.964077	-0.475833	-1.438726	-1.526059	0.476542	0.000000	-10.000000	0.000000	0.000000	0.000000	1023.000000	1023.000000	2046.000000
3.900000	-0.004129	-2.440179	-0.386719	-1.362779	-1.442452	0.751772	0.000000	-10.000000	0.000000	0.000000	0.000000	1023.000000	1023.000000	2046.000000
3.920000	-0.003288	-1.943277	-0.349334	-1.097680	-1.385920	0.889656	0.000000	-10.000000	0.000000	0.000000	0.000000	1023.000000	1023.000000	2046.000000
3.940000	-0.002186	-1.291944	-0.282461	-0.773921	-1.234796	0.999234	0.000000	-10.000000	0.000000	0.000000	0.000000	1023.000000	1023.000000	2046.000000
3.960000	-0.001285	-0.759285	-0.226105	-0.667898	-1.084934	1.219653	0.000000	-10.000000	0.000000	0.000000	0.000000	1023.000000	1023.000000	2046.000000
3.980000	-0.001282	-0.757805	-0.192877	-0.690832	-0.978464	1.104369	0.000000	-10.000000	0.000000	0.000000	0.000000	1023.000000	1023.000000	2046.000000
4.000000	-0.002619	-1.547596	-0.326358	-0.743737	-1.093119	0.615618	0.000000	-10.000000	0.000000	0.000000	0.000000	1023.000000	1023.000000	2046.000000
4.020000	-0.004202	-2.483338	-0.602828	-0.935040	-1.298323	0.352853	0.000000	-10.000000	0.000000	0.000000	0.000000	1023.000000	1023.000000	2046.000000
4.040000	-0.005569	-3.291305	-0.893161	-1.001317	-1.552047	0.155221	0.000000	-10.000000	0.000000	0.000000	0.000000	1023.000000	1023.000000	2046.000000
4.060000	-0.006236	-3.685733	-1.052034	-0.865645	-1.743564	-0.024491	0.000000	-10.000000	0.000000	0.000000	0.000000	1023.000000	1023.000000	2046.000000
4.080000	-0.006370	-3.764819	-1.084466	-0.877745	-1.800938	-0.001670	0.000000	-10.000000	0.000000	0.000000	0.000000	1023.000000	1023.000000	2046.000000
4.100000	-0.006406	-3.785776	-1.077914	-0.844782	-1.841846	-0.021234	0.000000	-10.000000	0.000000	0.000000	0.000000	1023.000000	1023.000000	2046.000000
4.120000	-0.006249	-3.693444	-1.079970	-0.651788	-1.827511	-0.134174	0.000000	-10.000000	0.000000	0.000000	0.000000	1023.000000	1023.000000	2046.000000
4.140000	-0.005974	-3.530569	-1.001670	-0.491518	-1.850535	-0.186845	0.000000	-10.000000	0.000000	0.000000	0.000000	1023.000000	1023.000000	2046.000000
4.160000	-0.005695	-3.365507	-0.954632	-0.405007	-1.872561	-0.133308	0.000000	-10.000000	0.000000	0.000000	0.000000	1023.000000	1023.000000	2046.000000
4.180000	-0.005423	-3.204763	-0.945821	-0.172658	-1.910968	-0.175316	0.000000	-10.000000	0.000000	0.000000	0.000000	1023.000000	1023.000000	2046.000000
4.200000	-0.004992	-2.950460	-0.893152	-0.020681	-1.867079	-0.169547	0.000000	-10.000000	0.000000	0.000000	0.000000	1023.000000	1023.000000	2046.000000
4.220000	-0.004664	-2.756455	-0.877627	0.058353	-1.807648	-0.129533	0.000000	-10.000000	0.000000	0.000000	0.000000	1023.000000	1023.000000	2046.000000
4.240000	-0.004504	-2.662034	-0.829409	0.225046	-1.906490	-0.151181	0.000000	-10.000000	0.000000	0.000000	0.000000	1023.000000	1023.000000	2046.000000
4.260000	-0.004190	-2.476532	-0.817520	0.244888	-1.880023	-0.023877	0.000000	-10.000000	0.000000	0.000000	0.000000	1023.000000	1023.000000	2046.000000
4.280000	-0.004069	-2.404961	-0.787817	0.159619	-1.826898	0.050136	0.000000	-10.000000	0.000000	0.000000	0.000000	1023.000000	1023.000000	2046.000000
4.300000	-0.003928	-2.321282	-0.665137	0.068838	-1.856559	0.131575	0.000000	-10.000000	0.000000	0.000000	0.000000	1023.000000	1023.000000	2046.000000
4.320000	-0.003804	-2.248352	-0.569811	-0.295507	-1.748959	0.365925	0.000000	-10.000000	0.000000	0.000000	0.000000	1023.000000	1023.000000	2046.000000
4.340000	-0.003784	-2.236304	-0.466390	-0.531331	-1.699082	0.460499	0.000000	-10.000000	0.000000	0.000000	0.000000	1023.000000	1023.000000	2046.000000
4.360000	-0.003809	-2.251087	-0.388199	-0.819928	-1.564583	0.521623	0.000000	-10.000000	0.000000	0.000000	0.000000	1023.000000	1023.000000	2046.000000
4.380000	-0.003958	-2.339345	-0.297200	-1.140412	-1.454184	0.552451	0.000000	-10.000000	0.000000	0.000000	0.000000	1023.000000	1023.000000	2046.000000
4.400000	-0.004660	-2.753930	-0.317989	-1.396579	-1.456676	0.417314	0.000000	-10.000000	0.000000	0.000000	0.000000	1023.000000	1023.000000	2046.000000
4.420000	-0.004875	-2.881094	-0.199987	-1.584912	-1.455734	0.359540	0.000000	-10.000000	0.000000	0.000000	0.000000	1023.000000	1023.000000	2046.000000
4.440000	-0.005198	-3.072189	-0.206036	-1.776874	-1.409216	0.319937	0.000000	-10.000000	0.000000	0.000000	0.000000	1023.000000	1023.000000	2046.000000
4.460000	-0.005608	-3.314296	-0.204893	-1.816345	-1.460579	0.167521	0.000000	-10.000000	0.000000	0.000000	0.000000	1023.000000	1023.000000	2046.000000
4.480000	-0.005844	-3.453861	-0.229058	-1.951164	-1.445866	0.172226	0.000000	-10.000000	0.000000	0.000000	0.000000	1023.000000	1023.000000	2046.000000
4.500000	-0.006177	-3.650594	-0.238629	-2.108276	-1.482329	0.178640	0.000000	-10.000000	0.000000	0.000000	0.000000	1023.000000	1023.000000	2046.000000
4.520000	-0.006683	-3.949638	-0.349523	-2.148896	-1.512888	0.061668	0.000000	-10.000000	0.000000	0.000000	0.000000	1023.000000	1023.000000	2046.000000
4.540000	-0.006938	-4.100577	-0.360108	-2.253121	-1.527591	0.040243	0.000000	-10.000000	0.000000	0.000000	0.000000	1023.000000	1023.000000	2046.000000
4.560000	-0.007112	-4.203214	-0.393308	-2.393915	-1.528590	0.112599	0.000000	-10.000000	0.000000	0.000000	0.000000	1023.000000	1023.000000	2046.000000
4.580000	-0.007303	-4.315814	-0.419708	-2.329584	-1.553082	-0.013441	0.000000	-10.000000	0.000000	0.000000	0.000000	1023.000000	1023.000000	2046.000000
4.600000	-0.007407	-4.377568	-0.406868	-2.413407	-1.548350	-0.008943	0.000000	-10.000000	0.000000	0.000000	0.000000	1023.000000	1023.000000	2046.000000
4.620000	-0.007458	-4.407766	-0.373341	-2.511566	-1.601418	0.078559	0.000000	-10.000000	0.000000	0.000000	0.000000	1023.000000	1023.000000	2046.000000
4.640000	-0.007713	-4.558197	-0.444984	-2.467260	-1.610432	-0.035521	0.000000	-10.000000	0.000000	0.000000	0.000000	1023.000000	1023.000000	2046.000000
4.660000	-0.007805	-4.612508	-0.435841	-2.534958	-1.622094	-0.019615	0.000000	-10.000000	0.000000	0.000000	0.000000	1023.000000	1023.000000	2046.000000
4.680000	-0.008134	-4.807129	-0.484420	-2.646828	-1.672766	-0.003116	0.000000	-10.000000	0.000000	0.000000	0.000000	1023.000000	1023.000000	2046.000000
4.700000	-0.008391	-4.959229	-0.490263	-2.624934	-1.743510	-0.100523	0.000000	-10.000000	0.000000	0.000000	0.000000	1023.000000	1023.000000	2046.000000
4.720000	-0.008600	-5.082731	-0.561114	-2.695991	-1.763906	-0.061720	0.000000	-10.000000	0.000000	0.000000	0.000000	1023.000000	1023.000000	2046.000000
4.740000	-0.008986	-5.310482	-0.614063	-2.742595	-1.821929	-0.131894	0.000000	-10.000000	0.000000	0.000000	0.000000	1023.000000	1023.000000	2046.000000
4.760000	-0.009275	-5.481247	-0.635823	-2.754277	-1.901653	-0.189495	0.000000	-10.000000	0.000000	0.000000	0.000000	1023.000000	1023.000000	2046.000000
4.780000	-0.009664	-5.711378	-0.711261	-2.888171	-1.984103	-0.127844	0.000000	-10.000000	0.000000	0.000000	0.000000	1023.000000	1023.000000	2046.000000
4.800000	-0.010081	-5.957902	-0.820914	-2.823783	-2.048460	-0.264746	0.000000	-10.000000	0.000000	0.000000	0.000000	1023.000000	1023.000000	2046.000000
4.820000	-0.010348	-6.115468	-0.834084	-2.883771	-2.091989	-0.305624	0.000000	-10.000000	0.000000	0.000000	0.000000	1023.000000	1023.000000	2046.000000
4.840000	-0.010487	-6.197792	-0.880722	-2.950511	-2.146874	-0.219685	0.000000	-10.000000	0.000000	0.000000	0.000000	1023.000000	1023.000000	2046.000000
4.860000	-0.010749	-6.352386	-0.995643	-2.817065	-2.219763	-0.319917	0.000000	-10.000000	0.066667	-4.116667	0.000000	1023.000000	1023.000000	2046.000000
4.880000	-0.010991	-6.495451	-1.099052	-2.780548	-2.294738	-0.321114	0.000000	-10.000000	0.208333	-12.283334	0.000000	1023.000000	1023.000000	2046.000000
4.900000	-0.011412	-6.744224	-1.240358	-2.831879	-2.429899	-0.242088	0.000000	-10.000000	0.375000	-20.700001	0.000000	1023.000000	1023.000000	2046.000000
4.920000	-0.011811	-6.980171	-1.315989	-2.782582	-2.572134	-0.309465	0.000000	-10.000000	0.483333	-25.283333	0.000000	1023.000000	1023.000000	2046.000000
4.940000	-0.012298	-7.268395	-1.426847	-2.781609	-2.715292	-0.344647	0.000000	-10.000000	0.516667	-25.850000	0.000000	1023.000000	1023.000000	2046.000000
4.960000	-0.012824	-7.578774	-1.618273	-2.776580	-2.863949	-0.319972	0.000000	-10.000000	0.533333	-26.416668	0.000000	1023.000000	1023.000000	2046.000000
4.980000	-0.013236	-7.822377	-1.754102	-2.645632	-3.022545	-0.400099	0.000000	-10.000000	0.541667	-26.866667	0.000000	1023.000000	1023.000000	2046.000000
5.000000	-0.013766	-8.135582	-1.935929	-2.672068	-3.100072	-0.427513	0.000000	-10.000000	0.550000	-27.466667	0.000000	1023.000000	1023.000000	2046.000000
5.020000	-0.014303	-8.453085	-2.076514	-2.738656	-3.138601	-0.499313	0.000000	-10.000000	0.550000	-27.950001	0.000000	1023.000000	1023.000000	2046.000000
5.040000	-0.016240	-9.598125	-2.316730	-2.965250	-3.314268	-1.001876	0.000000	-10.000000	0.583333	-28.400000	0.000000	1023.000000	1023.000000	2046.000000
5.060000	-0.018934	-11.189914	-2.708964	-3.313615	-3.661061	-1.506275	0.000000	-10.000000	0.608333	-28.683334	0.000000	1023.000000	1023.000000	2046.000000
5.080000	-0.021766	-12.863701	-3.258569	-3.614891	-4.138011	-1.852230	0.000000	-10.000000	0.633333	-28.900002	0.000000	1023.000000	1023.000000	2046.000000
5.100000	-0.024017	-14.193850	-3.690703	-3.724496	-4.559454	-2.219196	0.000000	-10.000000	0.633333	-28.850000	0.000000	1023.000000	1023.000000	2046.000000
5.120000	-0.025583	-15.119576	-4.013119	-3.795614	-4.858366	-2.452476	0.000000	-10.000000	0.608333	-28.566668	0.000000	1023.000000	1023.000000	2046.000000
5.140000	-0.026916	-15.907229	-4.334149	-3.922635	-5.096948	-2.553498	0.000000	-10.000000	0.583333	-27.966667	0.000000	1023.000000	1023.000000	2046.000000
5.160000	-0.028042	-16.572651	-4.550625	-3.933176	-5.290972	-2.797878	0.000000	-10.000000	0.550000	-27.566668	0.000000	1023.000000	1023.000000	2046.000000
5.180000	-0.028947	-17.107643	-4.749166	-3.928125	-5.475362	-2.954989	0.000000	-10.000000	0.533333	-27.350000	0.000000	1023.000000	1023.000000	2046.000000
5.200000	-0.029708	-17.557226	-4.975698	-3.931849	-5.634959	-3.014720	0.000000	-10.000000	0.516667	-27.383333	0.000000	1023.000000	1023.000000	2046.000000
5.220000	-0.030450	-17.995714	-5.113171	-3.860864	-5.821396	-3.200284	0.000000	-10.000000	0.508333	-27.100000	0.000000	1023.000000	1023.000000	2046.000000
5.240000	-0.031055	-18.353697	-5.272375	-3.755815	-5.982307	-3.343201	0.000000	-10.000000	0.508333	-26.700001	0.000000	1023.000000	1023.000000	2046.000000
5.260000	-0.031738	-18.756927	-5.417373	-3.847438	-6.135051	-3.357064	0.000000	-10.000000	0.508333	-26.233334	0.000000	1023.000000	1023.000000	2046.000000
5.280000	-0.032349	-19.118280	-5.539638	-3.772910	-6.279598	-3.526133	0.000000	-10.000000	0.500000	-26.016666	0.000000	1023.000000	1023.000000	2046.000000
5.300000	-0.032645	-19.293028	-5.616348	-3.747579	-6.357585	-3.571516	0.000000	-10.000000	0.491667	-25.800001	0.000000	1023.000000	1023.000000	2046.000000
5.320000	-0.033127	-19.578236	-5.669275	-3.910345	-6.553370	-3.445245	0.000000	-10.000000	0.491667	-25.766666	0.000000	1023.000000	1023.000000	2046.000000
5.340000	-0.033601	-19.858103	-5.741014	-4.087248	-6.555067	-3.474775	0.000000	-10.000000	0.500000	-25.966667	0.000000	1023.000000	1023.000000	2046.000000
5.360000	-0.034007	-20.098000	-5.672499	-4.427664	-6.637079	-3.360758	0.000000	-10.000000	0.508333	-26.516666	0.000000	1023.000000	1023.000000	2046.000000
5.380000	-0.034299	-20.270609	-5.601360	-4.820166	-6.716211	-3.132871	0.000000	-10.000000	0.508333	-26.950001	0.000000	1023.000000	1023.000000	2046.000000
5.400000	-0.034720	-20.519375	-5.602683	-5.044955	-6.696725	-3.175011	0.000000	-10.000000	0.483333	-26.900000	0.000000	1023.000000	1023.000000	2046.000000
5.420000	-0.035248	-20.831629	-5.556053	-5.402855	-6.700857	-3.171865	0.000000	-10.000000	0.466667	-26.333334	0.000000	1023.000000	1023.000000	2046.000000
5.440000	-0.035841	-21.182062	-5.482479	-5.718393	-6.789842	-3.191348	0.000000	-10.000000	0.450000	-25.616667	0.000000	1023.000000	1023.000000	2046.000000
5.460000	-0.036573	-21.614456	-5.543546	-5.899919	-6.821994	-3.348997	0.000000	-10.000000	0.450000	-25.150000	0.000000	1023.000000	1023.000000	2046.000000
5.480000	-0.037246	-22.012402	-5.591805	-6.032629	-6.888633	-3.499334	0.000000	-10.000000	0.433333	-24.683334	0.000000	1023.000000	1023.000000	2046.000000
5.500000	-0.037812	-22.347136	-5.590937	-6.225663	-7.088830	-3.441706	0.000000	-10.000000	0.416667	-24.200001	0.000000	1023.000000	1023.000000	2046.000000
5.520000	-0.038401	-22.695013	-5.666131	-6.231548	-7.224688	-3.572647	0.000000	-10.000000	0.383333	-23.566668	0.000000	1023.000000	1023.000000	2046.000000
5.540000	-0.038881	-22.978647	-5.790466	-6.253544	-7.284713	-3.649924	0.000000	-10.000000	0.366667	-23.250000	0.000000	1023.000000	1023.000000	2046.000000
5.560000	-0.039419	-23.296890	-5.890858	-6.403427	-7.403507	-3.599097	0.000000	-10.000000	0.350000	-23.100000	0.000000	1023.000000	1023.000000	2046.000000
5.580000	-0.039929	-23.597906	-5.964191	-6.427418	-7.565111	-3.641186	0.000000	-10.000000	0.350000	-23.016666	0.000000	1023.000000	1023.000000	2046.000000
5.600000	-0.040259	-23.793329	-6.009645	-6.456970	-7.640767	-3.685947	0.000000	-10.000000	0.341667	-22.600000	0.000000	1023.000000	1023.000000	2046.000000
5.620000	-0.040491	-23.930292	-6.052167	-6.518376	-7.735352	-3.624397	0.000000	-10.000000	0.333333	-21.916668	0.000000	1023.000000	1023.000000	2046.000000
5.640000	-0.040693	-24.049820	-6.127540	-6.515172	-7.825903	-3.581204	0.000000	-10.000000	0.316667	-21.250000	0.000000	1023.000000	1023.000000	2046.000000
5.660000	-0.040926	-24.187361	-6.182225	-6.513322	-7.830504	-3.661310	0.000000	-10.000000	0.308333	-20.916668	0.000000	1023.000000	1023.000000	2046.000000
5.680000	-0.040991	-24.225767	-6.160571	-6.509140	-7.927589	-3.628468	0.000000	-10.000000	0.308333	-20.700001	0.000000	1023.000000	1023.000000	2046.000000
5.700000	-0.041265	-24.387886	-6.257402	-6.542433	-8.004802	-3.583249	0.000000	-10.000000	0.308333	-20.483334	0.000000	1023.000000	1023.000000	2046.000000
5.720000	-0.041515	-24.535336	-6.314598	-6.532087	-8.033708	-3.654945	0.000000	-10.000000	0.291667	-19.966667	0.000000	1023.000000	1023.000000	2046.000000
5.740000	-0.041708	-24.649673	-6.351075	-6.548219	-8.119605	-3.630774	0.000000	-10.000000	0.266667	-19.600000	0.000000	1023.000000	1023.000000	2046.000000
5.760000	-0.042009	-24.827463	-6.416631	-6.550264	-8.259740	-3.600828	0.000000	-10.000000	0.241667	-19.150002	0.000000	1023.000000	1023.000000	2046.000000
5.780000	-0.042165	-24.919390	-6.476830	-6.534457	-8.237474	-3.670628	0.000000	-10.000000	0.225000	-18.666668	0.000000	1023.000000	1023.000000	2046.000000
5.800000	-0.042346	-25.026670	-6.492273	-6.562287	-8.394478	-3.577632	0.000000	-10.000000	0.208333	-18.000000	0.000000	1023.000000	1023.000000	2046.000000
5.820000	-0.042558	-25.152048	-6.553441	-6.549284	-8.492068	-3.557255	0.000000	-10.000000	0.200000	-17.483334	0.000000	1023.000000	1023.000000	2046.000000
5.840000	-0.042874	-25.338524	-6.660559	-6.549765	-8.492166	-3.636035	0.000000	-10.000000	0.200000	-17.183334	0.000000	1023.000000	1023.000000	2046.000000
5.860000	-0.043010	-25.418865	-6.675341	-6.558544	-8.661110	-3.523871	0.000000	-10.000000	0.200000	-16.883333	0.000000	1023.000000	1023.000000	2046.000000
5.880000	-0.043233	-25.550819	-6.770103	-6.544975	-8.688987	-3.546754	0.000000	-10.000000	0.200000	-16.583334	0.000000	1023.000000	1023.000000	2046.000000
5.900000	-0.043427	-25.665329	-6.836069	-6.489429	-8.717405	-3.622424	0.000000	-10.000000	0.200000	-16.150000	0.000000	1023.000000	1023.000000	2046.000000
5.920000	-0.043591	-25.762312	-6.850752	-6.555517	-8.811550	-3.544492	0.000000	-10.000000	0.183333	-15.533334	0.000000	1023.000000	1023.000000	2046.000000
5.940000	-0.043702	-25.828129	-6.886612	-6.541512	-8.898707	-3.501297	0.000000	-10.000000	0.166667	-14.900001	0.000000	1023.000000	1023.000000	2046.000000
5.960000	-0.043813	-25.893593	-6.966136	-6.490023	-8.865102	-3.572333	0.000000	-10.000000	0.150000	-14.516666	0.000000	1023.000000	1023.000000	2046.000000
5.980000	-0.043863	-25.923157	-6.946103	-6.510763	-8.956028	-3.510263	0.000000	-10.000000	0.133333	-14.316667	0.000000	1023.000000	1023.000000	2046.000000
6.000000	-0.043758	-25.861040	-6.978085	-6.427177	-8.979957	-3.475821	0.000000	-10.000000	0.116667	-13.783334	0.000000	1023.000000	1023.000000	2046.000000
6.020000	-0.043469	-25.689930	-6.985583	-6.289088	-8.899767	-3.515491	0.000000	-10.000000	0.091667	-13.050000	0.000000	1023.000000	1023.000000	2046.000000
6.040000	-0.043566	-25.747517	-6.981629	-6.254662	-9.070902	-3.440324	0.000000	-10.000000	0.083333	-12.500000	0.000000	1023.000000	1023.000000	2046.000000
6.060000	-0.043795	-25.882881	-7.117220	-6.187230	-9.130084	-3.448346	0.000000	-10.000000	0.066667	-12.066667	0.000000	1023.000000	1023.000000	2046.000000
6.080000	-0.043878	-25.932171	-7.104990	-6.167160	-9.153255	-3.506766	0.000000	-10.000000	0.066667	-11.650001	0.000000	1023.000000	1023.000000	2046.000000
6.100000	-0.044113	-26.070608	-7.182172	-6.104749	-9.305120	-3.478568	0.000000	-10.000000	0.058333	-11.133333	0.000000	1023.000000	1023.000000	2046.000000
6.120000	-0.044479	-26.287069	-7.390352	-5.940981	-9.416602	-3.539133	0.000000	-10.000000	0.058333	-10.666667	0.000000	1023.000000	1023.000000	2046.000000
6.140000	-0.044523	-26.313034	-7.460214	-5.834537	-9.461598	-3.556685	0.000000	-10.000000	0.050000	-10.283334	0.000000	1023.000000	1023.000000	2046.000000
6.160000	-0.044514	-26.307846	-7.561327	-5.749696	-9.569881	-3.426942	0.000000	-10.000000	0.041667	-9.883333	0.000000	1023.000000	1023.000000	2046.000000
6.180000	-0.044461	-26.276419	-7.620018	-5.640281	-9.515059	-3.501060	0.000000	-10.000000	0.041667	-9.466667	0.000000	1023.000000	1023.000000	2046.000000
6.200000	-0.045173	-26.697424	-7.743804	-5.805799	-9.521428	-3.626394	0.000000	-10.000000	0.041667	-8.683333	0.000000	1023.000000	1023.000000	2046.000000
6.220000	-0.047094	-27.832535	-8.049113	-6.028175	-9.773757	-3.981491	0.000000	-10.000000	0.041667	-7.766667	0.000000	1023.000000	1023.000000	2046.000000
6.240000	-0.049285	-29.127523	-8.450558	-6.153785	-10.073229	-4.449951	0.000000	-10.000000	0.025000	-6.950000	0.000000	1023.000000	1023.000000	2046.000000
6.260000	-0.051018	-30.151634	-8.808736	-6.325348	-10.379399	-4.638151	0.000000	-10.000000	0.008333	-6.100000	0.000000	1023.000000	1023.000000	2046.000000
6.280000	-0.052317	-30.919624	-9.114819	-6.390740	-10.636365	-4.777700	0.000000	-10.000000	0.000000	-5.400000	0.000000	1023.000000	1023.000000	2046.000000
6.300000	-0.052939	-31.286947	-9.292774	-6.338742	-10.661015	-4.994416	0.000000	-10.000000	0.000000	-4.666667	0.000000	1023.000000	1023.000000	2046.000000
6.320000	-0.053389	-31.553183	-9.415643	-6.346235	-10.740249	-5.051057	0.000000	-10.000000	0.000000	-4.333333	0.000000	1023.000000	1023.000000	2046.000000
6.340000	-0.053824	-31.810270	-9.516548	-6.258564	-10.892818	-5.142340	0.000000	-10.000000	0.000000	-3.966667	0.000000	1023.000000	1023.000000	2046.000000
6.360000	-0.053927	-31.870611	-9.615321	-6.115871	-10.859032	-5.280386	0.000000	-10.000000	0.000000	-3.500000	0.000000	1023.000000	1023.000000	2046.000000
6.380000	-0.054030	-31.931734	-9.665470	-6.059425	-10.964494	-5.242344	0.000000	-10.000000	0.000000	-2.683333	0.000000	1023.000000	1023.000000	2046.000000
6.400000	-0.053967	-31.894260	-9.713538	-5.902187	-11.009409	-5.269127	0.000000	-10.000000	-0.016667	-1.483333	0.000000	1023.000000	1023.000000	2046.000000
6.420000	-0.053742	-31.761240	-9.716809	-5.790767	-10.906528	-5.347135	0.000000	-10.000000	-0.025000	0.133333	0.000000	1023.000000	1023.000000	2046.000000
6.440000	-0.053596	-31.675282	-9.668508	-5.759525	-10.993306	-5.253942	0.000000	-10.000000	-0.050000	1.783333	0.000000	1023.000000	1023.000000	2046.000000
6.460000	-0.053324	-31.514717	-9.635913	-5.625890	-10.974278	-5.278637	0.000000	-10.000000	-0.050000	3.650000	0.000000	1023.000000	1023.000000	2046.000000
6.480000	-0.052860	-31.240019	-9.560431	-5.630293	-10.831645	-5.217651	0.000000	-10.000000	-0.075000	5.550000	0.000000	1023.000000	1023.000000	2046.000000
6.500000	-0.052501	-31.028227	-9.381594	-5.862328	-10.791230	-4.993075	0.000000	-10.000000	-0.083333	7.300000	0.000000	1023.000000	1023.000000	2046.000000
6.520000	-0.052072	-30.774256	-9.235550	-6.032468	-10.691425	-4.814812	0.000000	-10.000000	-0.100000	8.300000	0.000000	1023.000000	1023.000000	2046.000000
6.540000	-0.051426	-30.392761	-8.991903	-6.291572	-10.438426	-4.670860	0.000000	-10.000000	-0.091667	8.766667	0.000000	1023.000000	1023.000000	2046.000000
6.560000	-0.051046	-30.168283	-8.727679	-6.582354	-10.348718	-4.509533	0.000000	-10.000000	-0.091667	9.433333	0.000000	1023.000000	1023.000000	2046.000000
6.580000	-0.050638	-29.927153	-8.517769	-6.777689	-10.187089	-4.444606	0.000000	-10.000000	-0.108333	10.750000	0.000000	1023.000000	1023.000000	2046.000000
6.600000	-0.050326	-29.742580	-8.318766	-6.960854	-9.908765	-4.554196	0.000000	-10.000000	-0.183333	14.383334	11.833333	1023.000000	1023.000000	2046.000000
6.620000	-0.050049	-29.579222	-8.143817	-7.154368	-9.824532	-4.456506	0.000000	-10.000000	-0.250000	17.483334	23.666666	1023.000000	1023.000000	2046.000000
6.640000	-0.049628	-29.330418	-8.009542	-7.095191	-9.733356	-4.492329	0.000000	-10.000000	-0.300000	19.950001	35.500000	1023.000000	1023.000000	2046.000000
6.660000	-0.049045	-28.985661	-7.874064	-7.068052	-9.541433	-4.502110	0.000000	-10.000000	-0.300000	19.950001	35.500000	1023.000000	1023.000000	2046.000000
6.680000	-0.048570	-28.704720	-7.761338	-7.045836	-9.488890	-4.408657	0.000000	-10.000000	-0.316667	20.416668	37.666668	1023.000000	1023.000000	2046.000000
6.700000	-0.048024	-28.382050	-7.697290	-6.917920	-9.370584	-4.396255	0.000000	-10.000000	-0.341667	21.533335	42.166668	1023.000000	1023.000000	2046.000000
6.720000	-0.047371	-27.996143	-7.555916	-6.923369	-9.161160	-4.355697	0.000000	-10.000000	-0.375000	22.916668	49.000000	1023.000000	1023.000000	2046.000000
6.740000	-0.046765	-27.638121	-7.432117	-6.905218	-9.067803	-4.232982	0.000000	-10.000000	-0.400000	24.233334	56.333332	1023.000000	1023.000000	2046.000000
6.760000	-0.045955	-27.159487	-7.321790	-6.796543	-8.899875	-4.141279	0.000000	-10.000000	-0.433333	24.933334	64.166664	1023.000000	1023.000000	2046.000000
6.780000	-0.045065	-26.633511	-7.160159	-6.782916	-8.625862	-4.064572	0.000000	-10.000000	-0.458333	25.650000	72.500000	1023.000000	1023.000000	2046.000000
6.800000	-0.044188	-26.115339	-6.990797	-6.643064	-8.564914	-3.916565	0.000000	-10.000000	-0.466667	26.049999	81.000000	1023.000000	1023.000000	2046.000000
6.820000	-0.043041	-25.437193	-6.822547	-6.518936	-8.316797	-3.778913	0.000000	-10.000000	-0.458333	26.333334	89.666664	1023.000000	1023.000000	2046.000000
6.840000	-0.042027	-24.837801	-6.651434	-6.430179	-8.067905	-3.688283	0.000000	-10.000000	-0.450000	26.333334	98.333336	1023.000000	1023.000000	2046.000000
6.860000	-0.041231	-24.367741	-6.513307	-6.301085	-7.975007	-3.578343	0.000000	-10.000000	-0.441667	26.600000	107.166664	1023.000000	1023.000000	2046.000000
6.880000	-0.040153	-23.730696	-6.291582	-6.192677	-7.762263	-3.484175	0.000000	-10.000000	-0.433333	26.700001	116.000000	1023.000000	1023.000000	2046.000000
6.900000	-0.039277	-23.212429	-6.196840	-6.111343	-7.578086	-3.326160	0.000000	-10.000000	-0.433333	26.966667	125.000000	1023.000000	1023.000000	2046.000000
6.920000	-0.038342	-22.660067	-6.017091	-5.985447	-7.447672	-3.209857	0.000000	-10.000000	-0.441667	26.916668	133.833328	1023.000000	1023.000000	2046.000000
6.940000	-0.037228	-22.001759	-5.841454	-5.847458	-7.185424	-3.127422	0.000000	-10.000000	-0.466667	26.866667	142.833328	1023.000000	1023.000000	2046.000000
6.960000	-0.036380	-21.500374	-5.738400	-5.768898	-7.057224	-2.935850	0.000000	-10.000000	-0.466667	27.066666	151.833328	1023.000000	1023.000000	2046.000000
6.980000	-0.035328	-20.878792	-5.556789	-5.604321	-6.899974	-2.817708	0.000000	-10.000000	-0.466667	27.116667	160.833328	1023.000000	1023.000000	2046.000000
7.000000	-0.034193	-20.207890	-5.379081	-5.497714	-6.625080	-2.706014	0.000000	-10.000000	-0.466667	27.366667	169.833328	1023.000000	1023.000000	2046.000000
7.020000	-0.033268	-19.661156	-5.178902	-5.396733	-6.537349	-2.548171	0.000000	-10.000000	-0.466667	27.200001	178.833328	1023.000000	1023.000000	2046.000000
7.040000	-0.032256	-19.063097	-5.062914	-5.198960	-6.363429	-2.437794	0.000000	-10.000000	-0.483333	27.416666	188.000000	1023.000000	1023.000000	2046.000000
7.060000	-0.031101	-18.380850	-4.868831	-5.117546	-6.074294	-2.320178	0.000000	-10.000000	-0.475000	27.500000	197.166672	1023.000000	1023.000000	2046.000000
7.080000	-0.030095	-17.785913	-4.689998	-5.007657	-5.965443	-2.122815	0.000000	-10.000000	-0.491667	27.716667	206.333328	1023.000000	1023.000000	2046.000000
7.100000	-0.029012	-17.146235	-4.534824	-4.800074	-5.775815	-2.035521	0.000000	-10.000000	-0.475000	27.583334	215.500000	1023.000000	1023.000000	2046.000000
7.120000	-0.027611	-16.318031	-4.318326	-4.653850	-5.443008	-1.902848	0.000000	-10.000000	-0.466667	27.466667	224.666672	1023.000000	1023.000000	2046.000000
7.140000	-0.026722	-15.792915	-4.196184	-4.481694	-5.362494	-1.752543	0.000000	-10.000000	-0.466667	27.400002	233.833328	1023.000000	1023.000000	2046.000000
7.160000	-0.025881	-15.295548	-4.036661	-4.289492	-5.267387	-1.702009	0.000000	-10.000000	-0.483333	27.550001	243.166672	1023.000000	1023.000000	2046.000000
7.180000	-0.025071	-14.816744	-3.913542	-4.145093	-5.049567	-1.708541	0.000000	-10.000000	-0.500000	27.866667	252.333328	1023.000000	1023.000000	2046.000000
7.200000	-0.024515	-14.488178	-3.854881	-4.157514	-4.997768	-1.478015	0.000000	-10.000000	-0.500000	28.150000	261.666656	1023.000000	1023.000000	2046.000000
7.220000	-0.023818	-14.076262	-3.728681	-3.922878	-4.974086	-1.450617	0.000000	-10.000000	-0.500000	28.050001	271.000000	1023.000000	1023.000000	2046.000000
7.240000	-0.022856	-13.507957	-3.638478	-3.797778	-4.757084	-1.314616	0.000000	-10.000000	-0.500000	28.183334	280.333344	1023.000000	1023.000000	2046.000000
7.260000	-0.021920	-12.954854	-3.614811	-3.503776	-4.735853	-1.100415	0.000000	-10.000000	-0.500000	28.066668	289.666656	1023.000000	1023.000000	2046.000000
7.280000	-0.020784	-12.283595	-3.521357	-3.275335	-4.577703	-0.909199	0.000000	-10.000000	-0.491667	27.966667	299.000000	1023.000000	1023.000000	2046.000000
7.300000	-0.019983	-11.810080	-3.442241	-3.171201	-4.316722	-0.879914	0.000000	-10.000000	-0.475000	27.633333	308.333344	1023.000000	1023.000000	2046.000000
7.320000	-0.020403	-12.057948	-3.529989	-3.173145	-4.333179	-1.021636	0.000000	-10.000000	-0.458333	27.133333	317.666656	1023.000000	1023.000000	2046.000000
7.340000	-0.021683	-12.814413	-3.754223	-3.250477	-4.418262	-1.391452	0.000000	-10.000000	-0.441667	26.416666	329.833344	1023.000000	1023.000000	2046.000000
7.360000	-0.022980	-13.581232	-3.949880	-3.412081	-4.591778	-1.627493	0.000000	-10.000000	-0.433333	25.700001	339.000000	1023.000000	1023.000000	2046.000000
7.380000	-0.023925	-14.139966	-4.217498	-3.375073	-4.845401	-1.701995	0.000000	-10.000000	-0.433333	25.250000	347.666656	1023.000000	1023.000000	2046.000000
7.400000	-0.024201	-14.302817	-4.346473	-3.283467	-4.862508	-1.810369	0.000000	-10.000000	-0.441667	25.333334	353.333344	1023.000000	1023.000000	2046.000000
7.420000	-0.024049	-14.213043	-4.361320	-3.266616	-4.750897	-1.834210	0.000000	-10.000000	-0.458333	25.450001	361.666656	1023.000000	1023.000000	2046.000000
7.440000	-0.023824	-14.079752	-4.353426	-3.044840	-4.837471	-1.844015	0.000000	-10.000000	-0.475000	25.800001	370.333344	1023.000000	1023.000000	2046.000000
7.460000	-0.023189	-13.704940	-4.270478	-2.885905	-4.665518	-1.883039	0.000000	-10.000000	-0.500000	26.216667	378.833344	1023.000000	1023.000000	2046.000000
7.480000	-0.022726	-13.431314	-4.137515	-2.755111	-4.697920	-1.840768	0.000000	-10.000000	-0.491667	26.666668	387.666656	1023.000000	1023.000000	2046.000000
7.500000	-0.022018	-13.012592	-4.048407	-2.498998	-4.671939	-1.793247	0.000000	-10.000000	-0.491667	27.100000	396.500000	1023.000000	1023.000000	2046.000000
7.520000	-0.021119	-12.481168	-3.941122	-2.278427	-4.467188	-1.794431	0.000000	-10.000000	-0.483333	27.450001	405.500000	1023.000000	1023.000000	2046.000000
7.540000	-0.020418	-12.067219	-3.838646	-2.097109	-4.420319	-1.711145	0.000000	-10.000000	-0.483333	27.583334	414.500000	1023.000000	1023.000000	2046.000000
7.560000	-0.019534	-11.544323	-3.749329	-1.830999	-4.342706	-1.621289	0.000000	-10.000000	-0.466667	27.333334	423.666656	1023.000000	1023.000000	2046.000000
7.580000	-0.018664	-11.030265	-3.594471	-1.712425	-4.168405	-1.554965	0.000000	-10.000000	-0.441667	26.800001	432.833344	1023.000000	1023.000000	2046.000000
7.600000	-0.017786	-10.511743	-3.427437	-1.545606	-4.156050	-1.382649	0.000000	-10.000000	-0.433333	26.166668	442.000000	1023.000000	1023.000000	2046.000000
7.620000	-0.016739	-9.892748	-3.244426	-1.550542	-3.897711	-1.200068	0.000000	-10.000000	-0.416667	25.566668	450.833344	1023.000000	1023.000000	2046.000000
7.640000	-0.015958	-9.431426	-3.000063	-1.682276	-3.766217	-0.982870	0.000000	-10.000000	-0.391667	24.633333	459.500000	1023.000000	1023.000000	2046.000000
7.660000	-0.014914	-8.814471	-2.684408	-1.751481	-3.644723	-0.733859	0.000000	-10.000000	-0.350000	23.500000	467.833344	1023.000000	1023.000000	2046.000000
7.680000	-0.013723	-8.110470	-2.413073	-1.873866	-3.278437	-0.545095	0.000000	-10.000000	-0.308333	22.483334	475.833344	1023.000000	1023.000000	2046.000000
7.700000	-0.013094	-7.738461	-2.168294	-2.046456	-3.155272	-0.368440	0.000000	-10.000000	-0.300000	21.716667	483.500000	1023.000000	1023.000000	2046.000000
7.720000	-0.012317	-7.279507	-1.910338	-2.208519	-2.823481	-0.337169	0.000000	-10.000000	-0.300000	21.466667	490.833344	1023.000000	1023.000000	2046.000000
7.740000	-0.011927	-7.049104	-1.713457	-2.329260	-2.677049	-0.329338	0.000000	-10.000000	-0.308333	21.150002	498.000000	1023.000000	1023.000000	2046.000000
7.760000	-0.011297	-6.676314	-1.501492	-2.299932	-2.548397	-0.326493	0.000000	-10.000000	-0.300000	21.216667	505.000000	1023.000000	1023.000000	2046.000000
7.780000	-0.010530	-6.223393	-1.285964	-2.326961	-2.336733	-0.273735	0.000000	-10.000000	-0.300000	21.183334	512.000000	1023.000000	1023.000000	2046.000000
7.800000	-0.010007	-5.914031	-1.152240	-2.294821	-2.287561	-0.179409	0.000000	-10.000000	-0.300000	21.066668	519.166687	1023.000000	1023.000000	2046.000000
7.820000	-0.009305	-5.499052	-0.991495	-2.231631	-2.117330	-0.158596	0.000000	-10.000000	-0.300000	21.016666	526.333313	1023.000000	1023.000000	2046.000000
7.840000	-0.008723	-5.155499	-0.836300	-2.300086	-1.938745	-0.080367	0.000000	-10.000000	-0.300000	20.866667	533.500000	1023.000000	1023.000000	2046.000000
7.860000	-0.008167	-4.826753	-0.744294	-2.190828	-1.910193	0.018562	0.000000	-10.000000	-0.300000	20.883333	540.500000	1023.000000	1023.000000	2046.000000
7.880000	-0.007266	-4.294119	-0.582149	-2.125175	-1.669681	0.082886	0.000000	-10.000000	-0.291667	20.533333	547.500000	1023.000000	1023.000000	2046.000000
7.900000	-0.006643	-3.925800	-0.442174	-2.107798	-1.548113	0.172285	0.000000	-10.000000	-0.275000	20.033333	554.333313	1023.000000	1023.000000	2046.000000
7.920000	-0.005815	-3.436615	-0.314751	-1.913834	-1.446625	0.238595	0.000000	-10.000000	-0.250000	19.266666	561.000000	1023.000000	1023.000000	2046.000000
7.940000	-0.004811	-2.843427	-0.086011	-1.922061	-1.206281	0.370925	0.000000	-10.000000	-0.233333	18.583334	567.500000	1023.000000	1023.000000	2046.000000
7.960000	-0.004046	-2.391321	0.065335	-1.814266	-1.165570	0.523180	0.000000	-10.000000	-0.216667	17.983334	574.000000	1023.000000	1023.000000	2046.000000
7.980000	-0.003295	-1.947603	0.183621	-1.700072	-0.988602	0.557450	0.000000	-10.000000	-0.200000	17.483334	580.166687	1023.000000	1023.000000	2046.000000
8.000000	-0.002342	-1.383988	0.416984	-1.633185	-0.798687	0.630900	0.000000	-10.000000	-0.183333	16.850000	586.000000	1023.000000	1023.000000	2046.000000
8.020000	-0.001742	-1.029744	0.489468	-1.530462	-0.761970	0.773220	0.000000	-10.000000	-0.175000	16.299999	591.666687	1023.000000	1023.000000	2046.000000
8.040000	-0.001099	-0.649750	0.640114	-1.441969	-0.640544	0.792650	0.000000	-10.000000	-0.166667	15.583333	597.166687	1023.000000	1023.000000	2046.000000
8.060000	-0.000350	-0.206893	0.733004	-1.363672	-0.441096	0.864871	0.000000	-10.000000	-0.158333	14.883333	602.500000	1023.000000	1023.000000	2046.000000
8.080000	0.000139	0.082241	0.784412	-1.280927	-0.450248	1.029004	0.000000	-10.000000	-0.141667	13.750000	607.500000	1023.000000	1023.000000	2046.000000
8.100000	0.000699	0.412816	0.916169	-1.202671	-0.365328	1.064645	0.000000	-10.000000	-0.116667	12.333334	612.333313	1023.000000	1023.000000	2046.000000
8.120000	0.001350	0.797899	1.004360	-1.149761	-0.168045	1.111344	0.000000	-10.000000	-0.075000	10.666667	616.833313	1023.000000	1023.000000	2046.000000
8.140000	0.001598	0.944672	1.031708	-1.119192	-0.205841	1.237997	0.000000	-10.000000	-0.041667	8.450000	620.666687	1023.000000	1023.000000	2046.000000
8.160000	0.001916	1.132384	1.098274	-1.054102	-0.181294	1.269507	0.000000	-10.000000	-0.016667	5.800000	623.833313	1023.000000	1023.000000	2046.000000
8.180000	0.002460	1.454069	1.213779	-1.004425	-0.037581	1.282296	0.000000	-10.000000	0.000000	2.033333	626.166687	1023.000000	1023.000000	2046.000000
8.200000	0.002794	1.651337	1.196052	-0.908410	-0.030505	1.394200	0.000000	-10.000000	0.016667	-1.033333	627.500000	1023.000000	1023.000000	2046.000000
8.220000	0.003160	1.867650	1.205607	-0.757201	-0.092756	1.512001	0.000000	-10.000000	0.033333	-3.916667	628.000000	1023.000000	1023.000000	2046.000000
8.240000	0.003341	1.974284	1.173952	-0.681125	0.001362	1.480095	0.000000	-10.000000	0.033333	-5.833333	628.000000	1023.000000	1023.000000	2046.000000
8.260000	0.003273	1.934276	1.140823	-0.699297	-0.085688	1.578438	0.000000	-10.000000	0.033333	-7.716667	628.000000	1023.000000	1023.000000	2046.000000
8.280000	0.003080	1.820300	1.046297	-0.615899	-0.223956	1.613858	0.000000	-10.000000	0.033333	-9.050000	628.000000	1023.000000	1023.000000	2046.000000
8.300000	0.003060	1.808559	1.024676	-0.563763	-0.286655	1.634301	0.000000	-10.000000	0.041667	-10.050000	628.000000	1023.000000	1023.000000	2046.000000
8.320000	0.002980	1.761422	0.980240	-0.516494	-0.361153	1.658828	0.000000	-10.000000	0.050000	-10.933333	628.000000	1023.000000	1023.000000	2046.000000
8.340000	0.002795	1.651712	0.742131	-0.427036	-0.463968	1.800585	0.000000	-10.000000	0.066667	-11.800000	624.333313	1023.000000	1023.000000	2046.000000
8.360000	0.002802	1.655762	0.646299	-0.394332	-0.370930	1.774726	0.000000	-10.000000	0.075000	-12.633333	616.000000	1023.000000	1023.000000	2046.000000
8.380000	0.001890	1.116837	0.581452	-0.597208	-0.392343	1.524937	0.000000	-10.000000	0.091667	-13.116667	606.166687	1023.000000	1023.000000	2046.000000
8.400000	-0.000577	-0.341085	0.193023	-0.918776	-0.674157	1.058824	0.000000	-10.000000	0.091667	-13.266666	598.500000	1023.000000	1023.000000	2046.000000
8.420000	-0.003151	-1.861953	-0.236460	-1.118274	-1.093988	0.586769	0.000000	-10.000000	0.100000	-13.466667	594.166687	1023.000000	1023.000000	2046.000000
8.440000	-0.005284	-3.122843	-0.630654	-1.324990	-1.441668	0.274469	0.000000	-10.000000	0.100000	-13.433333	589.666687	1023.000000	1023.000000	2046.000000
8.460000	-0.007065	-4.175352	-1.044259	-1.388938	-1.825796	0.083641	0.000000	-10.000000	0.091667	-13.316667	585.333313	1023.000000	1023.000000	2046.000000
8.480000	-0.007969	-4.709596	-1.233560	-1.355858	-2.043497	-0.076680	0.000000	-10.000000	0.075000	-12.583334	580.833313	1023.000000	1023.000000	2046.000000
8.500000	-0.008719	-5.152806	-1.415596	-1.443992	-2.092186	-0.201032	0.000000	-10.000000	0.058333	-11.683333	576.666687	1023.000000	1023.000000	2046.000000
8.520000	-0.009399	-5.554998	-1.574573	-1.366414	-2.302777	-0.311235	0.000000	-10.000000	0.050000	-10.683333	572.666687	1023.000000	1023.000000	2046.000000
8.540000	-0.009791	-5.786436	-1.674717	-1.281899	-2.450849	-0.378970	0.000000	-10.000000	0.050000	-10.000000	569.166687	1023.000000	1023.000000	2046.000000
8.560000	-0.010149	-5.997984	-1.738532	-1.258881	-2.534184	-0.466387	0.000000	-10.000000	0.066667	-9.950000	565.833313	1023.000000	1023.000000	2046.000000
8.580000	-0.010619	-6.275702	-1.851168	-1.177193	-2.710977	-0.536365	0.000000	-10.000000	0.066667	-10.383333	562.500000	1023.000000	1023.000000	2046.000000
8.600000	-0.011004	-6.503291	-1.964261	-1.101786	-2.824826	-0.612418	0.000000	-10.000000	0.083333	-11.116667	558.833313	1023.000000	1023.000000	2046.000000
8.620000	-0.011182	-6.608488	-2.015587	-1.106813	-2.828511	-0.657577	0.000000	-10.000000	0.083333	-12.150001	555.000000	1023.000000	1023.000000	2046.000000
8.640000	-0.011562	-6.833415	-2.141063	-1.041273	-2.969135	-0.681943	0.000000	-10.000000	0.116667	-13.450000	551.000000	1023.000000	1023.000000	2046.000000
8.660000	-0.012031	-7.110557	-2.237180	-1.031541	-3.093871	-0.747964	0.000000	-10.000000	0.150000	-14.966667	546.500000	1023.000000	1023.000000	2046.000000
8.680000	-0.012172	-7.193644	-2.258716	-1.213758	-3.023405	-0.697765	0.000000	-10.000000	0.200000	-16.583334	541.666687	1023.000000	1023.000000	2046.000000
8.700000	-0.012537	-7.409616	-2.251570	-1.478275	-3.115173	-0.564598	0.000000	-10.000000	0.250000	-18.450001	536.000000	1023.000000	1023.000000	2046.000000
8.720000	-0.012792	-7.559883	-2.148690	-1.797428	-3.145530	-0.468235	0.000000	-10.000000	0.308333	-20.366667	529.833313	1023.000000	1023.000000	2046.000000
8.740000	-0.013085	-7.733490	-2.116749	-2.162989	-3.038747	-0.415006	0.000000	-10.000000	0.350000	-21.983334	523.000000	1023.000000	1023.000000	2046.000000
8.760000	-0.013526	-7.993855	-2.111644	-2.451101	-3.041152	-0.389959	0.000000	-10.000000	0.383333	-23.100000	515.666687	1023.000000	1023.000000	2046.000000
8.780000	-0.014121	-8.345332	-2.078662	-2.741372	-3.009943	-0.515356	0.000000	-10.000000	0.383333	-23.550001	508.000000	1023.000000	1023.000000	2046.000000
8.800000	-0.014707	-8.691881	-2.023988	-3.062670	-2.966432	-0.638791	0.000000	-10.000000	0.375000	-23.683334	500.000000	1023.000000	1023.000000	2046.000000
8.820000	-0.015408	-9.106148	-2.054264	-3.288054	-3.038646	-0.725185	0.000000	-10.000000	0.366667	-23.450001	492.000000	1023.000000	1023.000000	2046.000000
8.840000	-0.016003	-9.457582	-2.037780	-3.410107	-3.159184	-0.850510	0.000000	-10.000000	0.358333	-23.166668	484.333344	1023.000000	1023.000000	2046.000000
8.860000	-0.016526	-9.766844	-2.099971	-3.526402	-3.164783	-0.975688	0.000000	-10.000000	0.366667	-23.100000	476.666656	1023.000000	1023.000000	2046.000000
8.880000	-0.017172	-10.148445	-2.183930	-3.635045	-3.292928	-1.036542	0.000000	-10.000000	0.375000	-23.083334	469.000000	1023.000000	1023.000000	2046.000000
8.900000	-0.017812	-10.526905	-2.201830	-3.769768	-3.414097	-1.141210	0.000000	-10.000000	0.383333	-23.266666	461.166656	1023.000000	1023.000000	2046.000000
8.920000	-0.018334	-10.835366	-2.287365	-3.878326	-3.429006	-1.240669	0.000000	-10.000000	0.383333	-23.316666	453.500000	1023.000000	1023.000000	2046.000000
8.940000	-0.018846	-11.137935	-2.396545	-3.958336	-3.553149	-1.229906	0.000000	-10.000000	0.366667	-23.299999	445.833344	1023.000000	1023.000000	2046.000000
8.960000	-0.019169	-11.328629	-2.392310	-4.042266	-3.630208	-1.263846	0.000000	-10.000000	0.366667	-23.266666	438.000000	1023.000000	1023.000000	2046.000000
8.980000	-0.019415	-11.474055	-2.410969	-4.093566	-3.650217	-1.319303	0.000000	-10.000000	0.366667	-23.250000	430.000000	1023.000000	1023.000000	2046.000000
9.000000	-0.019891	-11.755610	-2.530171	-4.101142	-3.752927	-1.371369	0.000000	-10.000000	0.375000	-23.466667	422.333344	1023.000000	1023.000000	2046.000000
9.020000	-0.020136	-11.900606	-2.499951	-4.163435	-3.785759	-1.451461	0.000000	-10.000000	0.383333	-23.533333	414.666656	1023.000000	1023.000000	2046.000000
9.040000	-0.020335	-12.017943	-2.520271	-4.209486	-3.808945	-1.479242	0.000000	-10.000000	0.391667	-23.549999	407.000000	1023.000000	1023.000000	2046.000000
9.060000	-0.020704	-12.235783	-2.602427	-4.232376	-3.915054	-1.485926	0.000000	-10.000000	0.400000	-23.350000	399.000000	1023.000000	1023.000000	2046.000000
9.080000	-0.020972	-12.394466	-2.615011	-4.245301	-3.980808	-1.553346	0.000000	-10.000000	0.400000	-23.366667	391.000000	1023.000000	1023.000000	2046.000000
9.100000	-0.021309	-12.593874	-2.689603	-4.314332	-3.990920	-1.599020	0.000000	-10.000000	0.391667	-23.233334	383.000000	1023.000000	1023.000000	2046.000000
9.120000	-0.021678	-12.811578	-2.784294	-4.327990	-4.092448	-1.606846	0.000000	-10.000000	0.375000	-23.216667	375.333344	1023.000000	1023.000000	2046.000000
9.140000	-0.022057	-13.035711	-2.744422	-4.415567	-4.196782	-1.678941	0.000000	-10.000000	0.358333	-23.100000	367.666656	1023.000000	1023.000000	2046.000000
9.160000	-0.022275	-13.164443	-2.852104	-4.343781	-4.243564	-1.724993	0.000000	-10.000000	0.366667	-23.050001	360.000000	1023.000000	1023.000000	2046.000000
9.180000	-0.022760	-13.451443	-2.921233	-4.432306	-4.387968	-1.709935	0.000000	-10.000000	0.375000	-22.966667	352.333344	1023.000000	1023.000000	2046.000000
9.200000	-0.022951	-13.564239	-2.889843	-4.490098	-4.427792	-1.756505	0.000000	-10.000000	0.383333	-22.783333	344.666656	1023.000000	1023.000000	2046.000000
9.220000	-0.023310	-13.776010	-2.995027	-4.439864	-4.503242	-1.837877	0.000000	-10.000000	0.375000	-22.716667	337.166656	1023.000000	1023.000000	2046.000000
9.240000	-0.023644	-13.973574	-3.081856	-4.487887	-4.590895	-1.812935	0.000000	-10.000000	0.366667	-22.666666	329.500000	1023.000000	1023.000000	2046.000000
9.260000	-0.023906	-14.128601	-3.057184	-4.570508	-4.619621	-1.881289	0.000000	-10.000000	0.366667	-22.616667	321.833344	1023.000000	1023.000000	2046.000000
9.280000	-0.023963	-14.161880	-3.154193	-4.437544	-4.622298	-1.947845	0.000000	-10.000000	0.358333	-22.600000	314.333344	1023.000000	1023.000000	2046.000000
9.300000	-0.024042	-14.208850	-3.234046	-4.382286	-4.733676	-1.858842	0.000000	-10.000000	0.358333	-22.500000	306.666656	1023.000000	1023.000000	2046.000000
9.320000	-0.024241	-14.326373	-3.240809	-4.377761	-4.792964	-1.914839	0.000000	-10.000000	0.350000	-22.400000	299.333344	1023.000000	1023.000000	2046.000000
9.340000	-0.024527	-14.495264	-3.394795	-4.322097	-4.855462	-1.922910	0.000000	-10.000000	0.350000	-22.216667	291.833344	1023.000000	1023.000000	2046.000000
9.360000	-0.025061	-14.810769	-3.499305	-4.329994	-5.061558	-1.919911	0.000000	-10.000000	0.358333	-21.950001	284.500000	1023.000000	1023.000000	2046.000000
9.380000	-0.025352	-14.983161	-3.515068	-4.319165	-5.147257	-2.001671	0.000000	-10.000000	0.358333	-21.900002	277.166656	1023.000000	1023.000000	2046.000000
9.400000	-0.025882	-15.296186	-3.706463	-4.240401	-5.283211	-2.066112	0.000000	-10.000000	0.358333	-21.800001	269.833344	1023.000000	1023.000000	2046.000000
9.420000	-0.026268	-15.524207	-3.865813	-4.199379	-5.442194	-2.016820	0.000000	-10.000000	0.350000	-21.916668	262.500000	1023.000000	1023.000000	2046.000000
9.440000	-0.026337	-15.565387	-3.880634	-4.151244	-5.496133	-2.037375	0.000000	-10.000000	0.358333	-21.916668	255.166672	1023.000000	1023.000000	2046.000000
9.460000	-0.026750	-15.809140	-4.075576	-4.108997	-5.502006	-2.122561	0.000000	-10.000000	0.350000	-21.966667	247.833328	1023.000000	1023.000000	2046.000000
9.480000	-0.028227	-16.681969	-4.270473	-4.410292	-5.676826	-2.324378	0.000000	-10.000000	0.350000	-21.833334	240.500000	1023.000000	1023.000000	2046.000000
9.500000	-0.030759	-18.178699	-4.635069	-4.685335	-6.011231	-2.847064	0.000000	-10.000000	0.341667	-21.900000	233.166672	1023.000000	1023.000000	2046.000000
9.520000	-0.033399	-19.738529	-5.179686	-4.920241	-6.420852	-3.217751	0.000000	-10.000000	0.350000	-21.916668	225.833328	1023.000000	1023.000000	2046.000000
9.540000	-0.035555	-21.012739	-5.539187	-5.086168	-6.887743	-3.499640	0.000000	-10.000000	0.341667	-21.883333	218.500000	1023.000000	1023.000000	2046.000000
9.560000	-0.036972	-21.850721	-5.893729	-5.161632	-7.126691	-3.668671	0.000000	-10.000000	0.333333	-21.550001	211.166672	1023.000000	1023.000000	2046.000000
9.580000	-0.038194	-22.572813	-6.179234	-5.234714	-7.325069	-3.833796	0.000000	-10.000000	0.325000	-21.166668	204.000000	1023.000000	1023.000000	2046.000000
9.600000	-0.039011	-23.055229	-6.291541	-5.262487	-7.539861	-3.961339	0.000000	-10.000000	0.325000	-20.800001	197.000000	1023.000000	1023.000000	2046.000000
9.620000	-0.039765	-23.501314	-6.567154	-5.180223	-7.622891	-4.131047	0.000000	-10.000000	0.316667	-20.516666	190.000000	1023.000000	1023.000000	2046.000000
9.640000	-0.040519	-23.946840	-6.725002	-5.152036	-7.832290	-4.237512	0.000000	-10.000000	0.308333	-20.266666	183.166672	1023.000000	1023.000000	2046.000000
9.660000	-0.040990	-24.225178	-6.765996	-5.077393	-8.042071	-4.339718	0.000000	-10.000000	0.300000	-20.050001	176.333328	1023.000000	1023.000000	2046.000000
9.680000	-0.041436	-24.488440	-7.019800	-4.959077	-8.110334	-4.399229	0.000000	-10.000000	0.275000	-19.683334	169.666672	1023.000000	1023.000000	2046.000000
9.700000	-0.041958	-24.797077	-7.119448	-4.968914	-8.264624	-4.444092	0.000000	-10.000000	0.241667	-19.066668	163.000000	1023.000000	1023.000000	2046.000000
9.720000	-0.042318	-25.010027	-7.187977	-4.925313	-8.362715	-4.534023	0.000000	-10.000000	0.208333	-18.433334	154.666672	1023.000000	1023.000000	2046.000000
9.740000	-0.042565	-25.155819	-7.371783	-4.841259	-8.402565	-4.540210	0.000000	-10.000000	0.200000	-17.933334	148.500000	1023.000000	1023.000000	2046.000000
9.760000	-0.042825	-25.309532	-7.302145	-4.928684	-8.584743	-4.493959	0.000000	-10.000000	0.200000	-17.816668	142.500000	1023.000000	1023.000000	2046.000000
9.780000	-0.042978	-25.400204	-7.321041	-5.117234	-8.582118	-4.379811	0.000000	-10.000000	0.200000	-17.950001	138.500000	1023.000000	1023.000000	2046.000000
9.800000	-0.043241	-25.555191	-7.290700	-5.446929	-8.598015	-4.219548	0.000000	-10.000000	0.216667	-18.250000	132.500000	1023.000000	1023.000000	2046.000000
9.820000	-0.043390	-25.643381	-7.127135	-5.758674	-8.633836	-4.123735	0.000000	-10.000000	0.233333	-18.833334	126.333336	1023.000000	1023.000000	2046.000000
9.840000	-0.043600	-25.767542	-7.170010	-6.009786	-8.566459	-4.021288	0.000000	-10.000000	0.233333	-18.983334	120.000000	1023.000000	1023.000000	2046.000000
9.860000	-0.043999	-26.003464	-7.080024	-6.356443	-8.572020	-3.994977	0.000000	-10.000000	0.225000	-18.816668	113.666664	1023.000000	1023.000000	2046.000000
9.880000	-0.044443	-26.265783	-6.998250	-6.622189	-8.578087	-4.067257	0.000000	-10.000000	0.208333	-18.016666	107.500000	1023.000000	1023.000000	2046.000000
9.900000	-0.045009	-26.600441	-7.075185	-6.746755	-8.593190	-4.185310	0.000000	-10.000000	0.191667	-17.400002	101.500000	1023.000000	1023.000000	2046.000000
9.920000	-0.045508	-26.895260	-7.005186	-6.952742	-8.749612	-4.187719	0.000000	-10.000000	0.166667	-16.683334	95.666664	1023.000000	1023.000000	2046.000000
9.940000	-0.045867	-27.107504	-7.082183	-6.968354	-8.780853	-4.276113	0.000000	-10.000000	0.158333	-16.300001	90.000000	1023.000000	1023.000000	2046.000000
9.960000	-0.046266	-27.343491	-7.171337	-6.993021	-8.875749	-4.303383	0.000000	-10.000000	0.158333	-15.933334	84.666664	1023.000000	1023.000000	2046.000000
9.980000	-0.046692	-27.595009	-7.131980	-7.109750	-9.023081	-4.330198	0.000000	-10.000000	0.158333	-15.566667	79.333336	1023.000000	1023.000000	2046.000000
10.000000	-0.046972	-27.760324	-7.287016	-7.097078	-9.021945	-4.354285	0.000000	-10.000000	0.150000	-15.050000	74.166664	1023.000000	1023.000000	2046.000000
10.020000	-0.047364	-27.992014	-7.363137	-7.174242	-9.138514	-4.316121	0.000000	-10.000000	0.150000	-14.350000	69.000000	1023.000000	1023.000000	2046.000000
10.040000	-0.047558	-28.107048	-7.299397	-7.203690	-9.251307	-4.352655	0.000000	-10.000000	0.133333	-13.700000	64.166664	1023.000000	1023.000000	2046.000000
10.060000	-0.047601	-28.132370	-7.432584	-7.182011	-9.216482	-4.301293	0.000000	-10.000000	0.100000	-13.133333	59.500000	1023.000000	1023.000000	2046.000000
10.080000	-0.047804	-28.252279	-7.429341	-7.207907	-9.345060	-4.269970	0.000000	-10.000000	0.066667	-12.833333	55.166668	1023.000000	1023.000000	2046.000000
10.100000	-0.047696	-28.188345	-7.365435	-7.207337	-9.371173	-4.244400	0.000000	-10.000000	0.050000	-12.533334	51.000000	1023.000000	1023.000000	2046.000000
10.120000	-0.047650	-28.161087	-7.468627	-7.140367	-9.329584	-4.222507	0.000000	-10.000000	0.058333	-12.333333	47.000000	1023.000000	1023.000000	2046.000000
10.140000	-0.047651	-28.161963	-7.375472	-7.191963	-9.428232	-4.166295	0.000000	-10.000000	0.058333	-11.983334	43.000000	1023.000000	1023.000000	2046.000000
10.160000	-0.047697	-28.189077	-7.357913	-7.183254	-9.484761	-4.163149	0.000000	-10.000000	0.058333	-11.666667	39.000000	1023.000000	1023.000000	2046.000000
10.180000	-0.047678	-28.177872	-7.509363	-7.105727	-9.422111	-4.140671	0.000000	-10.000000	0.050000	-11.300000	35.000000	1023.000000	1023.000000	2046.000000
10.200000	-0.047770	-28.232101	-7.488223	-7.141263	-9.483959	-4.118656	0.000000	-10.000000	0.050000	-10.733334	31.000000	1023.000000	1023.000000	2046.000000
10.220000	-0.047757	-28.224623	-7.434510	-7.114920	-9.580936	-4.094257	0.000000	-10.000000	0.050000	-10.283334	27.333334	1023.000000	1023.000000	2046.000000
10.240000	-0.047781	-28.238836	-7.519929	-7.043921	-9.577297	-4.097689	0.000000	-10.000000	0.033333	-9.650000	23.833334	1023.000000	1023.000000	2046.000000
10.260000	-0.047758	-28.224731	-7.543880	-7.044765	-9.583953	-4.052134	0.000000	-10.000000	0.033333	-9.283334	20.666666	1023.000000	1023.000000	2046.000000
10.280000	-0.047731	-28.208918	-7.455571	-7.053077	-9.694525	-4.005746	0.000000	-10.000000	0.025000	-8.850000	17.500000	1023.000000	1023.000000	2046.000000
10.300000	-0.047656	-28.164587	-7.525608	-6.950418	-9.670243	-4.018319	0.000000	-10.000000	0.025000	-8.400000	14.500000	1023.000000	1023.000000	2046.000000
10.320000	-0.047691	-28.185432	-7.579196	-6.916129	-9.679637	-4.010469	0.000000	-10.000000	0.016667	-7.983333	11.666667	1023.000000	1023.000000	2046.000000
10.340000	-0.047750	-28.220114	-7.527939	-6.951418	-9.767641	-3.973115	0.000000	-10.000000	0.008333	-7.533333	9.000000	1023.000000	1023.000000	2046.000000
10.360000	-0.047598	-28.130297	-7.535458	-6.909029	-9.734323	-3.951487	0.000000	-10.000000	0.008333	-7.166667	6.666667	1023.000000	1023.000000	2046.000000
10.380000	-0.047545	-28.099216	-7.581697	-6.853335	-9.703086	-3.961098	0.000000	-10.000000	0.000000	-6.766667	4.166667	1023.000000	1023.000000	2046.000000
10.400000	-0.047199	-27.894814	-7.425733	-6.849699	-9.744891	-3.874490	0.000000	-10.000000	0.008333	-6.350000	2.000000	1023.000000	1023.000000	2046.000000
10.420000	-0.046790	-27.653015	-7.412842	-6.719090	-9.670932	-3.850151	0.000000	-10.000000	0.008333	-5.900000	0.000000	1023.000000	1023.000000	2046.000000
10.440000	-0.046401	-27.422812	-7.472431	-6.582037	-9.560759	-3.807585	0.000000	-10.000000	0.008333	-5.333333	-1.666667	1023.000000	1023.000000	2046.000000
10.460000	-0.046200	-27.303993	-7.366466	-6.537590	-9.646206	-3.753732	0.000000	-10.000000	0.000000	-4.683333	-3.166667	1023.000000	1023.000000	2046.000000
10.480000	-0.046227	-27.320087	-7.331840	-6.504153	-9.755600	-3.728494	0.000000	-10.000000	0.000000	-4.016667	-4.666667	1023.000000	1023.000000	2046.000000
10.500000	-0.046326	-27.378483	-7.519680	-6.361104	-9.676927	-3.820773	0.000000	-10.000000	0.000000	-3.416667	-5.833333	1023.000000	1023.000000	2046.000000
10.520000	-0.046373	-27.406284	-7.540438	-6.318032	-9.724107	-3.823707	0.000000	-10.000000	0.000000	-2.750000	-7.000000	1023.000000	1023.000000	2046.000000
10.540000	-0.046300	-27.363592	-7.528826	-6.177996	-9.891100	-3.765670	0.000000	-10.000000	-0.016667	-1.616667	-7.666667	1023.000000	1023.000000	2046.000000
10.560000	-0.045969	-27.167946	-7.683790	-5.914852	-9.805265	-3.764038	0.000000	-10.000000	-0.025000	-0.650000	-8.000000	1023.000000	1023.000000	2046.000000
10.580000	-0.045562	-26.926989	-7.704681	-5.820124	-9.701671	-3.700512	0.000000	-10.000000	-0.041667	0.300000	-8.000000	1023.000000	1023.000000	2046.000000
10.600000	-0.045742	-27.033585	-7.651727	-5.926589	-9.759567	-3.695701	0.000000	-10.000000	-0.041667	1.350000	-8.000000	1023.000000	1023.000000	2046.000000
10.620000	-0.046766	-27.638569	-7.872004	-5.989164	-9.767240	-4.010162	0.000000	-10.000000	-0.050000	3.033334	-8.000000	1023.000000	1023.000000	2046.000000
10.640000	-0.048559	-28.698090	-8.194628	-6.161509	-9.921961	-4.419992	0.000000	-10.000000	-0.066667	5.100000	-8.000000	1023.000000	1023.000000	2046.000000
10.660000	-0.050308	-29.732222	-8.456930	-6.327373	-10.275308	-4.672611	0.000000	-10.000000	-0.075000	7.200000	-8.000000	1023.000000	1023.000000	2046.000000
10.680000	-0.051269	-30.300241	-8.764309	-6.316418	-10.353214	-4.866302	0.000000	-10.000000	-0.091667	9.116667	-8.000000	1023.000000	1023.000000	2046.000000
10.700000	-0.051686	-30.546597	-8.941554	-6.309839	-10.344880	-4.950325	0.000000	-10.000000	-0.108333	10.816667	-8.000000	1023.000000	1023.000000	2046.000000
10.720000	-0.051963	-30.710363	-8.977014	-6.306670	-10.423569	-5.003111	0.000000	-10.000000	-0.133333	12.216667	-8.000000	1023.000000	1023.000000	2046.000000
10.740000	-0.051885	-30.664238	-9.042186	-6.157723	-10.349868	-5.114461	0.000000	-10.000000	-0.158333	13.483334	-8.000000	1023.000000	1023.000000	2046.000000
10.760000	-0.051592	-30.490728	-9.090448	-5.950850	-10.285512	-5.163917	0.000000	-10.000000	-0.183333	14.883333	2.666667	1023.000000	1023.000000	2046.000000
10.780000	-0.051265	-30.297781	-8.970568	-5.871128	-10.340228	-5.115858	0.000000	-10.000000	-0.208333	16.216667	14.500000	1023.000000	1023.000000	2046.000000
10.800000	-0.050831	-30.040903	-8.991076	-5.602978	-10.252132	-5.194717	0.000000	-10.000000	-0.233333	17.700001	28.333334	1023.000000	1023.000000	2046.000000
10.820000	-0.050178	-29.655016	-8.996410	-5.401269	-10.093624	-5.163713	0.000000	-10.000000	-0.258333	19.233334	33.500000	1023.000000	1023.000000	2046.000000
10.840000	-0.049631	-29.331869	-8.808338	-5.390553	-10.068404	-5.064574	0.000000	-10.000000	-0.291667	20.633333	39.833332	1023.000000	1023.000000	2046.000000
10.860000	-0.048932	-28.918736	-8.675946	-5.231495	-10.034009	-4.977286	0.000000	-10.000000	-0.316667	21.750000	46.500000	1023.000000	1023.000000	2046.000000
10.880000	-0.048061	-28.404303	-8.659907	-5.067490	-9.778817	-4.898088	0.000000	-10.000000	-0.325000	22.383333	53.666668	1023.000000	1023.000000	2046.000000
10.900000	-0.047281	-27.943085	-8.388037	-5.196024	-9.657138	-4.701887	0.000000	-10.000000	-0.316667	22.650000	61.000000	1023.000000	1023.000000	2046.000000
10.920000	-0.046502	-27.482725	-8.071012	-5.350963	-9.595813	-4.464938	0.000000	-10.000000	-0.300000	22.600000	68.500000	1023.000000	1023.000000	2046.000000
10.940000	-0.045705	-27.011484	-8.006383	-5.480812	-9.279712	-4.244580	0.000000	-10.000000	-0.291667	22.333334	76.000000	1023.000000	1023.000000	2046.000000
10.960000	-0.044961	-26.571987	-7.634921	-5.814039	-9.081709	-4.041319	0.000000	-10.000000	-0.283333	22.150000	83.500000	1023.000000	1023.000000	2046.000000
10.980000	-0.044215	-26.131041	-7.311751	-5.981188	-8.907198	-3.930902	0.000000	-10.000000	-0.308333	22.050001	91.000000	1023.000000	1023.000000	2046.000000
11.000000	-0.043721	-25.838961	-7.212755	-6.115796	-8.577610	-3.932799	0.000000	-10.000000	-0.333333	22.316668	98.500000	1023.000000	1023.000000	2046.000000
11.020000	-0.043229	-25.548454	-6.922054	-6.322809	-8.439895	-3.863697	0.000000	-10.000000	-0.358333	22.733334	105.833336	1023.000000	1023.000000	2046.000000
11.040000	-0.042761	-25.271629	-6.676163	-6.378194	-8.356360	-3.860912	0.000000	-10.000000	-0.366667	23.383333	113.333336	1023.000000	1023.000000	2046.000000
11.060000	-0.042232	-24.959072	-6.633599	-6.295226	-8.163954	-3.866294	0.000000	-10.000000	-0.366667	23.750000	121.000000	1023.000000	1023.000000	2046.000000
11.080000	-0.041470	-24.508562	-6.437027	-6.271713	-7.993155	-3.806666	0.000000	-10.000000	-0.391667	24.316668	129.000000	1023.000000	1023.000000	2046.000000
11.100000	-0.041039	-24.254307	-6.251174	-6.298866	-8.001298	-3.702969	0.000000	-10.000000	-0.408333	24.750000	137.000000	1023.000000	1023.000000	2046.000000
11.120000	-0.040357	-23.850792	-6.211373	-6.167746	-7.748538	-3.723135	0.000000	-10.000000	-0.433333	25.200001	145.166672	1023.000000	1023.000000	2046.000000
11.140000	-0.039577	-23.389938	-6.125051	-6.163089	-7.549259	-3.552539	0.000000	-10.000000	-0.450000	25.516666	153.500000	1023.000000	1023.000000	2046.000000
11.160000	-0.038966	-23.029058	-5.932234	-6.160342	-7.470511	-3.465972	0.000000	-10.000000	-0.450000	25.850000	162.000000	1023.000000	1023.000000	2046.000000
11.180000	-0.038076	-22.502998	-5.825543	-6.001808	-7.302387	-3.373261	0.000000	-10.000000	-0.433333	26.150000	170.500000	1023.000000	1023.000000	2046.000000
11.200000	-0.036939	-21.831165	-5.672873	-5.937012	-7.038278	-3.183001	0.000000	-10.000000	-0.408333	26.150000	179.166672	1023.000000	1023.000000	2046.000000
11.220000	-0.036115	-21.343964	-5.428565	-5.894603	-6.988589	-3.032207	0.000000	-10.000000	-0.400000	26.266666	187.833328	1023.000000	1023.000000	2046.000000
11.240000	-0.035050	-20.714401	-5.336431	-5.681126	-6.729540	-2.967305	0.000000	-10.000000	-0.400000	26.233334	196.666672	1023.000000	1023.000000	2046.000000
11.260000	-0.034058	-20.128487	-5.158067	-5.609715	-6.537634	-2.823070	0.000000	-10.000000	-0.400000	26.366667	205.333328	1023.000000	1023.000000	2046.000000
11.280000	-0.033114	-19.570255	-4.922748	-5.567044	-6.445655	-2.634809	0.000000	-10.000000	-0.416667	26.250000	214.166672	1023.000000	1023.000000	2046.000000
11.300000	-0.032027	-18.928036	-4.863819	-5.366202	-6.167236	-2.530779	0.000000	-10.000000	-0.416667	26.333334	223.000000	1023.000000	1023.000000	2046.000000
11.320000	-0.030993	-18.317148	-4.641731	-5.248033	-6.004908	-2.422476	0.000000	-10.000000	-0.450000	26.416666	231.833328	1023.000000	1023.000000	2046.000000
11.340000	-0.030041	-17.754316	-4.439080	-5.161766	-5.900906	-2.252565	0.000000	-10.000000	-0.450000	26.383333	240.666672	1023.000000	1023.000000	2046.000000
11.360000	-0.028958	-17.114302	-4.367853	-4.977365	-5.645456	-2.123626	0.000000	-10.000000	-0.483333	26.366667	249.333328	1023.000000	1023.000000	2046.000000
11.380000	-0.028058	-16.582575	-4.119352	-4.942750	-5.514119	-2.006354	0.000000	-10.000000	-0.458333	26.316668	258.166656	1023.000000	1023.000000	2046.000000
11.400000	-0.026968	-15.937890	-3.948340	-4.717625	-5.413361	-1.858564	0.000000	-10.000000	-0.475000	26.483334	267.000000	1023.000000	1023.000000	2046.000000
11.420000	-0.025931	-15.325437	-3.861571	-4.621040	-5.142763	-1.700063	0.000000	-10.000000	-0.458333	26.683334	275.833344	1023.000000	1023.000000	2046.000000
11.440000	-0.024983	-14.764798	-3.619316	-4.515342	-5.065425	-1.564715	0.000000	-10.000000	-0.491667	26.883333	284.666656	1023.000000	1023.000000	2046.000000
11.460000	-0.023791	-14.060259	-3.583223	-4.254572	-4.771623	-1.450841	0.000000	-10.000000	-0.466667	27.116667	293.500000	1023.000000	1023.000000	2046.000000
11.480000	-0.022758	-13.449839	-3.352328	-4.192495	-4.610026	-1.294990	0.000000	-10.000000	-0.466667	26.733334	302.500000	1023.000000	1023.000000	2046.000000
11.500000	-0.021779	-12.871483	-3.113601	-4.023547	-4.557818	-1.176516	0.000000	-10.000000	-0.441667	26.566668	311.500000	1023.000000	1023.000000	2046.000000
11.520000	-0.020596	-12.172300	-3.076442	-3.860374	-4.177982	-1.057503	0.000000	-10.000000	-0.433333	26.150002	323.333344	1023.000000	1023.000000	2046.000000
11.540000	-0.019484	-11.515270	-2.748316	-3.757236	-4.107632	-0.902087	0.000000	-10.000000	-0.416667	26.233334	332.166656	1023.000000	1023.000000	2046.000000
11.560000	-0.018294	-10.811675	-2.644924	-3.477594	-3.888663	-0.800494	0.000000	-10.000000	-0.416667	25.983334	341.000000	1023.000000	1023.000000	2046.000000
11.580000	-0.017264	-10.202920	-2.555552	-3.305125	-3.647715	-0.694528	0.000000	-10.000000	-0.433333	26.066668	346.833344	1023.000000	1023.000000	2046.000000
11.600000	-0.016598	-9.809359	-2.383179	-3.202418	-3.603667	-0.620095	0.000000	-10.000000	-0.466667	26.000000	355.500000	1023.000000	1023.000000	2046.000000
11.620000	-0.016045	-9.482843	-2.357161	-3.033145	-3.535478	-0.557059	0.000000	-10.000000	-0.475000	26.316668	364.166656	1023.000000	1023.000000	2046.000000
11.640000	-0.015235	-9.004161	-2.218304	-2.931123	-3.408324	-0.446410	0.000000	-10.000000	-0.466667	26.533335	372.833344	1023.000000	1023.000000	2046.000000
11.660000	-0.014575	-8.613647	-2.143866	-2.715446	-3.452101	-0.302233	0.000000	-10.000000	-0.458333	26.533335	381.666656	1023.000000	1023.000000	2046.000000
11.680000	-0.013637	-8.059562	-2.198081	-2.457233	-3.271165	-0.133082	0.000000	-10.000000	-0.450000	26.200001	390.500000	1023.000000	1023.000000	2046.000000
11.700000	-0.012700	-7.505753	-2.051259	-2.335698	-3.215283	0.096488	0.000000	-10.000000	-0.441667	25.566668	399.333344	1023.000000	1023.000000	2046.000000
11.720000	-0.011940	-7.056633	-2.092362	-2.096546	-3.039843	0.172118	0.000000	-10.000000	-0.416667	25.166668	408.166656	1023.000000	1023.000000	2046.000000
11.740000	-0.012006	-7.095647	-2.107355	-2.156056	-2.860281	0.028044	0.000000	-10.000000	-0.391667	24.766666	416.666656	1023.000000	1023.000000	2046.000000
11.760000	-0.013502	-7.979494	-2.186597	-2.356030	-3.104960	-0.331907	0.000000	-10.000000	-0.375000	24.283333	425.000000	1023.000000	1023.000000	2046.000000
11.780000	-0.014962	-8.842300	-2.534201	-2.340340	-3.277891	-0.689869	0.000000	-10.000000	-0.341667	23.650000	433.000000	1023.000000	1023.000000	2046.000000
11.800000	-0.015918	-9.407264	-2.767309	-2.392769	-3.446095	-0.801091	0.000000	-10.000000	-0.350000	23.250000	441.000000	1023.000000	1023.000000	2046.000000
11.820000	-0.016420	-9.703945	-2.840836	-2.356377	-3.638331	-0.868402	0.000000	-10.000000	-0.350000	23.133333	449.000000	1023.000000	1023.000000	2046.000000
11.840000	-0.016267	-9.613562	-2.919800	-2.230609	-3.554739	-0.908414	0.000000	-10.000000	-0.400000	23.316668	456.666656	1023.000000	1023.000000	2046.000000
11.860000	-0.016016	-9.465291	-2.849134	-2.149050	-3.556011	-0.911097	0.000000	-10.000000	-0.383333	23.683334	464.333344	1023.000000	1023.000000	2046.000000
11.880000	-0.015729	-9.295713	-2.734539	-1.988065	-3.629035	-0.944074	0.000000	-10.000000	-0.383333	23.983334	472.000000	1023.000000	1023.000000	2046.000000
11.900000	-0.015186	-8.975027	-2.755183	-1.763284	-3.482344	-0.974217	0.000000	-10.000000	-0.358333	24.216667	480.000000	1023.000000	1023.000000	2046.000000
11.920000	-0.014517	-8.579282	-2.549418	-1.581094	-3.503667	-0.945103	0.000000	-10.000000	-0.358333	23.883333	488.000000	1023.000000	1023.000000	2046.000000
11.940000	-0.013945	-8.241610	-2.466038	-1.335623	-3.518536	-0.921412	0.000000	-10.000000	-0.358333	23.533333	496.000000	1023.000000	1023.000000	2046.000000
11.960000	-0.013181	-7.790136	-2.439153	-1.136565	-3.318831	-0.895586	0.000000	-10.000000	-0.333333	22.983334	504.000000	1023.000000	1023.000000	2046.000000
11.980000	-0.012495	-7.384341	-2.242305	-1.003417	-3.360030	-0.778589	0.000000	-10.000000	-0.300000	22.383333	512.000000	1023.000000	1023.000000	2046.000000
12.000000	-0.011743	-6.939920	-2.167717	-0.779791	-3.252767	-0.739644	0.000000	-10.000000	-0.275000	21.833334	519.666687	1023.000000	1023.000000	2046.000000
12.020000	-0.010875	-6.427272	-2.081291	-0.677169	-3.053418	-0.615394	0.000000	-10.000000	-0.266667	21.133333	527.000000	1023.000000	1023.000000	2046.000000
12.040000	-0.010200	-6.028367	-1.824665	-0.739502	-3.030767	-0.433432	0.000000	-10.000000	-0.250000	20.333334	534.166687	1023.000000	1023.000000	2046.000000
12.060000	-0.009405	-5.558500	-1.683262	-0.750346	-2.852087	-0.272805	0.000000	-10.000000	-0.208333	19.000000	541.000000	1023.000000	1023.000000	2046.000000
12.080000	-0.008500	-5.023404	-1.452711	-0.920982	-2.586257	-0.063454	0.000000	-10.000000	-0.158333	17.483334	547.666687	1023.000000	1023.000000	2046.000000
12.100000	-0.007841	-4.634160	-1.134265	-1.081798	-2.538495	0.120399	0.000000	-10.000000	-0.133333	16.049999	553.666687	1023.000000	1023.000000	2046.000000
12.120000	-0.007219	-4.266474	-1.025441	-1.222261	-2.236219	0.217448	0.000000	-10.000000	-0.125000	14.850000	559.333313	1023.000000	1023.000000	2046.000000
12.140000	-0.006642	-3.925162	-0.759855	-1.473241	-1.961681	0.269616	0.000000	-10.000000	-0.116667	13.716667	564.500000	1023.000000	1023.000000	2046.000000
12.160000	-0.006579	-3.887962	-0.554564	-1.654975	-1.939958	0.261535	0.000000	-10.000000	-0.108333	12.866667	569.333313	1023.000000	1023.000000	2046.000000
12.180000	-0.006174	-3.648802	-0.436807	-1.712362	-1.742069	0.242437	0.000000	-10.000000	-0.100000	12.133333	573.833313	1023.000000	1023.000000	2046.000000
12.200000	-0.005801	-3.428504	-0.309591	-1.803946	-1.599819	0.284852	0.000000	-10.000000	-0.091667	11.666667	578.000000	1023.000000	1023.000000	2046.000000
12.220000	-0.005675	-3.354155	-0.160103	-1.856195	-1.638425	0.300568	0.000000	-10.000000	-0.066667	10.666667	582.000000	1023.000000	1023.000000	2046.000000
12.240000	-0.005403	-3.193246	-0.181141	-1.853980	-1.451586	0.293461	0.000000	-10.000000	-0.033333	9.600000	585.666687	1023.000000	1023.000000	2046.000000
12.260000	-0.005087	-3.006648	-0.046410	-1.896138	-1.397234	0.333134	0.000000	-10.000000	-0.016667	8.250000	589.000000	1023.000000	1023.000000	2046.000000
12.280000	-0.005154	-3.045792	-0.052533	-1.943136	-1.415279	0.365156	0.000000	-10.000000	-0.008333	6.933333	591.833313	1023.000000	1023.000000	2046.000000
12.300000	-0.004808	-2.841633	-0.039745	-1.941687	-1.280535	0.420334	0.000000	-10.000000	-0.008333	5.000000	594.333313	1023.000000	1023.000000	2046.000000
12.320000	-0.004577	-2.705208	0.060915	-1.942681	-1.255022	0.431580	0.000000	-10.000000	0.000000	2.100000	596.333313	1023.000000	1023.000000	2046.000000
12.340000	-0.004421	-2.612646	0.092420	-1.968625	-1.253327	0.516886	0.000000	-10.000000	0.000000	-0.800000	597.500000	1023.000000	1023.000000	2046.000000
12.360000	-0.004248	-2.510531	0.102444	-1.965024	-1.194732	0.546781	0.000000	-10.000000	0.008333	-3.566667	598.000000	1023.000000	1023.000000	2046.000000
12.380000	-0.004237	-2.503844	0.219692	-2.013513	-1.255193	0.545170	0.000000	-10.000000	0.025000	-5.750000	598.000000	1023.000000	1023.000000	2046.000000
12.400000	-0.003985	-2.355266	0.178166	-1.967317	-1.180334	0.614219	0.000000	-10.000000	0.050000	-7.900001	598.000000	1023.000000	1023.000000	2046.000000
12.420000	-0.003889	-2.298540	0.202461	-1.992647	-1.128999	0.620645	0.000000	-10.000000	0.066667	-9.466667	598.000000	1023.000000	1023.000000	2046.000000
12.440000	-0.003951	-2.334985	0.302686	-2.000251	-1.260472	0.623052	0.000000	-10.000000	0.075000	-10.233334	598.000000	1023.000000	1023.000000	2046.000000
12.460000	-0.003877	-2.291125	0.203529	-1.986207	-1.103965	0.595518	0.000000	-10.000000	0.066667	-10.516666	598.000000	1023.000000	1023.000000	2046.000000
12.480000	-0.003728	-2.203351	0.294495	-1.997448	-1.139650	0.639253	0.000000	-10.000000	0.058333	-10.666667	594.500000	1023.000000	1023.000000	2046.000000
12.500000	-0.003908	-2.309746	0.286262	-1.973333	-1.255659	0.632984	0.000000	-10.000000	0.050000	-10.800000	586.500000	1023.000000	1023.000000	2046.000000
12.520000	-0.003805	-2.248963	0.225057	-1.998459	-1.146113	0.670551	0.000000	-10.000000	0.058333	-10.966667	577.500000	1023.000000	1023.000000	2046.000000
12.540000	-0.003791	-2.240419	0.291486	-1.997371	-1.208672	0.674138	0.000000	-10.000000	0.066667	-11.066667	570.666687	1023.000000	1023.000000	2046.000000
12.560000	-0.003941	-2.329304	0.249485	-2.043338	-1.226264	0.690813	0.000000	-10.000000	0.066667	-11.183333	567.000000	1023.000000	1023.000000	2046.000000
12.580000	-0.003699	-2.186303	0.248240	-2.037125	-1.151065	0.753648	0.000000	-10.000000	0.066667	-11.466667	563.000000	1023.000000	1023.000000	2046.000000
12.600000	-0.003714	-2.195129	0.337130	-1.985714	-1.220907	0.674362	0.000000	-10.000000	0.075000	-11.916667	559.000000	1023.000000	1023.000000	2046.000000
12.620000	-0.003430	-2.027086	0.235077	-1.890370	-1.143008	0.771215	0.000000	-10.000000	0.100000	-12.383333	555.000000	1023.000000	1023.000000	2046.000000
12.640000	-0.003328	-1.966931	0.281348	-1.800416	-1.232722	0.784858	0.000000	-10.000000	0.108333	-12.866667	551.000000	1023.000000	1023.000000	2046.000000
12.660000	-0.003555	-2.101293	0.189870	-1.762717	-1.337807	0.809362	0.000000	-10.000000	0.108333	-13.366667	546.833313	1023.000000	1023.000000	2046.000000
12.680000	-0.003656	-2.160765	0.057437	-1.788435	-1.313492	0.883724	0.000000	-10.000000	0.125000	-13.883333	542.500000	1023.000000	1023.000000	2046.000000
12.700000	-0.003993	-2.359911	0.090620	-1.747938	-1.502710	0.800118	0.000000	-10.000000	0.166667	-14.566667	537.833313	1023.000000	1023.000000	2046.000000
12.720000	-0.004285	-2.532248	-0.115628	-1.697777	-1.558677	0.839834	0.000000	-10.000000	0.208333	-15.366667	533.000000	1023.000000	1023.000000	2046.000000
12.740000	-0.004423	-2.613899	-0.214400	-1.632068	-1.626805	0.859374	0.000000	-10.000000	0.233333	-16.333334	527.833313	1023.000000	1023.000000	2046.000000
12.760000	-0.004852	-2.867627	-0.340689	-1.638916	-1.747779	0.859757	0.000000	-10.000000	0.258333	-17.583334	522.333313	1023.000000	1023.000000	2046.000000
12.780000	-0.005147	-3.041791	-0.520190	-1.633463	-1.611400	0.723262	0.000000	-10.000000	0.266667	-18.800001	516.500000	1023.000000	1023.000000	2046.000000
12.800000	-0.006851	-4.048973	-0.624644	-1.916197	-1.822106	0.313973	0.000000	-10.000000	0.300000	-20.066668	510.166656	1023.000000	1023.000000	2046.000000
12.820000	-0.009651	-5.703617	-1.067251	-2.290210	-2.143764	-0.202392	0.000000	-10.000000	0.333333	-21.183334	503.500000	1023.000000	1023.000000	2046.000000
12.840000	-0.012252	-7.241049	-1.515259	-2.527366	-2.531778	-0.666647	0.000000	-10.000000	0.383333	-22.150000	496.333344	1023.000000	1023.000000	2046.000000
12.860000	-0.014712	-8.694690	-1.960599	-2.722438	-3.001524	-1.010129	0.000000	-10.000000	0.400000	-22.933334	488.833344	1023.000000	1023.000000	2046.000000
12.880000	-0.016229	-9.591364	-2.378409	-2.805798	-3.212027	-1.195130	0.000000	-10.000000	0.408333	-23.450001	481.333344	1023.000000	1023.000000	2046.000000
12.900000	-0.017490	-10.336645	-2.591552	-2.890604	-3.483623	-1.370865	0.000000	-10.000000	0.425000	-23.633333	473.666656	1023.000000	1023.000000	2046.000000
12.920000	-0.018621	-11.005177	-2.826345	-2.941057	-3.689199	-1.548575	0.000000	-10.000000	0.425000	-23.516666	466.000000	1023.000000	1023.000000	2046.000000
12.940000	-0.019352	-11.436973	-3.046135	-2.904525	-3.796347	-1.689964	0.000000	-10.000000	0.416667	-23.216667	458.000000	1023.000000	1023.000000	2046.000000
12.960000	-0.020159	-11.914119	-3.093406	-2.903483	-4.041271	-1.875958	0.000000	-10.000000	0.400000	-23.266666	450.000000	1023.000000	1023.000000	2046.000000
12.980000	-0.020819	-12.304233	-3.323528	-2.880928	-4.148685	-1.951091	0.000000	-10.000000	0.400000	-23.266666	442.000000	1023.000000	1023.000000	2046.000000
13.000000	-0.021291	-12.582989	-3.395439	-2.799586	-4.295809	-2.092155	0.000000	-10.000000	0.391667	-23.366667	434.333344	1023.000000	1023.000000	2046.000000
13.020000	-0.021881	-12.931507	-3.540817	-2.772883	-4.426461	-2.191347	0.000000	-10.000000	0.383333	-23.150000	426.666656	1023.000000	1023.000000	2046.000000
13.040000	-0.022380	-13.226660	-3.662241	-2.769613	-4.534920	-2.259886	0.000000	-10.000000	0.383333	-23.216667	419.000000	1023.000000	1023.000000	2046.000000
13.060000	-0.022756	-13.449018	-3.691386	-2.707955	-4.712064	-2.337613	0.000000	-10.000000	0.391667	-23.150002	411.000000	1023.000000	1023.000000	2046.000000
13.080000	-0.023218	-13.722097	-3.855643	-2.800301	-4.748123	-2.318031	0.000000	-10.000000	0.400000	-23.250000	403.333344	1023.000000	1023.000000	2046.000000
13.100000	-0.023537	-13.910394	-3.859584	-2.992725	-4.774082	-2.284003	0.000000	-10.000000	0.425000	-23.600000	395.666656	1023.000000	1023.000000	2046.000000
13.120000	-0.023975	-14.169230	-3.761132	-3.271265	-4.903359	-2.233474	0.000000	-10.000000	0.458333	-24.300001	388.000000	1023.000000	1023.000000	2046.000000
13.140000	-0.024290	-14.355629	-3.758676	-3.687643	-4.862947	-2.046362	0.000000	-10.000000	0.491667	-25.216667	379.666656	1023.000000	1023.000000	2046.000000
13.160000	-0.024557	-14.512918	-3.692224	-3.994508	-4.820511	-2.005674	0.000000	-10.000000	0.491667	-25.633333	371.166656	1023.000000	1023.000000	2046.000000
13.180000	-0.025187	-14.885782	-3.624651	-4.307719	-4.882289	-2.071123	0.000000	-10.000000	0.483333	-25.616667	362.500000	1023.000000	1023.000000	2046.000000
13.200000	-0.025719	-15.200003	-3.663855	-4.628098	-4.783209	-2.124841	0.000000	-10.000000	0.466667	-25.150000	354.166656	1023.000000	1023.000000	2046.000000
13.220000	-0.026477	-15.647910	-3.617895	-4.835461	-4.883040	-2.311514	0.000000	-10.000000	0.458333	-24.516666	345.666656	1023.000000	1023.000000	2046.000000
13.240000	-0.027101	-16.016445	-3.581846	-5.046148	-5.027246	-2.361206	0.000000	-10.000000	0.450000	-24.100000	337.500000	1023.000000	1023.000000	2046.000000
13.260000	-0.027687	-16.363224	-3.693509	-5.160089	-5.035738	-2.473889	0.000000	-10.000000	0.433333	-23.766666	329.500000	1023.000000	1023.000000	2046.000000
13.280000	-0.028301	-16.725639	-3.677655	-5.232490	-5.222175	-2.593319	0.000000	-10.000000	0.433333	-23.683334	321.833344	1023.000000	1023.000000	2046.000000
13.300000	-0.028986	-17.130951	-3.860032	-5.344318	-5.291469	-2.635132	0.000000	-10.000000	0.408333	-23.416668	314.000000	1023.000000	1023.000000	2046.000000
13.320000	-0.029539	-17.457451	-3.896639	-5.422361	-5.405638	-2.732813	0.000000	-10.000000	0.400000	-23.233334	306.000000	1023.000000	1023.000000	2046.000000
13.340000	-0.030065	-17.768192	-3.957232	-5.491409	-5.535593	-2.783958	0.000000	-10.000000	0.375000	-23.016668	298.000000	1023.000000	1023.000000	2046.000000
13.360000	-0.030522	-18.038445	-4.071401	-5.592898	-5.590951	-2.783193	0.000000	-10.000000	0.375000	-22.900002	290.333344	1023.000000	1023.000000	2046.000000
13.380000	-0.030865	-18.241182	-4.126700	-5.616714	-5.677890	-2.819878	0.000000	-10.000000	0.366667	-22.716667	282.666656	1023.000000	1023.000000	2046.000000
13.400000	-0.031129	-18.397360	-4.168861	-5.614076	-5.761131	-2.853291	0.000000	-10.000000	0.375000	-22.733334	275.166656	1023.000000	1023.000000	2046.000000
13.420000	-0.031476	-18.602253	-4.282474	-5.686694	-5.841250	-2.791833	0.000000	-10.000000	0.383333	-22.800001	267.500000	1023.000000	1023.000000	2046.000000
13.440000	-0.031670	-18.716696	-4.288075	-5.672818	-5.888365	-2.867436	0.000000	-10.000000	0.391667	-22.983334	259.833344	1023.000000	1023.000000	2046.000000
13.460000	-0.032000	-18.912031	-4.293048	-5.697058	-6.037643	-2.884282	0.000000	-10.000000	0.391667	-22.966667	252.166672	1023.000000	1023.000000	2046.000000
13.480000	-0.032421	-19.160961	-4.446422	-5.736466	-6.081102	-2.896969	0.000000	-10.000000	0.375000	-22.833334	244.500000	1023.000000	1023.000000	2046.000000
13.500000	-0.032759	-19.360470	-4.504463	-5.790353	-6.148724	-2.916930	0.000000	-10.000000	0.366667	-22.600000	237.000000	1023.000000	1023.000000	2046.000000
13.520000	-0.032968	-19.484169	-4.489145	-5.748158	-6.319256	-2.927610	0.000000	-10.000000	0.350000	-22.533333	229.500000	1023.000000	1023.000000	2046.000000
13.540000	-0.033389	-19.732954	-4.616565	-5.842712	-6.397392	-2.876286	0.000000	-10.000000	0.358333	-22.350000	222.000000	1023.000000	1023.000000	2046.000000
13.560000	-0.033724	-19.930628	-4.671431	-5.853251	-6.515267	-2.890679	0.000000	-10.000000	0.358333	-22.083334	214.500000	1023.000000	1023.000000	2046.000000
13.580000	-0.033934	-20.055031	-4.706829	-5.806397	-6.608359	-2.933447	0.000000	-10.000000	0.358333	-21.733334	209.500000	1023.000000	1023.000000	2046.000000
13.600000	-0.034388	-20.323425	-4.836574	-5.902420	-6.697789	-2.886644	0.000000	-10.000000	0.350000	-21.433334	202.166672	1023.000000	1023.000000	2046.000000
13.620000	-0.034650	-20.477999	-4.872432	-5.839696	-6.815292	-2.950579	0.000000	-10.000000	0.341667	-21.216667	195.000000	1023.000000	1023.000000	2046.000000
13.640000	-0.034933	-20.645630	-4.983123	-5.856526	-6.879519	-2.926461	0.000000	-10.000000	0.341667	-20.950001	185.500000	1023.000000	1023.000000	2046.000000
13.660000	-0.035340	-20.885876	-5.042854	-5.915571	-6.998923	-2.928527	0.000000	-10.000000	0.333333	-20.700001	178.500000	1023.000000	1023.000000	2046.000000
13.680000	-0.035557	-21.014456	-5.109489	-5.826224	-7.072535	-3.006208	0.000000	-10.000000	0.325000	-20.450001	171.500000	1023.000000	1023.000000	2046.000000
13.700000	-0.035848	-21.186075	-5.159722	-5.898165	-7.134527	-2.993660	0.000000	-10.000000	0.308333	-20.150000	164.666672	1023.000000	1023.000000	2046.000000
13.720000	-0.035922	-21.229935	-5.186126	-5.861534	-7.194786	-2.987488	0.000000	-10.000000	0.283333	-19.733334	158.000000	1023.000000	1023.000000	2046.000000
13.740000	-0.035745	-21.125345	-5.179393	-5.751773	-7.246912	-2.947266	0.000000	-10.000000	0.258333	-19.500000	151.500000	1023.000000	1023.000000	2046.000000
13.760000	-0.035857	-21.191422	-5.340751	-5.726513	-7.248789	-2.875367	0.000000	-10.000000	0.233333	-18.983334	145.000000	1023.000000	1023.000000	2046.000000
13.780000	-0.036122	-21.348169	-5.397965	-5.602098	-7.397282	-2.950825	0.000000	-10.000000	0.233333	-18.633333	138.666672	1023.000000	1023.000000	2046.000000
13.800000	-0.036378	-21.499352	-5.485342	-5.610955	-7.512034	-2.891021	0.000000	-10.000000	0.233333	-18.133333	132.500000	1023.000000	1023.000000	2046.000000
13.820000	-0.036806	-21.752377	-5.591155	-5.623563	-7.621864	-2.915796	0.000000	-10.000000	0.233333	-17.916666	126.500000	1023.000000	1023.000000	2046.000000
13.840000	-0.037300	-22.044407	-5.707862	-5.495387	-7.834759	-3.006399	0.000000	-10.000000	0.216667	-17.683334	120.500000	1023.000000	1023.000000	2046.000000
13.860000	-0.037562	-22.199287	-5.870767	-5.441988	-7.940676	-2.945857	0.000000	-10.000000	0.216667	-17.383333	114.500000	1023.000000	1023.000000	2046.000000
13.880000	-0.037710	-22.286718	-5.967168	-5.311433	-8.009562	-2.998557	0.000000	-10.000000	0.208333	-17.183334	108.500000	1023.000000	1023.000000	2046.000000
13.900000	-0.037799	-22.339432	-6.076491	-5.252565	-8.073288	-2.937087	0.000000	-10.000000	0.208333	-16.816668	102.833336	1023.000000	1023.000000	2046.000000
13.920000	-0.038471	-22.736185	-6.263357	-5.380508	-8.057387	-3.034932	0.000000	-10.000000	0.200000	-16.283333	97.166664	1023.000000	1023.000000	2046.000000
13.940000	-0.040290	-23.811546	-6.462854	-5.526638	-8.344104	-3.477950	0.000000	-10.000000	0.191667	-15.650001	91.833336	1023.000000	1023.000000	2046.000000
13.960000	-0.042707	-25.239872	-6.952417	-5.763099	-8.656631	-3.867725	0.000000	-10.000000	0.175000	-15.050000	86.500000	1023.000000	1023.000000	2046.000000
13.980000	-0.044933	-26.555441	-7.425219	-5.952711	-9.048001	-4.129511	0.000000	-10.000000	0.158333	-14.433333	81.500000	1023.000000	1023.000000	2046.000000
14.000000	-0.046502	-27.482845	-7.722434	-5.978270	-9.371922	-4.410220	0.000000	-10.000000	0.133333	-13.866667	76.666664	1023.000000	1023.000000	2046.000000
14.020000	-0.047517	-28.082544	-7.998929	-6.065427	-9.516720	-4.501470	0.000000	-10.000000	0.116667	-13.200000	72.166664	1023.000000	1023.000000	2046.000000
14.040000	-0.048284	-28.535633	-8.200903	-6.112975	-9.656297	-4.565458	0.000000	-10.000000	0.100000	-12.916667	67.666664	1023.000000	1023.000000	2046.000000
14.060000	-0.048873	-28.883663	-8.315662	-5.977459	-9.820343	-4.770200	0.000000	-10.000000	0.091667	-12.616667	63.333332	1023.000000	1023.000000	2046.000000
14.080000	-0.049384	-29.186142	-8.491727	-5.941685	-9.880697	-4.872033	0.000000	-10.000000	0.091667	-12.366667	59.000000	1023.000000	1023.000000	2046.000000
14.100000	-0.049740	-29.396269	-8.609417	-5.833396	-10.003373	-4.950082	0.000000	-10.000000	0.083333	-11.850000	55.000000	1023.000000	1023.000000	2046.000000
14.120000	-0.050012	-29.557104	-8.728840	-5.683335	-10.111470	-5.033458	0.000000	-10.000000	0.083333	-11.116667	51.000000	1023.000000	1023.000000	2046.000000
14.140000	-0.050234	-29.688480	-8.819390	-5.708742	-10.147849	-5.012499	0.000000	-10.000000	0.066667	-10.433333	47.333332	1023.000000	1023.000000	2046.000000
14.160000	-0.050389	-29.779728	-8.877787	-5.596529	-10.238877	-5.066536	0.000000	-10.000000	0.066667	-9.733334	43.833332	1023.000000	1023.000000	2046.000000
14.180000	-0.050528	-29.861954	-8.911563	-5.545639	-10.300033	-5.104719	0.000000	-10.000000	0.058333	-9.183333	40.666668	1023.000000	1023.000000	2046.000000
14.200000	-0.050521	-29.857695	-8.996074	-5.584218	-10.269853	-5.007550	0.000000	-10.000000	0.058333	-8.816667	37.500000	1023.000000	1023.000000	2046.000000
14.220000	-0.050449	-29.815413	-8.834014	-5.646630	-10.401106	-4.933663	0.000000	-10.000000	0.050000	-8.783334	34.500000	1023.000000	1023.000000	2046.000000
14.240000	-0.050482	-29.835148	-8.833623	-5.934147	-10.297151	-4.770228	0.000000	-10.000000	0.066667	-9.433333	31.500000	1023.000000	1023.000000	2046.000000
14.260000	-0.050601	-29.905176	-8.690095	-6.286802	-10.329420	-4.598858	0.000000	-10.000000	0.083333	-10.250000	28.333334	1023.000000	1023.000000	2046.000000
14.280000	-0.050548	-29.873688	-8.521293	-6.536664	-10.283347	-4.532383	0.000000	-10.000000	0.083333	-10.883334	24.833334	1023.000000	1023.000000	2046.000000
14.300000	-0.050590	-29.898827	-8.466601	-6.871767	-10.140265	-4.420194	0.000000	-10.000000	0.066667	-10.650001	21.333334	1023.000000	1023.000000	2046.000000
14.320000	-0.050946	-30.109169	-8.372540	-7.159252	-10.114964	-4.462414	0.000000	-10.000000	0.050000	-10.050000	17.833334	1023.000000	1023.000000	2046.000000
14.340000	-0.051258	-30.293556	-8.248797	-7.334164	-10.141707	-4.568888	0.000000	-10.000000	0.050000	-9.200000	14.666667	1023.000000	1023.000000	2046.000000
14.360000	-0.051405	-30.380581	-8.217545	-7.500149	-10.128228	-4.534658	0.000000	-10.000000	0.041667	-8.500000	11.500000	1023.000000	1023.000000	2046.000000
14.380000	-0.051783	-30.603998	-8.205709	-7.599688	-10.208959	-4.589643	0.000000	-10.000000	0.041667	-7.866667	8.500000	1023.000000	1023.000000	2046.000000
14.400000	-0.051851	-30.643894	-8.202532	-7.541810	-10.232100	-4.667451	0.000000	-10.000000	0.025000	-7.216667	5.833333	1023.000000	1023.000000	2046.000000
14.420000	-0.052071	-30.774242	-8.169054	-7.691958	-10.284649	-4.628580	0.000000	-10.000000	0.016667	-6.383333	3.500000	1023.000000	1023.000000	2046.000000
14.440000	-0.052141	-30.815319	-8.178803	-7.653195	-10.329370	-4.653951	0.000000	-10.000000	0.000000	-5.133333	1.666667	1023.000000	1023.000000	2046.000000
14.460000	-0.052131	-30.809334	-8.174894	-7.668186	-10.299172	-4.667081	0.000000	-10.000000	0.000000	-3.650000	0.166667	1023.000000	1023.000000	2046.000000
14.480000	-0.052104	-30.793379	-8.172776	-7.749954	-10.275281	-4.595367	0.000000	-10.000000	0.000000	-1.866667	-0.666667	1023.000000	1023.000000	2046.000000
14.500000	-0.051977	-30.718290	-8.145737	-7.666200	-10.278539	-4.627815	0.000000	-10.000000	0.000000	-0.383333	-1.000000	1023.000000	1023.000000	2046.000000
14.520000	-0.051696	-30.552246	-8.126099	-7.625369	-10.219490	-4.581287	0.000000	-10.000000	-0.008333	0.983333	-1.000000	1023.000000	1023.000000	2046.000000
14.540000	-0.051252	-30.290047	-8.041245	-7.646795	-10.099060	-4.502946	0.000000	-10.000000	-0.016667	2.266667	-1.000000	1023.000000	1023.000000	2046.000000
14.560000	-0.050838	-30.045330	-7.938587	-7.555487	-10.089440	-4.461815	0.000000	-10.000000	-0.033333	3.966667	-1.000000	1023.000000	1023.000000	2046.000000
14.580000	-0.050166	-29.648195	-7.821263	-7.449185	-9.997561	-4.380185	0.000000	-10.000000	-0.041667	5.216667	-1.000000	1023.000000	1023.000000	2046.000000
14.600000	-0.049588	-29.306784	-7.756446	-7.433653	-9.822169	-4.294515	0.000000	-10.000000	-0.050000	7.166667	-1.000000	1023.000000	1023.000000	2046.000000
14.620000	-0.049153	-29.049679	-7.663771	-7.402318	-9.768212	-4.215378	0.000000	-10.000000	-0.066667	9.000000	-1.000000	1023.000000	1023.000000	2046.000000
14.640000	-0.048531	-28.682104	-7.558128	-7.214725	-9.653963	-4.255288	0.000000	-10.000000	-0.100000	11.583334	-1.000000	1023.000000	1023.000000	2046.000000
14.660000	-0.047793	-28.245733	-7.416649	-7.172371	-9.544384	-4.112329	0.000000	-10.000000	-0.141667	13.333334	-1.000000	1023.000000	1023.000000	2046.000000
14.680000	-0.047183	-27.885115	-7.332078	-7.130459	-9.410834	-4.011745	0.000000	-10.000000	-0.183333	15.150001	3.166667	1023.000000	1023.000000	2046.000000
14.700000	-0.046475	-27.466578	-7.201918	-6.927291	-9.322744	-4.014625	0.000000	-10.000000	-0.200000	16.616667	12.000000	1023.000000	1023.000000	2046.000000
14.720000	-0.045633	-26.969351	-7.076143	-6.870653	-9.201324	-3.821231	0.000000	-10.000000	-0.216667	18.083334	22.833334	1023.000000	1023.000000	2046.000000
14.740000	-0.044850	-26.506516	-6.972822	-6.812979	-8.984535	-3.736181	0.000000	-10.000000	-0.241667	19.400002	31.500000	1023.000000	1023.000000	2046.000000
14.760000	-0.044130	-26.081108	-6.817471	-6.644311	-8.890049	-3.729276	0.000000	-10.000000	-0.283333	20.650002	37.666668	1023.000000	1023.000000	2046.000000
14.780000	-0.043202	-25.532551	-6.723615	-6.516305	-8.707398	-3.585233	0.000000	-10.000000	-0.325000	21.566668	44.333332	1023.000000	1023.000000	2046.000000
14.800000	-0.042359	-25.033911	-6.605955	-6.494435	-8.511606	-3.421914	0.000000	-10.000000	-0.350000	22.333334	51.500000	1023.000000	1023.000000	2046.000000
14.820000	-0.041439	-24.490229	-6.416481	-6.333014	-8.366175	-3.374557	0.000000	-10.000000	-0.358333	22.916668	58.833332	1023.000000	1023.000000	2046.000000
14.840000	-0.040491	-23.930386	-6.287867	-6.184433	-8.194448	-3.263636	0.000000	-10.000000	-0.375000	23.600000	66.333336	1023.000000	1023.000000	2046.000000
14.860000	-0.039414	-23.293638	-6.119891	-6.121732	-7.977669	-3.074346	0.000000	-10.000000	-0.400000	24.083334	74.000000	1023.000000	1023.000000	2046.000000
14.880000	-0.038456	-22.727285	-5.994682	-5.886859	-7.821534	-3.024210	0.000000	-10.000000	-0.433333	24.783333	82.000000	1023.000000	1023.000000	2046.000000
14.900000	-0.037736	-22.301888	-5.854711	-5.707370	-7.676430	-3.063377	0.000000	-10.000000	-0.450000	25.216667	90.166664	1023.000000	1023.000000	2046.000000
14.920000	-0.036980	-21.855370	-5.813859	-5.647039	-7.468052	-2.926419	0.000000	-10.000000	-0.450000	25.866667	98.500000	1023.000000	1023.000000	2046.000000
14.940000	-0.036590	-21.624758	-5.737259	-5.587609	-7.467368	-2.832522	0.000000	-10.000000	-0.450000	26.166668	107.000000	1023.000000	1023.000000	2046.000000
14.960000	-0.035947	-21.244402	-5.658662	-5.338059	-7.350439	-2.897241	0.000000	-10.000000	-0.466667	26.616667	115.666664	1023.000000	1023.000000	2046.000000
14.980000	-0.035227	-20.819311	-5.590593	-5.243267	-7.295728	-2.689723	0.000000	-10.000000	-0.458333	26.683334	124.500000	1023.000000	1023.000000	2046.000000
15.000000	-0.034463	-20.367399	-5.552210	-5.042099	-7.240706	-2.532384	0.000000	-10.000000	-0.458333	26.666668	133.500000	1023.000000	1023.000000	2046.000000
15.020000	-0.033424	-19.753780	-5.511755	-4.750257	-7.058640	-2.433127	0.000000	-10.000000	-0.425000	26.683334	142.333328	1023.000000	1023.000000	2046.000000
15.040000	-0.032449	-19.177645	-5.496917	-4.627244	-6.805944	-2.247539	0.000000	-10.000000	-0.408333	26.550001	151.166672	1023.000000	1023.000000	2046.000000
15.060000	-0.032616	-19.276045	-5.532627	-4.690140	-6.680869	-2.372409	0.000000	-10.000000	-0.391667	26.533335	160.000000	1023.000000	1023.000000	2046.000000
15.080000	-0.033853	-20.007378	-5.707405	-4.740605	-6.796258	-2.763111	0.000000	-10.000000	-0.383333	26.116667	169.000000	1023.000000	1023.000000	2046.000000
15.100000	-0.035220	-20.815123	-5.948343	-4.906317	-6.954397	-3.006066	0.000000	-10.000000	-0.383333	25.633333	177.833328	1023.000000	1023.000000	2046.000000
15.120000	-0.036397	-21.510679	-6.205994	-4.964165	-7.180375	-3.160145	0.000000	-10.000000	-0.375000	25.083334	186.500000	1023.000000	1023.000000	2046.000000
15.140000	-0.036725	-21.704288	-6.324094	-4.908005	-7.181837	-3.290352	0.000000	-10.000000	-0.383333	24.750000	194.833328	1023.000000	1023.000000	2046.000000
15.160000	-0.036586	-21.622482	-6.344724	-4.892826	-7.133523	-3.251409	0.000000	-10.000000	-0.400000	24.900002	203.000000	1023.000000	1023.000000	2046.000000
15.180000	-0.036348	-21.481871	-6.380151	-4.724946	-7.072773	-3.304002	0.000000	-10.000000	-0.425000	25.366667	211.333328	1023.000000	1023.000000	2046.000000
15.200000	-0.035838	-21.180466	-6.308765	-4.483876	-7.019004	-3.368820	0.000000	-10.000000	-0.441667	25.866667	219.833328	1023.000000	1023.000000	2046.000000
15.220000	-0.035181	-20.791721	-6.200236	-4.355408	-6.968756	-3.267322	0.000000	-10.000000	-0.466667	26.500000	228.500000	1023.000000	1023.000000	2046.000000
15.240000	-0.034614	-20.457048	-6.159791	-4.091876	-6.894721	-3.310661	0.000000	-10.000000	-0.483333	26.783335	237.166672	1023.000000	1023.000000	2046.000000
15.260000	-0.033806	-19.979389	-6.055126	-3.836153	-6.815222	-3.272888	0.000000	-10.000000	-0.491667	27.250000	246.000000	1023.000000	1023.000000	2046.000000
15.280000	-0.032984	-19.493567	-5.969854	-3.713348	-6.655112	-3.155252	0.000000	-10.000000	-0.475000	27.216667	255.000000	1023.000000	1023.000000	2046.000000
15.300000	-0.032165	-19.009340	-5.771784	-3.471574	-6.637339	-3.128644	0.000000	-10.000000	-0.458333	27.166666	264.166656	1023.000000	1023.000000	2046.000000
15.320000	-0.031243	-18.464695	-5.680755	-3.398795	-6.516769	-2.868376	0.000000	-10.000000	-0.441667	26.866667	273.333344	1023.000000	1023.000000	2046.000000
15.340000	-0.030465	-18.004801	-5.580534	-3.241996	-6.352003	-2.830269	0.000000	-10.000000	-0.433333	26.783333	282.333344	1023.000000	1023.000000	2046.000000
15.360000	-0.029370	-17.357944	-5.302311	-3.220843	-6.230675	-2.604115	0.000000	-10.000000	-0.408333	26.083334	291.166656	1023.000000	1023.000000	2046.000000
15.380000	-0.028411	-16.790817	-5.093308	-3.394973	-5.969831	-2.332705	0.000000	-10.000000	-0.391667	25.233334	300.000000	1023.000000	1023.000000	2046.000000
15.400000	-0.027534	-16.272717	-4.750532	-3.478389	-5.858992	-2.184805	0.000000	-10.000000	-0.375000	24.233334	308.666656	1023.000000	1023.000000	2046.000000
15.420000	-0.026602	-15.722045	-4.486668	-3.775019	-5.601487	-1.858871	0.000000	-10.000000	-0.358333	23.683334	317.000000	1023.000000	1023.000000	2046.000000
15.440000	-0.025888	-15.299512	-4.253559	-3.899903	-5.346287	-1.799762	0.000000	-10.000000	-0.341667	23.333334	325.000000	1023.000000	1023.000000	2046.000000
15.460000	-0.025164	-14.872028	-3.901507	-4.096853	-5.117573	-1.756095	0.000000	-10.000000	-0.333333	22.966667	332.833344	1023.000000	1023.000000	2046.000000
15.480000	-0.024648	-14.567058	-3.729469	-4.238989	-4.880023	-1.718578	0.000000	-10.000000	-0.358333	23.266666	340.500000	1023.000000	1023.000000	2046.000000
15.500000	-0.024005	-14.187053	-3.501703	-4.171058	-4.774939	-1.739353	0.000000	-10.000000	-0.383333	23.800001	348.166656	1023.000000	1023.000000	2046.000000
15.520000	-0.023315	-13.779140	-3.332760	-4.186757	-4.606075	-1.653549	0.000000	-10.000000	-0.400000	24.333334	356.000000	1023.000000	1023.000000	2046.000000
15.540000	-0.022673	-13.399648	-3.173628	-4.152689	-4.466600	-1.606731	0.000000	-10.000000	-0.408333	24.716667	364.000000	1023.000000	1023.000000	2046.000000
15.560000	-0.021855	-12.916027	-3.006611	-3.995629	-4.308506	-1.605281	0.000000	-10.000000	-0.416667	24.816668	372.166656	1023.000000	1023.000000	2046.000000
15.580000	-0.021142	-12.495083	-2.879226	-4.063982	-4.165339	-1.386537	0.000000	-10.000000	-0.425000	25.000000	377.666656	1023.000000	1023.000000	2046.000000
15.600000	-0.020388	-12.049369	-2.711488	-3.903201	-4.053859	-1.380821	0.000000	-10.000000	-0.425000	25.216667	386.000000	1023.000000	1023.000000	2046.000000
15.620000	-0.019601	-11.584325	-2.638631	-3.902561	-3.808783	-1.234350	0.000000	-10.000000	-0.425000	25.200001	394.500000	1023.000000	1023.000000	2046.000000
15.640000	-0.018640	-11.016082	-2.443709	-3.745306	-3.701554	-1.125513	0.000000	-10.000000	-0.416667	25.333334	405.666656	1023.000000	1023.000000	2046.000000
15.660000	-0.017660	-10.437135	-2.277721	-3.623259	-3.514699	-1.021455	0.000000	-10.000000	-0.416667	25.016666	414.166656	1023.000000	1023.000000	2046.000000
15.680000	-0.016572	-9.794293	-2.094546	-3.551979	-3.347205	-0.800564	0.000000	-10.000000	-0.400000	25.000000	422.500000	1023.000000	1023.000000	2046.000000
15.700000	-0.015608	-9.224143	-1.933985	-3.371169	-3.162582	-0.756407	0.000000	-10.000000	-0.400000	24.783333	430.833344	1023.000000	1023.000000	2046.000000
15.720000	-0.014544	-8.595225	-1.755609	-3.269944	-2.991766	-0.577906	0.000000	-10.000000	-0.383333	24.716667	439.166656	1023.000000	1023.000000	2046.000000
15.740000	-0.013567	-8.018107	-1.594662	-3.148817	-2.806689	-0.467939	0.000000	-10.000000	-0.375000	24.450001	447.500000	1023.000000	1023.000000	2046.000000
15.760000	-0.012552	-7.417942	-1.391689	-2.959692	-2.692720	-0.373841	0.000000	-10.000000	-0.358333	24.150000	455.833344	1023.000000	1023.000000	2046.000000
15.780000	-0.011577	-6.842247	-1.219452	-2.928273	-2.531996	-0.162525	0.000000	-10.000000	-0.341667	23.750000	464.000000	1023.000000	1023.000000	2046.000000
15.800000	-0.010696	-6.321044	-1.079337	-2.745887	-2.383450	-0.112371	0.000000	-10.000000	-0.333333	23.466667	472.000000	1023.000000	1023.000000	2046.000000
15.820000	-0.009716	-5.742168	-0.922805	-2.579299	-2.210393	-0.029670	0.000000	-10.000000	-0.316667	22.933332	479.833344	1023.000000	1023.000000	2046.000000
15.840000	-0.008699	-5.141141	-0.724455	-2.533317	-2.097994	0.214625	0.000000	-10.000000	-0.291667	22.516666	487.500000	1023.000000	1023.000000	2046.000000
15.860000	-0.007872	-4.652609	-0.595760	-2.354712	-1.949425	0.247288	0.000000	-10.000000	-0.275000	21.816668	495.000000	1023.000000	1023.000000	2046.000000
15.880000	-0.006826	-4.033930	-0.414734	-2.217065	-1.763985	0.361854	0.000000	-10.000000	-0.275000	21.433334	502.333344	1023.000000	1023.000000	2046.000000
15.900000	-0.005961	-3.522862	-0.288762	-2.210197	-1.612756	0.588854	0.000000	-10.000000	-0.283333	20.916668	509.500000	1023.000000	1023.000000	2046.000000
15.920000	-0.005125	-3.029157	-0.143888	-2.017144	-1.463460	0.595335	0.000000	-10.000000	-0.275000	20.716667	516.500000	1023.000000	1023.000000	2046.000000
15.940000	-0.004116	-2.432697	0.049178	-1.840966	-1.328052	0.687143	0.000000	-10.000000	-0.250000	20.366667	523.500000	1023.000000	1023.000000	2046.000000
15.960000	-0.003225	-1.906079	0.149609	-1.800112	-1.130645	0.875068	0.000000	-10.000000	-0.225000	19.733334	530.500000	1023.000000	1023.000000	2046.000000
15.980000	-0.002218	-1.310959	0.355888	-1.634913	-0.998970	0.967036	0.000000	-10.000000	-0.208333	19.150002	537.166687	1023.000000	1023.000000	2046.000000
16.000000	-0.001195	-0.706263	0.505911	-1.382242	-0.860027	1.030095	0.000000	-10.000000	-0.175000	18.016668	543.833313	1023.000000	1023.000000	2046.000000
16.020000	-0.000463	-0.273648	0.534219	-1.284159	-0.719930	1.196221	0.000000	-10.000000	-0.150000	17.116667	550.000000	1023.000000	1023.000000	2046.000000
16.040001	0.000108	0.063838	0.638389	-1.120676	-0.649361	1.195486	0.000000	-10.000000	-0.125000	15.916667	556.000000	1023.000000	1023.000000	2046.000000
16.059999	0.000486	0.287204	0.673129	-1.050119	-0.635539	1.299733	0.000000	-10.000000	-0.125000	14.816667	561.333313	1023.000000	1023.000000	2046.000000
16.080000	0.000836	0.493946	0.715161	-1.003302	-0.618864	1.400951	0.000000	-10.000000	-0.100000	13.033334	566.500000	1023.000000	1023.000000	2046.000000
16.100000	0.001109	0.655147	0.669661	-0.816515	-0.576066	1.378067	0.000000	-10.000000	-0.058333	10.650000	571.166687	1023.000000	1023.000000	2046.000000
16.120001	0.001263	0.746476	0.651410	-0.675305	-0.727481	1.497853	0.000000	-10.000000	-0.016667	7.883334	575.166687	1023.000000	1023.000000	2046.000000
16.139999	0.001666	0.984385	0.584409	-0.653574	-0.708366	1.761916	0.000000	-10.000000	0.000000	3.966667	578.166687	1023.000000	1023.000000	2046.000000
16.160000	0.001805	1.066645	0.494038	-0.497151	-0.624430	1.694189	0.000000	-10.000000	0.016667	0.383333	580.000000	1023.000000	1023.000000	2046.000000
16.180000	0.000976	0.577034	0.408669	-0.626782	-0.650339	1.445486	0.000000	-10.000000	0.033333	-2.850000	580.833313	1023.000000	1023.000000	2046.000000
16.200001	-0.001345	-0.794877	0.046578	-0.968682	-0.890733	1.017960	0.000000	-10.000000	0.058333	-5.383333	581.000000	1023.000000	1023.000000	2046.000000
16.219999	-0.003942	-2.329646	-0.341966	-1.127959	-1.343872	0.484151	0.000000	-10.000000	0.066667	-7.650000	581.000000	1023.000000	1023.000000	2046.000000
16.240000	-0.005927	-3.502571	-0.788195	-1.287214	-1.663995	0.236833	0.000000	-10.000000	0.075000	-9.200001	581.000000	1023.000000	1023.000000	2046.000000
16.260000	-0.007213	-4.262821	-1.041409	-1.338448	-1.970667	0.087703	0.000000	-10.000000	0.066667	-9.333334	581.000000	1023.000000	1023.000000	2046.000000
16.280001	-0.008082	-4.776407	-1.208464	-1.342943	-2.135251	-0.089749	0.000000	-10.000000	0.050000	-8.766666	581.000000	1023.000000	1023.000000	2046.000000
16.299999	-0.008766	-5.180566	-1.362491	-1.398733	-2.308782	-0.110560	0.000000	-10.000000	0.041667	-8.166667	581.000000	1023.000000	1023.000000	2046.000000
16.320000	-0.009382	-5.544642	-1.434491	-1.325382	-2.470619	-0.314151	0.000000	-10.000000	0.041667	-7.850000	577.500000	1023.000000	1023.000000	2046.000000
16.340000	-0.009776	-5.777534	-1.560655	-1.266450	-2.552390	-0.398039	0.000000	-10.000000	0.050000	-8.116667	569.833313	1023.000000	1023.000000	2046.000000
16.360001	-0.010049	-5.939177	-1.648384	-1.188052	-2.659276	-0.443465	0.000000	-10.000000	0.058333	-8.783334	561.166687	1023.000000	1023.000000	2046.000000
16.379999	-0.010419	-6.157432	-1.746164	-1.091498	-2.701621	-0.618148	0.000000	-10.000000	0.075000	-9.583333	555.000000	1023.000000	1023.000000	2046.000000
16.400000	-0.010725	-6.338623	-1.795523	-1.086784	-2.861838	-0.594478	0.000000	-10.000000	0.091667	-10.600000	551.833313	1023.000000	1023.000000	2046.000000
16.420000	-0.011031	-6.519495	-1.901421	-0.969950	-2.905774	-0.742349	0.000000	-10.000000	0.100000	-11.733334	548.500000	1023.000000	1023.000000	2046.000000
16.440001	-0.011251	-6.649487	-1.957380	-0.982182	-2.971477	-0.738448	0.000000	-10.000000	0.108333	-12.966667	544.500000	1023.000000	1023.000000	2046.000000
16.459999	-0.011515	-6.805202	-2.020329	-1.028786	-3.067186	-0.688901	0.000000	-10.000000	0.150000	-14.250000	540.166687	1023.000000	1023.000000	2046.000000
16.480000	-0.011769	-6.955230	-2.024102	-1.161020	-3.069331	-0.700776	0.000000	-10.000000	0.200000	-15.766667	535.333313	1023.000000	1023.000000	2046.000000
16.500000	-0.011993	-7.088016	-1.962155	-1.484588	-3.092923	-0.548350	0.000000	-10.000000	0.258333	-17.733334	530.166687	1023.000000	1023.000000	2046.000000
16.520000	-0.012224	-7.224403	-1.857766	-1.785954	-3.145568	-0.435115	0.000000	-10.000000	0.308333	-19.500000	524.166687	1023.000000	1023.000000	2046.000000
16.540001	-0.012495	-7.384284	-1.823726	-2.066830	-3.031601	-0.462128	0.000000	-10.000000	0.341667	-20.900000	517.666687	1023.000000	1023.000000	2046.000000
16.559999	-0.012918	-7.634591	-1.753190	-2.509593	-3.024894	-0.346914	0.000000	-10.000000	0.375000	-21.650000	510.666656	1023.000000	1023.000000	2046.000000
16.580000	-0.013428	-7.935901	-1.712958	-2.789707	-2.979937	-0.453299	0.000000	-10.000000	0.383333	-22.116667	506.000000	1023.000000	1023.000000	2046.000000
16.600000	-0.014211	-8.398540	-1.685158	-3.128550	-2.979763	-0.605068	0.000000	-10.000000	0.400000	-22.333334	498.500000	1023.000000	1023.000000	2046.000000
16.620001	-0.014777	-8.733499	-1.668123	-3.360929	-3.059278	-0.645169	0.000000	-10.000000	0.400000	-22.483334	491.000000	1023.000000	1023.000000	2046.000000
16.639999	-0.015380	-9.089492	-1.641418	-3.500749	-3.086171	-0.861154	0.000000	-10.000000	0.400000	-22.816668	480.833344	1023.000000	1023.000000	2046.000000
16.660000	-0.015938	-9.419609	-1.714223	-3.622720	-3.160018	-0.922648	0.000000	-10.000000	0.400000	-23.183334	473.333344	1023.000000	1023.000000	2046.000000
16.680000	-0.016650	-9.839997	-1.779788	-3.776701	-3.284482	-0.999026	0.000000	-10.000000	0.400000	-23.500000	465.666656	1023.000000	1023.000000	2046.000000
16.700001	-0.017197	-10.163430	-1.832499	-3.867796	-3.304232	-1.158903	0.000000	-10.000000	0.400000	-23.666668	458.000000	1023.000000	1023.000000	2046.000000
16.719999	-0.017820	-10.531454	-1.936435	-4.010126	-3.399758	-1.185136	0.000000	-10.000000	0.408333	-23.766668	450.000000	1023.000000	1023.000000	2046.000000
16.740000	-0.018342	-10.840302	-2.023830	-4.099342	-3.477694	-1.239435	0.000000	-10.000000	0.408333	-23.750000	442.000000	1023.000000	1023.000000	2046.000000
16.760000	-0.018820	-11.122678	-2.104053	-4.185097	-3.516428	-1.317101	0.000000	-10.000000	0.433333	-24.000000	434.000000	1023.000000	1023.000000	2046.000000
16.780001	-0.019168	-11.328024	-2.140068	-4.282374	-3.609382	-1.296200	0.000000	-10.000000	0.458333	-24.416668	426.000000	1023.000000	1023.000000	2046.000000
16.799999	-0.019435	-11.486037	-2.166947	-4.250883	-3.670653	-1.397555	0.000000	-10.000000	0.491667	-24.783335	417.833344	1023.000000	1023.000000	2046.000000
16.820000	-0.019815	-11.710881	-2.177338	-4.338742	-3.721176	-1.473626	0.000000	-10.000000	0.500000	-25.233334	409.500000	1023.000000	1023.000000	2046.000000
16.840000	-0.020196	-11.935907	-2.247130	-4.404477	-3.843821	-1.440479	0.000000	-10.000000	0.500000	-25.350000	401.000000	1023.000000	1023.000000	2046.000000
16.860001	-0.020503	-12.117483	-2.262849	-4.391179	-3.840093	-1.623363	0.000000	-10.000000	0.500000	-25.766666	392.500000	1023.000000	1023.000000	2046.000000
16.879999	-0.020946	-12.378917	-2.353975	-4.478247	-3.952951	-1.593743	0.000000	-10.000000	0.500000	-25.766666	384.000000	1023.000000	1023.000000	2046.000000
16.900000	-0.021370	-12.629527	-2.382998	-4.508348	-4.121191	-1.616990	0.000000	-10.000000	0.500000	-25.850000	375.500000	1023.000000	1023.000000	2046.000000
16.920000	-0.021735	-12.845282	-2.401138	-4.545608	-4.150663	-1.747873	0.000000	-10.000000	0.508333	-25.716667	366.833344	1023.000000	1023.000000	2046.000000
16.940001	-0.022250	-13.150042	-2.563122	-4.604647	-4.254621	-1.727653	0.000000	-10.000000	0.508333	-25.700001	358.166656	1023.000000	1023.000000	2046.000000
16.959999	-0.022596	-13.354160	-2.619581	-4.588487	-4.358472	-1.787620	0.000000	-10.000000	0.508333	-25.683334	349.500000	1023.000000	1023.000000	2046.000000
16.980000	-0.023061	-13.629104	-2.689521	-4.642247	-4.447058	-1.850279	0.000000	-10.000000	0.500000	-25.566668	341.000000	1023.000000	1023.000000	2046.000000
17.000000	-0.023457	-13.862856	-2.791979	-4.707798	-4.548685	-1.814394	0.000000	-10.000000	0.500000	-25.216667	332.500000	1023.000000	1023.000000	2046.000000
17.020000	-0.023805	-14.068936	-2.831564	-4.685481	-4.653286	-1.898606	0.000000	-10.000000	0.500000	-25.100000	324.166656	1023.000000	1023.000000	2046.000000
17.040001	-0.024288	-14.354153	-2.960671	-4.781547	-4.677398	-1.934537	0.000000	-10.000000	0.500000	-24.850000	315.666656	1023.000000	1023.000000	2046.000000
17.059999	-0.024682	-14.587142	-3.033682	-4.805044	-4.837212	-1.911205	0.000000	-10.000000	0.491667	-25.016666	307.333344	1023.000000	1023.000000	2046.000000
17.080000	-0.025012	-14.782297	-3.111383	-4.820784	-4.841508	-2.008622	0.000000	-10.000000	0.483333	-24.883333	299.000000	1023.000000	1023.000000	2046.000000
17.100000	-0.025475	-15.055486	-3.182282	-4.905673	-4.951217	-2.016314	0.000000	-10.000000	0.483333	-25.016666	290.666656	1023.000000	1023.000000	2046.000000
17.120001	-0.025710	-15.194878	-3.237183	-4.871013	-5.097809	-1.988873	0.000000	-10.000000	0.483333	-24.833334	282.333344	1023.000000	1023.000000	2046.000000
17.139999	-0.025837	-15.269409	-3.330541	-4.752883	-5.082101	-2.103884	0.000000	-10.000000	0.483333	-24.750000	274.000000	1023.000000	1023.000000	2046.000000
17.160000	-0.026147	-15.452658	-3.426074	-4.763074	-5.241588	-2.021923	0.000000	-10.000000	0.466667	-24.450001	266.000000	1023.000000	1023.000000	2046.000000
17.180000	-0.026563	-15.698689	-3.580081	-4.655664	-5.400271	-2.062672	0.000000	-10.000000	0.458333	-24.366667	258.000000	1023.000000	1023.000000	2046.000000
17.200001	-0.027222	-16.088173	-3.677190	-4.734148	-5.542794	-2.134041	0.000000	-10.000000	0.458333	-24.166666	249.666672	1023.000000	1023.000000	2046.000000
17.219999	-0.027799	-16.428923	-3.828130	-4.761938	-5.717458	-2.121396	0.000000	-10.000000	0.458333	-24.116667	241.333328	1023.000000	1023.000000	2046.000000
17.240000	-0.028439	-16.807325	-3.970816	-4.705230	-5.916033	-2.215248	0.000000	-10.000000	0.458333	-23.850000	233.000000	1023.000000	1023.000000	2046.000000
17.260000	-0.028882	-17.069231	-4.163493	-4.652728	-6.037019	-2.215992	0.000000	-10.000000	0.450000	-23.633333	225.166672	1023.000000	1023.000000	2046.000000
17.280001	-0.029246	-17.284634	-4.311205	-4.610852	-6.177143	-2.185434	0.000000	-10.000000	0.450000	-23.500000	217.500000	1023.000000	1023.000000	2046.000000
17.299999	-0.029420	-17.387199	-4.462749	-4.503550	-6.157501	-2.263399	0.000000	-10.000000	0.450000	-23.350000	209.833328	1023.000000	1023.000000	2046.000000
17.320000	-0.030290	-17.901340	-4.604857	-4.706060	-6.246909	-2.343514	0.000000	-10.000000	0.433333	-22.983334	202.000000	1023.000000	1023.000000	2046.000000
17.340000	-0.032322	-19.102215	-4.951760	-4.882380	-6.525204	-2.742871	0.000000	-10.000000	0.391667	-22.583334	194.333328	1023.000000	1023.000000	2046.000000
17.360001	-0.034880	-20.614161	-5.366534	-5.124170	-6.864307	-3.259149	0.000000	-10.000000	0.358333	-21.883333	186.666672	1023.000000	1023.000000	2046.000000
17.379999	-0.037343	-22.069780	-5.848742	-5.353031	-7.345372	-3.522635	0.000000	-10.000000	0.341667	-21.299999	179.333328	1023.000000	1023.000000	2046.000000
17.400000	-0.039071	-23.090763	-6.227921	-5.433014	-7.726415	-3.703412	0.000000	-10.000000	0.341667	-20.616667	172.166672	1023.000000	1023.000000	2046.000000
17.420000	-0.040249	-23.786959	-6.516914	-5.497938	-7.855143	-3.916965	0.000000	-10.000000	0.316667	-20.066668	165.333328	1023.000000	1023.000000	2046.000000
17.440001	-0.041168	-24.330410	-6.697215	-5.563368	-8.047701	-4.022126	0.000000	-10.000000	0.283333	-19.500000	158.833328	1023.000000	1023.000000	2046.000000
17.459999	-0.041750	-24.674370	-6.867372	-5.409653	-8.216696	-4.180650	0.000000	-10.000000	0.258333	-18.950001	152.166672	1023.000000	1023.000000	2046.000000
17.480000	-0.042503	-25.119509	-7.057074	-5.452909	-8.337745	-4.271781	0.000000	-10.000000	0.241667	-18.383335	145.833328	1023.000000	1023.000000	2046.000000
17.500000	-0.042956	-25.387157	-7.146673	-5.363843	-8.541733	-4.334909	0.000000	-10.000000	0.241667	-17.950001	139.500000	1023.000000	1023.000000	2046.000000
17.520000	-0.043452	-25.680279	-7.361530	-5.194293	-8.612844	-4.511612	0.000000	-10.000000	0.233333	-17.250000	131.833328	1023.000000	1023.000000	2046.000000
17.540001	-0.043938	-25.967321	-7.495491	-5.221334	-8.738405	-4.512093	0.000000	-10.000000	0.233333	-16.800001	126.166664	1023.000000	1023.000000	2046.000000
17.559999	-0.044185	-26.113237	-7.565624	-5.107084	-8.891917	-4.548612	0.000000	-10.000000	0.216667	-16.383333	120.500000	1023.000000	1023.000000	2046.000000
17.580000	-0.044499	-26.299019	-7.664184	-5.089699	-8.931646	-4.613490	0.000000	-10.000000	0.208333	-16.316668	118.500000	1023.000000	1023.000000	2046.000000
17.600000	-0.044713	-26.425140	-7.705919	-5.150040	-9.053366	-4.515817	0.000000	-10.000000	0.208333	-16.150000	113.000000	1023.000000	1023.000000	2046.000000
17.620001	-0.044764	-26.455322	-7.697716	-5.215659	-9.086386	-4.455560	0.000000	-10.000000	0.208333	-16.150000	107.666664	1023.000000	1023.000000	2046.000000
17.639999	-0.045021	-26.607630	-7.648132	-5.538540	-9.066859	-4.354098	0.000000	-10.000000	0.225000	-16.466667	100.666664	1023.000000	1023.000000	2046.000000
17.660000	-0.045204	-26.715471	-7.552522	-5.792744	-9.141082	-4.229124	0.000000	-10.000000	0.216667	-16.966667	95.166664	1023.000000	1023.000000	2046.000000
17.680000	-0.045240	-26.737099	-7.472758	-6.127232	-9.040979	-4.096129	0.000000	-10.000000	0.225000	-17.183334	89.500000	1023.000000	1023.000000	2046.000000
17.700001	-0.045602	-26.950592	-7.357533	-6.464702	-9.123515	-4.004841	0.000000	-10.000000	0.208333	-16.800001	83.833336	1023.000000	1023.000000	2046.000000
17.719999	-0.045971	-27.168697	-7.311755	-6.699326	-9.075255	-4.082361	0.000000	-10.000000	0.208333	-16.250000	78.166664	1023.000000	1023.000000	2046.000000
17.740000	-0.046455	-27.455021	-7.264871	-7.041080	-9.048218	-4.100852	0.000000	-10.000000	0.191667	-15.516667	72.833336	1023.000000	1023.000000	2046.000000
17.760000	-0.046968	-27.758108	-7.213261	-7.131860	-9.265315	-4.147673	0.000000	-10.000000	0.191667	-15.033334	67.500000	1023.000000	1023.000000	2046.000000
17.780001	-0.047268	-27.935684	-7.305088	-7.238785	-9.128940	-4.262871	0.000000	-10.000000	0.175000	-14.533334	62.500000	1023.000000	1023.000000	2046.000000
17.799999	-0.047600	-28.131498	-7.296237	-7.303836	-9.313031	-4.218393	0.000000	-10.000000	0.175000	-14.250000	57.666668	1023.000000	1023.000000	2046.000000
17.820000	-0.047948	-28.337294	-7.347413	-7.264540	-9.380747	-4.344594	0.000000	-10.000000	0.158333	-13.766667	52.833332	1023.000000	1023.000000	2046.000000
17.840000	-0.048302	-28.546289	-7.433282	-7.385652	-9.392372	-4.334983	0.000000	-10.000000	0.141667	-13.133334	48.333332	1023.000000	1023.000000	2046.000000
17.860001	-0.048615	-28.731726	-7.445332	-7.350152	-9.571943	-4.364299	0.000000	-10.000000	0.116667	-12.433333	44.000000	1023.000000	1023.000000	2046.000000
17.879999	-0.048771	-28.823847	-7.500647	-7.428756	-9.515529	-4.378914	0.000000	-10.000000	0.083333	-11.816667	40.000000	1023.000000	1023.000000	2046.000000
17.900000	-0.048909	-28.905100	-7.519966	-7.478086	-9.647001	-4.260047	0.000000	-10.000000	0.066667	-11.333333	36.000000	1023.000000	1023.000000	2046.000000
17.920000	-0.048894	-28.896542	-7.512948	-7.451860	-9.634631	-4.297102	0.000000	-10.000000	0.066667	-11.000000	32.000000	1023.000000	1023.000000	2046.000000
17.940001	-0.048904	-28.902252	-7.499206	-7.511746	-9.704548	-4.186752	0.000000	-10.000000	0.066667	-10.683333	28.333334	1023.000000	1023.000000	2046.000000
17.959999	-0.048690	-28.775768	-7.486520	-7.402436	-9.671614	-4.215199	0.000000	-10.000000	0.066667	-10.400001	24.666666	1023.000000	1023.000000	2046.000000
17.980000	-0.048726	-28.797058	-7.485685	-7.466738	-9.670306	-4.174328	0.000000	-10.000000	0.050000	-9.966667	21.333334	1023.000000	1023.000000	2046.000000
18.000000	-0.048609	-28.728168	-7.441329	-7.365885	-9.751070	-4.169883	0.000000	-10.000000	0.050000	-9.433333	18.000000	1023.000000	1023.000000	2046.000000
18.020000	-0.048571	-28.705645	-7.465831	-7.390702	-9.663333	-4.185780	0.000000	-10.000000	0.050000	-8.750000	15.000000	1023.000000	1023.000000	2046.000000
18.040001	-0.048517	-28.673740	-7.468964	-7.333017	-9.789613	-4.082148	0.000000	-10.000000	0.050000	-7.966667	12.166667	1023.000000	1023.000000	2046.000000
18.059999	-0.048497	-28.661985	-7.501513	-7.319401	-9.741105	-4.099967	0.000000	-10.000000	0.041667	-7.266667	9.333333	1023.000000	1023.000000	2046.000000
18.080000	-0.048365	-28.583696	-7.470572	-7.323470	-9.736071	-4.053584	0.000000	-10.000000	0.025000	-6.550000	6.833333	1023.000000	1023.000000	2046.000000
18.100000	-0.048212	-28.493019	-7.469758	-7.199434	-9.786263	-4.037564	0.000000	-10.000000	0.008333	-5.850000	4.500000	1023.000000	1023.000000	2046.000000
18.120001	-0.048120	-28.438997	-7.435783	-7.259036	-9.725369	-4.018808	0.000000	-10.000000	0.008333	-4.933333	2.666667	1023.000000	1023.000000	2046.000000
18.139999	-0.047819	-28.261003	-7.393061	-7.140612	-9.800345	-3.926986	0.000000	-10.000000	0.008333	-3.900000	1.166667	1023.000000	1023.000000	2046.000000
18.160000	-0.047702	-28.192106	-7.409950	-7.133552	-9.681894	-3.966710	0.000000	-10.000000	0.000000	-2.466667	0.333333	1023.000000	1023.000000	2046.000000
18.180000	-0.047461	-28.049498	-7.351782	-7.117599	-9.712440	-3.867678	0.000000	-10.000000	-0.016667	-0.483333	0.000000	1023.000000	1023.000000	2046.000000
18.200001	-0.047070	-27.818533	-7.289252	-7.006041	-9.676158	-3.847083	0.000000	-10.000000	-0.016667	1.516667	0.000000	1023.000000	1023.000000	2046.000000
18.219999	-0.046705	-27.602905	-7.241796	-7.048553	-9.531399	-3.781159	0.000000	-10.000000	-0.025000	3.600000	0.000000	1023.000000	1023.000000	2046.000000
18.240000	-0.046176	-27.290092	-7.153351	-6.895330	-9.518018	-3.723395	0.000000	-10.000000	-0.050000	5.583333	0.000000	1023.000000	1023.000000	2046.000000
18.260000	-0.045432	-26.850086	-7.051270	-6.805041	-9.296968	-3.696808	0.000000	-10.000000	-0.075000	7.950000	0.000000	1023.000000	1023.000000	2046.000000
18.280001	-0.044687	-26.410299	-6.918181	-6.628300	-9.240579	-3.623239	0.000000	-10.000000	-0.100000	10.266666	0.000000	1023.000000	1023.000000	2046.000000
18.299999	-0.043969	-25.985489	-6.843576	-6.471655	-9.076504	-3.593754	0.000000	-10.000000	-0.116667	12.683333	0.000000	1023.000000	1023.000000	2046.000000
18.320000	-0.043472	-25.691664	-6.777398	-6.418443	-8.996125	-3.499697	0.000000	-10.000000	-0.158333	14.683333	0.000000	1023.000000	1023.000000	2046.000000
18.340000	-0.042863	-25.332113	-6.710668	-6.258712	-8.913623	-3.449111	0.000000	-10.000000	-0.200000	16.516666	7.666667	1023.000000	1023.000000	2046.000000
18.360001	-0.042492	-25.112654	-6.702305	-6.162594	-8.775132	-3.472622	0.000000	-10.000000	-0.233333	18.016666	16.500000	1023.000000	1023.000000	2046.000000
18.379999	-0.042061	-24.858337	-6.679133	-5.922441	-8.865217	-3.391545	0.000000	-10.000000	-0.258333	19.466667	27.666666	1023.000000	1023.000000	2046.000000
18.400000	-0.041437	-24.489309	-6.724824	-5.739876	-8.686877	-3.337731	0.000000	-10.000000	-0.283333	20.583334	33.333332	1023.000000	1023.000000	2046.000000
18.420000	-0.040714	-24.061960	-6.688072	-5.534680	-8.712782	-3.126426	0.000000	-10.000000	-0.308333	21.483334	40.166668	1023.000000	1023.000000	2046.000000
18.440001	-0.039803	-23.523354	-6.683064	-5.335645	-8.433609	-3.071035	0.000000	-10.000000	-0.333333	22.400000	47.000000	1023.000000	1023.000000	2046.000000
18.459999	-0.039600	-23.403502	-6.695286	-5.346899	-8.320317	-3.041000	0.000000	-10.000000	-0.341667	23.300001	54.333332	1023.000000	1023.000000	2046.000000
18.480000	-0.040528	-23.952164	-6.817620	-5.455602	-8.294797	-3.384145	0.000000	-10.000000	-0.350000	23.833334	62.000000	1023.000000	1023.000000	2046.000000
18.500000	-0.042232	-24.958910	-7.119040	-5.681839	-8.449327	-3.708704	0.000000	-10.000000	-0.350000	24.200001	70.000000	1023.000000	1023.000000	2046.000000
18.520000	-0.043261	-25.567442	-7.272979	-5.673439	-8.695601	-3.925423	0.000000	-10.000000	-0.350000	24.350000	78.000000	1023.000000	1023.000000	2046.000000
18.540001	-0.043789	-25.879087	-7.500373	-5.701360	-8.636469	-4.040886	0.000000	-10.000000	-0.366667	24.400000	86.000000	1023.000000	1023.000000	2046.000000
18.559999	-0.043816	-25.895277	-7.543314	-5.546314	-8.726520	-4.079130	0.000000	-10.000000	-0.383333	24.366667	94.000000	1023.000000	1023.000000	2046.000000
18.580000	-0.043672	-25.810230	-7.594538	-5.472367	-8.575382	-4.167943	0.000000	-10.000000	-0.400000	24.333334	99.333336	1023.000000	1023.000000	2046.000000
18.600000	-0.043389	-25.642899	-7.535400	-5.301189	-8.681586	-4.124723	0.000000	-10.000000	-0.408333	24.783333	107.666664	1023.000000	1023.000000	2046.000000
18.620001	-0.042850	-25.324074	-7.452200	-5.143066	-8.511696	-4.217111	0.000000	-10.000000	-0.416667	25.466667	116.000000	1023.000000	1023.000000	2046.000000
18.639999	-0.042234	-24.960371	-7.381640	-4.911520	-8.542636	-4.124577	0.000000	-10.000000	-0.416667	26.150002	127.166664	1023.000000	1023.000000	2046.000000
18.660000	-0.041436	-24.488512	-7.285004	-4.750277	-8.305462	-4.147768	0.000000	-10.000000	-0.408333	26.700001	135.666672	1023.000000	1023.000000	2046.000000
18.680000	-0.040765	-24.091887	-7.215329	-4.558111	-8.263258	-4.055188	0.000000	-10.000000	-0.408333	26.783335	144.500000	1023.000000	1023.000000	2046.000000
18.700001	-0.039938	-23.603207	-7.080314	-4.384978	-8.144669	-3.993245	0.000000	-10.000000	-0.416667	26.866667	150.500000	1023.000000	1023.000000	2046.000000
18.719999	-0.039076	-23.093634	-6.929662	-4.276712	-7.965248	-3.922011	0.000000	-10.000000	-0.416667	26.700001	159.333328	1023.000000	1023.000000	2046.000000
18.740000	-0.038247	-22.603882	-6.812531	-4.132433	-7.921707	-3.737211	0.000000	-10.000000	-0.408333	26.700001	165.166672	1023.000000	1023.000000	2046.000000
18.760000	-0.037244	-22.011099	-6.561114	-4.234982	-7.663908	-3.551094	0.000000	-10.000000	-0.391667	26.166668	177.000000	1023.000000	1023.000000	2046.000000
18.780001	-0.036432	-21.531420	-6.349636	-4.385986	-7.558872	-3.236926	0.000000	-10.000000	-0.358333	25.083334	185.666672	1023.000000	1023.000000	2046.000000
18.799999	-0.035532	-20.999460	-6.053197	-4.612563	-7.291165	-3.042535	0.000000	-10.000000	-0.325000	23.983334	197.000000	1023.000000	1023.000000	2046.000000
18.820000	-0.034753	-20.538841	-5.811849	-4.821842	-7.057575	-2.847576	0.000000	-10.000000	-0.300000	23.416666	202.333328	1023.000000	1023.000000	2046.000000
18.840000	-0.033960	-20.070629	-5.487304	-5.006819	-6.833921	-2.742585	0.000000	-10.000000	-0.308333	23.116667	210.333328	1023.000000	1023.000000	2046.000000
18.860001	-0.033328	-19.697111	-5.214361	-5.233056	-6.542872	-2.706822	0.000000	-10.000000	-0.316667	22.916668	218.166672	1023.000000	1023.000000	2046.000000
18.879999	-0.032813	-19.392227	-4.992087	-5.277424	-6.427698	-2.695017	0.000000	-10.000000	-0.333333	23.166668	228.500000	1023.000000	1023.000000	2046.000000
18.900000	-0.032134	-18.991299	-4.789314	-5.354177	-6.160180	-2.687627	0.000000	-10.000000	-0.341667	23.783333	236.166672	1023.000000	1023.000000	2046.000000
18.920000	-0.031597	-18.673983	-4.618795	-5.301583	-6.170399	-2.583205	0.000000	-10.000000	-0.350000	24.316666	241.333328	1023.000000	1023.000000	2046.000000
18.940001	-0.030755	-18.176071	-4.415671	-5.309040	-5.947753	-2.503607	0.000000	-10.000000	-0.366667	24.566666	249.333328	1023.000000	1023.000000	2046.000000
18.959999	-0.030246	-17.875540	-4.289514	-5.206404	-5.904875	-2.474747	0.000000	-10.000000	-0.391667	25.016666	257.500000	1023.000000	1023.000000	2046.000000
18.980000	-0.029403	-17.377186	-4.144303	-5.178578	-5.674228	-2.380076	0.000000	-10.000000	-0.416667	25.150000	268.500000	1023.000000	1023.000000	2046.000000
19.000000	-0.028859	-17.055548	-4.062696	-5.117311	-5.575145	-2.300395	0.000000	-10.000000	-0.425000	25.116667	274.166656	1023.000000	1023.000000	2046.000000
19.020000	-0.028035	-16.568783	-3.904716	-5.047905	-5.418683	-2.197481	0.000000	-10.000000	-0.416667	24.866667	282.666656	1023.000000	1023.000000	2046.000000
19.040001	-0.027094	-16.012785	-3.753711	-4.980831	-5.220436	-2.057806	0.000000	-10.000000	-0.408333	24.833334	291.000000	1023.000000	1023.000000	2046.000000
19.059999	-0.026131	-15.443512	-3.591527	-4.830259	-5.102536	-1.919189	0.000000	-10.000000	-0.400000	24.900000	302.333344	1023.000000	1023.000000	2046.000000
19.080000	-0.025061	-14.810905	-3.422726	-4.739853	-4.838594	-1.809731	0.000000	-10.000000	-0.400000	24.900000	308.000000	1023.000000	1023.000000	2046.000000
19.100000	-0.024154	-14.274803	-3.228919	-4.596739	-4.796777	-1.652367	0.000000	-10.000000	-0.391667	24.716667	313.666656	1023.000000	1023.000000	2046.000000
19.120001	-0.023037	-13.615056	-3.060211	-4.490547	-4.504000	-1.560298	0.000000	-10.000000	-0.400000	24.666666	321.666656	1023.000000	1023.000000	2046.000000
19.139999	-0.022233	-13.139882	-2.929668	-4.341880	-4.407151	-1.461184	0.000000	-10.000000	-0.391667	24.400000	332.666656	1023.000000	1023.000000	2046.000000
19.160000	-0.021199	-12.528598	-2.720533	-4.244343	-4.188382	-1.375339	0.000000	-10.000000	-0.400000	24.783335	343.666656	1023.000000	1023.000000	2046.000000
19.180000	-0.020340	-12.020723	-2.603246	-4.136638	-4.076285	-1.204555	0.000000	-10.000000	-0.383333	24.700001	352.000000	1023.000000	1023.000000	2046.000000
19.200001	-0.019281	-11.395238	-2.411347	-4.000951	-3.886016	-1.096924	0.000000	-10.000000	-0.391667	24.650002	360.166656	1023.000000	1023.000000	2046.000000
19.219999	-0.018361	-10.851610	-2.316839	-3.875217	-3.684340	-0.975215	0.000000	-10.000000	-0.391667	24.233334	365.666656	1023.000000	1023.000000	2046.000000
19.240000	-0.017322	-10.237551	-2.102926	-3.708192	-3.609418	-0.817014	0.000000	-10.000000	-0.391667	23.966667	374.000000	1023.000000	1023.000000	2046.000000
19.260000	-0.016357	-9.666948	-1.983428	-3.602132	-3.370296	-0.711092	0.000000	-10.000000	-0.383333	23.883335	379.500000	1023.000000	1023.000000	2046.000000
19.280001	-0.015532	-9.179170	-1.843573	-3.464445	-3.305851	-0.565300	0.000000	-10.000000	-0.375000	24.133335	387.666656	1023.000000	1023.000000	2046.000000
19.299999	-0.014391	-8.504994	-1.675530	-3.333248	-3.024109	-0.472108	0.000000	-10.000000	-0.375000	24.433334	395.666656	1023.000000	1023.000000	2046.000000
19.320000	-0.013620	-8.049579	-1.566484	-3.223264	-2.980239	-0.279591	0.000000	-10.000000	-0.383333	24.566668	406.333344	1023.000000	1023.000000	2046.000000
19.340000	-0.012544	-7.413256	-1.363083	-3.084503	-2.762336	-0.203333	0.000000	-10.000000	-0.391667	24.366667	414.333344	1023.000000	1023.000000	2046.000000
19.360001	-0.011393	-6.733487	-1.218925	-2.936784	-2.520290	-0.057487	0.000000	-10.000000	-0.383333	24.100000	422.666656	1023.000000	1023.000000	2046.000000
19.379999	-0.010308	-6.092162	-1.037816	-2.712564	-2.450615	0.108833	0.000000	-10.000000	-0.366667	24.000000	428.333344	1023.000000	1023.000000	2046.000000
19.400000	-0.008917	-5.270030	-0.818809	-2.507611	-2.169088	0.225477	0.000000	-10.000000	-0.350000	23.950001	436.666656	1023.000000	1023.000000	2046.000000
19.420000	-0.008044	-4.754288	-0.781799	-2.301907	-2.011618	0.341036	0.000000	-10.000000	-0.350000	24.100000	444.666656	1023.000000	1023.000000	2046.000000
19.440001	-0.007185	-4.246161	-0.584531	-2.144506	-1.941265	0.424140	0.000000	-10.000000	-0.350000	23.983334	455.333344	1023.000000	1023.000000	2046.000000
19.459999	-0.006418	-3.792819	-0.540029	-1.977958	-1.792765	0.517933	0.000000	-10.000000	-0.350000	23.816668	463.333344	1023.000000	1023.000000	2046.000000
19.480000	-0.005746	-3.395708	-0.411086	-1.841084	-1.816155	0.672618	0.000000	-10.000000	-0.333333	23.566668	468.666656	1023.000000	1023.000000	2046.000000
19.500000	-0.004924	-2.909889	-0.344627	-1.669231	-1.698525	0.802493	0.000000	-10.000000	-0.308333	23.233334	474.000000	1023.000000	1023.000000	2046.000000
19.520000	-0.004177	-2.468760	-0.393005	-1.423997	-1.666106	1.014348	0.000000	-10.000000	-0.266667	22.550001	481.833344	1023.000000	1023.000000	2046.000000
19.540001	-0.003225	-1.905823	-0.267303	-1.287222	-1.509405	1.158106	0.000000	-10.000000	-0.241667	21.516666	489.500000	1023.000000	1023.000000	2046.000000
19.559999	-0.002774	-1.639673	-0.268732	-1.141377	-1.364228	1.134665	0.000000	-10.000000	-0.200000	20.033333	499.000000	1023.000000	1023.000000	2046.000000
19.580000	-0.003825	-2.260530	-0.314089	-1.302822	-1.419400	0.775781	0.000000	-10.000000	-0.175000	18.900000	506.000000	1023.000000	1023.000000	2046.000000
19.600000	-0.005509	-3.255670	-0.568391	-1.464424	-1.587517	0.364662	0.000000	-10.000000	-0.150000	18.000000	512.500000	1023.000000	1023.000000	2046.000000
19.620001	-0.007148	-4.224579	-0.908169	-1.541522	-1.910450	0.135561	0.000000	-10.000000	-0.150000	17.533335	516.500000	1023.000000	1023.000000	2046.000000
19.639999	-0.007976	-4.714050	-1.056686	-1.583912	-2.064041	-0.009411	0.000000	-10.000000	-0.141667	17.066668	522.500000	1023.000000	1023.000000	2046.000000
19.660000	-0.008501	-5.024358	-1.200116	-1.524513	-2.194416	-0.105313	0.000000	-10.000000	-0.133333	16.566668	528.500000	1023.000000	1023.000000	2046.000000
19.680000	-0.008473	-5.007691	-1.149962	-1.449893	-2.252802	-0.155034	0.000000	-10.000000	-0.125000	16.750000	536.166687	1023.000000	1023.000000	2046.000000
19.700001	-0.008301	-4.905788	-1.149926	-1.283065	-2.260211	-0.212586	0.000000	-10.000000	-0.125000	16.933334	541.833313	1023.000000	1023.000000	2046.000000
19.719999	-0.008063	-4.765056	-1.122564	-1.126706	-2.296034	-0.219751	0.000000	-10.000000	-0.133333	17.233334	547.166687	1023.000000	1023.000000	2046.000000
19.740000	-0.007722	-4.563641	-1.069863	-0.952827	-2.262464	-0.278487	0.000000	-10.000000	-0.141667	17.366667	550.833313	1023.000000	1023.000000	2046.000000
19.760000	-0.007295	-4.311465	-1.050454	-0.758771	-2.226199	-0.276041	0.000000	-10.000000	-0.141667	17.083334	558.500000	1023.000000	1023.000000	2046.000000
19.780001	-0.006799	-4.018170	-0.932928	-0.612676	-2.281811	-0.190754	0.000000	-10.000000	-0.125000	16.583332	566.166687	1023.000000	1023.000000	2046.000000
19.799999	-0.006278	-3.710359	-0.894540	-0.413299	-2.187391	-0.215129	0.000000	-10.000000	-0.108333	15.933333	571.833313	1023.000000	1023.000000	2046.000000
19.820000	-0.005888	-3.479919	-0.893492	-0.282177	-2.155591	-0.148659	0.000000	-10.000000	-0.091667	15.483334	575.333313	1023.000000	1023.000000	2046.000000
19.840000	-0.005277	-3.118910	-0.737758	-0.153941	-2.105064	-0.122147	0.000000	-10.000000	-0.075000	14.750000	579.000000	1023.000000	1023.000000	2046.000000
19.860001	-0.004771	-2.819547	-0.735820	-0.062581	-1.990215	-0.030931	0.000000	-10.000000	-0.058333	13.383333	584.166687	1023.000000	1023.000000	2046.000000
19.879999	-0.004372	-2.584054	-0.572436	-0.222636	-1.955018	0.166035	0.000000	-10.000000	-0.041667	11.600000	588.833313	1023.000000	1023.000000	2046.000000
19.900000	-0.003876	-2.290644	-0.359334	-0.401856	-1.866778	0.337323	0.000000	-10.000000	-0.025000	9.083334	593.000000	1023.000000	1023.000000	2046.000000
19.920000	-0.003552	-2.099316	-0.296069	-0.614476	-1.697647	0.508877	0.000000	-10.000000	0.008333	5.183333	596.500000	1023.000000	1023.000000	2046.000000
19.940001	-0.003255	-1.923682	-0.071964	-0.832295	-1.630162	0.610740	0.000000	-10.000000	0.033333	1.233333	598.833313	1023.000000	1023.000000	2046.000000
19.959999	-0.003136	-1.853492	-0.001866	-1.102388	-1.410553	0.661316	0.000000	-10.000000	0.050000	-2.516667	599.833313	1023.000000	1023.000000	2046.000000
19.980000	-0.003390	-2.003467	0.076809	-1.367427	-1.335510	0.622660	0.000000	-10.000000	0.050000	-4.633334	600.000000	1023.000000	1023.000000	2046.000000
20.000000	-0.003549	-2.097187	0.238094	-1.575233	-1.302970	0.542922	0.000000	-10.000000	0.050000	-6.066667	600.000000	1023.000000	1023.000000	2046.000000
20.020000	-0.003743	-2.211839	0.205959	-1.698730	-1.228093	0.509025	0.000000	-10.000000	0.050000	-6.766667	600.000000	1023.000000	1023.000000	2046.000000
20.040001	-0.004105	-2.426046	0.282268	-1.851442	-1.323856	0.466984	0.000000	-10.000000	0.050000	-7.083333	600.000000	1023.000000	1023.000000	2046.000000
20.059999	-0.004284	-2.531987	0.258397	-1.967346	-1.268904	0.445866	0.000000	-10.000000	0.050000	-7.700000	600.000000	1023.000000	1023.000000	2046.000000
20.080000	-0.004463	-2.637551	0.206173	-2.050400	-1.189783	0.396459	0.000000	-10.000000	0.050000	-8.150000	600.000000	1023.000000	1023.000000	2046.000000
20.100000	-0.004729	-2.794642	0.277687	-2.194338	-1.286828	0.408836	0.000000	-10.000000	0.058333	-8.616667	600.000000	1023.000000	1023.000000	2046.000000
20.120001	-0.004890	-2.889868	0.149801	-2.221271	-1.197573	0.379176	0.000000	-10.000000	0.066667	-8.733334	596.666687	1023.000000	1023.000000	2046.000000
20.139999	-0.005124	-3.028181	0.180122	-2.321616	-1.273569	0.386882	0.000000	-10.000000	0.075000	-8.883333	589.333313	1023.000000	1023.000000	2046.000000
20.160000	-0.005035	-2.975710	0.249641	-2.356918	-1.268337	0.399904	0.000000	-10.000000	0.083333	-9.500000	579.833313	1023.000000	1023.000000	2046.000000
20.180000	-0.005158	-3.048607	0.148504	-2.352282	-1.229993	0.385164	0.000000	-10.000000	0.091667	-10.166667	573.666687	1023.000000	1023.000000	2046.000000
20.200001	-0.005161	-3.050005	0.288598	-2.461512	-1.286819	0.409727	0.000000	-10.000000	0.100000	-11.000000	569.000000	1023.000000	1023.000000	2046.000000
20.219999	-0.005176	-3.059165	0.187254	-2.427940	-1.194438	0.375959	0.000000	-10.000000	0.100000	-11.350000	566.500000	1023.000000	1023.000000	2046.000000
20.240000	-0.005132	-3.032785	0.237341	-2.472970	-1.201055	0.403898	0.000000	-10.000000	0.091667	-11.733334	561.333313	1023.000000	1023.000000	2046.000000
20.260000	-0.005043	-2.980699	0.338398	-2.463937	-1.235323	0.380163	0.000000	-10.000000	0.083333	-11.766666	558.666687	1023.000000	1023.000000	2046.000000
20.280001	-0.005147	-3.042166	0.264612	-2.455439	-1.208459	0.357121	0.000000	-10.000000	0.083333	-11.883333	554.666687	1023.000000	1023.000000	2046.000000
20.299999	-0.005336	-3.153381	0.249590	-2.499257	-1.258326	0.354612	0.000000	-10.000000	0.091667	-12.150001	550.666687	1023.000000	1023.000000	2046.000000
20.320000	-0.005258	-3.107716	0.352787	-2.526633	-1.296642	0.362771	0.000000	-10.000000	0.100000	-12.550000	545.333313	1023.000000	1023.000000	2046.000000
20.340000	-0.005470	-3.232816	0.224402	-2.490523	-1.286148	0.319452	0.000000	-10.000000	0.100000	-12.866667	541.333313	1023.000000	1023.000000	2046.000000
20.360001	-0.005597	-3.307900	0.170418	-2.509922	-1.283116	0.314719	0.000000	-10.000000	0.108333	-13.133333	538.666687	1023.000000	1023.000000	2046.000000
20.379999	-0.005744	-3.394671	0.181297	-2.577965	-1.376931	0.378928	0.000000	-10.000000	0.116667	-13.400001	535.666687	1023.000000	1023.000000	2046.000000
20.400000	-0.005772	-3.411366	0.211983	-2.598969	-1.359667	0.335287	0.000000	-10.000000	0.150000	-14.016667	531.166687	1023.000000	1023.000000	2046.000000
20.420000	-0.005972	-3.529613	0.106028	-2.617415	-1.341653	0.323427	0.000000	-10.000000	0.175000	-14.700000	526.333313	1023.000000	1023.000000	2046.000000
20.440001	-0.006105	-3.607880	0.115840	-2.627925	-1.410011	0.314216	0.000000	-10.000000	0.216667	-15.833334	519.666687	1023.000000	1023.000000	2046.000000
20.459999	-0.006144	-3.631223	0.147754	-2.570738	-1.492249	0.284011	0.000000	-10.000000	0.233333	-16.616667	514.500000	1023.000000	1023.000000	2046.000000
20.480000	-0.006210	-3.670374	-0.017946	-2.478183	-1.503543	0.329298	0.000000	-10.000000	0.250000	-17.516666	509.166656	1023.000000	1023.000000	2046.000000
20.500000	-0.006501	-3.841982	-0.130939	-2.461576	-1.554762	0.305294	0.000000	-10.000000	0.250000	-18.016666	505.333344	1023.000000	1023.000000	2046.000000
20.520000	-0.006753	-3.991140	-0.114926	-2.529451	-1.730281	0.383518	0.000000	-10.000000	0.266667	-18.633333	499.166656	1023.000000	1023.000000	2046.000000
20.540001	-0.007166	-4.235360	-0.309709	-2.433419	-1.766651	0.274419	0.000000	-10.000000	0.300000	-19.266668	492.833344	1023.000000	1023.000000	2046.000000
20.559999	-0.007668	-4.531610	-0.414829	-2.441781	-1.893736	0.218735	0.000000	-10.000000	0.333333	-20.050001	486.166656	1023.000000	1023.000000	2046.000000
20.580000	-0.008033	-4.747631	-0.470279	-2.452137	-2.102054	0.276839	0.000000	-10.000000	0.358333	-20.700001	479.666656	1023.000000	1023.000000	2046.000000
20.600000	-0.008482	-5.012775	-0.715156	-2.367496	-2.159403	0.229280	0.000000	-10.000000	0.375000	-21.500000	472.833344	1023.000000	1023.000000	2046.000000
20.620001	-0.008826	-5.215885	-0.880300	-2.355675	-2.135833	0.155922	0.000000	-10.000000	0.391667	-22.366667	465.666656	1023.000000	1023.000000	2046.000000
20.639999	-0.009668	-5.713978	-0.941821	-2.529353	-2.257185	0.014382	0.000000	-10.000000	0.408333	-23.333334	458.000000	1023.000000	1023.000000	2046.000000
20.660000	-0.011919	-7.044351	-1.290880	-2.820775	-2.397504	-0.535192	0.000000	-10.000000	0.433333	-24.016666	450.000000	1023.000000	1023.000000	2046.000000
20.680000	-0.014778	-8.733627	-1.760184	-3.136258	-2.764723	-1.072462	0.000000	-10.000000	0.466667	-24.650000	442.000000	1023.000000	1023.000000	2046.000000
20.700001	-0.017326	-10.239898	-2.108809	-3.417067	-3.291185	-1.422837	0.000000	-10.000000	0.491667	-25.133333	434.000000	1023.000000	1023.000000	2046.000000
20.719999	-0.019232	-11.365916	-2.508367	-3.518995	-3.631062	-1.707492	0.000000	-10.000000	0.500000	-25.450001	425.666656	1023.000000	1023.000000	2046.000000
20.740000	-0.020741	-12.257876	-2.937198	-3.553119	-3.822365	-1.945195	0.000000	-10.000000	0.500000	-25.383333	417.333344	1023.000000	1023.000000	2046.000000
20.760000	-0.021917	-12.952939	-3.054293	-3.694329	-4.137142	-2.067176	0.000000	-10.000000	0.483333	-25.083334	408.666656	1023.000000	1023.000000	2046.000000
20.780001	-0.022867	-13.514382	-3.235466	-3.665810	-4.341067	-2.272040	0.000000	-10.000000	0.475000	-24.600000	400.333344	1023.000000	1023.000000	2046.000000
20.799999	-0.023709	-14.011870	-3.535347	-3.593656	-4.437334	-2.445534	0.000000	-10.000000	0.458333	-24.100000	392.000000	1023.000000	1023.000000	2046.000000
20.820000	-0.024405	-14.423454	-3.666386	-3.578454	-4.589596	-2.589018	0.000000	-10.000000	0.458333	-23.833334	384.000000	1023.000000	1023.000000	2046.000000
20.840000	-0.024905	-14.718613	-3.695469	-3.557820	-4.817119	-2.648205	0.000000	-10.000000	0.450000	-23.650000	376.000000	1023.000000	1023.000000	2046.000000
20.860001	-0.025492	-15.065812	-3.943416	-3.407461	-4.914375	-2.800560	0.000000	-10.000000	0.433333	-23.316668	368.166656	1023.000000	1023.000000	2046.000000
20.879999	-0.025961	-15.342783	-4.062208	-3.377175	-5.004290	-2.899110	0.000000	-10.000000	0.416667	-23.050001	360.500000	1023.000000	1023.000000	2046.000000
20.900000	-0.026364	-15.580873	-4.031923	-3.414636	-5.215594	-2.918721	0.000000	-10.000000	0.383333	-22.633333	352.833344	1023.000000	1023.000000	2046.000000
20.920000	-0.026656	-15.753943	-4.158947	-3.368422	-5.254729	-2.971845	0.000000	-10.000000	0.383333	-22.600000	345.333344	1023.000000	1023.000000	2046.000000
20.940001	-0.027129	-16.033072	-4.273750	-3.474461	-5.315789	-2.969071	0.000000	-10.000000	0.383333	-22.400000	337.666656	1023.000000	1023.000000	2046.000000
20.959999	-0.027403	-16.195059	-4.163801	-3.795768	-5.397294	-2.838195	0.000000	-10.000000	0.400000	-22.700001	330.333344	1023.000000	1023.000000	2046.000000
20.980000	-0.027737	-16.392792	-4.131703	-4.087725	-5.442657	-2.730705	0.000000	-10.000000	0.425000	-23.183334	322.666656	1023.000000	1023.000000	2046.000000
21.000000	-0.028070	-16.589148	-4.114538	-4.435795	-5.387578	-2.651236	0.000000	-10.000000	0.458333	-24.066668	315.000000	1023.000000	1023.000000	2046.000000
21.020000	-0.028438	-16.806664	-3.989697	-4.766906	-5.455198	-2.594862	0.000000	-10.000000	0.483333	-24.550001	306.833344	1023.000000	1023.000000	2046.000000
21.040001	-0.028898	-17.078785	-4.057211	-5.009137	-5.354470	-2.657968	0.000000	-10.000000	0.475000	-24.500000	298.500000	1023.000000	1023.000000	2046.000000
21.059999	-0.029602	-17.494917	-3.942252	-5.414686	-5.431048	-2.706931	0.000000	-10.000000	0.458333	-24.200001	290.166656	1023.000000	1023.000000	2046.000000
21.080000	-0.030194	-17.844757	-3.921376	-5.581874	-5.472794	-2.868713	0.000000	-10.000000	0.441667	-23.666668	282.000000	1023.000000	1023.000000	2046.000000
21.100000	-0.030786	-18.194405	-4.015422	-5.706081	-5.549804	-2.923098	0.000000	-10.000000	0.425000	-23.316668	274.333344	1023.000000	1023.000000	2046.000000
21.120001	-0.031469	-18.598312	-3.994012	-5.873287	-5.707210	-3.023805	0.000000	-10.000000	0.408333	-22.900000	266.666656	1023.000000	1023.000000	2046.000000
21.139999	-0.031935	-18.873770	-4.114315	-5.866802	-5.783094	-3.109560	0.000000	-10.000000	0.391667	-22.883333	259.000000	1023.000000	1023.000000	2046.000000
21.160000	-0.032522	-19.220654	-4.226996	-5.922036	-5.890694	-3.180927	0.000000	-10.000000	0.391667	-22.700001	251.333328	1023.000000	1023.000000	2046.000000
21.180000	-0.033163	-19.599485	-4.229482	-6.084480	-6.091542	-3.193980	0.000000	-10.000000	0.391667	-22.616667	243.666672	1023.000000	1023.000000	2046.000000
21.200001	-0.033575	-19.842627	-4.329745	-6.112082	-6.172917	-3.227882	0.000000	-10.000000	0.400000	-22.366667	236.333328	1023.000000	1023.000000	2046.000000
21.219999	-0.033982	-20.083172	-4.518425	-6.130786	-6.164085	-3.269875	0.000000	-10.000000	0.400000	-22.200001	228.833328	1023.000000	1023.000000	2046.000000
21.240000	-0.034283	-20.261402	-4.421046	-6.251391	-6.336375	-3.252591	0.000000	-10.000000	0.391667	-21.866667	221.500000	1023.000000	1023.000000	2046.000000
21.260000	-0.034512	-20.396624	-4.446456	-6.231425	-6.480279	-3.238463	0.000000	-10.000000	0.391667	-21.800001	214.166672	1023.000000	1023.000000	2046.000000
21.280001	-0.034928	-20.642395	-4.654506	-6.225669	-6.490019	-3.272200	0.000000	-10.000000	0.383333	-21.650000	206.833328	1023.000000	1023.000000	2046.000000
21.299999	-0.035062	-20.721582	-4.564551	-6.320196	-6.608834	-3.228001	0.000000	-10.000000	0.375000	-21.716667	199.666672	1023.000000	1023.000000	2046.000000
21.320000	-0.035283	-20.852444	-4.580171	-6.297438	-6.709959	-3.264877	0.000000	-10.000000	0.358333	-21.550001	192.333328	1023.000000	1023.000000	2046.000000
21.340000	-0.035562	-21.017317	-4.767400	-6.282202	-6.691039	-3.276677	0.000000	-10.000000	0.350000	-21.533335	185.166672	1023.000000	1023.000000	2046.000000
21.360001	-0.035968	-21.257078	-4.726264	-6.362100	-6.889143	-3.279571	0.000000	-10.000000	0.350000	-21.216667	178.000000	1023.000000	1023.000000	2046.000000
21.379999	-0.036221	-21.406696	-4.846761	-6.334918	-6.918588	-3.306430	0.000000	-10.000000	0.350000	-20.950001	171.000000	1023.000000	1023.000000	2046.000000
21.400000	-0.036478	-21.558273	-4.937058	-6.339582	-6.980370	-3.301262	0.000000	-10.000000	0.341667	-20.400000	164.000000	1023.000000	1023.000000	2046.000000
21.420000	-0.036747	-21.717390	-4.912075	-6.390149	-7.134283	-3.280884	0.000000	-10.000000	0.325000	-20.033333	157.166672	1023.000000	1023.000000	2046.000000
21.440001	-0.036997	-21.865454	-5.051096	-6.319154	-7.190247	-3.304957	0.000000	-10.000000	0.300000	-19.550001	150.333328	1023.000000	1023.000000	2046.000000
21.459999	-0.037251	-22.015276	-5.093974	-6.335488	-7.273780	-3.312033	0.000000	-10.000000	0.275000	-19.216667	143.833328	1023.000000	1023.000000	2046.000000
21.480000	-0.037570	-22.203957	-5.111448	-6.368267	-7.437312	-3.286931	0.000000	-10.000000	0.258333	-18.750000	137.500000	1023.000000	1023.000000	2046.000000
21.500000	-0.037744	-22.306429	-5.280944	-6.297704	-7.415360	-3.312419	0.000000	-10.000000	0.250000	-18.316668	131.333328	1023.000000	1023.000000	2046.000000
21.520000	-0.037996	-22.455925	-5.306914	-6.396087	-7.496044	-3.256880	0.000000	-10.000000	0.250000	-17.833334	125.166664	1023.000000	1023.000000	2046.000000
21.540001	-0.038156	-22.550131	-5.247081	-6.376745	-7.679065	-3.247240	0.000000	-10.000000	0.241667	-17.516666	119.166664	1023.000000	1023.000000	2046.000000
21.559999	-0.038404	-22.696720	-5.457209	-6.315757	-7.659968	-3.263785	0.000000	-10.000000	0.241667	-17.183334	113.333336	1023.000000	1023.000000	2046.000000
21.580000	-0.038542	-22.778528	-5.419540	-6.390696	-7.708419	-3.259874	0.000000	-10.000000	0.225000	-16.866667	107.500000	1023.000000	1023.000000	2046.000000
21.600000	-0.038487	-22.745659	-5.380744	-6.314764	-7.818483	-3.231666	0.000000	-10.000000	0.216667	-16.466667	101.833336	1023.000000	1023.000000	2046.000000
21.620001	-0.038406	-22.698240	-5.546484	-6.152098	-7.771488	-3.228169	0.000000	-10.000000	0.200000	-16.000000	96.333336	1023.000000	1023.000000	2046.000000
21.639999	-0.038387	-22.686918	-5.516997	-6.126477	-7.822478	-3.220965	0.000000	-10.000000	0.200000	-15.583334	91.000000	1023.000000	1023.000000	2046.000000
21.660000	-0.038581	-22.801317	-5.568032	-6.105384	-7.980473	-3.147428	0.000000	-10.000000	0.200000	-15.066667	85.666664	1023.000000	1023.000000	2046.000000
21.680000	-0.038774	-22.915680	-5.750574	-6.040876	-7.987121	-3.137108	0.000000	-10.000000	0.191667	-14.583334	80.666664	1023.000000	1023.000000	2046.000000
21.700001	-0.039110	-23.113970	-5.760499	-6.016646	-8.106296	-3.230530	0.000000	-10.000000	0.175000	-14.183333	75.833336	1023.000000	1023.000000	2046.000000
21.719999	-0.039467	-23.324804	-5.850975	-5.960096	-8.290609	-3.223124	0.000000	-10.000000	0.158333	-13.833333	71.166664	1023.000000	1023.000000	2046.000000
21.740000	-0.039662	-23.440313	-6.073494	-5.772208	-8.381376	-3.213235	0.000000	-10.000000	0.133333	-13.316667	66.500000	1023.000000	1023.000000	2046.000000
21.760000	-0.039687	-23.454973	-6.146744	-5.725000	-8.424039	-3.159189	0.000000	-10.000000	0.116667	-12.883333	62.166668	1023.000000	1023.000000	2046.000000
21.780001	-0.039733	-23.481989	-6.199413	-5.638999	-8.502123	-3.141455	0.000000	-10.000000	0.100000	-12.516667	57.833332	1023.000000	1023.000000	2046.000000
21.799999	-0.040416	-23.885822	-6.387955	-5.695169	-8.531384	-3.271315	0.000000	-10.000000	0.091667	-12.183333	53.500000	1023.000000	1023.000000	2046.000000
21.820000	-0.041968	-24.803263	-6.646755	-5.929858	-8.637840	-3.588810	0.000000	-10.000000	0.083333	-11.600000	49.333332	1023.000000	1023.000000	2046.000000
21.840000	-0.044395	-26.237257	-6.999740	-6.128747	-9.053409	-4.055361	0.000000	-10.000000	0.066667	-11.116667	45.500000	1023.000000	1023.000000	2046.000000
21.860001	-0.046427	-27.438379	-7.499368	-6.226582	-9.369326	-4.343103	0.000000	-10.000000	0.058333	-10.516666	41.833332	1023.000000	1023.000000	2046.000000
21.879999	-0.047789	-28.243046	-7.801576	-6.337312	-9.588162	-4.515995	0.000000	-10.000000	0.050000	-9.900000	38.333332	1023.000000	1023.000000	2046.000000
21.900000	-0.048835	-28.861250	-7.969768	-6.354052	-9.831583	-4.705848	0.000000	-10.000000	0.050000	-9.100000	35.000000	1023.000000	1023.000000	2046.000000
21.920000	-0.049480	-29.242794	-8.226414	-6.297506	-9.892123	-4.826751	0.000000	-10.000000	0.041667	-8.600000	32.000000	1023.000000	1023.000000	2046.000000
21.940001	-0.049908	-29.495813	-8.328464	-6.275610	-9.974705	-4.917035	0.000000	-10.000000	0.041667	-8.283334	29.166666	1023.000000	1023.000000	2046.000000
21.959999	-0.050278	-29.714329	-8.380991	-6.202090	-10.146164	-4.985085	0.000000	-10.000000	0.041667	-8.033334	26.333334	1023.000000	1023.000000	2046.000000
21.980000	-0.050566	-29.884750	-8.541711	-6.071055	-10.208328	-5.063656	0.000000	-10.000000	0.050000	-7.716667	23.666666	1023.000000	1023.000000	2046.000000
22.000000	-0.050663	-29.941816	-8.638782	-5.952155	-10.227304	-5.123576	0.000000	-10.000000	0.050000	-7.200000	21.000000	1023.000000	1023.000000	2046.000000
22.020000	-0.050789	-30.016565	-8.637471	-5.898870	-10.367555	-5.112670	0.000000	-10.000000	0.041667	-6.566667	18.666666	1023.000000	1023.000000	2046.000000
22.040001	-0.050916	-30.091408	-8.744715	-5.786684	-10.357902	-5.202107	0.000000	-10.000000	0.041667	-5.866667	16.500000	1023.000000	1023.000000	2046.000000
22.059999	-0.050924	-30.096130	-8.797060	-5.752621	-10.390288	-5.156160	0.000000	-10.000000	0.041667	-5.216667	14.500000	1023.000000	1023.000000	2046.000000
22.080000	-0.050894	-30.078409	-8.743991	-5.755526	-10.447648	-5.131245	0.000000	-10.000000	0.041667	-4.733334	12.666667	1023.000000	1023.000000	2046.000000
22.100000	-0.050705	-29.966881	-8.692121	-5.832002	-10.433958	-5.008800	0.000000	-10.000000	0.041667	-4.583333	11.000000	1023.000000	1023.000000	2046.000000
22.120001	-0.050725	-29.978384	-8.669230	-6.133400	-10.344427	-4.831327	0.000000	-10.000000	0.041667	-5.066667	9.500000	1023.000000	1023.000000	2046.000000
22.139999	-0.050621	-29.917088	-8.435733	-6.428119	-10.359118	-4.694118	0.000000	-10.000000	0.050000	-6.116667	7.833333	1023.000000	1023.000000	2046.000000
22.160000	-0.050516	-29.855133	-8.321218	-6.671951	-10.285033	-4.576931	0.000000	-10.000000	0.050000	-6.933333	5.833333	1023.000000	1023.000000	2046.000000
22.180000	-0.050528	-29.861986	-8.247340	-7.012991	-10.102298	-4.499356	0.000000	-10.000000	0.041667	-6.983334	3.666667	1023.000000	1023.000000	2046.000000
22.200001	-0.050743	-29.989164	-8.022085	-7.325859	-10.102895	-4.538324	0.000000	-10.000000	0.025000	-6.066667	1.666667	1023.000000	1023.000000	2046.000000
22.219999	-0.050887	-30.074196	-7.900426	-7.511723	-10.111809	-4.550237	0.000000	-10.000000	0.008333	-4.716667	0.000000	1023.000000	1023.000000	2046.000000
22.240000	-0.050909	-30.087000	-7.897299	-7.595018	-9.986772	-4.607911	0.000000	-10.000000	-0.008333	-2.616667	-1.166667	1023.000000	1023.000000	2046.000000
22.260000	-0.050762	-30.000288	-7.753680	-7.656224	-9.969134	-4.621250	0.000000	-10.000000	-0.025000	-0.333333	-1.833333	1023.000000	1023.000000	2046.000000
22.280001	-0.050715	-29.972561	-7.707920	-7.638630	-9.986167	-4.639844	0.000000	-10.000000	-0.041667	1.933333	-2.000000	1023.000000	1023.000000	2046.000000
22.299999	-0.050514	-29.853487	-7.688907	-7.600241	-9.912126	-4.652215	0.000000	-10.000000	-0.058333	4.183333	-2.000000	1023.000000	1023.000000	2046.000000
22.320000	-0.050195	-29.665226	-7.556470	-7.645694	-9.860459	-4.602602	0.000000	-10.000000	-0.066667	6.800000	-2.000000	1023.000000	1023.000000	2046.000000
22.340000	-0.050054	-29.581808	-7.513477	-7.619575	-9.844819	-4.603938	0.000000	-10.000000	-0.091667	9.483334	-2.000000	1023.000000	1023.000000	2046.000000
22.360001	-0.049591	-29.308315	-7.522472	-7.576639	-9.632133	-4.577071	0.000000	-10.000000	-0.116667	11.766666	-2.000000	1023.000000	1023.000000	2046.000000
22.379999	-0.049134	-29.038057	-7.333332	-7.608720	-9.630165	-4.465840	0.000000	-10.000000	-0.150000	13.483334	-2.000000	1023.000000	1023.000000	2046.000000
22.400000	-0.048392	-28.599705	-7.266034	-7.458020	-9.485931	-4.389719	0.000000	-10.000000	-0.183333	14.983334	-2.000000	1023.000000	1023.000000	2046.000000
22.420000	-0.047626	-28.147026	-7.206801	-7.387990	-9.248504	-4.303730	0.000000	-10.000000	-0.191667	16.233334	6.666667	1023.000000	1023.000000	2046.000000
22.440001	-0.046761	-27.635624	-6.962975	-7.309266	-9.171032	-4.192351	0.000000	-10.000000	-0.216667	17.483334	16.833334	1023.000000	1023.000000	2046.000000
22.459999	-0.045906	-27.130405	-6.863832	-7.156842	-9.017097	-4.092634	0.000000	-10.000000	-0.225000	18.650000	29.000000	1023.000000	1023.000000	2046.000000
22.480000	-0.045083	-26.644300	-6.757522	-7.095659	-8.787267	-4.003853	0.000000	-10.000000	-0.266667	19.750000	34.833332	1023.000000	1023.000000	2046.000000
22.500000	-0.044265	-26.160816	-6.519843	-6.988503	-8.757522	-3.894949	0.000000	-10.000000	-0.291667	20.933334	41.333332	1023.000000	1023.000000	2046.000000
22.520000	-0.043407	-25.653694	-6.440298	-6.882885	-8.549828	-3.780683	0.000000	-10.000000	-0.333333	22.083334	48.166668	1023.000000	1023.000000	2046.000000
22.540001	-0.042446	-25.085495	-6.312539	-6.802346	-8.315062	-3.655548	0.000000	-10.000000	-0.358333	23.166668	55.333332	1023.000000	1023.000000	2046.000000
22.559999	-0.041596	-24.583305	-6.085747	-6.697867	-8.268724	-3.530968	0.000000	-10.000000	-0.383333	23.833334	63.000000	1023.000000	1023.000000	2046.000000
22.580000	-0.040661	-24.030905	-6.037143	-6.523429	-8.036415	-3.433918	0.000000	-10.000000	-0.400000	24.500000	71.000000	1023.000000	1023.000000	2046.000000
22.600000	-0.039588	-23.396374	-5.894566	-6.404617	-7.795715	-3.301476	0.000000	-10.000000	-0.416667	24.916668	79.000000	1023.000000	1023.000000	2046.000000
22.620001	-0.038727	-22.887547	-5.649618	-6.292002	-7.758580	-3.187347	0.000000	-10.000000	-0.441667	25.316668	87.166664	1023.000000	1023.000000	2046.000000
22.639999	-0.037726	-22.295797	-5.591108	-6.147447	-7.498464	-3.058779	0.000000	-10.000000	-0.441667	25.583334	95.500000	1023.000000	1023.000000	2046.000000
22.660000	-0.036701	-21.690462	-5.443670	-6.037056	-7.282161	-2.927576	0.000000	-10.000000	-0.450000	25.733334	104.000000	1023.000000	1023.000000	2046.000000
22.680000	-0.035670	-21.080910	-5.196385	-5.943672	-7.133027	-2.807826	0.000000	-10.000000	-0.441667	25.950001	112.500000	1023.000000	1023.000000	2046.000000
22.700001	-0.034640	-20.471989	-5.061554	-5.781224	-6.945374	-2.683838	0.000000	-10.000000	-0.441667	26.016666	121.166664	1023.000000	1023.000000	2046.000000
22.719999	-0.033469	-19.780397	-4.971824	-5.574274	-6.650728	-2.583572	0.000000	-10.000000	-0.441667	26.316668	129.833328	1023.000000	1023.000000	2046.000000
22.740000	-0.032391	-19.143080	-4.710591	-5.407298	-6.551935	-2.473257	0.000000	-10.000000	-0.441667	26.416668	138.666672	1023.000000	1023.000000	2046.000000
22.760000	-0.031690	-18.728615	-4.616025	-5.285942	-6.411671	-2.414978	0.000000	-10.000000	-0.466667	26.483334	147.333328	1023.000000	1023.000000	2046.000000
22.780001	-0.030982	-18.310410	-4.552842	-5.142860	-6.241083	-2.373625	0.000000	-10.000000	-0.475000	26.633333	156.166672	1023.000000	1023.000000	2046.000000
22.799999	-0.030225	-17.863035	-4.390405	-5.007386	-6.179929	-2.285316	0.000000	-10.000000	-0.475000	26.883333	165.000000	1023.000000	1023.000000	2046.000000
22.820000	-0.029580	-17.481770	-4.334165	-4.906415	-6.109710	-2.131480	0.000000	-10.000000	-0.458333	27.116667	174.000000	1023.000000	1023.000000	2046.000000
22.840000	-0.028700	-16.961515	-4.317315	-4.699528	-5.929554	-2.015118	0.000000	-10.000000	-0.458333	27.233334	183.000000	1023.000000	1023.000000	2046.000000
22.860001	-0.027577	-16.297939	-4.169466	-4.426824	-5.872975	-1.828675	0.000000	-10.000000	-0.475000	27.533333	192.000000	1023.000000	1023.000000	2046.000000
22.879999	-0.026657	-15.754463	-4.129219	-4.244926	-5.758851	-1.621467	0.000000	-10.000000	-0.491667	27.783333	201.166672	1023.000000	1023.000000	2046.000000
22.900000	-0.025935	-15.327492	-4.147153	-4.082330	-5.508038	-1.589972	0.000000	-10.000000	-0.491667	27.900000	210.333328	1023.000000	1023.000000	2046.000000
22.920000	-0.026472	-15.645180	-4.206926	-4.161628	-5.424958	-1.851666	0.000000	-10.000000	-0.475000	27.683334	219.666672	1023.000000	1023.000000	2046.000000
22.940001	-0.027925	-16.503685	-4.325313	-4.346868	-5.665726	-2.165777	0.000000	-10.000000	-0.441667	27.266666	229.000000	1023.000000	1023.000000	2046.000000
22.959999	-0.029198	-17.256226	-4.658212	-4.400857	-5.836277	-2.360879	0.000000	-10.000000	-0.441667	26.833334	238.166672	1023.000000	1023.000000	2046.000000
22.980000	-0.029978	-17.717197	-4.861841	-4.390243	-5.938209	-2.526905	0.000000	-10.000000	-0.433333	26.716667	247.166672	1023.000000	1023.000000	2046.000000
23.000000	-0.030182	-17.837528	-4.891026	-4.357780	-6.066562	-2.522161	0.000000	-10.000000	-0.450000	26.383333	256.000000	1023.000000	1023.000000	2046.000000
23.020000	-0.029925	-17.685514	-4.983073	-4.224064	-5.918692	-2.559685	0.000000	-10.000000	-0.458333	26.500000	265.000000	1023.000000	1023.000000	2046.000000
23.040001	-0.029528	-17.450876	-4.885674	-4.049088	-5.891434	-2.624681	0.000000	-10.000000	-0.491667	26.550001	273.833344	1023.000000	1023.000000	2046.000000
23.059999	-0.029000	-17.139172	-4.788727	-3.841997	-5.890531	-2.617918	0.000000	-10.000000	-0.508333	27.250000	282.666656	1023.000000	1023.000000	2046.000000
23.080000	-0.028298	-16.724350	-4.777274	-3.614860	-5.729130	-2.603086	0.000000	-10.000000	-0.525000	27.583334	291.500000	1023.000000	1023.000000	2046.000000
23.100000	-0.027530	-16.270348	-4.605752	-3.380589	-5.719831	-2.564176	0.000000	-10.000000	-0.525000	27.916668	300.666656	1023.000000	1023.000000	2046.000000
23.120001	-0.026774	-15.823524	-4.565971	-3.163308	-5.598216	-2.496029	0.000000	-10.000000	-0.541667	28.050001	310.000000	1023.000000	1023.000000	2046.000000
23.139999	-0.025824	-15.262193	-4.427058	-2.968061	-5.456271	-2.410803	0.000000	-10.000000	-0.541667	28.216667	319.333344	1023.000000	1023.000000	2046.000000
23.160000	-0.024912	-14.722965	-4.216398	-2.743573	-5.421842	-2.341152	0.000000	-10.000000	-0.550000	28.350000	328.833344	1023.000000	1023.000000	2046.000000
23.180000	-0.023985	-14.175320	-4.143493	-2.596351	-5.266267	-2.169209	0.000000	-10.000000	-0.550000	28.566668	338.166656	1023.000000	1023.000000	2046.000000
23.200001	-0.022977	-13.579142	-3.980168	-2.460750	-5.066744	-2.071479	0.000000	-10.000000	-0.550000	28.666666	347.833344	1023.000000	1023.000000	2046.000000
23.219999	-0.021985	-12.992943	-3.675266	-2.498486	-4.979759	-1.839432	0.000000	-10.000000	-0.550000	28.583334	357.333344	1023.000000	1023.000000	2046.000000
23.240000	-0.020846	-12.319988	-3.444594	-2.574181	-4.733870	-1.567343	0.000000	-10.000000	-0.533333	28.200001	367.000000	1023.000000	1023.000000	2046.000000
23.260000	-0.019747	-11.670646	-3.158117	-2.722584	-4.480531	-1.309414	0.000000	-10.000000	-0.516667	27.799999	376.500000	1023.000000	1023.000000	2046.000000
23.280001	-0.018772	-11.094515	-2.805971	-2.883625	-4.294137	-1.110783	0.000000	-10.000000	-0.483333	27.383333	385.833344	1023.000000	1023.000000	2046.000000
23.299999	-0.017718	-10.471054	-2.598051	-2.966371	-3.929441	-0.977191	0.000000	-10.000000	-0.475000	26.950001	395.000000	1023.000000	1023.000000	2046.000000
23.320000	-0.016993	-10.042986	-2.300505	-3.116607	-3.723286	-0.902588	0.000000	-10.000000	-0.475000	26.683334	404.000000	1023.000000	1023.000000	2046.000000
23.340000	-0.016331	-9.651575	-1.976379	-3.224232	-3.557780	-0.893185	0.000000	-10.000000	-0.500000	26.566668	413.000000	1023.000000	1023.000000	2046.000000
23.360001	-0.015454	-9.133127	-1.825843	-3.178381	-3.306282	-0.822620	0.000000	-10.000000	-0.500000	26.950001	421.833344	1023.000000	1023.000000	2046.000000
23.379999	-0.014628	-8.644988	-1.564200	-3.102818	-3.166506	-0.811463	0.000000	-10.000000	-0.500000	27.200001	430.833344	1023.000000	1023.000000	2046.000000
23.400000	-0.013869	-8.196424	-1.372575	-3.105105	-3.040101	-0.678642	0.000000	-10.000000	-0.491667	27.583334	439.833344	1023.000000	1023.000000	2046.000000
23.420000	-0.013002	-7.683923	-1.199692	-2.993199	-2.842820	-0.648210	0.000000	-10.000000	-0.500000	27.633333	449.000000	1023.000000	1023.000000	2046.000000
23.440001	-0.012079	-7.138700	-0.972850	-2.909240	-2.695242	-0.561367	0.000000	-10.000000	-0.500000	27.916668	458.166656	1023.000000	1023.000000	2046.000000
23.459999	-0.011206	-6.622834	-0.856658	-2.898402	-2.473305	-0.394468	0.000000	-10.000000	-0.500000	27.950001	467.333344	1023.000000	1023.000000	2046.000000
23.480000	-0.010137	-5.991051	-0.652056	-2.750051	-2.267874	-0.321071	0.000000	-10.000000	-0.500000	28.116667	476.666656	1023.000000	1023.000000	2046.000000
23.500000	-0.009011	-5.325449	-0.391468	-2.592201	-2.138019	-0.203760	0.000000	-10.000000	-0.508333	28.250000	486.000000	1023.000000	1023.000000	2046.000000
23.520000	-0.007797	-4.607917	-0.256358	-2.470551	-1.841025	-0.039984	0.000000	-10.000000	-0.541667	29.016666	498.666656	1023.000000	1023.000000	2046.000000
23.540001	-0.006425	-3.796900	0.012629	-2.312354	-1.612499	0.115324	0.000000	-10.000000	-0.616667	30.050001	511.500000	1023.000000	1023.000000	2046.000000
23.559999	-0.005036	-2.976005	0.294848	-2.102646	-1.409829	0.241623	0.000000	-10.000000	-0.683333	30.916668	521.166687	1023.000000	1023.000000	2046.000000
23.580000	-0.003710	-2.192583	0.548183	-1.988489	-1.215486	0.463209	0.000000	-10.000000	-0.741667	31.800001	527.833313	1023.000000	1023.000000	2046.000000
23.600000	-0.002325	-1.374165	0.720835	-1.735791	-0.881964	0.522755	0.000000	-10.000000	-0.775000	32.916668	534.833313	1023.000000	1023.000000	2046.000000
23.620001	-0.001014	-0.599458	1.031008	-1.559533	-0.735188	0.664254	0.000000	-10.000000	-0.800000	34.250000	545.666687	1023.000000	1023.000000	2046.000000
23.639999	0.000296	0.174812	1.270495	-1.428199	-0.526091	0.858608	0.000000	-10.000000	-0.791667	34.866669	557.000000	1023.000000	1023.000000	2046.000000
23.660000	0.001552	0.917394	1.471657	-1.215577	-0.249990	0.911304	0.000000	-10.000000	-0.758333	34.883335	568.500000	1023.000000	1023.000000	2046.000000
23.680000	0.002881	1.702716	1.798404	-1.058100	-0.114278	1.076690	0.000000	-10.000000	-0.708333	34.116669	580.166687	1023.000000	1023.000000	2046.000000
23.700001	0.004015	2.372999	1.937842	-0.924541	0.100250	1.259448	0.000000	-10.000000	-0.691667	33.383335	591.666687	1023.000000	1023.000000	2046.000000
23.719999	0.005351	3.162633	2.195393	-0.750734	0.364017	1.353957	0.000000	-10.000000	-0.666667	32.583336	603.000000	1023.000000	1023.000000	2046.000000
23.740000	0.006584	3.891306	2.448332	-0.525006	0.483482	1.484499	0.000000	-10.000000	-0.650000	32.083336	613.833313	1023.000000	1023.000000	2046.000000
23.760000	0.007560	4.468174	2.620525	-0.467375	0.678658	1.636366	0.000000	-10.000000	-0.600000	31.133333	624.666687	1023.000000	1023.000000	2046.000000
23.780001	0.008862	5.237281	2.879926	-0.277291	0.933950	1.700695	0.000000	-10.000000	-0.558333	30.233334	635.166687	1023.000000	1023.000000	2046.000000
23.799999	0.010238	6.050628	3.130641	-0.011441	1.115952	1.815476	0.000000	-10.000000	-0.525000	29.200001	645.500000	1023.000000	1023.000000	2046.000000
23.820000	0.011703	6.916556	3.327692	0.171163	1.368805	2.048896	0.000000	-10.000000	-0.491667	28.383333	655.500000	1023.000000	1023.000000	2046.000000
23.840000	0.013011	7.689660	3.552058	0.428879	1.581815	2.126908	0.000000	-10.000000	-0.466667	27.550001	665.166687	1023.000000	1023.000000	2046.000000
23.860001	0.014141	8.357171	3.739218	0.665022	1.724979	2.227952	0.000000	-10.000000	-0.441667	27.066668	674.500000	1023.000000	1023.000000	2046.000000
23.879999	0.015136	8.945583	3.843313	0.825023	1.847655	2.429592	0.000000	-10.000000	-0.425000	26.633333	683.500000	1023.000000	1023.000000	2046.000000
23.900000	0.016208	9.578768	4.024159	1.057546	2.014007	2.483056	0.000000	-10.000000	-0.400000	26.016666	692.500000	1023.000000	1023.000000	2046.000000
23.920000	0.017022	10.059915	4.161646	1.282387	1.991768	2.624114	0.000000	-10.000000	-0.391667	25.033333	701.333313	1023.000000	1023.000000	2046.000000
23.940001	0.017934	10.599186	4.178348	1.480439	2.104995	2.835404	0.000000	-10.000000	-0.375000	24.283333	709.833313	1023.000000	1023.000000	2046.000000
23.959999	0.019084	11.278502	4.313975	1.681210	2.316612	2.966706	0.000000	-10.000000	-0.366667	23.983334	718.000000	1023.000000	1023.000000	2046.000000
23.980000	0.019969	11.801875	4.463429	1.874853	2.418680	3.044913	0.000000	-10.000000	-0.350000	23.900000	726.000000	1023.000000	1023.000000	2046.000000
24.000000	0.019390	11.459377	4.402615	1.729331	2.530896	2.796535	0.000000	-10.000000	-0.341667	23.900000	734.000000	1023.000000	1023.000000	2046.000000
24.020000	0.017851	10.549932	4.259246	1.603152	2.410414	2.277120	0.000000	-10.000000	-0.325000	23.116667	742.000000	1023.000000	1023.000000	2046.000000
24.040001	0.016290	9.627576	4.038876	1.512785	2.101570	1.974345	0.000000	-10.000000	-0.308333	22.566668	749.833313	1023.000000	1023.000000	2046.000000
24.059999	0.015265	9.021747	3.811881	1.538673	1.844911	1.826282	0.000000	-10.000000	-0.283333	21.983334	757.500000	1023.000000	1023.000000	2046.000000
24.080000	0.014959	8.841024	3.740517	1.684634	1.757590	1.658284	0.000000	-10.000000	-0.266667	21.866667	764.833313	1023.000000	1023.000000	2046.000000
24.100000	0.014938	8.828103	3.758956	1.794694	1.671703	1.602750	0.000000	-10.000000	-0.258333	21.916668	772.166687	1023.000000	1023.000000	2046.000000
24.120001	0.015064	8.903022	3.815444	1.854605	1.610927	1.622046	0.000000	-10.000000	-0.258333	21.883333	779.500000	1023.000000	1023.000000	2046.000000
24.139999	0.015350	9.072017	3.845257	2.109144	1.618231	1.499385	0.000000	-10.000000	-0.258333	21.783333	786.833313	1023.000000	1023.000000	2046.000000
24.160000	0.015743	9.303998	3.925739	2.334426	1.592221	1.451612	0.000000	-10.000000	-0.241667	21.066668	794.166687	1023.000000	1023.000000	2046.000000
24.180000	0.016182	9.563596	4.006025	2.466648	1.572643	1.518280	0.000000	-10.000000	-0.233333	20.200001	801.333313	1023.000000	1023.000000	2046.000000
24.200001	0.016714	9.878101	4.099716	2.697697	1.591112	1.489577	0.000000	-10.000000	-0.208333	19.166666	808.333313	1023.000000	1023.000000	2046.000000
24.219999	0.017056	10.080143	4.131720	2.884063	1.580679	1.483681	0.000000	-10.000000	-0.175000	18.383333	815.000000	1023.000000	1023.000000	2046.000000
24.240000	0.017533	10.361925	4.202503	2.945826	1.649477	1.564119	0.000000	-10.000000	-0.133333	16.983334	821.333313	1023.000000	1023.000000	2046.000000
24.260000	0.017918	10.589526	4.254237	3.081489	1.658418	1.595382	0.000000	-10.000000	-0.091667	15.100000	827.166687	1023.000000	1023.000000	2046.000000
24.280001	0.018353	10.846458	4.309977	3.171759	1.678739	1.685984	0.000000	-10.000000	-0.050000	12.350000	832.333313	1023.000000	1023.000000	2046.000000
24.299999	0.018648	11.020944	4.374638	3.000677	1.748763	1.896865	0.000000	-10.000000	-0.016667	8.783334	836.833313	1023.000000	1023.000000	2046.000000
24.320000	0.018936	11.191026	4.462432	2.920939	1.821197	1.986458	0.000000	-10.000000	0.016667	3.466667	840.500000	1023.000000	1023.000000	2046.000000
24.340000	0.019109	11.293122	4.557379	2.699529	1.893664	2.142549	0.000000	-10.000000	0.033333	-1.616667	842.833313	1023.000000	1023.000000	2046.000000
24.360001	0.019256	11.380206	4.655471	2.435640	2.007752	2.281343	0.000000	-10.000000	0.066667	-6.600000	843.833313	1023.000000	1023.000000	2046.000000
24.379999	0.019148	11.316676	4.717772	2.234972	2.132447	2.231485	0.000000	-10.000000	0.083333	-9.533333	844.000000	1023.000000	1023.000000	2046.000000
24.400000	0.018906	11.173219	4.804080	1.944437	2.195153	2.229548	0.000000	-10.000000	0.100000	-11.800000	844.000000	1023.000000	1023.000000	2046.000000
24.420000	0.018452	10.905316	4.857311	1.593008	2.255111	2.199887	0.000000	-10.000000	0.108333	-12.633333	844.000000	1023.000000	1023.000000	2046.000000
24.440001	0.018047	10.666041	4.910841	1.458502	2.291398	2.005300	0.000000	-10.000000	0.108333	-12.850000	840.666687	1023.000000	1023.000000	2046.000000
24.459999	0.017762	10.497416	4.960227	1.222676	2.258022	2.056491	0.000000	-10.000000	0.133333	-13.616667	829.666687	1023.000000	1023.000000	2046.000000
24.480000	0.017375	10.268486	4.919143	1.038380	2.270494	2.040468	0.000000	-10.000000	0.150000	-14.266666	818.666687	1023.000000	1023.000000	2046.000000
24.500000	0.016942	10.012476	4.829942	0.985318	2.283256	1.913959	0.000000	-10.000000	0.175000	-14.950000	811.000000	1023.000000	1023.000000	2046.000000
24.520000	0.016427	9.708174	4.769629	0.779587	2.240791	1.918166	0.000000	-10.000000	0.183333	-15.200000	809.333313	1023.000000	1023.000000	2046.000000
24.540001	0.015935	9.417715	4.670900	0.539021	2.242543	1.965250	0.000000	-10.000000	0.200000	-15.750000	805.833313	1023.000000	1023.000000	2046.000000
24.559999	0.015490	9.154454	4.525064	0.502242	2.262941	1.864207	0.000000	-10.000000	0.225000	-16.516666	800.666687	1023.000000	1023.000000	2046.000000
24.580000	0.015108	8.929105	4.490003	0.375697	2.200075	1.863330	0.000000	-10.000000	0.241667	-17.583334	795.166687	1023.000000	1023.000000	2046.000000
24.600000	0.014745	8.714504	4.430434	0.169255	2.179651	1.935165	0.000000	-10.000000	0.266667	-18.766666	789.500000	1023.000000	1023.000000	2046.000000
24.620001	0.014427	8.526278	4.339491	0.194815	2.184599	1.807372	0.000000	-10.000000	0.300000	-20.033333	783.166687	1023.000000	1023.000000	2046.000000
24.639999	0.014024	8.287907	4.330705	0.055584	2.098064	1.803554	0.000000	-10.000000	0.341667	-21.100000	776.500000	1023.000000	1023.000000	2046.000000
24.660000	0.013608	8.042577	4.266182	-0.095132	2.064650	1.806877	0.000000	-10.000000	0.375000	-22.016666	769.333313	1023.000000	1023.000000	2046.000000
24.680000	0.013190	7.795029	4.173895	-0.080525	2.046040	1.655620	0.000000	-10.000000	0.391667	-22.916666	761.833313	1023.000000	1023.000000	2046.000000
24.700001	0.012679	7.493495	4.119170	-0.237524	1.921166	1.690682	0.000000	-10.000000	0.433333	-23.900000	754.000000	1023.000000	1023.000000	2046.000000
24.719999	0.012108	7.155568	4.021276	-0.390595	1.877665	1.647221	0.000000	-10.000000	0.466667	-24.716667	746.000000	1023.000000	1023.000000	2046.000000
24.740000	0.011530	6.814408	3.871604	-0.424191	1.824296	1.542699	0.000000	-10.000000	0.508333	-25.500000	737.833313	1023.000000	1023.000000	2046.000000
24.760000	0.011045	6.527640	3.791600	-0.524489	1.743677	1.516851	0.000000	-10.000000	0.525000	-26.116667	729.500000	1023.000000	1023.000000	2046.000000
24.780001	0.010421	6.159040	3.676709	-0.673863	1.636520	1.519674	0.000000	-10.000000	0.558333	-26.883333	720.833313	1023.000000	1023.000000	2046.000000
24.799999	0.009783	5.781624	3.564881	-0.694652	1.546424	1.364972	0.000000	-10.000000	0.583333	-27.566666	711.833313	1023.000000	1023.000000	2046.000000
24.820000	0.009326	5.511705	3.486575	-0.820147	1.483948	1.361328	0.000000	-10.000000	0.616667	-28.350000	702.666687	1023.000000	1023.000000	2046.000000
24.840000	0.008794	5.197339	3.328468	-0.890638	1.404901	1.354608	0.000000	-10.000000	0.633333	-28.883333	693.166687	1023.000000	1023.000000	2046.000000
24.860001	0.008595	5.079505	3.256828	-0.792770	1.281738	1.333708	0.000000	-10.000000	0.666667	-29.416666	683.500000	1023.000000	1023.000000	2046.000000
24.879999	0.008313	4.913072	3.065512	-0.758791	1.212394	1.393957	0.000000	-10.000000	0.666667	-29.500000	673.500000	1023.000000	1023.000000	2046.000000
24.900000	0.007818	4.620425	2.898829	-0.659804	1.014279	1.367121	0.000000	-10.000000	0.675000	-29.666666	663.500000	1023.000000	1023.000000	2046.000000
24.920000	0.007367	4.353973	2.755286	-0.685331	0.887211	1.396807	0.000000	-10.000000	0.666667	-29.783333	653.833313	1023.000000	1023.000000	2046.000000
24.940001	0.006767	3.999237	2.594441	-0.730895	0.724246	1.411445	0.000000	-10.000000	0.683333	-30.066668	644.000000	1023.000000	1023.000000	2046.000000
24.959999	0.005969	3.527748	2.360931	-0.653268	0.494892	1.325192	0.000000	-10.000000	0.691667	-30.383333	634.000000	1023.000000	1023.000000	2046.000000
24.980000	0.005358	3.166670	2.113194	-0.635583	0.323038	1.366020	0.000000	-10.000000	0.716667	-30.700001	623.666687	1023.000000	1023.000000	2046.000000
25.000000	0.004814	2.845094	1.915786	-0.753796	0.256282	1.426823	0.000000	-10.000000	0.741667	-30.883333	613.500000	1023.000000	1023.000000	2046.000000
25.020000	0.004088	2.415966	1.740826	-0.718932	0.148446	1.245625	0.000000	-10.000000	0.775000	-31.466667	603.333313	1023.000000	1023.000000	2046.000000
25.040001	0.002537	1.499347	1.537237	-1.006052	0.011607	0.956556	0.000000	-10.000000	0.783333	-31.716667	592.833313	1023.000000	1023.000000	2046.000000
25.059999	-0.000134	-0.079309	1.180598	-1.474817	-0.229118	0.444028	0.000000	-10.000000	0.800000	-32.366669	582.166687	1023.000000	1023.000000	2046.000000
25.080000	-0.003094	-1.828555	0.680081	-1.674938	-0.705306	-0.128391	0.000000	-10.000000	0.791667	-32.500000	571.333313	1023.000000	1023.000000	2046.000000
25.100000	-0.005622	-3.322384	0.189545	-1.859654	-1.159345	-0.492929	0.000000	-10.000000	0.791667	-32.750000	560.500000	1023.000000	1023.000000	2046.000000
25.120001	-0.007621	-4.504022	-0.226830	-2.078491	-1.518730	-0.679971	0.000000	-10.000000	0.775000	-32.416668	549.500000	1023.000000	1023.000000	2046.000000
25.139999	-0.009268	-5.477350	-0.598491	-2.127888	-1.832683	-0.918288	0.000000	-10.000000	0.766667	-31.733334	538.666687	1023.000000	1023.000000	2046.000000
25.160000	-0.010606	-6.268128	-0.858522	-2.103573	-2.140225	-1.165808	0.000000	-10.000000	0.741667	-30.983334	528.000000	1023.000000	1023.000000	2046.000000
25.180000	-0.011554	-6.828367	-1.063196	-2.139673	-2.367898	-1.257600	0.000000	-10.000000	0.716667	-30.566668	517.666687	1023.000000	1023.000000	2046.000000
25.200001	-0.012576	-7.432478	-1.337288	-2.081202	-2.561916	-1.452074	0.000000	-10.000000	0.683333	-30.183334	507.500000	1023.000000	1023.000000	2046.000000
25.219999	-0.013513	-7.985966	-1.521191	-1.981012	-2.792849	-1.690914	0.000000	-10.000000	0.675000	-30.166666	497.500000	1023.000000	1023.000000	2046.000000
25.240000	-0.014172	-8.375579	-1.644883	-2.034921	-3.032896	-1.662880	0.000000	-10.000000	0.658333	-29.833334	487.500000	1023.000000	1023.000000	2046.000000
25.260000	-0.014856	-8.779843	-1.882524	-2.024985	-3.123832	-1.748502	0.000000	-10.000000	0.658333	-29.733334	477.500000	1023.000000	1023.000000	2046.000000
25.280001	-0.015468	-9.141598	-2.009407	-1.934691	-3.311681	-1.885819	0.000000	-10.000000	0.633333	-29.266666	467.500000	1023.000000	1023.000000	2046.000000
25.299999	-0.015977	-9.442268	-2.127812	-1.924103	-3.492405	-1.897947	0.000000	-10.000000	0.625000	-28.816668	457.833344	1023.000000	1023.000000	2046.000000
25.320000	-0.016431	-9.710614	-2.255350	-2.048368	-3.547705	-1.859192	0.000000	-10.000000	0.608333	-28.450001	448.166656	1023.000000	1023.000000	2046.000000
25.340000	-0.017003	-10.048999	-2.351242	-2.161637	-3.690860	-1.845261	0.000000	-10.000000	0.616667	-28.200001	438.833344	1023.000000	1023.000000	2046.000000
25.360001	-0.017505	-10.345649	-2.328877	-2.471950	-3.766409	-1.778413	0.000000	-10.000000	0.625000	-28.600000	429.166656	1023.000000	1023.000000	2046.000000
25.379999	-0.017888	-10.571970	-2.245847	-2.944602	-3.822738	-1.558783	0.000000	-10.000000	0.641667	-28.983334	419.833344	1023.000000	1023.000000	2046.000000
25.400000	-0.018481	-10.922096	-2.232950	-3.338495	-3.866639	-1.484012	0.000000	-10.000000	0.658333	-29.583334	410.166656	1023.000000	1023.000000	2046.000000
25.420000	-0.018987	-11.221546	-2.228978	-3.577746	-3.828315	-1.586507	0.000000	-10.000000	0.658333	-29.616667	400.500000	1023.000000	1023.000000	2046.000000
25.440001	-0.019761	-11.678720	-2.220104	-4.027936	-3.850470	-1.580210	0.000000	-10.000000	0.658333	-29.483334	390.500000	1023.000000	1023.000000	2046.000000
25.459999	-0.020616	-12.184004	-2.239361	-4.326759	-3.915928	-1.701956	0.000000	-10.000000	0.641667	-29.016666	380.500000	1023.000000	1023.000000	2046.000000
25.480000	-0.021417	-12.657634	-2.258656	-4.474134	-4.045030	-1.879813	0.000000	-10.000000	0.625000	-28.333334	370.833344	1023.000000	1023.000000	2046.000000
25.500000	-0.021987	-12.994178	-2.261405	-4.634150	-4.161430	-1.937193	0.000000	-10.000000	0.608333	-27.966667	361.333344	1023.000000	1023.000000	2046.000000
25.520000	-0.022770	-13.457151	-2.380033	-4.779394	-4.288081	-2.009644	0.000000	-10.000000	0.583333	-27.600000	352.000000	1023.000000	1023.000000	2046.000000
25.540001	-0.023546	-13.915901	-2.516684	-4.840345	-4.444644	-2.114228	0.000000	-10.000000	0.558333	-27.433332	342.666656	1023.000000	1023.000000	2046.000000
25.559999	-0.024169	-14.283963	-2.623435	-4.954516	-4.524591	-2.181421	0.000000	-10.000000	0.541667	-26.966667	333.500000	1023.000000	1023.000000	2046.000000
25.580000	-0.024820	-14.668707	-2.689334	-5.128998	-4.679324	-2.171052	0.000000	-10.000000	0.541667	-26.733334	324.500000	1023.000000	1023.000000	2046.000000
25.600000	-0.025505	-15.073317	-2.843655	-5.222940	-4.760401	-2.246320	0.000000	-10.000000	0.550000	-26.600000	315.666656	1023.000000	1023.000000	2046.000000
25.620001	-0.026065	-15.404327	-2.924792	-5.223108	-4.904842	-2.351584	0.000000	-10.000000	0.550000	-26.533335	306.833344	1023.000000	1023.000000	2046.000000
25.639999	-0.026427	-15.618376	-2.998043	-5.292058	-5.014977	-2.313298	0.000000	-10.000000	0.541667	-26.416668	298.000000	1023.000000	1023.000000	2046.000000
25.660000	-0.026835	-15.859650	-3.070238	-5.342733	-5.087695	-2.358984	0.000000	-10.000000	0.533333	-26.333334	289.000000	1023.000000	1023.000000	2046.000000
25.680000	-0.027340	-16.157669	-3.187688	-5.320266	-5.229971	-2.419744	0.000000	-10.000000	0.533333	-26.416668	280.166656	1023.000000	1023.000000	2046.000000
25.700001	-0.027694	-16.367222	-3.255452	-5.362317	-5.265294	-2.484160	0.000000	-10.000000	0.525000	-26.333334	271.333344	1023.000000	1023.000000	2046.000000
25.719999	-0.027973	-16.531832	-3.291043	-5.483543	-5.355513	-2.401732	0.000000	-10.000000	0.508333	-26.216667	262.666656	1023.000000	1023.000000	2046.000000
25.740000	-0.028428	-16.801008	-3.376888	-5.468424	-5.471175	-2.484521	0.000000	-10.000000	0.483333	-25.850000	253.833328	1023.000000	1023.000000	2046.000000
25.760000	-0.028912	-17.087259	-3.482700	-5.448050	-5.612183	-2.544326	0.000000	-10.000000	0.475000	-25.516666	245.333328	1023.000000	1023.000000	2046.000000
25.780001	-0.029234	-17.277279	-3.537098	-5.552640	-5.708210	-2.479330	0.000000	-10.000000	0.475000	-25.066668	236.666672	1023.000000	1023.000000	2046.000000
25.799999	-0.029632	-17.512228	-3.663281	-5.535887	-5.783620	-2.529440	0.000000	-10.000000	0.466667	-24.650000	228.333328	1023.000000	1023.000000	2046.000000
25.820000	-0.030101	-17.789906	-3.735382	-5.523078	-5.910964	-2.620482	0.000000	-10.000000	0.458333	-24.166666	220.000000	1023.000000	1023.000000	2046.000000
25.840000	-0.030406	-17.969851	-3.789016	-5.579140	-6.030550	-2.571146	0.000000	-10.000000	0.433333	-23.783333	212.000000	1023.000000	1023.000000	2046.000000
25.860001	-0.030780	-18.190859	-3.912844	-5.604774	-6.077896	-2.595345	0.000000	-10.000000	0.416667	-23.166666	204.000000	1023.000000	1023.000000	2046.000000
25.879999	-0.031248	-18.467274	-4.009190	-5.591986	-6.200619	-2.665478	0.000000	-10.000000	0.383333	-22.733334	196.333328	1023.000000	1023.000000	2046.000000
25.900000	-0.031590	-18.669863	-4.073472	-5.626946	-6.312471	-2.656973	0.000000	-10.000000	0.366667	-22.216667	188.833328	1023.000000	1023.000000	2046.000000
25.920000	-0.031819	-18.805250	-4.136956	-5.693943	-6.395707	-2.578644	0.000000	-10.000000	0.350000	-21.983334	181.500000	1023.000000	1023.000000	2046.000000
25.940001	-0.032212	-19.037033	-4.232376	-5.663869	-6.462184	-2.678603	0.000000	-10.000000	0.350000	-21.583334	174.166672	1023.000000	1023.000000	2046.000000
25.959999	-0.032356	-19.122322	-4.255478	-5.604678	-6.543735	-2.718432	0.000000	-10.000000	0.350000	-21.250000	166.833328	1023.000000	1023.000000	2046.000000
25.980000	-0.032427	-19.164244	-4.344877	-5.623677	-6.566879	-2.628811	0.000000	-10.000000	0.341667	-20.700001	159.666672	1023.000000	1023.000000	2046.000000
26.000000	-0.032625	-19.281153	-4.399233	-5.525528	-6.705910	-2.650482	0.000000	-10.000000	0.333333	-20.300001	152.666672	1023.000000	1023.000000	2046.000000
26.020000	-0.032915	-19.452948	-4.514263	-5.454617	-6.833203	-2.650865	0.000000	-10.000000	0.308333	-19.716667	146.000000	1023.000000	1023.000000	2046.000000
26.040001	-0.033294	-19.676514	-4.654498	-5.531956	-6.926522	-2.563539	0.000000	-10.000000	0.283333	-19.550001	139.500000	1023.000000	1023.000000	2046.000000
26.059999	-0.033699	-19.916309	-4.765218	-5.441824	-7.058561	-2.650706	0.000000	-10.000000	0.258333	-19.183334	133.000000	1023.000000	1023.000000	2046.000000
26.080000	-0.034053	-20.125200	-4.840844	-5.358894	-7.207069	-2.718394	0.000000	-10.000000	0.250000	-18.983334	126.666664	1023.000000	1023.000000	2046.000000
26.100000	-0.034537	-20.411245	-5.028254	-5.318374	-7.376362	-2.688254	0.000000	-10.000000	0.250000	-18.433334	120.333336	1023.000000	1023.000000	2046.000000
26.120001	-0.034829	-20.584215	-5.183749	-5.168599	-7.524141	-2.707727	0.000000	-10.000000	0.241667	-17.933334	114.166664	1023.000000	1023.000000	2046.000000
26.139999	-0.034858	-20.600927	-5.310879	-5.105062	-7.503753	-2.681233	0.000000	-10.000000	0.225000	-17.500000	108.166664	1023.000000	1023.000000	2046.000000
26.160000	-0.035132	-20.762993	-5.441008	-5.120822	-7.542686	-2.658476	0.000000	-10.000000	0.208333	-17.100000	102.333336	1023.000000	1023.000000	2046.000000
26.180000	-0.036492	-21.566528	-5.705791	-5.229353	-7.638091	-2.993293	0.000000	-10.000000	0.200000	-16.549999	96.666664	1023.000000	1023.000000	2046.000000
26.200001	-0.038738	-22.894083	-5.976303	-5.543081	-7.980775	-3.393924	0.000000	-10.000000	0.191667	-16.066666	91.000000	1023.000000	1023.000000	2046.000000
26.219999	-0.041156	-24.323393	-6.502658	-5.702622	-8.312533	-3.805581	0.000000	-10.000000	0.175000	-15.433333	85.666664	1023.000000	1023.000000	2046.000000
26.240000	-0.043102	-25.473381	-6.919876	-5.745728	-8.686597	-4.121180	0.000000	-10.000000	0.166667	-14.833334	80.500000	1023.000000	1023.000000	2046.000000
26.260000	-0.044311	-26.187582	-7.155412	-5.900049	-8.911614	-4.220506	0.000000	-10.000000	0.158333	-14.033334	75.666664	1023.000000	1023.000000	2046.000000
26.280001	-0.045134	-26.674425	-7.357978	-5.952831	-9.062577	-4.301039	0.000000	-10.000000	0.133333	-13.316667	70.833336	1023.000000	1023.000000	2046.000000
26.299999	-0.045875	-27.111839	-7.561855	-5.854291	-9.183287	-4.512407	0.000000	-10.000000	0.100000	-12.816667	66.333336	1023.000000	1023.000000	2046.000000
26.320000	-0.046340	-27.386841	-7.687514	-5.779288	-9.293506	-4.626534	0.000000	-10.000000	0.075000	-12.216667	62.000000	1023.000000	1023.000000	2046.000000
26.340000	-0.046757	-27.633522	-7.877593	-5.728170	-9.380280	-4.647480	0.000000	-10.000000	0.066667	-11.766667	58.000000	1023.000000	1023.000000	2046.000000
26.360001	-0.047071	-27.819206	-7.978155	-5.613054	-9.460861	-4.767136	0.000000	-10.000000	0.058333	-11.033334	54.000000	1023.000000	1023.000000	2046.000000
26.379999	-0.047322	-27.967329	-8.076311	-5.458938	-9.568632	-4.863448	0.000000	-10.000000	0.050000	-10.266666	50.333332	1023.000000	1023.000000	2046.000000
26.400000	-0.047436	-28.034525	-8.124207	-5.455833	-9.646451	-4.808034	0.000000	-10.000000	0.041667	-9.316667	46.833332	1023.000000	1023.000000	2046.000000
26.420000	-0.047602	-28.132673	-8.192859	-5.386481	-9.716068	-4.837265	0.000000	-10.000000	0.041667	-8.666667	43.833332	1023.000000	1023.000000	2046.000000
26.440001	-0.047661	-28.167480	-8.235579	-5.282165	-9.751325	-4.898411	0.000000	-10.000000	0.041667	-8.250000	40.833332	1023.000000	1023.000000	2046.000000
26.459999	-0.047658	-28.165998	-8.226468	-5.410946	-9.782018	-4.746567	0.000000	-10.000000	0.050000	-8.200000	38.166668	1023.000000	1023.000000	2046.000000
26.480000	-0.047589	-28.125168	-8.103969	-5.594383	-9.808360	-4.618455	0.000000	-10.000000	0.058333	-8.500000	35.333332	1023.000000	1023.000000	2046.000000
26.500000	-0.047705	-28.193676	-8.059618	-5.823727	-9.785673	-4.524659	0.000000	-10.000000	0.066667	-9.350000	32.500000	1023.000000	1023.000000	2046.000000
26.520000	-0.047642	-28.156425	-7.936313	-6.205844	-9.689176	-4.325092	0.000000	-10.000000	0.075000	-10.233334	29.333334	1023.000000	1023.000000	2046.000000
26.540001	-0.047637	-28.153326	-7.793332	-6.506254	-9.662743	-4.190999	0.000000	-10.000000	0.083333	-10.533334	26.000000	1023.000000	1023.000000	2046.000000
26.559999	-0.047832	-28.268923	-7.653752	-6.726641	-9.589479	-4.299050	0.000000	-10.000000	0.075000	-10.066667	22.500000	1023.000000	1023.000000	2046.000000
26.580000	-0.048080	-28.415073	-7.558631	-7.071215	-9.521667	-4.263561	0.000000	-10.000000	0.066667	-9.266666	19.166666	1023.000000	1023.000000	2046.000000
26.600000	-0.048372	-28.588076	-7.476594	-7.256571	-9.553181	-4.301729	0.000000	-10.000000	0.050000	-8.750000	17.000000	1023.000000	1023.000000	2046.000000
26.620001	-0.048553	-28.694967	-7.453583	-7.281198	-9.541574	-4.418611	0.000000	-10.000000	0.033333	-7.800000	14.166667	1023.000000	1023.000000	2046.000000
26.639999	-0.048672	-28.765102	-7.402181	-7.440361	-9.580796	-4.341765	0.000000	-10.000000	0.016667	-6.900000	11.666667	1023.000000	1023.000000	2046.000000
26.660000	-0.048796	-28.838324	-7.439476	-7.380515	-9.549380	-4.468952	0.000000	-10.000000	0.008333	-5.650000	8.500000	1023.000000	1023.000000	2046.000000
26.680000	-0.048974	-28.943466	-7.437156	-7.454271	-9.602914	-4.449126	0.000000	-10.000000	0.008333	-4.583333	6.666667	1023.000000	1023.000000	2046.000000
26.700001	-0.049013	-28.966967	-7.403221	-7.511454	-9.639581	-4.412712	0.000000	-10.000000	0.008333	-2.983333	5.166667	1023.000000	1023.000000	2046.000000
26.719999	-0.049040	-28.982433	-7.460782	-7.492037	-9.572172	-4.457443	0.000000	-10.000000	0.000000	-1.400000	4.333333	1023.000000	1023.000000	2046.000000
26.740000	-0.048853	-28.872252	-7.345336	-7.506289	-9.600265	-4.420361	0.000000	-10.000000	0.000000	-0.333333	4.000000	1023.000000	1023.000000	2046.000000
26.760000	-0.048533	-28.683048	-7.322708	-7.503871	-9.562384	-4.294086	0.000000	-10.000000	0.000000	0.733333	4.000000	1023.000000	1023.000000	2046.000000
26.780001	-0.048175	-28.471584	-7.247288	-7.451694	-9.465012	-4.307590	0.000000	-10.000000	-0.008333	1.916667	4.000000	1023.000000	1023.000000	2046.000000
26.799999	-0.047656	-28.164656	-7.118822	-7.377040	-9.457273	-4.211522	0.000000	-10.000000	-0.025000	3.600000	4.000000	1023.000000	1023.000000	2046.000000
26.820000	-0.047239	-27.917959	-7.061065	-7.370846	-9.362192	-4.123855	0.000000	-10.000000	-0.050000	5.083333	4.000000	1023.000000	1023.000000	2046.000000
26.840000	-0.046685	-27.591042	-6.943038	-7.269053	-9.223434	-4.155516	0.000000	-10.000000	-0.050000	6.733334	4.000000	1023.000000	1023.000000	2046.000000
26.860001	-0.046095	-27.242144	-6.858078	-7.219670	-9.118159	-4.046235	0.000000	-10.000000	-0.058333	8.400000	4.000000	1023.000000	1023.000000	2046.000000
26.879999	-0.045604	-26.951672	-6.774949	-7.173613	-9.093796	-3.909314	0.000000	-10.000000	-0.075000	10.200000	4.000000	1023.000000	1023.000000	2046.000000
26.900000	-0.045063	-26.632519	-6.668906	-7.077632	-8.946358	-3.939621	0.000000	-10.000000	-0.116667	11.883333	4.000000	1023.000000	1023.000000	2046.000000
26.920000	-0.044271	-26.163898	-6.548992	-6.958047	-8.834954	-3.821905	0.000000	-10.000000	-0.150000	13.650001	4.000000	1023.000000	1023.000000	2046.000000
26.940001	-0.043614	-25.775654	-6.452017	-6.917168	-8.744798	-3.661671	0.000000	-10.000000	-0.166667	15.316668	10.666667	1023.000000	1023.000000	2046.000000
26.959999	-0.042971	-25.395920	-6.371857	-6.773986	-8.600227	-3.649850	0.000000	-10.000000	-0.191667	16.766666	18.666666	1023.000000	1023.000000	2046.000000
26.980000	-0.042131	-24.899675	-6.233210	-6.670732	-8.450971	-3.544763	0.000000	-10.000000	-0.200000	17.950001	28.500000	1023.000000	1023.000000	2046.000000
27.000000	-0.041304	-24.410849	-6.065255	-6.625537	-8.350024	-3.370031	0.000000	-10.000000	-0.241667	18.950001	33.833332	1023.000000	1023.000000	2046.000000
27.020000	-0.040501	-23.936142	-5.994427	-6.460630	-8.172873	-3.308212	0.000000	-10.000000	-0.266667	20.233334	40.000000	1023.000000	1023.000000	2046.000000
27.040001	-0.039633	-23.423212	-5.853951	-6.337816	-7.962902	-3.268543	0.000000	-10.000000	-0.325000	21.383333	46.666668	1023.000000	1023.000000	2046.000000
27.059999	-0.038785	-22.921814	-5.714919	-6.282319	-7.820621	-3.103954	0.000000	-10.000000	-0.341667	22.433334	53.666668	1023.000000	1023.000000	2046.000000
27.080000	-0.037826	-22.355280	-5.605482	-6.117119	-7.647608	-2.985071	0.000000	-10.000000	-0.366667	23.133333	60.833332	1023.000000	1023.000000	2046.000000
27.100000	-0.036663	-21.667610	-5.408518	-5.914792	-7.397790	-2.946511	0.000000	-10.000000	-0.383333	24.016666	68.333336	1023.000000	1023.000000	2046.000000
27.120001	-0.035729	-21.116049	-5.241118	-5.802395	-7.266285	-2.806252	0.000000	-10.000000	-0.391667	24.700001	76.000000	1023.000000	1023.000000	2046.000000
27.139999	-0.034930	-20.643759	-5.154935	-5.646157	-7.143759	-2.698908	0.000000	-10.000000	-0.416667	25.283333	84.333336	1023.000000	1023.000000	2046.000000
27.160000	-0.034206	-20.215508	-5.065590	-5.523226	-6.956259	-2.670432	0.000000	-10.000000	-0.416667	25.666666	92.666664	1023.000000	1023.000000	2046.000000
27.180000	-0.033527	-19.814672	-4.947076	-5.399513	-6.919144	-2.548939	0.000000	-10.000000	-0.425000	25.983334	101.333336	1023.000000	1023.000000	2046.000000
27.200001	-0.032853	-19.415825	-4.914641	-5.216498	-6.820994	-2.463692	0.000000	-10.000000	-0.433333	26.333334	110.000000	1023.000000	1023.000000	2046.000000
27.219999	-0.032050	-18.941833	-4.813915	-5.006616	-6.703120	-2.418183	0.000000	-10.000000	-0.433333	26.133333	118.833336	1023.000000	1023.000000	2046.000000
27.240000	-0.030998	-18.319929	-4.781941	-4.774113	-6.568062	-2.195813	0.000000	-10.000000	-0.450000	26.050001	127.500000	1023.000000	1023.000000	2046.000000
27.260000	-0.030175	-17.833485	-4.819342	-4.586697	-6.414647	-2.012798	0.000000	-10.000000	-0.441667	25.683334	136.166672	1023.000000	1023.000000	2046.000000
27.280001	-0.029716	-17.562140	-4.727703	-4.518844	-6.190279	-2.125314	0.000000	-10.000000	-0.450000	25.650002	144.833328	1023.000000	1023.000000	2046.000000
27.299999	-0.030654	-18.116615	-4.864740	-4.651131	-6.238171	-2.362575	0.000000	-10.000000	-0.433333	25.500000	153.500000	1023.000000	1023.000000	2046.000000
27.320000	-0.032175	-19.015591	-5.138934	-4.748893	-6.384747	-2.743018	0.000000	-10.000000	-0.425000	25.366667	162.000000	1023.000000	1023.000000	2046.000000
27.340000	-0.033249	-19.650007	-5.324910	-4.843720	-6.562035	-2.919344	0.000000	-10.000000	-0.425000	25.450001	170.500000	1023.000000	1023.000000	2046.000000
27.360001	-0.033843	-20.000996	-5.511448	-4.771196	-6.714252	-3.004101	0.000000	-10.000000	-0.425000	25.200001	179.000000	1023.000000	1023.000000	2046.000000
27.379999	-0.033793	-19.971893	-5.579738	-4.695868	-6.591214	-3.105074	0.000000	-10.000000	-0.441667	25.466667	187.500000	1023.000000	1023.000000	2046.000000
27.400000	-0.033573	-19.841566	-5.543209	-4.582399	-6.649342	-3.066617	0.000000	-10.000000	-0.466667	25.950001	195.833328	1023.000000	1023.000000	2046.000000
27.420000	-0.033196	-19.619083	-5.544112	-4.386209	-6.586581	-3.102181	0.000000	-10.000000	-0.491667	26.866667	204.333328	1023.000000	1023.000000	2046.000000
27.440001	-0.032606	-19.270426	-5.487892	-4.178988	-6.456695	-3.146851	0.000000	-10.000000	-0.500000	27.650000	213.166672	1023.000000	1023.000000	2046.000000
27.459999	-0.031927	-18.868856	-5.403605	-3.993646	-6.422767	-3.048838	0.000000	-10.000000	-0.491667	27.983334	222.333328	1023.000000	1023.000000	2046.000000
27.480000	-0.031106	-18.383425	-5.312627	-3.697692	-6.345775	-3.027330	0.000000	-10.000000	-0.500000	28.250000	231.666672	1023.000000	1023.000000	2046.000000
27.500000	-0.030218	-17.859100	-5.171416	-3.512411	-6.225437	-2.949836	0.000000	-10.000000	-0.516667	28.516666	241.000000	1023.000000	1023.000000	2046.000000
27.520000	-0.029460	-17.410891	-5.120521	-3.310888	-6.144907	-2.834575	0.000000	-10.000000	-0.525000	28.783335	250.500000	1023.000000	1023.000000	2046.000000
27.540001	-0.028452	-16.815262	-4.925308	-3.071577	-6.017859	-2.800518	0.000000	-10.000000	-0.525000	28.916668	260.000000	1023.000000	1023.000000	2046.000000
27.559999	-0.027493	-16.248198	-4.789196	-2.966109	-5.864975	-2.627917	0.000000	-10.000000	-0.508333	28.566668	269.666656	1023.000000	1023.000000	2046.000000
27.580000	-0.026536	-15.682795	-4.595880	-2.903110	-5.798592	-2.385213	0.000000	-10.000000	-0.483333	28.350000	279.166656	1023.000000	1023.000000	2046.000000
27.600000	-0.025436	-15.032558	-4.327118	-2.945813	-5.539509	-2.220117	0.000000	-10.000000	-0.466667	28.216667	285.500000	1023.000000	1023.000000	2046.000000
27.620001	-0.024428	-14.436949	-3.999521	-3.135006	-5.369654	-1.932766	0.000000	-10.000000	-0.433333	27.550001	294.833344	1023.000000	1023.000000	2046.000000
27.639999	-0.023394	-13.825938	-3.756746	-3.269159	-5.144810	-1.655223	0.000000	-10.000000	-0.416667	26.766668	304.000000	1023.000000	1023.000000	2046.000000
27.660000	-0.022504	-13.300051	-3.515806	-3.416808	-4.821824	-1.545613	0.000000	-10.000000	-0.400000	25.816668	316.166656	1023.000000	1023.000000	2046.000000
27.680000	-0.021740	-12.848473	-3.163294	-3.643231	-4.536431	-1.505517	0.000000	-10.000000	-0.408333	25.550001	324.666656	1023.000000	1023.000000	2046.000000
27.700001	-0.021083	-12.459867	-2.886994	-3.765157	-4.403631	-1.404085	0.000000	-10.000000	-0.425000	25.400000	333.333344	1023.000000	1023.000000	2046.000000
27.719999	-0.020429	-12.073298	-2.745909	-3.743886	-4.184986	-1.398517	0.000000	-10.000000	-0.450000	25.683334	341.666656	1023.000000	1023.000000	2046.000000
27.740000	-0.019579	-11.570940	-2.501216	-3.787439	-3.930135	-1.352150	0.000000	-10.000000	-0.458333	26.400000	350.333344	1023.000000	1023.000000	2046.000000
27.760000	-0.018863	-11.147820	-2.264030	-3.790214	-3.885601	-1.207975	0.000000	-10.000000	-0.466667	26.983334	359.000000	1023.000000	1023.000000	2046.000000
27.780001	-0.018043	-10.663406	-2.084984	-3.664227	-3.785028	-1.129168	0.000000	-10.000000	-0.466667	27.400000	368.000000	1023.000000	1023.000000	2046.000000
27.799999	-0.017154	-10.137921	-1.944348	-3.555492	-3.478256	-1.159825	0.000000	-10.000000	-0.483333	27.616667	377.000000	1023.000000	1023.000000	2046.000000
27.820000	-0.016368	-9.673635	-1.786327	-3.533947	-3.363259	-0.990103	0.000000	-10.000000	-0.483333	27.933334	386.166656	1023.000000	1023.000000	2046.000000
27.840000	-0.015498	-9.159199	-1.608139	-3.430503	-3.243372	-0.877185	0.000000	-10.000000	-0.483333	28.166668	395.333344	1023.000000	1023.000000	2046.000000
27.860001	-0.014424	-8.524495	-1.416115	-3.323201	-2.997925	-0.787254	0.000000	-10.000000	-0.483333	28.333334	404.833344	1023.000000	1023.000000	2046.000000
27.879999	-0.013443	-7.944600	-1.265450	-3.238288	-2.848789	-0.592073	0.000000	-10.000000	-0.483333	28.283335	414.166656	1023.000000	1023.000000	2046.000000
27.900000	-0.012380	-7.316451	-1.079629	-3.099435	-2.665672	-0.471715	0.000000	-10.000000	-0.475000	27.966667	423.833344	1023.000000	1023.000000	2046.000000
27.920000	-0.011079	-6.547884	-0.818908	-2.941771	-2.437968	-0.349238	0.000000	-10.000000	-0.458333	27.550001	433.166656	1023.000000	1023.000000	2046.000000
27.940001	-0.010083	-5.958820	-0.666812	-2.843421	-2.247581	-0.201006	0.000000	-10.000000	-0.450000	27.283335	442.500000	1023.000000	1023.000000	2046.000000
27.959999	-0.009089	-5.371859	-0.486448	-2.633901	-2.152733	-0.098777	0.000000	-10.000000	-0.433333	27.150000	451.500000	1023.000000	1023.000000	2046.000000
27.980000	-0.007877	-4.655055	-0.250154	-2.504834	-1.887381	-0.012686	0.000000	-10.000000	-0.416667	26.833334	460.500000	1023.000000	1023.000000	2046.000000
28.000000	-0.006956	-4.110931	-0.070635	-2.436845	-1.765254	0.161803	0.000000	-10.000000	-0.391667	26.150000	469.500000	1023.000000	1023.000000	2046.000000
28.020000	-0.005975	-3.531124	0.067048	-2.280618	-1.575401	0.257847	0.000000	-10.000000	-0.400000	25.466667	478.333344	1023.000000	1023.000000	2046.000000
28.040001	-0.004900	-2.895760	0.284329	-2.166640	-1.351312	0.337862	0.000000	-10.000000	-0.391667	25.016666	487.000000	1023.000000	1023.000000	2046.000000
28.059999	-0.003924	-2.319335	0.429907	-2.056992	-1.198289	0.506038	0.000000	-10.000000	-0.383333	24.750000	495.500000	1023.000000	1023.000000	2046.000000
28.080000	-0.003013	-1.780812	0.603754	-1.892709	-1.127607	0.635750	0.000000	-10.000000	-0.358333	24.500000	503.833344	1023.000000	1023.000000	2046.000000
28.100000	-0.002006	-1.185363	0.796071	-1.752296	-0.918793	0.689655	0.000000	-10.000000	-0.333333	23.916666	512.000000	1023.000000	1023.000000	2046.000000
28.120001	-0.001174	-0.693709	0.966373	-1.718716	-0.807929	0.866562	0.000000	-10.000000	-0.300000	23.116667	520.000000	1023.000000	1023.000000	2046.000000
28.139999	-0.000306	-0.180719	1.143425	-1.560282	-0.699805	0.935942	0.000000	-10.000000	-0.250000	21.966667	527.833313	1023.000000	1023.000000	2046.000000
28.160000	0.000759	0.448771	1.322105	-1.382818	-0.449349	0.958833	0.000000	-10.000000	-0.200000	20.350000	535.333313	1023.000000	1023.000000	2046.000000
28.180000	0.001779	1.051181	1.478948	-1.275086	-0.323100	1.170419	0.000000	-10.000000	-0.150000	18.733334	542.500000	1023.000000	1023.000000	2046.000000
28.200001	0.002681	1.584445	1.604330	-1.049762	-0.244620	1.274497	0.000000	-10.000000	-0.108333	16.950001	549.166687	1023.000000	1023.000000	2046.000000
28.219999	0.003558	2.102928	1.705805	-0.848805	-0.075506	1.321434	0.000000	-10.000000	-0.075000	15.066667	555.166687	1023.000000	1023.000000	2046.000000
28.240000	0.003903	2.306768	1.723427	-0.831419	-0.067782	1.482542	0.000000	-10.000000	-0.041667	12.750000	560.333313	1023.000000	1023.000000	2046.000000
28.260000	0.004327	2.557408	1.711446	-0.623253	-0.071460	1.540675	0.000000	-10.000000	-0.016667	9.883333	564.833313	1023.000000	1023.000000	2046.000000
28.280001	0.004680	2.765680	1.710569	-0.511388	-0.056263	1.622763	0.000000	-10.000000	0.008333	6.200000	568.666687	1023.000000	1023.000000	2046.000000
28.299999	0.004887	2.888015	1.705702	-0.434577	-0.101509	1.718397	0.000000	-10.000000	0.025000	1.850000	571.333313	1023.000000	1023.000000	2046.000000
28.320000	0.004945	2.922557	1.578409	-0.331763	-0.219659	1.895570	0.000000	-10.000000	0.041667	-1.866667	572.666687	1023.000000	1023.000000	2046.000000
28.340000	0.005010	2.961098	1.439323	-0.182249	-0.160016	1.864041	0.000000	-10.000000	0.058333	-5.000000	573.000000	1023.000000	1023.000000	2046.000000
28.360001	0.004362	2.577653	1.406757	-0.389213	-0.081715	1.641824	0.000000	-10.000000	0.075000	-7.150000	573.000000	1023.000000	1023.000000	2046.000000
28.379999	0.001976	1.168047	1.067757	-0.681016	-0.444380	1.225685	0.000000	-10.000000	0.091667	-9.316667	573.000000	1023.000000	1023.000000	2046.000000
28.400000	-0.000613	-0.362211	0.614162	-0.884365	-0.783144	0.691136	0.000000	-10.000000	0.091667	-10.533334	573.000000	1023.000000	1023.000000	2046.000000
28.420000	-0.002653	-1.567934	0.234855	-1.029706	-1.118506	0.345422	0.000000	-10.000000	0.083333	-10.916667	573.000000	1023.000000	1023.000000	2046.000000
28.440001	-0.004232	-2.501039	-0.113567	-1.111259	-1.502033	0.225821	0.000000	-10.000000	0.083333	-10.733334	573.000000	1023.000000	1023.000000	2046.000000
28.459999	-0.005271	-3.115251	-0.371496	-1.053604	-1.755058	0.064906	0.000000	-10.000000	0.075000	-10.000000	565.666687	1023.000000	1023.000000	2046.000000
28.480000	-0.005811	-3.434214	-0.478724	-1.058561	-1.802445	-0.094484	0.000000	-10.000000	0.066667	-9.283334	557.166687	1023.000000	1023.000000	2046.000000
28.500000	-0.006514	-3.849566	-0.609136	-1.086067	-1.966550	-0.187813	0.000000	-10.000000	0.058333	-8.533334	547.833313	1023.000000	1023.000000	2046.000000
28.520000	-0.006915	-4.087033	-0.711004	-0.946744	-2.155954	-0.273331	0.000000	-10.000000	0.066667	-8.350000	545.000000	1023.000000	1023.000000	2046.000000
28.540001	-0.007258	-4.289348	-0.793894	-0.846904	-2.282924	-0.365626	0.000000	-10.000000	0.083333	-8.783334	542.333313	1023.000000	1023.000000	2046.000000
28.559999	-0.007499	-4.432194	-0.888711	-0.776768	-2.291104	-0.475611	0.000000	-10.000000	0.091667	-9.566667	539.333313	1023.000000	1023.000000	2046.000000
28.580000	-0.007983	-4.717858	-1.026703	-0.714240	-2.525401	-0.451514	0.000000	-10.000000	0.100000	-10.466667	536.000000	1023.000000	1023.000000	2046.000000
28.600000	-0.008111	-4.793806	-1.062732	-0.634921	-2.576614	-0.519539	0.000000	-10.000000	0.100000	-11.033334	533.666687	1023.000000	1023.000000	2046.000000
28.620001	-0.008293	-4.901207	-1.143236	-0.659684	-2.550450	-0.547838	0.000000	-10.000000	0.116667	-12.116667	530.000000	1023.000000	1023.000000	2046.000000
28.639999	-0.008722	-5.154456	-1.281832	-0.612056	-2.721823	-0.538744	0.000000	-10.000000	0.158333	-13.400001	525.833313	1023.000000	1023.000000	2046.000000
28.660000	-0.008826	-5.216263	-1.275897	-0.726406	-2.703658	-0.510302	0.000000	-10.000000	0.208333	-15.283334	520.000000	1023.000000	1023.000000	2046.000000
28.680000	-0.009162	-5.414758	-1.220149	-1.088532	-2.693849	-0.412229	0.000000	-10.000000	0.266667	-17.166668	514.833313	1023.000000	1023.000000	2046.000000
28.700001	-0.009563	-5.651694	-1.155526	-1.425174	-2.809355	-0.261639	0.000000	-10.000000	0.308333	-19.133333	509.166656	1023.000000	1023.000000	2046.000000
28.719999	-0.009834	-5.812100	-1.102225	-1.728164	-2.748888	-0.232822	0.000000	-10.000000	0.358333	-20.966667	502.833344	1023.000000	1023.000000	2046.000000
28.740000	-0.010106	-5.972362	-1.029217	-2.125594	-2.618639	-0.198913	0.000000	-10.000000	0.391667	-22.133333	495.666656	1023.000000	1023.000000	2046.000000
28.760000	-0.010738	-6.345963	-0.987405	-2.411593	-2.702525	-0.244441	0.000000	-10.000000	0.408333	-22.916666	488.333344	1023.000000	1023.000000	2046.000000
28.780001	-0.011297	-6.676600	-0.947948	-2.693911	-2.619678	-0.415063	0.000000	-10.000000	0.408333	-23.183332	480.666656	1023.000000	1023.000000	2046.000000
28.799999	-0.011837	-6.995473	-0.895417	-3.010057	-2.592904	-0.497094	0.000000	-10.000000	0.408333	-23.400000	473.000000	1023.000000	1023.000000	2046.000000
28.820000	-0.012691	-7.500158	-0.938645	-3.184282	-2.782732	-0.594499	0.000000	-10.000000	0.408333	-23.466667	465.000000	1023.000000	1023.000000	2046.000000
28.840000	-0.013350	-7.889834	-1.007877	-3.290997	-2.841485	-0.749475	0.000000	-10.000000	0.416667	-23.633333	457.000000	1023.000000	1023.000000	2046.000000
28.860001	-0.013829	-8.172762	-1.017294	-3.475423	-2.828912	-0.851133	0.000000	-10.000000	0.408333	-23.633333	449.000000	1023.000000	1023.000000	2046.000000
28.879999	-0.014686	-8.679425	-1.152466	-3.639779	-2.960948	-0.926232	0.000000	-10.000000	0.416667	-23.716667	441.333344	1023.000000	1023.000000	2046.000000
28.900000	-0.015267	-9.022741	-1.174739	-3.750530	-3.104841	-0.992631	0.000000	-10.000000	0.433333	-23.866667	433.666656	1023.000000	1023.000000	2046.000000
28.920000	-0.015739	-9.301502	-1.246982	-3.917509	-3.084314	-1.052697	0.000000	-10.000000	0.466667	-24.200001	425.833344	1023.000000	1023.000000	2046.000000
28.940001	-0.016301	-9.633992	-1.366190	-3.975847	-3.145883	-1.146072	0.000000	-10.000000	0.491667	-24.416668	417.500000	1023.000000	1023.000000	2046.000000
28.959999	-0.016806	-9.932176	-1.436405	-4.023685	-3.311754	-1.160332	0.000000	-10.000000	0.508333	-24.716667	409.166656	1023.000000	1023.000000	2046.000000
28.980000	-0.017110	-10.111832	-1.472199	-4.117754	-3.252291	-1.269587	0.000000	-10.000000	0.516667	-25.183334	401.000000	1023.000000	1023.000000	2046.000000
29.000000	-0.017535	-10.363272	-1.498777	-4.202132	-3.376375	-1.285987	0.000000	-10.000000	0.525000	-25.750000	392.666656	1023.000000	1023.000000	2046.000000
29.020000	-0.018008	-10.642835	-1.560073	-4.230671	-3.529079	-1.323012	0.000000	-10.000000	0.533333	-26.216667	384.000000	1023.000000	1023.000000	2046.000000
29.040001	-0.018290	-10.809143	-1.576290	-4.323049	-3.510841	-1.398964	0.000000	-10.000000	0.541667	-26.400000	375.166656	1023.000000	1023.000000	2046.000000
29.059999	-0.018663	-11.030106	-1.644801	-4.384211	-3.582412	-1.418681	0.000000	-10.000000	0.550000	-26.600000	366.333344	1023.000000	1023.000000	2046.000000
29.080000	-0.019331	-11.424750	-1.762058	-4.386459	-3.813785	-1.462448	0.000000	-10.000000	0.558333	-26.616667	357.500000	1023.000000	1023.000000	2046.000000
29.100000	-0.019624	-11.597982	-1.813242	-4.448695	-3.784314	-1.551732	0.000000	-10.000000	0.566667	-26.600000	348.666656	1023.000000	1023.000000	2046.000000
29.120001	-0.020066	-11.858738	-1.857909	-4.518443	-3.877402	-1.604984	0.000000	-10.000000	0.575000	-26.550001	339.833344	1023.000000	1023.000000	2046.000000
29.139999	-0.020603	-12.176454	-1.987182	-4.510436	-4.083447	-1.595389	0.000000	-10.000000	0.566667	-26.483334	331.000000	1023.000000	1023.000000	2046.000000
29.160000	-0.021098	-12.469056	-2.073352	-4.586808	-4.140649	-1.668247	0.000000	-10.000000	0.558333	-26.366667	322.000000	1023.000000	1023.000000	2046.000000
29.180000	-0.021502	-12.707483	-2.173060	-4.637305	-4.187231	-1.709887	0.000000	-10.000000	0.550000	-26.316668	313.166656	1023.000000	1023.000000	2046.000000
29.200001	-0.022132	-13.079908	-2.284047	-4.688173	-4.390963	-1.716725	0.000000	-10.000000	0.541667	-26.333334	304.333344	1023.000000	1023.000000	2046.000000
29.219999	-0.022459	-13.273365	-2.332078	-4.760046	-4.404305	-1.776935	0.000000	-10.000000	0.541667	-26.316668	295.666656	1023.000000	1023.000000	2046.000000
29.240000	-0.022999	-13.592583	-2.442654	-4.788638	-4.536061	-1.825230	0.000000	-10.000000	0.533333	-26.283333	286.833344	1023.000000	1023.000000	2046.000000
29.260000	-0.023178	-13.697977	-2.483369	-4.738116	-4.622537	-1.853955	0.000000	-10.000000	0.525000	-26.183334	278.166656	1023.000000	1023.000000	2046.000000
29.280001	-0.023303	-13.772065	-2.573105	-4.678944	-4.666640	-1.853376	0.000000	-10.000000	0.516667	-26.166666	269.333344	1023.000000	1023.000000	2046.000000
29.299999	-0.023732	-14.025430	-2.746864	-4.616356	-4.868453	-1.793757	0.000000	-10.000000	0.516667	-25.783333	260.666656	1023.000000	1023.000000	2046.000000
29.320000	-0.024015	-14.193135	-2.798549	-4.619288	-4.955825	-1.819473	0.000000	-10.000000	0.516667	-25.450001	252.000000	1023.000000	1023.000000	2046.000000
29.340000	-0.024528	-14.496323	-2.970829	-4.614547	-5.085028	-1.825918	0.000000	-10.000000	0.508333	-25.250000	243.500000	1023.000000	1023.000000	2046.000000
29.360001	-0.025020	-14.786991	-3.075335	-4.560276	-5.309714	-1.841667	0.000000	-10.000000	0.500000	-25.100000	235.166672	1023.000000	1023.000000	2046.000000
29.379999	-0.025411	-15.017958	-3.226282	-4.516065	-5.355908	-1.919703	0.000000	-10.000000	0.516667	-25.000000	226.666672	1023.000000	1023.000000	2046.000000
29.400000	-0.025963	-15.344072	-3.432801	-4.432657	-5.564911	-1.913702	0.000000	-10.000000	0.516667	-24.616667	218.333328	1023.000000	1023.000000	2046.000000
29.420000	-0.026271	-15.526369	-3.556038	-4.371809	-5.640203	-1.958319	0.000000	-10.000000	0.525000	-24.666668	210.000000	1023.000000	1023.000000	2046.000000
29.440001	-0.026646	-15.748023	-3.741872	-4.361050	-5.646451	-1.998650	0.000000	-10.000000	0.500000	-24.600000	202.000000	1023.000000	1023.000000	2046.000000
29.459999	-0.027933	-16.508413	-3.962839	-4.521328	-5.857275	-2.166971	0.000000	-10.000000	0.500000	-24.616667	193.666672	1023.000000	1023.000000	2046.000000
29.480000	-0.030172	-17.831738	-4.257020	-4.839520	-6.092753	-2.642444	0.000000	-10.000000	0.475000	-24.316668	185.333328	1023.000000	1023.000000	2046.000000
29.500000	-0.032830	-19.402729	-4.761079	-5.079421	-6.463264	-3.098964	0.000000	-10.000000	0.466667	-23.933334	177.000000	1023.000000	1023.000000	2046.000000
29.520000	-0.035134	-20.764046	-5.197933	-5.213682	-6.987621	-3.364811	0.000000	-10.000000	0.433333	-23.266668	166.666672	1023.000000	1023.000000	2046.000000
29.540001	-0.036714	-21.698122	-5.539008	-5.324399	-7.240653	-3.594061	0.000000	-10.000000	0.408333	-22.233334	156.500000	1023.000000	1023.000000	2046.000000
29.559999	-0.037960	-22.434351	-5.899908	-5.351687	-7.407860	-3.774896	0.000000	-10.000000	0.383333	-21.400002	149.000000	1023.000000	1023.000000	2046.000000
29.580000	-0.038880	-22.977859	-6.082745	-5.348598	-7.669076	-3.877441	0.000000	-10.000000	0.366667	-20.783335	144.166672	1023.000000	1023.000000	2046.000000
29.600000	-0.039558	-23.379030	-6.162119	-5.352061	-7.827164	-4.037687	0.000000	-10.000000	0.350000	-20.416668	139.500000	1023.000000	1023.000000	2046.000000
29.620001	-0.040242	-23.783161	-6.444441	-5.240776	-7.918581	-4.179362	0.000000	-10.000000	0.308333	-19.750000	132.666672	1023.000000	1023.000000	2046.000000
29.639999	-0.040790	-24.106905	-6.597168	-5.142583	-8.101768	-4.265384	0.000000	-10.000000	0.275000	-19.066668	126.000000	1023.000000	1023.000000	2046.000000
29.660000	-0.041183	-24.338985	-6.698627	-5.084446	-8.204232	-4.351679	0.000000	-10.000000	0.250000	-18.316668	119.666664	1023.000000	1023.000000	2046.000000
29.680000	-0.041682	-24.633963	-6.874719	-5.010788	-8.319769	-4.428687	0.000000	-10.000000	0.250000	-17.650000	113.500000	1023.000000	1023.000000	2046.000000
29.700001	-0.041853	-24.735184	-6.867312	-4.947356	-8.480325	-4.440191	0.000000	-10.000000	0.241667	-17.066668	107.666664	1023.000000	1023.000000	2046.000000
29.719999	-0.042085	-24.872320	-6.976464	-4.956212	-8.512122	-4.427521	0.000000	-10.000000	0.241667	-16.633333	102.000000	1023.000000	1023.000000	2046.000000
29.740000	-0.042416	-25.067984	-7.063747	-4.952729	-8.657477	-4.394029	0.000000	-10.000000	0.233333	-16.366667	96.500000	1023.000000	1023.000000	2046.000000
29.760000	-0.042528	-25.133778	-6.967549	-5.144630	-8.706849	-4.314750	0.000000	-10.000000	0.241667	-16.433334	91.000000	1023.000000	1023.000000	2046.000000
29.780001	-0.042655	-25.209129	-6.950822	-5.399017	-8.675676	-4.183615	0.000000	-10.000000	0.241667	-16.866667	85.500000	1023.000000	1023.000000	2046.000000
29.799999	-0.042810	-25.300959	-6.881095	-5.705458	-8.729372	-3.985033	0.000000	-10.000000	0.250000	-17.433334	80.000000	1023.000000	1023.000000	2046.000000
29.820000	-0.042936	-25.374935	-6.731334	-6.029168	-8.646812	-3.967621	0.000000	-10.000000	0.241667	-17.500000	74.333336	1023.000000	1023.000000	2046.000000
29.840000	-0.043284	-25.580597	-6.705362	-6.295644	-8.639348	-3.940242	0.000000	-10.000000	0.233333	-17.066668	68.500000	1023.000000	1023.000000	2046.000000
29.860001	-0.043740	-25.850168	-6.612059	-6.658689	-8.656136	-3.923285	0.000000	-10.000000	0.216667	-16.350000	62.666668	1023.000000	1023.000000	2046.000000
29.879999	-0.044169	-26.103945	-6.566872	-6.868155	-8.632267	-4.036650	0.000000	-10.000000	0.208333	-15.650001	57.166668	1023.000000	1023.000000	2046.000000
29.900000	-0.044634	-26.378611	-6.625324	-6.993957	-8.677278	-4.082054	0.000000	-10.000000	0.200000	-14.900000	52.000000	1023.000000	1023.000000	2046.000000
29.920000	-0.044977	-26.581297	-6.566644	-7.121388	-8.819947	-4.073318	0.000000	-10.000000	0.191667	-14.233334	47.000000	1023.000000	1023.000000	2046.000000
29.940001	-0.045269	-26.754000	-6.622961	-7.124908	-8.831170	-4.174961	0.000000	-10.000000	0.183333	-13.600000	42.166668	1023.000000	1023.000000	2046.000000
29.959999	-0.045584	-26.940180	-6.738730	-7.132891	-8.872209	-4.196350	0.000000	-10.000000	0.158333	-13.133333	37.500000	1023.000000	1023.000000	2046.000000
29.980000	-0.045947	-27.154942	-6.714546	-7.223961	-9.002558	-4.213875	0.000000	-10.000000	0.133333	-12.466667	33.166668	1023.000000	1023.000000	2046.000000
30.000000	-0.046262	-27.340679	-6.773225	-7.290816	-9.049076	-4.227561	0.000000	-10.000000	0.108333	-11.866667	29.000000	1023.000000	1023.000000	2046.000000
30.020000	-0.046585	-27.531773	-6.888815	-7.312133	-9.113349	-4.217475	0.000000	-10.000000	0.100000	-11.233334	25.000000	1023.000000	1023.000000	2046.000000
30.040001	-0.046550	-27.511307	-6.778009	-7.384409	-9.151961	-4.196927	0.000000	-10.000000	0.100000	-10.900000	21.333334	1023.000000	1023.000000	2046.000000
30.059999	-0.046577	-27.526726	-6.903782	-7.329796	-9.110553	-4.182594	0.000000	-10.000000	0.100000	-10.766666	17.666666	1023.000000	1023.000000	2046.000000
30.080000	-0.046526	-27.496887	-6.843017	-7.336281	-9.212934	-4.104657	0.000000	-10.000000	0.100000	-10.733334	14.166667	1023.000000	1023.000000	2046.000000
30.100000	-0.046461	-27.458233	-6.854189	-7.311411	-9.192163	-4.100469	0.000000	-10.000000	0.100000	-10.766667	10.500000	1023.000000	1023.000000	2046.000000
30.120001	-0.046519	-27.492529	-6.880795	-7.295106	-9.233447	-4.083181	0.000000	-10.000000	0.091667	-10.683333	6.833333	1023.000000	1023.000000	2046.000000
30.139999	-0.046473	-27.465647	-6.799648	-7.279455	-9.266150	-4.120393	0.000000	-10.000000	0.083333	-10.466667	3.500000	1023.000000	1023.000000	2046.000000
30.160000	-0.046452	-27.453003	-6.875695	-7.218268	-9.286602	-4.072437	0.000000	-10.000000	0.083333	-10.100000	0.333333	1023.000000	1023.000000	2046.000000
30.180000	-0.046512	-27.488604	-6.860655	-7.257974	-9.333166	-4.036808	0.000000	-10.000000	0.075000	-9.616667	-2.666667	1023.000000	1023.000000	2046.000000
30.200001	-0.046406	-27.425871	-6.819477	-7.238780	-9.348969	-4.018645	0.000000	-10.000000	0.083333	-9.283334	-5.833333	1023.000000	1023.000000	2046.000000
30.219999	-0.046463	-27.459423	-6.939079	-7.178600	-9.325176	-4.016567	0.000000	-10.000000	0.083333	-8.883333	-9.000000	1023.000000	1023.000000	2046.000000
30.240000	-0.046438	-27.444815	-6.825758	-7.190415	-9.439984	-3.988657	0.000000	-10.000000	0.083333	-8.500000	-12.000000	1023.000000	1023.000000	2046.000000
30.260000	-0.046287	-27.355669	-6.910306	-7.111533	-9.341884	-3.991947	0.000000	-10.000000	0.066667	-7.966667	-14.833333	1023.000000	1023.000000	2046.000000
30.280001	-0.046328	-27.379980	-6.906945	-7.135682	-9.442140	-3.895214	0.000000	-10.000000	0.050000	-7.200000	-17.500000	1023.000000	1023.000000	2046.000000
30.299999	-0.046200	-27.304251	-6.803359	-7.122789	-9.485485	-3.892617	0.000000	-10.000000	0.050000	-6.200000	-20.000000	1023.000000	1023.000000	2046.000000
30.320000	-0.046016	-27.195332	-6.910222	-7.024125	-9.371378	-3.889606	0.000000	-10.000000	0.033333	-4.700000	-22.000000	1023.000000	1023.000000	2046.000000
30.340000	-0.045788	-27.060658	-6.796062	-7.047086	-9.400790	-3.816719	0.000000	-10.000000	0.016667	-2.633333	-23.666666	1023.000000	1023.000000	2046.000000
30.360001	-0.045431	-26.849482	-6.845387	-6.924934	-9.254364	-3.824797	0.000000	-10.000000	0.000000	-0.183333	-24.500000	1023.000000	1023.000000	2046.000000
30.379999	-0.044877	-26.522137	-6.765278	-6.825016	-9.168888	-3.762955	0.000000	-10.000000	-0.008333	2.200000	-25.000000	1023.000000	1023.000000	2046.000000
30.400000	-0.044134	-26.083324	-6.569223	-6.702199	-9.116398	-3.695504	0.000000	-10.000000	-0.025000	4.666667	-25.000000	1023.000000	1023.000000	2046.000000
30.420000	-0.043593	-25.763418	-6.547251	-6.567915	-8.990395	-3.657858	0.000000	-10.000000	-0.041667	7.216667	-25.000000	1023.000000	1023.000000	2046.000000
30.440001	-0.043054	-25.445082	-6.501449	-6.467364	-8.905107	-3.571161	0.000000	-10.000000	-0.058333	9.616667	-25.000000	1023.000000	1023.000000	2046.000000
30.459999	-0.042628	-25.193176	-6.337449	-6.433266	-8.884168	-3.538294	0.000000	-10.000000	-0.075000	11.516666	-25.000000	1023.000000	1023.000000	2046.000000
30.480000	-0.042109	-24.886257	-6.371139	-6.233999	-8.782177	-3.498942	0.000000	-10.000000	-0.108333	13.066667	-25.000000	1023.000000	1023.000000	2046.000000
30.500000	-0.041775	-24.688831	-6.351614	-6.103678	-8.773045	-3.460495	0.000000	-10.000000	-0.150000	14.633333	-25.000000	1023.000000	1023.000000	2046.000000
30.520000	-0.041059	-24.265945	-6.382941	-5.815680	-8.682195	-3.385130	0.000000	-10.000000	-0.183333	16.266666	-8.333333	1023.000000	1023.000000	2046.000000
30.540001	-0.040321	-23.829571	-6.407505	-5.608743	-8.533063	-3.280261	0.000000	-10.000000	-0.208333	17.766666	9.833333	1023.000000	1023.000000	2046.000000
30.559999	-0.039642	-23.428591	-6.317991	-5.454116	-8.456079	-3.200405	0.000000	-10.000000	-0.225000	19.049999	30.000000	1023.000000	1023.000000	2046.000000
30.580000	-0.039808	-23.526285	-6.526753	-5.461678	-8.226055	-3.311799	0.000000	-10.000000	-0.258333	20.033333	35.500000	1023.000000	1023.000000	2046.000000
30.600000	-0.041014	-24.239552	-6.639113	-5.672722	-8.329963	-3.597753	0.000000	-10.000000	-0.283333	20.683334	41.833332	1023.000000	1023.000000	2046.000000
30.620001	-0.042546	-25.144529	-6.844331	-5.801381	-8.529450	-3.969367	0.000000	-10.000000	-0.308333	21.466667	48.500000	1023.000000	1023.000000	2046.000000
30.639999	-0.043611	-25.774179	-7.184405	-5.790225	-8.660846	-4.138703	0.000000	-10.000000	-0.316667	22.216667	55.666668	1023.000000	1023.000000	2046.000000
30.660000	-0.044158	-26.097427	-7.259554	-5.826054	-8.765019	-4.246801	0.000000	-10.000000	-0.333333	22.900000	63.000000	1023.000000	1023.000000	2046.000000
30.680000	-0.044289	-26.174940	-7.376194	-5.725701	-8.780633	-4.292413	0.000000	-10.000000	-0.350000	23.666666	70.500000	1023.000000	1023.000000	2046.000000
30.700001	-0.044113	-26.070549	-7.458120	-5.553308	-8.662592	-4.396529	0.000000	-10.000000	-0.383333	24.250000	78.166664	1023.000000	1023.000000	2046.000000
30.719999	-0.043669	-25.808378	-7.288256	-5.436434	-8.703274	-4.380414	0.000000	-10.000000	-0.425000	24.983334	86.166664	1023.000000	1023.000000	2046.000000
30.740000	-0.043165	-25.510450	-7.359327	-5.192825	-8.511332	-4.446967	0.000000	-10.000000	-0.458333	25.650000	94.500000	1023.000000	1023.000000	2046.000000
30.760000	-0.042469	-25.099041	-7.259879	-4.964556	-8.449621	-4.424986	0.000000	-10.000000	-0.466667	26.233334	103.000000	1023.000000	1023.000000	2046.000000
30.780001	-0.041743	-24.670029	-7.093165	-4.825131	-8.411812	-4.339921	0.000000	-10.000000	-0.450000	26.783333	111.666664	1023.000000	1023.000000	2046.000000
30.799999	-0.040960	-24.207287	-7.078260	-4.557914	-8.243555	-4.327557	0.000000	-10.000000	-0.433333	26.800001	120.500000	1023.000000	1023.000000	2046.000000
30.820000	-0.040174	-23.742859	-6.959997	-4.419533	-8.111295	-4.252035	0.000000	-10.000000	-0.433333	26.800001	129.500000	1023.000000	1023.000000	2046.000000
30.840000	-0.039318	-23.236757	-6.739475	-4.320064	-8.087759	-4.089459	0.000000	-10.000000	-0.425000	26.333334	138.500000	1023.000000	1023.000000	2046.000000
30.860001	-0.038389	-22.688160	-6.694242	-4.134833	-7.853743	-4.005342	0.000000	-10.000000	-0.408333	26.250000	147.333328	1023.000000	1023.000000	2046.000000
30.879999	-0.037449	-22.132530	-6.433892	-4.249683	-7.687574	-3.761381	0.000000	-10.000000	-0.391667	25.800001	156.166672	1023.000000	1023.000000	2046.000000
30.900000	-0.036685	-21.680944	-6.073180	-4.458951	-7.667345	-3.481470	0.000000	-10.000000	-0.375000	25.433334	164.833328	1023.000000	1023.000000	2046.000000
30.920000	-0.035682	-21.088045	-5.937367	-4.617332	-7.279479	-3.253869	0.000000	-10.000000	-0.366667	24.366667	173.500000	1023.000000	1023.000000	2046.000000
30.940001	-0.034819	-20.578320	-5.625614	-4.880556	-7.029713	-3.042437	0.000000	-10.000000	-0.333333	23.716667	181.833328	1023.000000	1023.000000	2046.000000
30.959999	-0.034197	-20.210457	-5.229696	-5.161208	-6.906722	-2.912831	0.000000	-10.000000	-0.325000	23.299999	189.833328	1023.000000	1023.000000	2046.000000
30.980000	-0.033581	-19.846088	-5.074105	-5.247897	-6.595479	-2.928607	0.000000	-10.000000	-0.325000	23.483334	197.500000	1023.000000	1023.000000	2046.000000
31.000000	-0.033010	-19.508871	-4.869682	-5.358566	-6.377944	-2.902679	0.000000	-10.000000	-0.341667	23.783335	205.166672	1023.000000	1023.000000	2046.000000
31.020000	-0.032360	-19.124607	-4.549255	-5.465344	-6.288229	-2.821779	0.000000	-10.000000	-0.358333	24.233334	213.000000	1023.000000	1023.000000	2046.000000
31.040001	-0.031719	-18.745813	-4.413376	-5.403617	-6.129362	-2.799458	0.000000	-10.000000	-0.383333	24.750000	221.000000	1023.000000	1023.000000	2046.000000
31.059999	-0.030934	-18.281862	-4.300919	-5.314620	-5.932007	-2.734317	0.000000	-10.000000	-0.408333	25.233334	229.166672	1023.000000	1023.000000	2046.000000
31.080000	-0.030257	-17.881842	-4.050452	-5.349269	-5.865139	-2.616982	0.000000	-10.000000	-0.425000	25.700001	237.500000	1023.000000	1023.000000	2046.000000
31.100000	-0.029549	-17.463257	-4.010324	-5.226947	-5.639880	-2.586107	0.000000	-10.000000	-0.425000	25.900000	246.166672	1023.000000	1023.000000	2046.000000
31.120001	-0.028750	-16.991322	-3.880423	-5.181133	-5.459704	-2.470061	0.000000	-10.000000	-0.416667	26.216667	254.833328	1023.000000	1023.000000	2046.000000
31.139999	-0.028028	-16.564291	-3.629356	-5.199301	-5.400568	-2.335066	0.000000	-10.000000	-0.408333	26.133333	263.666656	1023.000000	1023.000000	2046.000000
31.160000	-0.027171	-16.057959	-3.588036	-5.051826	-5.215195	-2.202902	0.000000	-10.000000	-0.408333	26.200001	272.333344	1023.000000	1023.000000	2046.000000
31.180000	-0.026157	-15.458871	-3.402177	-4.957461	-5.002696	-2.096536	0.000000	-10.000000	-0.416667	25.850000	281.166656	1023.000000	1023.000000	2046.000000
31.200001	-0.025224	-14.907452	-3.143413	-4.913191	-4.914792	-1.936056	0.000000	-10.000000	-0.416667	25.833334	289.833344	1023.000000	1023.000000	2046.000000
31.219999	-0.024128	-14.259613	-3.110803	-4.695833	-4.633263	-1.819715	0.000000	-10.000000	-0.416667	25.583334	298.500000	1023.000000	1023.000000	2046.000000
31.240000	-0.023135	-13.672715	-2.860247	-4.647799	-4.473072	-1.691597	0.000000	-10.000000	-0.416667	25.483334	307.000000	1023.000000	1023.000000	2046.000000
31.260000	-0.022214	-13.128428	-2.623640	-4.528022	-4.409515	-1.567250	0.000000	-10.000000	-0.416667	25.250000	315.500000	1023.000000	1023.000000	2046.000000
31.280001	-0.021209	-12.534515	-2.586173	-4.320393	-4.153349	-1.474600	0.000000	-10.000000	-0.416667	25.350000	323.833344	1023.000000	1023.000000	2046.000000
31.299999	-0.020229	-11.955522	-2.343299	-4.268830	-4.006292	-1.337099	0.000000	-10.000000	-0.391667	25.083334	332.333344	1023.000000	1023.000000	2046.000000
31.320000	-0.019259	-11.381843	-2.162735	-4.122461	-3.906427	-1.190220	0.000000	-10.000000	-0.391667	24.966667	340.666656	1023.000000	1023.000000	2046.000000
31.340000	-0.018271	-10.797959	-2.088987	-3.973835	-3.663128	-1.072010	0.000000	-10.000000	-0.375000	24.816668	349.000000	1023.000000	1023.000000	2046.000000
31.360001	-0.017377	-10.269779	-1.884334	-3.924705	-3.555643	-0.905097	0.000000	-10.000000	-0.375000	24.883333	357.333344	1023.000000	1023.000000	2046.000000
31.379999	-0.016401	-9.692813	-1.754124	-3.714809	-3.398084	-0.825795	0.000000	-10.000000	-0.358333	24.933334	365.666656	1023.000000	1023.000000	2046.000000
31.400000	-0.015408	-9.105899	-1.641507	-3.580379	-3.178749	-0.705264	0.000000	-10.000000	-0.350000	24.683334	374.000000	1023.000000	1023.000000	2046.000000
31.420000	-0.014613	-8.636480	-1.424323	-3.519946	-3.120053	-0.572158	0.000000	-10.000000	-0.350000	24.600000	382.333344	1023.000000	1023.000000	2046.000000
31.440001	-0.013538	-8.000714	-1.306415	-3.326506	-2.913503	-0.454290	0.000000	-10.000000	-0.358333	24.316668	390.666656	1023.000000	1023.000000	2046.000000
31.459999	-0.012546	-7.414674	-1.113959	-3.219172	-2.724101	-0.357443	0.000000	-10.000000	-0.358333	24.316668	399.000000	1023.000000	1023.000000	2046.000000
31.480000	-0.011389	-6.731074	-0.875351	-3.076567	-2.632470	-0.146686	0.000000	-10.000000	-0.350000	24.150000	407.000000	1023.000000	1023.000000	2046.000000
31.500000	-0.010018	-5.920449	-0.766568	-2.751648	-2.360311	-0.041921	0.000000	-10.000000	-0.341667	24.299999	415.000000	1023.000000	1023.000000	2046.000000
31.520000	-0.008858	-5.235113	-0.629798	-2.568881	-2.147276	0.110843	0.000000	-10.000000	-0.341667	24.133333	423.000000	1023.000000	1023.000000	2046.000000
31.540001	-0.007989	-4.721224	-0.434772	-2.434801	-2.126104	0.274452	0.000000	-10.000000	-0.341667	24.016666	431.000000	1023.000000	1023.000000	2046.000000
31.559999	-0.007049	-4.165802	-0.426966	-2.191160	-1.940207	0.392530	0.000000	-10.000000	-0.325000	23.799999	439.000000	1023.000000	1023.000000	2046.000000
31.580000	-0.006073	-3.588878	-0.169375	-2.099363	-1.854100	0.533960	0.000000	-10.000000	-0.308333	23.333334	447.000000	1023.000000	1023.000000	2046.000000
31.600000	-0.005404	-3.193711	-0.145235	-1.842161	-1.873074	0.666759	0.000000	-10.000000	-0.300000	22.983334	452.333344	1023.000000	1023.000000	2046.000000
31.620001	-0.004300	-2.541138	-0.166749	-1.561540	-1.667520	0.854672	0.000000	-10.000000	-0.275000	22.400000	460.166656	1023.000000	1023.000000	2046.000000
31.639999	-0.003531	-2.086533	-0.054933	-1.466289	-1.599909	1.034598	0.000000	-10.000000	-0.241667	21.416666	467.833344	1023.000000	1023.000000	2046.000000
31.660000	-0.003086	-1.823980	-0.085037	-1.282670	-1.441491	0.985219	0.000000	-10.000000	-0.208333	20.466667	477.666656	1023.000000	1023.000000	2046.000000
31.680000	-0.003841	-2.269938	-0.100840	-1.474870	-1.385790	0.691562	0.000000	-10.000000	-0.183333	19.183332	484.666656	1023.000000	1023.000000	2046.000000
31.700001	-0.005580	-3.298014	-0.285442	-1.603021	-1.664327	0.254777	0.000000	-10.000000	-0.166667	18.350000	491.166656	1023.000000	1023.000000	2046.000000
31.719999	-0.007015	-4.146124	-0.636491	-1.639952	-1.832863	-0.036819	0.000000	-10.000000	-0.150000	17.683332	497.500000	1023.000000	1023.000000	2046.000000
31.740000	-0.008089	-4.780439	-0.751649	-1.685050	-2.142444	-0.201296	0.000000	-10.000000	-0.150000	17.466667	503.500000	1023.000000	1023.000000	2046.000000
31.760000	-0.008306	-4.908785	-0.913506	-1.505448	-2.187332	-0.302499	0.000000	-10.000000	-0.166667	17.850000	509.500000	1023.000000	1023.000000	2046.000000
31.780001	-0.008376	-4.950443	-0.912752	-1.483309	-2.189589	-0.364794	0.000000	-10.000000	-0.183333	18.050001	515.500000	1023.000000	1023.000000	2046.000000
31.799999	-0.008290	-4.899255	-0.849649	-1.363713	-2.312861	-0.373032	0.000000	-10.000000	-0.183333	18.483334	521.500000	1023.000000	1023.000000	2046.000000
31.820000	-0.007947	-4.696539	-0.921836	-1.158848	-2.214368	-0.401487	0.000000	-10.000000	-0.166667	18.233334	527.500000	1023.000000	1023.000000	2046.000000
31.840000	-0.007609	-4.496930	-0.734979	-1.011586	-2.304389	-0.445975	0.000000	-10.000000	-0.158333	18.083334	533.500000	1023.000000	1023.000000	2046.000000
31.860001	-0.007168	-4.236568	-0.699883	-0.733697	-2.329481	-0.473507	0.000000	-10.000000	-0.158333	17.766666	539.500000	1023.000000	1023.000000	2046.000000
31.879999	-0.006475	-3.826753	-0.720516	-0.493206	-2.169630	-0.443401	0.000000	-10.000000	-0.158333	17.883333	545.500000	1023.000000	1023.000000	2046.000000
31.900000	-0.005935	-3.507769	-0.536556	-0.399965	-2.193067	-0.378181	0.000000	-10.000000	-0.150000	17.766666	551.500000	1023.000000	1023.000000	2046.000000
31.920000	-0.005455	-3.223793	-0.503180	-0.201351	-2.202002	-0.317261	0.000000	-10.000000	-0.133333	17.450001	557.500000	1023.000000	1023.000000	2046.000000
31.940001	-0.004720	-2.789521	-0.498443	-0.050228	-2.025773	-0.215077	0.000000	-10.000000	-0.116667	16.766666	563.500000	1023.000000	1023.000000	2046.000000
31.959999	-0.004072	-2.406318	-0.309083	-0.046325	-1.998354	-0.052556	0.000000	-10.000000	-0.083333	15.550000	569.166687	1023.000000	1023.000000	2046.000000
31.980000	-0.003584	-2.118078	-0.157537	-0.088988	-1.960697	0.089144	0.000000	-10.000000	-0.050000	13.750000	574.500000	1023.000000	1023.000000	2046.000000
32.000000	-0.002927	-1.730098	-0.082364	-0.196154	-1.756234	0.304654	0.000000	-10.000000	-0.016667	11.350000	579.333313	1023.000000	1023.000000	2046.000000
32.020000	-0.002376	-1.404317	0.215157	-0.480913	-1.635575	0.497015	0.000000	-10.000000	0.008333	8.666667	583.500000	1023.000000	1023.000000	2046.000000
32.040001	-0.002024	-1.196317	0.394809	-0.665878	-1.563893	0.638645	0.000000	-10.000000	0.016667	5.950000	586.833313	1023.000000	1023.000000	2046.000000
32.060001	-0.001622	-0.958474	0.469856	-0.836781	-1.237093	0.645544	0.000000	-10.000000	0.025000	3.316667	589.166687	1023.000000	1023.000000	2046.000000
32.080002	-0.001633	-0.965386	0.683072	-1.148551	-1.155255	0.655348	0.000000	-10.000000	0.033333	1.366667	590.500000	1023.000000	1023.000000	2046.000000
32.099998	-0.001703	-1.006248	0.782711	-1.304760	-1.126064	0.641865	0.000000	-10.000000	0.041667	0.250000	591.000000	1023.000000	1023.000000	2046.000000
32.119999	-0.001665	-0.983798	0.773418	-1.430845	-0.947144	0.620774	0.000000	-10.000000	0.050000	0.000000	591.000000	1023.000000	1023.000000	2046.000000
32.139999	-0.001803	-1.065345	0.920679	-1.573265	-0.996079	0.583319	0.000000	-10.000000	0.050000	-1.066667	591.000000	1023.000000	1023.000000	2046.000000
32.160000	-0.001957	-1.156508	0.933438	-1.649852	-1.010744	0.570650	0.000000	-10.000000	0.050000	-2.616667	591.000000	1023.000000	1023.000000	2046.000000
32.180000	-0.001873	-1.107027	0.881046	-1.719524	-0.863648	0.595098	0.000000	-10.000000	0.050000	-4.433333	591.000000	1023.000000	1023.000000	2046.000000
32.200001	-0.002193	-1.295845	0.994820	-1.892598	-0.970399	0.572332	0.000000	-10.000000	0.050000	-5.183333	591.000000	1023.000000	1023.000000	2046.000000
32.220001	-0.002238	-1.322572	0.932468	-1.928194	-0.924690	0.597844	0.000000	-10.000000	0.058333	-5.850000	591.000000	1023.000000	1023.000000	2046.000000
32.240002	-0.002230	-1.317892	0.875641	-2.003784	-0.784902	0.595153	0.000000	-10.000000	0.066667	-6.633334	591.000000	1023.000000	1023.000000	2046.000000
32.259998	-0.002399	-1.417994	1.007839	-2.106853	-0.921219	0.602239	0.000000	-10.000000	0.066667	-7.816667	591.000000	1023.000000	1023.000000	2046.000000
32.279999	-0.002318	-1.369824	0.963312	-2.091105	-0.865340	0.623309	0.000000	-10.000000	0.058333	-8.600000	591.000000	1023.000000	1023.000000	2046.000000
32.299999	-0.002229	-1.317081	0.913353	-2.144129	-0.750290	0.663985	0.000000	-10.000000	0.066667	-9.566667	591.000000	1023.000000	1023.000000	2046.000000
32.320000	-0.002281	-1.348114	1.039201	-2.188202	-0.847792	0.648680	0.000000	-10.000000	0.091667	-10.333333	583.833313	1023.000000	1023.000000	2046.000000
32.340000	-0.002476	-1.463193	0.998773	-2.174349	-0.896454	0.608837	0.000000	-10.000000	0.108333	-11.283334	575.500000	1023.000000	1023.000000	2046.000000
32.360001	-0.002363	-1.396532	0.947220	-2.188794	-0.761869	0.606913	0.000000	-10.000000	0.116667	-11.933333	565.833313	1023.000000	1023.000000	2046.000000
32.380001	-0.002472	-1.461025	1.033178	-2.243858	-0.826361	0.576017	0.000000	-10.000000	0.125000	-12.583334	561.833313	1023.000000	1023.000000	2046.000000
32.400002	-0.002749	-1.624878	1.003695	-2.285805	-0.914319	0.571550	0.000000	-10.000000	0.141667	-13.316667	557.500000	1023.000000	1023.000000	2046.000000
32.419998	-0.002884	-1.704420	0.924317	-2.306622	-0.865528	0.543413	0.000000	-10.000000	0.158333	-13.966667	553.000000	1023.000000	1023.000000	2046.000000
32.439999	-0.003046	-1.800261	0.926561	-2.334913	-0.880623	0.488713	0.000000	-10.000000	0.183333	-14.650001	548.333313	1023.000000	1023.000000	2046.000000
32.459999	-0.003366	-1.989139	0.917352	-2.390201	-1.022859	0.506568	0.000000	-10.000000	0.208333	-15.283334	543.500000	1023.000000	1023.000000	2046.000000
32.480000	-0.003523	-2.081983	0.809011	-2.428326	-0.930463	0.467795	0.000000	-10.000000	0.233333	-15.950000	538.333313	1023.000000	1023.000000	2046.000000
32.500000	-0.003713	-2.194300	0.855088	-2.465304	-1.045898	0.461814	0.000000	-10.000000	0.241667	-16.583334	533.000000	1023.000000	1023.000000	2046.000000
32.520000	-0.004042	-2.388718	0.777582	-2.510608	-1.122507	0.466815	0.000000	-10.000000	0.250000	-17.150000	527.333313	1023.000000	1023.000000	2046.000000
32.540001	-0.004073	-2.406853	0.694497	-2.506489	-1.039450	0.444589	0.000000	-10.000000	0.250000	-17.500000	523.500000	1023.000000	1023.000000	2046.000000
32.560001	-0.004175	-2.467415	0.730251	-2.468428	-1.132107	0.402870	0.000000	-10.000000	0.258333	-18.049999	517.500000	1023.000000	1023.000000	2046.000000
32.580002	-0.004383	-2.590414	0.637308	-2.425604	-1.252616	0.450497	0.000000	-10.000000	0.283333	-18.583334	511.500000	1023.000000	1023.000000	2046.000000
32.599998	-0.004371	-2.583159	0.491988	-2.312980	-1.235794	0.473628	0.000000	-10.000000	0.308333	-19.116667	505.500000	1023.000000	1023.000000	2046.000000
32.619999	-0.004715	-2.786296	0.499340	-2.338807	-1.452157	0.505327	0.000000	-10.000000	0.333333	-19.350000	501.333344	1023.000000	1023.000000	2046.000000
32.639999	-0.005142	-3.039186	0.365977	-2.335321	-1.566707	0.496864	0.000000	-10.000000	0.358333	-20.033335	494.666656	1023.000000	1023.000000	2046.000000
32.660000	-0.005408	-3.196076	0.183855	-2.305042	-1.583627	0.508738	0.000000	-10.000000	0.383333	-21.000000	485.666656	1023.000000	1023.000000	2046.000000
32.680000	-0.005862	-3.464193	0.065436	-2.201475	-1.786653	0.458498	0.000000	-10.000000	0.400000	-22.100000	476.333344	1023.000000	1023.000000	2046.000000
32.700001	-0.006353	-3.754763	-0.142611	-2.192220	-1.914557	0.494625	0.000000	-10.000000	0.400000	-22.616667	471.500000	1023.000000	1023.000000	2046.000000
32.720001	-0.006840	-4.042571	-0.380344	-2.194689	-1.870169	0.402631	0.000000	-10.000000	0.416667	-23.050001	466.500000	1023.000000	1023.000000	2046.000000
32.740002	-0.007592	-4.486896	-0.405664	-2.284350	-1.976590	0.179708	0.000000	-10.000000	0.450000	-23.650000	461.500000	1023.000000	1023.000000	2046.000000
32.759998	-0.009808	-5.796477	-0.711814	-2.649161	-2.175177	-0.260325	0.000000	-10.000000	0.483333	-24.250000	453.500000	1023.000000	1023.000000	2046.000000
32.779999	-0.012342	-7.294172	-1.118108	-2.955368	-2.452002	-0.768694	0.000000	-10.000000	0.508333	-25.200001	442.666656	1023.000000	1023.000000	2046.000000
32.799999	-0.015031	-8.883327	-1.551278	-3.138399	-2.928010	-1.265640	0.000000	-10.000000	0.508333	-25.616667	431.333344	1023.000000	1023.000000	2046.000000
32.820000	-0.016996	-10.044403	-1.972659	-3.255501	-3.311826	-1.504417	0.000000	-10.000000	0.508333	-26.033333	423.000000	1023.000000	1023.000000	2046.000000
32.840000	-0.018622	-11.005503	-2.351408	-3.327245	-3.558509	-1.768340	0.000000	-10.000000	0.500000	-25.600000	417.000000	1023.000000	1023.000000	2046.000000
32.860001	-0.019855	-11.734064	-2.517127	-3.391186	-3.889910	-1.935842	0.000000	-10.000000	0.500000	-25.333334	411.333344	1023.000000	1023.000000	2046.000000
32.880001	-0.020780	-12.280798	-2.838077	-3.353361	-3.991925	-2.097434	0.000000	-10.000000	0.491667	-24.766666	400.000000	1023.000000	1023.000000	2046.000000
32.900002	-0.021663	-12.802665	-2.911895	-3.326274	-4.280167	-2.284329	0.000000	-10.000000	0.483333	-24.500000	389.000000	1023.000000	1023.000000	2046.000000
32.919998	-0.022410	-13.244482	-3.134407	-3.254754	-4.435326	-2.419996	0.000000	-10.000000	0.475000	-24.200001	380.666656	1023.000000	1023.000000	2046.000000
32.939999	-0.022979	-13.580359	-3.315659	-3.209375	-4.513407	-2.541919	0.000000	-10.000000	0.475000	-24.116667	375.333344	1023.000000	1023.000000	2046.000000
32.959999	-0.023499	-13.888087	-3.352666	-3.133297	-4.760817	-2.641307	0.000000	-10.000000	0.458333	-23.683334	367.333344	1023.000000	1023.000000	2046.000000
32.980000	-0.024036	-14.205352	-3.571020	-3.089667	-4.853331	-2.691334	0.000000	-10.000000	0.433333	-23.150000	356.833344	1023.000000	1023.000000	2046.000000
33.000000	-0.024341	-14.385252	-3.671084	-3.023526	-4.936929	-2.753713	0.000000	-10.000000	0.408333	-22.700001	349.000000	1023.000000	1023.000000	2046.000000
33.020000	-0.024849	-14.685802	-3.716054	-3.048099	-5.121930	-2.799718	0.000000	-10.000000	0.400000	-22.683334	344.000000	1023.000000	1023.000000	2046.000000
33.040001	-0.025122	-14.847213	-3.817086	-3.100476	-5.164965	-2.764686	0.000000	-10.000000	0.400000	-22.633333	339.000000	1023.000000	1023.000000	2046.000000
33.060001	-0.025463	-15.048646	-3.739782	-3.381337	-5.273058	-2.654469	0.000000	-10.000000	0.433333	-23.216667	328.833344	1023.000000	1023.000000	2046.000000
33.080002	-0.025931	-15.325268	-3.721990	-3.801475	-5.314533	-2.487270	0.000000	-10.000000	0.458333	-23.900000	318.500000	1023.000000	1023.000000	2046.000000
33.099998	-0.026252	-15.514639	-3.693439	-4.162396	-5.251316	-2.407488	0.000000	-10.000000	0.483333	-24.716667	310.666656	1023.000000	1023.000000	2046.000000
33.119999	-0.026609	-15.725924	-3.565944	-4.471090	-5.312697	-2.376192	0.000000	-10.000000	0.466667	-24.733334	302.333344	1023.000000	1023.000000	2046.000000
33.139999	-0.027189	-16.068905	-3.583449	-4.829331	-5.294324	-2.361801	0.000000	-10.000000	0.475000	-24.483334	294.000000	1023.000000	1023.000000	2046.000000
33.160000	-0.027846	-16.457193	-3.532128	-5.135887	-5.311495	-2.477683	0.000000	-10.000000	0.483333	-24.233334	285.666656	1023.000000	1023.000000	2046.000000
33.180000	-0.028482	-16.832682	-3.473516	-5.336509	-5.402526	-2.620131	0.000000	-10.000000	0.483333	-23.799999	277.666656	1023.000000	1023.000000	2046.000000
33.200001	-0.029106	-17.201710	-3.553494	-5.521199	-5.466876	-2.660141	0.000000	-10.000000	0.458333	-23.466667	269.833344	1023.000000	1023.000000	2046.000000
33.220001	-0.029620	-17.505302	-3.611250	-5.627098	-5.518645	-2.748310	0.000000	-10.000000	0.425000	-23.016666	259.500000	1023.000000	1023.000000	2046.000000
33.240002	-0.030182	-17.837440	-3.588533	-5.699707	-5.731381	-2.817820	0.000000	-10.000000	0.400000	-22.883333	251.833328	1023.000000	1023.000000	2046.000000
33.259998	-0.030802	-18.203960	-3.717780	-5.837269	-5.794997	-2.853914	0.000000	-10.000000	0.383333	-22.433334	244.166672	1023.000000	1023.000000	2046.000000
33.279999	-0.031382	-18.546974	-3.834492	-5.899059	-5.856225	-2.957198	0.000000	-10.000000	0.366667	-22.133333	236.500000	1023.000000	1023.000000	2046.000000
33.299999	-0.031887	-18.845306	-3.889719	-5.956080	-5.978124	-3.021384	0.000000	-10.000000	0.366667	-21.783333	229.166672	1023.000000	1023.000000	2046.000000
33.320000	-0.032307	-19.093250	-3.906859	-6.039604	-6.121288	-3.025499	0.000000	-10.000000	0.358333	-21.866667	222.000000	1023.000000	1023.000000	2046.000000
33.340000	-0.032696	-19.323618	-4.022295	-6.111747	-6.194360	-2.995215	0.000000	-10.000000	0.358333	-21.916668	217.333328	1023.000000	1023.000000	2046.000000
33.360001	-0.032889	-19.437464	-4.129286	-6.117362	-6.178223	-3.012593	0.000000	-10.000000	0.358333	-22.066668	212.500000	1023.000000	1023.000000	2046.000000
33.380001	-0.033188	-19.613916	-4.147694	-6.106500	-6.295572	-3.064150	0.000000	-10.000000	0.366667	-22.200001	205.000000	1023.000000	1023.000000	2046.000000
33.400002	-0.033497	-19.796633	-4.133110	-6.168526	-6.454239	-3.040758	0.000000	-10.000000	0.375000	-22.283335	195.000000	1023.000000	1023.000000	2046.000000
33.419998	-0.033749	-19.945807	-4.242588	-6.203310	-6.470911	-3.028999	0.000000	-10.000000	0.375000	-22.350000	187.500000	1023.000000	1023.000000	2046.000000
33.439999	-0.034028	-20.110748	-4.317898	-6.215739	-6.516801	-3.060309	0.000000	-10.000000	0.366667	-22.050001	182.500000	1023.000000	1023.000000	2046.000000
33.459999	-0.034304	-20.273504	-4.383630	-6.133294	-6.627485	-3.129096	0.000000	-10.000000	0.358333	-21.683334	175.166672	1023.000000	1023.000000	2046.000000
33.480000	-0.034691	-20.502544	-4.422735	-6.210771	-6.765574	-3.103465	0.000000	-10.000000	0.350000	-21.250000	165.500000	1023.000000	1023.000000	2046.000000
33.500000	-0.034951	-20.655834	-4.484271	-6.279446	-6.824079	-3.068039	0.000000	-10.000000	0.350000	-21.066668	158.333328	1023.000000	1023.000000	2046.000000
33.520000	-0.035219	-20.814493	-4.531930	-6.229334	-6.942309	-3.110920	0.000000	-10.000000	0.350000	-20.883333	153.666672	1023.000000	1023.000000	2046.000000
33.540001	-0.035497	-20.978781	-4.581506	-6.234120	-7.049178	-3.113976	0.000000	-10.000000	0.341667	-20.516666	146.833328	1023.000000	1023.000000	2046.000000
33.560001	-0.035868	-21.198099	-4.717705	-6.306426	-7.111519	-3.062449	0.000000	-10.000000	0.333333	-20.083334	137.666672	1023.000000	1023.000000	2046.000000
33.580002	-0.036173	-21.378523	-4.750488	-6.262468	-7.212344	-3.153222	0.000000	-10.000000	0.325000	-19.766666	130.833328	1023.000000	1023.000000	2046.000000
33.599998	-0.036355	-21.485970	-4.796020	-6.238988	-7.319915	-3.131047	0.000000	-10.000000	0.308333	-19.466667	126.500000	1023.000000	1023.000000	2046.000000
33.619999	-0.036666	-21.669739	-4.934879	-6.291557	-7.356157	-3.087146	0.000000	-10.000000	0.283333	-19.183334	122.166664	1023.000000	1023.000000	2046.000000
33.639999	-0.036874	-21.792606	-4.966817	-6.290423	-7.396638	-3.138727	0.000000	-10.000000	0.258333	-18.733334	115.833336	1023.000000	1023.000000	2046.000000
33.660000	-0.036868	-21.789165	-4.965027	-6.206635	-7.502939	-3.114563	0.000000	-10.000000	0.250000	-18.333334	109.500000	1023.000000	1023.000000	2046.000000
33.680000	-0.036826	-21.763906	-5.080824	-6.167568	-7.497388	-3.018126	0.000000	-10.000000	0.250000	-17.950001	103.500000	1023.000000	1023.000000	2046.000000
33.700001	-0.036793	-21.744518	-5.097073	-6.061670	-7.560347	-3.025429	0.000000	-10.000000	0.241667	-17.566668	97.500000	1023.000000	1023.000000	2046.000000
33.720001	-0.037046	-21.894382	-5.172051	-6.015147	-7.725185	-2.982000	0.000000	-10.000000	0.233333	-17.150002	91.500000	1023.000000	1023.000000	2046.000000
33.740002	-0.037231	-22.003376	-5.252281	-6.045269	-7.793836	-2.911990	0.000000	-10.000000	0.216667	-16.650002	85.833336	1023.000000	1023.000000	2046.000000
33.759998	-0.037431	-22.121454	-5.339928	-5.920462	-7.867088	-2.993975	0.000000	-10.000000	0.216667	-16.366667	80.166664	1023.000000	1023.000000	2046.000000
33.779999	-0.037669	-22.262583	-5.445065	-5.787282	-8.046160	-2.984076	0.000000	-10.000000	0.208333	-16.133333	74.833336	1023.000000	1023.000000	2046.000000
33.799999	-0.037741	-22.304888	-5.560089	-5.709539	-8.125862	-2.909398	0.000000	-10.000000	0.208333	-15.833334	69.333336	1023.000000	1023.000000	2046.000000
33.820000	-0.037957	-22.432741	-5.767604	-5.661090	-8.143363	-2.860685	0.000000	-10.000000	0.200000	-15.450000	64.166664	1023.000000	1023.000000	2046.000000
33.840000	-0.038182	-22.565706	-5.841712	-5.551241	-8.212102	-2.960651	0.000000	-10.000000	0.191667	-15.083333	59.000000	1023.000000	1023.000000	2046.000000
33.860001	-0.039167	-23.147593	-5.993864	-5.667072	-8.316527	-3.170130	0.000000	-10.000000	0.175000	-14.650000	54.000000	1023.000000	1023.000000	2046.000000
33.880001	-0.041413	-24.475349	-6.418123	-5.970508	-8.508181	-3.578538	0.000000	-10.000000	0.158333	-14.050000	49.000000	1023.000000	1023.000000	2046.000000
33.900002	-0.043700	-25.826580	-6.800296	-6.079045	-8.938822	-4.008417	0.000000	-10.000000	0.150000	-13.633333	44.333332	1023.000000	1023.000000	2046.000000
33.919998	-0.045501	-26.891117	-7.134240	-6.164195	-9.296395	-4.296287	0.000000	-10.000000	0.133333	-12.866667	39.666668	1023.000000	1023.000000	2046.000000
33.939999	-0.046886	-27.709448	-7.545499	-6.315809	-9.456647	-4.391493	0.000000	-10.000000	0.108333	-12.150000	35.333332	1023.000000	1023.000000	2046.000000
33.959999	-0.047825	-28.264860	-7.745717	-6.280168	-9.643991	-4.594986	0.000000	-10.000000	0.083333	-11.250000	31.333334	1023.000000	1023.000000	2046.000000
33.980000	-0.048525	-28.678020	-7.900144	-6.251438	-9.806130	-4.720308	0.000000	-10.000000	0.075000	-10.733334	27.666666	1023.000000	1023.000000	2046.000000
34.000000	-0.049011	-28.965435	-8.085114	-6.249976	-9.860366	-4.769979	0.000000	-10.000000	0.066667	-10.283334	24.166666	1023.000000	1023.000000	2046.000000
34.020000	-0.049352	-29.167051	-8.142127	-6.091124	-10.014916	-4.918884	0.000000	-10.000000	0.058333	-9.866667	20.500000	1023.000000	1023.000000	2046.000000
34.040001	-0.049598	-29.312180	-8.241969	-5.949058	-10.133815	-4.987338	0.000000	-10.000000	0.050000	-9.516667	17.166666	1023.000000	1023.000000	2046.000000
34.060001	-0.049781	-29.420536	-8.376447	-5.914448	-10.152318	-4.977322	0.000000	-10.000000	0.050000	-9.033334	14.000000	1023.000000	1023.000000	2046.000000
34.080002	-0.050042	-29.575016	-8.440695	-5.765340	-10.257898	-5.111084	0.000000	-10.000000	0.050000	-8.433333	11.166667	1023.000000	1023.000000	2046.000000
34.099998	-0.050071	-29.592047	-8.532119	-5.735622	-10.263546	-5.060760	0.000000	-10.000000	0.050000	-7.783333	8.333333	1023.000000	1023.000000	2046.000000
34.119999	-0.050162	-29.645624	-8.555717	-5.694159	-10.320546	-5.075203	0.000000	-10.000000	0.050000	-7.200000	5.833333	1023.000000	1023.000000	2046.000000
34.139999	-0.050050	-29.579750	-8.512768	-5.640339	-10.375682	-5.050962	0.000000	-10.000000	0.041667	-6.833333	3.333333	1023.000000	1023.000000	2046.000000
34.160000	-0.050065	-29.588121	-8.436613	-5.874846	-10.388188	-4.888473	0.000000	-10.000000	0.041667	-6.816667	1.333333	1023.000000	1023.000000	2046.000000
34.180000	-0.050129	-29.626163	-8.352839	-6.159276	-10.371882	-4.742166	0.000000	-10.000000	0.041667	-7.433333	-0.666667	1023.000000	1023.000000	2046.000000
34.200001	-0.050052	-29.580975	-8.233531	-6.360259	-10.335630	-4.651555	0.000000	-10.000000	0.058333	-8.533333	-2.833333	1023.000000	1023.000000	2046.000000
34.220001	-0.049963	-29.528322	-8.091423	-6.791332	-10.234643	-4.410924	0.000000	-10.000000	0.058333	-9.433333	-5.666667	1023.000000	1023.000000	2046.000000
34.240002	-0.050164	-29.647135	-7.920019	-7.070611	-10.219315	-4.437191	0.000000	-10.000000	0.066667	-9.700000	-8.833333	1023.000000	1023.000000	2046.000000
34.259998	-0.050418	-29.796988	-7.840711	-7.303816	-10.164277	-4.488183	0.000000	-10.000000	0.058333	-9.283334	-12.166667	1023.000000	1023.000000	2046.000000
34.279999	-0.050697	-29.962173	-7.803075	-7.573252	-10.111341	-4.474505	0.000000	-10.000000	0.050000	-8.633333	-15.166667	1023.000000	1023.000000	2046.000000
34.299999	-0.050889	-30.075512	-7.702609	-7.612628	-10.163894	-4.596382	0.000000	-10.000000	0.041667	-7.900000	-18.000000	1023.000000	1023.000000	2046.000000
34.320000	-0.051010	-30.146721	-7.665668	-7.667727	-10.215578	-4.597748	0.000000	-10.000000	0.033333	-7.183333	-20.666666	1023.000000	1023.000000	2046.000000
34.340000	-0.051125	-30.215034	-7.686150	-7.771031	-10.198016	-4.559837	0.000000	-10.000000	0.033333	-6.616667	-23.166666	1023.000000	1023.000000	2046.000000
34.360001	-0.051222	-30.272381	-7.665133	-7.734655	-10.202217	-4.670375	0.000000	-10.000000	0.025000	-5.916667	-25.500000	1023.000000	1023.000000	2046.000000
34.380001	-0.051394	-30.374083	-7.636040	-7.790563	-10.286653	-4.660828	0.000000	-10.000000	0.016667	-4.983334	-27.500000	1023.000000	1023.000000	2046.000000
34.400002	-0.051438	-30.399763	-7.718841	-7.875587	-10.202875	-4.602461	0.000000	-10.000000	0.008333	-3.600000	-29.166666	1023.000000	1023.000000	2046.000000
34.419998	-0.051335	-30.338928	-7.668988	-7.821368	-10.216317	-4.632256	0.000000	-10.000000	0.000000	-1.916667	-30.333334	1023.000000	1023.000000	2046.000000
34.439999	-0.051124	-30.214508	-7.613342	-7.815977	-10.209508	-4.575681	0.000000	-10.000000	-0.008333	-0.666667	-30.833334	1023.000000	1023.000000	2046.000000
34.459999	-0.050879	-30.069344	-7.595379	-7.852482	-10.133533	-4.487949	0.000000	-10.000000	-0.008333	0.333333	-31.000000	1023.000000	1023.000000	2046.000000
34.480000	-0.050493	-29.841480	-7.524635	-7.727648	-10.073599	-4.515598	0.000000	-10.000000	-0.025000	1.400000	-31.000000	1023.000000	1023.000000	2046.000000
34.500000	-0.049909	-29.496368	-7.425661	-7.682051	-9.997567	-4.391088	0.000000	-10.000000	-0.033333	3.200000	-31.000000	1023.000000	1023.000000	2046.000000
34.520000	-0.049520	-29.266298	-7.399411	-7.661136	-9.873689	-4.332063	0.000000	-10.000000	-0.066667	5.500000	-31.000000	1023.000000	1023.000000	2046.000000
34.540001	-0.048988	-28.951954	-7.253730	-7.524154	-9.797381	-4.376688	0.000000	-10.000000	-0.075000	7.833333	-31.000000	1023.000000	1023.000000	2046.000000
34.560001	-0.048251	-28.516342	-7.159791	-7.490576	-9.647549	-4.218426	0.000000	-10.000000	-0.108333	10.200000	-31.000000	1023.000000	1023.000000	2046.000000
34.580002	-0.047639	-28.154509	-7.054563	-7.420300	-9.568849	-4.110797	0.000000	-10.000000	-0.133333	12.483334	-31.000000	1023.000000	1023.000000	2046.000000
34.599998	-0.047017	-27.787123	-6.936209	-7.268187	-9.465460	-4.117267	0.000000	-10.000000	-0.183333	14.333333	-31.000000	1023.000000	1023.000000	2046.000000
34.619999	-0.046191	-27.298912	-6.843037	-7.246308	-9.262199	-3.947367	0.000000	-10.000000	-0.191667	15.983334	-21.666666	1023.000000	1023.000000	2046.000000
34.639999	-0.045650	-26.979332	-6.751573	-7.125205	-9.180958	-3.921597	0.000000	-10.000000	-0.241667	17.866667	-0.500000	1023.000000	1023.000000	2046.000000
34.660000	-0.044798	-26.475506	-6.633256	-6.964896	-9.036128	-3.841227	0.000000	-10.000000	-0.275000	19.416666	20.666666	1023.000000	1023.000000	2046.000000
34.680000	-0.043969	-25.985725	-6.546238	-6.953372	-8.810964	-3.675151	0.000000	-10.000000	-0.333333	20.583334	34.500000	1023.000000	1023.000000	2046.000000
34.700001	-0.043143	-25.497599	-6.396438	-6.788442	-8.696190	-3.616529	0.000000	-10.000000	-0.350000	21.150000	38.833332	1023.000000	1023.000000	2046.000000
34.720001	-0.042230	-24.957777	-6.239789	-6.708362	-8.514798	-3.494828	0.000000	-10.000000	-0.383333	22.133333	45.666668	1023.000000	1023.000000	2046.000000
34.740002	-0.041272	-24.391895	-6.121592	-6.587875	-8.289721	-3.392707	0.000000	-10.000000	-0.391667	23.050001	52.833332	1023.000000	1023.000000	2046.000000
34.759998	-0.040189	-23.751934	-5.938960	-6.283642	-8.149705	-3.379628	0.000000	-10.000000	-0.400000	23.733334	60.333332	1023.000000	1023.000000	2046.000000
34.779999	-0.039129	-23.125347	-5.773513	-6.195862	-7.922050	-3.233923	0.000000	-10.000000	-0.400000	24.200001	68.000000	1023.000000	1023.000000	2046.000000
34.799999	-0.038314	-22.643427	-5.692947	-6.061000	-7.771725	-3.117754	0.000000	-10.000000	-0.416667	24.783333	76.166664	1023.000000	1023.000000	2046.000000
34.820000	-0.037615	-22.230562	-5.552235	-5.919685	-7.700173	-3.058470	0.000000	-10.000000	-0.441667	25.383333	84.500000	1023.000000	1023.000000	2046.000000
34.840000	-0.036685	-21.680769	-5.442409	-5.811553	-7.508500	-2.918307	0.000000	-10.000000	-0.433333	26.050001	93.000000	1023.000000	1023.000000	2046.000000
34.860001	-0.035922	-21.229954	-5.405598	-5.591221	-7.421846	-2.811288	0.000000	-10.000000	-0.425000	26.266666	101.500000	1023.000000	1023.000000	2046.000000
34.880001	-0.034984	-20.675301	-5.287613	-5.285547	-7.385824	-2.716317	0.000000	-10.000000	-0.400000	26.283333	110.166664	1023.000000	1023.000000	2046.000000
34.900002	-0.033909	-20.040266	-5.315814	-5.145844	-7.078200	-2.500409	0.000000	-10.000000	-0.416667	26.050001	119.000000	1023.000000	1023.000000	2046.000000
34.919998	-0.033280	-19.668671	-5.302421	-4.915542	-6.946237	-2.504470	0.000000	-10.000000	-0.416667	26.133333	127.833336	1023.000000	1023.000000	2046.000000
34.939999	-0.033295	-19.677614	-5.273369	-4.889366	-6.866383	-2.648496	0.000000	-10.000000	-0.433333	26.116667	136.500000	1023.000000	1023.000000	2046.000000
34.959999	-0.034428	-20.347179	-5.463441	-5.107826	-6.866742	-2.909171	0.000000	-10.000000	-0.416667	26.300001	145.166672	1023.000000	1023.000000	2046.000000
34.980000	-0.035861	-21.193924	-5.733063	-5.196763	-7.078443	-3.185655	0.000000	-10.000000	-0.433333	26.050001	153.833328	1023.000000	1023.000000	2046.000000
35.000000	-0.036775	-21.734295	-5.893313	-5.114360	-7.304680	-3.421942	0.000000	-10.000000	-0.425000	26.166668	162.666672	1023.000000	1023.000000	2046.000000
35.020000	-0.037025	-21.881859	-6.022814	-5.118314	-7.299245	-3.441486	0.000000	-10.000000	-0.425000	25.933334	171.333328	1023.000000	1023.000000	2046.000000
35.040001	-0.037149	-21.954884	-6.118133	-5.054456	-7.277847	-3.504449	0.000000	-10.000000	-0.425000	26.133333	180.166672	1023.000000	1023.000000	2046.000000
35.060001	-0.036813	-21.756765	-6.063148	-4.838293	-7.258689	-3.596635	0.000000	-10.000000	-0.441667	26.466667	188.833328	1023.000000	1023.000000	2046.000000
35.080002	-0.036280	-21.441706	-6.009662	-4.709819	-7.161774	-3.560450	0.000000	-10.000000	-0.466667	27.050001	197.666672	1023.000000	1023.000000	2046.000000
35.099998	-0.035683	-21.088896	-5.938725	-4.556230	-7.072126	-3.521814	0.000000	-10.000000	-0.483333	27.633333	206.500000	1023.000000	1023.000000	2046.000000
35.119999	-0.034969	-20.666618	-5.853357	-4.180537	-7.017360	-3.615365	0.000000	-10.000000	-0.508333	28.000000	215.666672	1023.000000	1023.000000	2046.000000
35.139999	-0.034138	-20.175703	-5.766859	-4.038780	-6.888217	-3.481847	0.000000	-10.000000	-0.525000	28.433334	225.000000	1023.000000	1023.000000	2046.000000
35.160000	-0.033383	-19.729513	-5.648715	-3.877195	-6.819751	-3.383853	0.000000	-10.000000	-0.541667	28.650000	234.333328	1023.000000	1023.000000	2046.000000
35.180000	-0.032438	-19.170790	-5.498620	-3.569050	-6.705932	-3.397188	0.000000	-10.000000	-0.541667	28.733334	243.833328	1023.000000	1023.000000	2046.000000
35.200001	-0.031488	-18.609234	-5.374528	-3.475024	-6.563959	-3.195724	0.000000	-10.000000	-0.533333	28.533333	253.333328	1023.000000	1023.000000	2046.000000
35.220001	-0.030575	-18.070063	-5.199934	-3.273921	-6.479417	-3.116791	0.000000	-10.000000	-0.516667	28.350000	263.000000	1023.000000	1023.000000	2046.000000
35.240002	-0.029527	-17.450584	-4.981965	-3.329995	-6.272921	-2.865703	0.000000	-10.000000	-0.491667	28.150002	272.500000	1023.000000	1023.000000	2046.000000
35.259998	-0.028645	-16.929230	-4.765714	-3.513228	-6.066501	-2.583786	0.000000	-10.000000	-0.466667	27.750000	282.000000	1023.000000	1023.000000	2046.000000
35.279999	-0.027645	-16.338015	-4.421836	-3.576489	-5.918137	-2.421552	0.000000	-10.000000	-0.433333	26.916668	291.333344	1023.000000	1023.000000	2046.000000
35.299999	-0.026497	-15.660013	-4.123878	-3.776998	-5.633072	-2.126064	0.000000	-10.000000	-0.408333	26.066668	300.333344	1023.000000	1023.000000	2046.000000
35.320000	-0.025827	-15.263608	-3.845108	-3.970108	-5.424795	-2.023597	0.000000	-10.000000	-0.408333	25.333334	309.166656	1023.000000	1023.000000	2046.000000
35.340000	-0.025022	-14.787739	-3.560126	-4.081721	-5.155425	-1.990466	0.000000	-10.000000	-0.408333	25.200001	317.666656	1023.000000	1023.000000	2046.000000
35.360001	-0.024350	-14.390868	-3.308949	-4.257085	-4.956880	-1.867955	0.000000	-10.000000	-0.416667	25.100000	326.333344	1023.000000	1023.000000	2046.000000
35.380001	-0.023769	-14.047768	-3.113331	-4.298311	-4.810543	-1.825583	0.000000	-10.000000	-0.425000	25.183334	334.666656	1023.000000	1023.000000	2046.000000
35.400002	-0.023099	-13.651628	-2.970709	-4.180817	-4.614279	-1.885823	0.000000	-10.000000	-0.441667	25.333334	343.166656	1023.000000	1023.000000	2046.000000
35.419998	-0.022305	-13.182308	-2.748080	-4.268592	-4.449912	-1.715724	0.000000	-10.000000	-0.450000	25.616667	351.500000	1023.000000	1023.000000	2046.000000
35.439999	-0.021689	-12.818286	-2.647629	-4.188851	-4.281467	-1.700339	0.000000	-10.000000	-0.450000	25.850000	360.000000	1023.000000	1023.000000	2046.000000
35.459999	-0.020927	-12.367787	-2.458529	-4.031374	-4.170421	-1.707465	0.000000	-10.000000	-0.450000	25.933334	368.500000	1023.000000	1023.000000	2046.000000
35.480000	-0.020140	-11.902637	-2.344749	-4.108181	-3.928992	-1.520716	0.000000	-10.000000	-0.466667	25.983334	377.166656	1023.000000	1023.000000	2046.000000
35.500000	-0.019362	-11.443206	-2.170440	-4.012485	-3.816042	-1.444239	0.000000	-10.000000	-0.466667	26.066668	385.833344	1023.000000	1023.000000	2046.000000
35.520000	-0.018411	-10.880890	-2.020344	-3.845097	-3.652574	-1.362875	0.000000	-10.000000	-0.466667	25.966667	397.500000	1023.000000	1023.000000	2046.000000
35.540001	-0.017424	-10.297500	-1.863172	-3.841805	-3.428079	-1.164444	0.000000	-10.000000	-0.450000	25.616667	409.166656	1023.000000	1023.000000	2046.000000
35.560001	-0.016477	-9.737778	-1.687438	-3.719704	-3.310566	-1.020070	0.000000	-10.000000	-0.450000	25.283333	418.000000	1023.000000	1023.000000	2046.000000
35.580002	-0.015471	-9.143146	-1.494907	-3.533557	-3.138948	-0.975733	0.000000	-10.000000	-0.433333	25.250000	423.666656	1023.000000	1023.000000	2046.000000
35.599998	-0.014398	-8.509083	-1.305889	-3.496520	-2.952082	-0.754592	0.000000	-10.000000	-0.416667	25.216667	429.166656	1023.000000	1023.000000	2046.000000
35.619999	-0.013486	-7.970013	-1.168650	-3.319392	-2.787017	-0.694954	0.000000	-10.000000	-0.400000	25.150002	437.500000	1023.000000	1023.000000	2046.000000
35.639999	-0.012472	-7.370845	-0.919211	-3.192304	-2.674417	-0.584913	0.000000	-10.000000	-0.400000	24.683334	445.833344	1023.000000	1023.000000	2046.000000
35.660000	-0.011358	-6.712553	-0.790996	-3.105761	-2.433516	-0.382279	0.000000	-10.000000	-0.383333	24.383333	454.333344	1023.000000	1023.000000	2046.000000
35.680000	-0.010561	-6.241806	-0.619121	-2.943979	-2.349529	-0.329178	0.000000	-10.000000	-0.383333	24.033333	462.666656	1023.000000	1023.000000	2046.000000
35.700001	-0.009546	-5.641772	-0.475184	-2.823832	-2.155373	-0.187383	0.000000	-10.000000	-0.375000	24.066666	471.000000	1023.000000	1023.000000	2046.000000
35.720001	-0.008597	-5.080929	-0.327519	-2.738331	-1.983198	-0.031881	0.000000	-10.000000	-0.366667	23.683332	479.000000	1023.000000	1023.000000	2046.000000
35.740002	-0.007692	-4.546010	-0.175440	-2.509215	-1.868106	0.006751	0.000000	-10.000000	-0.341667	23.350000	486.833344	1023.000000	1023.000000	2046.000000
35.759998	-0.006736	-3.981158	0.045550	-2.472815	-1.737640	0.183747	0.000000	-10.000000	-0.325000	22.983334	494.500000	1023.000000	1023.000000	2046.000000
35.779999	-0.005778	-3.414665	0.190439	-2.375467	-1.564200	0.334564	0.000000	-10.000000	-0.316667	22.666668	502.166656	1023.000000	1023.000000	2046.000000
35.799999	-0.004728	-2.794441	0.373879	-2.113272	-1.411692	0.356643	0.000000	-10.000000	-0.300000	22.383335	509.833344	1023.000000	1023.000000	2046.000000
35.820000	-0.003441	-2.033423	0.563822	-1.964276	-1.202757	0.569787	0.000000	-10.000000	-0.283333	21.750000	517.500000	1023.000000	1023.000000	2046.000000
35.840000	-0.002227	-1.316142	0.713432	-1.757709	-0.996511	0.724647	0.000000	-10.000000	-0.275000	21.250000	524.833313	1023.000000	1023.000000	2046.000000
35.860001	-0.001143	-0.675679	0.887302	-1.464065	-0.895887	0.796971	0.000000	-10.000000	-0.266667	20.350000	532.000000	1023.000000	1023.000000	2046.000000
35.880001	-0.000242	-0.142876	0.976253	-1.424639	-0.747322	1.052833	0.000000	-10.000000	-0.250000	19.616667	538.833313	1023.000000	1023.000000	2046.000000
35.900002	0.000583	0.344269	1.102169	-1.252744	-0.633573	1.128417	0.000000	-10.000000	-0.233333	18.983334	545.500000	1023.000000	1023.000000	2046.000000
35.919998	0.001517	0.896459	1.214029	-0.924911	-0.608888	1.216229	0.000000	-10.000000	-0.216667	18.450001	552.000000	1023.000000	1023.000000	2046.000000
35.939999	0.002455	1.450721	1.225149	-0.745580	-0.488014	1.459165	0.000000	-10.000000	-0.191667	17.933332	558.333313	1023.000000	1023.000000	2046.000000
35.959999	0.003179	1.878700	1.257397	-0.632391	-0.340322	1.594016	0.000000	-10.000000	-0.166667	17.150000	564.500000	1023.000000	1023.000000	2046.000000
35.980000	0.003757	2.220183	1.320348	-0.393461	-0.226222	1.519518	0.000000	-10.000000	-0.133333	16.299999	570.333313	1023.000000	1023.000000	2046.000000
36.000000	0.003266	1.930214	1.263760	-0.577158	-0.125819	1.369431	0.000000	-10.000000	-0.133333	15.483334	575.833313	1023.000000	1023.000000	2046.000000
36.020000	0.001610	0.951453	1.036611	-0.735767	-0.270717	0.921326	0.000000	-10.000000	-0.133333	14.683333	581.000000	1023.000000	1023.000000	2046.000000
36.040001	-0.000034	-0.020217	0.820031	-0.833766	-0.556522	0.550040	0.000000	-10.000000	-0.150000	14.083334	586.000000	1023.000000	1023.000000	2046.000000
36.060001	-0.001294	-0.764848	0.567587	-0.881461	-0.839468	0.388494	0.000000	-10.000000	-0.150000	13.550000	590.833313	1023.000000	1023.000000	2046.000000
36.080002	-0.002102	-1.242255	0.359300	-0.746295	-0.998331	0.143071	0.000000	-10.000000	-0.150000	13.483334	595.500000	1023.000000	1023.000000	2046.000000
36.099998	-0.002329	-1.376518	0.353713	-0.708398	-1.137038	0.115205	0.000000	-10.000000	-0.150000	13.500000	600.000000	1023.000000	1023.000000	2046.000000
36.119999	-0.002467	-1.458117	0.313934	-0.615841	-1.195248	0.039039	0.000000	-10.000000	-0.150000	13.800000	604.500000	1023.000000	1023.000000	2046.000000
36.139999	-0.002469	-1.459342	0.318279	-0.449880	-1.281773	-0.045969	0.000000	-10.000000	-0.141667	13.650000	609.166687	1023.000000	1023.000000	2046.000000
36.160000	-0.002276	-1.345122	0.306649	-0.342750	-1.292657	-0.016363	0.000000	-10.000000	-0.125000	13.483334	613.666687	1023.000000	1023.000000	2046.000000
36.180000	-0.002141	-1.265175	0.323118	-0.117237	-1.354871	-0.116185	0.000000	-10.000000	-0.091667	12.366667	618.333313	1023.000000	1023.000000	2046.000000
36.200001	-0.001868	-1.103731	0.364832	0.073307	-1.403815	-0.138055	0.000000	-10.000000	-0.058333	11.000000	622.666687	1023.000000	1023.000000	2046.000000
36.220001	-0.001712	-1.011789	0.328290	0.123298	-1.431324	-0.032054	0.000000	-10.000000	-0.025000	8.916667	626.666687	1023.000000	1023.000000	2046.000000
36.240002	-0.001566	-0.925790	0.349490	0.276311	-1.481307	-0.070283	0.000000	-10.000000	-0.008333	6.550000	629.833313	1023.000000	1023.000000	2046.000000
36.259998	-0.001519	-0.897540	0.314351	0.384815	-1.506392	-0.090315	0.000000	-10.000000	0.008333	3.083333	632.333313	1023.000000	1023.000000	2046.000000
36.279999	-0.001385	-0.818375	0.283852	0.362407	-1.518727	0.054093	0.000000	-10.000000	0.016667	-0.366667	634.000000	1023.000000	1023.000000	2046.000000
36.299999	-0.001469	-0.868165	0.301169	0.299513	-1.558071	0.089224	0.000000	-10.000000	0.033333	-4.016667	634.833313	1023.000000	1023.000000	2046.000000
36.320000	-0.001374	-0.812236	0.430916	0.007696	-1.514310	0.263462	0.000000	-10.000000	0.058333	-7.483334	635.000000	1023.000000	1023.000000	2046.000000
36.340000	-0.001517	-0.896589	0.514890	-0.353970	-1.525747	0.468237	0.000000	-10.000000	0.100000	-11.116667	635.000000	1023.000000	1023.000000	2046.000000
36.360001	-0.001652	-0.976245	0.612060	-0.608525	-1.454514	0.474733	0.000000	-10.000000	0.150000	-13.933333	635.000000	1023.000000	1023.000000	2046.000000
36.380001	-0.001799	-1.063128	0.659277	-0.866677	-1.323472	0.467745	0.000000	-10.000000	0.191667	-15.550000	635.000000	1023.000000	1023.000000	2046.000000
36.400002	-0.002274	-1.344128	0.732822	-1.281608	-1.306087	0.510746	0.000000	-10.000000	0.208333	-16.500000	627.166687	1023.000000	1023.000000	2046.000000
36.419998	-0.002895	-1.710733	0.747175	-1.511441	-1.271110	0.324643	0.000000	-10.000000	0.208333	-17.150000	617.333313	1023.000000	1023.000000	2046.000000
36.439999	-0.003318	-1.960853	0.767296	-1.747936	-1.255817	0.275603	0.000000	-10.000000	0.200000	-17.516666	605.500000	1023.000000	1023.000000	2046.000000
36.459999	-0.003853	-2.276837	0.775980	-1.996493	-1.337224	0.280899	0.000000	-10.000000	0.216667	-17.716667	599.500000	1023.000000	1023.000000	2046.000000
36.480000	-0.004414	-2.608710	0.743622	-2.090772	-1.382033	0.120473	0.000000	-10.000000	0.233333	-18.050001	593.500000	1023.000000	1023.000000	2046.000000
36.500000	-0.004854	-2.868461	0.675744	-2.236349	-1.352300	0.044444	0.000000	-10.000000	0.250000	-18.566668	587.500000	1023.000000	1023.000000	2046.000000
36.520000	-0.005416	-3.200700	0.608494	-2.467170	-1.417847	0.075822	0.000000	-10.000000	0.250000	-18.900000	581.500000	1023.000000	1023.000000	2046.000000
36.540001	-0.005954	-3.518519	0.574540	-2.573475	-1.477073	-0.042511	0.000000	-10.000000	0.250000	-19.233334	575.166687	1023.000000	1023.000000	2046.000000
36.560001	-0.006373	-3.766388	0.469069	-2.679446	-1.469209	-0.086803	0.000000	-10.000000	0.266667	-19.500000	568.833313	1023.000000	1023.000000	2046.000000
36.580002	-0.006782	-4.008011	0.350971	-2.835696	-1.489229	-0.034057	0.000000	-10.000000	0.283333	-19.933334	562.166687	1023.000000	1023.000000	2046.000000
36.599998	-0.007158	-4.230636	0.330359	-2.886503	-1.550166	-0.124326	0.000000	-10.000000	0.316667	-20.383333	555.666687	1023.000000	1023.000000	2046.000000
36.619999	-0.007450	-4.402918	0.325650	-2.920107	-1.652701	-0.155760	0.000000	-10.000000	0.341667	-20.833334	548.833313	1023.000000	1023.000000	2046.000000
36.639999	-0.007687	-4.543101	0.221798	-3.012649	-1.624024	-0.128226	0.000000	-10.000000	0.358333	-21.433334	542.000000	1023.000000	1023.000000	2046.000000
36.660000	-0.008168	-4.827361	0.232599	-3.073358	-1.710775	-0.275827	0.000000	-10.000000	0.366667	-21.950001	534.666687	1023.000000	1023.000000	2046.000000
36.680000	-0.008427	-4.980609	0.181715	-3.116256	-1.746629	-0.299440	0.000000	-10.000000	0.366667	-22.433334	527.333313	1023.000000	1023.000000	2046.000000
36.700001	-0.008821	-5.213304	0.112865	-3.199307	-1.839127	-0.287734	0.000000	-10.000000	0.383333	-22.850000	519.666687	1023.000000	1023.000000	2046.000000
36.720001	-0.009167	-5.417629	0.065274	-3.235877	-1.871610	-0.375416	0.000000	-10.000000	0.391667	-23.266666	512.000000	1023.000000	1023.000000	2046.000000
36.740002	-0.009541	-5.639001	-0.001998	-3.291317	-1.928499	-0.417187	0.000000	-10.000000	0.400000	-23.633333	504.333344	1023.000000	1023.000000	2046.000000
36.759998	-0.010075	-5.954546	-0.094453	-3.357172	-2.101576	-0.401344	0.000000	-10.000000	0.433333	-24.116667	496.666656	1023.000000	1023.000000	2046.000000
36.779999	-0.010557	-6.239049	-0.187458	-3.379358	-2.131722	-0.540510	0.000000	-10.000000	0.458333	-24.466667	488.666656	1023.000000	1023.000000	2046.000000
36.799999	-0.010907	-6.446008	-0.266266	-3.453517	-2.180012	-0.546213	0.000000	-10.000000	0.475000	-24.750000	480.333344	1023.000000	1023.000000	2046.000000
36.820000	-0.011317	-6.688605	-0.358493	-3.541627	-2.251399	-0.537087	0.000000	-10.000000	0.466667	-24.900000	472.000000	1023.000000	1023.000000	2046.000000
36.840000	-0.011562	-6.832869	-0.360248	-3.449090	-2.336508	-0.687022	0.000000	-10.000000	0.475000	-25.033333	463.666656	1023.000000	1023.000000	2046.000000
36.860001	-0.011625	-6.870331	-0.477170	-3.364407	-2.394989	-0.633765	0.000000	-10.000000	0.475000	-25.216667	455.333344	1023.000000	1023.000000	2046.000000
36.880001	-0.011845	-7.000208	-0.646097	-3.320274	-2.491759	-0.542078	0.000000	-10.000000	0.475000	-25.150000	446.833344	1023.000000	1023.000000	2046.000000
36.900002	-0.012167	-7.190751	-0.636399	-3.318278	-2.672683	-0.563391	0.000000	-10.000000	0.475000	-25.116667	438.500000	1023.000000	1023.000000	2046.000000
36.919998	-0.012452	-7.358849	-0.794172	-3.228415	-2.738974	-0.597287	0.000000	-10.000000	0.491667	-25.033335	430.166656	1023.000000	1023.000000	2046.000000
36.939999	-0.012845	-7.591207	-0.946346	-3.260393	-2.865505	-0.518963	0.000000	-10.000000	0.500000	-25.300001	421.833344	1023.000000	1023.000000	2046.000000
36.959999	-0.013323	-7.873902	-1.129166	-3.102883	-2.989875	-0.651978	0.000000	-10.000000	0.500000	-25.683334	413.500000	1023.000000	1023.000000	2046.000000
36.980000	-0.013564	-8.016328	-1.294476	-3.077404	-3.098353	-0.546095	0.000000	-10.000000	0.508333	-26.016666	404.833344	1023.000000	1023.000000	2046.000000
37.000000	-0.014308	-8.456029	-1.483093	-3.133971	-3.235675	-0.603290	0.000000	-10.000000	0.516667	-26.416668	396.166656	1023.000000	1023.000000	2046.000000
37.020000	-0.015325	-9.057041	-1.656624	-3.198108	-3.253689	-0.948621	0.000000	-10.000000	0.516667	-26.616667	387.333344	1023.000000	1023.000000	2046.000000
37.040001	-0.017134	-10.125917	-1.894653	-3.499539	-3.455051	-1.276674	0.000000	-10.000000	0.516667	-27.116667	378.500000	1023.000000	1023.000000	2046.000000
37.060001	-0.019709	-11.648275	-2.275895	-3.773782	-3.839132	-1.759466	0.000000	-10.000000	0.525000	-27.266666	369.500000	1023.000000	1023.000000	2046.000000
37.080002	-0.022286	-13.171013	-2.758406	-3.982412	-4.232288	-2.197907	0.000000	-10.000000	0.533333	-27.483334	360.333344	1023.000000	1023.000000	2046.000000
37.099998	-0.024298	-14.360324	-3.169018	-4.113292	-4.629615	-2.448399	0.000000	-10.000000	0.525000	-27.333334	351.166656	1023.000000	1023.000000	2046.000000
37.119999	-0.025902	-15.308199	-3.527204	-4.216600	-4.973169	-2.591226	0.000000	-10.000000	0.516667	-27.000000	342.000000	1023.000000	1023.000000	2046.000000
37.139999	-0.027171	-16.058067	-3.820359	-4.183135	-5.194557	-2.860016	0.000000	-10.000000	0.508333	-26.616667	333.000000	1023.000000	1023.000000	2046.000000
37.160000	-0.028127	-16.622780	-4.023077	-4.243308	-5.414928	-2.941467	0.000000	-10.000000	0.500000	-25.983334	324.000000	1023.000000	1023.000000	2046.000000
37.180000	-0.028919	-17.091290	-4.189533	-4.162726	-5.652829	-3.086202	0.000000	-10.000000	0.483333	-25.533333	315.333344	1023.000000	1023.000000	2046.000000
37.200001	-0.029697	-17.550768	-4.410885	-4.071241	-5.802815	-3.265828	0.000000	-10.000000	0.466667	-25.033333	306.833344	1023.000000	1023.000000	2046.000000
37.220001	-0.030464	-18.004375	-4.579906	-4.088686	-6.021070	-3.314713	0.000000	-10.000000	0.458333	-24.800001	298.500000	1023.000000	1023.000000	2046.000000
37.240002	-0.030923	-18.275578	-4.719647	-3.981471	-6.162742	-3.411718	0.000000	-10.000000	0.433333	-24.366667	290.166656	1023.000000	1023.000000	2046.000000
37.259998	-0.031509	-18.621748	-4.837940	-3.971153	-6.352468	-3.460187	0.000000	-10.000000	0.416667	-24.050001	282.000000	1023.000000	1023.000000	2046.000000
37.279999	-0.031992	-18.907236	-4.992663	-3.978246	-6.456128	-3.480198	0.000000	-10.000000	0.416667	-23.700001	274.000000	1023.000000	1023.000000	2046.000000
37.299999	-0.032361	-19.125196	-5.069024	-3.886512	-6.548994	-3.620666	0.000000	-10.000000	0.433333	-23.566668	266.000000	1023.000000	1023.000000	2046.000000
37.320000	-0.032650	-19.296041	-5.107974	-4.036042	-6.638842	-3.513185	0.000000	-10.000000	0.433333	-23.333334	258.000000	1023.000000	1023.000000	2046.000000
37.340000	-0.033126	-19.577274	-5.115456	-4.300272	-6.770212	-3.391334	0.000000	-10.000000	0.441667	-23.366667	250.333328	1023.000000	1023.000000	2046.000000
37.360001	-0.033407	-19.743347	-5.016579	-4.633509	-6.840212	-3.253046	0.000000	-10.000000	0.441667	-23.700001	242.666672	1023.000000	1023.000000	2046.000000
37.380001	-0.033731	-19.934849	-4.983172	-4.975467	-6.778718	-3.197492	0.000000	-10.000000	0.466667	-24.050001	235.000000	1023.000000	1023.000000	2046.000000
37.400002	-0.034109	-20.158686	-4.921602	-5.357374	-6.811535	-3.068175	0.000000	-10.000000	0.458333	-24.166668	227.000000	1023.000000	1023.000000	2046.000000
37.419998	-0.034639	-20.471676	-4.888804	-5.641980	-6.807545	-3.133347	0.000000	-10.000000	0.425000	-23.750000	219.000000	1023.000000	1023.000000	2046.000000
37.439999	-0.035271	-20.845274	-4.911642	-5.934850	-6.758439	-3.240344	0.000000	-10.000000	0.383333	-23.200001	211.000000	1023.000000	1023.000000	2046.000000
37.459999	-0.035837	-21.179630	-4.867661	-6.162711	-6.909046	-3.240213	0.000000	-10.000000	0.341667	-22.483334	203.000000	1023.000000	1023.000000	2046.000000
37.480000	-0.036307	-21.457159	-4.842975	-6.246907	-6.963105	-3.404173	0.000000	-10.000000	0.333333	-21.800001	195.333328	1023.000000	1023.000000	2046.000000
37.500000	-0.036864	-21.786415	-4.918101	-6.376848	-7.078483	-3.412984	0.000000	-10.000000	0.316667	-21.066668	188.000000	1023.000000	1023.000000	2046.000000
37.520000	-0.037339	-22.067450	-5.011423	-6.386258	-7.194054	-3.475716	0.000000	-10.000000	0.308333	-20.433334	181.166672	1023.000000	1023.000000	2046.000000
37.540001	-0.037866	-22.378731	-5.098860	-6.486241	-7.217857	-3.575774	0.000000	-10.000000	0.291667	-19.750000	174.333328	1023.000000	1023.000000	2046.000000
37.560001	-0.038361	-22.671087	-5.204570	-6.563855	-7.339371	-3.563291	0.000000	-10.000000	0.266667	-19.166668	167.833328	1023.000000	1023.000000	2046.000000
37.580002	-0.038706	-22.875446	-5.245577	-6.568523	-7.454171	-3.607176	0.000000	-10.000000	0.233333	-18.366667	161.333328	1023.000000	1023.000000	2046.000000
37.599998	-0.039087	-23.100250	-5.321009	-6.640871	-7.459977	-3.678394	0.000000	-10.000000	0.208333	-17.650000	155.333328	1023.000000	1023.000000	2046.000000
37.619999	-0.039327	-23.242079	-5.374799	-6.699278	-7.589693	-3.578309	0.000000	-10.000000	0.200000	-17.216667	149.333328	1023.000000	1023.000000	2046.000000
37.639999	-0.039444	-23.311550	-5.381430	-6.654587	-7.641155	-3.634378	0.000000	-10.000000	0.200000	-17.183334	143.500000	1023.000000	1023.000000	2046.000000
37.660000	-0.039589	-23.396984	-5.430267	-6.702488	-7.680573	-3.583656	0.000000	-10.000000	0.208333	-17.316668	137.500000	1023.000000	1023.000000	2046.000000
37.680000	-0.039825	-23.536339	-5.447704	-6.741042	-7.803645	-3.543948	0.000000	-10.000000	0.208333	-17.283335	131.833328	1023.000000	1023.000000	2046.000000
37.700001	-0.039918	-23.591402	-5.487026	-6.701049	-7.758496	-3.644830	0.000000	-10.000000	0.208333	-17.133333	126.166664	1023.000000	1023.000000	2046.000000
37.720001	-0.040175	-23.743458	-5.523778	-6.740695	-7.899443	-3.579542	0.000000	-10.000000	0.191667	-16.816668	120.500000	1023.000000	1023.000000	2046.000000
37.740002	-0.040266	-23.797413	-5.536074	-6.722398	-7.987934	-3.551007	0.000000	-10.000000	0.183333	-16.583334	114.833336	1023.000000	1023.000000	2046.000000
37.759998	-0.040549	-23.964386	-5.592294	-6.729128	-7.996705	-3.646258	0.000000	-10.000000	0.175000	-16.283333	109.166664	1023.000000	1023.000000	2046.000000
37.779999	-0.040666	-24.033737	-5.637400	-6.776603	-8.110057	-3.509678	0.000000	-10.000000	0.183333	-16.066666	103.833336	1023.000000	1023.000000	2046.000000
37.799999	-0.040815	-24.121527	-5.655380	-6.707431	-8.197022	-3.561694	0.000000	-10.000000	0.175000	-15.833333	98.500000	1023.000000	1023.000000	2046.000000
37.820000	-0.041025	-24.245914	-5.746808	-6.752380	-8.206062	-3.540664	0.000000	-10.000000	0.183333	-15.683333	93.333336	1023.000000	1023.000000	2046.000000
37.840000	-0.041243	-24.374754	-5.749996	-6.779606	-8.348604	-3.496547	0.000000	-10.000000	0.166667	-15.633333	88.000000	1023.000000	1023.000000	2046.000000
37.860001	-0.041377	-24.453938	-5.800991	-6.715363	-8.379620	-3.557965	0.000000	-10.000000	0.166667	-15.450000	82.666664	1023.000000	1023.000000	2046.000000
37.880001	-0.041566	-24.565557	-5.868218	-6.761814	-8.437339	-3.498185	0.000000	-10.000000	0.150000	-15.216667	77.500000	1023.000000	1023.000000	2046.000000
37.900002	-0.041778	-24.690580	-5.918403	-6.749465	-8.551119	-3.471594	0.000000	-10.000000	0.150000	-14.916667	72.500000	1023.000000	1023.000000	2046.000000
37.919998	-0.041611	-24.592377	-5.907148	-6.683502	-8.500298	-3.501430	0.000000	-10.000000	0.150000	-14.616667	67.500000	1023.000000	1023.000000	2046.000000
37.939999	-0.041567	-24.565891	-5.925178	-6.639839	-8.597554	-3.403319	0.000000	-10.000000	0.150000	-14.383333	62.666668	1023.000000	1023.000000	2046.000000
37.959999	-0.041391	-24.461981	-5.981304	-6.482728	-8.617550	-3.380398	0.000000	-10.000000	0.133333	-14.066667	57.833332	1023.000000	1023.000000	2046.000000
37.980000	-0.041321	-24.420561	-6.036465	-6.438143	-8.585039	-3.360915	0.000000	-10.000000	0.133333	-13.750000	53.166668	1023.000000	1023.000000	2046.000000
38.000000	-0.041417	-24.477179	-6.022416	-6.445693	-8.744736	-3.264335	0.000000	-10.000000	0.116667	-13.333334	48.500000	1023.000000	1023.000000	2046.000000
38.020000	-0.041428	-24.483906	-6.134002	-6.301471	-8.737239	-3.311194	0.000000	-10.000000	0.108333	-12.916667	44.166668	1023.000000	1023.000000	2046.000000
38.040001	-0.041660	-24.621262	-6.210058	-6.284851	-8.867813	-3.258539	0.000000	-10.000000	0.075000	-12.466667	39.833332	1023.000000	1023.000000	2046.000000
38.060001	-0.041521	-24.539114	-6.279306	-6.060481	-9.009891	-3.189435	0.000000	-10.000000	0.066667	-12.116667	35.500000	1023.000000	1023.000000	2046.000000
38.080002	-0.041567	-24.566298	-6.409421	-5.967869	-8.930810	-3.258196	0.000000	-10.000000	0.066667	-11.766666	31.333334	1023.000000	1023.000000	2046.000000
38.099998	-0.041778	-24.690514	-6.529938	-5.902363	-9.018936	-3.239278	0.000000	-10.000000	0.066667	-11.566667	27.500000	1023.000000	1023.000000	2046.000000
38.119999	-0.042684	-25.226187	-6.672515	-5.971033	-9.103585	-3.479055	0.000000	-10.000000	0.058333	-10.983334	23.833334	1023.000000	1023.000000	2046.000000
38.139999	-0.044823	-26.490606	-7.055879	-6.262951	-9.274495	-3.897282	0.000000	-10.000000	0.050000	-10.516666	20.166666	1023.000000	1023.000000	2046.000000
38.160000	-0.046934	-27.738041	-7.419624	-6.340814	-9.701836	-4.275768	0.000000	-10.000000	0.041667	-9.850000	16.500000	1023.000000	1023.000000	2046.000000
38.180000	-0.048697	-28.779959	-7.829997	-6.471173	-9.929059	-4.549729	0.000000	-10.000000	0.025000	-9.250000	13.166667	1023.000000	1023.000000	2046.000000
38.200001	-0.050067	-29.589794	-8.110882	-6.559712	-10.254416	-4.664785	0.000000	-10.000000	0.016667	-8.450000	10.166667	1023.000000	1023.000000	2046.000000
38.220001	-0.050757	-29.997473	-8.267929	-6.507287	-10.394588	-4.827671	0.000000	-10.000000	0.008333	-7.716667	7.333333	1023.000000	1023.000000	2046.000000
38.240002	-0.051420	-30.389503	-8.484305	-6.532537	-10.430774	-4.941888	0.000000	-10.000000	0.008333	-7.266667	4.833333	1023.000000	1023.000000	2046.000000
38.259998	-0.051743	-30.579996	-8.553668	-6.386200	-10.615158	-5.024970	0.000000	-10.000000	0.000000	-6.983334	2.333333	1023.000000	1023.000000	2046.000000
38.279999	-0.052157	-30.824587	-8.670357	-6.343143	-10.627845	-5.183244	0.000000	-10.000000	0.000000	-6.650000	0.333333	1023.000000	1023.000000	2046.000000
38.299999	-0.052258	-30.884283	-8.741286	-6.176427	-10.762322	-5.204247	0.000000	-10.000000	0.000000	-6.283333	-1.666667	1023.000000	1023.000000	2046.000000
38.320000	-0.052310	-30.915287	-8.815059	-6.043253	-10.753440	-5.303535	0.000000	-10.000000	-0.008333	-5.750000	-3.500000	1023.000000	1023.000000	2046.000000
38.340000	-0.052424	-30.982529	-8.894156	-5.999214	-10.838870	-5.250287	0.000000	-10.000000	-0.008333	-5.250000	-5.500000	1023.000000	1023.000000	2046.000000
38.360001	-0.052466	-31.007513	-8.911623	-5.877456	-10.900393	-5.318042	0.000000	-10.000000	-0.008333	-4.650000	-7.166667	1023.000000	1023.000000	2046.000000
38.380001	-0.052427	-30.984215	-8.925767	-5.907447	-10.850119	-5.300881	0.000000	-10.000000	0.000000	-4.150000	-8.666667	1023.000000	1023.000000	2046.000000
38.400002	-0.052351	-30.939293	-8.868500	-5.854343	-11.011051	-5.205400	0.000000	-10.000000	0.000000	-3.883333	-10.000000	1023.000000	1023.000000	2046.000000
38.419998	-0.052217	-30.860374	-8.807107	-6.000113	-10.894422	-5.158732	0.000000	-10.000000	0.000000	-4.166667	-11.333333	1023.000000	1023.000000	2046.000000
38.439999	-0.052311	-30.915781	-8.731848	-6.333479	-10.900839	-4.949616	0.000000	-10.000000	0.008333	-5.250000	-12.833333	1023.000000	1023.000000	2046.000000
38.459999	-0.052095	-30.788023	-8.579266	-6.534032	-10.844018	-4.830708	0.000000	-10.000000	0.016667	-6.683333	-14.500000	1023.000000	1023.000000	2046.000000
38.480000	-0.052125	-30.806067	-8.439314	-6.953025	-10.720315	-4.693412	0.000000	-10.000000	0.016667	-7.766667	-16.833334	1023.000000	1023.000000	2046.000000
38.500000	-0.052217	-30.860235	-8.267269	-7.199273	-10.760711	-4.632982	0.000000	-10.000000	0.016667	-7.983334	-19.333334	1023.000000	1023.000000	2046.000000
38.520000	-0.052405	-30.971304	-8.191815	-7.476794	-10.604528	-4.698167	0.000000	-10.000000	0.008333	-7.533333	-22.000000	1023.000000	1023.000000	2046.000000
38.540001	-0.052694	-31.142038	-8.089258	-7.715593	-10.676523	-4.660664	0.000000	-10.000000	0.008333	-6.916667	-24.333334	1023.000000	1023.000000	2046.000000
38.560001	-0.052799	-31.204166	-8.020494	-7.771295	-10.660034	-4.752345	0.000000	-10.000000	0.000000	-6.350000	-26.833334	1023.000000	1023.000000	2046.000000
38.580002	-0.053026	-31.338657	-8.045392	-7.875458	-10.626419	-4.791389	0.000000	-10.000000	0.000000	-5.916667	-29.166666	1023.000000	1023.000000	2046.000000
38.599998	-0.053121	-31.394539	-8.001011	-7.891042	-10.744926	-4.757560	0.000000	-10.000000	0.000000	-5.550000	-31.166666	1023.000000	1023.000000	2046.000000
38.619999	-0.053147	-31.409843	-7.972620	-7.927262	-10.692510	-4.817452	0.000000	-10.000000	-0.008333	-5.033333	-32.833332	1023.000000	1023.000000	2046.000000
38.639999	-0.053423	-31.573202	-8.011040	-7.989548	-10.792378	-4.780236	0.000000	-10.000000	-0.016667	-4.333333	-34.333332	1023.000000	1023.000000	2046.000000
38.660000	-0.053432	-31.578535	-7.998567	-8.013716	-10.763386	-4.802867	0.000000	-10.000000	-0.016667	-3.466667	-36.000000	1023.000000	1023.000000	2046.000000
38.680000	-0.053444	-31.585592	-7.974690	-8.070676	-10.785757	-4.754468	0.000000	-10.000000	-0.008333	-2.683333	-37.166668	1023.000000	1023.000000	2046.000000
38.700001	-0.053313	-31.508102	-7.976562	-7.987892	-10.782883	-4.760766	0.000000	-10.000000	-0.008333	-2.016667	-37.833332	1023.000000	1023.000000	2046.000000
38.720001	-0.053057	-31.356756	-7.920636	-8.066016	-10.678192	-4.691912	0.000000	-10.000000	-0.008333	-1.600000	-38.000000	1023.000000	1023.000000	2046.000000
38.740002	-0.052782	-31.194448	-7.861146	-7.987259	-10.741601	-4.604442	0.000000	-10.000000	-0.008333	-0.933333	-38.000000	1023.000000	1023.000000	2046.000000
38.759998	-0.052511	-31.034042	-7.827868	-7.915003	-10.625289	-4.665881	0.000000	-10.000000	-0.008333	-0.433333	-38.000000	1023.000000	1023.000000	2046.000000
38.779999	-0.052120	-30.803139	-7.716136	-7.917587	-10.604342	-4.565073	0.000000	-10.000000	-0.025000	0.700000	-38.000000	1023.000000	1023.000000	2046.000000
38.799999	-0.051715	-30.563776	-7.658929	-7.804524	-10.591372	-4.508950	0.000000	-10.000000	-0.041667	2.000000	-38.000000	1023.000000	1023.000000	2046.000000
38.820000	-0.051309	-30.323542	-7.601618	-7.812466	-10.396939	-4.512520	0.000000	-10.000000	-0.066667	4.250000	-38.000000	1023.000000	1023.000000	2046.000000
38.840000	-0.050833	-30.042500	-7.530141	-7.681911	-10.407321	-4.423127	0.000000	-10.000000	-0.083333	6.750000	-38.000000	1023.000000	1023.000000	2046.000000
38.860001	-0.050269	-29.709122	-7.429877	-7.641499	-10.256341	-4.381405	0.000000	-10.000000	-0.116667	9.366667	-38.000000	1023.000000	1023.000000	2046.000000
38.880001	-0.049701	-29.373158	-7.329470	-7.599246	-10.117155	-4.327288	0.000000	-10.000000	-0.150000	11.750000	-38.000000	1023.000000	1023.000000	2046.000000
38.900002	-0.049034	-28.978905	-7.227570	-7.474084	-10.081504	-4.195746	0.000000	-10.000000	-0.183333	13.783334	-38.000000	1023.000000	1023.000000	2046.000000
38.919998	-0.048291	-28.539778	-7.141064	-7.372493	-9.880258	-4.145964	0.000000	-10.000000	-0.216667	15.500000	-38.000000	1023.000000	1023.000000	2046.000000
38.939999	-0.047738	-28.213226	-7.045959	-7.330626	-9.767719	-4.068922	0.000000	-10.000000	-0.266667	17.783333	-13.333333	1023.000000	1023.000000	2046.000000
38.959999	-0.046934	-27.737799	-6.919262	-7.182911	-9.689781	-3.945845	0.000000	-10.000000	-0.316667	19.466667	11.333333	1023.000000	1023.000000	2046.000000
38.980000	-0.046026	-27.201246	-6.797360	-7.097139	-9.432069	-3.874678	0.000000	-10.000000	-0.350000	20.750000	36.000000	1023.000000	1023.000000	2046.000000
39.000000	-0.045254	-26.745121	-6.695760	-7.022681	-9.257275	-3.769405	0.000000	-10.000000	-0.366667	21.183334	38.166668	1023.000000	1023.000000	2046.000000
39.020000	-0.044261	-26.158010	-6.558647	-6.790950	-9.114430	-3.693982	0.000000	-10.000000	-0.375000	22.066668	42.833332	1023.000000	1023.000000	2046.000000
39.040001	-0.043125	-25.487131	-6.414454	-6.654102	-8.834089	-3.584485	0.000000	-10.000000	-0.391667	23.166668	49.833332	1023.000000	1023.000000	2046.000000
39.060001	-0.042335	-25.019722	-6.282191	-6.500076	-8.662861	-3.574594	0.000000	-10.000000	-0.408333	24.316668	57.333332	1023.000000	1023.000000	2046.000000
39.080002	-0.041456	-24.500723	-6.168423	-6.284163	-8.564635	-3.483501	0.000000	-10.000000	-0.433333	25.083334	65.166664	1023.000000	1023.000000	2046.000000
39.099998	-0.040626	-24.009737	-6.087721	-6.244246	-8.322498	-3.355271	0.000000	-10.000000	-0.458333	25.983334	73.500000	1023.000000	1023.000000	2046.000000
39.119999	-0.039749	-23.491646	-5.913291	-6.081512	-8.270272	-3.226571	0.000000	-10.000000	-0.458333	26.500000	82.166664	1023.000000	1023.000000	2046.000000
39.139999	-0.038963	-23.027258	-5.908094	-5.809514	-8.157296	-3.152354	0.000000	-10.000000	-0.466667	27.200001	91.000000	1023.000000	1023.000000	2046.000000
39.160000	-0.037925	-22.413521	-5.836312	-5.648630	-7.967121	-2.961459	0.000000	-10.000000	-0.458333	27.433334	100.000000	1023.000000	1023.000000	2046.000000
39.180000	-0.036982	-21.856260	-5.813244	-5.338181	-7.905634	-2.799202	0.000000	-10.000000	-0.475000	27.700001	109.166664	1023.000000	1023.000000	2046.000000
39.200001	-0.036296	-21.450815	-5.811167	-5.202978	-7.666418	-2.770252	0.000000	-10.000000	-0.475000	27.650000	118.333336	1023.000000	1023.000000	2046.000000
39.220001	-0.036771	-21.731678	-5.916386	-5.268360	-7.557932	-2.988999	0.000000	-10.000000	-0.491667	27.716667	127.500000	1023.000000	1023.000000	2046.000000
39.240002	-0.037950	-22.428576	-6.010405	-5.370139	-7.742498	-3.305534	0.000000	-10.000000	-0.483333	27.650000	136.666672	1023.000000	1023.000000	2046.000000
39.259998	-0.039147	-23.135836	-6.310118	-5.456832	-7.777913	-3.590973	0.000000	-10.000000	-0.475000	27.533333	146.000000	1023.000000	1023.000000	2046.000000
39.279999	-0.040083	-23.688887	-6.511793	-5.436479	-8.042871	-3.697743	0.000000	-10.000000	-0.458333	27.300001	155.333328	1023.000000	1023.000000	2046.000000
39.299999	-0.040183	-23.747963	-6.608104	-5.331875	-8.016848	-3.791137	0.000000	-10.000000	-0.466667	27.050001	164.500000	1023.000000	1023.000000	2046.000000
39.320000	-0.040063	-23.677134	-6.612351	-5.316310	-7.927363	-3.821109	0.000000	-10.000000	-0.500000	26.933334	173.500000	1023.000000	1023.000000	2046.000000
39.340000	-0.039742	-23.487398	-6.636352	-5.042633	-7.926253	-3.882161	0.000000	-10.000000	-0.541667	27.383333	182.500000	1023.000000	1023.000000	2046.000000
39.360001	-0.039115	-23.117044	-6.543082	-4.856659	-7.784451	-3.932853	0.000000	-10.000000	-0.558333	28.050001	191.500000	1023.000000	1023.000000	2046.000000
39.380001	-0.038615	-22.821756	-6.462362	-4.737014	-7.736168	-3.886211	0.000000	-10.000000	-0.541667	28.766666	200.833328	1023.000000	1023.000000	2046.000000
39.400002	-0.037776	-22.325333	-6.339462	-4.399555	-7.693860	-3.892455	0.000000	-10.000000	-0.533333	28.900000	210.166672	1023.000000	1023.000000	2046.000000
39.419998	-0.036917	-21.818237	-6.210858	-4.270531	-7.497163	-3.839686	0.000000	-10.000000	-0.541667	29.016666	219.833328	1023.000000	1023.000000	2046.000000
39.439999	-0.036094	-21.331402	-6.118509	-4.066664	-7.429222	-3.717008	0.000000	-10.000000	-0.558333	28.966667	229.500000	1023.000000	1023.000000	2046.000000
39.459999	-0.035139	-20.767036	-5.938763	-3.847078	-7.360787	-3.620409	0.000000	-10.000000	-0.558333	28.983334	239.166672	1023.000000	1023.000000	2046.000000
39.480000	-0.034132	-20.171808	-5.794245	-3.686589	-7.127195	-3.563777	0.000000	-10.000000	-0.550000	29.033333	248.833328	1023.000000	1023.000000	2046.000000
39.500000	-0.033196	-19.618706	-5.607207	-3.588150	-7.111573	-3.311776	0.000000	-10.000000	-0.550000	29.183332	258.500000	1023.000000	1023.000000	2046.000000
39.520000	-0.032157	-19.004984	-5.359745	-3.618363	-6.866292	-3.160583	0.000000	-10.000000	-0.533333	29.100000	268.333344	1023.000000	1023.000000	2046.000000
39.540001	-0.031225	-18.453815	-5.131987	-3.798809	-6.625881	-2.897137	0.000000	-10.000000	-0.516667	28.466667	278.000000	1023.000000	1023.000000	2046.000000
39.560001	-0.030272	-17.890709	-4.801395	-3.993246	-6.518171	-2.577896	0.000000	-10.000000	-0.483333	27.783333	287.500000	1023.000000	1023.000000	2046.000000
39.580002	-0.029215	-17.265858	-4.498293	-4.215805	-6.142146	-2.409612	0.000000	-10.000000	-0.466667	27.200001	296.833344	1023.000000	1023.000000	2046.000000
39.599998	-0.028525	-16.858149	-4.253212	-4.375299	-5.950490	-2.279148	0.000000	-10.000000	-0.450000	26.716667	306.166656	1023.000000	1023.000000	2046.000000
39.619999	-0.027786	-16.421724	-3.960389	-4.517146	-5.728872	-2.215317	0.000000	-10.000000	-0.450000	26.283335	312.333344	1023.000000	1023.000000	2046.000000
39.639999	-0.027058	-15.991305	-3.727960	-4.574858	-5.456203	-2.232284	0.000000	-10.000000	-0.466667	26.016668	321.333344	1023.000000	1023.000000	2046.000000
39.660000	-0.026431	-15.620429	-3.532519	-4.568430	-5.396790	-2.122690	0.000000	-10.000000	-0.483333	26.000000	330.000000	1023.000000	1023.000000	2046.000000
39.680000	-0.025631	-15.147779	-3.298872	-4.534080	-5.216795	-2.098030	0.000000	-10.000000	-0.500000	26.083334	341.500000	1023.000000	1023.000000	2046.000000
39.700001	-0.024775	-14.641946	-3.125080	-4.531585	-4.941820	-2.043461	0.000000	-10.000000	-0.491667	26.516666	350.166656	1023.000000	1023.000000	2046.000000
39.720001	-0.024061	-14.220106	-2.987259	-4.396827	-4.898346	-1.937674	0.000000	-10.000000	-0.483333	26.916668	359.000000	1023.000000	1023.000000	2046.000000
39.740002	-0.023314	-13.778770	-2.803684	-4.431466	-4.642495	-1.901126	0.000000	-10.000000	-0.483333	27.466667	368.000000	1023.000000	1023.000000	2046.000000
39.759998	-0.022553	-13.329121	-2.707631	-4.360145	-4.508058	-1.753287	0.000000	-10.000000	-0.500000	27.533335	377.000000	1023.000000	1023.000000	2046.000000
39.779999	-0.021722	-12.837991	-2.527925	-4.256516	-4.382082	-1.671469	0.000000	-10.000000	-0.508333	27.650002	386.166656	1023.000000	1023.000000	2046.000000
39.799999	-0.020628	-12.191030	-2.335599	-4.175317	-4.096410	-1.583703	0.000000	-10.000000	-0.508333	27.366667	395.333344	1023.000000	1023.000000	2046.000000
39.820000	-0.019637	-11.605412	-2.170704	-4.054221	-4.024714	-1.355774	0.000000	-10.000000	-0.491667	27.250000	404.500000	1023.000000	1023.000000	2046.000000
39.840000	-0.018615	-11.001231	-1.941628	-3.931472	-3.828135	-1.299997	0.000000	-10.000000	-0.491667	27.033333	413.500000	1023.000000	1023.000000	2046.000000
39.860001	-0.017484	-10.333101	-1.795356	-3.816293	-3.528498	-1.192955	0.000000	-10.000000	-0.475000	26.950001	422.500000	1023.000000	1023.000000	2046.000000
39.880001	-0.016482	-9.740711	-1.589882	-3.665749	-3.480645	-1.004436	0.000000	-10.000000	-0.500000	26.916666	431.500000	1023.000000	1023.000000	2046.000000
39.900002	-0.015472	-9.144192	-1.448321	-3.585797	-3.205842	-0.904232	0.000000	-10.000000	-0.483333	26.816668	440.500000	1023.000000	1023.000000	2046.000000
39.919998	-0.014468	-8.550510	-1.269190	-3.478654	-3.010760	-0.791906	0.000000	-10.000000	-0.500000	26.766666	449.500000	1023.000000	1023.000000	2046.000000
39.939999	-0.013480	-7.966836	-1.075379	-3.287849	-2.974171	-0.629437	0.000000	-10.000000	-0.466667	26.666668	458.500000	1023.000000	1023.000000	2046.000000
39.959999	-0.012397	-7.326742	-0.882088	-3.170969	-2.738042	-0.535643	0.000000	-10.000000	-0.475000	26.616667	467.500000	1023.000000	1023.000000	2046.000000
39.980000	-0.011473	-6.780251	-0.762384	-3.048017	-2.567319	-0.402531	0.000000	-10.000000	-0.475000	26.600000	476.500000	1023.000000	1023.000000	2046.000000
40.000000	-0.010482	-6.195074	-0.568757	-2.927044	-2.509503	-0.189770	0.000000	-10.000000	-0.483333	26.516666	485.333344	1023.000000	1023.000000	2046.000000
40.020000	-0.009463	-5.592570	-0.370081	-2.811459	-2.293770	-0.117260	0.000000	-10.000000	-0.466667	26.250000	494.166656	1023.000000	1023.000000	2046.000000
40.040001	-0.008387	-4.956711	-0.241884	-2.624867	-2.081353	-0.008607	0.000000	-10.000000	-0.441667	25.750000	503.000000	1023.000000	1023.000000	2046.000000
40.060001	-0.007072	-4.179358	-0.058932	-2.347533	-1.930934	0.158042	0.000000	-10.000000	-0.425000	25.383333	511.666656	1023.000000	1023.000000	2046.000000
40.080002	-0.005567	-3.290170	0.220973	-2.116280	-1.724365	0.329502	0.000000	-10.000000	-0.416667	25.150000	520.333313	1023.000000	1023.000000	2046.000000
40.099998	-0.004197	-2.480613	0.383976	-1.874507	-1.464819	0.474736	0.000000	-10.000000	-0.408333	25.083334	528.666687	1023.000000	1023.000000	2046.000000
40.119999	-0.003085	-1.823418	0.505268	-1.671193	-1.357093	0.699600	0.000000	-10.000000	-0.383333	24.616667	537.000000	1023.000000	1023.000000	2046.000000
40.139999	-0.001873	-1.106978	0.762057	-1.493964	-1.215653	0.840582	0.000000	-10.000000	-0.375000	24.200001	545.333313	1023.000000	1023.000000	2046.000000
40.160000	-0.000666	-0.393538	0.840850	-1.260310	-0.984612	1.010534	0.000000	-10.000000	-0.366667	23.783335	553.333313	1023.000000	1023.000000	2046.000000
40.180000	0.000380	0.224723	0.922935	-0.965334	-0.950565	1.217687	0.000000	-10.000000	-0.366667	23.616667	561.333313	1023.000000	1023.000000	2046.000000
40.200001	0.001476	0.872497	1.083804	-0.772246	-0.803621	1.364560	0.000000	-10.000000	-0.366667	23.250000	569.000000	1023.000000	1023.000000	2046.000000
40.220001	0.002153	1.272695	1.122734	-0.637641	-0.580858	1.368461	0.000000	-10.000000	-0.358333	22.916668	577.000000	1023.000000	1023.000000	2046.000000
40.240002	0.002026	1.197525	1.113095	-0.642505	-0.523664	1.250600	0.000000	-10.000000	-0.358333	22.333334	584.833313	1023.000000	1023.000000	2046.000000
40.259998	0.001014	0.599535	1.055116	-0.785795	-0.621516	0.951731	0.000000	-10.000000	-0.316667	21.983334	592.500000	1023.000000	1023.000000	2046.000000
40.279999	-0.000350	-0.207058	0.800834	-0.878721	-0.734179	0.605008	0.000000	-10.000000	-0.300000	21.366667	599.833313	1023.000000	1023.000000	2046.000000
40.299999	-0.001583	-0.935292	0.558277	-0.882355	-1.001109	0.389895	0.000000	-10.000000	-0.283333	21.166668	607.000000	1023.000000	1023.000000	2046.000000
40.320000	-0.002210	-1.305938	0.440254	-0.771484	-1.194339	0.219630	0.000000	-10.000000	-0.300000	20.900000	614.000000	1023.000000	1023.000000	2046.000000
40.340000	-0.002268	-1.340624	0.397981	-0.648866	-1.228342	0.138603	0.000000	-10.000000	-0.300000	20.950001	621.000000	1023.000000	1023.000000	2046.000000
40.360001	-0.002103	-1.242960	0.410447	-0.473389	-1.243597	0.063579	0.000000	-10.000000	-0.316667	21.116667	628.000000	1023.000000	1023.000000	2046.000000
40.380001	-0.001950	-1.152571	0.475857	-0.319570	-1.390088	0.081231	0.000000	-10.000000	-0.325000	21.433334	635.166687	1023.000000	1023.000000	2046.000000
40.400002	-0.001546	-0.913464	0.584489	-0.158359	-1.337878	-0.001716	0.000000	-10.000000	-0.325000	21.700001	642.333313	1023.000000	1023.000000	2046.000000
40.419998	-0.000965	-0.570088	0.657317	0.050926	-1.284681	0.006350	0.000000	-10.000000	-0.300000	21.566668	649.666687	1023.000000	1023.000000	2046.000000
40.439999	-0.000518	-0.305933	0.644613	0.321175	-1.315192	0.043471	0.000000	-10.000000	-0.291667	21.133333	656.833313	1023.000000	1023.000000	2046.000000
40.459999	0.000161	0.095169	0.831844	0.466449	-1.282295	0.079171	0.000000	-10.000000	-0.291667	20.733334	664.000000	1023.000000	1023.000000	2046.000000
40.480000	0.000907	0.536318	0.900781	0.650303	-1.160880	0.146114	0.000000	-10.000000	-0.291667	20.299999	670.833313	1023.000000	1023.000000	2046.000000
40.500000	0.001524	0.900756	0.982490	0.807260	-1.104192	0.215198	0.000000	-10.000000	-0.266667	19.850000	677.666687	1023.000000	1023.000000	2046.000000
40.520000	0.002271	1.342170	1.122252	0.945431	-1.108703	0.383190	0.000000	-10.000000	-0.250000	19.116667	684.333313	1023.000000	1023.000000	2046.000000
40.540001	0.003025	1.787502	1.288110	0.950366	-0.957821	0.506847	0.000000	-10.000000	-0.216667	18.400000	691.000000	1023.000000	1023.000000	2046.000000
40.560001	0.003822	2.258898	1.470753	0.851146	-0.731564	0.668563	0.000000	-10.000000	-0.175000	17.066666	697.333313	1023.000000	1023.000000	2046.000000
40.580002	0.004367	2.580660	1.670915	0.664833	-0.674894	0.919807	0.000000	-10.000000	-0.141667	15.716667	703.333313	1023.000000	1023.000000	2046.000000
40.599998	0.005250	3.102783	1.992764	0.507255	-0.488076	1.090840	0.000000	-10.000000	-0.116667	14.016667	708.833313	1023.000000	1023.000000	2046.000000
40.619999	0.005865	3.466385	2.170514	0.318728	-0.238735	1.215878	0.000000	-10.000000	-0.116667	13.216667	712.333313	1023.000000	1023.000000	2046.000000
40.639999	0.006281	3.711823	2.286787	0.201068	-0.016991	1.240959	0.000000	-10.000000	-0.083333	11.750000	716.666687	1023.000000	1023.000000	2046.000000
40.660000	0.006514	3.850049	2.529735	0.051932	0.076102	1.192279	0.000000	-10.000000	-0.058333	10.483334	720.666687	1023.000000	1023.000000	2046.000000
40.680000	0.006653	3.932103	2.658007	-0.085082	0.218538	1.140639	0.000000	-10.000000	-0.033333	8.883333	725.666687	1023.000000	1023.000000	2046.000000
40.700001	0.007038	4.159661	2.815697	-0.173588	0.332680	1.184872	0.000000	-10.000000	-0.016667	7.833333	728.833313	1023.000000	1023.000000	2046.000000
40.720001	0.007187	4.247278	2.941599	-0.257547	0.364699	1.198527	0.000000	-10.000000	-0.016667	6.583333	731.666687	1023.000000	1023.000000	2046.000000
40.740002	0.007362	4.351159	3.009309	-0.344600	0.481581	1.204870	0.000000	-10.000000	-0.008333	5.233334	734.166687	1023.000000	1023.000000	2046.000000
40.759998	0.007588	4.484664	3.048891	-0.394733	0.643403	1.187104	0.000000	-10.000000	-0.008333	3.700000	736.166687	1023.000000	1023.000000	2046.000000
40.779999	0.007557	4.466347	3.052172	-0.477038	0.657681	1.233532	0.000000	-10.000000	0.000000	2.450000	737.666687	1023.000000	1023.000000	2046.000000
40.799999	0.007779	4.597163	3.172378	-0.535771	0.688822	1.271734	0.000000	-10.000000	0.000000	1.183333	738.500000	1023.000000	1023.000000	2046.000000
40.820000	0.007939	4.691998	3.189120	-0.593272	0.790572	1.305577	0.000000	-10.000000	0.000000	0.450000	739.000000	1023.000000	1023.000000	2046.000000
40.840000	0.008225	4.860780	3.199077	-0.574802	0.901723	1.334781	0.000000	-10.000000	-0.008333	0.000000	739.000000	1023.000000	1023.000000	2046.000000
40.860001	0.008414	4.972720	3.247511	-0.611071	0.891836	1.444443	0.000000	-10.000000	-0.008333	-0.283333	739.000000	1023.000000	1023.000000	2046.000000
40.880001	0.008774	5.185677	3.366160	-0.601809	0.963336	1.457989	0.000000	-10.000000	-0.008333	-0.900000	739.000000	1023.000000	1023.000000	2046.000000
40.900002	0.008970	5.301399	3.327040	-0.590269	1.097620	1.467008	0.000000	-10.000000	0.000000	-1.750000	739.000000	1023.000000	1023.000000	2046.000000
40.919998	0.009038	5.341737	3.325512	-0.599370	1.111541	1.504054	0.000000	-10.000000	0.000000	-2.583333	739.000000	1023.000000	1023.000000	2046.000000
40.939999	0.009200	5.437355	3.392158	-0.609546	1.120313	1.534430	0.000000	-10.000000	0.000000	-3.450000	739.000000	1023.000000	1023.000000	2046.000000
40.959999	0.009186	5.428691	3.404746	-0.632532	1.151479	1.504998	0.000000	-10.000000	0.008333	-4.583333	739.000000	1023.000000	1023.000000	2046.000000
40.980000	0.009200	5.437339	3.364223	-0.620611	1.170385	1.523342	0.000000	-10.000000	0.025000	-5.900000	739.000000	1023.000000	1023.000000	2046.000000
41.000000	0.009096	5.375794	3.344577	-0.633203	1.154012	1.510409	0.000000	-10.000000	0.041667	-7.266667	739.000000	1023.000000	1023.000000	2046.000000
41.020000	0.009087	5.370259	3.397606	-0.716651	1.111596	1.577708	0.000000	-10.000000	0.050000	-8.516666	739.000000	1023.000000	1023.000000	2046.000000
41.040001	0.009023	5.332870	3.284136	-0.689530	1.178790	1.559474	0.000000	-10.000000	0.050000	-9.633333	739.000000	1023.000000	1023.000000	2046.000000
41.060001	0.008813	5.208437	3.288989	-0.720050	1.112209	1.527289	0.000000	-10.000000	0.066667	-10.683333	739.000000	1023.000000	1023.000000	2046.000000
41.080002	0.008981	5.307581	3.329279	-0.708408	1.164484	1.522225	0.000000	-10.000000	0.091667	-11.733334	731.666687	1023.000000	1023.000000	2046.000000
41.099998	0.009208	5.442133	3.239100	-0.559051	1.186833	1.575251	0.000000	-10.000000	0.108333	-12.783334	722.666687	1023.000000	1023.000000	2046.000000
41.119999	0.009258	5.471708	3.201287	-0.495618	1.075878	1.690161	0.000000	-10.000000	0.116667	-13.600000	712.333313	1023.000000	1023.000000	2046.000000
41.139999	0.009363	5.533416	3.165823	-0.459661	1.093918	1.733336	0.000000	-10.000000	0.125000	-14.283334	707.666687	1023.000000	1023.000000	2046.000000
41.160000	0.009254	5.468896	3.002136	-0.368441	1.022587	1.812613	0.000000	-10.000000	0.158333	-14.916667	703.000000	1023.000000	1023.000000	2046.000000
41.180000	0.009139	5.401433	2.989447	-0.377005	0.878356	1.910636	0.000000	-10.000000	0.183333	-15.833333	697.833313	1023.000000	1023.000000	2046.000000
41.200001	0.009013	5.326748	2.891801	-0.276420	0.794371	1.916996	0.000000	-10.000000	0.216667	-16.616667	692.666687	1023.000000	1023.000000	2046.000000
41.220001	0.008835	5.221263	2.622726	-0.129914	0.782525	1.945926	0.000000	-10.000000	0.233333	-17.533333	687.166687	1023.000000	1023.000000	2046.000000
41.240002	0.008408	4.968968	2.548740	-0.223453	0.728387	1.915295	0.000000	-10.000000	0.250000	-18.200001	681.500000	1023.000000	1023.000000	2046.000000
41.259998	0.007689	4.544431	2.534978	-0.324066	0.648495	1.685024	0.000000	-10.000000	0.250000	-18.833334	675.166687	1023.000000	1023.000000	2046.000000
41.279999	0.006255	3.696533	2.228682	-0.553581	0.638824	1.382608	0.000000	-10.000000	0.250000	-19.233334	668.833313	1023.000000	1023.000000	2046.000000
41.299999	0.003953	2.336441	1.911370	-0.837679	0.315761	0.946988	0.000000	-10.000000	0.275000	-19.966667	662.333313	1023.000000	1023.000000	2046.000000
41.320000	0.001541	0.910899	1.549345	-1.080271	-0.106333	0.548157	0.000000	-10.000000	0.308333	-20.666666	655.833313	1023.000000	1023.000000	2046.000000
41.340000	-0.000571	-0.337246	1.026919	-1.144596	-0.422475	0.202906	0.000000	-10.000000	0.333333	-21.150000	648.833313	1023.000000	1023.000000	2046.000000
41.360001	-0.002196	-1.298004	0.692832	-1.178249	-0.776960	-0.035627	0.000000	-10.000000	0.341667	-21.083334	641.666687	1023.000000	1023.000000	2046.000000
41.380001	-0.003366	-1.989094	0.514803	-1.188787	-1.092967	-0.222143	0.000000	-10.000000	0.341667	-20.916666	634.500000	1023.000000	1023.000000	2046.000000
41.400002	-0.004450	-2.629860	0.207540	-1.162351	-1.260359	-0.414690	0.000000	-10.000000	0.350000	-20.900000	627.666687	1023.000000	1023.000000	2046.000000
41.419998	-0.005302	-3.133235	0.031291	-1.162828	-1.476032	-0.525667	0.000000	-10.000000	0.350000	-21.183334	620.833313	1023.000000	1023.000000	2046.000000
41.439999	-0.006102	-3.606169	-0.064577	-1.117475	-1.698187	-0.725930	0.000000	-10.000000	0.350000	-21.883333	613.833313	1023.000000	1023.000000	2046.000000
41.459999	-0.006811	-4.025085	-0.332659	-1.026915	-1.805903	-0.859608	0.000000	-10.000000	0.366667	-22.583334	606.500000	1023.000000	1023.000000	2046.000000
41.480000	-0.007545	-4.459299	-0.506256	-1.032587	-1.987811	-0.932645	0.000000	-10.000000	0.383333	-23.266666	598.833313	1023.000000	1023.000000	2046.000000
41.500000	-0.008094	-4.783690	-0.557572	-1.059975	-2.215435	-0.950708	0.000000	-10.000000	0.400000	-23.583334	591.000000	1023.000000	1023.000000	2046.000000
41.520000	-0.008547	-5.051373	-0.718985	-0.981933	-2.279049	-1.071406	0.000000	-10.000000	0.425000	-24.116667	580.333313	1023.000000	1023.000000	2046.000000
41.540001	-0.009139	-5.401396	-0.924796	-0.961025	-2.386479	-1.129097	0.000000	-10.000000	0.450000	-24.433334	572.333313	1023.000000	1023.000000	2046.000000
41.560001	-0.009528	-5.630869	-0.942928	-1.055320	-2.563886	-1.068735	0.000000	-10.000000	0.483333	-25.200001	564.333313	1023.000000	1023.000000	2046.000000
41.580002	-0.009890	-5.844908	-0.908434	-1.363063	-2.606721	-0.966691	0.000000	-10.000000	0.508333	-25.716667	558.666687	1023.000000	1023.000000	2046.000000
41.599998	-0.010279	-6.074914	-0.959212	-1.671520	-2.556694	-0.887488	0.000000	-10.000000	0.533333	-26.616667	550.166687	1023.000000	1023.000000	2046.000000
41.619999	-0.010738	-6.346403	-0.931060	-2.052230	-2.582897	-0.780216	0.000000	-10.000000	0.550000	-27.066668	544.333313	1023.000000	1023.000000	2046.000000
41.639999	-0.011169	-6.600780	-0.754736	-2.460608	-2.699604	-0.685833	0.000000	-10.000000	0.566667	-27.616667	535.333313	1023.000000	1023.000000	2046.000000
41.660000	-0.011715	-6.923837	-0.799734	-2.727498	-2.646041	-0.750564	0.000000	-10.000000	0.566667	-27.566668	526.000000	1023.000000	1023.000000	2046.000000
41.680000	-0.012446	-7.355455	-0.855146	-3.009332	-2.599311	-0.891665	0.000000	-10.000000	0.566667	-27.633333	513.666687	1023.000000	1023.000000	2046.000000
41.700001	-0.013347	-7.888288	-0.824658	-3.351294	-2.736155	-0.976180	0.000000	-10.000000	0.541667	-27.283333	504.500000	1023.000000	1023.000000	2046.000000
41.720001	-0.014110	-8.338792	-0.811498	-3.600415	-2.857000	-1.069878	0.000000	-10.000000	0.533333	-26.933332	495.500000	1023.000000	1023.000000	2046.000000
41.740002	-0.014666	-8.667712	-0.969205	-3.718648	-2.847227	-1.132632	0.000000	-10.000000	0.533333	-26.650000	486.500000	1023.000000	1023.000000	2046.000000
41.759998	-0.015416	-9.110944	-1.020800	-3.903510	-2.950674	-1.235960	0.000000	-10.000000	0.533333	-26.583334	477.500000	1023.000000	1023.000000	2046.000000
41.779999	-0.016105	-9.518160	-1.040115	-4.067183	-3.106979	-1.303883	0.000000	-10.000000	0.541667	-26.650002	468.666656	1023.000000	1023.000000	2046.000000
41.799999	-0.016765	-9.907990	-1.183470	-4.177977	-3.124547	-1.421995	0.000000	-10.000000	0.525000	-26.566668	459.833344	1023.000000	1023.000000	2046.000000
41.820000	-0.017494	-10.338862	-1.346904	-4.292492	-3.165700	-1.533767	0.000000	-10.000000	0.516667	-26.383333	451.000000	1023.000000	1023.000000	2046.000000
41.840000	-0.018056	-10.670832	-1.350990	-4.478541	-3.306726	-1.534574	0.000000	-10.000000	0.500000	-26.283333	442.000000	1023.000000	1023.000000	2046.000000
41.860001	-0.018543	-10.958624	-1.362626	-4.561806	-3.443015	-1.591176	0.000000	-10.000000	0.500000	-26.216667	433.166656	1023.000000	1023.000000	2046.000000
41.880001	-0.019015	-11.237906	-1.575996	-4.586806	-3.384953	-1.690151	0.000000	-10.000000	0.500000	-26.366667	424.500000	1023.000000	1023.000000	2046.000000
41.900002	-0.019482	-11.514128	-1.624866	-4.683634	-3.499248	-1.706380	0.000000	-10.000000	0.500000	-26.450001	415.833344	1023.000000	1023.000000	2046.000000
41.919998	-0.019910	-11.766647	-1.629245	-4.769259	-3.628447	-1.739696	0.000000	-10.000000	0.500000	-26.400000	407.000000	1023.000000	1023.000000	2046.000000
41.939999	-0.020171	-11.921266	-1.649324	-4.771773	-3.694193	-1.805975	0.000000	-10.000000	0.500000	-26.300001	398.166656	1023.000000	1023.000000	2046.000000
41.959999	-0.020604	-12.176908	-1.780192	-4.796337	-3.734025	-1.866353	0.000000	-10.000000	0.500000	-26.150002	389.333344	1023.000000	1023.000000	2046.000000
41.980000	-0.021005	-12.414076	-1.774464	-4.903121	-3.846926	-1.889565	0.000000	-10.000000	0.491667	-25.933334	380.666656	1023.000000	1023.000000	2046.000000
42.000000	-0.021445	-12.674275	-1.810267	-4.956790	-3.954164	-1.953054	0.000000	-10.000000	0.475000	-25.566668	371.833344	1023.000000	1023.000000	2046.000000
42.020000	-0.021870	-12.925370	-1.974828	-4.929984	-3.995499	-2.025059	0.000000	-10.000000	0.466667	-25.366667	363.333344	1023.000000	1023.000000	2046.000000
42.040001	-0.022371	-13.221056	-1.983669	-5.078935	-4.113437	-2.045015	0.000000	-10.000000	0.458333	-25.233334	354.833344	1023.000000	1023.000000	2046.000000
42.060001	-0.022796	-13.472259	-2.025930	-5.127200	-4.259985	-2.059143	0.000000	-10.000000	0.466667	-24.983334	346.500000	1023.000000	1023.000000	2046.000000
42.080002	-0.023322	-13.783547	-2.251648	-5.100085	-4.303162	-2.128651	0.000000	-10.000000	0.475000	-24.933334	338.166656	1023.000000	1023.000000	2046.000000
42.099998	-0.023785	-14.056934	-2.300033	-5.196461	-4.393701	-2.166740	0.000000	-10.000000	0.483333	-24.850000	329.833344	1023.000000	1023.000000	2046.000000
42.119999	-0.024213	-14.309734	-2.279896	-5.284794	-4.580230	-2.164814	0.000000	-10.000000	0.483333	-24.950001	321.500000	1023.000000	1023.000000	2046.000000
42.139999	-0.024645	-14.565302	-2.439985	-5.276508	-4.653346	-2.195463	0.000000	-10.000000	0.466667	-24.650000	313.166656	1023.000000	1023.000000	2046.000000
42.160000	-0.024975	-14.760408	-2.568695	-5.236125	-4.648932	-2.306655	0.000000	-10.000000	0.458333	-24.533335	305.000000	1023.000000	1023.000000	2046.000000
42.180000	-0.025256	-14.926340	-2.569468	-5.290926	-4.829424	-2.236522	0.000000	-10.000000	0.450000	-24.283335	297.000000	1023.000000	1023.000000	2046.000000
42.200001	-0.025458	-15.045945	-2.738183	-5.151381	-4.897627	-2.258753	0.000000	-10.000000	0.450000	-24.033335	289.000000	1023.000000	1023.000000	2046.000000
42.220001	-0.025662	-15.166051	-2.915513	-5.063249	-4.980466	-2.206823	0.000000	-10.000000	0.450000	-23.666668	281.000000	1023.000000	1023.000000	2046.000000
42.240002	-0.026158	-15.459631	-2.916102	-5.174557	-5.227028	-2.141944	0.000000	-10.000000	0.433333	-23.383333	273.000000	1023.000000	1023.000000	2046.000000
42.259998	-0.026421	-15.614660	-3.051459	-5.056705	-5.310049	-2.196447	0.000000	-10.000000	0.416667	-23.333334	265.000000	1023.000000	1023.000000	2046.000000
42.279999	-0.026780	-15.827246	-3.232441	-4.993129	-5.434080	-2.167596	0.000000	-10.000000	0.391667	-23.333334	257.000000	1023.000000	1023.000000	2046.000000
42.299999	-0.027158	-16.050220	-3.293759	-4.962377	-5.668401	-2.125685	0.000000	-10.000000	0.391667	-23.366667	249.166672	1023.000000	1023.000000	2046.000000
42.320000	-0.027394	-16.189976	-3.473521	-4.877154	-5.785341	-2.053959	0.000000	-10.000000	0.375000	-23.116667	241.500000	1023.000000	1023.000000	2046.000000
42.340000	-0.027745	-16.397125	-3.779378	-4.752948	-5.766527	-2.098273	0.000000	-10.000000	0.366667	-22.966667	233.833328	1023.000000	1023.000000	2046.000000
42.360001	-0.028568	-16.883726	-3.810592	-4.922356	-5.935568	-2.215210	0.000000	-10.000000	0.358333	-22.583334	226.166672	1023.000000	1023.000000	2046.000000
42.380001	-0.030416	-17.975803	-4.039338	-5.181043	-6.139261	-2.616162	0.000000	-10.000000	0.358333	-22.433334	218.500000	1023.000000	1023.000000	2046.000000
42.400002	-0.032929	-19.460907	-4.610031	-5.318023	-6.454107	-3.078746	0.000000	-10.000000	0.358333	-22.000000	211.166672	1023.000000	1023.000000	2046.000000
42.419998	-0.035181	-20.792189	-5.043120	-5.464549	-6.867794	-3.416726	0.000000	-10.000000	0.341667	-21.583334	203.833328	1023.000000	1023.000000	2046.000000
42.439999	-0.036977	-21.853584	-5.317508	-5.658159	-7.280382	-3.597535	0.000000	-10.000000	0.325000	-21.000000	196.666672	1023.000000	1023.000000	2046.000000
42.459999	-0.038246	-22.603371	-5.719932	-5.651253	-7.464129	-3.768057	0.000000	-10.000000	0.308333	-20.516666	189.500000	1023.000000	1023.000000	2046.000000
42.480000	-0.039131	-23.126316	-6.031739	-5.611537	-7.627050	-3.855990	0.000000	-10.000000	0.300000	-20.066668	182.666672	1023.000000	1023.000000	2046.000000
42.500000	-0.039986	-23.631464	-6.131553	-5.649133	-7.895105	-3.955672	0.000000	-10.000000	0.283333	-19.616667	176.000000	1023.000000	1023.000000	2046.000000
42.520000	-0.040597	-23.992800	-6.342798	-5.520009	-8.003939	-4.126053	0.000000	-10.000000	0.266667	-19.066668	169.500000	1023.000000	1023.000000	2046.000000
42.540001	-0.041146	-24.317337	-6.612569	-5.391259	-8.087188	-4.226320	0.000000	-10.000000	0.241667	-18.583334	163.000000	1023.000000	1023.000000	2046.000000
42.560001	-0.041533	-24.546108	-6.638487	-5.387902	-8.289984	-4.229736	0.000000	-10.000000	0.233333	-18.016666	156.666672	1023.000000	1023.000000	2046.000000
42.580002	-0.041886	-24.754406	-6.730181	-5.273934	-8.478316	-4.271975	0.000000	-10.000000	0.216667	-17.400000	150.666672	1023.000000	1023.000000	2046.000000
42.599998	-0.042225	-24.955248	-6.993078	-5.159555	-8.505736	-4.296878	0.000000	-10.000000	0.208333	-16.799999	145.000000	1023.000000	1023.000000	2046.000000
42.619999	-0.042472	-25.100973	-7.009192	-5.165816	-8.621828	-4.304137	0.000000	-10.000000	0.200000	-16.416666	141.333328	1023.000000	1023.000000	2046.000000
42.639999	-0.042614	-25.185019	-6.990988	-5.183416	-8.745833	-4.264781	0.000000	-10.000000	0.200000	-16.083334	135.833328	1023.000000	1023.000000	2046.000000
42.660000	-0.042800	-25.294861	-7.056529	-5.226474	-8.816651	-4.195208	0.000000	-10.000000	0.200000	-15.900000	130.500000	1023.000000	1023.000000	2046.000000
42.680000	-0.042894	-25.350134	-7.045314	-5.471889	-8.748174	-4.084758	0.000000	-10.000000	0.200000	-16.066666	123.333336	1023.000000	1023.000000	2046.000000
42.700001	-0.043071	-25.454912	-6.876555	-5.824095	-8.840251	-3.914010	0.000000	-10.000000	0.208333	-16.500000	118.000000	1023.000000	1023.000000	2046.000000
42.720001	-0.043283	-25.580072	-6.808167	-6.131955	-8.848722	-3.791229	0.000000	-10.000000	0.208333	-16.866667	112.333336	1023.000000	1023.000000	2046.000000
42.740002	-0.043467	-25.688702	-6.774639	-6.449739	-8.739157	-3.725166	0.000000	-10.000000	0.200000	-16.716667	106.833336	1023.000000	1023.000000	2046.000000
42.759998	-0.043889	-25.938513	-6.621851	-6.805067	-8.809606	-3.701989	0.000000	-10.000000	0.175000	-16.300001	101.166664	1023.000000	1023.000000	2046.000000
42.779999	-0.044432	-26.259083	-6.605668	-7.019093	-8.882124	-3.752200	0.000000	-10.000000	0.166667	-15.750001	95.833336	1023.000000	1023.000000	2046.000000
42.799999	-0.044829	-26.494230	-6.727857	-7.120852	-8.806789	-3.838733	0.000000	-10.000000	0.158333	-15.150001	90.500000	1023.000000	1023.000000	2046.000000
42.820000	-0.045200	-26.713066	-6.624180	-7.294642	-8.941269	-3.852975	0.000000	-10.000000	0.158333	-14.666667	85.500000	1023.000000	1023.000000	2046.000000
42.840000	-0.045511	-26.896809	-6.607060	-7.338298	-9.074616	-3.876835	0.000000	-10.000000	0.158333	-14.316667	80.666664	1023.000000	1023.000000	2046.000000
42.860001	-0.045872	-27.110222	-6.794436	-7.328423	-9.055976	-3.931386	0.000000	-10.000000	0.158333	-13.800000	75.833336	1023.000000	1023.000000	2046.000000
42.880001	-0.046199	-27.303701	-6.731038	-7.432181	-9.158638	-3.981844	0.000000	-10.000000	0.133333	-13.100000	71.333336	1023.000000	1023.000000	2046.000000
42.900002	-0.046573	-27.524549	-6.778141	-7.491590	-9.309186	-3.945632	0.000000	-10.000000	0.108333	-12.350000	67.000000	1023.000000	1023.000000	2046.000000
42.919998	-0.046792	-27.654039	-6.932261	-7.449077	-9.272566	-4.000135	0.000000	-10.000000	0.083333	-11.783334	63.000000	1023.000000	1023.000000	2046.000000
42.939999	-0.046877	-27.704514	-6.889333	-7.545490	-9.319903	-3.949788	0.000000	-10.000000	0.083333	-11.416667	59.000000	1023.000000	1023.000000	2046.000000
42.959999	-0.046933	-27.737616	-6.859891	-7.565341	-9.404629	-3.907754	0.000000	-10.000000	0.075000	-11.100000	55.000000	1023.000000	1023.000000	2046.000000
42.980000	-0.046987	-27.769032	-6.923817	-7.515789	-9.418355	-3.911070	0.000000	-10.000000	0.066667	-10.983334	51.166668	1023.000000	1023.000000	2046.000000
43.000000	-0.046948	-27.746487	-6.932910	-7.502551	-9.395660	-3.915366	0.000000	-10.000000	0.058333	-10.883334	47.500000	1023.000000	1023.000000	2046.000000
43.020000	-0.046921	-27.730471	-6.827540	-7.553751	-9.484949	-3.864231	0.000000	-10.000000	0.050000	-10.650001	43.833332	1023.000000	1023.000000	2046.000000
43.040001	-0.046910	-27.723820	-6.882613	-7.495807	-9.491329	-3.854071	0.000000	-10.000000	0.050000	-10.300000	40.333332	1023.000000	1023.000000	2046.000000
43.060001	-0.046856	-27.691963	-6.912166	-7.497964	-9.463980	-3.817853	0.000000	-10.000000	0.050000	-9.816667	36.833332	1023.000000	1023.000000	2046.000000
43.080002	-0.046942	-27.742695	-6.830714	-7.542052	-9.568645	-3.801284	0.000000	-10.000000	0.050000	-9.483334	33.666668	1023.000000	1023.000000	2046.000000
43.099998	-0.046955	-27.750137	-6.922678	-7.432180	-9.535572	-3.859708	0.000000	-10.000000	0.050000	-9.033334	30.500000	1023.000000	1023.000000	2046.000000
43.119999	-0.046886	-27.709332	-6.944746	-7.436893	-9.518360	-3.809332	0.000000	-10.000000	0.041667	-8.583333	27.500000	1023.000000	1023.000000	2046.000000
43.139999	-0.046980	-27.764957	-6.857735	-7.465829	-9.674260	-3.767133	0.000000	-10.000000	0.041667	-8.066667	24.500000	1023.000000	1023.000000	2046.000000
43.160000	-0.046939	-27.741056	-6.906740	-7.419494	-9.659658	-3.755164	0.000000	-10.000000	0.033333	-7.683333	21.833334	1023.000000	1023.000000	2046.000000
43.180000	-0.046928	-27.734493	-7.008008	-7.367904	-9.611563	-3.747018	0.000000	-10.000000	0.041667	-7.350000	19.166666	1023.000000	1023.000000	2046.000000
43.200001	-0.046857	-27.692667	-6.878828	-7.391497	-9.714644	-3.707699	0.000000	-10.000000	0.041667	-7.083333	16.833334	1023.000000	1023.000000	2046.000000
43.220001	-0.046900	-27.718014	-6.949018	-7.293546	-9.735703	-3.739747	0.000000	-10.000000	0.050000	-6.850000	14.500000	1023.000000	1023.000000	2046.000000
43.240002	-0.046837	-27.680397	-7.017234	-7.281914	-9.663061	-3.718188	0.000000	-10.000000	0.033333	-6.650000	12.166667	1023.000000	1023.000000	2046.000000
43.259998	-0.046753	-27.631098	-6.901530	-7.304510	-9.761766	-3.663291	0.000000	-10.000000	0.025000	-6.466667	9.833333	1023.000000	1023.000000	2046.000000
43.279999	-0.046693	-27.595676	-6.933815	-7.228251	-9.791374	-3.642236	0.000000	-10.000000	0.008333	-6.266667	7.500000	1023.000000	1023.000000	2046.000000
43.299999	-0.046371	-27.405409	-6.965216	-7.136949	-9.689762	-3.613481	0.000000	-10.000000	0.016667	-6.050000	5.500000	1023.000000	1023.000000	2046.000000
43.320000	-0.045986	-27.177914	-6.872670	-7.033545	-9.706539	-3.565160	0.000000	-10.000000	0.008333	-5.750000	3.500000	1023.000000	1023.000000	2046.000000
43.340000	-0.045822	-27.080992	-6.926043	-6.907662	-9.696417	-3.550871	0.000000	-10.000000	0.008333	-5.466667	1.666667	1023.000000	1023.000000	2046.000000
43.360001	-0.045688	-27.001564	-6.954728	-6.894456	-9.673174	-3.479208	0.000000	-10.000000	0.008333	-5.183333	0.333333	1023.000000	1023.000000	2046.000000
43.380001	-0.045608	-26.954100	-6.859783	-6.856640	-9.776063	-3.461612	0.000000	-10.000000	0.008333	-4.950000	-1.000000	1023.000000	1023.000000	2046.000000
43.400002	-0.045490	-26.884787	-6.950144	-6.701194	-9.783798	-3.449651	0.000000	-10.000000	0.008333	-4.533334	-2.500000	1023.000000	1023.000000	2046.000000
43.419998	-0.045362	-26.808771	-7.051206	-6.541736	-9.811486	-3.404344	0.000000	-10.000000	0.000000	-3.933333	-4.166667	1023.000000	1023.000000	2046.000000
43.439999	-0.045099	-26.653343	-6.997404	-6.441198	-9.916772	-3.297968	0.000000	-10.000000	0.000000	-3.183333	-5.500000	1023.000000	1023.000000	2046.000000
43.459999	-0.044989	-26.588327	-7.140517	-6.245011	-9.852843	-3.349957	0.000000	-10.000000	0.000000	-2.116667	-6.333333	1023.000000	1023.000000	2046.000000
43.480000	-0.045140	-26.677454	-7.245236	-6.245061	-9.746706	-3.440451	0.000000	-10.000000	-0.008333	-0.300000	-6.833333	1023.000000	1023.000000	2046.000000
43.500000	-0.046508	-27.485996	-7.413535	-6.415038	-9.903234	-3.754189	0.000000	-10.000000	-0.025000	1.633333	-7.000000	1023.000000	1023.000000	2046.000000
43.520000	-0.048430	-28.622417	-7.769158	-6.554562	-10.160720	-4.137978	0.000000	-10.000000	-0.050000	3.766667	-7.000000	1023.000000	1023.000000	2046.000000
43.540001	-0.049903	-29.492437	-8.132010	-6.620737	-10.305409	-4.434280	0.000000	-10.000000	-0.066667	5.883334	-7.000000	1023.000000	1023.000000	2046.000000
43.560001	-0.050980	-30.128983	-8.284439	-6.675819	-10.577315	-4.591409	0.000000	-10.000000	-0.091667	8.383333	-7.000000	1023.000000	1023.000000	2046.000000
43.580002	-0.051583	-30.485662	-8.504456	-6.624182	-10.638254	-4.718771	0.000000	-10.000000	-0.116667	10.766667	-7.000000	1023.000000	1023.000000	2046.000000
43.599998	-0.051770	-30.595949	-8.713418	-6.539160	-10.530049	-4.813321	0.000000	-10.000000	-0.150000	12.766667	-7.000000	1023.000000	1023.000000	2046.000000
43.619999	-0.051764	-30.592411	-8.684910	-6.510757	-10.511488	-4.885255	0.000000	-10.000000	-0.175000	14.400001	-7.000000	1023.000000	1023.000000	2046.000000
43.639999	-0.051565	-30.475107	-8.715809	-6.271719	-10.548135	-4.939443	0.000000	-10.000000	-0.208333	16.000000	3.000000	1023.000000	1023.000000	2046.000000
43.660000	-0.051141	-30.224224	-8.786922	-6.042799	-10.405445	-4.989057	0.000000	-10.000000	-0.233333	17.466667	14.500000	1023.000000	1023.000000	2046.000000
43.680000	-0.050712	-29.970530	-8.661965	-5.898569	-10.388579	-5.021416	0.000000	-10.000000	-0.266667	18.916668	28.000000	1023.000000	1023.000000	2046.000000
43.700001	-0.050190	-29.662533	-8.601146	-5.687535	-10.383298	-4.990553	0.000000	-10.000000	-0.291667	20.183334	33.666668	1023.000000	1023.000000	2046.000000
43.720001	-0.049500	-29.254288	-8.586241	-5.533361	-10.198561	-4.936125	0.000000	-10.000000	-0.316667	21.316668	40.166668	1023.000000	1023.000000	2046.000000
43.740002	-0.048861	-28.876554	-8.389767	-5.443554	-10.159214	-4.884021	0.000000	-10.000000	-0.333333	22.316668	47.000000	1023.000000	1023.000000	2046.000000
43.759998	-0.048134	-28.447018	-8.304078	-5.295868	-10.045693	-4.801377	0.000000	-10.000000	-0.341667	23.050001	54.333332	1023.000000	1023.000000	2046.000000
43.779999	-0.047232	-27.914211	-8.214874	-5.304676	-9.787498	-4.607163	0.000000	-10.000000	-0.350000	23.566668	61.833332	1023.000000	1023.000000	2046.000000
43.799999	-0.046555	-27.514107	-7.889328	-5.493254	-9.700745	-4.430781	0.000000	-10.000000	-0.333333	23.533333	69.500000	1023.000000	1023.000000	2046.000000
43.820000	-0.045896	-27.124561	-7.674205	-5.701470	-9.574566	-4.174320	0.000000	-10.000000	-0.325000	23.299999	77.166664	1023.000000	1023.000000	2046.000000
43.840000	-0.045017	-26.605284	-7.453683	-5.901229	-9.287484	-3.962886	0.000000	-10.000000	-0.308333	22.750000	85.000000	1023.000000	1023.000000	2046.000000
43.860001	-0.044355	-26.213743	-7.088999	-6.180249	-9.100828	-3.843666	0.000000	-10.000000	-0.308333	22.633333	92.833336	1023.000000	1023.000000	2046.000000
43.880001	-0.043850	-25.915318	-6.890107	-6.303885	-8.908856	-3.812469	0.000000	-10.000000	-0.316667	22.666666	100.500000	1023.000000	1023.000000	2046.000000
43.900002	-0.043277	-25.576439	-6.732471	-6.468831	-8.612279	-3.762858	0.000000	-10.000000	-0.333333	23.049999	108.166664	1023.000000	1023.000000	2046.000000
43.919998	-0.042665	-25.215282	-6.474833	-6.512018	-8.482738	-3.745693	0.000000	-10.000000	-0.366667	23.650000	115.666664	1023.000000	1023.000000	2046.000000
43.939999	-0.042136	-24.902378	-6.263429	-6.538687	-8.435617	-3.664645	0.000000	-10.000000	-0.391667	24.200001	123.500000	1023.000000	1023.000000	2046.000000
43.959999	-0.041483	-24.516632	-6.139548	-6.514154	-8.225822	-3.637107	0.000000	-10.000000	-0.425000	24.900000	131.500000	1023.000000	1023.000000	2046.000000
43.980000	-0.040758	-24.087919	-5.961288	-6.457079	-8.063491	-3.606060	0.000000	-10.000000	-0.441667	25.316668	139.833328	1023.000000	1023.000000	2046.000000
44.000000	-0.040086	-23.691019	-5.797301	-6.381759	-7.937510	-3.574449	0.000000	-10.000000	-0.458333	25.766666	148.166672	1023.000000	1023.000000	2046.000000
44.020000	-0.039469	-23.326052	-5.695182	-6.324377	-7.797921	-3.508571	0.000000	-10.000000	-0.475000	26.000000	156.500000	1023.000000	1023.000000	2046.000000
44.040001	-0.038811	-22.937466	-5.606827	-6.320264	-7.593024	-3.417349	0.000000	-10.000000	-0.483333	26.366667	165.166672	1023.000000	1023.000000	2046.000000
44.060001	-0.037983	-22.447865	-5.380957	-6.280791	-7.458462	-3.327654	0.000000	-10.000000	-0.475000	26.733334	174.000000	1023.000000	1023.000000	2046.000000
44.080002	-0.037165	-21.964630	-5.266547	-6.213645	-7.308012	-3.176428	0.000000	-10.000000	-0.458333	26.850000	183.000000	1023.000000	1023.000000	2046.000000
44.099998	-0.036200	-21.394424	-5.168009	-6.114317	-7.041520	-3.070578	0.000000	-10.000000	-0.450000	26.766666	192.000000	1023.000000	1023.000000	2046.000000
44.119999	-0.035247	-20.831121	-4.916341	-6.012590	-6.923175	-2.979014	0.000000	-10.000000	-0.450000	26.566668	200.833328	1023.000000	1023.000000	2046.000000
44.139999	-0.034297	-20.269230	-4.749991	-5.900539	-6.810286	-2.808413	0.000000	-10.000000	-0.441667	26.483334	209.666672	1023.000000	1023.000000	2046.000000
44.160000	-0.033237	-19.643034	-4.675344	-5.749137	-6.507137	-2.711415	0.000000	-10.000000	-0.458333	26.283333	218.500000	1023.000000	1023.000000	2046.000000
44.180000	-0.032242	-19.055145	-4.387966	-5.668244	-6.395315	-2.603621	0.000000	-10.000000	-0.458333	26.333334	227.333328	1023.000000	1023.000000	2046.000000
44.200001	-0.031421	-18.569971	-4.271257	-5.562741	-6.275680	-2.460293	0.000000	-10.000000	-0.483333	26.316668	236.166672	1023.000000	1023.000000	2046.000000
44.220001	-0.030370	-17.948488	-4.161760	-5.439997	-6.015370	-2.331361	0.000000	-10.000000	-0.483333	26.549999	245.000000	1023.000000	1023.000000	2046.000000
44.240002	-0.029378	-17.362585	-3.914271	-5.314397	-5.879985	-2.253932	0.000000	-10.000000	-0.508333	26.833334	253.833328	1023.000000	1023.000000	2046.000000
44.259998	-0.028527	-16.859533	-3.773764	-5.214694	-5.795386	-2.075690	0.000000	-10.000000	-0.508333	26.883333	262.666656	1023.000000	1023.000000	2046.000000
44.279999	-0.027436	-16.214632	-3.677078	-5.072121	-5.516088	-1.949345	0.000000	-10.000000	-0.500000	27.066668	271.500000	1023.000000	1023.000000	2046.000000
44.299999	-0.026429	-15.619256	-3.445122	-4.943767	-5.394301	-1.836065	0.000000	-10.000000	-0.483333	27.000000	280.500000	1023.000000	1023.000000	2046.000000
44.320000	-0.025578	-15.116313	-3.337161	-4.790605	-5.258989	-1.729558	0.000000	-10.000000	-0.466667	27.050001	289.500000	1023.000000	1023.000000	2046.000000
44.340000	-0.024571	-14.521544	-3.215076	-4.677008	-5.021597	-1.607863	0.000000	-10.000000	-0.475000	26.983334	298.666656	1023.000000	1023.000000	2046.000000
44.360001	-0.023533	-13.907726	-2.995105	-4.521810	-4.874156	-1.516656	0.000000	-10.000000	-0.483333	26.650000	307.666656	1023.000000	1023.000000	2046.000000
44.380001	-0.022507	-13.301809	-2.838241	-4.397960	-4.719296	-1.346313	0.000000	-10.000000	-0.500000	26.900000	316.666656	1023.000000	1023.000000	2046.000000
44.400002	-0.021270	-12.570289	-2.690772	-4.230860	-4.445837	-1.202819	0.000000	-10.000000	-0.500000	26.633333	325.500000	1023.000000	1023.000000	2046.000000
44.419998	-0.019991	-11.814662	-2.430772	-4.010202	-4.310957	-1.062732	0.000000	-10.000000	-0.500000	26.800001	334.500000	1023.000000	1023.000000	2046.000000
44.439999	-0.018902	-11.170899	-2.283557	-3.802895	-4.144686	-0.939761	0.000000	-10.000000	-0.483333	26.583334	343.500000	1023.000000	1023.000000	2046.000000
44.459999	-0.017771	-10.502744	-2.190824	-3.631785	-3.871186	-0.808949	0.000000	-10.000000	-0.475000	26.716667	352.500000	1023.000000	1023.000000	2046.000000
44.480000	-0.016787	-9.921021	-1.943352	-3.483338	-3.800056	-0.694275	0.000000	-10.000000	-0.458333	26.483334	361.333344	1023.000000	1023.000000	2046.000000
44.500000	-0.015932	-9.415835	-1.849929	-3.337600	-3.684180	-0.544126	0.000000	-10.000000	-0.475000	26.350000	370.166656	1023.000000	1023.000000	2046.000000
44.520000	-0.014868	-8.786763	-1.809247	-3.087002	-3.526030	-0.364484	0.000000	-10.000000	-0.483333	26.183334	379.000000	1023.000000	1023.000000	2046.000000
44.540001	-0.013770	-8.137920	-1.639659	-2.816814	-3.522829	-0.158619	0.000000	-10.000000	-0.500000	26.066668	387.833344	1023.000000	1023.000000	2046.000000
44.560001	-0.012935	-7.644762	-1.649223	-2.668452	-3.340655	0.013569	0.000000	-10.000000	-0.491667	25.916666	396.500000	1023.000000	1023.000000	2046.000000
44.580002	-0.012301	-7.269739	-1.656644	-2.467120	-3.115545	-0.030430	0.000000	-10.000000	-0.475000	25.799999	405.166656	1023.000000	1023.000000	2046.000000
44.599998	-0.012582	-7.435953	-1.678282	-2.504184	-3.011768	-0.241719	0.000000	-10.000000	-0.458333	25.650000	413.833344	1023.000000	1023.000000	2046.000000
44.619999	-0.013965	-8.253364	-1.797189	-2.637479	-3.246240	-0.572455	0.000000	-10.000000	-0.450000	25.450001	419.666656	1023.000000	1023.000000	2046.000000
44.639999	-0.015155	-8.956328	-2.058232	-2.637906	-3.409896	-0.850294	0.000000	-10.000000	-0.441667	25.266668	428.000000	1023.000000	1023.000000	2046.000000
44.660000	-0.016041	-9.480121	-2.308845	-2.567770	-3.560046	-1.043460	0.000000	-10.000000	-0.433333	24.966667	436.333344	1023.000000	1023.000000	2046.000000
44.680000	-0.016404	-9.694921	-2.289168	-2.533562	-3.768178	-1.104013	0.000000	-10.000000	-0.433333	24.683334	447.500000	1023.000000	1023.000000	2046.000000
44.700001	-0.016278	-9.620069	-2.383762	-2.353537	-3.729834	-1.152936	0.000000	-10.000000	-0.441667	24.750000	455.833344	1023.000000	1023.000000	2046.000000
44.720001	-0.015876	-9.382936	-2.335662	-2.186068	-3.680136	-1.181071	0.000000	-10.000000	-0.450000	24.950001	464.000000	1023.000000	1023.000000	2046.000000
44.740002	-0.015522	-9.173707	-2.198017	-2.004670	-3.729500	-1.241520	0.000000	-10.000000	-0.450000	25.266666	472.333344	1023.000000	1023.000000	2046.000000
44.759998	-0.015003	-8.866755	-2.161033	-1.797888	-3.701380	-1.206454	0.000000	-10.000000	-0.441667	25.116667	480.666656	1023.000000	1023.000000	2046.000000
44.779999	-0.014338	-8.473722	-2.066544	-1.594097	-3.571655	-1.241426	0.000000	-10.000000	-0.416667	24.983334	489.166656	1023.000000	1023.000000	2046.000000
44.799999	-0.013710	-8.102466	-1.938196	-1.317951	-3.611149	-1.235170	0.000000	-10.000000	-0.383333	24.300001	497.500000	1023.000000	1023.000000	2046.000000
44.820000	-0.013015	-7.692008	-1.829107	-1.171083	-3.561390	-1.130428	0.000000	-10.000000	-0.350000	23.566668	505.833344	1023.000000	1023.000000	2046.000000
44.840000	-0.012263	-7.247291	-1.778979	-0.966285	-3.408185	-1.093843	0.000000	-10.000000	-0.316667	22.966667	513.833313	1023.000000	1023.000000	2046.000000
44.860001	-0.011540	-6.820171	-1.562217	-0.793772	-3.421310	-1.042872	0.000000	-10.000000	-0.283333	22.416668	521.500000	1023.000000	1023.000000	2046.000000
44.880001	-0.010771	-6.365701	-1.424818	-0.698820	-3.369153	-0.872909	0.000000	-10.000000	-0.258333	21.800001	529.000000	1023.000000	1023.000000	2046.000000
44.900002	-0.009943	-5.876344	-1.282632	-0.763748	-3.128211	-0.701753	0.000000	-10.000000	-0.241667	20.650000	536.333313	1023.000000	1023.000000	2046.000000
44.919998	-0.009011	-5.325299	-1.006114	-0.869310	-2.951421	-0.498453	0.000000	-10.000000	-0.216667	19.116667	543.500000	1023.000000	1023.000000	2046.000000
44.939999	-0.008339	-4.928328	-0.773552	-1.054670	-2.853557	-0.246549	0.000000	-10.000000	-0.191667	17.783333	550.166687	1023.000000	1023.000000	2046.000000
44.959999	-0.007450	-4.402928	-0.544949	-1.204824	-2.570311	-0.082845	0.000000	-10.000000	-0.158333	16.616667	556.500000	1023.000000	1023.000000	2046.000000
44.980000	-0.006784	-4.009466	-0.238170	-1.410254	-2.394216	0.033174	0.000000	-10.000000	-0.158333	15.783334	562.166687	1023.000000	1023.000000	2046.000000
45.000000	-0.006407	-3.786290	-0.028499	-1.577425	-2.216912	0.036545	0.000000	-10.000000	-0.150000	15.150001	567.500000	1023.000000	1023.000000	2046.000000
45.020000	-0.005964	-3.524659	0.126359	-1.676222	-2.028909	0.054113	0.000000	-10.000000	-0.166667	14.900001	572.500000	1023.000000	1023.000000	2046.000000
45.040001	-0.005538	-3.273189	0.332731	-1.755285	-1.904296	0.053661	0.000000	-10.000000	-0.166667	15.016666	577.500000	1023.000000	1023.000000	2046.000000
45.060001	-0.005093	-3.009811	0.559274	-1.813837	-1.806436	0.051189	0.000000	-10.000000	-0.166667	14.600000	582.500000	1023.000000	1023.000000	2046.000000
45.080002	-0.004522	-2.672676	0.631621	-1.851518	-1.613849	0.161071	0.000000	-10.000000	-0.150000	13.883333	587.500000	1023.000000	1023.000000	2046.000000
45.099998	-0.004130	-2.440712	0.753768	-1.849080	-1.503709	0.158309	0.000000	-10.000000	-0.125000	13.000000	592.333313	1023.000000	1023.000000	2046.000000
45.119999	-0.003799	-2.245368	0.933789	-1.917864	-1.468389	0.207096	0.000000	-10.000000	-0.108333	12.583333	596.833313	1023.000000	1023.000000	2046.000000
45.139999	-0.003454	-2.041060	0.953598	-1.930843	-1.320890	0.257075	0.000000	-10.000000	-0.083333	11.966667	601.000000	1023.000000	1023.000000	2046.000000
45.160000	-0.003127	-1.847865	0.993181	-1.958292	-1.187310	0.304556	0.000000	-10.000000	-0.066667	11.150001	605.000000	1023.000000	1023.000000	2046.000000
45.180000	-0.002645	-1.563177	1.152257	-1.918326	-1.145235	0.348127	0.000000	-10.000000	-0.033333	9.500000	609.000000	1023.000000	1023.000000	2046.000000
45.200001	-0.002366	-1.398377	1.164600	-1.943514	-1.064599	0.445136	0.000000	-10.000000	-0.016667	7.433333	612.500000	1023.000000	1023.000000	2046.000000
45.220001	-0.001915	-1.131506	1.242665	-1.908073	-0.945555	0.479457	0.000000	-10.000000	-0.008333	5.083333	615.333313	1023.000000	1023.000000	2046.000000
45.240002	-0.001724	-1.018711	1.332681	-1.912968	-0.951284	0.512860	0.000000	-10.000000	-0.008333	2.233333	617.333313	1023.000000	1023.000000	2046.000000
45.259998	-0.001459	-0.862286	1.292013	-1.872468	-0.838349	0.556518	0.000000	-10.000000	-0.008333	-0.300000	618.500000	1023.000000	1023.000000	2046.000000
45.279999	-0.001250	-0.738875	1.401522	-1.839084	-0.877377	0.576063	0.000000	-10.000000	0.000000	-2.133333	619.000000	1023.000000	1023.000000	2046.000000
45.299999	-0.001342	-0.793071	1.340017	-1.910949	-0.866072	0.643933	0.000000	-10.000000	0.016667	-4.166667	619.000000	1023.000000	1023.000000	2046.000000
45.320000	-0.001243	-0.734701	1.313836	-1.871061	-0.804151	0.626674	0.000000	-10.000000	0.033333	-5.633333	619.000000	1023.000000	1023.000000	2046.000000
45.340000	-0.001376	-0.813272	1.329426	-1.897998	-0.857784	0.613084	0.000000	-10.000000	0.058333	-8.133333	619.000000	1023.000000	1023.000000	2046.000000
45.360001	-0.001442	-0.852386	1.257523	-1.972195	-0.824722	0.687007	0.000000	-10.000000	0.066667	-9.516666	619.000000	1023.000000	1023.000000	2046.000000
45.380001	-0.001582	-0.934873	1.286698	-1.944906	-0.900295	0.623629	0.000000	-10.000000	0.083333	-11.166667	619.000000	1023.000000	1023.000000	2046.000000
45.400002	-0.001719	-1.015805	1.165302	-2.011639	-0.865977	0.696509	0.000000	-10.000000	0.091667	-12.083333	615.666687	1023.000000	1023.000000	2046.000000
45.419998	-0.001813	-1.071303	1.154053	-2.044422	-0.830564	0.649630	0.000000	-10.000000	0.100000	-12.916667	608.000000	1023.000000	1023.000000	2046.000000
45.439999	-0.001808	-1.068614	1.160371	-1.990683	-0.905842	0.667541	0.000000	-10.000000	0.108333	-13.650000	598.666687	1023.000000	1023.000000	2046.000000
45.459999	-0.001697	-1.003137	1.081584	-1.966186	-0.852308	0.733773	0.000000	-10.000000	0.133333	-14.250000	591.000000	1023.000000	1023.000000	2046.000000
45.480000	-0.001487	-0.878585	1.053502	-1.800137	-0.895126	0.763175	0.000000	-10.000000	0.166667	-14.750000	586.166687	1023.000000	1023.000000	2046.000000
45.500000	-0.001581	-0.934607	0.986252	-1.800160	-0.981406	0.860707	0.000000	-10.000000	0.191667	-15.250000	581.333313	1023.000000	1023.000000	2046.000000
45.520000	-0.001578	-0.932722	0.882974	-1.769104	-0.985552	0.938961	0.000000	-10.000000	0.208333	-15.850000	576.333313	1023.000000	1023.000000	2046.000000
45.540001	-0.001616	-0.955236	0.869148	-1.651489	-1.133646	0.960751	0.000000	-10.000000	0.216667	-16.616667	571.000000	1023.000000	1023.000000	2046.000000
45.560001	-0.002005	-1.185099	0.677126	-1.678218	-1.219179	1.035172	0.000000	-10.000000	0.241667	-17.350000	565.333313	1023.000000	1023.000000	2046.000000
45.580002	-0.002092	-1.236337	0.548780	-1.502610	-1.305500	1.022992	0.000000	-10.000000	0.250000	-18.233334	559.500000	1023.000000	1023.000000	2046.000000
45.599998	-0.002464	-1.455961	0.412301	-1.566394	-1.388684	1.086816	0.000000	-10.000000	0.275000	-18.983334	553.500000	1023.000000	1023.000000	2046.000000
45.619999	-0.003072	-1.815789	0.218294	-1.579407	-1.380589	0.925913	0.000000	-10.000000	0.283333	-19.600000	549.500000	1023.000000	1023.000000	2046.000000
45.639999	-0.004156	-2.456151	0.127901	-1.707529	-1.454125	0.577602	0.000000	-10.000000	0.316667	-20.350000	542.833313	1023.000000	1023.000000	2046.000000
45.660000	-0.006201	-3.664870	-0.220990	-2.068191	-1.637659	0.261970	0.000000	-10.000000	0.333333	-20.900002	538.166687	1023.000000	1023.000000	2046.000000
45.680000	-0.008611	-5.089266	-0.555097	-2.257360	-2.035242	-0.241567	0.000000	-10.000000	0.350000	-21.850000	528.666687	1023.000000	1023.000000	2046.000000
45.700001	-0.011037	-6.522891	-1.074037	-2.440537	-2.382205	-0.626112	0.000000	-10.000000	0.358333	-22.216667	521.333313	1023.000000	1023.000000	2046.000000
45.720001	-0.012783	-7.554671	-1.427733	-2.474024	-2.742236	-0.910678	0.000000	-10.000000	0.358333	-22.466667	511.500000	1023.000000	1023.000000	2046.000000
45.740002	-0.014218	-8.403090	-1.752891	-2.505319	-3.024873	-1.120006	0.000000	-10.000000	0.358333	-22.116667	504.000000	1023.000000	1023.000000	2046.000000
45.759998	-0.015178	-8.970387	-1.959124	-2.515875	-3.212964	-1.282424	0.000000	-10.000000	0.341667	-21.650000	496.666656	1023.000000	1023.000000	2046.000000
45.779999	-0.016126	-9.530414	-2.116836	-2.503811	-3.474179	-1.435587	0.000000	-10.000000	0.333333	-21.299999	491.833344	1023.000000	1023.000000	2046.000000
45.799999	-0.016950	-10.017327	-2.334391	-2.512688	-3.620359	-1.549889	0.000000	-10.000000	0.333333	-21.150000	484.666656	1023.000000	1023.000000	2046.000000
45.820000	-0.017506	-10.345928	-2.492497	-2.390570	-3.764978	-1.697883	0.000000	-10.000000	0.341667	-21.183332	477.500000	1023.000000	1023.000000	2046.000000
45.840000	-0.018154	-10.728729	-2.665250	-2.362130	-3.927105	-1.774245	0.000000	-10.000000	0.341667	-21.049999	468.000000	1023.000000	1023.000000	2046.000000
45.860001	-0.018545	-10.960168	-2.768238	-2.275469	-4.033754	-1.882706	0.000000	-10.000000	0.341667	-21.016666	461.000000	1023.000000	1023.000000	2046.000000
45.880001	-0.019092	-11.283494	-2.883436	-2.251946	-4.192266	-1.955845	0.000000	-10.000000	0.341667	-21.050001	454.000000	1023.000000	1023.000000	2046.000000
45.900002	-0.019466	-11.504299	-2.977418	-2.229913	-4.274433	-2.022535	0.000000	-10.000000	0.350000	-21.300001	447.000000	1023.000000	1023.000000	2046.000000
45.919998	-0.019812	-11.709015	-3.032125	-2.220630	-4.390698	-2.065561	0.000000	-10.000000	0.358333	-21.566668	440.000000	1023.000000	1023.000000	2046.000000
45.939999	-0.020239	-11.961484	-3.083735	-2.435115	-4.459634	-1.982999	0.000000	-10.000000	0.366667	-21.983334	432.833344	1023.000000	1023.000000	2046.000000
45.959999	-0.020523	-12.128977	-3.022808	-2.713586	-4.480592	-1.911990	0.000000	-10.000000	0.383333	-22.750000	425.500000	1023.000000	1023.000000	2046.000000
45.980000	-0.020931	-12.370189	-2.949006	-3.156598	-4.503132	-1.761453	0.000000	-10.000000	0.408333	-23.616667	417.833344	1023.000000	1023.000000	2046.000000
46.000000	-0.021254	-12.560841	-2.901862	-3.458268	-4.451634	-1.749076	0.000000	-10.000000	0.433333	-24.233334	412.666656	1023.000000	1023.000000	2046.000000
46.020000	-0.021657	-12.799165	-2.810191	-3.827244	-4.465361	-1.696369	0.000000	-10.000000	0.433333	-24.400002	404.666656	1023.000000	1023.000000	2046.000000
46.040001	-0.022299	-13.178821	-2.812960	-4.194359	-4.451160	-1.720341	0.000000	-10.000000	0.416667	-24.350000	399.333344	1023.000000	1023.000000	2046.000000
46.060001	-0.023024	-13.606920	-2.777323	-4.430336	-4.518183	-1.881077	0.000000	-10.000000	0.416667	-24.266668	391.000000	1023.000000	1023.000000	2046.000000
46.080002	-0.023662	-13.984385	-2.800470	-4.722043	-4.525512	-1.936360	0.000000	-10.000000	0.408333	-23.883333	382.666656	1023.000000	1023.000000	2046.000000
46.099998	-0.024213	-14.309749	-2.839462	-4.831686	-4.592894	-2.045706	0.000000	-10.000000	0.400000	-23.433334	372.000000	1023.000000	1023.000000	2046.000000
46.119999	-0.024797	-14.654961	-2.882073	-4.916667	-4.694120	-2.162102	0.000000	-10.000000	0.375000	-23.016666	364.333344	1023.000000	1023.000000	2046.000000
46.139999	-0.025387	-15.003807	-2.988182	-5.050714	-4.761255	-2.203656	0.000000	-10.000000	0.366667	-22.750000	356.666656	1023.000000	1023.000000	2046.000000
46.160000	-0.025960	-15.342401	-3.012055	-5.095757	-4.873029	-2.361560	0.000000	-10.000000	0.358333	-22.550001	349.000000	1023.000000	1023.000000	2046.000000
46.180000	-0.026502	-15.662714	-3.093061	-5.240154	-4.936450	-2.393048	0.000000	-10.000000	0.350000	-22.250000	338.833344	1023.000000	1023.000000	2046.000000
46.200001	-0.026976	-15.942977	-3.137764	-5.365320	-5.040097	-2.399797	0.000000	-10.000000	0.350000	-22.150002	334.000000	1023.000000	1023.000000	2046.000000
46.220001	-0.027445	-16.220139	-3.207077	-5.415000	-5.130219	-2.467844	0.000000	-10.000000	0.350000	-22.016668	326.500000	1023.000000	1023.000000	2046.000000
46.240002	-0.027814	-16.438076	-3.282759	-5.551699	-5.164598	-2.439019	0.000000	-10.000000	0.350000	-22.116667	319.000000	1023.000000	1023.000000	2046.000000
46.259998	-0.027964	-16.526768	-3.286134	-5.491006	-5.239620	-2.510008	0.000000	-10.000000	0.350000	-22.083334	309.166656	1023.000000	1023.000000	2046.000000
46.279999	-0.028286	-16.716967	-3.342657	-5.554763	-5.289325	-2.530221	0.000000	-10.000000	0.358333	-22.266666	301.833344	1023.000000	1023.000000	2046.000000
46.299999	-0.028596	-16.900192	-3.366373	-5.626574	-5.360757	-2.546489	0.000000	-10.000000	0.366667	-22.316668	297.000000	1023.000000	1023.000000	2046.000000
46.320000	-0.028963	-17.117199	-3.452618	-5.605874	-5.443912	-2.614795	0.000000	-10.000000	0.383333	-22.516666	289.500000	1023.000000	1023.000000	2046.000000
46.340000	-0.029259	-17.291845	-3.474034	-5.688710	-5.531292	-2.597809	0.000000	-10.000000	0.383333	-22.500000	282.000000	1023.000000	1023.000000	2046.000000
46.360001	-0.029660	-17.529268	-3.537491	-5.674129	-5.642098	-2.675550	0.000000	-10.000000	0.383333	-22.483334	274.500000	1023.000000	1023.000000	2046.000000
46.380001	-0.029933	-17.690458	-3.562033	-5.711322	-5.737250	-2.679853	0.000000	-10.000000	0.375000	-22.450001	267.000000	1023.000000	1023.000000	2046.000000
46.400002	-0.030349	-17.936544	-3.700631	-5.800364	-5.788479	-2.647069	0.000000	-10.000000	0.366667	-22.416668	259.666656	1023.000000	1023.000000	2046.000000
46.419998	-0.030705	-18.146931	-3.703949	-5.746311	-5.969332	-2.727339	0.000000	-10.000000	0.358333	-22.300001	249.666672	1023.000000	1023.000000	2046.000000
46.439999	-0.030998	-18.320095	-3.795029	-5.804552	-6.019677	-2.700838	0.000000	-10.000000	0.358333	-22.166668	242.333328	1023.000000	1023.000000	2046.000000
46.459999	-0.031457	-18.591105	-3.942734	-5.844127	-6.117598	-2.686646	0.000000	-10.000000	0.366667	-22.066668	237.333328	1023.000000	1023.000000	2046.000000
46.480000	-0.031789	-18.787458	-3.983190	-5.830722	-6.230852	-2.742694	0.000000	-10.000000	0.366667	-21.900002	230.000000	1023.000000	1023.000000	2046.000000
46.500000	-0.032153	-19.002432	-4.068548	-5.860378	-6.335805	-2.737702	0.000000	-10.000000	0.341667	-21.750000	222.666672	1023.000000	1023.000000	2046.000000
46.520000	-0.032394	-19.144972	-4.106562	-5.952904	-6.398702	-2.686804	0.000000	-10.000000	0.333333	-21.466667	213.000000	1023.000000	1023.000000	2046.000000
46.540001	-0.032678	-19.312620	-4.179976	-5.919640	-6.463245	-2.749761	0.000000	-10.000000	0.333333	-21.200001	205.833328	1023.000000	1023.000000	2046.000000
46.560001	-0.032903	-19.445704	-4.289679	-5.822934	-6.540443	-2.792649	0.000000	-10.000000	0.341667	-20.766668	198.666672	1023.000000	1023.000000	2046.000000
46.580002	-0.032937	-19.465988	-4.335161	-5.813648	-6.631836	-2.685343	0.000000	-10.000000	0.333333	-20.466667	193.833328	1023.000000	1023.000000	2046.000000
46.599998	-0.033221	-19.633904	-4.450380	-5.758774	-6.767518	-2.657231	0.000000	-10.000000	0.316667	-20.233334	187.166672	1023.000000	1023.000000	2046.000000
46.619999	-0.033519	-19.809864	-4.553386	-5.662769	-6.870525	-2.723185	0.000000	-10.000000	0.308333	-20.166668	182.833328	1023.000000	1023.000000	2046.000000
46.639999	-0.033648	-19.886250	-4.605961	-5.702194	-6.970729	-2.607366	0.000000	-10.000000	0.283333	-19.716667	176.166672	1023.000000	1023.000000	2046.000000
46.660000	-0.034049	-20.122759	-4.726851	-5.674836	-7.113958	-2.607113	0.000000	-10.000000	0.258333	-19.366667	169.500000	1023.000000	1023.000000	2046.000000
46.680000	-0.034372	-20.313702	-4.865337	-5.523521	-7.240687	-2.684156	0.000000	-10.000000	0.241667	-18.766668	160.833328	1023.000000	1023.000000	2046.000000
46.700001	-0.034433	-20.350126	-4.983947	-5.380304	-7.340129	-2.645746	0.000000	-10.000000	0.233333	-18.500000	152.500000	1023.000000	1023.000000	2046.000000
46.720001	-0.034694	-20.504250	-5.158309	-5.359488	-7.395543	-2.590909	0.000000	-10.000000	0.241667	-18.200001	146.500000	1023.000000	1023.000000	2046.000000
46.740002	-0.035062	-20.721710	-5.315289	-5.216290	-7.484821	-2.705310	0.000000	-10.000000	0.241667	-18.150000	142.500000	1023.000000	1023.000000	2046.000000
46.759998	-0.036149	-21.364326	-5.506252	-5.352595	-7.577749	-2.927729	0.000000	-10.000000	0.233333	-17.733334	136.500000	1023.000000	1023.000000	2046.000000
46.779999	-0.038437	-22.715996	-5.876702	-5.691028	-7.812196	-3.336070	0.000000	-10.000000	0.208333	-17.216667	130.500000	1023.000000	1023.000000	2046.000000
46.799999	-0.040850	-24.142263	-6.308149	-5.889857	-8.220927	-3.723330	0.000000	-10.000000	0.183333	-16.700001	124.500000	1023.000000	1023.000000	2046.000000
46.820000	-0.042783	-25.284880	-6.760679	-5.945164	-8.538143	-4.040894	0.000000	-10.000000	0.175000	-16.366667	120.833336	1023.000000	1023.000000	2046.000000
46.840000	-0.044228	-26.138716	-7.065896	-6.009577	-8.857921	-4.205322	0.000000	-10.000000	0.166667	-15.750000	115.666664	1023.000000	1023.000000	2046.000000
46.860001	-0.045257	-26.747086	-7.352321	-6.054745	-9.030885	-4.309135	0.000000	-10.000000	0.158333	-15.133333	110.500000	1023.000000	1023.000000	2046.000000
46.880001	-0.046010	-27.192038	-7.529707	-5.984460	-9.182760	-4.495109	0.000000	-10.000000	0.150000	-14.316667	103.666664	1023.000000	1023.000000	2046.000000
46.900002	-0.046646	-27.568081	-7.703386	-5.951478	-9.337673	-4.575543	0.000000	-10.000000	0.150000	-13.883333	100.333336	1023.000000	1023.000000	2046.000000
46.919998	-0.047076	-27.822206	-7.807117	-5.935880	-9.454737	-4.624474	0.000000	-10.000000	0.150000	-13.500000	95.500000	1023.000000	1023.000000	2046.000000
46.939999	-0.047383	-28.003065	-7.958935	-5.720657	-9.563932	-4.759541	0.000000	-10.000000	0.141667	-13.216667	92.500000	1023.000000	1023.000000	2046.000000
46.959999	-0.047763	-28.227991	-8.114638	-5.635184	-9.673656	-4.804512	0.000000	-10.000000	0.125000	-12.800000	88.166664	1023.000000	1023.000000	2046.000000
46.980000	-0.048032	-28.387083	-8.189919	-5.641925	-9.747822	-4.807416	0.000000	-10.000000	0.100000	-12.150001	84.000000	1023.000000	1023.000000	2046.000000
47.000000	-0.048279	-28.533045	-8.289551	-5.537841	-9.839460	-4.866193	0.000000	-10.000000	0.083333	-11.583334	80.000000	1023.000000	1023.000000	2046.000000
47.020000	-0.048308	-28.550013	-8.313714	-5.431501	-9.913115	-4.891684	0.000000	-10.000000	0.066667	-11.133334	76.000000	1023.000000	1023.000000	2046.000000
47.040001	-0.048412	-28.611473	-8.329426	-5.553929	-9.955537	-4.772580	0.000000	-10.000000	0.066667	-10.816667	72.166664	1023.000000	1023.000000	2046.000000
47.060001	-0.048543	-28.688850	-8.294641	-5.720353	-9.991102	-4.682754	0.000000	-10.000000	0.075000	-10.750000	68.500000	1023.000000	1023.000000	2046.000000
47.080002	-0.048718	-28.792387	-8.227195	-5.952080	-10.016319	-4.596793	0.000000	-10.000000	0.091667	-11.116667	64.833336	1023.000000	1023.000000	2046.000000
47.099998	-0.048607	-28.726957	-8.059108	-6.296896	-9.985749	-4.385205	0.000000	-10.000000	0.100000	-11.816667	61.000000	1023.000000	1023.000000	2046.000000
47.119999	-0.048618	-28.733004	-7.942904	-6.643064	-9.886378	-4.260659	0.000000	-10.000000	0.100000	-12.483334	57.000000	1023.000000	1023.000000	2046.000000
47.139999	-0.048962	-28.936399	-7.887218	-6.889367	-9.879498	-4.280317	0.000000	-10.000000	0.091667	-12.533334	53.000000	1023.000000	1023.000000	2046.000000
47.160000	-0.049252	-29.107946	-7.798119	-7.122972	-9.879515	-4.307342	0.000000	-10.000000	0.091667	-12.183333	49.000000	1023.000000	1023.000000	2046.000000
47.180000	-0.049596	-29.311499	-7.687125	-7.375226	-9.921613	-4.327535	0.000000	-10.000000	0.083333	-11.600000	45.000000	1023.000000	1023.000000	2046.000000
47.200001	-0.049840	-29.455561	-7.704461	-7.459500	-9.932174	-4.359426	0.000000	-10.000000	0.075000	-11.100000	41.000000	1023.000000	1023.000000	2046.000000
47.220001	-0.050103	-29.611004	-7.683634	-7.457061	-9.997587	-4.472722	0.000000	-10.000000	0.058333	-10.516666	37.333332	1023.000000	1023.000000	2046.000000
47.240002	-0.050315	-29.735966	-7.702831	-7.570847	-10.031586	-4.430702	0.000000	-10.000000	0.050000	-10.066667	33.666668	1023.000000	1023.000000	2046.000000
47.259998	-0.050521	-29.858135	-7.702497	-7.678137	-10.069607	-4.407895	0.000000	-10.000000	0.041667	-9.466667	30.333334	1023.000000	1023.000000	2046.000000
47.279999	-0.050754	-29.995378	-7.733752	-7.611300	-10.132553	-4.517775	0.000000	-10.000000	0.041667	-8.900001	27.000000	1023.000000	1023.000000	2046.000000
47.299999	-0.050889	-30.075176	-7.765219	-7.640706	-10.158265	-4.510987	0.000000	-10.000000	0.033333	-8.183333	24.166666	1023.000000	1023.000000	2046.000000
47.320000	-0.050932	-30.100748	-7.730622	-7.739007	-10.207829	-4.423291	0.000000	-10.000000	0.041667	-7.350000	21.333334	1023.000000	1023.000000	2046.000000
47.340000	-0.051021	-30.153156	-7.762677	-7.740948	-10.214704	-4.434829	0.000000	-10.000000	0.033333	-6.466667	18.833334	1023.000000	1023.000000	2046.000000
47.360001	-0.050962	-30.118523	-7.765345	-7.673049	-10.199237	-4.480891	0.000000	-10.000000	0.025000	-5.800000	16.500000	1023.000000	1023.000000	2046.000000
47.380001	-0.050648	-29.932978	-7.694480	-7.694691	-10.217668	-4.326138	0.000000	-10.000000	0.008333	-5.450000	14.666667	1023.000000	1023.000000	2046.000000
47.400002	-0.050404	-29.788544	-7.624976	-7.701220	-10.171949	-4.290400	0.000000	-10.000000	0.000000	-5.183333	13.000000	1023.000000	1023.000000	2046.000000
47.419998	-0.050241	-29.692167	-7.622164	-7.658002	-10.117747	-4.294255	0.000000	-10.000000	0.000000	-4.766667	11.333333	1023.000000	1023.000000	2046.000000
47.439999	-0.050092	-29.604631	-7.593234	-7.572929	-10.110683	-4.327785	0.000000	-10.000000	0.000000	-4.083333	9.833333	1023.000000	1023.000000	2046.000000
47.459999	-0.049822	-29.444828	-7.554624	-7.501537	-10.096573	-4.292094	0.000000	-10.000000	-0.008333	-3.016667	8.333333	1023.000000	1023.000000	2046.000000
47.480000	-0.049575	-29.298622	-7.482642	-7.568885	-10.099442	-4.147653	0.000000	-10.000000	-0.008333	-1.616667	7.500000	1023.000000	1023.000000	2046.000000
47.500000	-0.049364	-29.174034	-7.476922	-7.502702	-10.054080	-4.140331	0.000000	-10.000000	-0.008333	0.100000	7.000000	1023.000000	1023.000000	2046.000000
47.520000	-0.048997	-28.957283	-7.423944	-7.406228	-9.960464	-4.166648	0.000000	-10.000000	-0.033333	3.033333	7.000000	1023.000000	1023.000000	2046.000000
47.540001	-0.048594	-28.719332	-7.374897	-7.379797	-9.920706	-4.043932	0.000000	-10.000000	-0.066667	5.416667	7.000000	1023.000000	1023.000000	2046.000000
47.560001	-0.048139	-28.450153	-7.262698	-7.366453	-9.847977	-3.973025	0.000000	-10.000000	-0.100000	7.150000	7.000000	1023.000000	1023.000000	2046.000000
47.580002	-0.047702	-28.192125	-7.243981	-7.255759	-9.726516	-3.965868	0.000000	-10.000000	-0.091667	7.833333	7.000000	1023.000000	1023.000000	2046.000000
47.599998	-0.047212	-27.902267	-7.137163	-7.123038	-9.692131	-3.949936	0.000000	-10.000000	-0.091667	9.000000	7.000000	1023.000000	1023.000000	2046.000000
47.619999	-0.046524	-27.495705	-7.029271	-7.089190	-9.556682	-3.820561	0.000000	-10.000000	-0.108333	10.833334	7.000000	1023.000000	1023.000000	2046.000000
47.639999	-0.045927	-27.142775	-6.949456	-7.080208	-9.407627	-3.705483	0.000000	-10.000000	-0.133333	12.366667	7.000000	1023.000000	1023.000000	2046.000000
47.660000	-0.045321	-26.784729	-6.849766	-6.904466	-9.292552	-3.737945	0.000000	-10.000000	-0.158333	13.950001	7.000000	1023.000000	1023.000000	2046.000000
47.680000	-0.044387	-26.232487	-6.698439	-6.791541	-9.147130	-3.595378	0.000000	-10.000000	-0.191667	15.950000	16.000000	1023.000000	1023.000000	2046.000000
47.700001	-0.043501	-25.709373	-6.609726	-6.666905	-8.951141	-3.481600	0.000000	-10.000000	-0.225000	17.566666	25.000000	1023.000000	1023.000000	2046.000000
47.720001	-0.042876	-25.339602	-6.560653	-6.482766	-8.813841	-3.482342	0.000000	-10.000000	-0.250000	18.650000	34.000000	1023.000000	1023.000000	2046.000000
47.740002	-0.042157	-24.914671	-6.457591	-6.355451	-8.689274	-3.412354	0.000000	-10.000000	-0.266667	19.216667	36.000000	1023.000000	1023.000000	2046.000000
47.759998	-0.041339	-24.431210	-6.311145	-6.281393	-8.551029	-3.287643	0.000000	-10.000000	-0.283333	20.116667	40.166668	1023.000000	1023.000000	2046.000000
47.779999	-0.040704	-24.055805	-6.239130	-6.106491	-8.480423	-3.229762	0.000000	-10.000000	-0.308333	21.216667	46.666668	1023.000000	1023.000000	2046.000000
47.799999	-0.040061	-23.676123	-6.213336	-5.842074	-8.445624	-3.175088	0.000000	-10.000000	-0.316667	21.966667	53.666668	1023.000000	1023.000000	2046.000000
47.820000	-0.039177	-23.153349	-6.178066	-5.668794	-8.332465	-2.974023	0.000000	-10.000000	-0.333333	22.583334	60.833332	1023.000000	1023.000000	2046.000000
47.840000	-0.038338	-22.657694	-6.183114	-5.499709	-8.144717	-2.830154	0.000000	-10.000000	-0.341667	23.316668	68.333336	1023.000000	1023.000000	2046.000000
47.860001	-0.037808	-22.344746	-6.223975	-5.231526	-7.991894	-2.897350	0.000000	-10.000000	-0.350000	23.700001	76.000000	1023.000000	1023.000000	2046.000000
47.880001	-0.038176	-22.562159	-6.290299	-5.342784	-7.894199	-3.034875	0.000000	-10.000000	-0.358333	24.116667	84.000000	1023.000000	1023.000000	2046.000000
47.900002	-0.039508	-23.349110	-6.495889	-5.502415	-7.980139	-3.370667	0.000000	-10.000000	-0.358333	24.200001	92.000000	1023.000000	1023.000000	2046.000000
47.919998	-0.040915	-24.180738	-6.749423	-5.534253	-8.195538	-3.701525	0.000000	-10.000000	-0.366667	24.400000	100.000000	1023.000000	1023.000000	2046.000000
47.939999	-0.041759	-24.679329	-6.960428	-5.559592	-8.347479	-3.811831	0.000000	-10.000000	-0.366667	24.183334	108.000000	1023.000000	1023.000000	2046.000000
47.959999	-0.042066	-24.860769	-7.090173	-5.565858	-8.363947	-3.840791	0.000000	-10.000000	-0.375000	24.183334	116.000000	1023.000000	1023.000000	2046.000000
47.980000	-0.042243	-24.965776	-7.229700	-5.374362	-8.380607	-3.981107	0.000000	-10.000000	-0.383333	24.150000	124.000000	1023.000000	1023.000000	2046.000000
48.000000	-0.041857	-24.737562	-7.151112	-5.265023	-8.332661	-3.988767	0.000000	-10.000000	-0.400000	24.450001	132.000000	1023.000000	1023.000000	2046.000000
48.020000	-0.041415	-24.476486	-7.090292	-5.140905	-8.246727	-3.998561	0.000000	-10.000000	-0.425000	24.916668	140.000000	1023.000000	1023.000000	2046.000000
48.040001	-0.040935	-24.192476	-7.085056	-4.849473	-8.192722	-4.065225	0.000000	-10.000000	-0.425000	25.650002	148.333328	1023.000000	1023.000000	2046.000000
48.060001	-0.040287	-23.809433	-6.969552	-4.653374	-8.125845	-4.060662	0.000000	-10.000000	-0.416667	26.166668	156.833328	1023.000000	1023.000000	2046.000000
48.080002	-0.039458	-23.319492	-6.879581	-4.475942	-8.016121	-3.947849	0.000000	-10.000000	-0.416667	26.366667	165.666672	1023.000000	1023.000000	2046.000000
48.099998	-0.038730	-22.889694	-6.780256	-4.303684	-7.893199	-3.912556	0.000000	-10.000000	-0.433333	26.450001	174.333328	1023.000000	1023.000000	2046.000000
48.119999	-0.037948	-22.427500	-6.683124	-4.070092	-7.772941	-3.901344	0.000000	-10.000000	-0.450000	26.733334	183.166672	1023.000000	1023.000000	2046.000000
48.139999	-0.037065	-21.905329	-6.528125	-3.929177	-7.651539	-3.796488	0.000000	-10.000000	-0.450000	26.933334	192.000000	1023.000000	1023.000000	2046.000000
48.160000	-0.036123	-21.348875	-6.294605	-3.905030	-7.569607	-3.579635	0.000000	-10.000000	-0.433333	27.000000	201.000000	1023.000000	1023.000000	2046.000000
48.180000	-0.035199	-20.802698	-6.110884	-3.941488	-7.376353	-3.373972	0.000000	-10.000000	-0.416667	26.366667	210.000000	1023.000000	1023.000000	2046.000000
48.200001	-0.034354	-20.303177	-5.888421	-4.045924	-7.165237	-3.203594	0.000000	-10.000000	-0.400000	25.650000	219.000000	1023.000000	1023.000000	2046.000000
48.220001	-0.033467	-19.778994	-5.576042	-4.309170	-6.975552	-2.918230	0.000000	-10.000000	-0.383333	24.833334	227.666672	1023.000000	1023.000000	2046.000000
48.240002	-0.032538	-19.229734	-5.284275	-4.560133	-6.744160	-2.641166	0.000000	-10.000000	-0.375000	24.200001	236.000000	1023.000000	1023.000000	2046.000000
48.259998	-0.031881	-18.841417	-5.022218	-4.720493	-6.521542	-2.577164	0.000000	-10.000000	-0.358333	23.900002	244.000000	1023.000000	1023.000000	2046.000000
48.279999	-0.031350	-18.527954	-4.827707	-4.854468	-6.267010	-2.578769	0.000000	-10.000000	-0.358333	23.583334	252.000000	1023.000000	1023.000000	2046.000000
48.299999	-0.030738	-18.166155	-4.526549	-4.965982	-6.162084	-2.511539	0.000000	-10.000000	-0.358333	23.800001	260.000000	1023.000000	1023.000000	2046.000000
48.320000	-0.030015	-17.738619	-4.353999	-5.002959	-5.976370	-2.405290	0.000000	-10.000000	-0.375000	24.000000	268.000000	1023.000000	1023.000000	2046.000000
48.340000	-0.029398	-17.373938	-4.184337	-4.992652	-5.815170	-2.381778	0.000000	-10.000000	-0.391667	24.250000	276.000000	1023.000000	1023.000000	2046.000000
48.360001	-0.028645	-16.929008	-4.005941	-4.821938	-5.676779	-2.424350	0.000000	-10.000000	-0.408333	24.433334	284.000000	1023.000000	1023.000000	2046.000000
48.380001	-0.027873	-16.473148	-3.816544	-4.860937	-5.535704	-2.259964	0.000000	-10.000000	-0.425000	24.683334	292.000000	1023.000000	1023.000000	2046.000000
48.400002	-0.027111	-16.022446	-3.677202	-4.817268	-5.349465	-2.178511	0.000000	-10.000000	-0.450000	25.250000	300.333344	1023.000000	1023.000000	2046.000000
48.419998	-0.026471	-15.644658	-3.561962	-4.710028	-5.230566	-2.142101	0.000000	-10.000000	-0.466667	25.616667	308.666656	1023.000000	1023.000000	2046.000000
48.439999	-0.025644	-15.155627	-3.395902	-4.684567	-5.083710	-1.991448	0.000000	-10.000000	-0.466667	25.800001	317.333344	1023.000000	1023.000000	2046.000000
48.459999	-0.024607	-14.542917	-3.203564	-4.591733	-4.931430	-1.816191	0.000000	-10.000000	-0.458333	25.650000	325.833344	1023.000000	1023.000000	2046.000000
48.480000	-0.023850	-14.095579	-3.096402	-4.469392	-4.770263	-1.759522	0.000000	-10.000000	-0.450000	25.550001	334.500000	1023.000000	1023.000000	2046.000000
48.500000	-0.022825	-13.489614	-2.951772	-4.324589	-4.526970	-1.686282	0.000000	-10.000000	-0.450000	25.283335	343.000000	1023.000000	1023.000000	2046.000000
48.520000	-0.021878	-12.929930	-2.765162	-4.284954	-4.404227	-1.475587	0.000000	-10.000000	-0.441667	25.116667	351.500000	1023.000000	1023.000000	2046.000000
48.540001	-0.020825	-12.307682	-2.547990	-4.141935	-4.207331	-1.410427	0.000000	-10.000000	-0.433333	24.950001	359.833344	1023.000000	1023.000000	2046.000000
48.560001	-0.019910	-11.766723	-2.399451	-3.995954	-4.024618	-1.346700	0.000000	-10.000000	-0.433333	25.100000	368.333344	1023.000000	1023.000000	2046.000000
48.580002	-0.018835	-11.131717	-2.189386	-3.906129	-3.894812	-1.141389	0.000000	-10.000000	-0.433333	25.000000	376.666656	1023.000000	1023.000000	2046.000000
48.599998	-0.017862	-10.556354	-2.030494	-3.776979	-3.727010	-1.021870	0.000000	-10.000000	-0.433333	25.200001	385.000000	1023.000000	1023.000000	2046.000000
48.619999	-0.017023	-10.060638	-1.902862	-3.605821	-3.567013	-0.984943	0.000000	-10.000000	-0.425000	25.016666	393.333344	1023.000000	1023.000000	2046.000000
48.639999	-0.016031	-9.474417	-1.696013	-3.516918	-3.430155	-0.831331	0.000000	-10.000000	-0.416667	25.100000	401.666656	1023.000000	1023.000000	2046.000000
48.660000	-0.015027	-8.880808	-1.563631	-3.443777	-3.263542	-0.609858	0.000000	-10.000000	-0.425000	25.116667	410.166656	1023.000000	1023.000000	2046.000000
48.680000	-0.014136	-8.354288	-1.402327	-3.294708	-3.107817	-0.549436	0.000000	-10.000000	-0.433333	25.250000	418.500000	1023.000000	1023.000000	2046.000000
48.700001	-0.013169	-7.783101	-1.312163	-3.099648	-2.888807	-0.482482	0.000000	-10.000000	-0.441667	25.433334	427.000000	1023.000000	1023.000000	2046.000000
48.720001	-0.012073	-7.135303	-1.064718	-3.028338	-2.767825	-0.274423	0.000000	-10.000000	-0.425000	25.333334	435.500000	1023.000000	1023.000000	2046.000000
48.740002	-0.011020	-6.512775	-0.897748	-2.849703	-2.614486	-0.150838	0.000000	-10.000000	-0.408333	25.150000	444.000000	1023.000000	1023.000000	2046.000000
48.759998	-0.009979	-5.897413	-0.725510	-2.645761	-2.425809	-0.100333	0.000000	-10.000000	-0.408333	25.000000	452.500000	1023.000000	1023.000000	2046.000000
48.779999	-0.008681	-5.130746	-0.528082	-2.405474	-2.219918	0.022728	0.000000	-10.000000	-0.400000	24.800001	460.833344	1023.000000	1023.000000	2046.000000
48.799999	-0.007443	-4.398797	-0.340830	-2.239313	-2.099180	0.280525	0.000000	-10.000000	-0.391667	24.533335	469.000000	1023.000000	1023.000000	2046.000000
48.820000	-0.006375	-3.767353	-0.202659	-2.043741	-1.924392	0.403439	0.000000	-10.000000	-0.358333	23.816668	477.000000	1023.000000	1023.000000	2046.000000
48.840000	-0.005519	-3.261825	-0.149486	-1.858077	-1.790178	0.535915	0.000000	-10.000000	-0.325000	23.266666	485.000000	1023.000000	1023.000000	2046.000000
48.860001	-0.004472	-2.642828	0.046442	-1.685896	-1.714345	0.710970	0.000000	-10.000000	-0.283333	22.533333	493.000000	1023.000000	1023.000000	2046.000000
48.880001	-0.003590	-2.121748	0.095604	-1.487471	-1.625605	0.895724	0.000000	-10.000000	-0.258333	21.833334	500.833344	1023.000000	1023.000000	2046.000000
48.900002	-0.002721	-1.608127	0.125809	-1.169684	-1.538922	0.974671	0.000000	-10.000000	-0.241667	20.816668	508.333344	1023.000000	1023.000000	2046.000000
48.919998	-0.001872	-1.106522	0.168653	-0.984582	-1.454170	1.163576	0.000000	-10.000000	-0.233333	19.800001	515.500000	1023.000000	1023.000000	2046.000000
48.939999	-0.001093	-0.645798	0.219952	-0.824074	-1.317264	1.275589	0.000000	-10.000000	-0.233333	19.116667	522.166687	1023.000000	1023.000000	2046.000000
48.959999	-0.001066	-0.630226	0.238036	-0.840021	-1.260080	1.231839	0.000000	-10.000000	-0.225000	18.666666	528.666687	1023.000000	1023.000000	2046.000000
48.980000	-0.002201	-1.301035	0.109972	-0.942714	-1.261243	0.792949	0.000000	-10.000000	-0.208333	18.416666	535.000000	1023.000000	1023.000000	2046.000000
49.000000	-0.003869	-2.286608	-0.123284	-1.051318	-1.520183	0.408178	0.000000	-10.000000	-0.183333	18.049999	541.333313	1023.000000	1023.000000	2046.000000
49.020000	-0.005176	-3.058778	-0.370769	-1.129159	-1.777226	0.218377	0.000000	-10.000000	-0.183333	17.900000	547.500000	1023.000000	1023.000000	2046.000000
49.040001	-0.005937	-3.508511	-0.554219	-1.024489	-1.977929	0.048127	0.000000	-10.000000	-0.191667	17.783333	553.500000	1023.000000	1023.000000	2046.000000
49.060001	-0.006166	-3.644006	-0.615863	-0.866176	-2.042374	-0.119592	0.000000	-10.000000	-0.200000	17.900000	559.500000	1023.000000	1023.000000	2046.000000
49.080002	-0.006080	-3.593320	-0.555545	-0.782512	-2.146435	-0.108828	0.000000	-10.000000	-0.208333	18.016666	565.500000	1023.000000	1023.000000	2046.000000
49.099998	-0.005951	-3.517166	-0.554373	-0.706715	-2.176904	-0.079174	0.000000	-10.000000	-0.200000	18.233334	571.500000	1023.000000	1023.000000	2046.000000
49.119999	-0.005783	-3.417953	-0.517008	-0.524494	-2.223474	-0.152977	0.000000	-10.000000	-0.183333	18.150000	577.500000	1023.000000	1023.000000	2046.000000
49.139999	-0.005528	-3.266886	-0.504897	-0.306219	-2.197706	-0.258063	0.000000	-10.000000	-0.150000	17.583334	583.500000	1023.000000	1023.000000	2046.000000
49.160000	-0.004971	-2.937603	-0.433522	-0.142474	-2.179789	-0.181818	0.000000	-10.000000	-0.125000	16.716667	589.500000	1023.000000	1023.000000	2046.000000
49.180000	-0.004618	-2.729113	-0.388304	-0.002246	-2.243663	-0.094900	0.000000	-10.000000	-0.116667	15.766667	595.166687	1023.000000	1023.000000	2046.000000
49.200001	-0.004175	-2.467583	-0.311220	0.185147	-2.207585	-0.133926	0.000000	-10.000000	-0.125000	14.800000	600.500000	1023.000000	1023.000000	2046.000000
49.220001	-0.003736	-2.208269	-0.221196	0.326593	-2.201434	-0.112232	0.000000	-10.000000	-0.125000	13.566667	605.500000	1023.000000	1023.000000	2046.000000
49.240002	-0.003229	-1.908542	-0.132891	0.376617	-2.153421	0.001152	0.000000	-10.000000	-0.100000	12.050000	610.333313	1023.000000	1023.000000	2046.000000
49.259998	-0.002763	-1.632936	-0.059438	0.343262	-2.098615	0.181856	0.000000	-10.000000	-0.066667	10.450000	614.666687	1023.000000	1023.000000	2046.000000
49.279999	-0.002313	-1.367038	0.101999	0.222929	-2.011789	0.319823	0.000000	-10.000000	-0.033333	8.633333	618.500000	1023.000000	1023.000000	2046.000000
49.299999	-0.001856	-1.097072	0.245616	0.035278	-1.825174	0.447208	0.000000	-10.000000	-0.016667	6.666667	621.666687	1023.000000	1023.000000	2046.000000
49.320000	-0.001296	-0.765992	0.514868	-0.206346	-1.724605	0.650091	0.000000	-10.000000	0.000000	4.400000	624.333313	1023.000000	1023.000000	2046.000000
49.340000	-0.001013	-0.598943	0.642758	-0.428005	-1.644455	0.830759	0.000000	-10.000000	0.000000	2.416667	626.000000	1023.000000	1023.000000	2046.000000
49.360001	-0.000964	-0.569520	0.722157	-0.604145	-1.420250	0.732717	0.000000	-10.000000	0.000000	0.933333	626.833313	1023.000000	1023.000000	2046.000000
49.380001	-0.000921	-0.544556	0.888312	-0.823021	-1.303814	0.693966	0.000000	-10.000000	0.008333	0.200000	627.000000	1023.000000	1023.000000	2046.000000
49.400002	-0.000838	-0.495133	1.040078	-1.007124	-1.241110	0.713023	0.000000	-10.000000	0.008333	0.000000	627.000000	1023.000000	1023.000000	2046.000000
49.419998	-0.001000	-0.590804	1.060889	-1.141970	-1.274045	0.764322	0.000000	-10.000000	0.008333	0.000000	627.000000	1023.000000	1023.000000	2046.000000
49.439999	-0.001052	-0.621812	1.046190	-1.203755	-1.130158	0.665911	0.000000	-10.000000	0.000000	-0.616667	627.000000	1023.000000	1023.000000	2046.000000
49.459999	-0.001069	-0.631961	1.098045	-1.283282	-1.074695	0.627970	0.000000	-10.000000	0.016667	-1.533333	627.000000	1023.000000	1023.000000	2046.000000
49.480000	-0.001118	-0.660591	1.146352	-1.435129	-1.035581	0.663766	0.000000	-10.000000	0.016667	-2.800000	627.000000	1023.000000	1023.000000	2046.000000
49.500000	-0.001288	-0.761494	1.118439	-1.555936	-1.075997	0.752000	0.000000	-10.000000	0.016667	-3.716667	627.000000	1023.000000	1023.000000	2046.000000
49.520000	-0.001492	-0.881672	1.096778	-1.656971	-1.087921	0.766441	0.000000	-10.000000	0.008333	-4.583333	627.000000	1023.000000	1023.000000	2046.000000
49.540001	-0.001570	-0.927654	1.068906	-1.656971	-1.013448	0.673859	0.000000	-10.000000	0.025000	-5.400000	627.000000	1023.000000	1023.000000	2046.000000
49.560001	-0.001473	-0.870301	1.099898	-1.684986	-0.916139	0.630926	0.000000	-10.000000	0.041667	-6.333333	627.000000	1023.000000	1023.000000	2046.000000
49.580002	-0.001487	-0.878671	1.103079	-1.781554	-0.916706	0.716510	0.000000	-10.000000	0.050000	-7.366667	627.000000	1023.000000	1023.000000	2046.000000
49.599998	-0.001455	-0.859949	1.123208	-1.838530	-0.931665	0.787038	0.000000	-10.000000	0.050000	-8.366667	627.000000	1023.000000	1023.000000	2046.000000
49.619999	-0.001494	-0.883034	1.117380	-1.858380	-0.908630	0.766596	0.000000	-10.000000	0.058333	-9.233334	627.000000	1023.000000	1023.000000	2046.000000
49.639999	-0.001612	-0.952630	1.107895	-1.881574	-0.861784	0.682833	0.000000	-10.000000	0.075000	-10.016666	623.500000	1023.000000	1023.000000	2046.000000
49.660000	-0.001566	-0.925551	1.145967	-1.905375	-0.875107	0.708963	0.000000	-10.000000	0.100000	-11.016666	614.500000	1023.000000	1023.000000	2046.000000
49.680000	-0.001848	-1.092158	1.138002	-2.017089	-0.958073	0.745002	0.000000	-10.000000	0.116667	-11.766666	605.500000	1023.000000	1023.000000	2046.000000
49.700001	-0.001989	-1.175717	1.064412	-2.019918	-0.934021	0.713810	0.000000	-10.000000	0.116667	-12.533334	598.666687	1023.000000	1023.000000	2046.000000
49.720001	-0.002112	-1.248065	1.030351	-2.000800	-0.902808	0.625192	0.000000	-10.000000	0.108333	-12.983334	595.666687	1023.000000	1023.000000	2046.000000
49.740002	-0.002185	-1.291152	1.042126	-2.076683	-0.939788	0.683192	0.000000	-10.000000	0.108333	-13.700001	591.333313	1023.000000	1023.000000	2046.000000
49.759998	-0.002428	-1.434813	0.993902	-2.117349	-0.999897	0.688531	0.000000	-10.000000	0.141667	-14.316667	586.666687	1023.000000	1023.000000	2046.000000
49.779999	-0.002499	-1.477186	0.958521	-2.082328	-1.041323	0.687945	0.000000	-10.000000	0.175000	-14.816667	582.000000	1023.000000	1023.000000	2046.000000
49.799999	-0.002316	-1.368803	0.948099	-1.956891	-0.954544	0.594534	0.000000	-10.000000	0.200000	-15.200000	577.000000	1023.000000	1023.000000	2046.000000
49.820000	-0.002072	-1.224706	0.916839	-1.897452	-0.977247	0.733154	0.000000	-10.000000	0.200000	-15.450000	571.833313	1023.000000	1023.000000	2046.000000
49.840000	-0.002156	-1.274045	0.824668	-1.838818	-1.075411	0.815516	0.000000	-10.000000	0.200000	-15.766667	566.666687	1023.000000	1023.000000	2046.000000
49.860001	-0.002135	-1.261718	0.772897	-1.827737	-1.164379	0.957501	0.000000	-10.000000	0.208333	-16.100000	561.333313	1023.000000	1023.000000	2046.000000
49.880001	-0.002180	-1.288425	0.781112	-1.726577	-1.221243	0.878283	0.000000	-10.000000	0.216667	-16.583334	556.000000	1023.000000	1023.000000	2046.000000
49.900002	-0.002306	-1.362950	0.616229	-1.668522	-1.268060	0.957403	0.000000	-10.000000	0.233333	-17.133333	550.333313	1023.000000	1023.000000	2046.000000
49.919998	-0.002508	-1.481987	0.462781	-1.562137	-1.403801	1.021171	0.000000	-10.000000	0.241667	-17.866667	544.500000	1023.000000	1023.000000	2046.000000
49.939999	-0.002965	-1.752164	0.307902	-1.562239	-1.437782	0.939954	0.000000	-10.000000	0.250000	-18.566668	538.500000	1023.000000	1023.000000	2046.000000
49.959999	-0.003634	-2.147677	0.196987	-1.645530	-1.401453	0.702319	0.000000	-10.000000	0.250000	-19.283333	532.500000	1023.000000	1023.000000	2046.000000
49.980000	-0.004850	-2.866315	0.046503	-1.871201	-1.561200	0.519582	0.000000	-10.000000	0.258333	-19.866667	526.166687	1023.000000	1023.000000	2046.000000
50.000000	-0.006946	-4.104989	-0.303140	-2.094471	-1.808264	0.100886	0.000000	-10.000000	0.291667	-20.550001	519.500000	1023.000000	1023.000000	2046.000000
50.020000	-0.009214	-5.445391	-0.694927	-2.335408	-2.014707	-0.400349	0.000000	-10.000000	0.325000	-21.266666	512.500000	1023.000000	1023.000000	2046.000000
50.040001	-0.011375	-6.722743	-1.112745	-2.481427	-2.455634	-0.672937	0.000000	-10.000000	0.350000	-21.616667	505.500000	1023.000000	1023.000000	2046.000000
50.060001	-0.013208	-7.805913	-1.492455	-2.513965	-2.822295	-0.977198	0.000000	-10.000000	0.350000	-21.750000	498.333344	1023.000000	1023.000000	2046.000000
50.080002	-0.014478	-8.556269	-1.762582	-2.476901	-3.065326	-1.251459	0.000000	-10.000000	0.350000	-21.483334	491.166656	1023.000000	1023.000000	2046.000000
50.099998	-0.015427	-9.117261	-1.999418	-2.536884	-3.205184	-1.375776	0.000000	-10.000000	0.341667	-21.266666	484.000000	1023.000000	1023.000000	2046.000000
50.119999	-0.016416	-9.701666	-2.160129	-2.591566	-3.476846	-1.473124	0.000000	-10.000000	0.341667	-21.283333	477.000000	1023.000000	1023.000000	2046.000000
50.139999	-0.017141	-10.130594	-2.362664	-2.484739	-3.615458	-1.667732	0.000000	-10.000000	0.341667	-21.583334	469.833344	1023.000000	1023.000000	2046.000000
50.160000	-0.017743	-10.486088	-2.473155	-2.453546	-3.719840	-1.839547	0.000000	-10.000000	0.350000	-22.050001	462.500000	1023.000000	1023.000000	2046.000000
50.180000	-0.018351	-10.845261	-2.590254	-2.434745	-3.957633	-1.862629	0.000000	-10.000000	0.350000	-22.266666	455.166656	1023.000000	1023.000000	2046.000000
50.200001	-0.018950	-11.199398	-2.799045	-2.338121	-4.094981	-1.967251	0.000000	-10.000000	0.341667	-22.266666	447.666656	1023.000000	1023.000000	2046.000000
50.220001	-0.019256	-11.380251	-2.877190	-2.305297	-4.111100	-2.086664	0.000000	-10.000000	0.350000	-22.066668	440.333344	1023.000000	1023.000000	2046.000000
50.240002	-0.019776	-11.687670	-2.985065	-2.365308	-4.293025	-2.044270	0.000000	-10.000000	0.358333	-21.933334	432.833344	1023.000000	1023.000000	2046.000000
50.259998	-0.020136	-11.900123	-3.065743	-2.364490	-4.415027	-2.054864	0.000000	-10.000000	0.366667	-21.716667	425.500000	1023.000000	1023.000000	2046.000000
50.279999	-0.020395	-12.053164	-3.053015	-2.533658	-4.440754	-2.025736	0.000000	-10.000000	0.366667	-21.916668	418.166656	1023.000000	1023.000000	2046.000000
50.299999	-0.020660	-12.210293	-2.983594	-2.923790	-4.403667	-1.899241	0.000000	-10.000000	0.375000	-22.366667	411.000000	1023.000000	1023.000000	2046.000000
50.320000	-0.021138	-12.492526	-2.979472	-3.285557	-4.480979	-1.746519	0.000000	-10.000000	0.408333	-23.366667	403.666656	1023.000000	1023.000000	2046.000000
50.340000	-0.021591	-12.760253	-2.939822	-3.648480	-4.472285	-1.699666	0.000000	-10.000000	0.433333	-24.066668	396.000000	1023.000000	1023.000000	2046.000000
50.360001	-0.021967	-12.982479	-2.854002	-3.977729	-4.400716	-1.750032	0.000000	-10.000000	0.466667	-24.366667	388.000000	1023.000000	1023.000000	2046.000000
50.380001	-0.022616	-13.366029	-2.794964	-4.327218	-4.489985	-1.753862	0.000000	-10.000000	0.466667	-24.250000	379.666656	1023.000000	1023.000000	2046.000000
50.400002	-0.023428	-13.845866	-2.844208	-4.624228	-4.540712	-1.836718	0.000000	-10.000000	0.466667	-24.100000	371.333344	1023.000000	1023.000000	2046.000000
50.419998	-0.024120	-14.255156	-2.878824	-4.826931	-4.565408	-1.983994	0.000000	-10.000000	0.450000	-23.766666	363.000000	1023.000000	1023.000000	2046.000000
50.439999	-0.024703	-14.599300	-2.926307	-5.013436	-4.584802	-2.074756	0.000000	-10.000000	0.450000	-23.533333	355.333344	1023.000000	1023.000000	2046.000000
50.459999	-0.025332	-14.971472	-2.976731	-5.080402	-4.767487	-2.146851	0.000000	-10.000000	0.416667	-23.233334	347.666656	1023.000000	1023.000000	2046.000000
50.480000	-0.025858	-15.281814	-3.039304	-5.133763	-4.878232	-2.230515	0.000000	-10.000000	0.391667	-23.216667	340.000000	1023.000000	1023.000000	2046.000000
50.500000	-0.026405	-15.605226	-3.136986	-5.215369	-4.922493	-2.330378	0.000000	-10.000000	0.366667	-22.983334	332.000000	1023.000000	1023.000000	2046.000000
50.520000	-0.027035	-15.977714	-3.218529	-5.379493	-4.991443	-2.388249	0.000000	-10.000000	0.366667	-22.866667	324.333344	1023.000000	1023.000000	2046.000000
50.540001	-0.027552	-16.282961	-3.296089	-5.457139	-5.117603	-2.412131	0.000000	-10.000000	0.358333	-22.616667	316.666656	1023.000000	1023.000000	2046.000000
50.560001	-0.027959	-16.523767	-3.390583	-5.518311	-5.179832	-2.435043	0.000000	-10.000000	0.350000	-22.550001	309.333344	1023.000000	1023.000000	2046.000000
50.580002	-0.028279	-16.712622	-3.437191	-5.606819	-5.198586	-2.470025	0.000000	-10.000000	0.350000	-22.583334	301.666656	1023.000000	1023.000000	2046.000000
50.599998	-0.028640	-16.926073	-3.474333	-5.624774	-5.370615	-2.456351	0.000000	-10.000000	0.341667	-22.616667	294.333344	1023.000000	1023.000000	2046.000000
50.619999	-0.029043	-17.164684	-3.577387	-5.597308	-5.444220	-2.545768	0.000000	-10.000000	0.350000	-22.750000	286.666656	1023.000000	1023.000000	2046.000000
50.639999	-0.029171	-17.240088	-3.581633	-5.669756	-5.419863	-2.568835	0.000000	-10.000000	0.358333	-22.600000	279.166656	1023.000000	1023.000000	2046.000000
50.660000	-0.029610	-17.499752	-3.596570	-5.754931	-5.652200	-2.496050	0.000000	-10.000000	0.375000	-22.650000	271.500000	1023.000000	1023.000000	2046.000000
50.680000	-0.029944	-17.696821	-3.692926	-5.694610	-5.710635	-2.598650	0.000000	-10.000000	0.366667	-22.450001	264.000000	1023.000000	1023.000000	2046.000000
50.700001	-0.030218	-17.858606	-3.724936	-5.752257	-5.748915	-2.632497	0.000000	-10.000000	0.358333	-22.450001	256.500000	1023.000000	1023.000000	2046.000000
50.720001	-0.030562	-18.061974	-3.805276	-5.800197	-5.833879	-2.622621	0.000000	-10.000000	0.350000	-22.283335	249.000000	1023.000000	1023.000000	2046.000000
50.740002	-0.031088	-18.373140	-3.904935	-5.796059	-6.012414	-2.659733	0.000000	-10.000000	0.350000	-22.216667	241.500000	1023.000000	1023.000000	2046.000000
50.759998	-0.031289	-18.491905	-3.985139	-5.803929	-6.032686	-2.670151	0.000000	-10.000000	0.341667	-22.033335	234.166672	1023.000000	1023.000000	2046.000000
50.779999	-0.031731	-18.752911	-4.044605	-5.897954	-6.105249	-2.705102	0.000000	-10.000000	0.341667	-21.900002	226.833328	1023.000000	1023.000000	2046.000000
50.799999	-0.032135	-18.991528	-4.168524	-5.869001	-6.275259	-2.678745	0.000000	-10.000000	0.333333	-21.616667	219.500000	1023.000000	1023.000000	2046.000000
50.820000	-0.032523	-19.220865	-4.266709	-5.864104	-6.351761	-2.738291	0.000000	-10.000000	0.333333	-21.450001	212.166672	1023.000000	1023.000000	2046.000000
50.840000	-0.032706	-19.329397	-4.247545	-5.960473	-6.400897	-2.720483	0.000000	-10.000000	0.325000	-21.250000	205.000000	1023.000000	1023.000000	2046.000000
50.860001	-0.033253	-19.652386	-4.422330	-5.975026	-6.562284	-2.692746	0.000000	-10.000000	0.325000	-21.150002	198.000000	1023.000000	1023.000000	2046.000000
50.880001	-0.033578	-19.844337	-4.459111	-5.956524	-6.668870	-2.759832	0.000000	-10.000000	0.333333	-21.083334	191.000000	1023.000000	1023.000000	2046.000000
50.900002	-0.033658	-19.891775	-4.470033	-5.976416	-6.676501	-2.768825	0.000000	-10.000000	0.333333	-20.933334	184.000000	1023.000000	1023.000000	2046.000000
50.919998	-0.033778	-19.962597	-4.546182	-5.948051	-6.759583	-2.708782	0.000000	-10.000000	0.325000	-20.933334	177.000000	1023.000000	1023.000000	2046.000000
50.939999	-0.034072	-20.136343	-4.674563	-5.812945	-6.954415	-2.694420	0.000000	-10.000000	0.308333	-20.750000	170.000000	1023.000000	1023.000000	2046.000000
50.959999	-0.034298	-20.269922	-4.816945	-5.764795	-6.965263	-2.722918	0.000000	-10.000000	0.300000	-20.583334	163.000000	1023.000000	1023.000000	2046.000000
50.980000	-0.034581	-20.437130	-4.850085	-5.863119	-7.065146	-2.658780	0.000000	-10.000000	0.300000	-20.233334	156.166672	1023.000000	1023.000000	2046.000000
51.000000	-0.034952	-20.656610	-4.926916	-5.803241	-7.299204	-2.627249	0.000000	-10.000000	0.300000	-20.033333	149.333328	1023.000000	1023.000000	2046.000000
51.020000	-0.035226	-20.818289	-5.045777	-5.673001	-7.418407	-2.681103	0.000000	-10.000000	0.300000	-19.816668	142.666672	1023.000000	1023.000000	2046.000000
51.040001	-0.035561	-21.016733	-5.165450	-5.589842	-7.509550	-2.751893	0.000000	-10.000000	0.283333	-19.500000	136.000000	1023.000000	1023.000000	2046.000000
51.060001	-0.035766	-21.137495	-5.349627	-5.518508	-7.604650	-2.664710	0.000000	-10.000000	0.266667	-19.166668	129.500000	1023.000000	1023.000000	2046.000000
51.080002	-0.036083	-21.325241	-5.535535	-5.368712	-7.720561	-2.700433	0.000000	-10.000000	0.250000	-18.833334	123.000000	1023.000000	1023.000000	2046.000000
51.099998	-0.036631	-21.648983	-5.679819	-5.456793	-7.681479	-2.830893	0.000000	-10.000000	0.233333	-18.566668	116.666664	1023.000000	1023.000000	2046.000000
51.119999	-0.038439	-22.717285	-5.925780	-5.724654	-7.875964	-3.190887	0.000000	-10.000000	0.225000	-17.983334	110.500000	1023.000000	1023.000000	2046.000000
[truncated: 1,096,407 more chars]
