# Supplementary material for: Effect of Electrode Belt and Body Positions on Regional Pulmonary Ventilation- and Perfusion-Related Impedance Changes Measured by Electric Impedance Tomography
Source: PLoS One. 2016 Jun 2;11(6):e0155913. doi: 10.1371/journal.pone.0155913 (PMC4890811; doi:10.1371/journal.pone.0155913)
Supplement: S1 Dataset — (ZIP) [file pone.0155913.s001.zip › Dataset/Fp09-left-6i.txt]

Patient Name:	Fp9
Registry:	Fp9
Investigator:	 
Diagnosys:	 
Notes:	v�nster6i           
Sample Rate [Hz]:	50.05
Time Base 	Pixels Mean 	Pixels Sum 	UPPER RIGHT		UPPER LEFT		LOWER RIGHT		LOWER LEFT		QRS	ETCO2	Paw	Flow (L/min)	Volume	Analog1	Analog2	AnalogSum
0.000000	0.017856	10.553109	3.807651	1.956792	1.413545	3.375122	0.000000	-10.000000	-0.225000	21.683332	608.000000	1023.000000	1023.000000	2046.000000
0.020000	0.018856	11.143849	4.040860	2.056787	1.608795	3.437406	0.000000	-10.000000	-0.208333	21.250000	615.333313	1023.000000	1023.000000	2046.000000
0.040000	0.019834	11.721965	4.299702	2.145846	1.720373	3.556044	0.000000	-10.000000	-0.200000	20.700001	622.500000	1023.000000	1023.000000	2046.000000
0.060000	0.020873	12.336148	4.569451	2.220536	1.853571	3.692591	0.000000	-10.000000	-0.200000	20.200001	629.500000	1023.000000	1023.000000	2046.000000
0.080000	0.021909	12.948260	4.808249	2.311727	1.985347	3.842937	0.000000	-10.000000	-0.200000	19.666666	636.333313	1023.000000	1023.000000	2046.000000
0.100000	0.022760	13.451184	5.015971	2.379031	2.110917	3.945265	0.000000	-10.000000	-0.183333	19.166666	643.000000	1023.000000	1023.000000	2046.000000
0.120000	0.023557	13.921992	5.206791	2.421915	2.243622	4.049664	0.000000	-10.000000	-0.166667	18.516666	649.333313	1023.000000	1023.000000	2046.000000
0.140000	0.024400	14.420653	5.444141	2.476693	2.316751	4.183067	0.000000	-10.000000	-0.141667	17.716667	655.500000	1023.000000	1023.000000	2046.000000
0.160000	0.025283	14.942119	5.636882	2.558054	2.419998	4.327184	0.000000	-10.000000	-0.125000	17.050001	661.500000	1023.000000	1023.000000	2046.000000
0.180000	0.026086	15.416811	5.837373	2.626188	2.534062	4.419188	0.000000	-10.000000	-0.100000	16.433334	667.500000	1023.000000	1023.000000	2046.000000
0.200000	0.026919	15.908982	5.989474	2.779959	2.670126	4.469424	0.000000	-10.000000	-0.066667	15.633333	673.166687	1023.000000	1023.000000	2046.000000
0.220000	0.028053	16.579462	6.163008	2.952702	2.832701	4.631052	0.000000	-10.000000	-0.050000	14.650001	678.666687	1023.000000	1023.000000	2046.000000
0.240000	0.029093	17.193827	6.338679	3.147708	2.888935	4.818505	0.000000	-10.000000	-0.033333	13.400001	683.666687	1023.000000	1023.000000	2046.000000
0.260000	0.030024	17.743946	6.478812	3.231762	2.970698	5.062674	0.000000	-10.000000	-0.025000	12.000000	688.500000	1023.000000	1023.000000	2046.000000
0.280000	0.030424	17.980629	6.520036	3.329311	3.023812	5.107471	0.000000	-10.000000	-0.008333	10.166667	692.666687	1023.000000	1023.000000	2046.000000
0.300000	0.031133	18.399405	6.575614	3.479985	3.132456	5.211349	0.000000	-10.000000	0.016667	7.866667	696.333313	1023.000000	1023.000000	2046.000000
0.320000	0.031599	18.675220	6.619072	3.609922	3.068566	5.377661	0.000000	-10.000000	0.050000	4.200000	699.166687	1023.000000	1023.000000	2046.000000
0.340000	0.032027	18.928047	6.636874	3.691136	3.096657	5.503381	0.000000	-10.000000	0.083333	0.316667	701.000000	1023.000000	1023.000000	2046.000000
0.360000	0.031739	18.757956	6.537526	3.708669	3.143413	5.368348	0.000000	-10.000000	0.100000	-3.700000	701.833313	1023.000000	1023.000000	2046.000000
0.380000	0.031033	18.340435	6.447693	3.620170	3.085600	5.186971	0.000000	-10.000000	0.116667	-6.916667	702.000000	1023.000000	1023.000000	2046.000000
0.400000	0.029630	17.511353	6.181000	3.448032	2.974806	4.907514	0.000000	-10.000000	0.133333	-9.650000	702.000000	1023.000000	1023.000000	2046.000000
0.420000	0.027544	16.278606	5.794046	3.162826	2.710178	4.611556	0.000000	-10.000000	0.150000	-11.900001	702.000000	1023.000000	1023.000000	2046.000000
0.440000	0.025325	14.967136	5.315587	2.988697	2.382604	4.280249	0.000000	-10.000000	0.166667	-12.916667	702.000000	1023.000000	1023.000000	2046.000000
0.460000	0.023610	13.953373	4.847327	2.969343	2.157036	3.979666	0.000000	-10.000000	0.200000	-13.650001	698.500000	1023.000000	1023.000000	2046.000000
0.480000	0.022313	13.187238	4.424741	2.996117	1.972059	3.794320	0.000000	-10.000000	0.200000	-13.433333	688.833313	1023.000000	1023.000000	2046.000000
0.500000	0.021324	12.602349	4.163896	2.979825	1.763714	3.694914	0.000000	-10.000000	0.183333	-13.300000	679.166687	1023.000000	1023.000000	2046.000000
0.520000	0.020546	12.142450	3.904434	3.038138	1.678426	3.521451	0.000000	-10.000000	0.150000	-12.950000	671.500000	1023.000000	1023.000000	2046.000000
0.540000	0.019743	11.667866	3.624901	3.077299	1.552370	3.413296	0.000000	-10.000000	0.150000	-13.150000	668.500000	1023.000000	1023.000000	2046.000000
0.560000	0.019085	11.279366	3.422636	3.134567	1.443020	3.279142	0.000000	-10.000000	0.166667	-13.583333	664.166687	1023.000000	1023.000000	2046.000000
0.580000	0.018551	10.963887	3.264499	3.181909	1.300392	3.217088	0.000000	-10.000000	0.200000	-14.216667	659.666687	1023.000000	1023.000000	2046.000000
0.600000	0.018044	10.664066	3.109557	3.247911	1.217263	3.089334	0.000000	-10.000000	0.233333	-14.866667	655.000000	1023.000000	1023.000000	2046.000000
0.620000	0.017525	10.357568	2.903763	3.290682	1.213525	2.949598	0.000000	-10.000000	0.258333	-15.583333	649.833313	1023.000000	1023.000000	2046.000000
0.640000	0.017032	10.066097	2.803149	3.299145	1.137671	2.826132	0.000000	-10.000000	0.275000	-16.383333	644.666687	1023.000000	1023.000000	2046.000000
0.660000	0.016662	9.847024	2.736816	3.247519	1.054844	2.807845	0.000000	-10.000000	0.291667	-17.266666	639.166687	1023.000000	1023.000000	2046.000000
0.680000	0.016332	9.652281	2.749749	3.010676	0.991552	2.900303	0.000000	-10.000000	0.333333	-18.350000	633.500000	1023.000000	1023.000000	2046.000000
0.700000	0.015846	9.365015	2.771316	2.720040	1.004942	2.868716	0.000000	-10.000000	0.375000	-19.766666	627.333313	1023.000000	1023.000000	2046.000000
0.720000	0.015345	9.069030	2.842828	2.350349	1.001102	2.874750	0.000000	-10.000000	0.425000	-21.350000	620.833313	1023.000000	1023.000000	2046.000000
0.740000	0.014795	8.743684	2.936877	1.988728	0.948311	2.869767	0.000000	-10.000000	0.441667	-22.566668	613.666687	1023.000000	1023.000000	2046.000000
0.760000	0.014282	8.440619	3.020539	1.695201	0.956785	2.768094	0.000000	-10.000000	0.450000	-23.200001	606.000000	1023.000000	1023.000000	2046.000000
0.780000	0.013703	8.098231	3.138481	1.395394	0.939141	2.625216	0.000000	-10.000000	0.450000	-23.416668	598.000000	1023.000000	1023.000000	2046.000000
0.800000	0.012935	7.644378	3.152828	1.124645	0.920343	2.446562	0.000000	-10.000000	0.450000	-23.500000	592.666687	1023.000000	1023.000000	2046.000000
0.820000	0.012167	7.190955	3.081656	0.957812	0.903636	2.247850	0.000000	-10.000000	0.450000	-23.416668	585.000000	1023.000000	1023.000000	2046.000000
0.840000	0.011359	6.713364	3.031275	0.812910	0.741394	2.127784	0.000000	-10.000000	0.450000	-23.283333	577.333313	1023.000000	1023.000000	2046.000000
0.860000	0.010753	6.354883	3.041800	0.617414	0.670295	2.025374	0.000000	-10.000000	0.466667	-23.450001	567.000000	1023.000000	1023.000000	2046.000000
0.880000	0.010050	5.939548	2.974396	0.497135	0.589448	1.878569	0.000000	-10.000000	0.500000	-23.766666	559.000000	1023.000000	1023.000000	2046.000000
0.900000	0.009246	5.464549	2.829385	0.385852	0.579325	1.669986	0.000000	-10.000000	0.533333	-24.250000	551.000000	1023.000000	1023.000000	2046.000000
0.920000	0.008431	4.982534	2.735717	0.237031	0.459073	1.550713	0.000000	-10.000000	0.550000	-24.433334	543.000000	1023.000000	1023.000000	2046.000000
0.940000	0.007817	4.619825	2.643461	0.156365	0.384253	1.435746	0.000000	-10.000000	0.550000	-24.733334	535.000000	1023.000000	1023.000000	2046.000000
0.960000	0.007181	4.243913	2.548505	0.031082	0.306421	1.357905	0.000000	-10.000000	0.558333	-25.150000	526.833313	1023.000000	1023.000000	2046.000000
0.980000	0.006637	3.922327	2.405672	-0.000414	0.283282	1.233787	0.000000	-10.000000	0.566667	-25.666666	518.500000	1023.000000	1023.000000	2046.000000
1.000000	0.005936	3.507980	2.254320	-0.027708	0.190648	1.090719	0.000000	-10.000000	0.566667	-26.200001	509.833344	1023.000000	1023.000000	2046.000000
1.020000	0.005533	3.269839	2.177837	-0.034995	0.092793	1.034204	0.000000	-10.000000	0.566667	-26.650000	501.000000	1023.000000	1023.000000	2046.000000
1.040000	0.005149	3.043122	2.102653	-0.078423	0.049187	0.969706	0.000000	-10.000000	0.591667	-26.916668	492.000000	1023.000000	1023.000000	2046.000000
1.060000	0.004665	2.757166	2.015038	-0.076047	0.013944	0.804230	0.000000	-10.000000	0.633333	-26.966667	483.000000	1023.000000	1023.000000	2046.000000
1.080000	0.003990	2.357985	1.879086	-0.112443	-0.106730	0.698073	0.000000	-10.000000	0.641667	-26.766666	474.000000	1023.000000	1023.000000	2046.000000
1.100000	0.003485	2.059535	1.781327	-0.146530	-0.208915	0.633653	0.000000	-10.000000	0.641667	-26.666666	465.166656	1023.000000	1023.000000	2046.000000
1.120000	0.003074	1.816880	1.708058	-0.133736	-0.292554	0.535111	0.000000	-10.000000	0.616667	-26.700001	456.333344	1023.000000	1023.000000	2046.000000
1.140000	0.002575	1.521629	1.588431	-0.168095	-0.321905	0.423198	0.000000	-10.000000	0.616667	-26.783333	447.500000	1023.000000	1023.000000	2046.000000
1.160000	0.001907	1.127252	1.427431	-0.184105	-0.432687	0.316614	0.000000	-10.000000	0.591667	-26.683334	438.500000	1023.000000	1023.000000	2046.000000
1.180000	0.001424	0.841462	1.311391	-0.195791	-0.521181	0.247043	0.000000	-10.000000	0.591667	-26.533333	429.500000	1023.000000	1023.000000	2046.000000
1.200000	0.001172	0.692685	1.203848	-0.113937	-0.588641	0.191414	0.000000	-10.000000	0.591667	-26.316668	420.666656	1023.000000	1023.000000	2046.000000
1.220000	0.000974	0.575669	1.036072	-0.016404	-0.594239	0.150240	0.000000	-10.000000	0.583333	-26.100000	411.833344	1023.000000	1023.000000	2046.000000
1.240000	0.000675	0.399149	0.856863	0.097216	-0.688111	0.133181	0.000000	-10.000000	0.566667	-25.900002	403.166656	1023.000000	1023.000000	2046.000000
1.260000	0.000433	0.255734	0.716446	0.127017	-0.781436	0.193706	0.000000	-10.000000	0.558333	-25.766668	394.500000	1023.000000	1023.000000	2046.000000
1.280000	-0.000213	-0.125964	0.550485	0.115108	-0.899340	0.107783	0.000000	-10.000000	0.558333	-25.966667	385.833344	1023.000000	1023.000000	2046.000000
1.300000	-0.000383	-0.226425	0.396148	0.235085	-0.914247	0.056590	0.000000	-10.000000	0.566667	-26.050001	377.166656	1023.000000	1023.000000	2046.000000
1.320000	-0.000810	-0.478796	0.172520	0.332567	-1.013235	0.029353	0.000000	-10.000000	0.575000	-26.300001	368.500000	1023.000000	1023.000000	2046.000000
1.340000	-0.001447	-0.855426	-0.033691	0.373122	-1.129371	-0.065486	0.000000	-10.000000	0.591667	-26.566668	359.833344	1023.000000	1023.000000	2046.000000
1.360000	-0.002379	-1.405956	-0.261526	0.367609	-1.235031	-0.277008	0.000000	-10.000000	0.600000	-26.833334	351.000000	1023.000000	1023.000000	2046.000000
1.380000	-0.003688	-2.179806	-0.488702	0.196217	-1.363012	-0.524310	0.000000	-10.000000	0.608333	-27.150000	342.000000	1023.000000	1023.000000	2046.000000
1.400000	-0.005829	-3.444755	-0.942007	-0.016682	-1.627828	-0.858238	0.000000	-10.000000	0.633333	-27.416666	332.833344	1023.000000	1023.000000	2046.000000
1.420000	-0.007947	-4.696903	-1.466036	-0.184657	-1.903688	-1.142522	0.000000	-10.000000	0.650000	-27.666666	323.666656	1023.000000	1023.000000	2046.000000
1.440000	-0.009974	-5.894775	-1.926792	-0.329675	-2.259037	-1.379272	0.000000	-10.000000	0.658333	-27.600000	314.500000	1023.000000	1023.000000	2046.000000
1.460000	-0.011788	-6.966917	-2.514227	-0.332757	-2.519473	-1.600461	0.000000	-10.000000	0.633333	-27.100000	305.333344	1023.000000	1023.000000	2046.000000
1.480000	-0.013090	-7.735901	-2.909845	-0.347206	-2.753703	-1.725147	0.000000	-10.000000	0.616667	-26.766666	296.333344	1023.000000	1023.000000	2046.000000
1.500000	-0.014078	-8.320354	-3.235060	-0.352487	-2.929837	-1.802971	0.000000	-10.000000	0.591667	-26.350000	287.333344	1023.000000	1023.000000	2046.000000
1.520000	-0.015097	-8.922305	-3.578707	-0.338206	-3.095180	-1.910212	0.000000	-10.000000	0.575000	-26.216667	278.666656	1023.000000	1023.000000	2046.000000
1.540000	-0.015938	-9.419428	-3.880746	-0.246192	-3.282664	-2.009826	0.000000	-10.000000	0.558333	-25.883333	269.833344	1023.000000	1023.000000	2046.000000
1.560000	-0.016734	-9.889770	-4.200542	-0.155291	-3.440233	-2.093703	0.000000	-10.000000	0.550000	-25.733334	261.166656	1023.000000	1023.000000	2046.000000
1.580000	-0.017372	-10.266809	-4.454907	-0.071353	-3.546282	-2.194266	0.000000	-10.000000	0.541667	-25.366667	252.500000	1023.000000	1023.000000	2046.000000
1.600000	-0.018026	-10.653358	-4.668360	-0.029482	-3.709084	-2.246432	0.000000	-10.000000	0.541667	-25.016666	244.166672	1023.000000	1023.000000	2046.000000
1.620000	-0.018570	-10.974642	-4.918425	0.083785	-3.792665	-2.347338	0.000000	-10.000000	0.525000	-24.633333	235.666672	1023.000000	1023.000000	2046.000000
1.640000	-0.019034	-11.249261	-5.045674	0.051143	-3.918658	-2.336072	0.000000	-10.000000	0.516667	-24.116667	227.333328	1023.000000	1023.000000	2046.000000
1.660000	-0.019466	-11.504378	-5.057347	-0.111923	-4.027913	-2.307196	0.000000	-10.000000	0.500000	-23.766666	219.166672	1023.000000	1023.000000	2046.000000
1.680000	-0.020037	-11.842131	-5.129615	-0.331489	-4.117834	-2.263192	0.000000	-10.000000	0.508333	-23.550001	211.500000	1023.000000	1023.000000	2046.000000
1.700000	-0.020484	-12.106129	-5.110370	-0.616734	-4.187979	-2.191045	0.000000	-10.000000	0.516667	-24.066668	203.833328	1023.000000	1023.000000	2046.000000
1.720000	-0.020863	-12.329875	-4.993038	-0.953673	-4.263843	-2.119321	0.000000	-10.000000	0.516667	-24.250000	195.666672	1023.000000	1023.000000	2046.000000
1.740000	-0.021611	-12.772002	-4.984821	-1.261756	-4.391065	-2.134360	0.000000	-10.000000	0.508333	-24.150000	187.333328	1023.000000	1023.000000	2046.000000
1.760000	-0.022192	-13.115376	-5.044793	-1.464631	-4.426332	-2.179620	0.000000	-10.000000	0.491667	-23.566668	179.166672	1023.000000	1023.000000	2046.000000
1.780000	-0.022784	-13.465627	-5.101655	-1.586417	-4.526087	-2.251468	0.000000	-10.000000	0.458333	-23.000000	171.500000	1023.000000	1023.000000	2046.000000
1.800000	-0.023404	-13.831600	-5.139462	-1.760184	-4.617162	-2.314792	0.000000	-10.000000	0.425000	-22.616667	166.500000	1023.000000	1023.000000	2046.000000
1.820000	-0.024182	-14.291530	-5.234227	-1.900167	-4.778522	-2.378613	0.000000	-10.000000	0.400000	-22.050001	159.000000	1023.000000	1023.000000	2046.000000
1.840000	-0.024680	-14.586068	-5.356963	-1.941583	-4.860102	-2.427420	0.000000	-10.000000	0.400000	-21.666668	151.666672	1023.000000	1023.000000	2046.000000
1.860000	-0.025355	-14.984592	-5.499466	-1.975337	-5.005027	-2.504762	0.000000	-10.000000	0.400000	-21.200001	142.000000	1023.000000	1023.000000	2046.000000
1.880000	-0.025960	-15.342493	-5.620119	-2.067567	-5.116869	-2.537937	0.000000	-10.000000	0.383333	-20.700001	135.000000	1023.000000	1023.000000	2046.000000
1.900000	-0.026633	-15.740351	-5.766426	-2.156926	-5.239616	-2.577384	0.000000	-10.000000	0.366667	-20.083334	128.166672	1023.000000	1023.000000	2046.000000
1.920000	-0.027029	-15.974068	-5.916483	-2.169753	-5.318094	-2.569738	0.000000	-10.000000	0.350000	-19.366667	121.333336	1023.000000	1023.000000	2046.000000
1.940000	-0.027450	-16.222954	-6.020611	-2.191773	-5.418277	-2.592292	0.000000	-10.000000	0.350000	-18.800001	114.833336	1023.000000	1023.000000	2046.000000
1.960000	-0.027835	-16.450428	-6.109154	-2.207969	-5.527612	-2.605694	0.000000	-10.000000	0.350000	-18.383333	108.500000	1023.000000	1023.000000	2046.000000
1.980000	-0.028032	-16.566631	-6.222901	-2.163167	-5.574430	-2.606134	0.000000	-10.000000	0.333333	-18.050001	102.500000	1023.000000	1023.000000	2046.000000
2.000000	-0.028189	-16.659904	-6.327265	-2.117175	-5.625542	-2.589923	0.000000	-10.000000	0.308333	-17.716667	96.500000	1023.000000	1023.000000	2046.000000
2.020000	-0.028442	-16.808960	-6.358066	-2.099130	-5.712335	-2.639429	0.000000	-10.000000	0.283333	-17.383333	90.500000	1023.000000	1023.000000	2046.000000
2.040000	-0.028751	-16.991655	-6.449829	-2.089102	-5.813488	-2.639235	0.000000	-10.000000	0.266667	-17.016666	84.500000	1023.000000	1023.000000	2046.000000
2.060000	-0.028831	-17.038895	-6.545585	-2.032182	-5.812948	-2.648180	0.000000	-10.000000	0.258333	-16.566668	78.833336	1023.000000	1023.000000	2046.000000
2.080000	-0.029133	-17.217417	-6.599547	-2.072315	-5.879212	-2.666343	0.000000	-10.000000	0.250000	-16.066668	73.333336	1023.000000	1023.000000	2046.000000
2.100000	-0.029420	-17.387320	-6.714739	-2.054072	-5.974572	-2.643935	0.000000	-10.000000	0.241667	-15.533334	68.166664	1023.000000	1023.000000	2046.000000
2.120000	-0.029561	-17.470602	-6.809452	-1.988991	-6.013513	-2.658648	0.000000	-10.000000	0.233333	-15.100000	63.000000	1023.000000	1023.000000	2046.000000
2.140000	-0.029698	-17.551434	-6.859332	-1.968513	-6.064135	-2.659455	0.000000	-10.000000	0.225000	-14.666667	58.000000	1023.000000	1023.000000	2046.000000
2.160000	-0.030037	-17.751595	-6.979970	-1.996264	-6.131719	-2.643641	0.000000	-10.000000	0.216667	-14.300000	53.000000	1023.000000	1023.000000	2046.000000
2.180000	-0.030222	-17.861109	-7.076148	-1.929839	-6.237644	-2.617478	0.000000	-10.000000	0.208333	-13.966667	48.166668	1023.000000	1023.000000	2046.000000
2.200000	-0.030324	-17.921415	-7.123805	-1.908991	-6.261895	-2.626723	0.000000	-10.000000	0.208333	-13.550000	43.500000	1023.000000	1023.000000	2046.000000
2.220000	-0.030608	-18.089054	-7.208342	-1.902328	-6.319732	-2.658652	0.000000	-10.000000	0.208333	-13.250000	39.000000	1023.000000	1023.000000	2046.000000
2.240000	-0.030642	-18.109520	-7.297133	-1.808006	-6.353635	-2.650746	0.000000	-10.000000	0.191667	-12.900001	34.500000	1023.000000	1023.000000	2046.000000
2.260000	-0.030416	-17.975658	-7.325697	-1.700539	-6.376533	-2.572889	0.000000	-10.000000	0.166667	-12.483334	30.166666	1023.000000	1023.000000	2046.000000
2.280000	-0.030251	-17.878181	-7.374124	-1.547117	-6.338100	-2.618840	0.000000	-10.000000	0.141667	-12.016666	26.000000	1023.000000	1023.000000	2046.000000
2.300000	-0.030381	-17.955353	-7.412319	-1.531842	-6.466609	-2.544583	0.000000	-10.000000	0.133333	-11.450000	20.666666	1023.000000	1023.000000	2046.000000
2.320000	-0.030407	-17.970375	-7.587790	-1.418246	-6.489294	-2.475046	0.000000	-10.000000	0.125000	-11.133333	16.666666	1023.000000	1023.000000	2046.000000
2.340000	-0.030350	-17.936794	-7.610493	-1.323476	-6.454214	-2.548613	0.000000	-10.000000	0.133333	-10.666667	13.000000	1023.000000	1023.000000	2046.000000
2.360000	-0.030488	-18.018694	-7.733900	-1.245365	-6.509444	-2.529985	0.000000	-10.000000	0.125000	-10.150001	10.666667	1023.000000	1023.000000	2046.000000
2.380000	-0.030377	-17.952852	-7.842162	-1.059433	-6.564233	-2.487025	0.000000	-10.000000	0.116667	-9.366667	7.333333	1023.000000	1023.000000	2046.000000
2.400000	-0.030212	-17.855371	-7.899786	-0.930302	-6.506579	-2.518705	0.000000	-10.000000	0.091667	-8.266666	4.166667	1023.000000	1023.000000	2046.000000
2.420000	-0.030370	-17.948494	-7.969226	-0.858166	-6.520003	-2.601099	0.000000	-10.000000	0.066667	-6.716667	1.666667	1023.000000	1023.000000	2046.000000
2.440000	-0.031252	-18.469940	-8.113297	-1.000329	-6.627629	-2.728686	0.000000	-10.000000	0.041667	-4.150000	0.000000	1023.000000	1023.000000	2046.000000
2.460000	-0.032521	-19.220158	-8.414742	-1.135335	-6.728206	-2.941875	0.000000	-10.000000	0.033333	-1.350000	-0.833333	1023.000000	1023.000000	2046.000000
2.480000	-0.033629	-19.874632	-8.710804	-1.205634	-6.835809	-3.122385	0.000000	-10.000000	0.016667	1.866667	-1.000000	1023.000000	1023.000000	2046.000000
2.500000	-0.034650	-20.478018	-8.981805	-1.276707	-6.959881	-3.259626	0.000000	-10.000000	0.000000	5.216667	-1.000000	1023.000000	1023.000000	2046.000000
2.520000	-0.035269	-20.843716	-9.230352	-1.298386	-6.987455	-3.327521	0.000000	-10.000000	-0.041667	8.833333	-1.000000	1023.000000	1023.000000	2046.000000
2.540000	-0.035413	-20.929239	-9.388007	-1.223777	-6.998991	-3.318464	0.000000	-10.000000	-0.066667	11.883333	-1.000000	1023.000000	1023.000000	2046.000000
2.560000	-0.035152	-20.774820	-9.477204	-1.083561	-6.851757	-3.362299	0.000000	-10.000000	-0.100000	14.100000	-1.000000	1023.000000	1023.000000	2046.000000
2.580000	-0.035047	-20.712658	-9.527237	-0.999188	-6.791438	-3.394794	0.000000	-10.000000	-0.150000	15.650001	-1.000000	1023.000000	1023.000000	2046.000000
2.600000	-0.034747	-20.535198	-9.572572	-0.827474	-6.722180	-3.412973	0.000000	-10.000000	-0.191667	17.299999	7.000000	1023.000000	1023.000000	2046.000000
2.620000	-0.034204	-20.214584	-9.612539	-0.590673	-6.624599	-3.386772	0.000000	-10.000000	-0.266667	19.716667	21.166666	1023.000000	1023.000000	2046.000000
2.640000	-0.033658	-19.891750	-9.587334	-0.450380	-6.489043	-3.364994	0.000000	-10.000000	-0.308333	21.799999	35.333332	1023.000000	1023.000000	2046.000000
2.660000	-0.033116	-19.571268	-9.536482	-0.300560	-6.392199	-3.342027	0.000000	-10.000000	-0.350000	23.150000	41.500000	1023.000000	1023.000000	2046.000000
2.680000	-0.032393	-19.144255	-9.393503	-0.212072	-6.290946	-3.247732	0.000000	-10.000000	-0.350000	23.549999	44.000000	1023.000000	1023.000000	2046.000000
2.700000	-0.031689	-18.728201	-9.185155	-0.189123	-6.241224	-3.112700	0.000000	-10.000000	-0.358333	23.983334	49.166668	1023.000000	1023.000000	2046.000000
2.720000	-0.030920	-18.273462	-8.948578	-0.307320	-6.080586	-2.936978	0.000000	-10.000000	-0.358333	24.633333	57.000000	1023.000000	1023.000000	2046.000000
2.740000	-0.030301	-17.907772	-8.655594	-0.548221	-5.941578	-2.762380	0.000000	-10.000000	-0.341667	24.433334	65.166664	1023.000000	1023.000000	2046.000000
2.760000	-0.029649	-17.522739	-8.343652	-0.791022	-5.832018	-2.556049	0.000000	-10.000000	-0.308333	23.850000	73.500000	1023.000000	1023.000000	2046.000000
2.780000	-0.028952	-17.110527	-7.951499	-1.057105	-5.718505	-2.383418	0.000000	-10.000000	-0.283333	23.066668	81.500000	1023.000000	1023.000000	2046.000000
2.800000	-0.028291	-16.720064	-7.644431	-1.257937	-5.519292	-2.298404	0.000000	-10.000000	-0.275000	22.733334	86.666664	1023.000000	1023.000000	2046.000000
2.820000	-0.027588	-16.304630	-7.354159	-1.364482	-5.348119	-2.237871	0.000000	-10.000000	-0.300000	23.250000	94.166664	1023.000000	1023.000000	2046.000000
2.840000	-0.026970	-15.939249	-7.144460	-1.381762	-5.180646	-2.232381	0.000000	-10.000000	-0.325000	23.733334	101.833336	1023.000000	1023.000000	2046.000000
2.860000	-0.026231	-15.502522	-6.893464	-1.388789	-5.060596	-2.159673	0.000000	-10.000000	-0.358333	24.516666	112.166664	1023.000000	1023.000000	2046.000000
2.880000	-0.025711	-15.194981	-6.690324	-1.439403	-4.917649	-2.147605	0.000000	-10.000000	-0.375000	24.683334	120.333336	1023.000000	1023.000000	2046.000000
2.900000	-0.025065	-14.813499	-6.527943	-1.367657	-4.826950	-2.090951	0.000000	-10.000000	-0.408333	25.216667	128.666672	1023.000000	1023.000000	2046.000000
2.920000	-0.024429	-14.437770	-6.327314	-1.400216	-4.715882	-1.994358	0.000000	-10.000000	-0.408333	25.650000	137.166672	1023.000000	1023.000000	2046.000000
2.940000	-0.023922	-14.137751	-6.140006	-1.413029	-4.653347	-1.931369	0.000000	-10.000000	-0.408333	25.900000	145.500000	1023.000000	1023.000000	2046.000000
2.960000	-0.023180	-13.699563	-6.025722	-1.371606	-4.439929	-1.862307	0.000000	-10.000000	-0.383333	26.150000	154.166672	1023.000000	1023.000000	2046.000000
2.980000	-0.022371	-13.221014	-5.889010	-1.272621	-4.303766	-1.755617	0.000000	-10.000000	-0.391667	25.916668	162.833328	1023.000000	1023.000000	2046.000000
3.000000	-0.021551	-12.736442	-5.678733	-1.240927	-4.188084	-1.628698	0.000000	-10.000000	-0.391667	26.283335	171.500000	1023.000000	1023.000000	2046.000000
3.020000	-0.020706	-12.237032	-5.465960	-1.204730	-4.118940	-1.447402	0.000000	-10.000000	-0.383333	26.216667	180.166672	1023.000000	1023.000000	2046.000000
3.040000	-0.019627	-11.599603	-5.295540	-1.060426	-3.915941	-1.327695	0.000000	-10.000000	-0.391667	26.350000	189.000000	1023.000000	1023.000000	2046.000000
3.060000	-0.018594	-10.989079	-5.081519	-0.940397	-3.779634	-1.187530	0.000000	-10.000000	-0.391667	26.400000	197.833328	1023.000000	1023.000000	2046.000000
3.080000	-0.017482	-10.331754	-4.840934	-0.839479	-3.616565	-1.034775	0.000000	-10.000000	-0.408333	26.400000	206.666672	1023.000000	1023.000000	2046.000000
3.100000	-0.016545	-9.777949	-4.600441	-0.813623	-3.514587	-0.849298	0.000000	-10.000000	-0.416667	26.533333	215.333328	1023.000000	1023.000000	2046.000000
3.120000	-0.015538	-9.182753	-4.450018	-0.645400	-3.321833	-0.765501	0.000000	-10.000000	-0.416667	26.566668	224.166672	1023.000000	1023.000000	2046.000000
3.140000	-0.014450	-8.539741	-4.237817	-0.487477	-3.141649	-0.672798	0.000000	-10.000000	-0.416667	26.733334	233.000000	1023.000000	1023.000000	2046.000000
3.160000	-0.013453	-7.950714	-3.982114	-0.443288	-3.045947	-0.479365	0.000000	-10.000000	-0.408333	26.900000	242.000000	1023.000000	1023.000000	2046.000000
3.180000	-0.012493	-7.383373	-3.735918	-0.382381	-2.949666	-0.315408	0.000000	-10.000000	-0.408333	26.983334	251.000000	1023.000000	1023.000000	2046.000000
3.200000	-0.011447	-6.764983	-3.557513	-0.246392	-2.754686	-0.206392	0.000000	-10.000000	-0.408333	27.066668	260.000000	1023.000000	1023.000000	2046.000000
3.220000	-0.010380	-6.134491	-3.385843	-0.105679	-2.555436	-0.087533	0.000000	-10.000000	-0.408333	26.983334	269.000000	1023.000000	1023.000000	2046.000000
3.240000	-0.009441	-5.579651	-3.119237	-0.069308	-2.504187	0.113081	0.000000	-10.000000	-0.408333	26.850000	278.000000	1023.000000	1023.000000	2046.000000
3.260000	-0.008086	-4.778897	-2.905524	0.172311	-2.298424	0.252740	0.000000	-10.000000	-0.416667	26.650000	287.000000	1023.000000	1023.000000	2046.000000
3.280000	-0.006656	-3.933757	-2.668161	0.408609	-2.058903	0.384697	0.000000	-10.000000	-0.425000	26.683334	296.000000	1023.000000	1023.000000	2046.000000
3.300000	-0.005392	-3.186526	-2.397680	0.593666	-1.940084	0.557573	0.000000	-10.000000	-0.433333	26.700001	305.000000	1023.000000	1023.000000	2046.000000
3.320000	-0.004154	-2.454801	-2.135703	0.709936	-1.817319	0.788284	0.000000	-10.000000	-0.441667	26.983334	313.833344	1023.000000	1023.000000	2046.000000
3.340000	-0.003083	-1.822283	-1.976800	0.886533	-1.665055	0.933040	0.000000	-10.000000	-0.441667	27.283333	322.666656	1023.000000	1023.000000	2046.000000
3.360000	-0.001821	-1.076199	-1.731252	1.042814	-1.443988	1.056227	0.000000	-10.000000	-0.441667	27.616667	331.666656	1023.000000	1023.000000	2046.000000
3.380000	-0.000680	-0.401869	-1.506041	1.183915	-1.391992	1.312249	0.000000	-10.000000	-0.433333	27.549999	341.000000	1023.000000	1023.000000	2046.000000
3.400000	0.000583	0.344385	-1.343115	1.367656	-1.227659	1.547503	0.000000	-10.000000	-0.416667	27.150000	350.333344	1023.000000	1023.000000	2046.000000
3.420000	0.001502	0.887852	-1.256199	1.533826	-1.022091	1.632317	0.000000	-10.000000	-0.400000	26.750000	359.500000	1023.000000	1023.000000	2046.000000
3.440000	0.001839	1.086996	-1.201167	1.657534	-0.929462	1.560092	0.000000	-10.000000	-0.391667	26.233334	368.333344	1023.000000	1023.000000	2046.000000
3.460000	0.001097	0.648040	-1.275415	1.533747	-0.968634	1.358342	0.000000	-10.000000	-0.383333	25.866667	377.166656	1023.000000	1023.000000	2046.000000
3.480000	0.000099	0.058545	-1.473417	1.400353	-1.127692	1.259300	0.000000	-10.000000	-0.383333	25.316668	385.833344	1023.000000	1023.000000	2046.000000
3.500000	-0.000555	-0.328223	-1.712191	1.415811	-1.145885	1.114042	0.000000	-10.000000	-0.383333	25.150000	394.500000	1023.000000	1023.000000	2046.000000
3.520000	-0.001039	-0.614301	-1.893821	1.432220	-1.228796	1.076097	0.000000	-10.000000	-0.391667	25.033333	402.833344	1023.000000	1023.000000	2046.000000
3.540000	-0.001088	-0.642897	-2.018083	1.530284	-1.298506	1.143408	0.000000	-10.000000	-0.408333	25.116667	411.166656	1023.000000	1023.000000	2046.000000
3.560000	-0.000717	-0.424037	-2.053112	1.681339	-1.255358	1.203095	0.000000	-10.000000	-0.408333	25.583334	419.500000	1023.000000	1023.000000	2046.000000
3.580000	-0.000301	-0.177609	-2.047767	1.835962	-1.178445	1.212640	0.000000	-10.000000	-0.400000	25.916666	428.000000	1023.000000	1023.000000	2046.000000
3.600000	0.000108	0.063874	-1.965733	1.990896	-1.205869	1.244580	0.000000	-10.000000	-0.383333	26.283333	436.666656	1023.000000	1023.000000	2046.000000
3.620000	0.000796	0.470477	-1.925165	2.260581	-1.177122	1.312183	0.000000	-10.000000	-0.375000	26.166666	445.333344	1023.000000	1023.000000	2046.000000
3.640000	0.001609	0.950812	-1.853013	2.504058	-1.056022	1.355789	0.000000	-10.000000	-0.383333	25.900000	454.166656	1023.000000	1023.000000	2046.000000
3.660000	0.002333	1.378661	-1.714716	2.659145	-1.015753	1.449985	0.000000	-10.000000	-0.391667	25.666668	462.833344	1023.000000	1023.000000	2046.000000
3.680000	0.003205	1.894057	-1.570973	2.821161	-0.936653	1.580521	0.000000	-10.000000	-0.400000	25.250000	471.500000	1023.000000	1023.000000	2046.000000
3.700000	0.004125	2.437757	-1.429414	2.963694	-0.814590	1.718066	0.000000	-10.000000	-0.383333	25.050001	479.833344	1023.000000	1023.000000	2046.000000
3.720000	0.005166	3.052984	-1.220276	3.093394	-0.658146	1.838013	0.000000	-10.000000	-0.366667	24.633333	488.333344	1023.000000	1023.000000	2046.000000
3.740000	0.006159	3.640140	-0.881665	3.010249	-0.534111	2.045666	0.000000	-10.000000	-0.333333	24.366667	496.666656	1023.000000	1023.000000	2046.000000
3.760000	0.007035	4.157584	-0.529231	2.790688	-0.437983	2.334110	0.000000	-10.000000	-0.316667	23.866667	505.000000	1023.000000	1023.000000	2046.000000
3.780000	0.008076	4.772746	-0.131504	2.617027	-0.223604	2.510828	0.000000	-10.000000	-0.300000	23.266666	513.000000	1023.000000	1023.000000	2046.000000
3.800000	0.009066	5.358206	0.279011	2.484869	-0.059787	2.654113	0.000000	-10.000000	-0.300000	22.733334	518.333313	1023.000000	1023.000000	2046.000000
3.820000	0.009980	5.898098	0.710800	2.284235	0.143900	2.759163	0.000000	-10.000000	-0.283333	22.316668	526.000000	1023.000000	1023.000000	2046.000000
3.840000	0.010894	6.438507	1.072668	2.162045	0.335733	2.868062	0.000000	-10.000000	-0.266667	22.116667	533.333313	1023.000000	1023.000000	2046.000000
3.860000	0.011694	6.911224	1.425476	2.120497	0.488616	2.876635	0.000000	-10.000000	-0.250000	21.950001	543.166687	1023.000000	1023.000000	2046.000000
3.880000	0.012434	7.348345	1.772178	2.036846	0.637897	2.901424	0.000000	-10.000000	-0.250000	21.866667	550.500000	1023.000000	1023.000000	2046.000000
3.900000	0.013246	7.828656	2.084026	2.018253	0.730854	2.995523	0.000000	-10.000000	-0.241667	21.700001	557.833313	1023.000000	1023.000000	2046.000000
3.920000	0.014040	8.297462	2.438417	1.960967	0.860536	3.037541	0.000000	-10.000000	-0.241667	21.500000	565.166687	1023.000000	1023.000000	2046.000000
3.940000	0.014737	8.709483	2.684486	1.940317	0.978805	3.105875	0.000000	-10.000000	-0.241667	21.483334	572.333313	1023.000000	1023.000000	2046.000000
3.960000	0.015565	9.198687	2.982748	1.932975	1.110154	3.172810	0.000000	-10.000000	-0.241667	21.549999	579.666687	1023.000000	1023.000000	2046.000000
3.980000	0.016441	9.716665	3.248492	1.915731	1.256090	3.296352	0.000000	-10.000000	-0.225000	21.416666	586.833313	1023.000000	1023.000000	2046.000000
4.000000	0.017353	10.255395	3.509908	1.949428	1.396859	3.399200	0.000000	-10.000000	-0.225000	20.966667	594.000000	1023.000000	1023.000000	2046.000000
4.020000	0.018196	10.753879	3.712665	2.024657	1.555241	3.461315	0.000000	-10.000000	-0.225000	20.800001	601.000000	1023.000000	1023.000000	2046.000000
4.040000	0.019289	11.400018	3.981352	2.117295	1.724514	3.576857	0.000000	-10.000000	-0.216667	20.533335	608.000000	1023.000000	1023.000000	2046.000000
4.060000	0.020222	11.951471	4.231337	2.159415	1.795924	3.764795	0.000000	-10.000000	-0.200000	20.233334	615.000000	1023.000000	1023.000000	2046.000000
4.080000	0.021110	12.475731	4.475402	2.223741	1.956152	3.820435	0.000000	-10.000000	-0.175000	19.283333	621.833313	1023.000000	1023.000000	2046.000000
4.100000	0.022012	13.008938	4.684892	2.321228	2.124675	3.878143	0.000000	-10.000000	-0.166667	18.516666	628.333313	1023.000000	1023.000000	2046.000000
4.120000	0.022806	13.478184	4.922493	2.393857	2.156303	4.005531	0.000000	-10.000000	-0.133333	17.450001	634.500000	1023.000000	1023.000000	2046.000000
4.140000	0.023707	14.011047	5.166487	2.408127	2.292887	4.143547	0.000000	-10.000000	-0.108333	16.533333	640.500000	1023.000000	1023.000000	2046.000000
4.160000	0.024370	14.402646	5.343369	2.476429	2.382138	4.200711	0.000000	-10.000000	-0.075000	15.283334	646.166687	1023.000000	1023.000000	2046.000000
4.180000	0.024976	14.760996	5.456897	2.552119	2.480447	4.271533	0.000000	-10.000000	-0.058333	14.083334	651.666687	1023.000000	1023.000000	2046.000000
4.200000	0.025601	15.130235	5.620170	2.591807	2.553588	4.364668	0.000000	-10.000000	-0.033333	12.216667	656.500000	1023.000000	1023.000000	2046.000000
4.220000	0.026026	15.381218	5.755105	2.607472	2.554546	4.464095	0.000000	-10.000000	-0.016667	10.800000	659.666687	1023.000000	1023.000000	2046.000000
4.240000	0.026477	15.647848	5.802670	2.675012	2.717176	4.452990	0.000000	-10.000000	0.016667	8.066668	663.333313	1023.000000	1023.000000	2046.000000
4.260000	0.027044	15.982751	5.907144	2.763912	2.719857	4.591838	0.000000	-10.000000	0.033333	6.233334	665.666687	1023.000000	1023.000000	2046.000000
4.280000	0.027591	16.305992	5.976618	2.912557	2.754441	4.662376	0.000000	-10.000000	0.058333	1.916667	668.666687	1023.000000	1023.000000	2046.000000
4.300000	0.028016	16.557745	6.004180	3.005818	2.797099	4.750647	0.000000	-10.000000	0.075000	-1.450000	669.333313	1023.000000	1023.000000	2046.000000
4.320000	0.028262	16.703009	5.941038	3.067970	2.806918	4.887083	0.000000	-10.000000	0.100000	-5.983334	670.000000	1023.000000	1023.000000	2046.000000
4.340000	0.028189	16.659630	5.898091	3.117891	2.751646	4.892001	0.000000	-10.000000	0.125000	-8.700000	670.000000	1023.000000	1023.000000	2046.000000
4.360000	0.028390	16.778574	5.948265	3.163142	2.734980	4.932188	0.000000	-10.000000	0.141667	-10.533333	670.000000	1023.000000	1023.000000	2046.000000
4.380000	0.028480	16.831850	5.835583	3.255572	2.709001	5.031694	0.000000	-10.000000	0.166667	-11.983334	670.000000	1023.000000	1023.000000	2046.000000
4.400000	0.028351	16.755291	5.761622	3.284107	2.693443	5.016119	0.000000	-10.000000	0.183333	-12.766666	670.000000	1023.000000	1023.000000	2046.000000
4.420000	0.027845	16.456511	5.715590	3.242343	2.691080	4.807499	0.000000	-10.000000	0.216667	-14.100000	662.166687	1023.000000	1023.000000	2046.000000
4.440000	0.026675	15.764828	5.529666	3.056397	2.643874	4.534890	0.000000	-10.000000	0.233333	-14.816667	652.666687	1023.000000	1023.000000	2046.000000
4.460000	0.024922	14.728686	5.237206	2.825660	2.470942	4.194878	0.000000	-10.000000	0.250000	-16.066668	641.500000	1023.000000	1023.000000	2046.000000
4.480000	0.022692	13.411086	4.832855	2.555392	2.167186	3.855653	0.000000	-10.000000	0.258333	-16.750000	636.166687	1023.000000	1023.000000	2046.000000
4.500000	0.020509	12.120802	4.237444	2.471029	1.914072	3.498257	0.000000	-10.000000	0.266667	-17.183334	630.500000	1023.000000	1023.000000	2046.000000
4.520000	0.018854	11.142707	3.843717	2.418575	1.595469	3.284946	0.000000	-10.000000	0.275000	-17.083334	624.666687	1023.000000	1023.000000	2046.000000
4.540000	0.017748	10.489317	3.496912	2.437623	1.434635	3.120147	0.000000	-10.000000	0.258333	-16.583334	619.000000	1023.000000	1023.000000	2046.000000
4.560000	0.016755	9.902108	3.114248	2.483031	1.362040	2.942788	0.000000	-10.000000	0.241667	-16.166666	615.333313	1023.000000	1023.000000	2046.000000
4.580000	0.015948	9.425476	2.868594	2.542180	1.187726	2.826976	0.000000	-10.000000	0.225000	-15.516666	611.666687	1023.000000	1023.000000	2046.000000
4.600000	0.015224	8.997174	2.658679	2.557755	1.069276	2.711464	0.000000	-10.000000	0.233333	-15.533334	606.500000	1023.000000	1023.000000	2046.000000
4.620000	0.014546	8.596616	2.355757	2.678077	1.030984	2.531797	0.000000	-10.000000	0.241667	-15.700000	599.500000	1023.000000	1023.000000	2046.000000
4.640000	0.013833	8.175522	2.117919	2.771261	0.891218	2.395123	0.000000	-10.000000	0.250000	-16.100000	594.333313	1023.000000	1023.000000	2046.000000
4.660000	0.013504	7.981070	2.028692	2.805392	0.810208	2.336780	0.000000	-10.000000	0.258333	-16.516666	590.833313	1023.000000	1023.000000	2046.000000
4.680000	0.012915	7.632636	1.863764	2.821368	0.752141	2.195363	0.000000	-10.000000	0.275000	-17.216667	585.166687	1023.000000	1023.000000	2046.000000
4.700000	0.012250	7.239554	1.681204	2.816487	0.641505	2.100358	0.000000	-10.000000	0.291667	-17.916668	579.500000	1023.000000	1023.000000	2046.000000
4.720000	0.011864	7.011535	1.702368	2.706483	0.532184	2.070500	0.000000	-10.000000	0.333333	-19.383333	571.333313	1023.000000	1023.000000	2046.000000
4.740000	0.011416	6.746738	1.671495	2.434745	0.549677	2.090821	0.000000	-10.000000	0.400000	-21.083334	564.666687	1023.000000	1023.000000	2046.000000
4.760000	0.010670	6.305852	1.684922	2.067028	0.472965	2.080937	0.000000	-10.000000	0.466667	-22.783335	558.000000	1023.000000	1023.000000	2046.000000
4.780000	0.010081	5.957998	1.790725	1.688995	0.419978	2.058300	0.000000	-10.000000	0.516667	-24.150002	553.000000	1023.000000	1023.000000	2046.000000
4.800000	0.009589	5.667130	1.875211	1.332544	0.429536	2.029839	0.000000	-10.000000	0.550000	-25.000000	547.500000	1023.000000	1023.000000	2046.000000
4.820000	0.008895	5.256683	1.897048	1.046209	0.437461	1.875964	0.000000	-10.000000	0.575000	-26.166668	539.166687	1023.000000	1023.000000	2046.000000
4.840000	0.007965	4.707399	1.917433	0.741802	0.348312	1.699852	0.000000	-10.000000	0.583333	-26.550001	530.333313	1023.000000	1023.000000	2046.000000
4.860000	0.007285	4.305266	1.926729	0.536812	0.319095	1.522631	0.000000	-10.000000	0.575000	-26.633333	518.666687	1023.000000	1023.000000	2046.000000
4.880000	0.006551	3.871418	1.863288	0.412500	0.292897	1.302733	0.000000	-10.000000	0.566667	-26.366667	506.833344	1023.000000	1023.000000	2046.000000
4.900000	0.005606	3.313236	1.767315	0.256522	0.155706	1.133693	0.000000	-10.000000	0.566667	-26.250000	495.166656	1023.000000	1023.000000	2046.000000
4.920000	0.004899	2.895574	1.736264	0.106766	0.064466	0.988079	0.000000	-10.000000	0.558333	-26.049999	486.333344	1023.000000	1023.000000	2046.000000
4.940000	0.004172	2.465621	1.658353	-0.039002	0.031625	0.814645	0.000000	-10.000000	0.558333	-25.883333	480.500000	1023.000000	1023.000000	2046.000000
4.960000	0.003195	1.887979	1.486028	-0.153624	-0.059295	0.614870	0.000000	-10.000000	0.550000	-25.716667	474.666656	1023.000000	1023.000000	2046.000000
4.980000	0.002516	1.487252	1.431470	-0.289804	-0.217017	0.562603	0.000000	-10.000000	0.558333	-25.916666	469.000000	1023.000000	1023.000000	2046.000000
5.000000	0.001903	1.124433	1.310559	-0.380132	-0.184764	0.378770	0.000000	-10.000000	0.558333	-26.316668	457.500000	1023.000000	1023.000000	2046.000000
5.020000	0.001194	0.705651	1.150664	-0.388465	-0.312950	0.256402	0.000000	-10.000000	0.558333	-26.650000	448.833344	1023.000000	1023.000000	2046.000000
5.040000	0.000674	0.398618	1.075090	-0.410989	-0.440936	0.175451	0.000000	-10.000000	0.566667	-26.716667	440.000000	1023.000000	1023.000000	2046.000000
5.060000	0.000231	0.136660	0.984645	-0.472995	-0.477725	0.102735	0.000000	-10.000000	0.591667	-26.833334	434.000000	1023.000000	1023.000000	2046.000000
5.080000	-0.000256	-0.151137	0.866655	-0.483039	-0.536737	0.001985	0.000000	-10.000000	0.625000	-26.850000	425.000000	1023.000000	1023.000000	2046.000000
5.100000	-0.000831	-0.491041	0.721092	-0.482093	-0.626894	-0.103146	0.000000	-10.000000	0.641667	-27.083334	416.000000	1023.000000	1023.000000	2046.000000
5.120000	-0.001372	-0.810595	0.653251	-0.545446	-0.756896	-0.161504	0.000000	-10.000000	0.633333	-26.950001	407.000000	1023.000000	1023.000000	2046.000000
5.140000	-0.001772	-1.047254	0.527468	-0.555865	-0.744521	-0.274337	0.000000	-10.000000	0.616667	-26.916668	398.000000	1023.000000	1023.000000	2046.000000
5.160000	-0.002456	-1.451340	0.349649	-0.546721	-0.875894	-0.378374	0.000000	-10.000000	0.583333	-26.750000	386.000000	1023.000000	1023.000000	2046.000000
5.180000	-0.002950	-1.743562	0.231694	-0.578215	-0.994885	-0.402156	0.000000	-10.000000	0.566667	-26.666668	374.000000	1023.000000	1023.000000	2046.000000
5.200000	-0.003415	-2.018018	0.086506	-0.583930	-1.022703	-0.497891	0.000000	-10.000000	0.550000	-26.583334	365.000000	1023.000000	1023.000000	2046.000000
5.220000	-0.004091	-2.417562	-0.083225	-0.581472	-1.167755	-0.585110	0.000000	-10.000000	0.566667	-26.500000	359.166656	1023.000000	1023.000000	2046.000000
5.240000	-0.004430	-2.617839	-0.191478	-0.566484	-1.295023	-0.564853	0.000000	-10.000000	0.575000	-26.283333	353.333344	1023.000000	1023.000000	2046.000000
5.260000	-0.004705	-2.780416	-0.309730	-0.476355	-1.365722	-0.628609	0.000000	-10.000000	0.575000	-26.066666	341.666656	1023.000000	1023.000000	2046.000000
5.280000	-0.004950	-2.925697	-0.524537	-0.309989	-1.423094	-0.668077	0.000000	-10.000000	0.558333	-25.900000	332.833344	1023.000000	1023.000000	2046.000000
5.300000	-0.005142	-3.038729	-0.635951	-0.249497	-1.544254	-0.609027	0.000000	-10.000000	0.550000	-25.766666	324.166656	1023.000000	1023.000000	2046.000000
5.320000	-0.005498	-3.249115	-0.792101	-0.258362	-1.597934	-0.600718	0.000000	-10.000000	0.550000	-25.450001	318.500000	1023.000000	1023.000000	2046.000000
5.340000	-0.006046	-3.573107	-1.013820	-0.168916	-1.721250	-0.669121	0.000000	-10.000000	0.550000	-25.266666	307.166656	1023.000000	1023.000000	2046.000000
5.360000	-0.006443	-3.807691	-1.166385	-0.087773	-1.855564	-0.697968	0.000000	-10.000000	0.550000	-25.216667	298.666656	1023.000000	1023.000000	2046.000000
5.380000	-0.006737	-3.981627	-1.358240	-0.004712	-1.944067	-0.674608	0.000000	-10.000000	0.550000	-25.316668	290.333344	1023.000000	1023.000000	2046.000000
5.400000	-0.007332	-4.332966	-1.600387	0.042895	-1.971780	-0.803694	0.000000	-10.000000	0.550000	-25.500000	284.833344	1023.000000	1023.000000	2046.000000
5.420000	-0.008264	-4.884263	-1.871759	0.115213	-2.137878	-0.989839	0.000000	-10.000000	0.550000	-25.816668	273.500000	1023.000000	1023.000000	2046.000000
5.440000	-0.009636	-5.694985	-2.101644	-0.103863	-2.275261	-1.214217	0.000000	-10.000000	0.550000	-26.166668	264.833344	1023.000000	1023.000000	2046.000000
5.460000	-0.011659	-6.890653	-2.520236	-0.312569	-2.552523	-1.505325	0.000000	-10.000000	0.550000	-26.083334	256.166656	1023.000000	1023.000000	2046.000000
5.480000	-0.013722	-8.109455	-3.093635	-0.379559	-2.871091	-1.765170	0.000000	-10.000000	0.550000	-25.933334	250.500000	1023.000000	1023.000000	2046.000000
5.500000	-0.015753	-9.310162	-3.593789	-0.537797	-3.199068	-1.979509	0.000000	-10.000000	0.550000	-25.350000	239.166672	1023.000000	1023.000000	2046.000000
5.520000	-0.017392	-10.278857	-4.041080	-0.615141	-3.499532	-2.123104	0.000000	-10.000000	0.550000	-24.983334	230.666672	1023.000000	1023.000000	2046.000000
5.540000	-0.018637	-11.014499	-4.551330	-0.570540	-3.673674	-2.218955	0.000000	-10.000000	0.541667	-24.450001	222.333328	1023.000000	1023.000000	2046.000000
5.560000	-0.019471	-11.507634	-4.820451	-0.562174	-3.838499	-2.286510	0.000000	-10.000000	0.525000	-24.333334	217.000000	1023.000000	1023.000000	2046.000000
5.580000	-0.020538	-12.137765	-5.129743	-0.569187	-4.053288	-2.385547	0.000000	-10.000000	0.508333	-23.950001	208.833328	1023.000000	1023.000000	2046.000000
5.600000	-0.021291	-12.583167	-5.482204	-0.457913	-4.179477	-2.463574	0.000000	-10.000000	0.500000	-23.816668	200.833328	1023.000000	1023.000000	2046.000000
5.620000	-0.021940	-12.966315	-5.715773	-0.350956	-4.342140	-2.557446	0.000000	-10.000000	0.500000	-23.483334	192.833328	1023.000000	1023.000000	2046.000000
5.640000	-0.022692	-13.410800	-5.975123	-0.293529	-4.484044	-2.658104	0.000000	-10.000000	0.491667	-23.450001	185.000000	1023.000000	1023.000000	2046.000000
5.660000	-0.023263	-13.748155	-6.197857	-0.217326	-4.610745	-2.722226	0.000000	-10.000000	0.458333	-22.933334	177.000000	1023.000000	1023.000000	2046.000000
5.680000	-0.023614	-13.956137	-6.404843	-0.178605	-4.689909	-2.682779	0.000000	-10.000000	0.433333	-22.416668	169.333328	1023.000000	1023.000000	2046.000000
5.700000	-0.024083	-14.233229	-6.517529	-0.189009	-4.770273	-2.756418	0.000000	-10.000000	0.400000	-21.783333	161.833328	1023.000000	1023.000000	2046.000000
5.720000	-0.024479	-14.466928	-6.571665	-0.308291	-4.862283	-2.724690	0.000000	-10.000000	0.400000	-21.299999	154.666672	1023.000000	1023.000000	2046.000000
5.740000	-0.024925	-14.730593	-6.573594	-0.590786	-4.953331	-2.612883	0.000000	-10.000000	0.391667	-21.066668	147.500000	1023.000000	1023.000000	2046.000000
5.760000	-0.025306	-14.955652	-6.514046	-0.855829	-5.034403	-2.551374	0.000000	-10.000000	0.400000	-21.183334	140.500000	1023.000000	1023.000000	2046.000000
5.780000	-0.025758	-15.222919	-6.424808	-1.172342	-5.106568	-2.519200	0.000000	-10.000000	0.400000	-21.566668	133.333328	1023.000000	1023.000000	2046.000000
5.800000	-0.026306	-15.547109	-6.375221	-1.460032	-5.173413	-2.538442	0.000000	-10.000000	0.391667	-21.766666	126.166664	1023.000000	1023.000000	2046.000000
5.820000	-0.026784	-15.829627	-6.412377	-1.655116	-5.213037	-2.549098	0.000000	-10.000000	0.391667	-21.383333	118.833336	1023.000000	1023.000000	2046.000000
5.840000	-0.027392	-16.188408	-6.427241	-1.810210	-5.303708	-2.647250	0.000000	-10.000000	0.375000	-20.700001	111.666664	1023.000000	1023.000000	2046.000000
5.860000	-0.027864	-16.467432	-6.463832	-1.930164	-5.409061	-2.664375	0.000000	-10.000000	0.366667	-19.950001	104.666664	1023.000000	1023.000000	2046.000000
5.880000	-0.028493	-16.839199	-6.538372	-2.055329	-5.520944	-2.724555	0.000000	-10.000000	0.350000	-19.283335	98.000000	1023.000000	1023.000000	2046.000000
5.900000	-0.029037	-17.160719	-6.637551	-2.117501	-5.663966	-2.741701	0.000000	-10.000000	0.350000	-18.816668	91.666664	1023.000000	1023.000000	2046.000000
5.920000	-0.029535	-17.455250	-6.767322	-2.156288	-5.714637	-2.817004	0.000000	-10.000000	0.350000	-18.416668	85.500000	1023.000000	1023.000000	2046.000000
5.940000	-0.029939	-17.693920	-6.850289	-2.187873	-5.792710	-2.863048	0.000000	-10.000000	0.316667	-17.983334	79.500000	1023.000000	1023.000000	2046.000000
5.960000	-0.030561	-18.061552	-6.949844	-2.310074	-5.936838	-2.864796	0.000000	-10.000000	0.283333	-17.466667	73.500000	1023.000000	1023.000000	2046.000000
5.980000	-0.030820	-18.214821	-7.082265	-2.264708	-5.993648	-2.874201	0.000000	-10.000000	0.250000	-16.833334	67.500000	1023.000000	1023.000000	2046.000000
6.000000	-0.031074	-18.364616	-7.171080	-2.281187	-6.062006	-2.850344	0.000000	-10.000000	0.241667	-16.233334	61.833332	1023.000000	1023.000000	2046.000000
6.020000	-0.031246	-18.466095	-7.238661	-2.273547	-6.086342	-2.867543	0.000000	-10.000000	0.233333	-15.716667	56.333332	1023.000000	1023.000000	2046.000000
6.040000	-0.031577	-18.661911	-7.303052	-2.297842	-6.180859	-2.880159	0.000000	-10.000000	0.233333	-15.450000	51.166668	1023.000000	1023.000000	2046.000000
6.060000	-0.031679	-18.722584	-7.407177	-2.243688	-6.220692	-2.851027	0.000000	-10.000000	0.241667	-15.300000	45.833332	1023.000000	1023.000000	2046.000000
6.080000	-0.031698	-18.733706	-7.463146	-2.165820	-6.256389	-2.848351	0.000000	-10.000000	0.250000	-15.100000	40.666668	1023.000000	1023.000000	2046.000000
6.100000	-0.031836	-18.814859	-7.470800	-2.173396	-6.305228	-2.865436	0.000000	-10.000000	0.233333	-14.800000	35.666668	1023.000000	1023.000000	2046.000000
6.120000	-0.032117	-18.981386	-7.523592	-2.184690	-6.391339	-2.881764	0.000000	-10.000000	0.225000	-14.433333	30.833334	1023.000000	1023.000000	2046.000000
6.140000	-0.032278	-19.076426	-7.614024	-2.156149	-6.463803	-2.842448	0.000000	-10.000000	0.216667	-14.083333	26.000000	1023.000000	1023.000000	2046.000000
6.160000	-0.032387	-19.140774	-7.688979	-2.119241	-6.495282	-2.837273	0.000000	-10.000000	0.216667	-13.600000	21.333334	1023.000000	1023.000000	2046.000000
6.180000	-0.032400	-19.148539	-7.738078	-2.084136	-6.476434	-2.849891	0.000000	-10.000000	0.200000	-13.133333	16.666666	1023.000000	1023.000000	2046.000000
6.200000	-0.032688	-19.318600	-7.834671	-2.065815	-6.562883	-2.855230	0.000000	-10.000000	0.175000	-12.600000	12.333333	1023.000000	1023.000000	2046.000000
6.220000	-0.032878	-19.430952	-7.873974	-2.045979	-6.676847	-2.834152	0.000000	-10.000000	0.158333	-12.183333	8.000000	1023.000000	1023.000000	2046.000000
6.240000	-0.032976	-19.488722	-7.951936	-2.013159	-6.728290	-2.795336	0.000000	-10.000000	0.141667	-11.666667	4.166667	1023.000000	1023.000000	2046.000000
6.260000	-0.032907	-19.448025	-8.012381	-1.949044	-6.692866	-2.793733	0.000000	-10.000000	0.133333	-11.183333	0.500000	1023.000000	1023.000000	2046.000000
6.280000	-0.032772	-19.368437	-7.994901	-1.885440	-6.690656	-2.797439	0.000000	-10.000000	0.116667	-10.516666	-2.833333	1023.000000	1023.000000	2046.000000
6.300000	-0.032527	-19.223206	-8.012924	-1.781738	-6.656216	-2.772326	0.000000	-10.000000	0.108333	-9.816667	-6.166667	1023.000000	1023.000000	2046.000000
6.320000	-0.032259	-19.065313	-7.964044	-1.636541	-6.715337	-2.749391	0.000000	-10.000000	0.091667	-8.766666	-9.333333	1023.000000	1023.000000	2046.000000
6.340000	-0.031851	-18.824072	-7.987740	-1.511780	-6.668869	-2.655682	0.000000	-10.000000	0.083333	-7.766667	-12.333333	1023.000000	1023.000000	2046.000000
6.360000	-0.031716	-18.744152	-8.051126	-1.406989	-6.614964	-2.671073	0.000000	-10.000000	0.075000	-6.400000	-15.000000	1023.000000	1023.000000	2046.000000
6.380000	-0.031520	-18.628311	-8.055335	-1.337262	-6.551672	-2.684042	0.000000	-10.000000	0.066667	-4.816667	-17.166666	1023.000000	1023.000000	2046.000000
6.400000	-0.031341	-18.522409	-8.093775	-1.204775	-6.601243	-2.622617	0.000000	-10.000000	0.058333	-2.183333	-18.833334	1023.000000	1023.000000	2046.000000
6.420000	-0.030845	-18.229548	-8.133358	-1.024658	-6.511949	-2.559582	0.000000	-10.000000	0.041667	0.450000	-19.666666	1023.000000	1023.000000	2046.000000
6.440000	-0.030366	-17.946455	-8.107276	-0.871809	-6.418047	-2.549323	0.000000	-10.000000	0.016667	3.383333	-20.000000	1023.000000	1023.000000	2046.000000
6.460000	-0.030353	-17.938820	-8.129439	-0.775546	-6.367810	-2.666023	0.000000	-10.000000	-0.008333	6.183333	-20.000000	1023.000000	1023.000000	2046.000000
6.480000	-0.030754	-18.175566	-8.218714	-0.885027	-6.325423	-2.746402	0.000000	-10.000000	-0.050000	9.516666	-20.000000	1023.000000	1023.000000	2046.000000
6.500000	-0.031780	-18.781887	-8.448924	-1.007327	-6.430320	-2.895317	0.000000	-10.000000	-0.091667	12.683333	-20.000000	1023.000000	1023.000000	2046.000000
6.520000	-0.032597	-19.264645	-8.658124	-1.035369	-6.478331	-3.092821	0.000000	-10.000000	-0.141667	15.166667	-20.000000	1023.000000	1023.000000	2046.000000
6.540000	-0.033302	-19.681368	-8.924878	-1.077896	-6.518841	-3.159753	0.000000	-10.000000	-0.166667	16.816668	-12.833333	1023.000000	1023.000000	2046.000000
6.560000	-0.033666	-19.896523	-9.079592	-1.103677	-6.558906	-3.154348	0.000000	-10.000000	-0.191667	18.683334	4.000000	1023.000000	1023.000000	2046.000000
6.580000	-0.033604	-19.860044	-9.208342	-0.995762	-6.465725	-3.190215	0.000000	-10.000000	-0.208333	20.050001	20.833334	1023.000000	1023.000000	2046.000000
6.600000	-0.033383	-19.729637	-9.230457	-0.860186	-6.429875	-3.209119	0.000000	-10.000000	-0.241667	21.266668	32.833332	1023.000000	1023.000000	2046.000000
6.620000	-0.032989	-19.496437	-9.274107	-0.692168	-6.281479	-3.248682	0.000000	-10.000000	-0.275000	21.816668	37.500000	1023.000000	1023.000000	2046.000000
6.640000	-0.032640	-19.290329	-9.294892	-0.495410	-6.256899	-3.243128	0.000000	-10.000000	-0.316667	22.700001	44.666668	1023.000000	1023.000000	2046.000000
6.660000	-0.032043	-18.937237	-9.227163	-0.383693	-6.167521	-3.158859	0.000000	-10.000000	-0.341667	23.400002	52.166668	1023.000000	1023.000000	2046.000000
6.680000	-0.031361	-18.534637	-9.183168	-0.201794	-6.006173	-3.143503	0.000000	-10.000000	-0.366667	24.183334	60.000000	1023.000000	1023.000000	2046.000000
6.700000	-0.030648	-18.112963	-9.101442	-0.020226	-5.900741	-3.090553	0.000000	-10.000000	-0.383333	24.900002	68.000000	1023.000000	1023.000000	2046.000000
6.720000	-0.029866	-17.650608	-8.950044	0.045904	-5.787277	-2.959191	0.000000	-10.000000	-0.391667	25.916668	76.000000	1023.000000	1023.000000	2046.000000
6.740000	-0.029091	-17.193012	-8.739204	0.058788	-5.697227	-2.815368	0.000000	-10.000000	-0.391667	26.500000	84.333336	1023.000000	1023.000000	2046.000000
6.760000	-0.028331	-16.743849	-8.483909	-0.034736	-5.573546	-2.651658	0.000000	-10.000000	-0.375000	26.566668	93.000000	1023.000000	1023.000000	2046.000000
6.780000	-0.027567	-16.292112	-8.221008	-0.233727	-5.408065	-2.429312	0.000000	-10.000000	-0.358333	26.150002	102.000000	1023.000000	1023.000000	2046.000000
6.800000	-0.026829	-15.856002	-7.820655	-0.522060	-5.312009	-2.201277	0.000000	-10.000000	-0.341667	25.500000	110.833336	1023.000000	1023.000000	2046.000000
6.820000	-0.026126	-15.440259	-7.468651	-0.747703	-5.134827	-2.089079	0.000000	-10.000000	-0.333333	24.916668	119.500000	1023.000000	1023.000000	2046.000000
6.840000	-0.025304	-14.954644	-7.132520	-0.897688	-4.964763	-1.959674	0.000000	-10.000000	-0.325000	24.200001	127.833336	1023.000000	1023.000000	2046.000000
6.860000	-0.024622	-14.551850	-6.791955	-1.037251	-4.795512	-1.927134	0.000000	-10.000000	-0.316667	23.866667	136.000000	1023.000000	1023.000000	2046.000000
6.880000	-0.024030	-14.201828	-6.545319	-1.116766	-4.680933	-1.858810	0.000000	-10.000000	-0.333333	23.833334	144.000000	1023.000000	1023.000000	2046.000000
6.900000	-0.023231	-13.729311	-6.335124	-1.055247	-4.489901	-1.849038	0.000000	-10.000000	-0.350000	24.266666	152.000000	1023.000000	1023.000000	2046.000000
6.920000	-0.022631	-13.374746	-6.121090	-1.046083	-4.405467	-1.802106	0.000000	-10.000000	-0.375000	24.783333	160.000000	1023.000000	1023.000000	2046.000000
6.940000	-0.022001	-13.002558	-5.867337	-1.055547	-4.351117	-1.728557	0.000000	-10.000000	-0.391667	25.366667	168.166672	1023.000000	1023.000000	2046.000000
6.960000	-0.021329	-12.605561	-5.693663	-1.046746	-4.214815	-1.650338	0.000000	-10.000000	-0.416667	25.816668	176.500000	1023.000000	1023.000000	2046.000000
6.980000	-0.020620	-12.186251	-5.518917	-0.990806	-4.089875	-1.586653	0.000000	-10.000000	-0.416667	26.216667	185.166672	1023.000000	1023.000000	2046.000000
7.000000	-0.019845	-11.728154	-5.341576	-0.961306	-3.921586	-1.503687	0.000000	-10.000000	-0.408333	26.666668	193.833328	1023.000000	1023.000000	2046.000000
7.020000	-0.019000	-11.228710	-5.145700	-0.911265	-3.784882	-1.386863	0.000000	-10.000000	-0.400000	26.983334	202.666672	1023.000000	1023.000000	2046.000000
7.040000	-0.018164	-10.734955	-4.939103	-0.900649	-3.695896	-1.199307	0.000000	-10.000000	-0.416667	27.166668	211.500000	1023.000000	1023.000000	2046.000000
7.060000	-0.017158	-10.140608	-4.792270	-0.743781	-3.529030	-1.075528	0.000000	-10.000000	-0.433333	27.183334	220.500000	1023.000000	1023.000000	2046.000000
7.080000	-0.016047	-9.483698	-4.582552	-0.605888	-3.336357	-0.958900	0.000000	-10.000000	-0.441667	27.233334	229.666672	1023.000000	1023.000000	2046.000000
7.100000	-0.015055	-8.897532	-4.302165	-0.561994	-3.245967	-0.787407	0.000000	-10.000000	-0.425000	27.333334	238.833328	1023.000000	1023.000000	2046.000000
7.120000	-0.013970	-8.256154	-4.100022	-0.468149	-3.065638	-0.622346	0.000000	-10.000000	-0.416667	27.233334	248.000000	1023.000000	1023.000000	2046.000000
7.140000	-0.012791	-7.559203	-3.850396	-0.341310	-2.892566	-0.474930	0.000000	-10.000000	-0.408333	27.216667	257.000000	1023.000000	1023.000000	2046.000000
7.160000	-0.011767	-6.954431	-3.644619	-0.209006	-2.705513	-0.395294	0.000000	-10.000000	-0.416667	27.100000	266.000000	1023.000000	1023.000000	2046.000000
7.180000	-0.010801	-6.383654	-3.399894	-0.120789	-2.613414	-0.249558	0.000000	-10.000000	-0.408333	27.233334	275.166656	1023.000000	1023.000000	2046.000000
7.200000	-0.009699	-5.732266	-3.174794	-0.022951	-2.460278	-0.074243	0.000000	-10.000000	-0.416667	27.183334	284.333344	1023.000000	1023.000000	2046.000000
7.220000	-0.008713	-5.149597	-2.969625	0.060487	-2.324534	0.084075	0.000000	-10.000000	-0.408333	27.000000	293.500000	1023.000000	1023.000000	2046.000000
7.240000	-0.007629	-4.508883	-2.778982	0.213444	-2.130561	0.187216	0.000000	-10.000000	-0.408333	26.750000	302.500000	1023.000000	1023.000000	2046.000000
7.260000	-0.006692	-3.955013	-2.528269	0.268548	-2.055718	0.360427	0.000000	-10.000000	-0.400000	26.666668	311.500000	1023.000000	1023.000000	2046.000000
7.280000	-0.005508	-3.255293	-2.314699	0.408645	-1.884877	0.535638	0.000000	-10.000000	-0.416667	27.033333	320.333344	1023.000000	1023.000000	2046.000000
7.300000	-0.004071	-2.406228	-2.071159	0.667117	-1.655977	0.653792	0.000000	-10.000000	-0.416667	27.066668	329.333344	1023.000000	1023.000000	2046.000000
7.320000	-0.002730	-1.613581	-1.791680	0.864009	-1.478438	0.792528	0.000000	-10.000000	-0.416667	27.200001	338.333344	1023.000000	1023.000000	2046.000000
7.340000	-0.001364	-0.806136	-1.498941	1.016672	-1.365662	1.041796	0.000000	-10.000000	-0.408333	27.066668	347.500000	1023.000000	1023.000000	2046.000000
7.360000	0.000052	0.030795	-1.345915	1.226259	-1.098069	1.248520	0.000000	-10.000000	-0.408333	27.083334	356.500000	1023.000000	1023.000000	2046.000000
7.380000	0.001018	0.601576	-1.056638	1.341532	-1.025733	1.342416	0.000000	-10.000000	-0.408333	26.883333	365.500000	1023.000000	1023.000000	2046.000000
7.400000	0.002268	1.340270	-0.793497	1.453797	-0.908197	1.588167	0.000000	-10.000000	-0.400000	26.783335	374.500000	1023.000000	1023.000000	2046.000000
7.420000	0.003627	2.143502	-0.672496	1.701351	-0.726671	1.841318	0.000000	-10.000000	-0.391667	26.500000	383.500000	1023.000000	1023.000000	2046.000000
7.440000	0.004595	2.715434	-0.512281	1.872484	-0.564716	1.919948	0.000000	-10.000000	-0.375000	26.316668	392.333344	1023.000000	1023.000000	2046.000000
7.460000	0.005145	3.040665	-0.389575	2.003086	-0.477432	1.904586	0.000000	-10.000000	-0.375000	25.833334	401.166656	1023.000000	1023.000000	2046.000000
7.480000	0.005024	2.969398	-0.452998	2.000680	-0.401819	1.823535	0.000000	-10.000000	-0.375000	25.516666	409.833344	1023.000000	1023.000000	2046.000000
7.500000	0.004248	2.510778	-0.579734	1.905916	-0.447714	1.632311	0.000000	-10.000000	-0.375000	25.066668	418.500000	1023.000000	1023.000000	2046.000000
7.520000	0.003150	1.861472	-0.798389	1.796248	-0.600447	1.464059	0.000000	-10.000000	-0.358333	24.600000	426.833344	1023.000000	1023.000000	2046.000000
7.540000	0.002532	1.496527	-1.021784	1.804458	-0.723027	1.436881	0.000000	-10.000000	-0.341667	24.216667	435.000000	1023.000000	1023.000000	2046.000000
7.560000	0.002323	1.372758	-1.214812	1.926990	-0.743222	1.403802	0.000000	-10.000000	-0.333333	23.983334	443.000000	1023.000000	1023.000000	2046.000000
7.580000	0.002441	1.442644	-1.303425	2.074265	-0.748645	1.420447	0.000000	-10.000000	-0.333333	23.916666	451.000000	1023.000000	1023.000000	2046.000000
7.600000	0.002798	1.653870	-1.261566	2.187670	-0.791862	1.519627	0.000000	-10.000000	-0.341667	24.016666	459.000000	1023.000000	1023.000000	2046.000000
7.620000	0.003178	1.878339	-1.260300	2.327625	-0.788929	1.599942	0.000000	-10.000000	-0.350000	24.350000	467.000000	1023.000000	1023.000000	2046.000000
7.640000	0.003784	2.236394	-1.267099	2.597570	-0.715416	1.621338	0.000000	-10.000000	-0.358333	24.883333	475.333344	1023.000000	1023.000000	2046.000000
7.660000	0.004413	2.608311	-1.135898	2.793869	-0.688632	1.638973	0.000000	-10.000000	-0.358333	24.916668	483.666656	1023.000000	1023.000000	2046.000000
7.680000	0.005127	3.029890	-1.078862	2.993329	-0.641175	1.756598	0.000000	-10.000000	-0.358333	24.850000	492.000000	1023.000000	1023.000000	2046.000000
7.700000	0.006051	3.576267	-0.962639	3.209732	-0.532099	1.861273	0.000000	-10.000000	-0.350000	24.316668	500.166656	1023.000000	1023.000000	2046.000000
7.720000	0.006838	4.041124	-0.817436	3.338809	-0.446509	1.966260	0.000000	-10.000000	-0.341667	24.183332	508.500000	1023.000000	1023.000000	2046.000000
7.740000	0.007709	4.556259	-0.630475	3.436698	-0.383176	2.133210	0.000000	-10.000000	-0.325000	23.916666	516.833313	1023.000000	1023.000000	2046.000000
7.760000	0.008807	5.205148	-0.314492	3.452831	-0.274350	2.341159	0.000000	-10.000000	-0.308333	23.650000	525.000000	1023.000000	1023.000000	2046.000000
7.780000	0.009707	5.736932	-0.026533	3.330189	-0.087694	2.520970	0.000000	-10.000000	-0.291667	23.333334	532.833313	1023.000000	1023.000000	2046.000000
7.800000	0.010540	6.229146	0.366509	3.121353	0.014448	2.726836	0.000000	-10.000000	-0.250000	22.266666	540.500000	1023.000000	1023.000000	2046.000000
7.820000	0.011495	6.793561	0.759795	2.939436	0.146436	2.947895	0.000000	-10.000000	-0.216667	21.433334	548.000000	1023.000000	1023.000000	2046.000000
7.840000	0.012502	7.388979	1.208929	2.752588	0.346791	3.080670	0.000000	-10.000000	-0.191667	20.383333	555.333313	1023.000000	1023.000000	2046.000000
7.860000	0.013270	7.842781	1.538827	2.613189	0.550550	3.140215	0.000000	-10.000000	-0.200000	19.850000	562.500000	1023.000000	1023.000000	2046.000000
7.880000	0.014007	8.278176	1.890472	2.496405	0.729818	3.161481	0.000000	-10.000000	-0.200000	19.250000	569.166687	1023.000000	1023.000000	2046.000000
7.900000	0.014779	8.734104	2.231425	2.399656	0.824700	3.278324	0.000000	-10.000000	-0.200000	18.950001	575.666687	1023.000000	1023.000000	2046.000000
7.920000	0.015432	9.120368	2.546370	2.348219	0.911162	3.314616	0.000000	-10.000000	-0.200000	18.966667	582.000000	1023.000000	1023.000000	2046.000000
7.940000	0.016132	9.533778	2.824809	2.318106	1.058234	3.332630	0.000000	-10.000000	-0.191667	18.983334	588.333313	1023.000000	1023.000000	2046.000000
7.960000	0.016775	9.913828	3.108799	2.234258	1.141799	3.428972	0.000000	-10.000000	-0.175000	18.766666	594.666687	1023.000000	1023.000000	2046.000000
7.980000	0.017564	10.380444	3.372219	2.212217	1.268719	3.527289	0.000000	-10.000000	-0.175000	18.666666	601.000000	1023.000000	1023.000000	2046.000000
8.000000	0.018187	10.748796	3.571143	2.191802	1.435222	3.550629	0.000000	-10.000000	-0.175000	18.733334	607.333313	1023.000000	1023.000000	2046.000000
8.020000	0.018915	11.178818	3.783202	2.217648	1.571135	3.606833	0.000000	-10.000000	-0.175000	18.833334	613.500000	1023.000000	1023.000000	2046.000000
8.040000	0.019727	11.658762	3.995781	2.227954	1.684675	3.750352	0.000000	-10.000000	-0.150000	18.416668	619.666687	1023.000000	1023.000000	2046.000000
8.060000	0.020602	12.175964	4.227757	2.283726	1.773483	3.890997	0.000000	-10.000000	-0.133333	17.766666	626.000000	1023.000000	1023.000000	2046.000000
8.080000	0.021390	12.641415	4.426448	2.354702	1.935997	3.924267	0.000000	-10.000000	-0.100000	16.966667	632.000000	1023.000000	1023.000000	2046.000000
8.100000	0.022062	13.038431	4.615035	2.410806	2.005911	4.006678	0.000000	-10.000000	-0.066667	16.266666	637.833313	1023.000000	1023.000000	2046.000000
8.120000	0.022969	13.574654	4.827410	2.514780	2.113442	4.119021	0.000000	-10.000000	-0.033333	15.150000	643.166687	1023.000000	1023.000000	2046.000000
8.140000	0.023446	13.856513	5.007086	2.513725	2.159560	4.176142	0.000000	-10.000000	-0.025000	13.733334	648.666687	1023.000000	1023.000000	2046.000000
8.160000	0.024006	14.187644	5.109776	2.555143	2.296391	4.226333	0.000000	-10.000000	-0.016667	12.100000	653.500000	1023.000000	1023.000000	2046.000000
8.180000	0.024441	14.444494	5.185515	2.604208	2.375689	4.279081	0.000000	-10.000000	0.000000	10.033334	658.000000	1023.000000	1023.000000	2046.000000
8.200000	0.024678	14.584777	5.248166	2.607057	2.399111	4.330443	0.000000	-10.000000	0.033333	7.633334	661.500000	1023.000000	1023.000000	2046.000000
8.220000	0.024872	14.699145	5.332698	2.611265	2.372172	4.383010	0.000000	-10.000000	0.066667	3.683333	664.333313	1023.000000	1023.000000	2046.000000
8.240000	0.024969	14.756516	5.317055	2.679008	2.407292	4.353160	0.000000	-10.000000	0.100000	0.050000	666.000000	1023.000000	1023.000000	2046.000000
8.260000	0.025114	14.842561	5.359951	2.685718	2.394494	4.402399	0.000000	-10.000000	0.116667	-3.633333	666.833313	1023.000000	1023.000000	2046.000000
8.280000	0.025465	15.049751	5.397421	2.809245	2.369054	4.474030	0.000000	-10.000000	0.133333	-6.550000	667.000000	1023.000000	1023.000000	2046.000000
8.300000	0.025808	15.252422	5.436381	2.915799	2.370444	4.529798	0.000000	-10.000000	0.158333	-9.800000	667.000000	1023.000000	1023.000000	2046.000000
8.320000	0.025962	15.343285	5.368166	2.945428	2.392285	4.637405	0.000000	-10.000000	0.183333	-12.050000	667.000000	1023.000000	1023.000000	2046.000000
8.340000	0.025819	15.258833	5.281755	3.016570	2.350780	4.609727	0.000000	-10.000000	0.200000	-13.100000	667.000000	1023.000000	1023.000000	2046.000000
8.360000	0.025933	15.326288	5.311714	3.034554	2.309488	4.670533	0.000000	-10.000000	0.200000	-13.650001	663.666687	1023.000000	1023.000000	2046.000000
8.380000	0.025948	15.335405	5.278094	3.102699	2.238781	4.715831	0.000000	-10.000000	0.216667	-14.516666	655.666687	1023.000000	1023.000000	2046.000000
8.400000	0.025575	15.115091	5.141819	3.101783	2.204389	4.667101	0.000000	-10.000000	0.250000	-15.700000	645.833313	1023.000000	1023.000000	2046.000000
8.420000	0.024948	14.744300	5.047349	3.092223	2.212677	4.392051	0.000000	-10.000000	0.283333	-16.700001	637.666687	1023.000000	1023.000000	2046.000000
8.440000	0.023962	14.161804	4.885171	3.006445	2.151933	4.118255	0.000000	-10.000000	0.300000	-17.600000	632.166687	1023.000000	1023.000000	2046.000000
8.460000	0.022312	13.186510	4.650093	2.710914	1.965828	3.859675	0.000000	-10.000000	0.316667	-18.400000	626.500000	1023.000000	1023.000000	2046.000000
8.480000	0.020107	11.883026	4.192405	2.475084	1.754531	3.461006	0.000000	-10.000000	0.350000	-19.216667	620.166687	1023.000000	1023.000000	2046.000000
8.500000	0.017909	10.584146	3.663808	2.374907	1.428660	3.116772	0.000000	-10.000000	0.383333	-19.950001	613.666687	1023.000000	1023.000000	2046.000000
8.520000	0.016091	9.509966	3.190338	2.304418	1.142744	2.872466	0.000000	-10.000000	0.400000	-20.483334	606.833313	1023.000000	1023.000000	2046.000000
8.540000	0.014822	8.759835	2.841131	2.293012	0.952206	2.673486	0.000000	-10.000000	0.400000	-20.683334	600.000000	1023.000000	1023.000000	2046.000000
8.560000	0.013564	8.016165	2.448660	2.326452	0.790259	2.450794	0.000000	-10.000000	0.400000	-20.566668	593.166687	1023.000000	1023.000000	2046.000000
8.580000	0.012321	7.281572	2.069475	2.345483	0.584817	2.281797	0.000000	-10.000000	0.400000	-20.516666	586.333313	1023.000000	1023.000000	2046.000000
8.600000	0.011567	6.836316	1.835701	2.395992	0.482411	2.122212	0.000000	-10.000000	0.400000	-20.583334	579.500000	1023.000000	1023.000000	2046.000000
8.620000	0.010678	6.310874	1.551073	2.438797	0.364893	1.956111	0.000000	-10.000000	0.416667	-21.183334	572.500000	1023.000000	1023.000000	2046.000000
8.640000	0.009830	5.809679	1.247559	2.509297	0.301839	1.750984	0.000000	-10.000000	0.433333	-21.916668	565.333313	1023.000000	1023.000000	2046.000000
8.660000	0.009034	5.339219	1.024869	2.559765	0.135143	1.619442	0.000000	-10.000000	0.450000	-22.716667	558.166687	1023.000000	1023.000000	2046.000000
8.680000	0.008417	4.974528	0.877517	2.561932	0.014350	1.520729	0.000000	-10.000000	0.466667	-23.316668	550.666687	1023.000000	1023.000000	2046.000000
8.700000	0.007733	4.570407	0.712570	2.518700	-0.079748	1.418885	0.000000	-10.000000	0.500000	-23.916666	543.000000	1023.000000	1023.000000	2046.000000
8.720000	0.007288	4.307496	0.582143	2.477776	-0.042696	1.290274	0.000000	-10.000000	0.533333	-24.383333	535.000000	1023.000000	1023.000000	2046.000000
8.740000	0.006676	3.945661	0.555320	2.212863	-0.164940	1.342417	0.000000	-10.000000	0.558333	-24.950001	526.833313	1023.000000	1023.000000	2046.000000
8.760000	0.006068	3.586388	0.614786	1.812573	-0.215038	1.374067	0.000000	-10.000000	0.591667	-25.800001	518.500000	1023.000000	1023.000000	2046.000000
8.780000	0.005442	3.216246	0.688741	1.435286	-0.290778	1.382998	0.000000	-10.000000	0.625000	-26.816668	509.833344	1023.000000	1023.000000	2046.000000
8.800000	0.004854	2.868721	0.722957	1.126333	-0.273901	1.293332	0.000000	-10.000000	0.658333	-27.633333	500.833344	1023.000000	1023.000000	2046.000000
8.820000	0.004004	2.366561	0.722353	0.800444	-0.341273	1.185037	0.000000	-10.000000	0.658333	-28.000000	491.666656	1023.000000	1023.000000	2046.000000
8.840000	0.003272	1.933899	0.783416	0.508777	-0.406586	1.048293	0.000000	-10.000000	0.675000	-28.049999	482.333344	1023.000000	1023.000000	2046.000000
8.860000	0.002586	1.528615	0.783936	0.286083	-0.441047	0.899642	0.000000	-10.000000	0.666667	-27.983334	473.000000	1023.000000	1023.000000	2046.000000
8.880000	0.001671	0.987512	0.671605	0.152558	-0.558088	0.721436	0.000000	-10.000000	0.666667	-27.750000	463.666656	1023.000000	1023.000000	2046.000000
8.900000	0.000820	0.484605	0.563998	0.043666	-0.700099	0.577040	0.000000	-10.000000	0.650000	-27.450001	454.333344	1023.000000	1023.000000	2046.000000
8.920000	0.000135	0.079806	0.537236	-0.132087	-0.816043	0.490701	0.000000	-10.000000	0.650000	-27.300001	445.166656	1023.000000	1023.000000	2046.000000
8.940000	-0.000645	-0.380902	0.387133	-0.231828	-0.863308	0.327102	0.000000	-10.000000	0.650000	-27.200001	436.000000	1023.000000	1023.000000	2046.000000
8.960000	-0.001485	-0.877366	0.237715	-0.349572	-0.947641	0.182133	0.000000	-10.000000	0.650000	-27.283333	427.000000	1023.000000	1023.000000	2046.000000
8.980000	-0.002144	-1.267334	0.103905	-0.445776	-1.031273	0.105809	0.000000	-10.000000	0.650000	-27.116667	417.833344	1023.000000	1023.000000	2046.000000
9.000000	-0.002820	-1.666757	-0.009434	-0.531282	-1.118400	-0.007642	0.000000	-10.000000	0.650000	-26.916668	408.833344	1023.000000	1023.000000	2046.000000
9.020000	-0.003517	-2.078402	-0.153341	-0.605640	-1.197150	-0.122272	0.000000	-10.000000	0.650000	-26.650002	399.833344	1023.000000	1023.000000	2046.000000
9.040000	-0.003990	-2.358207	-0.293486	-0.610231	-1.300828	-0.153662	0.000000	-10.000000	0.650000	-26.716667	391.000000	1023.000000	1023.000000	2046.000000
9.060000	-0.004436	-2.621538	-0.377545	-0.664121	-1.365902	-0.213970	0.000000	-10.000000	0.650000	-26.750000	382.000000	1023.000000	1023.000000	2046.000000
9.080000	-0.005053	-2.986057	-0.543129	-0.659320	-1.449508	-0.334099	0.000000	-10.000000	0.650000	-26.883333	373.000000	1023.000000	1023.000000	2046.000000
9.100000	-0.005523	-3.263891	-0.614303	-0.689861	-1.584901	-0.374825	0.000000	-10.000000	0.650000	-26.766666	364.000000	1023.000000	1023.000000	2046.000000
9.120000	-0.005876	-3.472641	-0.704948	-0.701255	-1.594862	-0.471576	0.000000	-10.000000	0.650000	-26.750000	355.000000	1023.000000	1023.000000	2046.000000
9.140000	-0.006486	-3.833210	-0.898115	-0.675211	-1.653738	-0.606145	0.000000	-10.000000	0.633333	-26.616667	346.166656	1023.000000	1023.000000	2046.000000
9.160000	-0.006972	-4.120336	-0.967879	-0.711424	-1.819834	-0.621199	0.000000	-10.000000	0.616667	-26.400002	337.333344	1023.000000	1023.000000	2046.000000
9.180000	-0.007385	-4.364419	-1.049149	-0.742636	-1.886415	-0.686219	0.000000	-10.000000	0.591667	-26.250000	328.666656	1023.000000	1023.000000	2046.000000
9.200000	-0.008005	-4.731009	-1.284461	-0.707157	-1.954169	-0.785222	0.000000	-10.000000	0.575000	-25.966667	319.833344	1023.000000	1023.000000	2046.000000
9.220000	-0.008462	-5.001065	-1.370819	-0.718284	-2.113192	-0.798770	0.000000	-10.000000	0.575000	-25.733334	311.166656	1023.000000	1023.000000	2046.000000
9.240000	-0.008901	-5.260224	-1.462048	-0.722114	-2.166571	-0.909491	0.000000	-10.000000	0.575000	-25.566668	302.500000	1023.000000	1023.000000	2046.000000
9.260000	-0.009419	-5.566795	-1.668451	-0.654972	-2.243106	-1.000266	0.000000	-10.000000	0.575000	-25.400000	294.000000	1023.000000	1023.000000	2046.000000
9.280000	-0.009637	-5.695285	-1.779105	-0.567700	-2.370895	-0.977586	0.000000	-10.000000	0.558333	-25.366667	285.500000	1023.000000	1023.000000	2046.000000
9.300000	-0.009796	-5.789385	-1.920379	-0.449042	-2.452947	-0.967017	0.000000	-10.000000	0.550000	-25.000000	277.166656	1023.000000	1023.000000	2046.000000
9.320000	-0.010195	-6.025152	-2.082306	-0.457586	-2.585520	-0.899739	0.000000	-10.000000	0.550000	-24.883333	268.666656	1023.000000	1023.000000	2046.000000
9.340000	-0.010530	-6.223481	-2.311572	-0.302200	-2.629878	-0.979832	0.000000	-10.000000	0.550000	-24.733334	260.333344	1023.000000	1023.000000	2046.000000
9.360000	-0.010881	-6.430787	-2.434905	-0.244106	-2.765282	-0.986495	0.000000	-10.000000	0.550000	-24.733334	252.000000	1023.000000	1023.000000	2046.000000
9.380000	-0.011270	-6.660549	-2.626435	-0.172132	-2.862488	-0.999494	0.000000	-10.000000	0.550000	-24.683334	243.833328	1023.000000	1023.000000	2046.000000
9.400000	-0.011538	-6.818729	-2.841893	-0.056386	-2.935929	-0.984520	0.000000	-10.000000	0.541667	-24.516668	235.500000	1023.000000	1023.000000	2046.000000
9.420000	-0.012159	-7.185882	-3.048723	-0.000742	-3.053820	-1.082598	0.000000	-10.000000	0.541667	-24.566668	227.166672	1023.000000	1023.000000	2046.000000
9.440000	-0.013058	-7.717365	-3.232929	-0.035104	-3.167852	-1.281481	0.000000	-10.000000	0.533333	-24.466667	219.000000	1023.000000	1023.000000	2046.000000
9.460000	-0.014668	-8.668671	-3.592797	-0.238676	-3.311603	-1.525595	0.000000	-10.000000	0.525000	-24.233334	211.000000	1023.000000	1023.000000	2046.000000
9.480000	-0.016622	-9.823677	-4.022967	-0.373753	-3.600111	-1.826846	0.000000	-10.000000	0.516667	-23.833334	203.000000	1023.000000	1023.000000	2046.000000
9.500000	-0.018522	-10.946622	-4.498065	-0.513795	-3.905618	-2.029144	0.000000	-10.000000	0.500000	-23.666666	195.000000	1023.000000	1023.000000	2046.000000
9.520000	-0.020344	-12.023305	-4.971022	-0.619579	-4.207196	-2.225507	0.000000	-10.000000	0.475000	-23.333334	187.000000	1023.000000	1023.000000	2046.000000
9.540000	-0.021792	-12.879201	-5.418531	-0.635322	-4.478598	-2.346749	0.000000	-10.000000	0.441667	-23.000000	179.166672	1023.000000	1023.000000	2046.000000
9.560000	-0.022678	-13.402937	-5.741109	-0.610557	-4.636910	-2.414361	0.000000	-10.000000	0.416667	-22.316668	171.500000	1023.000000	1023.000000	2046.000000
9.580000	-0.023567	-13.928216	-6.008556	-0.646478	-4.752575	-2.520606	0.000000	-10.000000	0.408333	-21.916666	164.166672	1023.000000	1023.000000	2046.000000
9.600000	-0.024438	-14.442905	-6.302667	-0.621539	-4.924608	-2.594092	0.000000	-10.000000	0.408333	-21.483334	156.833328	1023.000000	1023.000000	2046.000000
9.620000	-0.025002	-14.776078	-6.573709	-0.502409	-5.025347	-2.674613	0.000000	-10.000000	0.416667	-21.266666	149.666672	1023.000000	1023.000000	2046.000000
9.640000	-0.025558	-15.104830	-6.830854	-0.371782	-5.099089	-2.803105	0.000000	-10.000000	0.416667	-21.033335	142.500000	1023.000000	1023.000000	2046.000000
9.660000	-0.026122	-15.437973	-7.026953	-0.325515	-5.227105	-2.858400	0.000000	-10.000000	0.400000	-20.716667	135.500000	1023.000000	1023.000000	2046.000000
9.680000	-0.026634	-15.740442	-7.241674	-0.262290	-5.302969	-2.933509	0.000000	-10.000000	0.383333	-20.316668	128.500000	1023.000000	1023.000000	2046.000000
9.700000	-0.026997	-15.955383	-7.408995	-0.210498	-5.399549	-2.936340	0.000000	-10.000000	0.383333	-19.866667	121.666664	1023.000000	1023.000000	2046.000000
9.720000	-0.027380	-16.181866	-7.494308	-0.247386	-5.470051	-2.970120	0.000000	-10.000000	0.375000	-19.366667	115.000000	1023.000000	1023.000000	2046.000000
9.740000	-0.027740	-16.394497	-7.421864	-0.484772	-5.592822	-2.895039	0.000000	-10.000000	0.366667	-18.916666	108.666664	1023.000000	1023.000000	2046.000000
9.760000	-0.028082	-16.596464	-7.428630	-0.714855	-5.634759	-2.818220	0.000000	-10.000000	0.366667	-18.866667	102.500000	1023.000000	1023.000000	2046.000000
9.780000	-0.028387	-16.776718	-7.303110	-1.054601	-5.684410	-2.734598	0.000000	-10.000000	0.375000	-19.400000	96.166664	1023.000000	1023.000000	2046.000000
9.800000	-0.028883	-17.069733	-7.170457	-1.432256	-5.766543	-2.700476	0.000000	-10.000000	0.383333	-19.750000	89.666664	1023.000000	1023.000000	2046.000000
9.820000	-0.029300	-17.316202	-7.172376	-1.624172	-5.807177	-2.712477	0.000000	-10.000000	0.366667	-19.666668	83.000000	1023.000000	1023.000000	2046.000000
9.840000	-0.029662	-17.530081	-7.119467	-1.814815	-5.849003	-2.746795	0.000000	-10.000000	0.358333	-19.033335	76.500000	1023.000000	1023.000000	2046.000000
9.860000	-0.030343	-17.932447	-7.168320	-1.967610	-5.944426	-2.852092	0.000000	-10.000000	0.316667	-18.350000	70.000000	1023.000000	1023.000000	2046.000000
9.880000	-0.030811	-18.209459	-7.213511	-2.083343	-6.062145	-2.850461	0.000000	-10.000000	0.300000	-17.700001	63.833332	1023.000000	1023.000000	2046.000000
9.900000	-0.031113	-18.387575	-7.239596	-2.139927	-6.083134	-2.924918	0.000000	-10.000000	0.266667	-17.083334	58.000000	1023.000000	1023.000000	2046.000000
9.920000	-0.031732	-18.753904	-7.344120	-2.218638	-6.200191	-2.990957	0.000000	-10.000000	0.266667	-16.683334	52.333332	1023.000000	1023.000000	2046.000000
9.940000	-0.032261	-19.066227	-7.433909	-2.299725	-6.338066	-2.994526	0.000000	-10.000000	0.250000	-16.300001	46.833332	1023.000000	1023.000000	2046.000000
9.960000	-0.032521	-19.219994	-7.505153	-2.320665	-6.383706	-3.010469	0.000000	-10.000000	0.241667	-15.816668	41.333332	1023.000000	1023.000000	2046.000000
9.980000	-0.032947	-19.471899	-7.583240	-2.375027	-6.470089	-3.043544	0.000000	-10.000000	0.233333	-15.150001	36.166668	1023.000000	1023.000000	2046.000000
10.000000	-0.033320	-19.692356	-7.694949	-2.426019	-6.551678	-3.019709	0.000000	-10.000000	0.225000	-14.466667	31.000000	1023.000000	1023.000000	2046.000000
10.020000	-0.033377	-19.725594	-7.755334	-2.381116	-6.593113	-2.996031	0.000000	-10.000000	0.216667	-13.783334	26.166666	1023.000000	1023.000000	2046.000000
10.040000	-0.033332	-19.699453	-7.783082	-2.354468	-6.588559	-2.973344	0.000000	-10.000000	0.200000	-13.166667	21.500000	1023.000000	1023.000000	2046.000000
10.060000	-0.033459	-19.774210	-7.808659	-2.372874	-6.603850	-2.988827	0.000000	-10.000000	0.175000	-12.400001	17.166666	1023.000000	1023.000000	2046.000000
10.080000	-0.033341	-19.704617	-7.852472	-2.265160	-6.651110	-2.935874	0.000000	-10.000000	0.141667	-11.416667	13.000000	1023.000000	1023.000000	2046.000000
10.100000	-0.033041	-19.527330	-7.812704	-2.206666	-6.540089	-2.967872	0.000000	-10.000000	0.100000	-9.866667	9.166667	1023.000000	1023.000000	2046.000000
10.120000	-0.033021	-19.515493	-7.777684	-2.203755	-6.626595	-2.907458	0.000000	-10.000000	0.066667	-7.566667	5.833333	1023.000000	1023.000000	2046.000000
10.140000	-0.032666	-19.305386	-7.802060	-2.093307	-6.558750	-2.851268	0.000000	-10.000000	0.033333	-3.366667	3.500000	1023.000000	1023.000000	2046.000000
10.160000	-0.032129	-18.988123	-7.755363	-2.004001	-6.389117	-2.839641	0.000000	-10.000000	0.000000	0.966667	2.333333	1023.000000	1023.000000	2046.000000
10.180000	-0.031744	-18.760942	-7.633514	-2.008999	-6.360727	-2.757703	0.000000	-10.000000	-0.041667	5.933333	2.000000	1023.000000	1023.000000	2046.000000
10.200000	-0.031162	-18.416603	-7.610705	-1.844749	-6.258402	-2.702747	0.000000	-10.000000	-0.091667	9.950000	2.000000	1023.000000	1023.000000	2046.000000
10.220000	-0.030364	-17.945406	-7.500330	-1.740877	-6.071073	-2.633127	0.000000	-10.000000	-0.141667	13.800000	2.000000	1023.000000	1023.000000	2046.000000
10.240000	-0.029824	-17.625879	-7.358329	-1.709380	-5.998324	-2.559846	0.000000	-10.000000	-0.175000	16.350000	2.000000	1023.000000	1023.000000	2046.000000
10.260000	-0.029028	-17.155308	-7.272505	-1.570881	-5.854210	-2.457712	0.000000	-10.000000	-0.200000	18.200001	5.500000	1023.000000	1023.000000	2046.000000
10.280000	-0.028159	-16.642111	-7.128181	-1.445123	-5.719957	-2.348848	0.000000	-10.000000	-0.216667	19.783335	13.166667	1023.000000	1023.000000	2046.000000
10.300000	-0.027363	-16.171692	-6.949206	-1.382905	-5.549067	-2.290514	0.000000	-10.000000	-0.250000	21.150002	23.166666	1023.000000	1023.000000	2046.000000
10.320000	-0.026460	-15.637658	-6.812858	-1.250829	-5.429402	-2.144569	0.000000	-10.000000	-0.275000	22.183334	32.000000	1023.000000	1023.000000	2046.000000
10.340000	-0.025446	-15.038705	-6.669106	-1.062948	-5.269847	-2.036803	0.000000	-10.000000	-0.308333	23.116667	39.333332	1023.000000	1023.000000	2046.000000
10.360000	-0.024338	-14.383475	-6.482074	-0.837748	-5.048044	-2.015609	0.000000	-10.000000	-0.333333	24.000000	47.000000	1023.000000	1023.000000	2046.000000
10.380000	-0.023531	-13.906775	-6.277089	-0.807266	-4.996391	-1.826031	0.000000	-10.000000	-0.366667	24.783333	55.000000	1023.000000	1023.000000	2046.000000
10.400000	-0.022862	-13.511503	-6.241758	-0.655279	-4.864756	-1.749710	0.000000	-10.000000	-0.383333	25.183334	63.000000	1023.000000	1023.000000	2046.000000
10.420000	-0.021762	-12.861473	-6.081919	-0.509155	-4.639026	-1.631373	0.000000	-10.000000	-0.400000	25.533333	71.333336	1023.000000	1023.000000	2046.000000
10.440000	-0.020911	-12.358612	-5.954087	-0.382336	-4.510983	-1.511207	0.000000	-10.000000	-0.408333	25.666666	79.666664	1023.000000	1023.000000	2046.000000
10.460000	-0.020041	-11.844264	-5.888250	-0.200472	-4.461170	-1.294371	0.000000	-10.000000	-0.416667	25.933332	88.333336	1023.000000	1023.000000	2046.000000
10.480000	-0.018961	-11.205695	-5.793457	0.024010	-4.190515	-1.245733	0.000000	-10.000000	-0.400000	26.183332	96.833336	1023.000000	1023.000000	2046.000000
10.500000	-0.018655	-11.024875	-5.706104	0.022310	-4.138735	-1.202345	0.000000	-10.000000	-0.391667	26.283333	105.666664	1023.000000	1023.000000	2046.000000
10.520000	-0.019022	-11.242161	-5.784022	-0.048140	-4.069092	-1.340908	0.000000	-10.000000	-0.375000	26.616667	114.333336	1023.000000	1023.000000	2046.000000
10.540000	-0.019986	-11.811949	-5.967272	-0.137819	-4.177915	-1.528943	0.000000	-10.000000	-0.383333	26.366667	123.166664	1023.000000	1023.000000	2046.000000
10.560000	-0.020748	-12.261795	-6.223389	-0.192086	-4.209120	-1.637200	0.000000	-10.000000	-0.383333	26.283333	132.000000	1023.000000	1023.000000	2046.000000
10.580000	-0.021231	-12.547735	-6.383544	-0.198127	-4.311220	-1.654844	0.000000	-10.000000	-0.383333	25.916668	140.833328	1023.000000	1023.000000	2046.000000
10.600000	-0.021125	-12.484698	-6.484706	-0.095179	-4.260593	-1.644221	0.000000	-10.000000	-0.391667	26.216667	149.500000	1023.000000	1023.000000	2046.000000
10.620000	-0.020844	-12.319037	-6.530592	0.019519	-4.238593	-1.569372	0.000000	-10.000000	-0.400000	26.616667	158.166672	1023.000000	1023.000000	2046.000000
10.640000	-0.020354	-12.029095	-6.508077	0.185368	-4.144107	-1.562279	0.000000	-10.000000	-0.425000	27.033333	167.000000	1023.000000	1023.000000	2046.000000
10.660000	-0.019808	-11.706320	-6.494859	0.391763	-4.072176	-1.531048	0.000000	-10.000000	-0.433333	27.333334	176.000000	1023.000000	1023.000000	2046.000000
10.680000	-0.019099	-11.287277	-6.421455	0.602494	-3.972764	-1.495552	0.000000	-10.000000	-0.450000	27.600000	185.166672	1023.000000	1023.000000	2046.000000
10.700000	-0.018472	-10.916980	-6.382318	0.803702	-3.899996	-1.438369	0.000000	-10.000000	-0.450000	27.950001	194.333328	1023.000000	1023.000000	2046.000000
10.720000	-0.017593	-10.397431	-6.253835	0.973547	-3.818449	-1.298695	0.000000	-10.000000	-0.466667	28.183334	203.666672	1023.000000	1023.000000	2046.000000
10.740000	-0.016830	-9.946692	-6.138087	1.088723	-3.682682	-1.214646	0.000000	-10.000000	-0.466667	28.383333	213.000000	1023.000000	1023.000000	2046.000000
10.760000	-0.015977	-9.442652	-5.987731	1.232807	-3.589169	-1.098559	0.000000	-10.000000	-0.458333	28.300001	222.333328	1023.000000	1023.000000	2046.000000
10.780000	-0.014996	-8.862929	-5.778939	1.293226	-3.474987	-0.902230	0.000000	-10.000000	-0.433333	28.083334	231.833328	1023.000000	1023.000000	2046.000000
10.800000	-0.014189	-8.385423	-5.417637	1.106987	-3.400322	-0.674451	0.000000	-10.000000	-0.400000	27.783333	241.166672	1023.000000	1023.000000	2046.000000
10.820000	-0.013351	-7.890694	-5.149577	0.940333	-3.212417	-0.469033	0.000000	-10.000000	-0.358333	26.916666	250.666672	1023.000000	1023.000000	2046.000000
10.840000	-0.012416	-7.337750	-4.750735	0.756152	-3.054177	-0.288990	0.000000	-10.000000	-0.341667	26.133333	259.833344	1023.000000	1023.000000	2046.000000
10.860000	-0.011661	-6.891388	-4.344164	0.515390	-2.975532	-0.087082	0.000000	-10.000000	-0.333333	25.066668	268.666656	1023.000000	1023.000000	2046.000000
10.880000	-0.010764	-6.361719	-4.035094	0.395696	-2.713313	-0.009008	0.000000	-10.000000	-0.350000	24.566668	277.166656	1023.000000	1023.000000	2046.000000
10.900000	-0.010068	-5.949934	-3.669324	0.281257	-2.594470	0.032603	0.000000	-10.000000	-0.350000	24.350000	285.500000	1023.000000	1023.000000	2046.000000
10.920000	-0.009192	-5.432285	-3.363570	0.259385	-2.440984	0.112884	0.000000	-10.000000	-0.366667	24.550001	293.833344	1023.000000	1023.000000	2046.000000
10.940000	-0.008381	-4.952939	-3.162898	0.278686	-2.269129	0.200401	0.000000	-10.000000	-0.383333	25.016666	302.000000	1023.000000	1023.000000	2046.000000
10.960000	-0.007526	-4.448035	-2.890553	0.320947	-2.101001	0.222572	0.000000	-10.000000	-0.408333	25.400000	310.000000	1023.000000	1023.000000	2046.000000
10.980000	-0.006870	-4.060162	-2.637140	0.303825	-2.048769	0.321922	0.000000	-10.000000	-0.408333	25.850000	318.333344	1023.000000	1023.000000	2046.000000
11.000000	-0.006058	-3.580235	-2.419472	0.316185	-1.923181	0.446233	0.000000	-10.000000	-0.408333	26.366667	326.833344	1023.000000	1023.000000	2046.000000
11.020000	-0.005182	-3.062588	-2.198419	0.363633	-1.764019	0.536217	0.000000	-10.000000	-0.408333	26.666666	335.666656	1023.000000	1023.000000	2046.000000
11.040000	-0.004311	-2.547925	-1.968579	0.370017	-1.605878	0.656514	0.000000	-10.000000	-0.425000	27.216667	344.500000	1023.000000	1023.000000	2046.000000
11.060000	-0.003420	-2.021021	-1.775420	0.458526	-1.481737	0.777609	0.000000	-10.000000	-0.441667	27.450001	353.500000	1023.000000	1023.000000	2046.000000
11.080000	-0.002352	-1.390175	-1.608445	0.584556	-1.251904	0.885618	0.000000	-10.000000	-0.433333	27.633333	362.666656	1023.000000	1023.000000	2046.000000
11.100000	-0.001465	-0.865606	-1.315353	0.596515	-1.228858	1.082090	0.000000	-10.000000	-0.408333	27.350000	371.833344	1023.000000	1023.000000	2046.000000
11.120000	-0.000251	-0.148580	-1.168394	0.787199	-0.960630	1.193245	0.000000	-10.000000	-0.383333	26.883333	381.000000	1023.000000	1023.000000	2046.000000
11.140000	0.000677	0.400175	-0.868413	0.819148	-0.932832	1.382272	0.000000	-10.000000	-0.366667	26.716667	390.000000	1023.000000	1023.000000	2046.000000
11.160000	0.001827	1.079468	-0.661029	0.952730	-0.744660	1.532427	0.000000	-10.000000	-0.366667	26.316668	399.000000	1023.000000	1023.000000	2046.000000
11.180000	0.003009	1.778364	-0.427905	1.102153	-0.565951	1.670067	0.000000	-10.000000	-0.383333	26.000000	408.000000	1023.000000	1023.000000	2046.000000
11.200000	0.003989	2.357274	-0.146258	1.148593	-0.496630	1.851570	0.000000	-10.000000	-0.400000	25.733334	416.666656	1023.000000	1023.000000	2046.000000
11.220000	0.005161	3.050317	0.077138	1.292780	-0.334049	2.014449	0.000000	-10.000000	-0.408333	25.833334	425.333344	1023.000000	1023.000000	2046.000000
11.240000	0.006277	3.709881	0.335301	1.420665	-0.188340	2.142255	0.000000	-10.000000	-0.391667	26.083334	433.833344	1023.000000	1023.000000	2046.000000
11.260000	0.007347	4.342002	0.537782	1.530019	-0.009287	2.283488	0.000000	-10.000000	-0.375000	26.183334	442.500000	1023.000000	1023.000000	2046.000000
11.280000	0.008593	5.078526	0.803709	1.658234	0.058981	2.557602	0.000000	-10.000000	-0.366667	26.050001	451.166656	1023.000000	1023.000000	2046.000000
11.300000	0.010137	5.991245	1.103827	1.902198	0.296203	2.689016	0.000000	-10.000000	-0.366667	26.016666	460.000000	1023.000000	1023.000000	2046.000000
11.320000	0.011697	6.912883	1.356662	2.156968	0.510175	2.889078	0.000000	-10.000000	-0.383333	26.050001	468.833344	1023.000000	1023.000000	2046.000000
11.340000	0.013274	7.844982	1.673492	2.373330	0.619429	3.178731	0.000000	-10.000000	-0.383333	26.266668	477.500000	1023.000000	1023.000000	2046.000000
11.360000	0.014824	8.761186	1.938264	2.547366	0.870362	3.405194	0.000000	-10.000000	-0.383333	26.333334	486.166656	1023.000000	1023.000000	2046.000000
11.380000	0.015985	9.447089	2.201518	2.686035	1.012156	3.547381	0.000000	-10.000000	-0.358333	26.100000	494.833344	1023.000000	1023.000000	2046.000000
11.400000	0.017291	10.218789	2.477798	2.840519	1.101456	3.799016	0.000000	-10.000000	-0.358333	25.616667	503.500000	1023.000000	1023.000000	2046.000000
11.420000	0.018876	11.155890	2.694594	3.119599	1.323789	4.017909	0.000000	-10.000000	-0.350000	25.116667	512.166687	1023.000000	1023.000000	2046.000000
11.440000	0.019768	11.682607	2.880639	3.239680	1.441793	4.120495	0.000000	-10.000000	-0.341667	24.633333	520.666687	1023.000000	1023.000000	2046.000000
11.460000	0.020286	11.988927	3.050581	3.302359	1.546747	4.089240	0.000000	-10.000000	-0.308333	23.850000	529.000000	1023.000000	1023.000000	2046.000000
11.480000	0.020197	11.936148	3.022025	3.291726	1.628645	3.993751	0.000000	-10.000000	-0.258333	23.000000	537.000000	1023.000000	1023.000000	2046.000000
11.500000	0.019369	11.447266	2.981086	3.158901	1.518429	3.788851	0.000000	-10.000000	-0.216667	22.050001	544.833313	1023.000000	1023.000000	2046.000000
11.520000	0.018303	10.816842	2.786578	3.045326	1.350877	3.634061	0.000000	-10.000000	-0.191667	21.333334	552.500000	1023.000000	1023.000000	2046.000000
11.540000	0.017688	10.453325	2.560754	3.102202	1.265609	3.524760	0.000000	-10.000000	-0.191667	20.766666	559.666687	1023.000000	1023.000000	2046.000000
11.560000	0.017364	10.262326	2.430170	3.211552	1.156090	3.464515	0.000000	-10.000000	-0.200000	20.283333	566.666687	1023.000000	1023.000000	2046.000000
11.580000	0.017381	10.272277	2.378993	3.325021	1.093153	3.475110	0.000000	-10.000000	-0.200000	20.033333	573.500000	1023.000000	1023.000000	2046.000000
11.600000	0.017668	10.441854	2.337390	3.474159	1.125320	3.504986	0.000000	-10.000000	-0.208333	19.966667	580.333313	1023.000000	1023.000000	2046.000000
11.620000	0.017919	10.590276	2.321366	3.628388	1.127635	3.512886	0.000000	-10.000000	-0.208333	20.066668	587.000000	1023.000000	1023.000000	2046.000000
11.640000	0.018341	10.839721	2.393812	3.805504	1.134897	3.505507	0.000000	-10.000000	-0.208333	20.083334	593.666687	1023.000000	1023.000000	2046.000000
11.660000	0.018805	11.113515	2.406665	4.007347	1.144863	3.554639	0.000000	-10.000000	-0.200000	20.000000	600.333313	1023.000000	1023.000000	2046.000000
11.680000	0.019483	11.514717	2.486959	4.232899	1.231276	3.563583	0.000000	-10.000000	-0.200000	19.833334	607.000000	1023.000000	1023.000000	2046.000000
11.700000	0.020059	11.855145	2.615184	4.337763	1.243068	3.659131	0.000000	-10.000000	-0.183333	19.500000	613.666687	1023.000000	1023.000000	2046.000000
11.720000	0.020671	12.216654	2.752873	4.450464	1.247635	3.765682	0.000000	-10.000000	-0.158333	18.900000	620.166687	1023.000000	1023.000000	2046.000000
11.740000	0.021425	12.661964	2.877263	4.558530	1.409884	3.816288	0.000000	-10.000000	-0.125000	18.066666	626.833313	1023.000000	1023.000000	2046.000000
11.760000	0.022184	13.110826	3.062101	4.610479	1.497878	3.940367	0.000000	-10.000000	-0.100000	17.216667	632.833313	1023.000000	1023.000000	2046.000000
11.780000	0.022742	13.440326	3.382395	4.359055	1.525792	4.173084	0.000000	-10.000000	-0.066667	16.016666	638.833313	1023.000000	1023.000000	2046.000000
11.800000	0.023304	13.772829	3.652833	4.146979	1.609403	4.363615	0.000000	-10.000000	-0.033333	14.166667	644.333313	1023.000000	1023.000000	2046.000000
11.820000	0.023830	14.083601	3.934835	3.966887	1.758231	4.423648	0.000000	-10.000000	-0.008333	12.583334	648.166687	1023.000000	1023.000000	2046.000000
11.840000	0.024122	14.256073	4.217038	3.716791	1.890886	4.431358	0.000000	-10.000000	0.016667	9.583334	652.500000	1023.000000	1023.000000	2046.000000
11.860000	0.024371	14.403128	4.449760	3.495292	1.969549	4.488526	0.000000	-10.000000	0.033333	6.650000	655.833313	1023.000000	1023.000000	2046.000000
11.880000	0.024443	14.445703	4.650790	3.295078	2.070737	4.429098	0.000000	-10.000000	0.050000	2.500000	659.666687	1023.000000	1023.000000	2046.000000
11.900000	0.024319	14.372776	4.716793	3.158549	2.143884	4.353550	0.000000	-10.000000	0.066667	-0.033333	661.166687	1023.000000	1023.000000	2046.000000
11.920000	0.024210	14.308372	4.835857	3.004378	2.122720	4.345417	0.000000	-10.000000	0.083333	-2.200000	661.833313	1023.000000	1023.000000	2046.000000
11.940000	0.024035	14.204781	4.927183	2.859746	2.070986	4.346866	0.000000	-10.000000	0.108333	-4.116667	662.000000	1023.000000	1023.000000	2046.000000
11.960000	0.023737	14.028831	4.935191	2.743391	2.091233	4.259016	0.000000	-10.000000	0.116667	-6.400000	662.000000	1023.000000	1023.000000	2046.000000
11.980000	0.023368	13.810732	4.905730	2.611736	2.105770	4.187495	0.000000	-10.000000	0.125000	-8.533334	662.000000	1023.000000	1023.000000	2046.000000
12.000000	0.023057	13.626636	4.909325	2.471232	2.090800	4.155279	0.000000	-10.000000	0.125000	-9.916667	662.000000	1023.000000	1023.000000	2046.000000
12.020000	0.022840	13.498472	4.959255	2.336208	2.041980	4.161029	0.000000	-10.000000	0.133333	-10.733334	662.000000	1023.000000	1023.000000	2046.000000
12.040000	0.022536	13.318892	4.914291	2.251118	2.065921	4.087562	0.000000	-10.000000	0.150000	-11.500000	662.000000	1023.000000	1023.000000	2046.000000
12.060000	0.022449	13.267167	4.905634	2.229540	2.092076	4.039917	0.000000	-10.000000	0.175000	-12.450001	654.666687	1023.000000	1023.000000	2046.000000
12.080000	0.022248	13.148466	4.918339	2.154452	2.062146	4.013528	0.000000	-10.000000	0.208333	-13.433333	645.666687	1023.000000	1023.000000	2046.000000
12.100000	0.022126	13.076571	4.924118	2.130086	2.001308	4.021059	0.000000	-10.000000	0.241667	-14.350000	635.166687	1023.000000	1023.000000	2046.000000
12.120000	0.021821	12.896070	4.919888	2.053612	1.994356	3.928215	0.000000	-10.000000	0.258333	-15.166667	630.333313	1023.000000	1023.000000	2046.000000
12.140000	0.021551	12.736688	4.843602	2.043547	1.994848	3.854690	0.000000	-10.000000	0.275000	-16.000000	625.333313	1023.000000	1023.000000	2046.000000
12.160000	0.021415	12.656121	4.872402	2.007215	1.964375	3.812129	0.000000	-10.000000	0.283333	-16.850000	620.000000	1023.000000	1023.000000	2046.000000
12.180000	0.020956	12.384869	4.816846	1.911111	1.940371	3.716541	0.000000	-10.000000	0.300000	-17.516668	614.333313	1023.000000	1023.000000	2046.000000
12.200000	0.020582	12.163982	4.728488	1.874042	1.917432	3.644019	0.000000	-10.000000	0.316667	-18.200001	608.500000	1023.000000	1023.000000	2046.000000
12.220000	0.020374	12.040775	4.743068	1.828395	1.865831	3.603482	0.000000	-10.000000	0.350000	-18.866667	602.333313	1023.000000	1023.000000	2046.000000
12.240000	0.020008	11.824578	4.672822	1.829332	1.837466	3.484959	0.000000	-10.000000	0.383333	-19.483334	596.000000	1023.000000	1023.000000	2046.000000
12.260000	0.019840	11.725268	4.585870	1.892073	1.786389	3.460937	0.000000	-10.000000	0.400000	-20.050001	589.333313	1023.000000	1023.000000	2046.000000
12.280000	0.019854	11.733655	4.533022	1.996006	1.740364	3.464264	0.000000	-10.000000	0.400000	-20.283333	582.666687	1023.000000	1023.000000	2046.000000
12.300000	0.019753	11.673780	4.488163	2.027445	1.660472	3.497701	0.000000	-10.000000	0.416667	-20.700001	575.833313	1023.000000	1023.000000	2046.000000
12.320000	0.019475	11.509732	4.342449	2.041899	1.624660	3.500725	0.000000	-10.000000	0.433333	-21.133333	569.000000	1023.000000	1023.000000	2046.000000
12.340000	0.019107	11.292385	4.239026	2.088120	1.567570	3.397669	0.000000	-10.000000	0.441667	-21.933334	562.000000	1023.000000	1023.000000	2046.000000
12.360000	0.018901	11.170641	4.202863	2.108785	1.450729	3.408265	0.000000	-10.000000	0.458333	-22.833334	554.666687	1023.000000	1023.000000	2046.000000
12.380000	0.018552	10.964058	4.025270	2.167836	1.375713	3.395239	0.000000	-10.000000	0.491667	-23.783335	547.000000	1023.000000	1023.000000	2046.000000
12.400000	0.017912	10.585919	3.812976	2.201539	1.382142	3.189262	0.000000	-10.000000	0.541667	-24.666668	539.000000	1023.000000	1023.000000	2046.000000
12.420000	0.016911	9.994356	3.727355	2.077474	1.257046	2.932482	0.000000	-10.000000	0.575000	-25.666668	530.833313	1023.000000	1023.000000	2046.000000
12.440000	0.015347	9.070232	3.407191	1.912640	1.133005	2.617396	0.000000	-10.000000	0.591667	-26.333334	522.333313	1023.000000	1023.000000	2046.000000
12.460000	0.013392	7.914685	3.055907	1.639612	0.928479	2.290686	0.000000	-10.000000	0.616667	-27.016666	513.500000	1023.000000	1023.000000	2046.000000
12.480000	0.010942	6.466763	2.556201	1.417257	0.586223	1.907082	0.000000	-10.000000	0.633333	-27.383333	504.500000	1023.000000	1023.000000	2046.000000
12.500000	0.008763	5.178875	1.950333	1.352015	0.351409	1.525118	0.000000	-10.000000	0.650000	-27.816668	495.333344	1023.000000	1023.000000	2046.000000
12.520000	0.006877	4.064157	1.437782	1.305648	0.058795	1.261933	0.000000	-10.000000	0.658333	-27.966667	486.000000	1023.000000	1023.000000	2046.000000
12.540000	0.005556	3.283313	1.003950	1.359963	-0.131595	1.050995	0.000000	-10.000000	0.658333	-27.716667	476.666656	1023.000000	1023.000000	2046.000000
12.560000	0.004374	2.585145	0.669652	1.319038	-0.308066	0.904521	0.000000	-10.000000	0.658333	-27.450001	467.500000	1023.000000	1023.000000	2046.000000
12.580000	0.003294	1.946968	0.319548	1.396030	-0.474202	0.705592	0.000000	-10.000000	0.658333	-27.150002	458.333344	1023.000000	1023.000000	2046.000000
12.600000	0.002275	1.344384	-0.015302	1.481176	-0.611906	0.490416	0.000000	-10.000000	0.658333	-27.200001	449.166656	1023.000000	1023.000000	2046.000000
12.620000	0.001455	0.859650	-0.274484	1.506679	-0.761739	0.389193	0.000000	-10.000000	0.658333	-27.200001	440.000000	1023.000000	1023.000000	2046.000000
12.640000	0.000602	0.355721	-0.573068	1.595471	-0.836456	0.169775	0.000000	-10.000000	0.650000	-27.400000	431.000000	1023.000000	1023.000000	2046.000000
12.660000	-0.000101	-0.059608	-0.822247	1.654624	-0.935549	0.043564	0.000000	-10.000000	0.633333	-27.183334	422.000000	1023.000000	1023.000000	2046.000000
12.680000	-0.000689	-0.407379	-0.955839	1.686612	-1.093713	-0.044438	0.000000	-10.000000	0.633333	-27.150000	413.000000	1023.000000	1023.000000	2046.000000
12.700000	-0.001246	-0.736531	-1.091303	1.640958	-1.163429	-0.122757	0.000000	-10.000000	0.633333	-26.833334	404.000000	1023.000000	1023.000000	2046.000000
12.720000	-0.001816	-1.073273	-1.202249	1.512069	-1.225966	-0.157126	0.000000	-10.000000	0.633333	-26.933334	395.000000	1023.000000	1023.000000	2046.000000
12.740000	-0.002475	-1.462918	-1.171699	1.173639	-1.345155	-0.119702	0.000000	-10.000000	0.650000	-27.000000	386.000000	1023.000000	1023.000000	2046.000000
12.760000	-0.002994	-1.769249	-1.084316	0.784963	-1.404805	-0.065091	0.000000	-10.000000	0.666667	-27.850000	376.833344	1023.000000	1023.000000	2046.000000
12.780000	-0.003596	-2.125155	-1.059023	0.420922	-1.455698	-0.031356	0.000000	-10.000000	0.700000	-28.500000	367.500000	1023.000000	1023.000000	2046.000000
12.800000	-0.004326	-2.556551	-1.058864	0.132341	-1.485373	-0.144655	0.000000	-10.000000	0.691667	-28.966667	358.000000	1023.000000	1023.000000	2046.000000
12.820000	-0.005093	-3.009870	-1.015440	-0.132227	-1.625635	-0.236568	0.000000	-10.000000	0.691667	-28.600000	348.333344	1023.000000	1023.000000	2046.000000
12.840000	-0.005869	-3.468748	-1.079117	-0.327066	-1.612234	-0.450332	0.000000	-10.000000	0.675000	-28.283333	338.833344	1023.000000	1023.000000	2046.000000
12.860000	-0.006659	-3.935724	-1.144097	-0.490575	-1.716538	-0.584514	0.000000	-10.000000	0.666667	-27.850000	329.333344	1023.000000	1023.000000	2046.000000
12.880000	-0.007549	-4.461477	-1.239175	-0.655785	-1.894574	-0.671944	0.000000	-10.000000	0.658333	-27.650000	320.166656	1023.000000	1023.000000	2046.000000
12.900000	-0.008363	-4.942708	-1.349057	-0.730483	-2.063689	-0.799480	0.000000	-10.000000	0.658333	-27.466667	310.833344	1023.000000	1023.000000	2046.000000
12.920000	-0.009006	-5.322627	-1.473085	-0.822294	-2.063879	-0.963369	0.000000	-10.000000	0.658333	-27.216667	301.666656	1023.000000	1023.000000	2046.000000
12.940000	-0.009966	-5.889820	-1.685962	-0.947669	-2.247693	-1.008496	0.000000	-10.000000	0.616667	-26.950001	292.500000	1023.000000	1023.000000	2046.000000
12.960000	-0.010616	-6.274278	-1.814877	-1.031304	-2.320907	-1.107190	0.000000	-10.000000	0.591667	-26.450001	283.500000	1023.000000	1023.000000	2046.000000
12.980000	-0.011112	-6.567212	-1.899707	-1.106599	-2.409771	-1.151135	0.000000	-10.000000	0.558333	-26.133333	274.666656	1023.000000	1023.000000	2046.000000
13.000000	-0.011855	-7.006585	-2.100934	-1.163132	-2.520937	-1.221582	0.000000	-10.000000	0.558333	-25.716667	266.000000	1023.000000	1023.000000	2046.000000
13.020000	-0.012406	-7.332003	-2.276163	-1.174907	-2.599215	-1.281718	0.000000	-10.000000	0.550000	-25.666668	257.500000	1023.000000	1023.000000	2046.000000
13.040000	-0.012838	-7.587463	-2.393427	-1.170936	-2.737697	-1.285402	0.000000	-10.000000	0.550000	-25.766666	248.833328	1023.000000	1023.000000	2046.000000
13.060000	-0.013268	-7.841609	-2.490638	-1.193276	-2.820270	-1.337425	0.000000	-10.000000	0.550000	-25.766666	240.166672	1023.000000	1023.000000	2046.000000
13.080000	-0.013794	-8.152426	-2.666768	-1.179328	-2.911758	-1.394571	0.000000	-10.000000	0.550000	-25.716667	231.500000	1023.000000	1023.000000	2046.000000
13.100000	-0.014198	-8.391028	-2.758770	-1.162157	-3.055505	-1.414596	0.000000	-10.000000	0.550000	-25.316668	223.000000	1023.000000	1023.000000	2046.000000
13.120000	-0.014689	-8.680911	-2.888627	-1.187711	-3.152288	-1.452285	0.000000	-10.000000	0.550000	-25.116667	214.500000	1023.000000	1023.000000	2046.000000
13.140000	-0.015234	-9.003383	-3.000158	-1.214082	-3.262191	-1.526952	0.000000	-10.000000	0.533333	-24.716667	206.166672	1023.000000	1023.000000	2046.000000
13.160000	-0.015738	-9.300999	-3.159713	-1.178450	-3.384440	-1.578396	0.000000	-10.000000	0.525000	-24.500000	198.000000	1023.000000	1023.000000	2046.000000
13.180000	-0.016327	-9.649276	-3.336399	-1.197251	-3.535824	-1.579801	0.000000	-10.000000	0.516667	-24.116667	190.000000	1023.000000	1023.000000	2046.000000
13.200000	-0.016682	-9.859252	-3.437071	-1.216926	-3.605229	-1.600026	0.000000	-10.000000	0.516667	-23.850000	182.000000	1023.000000	1023.000000	2046.000000
13.220000	-0.017182	-10.154822	-3.626628	-1.148003	-3.693733	-1.686458	0.000000	-10.000000	0.508333	-23.600000	174.000000	1023.000000	1023.000000	2046.000000
13.240000	-0.017689	-10.454098	-3.804205	-1.150937	-3.845395	-1.653561	0.000000	-10.000000	0.483333	-23.266666	166.000000	1023.000000	1023.000000	2046.000000
13.260000	-0.018078	-10.684377	-3.876750	-1.194042	-3.950133	-1.663451	0.000000	-10.000000	0.466667	-23.000000	158.166672	1023.000000	1023.000000	2046.000000
13.280000	-0.018582	-10.982190	-4.039339	-1.142745	-4.057108	-1.742998	0.000000	-10.000000	0.450000	-22.733334	150.500000	1023.000000	1023.000000	2046.000000
13.300000	-0.019003	-11.230888	-4.168369	-1.125417	-4.207844	-1.729259	0.000000	-10.000000	0.450000	-22.516666	142.833328	1023.000000	1023.000000	2046.000000
13.320000	-0.019167	-11.327836	-4.292674	-1.057530	-4.274088	-1.703544	0.000000	-10.000000	0.441667	-22.233334	135.333328	1023.000000	1023.000000	2046.000000
13.340000	-0.019388	-11.458258	-4.452293	-0.926077	-4.327090	-1.752798	0.000000	-10.000000	0.433333	-21.916666	127.833336	1023.000000	1023.000000	2046.000000
13.360000	-0.019609	-11.589174	-4.639644	-0.779394	-4.406113	-1.764024	0.000000	-10.000000	0.416667	-21.633333	120.666664	1023.000000	1023.000000	2046.000000
13.380000	-0.019805	-11.705023	-4.750432	-0.754613	-4.525344	-1.674633	0.000000	-10.000000	0.408333	-21.383333	113.333336	1023.000000	1023.000000	2046.000000
13.400000	-0.020399	-12.055655	-4.980226	-0.722421	-4.598737	-1.754272	0.000000	-10.000000	0.400000	-21.100000	106.166664	1023.000000	1023.000000	2046.000000
13.420000	-0.020789	-12.286405	-5.159929	-0.641080	-4.714467	-1.770928	0.000000	-10.000000	0.400000	-20.850000	99.000000	1023.000000	1023.000000	2046.000000
13.440000	-0.020963	-12.389247	-5.350666	-0.473566	-4.812236	-1.752779	0.000000	-10.000000	0.391667	-20.600000	92.166664	1023.000000	1023.000000	2046.000000
13.460000	-0.021291	-12.583018	-5.538946	-0.435945	-4.856274	-1.751854	0.000000	-10.000000	0.375000	-20.266666	85.333336	1023.000000	1023.000000	2046.000000
13.480000	-0.021874	-12.927454	-5.733668	-0.344865	-4.955014	-1.893906	0.000000	-10.000000	0.358333	-20.050001	78.666664	1023.000000	1023.000000	2046.000000
13.500000	-0.022859	-13.509940	-5.966342	-0.421417	-5.061723	-2.060459	0.000000	-10.000000	0.350000	-19.533335	72.000000	1023.000000	1023.000000	2046.000000
13.520000	-0.024567	-14.518867	-6.302535	-0.627058	-5.308131	-2.281143	0.000000	-10.000000	0.350000	-19.283335	65.500000	1023.000000	1023.000000	2046.000000
13.540000	-0.026536	-15.682670	-6.706380	-0.833333	-5.597599	-2.545359	0.000000	-10.000000	0.333333	-18.783335	59.000000	1023.000000	1023.000000	2046.000000
13.560000	-0.028344	-16.751339	-7.230302	-0.907396	-5.846891	-2.766751	0.000000	-10.000000	0.308333	-18.300001	52.666668	1023.000000	1023.000000	2046.000000
13.580000	-0.029666	-17.532412	-7.641428	-0.929345	-6.121771	-2.839868	0.000000	-10.000000	0.275000	-17.533333	46.500000	1023.000000	1023.000000	2046.000000
13.600000	-0.030629	-18.101706	-7.905245	-1.008268	-6.271315	-2.916878	0.000000	-10.000000	0.258333	-16.866667	40.666668	1023.000000	1023.000000	2046.000000
13.620000	-0.031473	-18.600513	-8.233090	-0.960305	-6.384158	-3.022960	0.000000	-10.000000	0.241667	-16.433334	35.000000	1023.000000	1023.000000	2046.000000
13.640000	-0.031990	-18.906286	-8.484072	-0.839759	-6.479502	-3.102954	0.000000	-10.000000	0.241667	-16.166668	29.500000	1023.000000	1023.000000	2046.000000
13.660000	-0.032515	-19.216639	-8.633862	-0.841098	-6.609869	-3.131810	0.000000	-10.000000	0.241667	-15.883333	24.000000	1023.000000	1023.000000	2046.000000
13.680000	-0.033063	-19.539999	-8.880125	-0.742298	-6.665262	-3.252313	0.000000	-10.000000	0.233333	-15.583333	18.666666	1023.000000	1023.000000	2046.000000
13.700000	-0.033349	-19.709463	-9.091327	-0.585057	-6.742229	-3.290850	0.000000	-10.000000	0.225000	-15.200000	13.500000	1023.000000	1023.000000	2046.000000
13.720000	-0.033621	-19.870275	-9.251254	-0.524845	-6.753849	-3.340328	0.000000	-10.000000	0.216667	-14.716667	8.500000	1023.000000	1023.000000	2046.000000
13.740000	-0.034052	-20.124947	-9.342120	-0.515221	-6.854121	-3.413485	0.000000	-10.000000	0.216667	-14.000000	3.833333	1023.000000	1023.000000	2046.000000
13.760000	-0.034263	-20.249498	-9.422552	-0.500051	-6.927869	-3.399026	0.000000	-10.000000	0.200000	-13.233334	-0.500000	1023.000000	1023.000000	2046.000000
13.780000	-0.034286	-20.263088	-9.403157	-0.606796	-6.948273	-3.304862	0.000000	-10.000000	0.175000	-12.450000	-4.666667	1023.000000	1023.000000	2046.000000
13.800000	-0.034563	-20.426445	-9.330020	-0.892518	-6.969296	-3.234611	0.000000	-10.000000	0.158333	-12.150000	-8.833333	1023.000000	1023.000000	2046.000000
13.820000	-0.034857	-20.600222	-9.161697	-1.266538	-7.066212	-3.105775	0.000000	-10.000000	0.150000	-12.066667	-11.666667	1023.000000	1023.000000	2046.000000
13.840000	-0.034914	-20.634434	-9.041541	-1.513875	-7.045464	-3.033553	0.000000	-10.000000	0.141667	-12.166667	-15.666667	1023.000000	1023.000000	2046.000000
13.860000	-0.035011	-20.691319	-8.917898	-1.724524	-7.017753	-3.031144	0.000000	-10.000000	0.125000	-11.333333	-19.666666	1023.000000	1023.000000	2046.000000
13.880000	-0.035305	-20.864967	-8.800463	-1.963248	-7.027778	-3.073479	0.000000	-10.000000	0.091667	-9.683333	-24.833334	1023.000000	1023.000000	2046.000000
13.900000	-0.035403	-20.923044	-8.755604	-2.093861	-6.983411	-3.090168	0.000000	-10.000000	0.066667	-6.350000	-28.000000	1023.000000	1023.000000	2046.000000
13.920000	-0.035282	-20.851719	-8.705726	-2.129618	-6.959480	-3.056895	0.000000	-10.000000	0.033333	-2.000000	-30.000000	1023.000000	1023.000000	2046.000000
13.940000	-0.035107	-20.748400	-8.605665	-2.132765	-6.905627	-3.104343	0.000000	-10.000000	0.008333	2.316667	-30.833334	1023.000000	1023.000000	2046.000000
13.960000	-0.035070	-20.726151	-8.523068	-2.205616	-6.867321	-3.130144	0.000000	-10.000000	-0.016667	6.500000	-31.000000	1023.000000	1023.000000	2046.000000
13.980000	-0.034760	-20.543341	-8.448954	-2.172557	-6.809624	-3.112207	0.000000	-10.000000	-0.058333	10.100000	-31.000000	1023.000000	1023.000000	2046.000000
14.000000	-0.034305	-20.274033	-8.330039	-2.173898	-6.677766	-3.092330	0.000000	-10.000000	-0.116667	13.683333	-31.000000	1023.000000	1023.000000	2046.000000
14.020000	-0.034003	-20.095966	-8.248316	-2.197175	-6.595965	-3.054511	0.000000	-10.000000	-0.183333	16.166666	-31.000000	1023.000000	1023.000000	2046.000000
14.040000	-0.033345	-19.707169	-8.152593	-2.127604	-6.496256	-2.930716	0.000000	-10.000000	-0.225000	18.200001	-21.833334	1023.000000	1023.000000	2046.000000
14.060000	-0.032621	-19.279291	-8.008626	-2.047094	-6.321856	-2.901715	0.000000	-10.000000	-0.250000	20.150000	-3.000000	1023.000000	1023.000000	2046.000000
14.080000	-0.032071	-18.953829	-7.874150	-2.032820	-6.220077	-2.826781	0.000000	-10.000000	-0.266667	21.633333	18.333334	1023.000000	1023.000000	2046.000000
14.100000	-0.031135	-18.401037	-7.749122	-1.902770	-6.069621	-2.679524	0.000000	-10.000000	-0.300000	22.933334	32.833332	1023.000000	1023.000000	2046.000000
14.120000	-0.030150	-17.818815	-7.526854	-1.790726	-5.893823	-2.607412	0.000000	-10.000000	-0.333333	23.716667	40.333332	1023.000000	1023.000000	2046.000000
14.140000	-0.029351	-17.346300	-7.354505	-1.749128	-5.788969	-2.453698	0.000000	-10.000000	-0.375000	24.733334	48.000000	1023.000000	1023.000000	2046.000000
14.160000	-0.028363	-16.762783	-7.157766	-1.617307	-5.630403	-2.357307	0.000000	-10.000000	-0.391667	25.283333	56.166668	1023.000000	1023.000000	2046.000000
14.180000	-0.027357	-16.168032	-6.994643	-1.475005	-5.411056	-2.287327	0.000000	-10.000000	-0.391667	25.750000	64.500000	1023.000000	1023.000000	2046.000000
14.200000	-0.026503	-15.663037	-6.760056	-1.450582	-5.288661	-2.163737	0.000000	-10.000000	-0.383333	26.100000	73.000000	1023.000000	1023.000000	2046.000000
14.220000	-0.025516	-15.079781	-6.583874	-1.318213	-5.144264	-2.033430	0.000000	-10.000000	-0.375000	26.416668	81.666664	1023.000000	1023.000000	2046.000000
14.240000	-0.024556	-14.512608	-6.401312	-1.226504	-4.984099	-1.900692	0.000000	-10.000000	-0.391667	26.600000	90.333336	1023.000000	1023.000000	2046.000000
14.260000	-0.023646	-13.974544	-6.199234	-1.149294	-4.845111	-1.780906	0.000000	-10.000000	-0.400000	26.833334	99.166664	1023.000000	1023.000000	2046.000000
14.280000	-0.022660	-13.392262	-6.030373	-1.023924	-4.705245	-1.632721	0.000000	-10.000000	-0.416667	26.933334	108.000000	1023.000000	1023.000000	2046.000000
14.300000	-0.021536	-12.727960	-5.830021	-0.897295	-4.492261	-1.508382	0.000000	-10.000000	-0.425000	27.116667	117.000000	1023.000000	1023.000000	2046.000000
14.320000	-0.020628	-12.191439	-5.578719	-0.828000	-4.389884	-1.394836	0.000000	-10.000000	-0.433333	27.116667	126.166664	1023.000000	1023.000000	2046.000000
14.340000	-0.019406	-11.468984	-5.395818	-0.636739	-4.229650	-1.206776	0.000000	-10.000000	-0.433333	27.300001	135.333328	1023.000000	1023.000000	2046.000000
14.360000	-0.018050	-10.667750	-5.134792	-0.445552	-3.966506	-1.120899	0.000000	-10.000000	-0.425000	27.450001	144.500000	1023.000000	1023.000000	2046.000000
14.380000	-0.017104	-10.108484	-4.912179	-0.311276	-3.842071	-1.042959	0.000000	-10.000000	-0.433333	27.616667	153.500000	1023.000000	1023.000000	2046.000000
14.400000	-0.015811	-9.344136	-4.742366	-0.130716	-3.649917	-0.821137	0.000000	-10.000000	-0.441667	27.833334	162.666672	1023.000000	1023.000000	2046.000000
14.420000	-0.014940	-8.829331	-4.559811	-0.007654	-3.528920	-0.732946	0.000000	-10.000000	-0.458333	28.116667	172.000000	1023.000000	1023.000000	2046.000000
14.440000	-0.013994	-8.270741	-4.354271	0.078195	-3.422495	-0.572171	0.000000	-10.000000	-0.466667	28.233334	181.333328	1023.000000	1023.000000	2046.000000
14.460000	-0.012822	-7.577732	-4.243022	0.297447	-3.236860	-0.395297	0.000000	-10.000000	-0.475000	28.283333	190.666672	1023.000000	1023.000000	2046.000000
14.480000	-0.011713	-6.922611	-4.058398	0.422371	-3.119117	-0.167467	0.000000	-10.000000	-0.466667	28.016666	200.000000	1023.000000	1023.000000	2046.000000
14.500000	-0.010869	-6.423641	-3.970985	0.597965	-2.991156	-0.059465	0.000000	-10.000000	-0.450000	28.050001	209.500000	1023.000000	1023.000000	2046.000000
14.520000	-0.010180	-6.016402	-3.883308	0.747046	-2.826894	-0.053246	0.000000	-10.000000	-0.425000	27.783335	219.000000	1023.000000	1023.000000	2046.000000
14.540000	-0.010695	-6.320761	-3.954767	0.646729	-2.800024	-0.212699	0.000000	-10.000000	-0.408333	27.733334	228.333328	1023.000000	1023.000000	2046.000000
14.560000	-0.011676	-6.900503	-4.100163	0.490230	-2.930932	-0.359638	0.000000	-10.000000	-0.383333	26.966667	237.500000	1023.000000	1023.000000	2046.000000
14.580000	-0.012413	-7.335910	-4.318293	0.478451	-3.038226	-0.457842	0.000000	-10.000000	-0.383333	26.766666	246.500000	1023.000000	1023.000000	2046.000000
14.600000	-0.012849	-7.593841	-4.488911	0.471368	-3.056078	-0.520221	0.000000	-10.000000	-0.366667	26.350000	255.500000	1023.000000	1023.000000	2046.000000
14.620000	-0.012913	-7.631571	-4.586511	0.554331	-3.127727	-0.471665	0.000000	-10.000000	-0.383333	26.600000	264.333344	1023.000000	1023.000000	2046.000000
14.640000	-0.012511	-7.393794	-4.661566	0.745599	-3.019095	-0.458732	0.000000	-10.000000	-0.391667	26.666666	273.166656	1023.000000	1023.000000	2046.000000
14.660000	-0.012075	-7.136451	-4.599011	0.868866	-2.978854	-0.427452	0.000000	-10.000000	-0.433333	27.350000	282.000000	1023.000000	1023.000000	2046.000000
14.680000	-0.011646	-6.882534	-4.582422	1.020710	-2.918403	-0.402418	0.000000	-10.000000	-0.458333	27.733334	291.166656	1023.000000	1023.000000	2046.000000
14.700000	-0.010861	-6.418942	-4.543010	1.281968	-2.829757	-0.328142	0.000000	-10.000000	-0.475000	28.150000	300.333344	1023.000000	1023.000000	2046.000000
14.720000	-0.010123	-5.982541	-4.412757	1.457227	-2.709653	-0.317357	0.000000	-10.000000	-0.483333	28.300001	309.666656	1023.000000	1023.000000	2046.000000
14.740000	-0.009355	-5.529068	-4.332168	1.657627	-2.661753	-0.192775	0.000000	-10.000000	-0.491667	28.533333	319.000000	1023.000000	1023.000000	2046.000000
14.760000	-0.008396	-4.962131	-4.209543	1.865805	-2.518189	-0.100203	0.000000	-10.000000	-0.500000	28.500000	328.666656	1023.000000	1023.000000	2046.000000
14.780000	-0.007565	-4.470892	-4.048455	1.980889	-2.396092	-0.007234	0.000000	-10.000000	-0.491667	28.466667	338.166656	1023.000000	1023.000000	2046.000000
14.800000	-0.006576	-3.886244	-3.818411	2.077758	-2.336462	0.190871	0.000000	-10.000000	-0.475000	28.216667	347.833344	1023.000000	1023.000000	2046.000000
14.820000	-0.005593	-3.305459	-3.543770	2.034674	-2.161698	0.365335	0.000000	-10.000000	-0.458333	28.033333	354.166656	1023.000000	1023.000000	2046.000000
14.840000	-0.004816	-2.846471	-3.204319	1.821873	-2.071140	0.607115	0.000000	-10.000000	-0.416667	27.083334	363.500000	1023.000000	1023.000000	2046.000000
14.860000	-0.003873	-2.289210	-2.820062	1.640596	-1.908729	0.798987	0.000000	-10.000000	-0.400000	26.133333	372.500000	1023.000000	1023.000000	2046.000000
14.880000	-0.002976	-1.758690	-2.440577	1.450343	-1.733531	0.965075	0.000000	-10.000000	-0.366667	25.116667	384.333344	1023.000000	1023.000000	2046.000000
14.900000	-0.002046	-1.209370	-2.046490	1.298467	-1.584488	1.123142	0.000000	-10.000000	-0.366667	24.533333	392.833344	1023.000000	1023.000000	2046.000000
14.920000	-0.001257	-0.743096	-1.689923	1.160082	-1.410290	1.197034	0.000000	-10.000000	-0.358333	24.350000	401.000000	1023.000000	1023.000000	2046.000000
14.940000	-0.000433	-0.255962	-1.392179	1.149701	-1.216554	1.203070	0.000000	-10.000000	-0.366667	24.600000	409.333344	1023.000000	1023.000000	2046.000000
14.960000	0.000434	0.256483	-1.098102	1.142003	-1.125863	1.338446	0.000000	-10.000000	-0.391667	25.150000	417.666656	1023.000000	1023.000000	2046.000000
14.980000	0.001198	0.707994	-0.814194	1.123223	-1.003214	1.402179	0.000000	-10.000000	-0.391667	25.783333	426.166656	1023.000000	1023.000000	2046.000000
15.000000	0.001978	1.169054	-0.582070	1.105445	-0.846452	1.492131	0.000000	-10.000000	-0.400000	25.950001	434.500000	1023.000000	1023.000000	2046.000000
15.020000	0.002789	1.648513	-0.317691	1.155878	-0.767233	1.577559	0.000000	-10.000000	-0.408333	26.200001	443.166656	1023.000000	1023.000000	2046.000000
15.040000	0.003618	2.138485	-0.062014	1.115212	-0.631990	1.717278	0.000000	-10.000000	-0.416667	26.250000	451.833344	1023.000000	1023.000000	2046.000000
15.060000	0.004553	2.690729	0.128143	1.220284	-0.456338	1.798639	0.000000	-10.000000	-0.433333	26.516666	460.666656	1023.000000	1023.000000	2046.000000
15.080000	0.005616	3.319170	0.380355	1.288386	-0.327605	1.978034	0.000000	-10.000000	-0.416667	26.600000	469.333344	1023.000000	1023.000000	2046.000000
15.100000	0.006666	3.939401	0.640108	1.355806	-0.197603	2.141089	0.000000	-10.000000	-0.433333	26.950001	478.166656	1023.000000	1023.000000	2046.000000
15.120000	0.007926	4.684065	0.867335	1.514098	-0.010211	2.312843	0.000000	-10.000000	-0.425000	27.233334	487.000000	1023.000000	1023.000000	2046.000000
15.140000	0.009067	5.358827	1.134837	1.617082	0.158442	2.448467	0.000000	-10.000000	-0.433333	27.583334	496.166656	1023.000000	1023.000000	2046.000000
15.160000	0.010258	6.062311	1.420318	1.716730	0.325337	2.599926	0.000000	-10.000000	-0.416667	27.266666	505.333344	1023.000000	1023.000000	2046.000000
15.180000	0.011443	6.763014	1.692431	1.816253	0.488915	2.765414	0.000000	-10.000000	-0.408333	26.866667	514.500000	1023.000000	1023.000000	2046.000000
15.200000	0.012594	7.443211	2.006405	1.928448	0.599411	2.908947	0.000000	-10.000000	-0.391667	26.466667	523.500000	1023.000000	1023.000000	2046.000000
15.220000	0.013846	8.182721	2.347850	2.011177	0.763060	3.060635	0.000000	-10.000000	-0.391667	26.033333	532.500000	1023.000000	1023.000000	2046.000000
15.240000	0.015074	8.908695	2.599594	2.166519	0.956333	3.186249	0.000000	-10.000000	-0.400000	25.733334	541.333313	1023.000000	1023.000000	2046.000000
15.260000	0.016229	9.591269	2.898442	2.274849	1.104665	3.313313	0.000000	-10.000000	-0.400000	25.166668	549.833313	1023.000000	1023.000000	2046.000000
15.280000	0.017357	10.257791	3.281889	2.296997	1.186144	3.492761	0.000000	-10.000000	-0.391667	25.100000	558.333313	1023.000000	1023.000000	2046.000000
15.300000	0.018468	10.914319	3.525061	2.414687	1.345750	3.628820	0.000000	-10.000000	-0.358333	24.616667	566.666687	1023.000000	1023.000000	2046.000000
15.320000	0.019712	11.649874	3.849300	2.542330	1.488738	3.769506	0.000000	-10.000000	-0.350000	24.316668	575.000000	1023.000000	1023.000000	2046.000000
15.340000	0.020866	12.332065	4.160671	2.621571	1.599206	3.950616	0.000000	-10.000000	-0.333333	23.900000	583.000000	1023.000000	1023.000000	2046.000000
15.360000	0.022369	13.219848	4.412834	2.913015	1.839362	4.054636	0.000000	-10.000000	-0.325000	23.600000	591.000000	1023.000000	1023.000000	2046.000000
15.380000	0.023760	14.042332	4.761657	3.092926	1.988997	4.198751	0.000000	-10.000000	-0.308333	23.383333	599.000000	1023.000000	1023.000000	2046.000000
15.400000	0.025174	14.877818	5.056772	3.275177	2.115915	4.429953	0.000000	-10.000000	-0.283333	23.016666	607.000000	1023.000000	1023.000000	2046.000000
15.420000	0.026636	15.742124	5.296628	3.486459	2.340051	4.618986	0.000000	-10.000000	-0.258333	22.583334	614.833313	1023.000000	1023.000000	2046.000000
15.440000	0.027442	16.218393	5.509447	3.543342	2.393585	4.772020	0.000000	-10.000000	-0.225000	22.016666	622.500000	1023.000000	1023.000000	2046.000000
15.460000	0.028739	16.984751	5.735107	3.737907	2.566213	4.945524	0.000000	-10.000000	-0.208333	21.300001	629.833313	1023.000000	1023.000000	2046.000000
15.480000	0.029947	17.698610	5.946108	3.969932	2.650796	5.131774	0.000000	-10.000000	-0.200000	20.583334	637.000000	1023.000000	1023.000000	2046.000000
15.500000	0.030871	18.244869	6.121170	4.073208	2.757503	5.292988	0.000000	-10.000000	-0.200000	19.816668	644.000000	1023.000000	1023.000000	2046.000000
15.520000	0.031691	18.729311	6.229643	4.270442	2.906417	5.322810	0.000000	-10.000000	-0.191667	19.116667	650.833313	1023.000000	1023.000000	2046.000000
15.540000	0.031730	18.752579	6.344216	4.236995	2.999449	5.171919	0.000000	-10.000000	-0.175000	18.600000	657.333313	1023.000000	1023.000000	2046.000000
15.560000	0.030659	18.119473	6.245250	4.082039	2.870947	4.921237	0.000000	-10.000000	-0.141667	17.766666	663.500000	1023.000000	1023.000000	2046.000000
15.580000	0.029391	17.369913	5.963758	3.927833	2.728964	4.749360	0.000000	-10.000000	-0.116667	17.066668	669.500000	1023.000000	1023.000000	2046.000000
15.600000	0.028277	16.711550	5.639957	3.964410	2.606162	4.501021	0.000000	-10.000000	-0.100000	16.316668	675.333313	1023.000000	1023.000000	2046.000000
15.620000	0.027525	16.267414	5.452454	3.994365	2.406344	4.414252	0.000000	-10.000000	-0.083333	15.733334	681.000000	1023.000000	1023.000000	2046.000000
15.640000	0.027125	16.030874	5.224898	4.097896	2.315622	4.392458	0.000000	-10.000000	-0.066667	15.283334	686.333313	1023.000000	1023.000000	2046.000000
15.660000	0.027098	16.014730	5.081354	4.299843	2.326886	4.306647	0.000000	-10.000000	-0.050000	14.650000	691.500000	1023.000000	1023.000000	2046.000000
15.680000	0.026901	15.898633	5.015438	4.360424	2.208256	4.314514	0.000000	-10.000000	-0.050000	13.950000	696.500000	1023.000000	1023.000000	2046.000000
15.700000	0.026794	15.835207	4.874210	4.509835	2.155737	4.295424	0.000000	-10.000000	-0.033333	12.483334	701.333313	1023.000000	1023.000000	2046.000000
15.720000	0.026858	15.873046	4.764480	4.680189	2.184990	4.243388	0.000000	-10.000000	-0.016667	10.333334	705.833313	1023.000000	1023.000000	2046.000000
15.740000	0.026654	15.752319	4.671698	4.778672	2.100073	4.201876	0.000000	-10.000000	0.025000	7.216667	709.666687	1023.000000	1023.000000	2046.000000
15.760000	0.026622	15.733566	4.579350	4.871461	2.065833	4.216921	0.000000	-10.000000	0.058333	2.833333	712.666687	1023.000000	1023.000000	2046.000000
15.780000	0.026582	15.709907	4.486553	4.960733	2.064677	4.197944	0.000000	-10.000000	0.091667	-1.100000	714.333313	1023.000000	1023.000000	2046.000000
15.800000	0.026283	15.533360	4.439633	4.969390	1.983360	4.140976	0.000000	-10.000000	0.116667	-5.233334	715.000000	1023.000000	1023.000000	2046.000000
15.820000	0.026051	15.396233	4.417826	4.875320	1.927255	4.175832	0.000000	-10.000000	0.133333	-7.316667	715.000000	1023.000000	1023.000000	2046.000000
15.840000	0.025799	15.247303	4.419064	4.629306	1.952435	4.246497	0.000000	-10.000000	0.200000	-11.366667	715.000000	1023.000000	1023.000000	2046.000000
15.860000	0.025410	15.017166	4.501925	4.261610	1.961533	4.292098	0.000000	-10.000000	0.283333	-14.883333	715.000000	1023.000000	1023.000000	2046.000000
15.880000	0.024781	14.645658	4.628904	3.829628	1.902072	4.285054	0.000000	-10.000000	0.383333	-19.200001	711.166687	1023.000000	1023.000000	2046.000000
15.900000	0.024327	14.377498	4.723840	3.480132	1.906797	4.266730	0.000000	-10.000000	0.433333	-21.383333	701.666687	1023.000000	1023.000000	2046.000000
15.920000	0.023697	14.004814	4.782872	3.115019	1.965905	4.141018	0.000000	-10.000000	0.483333	-22.916668	689.666687	1023.000000	1023.000000	2046.000000
15.940000	0.022914	13.542057	4.804778	2.808875	1.986690	3.941714	0.000000	-10.000000	0.516667	-23.866667	678.833313	1023.000000	1023.000000	2046.000000
15.960000	0.022095	13.058137	4.869508	2.484912	1.919922	3.783795	0.000000	-10.000000	0.558333	-24.583334	671.000000	1023.000000	1023.000000	2046.000000
15.980000	0.021221	12.541382	4.865924	2.225785	1.778937	3.670737	0.000000	-10.000000	0.558333	-25.133333	662.666687	1023.000000	1023.000000	2046.000000
16.000000	0.020469	12.096964	4.777847	2.040810	1.803517	3.474790	0.000000	-10.000000	0.575000	-25.700001	654.333313	1023.000000	1023.000000	2046.000000
16.020000	0.019641	11.608101	4.749795	1.845550	1.729982	3.282773	0.000000	-10.000000	0.575000	-26.200001	645.666687	1023.000000	1023.000000	2046.000000
16.040001	0.018745	11.078420	4.712016	1.583634	1.625535	3.157235	0.000000	-10.000000	0.608333	-26.650000	637.000000	1023.000000	1023.000000	2046.000000
16.059999	0.017984	10.628459	4.605740	1.393985	1.573712	3.055022	0.000000	-10.000000	0.625000	-27.066668	628.000000	1023.000000	1023.000000	2046.000000
16.080000	0.017151	10.136347	4.425042	1.301693	1.565475	2.844137	0.000000	-10.000000	0.666667	-27.516666	619.000000	1023.000000	1023.000000	2046.000000
16.100000	0.016365	9.671970	4.313970	1.169615	1.495801	2.692584	0.000000	-10.000000	0.675000	-27.916668	609.833313	1023.000000	1023.000000	2046.000000
16.120001	0.015638	9.241924	4.244162	1.048611	1.337079	2.612073	0.000000	-10.000000	0.691667	-28.183334	600.500000	1023.000000	1023.000000	2046.000000
16.139999	0.015076	8.910158	4.085240	0.998277	1.314335	2.512306	0.000000	-10.000000	0.691667	-28.433334	591.000000	1023.000000	1023.000000	2046.000000
16.160000	0.014406	8.514083	3.936486	0.967133	1.269303	2.341161	0.000000	-10.000000	0.700000	-28.666666	581.500000	1023.000000	1023.000000	2046.000000
16.180000	0.013817	8.166007	3.844883	0.899616	1.169786	2.251722	0.000000	-10.000000	0.700000	-28.716667	572.000000	1023.000000	1023.000000	2046.000000
16.200001	0.013231	7.819393	3.737446	0.835766	1.057936	2.188245	0.000000	-10.000000	0.700000	-28.800001	562.333313	1023.000000	1023.000000	2046.000000
16.219999	0.012707	7.509848	3.605116	0.769078	1.060617	2.075037	0.000000	-10.000000	0.700000	-28.833334	552.833313	1023.000000	1023.000000	2046.000000
16.240000	0.011974	7.076855	3.437332	0.746977	0.954751	1.937794	0.000000	-10.000000	0.700000	-28.966667	543.166687	1023.000000	1023.000000	2046.000000
16.260000	0.011357	6.712059	3.329265	0.705159	0.838517	1.839118	0.000000	-10.000000	0.700000	-28.900000	533.500000	1023.000000	1023.000000	2046.000000
16.280001	0.010788	6.375710	3.240351	0.646789	0.747822	1.740749	0.000000	-10.000000	0.691667	-28.833334	523.833313	1023.000000	1023.000000	2046.000000
16.299999	0.010025	5.924792	3.061389	0.587959	0.685279	1.590164	0.000000	-10.000000	0.691667	-28.900000	514.166687	1023.000000	1023.000000	2046.000000
16.320000	0.009414	5.563386	2.933486	0.554852	0.566454	1.508594	0.000000	-10.000000	0.691667	-29.016666	504.500000	1023.000000	1023.000000	2046.000000
16.340000	0.008895	5.257167	2.842416	0.539160	0.434316	1.441275	0.000000	-10.000000	0.700000	-29.150000	494.833344	1023.000000	1023.000000	2046.000000
16.360001	0.008418	4.974787	2.708340	0.561765	0.372542	1.332140	0.000000	-10.000000	0.700000	-29.000000	485.166656	1023.000000	1023.000000	2046.000000
16.379999	0.008065	4.766132	2.529085	0.678695	0.305817	1.252535	0.000000	-10.000000	0.700000	-28.966667	475.500000	1023.000000	1023.000000	2046.000000
16.400000	0.007739	4.573678	2.406855	0.771744	0.184793	1.210286	0.000000	-10.000000	0.700000	-28.866667	465.833344	1023.000000	1023.000000	2046.000000
16.420000	0.007367	4.353626	2.279817	0.777867	0.081066	1.214876	0.000000	-10.000000	0.691667	-28.799999	456.166656	1023.000000	1023.000000	2046.000000
16.440001	0.006600	3.900467	2.043355	0.783522	-0.021530	1.095120	0.000000	-10.000000	0.700000	-28.733334	446.666656	1023.000000	1023.000000	2046.000000
16.459999	0.006234	3.684463	1.934343	0.803479	-0.125251	1.071891	0.000000	-10.000000	0.700000	-28.816668	437.000000	1023.000000	1023.000000	2046.000000
16.480000	0.005774	3.412614	1.743739	0.898381	-0.239655	1.010149	0.000000	-10.000000	0.708333	-29.000000	427.333344	1023.000000	1023.000000	2046.000000
16.500000	0.005151	3.043980	1.520358	0.912840	-0.300304	0.911087	0.000000	-10.000000	0.716667	-29.150000	417.666656	1023.000000	1023.000000	2046.000000
16.520000	0.004408	2.605254	1.313115	0.943846	-0.350252	0.698546	0.000000	-10.000000	0.725000	-29.333334	408.000000	1023.000000	1023.000000	2046.000000
16.540001	0.003380	1.997445	1.117683	0.864894	-0.424507	0.439375	0.000000	-10.000000	0.733333	-29.550001	398.333344	1023.000000	1023.000000	2046.000000
16.559999	0.001305	0.771102	0.790511	0.580446	-0.667880	0.068026	0.000000	-10.000000	0.750000	-29.933334	388.500000	1023.000000	1023.000000	2046.000000
16.580000	-0.001019	-0.602056	0.353979	0.341439	-1.016382	-0.281093	0.000000	-10.000000	0.775000	-30.183334	378.500000	1023.000000	1023.000000	2046.000000
16.600000	-0.003194	-1.887816	-0.201313	0.190075	-1.318669	-0.557908	0.000000	-10.000000	0.800000	-30.266666	368.500000	1023.000000	1023.000000	2046.000000
16.620001	-0.005232	-3.092141	-0.725376	0.093760	-1.650669	-0.809857	0.000000	-10.000000	0.766667	-30.116667	358.500000	1023.000000	1023.000000	2046.000000
16.639999	-0.006808	-4.023417	-1.234768	0.105319	-1.860462	-1.033505	0.000000	-10.000000	0.733333	-29.683334	348.500000	1023.000000	1023.000000	2046.000000
16.660000	-0.007915	-4.677885	-1.597836	0.149088	-2.038077	-1.191060	0.000000	-10.000000	0.683333	-29.350000	338.500000	1023.000000	1023.000000	2046.000000
16.680000	-0.008987	-5.311147	-1.901928	0.106801	-2.217671	-1.298349	0.000000	-10.000000	0.683333	-29.033333	328.500000	1023.000000	1023.000000	2046.000000
16.700001	-0.009831	-5.810293	-2.252059	0.230474	-2.315833	-1.472876	0.000000	-10.000000	0.683333	-28.766666	318.666656	1023.000000	1023.000000	2046.000000
16.719999	-0.010786	-6.374553	-2.595751	0.326430	-2.468731	-1.636501	0.000000	-10.000000	0.691667	-28.566668	309.000000	1023.000000	1023.000000	2046.000000
16.740000	-0.011446	-6.764721	-2.813798	0.402551	-2.613522	-1.739952	0.000000	-10.000000	0.683333	-28.333334	299.500000	1023.000000	1023.000000	2046.000000
16.760000	-0.012092	-7.146593	-3.058272	0.435339	-2.702629	-1.821030	0.000000	-10.000000	0.675000	-28.066668	290.000000	1023.000000	1023.000000	2046.000000
16.780001	-0.012704	-7.507900	-3.318399	0.516375	-2.779200	-1.926676	0.000000	-10.000000	0.666667	-27.783335	280.666656	1023.000000	1023.000000	2046.000000
16.799999	-0.013244	-7.827395	-3.454366	0.517493	-2.932862	-1.957661	0.000000	-10.000000	0.658333	-27.333334	271.500000	1023.000000	1023.000000	2046.000000
16.820000	-0.013659	-8.072633	-3.536988	0.437499	-3.032881	-1.940263	0.000000	-10.000000	0.650000	-27.133333	265.500000	1023.000000	1023.000000	2046.000000
16.840000	-0.014268	-8.432436	-3.585302	0.213219	-3.136582	-1.923771	0.000000	-10.000000	0.650000	-26.833334	256.333344	1023.000000	1023.000000	2046.000000
16.860001	-0.014735	-8.708418	-3.568213	-0.109860	-3.182697	-1.847647	0.000000	-10.000000	0.658333	-27.250000	247.333328	1023.000000	1023.000000	2046.000000
16.879999	-0.015361	-9.078207	-3.522204	-0.465667	-3.317564	-1.772772	0.000000	-10.000000	0.658333	-27.516666	235.166672	1023.000000	1023.000000	2046.000000
16.900000	-0.015923	-9.410210	-3.535369	-0.766672	-3.338317	-1.769851	0.000000	-10.000000	0.658333	-27.650000	226.000000	1023.000000	1023.000000	2046.000000
16.920000	-0.016622	-9.823731	-3.579972	-1.017333	-3.399150	-1.827277	0.000000	-10.000000	0.633333	-26.866667	216.666672	1023.000000	1023.000000	2046.000000
16.940001	-0.017444	-10.309181	-3.620235	-1.236680	-3.547108	-1.905158	0.000000	-10.000000	0.600000	-26.183334	207.666672	1023.000000	1023.000000	2046.000000
16.959999	-0.018133	-10.716554	-3.658448	-1.375014	-3.682549	-2.000542	0.000000	-10.000000	0.566667	-25.466667	199.000000	1023.000000	1023.000000	2046.000000
16.980000	-0.018817	-11.120830	-3.792859	-1.476275	-3.775401	-2.076295	0.000000	-10.000000	0.550000	-25.100000	190.500000	1023.000000	1023.000000	2046.000000
17.000000	-0.019544	-11.550364	-3.876128	-1.551449	-3.932922	-2.189866	0.000000	-10.000000	0.541667	-24.733334	182.166672	1023.000000	1023.000000	2046.000000
17.020000	-0.020404	-12.058860	-4.046914	-1.628780	-4.101103	-2.282063	0.000000	-10.000000	0.533333	-24.483334	174.000000	1023.000000	1023.000000	2046.000000
17.040001	-0.021022	-12.423959	-4.158416	-1.727446	-4.231768	-2.306329	0.000000	-10.000000	0.516667	-24.133333	166.000000	1023.000000	1023.000000	2046.000000
17.059999	-0.021659	-12.800334	-4.333839	-1.810179	-4.291302	-2.365014	0.000000	-10.000000	0.500000	-23.583334	158.000000	1023.000000	1023.000000	2046.000000
17.080000	-0.022403	-13.240465	-4.557799	-1.810330	-4.425607	-2.446728	0.000000	-10.000000	0.475000	-23.016666	150.000000	1023.000000	1023.000000	2046.000000
17.100000	-0.022874	-13.518792	-4.628822	-1.887473	-4.582745	-2.419752	0.000000	-10.000000	0.450000	-22.566668	142.166672	1023.000000	1023.000000	2046.000000
17.120001	-0.023202	-13.712331	-4.759571	-1.852556	-4.649606	-2.450598	0.000000	-10.000000	0.433333	-22.183334	134.500000	1023.000000	1023.000000	2046.000000
17.139999	-0.023602	-13.948803	-4.927334	-1.800400	-4.717149	-2.503921	0.000000	-10.000000	0.416667	-21.916668	127.166664	1023.000000	1023.000000	2046.000000
17.160000	-0.023932	-14.143645	-5.005597	-1.819715	-4.846306	-2.472027	0.000000	-10.000000	0.408333	-21.550001	119.833336	1023.000000	1023.000000	2046.000000
17.180000	-0.024105	-14.245824	-5.057052	-1.799151	-4.934729	-2.454893	0.000000	-10.000000	0.400000	-21.250000	112.666664	1023.000000	1023.000000	2046.000000
17.200001	-0.024411	-14.426645	-5.167336	-1.752943	-4.993099	-2.513268	0.000000	-10.000000	0.391667	-20.916666	105.500000	1023.000000	1023.000000	2046.000000
17.219999	-0.024858	-14.691271	-5.286383	-1.768180	-5.109453	-2.527254	0.000000	-10.000000	0.383333	-20.549999	98.500000	1023.000000	1023.000000	2046.000000
17.240000	-0.025035	-14.795937	-5.348024	-1.747413	-5.188586	-2.511913	0.000000	-10.000000	0.366667	-20.083334	91.666664	1023.000000	1023.000000	2046.000000
17.260000	-0.025313	-14.959977	-5.470068	-1.729275	-5.210317	-2.550318	0.000000	-10.000000	0.358333	-19.500000	85.000000	1023.000000	1023.000000	2046.000000
17.280001	-0.025802	-15.249157	-5.613113	-1.712052	-5.363304	-2.560688	0.000000	-10.000000	0.350000	-18.950001	78.666664	1023.000000	1023.000000	2046.000000
17.299999	-0.025983	-15.355953	-5.680621	-1.691236	-5.436258	-2.547838	0.000000	-10.000000	0.341667	-18.383333	72.333336	1023.000000	1023.000000	2046.000000
17.320000	-0.026191	-15.478963	-5.790332	-1.670582	-5.455973	-2.562077	0.000000	-10.000000	0.308333	-17.750000	66.166664	1023.000000	1023.000000	2046.000000
17.340000	-0.026660	-15.756109	-5.963890	-1.641716	-5.568664	-2.581840	0.000000	-10.000000	0.275000	-17.133333	60.166668	1023.000000	1023.000000	2046.000000
17.360001	-0.026791	-15.833324	-6.037271	-1.613606	-5.654309	-2.528140	0.000000	-10.000000	0.250000	-16.416668	54.333332	1023.000000	1023.000000	2046.000000
17.379999	-0.026945	-15.924602	-6.112547	-1.610781	-5.688867	-2.512405	0.000000	-10.000000	0.250000	-15.816667	48.833332	1023.000000	1023.000000	2046.000000
17.400000	-0.027273	-16.118301	-6.267130	-1.534741	-5.756576	-2.559853	0.000000	-10.000000	0.241667	-15.033334	43.500000	1023.000000	1023.000000	2046.000000
17.420000	-0.027101	-16.016663	-6.242808	-1.472470	-5.813807	-2.487577	0.000000	-10.000000	0.225000	-14.333334	38.666668	1023.000000	1023.000000	2046.000000
17.440001	-0.026958	-15.932219	-6.291639	-1.341300	-5.795676	-2.503603	0.000000	-10.000000	0.191667	-13.333334	33.833332	1023.000000	1023.000000	2046.000000
17.459999	-0.027040	-15.980521	-6.403325	-1.234558	-5.822582	-2.520056	0.000000	-10.000000	0.166667	-12.350000	29.333334	1023.000000	1023.000000	2046.000000
17.480000	-0.026898	-15.896809	-6.429309	-1.195437	-5.895525	-2.376539	0.000000	-10.000000	0.141667	-11.483334	25.000000	1023.000000	1023.000000	2046.000000
17.500000	-0.026965	-15.936315	-6.560907	-1.116531	-5.833188	-2.425688	0.000000	-10.000000	0.133333	-10.983334	21.333334	1023.000000	1023.000000	2046.000000
17.520000	-0.027158	-16.050619	-6.698790	-1.010275	-5.869513	-2.472041	0.000000	-10.000000	0.116667	-10.533334	17.666666	1023.000000	1023.000000	2046.000000
17.540001	-0.027239	-16.098070	-6.781521	-0.942439	-5.983757	-2.390353	0.000000	-10.000000	0.116667	-10.166667	14.333333	1023.000000	1023.000000	2046.000000
17.559999	-0.027158	-16.050261	-6.873809	-0.786616	-6.009326	-2.380509	0.000000	-10.000000	0.108333	-9.816667	10.833333	1023.000000	1023.000000	2046.000000
17.580000	-0.027210	-16.081388	-7.004479	-0.656961	-5.982303	-2.437644	0.000000	-10.000000	0.108333	-9.716667	7.500000	1023.000000	1023.000000	2046.000000
17.600000	-0.027464	-16.231449	-7.102869	-0.609075	-6.060918	-2.458587	0.000000	-10.000000	0.091667	-9.416667	4.166667	1023.000000	1023.000000	2046.000000
17.620001	-0.028383	-16.774578	-7.241096	-0.762122	-6.150309	-2.621051	0.000000	-10.000000	0.091667	-8.966666	1.333333	1023.000000	1023.000000	2046.000000
17.639999	-0.029973	-17.713804	-7.566555	-0.932249	-6.311320	-2.903681	0.000000	-10.000000	0.091667	-8.633333	-1.333333	1023.000000	1023.000000	2046.000000
17.660000	-0.031705	-18.737383	-7.997297	-1.025264	-6.571975	-3.142848	0.000000	-10.000000	0.091667	-8.183333	-3.833333	1023.000000	1023.000000	2046.000000
17.680000	-0.033045	-19.529491	-8.331852	-1.161803	-6.800966	-3.234870	0.000000	-10.000000	0.091667	-7.766666	-6.666667	1023.000000	1023.000000	2046.000000
17.700001	-0.034163	-20.190283	-8.728152	-1.184508	-6.920473	-3.357149	0.000000	-10.000000	0.091667	-7.200000	-9.166667	1023.000000	1023.000000	2046.000000
17.719999	-0.034883	-20.615980	-8.973681	-1.137554	-7.055193	-3.449550	0.000000	-10.000000	0.100000	-7.000000	-11.666667	1023.000000	1023.000000	2046.000000
17.740000	-0.035320	-20.874027	-9.149261	-1.119803	-7.139135	-3.465827	0.000000	-10.000000	0.100000	-6.816667	-14.000000	1023.000000	1023.000000	2046.000000
17.760000	-0.035606	-21.042961	-9.283978	-1.058110	-7.171977	-3.528897	0.000000	-10.000000	0.100000	-6.300000	-16.333334	1023.000000	1023.000000	2046.000000
17.780001	-0.035958	-21.250896	-9.458081	-0.984827	-7.186778	-3.621210	0.000000	-10.000000	0.091667	-5.200000	-18.500000	1023.000000	1023.000000	2046.000000
17.799999	-0.035991	-21.270479	-9.594970	-0.833824	-7.212074	-3.629612	0.000000	-10.000000	0.083333	-4.283333	-19.833334	1023.000000	1023.000000	2046.000000
17.820000	-0.035769	-21.139589	-9.635786	-0.691239	-7.159207	-3.653356	0.000000	-10.000000	0.050000	-2.266667	-20.666666	1023.000000	1023.000000	2046.000000
17.840000	-0.035693	-21.094769	-9.713490	-0.569961	-7.107118	-3.704200	0.000000	-10.000000	0.033333	0.133333	-20.833334	1023.000000	1023.000000	2046.000000
17.860001	-0.035370	-20.903599	-9.644868	-0.494325	-7.096278	-3.668127	0.000000	-10.000000	0.000000	5.000000	-21.000000	1023.000000	1023.000000	2046.000000
17.879999	-0.034923	-20.639341	-9.523013	-0.508411	-7.031075	-3.576842	0.000000	-10.000000	-0.025000	9.383333	-21.000000	1023.000000	1023.000000	2046.000000
17.900000	-0.034465	-20.368834	-9.370646	-0.641235	-6.907217	-3.449735	0.000000	-10.000000	-0.083333	13.366667	-21.000000	1023.000000	1023.000000	2046.000000
17.920000	-0.034045	-20.120729	-9.153183	-0.862965	-6.805756	-3.298826	0.000000	-10.000000	-0.108333	14.866667	-21.000000	1023.000000	1023.000000	2046.000000
17.940001	-0.033559	-19.833460	-8.874928	-1.152413	-6.684092	-3.122028	0.000000	-10.000000	-0.116667	15.416667	-21.000000	1023.000000	1023.000000	2046.000000
17.959999	-0.033009	-19.508076	-8.526489	-1.440899	-6.622811	-2.917878	0.000000	-10.000000	-0.133333	16.400000	-5.833333	1023.000000	1023.000000	2046.000000
17.980000	-0.032517	-19.217566	-8.298368	-1.599025	-6.411762	-2.908412	0.000000	-10.000000	-0.175000	17.733334	11.333333	1023.000000	1023.000000	2046.000000
18.000000	-0.031987	-18.904406	-8.077569	-1.665727	-6.251087	-2.910023	0.000000	-10.000000	-0.233333	19.616667	30.500000	1023.000000	1023.000000	2046.000000
18.020000	-0.031431	-18.575529	-7.756569	-1.793536	-6.173040	-2.852384	0.000000	-10.000000	-0.266667	21.016666	36.833332	1023.000000	1023.000000	2046.000000
18.040001	-0.030900	-18.262083	-7.563669	-1.814474	-6.076640	-2.807300	0.000000	-10.000000	-0.291667	22.550001	43.666668	1023.000000	1023.000000	2046.000000
18.059999	-0.030450	-17.995749	-7.421136	-1.800564	-5.963512	-2.810537	0.000000	-10.000000	-0.316667	23.516666	51.166668	1023.000000	1023.000000	2046.000000
18.080000	-0.029896	-17.668350	-7.245865	-1.828911	-5.882807	-2.710768	0.000000	-10.000000	-0.333333	23.966667	56.333332	1023.000000	1023.000000	2046.000000
18.100000	-0.029324	-17.330458	-7.054190	-1.841062	-5.764464	-2.670742	0.000000	-10.000000	-0.366667	24.300001	61.666668	1023.000000	1023.000000	2046.000000
18.120001	-0.028880	-17.068136	-6.906539	-1.865590	-5.681571	-2.614436	0.000000	-10.000000	-0.391667	24.783333	67.000000	1023.000000	1023.000000	2046.000000
18.139999	-0.028103	-16.608686	-6.798331	-1.767342	-5.509859	-2.533155	0.000000	-10.000000	-0.416667	25.616667	75.000000	1023.000000	1023.000000	2046.000000
18.160000	-0.027303	-16.136000	-6.582642	-1.749790	-5.383844	-2.419725	0.000000	-10.000000	-0.425000	26.316668	86.333336	1023.000000	1023.000000	2046.000000
18.180000	-0.026564	-15.699547	-6.401858	-1.736280	-5.244358	-2.317050	0.000000	-10.000000	-0.416667	26.833334	98.000000	1023.000000	1023.000000	2046.000000
18.200001	-0.025590	-15.123882	-6.228828	-1.607071	-5.084813	-2.203170	0.000000	-10.000000	-0.408333	27.000000	107.000000	1023.000000	1023.000000	2046.000000
18.219999	-0.024524	-14.493927	-6.032101	-1.500412	-4.910994	-2.050421	0.000000	-10.000000	-0.416667	27.066668	116.000000	1023.000000	1023.000000	2046.000000
18.240000	-0.023614	-13.955873	-5.807157	-1.429158	-4.779469	-1.940089	0.000000	-10.000000	-0.433333	27.183334	122.000000	1023.000000	1023.000000	2046.000000
18.260000	-0.022651	-13.386937	-5.603056	-1.356134	-4.596967	-1.830781	0.000000	-10.000000	-0.441667	27.250000	131.000000	1023.000000	1023.000000	2046.000000
18.280001	-0.021568	-12.746638	-5.432837	-1.192433	-4.385535	-1.735833	0.000000	-10.000000	-0.433333	27.416668	137.000000	1023.000000	1023.000000	2046.000000
18.299999	-0.020596	-12.172379	-5.163974	-1.118138	-4.260452	-1.629816	0.000000	-10.000000	-0.433333	27.466667	149.000000	1023.000000	1023.000000	2046.000000
18.320000	-0.019666	-11.622804	-4.969733	-1.037338	-4.140177	-1.475556	0.000000	-10.000000	-0.441667	27.566668	158.000000	1023.000000	1023.000000	2046.000000
18.340000	-0.018631	-11.010874	-4.765840	-0.940121	-3.964422	-1.340491	0.000000	-10.000000	-0.450000	27.600000	170.166672	1023.000000	1023.000000	2046.000000
18.360001	-0.017606	-10.405077	-4.558357	-0.816016	-3.843121	-1.187584	0.000000	-10.000000	-0.441667	27.633333	179.333328	1023.000000	1023.000000	2046.000000
18.379999	-0.016540	-9.774942	-4.332651	-0.730834	-3.680366	-1.031092	0.000000	-10.000000	-0.441667	27.900000	191.666672	1023.000000	1023.000000	2046.000000
18.400000	-0.015615	-9.228676	-4.163908	-0.649014	-3.530354	-0.885400	0.000000	-10.000000	-0.441667	28.016666	197.833328	1023.000000	1023.000000	2046.000000
18.420000	-0.014504	-8.571836	-3.947757	-0.520662	-3.389876	-0.713541	0.000000	-10.000000	-0.458333	28.299999	204.166672	1023.000000	1023.000000	2046.000000
18.440001	-0.013279	-7.847895	-3.715967	-0.345769	-3.225724	-0.560435	0.000000	-10.000000	-0.475000	28.450001	213.500000	1023.000000	1023.000000	2046.000000
18.459999	-0.011901	-7.033341	-3.432703	-0.172004	-3.027954	-0.400681	0.000000	-10.000000	-0.500000	28.850000	226.000000	1023.000000	1023.000000	2046.000000
18.480000	-0.010799	-6.382068	-3.169073	-0.032499	-2.903333	-0.277164	0.000000	-10.000000	-0.516667	29.200001	235.333328	1023.000000	1023.000000	2046.000000
18.500000	-0.009444	-5.581237	-2.968396	0.198303	-2.726022	-0.085123	0.000000	-10.000000	-0.533333	29.516666	241.833328	1023.000000	1023.000000	2046.000000
18.520000	-0.008049	-4.757020	-2.671963	0.311963	-2.522968	0.125947	0.000000	-10.000000	-0.550000	29.566668	248.500000	1023.000000	1023.000000	2046.000000
18.540001	-0.007272	-4.297801	-2.545458	0.465964	-2.433625	0.215317	0.000000	-10.000000	-0.558333	29.833334	258.333344	1023.000000	1023.000000	2046.000000
18.559999	-0.005942	-3.511901	-2.336993	0.599456	-2.228614	0.454250	0.000000	-10.000000	-0.558333	30.250000	271.666656	1023.000000	1023.000000	2046.000000
18.580000	-0.004649	-2.747807	-2.144027	0.813805	-2.083967	0.666383	0.000000	-10.000000	-0.550000	30.683332	281.666656	1023.000000	1023.000000	2046.000000
18.600000	-0.003521	-2.080996	-1.957934	0.963925	-1.932776	0.845789	0.000000	-10.000000	-0.533333	30.600000	291.833344	1023.000000	1023.000000	2046.000000
18.620001	-0.002660	-1.572087	-1.863635	1.122378	-1.761952	0.931122	0.000000	-10.000000	-0.508333	29.983334	301.833344	1023.000000	1023.000000	2046.000000
18.639999	-0.002293	-1.355376	-1.794026	1.141618	-1.631045	0.928077	0.000000	-10.000000	-0.491667	29.216667	315.166656	1023.000000	1023.000000	2046.000000
18.660000	-0.003033	-1.792217	-1.846173	1.031119	-1.687092	0.709928	0.000000	-10.000000	-0.491667	28.750000	325.166656	1023.000000	1023.000000	2046.000000
18.680000	-0.004007	-2.367950	-2.109030	0.959219	-1.755089	0.536949	0.000000	-10.000000	-0.483333	28.666668	331.833344	1023.000000	1023.000000	2046.000000
18.700001	-0.004621	-2.731052	-2.362104	0.998068	-1.854959	0.487943	0.000000	-10.000000	-0.483333	28.516666	338.333344	1023.000000	1023.000000	2046.000000
18.719999	-0.004744	-2.803947	-2.452476	1.055401	-1.885942	0.479069	0.000000	-10.000000	-0.483333	28.533333	351.000000	1023.000000	1023.000000	2046.000000
18.740000	-0.004641	-2.743119	-2.506579	1.149246	-1.921036	0.535249	0.000000	-10.000000	-0.500000	28.483334	360.333344	1023.000000	1023.000000	2046.000000
18.760000	-0.004131	-2.441580	-2.565245	1.355598	-1.834653	0.602721	0.000000	-10.000000	-0.525000	28.966667	369.833344	1023.000000	1023.000000	2046.000000
18.780001	-0.003496	-2.066014	-2.479894	1.467052	-1.736978	0.683806	0.000000	-10.000000	-0.558333	29.466667	376.500000	1023.000000	1023.000000	2046.000000
18.799999	-0.002949	-1.742670	-2.403776	1.665208	-1.686278	0.682176	0.000000	-10.000000	-0.575000	30.183334	386.500000	1023.000000	1023.000000	2046.000000
18.820000	-0.002242	-1.325015	-2.348595	1.887230	-1.653798	0.790148	0.000000	-10.000000	-0.566667	30.450001	396.500000	1023.000000	1023.000000	2046.000000
18.840000	-0.001274	-0.753105	-2.243526	2.144119	-1.546277	0.892579	0.000000	-10.000000	-0.550000	30.616667	406.500000	1023.000000	1023.000000	2046.000000
18.860001	-0.000300	-0.177188	-2.064641	2.350980	-1.422798	0.959270	0.000000	-10.000000	-0.533333	30.366667	416.500000	1023.000000	1023.000000	2046.000000
18.879999	0.000516	0.305248	-1.897029	2.478932	-1.369609	1.092954	0.000000	-10.000000	-0.516667	30.266666	426.500000	1023.000000	1023.000000	2046.000000
18.900000	0.001570	0.927655	-1.750999	2.693292	-1.268115	1.253478	0.000000	-10.000000	-0.491667	29.716667	436.500000	1023.000000	1023.000000	2046.000000
18.920000	0.002781	1.643518	-1.477925	2.758863	-1.083564	1.446144	0.000000	-10.000000	-0.508333	29.450001	446.500000	1023.000000	1023.000000	2046.000000
18.940001	0.003687	2.179146	-1.156052	2.631101	-0.935491	1.639589	0.000000	-10.000000	-0.491667	29.150000	456.500000	1023.000000	1023.000000	2046.000000
18.959999	0.004609	2.723955	-0.811561	2.445890	-0.827780	1.917406	0.000000	-10.000000	-0.475000	28.683334	466.500000	1023.000000	1023.000000	2046.000000
18.980000	0.005784	3.418461	-0.405931	2.311676	-0.644374	2.157090	0.000000	-10.000000	-0.416667	27.800001	476.166656	1023.000000	1023.000000	2046.000000
19.000000	0.006901	4.078694	0.009758	2.169540	-0.420282	2.319679	0.000000	-10.000000	-0.391667	26.650000	485.666656	1023.000000	1023.000000	2046.000000
19.020000	0.007819	4.620831	0.443159	1.987031	-0.225892	2.416533	0.000000	-10.000000	-0.366667	26.200001	494.666656	1023.000000	1023.000000	2046.000000
19.040001	0.008827	5.216618	0.825425	1.918188	-0.043500	2.516505	0.000000	-10.000000	-0.366667	26.016666	503.500000	1023.000000	1023.000000	2046.000000
19.059999	0.009931	5.869305	1.158328	1.931879	0.157913	2.621184	0.000000	-10.000000	-0.383333	26.350000	512.166687	1023.000000	1023.000000	2046.000000
19.080000	0.010859	6.417906	1.508811	1.906237	0.297482	2.705376	0.000000	-10.000000	-0.425000	26.800001	520.833313	1023.000000	1023.000000	2046.000000
19.100000	0.011750	6.944310	1.849896	1.836771	0.468652	2.788990	0.000000	-10.000000	-0.450000	27.566668	529.833313	1023.000000	1023.000000	2046.000000
19.120001	0.012691	7.500250	2.156671	1.842854	0.549879	2.950846	0.000000	-10.000000	-0.466667	28.050001	539.000000	1023.000000	1023.000000	2046.000000
19.139999	0.013629	8.054836	2.441580	1.884628	0.744196	2.984433	0.000000	-10.000000	-0.466667	28.283335	548.333313	1023.000000	1023.000000	2046.000000
19.160000	0.014532	8.588503	2.761047	1.867659	0.845125	3.114672	0.000000	-10.000000	-0.483333	28.350000	557.666687	1023.000000	1023.000000	2046.000000
19.180000	0.015512	9.167311	3.002359	1.918926	1.013131	3.232895	0.000000	-10.000000	-0.475000	28.216667	567.000000	1023.000000	1023.000000	2046.000000
19.200001	0.016634	9.830791	3.273563	1.980391	1.204736	3.372100	0.000000	-10.000000	-0.450000	27.950001	576.500000	1023.000000	1023.000000	2046.000000
19.219999	0.017548	10.371089	3.554859	1.999448	1.306095	3.510688	0.000000	-10.000000	-0.391667	27.350000	585.833313	1023.000000	1023.000000	2046.000000
19.240000	0.018701	11.052495	3.823021	2.147467	1.408198	3.673810	0.000000	-10.000000	-0.341667	26.466667	595.000000	1023.000000	1023.000000	2046.000000
19.260000	0.019759	11.677655	4.106962	2.213941	1.554545	3.802207	0.000000	-10.000000	-0.291667	25.166666	604.000000	1023.000000	1023.000000	2046.000000
19.280001	0.020655	12.207110	4.361246	2.273044	1.712770	3.860051	0.000000	-10.000000	-0.250000	23.600000	612.666687	1023.000000	1023.000000	2046.000000
19.299999	0.021547	12.734070	4.601392	2.378266	1.791359	3.963052	0.000000	-10.000000	-0.191667	21.950001	620.833313	1023.000000	1023.000000	2046.000000
19.320000	0.022384	13.229129	4.833138	2.427055	1.921709	4.047228	0.000000	-10.000000	-0.150000	20.166668	628.333313	1023.000000	1023.000000	2046.000000
19.340000	0.023084	13.642417	5.031491	2.472041	2.037856	4.101029	0.000000	-10.000000	-0.100000	18.016666	635.500000	1023.000000	1023.000000	2046.000000
19.360001	0.023678	13.993521	5.225034	2.503499	2.088365	4.176623	0.000000	-10.000000	-0.058333	15.983334	641.833313	1023.000000	1023.000000	2046.000000
19.379999	0.024352	14.392036	5.385857	2.535906	2.173788	4.296486	0.000000	-10.000000	-0.016667	13.816667	647.666687	1023.000000	1023.000000	2046.000000
19.400000	0.024795	14.654080	5.522650	2.594038	2.254961	4.282432	0.000000	-10.000000	0.000000	11.633333	652.500000	1023.000000	1023.000000	2046.000000
19.420000	0.025346	14.979643	5.623744	2.644485	2.298102	4.413312	0.000000	-10.000000	0.008333	9.350000	656.833313	1023.000000	1023.000000	2046.000000
19.440001	0.025877	15.293342	5.765697	2.755507	2.380494	4.391643	0.000000	-10.000000	0.025000	6.966667	660.333313	1023.000000	1023.000000	2046.000000
19.459999	0.026439	15.625690	5.867290	2.832133	2.439306	4.486961	0.000000	-10.000000	0.041667	4.733334	663.166687	1023.000000	1023.000000	2046.000000
19.480000	0.027167	16.055681	5.913014	3.014396	2.545622	4.582650	0.000000	-10.000000	0.058333	2.316667	665.000000	1023.000000	1023.000000	2046.000000
19.500000	0.027642	16.336407	6.014456	3.100990	2.522877	4.698082	0.000000	-10.000000	0.058333	0.783333	665.833313	1023.000000	1023.000000	2046.000000
19.520000	0.028119	16.618097	5.964297	3.167331	2.668768	4.817701	0.000000	-10.000000	0.066667	0.000000	666.000000	1023.000000	1023.000000	2046.000000
19.540001	0.028285	16.716208	6.033471	3.228657	2.590526	4.863553	0.000000	-10.000000	0.066667	0.000000	666.000000	1023.000000	1023.000000	2046.000000
19.559999	0.028633	16.922392	6.084245	3.292427	2.619260	4.926461	0.000000	-10.000000	0.075000	0.000000	666.000000	1023.000000	1023.000000	2046.000000
19.580000	0.029129	17.215397	6.029703	3.483561	2.665627	5.036506	0.000000	-10.000000	0.066667	0.000000	666.000000	1023.000000	1023.000000	2046.000000
19.600000	0.029279	17.304073	6.082229	3.451932	2.698661	5.071253	0.000000	-10.000000	0.066667	0.000000	666.000000	1023.000000	1023.000000	2046.000000
19.620001	0.029063	17.176069	6.074955	3.453992	2.709255	4.937866	0.000000	-10.000000	0.058333	0.000000	666.000000	1023.000000	1023.000000	2046.000000
19.639999	0.028231	16.684402	5.961892	3.316185	2.734450	4.671877	0.000000	-10.000000	0.058333	0.000000	666.000000	1023.000000	1023.000000	2046.000000
19.660000	0.026738	15.802231	5.783147	3.043499	2.555628	4.419957	0.000000	-10.000000	0.058333	0.000000	666.000000	1023.000000	1023.000000	2046.000000
19.680000	0.024936	14.737115	5.403882	2.878299	2.346869	4.108066	0.000000	-10.000000	0.066667	0.000000	666.000000	1023.000000	1023.000000	2046.000000
19.700001	0.023462	13.866194	4.991243	2.890036	2.142931	3.841984	0.000000	-10.000000	0.066667	0.000000	666.000000	1023.000000	1023.000000	2046.000000
19.719999	0.022552	13.328109	4.758595	2.897317	1.962503	3.709695	0.000000	-10.000000	0.066667	0.000000	666.000000	1023.000000	1023.000000	2046.000000
19.740000	0.022086	13.052634	4.631284	2.900756	1.885522	3.635072	0.000000	-10.000000	0.066667	0.000000	666.000000	1023.000000	1023.000000	2046.000000
19.760000	0.021990	12.996044	4.496420	3.078801	1.857964	3.562859	0.000000	-10.000000	0.066667	0.000000	666.000000	1023.000000	1023.000000	2046.000000
19.780001	0.022026	13.017228	4.490312	3.173564	1.816219	3.537134	0.000000	-10.000000	0.058333	0.000000	666.000000	1023.000000	1023.000000	2046.000000
19.799999	0.022240	13.143825	4.475848	3.349007	1.797070	3.521899	0.000000	-10.000000	0.050000	0.000000	666.000000	1023.000000	1023.000000	2046.000000
19.820000	0.022416	13.247882	4.416577	3.521660	1.781329	3.528316	0.000000	-10.000000	0.050000	0.000000	666.000000	1023.000000	1023.000000	2046.000000
19.840000	0.022745	13.442272	4.339908	3.745464	1.812094	3.544806	0.000000	-10.000000	0.050000	0.000000	666.000000	1023.000000	1023.000000	2046.000000
19.860001	0.023105	13.654806	4.349954	3.936051	1.758130	3.610671	0.000000	-10.000000	0.050000	0.000000	666.000000	1023.000000	1023.000000	2046.000000
19.879999	0.023475	13.873569	4.367643	4.046778	1.735888	3.723260	0.000000	-10.000000	0.050000	0.000000	666.000000	1023.000000	1023.000000	2046.000000
19.900000	0.024000	14.183911	4.321460	4.255703	1.798082	3.808666	0.000000	-10.000000	0.050000	0.000000	666.000000	1023.000000	1023.000000	2046.000000
19.920000	0.024607	14.542663	4.413014	4.335537	1.860483	3.933629	0.000000	-10.000000	0.058333	0.000000	666.000000	1023.000000	1023.000000	2046.000000
19.940001	0.024894	14.712422	4.570520	4.084291	1.842645	4.214966	0.000000	-10.000000	0.058333	0.000000	666.000000	1023.000000	1023.000000	2046.000000
19.959999	0.025254	14.925382	4.731936	3.894596	1.903521	4.395329	0.000000	-10.000000	0.058333	0.000000	666.000000	1023.000000	1023.000000	2046.000000
19.980000	0.025532	15.089560	4.916069	3.658014	1.996820	4.518658	0.000000	-10.000000	0.050000	0.000000	666.000000	1023.000000	1023.000000	2046.000000
20.000000	0.025639	15.152559	5.136926	3.411304	2.028260	4.576069	0.000000	-10.000000	0.050000	0.000000	666.000000	1023.000000	1023.000000	2046.000000
20.020000	0.025825	15.262851	5.282277	3.249443	2.145525	4.585607	0.000000	-10.000000	0.058333	0.000000	666.000000	1023.000000	1023.000000	2046.000000
20.040001	0.025686	15.180467	5.422777	3.014314	2.225515	4.517860	0.000000	-10.000000	0.066667	0.000000	666.000000	1023.000000	1023.000000	2046.000000
20.059999	0.025361	14.988384	5.520372	2.778169	2.170193	4.519650	0.000000	-10.000000	0.075000	0.300000	666.000000	1023.000000	1023.000000	2046.000000
20.080000	0.025177	14.879790	5.644216	2.634011	2.151216	4.450348	0.000000	-10.000000	0.066667	0.983333	666.000000	1023.000000	1023.000000	2046.000000
20.100000	0.024959	14.750842	5.713703	2.459548	2.206354	4.371237	0.000000	-10.000000	0.058333	1.666667	666.333313	1023.000000	1023.000000	2046.000000
20.120001	0.024648	14.567199	5.795615	2.290390	2.180379	4.300814	0.000000	-10.000000	0.050000	2.100000	666.833313	1023.000000	1023.000000	2046.000000
20.139999	0.024495	14.476625	5.881010	2.160606	2.189953	4.245057	0.000000	-10.000000	0.050000	1.983333	667.500000	1023.000000	1023.000000	2046.000000
20.160000	0.024412	14.427216	5.975155	2.019000	2.261105	4.171955	0.000000	-10.000000	0.058333	2.150000	667.833313	1023.000000	1023.000000	2046.000000
20.180000	0.024247	14.330181	6.038301	1.922842	2.271554	4.097483	0.000000	-10.000000	0.058333	1.600000	668.333313	1023.000000	1023.000000	2046.000000
20.200001	0.024202	14.303669	6.136656	1.795136	2.281022	4.090855	0.000000	-10.000000	0.058333	1.816667	668.666687	1023.000000	1023.000000	2046.000000
20.219999	0.024354	14.393168	6.189678	1.767315	2.366389	4.069788	0.000000	-10.000000	0.058333	1.300000	669.166687	1023.000000	1023.000000	2046.000000
20.240000	0.024515	14.488396	6.282041	1.725971	2.434806	4.045578	0.000000	-10.000000	0.058333	0.850000	669.500000	1023.000000	1023.000000	2046.000000
20.260000	0.024631	14.556973	6.416209	1.678713	2.430458	4.031593	0.000000	-10.000000	0.058333	0.066667	669.833313	1023.000000	1023.000000	2046.000000
20.280001	0.024867	14.696327	6.495446	1.671008	2.489285	4.040589	0.000000	-10.000000	0.066667	-0.266667	670.000000	1023.000000	1023.000000	2046.000000
20.299999	0.025259	14.928259	6.601269	1.742176	2.574916	4.009897	0.000000	-10.000000	0.066667	0.000000	670.000000	1023.000000	1023.000000	2046.000000
20.320000	0.025454	15.043233	6.708999	1.750285	2.587789	3.996160	0.000000	-10.000000	0.066667	0.000000	670.000000	1023.000000	1023.000000	2046.000000
20.340000	0.026089	15.418649	6.815358	1.899117	2.625417	4.078757	0.000000	-10.000000	0.058333	0.000000	670.000000	1023.000000	1023.000000	2046.000000
20.360001	0.026962	15.934800	6.953873	2.096151	2.774127	4.110651	0.000000	-10.000000	0.066667	0.000000	670.000000	1023.000000	1023.000000	2046.000000
20.379999	0.027417	16.203238	7.063261	2.072661	2.738788	4.328527	0.000000	-10.000000	0.075000	0.000000	670.000000	1023.000000	1023.000000	2046.000000
20.400000	0.027749	16.399473	7.081339	2.164017	2.804585	4.349533	0.000000	-10.000000	0.075000	0.000000	670.000000	1023.000000	1023.000000	2046.000000
20.420000	0.028330	16.743008	7.198749	2.267297	2.928573	4.348390	0.000000	-10.000000	0.075000	0.000000	670.000000	1023.000000	1023.000000	2046.000000
20.440001	0.028683	16.951410	7.297581	2.347589	2.868539	4.437701	0.000000	-10.000000	0.075000	0.000000	670.000000	1023.000000	1023.000000	2046.000000
20.459999	0.028914	17.088337	7.311036	2.393974	2.976274	4.407052	0.000000	-10.000000	0.066667	0.000000	670.000000	1023.000000	1023.000000	2046.000000
20.480000	0.028612	16.909595	7.300828	2.389852	3.024404	4.194512	0.000000	-10.000000	0.058333	0.633333	670.000000	1023.000000	1023.000000	2046.000000
20.500000	0.028199	16.665432	7.283893	2.315648	2.955354	4.110537	0.000000	-10.000000	0.033333	2.100000	670.000000	1023.000000	1023.000000	2046.000000
20.520000	0.027432	16.212448	7.115536	2.192669	2.958070	3.946174	0.000000	-10.000000	0.008333	4.716667	670.500000	1023.000000	1023.000000	2046.000000
20.540001	0.026280	15.531751	6.965250	2.055871	2.800979	3.709651	0.000000	-10.000000	-0.008333	7.233333	671.666687	1023.000000	1023.000000	2046.000000
20.559999	0.025179	14.880747	6.707820	2.038178	2.614514	3.520235	0.000000	-10.000000	0.025000	7.600000	673.833313	1023.000000	1023.000000	2046.000000
20.580000	0.024290	14.355667	6.379612	2.077468	2.544333	3.354253	0.000000	-10.000000	0.058333	3.766667	676.500000	1023.000000	1023.000000	2046.000000
20.600000	0.023541	13.912451	6.117567	2.182692	2.397473	3.214719	0.000000	-10.000000	0.083333	0.866667	678.666687	1023.000000	1023.000000	2046.000000
20.620001	0.022915	13.542725	5.837475	2.256523	2.273050	3.175677	0.000000	-10.000000	0.100000	-2.083333	679.833313	1023.000000	1023.000000	2046.000000
20.639999	0.022454	13.270153	5.584874	2.407923	2.213014	3.064343	0.000000	-10.000000	0.125000	-3.983334	680.000000	1023.000000	1023.000000	2046.000000
20.660000	0.021801	12.884688	5.334120	2.489198	2.031758	3.029613	0.000000	-10.000000	0.200000	-8.716667	680.000000	1023.000000	1023.000000	2046.000000
20.680000	0.021267	12.568581	4.964865	2.670890	2.017994	2.914833	0.000000	-10.000000	0.241667	-13.133333	680.000000	1023.000000	1023.000000	2046.000000
20.700001	0.020822	12.305969	4.712601	2.812671	1.944559	2.836139	0.000000	-10.000000	0.291667	-15.800000	680.000000	1023.000000	1023.000000	2046.000000
20.719999	0.020272	11.980477	4.496168	2.865412	1.780031	2.838866	0.000000	-10.000000	0.308333	-17.700001	676.333313	1023.000000	1023.000000	2046.000000
20.740000	0.019913	11.768499	4.315119	2.945013	1.709872	2.798495	0.000000	-10.000000	0.366667	-19.766666	662.666687	1023.000000	1023.000000	2046.000000
20.760000	0.019350	11.435705	4.149172	2.968792	1.628822	2.688919	0.000000	-10.000000	0.416667	-21.583334	649.000000	1023.000000	1023.000000	2046.000000
20.780001	0.018722	11.064577	4.072913	2.830003	1.478030	2.683632	0.000000	-10.000000	0.450000	-22.800001	639.000000	1023.000000	1023.000000	2046.000000
20.799999	0.018143	10.722718	4.016742	2.575442	1.425247	2.705287	0.000000	-10.000000	0.491667	-23.483334	636.666687	1023.000000	1023.000000	2046.000000
20.820000	0.017214	10.173202	4.030898	2.179609	1.356728	2.605967	0.000000	-10.000000	0.575000	-25.133333	631.333313	1023.000000	1023.000000	2046.000000
20.840000	0.016395	9.689293	4.061436	1.794172	1.281345	2.552340	0.000000	-10.000000	0.683333	-27.516666	623.000000	1023.000000	1023.000000	2046.000000
20.860001	0.015588	9.212457	4.134187	1.440188	1.244386	2.393696	0.000000	-10.000000	0.775000	-29.750000	613.666687	1023.000000	1023.000000	2046.000000
20.879999	0.014608	8.633495	4.175985	1.073847	1.212406	2.171257	0.000000	-10.000000	0.841667	-31.583334	603.833313	1023.000000	1023.000000	2046.000000
20.900000	0.013680	8.084972	4.177540	0.822928	1.143108	1.941396	0.000000	-10.000000	0.900000	-32.849998	593.333313	1023.000000	1023.000000	2046.000000
20.920000	0.012693	7.501366	4.155794	0.594203	1.067725	1.683644	0.000000	-10.000000	0.941667	-33.683334	582.333313	1023.000000	1023.000000	2046.000000
20.940001	0.011637	6.877647	4.035244	0.416211	0.984862	1.441330	0.000000	-10.000000	0.958333	-34.000000	571.166687	1023.000000	1023.000000	2046.000000
20.959999	0.010738	6.346149	3.943130	0.290297	0.861019	1.251703	0.000000	-10.000000	0.966667	-34.216667	559.833313	1023.000000	1023.000000	2046.000000
20.980000	0.009713	5.740411	3.782811	0.167575	0.754615	1.035410	0.000000	-10.000000	0.958333	-34.416668	548.500000	1023.000000	1023.000000	2046.000000
21.000000	0.008849	5.229939	3.585361	0.047637	0.752205	0.844735	0.000000	-10.000000	0.958333	-34.300003	537.000000	1023.000000	1023.000000	2046.000000
21.020000	0.007908	4.673371	3.479761	-0.081541	0.558734	0.716417	0.000000	-10.000000	0.958333	-33.983334	521.666687	1023.000000	1023.000000	2046.000000
21.040001	0.007093	4.191966	3.301955	-0.162553	0.548379	0.504184	0.000000	-10.000000	0.966667	-33.583336	510.166656	1023.000000	1023.000000	2046.000000
21.059999	0.006288	3.716261	3.158996	-0.233759	0.418200	0.372824	0.000000	-10.000000	0.966667	-33.549999	498.833344	1023.000000	1023.000000	2046.000000
21.080000	0.005684	3.359188	3.058626	-0.270368	0.311582	0.259347	0.000000	-10.000000	0.958333	-33.500000	491.333344	1023.000000	1023.000000	2046.000000
21.100000	0.005170	3.055306	2.889296	-0.234783	0.248297	0.152495	0.000000	-10.000000	0.950000	-33.583332	480.166656	1023.000000	1023.000000	2046.000000
21.120001	0.004898	2.895007	2.718597	-0.041020	0.184751	0.032679	0.000000	-10.000000	0.933333	-33.283333	469.000000	1023.000000	1023.000000	2046.000000
21.139999	0.004897	2.894354	2.646430	0.087870	0.101011	0.059043	0.000000	-10.000000	0.933333	-33.300003	458.000000	1023.000000	1023.000000	2046.000000
21.160000	0.004735	2.798580	2.491118	0.171622	0.084587	0.051253	0.000000	-10.000000	0.916667	-33.200001	447.000000	1023.000000	1023.000000	2046.000000
21.180000	0.003934	2.324835	2.300975	0.168822	-0.063980	-0.080981	0.000000	-10.000000	0.933333	-33.250000	435.833344	1023.000000	1023.000000	2046.000000
21.200001	0.003502	2.069605	2.199882	0.217737	-0.193048	-0.154965	0.000000	-10.000000	0.916667	-33.200001	424.666656	1023.000000	1023.000000	2046.000000
21.219999	0.002906	1.717719	1.969958	0.321455	-0.357039	-0.216655	0.000000	-10.000000	0.900000	-32.966667	413.500000	1023.000000	1023.000000	2046.000000
21.240000	0.001915	1.131713	1.617503	0.294149	-0.437655	-0.342283	0.000000	-10.000000	0.866667	-32.733334	402.500000	1023.000000	1023.000000	2046.000000
21.260000	0.000835	0.493408	1.308542	0.319699	-0.585400	-0.549433	0.000000	-10.000000	0.841667	-32.533333	391.666656	1023.000000	1023.000000	2046.000000
21.280001	-0.000420	-0.248023	0.979750	0.248614	-0.813001	-0.663386	0.000000	-10.000000	0.841667	-32.416668	380.833344	1023.000000	1023.000000	2046.000000
21.299999	-0.002101	-1.241940	0.537296	0.096835	-1.054506	-0.821564	0.000000	-10.000000	0.833333	-32.200001	370.166656	1023.000000	1023.000000	2046.000000
21.320000	-0.003857	-2.279220	0.066650	-0.013124	-1.314844	-1.017903	0.000000	-10.000000	0.841667	-32.016666	359.333344	1023.000000	1023.000000	2046.000000
21.340000	-0.005524	-3.264407	-0.382608	-0.086612	-1.617699	-1.177488	0.000000	-10.000000	0.833333	-31.966667	348.666656	1023.000000	1023.000000	2046.000000
21.360001	-0.007060	-4.172353	-0.877837	-0.114413	-1.797262	-1.382842	0.000000	-10.000000	0.825000	-31.783333	338.000000	1023.000000	1023.000000	2046.000000
21.379999	-0.008398	-4.962955	-1.357304	-0.078043	-2.028922	-1.498686	0.000000	-10.000000	0.808333	-31.250000	327.333344	1023.000000	1023.000000	2046.000000
21.400000	-0.009532	-5.633138	-1.742246	-0.103056	-2.231314	-1.556522	0.000000	-10.000000	0.800000	-30.466667	316.833344	1023.000000	1023.000000	2046.000000
21.420000	-0.010519	-6.216553	-2.060664	-0.084051	-2.408065	-1.663774	0.000000	-10.000000	0.783333	-30.083334	306.500000	1023.000000	1023.000000	2046.000000
21.440001	-0.011564	-6.834082	-2.493340	-0.008082	-2.532804	-1.799856	0.000000	-10.000000	0.766667	-29.783335	296.500000	1023.000000	1023.000000	2046.000000
21.459999	-0.012454	-7.360516	-2.822286	0.044877	-2.720273	-1.862833	0.000000	-10.000000	0.766667	-29.566668	286.500000	1023.000000	1023.000000	2046.000000
21.480000	-0.013205	-7.804345	-3.108927	0.110985	-2.878628	-1.927776	0.000000	-10.000000	0.783333	-29.633333	276.833344	1023.000000	1023.000000	2046.000000
21.500000	-0.014084	-8.323806	-3.433360	0.158111	-3.048766	-1.999791	0.000000	-10.000000	0.783333	-29.550001	267.000000	1023.000000	1023.000000	2046.000000
21.520000	-0.014746	-8.714767	-3.700293	0.186671	-3.139430	-2.061714	0.000000	-10.000000	0.750000	-29.400000	257.333344	1023.000000	1023.000000	2046.000000
21.540001	-0.015351	-9.072242	-3.850872	0.102105	-3.302140	-2.021335	0.000000	-10.000000	0.725000	-29.016666	247.333328	1023.000000	1023.000000	2046.000000
21.559999	-0.015927	-9.412662	-3.971599	-0.053118	-3.434202	-1.953743	0.000000	-10.000000	0.691667	-28.616667	237.666672	1023.000000	1023.000000	2046.000000
21.580000	-0.016589	-9.804264	-3.995966	-0.337761	-3.536719	-1.933818	0.000000	-10.000000	0.683333	-28.466667	228.000000	1023.000000	1023.000000	2046.000000
21.600000	-0.017232	-10.184280	-3.986767	-0.674552	-3.667955	-1.855006	0.000000	-10.000000	0.675000	-28.383333	218.500000	1023.000000	1023.000000	2046.000000
21.620001	-0.017894	-10.575351	-4.016168	-0.966999	-3.772002	-1.820182	0.000000	-10.000000	0.691667	-28.600000	209.000000	1023.000000	1023.000000	2046.000000
21.639999	-0.018477	-10.919647	-4.072137	-1.161797	-3.828680	-1.857032	0.000000	-10.000000	0.683333	-28.500000	199.500000	1023.000000	1023.000000	2046.000000
21.660000	-0.019213	-11.355160	-4.078440	-1.430386	-3.936917	-1.909416	0.000000	-10.000000	0.666667	-27.833334	190.000000	1023.000000	1023.000000	2046.000000
21.680000	-0.020060	-11.855721	-4.214502	-1.595650	-4.028637	-2.016932	0.000000	-10.000000	0.633333	-27.150000	180.666672	1023.000000	1023.000000	2046.000000
21.700001	-0.020891	-12.346683	-4.322995	-1.705263	-4.224944	-2.093480	0.000000	-10.000000	0.600000	-26.383333	171.666672	1023.000000	1023.000000	2046.000000
21.719999	-0.021516	-12.715702	-4.455739	-1.790848	-4.340851	-2.128264	0.000000	-10.000000	0.566667	-25.833334	162.833328	1023.000000	1023.000000	2046.000000
21.740000	-0.022314	-13.187536	-4.615253	-1.837254	-4.472044	-2.262985	0.000000	-10.000000	0.550000	-25.416668	154.333328	1023.000000	1023.000000	2046.000000
21.760000	-0.023027	-13.608865	-4.761899	-1.930368	-4.619222	-2.297376	0.000000	-10.000000	0.533333	-25.150000	145.666672	1023.000000	1023.000000	2046.000000
21.780001	-0.023712	-14.013709	-4.874093	-2.021663	-4.750117	-2.367837	0.000000	-10.000000	0.533333	-24.866667	137.333328	1023.000000	1023.000000	2046.000000
21.799999	-0.024480	-14.467628	-5.109029	-2.046872	-4.867797	-2.443930	0.000000	-10.000000	0.516667	-24.350000	129.000000	1023.000000	1023.000000	2046.000000
21.820000	-0.024956	-14.749209	-5.201069	-2.113231	-5.000126	-2.434783	0.000000	-10.000000	0.516667	-23.966667	121.000000	1023.000000	1023.000000	2046.000000
21.840000	-0.025403	-15.013157	-5.351886	-2.186135	-5.048100	-2.427036	0.000000	-10.000000	0.491667	-23.650000	113.000000	1023.000000	1023.000000	2046.000000
21.860001	-0.025829	-15.264652	-5.530816	-2.119297	-5.148400	-2.466140	0.000000	-10.000000	0.483333	-23.333334	105.000000	1023.000000	1023.000000	2046.000000
21.879999	-0.026155	-15.457551	-5.567007	-2.136143	-5.306732	-2.447668	0.000000	-10.000000	0.466667	-22.866667	97.166664	1023.000000	1023.000000	2046.000000
21.900000	-0.026411	-15.608833	-5.670163	-2.149510	-5.351297	-2.437864	0.000000	-10.000000	0.450000	-22.666668	89.500000	1023.000000	1023.000000	2046.000000
21.920000	-0.026765	-15.818018	-5.820004	-2.098796	-5.402981	-2.496236	0.000000	-10.000000	0.433333	-22.466667	82.000000	1023.000000	1023.000000	2046.000000
21.940001	-0.027079	-16.003946	-5.854856	-2.131838	-5.553778	-2.463473	0.000000	-10.000000	0.433333	-22.366667	74.500000	1023.000000	1023.000000	2046.000000
21.959999	-0.027391	-16.188225	-5.943660	-2.141006	-5.601564	-2.501995	0.000000	-10.000000	0.425000	-22.116667	67.000000	1023.000000	1023.000000	2046.000000
21.980000	-0.027692	-16.365978	-6.110703	-2.104390	-5.626740	-2.524145	0.000000	-10.000000	0.416667	-21.800001	59.500000	1023.000000	1023.000000	2046.000000
22.000000	-0.028009	-16.553516	-6.157229	-2.101583	-5.797968	-2.496736	0.000000	-10.000000	0.400000	-21.516666	52.166668	1023.000000	1023.000000	2046.000000
22.020000	-0.027935	-16.509846	-6.197769	-2.029601	-5.809136	-2.473339	0.000000	-10.000000	0.400000	-21.100000	45.000000	1023.000000	1023.000000	2046.000000
22.040001	-0.027852	-16.460300	-6.259050	-1.895268	-5.851757	-2.454225	0.000000	-10.000000	0.400000	-20.600000	38.000000	1023.000000	1023.000000	2046.000000
22.059999	-0.027801	-16.430246	-6.320505	-1.762569	-5.956277	-2.390895	0.000000	-10.000000	0.366667	-19.900000	31.166666	1023.000000	1023.000000	2046.000000
22.080000	-0.027504	-16.254999	-6.364317	-1.662719	-5.927574	-2.300389	0.000000	-10.000000	0.333333	-19.133333	24.666666	1023.000000	1023.000000	2046.000000
22.100000	-0.027929	-16.505836	-6.557008	-1.637484	-6.013995	-2.297348	0.000000	-10.000000	0.300000	-18.450001	18.333334	1023.000000	1023.000000	2046.000000
22.120001	-0.027899	-16.488447	-6.657146	-1.502206	-6.034987	-2.294109	0.000000	-10.000000	0.291667	-17.783333	12.166667	1023.000000	1023.000000	2046.000000
22.139999	-0.027719	-16.382006	-6.737960	-1.344336	-6.086467	-2.213243	0.000000	-10.000000	0.275000	-17.200001	6.333333	1023.000000	1023.000000	2046.000000
22.160000	-0.027956	-16.522198	-6.949332	-1.217441	-6.063631	-2.291793	0.000000	-10.000000	0.266667	-16.766666	0.833333	1023.000000	1023.000000	2046.000000
22.180000	-0.028627	-16.918421	-7.079483	-1.189304	-6.237232	-2.412402	0.000000	-10.000000	0.258333	-16.433334	-4.333333	1023.000000	1023.000000	2046.000000
22.200001	-0.029474	-17.419184	-7.317971	-1.245237	-6.302340	-2.553636	0.000000	-10.000000	0.250000	-16.083334	-9.833333	1023.000000	1023.000000	2046.000000
22.219999	-0.031153	-18.411560	-7.692267	-1.393168	-6.513067	-2.813059	0.000000	-10.000000	0.233333	-15.383333	-15.166667	1023.000000	1023.000000	2046.000000
22.240000	-0.032573	-19.250662	-8.033102	-1.545842	-6.748922	-2.922795	0.000000	-10.000000	0.225000	-14.750000	-20.333334	1023.000000	1023.000000	2046.000000
22.260000	-0.033993	-20.089699	-8.461580	-1.604847	-6.864377	-3.158894	0.000000	-10.000000	0.208333	-13.816667	-25.166666	1023.000000	1023.000000	2046.000000
22.280001	-0.035311	-20.868935	-8.853747	-1.626311	-7.095669	-3.293206	0.000000	-10.000000	0.175000	-12.866667	-29.666666	1023.000000	1023.000000	2046.000000
22.299999	-0.035977	-21.262203	-9.110282	-1.617990	-7.222346	-3.311585	0.000000	-10.000000	0.141667	-11.683333	-34.000000	1023.000000	1023.000000	2046.000000
22.320000	-0.036597	-21.628580	-9.339863	-1.597249	-7.313842	-3.377626	0.000000	-10.000000	0.116667	-10.783334	-38.000000	1023.000000	1023.000000	2046.000000
22.340000	-0.037083	-21.915913	-9.586857	-1.498901	-7.374002	-3.456152	0.000000	-10.000000	0.108333	-10.200001	-41.666668	1023.000000	1023.000000	2046.000000
22.360001	-0.037505	-22.165401	-9.734187	-1.447494	-7.524807	-3.458913	0.000000	-10.000000	0.100000	-9.800000	-45.166668	1023.000000	1023.000000	2046.000000
22.379999	-0.037686	-22.272356	-9.904920	-1.300744	-7.477667	-3.589024	0.000000	-10.000000	0.100000	-9.450000	-48.333332	1023.000000	1023.000000	2046.000000
22.400000	-0.037923	-22.412596	-10.064622	-1.166581	-7.547942	-3.633451	0.000000	-10.000000	0.100000	-8.816667	-51.500000	1023.000000	1023.000000	2046.000000
22.420000	-0.038052	-22.488796	-10.156739	-1.101738	-7.593585	-3.636734	0.000000	-10.000000	0.091667	-7.933333	-54.500000	1023.000000	1023.000000	2046.000000
22.440001	-0.038086	-22.508738	-10.232964	-1.028461	-7.568320	-3.678994	0.000000	-10.000000	0.083333	-6.566667	-57.166668	1023.000000	1023.000000	2046.000000
22.459999	-0.038322	-22.648083	-10.284176	-1.031067	-7.638422	-3.694418	0.000000	-10.000000	0.075000	-5.100000	-59.333332	1023.000000	1023.000000	2046.000000
22.480000	-0.038283	-22.625093	-10.169992	-1.189976	-7.613924	-3.651202	0.000000	-10.000000	0.083333	-3.766667	-61.000000	1023.000000	1023.000000	2046.000000
22.500000	-0.038423	-22.707922	-10.063417	-1.448595	-7.619994	-3.575916	0.000000	-10.000000	0.075000	-3.283333	-62.333332	1023.000000	1023.000000	2046.000000
22.520000	-0.038528	-22.770115	-9.898093	-1.740132	-7.671408	-3.460482	0.000000	-10.000000	0.083333	-3.816667	-63.500000	1023.000000	1023.000000	2046.000000
22.540001	-0.038456	-22.727663	-9.676355	-2.039153	-7.631474	-3.380681	0.000000	-10.000000	0.075000	-4.650000	-64.833336	1023.000000	1023.000000	2046.000000
22.559999	-0.038516	-22.762714	-9.515093	-2.252915	-7.572654	-3.422052	0.000000	-10.000000	0.075000	-4.433333	-66.333336	1023.000000	1023.000000	2046.000000
22.580000	-0.038433	-22.713772	-9.385006	-2.397175	-7.535495	-3.396096	0.000000	-10.000000	0.058333	-1.966667	-67.500000	1023.000000	1023.000000	2046.000000
22.600000	-0.038309	-22.640749	-9.244705	-2.533494	-7.457632	-3.404918	0.000000	-10.000000	0.025000	1.316667	-68.000000	1023.000000	1023.000000	2046.000000
22.620001	-0.038148	-22.545242	-9.157465	-2.577332	-7.373263	-3.437181	0.000000	-10.000000	0.000000	5.516667	-68.000000	1023.000000	1023.000000	2046.000000
22.639999	-0.037838	-22.362452	-9.085978	-2.551829	-7.275467	-3.449178	0.000000	-10.000000	-0.058333	9.500000	-68.000000	1023.000000	1023.000000	2046.000000
22.660000	-0.037466	-22.142397	-8.883698	-2.621851	-7.266882	-3.369965	0.000000	-10.000000	-0.116667	13.550000	-68.000000	1023.000000	1023.000000	2046.000000
22.680000	-0.037075	-21.911594	-8.781562	-2.588455	-7.127364	-3.414214	0.000000	-10.000000	-0.183333	16.716667	-68.000000	1023.000000	1023.000000	2046.000000
22.700001	-0.036577	-21.616720	-8.708248	-2.509193	-6.992200	-3.407079	0.000000	-10.000000	-0.258333	19.133333	-52.833332	1023.000000	1023.000000	2046.000000
22.719999	-0.035996	-21.273348	-8.564581	-2.494181	-6.896292	-3.318294	0.000000	-10.000000	-0.316667	21.766666	-21.833334	1023.000000	1023.000000	2046.000000
22.740000	-0.035338	-20.884830	-8.456959	-2.472833	-6.719429	-3.235610	0.000000	-10.000000	-0.383333	24.100000	11.833333	1023.000000	1023.000000	2046.000000
22.760000	-0.034462	-20.366995	-8.259256	-2.388362	-6.568034	-3.151342	0.000000	-10.000000	-0.425000	26.150000	33.166668	1023.000000	1023.000000	2046.000000
22.780001	-0.033466	-19.778675	-8.090075	-2.278489	-6.416410	-2.993702	0.000000	-10.000000	-0.475000	27.400000	41.666668	1023.000000	1023.000000	2046.000000
22.799999	-0.032433	-19.168106	-7.859008	-2.233408	-6.192734	-2.882956	0.000000	-10.000000	-0.533333	28.800001	50.500000	1023.000000	1023.000000	2046.000000
22.820000	-0.031437	-18.579075	-7.683353	-2.090515	-6.027295	-2.777912	0.000000	-10.000000	-0.558333	29.616667	59.833332	1023.000000	1023.000000	2046.000000
22.840000	-0.030360	-17.942690	-7.492885	-1.969303	-5.869811	-2.610693	0.000000	-10.000000	-0.566667	30.466667	69.500000	1023.000000	1023.000000	2046.000000
22.860001	-0.029270	-17.298437	-7.188894	-1.877216	-5.687392	-2.544936	0.000000	-10.000000	-0.558333	30.716667	79.500000	1023.000000	1023.000000	2046.000000
22.879999	-0.028203	-16.668249	-6.977959	-1.798770	-5.486220	-2.405300	0.000000	-10.000000	-0.583333	31.200001	89.833336	1023.000000	1023.000000	2046.000000
22.900000	-0.027046	-15.984284	-6.777771	-1.634163	-5.303603	-2.268747	0.000000	-10.000000	-0.633333	31.533333	100.166664	1023.000000	1023.000000	2046.000000
22.920000	-0.025871	-15.289615	-6.535234	-1.527068	-5.091158	-2.136154	0.000000	-10.000000	-0.675000	32.133331	110.833336	1023.000000	1023.000000	2046.000000
22.940001	-0.024742	-14.622313	-6.265151	-1.463725	-4.888294	-2.005143	0.000000	-10.000000	-0.700000	32.549999	121.333336	1023.000000	1023.000000	2046.000000
22.959999	-0.023669	-13.988461	-6.079620	-1.328836	-4.753174	-1.826832	0.000000	-10.000000	-0.708333	32.883335	132.166672	1023.000000	1023.000000	2046.000000
22.980000	-0.022342	-13.204350	-5.813838	-1.201421	-4.542601	-1.646490	0.000000	-10.000000	-0.716667	33.100002	143.000000	1023.000000	1023.000000	2046.000000
23.000000	-0.021240	-12.552952	-5.549561	-1.129331	-4.369403	-1.504657	0.000000	-10.000000	-0.725000	33.566669	154.000000	1023.000000	1023.000000	2046.000000
23.020000	-0.020059	-11.854846	-5.385899	-0.962577	-4.139111	-1.367260	0.000000	-10.000000	-0.716667	33.950001	165.166672	1023.000000	1023.000000	2046.000000
23.040001	-0.018673	-11.036009	-5.096874	-0.826834	-3.924490	-1.187810	0.000000	-10.000000	-0.725000	34.066666	176.500000	1023.000000	1023.000000	2046.000000
23.059999	-0.017625	-10.416484	-4.796937	-0.777512	-3.796442	-1.045594	0.000000	-10.000000	-0.725000	34.400002	187.833328	1023.000000	1023.000000	2046.000000
23.080000	-0.016372	-9.675945	-4.612831	-0.618464	-3.568831	-0.875820	0.000000	-10.000000	-0.741667	34.600002	199.333328	1023.000000	1023.000000	2046.000000
23.100000	-0.014959	-8.840498	-4.333982	-0.463036	-3.362696	-0.680785	0.000000	-10.000000	-0.741667	34.766666	210.666672	1023.000000	1023.000000	2046.000000
23.120001	-0.013760	-8.131912	-4.072189	-0.313363	-3.139963	-0.606398	0.000000	-10.000000	-0.758333	34.433334	222.333328	1023.000000	1023.000000	2046.000000
23.139999	-0.012433	-7.347762	-3.859537	-0.113261	-2.948328	-0.426635	0.000000	-10.000000	-0.775000	34.533333	233.666672	1023.000000	1023.000000	2046.000000
23.160000	-0.011209	-6.624623	-3.636326	0.124191	-2.751206	-0.361282	0.000000	-10.000000	-0.791667	34.700001	245.333328	1023.000000	1023.000000	2046.000000
23.180000	-0.010248	-6.056780	-3.363982	0.145923	-2.650939	-0.187782	0.000000	-10.000000	-0.800000	34.883335	256.833344	1023.000000	1023.000000	2046.000000
23.200001	-0.009418	-5.565895	-3.247768	0.289545	-2.540854	-0.066818	0.000000	-10.000000	-0.775000	34.916668	268.500000	1023.000000	1023.000000	2046.000000
23.219999	-0.008146	-4.814559	-3.022582	0.462868	-2.339632	0.084787	0.000000	-10.000000	-0.750000	34.683334	280.166656	1023.000000	1023.000000	2046.000000
23.240000	-0.007194	-4.251930	-2.852241	0.583083	-2.276905	0.294132	0.000000	-10.000000	-0.725000	34.616665	291.833344	1023.000000	1023.000000	2046.000000
23.260000	-0.005839	-3.450913	-2.727335	0.828963	-2.091335	0.538795	0.000000	-10.000000	-0.700000	34.183334	303.500000	1023.000000	1023.000000	2046.000000
23.280001	-0.004591	-2.713283	-2.569702	1.030768	-1.881578	0.707229	0.000000	-10.000000	-0.675000	33.883335	314.833344	1023.000000	1023.000000	2046.000000
23.299999	-0.004173	-2.466182	-2.409025	0.983779	-1.779101	0.738165	0.000000	-10.000000	-0.650000	33.433334	326.166656	1023.000000	1023.000000	2046.000000
23.320000	-0.004736	-2.799055	-2.484628	0.900701	-1.777285	0.562157	0.000000	-10.000000	-0.625000	33.016666	337.333344	1023.000000	1023.000000	2046.000000
23.340000	-0.005539	-3.273569	-2.642355	0.860955	-1.820357	0.328189	0.000000	-10.000000	-0.608333	32.349998	348.500000	1023.000000	1023.000000	2046.000000
23.360001	-0.006344	-3.749201	-2.825320	0.825956	-1.966704	0.216865	0.000000	-10.000000	-0.600000	31.733334	359.500000	1023.000000	1023.000000	2046.000000
23.379999	-0.006420	-3.793933	-3.004978	0.946447	-2.025861	0.290459	0.000000	-10.000000	-0.616667	31.333334	370.166656	1023.000000	1023.000000	2046.000000
23.400000	-0.006023	-3.559537	-3.025439	1.078605	-1.942684	0.329981	0.000000	-10.000000	-0.625000	31.450001	380.666656	1023.000000	1023.000000	2046.000000
23.420000	-0.005582	-3.298853	-2.967016	1.221095	-1.922164	0.369231	0.000000	-10.000000	-0.641667	31.733334	391.000000	1023.000000	1023.000000	2046.000000
23.440001	-0.004811	-2.843571	-2.900843	1.446606	-1.827469	0.438136	0.000000	-10.000000	-0.650000	32.216667	401.666656	1023.000000	1023.000000	2046.000000
23.459999	-0.004018	-2.374435	-2.805257	1.665483	-1.710959	0.476298	0.000000	-10.000000	-0.641667	32.466667	412.333344	1023.000000	1023.000000	2046.000000
23.480000	-0.003292	-1.945506	-2.726102	1.884568	-1.636018	0.532046	0.000000	-10.000000	-0.641667	32.599998	423.166656	1023.000000	1023.000000	2046.000000
23.500000	-0.002154	-1.273248	-2.609280	2.203132	-1.503658	0.636559	0.000000	-10.000000	-0.650000	32.500000	434.000000	1023.000000	1023.000000	2046.000000
23.520000	-0.001218	-0.719751	-2.412589	2.340630	-1.441658	0.793867	0.000000	-10.000000	-0.666667	32.416668	444.833344	1023.000000	1023.000000	2046.000000
23.540001	-0.000203	-0.119908	-2.241887	2.521677	-1.282595	0.882897	0.000000	-10.000000	-0.650000	32.299999	455.666656	1023.000000	1023.000000	2046.000000
23.559999	0.000978	0.577852	-2.038362	2.668263	-1.134225	1.082176	0.000000	-10.000000	-0.616667	32.000000	466.500000	1023.000000	1023.000000	2046.000000
23.580000	0.001967	1.162398	-1.701425	2.619573	-0.972797	1.217046	0.000000	-10.000000	-0.591667	31.783335	477.333344	1023.000000	1023.000000	2046.000000
23.600000	0.002967	1.753474	-1.392424	2.515520	-0.848470	1.478848	0.000000	-10.000000	-0.541667	31.000000	488.000000	1023.000000	1023.000000	2046.000000
23.620001	0.004223	2.496030	-0.944091	2.383680	-0.584930	1.641371	0.000000	-10.000000	-0.500000	30.100000	498.333344	1023.000000	1023.000000	2046.000000
23.639999	0.005210	3.079145	-0.458061	2.176536	-0.514206	1.874877	0.000000	-10.000000	-0.458333	28.750000	508.500000	1023.000000	1023.000000	2046.000000
23.660000	0.006483	3.831706	0.003387	2.091725	-0.309041	2.045634	0.000000	-10.000000	-0.433333	27.883333	518.333313	1023.000000	1023.000000	2046.000000
23.680000	0.007783	4.599603	0.505416	1.937484	0.056128	2.100575	0.000000	-10.000000	-0.416667	27.233334	527.833313	1023.000000	1023.000000	2046.000000
23.700001	0.008680	5.129858	1.046431	1.749990	0.149166	2.184270	0.000000	-10.000000	-0.416667	27.250000	537.000000	1023.000000	1023.000000	2046.000000
23.719999	0.009848	5.820430	1.453463	1.762964	0.338779	2.265223	0.000000	-10.000000	-0.441667	27.566668	546.000000	1023.000000	1023.000000	2046.000000
23.740000	0.011109	6.565520	1.928252	1.742910	0.624734	2.269624	0.000000	-10.000000	-0.475000	28.300001	555.166687	1023.000000	1023.000000	2046.000000
23.760000	0.011940	7.056468	2.373424	1.673839	0.721562	2.287643	0.000000	-10.000000	-0.508333	28.883333	564.500000	1023.000000	1023.000000	2046.000000
23.780001	0.013085	7.733313	2.755781	1.691196	0.896276	2.390059	0.000000	-10.000000	-0.533333	29.333334	574.000000	1023.000000	1023.000000	2046.000000
23.799999	0.014208	8.397047	3.191733	1.629416	1.145309	2.430588	0.000000	-10.000000	-0.525000	29.433334	583.666687	1023.000000	1023.000000	2046.000000
23.820000	0.015154	8.956294	3.584160	1.597369	1.235773	2.538991	0.000000	-10.000000	-0.500000	29.400000	593.500000	1023.000000	1023.000000	2046.000000
23.840000	0.016314	9.641278	3.872596	1.691986	1.431037	2.645659	0.000000	-10.000000	-0.475000	28.950001	603.500000	1023.000000	1023.000000	2046.000000
23.860001	0.017438	10.306064	4.172590	1.768156	1.654403	2.710914	0.000000	-10.000000	-0.466667	28.433334	613.166687	1023.000000	1023.000000	2046.000000
23.879999	0.018515	10.942160	4.548311	1.775697	1.761893	2.856260	0.000000	-10.000000	-0.441667	27.950001	622.833313	1023.000000	1023.000000	2046.000000
23.900000	0.019732	11.661840	4.778399	1.920762	1.992994	2.969685	0.000000	-10.000000	-0.400000	27.366667	632.166687	1023.000000	1023.000000	2046.000000
23.920000	0.020943	12.377088	5.139862	1.992917	2.192151	3.052158	0.000000	-10.000000	-0.375000	26.633333	641.500000	1023.000000	1023.000000	2046.000000
23.940001	0.021940	12.966638	5.495017	2.004959	2.256018	3.210645	0.000000	-10.000000	-0.358333	25.666666	650.333313	1023.000000	1023.000000	2046.000000
23.959999	0.023194	13.707897	5.770512	2.137430	2.421081	3.378875	0.000000	-10.000000	-0.358333	25.016666	659.166687	1023.000000	1023.000000	2046.000000
23.980000	0.024492	14.474896	6.061351	2.279481	2.680007	3.454056	0.000000	-10.000000	-0.350000	24.466667	667.666687	1023.000000	1023.000000	2046.000000
24.000000	0.025452	15.042297	6.393565	2.318912	2.761872	3.567949	0.000000	-10.000000	-0.350000	24.299999	676.000000	1023.000000	1023.000000	2046.000000
24.020000	0.026617	15.730569	6.667676	2.421127	2.884141	3.757625	0.000000	-10.000000	-0.350000	24.100000	684.000000	1023.000000	1023.000000	2046.000000
24.040001	0.027840	16.453331	6.953262	2.542700	3.076848	3.880520	0.000000	-10.000000	-0.350000	24.200001	692.000000	1023.000000	1023.000000	2046.000000
24.059999	0.028695	16.958567	7.252354	2.574177	3.162733	3.969302	0.000000	-10.000000	-0.350000	24.166668	700.000000	1023.000000	1023.000000	2046.000000
24.080000	0.029783	17.601831	7.474977	2.727353	3.266373	4.133128	0.000000	-10.000000	-0.341667	24.450001	708.000000	1023.000000	1023.000000	2046.000000
24.100000	0.030979	18.308369	7.730471	2.835557	3.464994	4.277347	0.000000	-10.000000	-0.325000	24.350000	716.166687	1023.000000	1023.000000	2046.000000
24.120001	0.031981	18.900978	8.038877	2.921857	3.583004	4.357241	0.000000	-10.000000	-0.300000	23.783333	724.500000	1023.000000	1023.000000	2046.000000
24.139999	0.033400	19.739626	8.306500	3.161154	3.703462	4.568510	0.000000	-10.000000	-0.275000	23.000000	732.666687	1023.000000	1023.000000	2046.000000
24.160000	0.034845	20.593521	8.560442	3.416433	3.943607	4.673040	0.000000	-10.000000	-0.258333	22.316668	740.500000	1023.000000	1023.000000	2046.000000
24.180000	0.036008	21.280560	8.830169	3.572207	3.991754	4.886431	0.000000	-10.000000	-0.250000	22.116667	748.000000	1023.000000	1023.000000	2046.000000
24.200001	0.037200	21.985477	8.965695	3.804601	4.136723	5.078458	0.000000	-10.000000	-0.241667	21.850000	755.500000	1023.000000	1023.000000	2046.000000
24.219999	0.038347	22.663223	9.174819	3.958273	4.326422	5.203709	0.000000	-10.000000	-0.216667	21.416666	762.833313	1023.000000	1023.000000	2046.000000
24.240000	0.039313	23.233875	9.352626	4.128546	4.323751	5.428952	0.000000	-10.000000	-0.208333	20.750000	770.000000	1023.000000	1023.000000	2046.000000
24.260000	0.040536	23.956726	9.469173	4.375083	4.473379	5.639090	0.000000	-10.000000	-0.183333	19.533333	777.000000	1023.000000	1023.000000	2046.000000
24.280001	0.041193	24.345316	9.611135	4.456074	4.568385	5.709722	0.000000	-10.000000	-0.166667	18.466667	783.833313	1023.000000	1023.000000	2046.000000
24.299999	0.041440	24.490891	9.656787	4.512342	4.632218	5.689542	0.000000	-10.000000	-0.108333	17.033333	790.333313	1023.000000	1023.000000	2046.000000
24.320000	0.040664	24.032236	9.588779	4.367194	4.618421	5.457840	0.000000	-10.000000	-0.066667	15.900001	796.166687	1023.000000	1023.000000	2046.000000
24.340000	0.038947	23.017736	9.310728	4.173829	4.376106	5.157073	0.000000	-10.000000	-0.025000	13.700000	801.500000	1023.000000	1023.000000	2046.000000
24.360001	0.037421	22.116049	8.900183	4.107680	4.182935	4.925251	0.000000	-10.000000	-0.008333	11.250000	806.333313	1023.000000	1023.000000	2046.000000
24.379999	0.035907	21.220924	8.491595	4.115720	3.919201	4.694408	0.000000	-10.000000	0.016667	8.350000	810.500000	1023.000000	1023.000000	2046.000000
24.400000	0.035058	20.719076	8.171928	4.192024	3.722529	4.632595	0.000000	-10.000000	0.033333	5.500000	813.833313	1023.000000	1023.000000	2046.000000
24.420000	0.034426	20.345963	7.916350	4.274459	3.559525	4.595628	0.000000	-10.000000	0.050000	3.266667	816.166687	1023.000000	1023.000000	2046.000000
24.440001	0.033922	20.047707	7.708097	4.394690	3.455272	4.489646	0.000000	-10.000000	0.050000	1.316667	817.500000	1023.000000	1023.000000	2046.000000
24.459999	0.033421	19.751619	7.472806	4.525362	3.337422	4.416029	0.000000	-10.000000	0.058333	-0.033333	818.000000	1023.000000	1023.000000	2046.000000
24.480000	0.033077	19.548399	7.301450	4.632907	3.261574	4.352468	0.000000	-10.000000	0.066667	-1.533333	818.000000	1023.000000	1023.000000	2046.000000
24.500000	0.032737	19.347479	7.088128	4.786533	3.200951	4.271867	0.000000	-10.000000	0.083333	-3.250000	818.000000	1023.000000	1023.000000	2046.000000
24.520000	0.032428	19.165218	6.919217	4.863247	3.148843	4.233912	0.000000	-10.000000	0.108333	-5.250000	818.000000	1023.000000	1023.000000	2046.000000
24.540001	0.032049	18.940815	6.756593	4.899139	3.090504	4.194578	0.000000	-10.000000	0.133333	-7.683333	818.000000	1023.000000	1023.000000	2046.000000
24.559999	0.031613	18.683146	6.580517	4.938747	2.999456	4.164424	0.000000	-10.000000	0.150000	-10.066667	818.000000	1023.000000	1023.000000	2046.000000
24.580000	0.031266	18.478428	6.512047	4.889989	2.944077	4.132315	0.000000	-10.000000	0.183333	-12.266667	818.000000	1023.000000	1023.000000	2046.000000
24.600000	0.030762	18.180462	6.455101	4.589181	2.908238	4.227942	0.000000	-10.000000	0.250000	-14.583334	818.000000	1023.000000	1023.000000	2046.000000
24.620001	0.030200	17.848127	6.442005	4.264661	2.904724	4.236736	0.000000	-10.000000	0.341667	-17.466667	810.166687	1023.000000	1023.000000	2046.000000
24.639999	0.029489	17.428211	6.533295	3.830970	2.806180	4.257766	0.000000	-10.000000	0.425000	-20.533335	799.833313	1023.000000	1023.000000	2046.000000
24.660000	0.028784	17.011135	6.538320	3.434860	2.838473	4.199482	0.000000	-10.000000	0.500000	-23.316668	786.833313	1023.000000	1023.000000	2046.000000
24.680000	0.028103	16.608582	6.528204	3.120978	2.913798	4.045601	0.000000	-10.000000	0.558333	-25.300001	779.000000	1023.000000	1023.000000	2046.000000
24.700001	0.027228	16.091732	6.568918	2.748208	2.879155	3.895452	0.000000	-10.000000	0.616667	-26.666666	770.666687	1023.000000	1023.000000	2046.000000
24.719999	0.026278	15.530256	6.529362	2.450044	2.800521	3.750330	0.000000	-10.000000	0.650000	-27.450001	761.833313	1023.000000	1023.000000	2046.000000
24.740000	0.025487	15.062624	6.446540	2.242036	2.809439	3.564609	0.000000	-10.000000	0.675000	-27.750000	752.666687	1023.000000	1023.000000	2046.000000
24.760000	0.024608	14.543322	6.427639	2.032415	2.694572	3.388695	0.000000	-10.000000	0.683333	-27.866667	743.333313	1023.000000	1023.000000	2046.000000
24.780001	0.023630	13.965481	6.380574	1.763714	2.593840	3.227353	0.000000	-10.000000	0.683333	-28.116667	734.000000	1023.000000	1023.000000	2046.000000
24.799999	0.022711	13.422244	6.271890	1.594275	2.507456	3.048622	0.000000	-10.000000	0.691667	-28.316668	724.666687	1023.000000	1023.000000	2046.000000
24.820000	0.021802	12.884717	6.172470	1.394813	2.475561	2.841873	0.000000	-10.000000	0.691667	-28.616667	715.166687	1023.000000	1023.000000	2046.000000
24.840000	0.020946	12.379038	6.042645	1.181392	2.464552	2.690449	0.000000	-10.000000	0.708333	-28.750000	705.666687	1023.000000	1023.000000	2046.000000
24.860001	0.019972	11.803452	5.865675	1.055202	2.370808	2.511767	0.000000	-10.000000	0.716667	-29.083334	696.000000	1023.000000	1023.000000	2046.000000
24.879999	0.019263	11.384419	5.777367	0.955107	2.261957	2.389989	0.000000	-10.000000	0.741667	-29.450001	686.333313	1023.000000	1023.000000	2046.000000
24.900000	0.018550	10.963080	5.626380	0.841412	2.232613	2.262676	0.000000	-10.000000	0.766667	-29.966667	676.500000	1023.000000	1023.000000	2046.000000
24.920000	0.017752	10.491479	5.433951	0.807777	2.136788	2.112962	0.000000	-10.000000	0.791667	-30.283333	666.500000	1023.000000	1023.000000	2046.000000
24.940001	0.017095	10.102937	5.355891	0.741526	2.025975	1.979545	0.000000	-10.000000	0.800000	-30.500000	656.500000	1023.000000	1023.000000	2046.000000
24.959999	0.016354	9.664989	5.203557	0.625613	1.935981	1.899838	0.000000	-10.000000	0.800000	-30.583334	646.500000	1023.000000	1023.000000	2046.000000
24.980000	0.015829	9.354902	5.057549	0.665812	1.940070	1.691471	0.000000	-10.000000	0.800000	-30.766666	636.166687	1023.000000	1023.000000	2046.000000
25.000000	0.014937	8.827605	4.977491	0.517014	1.745344	1.587757	0.000000	-10.000000	0.800000	-30.883333	625.833313	1023.000000	1023.000000	2046.000000
25.020000	0.014243	8.417328	4.813701	0.450337	1.711514	1.441776	0.000000	-10.000000	0.816667	-31.133333	615.500000	1023.000000	1023.000000	2046.000000
25.040001	0.013608	8.042583	4.643697	0.468853	1.666802	1.263232	0.000000	-10.000000	0.841667	-31.466667	605.166687	1023.000000	1023.000000	2046.000000
25.059999	0.012781	7.553317	4.575589	0.331594	1.489716	1.156418	0.000000	-10.000000	0.858333	-31.783333	594.666687	1023.000000	1023.000000	2046.000000
25.080000	0.012141	7.175071	4.339581	0.357813	1.459575	1.018101	0.000000	-10.000000	0.858333	-32.033333	584.000000	1023.000000	1023.000000	2046.000000
25.100000	0.011452	6.768248	4.275695	0.273082	1.346375	0.873096	0.000000	-10.000000	0.850000	-32.049999	573.333313	1023.000000	1023.000000	2046.000000
25.120001	0.010719	6.334887	4.117936	0.290938	1.218422	0.707591	0.000000	-10.000000	0.833333	-31.983334	562.666687	1023.000000	1023.000000	2046.000000
25.139999	0.010370	6.128735	3.921402	0.383840	1.163592	0.659901	0.000000	-10.000000	0.825000	-31.733334	552.000000	1023.000000	1023.000000	2046.000000
25.160000	0.009933	5.870240	3.739441	0.498544	1.102218	0.530037	0.000000	-10.000000	0.808333	-31.433334	541.333313	1023.000000	1023.000000	2046.000000
25.180000	0.009479	5.602029	3.606184	0.506847	0.938186	0.550812	0.000000	-10.000000	0.808333	-31.000000	530.833313	1023.000000	1023.000000	2046.000000
25.200001	0.008752	5.172397	3.343814	0.556616	0.753160	0.518808	0.000000	-10.000000	0.808333	-30.733334	520.500000	1023.000000	1023.000000	2046.000000
25.219999	0.008306	4.909009	3.170616	0.622431	0.753983	0.361980	0.000000	-10.000000	0.800000	-30.600000	510.333344	1023.000000	1023.000000	2046.000000
25.240000	0.007670	4.533143	2.993704	0.659632	0.571836	0.307971	0.000000	-10.000000	0.791667	-30.683334	500.000000	1023.000000	1023.000000	2046.000000
25.260000	0.007246	4.282647	2.765088	0.689521	0.513133	0.314905	0.000000	-10.000000	0.791667	-30.666666	489.666656	1023.000000	1023.000000	2046.000000
25.280001	0.006314	3.731663	2.502438	0.670274	0.464126	0.094824	0.000000	-10.000000	0.800000	-30.716667	479.500000	1023.000000	1023.000000	2046.000000
25.299999	0.005131	3.032264	2.313177	0.596998	0.355818	-0.233730	0.000000	-10.000000	0.808333	-30.783333	469.333344	1023.000000	1023.000000	2046.000000
25.320000	0.003167	1.871947	1.921135	0.321158	0.195391	-0.565737	0.000000	-10.000000	0.800000	-30.800001	459.000000	1023.000000	1023.000000	2046.000000
25.340000	0.000913	0.539440	1.479147	0.094456	-0.084076	-0.950088	0.000000	-10.000000	0.800000	-30.833334	448.666656	1023.000000	1023.000000	2046.000000
25.360001	-0.001478	-0.873596	0.964409	-0.054608	-0.509491	-1.273906	0.000000	-10.000000	0.800000	-30.633333	438.500000	1023.000000	1023.000000	2046.000000
25.379999	-0.003583	-2.117321	0.394118	-0.163867	-0.820333	-1.527239	0.000000	-10.000000	0.800000	-30.500000	428.333344	1023.000000	1023.000000	2046.000000
25.400000	-0.005050	-2.984473	-0.132847	-0.109507	-1.013718	-1.728401	0.000000	-10.000000	0.783333	-30.200001	418.000000	1023.000000	1023.000000	2046.000000
25.420000	-0.006522	-3.854756	-0.540209	-0.131546	-1.293550	-1.889451	0.000000	-10.000000	0.750000	-29.983334	407.666656	1023.000000	1023.000000	2046.000000
25.440001	-0.007616	-4.501015	-0.963606	-0.078622	-1.434225	-2.024563	0.000000	-10.000000	0.733333	-29.566668	397.666656	1023.000000	1023.000000	2046.000000
25.459999	-0.008502	-5.024454	-1.331071	0.034223	-1.552202	-2.175404	0.000000	-10.000000	0.716667	-29.216667	388.000000	1023.000000	1023.000000	2046.000000
25.480000	-0.009579	-5.660918	-1.641229	0.095031	-1.776672	-2.338047	0.000000	-10.000000	0.708333	-28.766668	378.333344	1023.000000	1023.000000	2046.000000
25.500000	-0.010192	-6.023362	-2.015006	0.204642	-1.872342	-2.340656	0.000000	-10.000000	0.675000	-28.350000	368.666656	1023.000000	1023.000000	2046.000000
25.520000	-0.010904	-6.444067	-2.272651	0.341447	-1.992345	-2.520518	0.000000	-10.000000	0.641667	-27.800001	359.166656	1023.000000	1023.000000	2046.000000
25.540001	-0.011588	-6.848633	-2.505222	0.353419	-2.131469	-2.565361	0.000000	-10.000000	0.600000	-27.183334	350.000000	1023.000000	1023.000000	2046.000000
25.559999	-0.012118	-7.161571	-2.724332	0.382218	-2.224093	-2.595364	0.000000	-10.000000	0.566667	-26.416668	341.000000	1023.000000	1023.000000	2046.000000
25.580000	-0.012643	-7.472055	-2.808142	0.342583	-2.354625	-2.651871	0.000000	-10.000000	0.550000	-25.733334	332.166656	1023.000000	1023.000000	2046.000000
25.600000	-0.013117	-7.752234	-2.838835	0.118412	-2.443085	-2.588725	0.000000	-10.000000	0.558333	-25.383333	323.500000	1023.000000	1023.000000	2046.000000
25.620001	-0.013688	-8.089526	-2.880421	-0.191136	-2.497370	-2.520600	0.000000	-10.000000	0.575000	-25.833334	315.000000	1023.000000	1023.000000	2046.000000
25.639999	-0.014290	-8.445237	-2.794819	-0.575870	-2.594622	-2.479926	0.000000	-10.000000	0.583333	-26.316668	306.333344	1023.000000	1023.000000	2046.000000
25.660000	-0.014871	-8.789028	-2.774108	-0.844712	-2.692148	-2.478061	0.000000	-10.000000	0.575000	-26.550001	297.500000	1023.000000	1023.000000	2046.000000
25.680000	-0.015489	-9.153885	-2.830228	-1.055441	-2.730015	-2.538202	0.000000	-10.000000	0.558333	-26.066668	288.666656	1023.000000	1023.000000	2046.000000
25.700001	-0.016303	-9.635232	-2.913956	-1.267027	-2.796826	-2.657423	0.000000	-10.000000	0.541667	-25.500000	280.000000	1023.000000	1023.000000	2046.000000
25.719999	-0.017002	-10.047900	-2.949208	-1.400000	-2.930904	-2.767788	0.000000	-10.000000	0.525000	-24.716667	271.500000	1023.000000	1023.000000	2046.000000
25.740000	-0.017657	-10.435026	-3.078468	-1.490476	-3.077878	-2.788204	0.000000	-10.000000	0.508333	-24.166666	263.166656	1023.000000	1023.000000	2046.000000
25.760000	-0.018308	-10.820247	-3.237596	-1.532939	-3.110977	-2.938734	0.000000	-10.000000	0.508333	-23.816668	255.000000	1023.000000	1023.000000	2046.000000
25.780001	-0.019103	-11.289793	-3.326281	-1.637260	-3.343496	-2.982757	0.000000	-10.000000	0.508333	-23.866667	247.000000	1023.000000	1023.000000	2046.000000
25.799999	-0.019792	-11.697267	-3.493588	-1.716153	-3.464892	-3.022633	0.000000	-10.000000	0.491667	-23.700001	239.000000	1023.000000	1023.000000	2046.000000
25.820000	-0.020378	-12.043533	-3.701004	-1.733878	-3.516936	-3.091716	0.000000	-10.000000	0.458333	-23.216667	231.166672	1023.000000	1023.000000	2046.000000
25.840000	-0.021114	-12.478339	-3.805554	-1.850511	-3.730357	-3.091917	0.000000	-10.000000	0.433333	-22.650000	223.500000	1023.000000	1023.000000	2046.000000
25.860001	-0.021646	-12.793013	-3.965758	-1.876508	-3.861893	-3.088854	0.000000	-10.000000	0.425000	-22.200001	216.000000	1023.000000	1023.000000	2046.000000
25.879999	-0.021924	-12.957313	-4.153443	-1.833805	-3.836621	-3.133444	0.000000	-10.000000	0.416667	-21.966667	208.500000	1023.000000	1023.000000	2046.000000
25.900000	-0.022440	-13.262271	-4.227859	-1.838089	-4.039036	-3.157288	0.000000	-10.000000	0.408333	-21.533333	201.166672	1023.000000	1023.000000	2046.000000
25.920000	-0.022646	-13.383621	-4.315344	-1.795565	-4.128780	-3.143931	0.000000	-10.000000	0.400000	-21.300001	194.000000	1023.000000	1023.000000	2046.000000
25.940001	-0.023005	-13.595978	-4.469378	-1.765556	-4.179603	-3.181441	0.000000	-10.000000	0.400000	-21.050001	187.000000	1023.000000	1023.000000	2046.000000
25.959999	-0.023393	-13.825267	-4.527456	-1.792405	-4.310240	-3.195167	0.000000	-10.000000	0.400000	-20.933334	180.000000	1023.000000	1023.000000	2046.000000
25.980000	-0.023678	-13.993523	-4.670526	-1.744658	-4.375095	-3.203243	0.000000	-10.000000	0.391667	-20.633335	173.000000	1023.000000	1023.000000	2046.000000
26.000000	-0.024048	-14.212474	-4.817735	-1.752364	-4.423137	-3.219238	0.000000	-10.000000	0.383333	-20.283335	166.166672	1023.000000	1023.000000	2046.000000
26.020000	-0.024324	-14.375757	-4.901973	-1.707741	-4.494672	-3.271371	0.000000	-10.000000	0.366667	-19.916668	159.333328	1023.000000	1023.000000	2046.000000
26.040001	-0.024568	-14.519718	-4.989165	-1.681481	-4.636591	-3.212481	0.000000	-10.000000	0.358333	-19.433334	152.666672	1023.000000	1023.000000	2046.000000
26.059999	-0.024968	-14.756026	-5.136016	-1.700702	-4.680412	-3.238895	0.000000	-10.000000	0.350000	-19.000000	146.000000	1023.000000	1023.000000	2046.000000
26.080000	-0.025290	-14.946099	-5.252836	-1.637314	-4.786922	-3.269027	0.000000	-10.000000	0.350000	-18.600000	139.666672	1023.000000	1023.000000	2046.000000
26.100000	-0.025567	-15.109808	-5.347282	-1.676003	-4.905778	-3.180745	0.000000	-10.000000	0.333333	-18.166668	133.500000	1023.000000	1023.000000	2046.000000
26.120001	-0.025867	-15.287356	-5.511772	-1.625542	-4.923839	-3.226204	0.000000	-10.000000	0.316667	-17.833334	127.500000	1023.000000	1023.000000	2046.000000
26.139999	-0.026146	-15.452480	-5.614861	-1.571517	-5.022517	-3.243585	0.000000	-10.000000	0.291667	-17.500000	121.500000	1023.000000	1023.000000	2046.000000
26.160000	-0.026404	-15.604702	-5.687892	-1.581847	-5.114843	-3.220119	0.000000	-10.000000	0.275000	-17.383333	115.500000	1023.000000	1023.000000	2046.000000
26.180000	-0.026573	-15.704359	-5.793407	-1.516136	-5.145968	-3.248847	0.000000	-10.000000	0.258333	-16.983334	109.833336	1023.000000	1023.000000	2046.000000
26.200001	-0.026575	-15.705598	-5.883969	-1.404373	-5.180091	-3.237165	0.000000	-10.000000	0.250000	-16.616667	104.166664	1023.000000	1023.000000	2046.000000
26.219999	-0.026522	-15.674235	-5.921650	-1.306820	-5.277826	-3.167939	0.000000	-10.000000	0.250000	-16.083334	98.833336	1023.000000	1023.000000	2046.000000
26.240000	-0.026627	-15.736341	-6.019146	-1.215966	-5.326612	-3.174617	0.000000	-10.000000	0.258333	-15.783334	93.333336	1023.000000	1023.000000	2046.000000
26.260000	-0.026771	-15.821521	-6.200195	-1.113896	-5.346096	-3.161334	0.000000	-10.000000	0.258333	-15.616667	88.000000	1023.000000	1023.000000	2046.000000
26.280001	-0.026924	-15.912219	-6.247977	-1.091544	-5.439421	-3.133278	0.000000	-10.000000	0.258333	-15.533334	82.666664	1023.000000	1023.000000	2046.000000
26.299999	-0.027266	-16.114256	-6.418602	-1.016766	-5.496397	-3.182490	0.000000	-10.000000	0.241667	-15.250000	75.833336	1023.000000	1023.000000	2046.000000
26.320000	-0.027186	-16.067223	-6.546612	-0.876758	-5.562780	-3.081072	0.000000	-10.000000	0.233333	-14.950000	70.833336	1023.000000	1023.000000	2046.000000
26.340000	-0.027382	-16.182968	-6.676016	-0.765211	-5.603176	-3.138565	0.000000	-10.000000	0.233333	-14.483334	65.833336	1023.000000	1023.000000	2046.000000
26.360001	-0.027710	-16.376421	-6.814200	-0.699403	-5.648804	-3.214014	0.000000	-10.000000	0.225000	-14.150000	62.666668	1023.000000	1023.000000	2046.000000
26.379999	-0.028643	-16.928141	-6.998975	-0.827237	-5.732159	-3.369769	0.000000	-10.000000	0.200000	-13.383333	57.833332	1023.000000	1023.000000	2046.000000
26.400000	-0.030266	-17.886942	-7.261240	-1.075229	-5.975447	-3.575026	0.000000	-10.000000	0.166667	-13.016666	53.333332	1023.000000	1023.000000	2046.000000
26.420000	-0.032052	-18.942711	-7.703896	-1.201762	-6.199120	-3.837933	0.000000	-10.000000	0.141667	-12.283334	49.000000	1023.000000	1023.000000	2046.000000
26.440001	-0.033493	-19.794397	-8.130442	-1.263540	-6.424549	-3.975867	0.000000	-10.000000	0.141667	-11.616667	45.000000	1023.000000	1023.000000	2046.000000
26.459999	-0.034556	-20.422661	-8.464323	-1.303543	-6.618903	-4.035892	0.000000	-10.000000	0.125000	-10.650000	41.166668	1023.000000	1023.000000	2046.000000
26.480000	-0.035398	-20.920074	-8.701258	-1.314604	-6.782291	-4.121921	0.000000	-10.000000	0.116667	-9.950000	37.500000	1023.000000	1023.000000	2046.000000
26.500000	-0.035868	-21.197933	-8.908945	-1.253933	-6.833690	-4.201365	0.000000	-10.000000	0.108333	-9.650000	34.166668	1023.000000	1023.000000	2046.000000
26.520000	-0.036249	-21.423361	-9.108607	-1.156141	-6.892194	-4.266419	0.000000	-10.000000	0.125000	-9.483334	31.000000	1023.000000	1023.000000	2046.000000
26.540001	-0.036777	-21.735054	-9.256163	-1.116932	-7.045959	-4.316000	0.000000	-10.000000	0.125000	-9.450000	27.833334	1023.000000	1023.000000	2046.000000
26.559999	-0.036939	-21.830803	-9.469972	-0.958542	-7.008886	-4.393404	0.000000	-10.000000	0.116667	-9.300000	24.666666	1023.000000	1023.000000	2046.000000
26.580000	-0.037122	-21.938835	-9.590002	-0.851719	-7.065421	-4.431693	0.000000	-10.000000	0.100000	-8.750000	21.500000	1023.000000	1023.000000	2046.000000
26.600000	-0.037229	-22.002142	-9.709326	-0.783523	-7.103242	-4.406050	0.000000	-10.000000	0.091667	-8.150001	18.500000	1023.000000	1023.000000	2046.000000
26.620001	-0.037401	-22.103895	-9.815501	-0.739323	-7.071202	-4.477870	0.000000	-10.000000	0.083333	-7.316667	15.833333	1023.000000	1023.000000	2046.000000
26.639999	-0.037446	-22.130358	-9.800825	-0.764466	-7.118265	-4.446802	0.000000	-10.000000	0.075000	-6.616667	13.500000	1023.000000	1023.000000	2046.000000
26.660000	-0.037512	-22.169312	-9.649354	-0.977291	-7.204852	-4.337813	0.000000	-10.000000	0.083333	-6.016667	11.500000	1023.000000	1023.000000	2046.000000
26.680000	-0.037824	-22.354239	-9.564456	-1.289593	-7.218358	-4.281832	0.000000	-10.000000	0.091667	-6.150000	9.500000	1023.000000	1023.000000	2046.000000
26.700001	-0.037713	-22.288233	-9.401871	-1.522595	-7.187353	-4.176414	0.000000	-10.000000	0.100000	-7.100000	7.333333	1023.000000	1023.000000	2046.000000
26.719999	-0.037731	-22.299232	-9.185131	-1.849436	-7.203053	-4.061612	0.000000	-10.000000	0.091667	-7.533333	4.833333	1023.000000	1023.000000	2046.000000
26.740000	-0.037858	-22.373898	-9.081033	-2.077118	-7.078692	-4.137055	0.000000	-10.000000	0.075000	-6.833333	2.333333	1023.000000	1023.000000	2046.000000
26.760000	-0.037864	-22.377394	-8.952031	-2.212477	-7.053401	-4.159484	0.000000	-10.000000	0.058333	-4.183333	0.333333	1023.000000	1023.000000	2046.000000
26.780001	-0.037858	-22.373816	-8.827040	-2.361239	-7.037000	-4.148537	0.000000	-10.000000	0.041667	-0.750000	-0.666667	1023.000000	1023.000000	2046.000000
26.799999	-0.037801	-22.340197	-8.744923	-2.409081	-7.006051	-4.180142	0.000000	-10.000000	0.025000	2.650000	-1.000000	1023.000000	1023.000000	2046.000000
26.820000	-0.037667	-22.260967	-8.653386	-2.425230	-6.957754	-4.224598	0.000000	-10.000000	0.000000	5.850000	-1.000000	1023.000000	1023.000000	2046.000000
26.840000	-0.037487	-22.154930	-8.609099	-2.441084	-6.905823	-4.198922	0.000000	-10.000000	-0.016667	7.766667	-1.000000	1023.000000	1023.000000	2046.000000
26.860001	-0.037116	-21.935841	-8.485286	-2.475619	-6.798327	-4.176610	0.000000	-10.000000	-0.075000	10.916667	-1.000000	1023.000000	1023.000000	2046.000000
26.879999	-0.036777	-21.735228	-8.387686	-2.495135	-6.704662	-4.147747	0.000000	-10.000000	-0.133333	13.850000	-1.000000	1023.000000	1023.000000	2046.000000
26.900000	-0.036316	-21.462564	-8.299286	-2.454781	-6.567031	-4.141465	0.000000	-10.000000	-0.208333	17.316668	-1.000000	1023.000000	1023.000000	2046.000000
26.920000	-0.035826	-21.173361	-8.214110	-2.418426	-6.491076	-4.049750	0.000000	-10.000000	-0.258333	19.683334	7.666667	1023.000000	1023.000000	2046.000000
26.940001	-0.034999	-20.684130	-8.062899	-2.367062	-6.330699	-3.923470	0.000000	-10.000000	-0.300000	21.616667	18.166666	1023.000000	1023.000000	2046.000000
26.959999	-0.034198	-20.210842	-7.914571	-2.280270	-6.173817	-3.842183	0.000000	-10.000000	-0.341667	23.366667	31.166666	1023.000000	1023.000000	2046.000000
26.980000	-0.033386	-19.731180	-7.774489	-2.155463	-6.023247	-3.777980	0.000000	-10.000000	-0.366667	24.483334	38.166668	1023.000000	1023.000000	2046.000000
27.000000	-0.032198	-19.028841	-7.525097	-2.091659	-5.823707	-3.588377	0.000000	-10.000000	-0.400000	25.450001	46.166668	1023.000000	1023.000000	2046.000000
27.020000	-0.031313	-18.506020	-7.371013	-1.969335	-5.606208	-3.559463	0.000000	-10.000000	-0.408333	26.250000	54.500000	1023.000000	1023.000000	2046.000000
27.040001	-0.030452	-17.997145	-7.178628	-1.912181	-5.486306	-3.420029	0.000000	-10.000000	-0.425000	27.050001	63.166668	1023.000000	1023.000000	2046.000000
27.059999	-0.029288	-17.309284	-6.876766	-1.814006	-5.320479	-3.298032	0.000000	-10.000000	-0.441667	27.416668	72.166664	1023.000000	1023.000000	2046.000000
27.080000	-0.028309	-16.730688	-6.703306	-1.733118	-5.130101	-3.164163	0.000000	-10.000000	-0.475000	28.000000	81.333336	1023.000000	1023.000000	2046.000000
27.100000	-0.027432	-16.212391	-6.508320	-1.645983	-5.024564	-3.033524	0.000000	-10.000000	-0.500000	28.616667	90.500000	1023.000000	1023.000000	2046.000000
27.120001	-0.026317	-15.553144	-6.235481	-1.550323	-4.871730	-2.895610	0.000000	-10.000000	-0.525000	29.250000	99.833336	1023.000000	1023.000000	2046.000000
27.139999	-0.025275	-14.937312	-6.056142	-1.462076	-4.659373	-2.759722	0.000000	-10.000000	-0.525000	29.383333	109.500000	1023.000000	1023.000000	2046.000000
27.160000	-0.024366	-14.400199	-5.875530	-1.341488	-4.524402	-2.658779	0.000000	-10.000000	-0.525000	29.383333	119.500000	1023.000000	1023.000000	2046.000000
27.180000	-0.023270	-13.752585	-5.663970	-1.230540	-4.370518	-2.487558	0.000000	-10.000000	-0.508333	29.233334	129.333328	1023.000000	1023.000000	2046.000000
27.200001	-0.022209	-13.125386	-5.423851	-1.171990	-4.182725	-2.346820	0.000000	-10.000000	-0.508333	29.033335	139.000000	1023.000000	1023.000000	2046.000000
27.219999	-0.021212	-12.536340	-5.252957	-1.038743	-4.006707	-2.237933	0.000000	-10.000000	-0.500000	28.866667	148.666672	1023.000000	1023.000000	2046.000000
27.240000	-0.020045	-11.846766	-4.953347	-0.901409	-3.889263	-2.102746	0.000000	-10.000000	-0.508333	28.766666	158.333328	1023.000000	1023.000000	2046.000000
27.260000	-0.018770	-11.092808	-4.688142	-0.785874	-3.673969	-1.944823	0.000000	-10.000000	-0.525000	28.900000	168.000000	1023.000000	1023.000000	2046.000000
27.280001	-0.017710	-10.466903	-4.525812	-0.572448	-3.461869	-1.906775	0.000000	-10.000000	-0.541667	28.933334	177.666672	1023.000000	1023.000000	2046.000000
27.299999	-0.016783	-9.918754	-4.311078	-0.468259	-3.397731	-1.741686	0.000000	-10.000000	-0.550000	29.183334	187.333328	1023.000000	1023.000000	2046.000000
27.320000	-0.015584	-9.209849	-4.130072	-0.308213	-3.188334	-1.583231	0.000000	-10.000000	-0.550000	29.466667	197.000000	1023.000000	1023.000000	2046.000000
27.340000	-0.014552	-8.600156	-3.945046	-0.170376	-2.984568	-1.500166	0.000000	-10.000000	-0.541667	29.800001	206.666672	1023.000000	1023.000000	2046.000000
27.360001	-0.013683	-8.086922	-3.789886	-0.054330	-2.920764	-1.321942	0.000000	-10.000000	-0.550000	30.083334	216.500000	1023.000000	1023.000000	2046.000000
27.379999	-0.012244	-7.236411	-3.548990	0.143638	-2.778003	-1.053056	0.000000	-10.000000	-0.533333	30.066668	226.500000	1023.000000	1023.000000	2046.000000
27.400000	-0.011331	-6.696480	-3.491945	0.287732	-2.559816	-0.932450	0.000000	-10.000000	-0.525000	30.083334	236.500000	1023.000000	1023.000000	2046.000000
27.420000	-0.010704	-6.325880	-3.378688	0.413960	-2.448192	-0.912959	0.000000	-10.000000	-0.500000	29.816668	246.500000	1023.000000	1023.000000	2046.000000
27.440001	-0.010922	-6.454626	-3.322239	0.267015	-2.401868	-0.997533	0.000000	-10.000000	-0.500000	29.666668	256.500000	1023.000000	1023.000000	2046.000000
27.459999	-0.012024	-7.106276	-3.603507	0.193517	-2.435629	-1.260656	0.000000	-10.000000	-0.483333	29.083334	266.500000	1023.000000	1023.000000	2046.000000
27.480000	-0.012763	-7.543153	-3.727395	0.139755	-2.626247	-1.329266	0.000000	-10.000000	-0.475000	28.566668	276.500000	1023.000000	1023.000000	2046.000000
27.500000	-0.013032	-7.701951	-3.905888	0.140086	-2.643478	-1.292670	0.000000	-10.000000	-0.475000	28.166666	286.166656	1023.000000	1023.000000	2046.000000
27.520000	-0.013209	-7.806503	-4.082617	0.290272	-2.648522	-1.365635	0.000000	-10.000000	-0.483333	28.133333	295.666656	1023.000000	1023.000000	2046.000000
27.540001	-0.012852	-7.595339	-4.043931	0.395590	-2.690049	-1.256949	0.000000	-10.000000	-0.500000	28.433332	305.000000	1023.000000	1023.000000	2046.000000
27.559999	-0.012284	-7.260119	-4.024477	0.533431	-2.545357	-1.223716	0.000000	-10.000000	-0.508333	28.766666	314.333344	1023.000000	1023.000000	2046.000000
27.580000	-0.011675	-6.899762	-3.980972	0.744266	-2.475703	-1.187354	0.000000	-10.000000	-0.533333	29.216667	323.833344	1023.000000	1023.000000	2046.000000
27.600000	-0.010972	-6.484452	-3.917935	0.938440	-2.406715	-1.098242	0.000000	-10.000000	-0.525000	29.516666	333.500000	1023.000000	1023.000000	2046.000000
27.620001	-0.010203	-6.029720	-3.885010	1.216216	-2.278663	-1.082263	0.000000	-10.000000	-0.516667	29.650002	343.500000	1023.000000	1023.000000	2046.000000
27.639999	-0.009342	-5.521235	-3.763289	1.421628	-2.218451	-0.961124	0.000000	-10.000000	-0.516667	29.683334	353.500000	1023.000000	1023.000000	2046.000000
27.660000	-0.008257	-4.879945	-3.543968	1.593881	-2.088358	-0.841500	0.000000	-10.000000	-0.516667	29.783335	363.500000	1023.000000	1023.000000	2046.000000
27.680000	-0.007499	-4.432002	-3.439168	1.740837	-1.995555	-0.738117	0.000000	-10.000000	-0.533333	29.766666	373.500000	1023.000000	1023.000000	2046.000000
27.700001	-0.006360	-3.758741	-3.153611	1.813175	-1.889354	-0.528952	0.000000	-10.000000	-0.516667	29.766666	383.333344	1023.000000	1023.000000	2046.000000
27.719999	-0.005334	-3.152584	-2.862360	1.764853	-1.704033	-0.351044	0.000000	-10.000000	-0.508333	29.333334	393.000000	1023.000000	1023.000000	2046.000000
27.740000	-0.004387	-2.592555	-2.535407	1.605700	-1.604349	-0.058500	0.000000	-10.000000	-0.466667	28.683334	402.666656	1023.000000	1023.000000	2046.000000
27.760000	-0.003306	-1.953707	-2.083268	1.405000	-1.456495	0.181056	0.000000	-10.000000	-0.433333	27.666668	412.333344	1023.000000	1023.000000	2046.000000
27.780001	-0.002263	-1.337612	-1.743720	1.288728	-1.235725	0.353105	0.000000	-10.000000	-0.391667	26.816668	421.833344	1023.000000	1023.000000	2046.000000
27.799999	-0.001271	-0.751451	-1.329055	1.157035	-1.075490	0.496058	0.000000	-10.000000	-0.375000	26.333334	431.000000	1023.000000	1023.000000	2046.000000
27.820000	-0.000391	-0.231217	-0.891878	0.957459	-0.927611	0.630813	0.000000	-10.000000	-0.366667	26.166666	440.000000	1023.000000	1023.000000	2046.000000
27.840000	0.000420	0.248150	-0.658307	0.981460	-0.712104	0.637101	0.000000	-10.000000	-0.375000	26.133333	446.000000	1023.000000	1023.000000	2046.000000
27.860001	0.001382	0.816496	-0.288170	0.946948	-0.612150	0.769867	0.000000	-10.000000	-0.383333	26.450001	454.666656	1023.000000	1023.000000	2046.000000
27.879999	0.002224	1.314294	-0.064607	0.913723	-0.406379	0.871557	0.000000	-10.000000	-0.391667	26.666668	463.333344	1023.000000	1023.000000	2046.000000
27.900000	0.003164	1.869636	0.241158	0.938353	-0.288263	0.978388	0.000000	-10.000000	-0.416667	27.116667	475.000000	1023.000000	1023.000000	2046.000000
27.920000	0.004087	2.415252	0.570150	0.913335	-0.164584	1.096352	0.000000	-10.000000	-0.425000	27.283335	484.166656	1023.000000	1023.000000	2046.000000
27.940001	0.004998	2.953573	0.813879	0.940364	0.026085	1.173245	0.000000	-10.000000	-0.433333	27.550001	493.333344	1023.000000	1023.000000	2046.000000
27.959999	0.006079	3.592795	1.075530	1.026621	0.186283	1.304361	0.000000	-10.000000	-0.425000	27.600000	502.500000	1023.000000	1023.000000	2046.000000
27.980000	0.007220	4.266954	1.413430	1.054344	0.333387	1.465792	0.000000	-10.000000	-0.416667	27.433334	511.666656	1023.000000	1023.000000	2046.000000
28.000000	0.008384	4.954828	1.688711	1.128463	0.493837	1.643817	0.000000	-10.000000	-0.416667	27.183334	520.833313	1023.000000	1023.000000	2046.000000
28.020000	0.009651	5.703830	1.962521	1.278258	0.638678	1.824373	0.000000	-10.000000	-0.416667	27.100000	530.000000	1023.000000	1023.000000	2046.000000
28.040001	0.010908	6.446395	2.353682	1.319473	0.785710	1.987530	0.000000	-10.000000	-0.416667	26.850000	539.000000	1023.000000	1023.000000	2046.000000
28.059999	0.012213	7.217773	2.597109	1.501174	1.035920	2.083570	0.000000	-10.000000	-0.400000	26.983334	548.000000	1023.000000	1023.000000	2046.000000
28.080000	0.013433	7.938717	2.915008	1.547983	1.173905	2.301821	0.000000	-10.000000	-0.375000	26.416668	557.000000	1023.000000	1023.000000	2046.000000
28.100000	0.014650	8.658117	3.251250	1.666823	1.336242	2.403801	0.000000	-10.000000	-0.375000	26.150000	566.000000	1023.000000	1023.000000	2046.000000
28.120001	0.015891	9.391796	3.535337	1.784632	1.479094	2.592733	0.000000	-10.000000	-0.358333	25.450001	574.666687	1023.000000	1023.000000	2046.000000
28.139999	0.017087	10.098380	3.924433	1.814085	1.594844	2.765018	0.000000	-10.000000	-0.358333	24.966667	583.333313	1023.000000	1023.000000	2046.000000
28.160000	0.018087	10.689324	4.110567	1.928850	1.758079	2.891828	0.000000	-10.000000	-0.333333	24.400000	591.666687	1023.000000	1023.000000	2046.000000
28.180000	0.019311	11.413018	4.404479	2.060395	1.865150	3.082995	0.000000	-10.000000	-0.325000	23.983334	600.000000	1023.000000	1023.000000	2046.000000
28.200001	0.020407	12.060405	4.664288	2.131149	2.038259	3.226709	0.000000	-10.000000	-0.308333	23.716667	608.000000	1023.000000	1023.000000	2046.000000
28.219999	0.021414	12.655515	4.871940	2.250063	2.171666	3.361845	0.000000	-10.000000	-0.291667	23.450001	616.000000	1023.000000	1023.000000	2046.000000
28.240000	0.022569	13.338497	5.140005	2.352601	2.294288	3.551603	0.000000	-10.000000	-0.275000	22.883333	624.000000	1023.000000	1023.000000	2046.000000
28.260000	0.023506	13.891774	5.357559	2.457282	2.436290	3.640644	0.000000	-10.000000	-0.250000	22.350000	631.666687	1023.000000	1023.000000	2046.000000
28.280001	0.024839	14.679605	5.586364	2.680581	2.595331	3.817330	0.000000	-10.000000	-0.225000	21.666668	639.166687	1023.000000	1023.000000	2046.000000
28.299999	0.026105	15.427760	5.897260	2.817377	2.740041	3.973082	0.000000	-10.000000	-0.216667	21.000000	646.500000	1023.000000	1023.000000	2046.000000
28.320000	0.027201	16.075932	6.075089	3.007875	2.846830	4.146137	0.000000	-10.000000	-0.208333	20.533335	653.666687	1023.000000	1023.000000	2046.000000
28.340000	0.028422	16.797112	6.278240	3.115759	3.011322	4.391791	0.000000	-10.000000	-0.200000	19.933334	660.666687	1023.000000	1023.000000	2046.000000
28.360001	0.029068	17.179071	6.460346	3.189663	3.028069	4.500993	0.000000	-10.000000	-0.166667	19.366667	667.333313	1023.000000	1023.000000	2046.000000
28.379999	0.030200	17.848320	6.626179	3.375514	3.167811	4.678816	0.000000	-10.000000	-0.125000	18.100000	674.000000	1023.000000	1023.000000	2046.000000
28.400000	0.031139	18.403400	6.768718	3.563087	3.220614	4.850982	0.000000	-10.000000	-0.075000	16.983334	680.333313	1023.000000	1023.000000	2046.000000
28.420000	0.031755	18.767355	6.876610	3.582226	3.288897	5.019621	0.000000	-10.000000	-0.041667	15.283334	686.166687	1023.000000	1023.000000	2046.000000
28.440001	0.032353	19.120369	6.923843	3.761236	3.430128	5.005163	0.000000	-10.000000	-0.025000	13.733334	691.500000	1023.000000	1023.000000	2046.000000
28.459999	0.031675	18.719973	6.932565	3.560597	3.400587	4.826224	0.000000	-10.000000	-0.016667	12.016667	696.333313	1023.000000	1023.000000	2046.000000
28.480000	0.030247	17.875978	6.663019	3.388376	3.282273	4.542310	0.000000	-10.000000	0.000000	10.000000	700.833313	1023.000000	1023.000000	2046.000000
28.500000	0.028495	16.840380	6.272462	3.247929	3.087315	4.232674	0.000000	-10.000000	0.008333	8.033334	704.500000	1023.000000	1023.000000	2046.000000
28.520000	0.026879	15.885210	5.886146	3.161123	2.776513	4.061428	0.000000	-10.000000	0.025000	6.383333	707.333313	1023.000000	1023.000000	2046.000000
28.540001	0.025961	15.343221	5.481373	3.311373	2.601451	3.949023	0.000000	-10.000000	0.033333	5.500000	709.500000	1023.000000	1023.000000	2046.000000
28.559999	0.025424	15.025475	5.269703	3.338521	2.505142	3.912109	0.000000	-10.000000	0.050000	4.800000	711.500000	1023.000000	1023.000000	2046.000000
28.580000	0.024830	14.674743	5.063003	3.430418	2.336440	3.844882	0.000000	-10.000000	0.050000	3.833333	713.333313	1023.000000	1023.000000	2046.000000
28.600000	0.024580	14.527064	4.852745	3.574893	2.297685	3.801741	0.000000	-10.000000	0.058333	2.483333	714.833313	1023.000000	1023.000000	2046.000000
28.620001	0.024214	14.310611	4.698700	3.678003	2.215254	3.718653	0.000000	-10.000000	0.075000	0.383333	715.666687	1023.000000	1023.000000	2046.000000
28.639999	0.023759	14.041610	4.470792	3.804724	2.109474	3.656620	0.000000	-10.000000	0.083333	-1.750000	716.000000	1023.000000	1023.000000	2046.000000
28.660000	0.023700	14.006968	4.363632	3.955775	2.087841	3.599720	0.000000	-10.000000	0.091667	-4.033333	716.000000	1023.000000	1023.000000	2046.000000
28.680000	0.023175	13.696218	4.230361	3.944725	1.942533	3.578598	0.000000	-10.000000	0.091667	-6.133334	716.000000	1023.000000	1023.000000	2046.000000
28.700001	0.023049	13.622108	4.125840	4.051792	1.918291	3.526186	0.000000	-10.000000	0.116667	-8.483334	716.000000	1023.000000	1023.000000	2046.000000
28.719999	0.022737	13.437635	4.076155	4.020308	1.906345	3.434828	0.000000	-10.000000	0.150000	-10.683333	716.000000	1023.000000	1023.000000	2046.000000
28.740000	0.022383	13.228563	4.012071	3.905651	1.821743	3.489099	0.000000	-10.000000	0.200000	-12.866667	716.000000	1023.000000	1023.000000	2046.000000
28.760000	0.022108	13.065858	4.069899	3.631900	1.880192	3.483867	0.000000	-10.000000	0.266667	-15.383334	712.500000	1023.000000	1023.000000	2046.000000
28.780001	0.021368	12.628222	4.127732	3.170772	1.801528	3.528189	0.000000	-10.000000	0.333333	-18.116667	704.000000	1023.000000	1023.000000	2046.000000
28.799999	0.020889	12.345263	4.199380	2.848418	1.768653	3.528812	0.000000	-10.000000	0.400000	-20.766666	693.166687	1023.000000	1023.000000	2046.000000
28.820000	0.020299	11.996797	4.326294	2.476633	1.809057	3.384813	0.000000	-10.000000	0.466667	-22.950001	683.333313	1023.000000	1023.000000	2046.000000
28.840000	0.019511	11.530941	4.377709	2.137082	1.796661	3.219489	0.000000	-10.000000	0.516667	-24.200001	678.500000	1023.000000	1023.000000	2046.000000
28.860001	0.018835	11.131645	4.383791	1.866894	1.837404	3.043557	0.000000	-10.000000	0.550000	-25.299999	670.333313	1023.000000	1023.000000	2046.000000
28.879999	0.017862	10.556338	4.436571	1.533010	1.742653	2.844105	0.000000	-10.000000	0.566667	-25.750000	661.833313	1023.000000	1023.000000	2046.000000
28.900000	0.017033	10.066538	4.400208	1.353659	1.650617	2.662053	0.000000	-10.000000	0.583333	-26.416666	650.333313	1023.000000	1023.000000	2046.000000
28.920000	0.016171	9.557025	4.340840	1.156607	1.606359	2.453219	0.000000	-10.000000	0.616667	-26.716667	641.500000	1023.000000	1023.000000	2046.000000
28.940001	0.015219	8.994294	4.329473	0.925985	1.528078	2.210757	0.000000	-10.000000	0.633333	-27.300001	632.500000	1023.000000	1023.000000	2046.000000
28.959999	0.014357	8.484983	4.216948	0.786561	1.475802	2.005672	0.000000	-10.000000	0.658333	-27.700001	623.500000	1023.000000	1023.000000	2046.000000
28.980000	0.013593	8.033200	4.169448	0.645513	1.440233	1.778007	0.000000	-10.000000	0.666667	-27.916668	614.333313	1023.000000	1023.000000	2046.000000
29.000000	0.012612	7.453708	4.054135	0.426727	1.379366	1.593480	0.000000	-10.000000	0.666667	-28.016666	605.000000	1023.000000	1023.000000	2046.000000
29.020000	0.011944	7.059114	3.923333	0.407503	1.260904	1.467374	0.000000	-10.000000	0.666667	-28.183334	595.666687	1023.000000	1023.000000	2046.000000
29.040001	0.011382	6.726779	3.862360	0.302061	1.300615	1.261743	0.000000	-10.000000	0.675000	-28.466667	586.166687	1023.000000	1023.000000	2046.000000
29.059999	0.010678	6.310933	3.748677	0.272482	1.183304	1.106470	0.000000	-10.000000	0.691667	-28.866667	576.833313	1023.000000	1023.000000	2046.000000
29.080000	0.010244	6.054251	3.651681	0.218789	1.161453	1.022327	0.000000	-10.000000	0.700000	-29.050001	567.166687	1023.000000	1023.000000	2046.000000
29.100000	0.009580	5.661887	3.606722	0.154437	1.102779	0.797949	0.000000	-10.000000	0.700000	-29.083334	557.500000	1023.000000	1023.000000	2046.000000
29.120001	0.009095	5.374905	3.513551	0.144314	1.007441	0.709599	0.000000	-10.000000	0.700000	-28.866667	547.666687	1023.000000	1023.000000	2046.000000
29.139999	0.008615	5.091469	3.435574	0.099693	1.004458	0.551744	0.000000	-10.000000	0.700000	-28.633333	538.000000	1023.000000	1023.000000	2046.000000
29.160000	0.007845	4.636416	3.350837	-0.011608	0.859868	0.437319	0.000000	-10.000000	0.700000	-28.416668	528.500000	1023.000000	1023.000000	2046.000000
29.180000	0.007398	4.371929	3.187437	0.015353	0.892495	0.276644	0.000000	-10.000000	0.700000	-28.266666	519.000000	1023.000000	1023.000000	2046.000000
29.200001	0.006604	3.902844	3.103864	-0.076524	0.734837	0.140667	0.000000	-10.000000	0.700000	-28.383333	509.500000	1023.000000	1023.000000	2046.000000
29.219999	0.006098	3.604146	2.943054	-0.053461	0.686037	0.028516	0.000000	-10.000000	0.700000	-28.583334	500.000000	1023.000000	1023.000000	2046.000000
29.240000	0.005492	3.245506	2.868873	-0.118172	0.623219	-0.128415	0.000000	-10.000000	0.700000	-28.600000	490.500000	1023.000000	1023.000000	2046.000000
29.260000	0.004817	2.846622	2.711941	-0.134977	0.500472	-0.230813	0.000000	-10.000000	0.700000	-28.583334	481.000000	1023.000000	1023.000000	2046.000000
29.280001	0.004488	2.652380	2.559090	-0.065779	0.478124	-0.319055	0.000000	-10.000000	0.700000	-28.416668	471.500000	1023.000000	1023.000000	2046.000000
29.299999	0.003975	2.349433	2.493446	-0.074383	0.354980	-0.424610	0.000000	-10.000000	0.683333	-28.450001	462.000000	1023.000000	1023.000000	2046.000000
29.320000	0.003588	2.120466	2.281806	0.082529	0.238614	-0.482482	0.000000	-10.000000	0.666667	-28.150000	452.500000	1023.000000	1023.000000	2046.000000
29.340000	0.003268	1.931470	2.088202	0.124276	0.172065	-0.453072	0.000000	-10.000000	0.650000	-27.800001	443.000000	1023.000000	1023.000000	2046.000000
29.360001	0.002615	1.545519	1.898594	0.147032	0.050569	-0.550677	0.000000	-10.000000	0.658333	-27.733334	433.666656	1023.000000	1023.000000	2046.000000
29.379999	0.002142	1.265678	1.648004	0.250008	-0.082793	-0.549542	0.000000	-10.000000	0.666667	-27.733334	424.500000	1023.000000	1023.000000	2046.000000
29.400000	0.001755	1.037338	1.484474	0.305242	-0.196007	-0.556370	0.000000	-10.000000	0.683333	-27.916668	415.333344	1023.000000	1023.000000	2046.000000
29.420000	0.001244	0.735415	1.261269	0.362145	-0.342333	-0.545667	0.000000	-10.000000	0.691667	-28.050001	406.000000	1023.000000	1023.000000	2046.000000
29.440001	0.000672	0.397210	0.945887	0.449092	-0.453150	-0.544619	0.000000	-10.000000	0.700000	-28.400000	396.500000	1023.000000	1023.000000	2046.000000
29.459999	-0.000170	-0.100262	0.726881	0.417983	-0.512100	-0.733025	0.000000	-10.000000	0.700000	-28.716667	387.000000	1023.000000	1023.000000	2046.000000
29.480000	-0.002046	-1.209341	0.378424	0.179422	-0.799550	-0.967637	0.000000	-10.000000	0.691667	-28.566668	377.333344	1023.000000	1023.000000	2046.000000
29.500000	-0.004170	-2.464363	-0.095364	-0.016788	-1.113554	-1.238658	0.000000	-10.000000	0.691667	-28.433334	367.833344	1023.000000	1023.000000	2046.000000
29.520000	-0.006511	-3.848135	-0.673379	-0.176986	-1.426570	-1.571201	0.000000	-10.000000	0.675000	-28.183334	358.333344	1023.000000	1023.000000	2046.000000
29.540001	-0.008531	-5.041934	-1.248337	-0.239702	-1.805938	-1.747957	0.000000	-10.000000	0.675000	-28.033335	349.000000	1023.000000	1023.000000	2046.000000
29.559999	-0.010091	-5.964035	-1.721097	-0.300713	-2.079015	-1.863210	0.000000	-10.000000	0.658333	-27.616667	339.666656	1023.000000	1023.000000	2046.000000
29.580000	-0.011270	-6.660470	-2.180534	-0.248705	-2.259643	-1.971588	0.000000	-10.000000	0.641667	-27.150000	330.500000	1023.000000	1023.000000	2046.000000
29.600000	-0.012345	-7.296157	-2.537024	-0.256434	-2.467033	-2.035666	0.000000	-10.000000	0.616667	-26.666666	321.500000	1023.000000	1023.000000	2046.000000
29.620001	-0.013255	-7.833526	-2.909284	-0.154516	-2.640029	-2.129697	0.000000	-10.000000	0.583333	-26.283333	312.500000	1023.000000	1023.000000	2046.000000
29.639999	-0.014080	-8.321276	-3.252673	-0.084452	-2.751152	-2.232998	0.000000	-10.000000	0.566667	-25.833334	303.666656	1023.000000	1023.000000	2046.000000
29.660000	-0.014855	-8.779490	-3.571228	0.042023	-2.928913	-2.321373	0.000000	-10.000000	0.541667	-25.350000	295.000000	1023.000000	1023.000000	2046.000000
29.680000	-0.015425	-9.116282	-3.854959	0.149011	-3.050210	-2.360123	0.000000	-10.000000	0.525000	-24.833334	286.500000	1023.000000	1023.000000	2046.000000
29.700001	-0.016064	-9.493784	-4.101942	0.190148	-3.121045	-2.460946	0.000000	-10.000000	0.516667	-24.266666	278.166656	1023.000000	1023.000000	2046.000000
29.719999	-0.016487	-9.744037	-4.283300	0.225007	-3.258991	-2.426753	0.000000	-10.000000	0.500000	-23.700001	270.000000	1023.000000	1023.000000	2046.000000
29.740000	-0.016990	-10.041363	-4.404809	0.198491	-3.350775	-2.484270	0.000000	-10.000000	0.475000	-23.083334	262.166656	1023.000000	1023.000000	2046.000000
29.760000	-0.017450	-10.313095	-4.460018	0.035169	-3.465081	-2.423165	0.000000	-10.000000	0.450000	-22.933334	254.500000	1023.000000	1023.000000	2046.000000
29.780001	-0.017929	-10.595757	-4.437212	-0.233660	-3.545451	-2.379434	0.000000	-10.000000	0.475000	-23.300001	246.833328	1023.000000	1023.000000	2046.000000
29.799999	-0.018428	-10.890791	-4.371242	-0.602088	-3.624374	-2.293087	0.000000	-10.000000	0.516667	-24.066668	239.000000	1023.000000	1023.000000	2046.000000
29.820000	-0.018961	-11.206085	-4.371248	-0.851131	-3.710805	-2.272902	0.000000	-10.000000	0.541667	-24.383333	231.000000	1023.000000	1023.000000	2046.000000
29.840000	-0.019435	-11.485876	-4.286598	-1.152297	-3.770505	-2.276476	0.000000	-10.000000	0.533333	-24.350000	225.666672	1023.000000	1023.000000	2046.000000
29.860001	-0.020194	-11.934621	-4.339430	-1.384117	-3.814588	-2.396486	0.000000	-10.000000	0.516667	-24.016666	217.666672	1023.000000	1023.000000	2046.000000
29.879999	-0.020805	-12.296005	-4.373608	-1.529410	-3.944622	-2.448365	0.000000	-10.000000	0.491667	-23.566668	209.666672	1023.000000	1023.000000	2046.000000
29.900000	-0.021398	-12.646202	-4.463220	-1.626738	-4.063970	-2.492275	0.000000	-10.000000	0.466667	-23.033333	199.000000	1023.000000	1023.000000	2046.000000
29.920000	-0.022012	-13.008820	-4.566082	-1.711756	-4.149269	-2.581713	0.000000	-10.000000	0.450000	-22.549999	191.333328	1023.000000	1023.000000	2046.000000
29.940001	-0.022601	-13.356915	-4.712966	-1.756490	-4.314762	-2.572698	0.000000	-10.000000	0.441667	-22.316668	183.666672	1023.000000	1023.000000	2046.000000
29.959999	-0.023312	-13.777261	-4.807792	-1.866538	-4.493890	-2.609041	0.000000	-10.000000	0.425000	-22.033333	176.333328	1023.000000	1023.000000	2046.000000
29.980000	-0.023870	-14.107246	-4.995160	-1.930387	-4.543908	-2.637792	0.000000	-10.000000	0.408333	-21.566668	168.833328	1023.000000	1023.000000	2046.000000
30.000000	-0.024353	-14.392560	-5.125179	-1.946377	-4.663859	-2.657145	0.000000	-10.000000	0.400000	-21.116667	161.666672	1023.000000	1023.000000	2046.000000
30.020000	-0.024887	-14.708429	-5.242710	-2.048411	-4.823582	-2.593726	0.000000	-10.000000	0.400000	-20.583334	154.500000	1023.000000	1023.000000	2046.000000
30.040001	-0.025170	-14.875668	-5.424000	-1.958853	-4.879366	-2.613448	0.000000	-10.000000	0.391667	-20.200001	147.666672	1023.000000	1023.000000	2046.000000
30.059999	-0.025604	-15.131821	-5.573321	-1.994413	-4.970327	-2.593759	0.000000	-10.000000	0.383333	-19.933334	141.000000	1023.000000	1023.000000	2046.000000
30.080000	-0.025928	-15.323352	-5.732690	-1.966882	-5.016357	-2.607423	0.000000	-10.000000	0.375000	-19.783333	134.333328	1023.000000	1023.000000	2046.000000
30.100000	-0.026212	-15.491158	-5.835188	-1.925732	-5.101501	-2.628737	0.000000	-10.000000	0.383333	-19.799999	127.833336	1023.000000	1023.000000	2046.000000
30.120001	-0.026486	-15.653155	-5.935868	-1.930095	-5.176454	-2.610738	0.000000	-10.000000	0.383333	-19.816668	121.166664	1023.000000	1023.000000	2046.000000
30.139999	-0.026771	-15.821573	-6.099093	-1.867089	-5.230039	-2.625351	0.000000	-10.000000	0.383333	-19.833334	114.666664	1023.000000	1023.000000	2046.000000
30.160000	-0.027060	-15.992555	-6.205868	-1.832964	-5.301585	-2.652137	0.000000	-10.000000	0.350000	-19.616667	108.000000	1023.000000	1023.000000	2046.000000
30.180000	-0.027388	-16.186281	-6.265950	-1.911806	-5.427968	-2.580557	0.000000	-10.000000	0.341667	-19.233334	101.500000	1023.000000	1023.000000	2046.000000
30.200001	-0.027670	-16.353210	-6.440732	-1.820201	-5.451385	-2.640892	0.000000	-10.000000	0.325000	-18.683334	95.000000	1023.000000	1023.000000	2046.000000
30.219999	-0.027954	-16.520544	-6.494770	-1.823784	-5.546995	-2.654995	0.000000	-10.000000	0.316667	-18.033335	88.666664	1023.000000	1023.000000	2046.000000
30.240000	-0.028296	-16.723131	-6.600849	-1.824927	-5.638946	-2.658408	0.000000	-10.000000	0.291667	-17.383333	82.500000	1023.000000	1023.000000	2046.000000
30.260000	-0.028542	-16.868479	-6.741174	-1.739897	-5.687285	-2.700122	0.000000	-10.000000	0.266667	-16.933334	76.833336	1023.000000	1023.000000	2046.000000
30.280001	-0.028864	-17.058420	-6.795599	-1.794688	-5.816854	-2.651280	0.000000	-10.000000	0.258333	-16.549999	71.166664	1023.000000	1023.000000	2046.000000
30.299999	-0.029177	-17.243811	-6.931571	-1.779664	-5.862148	-2.670428	0.000000	-10.000000	0.250000	-16.183332	65.833336	1023.000000	1023.000000	2046.000000
30.320000	-0.029351	-17.346544	-7.034729	-1.717651	-5.894307	-2.699857	0.000000	-10.000000	0.250000	-15.883333	60.333332	1023.000000	1023.000000	2046.000000
30.340000	-0.029729	-17.569647	-7.094142	-1.762520	-6.006430	-2.706555	0.000000	-10.000000	0.250000	-15.650000	55.000000	1023.000000	1023.000000	2046.000000
30.360001	-0.029798	-17.610527	-7.195836	-1.653184	-6.033499	-2.728007	0.000000	-10.000000	0.250000	-15.350000	49.666668	1023.000000	1023.000000	2046.000000
30.379999	-0.029739	-17.575933	-7.222383	-1.567507	-6.026598	-2.759446	0.000000	-10.000000	0.241667	-14.950000	44.500000	1023.000000	1023.000000	2046.000000
30.400000	-0.029732	-17.571568	-7.246769	-1.524892	-6.107320	-2.692587	0.000000	-10.000000	0.241667	-14.416667	39.666668	1023.000000	1023.000000	2046.000000
30.420000	-0.029673	-17.536507	-7.344535	-1.375546	-6.127204	-2.689221	0.000000	-10.000000	0.233333	-13.900001	34.833332	1023.000000	1023.000000	2046.000000
30.440001	-0.029776	-17.597820	-7.423669	-1.308193	-6.132590	-2.733369	0.000000	-10.000000	0.233333	-13.350000	30.333334	1023.000000	1023.000000	2046.000000
30.459999	-0.030202	-17.849346	-7.531024	-1.306703	-6.235522	-2.776097	0.000000	-10.000000	0.208333	-12.933333	25.666666	1023.000000	1023.000000	2046.000000
30.480000	-0.030199	-17.847652	-7.662307	-1.167630	-6.248126	-2.769589	0.000000	-10.000000	0.183333	-12.416667	21.333334	1023.000000	1023.000000	2046.000000
30.500000	-0.030188	-17.841213	-7.745699	-1.003123	-6.300467	-2.791924	0.000000	-10.000000	0.158333	-11.933333	17.000000	1023.000000	1023.000000	2046.000000
30.520000	-0.030209	-17.853230	-7.803057	-0.922918	-6.351305	-2.775949	0.000000	-10.000000	0.141667	-11.283334	13.000000	1023.000000	1023.000000	2046.000000
30.540001	-0.030240	-17.871717	-7.934938	-0.783971	-6.319127	-2.833682	0.000000	-10.000000	0.125000	-10.583334	9.333333	1023.000000	1023.000000	2046.000000
30.559999	-0.031132	-18.398771	-8.071424	-0.888784	-6.417497	-3.021065	0.000000	-10.000000	0.108333	-9.450001	5.833333	1023.000000	1023.000000	2046.000000
30.580000	-0.032532	-19.226652	-8.293739	-1.118256	-6.584071	-3.230586	0.000000	-10.000000	0.091667	-8.516666	3.000000	1023.000000	1023.000000	2046.000000
30.600000	-0.034153	-20.184235	-8.676788	-1.218261	-6.775545	-3.513641	0.000000	-10.000000	0.083333	-7.150000	0.500000	1023.000000	1023.000000	2046.000000
30.620001	-0.035553	-21.011795	-9.006264	-1.290339	-7.025871	-3.689322	0.000000	-10.000000	0.066667	-5.733334	-1.500000	1023.000000	1023.000000	2046.000000
30.639999	-0.036498	-21.570091	-9.320249	-1.353331	-7.121232	-3.775279	0.000000	-10.000000	0.066667	-3.833333	-3.333333	1023.000000	1023.000000	2046.000000
30.660000	-0.037015	-21.876131	-9.578269	-1.291940	-7.139452	-3.866471	0.000000	-10.000000	0.058333	-2.133333	-4.500000	1023.000000	1023.000000	2046.000000
30.680000	-0.037357	-22.078001	-9.674547	-1.237259	-7.246620	-3.919573	0.000000	-10.000000	0.058333	-0.583333	-5.000000	1023.000000	1023.000000	2046.000000
30.700001	-0.037517	-22.172556	-9.849201	-1.133029	-7.232057	-3.958267	0.000000	-10.000000	0.050000	0.916667	-5.000000	1023.000000	1023.000000	2046.000000
30.719999	-0.037466	-22.142132	-9.972557	-0.985767	-7.118459	-4.065349	0.000000	-10.000000	0.033333	2.600000	-5.000000	1023.000000	1023.000000	2046.000000
30.740000	-0.037402	-22.104317	-9.977916	-0.872459	-7.185146	-4.068795	0.000000	-10.000000	0.016667	5.050000	-5.000000	1023.000000	1023.000000	2046.000000
30.760000	-0.037112	-21.933226	-10.048996	-0.696778	-7.118140	-4.069311	0.000000	-10.000000	-0.016667	8.033333	-5.000000	1023.000000	1023.000000	2046.000000
30.780001	-0.036754	-21.721783	-10.067271	-0.559453	-6.980599	-4.114458	0.000000	-10.000000	-0.058333	11.033334	-5.000000	1023.000000	1023.000000	2046.000000
30.799999	-0.036443	-21.537704	-9.991590	-0.483385	-6.955759	-4.106970	0.000000	-10.000000	-0.100000	13.633333	-5.000000	1023.000000	1023.000000	2046.000000
30.820000	-0.035907	-21.221292	-9.927523	-0.463209	-6.866674	-3.963888	0.000000	-10.000000	-0.133333	15.683333	-5.000000	1023.000000	1023.000000	2046.000000
30.840000	-0.035304	-20.864902	-9.738228	-0.524494	-6.725423	-3.876757	0.000000	-10.000000	-0.141667	16.966667	-5.000000	1023.000000	1023.000000	2046.000000
30.860001	-0.034838	-20.589428	-9.439470	-0.779178	-6.699827	-3.670953	0.000000	-10.000000	-0.150000	17.783335	5.666667	1023.000000	1023.000000	2046.000000
30.879999	-0.034258	-20.246685	-9.193061	-1.062536	-6.529236	-3.461853	0.000000	-10.000000	-0.150000	18.050001	18.500000	1023.000000	1023.000000	2046.000000
30.900000	-0.033759	-19.951609	-8.871068	-1.304913	-6.429130	-3.346497	0.000000	-10.000000	-0.166667	18.666668	33.333332	1023.000000	1023.000000	2046.000000
30.920000	-0.033109	-19.567425	-8.563830	-1.523952	-6.278584	-3.201057	0.000000	-10.000000	-0.183333	19.116667	39.500000	1023.000000	1023.000000	2046.000000
30.940001	-0.032539	-19.230478	-8.328590	-1.615461	-6.060764	-3.225662	0.000000	-10.000000	-0.208333	20.166668	45.833332	1023.000000	1023.000000	2046.000000
30.959999	-0.032053	-18.943306	-8.049898	-1.740251	-5.948832	-3.204325	0.000000	-10.000000	-0.233333	21.200001	52.333332	1023.000000	1023.000000	2046.000000
30.980000	-0.031427	-18.573433	-7.812635	-1.763693	-5.842785	-3.154320	0.000000	-10.000000	-0.275000	22.316666	59.333332	1023.000000	1023.000000	2046.000000
31.000000	-0.030919	-18.272840	-7.658591	-1.781915	-5.731071	-3.101264	0.000000	-10.000000	-0.316667	23.283333	66.500000	1023.000000	1023.000000	2046.000000
31.020000	-0.030325	-17.921900	-7.465582	-1.776059	-5.590746	-3.089512	0.000000	-10.000000	-0.350000	23.916668	74.166664	1023.000000	1023.000000	2046.000000
31.040001	-0.029769	-17.593597	-7.253247	-1.816258	-5.516261	-3.007832	0.000000	-10.000000	-0.383333	24.850000	82.000000	1023.000000	1023.000000	2046.000000
31.059999	-0.029110	-17.204103	-7.103662	-1.788762	-5.363410	-2.948268	0.000000	-10.000000	-0.400000	25.683334	90.166664	1023.000000	1023.000000	2046.000000
31.080000	-0.028363	-16.762594	-6.917574	-1.758417	-5.183530	-2.903073	0.000000	-10.000000	-0.408333	26.583334	98.500000	1023.000000	1023.000000	2046.000000
31.100000	-0.027692	-16.365826	-6.693733	-1.782291	-5.102345	-2.787456	0.000000	-10.000000	-0.400000	26.916668	107.166664	1023.000000	1023.000000	2046.000000
31.120001	-0.026824	-15.853045	-6.524313	-1.721439	-4.969994	-2.637298	0.000000	-10.000000	-0.400000	27.050001	116.166664	1023.000000	1023.000000	2046.000000
31.139999	-0.025849	-15.276528	-6.358932	-1.616607	-4.739533	-2.561457	0.000000	-10.000000	-0.400000	27.033335	125.333336	1023.000000	1023.000000	2046.000000
31.160000	-0.024867	-14.696684	-6.095705	-1.532412	-4.622879	-2.445687	0.000000	-10.000000	-0.400000	26.950001	134.500000	1023.000000	1023.000000	2046.000000
31.180000	-0.023860	-14.101015	-5.903533	-1.469526	-4.454517	-2.273439	0.000000	-10.000000	-0.408333	27.050001	143.333328	1023.000000	1023.000000	2046.000000
31.200001	-0.022723	-13.429581	-5.708172	-1.321687	-4.232507	-2.167215	0.000000	-10.000000	-0.400000	27.100000	152.333328	1023.000000	1023.000000	2046.000000
31.219999	-0.021772	-12.867109	-5.450001	-1.237539	-4.119277	-2.060293	0.000000	-10.000000	-0.400000	27.333334	161.333328	1023.000000	1023.000000	2046.000000
31.240000	-0.020667	-12.214439	-5.224594	-1.128693	-3.977053	-1.884100	0.000000	-10.000000	-0.400000	27.166666	170.500000	1023.000000	1023.000000	2046.000000
31.260000	-0.019607	-11.587702	-5.012995	-1.022740	-3.779078	-1.772889	0.000000	-10.000000	-0.416667	27.299999	179.500000	1023.000000	1023.000000	2046.000000
31.280001	-0.018580	-10.980873	-4.783323	-0.940045	-3.611515	-1.645990	0.000000	-10.000000	-0.425000	27.433334	188.500000	1023.000000	1023.000000	2046.000000
31.299999	-0.017500	-10.342439	-4.547212	-0.841112	-3.493101	-1.461013	0.000000	-10.000000	-0.425000	27.700001	194.500000	1023.000000	1023.000000	2046.000000
31.320000	-0.016420	-9.704066	-4.341232	-0.746913	-3.309974	-1.305948	0.000000	-10.000000	-0.425000	27.733334	203.833328	1023.000000	1023.000000	2046.000000
31.340000	-0.015392	-9.096707	-4.151763	-0.634811	-3.149985	-1.160148	0.000000	-10.000000	-0.433333	27.716667	213.166672	1023.000000	1023.000000	2046.000000
31.360001	-0.014325	-8.466334	-3.900596	-0.542041	-3.074364	-0.949333	0.000000	-10.000000	-0.441667	27.733334	225.500000	1023.000000	1023.000000	2046.000000
31.379999	-0.013259	-7.836295	-3.732513	-0.418675	-2.892664	-0.792443	0.000000	-10.000000	-0.458333	27.916666	234.666672	1023.000000	1023.000000	2046.000000
31.400000	-0.012194	-7.206685	-3.513388	-0.289434	-2.715478	-0.688385	0.000000	-10.000000	-0.466667	28.049999	240.833328	1023.000000	1023.000000	2046.000000
31.420000	-0.010990	-6.495356	-3.281414	-0.157927	-2.571404	-0.484612	0.000000	-10.000000	-0.466667	27.916666	250.166672	1023.000000	1023.000000	2046.000000
31.440001	-0.009830	-5.809761	-3.011541	-0.033244	-2.417385	-0.347591	0.000000	-10.000000	-0.458333	27.800001	259.500000	1023.000000	1023.000000	2046.000000
31.459999	-0.008528	-5.040034	-2.782365	0.179538	-2.205611	-0.231596	0.000000	-10.000000	-0.450000	27.550001	272.000000	1023.000000	1023.000000	2046.000000
31.480000	-0.007369	-4.355055	-2.489441	0.306511	-2.091470	-0.080655	0.000000	-10.000000	-0.450000	27.533333	278.333344	1023.000000	1023.000000	2046.000000
31.500000	-0.006346	-3.750249	-2.299954	0.410264	-1.940627	0.080068	0.000000	-10.000000	-0.441667	27.366667	287.500000	1023.000000	1023.000000	2046.000000
31.520000	-0.005461	-3.227480	-2.138936	0.545961	-1.843773	0.209268	0.000000	-10.000000	-0.441667	27.366667	296.666656	1023.000000	1023.000000	2046.000000
31.540001	-0.004393	-2.596181	-1.942751	0.666607	-1.667648	0.347611	0.000000	-10.000000	-0.441667	27.366667	305.833344	1023.000000	1023.000000	2046.000000
31.559999	-0.003363	-1.987609	-1.746830	0.824916	-1.565168	0.499472	0.000000	-10.000000	-0.441667	27.383333	312.000000	1023.000000	1023.000000	2046.000000
31.580000	-0.002156	-1.274443	-1.630529	0.997266	-1.437285	0.796105	0.000000	-10.000000	-0.425000	27.299999	321.166656	1023.000000	1023.000000	2046.000000
31.600000	-0.001079	-0.637668	-1.488391	1.157122	-1.278777	0.972377	0.000000	-10.000000	-0.408333	27.216667	330.333344	1023.000000	1023.000000	2046.000000
31.620001	-0.000521	-0.307877	-1.479757	1.277866	-1.053941	0.947954	0.000000	-10.000000	-0.391667	27.000000	339.500000	1023.000000	1023.000000	2046.000000
31.639999	-0.001005	-0.594075	-1.477187	1.166609	-1.078060	0.794563	0.000000	-10.000000	-0.366667	26.433334	348.500000	1023.000000	1023.000000	2046.000000
31.660000	-0.002091	-1.235571	-1.648091	1.008530	-1.200492	0.604482	0.000000	-10.000000	-0.341667	25.866667	357.500000	1023.000000	1023.000000	2046.000000
31.680000	-0.002991	-1.767865	-1.894240	1.031891	-1.364187	0.458671	0.000000	-10.000000	-0.341667	25.400002	369.166656	1023.000000	1023.000000	2046.000000
31.700001	-0.003390	-2.003489	-2.069043	1.051124	-1.475277	0.489707	0.000000	-10.000000	-0.358333	25.350000	374.833344	1023.000000	1023.000000	2046.000000
31.719999	-0.003516	-2.077881	-2.175434	1.131372	-1.517982	0.484163	0.000000	-10.000000	-0.391667	25.433334	386.000000	1023.000000	1023.000000	2046.000000
31.740000	-0.003153	-1.863320	-2.268503	1.304023	-1.481285	0.582444	0.000000	-10.000000	-0.391667	25.916668	394.333344	1023.000000	1023.000000	2046.000000
31.760000	-0.002788	-1.647712	-2.244383	1.434034	-1.504249	0.666886	0.000000	-10.000000	-0.391667	26.400000	402.666656	1023.000000	1023.000000	2046.000000
31.780001	-0.002292	-1.354741	-2.220057	1.632563	-1.447968	0.680720	0.000000	-10.000000	-0.366667	26.583334	408.500000	1023.000000	1023.000000	2046.000000
31.799999	-0.001589	-0.939180	-2.210161	1.887388	-1.374015	0.757608	0.000000	-10.000000	-0.375000	26.500000	414.333344	1023.000000	1023.000000	2046.000000
31.820000	-0.000857	-0.506587	-2.192752	2.159097	-1.306107	0.833176	0.000000	-10.000000	-0.358333	26.233334	426.166656	1023.000000	1023.000000	2046.000000
31.840000	-0.000166	-0.098233	-2.035716	2.286984	-1.282561	0.933059	0.000000	-10.000000	-0.350000	26.133333	435.000000	1023.000000	1023.000000	2046.000000
31.860001	0.000783	0.462985	-1.940697	2.492919	-1.169778	1.080541	0.000000	-10.000000	-0.341667	25.700001	443.833344	1023.000000	1023.000000	2046.000000
31.879999	0.001678	0.991587	-1.784286	2.675065	-1.105390	1.206198	0.000000	-10.000000	-0.366667	25.466667	449.500000	1023.000000	1023.000000	2046.000000
31.900000	0.002497	1.475987	-1.562729	2.686360	-1.029973	1.382329	0.000000	-10.000000	-0.358333	25.066668	458.166656	1023.000000	1023.000000	2046.000000
31.920000	0.003503	2.070514	-1.306292	2.631373	-0.877894	1.623327	0.000000	-10.000000	-0.341667	24.616667	466.666656	1023.000000	1023.000000	2046.000000
31.940001	0.004494	2.655769	-0.954059	2.502144	-0.765034	1.872718	0.000000	-10.000000	-0.291667	23.750000	477.666656	1023.000000	1023.000000	2046.000000
31.959999	0.005507	3.254415	-0.593962	2.332998	-0.575833	2.091213	0.000000	-10.000000	-0.266667	22.966667	488.333344	1023.000000	1023.000000	2046.000000
31.980000	0.006296	3.721117	-0.222871	2.156651	-0.462324	2.249661	0.000000	-10.000000	-0.233333	22.483334	496.333344	1023.000000	1023.000000	2046.000000
32.000000	0.007332	4.333117	0.215590	2.002329	-0.304296	2.419493	0.000000	-10.000000	-0.208333	21.916666	501.333344	1023.000000	1023.000000	2046.000000
32.020000	0.008098	4.785877	0.583860	1.815905	-0.096945	2.483056	0.000000	-10.000000	-0.208333	21.316668	506.166656	1023.000000	1023.000000	2046.000000
32.040001	0.008924	5.273876	0.907182	1.762844	0.074292	2.529558	0.000000	-10.000000	-0.208333	20.866667	513.333313	1023.000000	1023.000000	2046.000000
32.060001	0.009750	5.762118	1.265917	1.701243	0.169253	2.625705	0.000000	-10.000000	-0.250000	21.033335	520.500000	1023.000000	1023.000000	2046.000000
32.080002	0.010448	6.174554	1.522408	1.704174	0.292554	2.655419	0.000000	-10.000000	-0.241667	21.333334	527.500000	1023.000000	1023.000000	2046.000000
32.099998	0.011271	6.661063	1.869920	1.651919	0.380161	2.759063	0.000000	-10.000000	-0.233333	21.616667	534.500000	1023.000000	1023.000000	2046.000000
32.119999	0.012046	7.119224	2.146111	1.634399	0.481939	2.856775	0.000000	-10.000000	-0.200000	21.733334	544.000000	1023.000000	1023.000000	2046.000000
32.139999	0.012858	7.599204	2.407417	1.615381	0.636626	2.939780	0.000000	-10.000000	-0.200000	21.583334	553.500000	1023.000000	1023.000000	2046.000000
32.160000	0.013708	8.101611	2.668160	1.620735	0.794479	3.018237	0.000000	-10.000000	-0.200000	21.300001	560.666687	1023.000000	1023.000000	2046.000000
32.180000	0.014528	8.586226	2.928854	1.643212	0.882792	3.131368	0.000000	-10.000000	-0.200000	21.216667	565.333313	1023.000000	1023.000000	2046.000000
32.200001	0.015502	9.161868	3.117827	1.734186	1.093350	3.216505	0.000000	-10.000000	-0.200000	21.133335	570.166687	1023.000000	1023.000000	2046.000000
32.220001	0.016467	9.731820	3.376853	1.777034	1.230410	3.347523	0.000000	-10.000000	-0.200000	20.866667	579.666687	1023.000000	1023.000000	2046.000000
32.240002	0.017479	10.330091	3.666221	1.819313	1.357432	3.487125	0.000000	-10.000000	-0.200000	20.433334	586.833313	1023.000000	1023.000000	2046.000000
32.259998	0.018569	10.974307	3.974291	1.910175	1.486557	3.603285	0.000000	-10.000000	-0.200000	20.083334	593.666687	1023.000000	1023.000000	2046.000000
32.279999	0.019406	11.468862	4.137936	2.017002	1.614709	3.699214	0.000000	-10.000000	-0.200000	19.650000	598.000000	1023.000000	1023.000000	2046.000000
32.299999	0.020460	12.091841	4.481399	2.055830	1.712116	3.842496	0.000000	-10.000000	-0.183333	19.000000	608.666687	1023.000000	1023.000000	2046.000000
32.320000	0.021415	12.656183	4.652132	2.164467	1.912881	3.926704	0.000000	-10.000000	-0.166667	18.516668	617.166687	1023.000000	1023.000000	2046.000000
32.340000	0.022243	13.145801	4.865768	2.269391	1.990686	4.019955	0.000000	-10.000000	-0.150000	18.300001	623.500000	1023.000000	1023.000000	2046.000000
32.360001	0.023330	13.787883	5.098592	2.352645	2.154465	4.182181	0.000000	-10.000000	-0.141667	18.183334	625.833313	1023.000000	1023.000000	2046.000000
32.380001	0.024019	14.195296	5.236779	2.456808	2.251494	4.250215	0.000000	-10.000000	-0.133333	17.783335	630.166687	1023.000000	1023.000000	2046.000000
32.400002	0.024797	14.654974	5.492257	2.458738	2.294464	4.409515	0.000000	-10.000000	-0.108333	17.166668	636.333313	1023.000000	1023.000000	2046.000000
32.419998	0.025631	15.147684	5.693633	2.522399	2.406611	4.525041	0.000000	-10.000000	-0.083333	16.350000	642.000000	1023.000000	1023.000000	2046.000000
32.439999	0.026150	15.454695	5.756019	2.596250	2.498893	4.603533	0.000000	-10.000000	-0.058333	15.366667	647.500000	1023.000000	1023.000000	2046.000000
32.459999	0.026918	15.908554	5.984319	2.650748	2.550438	4.723049	0.000000	-10.000000	-0.050000	14.166667	652.833313	1023.000000	1023.000000	2046.000000
32.480000	0.027661	16.347799	6.045885	2.820648	2.725397	4.755869	0.000000	-10.000000	-0.033333	12.650001	657.666687	1023.000000	1023.000000	2046.000000
32.500000	0.028390	16.778564	6.144196	2.968328	2.764294	4.901746	0.000000	-10.000000	-0.016667	10.900001	662.000000	1023.000000	1023.000000	2046.000000
32.520000	0.029018	17.149897	6.262649	3.068062	2.815200	5.003984	0.000000	-10.000000	0.008333	8.666667	665.833313	1023.000000	1023.000000	2046.000000
32.540001	0.029365	17.354445	6.279971	3.161321	2.818243	5.094910	0.000000	-10.000000	0.033333	6.033334	669.333313	1023.000000	1023.000000	2046.000000
32.560001	0.029419	17.386707	6.238718	3.164490	2.805356	5.178144	0.000000	-10.000000	0.066667	2.350000	672.000000	1023.000000	1023.000000	2046.000000
32.580002	0.029717	17.562725	6.228786	3.262453	2.906353	5.165133	0.000000	-10.000000	0.091667	-1.150000	673.500000	1023.000000	1023.000000	2046.000000
32.599998	0.029540	17.458363	6.121407	3.322768	2.733649	5.280540	0.000000	-10.000000	0.116667	-5.000000	674.000000	1023.000000	1023.000000	2046.000000
32.619999	0.029763	17.589922	6.094042	3.386384	2.767368	5.342127	0.000000	-10.000000	0.150000	-8.300000	674.000000	1023.000000	1023.000000	2046.000000
32.639999	0.029330	17.334257	5.956328	3.376723	2.774909	5.226298	0.000000	-10.000000	0.200000	-11.566667	674.000000	1023.000000	1023.000000	2046.000000
32.660000	0.028368	16.765295	5.874078	3.180434	2.702006	5.008777	0.000000	-10.000000	0.233333	-13.916667	674.000000	1023.000000	1023.000000	2046.000000
32.680000	0.026422	15.615625	5.621320	2.903466	2.559294	4.531545	0.000000	-10.000000	0.258333	-15.433333	670.666687	1023.000000	1023.000000	2046.000000
32.700001	0.023774	14.050205	5.091253	2.631986	2.261480	4.065486	0.000000	-10.000000	0.275000	-16.833334	662.500000	1023.000000	1023.000000	2046.000000
32.720001	0.021568	12.746772	4.658424	2.443561	1.884840	3.759947	0.000000	-10.000000	0.291667	-17.816668	652.333313	1023.000000	1023.000000	2046.000000
32.740002	0.019653	11.614738	4.083698	2.413601	1.664817	3.452622	0.000000	-10.000000	0.300000	-18.450001	643.500000	1023.000000	1023.000000	2046.000000
32.759998	0.018262	10.792891	3.705134	2.424538	1.403036	3.260182	0.000000	-10.000000	0.291667	-18.566668	637.500000	1023.000000	1023.000000	2046.000000
32.779999	0.017272	10.207803	3.429345	2.407886	1.242974	3.127598	0.000000	-10.000000	0.291667	-18.383333	631.166687	1023.000000	1023.000000	2046.000000
32.799999	0.016199	9.573379	3.083701	2.450179	1.116318	2.923180	0.000000	-10.000000	0.291667	-18.183334	624.833313	1023.000000	1023.000000	2046.000000
32.820000	0.015325	9.057138	2.837985	2.484179	0.947269	2.787706	0.000000	-10.000000	0.300000	-18.016666	618.500000	1023.000000	1023.000000	2046.000000
32.840000	0.014670	8.670238	2.602447	2.574097	0.894336	2.599358	0.000000	-10.000000	0.300000	-18.100000	612.500000	1023.000000	1023.000000	2046.000000
32.860001	0.013903	8.216881	2.345884	2.669919	0.758630	2.442448	0.000000	-10.000000	0.300000	-18.483334	606.500000	1023.000000	1023.000000	2046.000000
32.880001	0.013333	7.879962	2.179142	2.669314	0.647434	2.384073	0.000000	-10.000000	0.316667	-18.750000	600.500000	1023.000000	1023.000000	2046.000000
32.900002	0.012829	7.581908	1.981412	2.724235	0.647832	2.228430	0.000000	-10.000000	0.341667	-19.366667	594.333313	1023.000000	1023.000000	2046.000000
32.919998	0.012149	7.180310	1.867292	2.687890	0.462055	2.163072	0.000000	-10.000000	0.375000	-19.900000	588.000000	1023.000000	1023.000000	2046.000000
32.939999	0.011712	6.921509	1.779365	2.620117	0.412035	2.109993	0.000000	-10.000000	0.408333	-20.816668	581.333313	1023.000000	1023.000000	2046.000000
32.959999	0.011203	6.620857	1.780865	2.380745	0.370276	2.088971	0.000000	-10.000000	0.450000	-21.600000	574.333313	1023.000000	1023.000000	2046.000000
32.980000	0.010487	6.197622	1.821809	1.982498	0.251734	2.141581	0.000000	-10.000000	0.483333	-22.850000	567.166687	1023.000000	1023.000000	2046.000000
33.000000	0.010014	5.918198	1.906722	1.610777	0.250467	2.150233	0.000000	-10.000000	0.525000	-24.266666	559.500000	1023.000000	1023.000000	2046.000000
33.020000	0.009370	5.537660	1.944451	1.305575	0.247838	2.039796	0.000000	-10.000000	0.558333	-25.750000	551.500000	1023.000000	1023.000000	2046.000000
33.040001	0.008604	5.084867	1.994100	0.989174	0.165978	1.935615	0.000000	-10.000000	0.608333	-26.783333	542.833313	1023.000000	1023.000000	2046.000000
33.060001	0.007907	4.673285	2.073753	0.655727	0.194756	1.749048	0.000000	-10.000000	0.633333	-27.216667	533.833313	1023.000000	1023.000000	2046.000000
33.080002	0.006905	4.080557	2.020717	0.459450	0.086787	1.513603	0.000000	-10.000000	0.633333	-27.316668	524.666687	1023.000000	1023.000000	2046.000000
33.099998	0.006209	3.669276	2.003597	0.245467	0.004648	1.415564	0.000000	-10.000000	0.633333	-27.150000	515.500000	1023.000000	1023.000000	2046.000000
33.119999	0.005245	3.099761	1.880497	0.109090	-0.074412	1.184586	0.000000	-10.000000	0.633333	-27.016666	506.500000	1023.000000	1023.000000	2046.000000
33.139999	0.004336	2.562661	1.780582	-0.019048	-0.186580	0.987708	0.000000	-10.000000	0.650000	-27.150000	497.500000	1023.000000	1023.000000	2046.000000
33.160000	0.003511	2.074848	1.718370	-0.219606	-0.267647	0.843731	0.000000	-10.000000	0.666667	-27.433334	488.500000	1023.000000	1023.000000	2046.000000
33.180000	0.002559	1.512438	1.501143	-0.272667	-0.314734	0.598695	0.000000	-10.000000	0.683333	-27.866667	479.333344	1023.000000	1023.000000	2046.000000
33.200001	0.001771	1.046596	1.428637	-0.396781	-0.470731	0.485470	0.000000	-10.000000	0.700000	-28.233334	470.000000	1023.000000	1023.000000	2046.000000
33.220001	0.001104	0.652406	1.311063	-0.509826	-0.501778	0.352948	0.000000	-10.000000	0.700000	-28.383333	460.500000	1023.000000	1023.000000	2046.000000
33.240002	0.000447	0.264264	1.141832	-0.519933	-0.570008	0.212374	0.000000	-10.000000	0.691667	-28.416668	451.000000	1023.000000	1023.000000	2046.000000
33.259998	-0.000064	-0.037711	1.052465	-0.548289	-0.700078	0.158191	0.000000	-10.000000	0.691667	-28.200001	441.500000	1023.000000	1023.000000	2046.000000
33.279999	-0.000608	-0.359483	0.939286	-0.596295	-0.750789	0.048315	0.000000	-10.000000	0.691667	-28.416668	432.000000	1023.000000	1023.000000	2046.000000
33.299999	-0.001182	-0.698402	0.842571	-0.605780	-0.857944	-0.077249	0.000000	-10.000000	0.700000	-28.666668	422.666656	1023.000000	1023.000000	2046.000000
33.320000	-0.001737	-1.026291	0.735404	-0.638053	-0.956879	-0.166762	0.000000	-10.000000	0.700000	-28.900002	413.166656	1023.000000	1023.000000	2046.000000
33.340000	-0.002305	-1.362066	0.613453	-0.672170	-1.003351	-0.299997	0.000000	-10.000000	0.691667	-28.883333	403.500000	1023.000000	1023.000000	2046.000000
33.360001	-0.002738	-1.618263	0.493436	-0.647086	-1.075906	-0.388708	0.000000	-10.000000	0.683333	-28.716667	393.833344	1023.000000	1023.000000	2046.000000
33.380001	-0.003365	-1.988537	0.371346	-0.678089	-1.191793	-0.490001	0.000000	-10.000000	0.675000	-28.700001	384.166656	1023.000000	1023.000000	2046.000000
33.400002	-0.003897	-2.302964	0.274385	-0.670566	-1.278906	-0.627877	0.000000	-10.000000	0.683333	-28.416668	374.666656	1023.000000	1023.000000	2046.000000
33.419998	-0.004449	-2.629179	0.090189	-0.666706	-1.379004	-0.673658	0.000000	-10.000000	0.683333	-28.166668	365.000000	1023.000000	1023.000000	2046.000000
33.439999	-0.004982	-2.944262	0.007633	-0.698595	-1.471233	-0.782066	0.000000	-10.000000	0.691667	-27.966667	355.666656	1023.000000	1023.000000	2046.000000
33.459999	-0.005509	-3.255859	-0.143831	-0.724188	-1.535636	-0.852205	0.000000	-10.000000	0.691667	-27.916668	346.333344	1023.000000	1023.000000	2046.000000
33.480000	-0.006032	-3.564792	-0.300262	-0.702534	-1.597518	-0.964478	0.000000	-10.000000	0.683333	-27.716667	337.000000	1023.000000	1023.000000	2046.000000
33.500000	-0.006496	-3.839201	-0.357516	-0.733045	-1.670758	-1.077882	0.000000	-10.000000	0.666667	-27.300001	327.666656	1023.000000	1023.000000	2046.000000
33.520000	-0.007021	-4.149136	-0.513631	-0.735578	-1.712670	-1.187257	0.000000	-10.000000	0.641667	-26.750000	318.666656	1023.000000	1023.000000	2046.000000
33.540001	-0.007359	-4.348970	-0.556318	-0.697052	-1.795906	-1.299694	0.000000	-10.000000	0.608333	-26.300001	309.833344	1023.000000	1023.000000	2046.000000
33.560001	-0.007665	-4.530107	-0.590024	-0.666764	-1.835823	-1.437496	0.000000	-10.000000	0.575000	-26.033333	301.000000	1023.000000	1023.000000	2046.000000
33.580002	-0.007928	-4.685654	-0.805649	-0.507398	-1.820252	-1.552355	0.000000	-10.000000	0.541667	-25.816668	292.333344	1023.000000	1023.000000	2046.000000
33.599998	-0.008164	-4.824820	-0.888713	-0.433857	-1.890857	-1.611393	0.000000	-10.000000	0.541667	-25.500000	283.666656	1023.000000	1023.000000	2046.000000
33.619999	-0.008583	-5.072481	-1.042865	-0.411072	-1.957770	-1.660774	0.000000	-10.000000	0.541667	-25.100000	275.333344	1023.000000	1023.000000	2046.000000
33.639999	-0.009147	-5.405821	-1.233994	-0.372042	-2.031333	-1.768453	0.000000	-10.000000	0.541667	-24.700001	267.000000	1023.000000	1023.000000	2046.000000
33.660000	-0.009545	-5.641217	-1.363989	-0.309775	-2.078105	-1.889347	0.000000	-10.000000	0.541667	-24.683334	258.666656	1023.000000	1023.000000	2046.000000
33.680000	-0.010029	-5.927147	-1.533279	-0.240789	-2.213978	-1.939101	0.000000	-10.000000	0.541667	-24.683334	250.333328	1023.000000	1023.000000	2046.000000
33.700001	-0.010358	-6.121476	-1.733634	-0.152202	-2.254617	-1.981023	0.000000	-10.000000	0.550000	-24.866667	242.000000	1023.000000	1023.000000	2046.000000
33.720001	-0.010935	-6.462451	-1.878375	-0.144188	-2.309396	-2.130491	0.000000	-10.000000	0.541667	-24.983334	233.833328	1023.000000	1023.000000	2046.000000
33.740002	-0.012140	-7.174625	-2.157339	-0.244148	-2.408611	-2.364528	0.000000	-10.000000	0.533333	-25.116667	225.500000	1023.000000	1023.000000	2046.000000
33.759998	-0.013958	-8.248993	-2.474951	-0.465728	-2.675097	-2.633217	0.000000	-10.000000	0.516667	-24.950001	217.166672	1023.000000	1023.000000	2046.000000
33.779999	-0.016274	-9.617881	-2.971284	-0.653291	-2.993484	-2.999822	0.000000	-10.000000	0.508333	-24.866667	208.833328	1023.000000	1023.000000	2046.000000
33.799999	-0.018187	-10.748266	-3.522641	-0.737891	-3.322544	-3.165190	0.000000	-10.000000	0.500000	-24.600000	200.500000	1023.000000	1023.000000	2046.000000
33.820000	-0.019689	-11.636024	-3.998995	-0.730173	-3.550654	-3.356201	0.000000	-10.000000	0.500000	-24.266666	192.166672	1023.000000	1023.000000	2046.000000
33.840000	-0.020967	-12.391541	-4.356535	-0.808684	-3.812687	-3.413634	0.000000	-10.000000	0.491667	-23.750000	184.000000	1023.000000	1023.000000	2046.000000
33.860001	-0.021824	-12.898123	-4.691203	-0.712949	-4.013075	-3.480896	0.000000	-10.000000	0.466667	-23.250000	176.000000	1023.000000	1023.000000	2046.000000
33.880001	-0.022590	-13.350714	-4.956816	-0.697427	-4.124842	-3.571630	0.000000	-10.000000	0.441667	-23.000000	168.333328	1023.000000	1023.000000	2046.000000
33.900002	-0.023492	-13.883713	-5.229669	-0.670395	-4.306602	-3.677046	0.000000	-10.000000	0.425000	-22.866667	160.666672	1023.000000	1023.000000	2046.000000
33.919998	-0.024070	-14.225387	-5.544858	-0.531458	-4.431015	-3.718056	0.000000	-10.000000	0.425000	-22.766666	153.166672	1023.000000	1023.000000	2046.000000
33.939999	-0.024569	-14.520041	-5.783498	-0.426957	-4.497752	-3.811834	0.000000	-10.000000	0.416667	-22.600000	145.500000	1023.000000	1023.000000	2046.000000
33.959999	-0.025247	-14.920777	-6.026458	-0.385449	-4.653965	-3.854904	0.000000	-10.000000	0.408333	-22.383333	138.000000	1023.000000	1023.000000	2046.000000
33.980000	-0.025576	-15.115131	-6.195527	-0.315123	-4.741708	-3.862774	0.000000	-10.000000	0.400000	-21.866667	130.500000	1023.000000	1023.000000	2046.000000
34.000000	-0.025954	-15.338544	-6.287945	-0.300652	-4.816323	-3.933623	0.000000	-10.000000	0.400000	-21.500000	123.166664	1023.000000	1023.000000	2046.000000
34.020000	-0.026430	-15.620123	-6.345652	-0.446102	-4.981876	-3.846493	0.000000	-10.000000	0.400000	-20.766666	116.000000	1023.000000	1023.000000	2046.000000
34.040001	-0.026730	-15.797672	-6.325475	-0.702443	-4.994190	-3.775564	0.000000	-10.000000	0.400000	-20.650000	109.166664	1023.000000	1023.000000	2046.000000
34.060001	-0.027218	-16.085791	-6.257793	-1.046008	-5.113679	-3.668309	0.000000	-10.000000	0.400000	-20.800001	102.333336	1023.000000	1023.000000	2046.000000
34.080002	-0.027621	-16.323772	-6.213529	-1.376036	-5.193594	-3.540613	0.000000	-10.000000	0.400000	-21.266668	95.333336	1023.000000	1023.000000	2046.000000
34.099998	-0.027950	-16.518166	-6.170029	-1.617155	-5.198289	-3.532692	0.000000	-10.000000	0.400000	-21.500000	88.166664	1023.000000	1023.000000	2046.000000
34.119999	-0.028667	-16.942038	-6.147286	-1.856421	-5.308062	-3.630268	0.000000	-10.000000	0.391667	-21.283333	81.000000	1023.000000	1023.000000	2046.000000
34.139999	-0.029203	-17.258705	-6.220674	-2.026337	-5.356801	-3.654894	0.000000	-10.000000	0.383333	-20.833334	74.000000	1023.000000	1023.000000	2046.000000
34.160000	-0.029673	-17.536827	-6.183131	-2.170325	-5.471241	-3.712130	0.000000	-10.000000	0.383333	-20.400000	67.000000	1023.000000	1023.000000	2046.000000
34.180000	-0.030384	-17.956896	-6.289511	-2.304165	-5.626485	-3.736735	0.000000	-10.000000	0.383333	-19.966667	60.166668	1023.000000	1023.000000	2046.000000
34.200001	-0.030817	-18.212721	-6.381800	-2.344565	-5.728482	-3.757873	0.000000	-10.000000	0.383333	-19.666668	53.333332	1023.000000	1023.000000	2046.000000
34.220001	-0.031323	-18.511745	-6.461392	-2.441694	-5.813949	-3.794713	0.000000	-10.000000	0.366667	-19.250000	46.833332	1023.000000	1023.000000	2046.000000
34.240002	-0.031991	-18.906588	-6.580988	-2.541228	-5.936784	-3.847587	0.000000	-10.000000	0.341667	-18.716667	40.500000	1023.000000	1023.000000	2046.000000
34.259998	-0.032375	-19.133589	-6.762074	-2.546221	-6.008796	-3.816498	0.000000	-10.000000	0.308333	-18.033333	34.500000	1023.000000	1023.000000	2046.000000
34.279999	-0.032798	-19.383545	-6.842873	-2.591457	-6.074907	-3.874309	0.000000	-10.000000	0.275000	-17.299999	28.500000	1023.000000	1023.000000	2046.000000
34.299999	-0.033155	-19.594593	-6.939512	-2.614652	-6.194629	-3.845801	0.000000	-10.000000	0.258333	-16.600000	22.500000	1023.000000	1023.000000	2046.000000
34.320000	-0.033229	-19.638182	-7.084743	-2.553296	-6.196939	-3.803204	0.000000	-10.000000	0.250000	-15.950000	16.833334	1023.000000	1023.000000	2046.000000
34.340000	-0.033523	-19.811865	-7.090837	-2.588292	-6.313308	-3.819428	0.000000	-10.000000	0.250000	-15.550000	11.500000	1023.000000	1023.000000	2046.000000
34.360001	-0.033720	-19.928261	-7.229033	-2.555341	-6.393835	-3.750053	0.000000	-10.000000	0.241667	-15.216667	6.333333	1023.000000	1023.000000	2046.000000
34.380001	-0.033594	-19.854284	-7.260718	-2.463889	-6.355247	-3.774430	0.000000	-10.000000	0.233333	-14.983334	1.500000	1023.000000	1023.000000	2046.000000
34.400002	-0.033938	-20.057465	-7.331915	-2.521296	-6.438797	-3.765457	0.000000	-10.000000	0.225000	-14.450001	-3.333333	1023.000000	1023.000000	2046.000000
34.419998	-0.033933	-20.054195	-7.422813	-2.429029	-6.464000	-3.738353	0.000000	-10.000000	0.225000	-13.883333	-7.833333	1023.000000	1023.000000	2046.000000
34.439999	-0.034135	-20.173698	-7.444829	-2.430149	-6.508080	-3.790641	0.000000	-10.000000	0.208333	-13.183333	-12.500000	1023.000000	1023.000000	2046.000000
34.459999	-0.034323	-20.284899	-7.483459	-2.431791	-6.621841	-3.747808	0.000000	-10.000000	0.175000	-12.500000	-16.833334	1023.000000	1023.000000	2046.000000
34.480000	-0.034323	-20.284763	-7.625796	-2.339768	-6.585317	-3.733882	0.000000	-10.000000	0.150000	-11.866667	-21.000000	1023.000000	1023.000000	2046.000000
34.500000	-0.034493	-20.385580	-7.621650	-2.368621	-6.689946	-3.705365	0.000000	-10.000000	0.125000	-11.250000	-25.000000	1023.000000	1023.000000	2046.000000
34.520000	-0.034646	-20.475803	-7.711126	-2.329932	-6.757038	-3.677707	0.000000	-10.000000	0.116667	-10.583334	-28.666666	1023.000000	1023.000000	2046.000000
34.540001	-0.034568	-20.429790	-7.790293	-2.251054	-6.731429	-3.657014	0.000000	-10.000000	0.108333	-9.983334	-32.166668	1023.000000	1023.000000	2046.000000
34.560001	-0.034832	-20.585976	-7.797460	-2.281510	-6.864240	-3.642766	0.000000	-10.000000	0.108333	-9.466667	-35.500000	1023.000000	1023.000000	2046.000000
34.580002	-0.034853	-20.598370	-7.870080	-2.235304	-6.884242	-3.608744	0.000000	-10.000000	0.108333	-9.083334	-38.833332	1023.000000	1023.000000	2046.000000
34.599998	-0.034922	-20.638746	-7.940894	-2.160654	-6.867931	-3.669267	0.000000	-10.000000	0.100000	-8.616667	-41.833332	1023.000000	1023.000000	2046.000000
34.619999	-0.035081	-20.733076	-7.959146	-2.173562	-6.977850	-3.622520	0.000000	-10.000000	0.091667	-8.116667	-44.666668	1023.000000	1023.000000	2046.000000
34.639999	-0.034898	-20.624472	-8.039509	-2.094672	-6.902590	-3.587700	0.000000	-10.000000	0.091667	-7.616667	-47.333332	1023.000000	1023.000000	2046.000000
34.660000	-0.034686	-20.499596	-7.998296	-2.017817	-6.891053	-3.592430	0.000000	-10.000000	0.083333	-7.016667	-50.000000	1023.000000	1023.000000	2046.000000
34.680000	-0.034457	-20.363991	-8.017047	-1.900226	-6.910639	-3.536079	0.000000	-10.000000	0.075000	-6.233334	-52.333332	1023.000000	1023.000000	2046.000000
34.700001	-0.033990	-20.088070	-8.026737	-1.704659	-6.811166	-3.545507	0.000000	-10.000000	0.058333	-4.933333	-54.500000	1023.000000	1023.000000	2046.000000
34.720001	-0.033824	-19.990105	-7.996817	-1.686574	-6.809896	-3.496819	0.000000	-10.000000	0.050000	-2.800000	-56.000000	1023.000000	1023.000000	2046.000000
34.740002	-0.033802	-19.976765	-8.079227	-1.651548	-6.803500	-3.442489	0.000000	-10.000000	0.033333	-0.133333	-56.833332	1023.000000	1023.000000	2046.000000
34.759998	-0.033439	-19.762312	-8.066386	-1.496918	-6.707385	-3.491624	0.000000	-10.000000	0.008333	2.766667	-57.000000	1023.000000	1023.000000	2046.000000
34.779999	-0.033109	-19.567572	-8.086884	-1.336012	-6.688499	-3.456177	0.000000	-10.000000	-0.016667	5.950000	-57.000000	1023.000000	1023.000000	2046.000000
34.799999	-0.032478	-19.194420	-8.115566	-1.141050	-6.569223	-3.368581	0.000000	-10.000000	-0.041667	9.150001	-57.000000	1023.000000	1023.000000	2046.000000
34.820000	-0.031891	-18.847765	-8.074667	-0.981101	-6.425803	-3.366195	0.000000	-10.000000	-0.075000	12.183333	-57.000000	1023.000000	1023.000000	2046.000000
34.840000	-0.031725	-18.749525	-8.042159	-0.960987	-6.378739	-3.367639	0.000000	-10.000000	-0.125000	14.333334	-57.000000	1023.000000	1023.000000	2046.000000
34.860001	-0.032117	-18.980936	-8.123404	-1.042077	-6.326192	-3.489262	0.000000	-10.000000	-0.150000	15.883333	-57.000000	1023.000000	1023.000000	2046.000000
34.880001	-0.033161	-19.597891	-8.317308	-1.188088	-6.366804	-3.725691	0.000000	-10.000000	-0.200000	17.766666	-28.500000	1023.000000	1023.000000	2046.000000
34.900002	-0.034079	-20.140800	-8.522512	-1.258411	-6.489469	-3.870408	0.000000	-10.000000	-0.233333	19.133333	0.000000	1023.000000	1023.000000	2046.000000
34.919998	-0.034599	-20.447748	-8.752476	-1.281398	-6.498678	-3.915197	0.000000	-10.000000	-0.283333	20.566668	30.833334	1023.000000	1023.000000	2046.000000
34.939999	-0.034834	-20.586725	-8.923854	-1.252365	-6.459974	-3.950532	0.000000	-10.000000	-0.291667	21.266668	35.500000	1023.000000	1023.000000	2046.000000
34.959999	-0.034675	-20.493073	-8.985291	-1.121575	-6.437080	-3.949126	0.000000	-10.000000	-0.300000	22.233334	42.666668	1023.000000	1023.000000	2046.000000
34.980000	-0.034262	-20.248739	-9.024618	-0.976597	-6.298592	-3.948932	0.000000	-10.000000	-0.316667	23.300001	49.833332	1023.000000	1023.000000	2046.000000
35.000000	-0.033948	-20.063393	-9.041117	-0.837884	-6.220255	-3.964136	0.000000	-10.000000	-0.350000	24.216667	57.333332	1023.000000	1023.000000	2046.000000
35.020000	-0.033359	-19.715273	-9.017971	-0.638322	-6.145155	-3.913826	0.000000	-10.000000	-0.383333	25.050001	65.166664	1023.000000	1023.000000	2046.000000
35.040001	-0.032667	-19.306023	-9.002854	-0.453595	-6.007217	-3.842355	0.000000	-10.000000	-0.400000	25.716667	73.500000	1023.000000	1023.000000	2046.000000
35.060001	-0.031970	-18.894354	-8.906877	-0.307307	-5.861362	-3.818808	0.000000	-10.000000	-0.400000	26.366667	82.000000	1023.000000	1023.000000	2046.000000
35.080002	-0.031139	-18.403381	-8.804948	-0.154508	-5.754300	-3.689626	0.000000	-10.000000	-0.408333	26.866667	90.666664	1023.000000	1023.000000	2046.000000
35.099998	-0.030448	-17.994972	-8.631412	-0.112323	-5.648369	-3.602868	0.000000	-10.000000	-0.425000	27.166666	99.500000	1023.000000	1023.000000	2046.000000
35.119999	-0.029682	-17.542097	-8.473301	-0.116832	-5.520350	-3.431614	0.000000	-10.000000	-0.441667	27.316668	108.500000	1023.000000	1023.000000	2046.000000
35.139999	-0.028789	-17.014111	-8.120546	-0.269940	-5.412377	-3.211248	0.000000	-10.000000	-0.433333	27.333334	117.666664	1023.000000	1023.000000	2046.000000
35.160000	-0.028162	-16.643814	-7.792429	-0.568032	-5.273747	-3.009604	0.000000	-10.000000	-0.391667	26.983334	126.833336	1023.000000	1023.000000	2046.000000
35.180000	-0.027364	-16.171867	-7.443532	-0.793797	-5.167109	-2.767430	0.000000	-10.000000	-0.366667	26.049999	136.000000	1023.000000	1023.000000	2046.000000
35.200001	-0.026588	-15.713577	-7.100531	-0.997394	-4.954206	-2.661447	0.000000	-10.000000	-0.350000	25.283333	144.666672	1023.000000	1023.000000	2046.000000
35.220001	-0.025983	-15.356166	-6.732879	-1.230537	-4.813839	-2.578911	0.000000	-10.000000	-0.358333	24.650000	153.333328	1023.000000	1023.000000	2046.000000
35.240002	-0.025310	-14.958015	-6.443917	-1.318772	-4.666547	-2.528780	0.000000	-10.000000	-0.350000	24.416668	161.666672	1023.000000	1023.000000	2046.000000
35.259998	-0.024676	-14.583381	-6.181145	-1.391801	-4.546188	-2.464248	0.000000	-10.000000	-0.366667	24.500000	170.000000	1023.000000	1023.000000	2046.000000
35.279999	-0.023953	-14.155936	-5.969926	-1.334132	-4.412109	-2.439770	0.000000	-10.000000	-0.383333	24.566668	178.000000	1023.000000	1023.000000	2046.000000
35.299999	-0.023369	-13.811146	-5.726145	-1.378845	-4.355618	-2.350538	0.000000	-10.000000	-0.400000	25.066668	186.166672	1023.000000	1023.000000	2046.000000
35.320000	-0.022780	-13.462684	-5.553514	-1.376574	-4.217395	-2.315200	0.000000	-10.000000	-0.400000	25.083334	194.500000	1023.000000	1023.000000	2046.000000
35.340000	-0.022057	-13.035857	-5.348600	-1.340064	-4.090062	-2.257131	0.000000	-10.000000	-0.400000	25.466667	202.833328	1023.000000	1023.000000	2046.000000
35.360001	-0.021365	-12.626908	-5.170971	-1.354660	-3.979793	-2.121485	0.000000	-10.000000	-0.416667	25.550001	211.333328	1023.000000	1023.000000	2046.000000
35.380001	-0.020695	-12.231000	-5.002713	-1.336806	-3.822457	-2.069024	0.000000	-10.000000	-0.425000	25.916668	219.833328	1023.000000	1023.000000	2046.000000
35.400002	-0.019897	-11.758968	-4.832947	-1.243250	-3.727722	-1.955050	0.000000	-10.000000	-0.425000	26.183334	228.500000	1023.000000	1023.000000	2046.000000
35.419998	-0.019061	-11.265018	-4.637262	-1.210621	-3.614084	-1.803052	0.000000	-10.000000	-0.408333	26.516666	237.166672	1023.000000	1023.000000	2046.000000
35.439999	-0.018031	-10.656174	-4.465604	-1.088034	-3.430055	-1.672481	0.000000	-10.000000	-0.391667	26.350000	246.000000	1023.000000	1023.000000	2046.000000
35.459999	-0.016994	-10.043284	-4.223297	-0.996584	-3.270659	-1.552744	0.000000	-10.000000	-0.383333	26.250000	254.833328	1023.000000	1023.000000	2046.000000
35.480000	-0.016005	-9.458759	-4.011344	-0.921662	-3.169083	-1.356670	0.000000	-10.000000	-0.366667	26.116667	263.500000	1023.000000	1023.000000	2046.000000
35.500000	-0.015006	-8.868488	-3.828070	-0.810151	-3.016796	-1.213471	0.000000	-10.000000	-0.366667	26.466667	272.166656	1023.000000	1023.000000	2046.000000
35.520000	-0.013841	-8.179752	-3.586944	-0.665702	-2.834154	-1.092952	0.000000	-10.000000	-0.375000	26.500000	281.000000	1023.000000	1023.000000	2046.000000
35.540001	-0.012910	-7.629631	-3.296093	-0.627046	-2.742113	-0.964379	0.000000	-10.000000	-0.391667	26.483334	290.000000	1023.000000	1023.000000	2046.000000
35.560001	-0.011785	-6.965029	-3.159764	-0.443496	-2.528806	-0.832963	0.000000	-10.000000	-0.400000	26.549999	298.833344	1023.000000	1023.000000	2046.000000
35.580002	-0.010710	-6.329484	-2.885983	-0.354978	-2.414580	-0.673944	0.000000	-10.000000	-0.400000	26.833334	307.666656	1023.000000	1023.000000	2046.000000
35.599998	-0.009727	-5.748706	-2.638512	-0.314504	-2.293991	-0.501700	0.000000	-10.000000	-0.400000	27.183334	316.500000	1023.000000	1023.000000	2046.000000
35.619999	-0.008609	-5.088158	-2.516023	-0.140420	-2.067146	-0.364569	0.000000	-10.000000	-0.408333	27.116667	325.500000	1023.000000	1023.000000	2046.000000
35.639999	-0.007680	-4.538689	-2.261462	-0.079671	-2.001786	-0.195771	0.000000	-10.000000	-0.408333	26.883335	334.500000	1023.000000	1023.000000	2046.000000
35.660000	-0.006534	-3.861480	-2.069085	0.030091	-1.819527	-0.002959	0.000000	-10.000000	-0.416667	26.816668	343.500000	1023.000000	1023.000000	2046.000000
35.680000	-0.005452	-3.222037	-1.861609	0.164254	-1.666771	0.142090	0.000000	-10.000000	-0.416667	26.766666	352.500000	1023.000000	1023.000000	2046.000000
35.700001	-0.004438	-2.622685	-1.612996	0.256618	-1.556479	0.290171	0.000000	-10.000000	-0.425000	27.016666	361.500000	1023.000000	1023.000000	2046.000000
35.720001	-0.003058	-1.807042	-1.384053	0.490178	-1.370952	0.457787	0.000000	-10.000000	-0.416667	26.866667	370.500000	1023.000000	1023.000000	2046.000000
35.740002	-0.001755	-1.037319	-1.122989	0.683536	-1.151438	0.553572	0.000000	-10.000000	-0.425000	27.050001	379.500000	1023.000000	1023.000000	2046.000000
35.759998	-0.000563	-0.332902	-0.844293	0.820455	-1.026704	0.717640	0.000000	-10.000000	-0.433333	27.216667	388.500000	1023.000000	1023.000000	2046.000000
35.779999	0.000790	0.466724	-0.607327	0.959792	-0.853285	0.967544	0.000000	-10.000000	-0.441667	27.450001	397.500000	1023.000000	1023.000000	2046.000000
35.799999	0.001600	0.945635	-0.424307	1.058260	-0.760874	1.072556	0.000000	-10.000000	-0.441667	27.583334	406.666656	1023.000000	1023.000000	2046.000000
35.820000	0.002832	1.673702	-0.165911	1.234523	-0.644802	1.249892	0.000000	-10.000000	-0.433333	27.283333	415.833344	1023.000000	1023.000000	2046.000000
35.840000	0.003980	2.352037	-0.030106	1.419661	-0.511933	1.474416	0.000000	-10.000000	-0.425000	27.016666	425.000000	1023.000000	1023.000000	2046.000000
35.860001	0.005091	3.008637	0.118523	1.604684	-0.400624	1.686054	0.000000	-10.000000	-0.408333	26.633333	434.000000	1023.000000	1023.000000	2046.000000
35.880001	0.006005	3.549100	0.266224	1.740277	-0.274348	1.816947	0.000000	-10.000000	-0.391667	26.016668	443.000000	1023.000000	1023.000000	2046.000000
35.900002	0.006251	3.694465	0.350680	1.772390	-0.158146	1.729541	0.000000	-10.000000	-0.375000	25.233334	451.833344	1023.000000	1023.000000	2046.000000
35.919998	0.005468	3.231711	0.267140	1.654066	-0.216678	1.527184	0.000000	-10.000000	-0.341667	24.583334	460.500000	1023.000000	1023.000000	2046.000000
35.939999	0.004326	2.556567	0.070915	1.497348	-0.402760	1.391064	0.000000	-10.000000	-0.316667	23.850000	468.833344	1023.000000	1023.000000	2046.000000
35.959999	0.003545	2.094826	-0.225254	1.518246	-0.456055	1.257889	0.000000	-10.000000	-0.291667	23.333334	477.000000	1023.000000	1023.000000	2046.000000
35.980000	0.003038	1.795616	-0.309922	1.515161	-0.643504	1.233880	0.000000	-10.000000	-0.275000	22.683334	484.666656	1023.000000	1023.000000	2046.000000
36.000000	0.003161	1.867928	-0.510984	1.684183	-0.617786	1.312515	0.000000	-10.000000	-0.266667	22.433334	492.333344	1023.000000	1023.000000	2046.000000
36.020000	0.003343	1.975732	-0.496614	1.819369	-0.669324	1.322301	0.000000	-10.000000	-0.275000	22.466667	499.833344	1023.000000	1023.000000	2046.000000
36.040001	0.003735	2.207223	-0.495899	1.969389	-0.661778	1.395511	0.000000	-10.000000	-0.291667	22.750000	507.500000	1023.000000	1023.000000	2046.000000
36.060001	0.004344	2.567255	-0.488049	2.173879	-0.550954	1.432378	0.000000	-10.000000	-0.291667	23.216667	515.166687	1023.000000	1023.000000	2046.000000
36.080002	0.004746	2.804964	-0.398295	2.341677	-0.590023	1.451605	0.000000	-10.000000	-0.291667	23.333334	522.666687	1023.000000	1023.000000	2046.000000
36.099998	0.005564	3.288364	-0.432361	2.558659	-0.437939	1.600005	0.000000	-10.000000	-0.283333	23.016666	530.333313	1023.000000	1023.000000	2046.000000
36.119999	0.006265	3.702470	-0.301065	2.724144	-0.374982	1.654373	0.000000	-10.000000	-0.291667	22.716667	538.000000	1023.000000	1023.000000	2046.000000
36.139999	0.006981	4.125533	-0.210224	2.898700	-0.324526	1.761582	0.000000	-10.000000	-0.266667	22.366667	545.666687	1023.000000	1023.000000	2046.000000
36.160000	0.007842	4.634328	-0.035826	3.021194	-0.192420	1.841379	0.000000	-10.000000	-0.241667	21.950001	553.333313	1023.000000	1023.000000	2046.000000
36.180000	0.008551	5.053585	0.236915	2.985310	-0.186306	2.017665	0.000000	-10.000000	-0.216667	21.166668	560.666687	1023.000000	1023.000000	2046.000000
36.200001	0.009430	5.573049	0.425885	2.926915	-0.010892	2.231141	0.000000	-10.000000	-0.191667	19.900000	568.000000	1023.000000	1023.000000	2046.000000
36.220001	0.010003	5.911949	0.747521	2.663881	0.081453	2.419094	0.000000	-10.000000	-0.158333	18.533333	574.833313	1023.000000	1023.000000	2046.000000
36.240002	0.010716	6.333124	1.066309	2.451232	0.137296	2.678287	0.000000	-10.000000	-0.100000	16.650000	581.333313	1023.000000	1023.000000	2046.000000
36.259998	0.011494	6.792932	1.375824	2.304224	0.345863	2.767020	0.000000	-10.000000	-0.058333	14.933333	587.166687	1023.000000	1023.000000	2046.000000
36.279999	0.012087	7.143492	1.726446	2.106235	0.484919	2.825893	0.000000	-10.000000	-0.025000	13.066667	592.333313	1023.000000	1023.000000	2046.000000
36.299999	0.012556	7.420856	1.994246	1.940528	0.609918	2.876164	0.000000	-10.000000	-0.008333	11.883333	596.833313	1023.000000	1023.000000	2046.000000
36.320000	0.012999	7.682518	2.243471	1.830260	0.752092	2.856697	0.000000	-10.000000	0.000000	11.066667	601.000000	1023.000000	1023.000000	2046.000000
36.340000	0.013362	7.896682	2.541019	1.707555	0.766465	2.881643	0.000000	-10.000000	0.000000	10.633333	605.000000	1023.000000	1023.000000	2046.000000
36.360001	0.013608	8.042055	2.625682	1.616402	0.855380	2.944591	0.000000	-10.000000	0.000000	10.216667	608.666687	1023.000000	1023.000000	2046.000000
36.380001	0.013894	8.211580	2.817727	1.566329	0.946949	2.880576	0.000000	-10.000000	0.008333	9.283333	612.166687	1023.000000	1023.000000	2046.000000
36.400002	0.013980	8.262370	3.004728	1.428736	0.924922	2.903984	0.000000	-10.000000	0.016667	8.100000	615.333313	1023.000000	1023.000000	2046.000000
36.419998	0.014238	8.414750	3.055511	1.387546	1.064435	2.907258	0.000000	-10.000000	0.033333	6.400000	618.333313	1023.000000	1023.000000	2046.000000
36.439999	0.014221	8.404705	3.190540	1.270716	1.028283	2.915167	0.000000	-10.000000	0.041667	4.533333	620.833313	1023.000000	1023.000000	2046.000000
36.459999	0.014216	8.401579	3.193532	1.219514	1.051051	2.937482	0.000000	-10.000000	0.050000	1.733333	622.666687	1023.000000	1023.000000	2046.000000
36.480000	0.014294	8.447759	3.235296	1.215345	1.096890	2.900228	0.000000	-10.000000	0.066667	-0.900000	623.666687	1023.000000	1023.000000	2046.000000
36.500000	0.014298	8.450092	3.291547	1.137451	1.050873	2.970222	0.000000	-10.000000	0.083333	-3.583333	624.000000	1023.000000	1023.000000	2046.000000
36.520000	0.014435	8.530858	3.274281	1.180074	1.159709	2.916794	0.000000	-10.000000	0.100000	-5.900000	624.000000	1023.000000	1023.000000	2046.000000
36.540001	0.014319	8.462570	3.336015	1.143744	1.113007	2.869803	0.000000	-10.000000	0.108333	-8.183333	624.000000	1023.000000	1023.000000	2046.000000
36.560001	0.014434	8.530349	3.355318	1.139127	1.114128	2.921777	0.000000	-10.000000	0.125000	-9.916667	624.000000	1023.000000	1023.000000	2046.000000
36.580002	0.014292	8.446679	3.360953	1.153721	1.095192	2.836813	0.000000	-10.000000	0.141667	-10.783334	624.000000	1023.000000	1023.000000	2046.000000
36.599998	0.014205	8.395343	3.406521	1.105603	1.046909	2.836310	0.000000	-10.000000	0.150000	-11.350000	624.000000	1023.000000	1023.000000	2046.000000
36.619999	0.014250	8.421916	3.398274	1.099109	1.099433	2.825100	0.000000	-10.000000	0.150000	-11.766666	617.000000	1023.000000	1023.000000	2046.000000
36.639999	0.013989	8.267626	3.372641	1.049607	1.064491	2.780886	0.000000	-10.000000	0.150000	-12.116667	608.666687	1023.000000	1023.000000	2046.000000
36.660000	0.013904	8.217075	3.381917	1.034235	1.009957	2.790966	0.000000	-10.000000	0.150000	-12.500000	598.833313	1023.000000	1023.000000	2046.000000
36.680000	0.013740	8.120626	3.354347	0.992649	0.990264	2.783366	0.000000	-10.000000	0.183333	-12.883334	594.500000	1023.000000	1023.000000	2046.000000
36.700001	0.013483	7.968364	3.389109	0.957613	0.939571	2.682070	0.000000	-10.000000	0.200000	-13.383334	590.166687	1023.000000	1023.000000	2046.000000
36.720001	0.013273	7.844379	3.286995	0.944243	0.929523	2.683617	0.000000	-10.000000	0.233333	-13.950001	585.666687	1023.000000	1023.000000	2046.000000
36.740002	0.012940	7.647338	3.238075	0.916850	0.916790	2.575623	0.000000	-10.000000	0.233333	-14.666667	581.000000	1023.000000	1023.000000	2046.000000
36.759998	0.012814	7.573122	3.216589	0.962337	0.920957	2.473238	0.000000	-10.000000	0.258333	-15.650001	576.000000	1023.000000	1023.000000	2046.000000
36.779999	0.012543	7.412716	3.146375	0.963776	0.820382	2.482184	0.000000	-10.000000	0.275000	-16.833334	570.833313	1023.000000	1023.000000	2046.000000
36.799999	0.012310	7.275377	3.025097	1.039968	0.812529	2.397783	0.000000	-10.000000	0.308333	-18.016666	565.333313	1023.000000	1023.000000	2046.000000
36.820000	0.011894	7.029084	2.958334	0.993265	0.642096	2.435388	0.000000	-10.000000	0.350000	-19.250000	559.333313	1023.000000	1023.000000	2046.000000
36.840000	0.011157	6.593536	2.772982	0.943968	0.540463	2.336123	0.000000	-10.000000	0.391667	-20.433334	552.833313	1023.000000	1023.000000	2046.000000
36.860001	0.010758	6.357830	2.672253	0.977217	0.466139	2.242221	0.000000	-10.000000	0.441667	-21.833334	546.000000	1023.000000	1023.000000	2046.000000
36.880001	0.010339	6.110576	2.532061	0.985198	0.355136	2.238180	0.000000	-10.000000	0.491667	-23.266668	538.666687	1023.000000	1023.000000	2046.000000
36.900002	0.009683	5.722378	2.338149	0.985673	0.332418	2.066138	0.000000	-10.000000	0.550000	-24.733334	531.000000	1023.000000	1023.000000	2046.000000
36.919998	0.008797	5.199292	2.155148	0.952016	0.234773	1.857356	0.000000	-10.000000	0.608333	-26.033335	522.666687	1023.000000	1023.000000	2046.000000
36.939999	0.007376	4.359260	1.932601	0.760171	0.174759	1.491728	0.000000	-10.000000	0.650000	-27.066668	514.000000	1023.000000	1023.000000	2046.000000
36.959999	0.005160	3.049304	1.615424	0.494540	-0.044240	0.983581	0.000000	-10.000000	0.683333	-27.733334	504.833344	1023.000000	1023.000000	2046.000000
36.980000	0.002857	1.688321	1.187824	0.269524	-0.324856	0.555829	0.000000	-10.000000	0.700000	-28.250000	495.666656	1023.000000	1023.000000	2046.000000
37.000000	0.000376	0.222185	0.667511	0.106521	-0.651197	0.099349	0.000000	-10.000000	0.716667	-28.566668	486.166656	1023.000000	1023.000000	2046.000000
37.020000	-0.001438	-0.850141	0.193138	0.077543	-0.930337	-0.190486	0.000000	-10.000000	0.716667	-28.816668	476.666656	1023.000000	1023.000000	2046.000000
37.040001	-0.003034	-1.793035	-0.228467	0.019414	-1.180581	-0.403400	0.000000	-10.000000	0.700000	-28.700001	467.000000	1023.000000	1023.000000	2046.000000
37.060001	-0.004258	-2.516573	-0.611089	0.043297	-1.264508	-0.684273	0.000000	-10.000000	0.683333	-28.283333	457.500000	1023.000000	1023.000000	2046.000000
37.080002	-0.005344	-3.158231	-0.889875	0.079743	-1.459742	-0.888356	0.000000	-10.000000	0.666667	-27.850000	448.000000	1023.000000	1023.000000	2046.000000
37.099998	-0.006343	-3.748650	-1.165060	0.129918	-1.565805	-1.147702	0.000000	-10.000000	0.658333	-27.200001	438.666656	1023.000000	1023.000000	2046.000000
37.119999	-0.007164	-4.234021	-1.452540	0.238074	-1.636933	-1.382622	0.000000	-10.000000	0.650000	-26.916668	429.500000	1023.000000	1023.000000	2046.000000
37.139999	-0.007789	-4.603148	-1.620262	0.348585	-1.758957	-1.572514	0.000000	-10.000000	0.650000	-26.550001	420.500000	1023.000000	1023.000000	2046.000000
37.160000	-0.008428	-4.981085	-1.840716	0.385496	-1.801602	-1.724262	0.000000	-10.000000	0.633333	-26.316668	411.666656	1023.000000	1023.000000	2046.000000
37.180000	-0.008944	-5.285971	-2.016615	0.468947	-1.860723	-1.877580	0.000000	-10.000000	0.600000	-25.933334	402.833344	1023.000000	1023.000000	2046.000000
37.200001	-0.009461	-5.591576	-2.068408	0.458346	-1.957693	-2.023821	0.000000	-10.000000	0.575000	-25.550001	394.333344	1023.000000	1023.000000	2046.000000
37.220001	-0.010027	-5.925796	-2.183781	0.380214	-2.027236	-2.094993	0.000000	-10.000000	0.558333	-25.416668	385.666656	1023.000000	1023.000000	2046.000000
37.240002	-0.010431	-6.164962	-2.174035	0.196530	-2.108620	-2.078837	0.000000	-10.000000	0.566667	-25.250000	377.333344	1023.000000	1023.000000	2046.000000
37.259998	-0.011083	-6.549919	-2.156715	-0.120360	-2.148403	-2.124440	0.000000	-10.000000	0.583333	-25.766666	368.833344	1023.000000	1023.000000	2046.000000
37.279999	-0.011591	-6.850528	-2.067143	-0.440949	-2.219913	-2.122523	0.000000	-10.000000	0.616667	-26.283333	360.333344	1023.000000	1023.000000	2046.000000
37.299999	-0.012077	-7.137388	-1.979929	-0.776096	-2.276241	-2.105123	0.000000	-10.000000	0.641667	-26.933334	351.500000	1023.000000	1023.000000	2046.000000
37.320000	-0.012731	-7.524059	-1.980007	-1.046013	-2.279565	-2.218474	0.000000	-10.000000	0.633333	-26.816668	342.500000	1023.000000	1023.000000	2046.000000
37.340000	-0.013429	-7.936305	-1.978349	-1.268779	-2.350976	-2.338199	0.000000	-10.000000	0.600000	-26.516666	333.500000	1023.000000	1023.000000	2046.000000
37.360001	-0.014065	-8.312329	-1.974988	-1.444750	-2.389533	-2.503057	0.000000	-10.000000	0.566667	-26.100000	324.666656	1023.000000	1023.000000	2046.000000
37.380001	-0.014718	-8.698454	-2.086893	-1.524441	-2.450584	-2.636535	0.000000	-10.000000	0.550000	-25.516666	315.833344	1023.000000	1023.000000	2046.000000
37.400002	-0.015370	-9.083583	-2.134236	-1.635667	-2.608394	-2.705287	0.000000	-10.000000	0.550000	-25.133333	307.333344	1023.000000	1023.000000	2046.000000
37.419998	-0.016013	-9.463901	-2.233533	-1.712687	-2.640082	-2.877598	0.000000	-10.000000	0.541667	-24.533333	299.000000	1023.000000	1023.000000	2046.000000
37.439999	-0.016698	-9.868337	-2.375779	-1.788510	-2.708804	-2.995244	0.000000	-10.000000	0.541667	-24.383333	291.000000	1023.000000	1023.000000	2046.000000
37.459999	-0.017363	-10.261668	-2.462148	-1.880036	-2.839335	-3.080149	0.000000	-10.000000	0.533333	-23.900000	283.000000	1023.000000	1023.000000	2046.000000
37.480000	-0.017923	-10.592254	-2.637568	-1.916280	-2.848273	-3.190133	0.000000	-10.000000	0.525000	-23.750000	275.000000	1023.000000	1023.000000	2046.000000
37.500000	-0.018527	-10.949234	-2.788973	-1.944826	-2.997635	-3.217800	0.000000	-10.000000	0.500000	-23.283333	267.000000	1023.000000	1023.000000	2046.000000
37.520000	-0.018781	-11.099606	-2.819555	-1.997537	-3.078774	-3.203740	0.000000	-10.000000	0.475000	-23.183334	259.000000	1023.000000	1023.000000	2046.000000
37.540001	-0.019179	-11.334569	-2.985861	-1.931294	-3.137849	-3.279564	0.000000	-10.000000	0.458333	-23.000000	251.333328	1023.000000	1023.000000	2046.000000
37.560001	-0.019635	-11.604182	-3.114948	-1.892926	-3.263834	-3.332475	0.000000	-10.000000	0.450000	-23.133333	243.666672	1023.000000	1023.000000	2046.000000
37.580002	-0.019816	-11.711190	-3.135556	-1.919811	-3.335327	-3.320496	0.000000	-10.000000	0.450000	-23.133333	236.000000	1023.000000	1023.000000	2046.000000
37.599998	-0.020272	-11.980574	-3.319700	-1.872608	-3.399707	-3.388559	0.000000	-10.000000	0.450000	-23.166668	228.000000	1023.000000	1023.000000	2046.000000
37.619999	-0.020655	-12.207364	-3.400357	-1.878258	-3.567472	-3.361277	0.000000	-10.000000	0.450000	-23.066668	220.333328	1023.000000	1023.000000	2046.000000
37.639999	-0.020958	-12.386023	-3.504594	-1.856960	-3.668652	-3.355817	0.000000	-10.000000	0.441667	-22.983334	212.666672	1023.000000	1023.000000	2046.000000
37.660000	-0.021470	-12.688720	-3.683995	-1.848515	-3.770528	-3.385681	0.000000	-10.000000	0.441667	-22.883333	205.166672	1023.000000	1023.000000	2046.000000
37.680000	-0.021720	-12.836348	-3.710201	-1.848672	-3.945468	-3.332007	0.000000	-10.000000	0.433333	-22.766666	197.500000	1023.000000	1023.000000	2046.000000
37.700001	-0.022143	-13.086439	-3.919361	-1.803709	-3.981164	-3.382204	0.000000	-10.000000	0.441667	-22.516666	189.833328	1023.000000	1023.000000	2046.000000
37.720001	-0.022612	-13.363877	-4.068283	-1.796197	-4.160710	-3.338687	0.000000	-10.000000	0.433333	-22.250000	182.333328	1023.000000	1023.000000	2046.000000
37.740002	-0.022924	-13.548078	-4.174824	-1.782956	-4.256520	-3.333778	0.000000	-10.000000	0.433333	-22.000000	174.833328	1023.000000	1023.000000	2046.000000
37.759998	-0.023375	-13.814852	-4.361104	-1.735744	-4.375990	-3.342014	0.000000	-10.000000	0.416667	-21.833334	167.500000	1023.000000	1023.000000	2046.000000
37.779999	-0.023784	-14.056641	-4.467949	-1.738494	-4.585378	-3.264819	0.000000	-10.000000	0.416667	-21.533333	160.166672	1023.000000	1023.000000	2046.000000
37.799999	-0.024055	-14.216397	-4.647759	-1.700056	-4.532798	-3.335784	0.000000	-10.000000	0.408333	-21.116667	153.000000	1023.000000	1023.000000	2046.000000
37.820000	-0.024497	-14.477766	-4.809602	-1.654215	-4.684272	-3.329677	0.000000	-10.000000	0.408333	-20.716667	146.000000	1023.000000	1023.000000	2046.000000
37.840000	-0.024661	-14.574600	-4.906784	-1.613035	-4.802310	-3.252471	0.000000	-10.000000	0.400000	-20.266666	139.166672	1023.000000	1023.000000	2046.000000
37.860001	-0.024688	-14.590879	-5.002744	-1.513468	-4.792721	-3.281946	0.000000	-10.000000	0.391667	-19.799999	132.333328	1023.000000	1023.000000	2046.000000
37.880001	-0.024956	-14.749200	-5.178192	-1.398006	-4.902764	-3.270239	0.000000	-10.000000	0.375000	-19.299999	125.833336	1023.000000	1023.000000	2046.000000
37.900002	-0.024944	-14.742176	-5.239627	-1.364547	-4.967960	-3.170042	0.000000	-10.000000	0.358333	-18.966667	119.333336	1023.000000	1023.000000	2046.000000
37.919998	-0.025440	-15.035323	-5.519540	-1.281444	-5.040228	-3.194110	0.000000	-10.000000	0.350000	-18.683332	113.000000	1023.000000	1023.000000	2046.000000
37.939999	-0.025625	-15.144600	-5.604159	-1.241940	-5.166255	-3.132247	0.000000	-10.000000	0.350000	-18.383333	106.666664	1023.000000	1023.000000	2046.000000
37.959999	-0.025855	-15.280478	-5.742803	-1.166971	-5.218671	-3.152033	0.000000	-10.000000	0.341667	-17.933332	100.500000	1023.000000	1023.000000	2046.000000
37.980000	-0.026172	-15.467726	-6.007319	-1.004522	-5.297581	-3.158303	0.000000	-10.000000	0.325000	-17.383333	94.500000	1023.000000	1023.000000	2046.000000
38.000000	-0.026234	-15.504403	-6.103451	-0.958896	-5.368417	-3.073639	0.000000	-10.000000	0.300000	-16.883333	88.833336	1023.000000	1023.000000	2046.000000
38.020000	-0.026623	-15.734071	-6.240740	-0.908270	-5.377944	-3.207117	0.000000	-10.000000	0.283333	-16.366667	83.166664	1023.000000	1023.000000	2046.000000
38.040001	-0.027959	-16.523638	-6.545941	-1.058146	-5.549887	-3.369664	0.000000	-10.000000	0.275000	-15.766666	77.833336	1023.000000	1023.000000	2046.000000
38.060001	-0.029645	-17.519993	-6.808223	-1.314096	-5.845772	-3.551902	0.000000	-10.000000	0.266667	-15.333333	72.500000	1023.000000	1023.000000	2046.000000
38.080002	-0.031471	-18.599110	-7.316018	-1.420593	-6.042775	-3.819724	0.000000	-10.000000	0.250000	-14.866667	67.333336	1023.000000	1023.000000	2046.000000
38.099998	-0.033034	-19.523081	-7.701880	-1.473322	-6.389396	-3.958482	0.000000	-10.000000	0.233333	-14.216666	62.333332	1023.000000	1023.000000	2046.000000
38.119999	-0.034106	-20.156542	-8.124416	-1.499012	-6.479916	-4.053197	0.000000	-10.000000	0.225000	-13.583333	57.500000	1023.000000	1023.000000	2046.000000
38.139999	-0.035045	-20.711372	-8.373591	-1.522657	-6.688581	-4.126542	0.000000	-10.000000	0.225000	-13.066667	53.166668	1023.000000	1023.000000	2046.000000
38.160000	-0.035555	-21.012901	-8.593583	-1.471288	-6.781609	-4.166420	0.000000	-10.000000	0.216667	-13.000000	48.666668	1023.000000	1023.000000	2046.000000
38.180000	-0.036025	-21.290991	-8.782018	-1.419645	-6.844189	-4.245139	0.000000	-10.000000	0.191667	-12.750000	44.333332	1023.000000	1023.000000	2046.000000
38.200001	-0.036546	-21.598806	-9.038503	-1.294781	-6.932758	-4.332764	0.000000	-10.000000	0.166667	-12.583334	40.000000	1023.000000	1023.000000	2046.000000
38.220001	-0.036788	-21.741531	-9.184904	-1.215635	-7.018237	-4.322755	0.000000	-10.000000	0.150000	-12.150001	36.000000	1023.000000	1023.000000	2046.000000
38.240002	-0.037000	-21.867039	-9.388108	-1.077325	-7.005777	-4.395828	0.000000	-10.000000	0.150000	-11.566667	32.000000	1023.000000	1023.000000	2046.000000
38.259998	-0.037294	-22.040663	-9.537686	-0.987389	-7.112401	-4.403187	0.000000	-10.000000	0.133333	-10.750000	28.000000	1023.000000	1023.000000	2046.000000
38.279999	-0.037367	-22.084082	-9.567282	-0.960843	-7.139739	-4.416218	0.000000	-10.000000	0.116667	-10.000000	24.333334	1023.000000	1023.000000	2046.000000
38.299999	-0.037625	-22.236231	-9.660634	-0.959817	-7.175662	-4.440117	0.000000	-10.000000	0.108333	-9.316667	20.000000	1023.000000	1023.000000	2046.000000
38.320000	-0.037653	-22.253178	-9.513081	-1.140178	-7.273727	-4.326191	0.000000	-10.000000	0.116667	-8.916667	17.000000	1023.000000	1023.000000	2046.000000
38.340000	-0.037810	-22.345848	-9.447659	-1.412613	-7.247990	-4.237584	0.000000	-10.000000	0.133333	-9.133333	14.000000	1023.000000	1023.000000	2046.000000
38.360001	-0.038151	-22.547529	-9.328493	-1.735110	-7.337666	-4.146260	0.000000	-10.000000	0.141667	-10.050000	11.833333	1023.000000	1023.000000	2046.000000
38.380001	-0.038123	-22.530436	-9.133271	-2.062807	-7.343851	-3.990506	0.000000	-10.000000	0.150000	-10.833334	8.500000	1023.000000	1023.000000	2046.000000
38.400002	-0.038463	-22.731728	-9.062797	-2.302969	-7.357127	-4.008834	0.000000	-10.000000	0.150000	-11.133333	4.833333	1023.000000	1023.000000	2046.000000
38.419998	-0.038699	-22.871254	-8.985086	-2.457554	-7.376560	-4.052054	0.000000	-10.000000	0.141667	-10.633333	1.500000	1023.000000	1023.000000	2046.000000
38.439999	-0.038922	-23.002853	-8.862559	-2.696961	-7.413207	-4.030127	0.000000	-10.000000	0.141667	-9.966667	-1.833333	1023.000000	1023.000000	2046.000000
38.459999	-0.039222	-23.180494	-8.943707	-2.702081	-7.399595	-4.135111	0.000000	-10.000000	0.125000	-9.116667	-4.833333	1023.000000	1023.000000	2046.000000
38.480000	-0.039463	-23.322372	-8.907954	-2.768271	-7.540321	-4.105825	0.000000	-10.000000	0.116667	-8.366667	-7.833333	1023.000000	1023.000000	2046.000000
38.500000	-0.039719	-23.473892	-8.862606	-2.877813	-7.613122	-4.120352	0.000000	-10.000000	0.091667	-7.683333	-10.666667	1023.000000	1023.000000	2046.000000
38.520000	-0.039966	-23.620115	-8.940536	-2.874233	-7.589981	-4.215366	0.000000	-10.000000	0.091667	-7.016667	-13.166667	1023.000000	1023.000000	2046.000000
38.540001	-0.040079	-23.686419	-8.930690	-2.940970	-7.631798	-4.182961	0.000000	-10.000000	0.091667	-6.116667	-15.500000	1023.000000	1023.000000	2046.000000
38.560001	-0.040278	-23.804071	-9.012813	-2.987661	-7.624852	-4.178746	0.000000	-10.000000	0.083333	-4.900000	-17.500000	1023.000000	1023.000000	2046.000000
38.580002	-0.040205	-23.760925	-8.984079	-2.973373	-7.608348	-4.195126	0.000000	-10.000000	0.066667	-3.100000	-19.000000	1023.000000	1023.000000	2046.000000
38.599998	-0.040142	-23.723677	-8.989357	-2.993128	-7.606512	-4.134679	0.000000	-10.000000	0.050000	-0.733333	-19.833334	1023.000000	1023.000000	2046.000000
38.619999	-0.039836	-23.543095	-8.941999	-2.954791	-7.505022	-4.141282	0.000000	-10.000000	0.050000	1.583333	-20.000000	1023.000000	1023.000000	2046.000000
38.639999	-0.039456	-23.318289	-8.918782	-2.846972	-7.455931	-4.096602	0.000000	-10.000000	0.033333	4.066667	-20.000000	1023.000000	1023.000000	2046.000000
38.660000	-0.038912	-22.997242	-8.717970	-2.850892	-7.358920	-4.069461	0.000000	-10.000000	0.016667	6.783333	-20.000000	1023.000000	1023.000000	2046.000000
38.680000	-0.038293	-22.631151	-8.675567	-2.726044	-7.219911	-4.009629	0.000000	-10.000000	-0.025000	9.983334	-20.000000	1023.000000	1023.000000	2046.000000
38.700001	-0.037562	-22.198954	-8.558551	-2.601124	-7.101487	-3.937791	0.000000	-10.000000	-0.075000	13.050000	-20.000000	1023.000000	1023.000000	2046.000000
38.720001	-0.036809	-21.754364	-8.425969	-2.559319	-6.907832	-3.861244	0.000000	-10.000000	-0.133333	15.633334	-20.000000	1023.000000	1023.000000	2046.000000
38.740002	-0.036090	-21.329185	-8.270508	-2.470077	-6.803495	-3.785105	0.000000	-10.000000	-0.191667	18.033333	-12.666667	1023.000000	1023.000000	2046.000000
38.759998	-0.035278	-20.849440	-8.162034	-2.352981	-6.640297	-3.694129	0.000000	-10.000000	-0.241667	20.050001	2.666667	1023.000000	1023.000000	2046.000000
38.779999	-0.034433	-20.349995	-7.980779	-2.324737	-6.477604	-3.566873	0.000000	-10.000000	-0.291667	21.800001	20.333334	1023.000000	1023.000000	2046.000000
38.799999	-0.033743	-19.942057	-7.838005	-2.234353	-6.400691	-3.469009	0.000000	-10.000000	-0.316667	22.966667	33.166668	1023.000000	1023.000000	2046.000000
38.820000	-0.032787	-19.376875	-7.701614	-2.100987	-6.210595	-3.363679	0.000000	-10.000000	-0.333333	23.866667	40.500000	1023.000000	1023.000000	2046.000000
38.840000	-0.031997	-18.910234	-7.520537	-2.068288	-6.069201	-3.252208	0.000000	-10.000000	-0.350000	24.466667	48.333332	1023.000000	1023.000000	2046.000000
38.860001	-0.031100	-18.380362	-7.378756	-1.945105	-5.923259	-3.133242	0.000000	-10.000000	-0.375000	25.000000	56.500000	1023.000000	1023.000000	2046.000000
38.880001	-0.030096	-17.786842	-7.187287	-1.854894	-5.710429	-3.034232	0.000000	-10.000000	-0.391667	25.350000	64.833336	1023.000000	1023.000000	2046.000000
38.900002	-0.029365	-17.354891	-7.050229	-1.747746	-5.566362	-2.990553	0.000000	-10.000000	-0.400000	25.600000	73.333336	1023.000000	1023.000000	2046.000000
38.919998	-0.028184	-16.656687	-6.860966	-1.578122	-5.359213	-2.858385	0.000000	-10.000000	-0.400000	25.800001	81.666664	1023.000000	1023.000000	2046.000000
38.939999	-0.027138	-16.038382	-6.614066	-1.465600	-5.204163	-2.754554	0.000000	-10.000000	-0.383333	26.066668	90.333336	1023.000000	1023.000000	2046.000000
38.959999	-0.026368	-15.583535	-6.456327	-1.376224	-5.073448	-2.677536	0.000000	-10.000000	-0.375000	26.283333	98.833336	1023.000000	1023.000000	2046.000000
38.980000	-0.025223	-14.906985	-6.346853	-1.182341	-4.867254	-2.510538	0.000000	-10.000000	-0.358333	26.266666	107.666664	1023.000000	1023.000000	2046.000000
39.000000	-0.024717	-14.607728	-6.169289	-1.165916	-4.812923	-2.459600	0.000000	-10.000000	-0.366667	26.150000	116.333336	1023.000000	1023.000000	2046.000000
39.020000	-0.023758	-14.040811	-5.976069	-1.057596	-4.641037	-2.366108	0.000000	-10.000000	-0.366667	26.166668	125.166664	1023.000000	1023.000000	2046.000000
39.040001	-0.022782	-13.464235	-5.869286	-0.842082	-4.568037	-2.184831	0.000000	-10.000000	-0.366667	26.316668	133.833328	1023.000000	1023.000000	2046.000000
39.060001	-0.021773	-12.867881	-5.728409	-0.736024	-4.362864	-2.040584	0.000000	-10.000000	-0.358333	26.433334	142.666672	1023.000000	1023.000000	2046.000000
39.080002	-0.021006	-12.414409	-5.607985	-0.591074	-4.286251	-1.929099	0.000000	-10.000000	-0.350000	26.233334	151.500000	1023.000000	1023.000000	2046.000000
39.099998	-0.020730	-12.251393	-5.617098	-0.530931	-4.120625	-1.982740	0.000000	-10.000000	-0.366667	25.966667	160.333328	1023.000000	1023.000000	2046.000000
39.119999	-0.021510	-12.712190	-5.693064	-0.692453	-4.131788	-2.194886	0.000000	-10.000000	-0.350000	25.633333	169.166672	1023.000000	1023.000000	2046.000000
39.139999	-0.022489	-13.291156	-5.890162	-0.801328	-4.288073	-2.311594	0.000000	-10.000000	-0.366667	25.299999	177.666672	1023.000000	1023.000000	2046.000000
39.160000	-0.023075	-13.637101	-6.134587	-0.776052	-4.361893	-2.364568	0.000000	-10.000000	-0.350000	25.100000	186.333328	1023.000000	1023.000000	2046.000000
39.180000	-0.023354	-13.802215	-6.262792	-0.773005	-4.394961	-2.371456	0.000000	-10.000000	-0.366667	25.050001	194.666672	1023.000000	1023.000000	2046.000000
39.200001	-0.023432	-13.848407	-6.355945	-0.676075	-4.409987	-2.406399	0.000000	-10.000000	-0.366667	25.233334	203.000000	1023.000000	1023.000000	2046.000000
39.220001	-0.022967	-13.573726	-6.416700	-0.504895	-4.306677	-2.345453	0.000000	-10.000000	-0.391667	25.433332	211.333328	1023.000000	1023.000000	2046.000000
39.240002	-0.022563	-13.334491	-6.357907	-0.358358	-4.275088	-2.343138	0.000000	-10.000000	-0.391667	25.750000	219.666672	1023.000000	1023.000000	2046.000000
39.259998	-0.022101	-13.061684	-6.316375	-0.208943	-4.258579	-2.277786	0.000000	-10.000000	-0.391667	26.033333	228.333328	1023.000000	1023.000000	2046.000000
39.279999	-0.021258	-12.563693	-6.249801	0.016868	-4.145512	-2.185249	0.000000	-10.000000	-0.383333	26.383333	237.000000	1023.000000	1023.000000	2046.000000
39.299999	-0.020712	-12.240515	-6.181810	0.232426	-4.090933	-2.200198	0.000000	-10.000000	-0.400000	26.383333	245.833328	1023.000000	1023.000000	2046.000000
39.320000	-0.019831	-11.720236	-6.090734	0.400983	-3.993655	-2.036830	0.000000	-10.000000	-0.400000	26.516666	254.666672	1023.000000	1023.000000	2046.000000
39.340000	-0.018902	-11.170988	-5.919660	0.583024	-3.834709	-1.999643	0.000000	-10.000000	-0.400000	26.500000	263.333344	1023.000000	1023.000000	2046.000000
39.360001	-0.018242	-10.780906	-5.770674	0.642050	-3.783055	-1.869227	0.000000	-10.000000	-0.391667	26.650000	272.166656	1023.000000	1023.000000	2046.000000
39.380001	-0.017167	-10.145433	-5.540974	0.704425	-3.656723	-1.652161	0.000000	-10.000000	-0.375000	26.650000	281.000000	1023.000000	1023.000000	2046.000000
39.400002	-0.016248	-9.602391	-5.244366	0.590461	-3.485528	-1.462958	0.000000	-10.000000	-0.358333	26.583334	290.000000	1023.000000	1023.000000	2046.000000
39.419998	-0.015549	-9.189694	-4.923175	0.354209	-3.404883	-1.215845	0.000000	-10.000000	-0.341667	26.033333	299.000000	1023.000000	1023.000000	2046.000000
39.439999	-0.014542	-8.594072	-4.572574	0.239884	-3.277830	-0.983553	0.000000	-10.000000	-0.341667	25.400000	307.666656	1023.000000	1023.000000	2046.000000
39.459999	-0.013623	-8.051321	-4.167757	0.033531	-3.062153	-0.854943	0.000000	-10.000000	-0.325000	24.766666	316.333344	1023.000000	1023.000000	2046.000000
39.480000	-0.012970	-7.665242	-3.831920	-0.197559	-2.931954	-0.703808	0.000000	-10.000000	-0.316667	24.150000	324.666656	1023.000000	1023.000000	2046.000000
39.500000	-0.012083	-7.141172	-3.515388	-0.224968	-2.769004	-0.631813	0.000000	-10.000000	-0.316667	23.983334	333.000000	1023.000000	1023.000000	2046.000000
39.520000	-0.011275	-6.663349	-3.202656	-0.263516	-2.592704	-0.604472	0.000000	-10.000000	-0.333333	24.016666	341.000000	1023.000000	1023.000000	2046.000000
39.540001	-0.010593	-6.260182	-2.965772	-0.294682	-2.518816	-0.480912	0.000000	-10.000000	-0.350000	24.816668	349.000000	1023.000000	1023.000000	2046.000000
39.560001	-0.009645	-5.700165	-2.749078	-0.198421	-2.316824	-0.435842	0.000000	-10.000000	-0.366667	25.116667	357.000000	1023.000000	1023.000000	2046.000000
39.580002	-0.008971	-5.301678	-2.472682	-0.248265	-2.216034	-0.364698	0.000000	-10.000000	-0.383333	25.533333	365.333344	1023.000000	1023.000000	2046.000000
39.599998	-0.008314	-4.913522	-2.302718	-0.214804	-2.132942	-0.263058	0.000000	-10.000000	-0.400000	25.883333	373.666656	1023.000000	1023.000000	2046.000000
39.619999	-0.007406	-4.376698	-2.070177	-0.170740	-1.978555	-0.157226	0.000000	-10.000000	-0.383333	26.266666	382.333344	1023.000000	1023.000000	2046.000000
39.639999	-0.006563	-3.878837	-1.837054	-0.149600	-1.795209	-0.096974	0.000000	-10.000000	-0.383333	26.266666	391.000000	1023.000000	1023.000000	2046.000000
39.660000	-0.005820	-3.439820	-1.615959	-0.149110	-1.722202	0.047451	0.000000	-10.000000	-0.366667	26.166668	399.833344	1023.000000	1023.000000	2046.000000
39.680000	-0.004715	-2.786676	-1.444326	-0.008324	-1.539806	0.205780	0.000000	-10.000000	-0.366667	26.166668	408.666656	1023.000000	1023.000000	2046.000000
39.700001	-0.003584	-2.118182	-1.204360	0.077216	-1.352588	0.361550	0.000000	-10.000000	-0.350000	26.183334	417.333344	1023.000000	1023.000000	2046.000000
39.720001	-0.002607	-1.540787	-0.918423	0.138721	-1.281989	0.520903	0.000000	-10.000000	-0.350000	26.000000	426.166656	1023.000000	1023.000000	2046.000000
39.740002	-0.001435	-0.847852	-0.702572	0.321593	-1.162022	0.695149	0.000000	-10.000000	-0.358333	25.600000	434.833344	1023.000000	1023.000000	2046.000000
39.759998	-0.000162	-0.095982	-0.401936	0.388096	-0.917697	0.835554	0.000000	-10.000000	-0.358333	25.316668	443.500000	1023.000000	1023.000000	2046.000000
39.779999	0.000755	0.445972	-0.179023	0.467008	-0.804117	0.962104	0.000000	-10.000000	-0.375000	25.216667	451.833344	1023.000000	1023.000000	2046.000000
39.799999	0.001904	1.125172	0.016425	0.604576	-0.655903	1.160075	0.000000	-10.000000	-0.375000	25.333334	460.333344	1023.000000	1023.000000	2046.000000
39.820000	0.003091	1.826741	0.251628	0.674915	-0.425284	1.325481	0.000000	-10.000000	-0.375000	25.366667	468.666656	1023.000000	1023.000000	2046.000000
39.840000	0.004137	2.444720	0.531613	0.744428	-0.302861	1.471539	0.000000	-10.000000	-0.358333	25.000000	477.333344	1023.000000	1023.000000	2046.000000
39.860001	0.005111	3.020600	0.693760	0.879377	-0.194425	1.641888	0.000000	-10.000000	-0.350000	24.633333	483.000000	1023.000000	1023.000000	2046.000000
39.880001	0.006270	3.705843	0.912335	0.993821	-0.001729	1.801416	0.000000	-10.000000	-0.333333	24.233334	491.333344	1023.000000	1023.000000	2046.000000
39.900002	0.007188	4.247982	1.173923	1.008048	0.120293	1.945717	0.000000	-10.000000	-0.316667	24.033333	499.333344	1023.000000	1023.000000	2046.000000
39.919998	0.008076	4.772675	1.367365	1.100018	0.203207	2.102085	0.000000	-10.000000	-0.283333	23.516666	510.000000	1023.000000	1023.000000	2046.000000
39.939999	0.009198	5.436066	1.569299	1.246016	0.382012	2.238740	0.000000	-10.000000	-0.258333	22.983334	518.000000	1023.000000	1023.000000	2046.000000
39.959999	0.010239	6.051016	1.818153	1.317465	0.535788	2.379611	0.000000	-10.000000	-0.225000	21.983334	526.000000	1023.000000	1023.000000	2046.000000
39.980000	0.011421	6.749722	2.042581	1.514477	0.667753	2.524911	0.000000	-10.000000	-0.208333	21.400000	533.666687	1023.000000	1023.000000	2046.000000
40.000000	0.012680	7.493592	2.285140	1.702098	0.823381	2.682973	0.000000	-10.000000	-0.191667	20.800001	541.000000	1023.000000	1023.000000	2046.000000
40.020000	0.013682	8.086296	2.524826	1.733442	0.913920	2.914109	0.000000	-10.000000	-0.183333	20.350000	548.000000	1023.000000	1023.000000	2046.000000
40.040001	0.014560	8.604818	2.641723	1.892701	1.005332	3.065062	0.000000	-10.000000	-0.166667	19.716667	554.833313	1023.000000	1023.000000	2046.000000
40.060001	0.015657	9.253029	2.864663	2.025386	1.191122	3.171857	0.000000	-10.000000	-0.141667	18.716667	561.500000	1023.000000	1023.000000	2046.000000
40.080002	0.016415	9.701077	3.033621	2.091189	1.204215	3.372051	0.000000	-10.000000	-0.100000	17.783333	568.000000	1023.000000	1023.000000	2046.000000
40.099998	0.017331	10.242712	3.100293	2.281094	1.289946	3.571379	0.000000	-10.000000	-0.058333	16.516666	574.000000	1023.000000	1023.000000	2046.000000
40.119999	0.018130	10.715056	3.247204	2.359818	1.372051	3.735983	0.000000	-10.000000	-0.025000	15.250000	579.666687	1023.000000	1023.000000	2046.000000
40.139999	0.018429	10.891832	3.329564	2.365421	1.513829	3.683019	0.000000	-10.000000	-0.016667	13.916667	584.833313	1023.000000	1023.000000	2046.000000
40.160000	0.017462	10.319777	3.226791	2.208239	1.444443	3.440303	0.000000	-10.000000	-0.016667	12.766667	589.666687	1023.000000	1023.000000	2046.000000
40.180000	0.016087	9.507228	3.020709	2.041337	1.274652	3.170530	0.000000	-10.000000	-0.016667	11.266667	594.333313	1023.000000	1023.000000	2046.000000
40.200001	0.014524	8.583569	2.660309	1.962790	1.039076	2.921394	0.000000	-10.000000	-0.008333	9.983334	598.333313	1023.000000	1023.000000	2046.000000
40.220001	0.013493	7.974344	2.325678	1.955539	0.865575	2.827552	0.000000	-10.000000	0.008333	8.816667	602.000000	1023.000000	1023.000000	2046.000000
40.240002	0.012959	7.658813	2.109333	2.008042	0.725349	2.816089	0.000000	-10.000000	0.016667	8.366667	605.000000	1023.000000	1023.000000	2046.000000
40.259998	0.012524	7.401753	1.912326	2.108906	0.640734	2.739787	0.000000	-10.000000	0.016667	8.133333	607.833313	1023.000000	1023.000000	2046.000000
40.279999	0.012284	7.259882	1.816898	2.202557	0.556313	2.684114	0.000000	-10.000000	0.025000	7.883334	610.666687	1023.000000	1023.000000	2046.000000
40.299999	0.012171	7.193354	1.685472	2.326243	0.502238	2.679401	0.000000	-10.000000	0.033333	7.266667	613.333313	1023.000000	1023.000000	2046.000000
40.320000	0.012087	7.143443	1.613591	2.487861	0.442492	2.599499	0.000000	-10.000000	0.058333	5.900000	616.000000	1023.000000	1023.000000	2046.000000
40.340000	0.011962	7.069752	1.495285	2.583680	0.453036	2.537751	0.000000	-10.000000	0.075000	3.416667	618.166687	1023.000000	1023.000000	2046.000000
40.360001	0.011803	6.975328	1.366091	2.722479	0.396546	2.490212	0.000000	-10.000000	0.091667	0.583333	619.500000	1023.000000	1023.000000	2046.000000
40.380001	0.011833	6.993223	1.347163	2.788181	0.354314	2.503565	0.000000	-10.000000	0.100000	-2.033333	620.000000	1023.000000	1023.000000	2046.000000
40.400002	0.011685	6.906041	1.303348	2.837631	0.285816	2.479246	0.000000	-10.000000	0.100000	-4.483334	620.000000	1023.000000	1023.000000	2046.000000
40.419998	0.011459	6.772564	1.229449	2.800241	0.286834	2.456041	0.000000	-10.000000	0.116667	-7.066667	620.000000	1023.000000	1023.000000	2046.000000
40.439999	0.011374	6.721850	1.248252	2.685060	0.297532	2.491005	0.000000	-10.000000	0.158333	-10.050000	620.000000	1023.000000	1023.000000	2046.000000
40.459999	0.010902	6.443225	1.423962	2.284266	0.162447	2.572550	0.000000	-10.000000	0.225000	-13.000000	620.000000	1023.000000	1023.000000	2046.000000
40.480000	0.010547	6.233273	1.505697	1.948973	0.209980	2.568622	0.000000	-10.000000	0.308333	-15.883334	620.000000	1023.000000	1023.000000	2046.000000
40.500000	0.010191	6.022812	1.624711	1.640428	0.185150	2.572523	0.000000	-10.000000	0.366667	-18.483334	612.166687	1023.000000	1023.000000	2046.000000
40.520000	0.009649	5.702353	1.782667	1.257437	0.165259	2.496990	0.000000	-10.000000	0.408333	-20.283333	602.000000	1023.000000	1023.000000	2046.000000
40.540001	0.009051	5.349416	1.827654	0.970713	0.237880	2.313169	0.000000	-10.000000	0.425000	-21.450001	589.500000	1023.000000	1023.000000	2046.000000
40.560001	0.008276	4.891085	1.886044	0.677105	0.200311	2.127625	0.000000	-10.000000	0.441667	-22.050001	582.333313	1023.000000	1023.000000	2046.000000
40.580002	0.007518	4.443385	1.920580	0.452026	0.134709	1.936069	0.000000	-10.000000	0.450000	-22.666668	575.000000	1023.000000	1023.000000	2046.000000
40.599998	0.006793	4.014946	1.919324	0.276213	0.069450	1.749959	0.000000	-10.000000	0.466667	-23.050001	567.500000	1023.000000	1023.000000	2046.000000
40.619999	0.006044	3.572278	1.836439	0.122526	0.028443	1.584870	0.000000	-10.000000	0.483333	-23.516666	559.833313	1023.000000	1023.000000	2046.000000
40.639999	0.005212	3.080339	1.797122	-0.033419	-0.093357	1.409993	0.000000	-10.000000	0.500000	-23.866667	552.000000	1023.000000	1023.000000	2046.000000
40.660000	0.004407	2.604723	1.744924	-0.230346	-0.123064	1.213209	0.000000	-10.000000	0.516667	-24.200001	544.000000	1023.000000	1023.000000	2046.000000
40.680000	0.003644	2.153370	1.614030	-0.354515	-0.143539	1.037392	0.000000	-10.000000	0.541667	-24.550001	536.000000	1023.000000	1023.000000	2046.000000
40.700001	0.002863	1.692190	1.553276	-0.471483	-0.272978	0.883375	0.000000	-10.000000	0.575000	-24.883333	527.666687	1023.000000	1023.000000	2046.000000
40.720001	0.002257	1.334130	1.484372	-0.577280	-0.309861	0.736899	0.000000	-10.000000	0.591667	-25.250000	519.333313	1023.000000	1023.000000	2046.000000
40.740002	0.001724	1.018608	1.367164	-0.603511	-0.342399	0.597353	0.000000	-10.000000	0.600000	-25.816668	510.666656	1023.000000	1023.000000	2046.000000
40.759998	0.001205	0.711963	1.274706	-0.611862	-0.423456	0.472575	0.000000	-10.000000	0.600000	-26.166668	502.166656	1023.000000	1023.000000	2046.000000
40.779999	0.000711	0.420025	1.225945	-0.692530	-0.513843	0.400454	0.000000	-10.000000	0.600000	-26.516666	493.333344	1023.000000	1023.000000	2046.000000
40.799999	0.000334	0.197671	1.062647	-0.647447	-0.514828	0.297299	0.000000	-10.000000	0.616667	-26.466667	484.666656	1023.000000	1023.000000	2046.000000
40.820000	0.000016	0.009738	1.018456	-0.640055	-0.557155	0.188491	0.000000	-10.000000	0.616667	-26.416668	475.833344	1023.000000	1023.000000	2046.000000
40.840000	-0.000439	-0.259641	0.997917	-0.689383	-0.678996	0.110821	0.000000	-10.000000	0.616667	-26.300001	467.000000	1023.000000	1023.000000	2046.000000
40.860001	-0.000779	-0.460116	0.782237	-0.612026	-0.673512	0.043184	0.000000	-10.000000	0.600000	-26.233334	461.000000	1023.000000	1023.000000	2046.000000
40.880001	-0.001216	-0.718570	0.661698	-0.622974	-0.710439	-0.046855	0.000000	-10.000000	0.583333	-26.000000	452.333344	1023.000000	1023.000000	2046.000000
40.900002	-0.001752	-1.035376	0.594678	-0.658776	-0.867549	-0.103730	0.000000	-10.000000	0.566667	-25.616667	443.833344	1023.000000	1023.000000	2046.000000
40.919998	-0.002013	-1.189530	0.458658	-0.626679	-0.885233	-0.136276	0.000000	-10.000000	0.550000	-25.233334	432.500000	1023.000000	1023.000000	2046.000000
40.939999	-0.002632	-1.555719	0.338714	-0.667295	-1.016049	-0.211090	0.000000	-10.000000	0.550000	-25.050001	424.166656	1023.000000	1023.000000	2046.000000
40.959999	-0.003047	-1.800826	0.209433	-0.671328	-1.050997	-0.287933	0.000000	-10.000000	0.558333	-24.966667	415.666656	1023.000000	1023.000000	2046.000000
40.980000	-0.003446	-2.036552	0.025320	-0.624967	-1.092003	-0.344903	0.000000	-10.000000	0.558333	-24.783335	407.333344	1023.000000	1023.000000	2046.000000
41.000000	-0.004028	-2.380425	-0.058160	-0.669975	-1.238067	-0.414223	0.000000	-10.000000	0.558333	-24.816668	399.000000	1023.000000	1023.000000	2046.000000
41.020000	-0.004404	-2.602871	-0.214725	-0.634420	-1.279234	-0.474492	0.000000	-10.000000	0.558333	-24.766668	390.833344	1023.000000	1023.000000	2046.000000
41.040001	-0.004651	-2.748446	-0.368336	-0.527823	-1.285485	-0.566801	0.000000	-10.000000	0.558333	-24.850000	382.500000	1023.000000	1023.000000	2046.000000
41.060001	-0.005124	-3.027992	-0.458614	-0.505362	-1.464084	-0.599932	0.000000	-10.000000	0.558333	-24.816668	374.166656	1023.000000	1023.000000	2046.000000
41.080002	-0.005463	-3.228714	-0.674511	-0.419993	-1.498154	-0.636056	0.000000	-10.000000	0.550000	-24.850000	366.000000	1023.000000	1023.000000	2046.000000
41.099998	-0.005831	-3.446239	-0.827469	-0.387298	-1.619788	-0.611685	0.000000	-10.000000	0.550000	-24.816668	357.666656	1023.000000	1023.000000	2046.000000
41.119999	-0.006571	-3.883693	-1.050472	-0.380498	-1.787291	-0.665433	0.000000	-10.000000	0.550000	-24.833334	349.333344	1023.000000	1023.000000	2046.000000
41.139999	-0.006855	-4.051196	-1.201401	-0.269783	-1.821925	-0.758086	0.000000	-10.000000	0.550000	-24.800001	341.000000	1023.000000	1023.000000	2046.000000
41.160000	-0.007307	-4.318632	-1.332018	-0.229748	-1.992310	-0.764556	0.000000	-10.000000	0.550000	-25.000000	332.833344	1023.000000	1023.000000	2046.000000
41.180000	-0.007711	-4.557468	-1.543338	-0.183066	-2.062403	-0.768660	0.000000	-10.000000	0.550000	-25.150002	324.500000	1023.000000	1023.000000	2046.000000
41.200001	-0.008226	-4.861757	-1.738710	-0.081559	-2.076540	-0.964948	0.000000	-10.000000	0.566667	-25.516668	316.000000	1023.000000	1023.000000	2046.000000
41.220001	-0.009477	-5.601005	-1.914587	-0.272882	-2.255065	-1.158471	0.000000	-10.000000	0.566667	-25.350000	307.500000	1023.000000	1023.000000	2046.000000
41.240002	-0.011446	-6.764812	-2.314665	-0.461508	-2.468307	-1.520333	0.000000	-10.000000	0.583333	-25.500000	299.166656	1023.000000	1023.000000	2046.000000
41.259998	-0.013614	-8.045961	-2.749775	-0.651212	-2.759342	-1.885633	0.000000	-10.000000	0.566667	-25.216667	290.666656	1023.000000	1023.000000	2046.000000
41.279999	-0.015780	-9.325695	-3.246820	-0.816384	-3.135361	-2.127130	0.000000	-10.000000	0.566667	-25.133333	282.333344	1023.000000	1023.000000	2046.000000
41.299999	-0.017365	-10.262476	-3.781541	-0.812678	-3.332962	-2.335296	0.000000	-10.000000	0.550000	-24.650002	273.833344	1023.000000	1023.000000	2046.000000
41.320000	-0.018690	-11.045581	-4.127643	-0.854070	-3.579727	-2.484141	0.000000	-10.000000	0.533333	-24.300001	265.500000	1023.000000	1023.000000	2046.000000
41.340000	-0.019804	-11.703913	-4.465772	-0.861957	-3.821358	-2.554826	0.000000	-10.000000	0.516667	-23.983334	257.166656	1023.000000	1023.000000	2046.000000
41.360001	-0.020493	-12.111481	-4.780679	-0.793247	-3.883144	-2.654411	0.000000	-10.000000	0.508333	-23.616667	249.166672	1023.000000	1023.000000	2046.000000
41.380001	-0.021348	-12.616926	-5.020531	-0.719076	-4.085120	-2.792200	0.000000	-10.000000	0.516667	-23.300001	241.500000	1023.000000	1023.000000	2046.000000
41.400002	-0.022049	-13.031219	-5.326037	-0.603485	-4.197537	-2.904160	0.000000	-10.000000	0.516667	-23.083334	233.833328	1023.000000	1023.000000	2046.000000
41.419998	-0.022521	-13.309874	-5.554553	-0.513884	-4.251578	-2.989859	0.000000	-10.000000	0.483333	-22.750000	226.000000	1023.000000	1023.000000	2046.000000
41.439999	-0.023159	-13.687135	-5.761315	-0.441730	-4.416135	-3.067955	0.000000	-10.000000	0.450000	-22.266666	218.333328	1023.000000	1023.000000	2046.000000
41.459999	-0.023516	-13.897780	-5.936203	-0.358463	-4.485376	-3.117738	0.000000	-10.000000	0.416667	-21.700001	210.833328	1023.000000	1023.000000	2046.000000
41.480000	-0.024016	-14.193510	-6.100890	-0.328486	-4.556642	-3.207493	0.000000	-10.000000	0.408333	-21.216667	203.666672	1023.000000	1023.000000	2046.000000
41.500000	-0.024365	-14.399984	-6.108866	-0.437610	-4.665792	-3.187716	0.000000	-10.000000	0.400000	-20.983334	196.500000	1023.000000	1023.000000	2046.000000
41.520000	-0.024789	-14.650222	-6.128706	-0.652797	-4.772276	-3.096443	0.000000	-10.000000	0.408333	-20.916668	189.500000	1023.000000	1023.000000	2046.000000
41.540001	-0.025163	-14.871254	-6.101238	-0.936269	-4.768370	-3.065377	0.000000	-10.000000	0.425000	-21.483334	182.500000	1023.000000	1023.000000	2046.000000
41.560001	-0.025622	-15.142545	-5.973197	-1.292322	-4.945718	-2.931307	0.000000	-10.000000	0.441667	-22.100000	175.333328	1023.000000	1023.000000	2046.000000
41.580002	-0.026144	-15.450851	-5.964861	-1.581928	-4.992767	-2.911297	0.000000	-10.000000	0.433333	-22.383333	168.000000	1023.000000	1023.000000	2046.000000
41.599998	-0.026621	-15.733053	-5.927262	-1.802549	-5.021513	-2.981729	0.000000	-10.000000	0.416667	-21.950001	160.500000	1023.000000	1023.000000	2046.000000
41.619999	-0.027239	-16.098459	-5.943270	-2.007213	-5.108820	-3.039156	0.000000	-10.000000	0.400000	-21.400000	153.166672	1023.000000	1023.000000	2046.000000
41.639999	-0.027812	-16.437183	-6.025511	-2.115034	-5.203594	-3.093045	0.000000	-10.000000	0.400000	-20.883333	146.000000	1023.000000	1023.000000	2046.000000
41.660000	-0.028312	-16.732567	-6.079609	-2.163743	-5.327900	-3.161315	0.000000	-10.000000	0.391667	-20.383333	139.166672	1023.000000	1023.000000	2046.000000
41.680000	-0.028979	-17.126568	-6.151092	-2.261708	-5.477365	-3.236403	0.000000	-10.000000	0.383333	-19.900002	132.333328	1023.000000	1023.000000	2046.000000
41.700001	-0.029433	-17.394819	-6.271525	-2.299046	-5.548770	-3.275478	0.000000	-10.000000	0.366667	-19.400002	125.833336	1023.000000	1023.000000	2046.000000
41.720001	-0.030015	-17.738815	-6.411703	-2.353960	-5.616915	-3.356238	0.000000	-10.000000	0.350000	-18.800001	119.166664	1023.000000	1023.000000	2046.000000
41.740002	-0.030562	-18.062288	-6.498773	-2.417270	-5.747194	-3.399051	0.000000	-10.000000	0.325000	-18.150000	112.833336	1023.000000	1023.000000	2046.000000
41.759998	-0.030954	-18.293987	-6.640249	-2.430594	-5.826451	-3.396693	0.000000	-10.000000	0.300000	-17.600000	106.500000	1023.000000	1023.000000	2046.000000
41.779999	-0.031381	-18.545971	-6.750113	-2.452838	-5.901981	-3.441040	0.000000	-10.000000	0.291667	-17.183334	100.833336	1023.000000	1023.000000	2046.000000
41.799999	-0.031697	-18.733160	-6.885873	-2.453610	-5.951839	-3.441838	0.000000	-10.000000	0.283333	-16.766666	95.166664	1023.000000	1023.000000	2046.000000
41.820000	-0.031879	-18.840391	-6.937294	-2.450022	-6.048850	-3.404225	0.000000	-10.000000	0.283333	-16.400000	89.666664	1023.000000	1023.000000	2046.000000
41.840000	-0.032076	-18.957018	-7.023045	-2.429478	-6.068075	-3.436420	0.000000	-10.000000	0.266667	-16.100000	84.000000	1023.000000	1023.000000	2046.000000
41.860001	-0.032191	-19.024834	-7.126287	-2.368777	-6.074921	-3.454850	0.000000	-10.000000	0.258333	-15.933333	80.333336	1023.000000	1023.000000	2046.000000
41.880001	-0.032291	-19.084026	-7.117329	-2.368731	-6.172284	-3.425682	0.000000	-10.000000	0.250000	-15.733334	75.166664	1023.000000	1023.000000	2046.000000
41.900002	-0.032569	-19.248373	-7.206879	-2.376889	-6.215347	-3.449259	0.000000	-10.000000	0.258333	-15.566667	70.000000	1023.000000	1023.000000	2046.000000
41.919998	-0.032666	-19.305784	-7.224560	-2.333980	-6.303537	-3.443708	0.000000	-10.000000	0.258333	-15.416667	63.166668	1023.000000	1023.000000	2046.000000
41.939999	-0.032834	-19.404749	-7.303733	-2.336857	-6.351810	-3.412349	0.000000	-10.000000	0.258333	-15.050000	58.000000	1023.000000	1023.000000	2046.000000
41.959999	-0.032990	-19.497381	-7.352911	-2.354301	-6.388221	-3.401950	0.000000	-10.000000	0.250000	-14.483334	53.000000	1023.000000	1023.000000	2046.000000
41.980000	-0.033162	-19.598845	-7.405938	-2.296746	-6.479068	-3.417093	0.000000	-10.000000	0.241667	-13.700001	48.000000	1023.000000	1023.000000	2046.000000
42.000000	-0.033233	-19.640760	-7.471151	-2.260356	-6.505373	-3.403878	0.000000	-10.000000	0.225000	-13.066667	43.333332	1023.000000	1023.000000	2046.000000
42.020000	-0.033444	-19.765177	-7.572239	-2.239217	-6.547668	-3.406051	0.000000	-10.000000	0.191667	-12.433333	39.000000	1023.000000	1023.000000	2046.000000
42.040001	-0.033617	-19.867687	-7.670359	-2.188333	-6.586019	-3.422976	0.000000	-10.000000	0.166667	-11.900000	35.000000	1023.000000	1023.000000	2046.000000
42.060001	-0.033684	-19.907202	-7.723309	-2.185080	-6.622094	-3.376719	0.000000	-10.000000	0.150000	-11.316667	31.000000	1023.000000	1023.000000	2046.000000
42.080002	-0.033868	-20.016163	-7.743747	-2.199261	-6.665822	-3.407333	0.000000	-10.000000	0.141667	-11.000000	27.166666	1023.000000	1023.000000	2046.000000
42.099998	-0.033968	-20.075363	-7.859613	-2.117362	-6.674479	-3.423909	0.000000	-10.000000	0.141667	-10.550000	23.500000	1023.000000	1023.000000	2046.000000
42.119999	-0.033800	-19.975849	-7.839055	-2.046044	-6.702631	-3.388119	0.000000	-10.000000	0.133333	-10.216667	20.000000	1023.000000	1023.000000	2046.000000
42.139999	-0.033688	-19.909342	-7.877885	-1.968574	-6.690481	-3.372402	0.000000	-10.000000	0.125000	-9.616667	16.500000	1023.000000	1023.000000	2046.000000
42.160000	-0.033464	-19.777105	-7.949287	-1.798944	-6.653909	-3.374966	0.000000	-10.000000	0.108333	-9.000000	13.166667	1023.000000	1023.000000	2046.000000
42.180000	-0.033341	-19.704428	-7.947764	-1.749547	-6.720893	-3.286224	0.000000	-10.000000	0.100000	-8.350000	10.166667	1023.000000	1023.000000	2046.000000
42.200001	-0.033573	-19.841562	-8.034912	-1.728714	-6.771138	-3.306798	0.000000	-10.000000	0.100000	-7.733334	7.333333	1023.000000	1023.000000	2046.000000
42.220001	-0.033473	-19.782633	-8.120389	-1.592018	-6.726146	-3.344079	0.000000	-10.000000	0.100000	-6.983334	4.833333	1023.000000	1023.000000	2046.000000
42.240002	-0.033393	-19.735428	-8.210020	-1.466439	-6.757773	-3.301195	0.000000	-10.000000	0.100000	-5.950000	2.500000	1023.000000	1023.000000	2046.000000
42.259998	-0.033144	-19.588156	-8.256632	-1.320980	-6.746689	-3.263855	0.000000	-10.000000	0.083333	-4.566667	1.000000	1023.000000	1023.000000	2046.000000
42.279999	-0.032909	-19.449394	-8.351860	-1.159825	-6.655678	-3.282032	0.000000	-10.000000	0.058333	-2.566667	-0.166667	1023.000000	1023.000000	2046.000000
42.299999	-0.032772	-19.368282	-8.368798	-1.072732	-6.616911	-3.309841	0.000000	-10.000000	0.033333	0.100000	-0.666667	1023.000000	1023.000000	2046.000000
42.320000	-0.033487	-19.790619	-8.426107	-1.236708	-6.674316	-3.453488	0.000000	-10.000000	0.016667	3.050000	-1.000000	1023.000000	1023.000000	2046.000000
42.340000	-0.034671	-20.490416	-8.671628	-1.362109	-6.758157	-3.698521	0.000000	-10.000000	0.008333	6.116667	-1.000000	1023.000000	1023.000000	2046.000000
42.360001	-0.035750	-21.128014	-8.902551	-1.454113	-6.909227	-3.862122	0.000000	-10.000000	-0.025000	9.300000	-1.000000	1023.000000	1023.000000	2046.000000
42.380001	-0.036564	-21.609262	-9.159616	-1.501091	-6.958692	-3.989863	0.000000	-10.000000	-0.075000	12.500000	-1.000000	1023.000000	1023.000000	2046.000000
42.400002	-0.036997	-21.865219	-9.419550	-1.450416	-6.905641	-4.089612	0.000000	-10.000000	-0.116667	15.000000	-1.000000	1023.000000	1023.000000	2046.000000
42.419998	-0.036841	-21.773268	-9.465074	-1.366529	-6.876145	-4.065521	0.000000	-10.000000	-0.158333	16.866667	-1.000000	1023.000000	1023.000000	2046.000000
42.439999	-0.036772	-21.732397	-9.573043	-1.283018	-6.793977	-4.082360	0.000000	-10.000000	-0.175000	18.333334	7.666667	1023.000000	1023.000000	2046.000000
42.459999	-0.036417	-21.522718	-9.627207	-1.092604	-6.706107	-4.096801	0.000000	-10.000000	-0.241667	20.200001	20.333334	1023.000000	1023.000000	2046.000000
42.480000	-0.035980	-21.264074	-9.614677	-0.934630	-6.618027	-4.096741	0.000000	-10.000000	-0.283333	21.483334	33.000000	1023.000000	1023.000000	2046.000000
42.500000	-0.035475	-20.965853	-9.621614	-0.748547	-6.491428	-4.104264	0.000000	-10.000000	-0.308333	22.416668	39.333332	1023.000000	1023.000000	2046.000000
42.520000	-0.034858	-20.600973	-9.581403	-0.555782	-6.392133	-4.071656	0.000000	-10.000000	-0.316667	23.066668	44.333332	1023.000000	1023.000000	2046.000000
42.540001	-0.034201	-20.212551	-9.489856	-0.443189	-6.276670	-4.002836	0.000000	-10.000000	-0.333333	23.983334	51.833332	1023.000000	1023.000000	2046.000000
42.560001	-0.033427	-19.755079	-9.342819	-0.346321	-6.143007	-3.922931	0.000000	-10.000000	-0.375000	25.083334	59.833332	1023.000000	1023.000000	2046.000000
42.580002	-0.032688	-19.318647	-9.191697	-0.304299	-6.011499	-3.811151	0.000000	-10.000000	-0.375000	25.816668	67.833336	1023.000000	1023.000000	2046.000000
42.599998	-0.031912	-18.859888	-8.876451	-0.445787	-5.909613	-3.628037	0.000000	-10.000000	-0.358333	26.166668	76.333336	1023.000000	1023.000000	2046.000000
42.619999	-0.031142	-18.404955	-8.565963	-0.670319	-5.727187	-3.441486	0.000000	-10.000000	-0.316667	25.683334	85.000000	1023.000000	1023.000000	2046.000000
42.639999	-0.030486	-18.017344	-8.238388	-0.949346	-5.626334	-3.203277	0.000000	-10.000000	-0.308333	24.983334	93.666664	1023.000000	1023.000000	2046.000000
42.660000	-0.029663	-17.530903	-7.807842	-1.218515	-5.484690	-3.019857	0.000000	-10.000000	-0.308333	24.383333	102.000000	1023.000000	1023.000000	2046.000000
42.680000	-0.028996	-17.136753	-7.501534	-1.416854	-5.300602	-2.917764	0.000000	-10.000000	-0.316667	24.066668	110.166664	1023.000000	1023.000000	2046.000000
42.700001	-0.028417	-16.794691	-7.228601	-1.533439	-5.152134	-2.880517	0.000000	-10.000000	-0.325000	23.900002	118.333336	1023.000000	1023.000000	2046.000000
42.720001	-0.027622	-16.324465	-6.903421	-1.604519	-4.998271	-2.818254	0.000000	-10.000000	-0.333333	24.100000	126.333336	1023.000000	1023.000000	2046.000000
42.740002	-0.027007	-15.961349	-6.767717	-1.561620	-4.784989	-2.847022	0.000000	-10.000000	-0.350000	24.600000	134.333328	1023.000000	1023.000000	2046.000000
42.759998	-0.026462	-15.639230	-6.485130	-1.633358	-4.753732	-2.767009	0.000000	-10.000000	-0.366667	25.083334	142.500000	1023.000000	1023.000000	2046.000000
42.779999	-0.025718	-15.199292	-6.285841	-1.592306	-4.610217	-2.710928	0.000000	-10.000000	-0.383333	25.316668	150.833328	1023.000000	1023.000000	2046.000000
42.799999	-0.025155	-14.866593	-6.120970	-1.618264	-4.446946	-2.680414	0.000000	-10.000000	-0.408333	25.583334	159.333328	1023.000000	1023.000000	2046.000000
42.820000	-0.024597	-14.537088	-5.926646	-1.654899	-4.400676	-2.554868	0.000000	-10.000000	-0.400000	26.100000	167.833328	1023.000000	1023.000000	2046.000000
42.840000	-0.023836	-14.087163	-5.750400	-1.633624	-4.246986	-2.456152	0.000000	-10.000000	-0.400000	26.316668	176.500000	1023.000000	1023.000000	2046.000000
42.860001	-0.023084	-13.642709	-5.599189	-1.588349	-4.076815	-2.378356	0.000000	-10.000000	-0.391667	26.450001	182.166672	1023.000000	1023.000000	2046.000000
42.880001	-0.022370	-13.220882	-5.408261	-1.559781	-4.010791	-2.242049	0.000000	-10.000000	-0.391667	26.100000	191.000000	1023.000000	1023.000000	2046.000000
42.900002	-0.021220	-12.541001	-5.225527	-1.415975	-3.768153	-2.131346	0.000000	-10.000000	-0.400000	25.966667	199.833328	1023.000000	1023.000000	2046.000000
42.919998	-0.020356	-12.030312	-5.031574	-1.353330	-3.647839	-1.997568	0.000000	-10.000000	-0.416667	25.883333	211.500000	1023.000000	1023.000000	2046.000000
42.939999	-0.019395	-11.462488	-4.821646	-1.242728	-3.546697	-1.851418	0.000000	-10.000000	-0.433333	26.016666	220.166672	1023.000000	1023.000000	2046.000000
42.959999	-0.018246	-10.783593	-4.541252	-1.165598	-3.382982	-1.693761	0.000000	-10.000000	-0.416667	26.233334	228.833328	1023.000000	1023.000000	2046.000000
42.980000	-0.017337	-10.245872	-4.403653	-1.034559	-3.195698	-1.611961	0.000000	-10.000000	-0.383333	26.450001	237.666672	1023.000000	1023.000000	2046.000000
43.000000	-0.016282	-9.622539	-4.171274	-0.939000	-3.057895	-1.454370	0.000000	-10.000000	-0.383333	26.650000	246.333328	1023.000000	1023.000000	2046.000000
43.020000	-0.015105	-8.927056	-3.901680	-0.853097	-2.859291	-1.312988	0.000000	-10.000000	-0.391667	26.750000	255.166672	1023.000000	1023.000000	2046.000000
43.040001	-0.014168	-8.373313	-3.724727	-0.706940	-2.769039	-1.172607	0.000000	-10.000000	-0.416667	26.933334	264.000000	1023.000000	1023.000000	2046.000000
43.060001	-0.013052	-7.713660	-3.478894	-0.585977	-2.649307	-0.999482	0.000000	-10.000000	-0.408333	26.966667	273.000000	1023.000000	1023.000000	2046.000000
43.080002	-0.011982	-7.081566	-3.288161	-0.497343	-2.456992	-0.839070	0.000000	-10.000000	-0.408333	27.016666	282.000000	1023.000000	1023.000000	2046.000000
43.099998	-0.011127	-6.575987	-3.121427	-0.392397	-2.351848	-0.710314	0.000000	-10.000000	-0.400000	26.850000	291.000000	1023.000000	1023.000000	2046.000000
43.119999	-0.010001	-5.910374	-2.851853	-0.307027	-2.243228	-0.508265	0.000000	-10.000000	-0.400000	26.833334	300.000000	1023.000000	1023.000000	2046.000000
43.139999	-0.008870	-5.241995	-2.656963	-0.207780	-2.021618	-0.355634	0.000000	-10.000000	-0.400000	27.050001	309.000000	1023.000000	1023.000000	2046.000000
43.160000	-0.007928	-4.685447	-2.507667	-0.075512	-1.877523	-0.224744	0.000000	-10.000000	-0.400000	27.150000	318.000000	1023.000000	1023.000000	2046.000000
43.180000	-0.006746	-3.986761	-2.240050	0.015662	-1.777780	0.015407	0.000000	-10.000000	-0.408333	27.316668	327.166656	1023.000000	1023.000000	2046.000000
43.200001	-0.005557	-3.283948	-2.011498	0.169533	-1.539527	0.097544	0.000000	-10.000000	-0.400000	26.983334	336.333344	1023.000000	1023.000000	2046.000000
43.220001	-0.004335	-2.562187	-1.753039	0.332096	-1.383005	0.241761	0.000000	-10.000000	-0.400000	26.800001	345.500000	1023.000000	1023.000000	2046.000000
43.240002	-0.003131	-1.850638	-1.544097	0.537585	-1.271882	0.427757	0.000000	-10.000000	-0.391667	26.683334	354.333344	1023.000000	1023.000000	2046.000000
43.259998	-0.001965	-1.161402	-1.282479	0.644610	-1.128496	0.604962	0.000000	-10.000000	-0.408333	26.983334	363.166656	1023.000000	1023.000000	2046.000000
43.279999	-0.000890	-0.525862	-1.138223	0.825171	-0.938423	0.725613	0.000000	-10.000000	-0.408333	27.133333	372.166656	1023.000000	1023.000000	2046.000000
43.299999	0.000041	0.024441	-0.912893	0.919126	-0.894645	0.912853	0.000000	-10.000000	-0.408333	27.133333	381.333344	1023.000000	1023.000000	2046.000000
43.320000	0.001208	0.714213	-0.668912	1.031796	-0.741272	1.092602	0.000000	-10.000000	-0.391667	26.700001	390.500000	1023.000000	1023.000000	2046.000000
43.340000	0.002222	1.312954	-0.579910	1.254711	-0.635678	1.273831	0.000000	-10.000000	-0.375000	26.483334	399.333344	1023.000000	1023.000000	2046.000000
43.360001	0.003209	1.896452	-0.430759	1.401346	-0.561385	1.487249	0.000000	-10.000000	-0.333333	25.850000	408.166656	1023.000000	1023.000000	2046.000000
43.380001	0.004033	2.383330	-0.298771	1.527259	-0.395641	1.550484	0.000000	-10.000000	-0.325000	25.350000	416.833344	1023.000000	1023.000000	2046.000000
43.400002	0.003812	2.252703	-0.312265	1.473616	-0.320008	1.411360	0.000000	-10.000000	-0.300000	24.450001	425.500000	1023.000000	1023.000000	2046.000000
43.419998	0.002818	1.665714	-0.390249	1.304466	-0.420952	1.172450	0.000000	-10.000000	-0.291667	23.683334	433.833344	1023.000000	1023.000000	2046.000000
43.439999	0.001653	0.976813	-0.695414	1.290806	-0.581991	0.963413	0.000000	-10.000000	-0.258333	22.966667	442.000000	1023.000000	1023.000000	2046.000000
43.459999	0.001001	0.591863	-0.931116	1.295580	-0.717833	0.945232	0.000000	-10.000000	-0.241667	22.450001	449.666656	1023.000000	1023.000000	2046.000000
43.480000	0.000728	0.430089	-1.037276	1.348876	-0.799942	0.918432	0.000000	-10.000000	-0.241667	22.166668	457.166656	1023.000000	1023.000000	2046.000000
43.500000	0.000710	0.419836	-1.137901	1.491591	-0.866020	0.932165	0.000000	-10.000000	-0.241667	22.100000	464.500000	1023.000000	1023.000000	2046.000000
43.520000	0.001047	0.618511	-1.172300	1.637936	-0.833685	0.986560	0.000000	-10.000000	-0.250000	22.183334	472.000000	1023.000000	1023.000000	2046.000000
43.540001	0.001355	0.801054	-1.128552	1.743577	-0.844791	1.030819	0.000000	-10.000000	-0.250000	22.166666	479.500000	1023.000000	1023.000000	2046.000000
43.560001	0.001840	1.087263	-1.118834	1.966201	-0.794319	1.034216	0.000000	-10.000000	-0.233333	21.866667	486.833344	1023.000000	1023.000000	2046.000000
43.580002	0.002446	1.445322	-1.103058	2.194374	-0.720728	1.074735	0.000000	-10.000000	-0.216667	21.466667	494.166656	1023.000000	1023.000000	2046.000000
43.599998	0.003053	1.804516	-1.016461	2.357561	-0.656112	1.119527	0.000000	-10.000000	-0.200000	21.233334	501.333344	1023.000000	1023.000000	2046.000000
43.619999	0.003758	2.220931	-0.955725	2.539642	-0.590504	1.227517	0.000000	-10.000000	-0.200000	20.800001	508.500000	1023.000000	1023.000000	2046.000000
43.639999	0.004511	2.666290	-0.782628	2.674320	-0.531628	1.306226	0.000000	-10.000000	-0.200000	20.383333	515.500000	1023.000000	1023.000000	2046.000000
43.660000	0.005228	3.089991	-0.585247	2.729054	-0.449195	1.395378	0.000000	-10.000000	-0.191667	19.816668	522.500000	1023.000000	1023.000000	2046.000000
43.680000	0.006074	3.589633	-0.465495	2.782084	-0.288980	1.562024	0.000000	-10.000000	-0.166667	19.183334	529.166687	1023.000000	1023.000000	2046.000000
43.700001	0.006822	4.031988	-0.106744	2.595415	-0.204904	1.748220	0.000000	-10.000000	-0.116667	18.000000	535.833313	1023.000000	1023.000000	2046.000000
43.720001	0.007417	4.383317	0.177978	2.344931	-0.090591	1.950999	0.000000	-10.000000	-0.066667	16.333334	542.000000	1023.000000	1023.000000	2046.000000
43.740002	0.008252	4.877061	0.472417	2.252561	0.026457	2.125625	0.000000	-10.000000	-0.041667	14.766666	547.833313	1023.000000	1023.000000	2046.000000
43.759998	0.008988	5.311694	0.900089	1.989684	0.176363	2.245557	0.000000	-10.000000	-0.041667	13.616667	553.000000	1023.000000	1023.000000	2046.000000
43.779999	0.009513	5.622289	1.211549	1.800340	0.311753	2.298647	0.000000	-10.000000	-0.050000	12.883333	557.666687	1023.000000	1023.000000	2046.000000
43.799999	0.010143	5.994324	1.540346	1.672762	0.424865	2.356350	0.000000	-10.000000	-0.050000	12.550000	562.000000	1023.000000	1023.000000	2046.000000
43.820000	0.010496	6.203373	1.784176	1.521580	0.528190	2.369427	0.000000	-10.000000	-0.050000	12.533334	566.000000	1023.000000	1023.000000	2046.000000
43.840000	0.011038	6.523458	1.971620	1.487551	0.646046	2.418241	0.000000	-10.000000	-0.041667	12.400001	570.333313	1023.000000	1023.000000	2046.000000
43.860001	0.011488	6.789264	2.212714	1.404607	0.737812	2.434130	0.000000	-10.000000	-0.033333	12.183333	573.333313	1023.000000	1023.000000	2046.000000
43.880001	0.011677	6.900866	2.453902	1.276302	0.767016	2.403646	0.000000	-10.000000	-0.016667	11.233334	577.666687	1023.000000	1023.000000	2046.000000
43.900002	0.012090	7.145264	2.576339	1.235138	0.849664	2.484123	0.000000	-10.000000	-0.008333	10.216667	581.333313	1023.000000	1023.000000	2046.000000
43.919998	0.012320	7.281312	2.749877	1.164134	0.907754	2.459546	0.000000	-10.000000	0.016667	8.700001	586.166687	1023.000000	1023.000000	2046.000000
43.939999	0.012435	7.349253	2.854332	1.062217	0.940955	2.491750	0.000000	-10.000000	0.033333	7.033333	589.166687	1023.000000	1023.000000	2046.000000
43.959999	0.012691	7.500297	2.886640	1.095081	0.994402	2.524174	0.000000	-10.000000	0.066667	4.516667	592.000000	1023.000000	1023.000000	2046.000000
43.980000	0.012868	7.605263	2.969305	1.042665	1.051051	2.542241	0.000000	-10.000000	0.083333	1.100000	593.833313	1023.000000	1023.000000	2046.000000
44.000000	0.012910	7.630075	2.996494	1.017247	1.069931	2.546403	0.000000	-10.000000	0.091667	-2.033333	594.833313	1023.000000	1023.000000	2046.000000
44.020000	0.013029	7.700408	2.997013	1.041877	1.071761	2.589757	0.000000	-10.000000	0.100000	-5.116667	595.000000	1023.000000	1023.000000	2046.000000
44.040001	0.013056	7.716093	3.048010	1.041285	1.051800	2.574997	0.000000	-10.000000	0.116667	-7.516667	595.000000	1023.000000	1023.000000	2046.000000
44.060001	0.012895	7.620975	3.067960	1.002222	1.033042	2.517751	0.000000	-10.000000	0.141667	-9.900001	595.000000	1023.000000	1023.000000	2046.000000
44.080002	0.012825	7.579389	3.032079	1.027751	1.020361	2.499198	0.000000	-10.000000	0.175000	-11.500000	595.000000	1023.000000	1023.000000	2046.000000
44.099998	0.012608	7.451327	3.075583	0.962180	0.976245	2.437320	0.000000	-10.000000	0.208333	-12.866667	595.000000	1023.000000	1023.000000	2046.000000
44.119999	0.012247	7.238210	3.001118	0.903095	0.926125	2.407873	0.000000	-10.000000	0.250000	-14.100000	587.833313	1023.000000	1023.000000	2046.000000
44.139999	0.012036	7.113261	2.956980	0.895025	0.904457	2.356799	0.000000	-10.000000	0.275000	-15.333334	579.000000	1023.000000	1023.000000	2046.000000
44.160000	0.011555	6.829293	2.909622	0.810454	0.846801	2.262415	0.000000	-10.000000	0.308333	-16.500000	568.500000	1023.000000	1023.000000	2046.000000
44.180000	0.011116	6.569518	2.808749	0.776108	0.791916	2.192745	0.000000	-10.000000	0.350000	-17.700001	563.166687	1023.000000	1023.000000	2046.000000
44.200001	0.010719	6.334949	2.728615	0.729921	0.750530	2.125883	0.000000	-10.000000	0.391667	-19.116667	557.166687	1023.000000	1023.000000	2046.000000
44.220001	0.010040	5.933742	2.681128	0.610742	0.627609	2.014262	0.000000	-10.000000	0.416667	-20.483334	550.666687	1023.000000	1023.000000	2046.000000
44.240002	0.009503	5.616211	2.549647	0.599866	0.572417	1.894281	0.000000	-10.000000	0.433333	-21.850000	543.833313	1023.000000	1023.000000	2046.000000
44.259998	0.009126	5.393501	2.473137	0.592799	0.507441	1.820124	0.000000	-10.000000	0.475000	-22.816668	536.666687	1023.000000	1023.000000	2046.000000
44.279999	0.008593	5.078235	2.307176	0.599641	0.456178	1.715240	0.000000	-10.000000	0.508333	-23.733334	529.000000	1023.000000	1023.000000	2046.000000
44.299999	0.008183	4.836265	2.149630	0.671657	0.328788	1.686189	0.000000	-10.000000	0.533333	-24.233334	523.666687	1023.000000	1023.000000	2046.000000
44.320000	0.007895	4.665751	2.037806	0.671903	0.291368	1.664674	0.000000	-10.000000	0.533333	-24.500000	518.333313	1023.000000	1023.000000	2046.000000
44.340000	0.007181	4.243818	1.837032	0.662714	0.171938	1.572135	0.000000	-10.000000	0.550000	-24.716667	510.333344	1023.000000	1023.000000	2046.000000
44.360001	0.006765	3.998303	1.723657	0.665731	0.071302	1.537613	0.000000	-10.000000	0.566667	-24.900000	499.333344	1023.000000	1023.000000	2046.000000
44.380001	0.006319	3.734356	1.573565	0.705465	-0.003176	1.458502	0.000000	-10.000000	0.583333	-25.400000	488.333344	1023.000000	1023.000000	2046.000000
44.400002	0.005863	3.465065	1.420840	0.722153	-0.102611	1.424683	0.000000	-10.000000	0.591667	-25.816668	479.666656	1023.000000	1023.000000	2046.000000
44.419998	0.005030	2.972564	1.209999	0.674107	-0.217977	1.306436	0.000000	-10.000000	0.616667	-26.483334	471.166656	1023.000000	1023.000000	2046.000000
44.439999	0.004228	2.498772	1.007942	0.684620	-0.197506	1.003717	0.000000	-10.000000	0.641667	-27.000000	462.333344	1023.000000	1023.000000	2046.000000
44.459999	0.002436	1.439708	0.810386	0.414018	-0.369827	0.585132	0.000000	-10.000000	0.675000	-27.366667	453.333344	1023.000000	1023.000000	2046.000000
44.480000	0.000095	0.056301	0.389680	0.132873	-0.639662	0.173409	0.000000	-10.000000	0.683333	-27.716667	444.166656	1023.000000	1023.000000	2046.000000
44.500000	-0.002101	-1.241883	-0.071906	0.009914	-0.931527	-0.248364	0.000000	-10.000000	0.675000	-27.916668	434.833344	1023.000000	1023.000000	2046.000000
44.520000	-0.004228	-2.498893	-0.554899	-0.133969	-1.242439	-0.567586	0.000000	-10.000000	0.666667	-27.983334	425.666656	1023.000000	1023.000000	2046.000000
44.540001	-0.005899	-3.486527	-1.030931	-0.174703	-1.514323	-0.766570	0.000000	-10.000000	0.658333	-27.683334	416.333344	1023.000000	1023.000000	2046.000000
44.560001	-0.007038	-4.159285	-1.423872	-0.092693	-1.668654	-0.974065	0.000000	-10.000000	0.658333	-27.350000	407.166656	1023.000000	1023.000000	2046.000000
44.580002	-0.008157	-4.820666	-1.714689	-0.110131	-1.839098	-1.156748	0.000000	-10.000000	0.641667	-26.800001	398.000000	1023.000000	1023.000000	2046.000000
44.599998	-0.009146	-5.405226	-2.019053	-0.055748	-2.050614	-1.279812	0.000000	-10.000000	0.616667	-26.333334	389.000000	1023.000000	1023.000000	2046.000000
44.619999	-0.009796	-5.789580	-2.345008	0.099163	-2.086220	-1.457515	0.000000	-10.000000	0.591667	-25.766666	380.166656	1023.000000	1023.000000	2046.000000
44.639999	-0.010498	-6.204186	-2.554919	0.187801	-2.214791	-1.622277	0.000000	-10.000000	0.566667	-25.466667	371.500000	1023.000000	1023.000000	2046.000000
44.660000	-0.011239	-6.642171	-2.815361	0.233979	-2.341659	-1.719130	0.000000	-10.000000	0.558333	-25.000000	363.166656	1023.000000	1023.000000	2046.000000
44.680000	-0.011653	-6.886984	-3.037792	0.349355	-2.403482	-1.795065	0.000000	-10.000000	0.541667	-24.683334	354.666656	1023.000000	1023.000000	2046.000000
44.700001	-0.012158	-7.185092	-3.148736	0.345093	-2.486165	-1.895284	0.000000	-10.000000	0.525000	-24.233334	346.333344	1023.000000	1023.000000	2046.000000
44.720001	-0.012717	-7.515560	-3.289546	0.335330	-2.621676	-1.939668	0.000000	-10.000000	0.516667	-24.233334	338.000000	1023.000000	1023.000000	2046.000000
44.740002	-0.012969	-7.664492	-3.316992	0.249847	-2.671632	-1.925715	0.000000	-10.000000	0.525000	-24.266666	330.000000	1023.000000	1023.000000	2046.000000
44.759998	-0.013629	-8.054706	-3.286214	-0.075534	-2.745624	-1.947333	0.000000	-10.000000	0.541667	-24.483334	324.666656	1023.000000	1023.000000	2046.000000
44.779999	-0.014118	-8.343601	-3.204327	-0.430858	-2.861439	-1.846977	0.000000	-10.000000	0.558333	-25.066668	316.500000	1023.000000	1023.000000	2046.000000
44.799999	-0.014541	-8.593709	-3.196680	-0.692681	-2.851596	-1.852753	0.000000	-10.000000	0.558333	-25.550001	308.166656	1023.000000	1023.000000	2046.000000
44.820000	-0.015184	-8.973841	-3.116186	-1.022785	-2.961950	-1.872919	0.000000	-10.000000	0.558333	-25.866667	296.833344	1023.000000	1023.000000	2046.000000
44.840000	-0.015701	-9.279127	-3.119762	-1.231074	-2.968934	-1.959356	0.000000	-10.000000	0.550000	-25.516666	288.166656	1023.000000	1023.000000	2046.000000
44.860001	-0.016447	-9.720400	-3.123600	-1.451295	-3.024495	-2.121009	0.000000	-10.000000	0.550000	-25.250000	282.333344	1023.000000	1023.000000	2046.000000
44.880001	-0.017184	-10.155763	-3.193627	-1.580953	-3.189959	-2.191224	0.000000	-10.000000	0.550000	-24.850000	274.000000	1023.000000	1023.000000	2046.000000
44.900002	-0.017672	-10.443979	-3.276780	-1.608700	-3.245709	-2.312790	0.000000	-10.000000	0.541667	-24.516666	265.833344	1023.000000	1023.000000	2046.000000
44.919998	-0.018446	-10.901743	-3.362568	-1.748718	-3.368841	-2.421616	0.000000	-10.000000	0.533333	-24.116667	255.000000	1023.000000	1023.000000	2046.000000
44.939999	-0.019165	-11.326802	-3.468727	-1.809251	-3.541692	-2.507133	0.000000	-10.000000	0.525000	-24.016666	249.666672	1023.000000	1023.000000	2046.000000
44.959999	-0.019789	-11.695444	-3.609499	-1.920765	-3.613287	-2.551893	0.000000	-10.000000	0.525000	-23.883333	241.666672	1023.000000	1023.000000	2046.000000
44.980000	-0.020454	-12.088306	-3.747090	-1.983718	-3.685475	-2.672025	0.000000	-10.000000	0.525000	-23.816668	236.333328	1023.000000	1023.000000	2046.000000
45.000000	-0.021055	-12.443366	-3.876605	-2.023377	-3.866277	-2.677108	0.000000	-10.000000	0.525000	-23.733334	225.666672	1023.000000	1023.000000	2046.000000
45.020000	-0.021574	-12.750080	-4.014151	-2.102779	-3.929997	-2.703154	0.000000	-10.000000	0.533333	-23.783333	217.666672	1023.000000	1023.000000	2046.000000
45.040001	-0.022003	-13.003725	-4.117615	-2.119442	-4.055154	-2.711514	0.000000	-10.000000	0.533333	-23.933334	207.000000	1023.000000	1023.000000	2046.000000
45.060001	-0.022394	-13.234967	-4.251252	-2.108962	-4.157455	-2.717298	0.000000	-10.000000	0.541667	-24.100000	199.000000	1023.000000	1023.000000	2046.000000
45.080002	-0.022738	-13.438142	-4.323136	-2.119889	-4.270010	-2.725106	0.000000	-10.000000	0.541667	-24.200001	193.666672	1023.000000	1023.000000	2046.000000
45.099998	-0.023119	-13.663480	-4.483097	-2.100343	-4.345746	-2.734294	0.000000	-10.000000	0.550000	-24.083334	185.666672	1023.000000	1023.000000	2046.000000
45.119999	-0.023524	-13.902616	-4.574225	-2.094337	-4.503633	-2.730420	0.000000	-10.000000	0.541667	-23.916668	177.666672	1023.000000	1023.000000	2046.000000
45.139999	-0.023913	-14.132500	-4.693714	-2.103389	-4.580648	-2.754750	0.000000	-10.000000	0.533333	-23.750000	169.666672	1023.000000	1023.000000	2046.000000
45.160000	-0.024289	-14.354591	-4.863773	-2.032786	-4.684671	-2.773361	0.000000	-10.000000	0.516667	-23.616667	164.333328	1023.000000	1023.000000	2046.000000
45.180000	-0.024615	-14.547291	-4.923644	-2.042045	-4.813292	-2.768310	0.000000	-10.000000	0.491667	-23.366667	156.500000	1023.000000	1023.000000	2046.000000
45.200001	-0.025081	-14.822986	-5.065063	-2.063456	-4.927439	-2.767027	0.000000	-10.000000	0.466667	-22.950001	146.166672	1023.000000	1023.000000	2046.000000
45.220001	-0.025433	-15.031079	-5.173237	-2.021261	-5.054134	-2.782448	0.000000	-10.000000	0.441667	-22.483334	135.833328	1023.000000	1023.000000	2046.000000
45.240002	-0.025815	-15.256767	-5.291262	-2.030483	-5.173992	-2.761030	0.000000	-10.000000	0.433333	-22.133333	128.333328	1023.000000	1023.000000	2046.000000
45.259998	-0.026118	-15.435654	-5.469993	-2.005369	-5.204169	-2.756122	0.000000	-10.000000	0.425000	-21.816668	120.833336	1023.000000	1023.000000	2046.000000
45.279999	-0.026541	-15.685610	-5.559444	-2.008780	-5.385820	-2.731565	0.000000	-10.000000	0.425000	-21.633333	116.000000	1023.000000	1023.000000	2046.000000
45.299999	-0.026906	-15.901620	-5.680080	-2.055734	-5.455512	-2.710294	0.000000	-10.000000	0.416667	-21.200001	108.833336	1023.000000	1023.000000	2046.000000
45.320000	-0.027240	-16.098810	-5.802811	-2.022621	-5.516521	-2.756858	0.000000	-10.000000	0.408333	-20.883333	101.833336	1023.000000	1023.000000	2046.000000
45.340000	-0.027603	-16.313618	-5.902405	-2.009557	-5.633411	-2.768244	0.000000	-10.000000	0.400000	-20.566668	94.833336	1023.000000	1023.000000	2046.000000
45.360001	-0.027907	-16.493212	-6.004240	-2.026546	-5.703830	-2.758597	0.000000	-10.000000	0.400000	-20.550001	90.166664	1023.000000	1023.000000	2046.000000
45.380001	-0.028212	-16.673161	-6.179132	-1.999309	-5.746845	-2.747875	0.000000	-10.000000	0.400000	-20.516668	85.500000	1023.000000	1023.000000	2046.000000
45.400002	-0.028391	-16.778990	-6.222754	-1.946729	-5.846423	-2.763084	0.000000	-10.000000	0.400000	-20.433334	76.333336	1023.000000	1023.000000	2046.000000
45.419998	-0.028441	-16.808704	-6.346792	-1.878016	-5.866990	-2.716907	0.000000	-10.000000	0.400000	-20.350000	69.500000	1023.000000	1023.000000	2046.000000
45.439999	-0.028702	-16.962887	-6.514052	-1.787960	-5.936386	-2.724488	0.000000	-10.000000	0.400000	-20.083334	60.500000	1023.000000	1023.000000	2046.000000
45.459999	-0.028947	-17.107887	-6.640882	-1.776272	-6.035152	-2.655581	0.000000	-10.000000	0.400000	-19.866667	56.000000	1023.000000	1023.000000	2046.000000
45.480000	-0.029457	-17.408964	-6.822950	-1.765095	-6.127583	-2.693336	0.000000	-10.000000	0.400000	-19.533333	49.333332	1023.000000	1023.000000	2046.000000
45.500000	-0.029746	-17.579681	-7.029184	-1.606526	-6.148118	-2.795853	0.000000	-10.000000	0.383333	-19.333334	45.000000	1023.000000	1023.000000	2046.000000
45.520000	-0.030057	-17.763605	-7.137928	-1.578658	-6.325498	-2.721522	0.000000	-10.000000	0.366667	-18.833334	36.500000	1023.000000	1023.000000	2046.000000
45.540001	-0.030205	-17.851221	-7.354047	-1.446222	-6.347206	-2.703747	0.000000	-10.000000	0.350000	-18.350000	28.000000	1023.000000	1023.000000	2046.000000
45.560001	-0.030390	-17.960255	-7.488661	-1.348255	-6.359943	-2.763394	0.000000	-10.000000	0.350000	-17.950001	21.666666	1023.000000	1023.000000	2046.000000
45.580002	-0.031441	-18.581743	-7.683885	-1.509357	-6.517480	-2.871022	0.000000	-10.000000	0.325000	-17.666668	17.500000	1023.000000	1023.000000	2046.000000
45.599998	-0.032865	-19.423512	-8.017975	-1.650415	-6.653086	-3.102035	0.000000	-10.000000	0.300000	-17.233334	13.833333	1023.000000	1023.000000	2046.000000
45.619999	-0.034744	-20.533449	-8.460279	-1.789067	-6.885942	-3.398163	0.000000	-10.000000	0.275000	-16.950001	8.166667	1023.000000	1023.000000	2046.000000
45.639999	-0.036572	-21.613905	-8.871581	-1.942062	-7.211479	-3.588783	0.000000	-10.000000	0.266667	-16.383333	3.000000	1023.000000	1023.000000	2046.000000
45.660000	-0.037737	-22.302422	-9.342776	-1.916471	-7.357965	-3.685210	0.000000	-10.000000	0.258333	-15.483334	-3.833333	1023.000000	1023.000000	2046.000000
45.680000	-0.038732	-22.890474	-9.671355	-1.932283	-7.473139	-3.813698	0.000000	-10.000000	0.250000	-14.433333	-8.666667	1023.000000	1023.000000	2046.000000
45.700001	-0.039462	-23.322069	-9.864432	-1.898873	-7.677020	-3.881745	0.000000	-10.000000	0.250000	-13.733334	-13.666667	1023.000000	1023.000000	2046.000000
45.720001	-0.039880	-23.569284	-10.117278	-1.822729	-7.727515	-3.901762	0.000000	-10.000000	0.225000	-13.333334	-16.833334	1023.000000	1023.000000	2046.000000
45.740002	-0.040321	-23.829956	-10.328304	-1.733078	-7.750892	-4.017683	0.000000	-10.000000	0.208333	-12.466667	-22.833334	1023.000000	1023.000000	2046.000000
45.759998	-0.040658	-24.028822	-10.497413	-1.607232	-7.858401	-4.065778	0.000000	-10.000000	0.191667	-11.716667	-27.166666	1023.000000	1023.000000	2046.000000
45.779999	-0.040818	-24.123146	-10.705671	-1.418210	-7.857217	-4.142048	0.000000	-10.000000	0.175000	-10.900000	-31.000000	1023.000000	1023.000000	2046.000000
45.799999	-0.040993	-24.226654	-10.833583	-1.312164	-7.870492	-4.210416	0.000000	-10.000000	0.150000	-10.233334	-33.333332	1023.000000	1023.000000	2046.000000
45.820000	-0.041177	-24.335670	-10.841468	-1.299624	-7.986596	-4.207983	0.000000	-10.000000	0.116667	-9.066667	-36.666668	1023.000000	1023.000000	2046.000000
45.840000	-0.041162	-24.326532	-10.943321	-1.258064	-7.947097	-4.178050	0.000000	-10.000000	0.108333	-7.666667	-40.500000	1023.000000	1023.000000	2046.000000
45.860001	-0.041097	-24.288231	-10.901876	-1.296824	-7.942044	-4.147486	0.000000	-10.000000	0.100000	-6.583333	-43.000000	1023.000000	1023.000000	2046.000000
45.880001	-0.041339	-24.431318	-10.749177	-1.582536	-8.043937	-4.055668	0.000000	-10.000000	0.100000	-5.883333	-45.166668	1023.000000	1023.000000	2046.000000
45.900002	-0.041389	-24.461123	-10.659184	-1.856273	-8.015703	-3.929962	0.000000	-10.000000	0.108333	-6.150000	-46.500000	1023.000000	1023.000000	2046.000000
45.919998	-0.041375	-24.452555	-10.518471	-2.120080	-7.948733	-3.865271	0.000000	-10.000000	0.108333	-6.833333	-48.666668	1023.000000	1023.000000	2046.000000
45.939999	-0.041627	-24.601437	-10.261631	-2.451703	-8.079567	-3.808535	0.000000	-10.000000	0.108333	-7.116667	-51.000000	1023.000000	1023.000000	2046.000000
45.959999	-0.041669	-24.626228	-10.209157	-2.616611	-7.995052	-3.805408	0.000000	-10.000000	0.100000	-6.433333	-53.333332	1023.000000	1023.000000	2046.000000
45.980000	-0.041677	-24.631319	-10.072899	-2.749473	-7.926481	-3.882465	0.000000	-10.000000	0.083333	-4.433333	-55.500000	1023.000000	1023.000000	2046.000000
46.000000	-0.041850	-24.733057	-9.931354	-2.890728	-8.005739	-3.905237	0.000000	-10.000000	0.066667	-1.400000	-57.000000	1023.000000	1023.000000	2046.000000
46.020000	-0.041639	-24.608400	-9.909922	-2.869963	-7.904590	-3.923925	0.000000	-10.000000	0.041667	1.566667	-57.833332	1023.000000	1023.000000	2046.000000
46.040001	-0.041494	-24.522957	-9.829848	-2.880584	-7.856386	-3.956138	0.000000	-10.000000	0.016667	4.733334	-58.000000	1023.000000	1023.000000	2046.000000
46.060001	-0.041391	-24.461786	-9.733603	-2.928358	-7.848029	-3.951797	0.000000	-10.000000	-0.008333	7.266667	-58.000000	1023.000000	1023.000000	2046.000000
46.080002	-0.041167	-24.329720	-9.678241	-2.928741	-7.769330	-3.953408	0.000000	-10.000000	-0.041667	10.016666	-58.000000	1023.000000	1023.000000	2046.000000
46.099998	-0.040906	-24.175554	-9.600872	-2.908778	-7.671416	-3.994488	0.000000	-10.000000	-0.075000	12.450000	-58.000000	1023.000000	1023.000000	2046.000000
46.119999	-0.040511	-23.942070	-9.474941	-2.944906	-7.603885	-3.918338	0.000000	-10.000000	-0.100000	14.600000	-58.000000	1023.000000	1023.000000	2046.000000
46.139999	-0.040086	-23.690790	-9.463215	-2.919744	-7.476331	-3.831500	0.000000	-10.000000	-0.133333	16.350000	-58.000000	1023.000000	1023.000000	2046.000000
46.160000	-0.039452	-23.316116	-9.373580	-2.825817	-7.301776	-3.814943	0.000000	-10.000000	-0.166667	18.066666	-30.166666	1023.000000	1023.000000	2046.000000
46.180000	-0.038692	-22.866707	-9.162714	-2.778651	-7.226012	-3.699330	0.000000	-10.000000	-0.216667	19.250000	-0.333333	1023.000000	1023.000000	2046.000000
46.200001	-0.038021	-22.470415	-9.073675	-2.689102	-7.046806	-3.660832	0.000000	-10.000000	-0.241667	20.300001	31.833334	1023.000000	1023.000000	2046.000000
46.220001	-0.037135	-21.946739	-8.897745	-2.588592	-6.841942	-3.618459	0.000000	-10.000000	-0.258333	20.933334	38.333332	1023.000000	1023.000000	2046.000000
46.240002	-0.036327	-21.469255	-8.677958	-2.523853	-6.741137	-3.526308	0.000000	-10.000000	-0.275000	21.683334	45.166668	1023.000000	1023.000000	2046.000000
46.259998	-0.035508	-20.985123	-8.516873	-2.455324	-6.624749	-3.388177	0.000000	-10.000000	-0.283333	22.200001	52.166668	1023.000000	1023.000000	2046.000000
46.279999	-0.034627	-20.464403	-8.324098	-2.366143	-6.422281	-3.351881	0.000000	-10.000000	-0.291667	22.750000	59.500000	1023.000000	1023.000000	2046.000000
46.299999	-0.033784	-19.966108	-8.130975	-2.322453	-6.314135	-3.198546	0.000000	-10.000000	-0.291667	23.016666	67.166664	1023.000000	1023.000000	2046.000000
46.320000	-0.032858	-19.418812	-7.965556	-2.192313	-6.163591	-3.097351	0.000000	-10.000000	-0.308333	23.633333	74.833336	1023.000000	1023.000000	2046.000000
46.340000	-0.032075	-18.956505	-7.774832	-2.152839	-5.990029	-3.038805	0.000000	-10.000000	-0.325000	23.966667	82.500000	1023.000000	1023.000000	2046.000000
46.360001	-0.031084	-18.370789	-7.554905	-2.025388	-5.898315	-2.892181	0.000000	-10.000000	-0.350000	24.350000	90.500000	1023.000000	1023.000000	2046.000000
46.380001	-0.030047	-17.757856	-7.371213	-1.950402	-5.689238	-2.747001	0.000000	-10.000000	-0.366667	24.650000	98.666664	1023.000000	1023.000000	2046.000000
46.400002	-0.029257	-17.291168	-7.168948	-1.857285	-5.573996	-2.690940	0.000000	-10.000000	-0.383333	24.950001	107.000000	1023.000000	1023.000000	2046.000000
46.419998	-0.028175	-16.651449	-7.011897	-1.769943	-5.381632	-2.487977	0.000000	-10.000000	-0.391667	25.400000	115.000000	1023.000000	1023.000000	2046.000000
46.439999	-0.027323	-16.147886	-6.832456	-1.698434	-5.190225	-2.426770	0.000000	-10.000000	-0.416667	25.766666	123.333336	1023.000000	1023.000000	2046.000000
46.459999	-0.026237	-15.505929	-6.624818	-1.555024	-5.040587	-2.285500	0.000000	-10.000000	-0.425000	26.000000	131.833328	1023.000000	1023.000000	2046.000000
46.480000	-0.025119	-14.845536	-6.413013	-1.461744	-4.830031	-2.140748	0.000000	-10.000000	-0.441667	26.083334	140.500000	1023.000000	1023.000000	2046.000000
46.500000	-0.024062	-14.220425	-6.182837	-1.295370	-4.678945	-2.063273	0.000000	-10.000000	-0.425000	26.216667	149.166672	1023.000000	1023.000000	2046.000000
46.520000	-0.023062	-13.629615	-5.980840	-1.143510	-4.535018	-1.970247	0.000000	-10.000000	-0.408333	26.216667	158.000000	1023.000000	1023.000000	2046.000000
46.540001	-0.022191	-13.114866	-5.817191	-1.057381	-4.381398	-1.858897	0.000000	-10.000000	-0.391667	26.300001	166.833328	1023.000000	1023.000000	2046.000000
46.560001	-0.021399	-12.646935	-5.701112	-0.935136	-4.267156	-1.743533	0.000000	-10.000000	-0.391667	26.283335	175.500000	1023.000000	1023.000000	2046.000000
46.580002	-0.020564	-12.153436	-5.515873	-0.846535	-4.161248	-1.629779	0.000000	-10.000000	-0.391667	26.633333	184.166672	1023.000000	1023.000000	2046.000000
46.599998	-0.019857	-11.735566	-5.402307	-0.743021	-4.081155	-1.509083	0.000000	-10.000000	-0.375000	26.733334	193.000000	1023.000000	1023.000000	2046.000000
46.619999	-0.018657	-11.026522	-5.241926	-0.551172	-3.964761	-1.268663	0.000000	-10.000000	-0.358333	26.666668	202.000000	1023.000000	1023.000000	2046.000000
46.639999	-0.017862	-10.556405	-5.155379	-0.413286	-3.785965	-1.201776	0.000000	-10.000000	-0.358333	26.283335	211.000000	1023.000000	1023.000000	2046.000000
46.660000	-0.017039	-10.069765	-5.079683	-0.264374	-3.628871	-1.096837	0.000000	-10.000000	-0.358333	25.900000	219.833328	1023.000000	1023.000000	2046.000000
46.680000	-0.017253	-10.196330	-5.062354	-0.341426	-3.585182	-1.207368	0.000000	-10.000000	-0.358333	25.600000	228.500000	1023.000000	1023.000000	2046.000000
46.700001	-0.018164	-10.734828	-5.174689	-0.481447	-3.643869	-1.434823	0.000000	-10.000000	-0.341667	25.416666	237.000000	1023.000000	1023.000000	2046.000000
46.720001	-0.019016	-11.238707	-5.367412	-0.541649	-3.804267	-1.525380	0.000000	-10.000000	-0.350000	25.283333	245.500000	1023.000000	1023.000000	2046.000000
46.740002	-0.019642	-11.608253	-5.547110	-0.527032	-3.897377	-1.636734	0.000000	-10.000000	-0.366667	25.350000	254.000000	1023.000000	1023.000000	2046.000000
46.759998	-0.019733	-11.662278	-5.727856	-0.471227	-3.842359	-1.620836	0.000000	-10.000000	-0.375000	25.500000	262.500000	1023.000000	1023.000000	2046.000000
46.779999	-0.019513	-11.532374	-5.772762	-0.324421	-3.842239	-1.592952	0.000000	-10.000000	-0.383333	25.700001	271.000000	1023.000000	1023.000000	2046.000000
46.799999	-0.019078	-11.274861	-5.752632	-0.231151	-3.773309	-1.517770	0.000000	-10.000000	-0.383333	26.066668	279.500000	1023.000000	1023.000000	2046.000000
46.820000	-0.018647	-11.020281	-5.732526	-0.051895	-3.702110	-1.533750	0.000000	-10.000000	-0.400000	26.350000	288.166656	1023.000000	1023.000000	2046.000000
46.840000	-0.017958	-10.613012	-5.701172	0.157549	-3.601114	-1.468276	0.000000	-10.000000	-0.391667	26.866667	297.000000	1023.000000	1023.000000	2046.000000
46.860001	-0.017256	-10.198515	-5.578238	0.325376	-3.560395	-1.385259	0.000000	-10.000000	-0.391667	27.033333	305.833344	1023.000000	1023.000000	2046.000000
46.880001	-0.016502	-9.752745	-5.521414	0.547265	-3.452779	-1.325818	0.000000	-10.000000	-0.391667	26.933332	314.833344	1023.000000	1023.000000	2046.000000
46.900002	-0.015608	-9.224159	-5.411362	0.703706	-3.336114	-1.180390	0.000000	-10.000000	-0.400000	26.883333	323.833344	1023.000000	1023.000000	2046.000000
46.919998	-0.014703	-8.689269	-5.221404	0.877106	-3.254530	-1.090442	0.000000	-10.000000	-0.400000	26.833334	332.833344	1023.000000	1023.000000	2046.000000
46.939999	-0.013942	-8.239946	-5.092255	0.988240	-3.123050	-1.012882	0.000000	-10.000000	-0.383333	26.766666	341.833344	1023.000000	1023.000000	2046.000000
46.959999	-0.013004	-7.685195	-4.851943	0.968435	-3.034136	-0.767550	0.000000	-10.000000	-0.366667	26.633333	350.666656	1023.000000	1023.000000	2046.000000
46.980000	-0.012119	-7.162580	-4.495247	0.816038	-2.927606	-0.555764	0.000000	-10.000000	-0.341667	25.983334	359.666656	1023.000000	1023.000000	2046.000000
47.000000	-0.011341	-6.702335	-4.158006	0.597483	-2.812206	-0.329607	0.000000	-10.000000	-0.325000	25.116667	368.333344	1023.000000	1023.000000	2046.000000
47.020000	-0.010363	-6.124591	-3.814708	0.463357	-2.642218	-0.131023	0.000000	-10.000000	-0.308333	23.950001	376.833344	1023.000000	1023.000000	2046.000000
47.040001	-0.009521	-5.626931	-3.442439	0.303850	-2.522596	0.034254	0.000000	-10.000000	-0.283333	23.150000	385.000000	1023.000000	1023.000000	2046.000000
47.060001	-0.008740	-5.165251	-3.069005	0.137670	-2.340225	0.106309	0.000000	-10.000000	-0.266667	22.750000	393.000000	1023.000000	1023.000000	2046.000000
47.080002	-0.008015	-4.736783	-2.795756	0.093496	-2.163810	0.129288	0.000000	-10.000000	-0.258333	22.633333	400.666656	1023.000000	1023.000000	2046.000000
47.099998	-0.007215	-4.263937	-2.517734	0.083469	-2.058104	0.228433	0.000000	-10.000000	-0.275000	22.799999	408.333344	1023.000000	1023.000000	2046.000000
47.119999	-0.006461	-3.818547	-2.221801	0.062913	-1.947711	0.288053	0.000000	-10.000000	-0.291667	23.100000	415.833344	1023.000000	1023.000000	2046.000000
47.139999	-0.005848	-3.455923	-2.057360	0.074845	-1.815489	0.342082	0.000000	-10.000000	-0.308333	23.366667	423.500000	1023.000000	1023.000000	2046.000000
47.160000	-0.005050	-2.984629	-1.763538	0.084212	-1.731195	0.425892	0.000000	-10.000000	-0.325000	23.616667	431.166656	1023.000000	1023.000000	2046.000000
47.180000	-0.004255	-2.514633	-1.545510	0.079459	-1.589767	0.541185	0.000000	-10.000000	-0.333333	23.883333	439.000000	1023.000000	1023.000000	2046.000000
47.200001	-0.003635	-2.148335	-1.417294	0.110700	-1.443289	0.601548	0.000000	-10.000000	-0.341667	24.150000	447.000000	1023.000000	1023.000000	2046.000000
47.220001	-0.002891	-1.708682	-1.182895	0.130562	-1.377921	0.721572	0.000000	-10.000000	-0.325000	24.016666	455.000000	1023.000000	1023.000000	2046.000000
47.240002	-0.001893	-1.118799	-0.940410	0.211499	-1.220581	0.830692	0.000000	-10.000000	-0.316667	23.866667	463.000000	1023.000000	1023.000000	2046.000000
47.259998	-0.001080	-0.638431	-0.818520	0.288872	-1.085708	0.976925	0.000000	-10.000000	-0.291667	23.316668	471.000000	1023.000000	1023.000000	2046.000000
47.279999	-0.000008	-0.004711	-0.528568	0.367799	-0.990988	1.147046	0.000000	-10.000000	-0.275000	22.833334	479.000000	1023.000000	1023.000000	2046.000000
47.299999	0.000987	0.583465	-0.365300	0.481802	-0.777820	1.244783	0.000000	-10.000000	-0.258333	22.550001	486.666656	1023.000000	1023.000000	2046.000000
47.320000	0.001829	1.081054	-0.139125	0.572855	-0.721022	1.368346	0.000000	-10.000000	-0.241667	22.300001	494.333344	1023.000000	1023.000000	2046.000000
47.340000	0.002912	1.720939	0.105954	0.651712	-0.570094	1.533366	0.000000	-10.000000	-0.225000	21.833334	501.666656	1023.000000	1023.000000	2046.000000
47.360001	0.003954	2.336581	0.320081	0.744843	-0.365320	1.636977	0.000000	-10.000000	-0.216667	21.083334	509.166656	1023.000000	1023.000000	2046.000000
47.380001	0.004762	2.814628	0.518574	0.812938	-0.296072	1.779188	0.000000	-10.000000	-0.208333	20.550001	516.333313	1023.000000	1023.000000	2046.000000
47.400002	0.005832	3.446418	0.795771	0.898464	-0.184132	1.936315	0.000000	-10.000000	-0.208333	20.333334	523.333313	1023.000000	1023.000000	2046.000000
47.419998	0.006760	3.995407	1.030935	0.946998	-0.043919	2.061393	0.000000	-10.000000	-0.208333	20.233334	530.166687	1023.000000	1023.000000	2046.000000
47.439999	0.007520	4.444074	1.175635	1.041946	0.068725	2.157768	0.000000	-10.000000	-0.191667	20.133333	536.833313	1023.000000	1023.000000	2046.000000
47.459999	0.008594	5.079196	1.456618	1.090265	0.203994	2.328320	0.000000	-10.000000	-0.183333	19.733334	543.666687	1023.000000	1023.000000	2046.000000
47.480000	0.009489	5.608288	1.638378	1.187186	0.358722	2.424003	0.000000	-10.000000	-0.158333	19.366667	550.166687	1023.000000	1023.000000	2046.000000
47.500000	0.010320	6.098851	1.831407	1.296897	0.415075	2.555472	0.000000	-10.000000	-0.150000	18.816666	556.833313	1023.000000	1023.000000	2046.000000
47.520000	0.011405	6.740277	2.082514	1.366254	0.544751	2.746759	0.000000	-10.000000	-0.133333	18.416666	563.166687	1023.000000	1023.000000	2046.000000
47.540001	0.012538	7.410114	2.250426	1.547718	0.788881	2.823090	0.000000	-10.000000	-0.116667	17.666666	569.500000	1023.000000	1023.000000	2046.000000
47.560001	0.013574	8.022437	2.468508	1.721693	0.849534	2.982702	0.000000	-10.000000	-0.108333	17.050001	575.500000	1023.000000	1023.000000	2046.000000
47.580002	0.014694	8.683869	2.697042	1.762329	0.969678	3.254820	0.000000	-10.000000	-0.091667	16.766666	581.166687	1023.000000	1023.000000	2046.000000
47.599998	0.015378	9.088656	2.736261	1.940126	1.084492	3.327777	0.000000	-10.000000	-0.083333	16.200001	586.833313	1023.000000	1023.000000	2046.000000
47.619999	0.016490	9.745591	2.950206	2.066710	1.188368	3.540308	0.000000	-10.000000	-0.066667	15.850000	592.333313	1023.000000	1023.000000	2046.000000
47.639999	0.017300	10.224314	3.113240	2.161617	1.308762	3.640695	0.000000	-10.000000	-0.041667	15.000000	597.833313	1023.000000	1023.000000	2046.000000
47.660000	0.018111	10.703356	3.192649	2.315556	1.340700	3.854450	0.000000	-10.000000	-0.025000	14.283334	603.000000	1023.000000	1023.000000	2046.000000
47.680000	0.018640	11.016442	3.277661	2.365582	1.404845	3.968354	0.000000	-10.000000	-0.008333	12.933333	607.833313	1023.000000	1023.000000	2046.000000
47.700001	0.018851	11.140777	3.326672	2.414319	1.513665	3.886120	0.000000	-10.000000	-0.008333	11.650000	612.500000	1023.000000	1023.000000	2046.000000
47.720001	0.017847	10.547844	3.185308	2.282845	1.514888	3.564804	0.000000	-10.000000	0.000000	10.400000	616.500000	1023.000000	1023.000000	2046.000000
47.740002	0.016400	9.692575	2.955305	2.049392	1.331900	3.355978	0.000000	-10.000000	0.008333	9.150000	620.166687	1023.000000	1023.000000	2046.000000
47.759998	0.014706	8.691534	2.552878	1.957383	1.127071	3.054202	0.000000	-10.000000	0.025000	7.600000	623.333313	1023.000000	1023.000000	2046.000000
47.779999	0.013544	8.004539	2.218836	1.981895	0.878972	2.924836	0.000000	-10.000000	0.041667	6.500000	626.166687	1023.000000	1023.000000	2046.000000
47.799999	0.012930	7.641841	2.025926	2.006238	0.748383	2.861294	0.000000	-10.000000	0.050000	5.683333	628.500000	1023.000000	1023.000000	2046.000000
47.820000	0.012404	7.330479	1.764924	2.094230	0.690603	2.780723	0.000000	-10.000000	0.050000	5.400000	630.500000	1023.000000	1023.000000	2046.000000
47.840000	0.012015	7.100913	1.623089	2.171167	0.540094	2.766563	0.000000	-10.000000	0.041667	4.950000	632.500000	1023.000000	1023.000000	2046.000000
47.860001	0.011755	6.947093	1.483531	2.243664	0.507526	2.712372	0.000000	-10.000000	0.050000	4.266667	634.166687	1023.000000	1023.000000	2046.000000
47.880001	0.011426	6.752638	1.300777	2.420169	0.440505	2.591187	0.000000	-10.000000	0.058333	2.616667	635.666687	1023.000000	1023.000000	2046.000000
47.900002	0.011356	6.711570	1.261837	2.515740	0.344211	2.589783	0.000000	-10.000000	0.075000	0.200000	636.500000	1023.000000	1023.000000	2046.000000
47.919998	0.011050	6.530277	1.099554	2.631572	0.317878	2.481273	0.000000	-10.000000	0.083333	-2.283333	637.000000	1023.000000	1023.000000	2046.000000
47.939999	0.010947	6.469926	0.966600	2.788407	0.306211	2.408708	0.000000	-10.000000	0.100000	-4.616667	637.000000	1023.000000	1023.000000	2046.000000
47.959999	0.010705	6.326712	0.942358	2.786430	0.226165	2.371759	0.000000	-10.000000	0.125000	-6.816667	637.000000	1023.000000	1023.000000	2046.000000
47.980000	0.010447	6.174124	0.901360	2.794058	0.184481	2.294225	0.000000	-10.000000	0.158333	-9.133333	637.000000	1023.000000	1023.000000	2046.000000
48.000000	0.010171	6.010953	0.882085	2.651181	0.138219	2.339468	0.000000	-10.000000	0.183333	-11.166667	637.000000	1023.000000	1023.000000	2046.000000
48.020000	0.009823	5.805524	1.018015	2.301277	0.084024	2.402207	0.000000	-10.000000	0.225000	-13.266666	637.000000	1023.000000	1023.000000	2046.000000
48.040001	0.009377	5.541733	1.081177	1.929339	0.121009	2.410209	0.000000	-10.000000	0.283333	-15.666667	633.333313	1023.000000	1023.000000	2046.000000
48.060001	0.008962	5.296672	1.179669	1.645045	0.047438	2.424520	0.000000	-10.000000	0.366667	-18.416666	622.166687	1023.000000	1023.000000	2046.000000
48.080002	0.008530	5.041300	1.364656	1.242967	0.081256	2.352422	0.000000	-10.000000	0.425000	-20.366667	611.000000	1023.000000	1023.000000	2046.000000
48.099998	0.007980	4.716051	1.432770	0.989099	0.094377	2.199805	0.000000	-10.000000	0.450000	-21.400000	601.000000	1023.000000	1023.000000	2046.000000
48.119999	0.007331	4.332876	1.452248	0.782202	0.086241	2.012185	0.000000	-10.000000	0.450000	-21.550001	596.166687	1023.000000	1023.000000	2046.000000
48.139999	0.006722	3.972827	1.534071	0.527952	0.032000	1.878803	0.000000	-10.000000	0.433333	-21.433334	589.000000	1023.000000	1023.000000	2046.000000
48.160000	0.005935	3.507769	1.472537	0.385150	-0.027566	1.677648	0.000000	-10.000000	0.433333	-21.466667	582.000000	1023.000000	1023.000000	2046.000000
48.180000	0.005325	3.147009	1.456884	0.235807	-0.088906	1.543224	0.000000	-10.000000	0.433333	-21.533333	574.833313	1023.000000	1023.000000	2046.000000
48.200001	0.004470	2.641545	1.448061	0.029672	-0.187577	1.351388	0.000000	-10.000000	0.450000	-22.116667	567.500000	1023.000000	1023.000000	2046.000000
48.220001	0.003675	2.171900	1.311613	-0.062130	-0.246469	1.168886	0.000000	-10.000000	0.466667	-22.500000	560.166687	1023.000000	1023.000000	2046.000000
48.240002	0.003120	1.843728	1.293529	-0.176302	-0.311822	1.038322	0.000000	-10.000000	0.466667	-23.083334	552.666687	1023.000000	1023.000000	2046.000000
48.259998	0.002379	1.406085	1.239550	-0.310016	-0.413084	0.889634	0.000000	-10.000000	0.500000	-23.299999	545.000000	1023.000000	1023.000000	2046.000000
48.279999	0.001704	1.007273	1.134486	-0.426512	-0.470242	0.769541	0.000000	-10.000000	0.500000	-23.766666	537.000000	1023.000000	1023.000000	2046.000000
48.299999	0.001288	0.761407	1.032675	-0.460654	-0.507494	0.696880	0.000000	-10.000000	0.533333	-24.049999	529.000000	1023.000000	1023.000000	2046.000000
48.320000	0.000693	0.409775	0.972263	-0.500752	-0.588629	0.526894	0.000000	-10.000000	0.533333	-24.549999	521.000000	1023.000000	1023.000000	2046.000000
48.340000	0.000240	0.141768	0.889668	-0.546920	-0.648506	0.447527	0.000000	-10.000000	0.550000	-25.116667	513.000000	1023.000000	1023.000000	2046.000000
48.360001	-0.000148	-0.087668	0.808122	-0.533678	-0.702503	0.340391	0.000000	-10.000000	0.558333	-25.466667	504.666656	1023.000000	1023.000000	2046.000000
48.380001	-0.000650	-0.384073	0.730131	-0.586586	-0.730440	0.202821	0.000000	-10.000000	0.566667	-25.883333	496.166656	1023.000000	1023.000000	2046.000000
48.400002	-0.001172	-0.692698	0.650269	-0.617705	-0.824461	0.099199	0.000000	-10.000000	0.566667	-25.850000	487.500000	1023.000000	1023.000000	2046.000000
48.419998	-0.001576	-0.931332	0.567335	-0.612930	-0.883272	-0.002465	0.000000	-10.000000	0.566667	-25.966667	478.833344	1023.000000	1023.000000	2046.000000
48.439999	-0.001969	-1.163513	0.512250	-0.643915	-0.934927	-0.096922	0.000000	-10.000000	0.566667	-25.866667	470.166656	1023.000000	1023.000000	2046.000000
48.459999	-0.002632	-1.555297	0.381044	-0.711733	-1.040022	-0.184586	0.000000	-10.000000	0.566667	-25.866667	461.500000	1023.000000	1023.000000	2046.000000
48.480000	-0.002999	-1.772291	0.258846	-0.700538	-1.112670	-0.217930	0.000000	-10.000000	0.558333	-25.833334	452.833344	1023.000000	1023.000000	2046.000000
48.500000	-0.003504	-2.071050	0.175838	-0.699333	-1.163245	-0.384310	0.000000	-10.000000	0.550000	-25.683332	444.333344	1023.000000	1023.000000	2046.000000
48.520000	-0.004155	-2.455410	0.039696	-0.746794	-1.303086	-0.445227	0.000000	-10.000000	0.558333	-25.666666	435.666656	1023.000000	1023.000000	2046.000000
48.540001	-0.004503	-2.661072	-0.085912	-0.715385	-1.329442	-0.530333	0.000000	-10.000000	0.558333	-25.566668	427.166656	1023.000000	1023.000000	2046.000000
48.560001	-0.005011	-2.961795	-0.166197	-0.701521	-1.410854	-0.683222	0.000000	-10.000000	0.566667	-25.683334	418.500000	1023.000000	1023.000000	2046.000000
48.580002	-0.005364	-3.169882	-0.314433	-0.663343	-1.498065	-0.694042	0.000000	-10.000000	0.566667	-25.750000	410.000000	1023.000000	1023.000000	2046.000000
48.599998	-0.005575	-3.294791	-0.471344	-0.542051	-1.538727	-0.742670	0.000000	-10.000000	0.575000	-25.683332	401.500000	1023.000000	1023.000000	2046.000000
48.619999	-0.005957	-3.520850	-0.632763	-0.477699	-1.618654	-0.791734	0.000000	-10.000000	0.575000	-25.716667	392.833344	1023.000000	1023.000000	2046.000000
48.639999	-0.006261	-3.700333	-0.822133	-0.443283	-1.677613	-0.757303	0.000000	-10.000000	0.575000	-25.583334	384.333344	1023.000000	1023.000000	2046.000000
48.660000	-0.006806	-4.022582	-0.980004	-0.392674	-1.806756	-0.843149	0.000000	-10.000000	0.566667	-25.500000	375.666656	1023.000000	1023.000000	2046.000000
48.680000	-0.007293	-4.310140	-1.066231	-0.406272	-1.926939	-0.910697	0.000000	-10.000000	0.566667	-25.466667	367.333344	1023.000000	1023.000000	2046.000000
48.700001	-0.007569	-4.473533	-1.289460	-0.248869	-2.029590	-0.905613	0.000000	-10.000000	0.558333	-25.566668	358.666656	1023.000000	1023.000000	2046.000000
48.720001	-0.007936	-4.690256	-1.476503	-0.211667	-2.079786	-0.922300	0.000000	-10.000000	0.575000	-25.850000	350.166656	1023.000000	1023.000000	2046.000000
48.740002	-0.008791	-5.195605	-1.670222	-0.197076	-2.187673	-1.140635	0.000000	-10.000000	0.575000	-26.066668	341.500000	1023.000000	1023.000000	2046.000000
48.759998	-0.009924	-5.865223	-1.947488	-0.270612	-2.299558	-1.347565	0.000000	-10.000000	0.583333	-26.150000	332.833344	1023.000000	1023.000000	2046.000000
48.779999	-0.011803	-6.975423	-2.277310	-0.496499	-2.544122	-1.657492	0.000000	-10.000000	0.575000	-26.216667	324.166656	1023.000000	1023.000000	2046.000000
48.799999	-0.014134	-8.353374	-2.724355	-0.740080	-2.894486	-1.994453	0.000000	-10.000000	0.566667	-26.233334	315.333344	1023.000000	1023.000000	2046.000000
48.820000	-0.016186	-9.565813	-3.305840	-0.794311	-3.245935	-2.219727	0.000000	-10.000000	0.566667	-26.116667	306.666656	1023.000000	1023.000000	2046.000000
48.840000	-0.017680	-10.449060	-3.761880	-0.856253	-3.478493	-2.352435	0.000000	-10.000000	0.566667	-25.850000	297.833344	1023.000000	1023.000000	2046.000000
48.860001	-0.019020	-11.241014	-4.110206	-0.917380	-3.737103	-2.476326	0.000000	-10.000000	0.575000	-25.516666	289.333344	1023.000000	1023.000000	2046.000000
48.880001	-0.019952	-11.791802	-4.451428	-0.875044	-3.948453	-2.516878	0.000000	-10.000000	0.566667	-25.350000	280.666656	1023.000000	1023.000000	2046.000000
48.900002	-0.020658	-12.208925	-4.739035	-0.781038	-4.035172	-2.653682	0.000000	-10.000000	0.558333	-25.183334	272.333344	1023.000000	1023.000000	2046.000000
48.919998	-0.021651	-12.795670	-4.992685	-0.804137	-4.242333	-2.756514	0.000000	-10.000000	0.541667	-25.033333	263.833344	1023.000000	1023.000000	2046.000000
48.939999	-0.022303	-13.181326	-5.301581	-0.679931	-4.350952	-2.848861	0.000000	-10.000000	0.533333	-24.783333	255.500000	1023.000000	1023.000000	2046.000000
48.959999	-0.022789	-13.468568	-5.537953	-0.518366	-4.496190	-2.916059	0.000000	-10.000000	0.533333	-24.533333	247.166672	1023.000000	1023.000000	2046.000000
48.980000	-0.023294	-13.766460	-5.733302	-0.438815	-4.556522	-3.037822	0.000000	-10.000000	0.525000	-24.133333	239.000000	1023.000000	1023.000000	2046.000000
49.000000	-0.023922	-14.137999	-5.904085	-0.443671	-4.748143	-3.042100	0.000000	-10.000000	0.516667	-23.866667	231.000000	1023.000000	1023.000000	2046.000000
49.020000	-0.024370	-14.402700	-6.089386	-0.390264	-4.859222	-3.063828	0.000000	-10.000000	0.483333	-23.450001	223.000000	1023.000000	1023.000000	2046.000000
49.040001	-0.024620	-14.550198	-6.129255	-0.475352	-4.897782	-3.047808	0.000000	-10.000000	0.466667	-23.116667	215.166672	1023.000000	1023.000000	2046.000000
49.060001	-0.025110	-14.840143	-6.092081	-0.740504	-5.010175	-2.997384	0.000000	-10.000000	0.450000	-22.833334	207.500000	1023.000000	1023.000000	2046.000000
49.080002	-0.025564	-15.108406	-6.099257	-1.017576	-5.088313	-2.903260	0.000000	-10.000000	0.466667	-23.216667	199.833328	1023.000000	1023.000000	2046.000000
49.099998	-0.025884	-15.297288	-6.011511	-1.351025	-5.144880	-2.789872	0.000000	-10.000000	0.491667	-23.666668	192.000000	1023.000000	1023.000000	2046.000000
49.119999	-0.026445	-15.628699	-5.938246	-1.672213	-5.235184	-2.783056	0.000000	-10.000000	0.508333	-23.933334	184.000000	1023.000000	1023.000000	2046.000000
49.139999	-0.026950	-15.927433	-5.928027	-1.898319	-5.291316	-2.809771	0.000000	-10.000000	0.508333	-23.683334	176.000000	1023.000000	1023.000000	2046.000000
49.160000	-0.027582	-16.300983	-5.961615	-2.099823	-5.393311	-2.846235	0.000000	-10.000000	0.483333	-23.166668	168.166672	1023.000000	1023.000000	2046.000000
49.180000	-0.028156	-16.640095	-6.000760	-2.226758	-5.463355	-2.949222	0.000000	-10.000000	0.450000	-22.500000	160.500000	1023.000000	1023.000000	2046.000000
49.200001	-0.028751	-16.991737	-6.075118	-2.311759	-5.568773	-3.036088	0.000000	-10.000000	0.416667	-21.666668	153.000000	1023.000000	1023.000000	2046.000000
49.220001	-0.029304	-17.318760	-6.184168	-2.370969	-5.720092	-3.043529	0.000000	-10.000000	0.391667	-20.883333	145.666672	1023.000000	1023.000000	2046.000000
49.240002	-0.029789	-17.605555	-6.256823	-2.448985	-5.795640	-3.104107	0.000000	-10.000000	0.391667	-20.416668	138.666672	1023.000000	1023.000000	2046.000000
49.259998	-0.030427	-17.982334	-6.397967	-2.516643	-5.904950	-3.162775	0.000000	-10.000000	0.375000	-19.900000	132.000000	1023.000000	1023.000000	2046.000000
49.279999	-0.030887	-18.254229	-6.482506	-2.594452	-5.986586	-3.190685	0.000000	-10.000000	0.366667	-19.350000	125.333336	1023.000000	1023.000000	2046.000000
49.299999	-0.031312	-18.505268	-6.599289	-2.658919	-6.072039	-3.175020	0.000000	-10.000000	0.350000	-18.583334	118.833336	1023.000000	1023.000000	2046.000000
49.320000	-0.031489	-18.610062	-6.679600	-2.639993	-6.092751	-3.197716	0.000000	-10.000000	0.333333	-18.000000	112.500000	1023.000000	1023.000000	2046.000000
49.340000	-0.031813	-18.801502	-6.783724	-2.648862	-6.161507	-3.207409	0.000000	-10.000000	0.308333	-17.433332	106.500000	1023.000000	1023.000000	2046.000000
49.360001	-0.031916	-18.862255	-6.842014	-2.606761	-6.250830	-3.162651	0.000000	-10.000000	0.275000	-17.033333	100.833336	1023.000000	1023.000000	2046.000000
49.380001	-0.032055	-18.944490	-6.884204	-2.615423	-6.293218	-3.151645	0.000000	-10.000000	0.258333	-16.683334	95.166664	1023.000000	1023.000000	2046.000000
49.400002	-0.032195	-19.027525	-6.955337	-2.602078	-6.299446	-3.170663	0.000000	-10.000000	0.250000	-16.400002	89.666664	1023.000000	1023.000000	2046.000000
49.419998	-0.032381	-19.137018	-7.033727	-2.586765	-6.344509	-3.172017	0.000000	-10.000000	0.250000	-16.116667	84.000000	1023.000000	1023.000000	2046.000000
49.439999	-0.032496	-19.204924	-7.079453	-2.574425	-6.406872	-3.144175	0.000000	-10.000000	0.250000	-15.766667	78.666664	1023.000000	1023.000000	2046.000000
49.459999	-0.032717	-19.335915	-7.096324	-2.586880	-6.504464	-3.148247	0.000000	-10.000000	0.250000	-15.300000	73.333336	1023.000000	1023.000000	2046.000000
49.480000	-0.032866	-19.423540	-7.182041	-2.565020	-6.515407	-3.161072	0.000000	-10.000000	0.250000	-14.900001	68.333336	1023.000000	1023.000000	2046.000000
49.500000	-0.032989	-19.496294	-7.268948	-2.510749	-6.589494	-3.127104	0.000000	-10.000000	0.241667	-14.516667	63.333332	1023.000000	1023.000000	2046.000000
49.520000	-0.033075	-19.547319	-7.316442	-2.489052	-6.644377	-3.097449	0.000000	-10.000000	0.233333	-14.250000	58.500000	1023.000000	1023.000000	2046.000000
49.540001	-0.033247	-19.649187	-7.352454	-2.498148	-6.716709	-3.081876	0.000000	-10.000000	0.216667	-13.783334	53.666668	1023.000000	1023.000000	2046.000000
49.560001	-0.033338	-19.702473	-7.406824	-2.453149	-6.755107	-3.087393	0.000000	-10.000000	0.200000	-13.283334	49.000000	1023.000000	1023.000000	2046.000000
49.580002	-0.033452	-19.770071	-7.518271	-2.443810	-6.792915	-3.015075	0.000000	-10.000000	0.175000	-12.600000	44.500000	1023.000000	1023.000000	2046.000000
49.599998	-0.033572	-19.840965	-7.569815	-2.406760	-6.831758	-3.032632	0.000000	-10.000000	0.158333	-12.050000	40.166668	1023.000000	1023.000000	2046.000000
49.619999	-0.033481	-19.787266	-7.621549	-2.317119	-6.827579	-3.021019	0.000000	-10.000000	0.150000	-11.450000	36.166668	1023.000000	1023.000000	2046.000000
49.639999	-0.033298	-19.678923	-7.674667	-2.169827	-6.823934	-3.010494	0.000000	-10.000000	0.150000	-11.033334	32.500000	1023.000000	1023.000000	2046.000000
49.660000	-0.033113	-19.569956	-7.699066	-2.069717	-6.844156	-2.957017	0.000000	-10.000000	0.141667	-10.433333	28.833334	1023.000000	1023.000000	2046.000000
49.680000	-0.033114	-19.570421	-7.700975	-2.039516	-6.951882	-2.878047	0.000000	-10.000000	0.133333	-10.033334	25.333334	1023.000000	1023.000000	2046.000000
49.700001	-0.033352	-19.710741	-7.902988	-1.952532	-6.948730	-2.906491	0.000000	-10.000000	0.116667	-9.616667	22.000000	1023.000000	1023.000000	2046.000000
49.720001	-0.033156	-19.594965	-7.967819	-1.819561	-6.917542	-2.890043	0.000000	-10.000000	0.108333	-9.333333	18.833334	1023.000000	1023.000000	2046.000000
49.740002	-0.033203	-19.623249	-8.044857	-1.719191	-7.031259	-2.827943	0.000000	-10.000000	0.100000	-8.966667	15.666667	1023.000000	1023.000000	2046.000000
49.759998	-0.033104	-19.564585	-8.185147	-1.524014	-7.013316	-2.842108	0.000000	-10.000000	0.100000	-8.650001	12.500000	1023.000000	1023.000000	2046.000000
49.779999	-0.033010	-19.508997	-8.276712	-1.359990	-6.983789	-2.888506	0.000000	-10.000000	0.100000	-8.216667	9.666667	1023.000000	1023.000000	2046.000000
49.799999	-0.033498	-19.797403	-8.347202	-1.403715	-7.085748	-2.960738	0.000000	-10.000000	0.100000	-7.650000	7.000000	1023.000000	1023.000000	2046.000000
49.820000	-0.034599	-20.448252	-8.609387	-1.519677	-7.190286	-3.128900	0.000000	-10.000000	0.100000	-6.683333	4.666667	1023.000000	1023.000000	2046.000000
49.840000	-0.035990	-21.270079	-8.893386	-1.668780	-7.335999	-3.371914	0.000000	-10.000000	0.100000	-5.866667	2.500000	1023.000000	1023.000000	2046.000000
49.860001	-0.037537	-22.184326	-9.250666	-1.812050	-7.580130	-3.541481	0.000000	-10.000000	0.083333	-4.683333	0.833333	1023.000000	1023.000000	2046.000000
49.880001	-0.038580	-22.800974	-9.594251	-1.850377	-7.715052	-3.641294	0.000000	-10.000000	0.066667	-2.866667	-0.333333	1023.000000	1023.000000	2046.000000
49.900002	-0.039342	-23.251240	-9.850345	-1.854902	-7.770164	-3.775828	0.000000	-10.000000	0.050000	-1.133333	-0.833333	1023.000000	1023.000000	2046.000000
49.919998	-0.039821	-23.534388	-10.019047	-1.824537	-7.851365	-3.839439	0.000000	-10.000000	0.050000	0.566667	-1.000000	1023.000000	1023.000000	2046.000000
49.939999	-0.040009	-23.645491	-10.179367	-1.736305	-7.881885	-3.847934	0.000000	-10.000000	0.050000	1.333333	-1.000000	1023.000000	1023.000000	2046.000000
49.959999	-0.040142	-23.723734	-10.323153	-1.619055	-7.860802	-3.920723	0.000000	-10.000000	0.050000	2.450000	-1.000000	1023.000000	1023.000000	2046.000000
49.980000	-0.040171	-23.740849	-10.362909	-1.489878	-7.864406	-4.023654	0.000000	-10.000000	0.050000	3.350000	-1.000000	1023.000000	1023.000000	2046.000000
50.000000	-0.039941	-23.605116	-10.468735	-1.305947	-7.781732	-4.048702	0.000000	-10.000000	0.041667	4.466667	-1.000000	1023.000000	1023.000000	2046.000000
50.020000	-0.039770	-23.504248	-10.541892	-1.139296	-7.718289	-4.104772	0.000000	-10.000000	0.025000	5.700000	-1.000000	1023.000000	1023.000000	2046.000000
50.040001	-0.039504	-23.346973	-10.484902	-1.087815	-7.720548	-4.053710	0.000000	-10.000000	0.008333	7.116667	-1.000000	1023.000000	1023.000000	2046.000000
50.060001	-0.039191	-23.161615	-10.457442	-1.030659	-7.653501	-4.020014	0.000000	-10.000000	-0.016667	8.716667	-1.000000	1023.000000	1023.000000	2046.000000
50.080002	-0.038779	-22.918394	-10.382421	-0.990673	-7.560623	-3.984679	0.000000	-10.000000	-0.033333	10.366667	-1.000000	1023.000000	1023.000000	2046.000000
50.099998	-0.038383	-22.684074	-10.166391	-1.154969	-7.504862	-3.857853	0.000000	-10.000000	-0.050000	11.800000	-1.000000	1023.000000	1023.000000	2046.000000
50.119999	-0.038109	-22.522156	-9.978343	-1.392883	-7.453943	-3.696987	0.000000	-10.000000	-0.041667	12.516666	3.000000	1023.000000	1023.000000	2046.000000
50.139999	-0.037582	-22.210861	-9.733988	-1.639477	-7.282412	-3.554985	0.000000	-10.000000	-0.041667	12.533334	11.333333	1023.000000	1023.000000	2046.000000
50.160000	-0.037261	-22.021265	-9.442745	-1.909793	-7.243119	-3.425609	0.000000	-10.000000	-0.041667	12.566667	21.000000	1023.000000	1023.000000	2046.000000
50.180000	-0.036921	-21.820587	-9.207588	-2.138537	-7.123456	-3.351006	0.000000	-10.000000	-0.066667	13.050000	28.166666	1023.000000	1023.000000	2046.000000
50.200001	-0.036443	-21.537531	-8.977398	-2.255833	-6.917200	-3.387100	0.000000	-10.000000	-0.075000	14.250000	32.500000	1023.000000	1023.000000	2046.000000
50.220001	-0.036124	-21.349079	-8.760003	-2.367962	-6.839288	-3.381826	0.000000	-10.000000	-0.091667	15.633334	37.166668	1023.000000	1023.000000	2046.000000
50.240002	-0.035667	-21.078928	-8.620800	-2.341672	-6.743818	-3.372638	0.000000	-10.000000	-0.108333	17.100000	42.166668	1023.000000	1023.000000	2046.000000
50.259998	-0.035211	-20.809622	-8.485518	-2.357565	-6.614036	-3.352503	0.000000	-10.000000	-0.150000	18.133333	47.666668	1023.000000	1023.000000	2046.000000
50.279999	-0.034859	-20.601833	-8.329713	-2.413453	-6.570844	-3.287823	0.000000	-10.000000	-0.191667	19.266666	53.500000	1023.000000	1023.000000	2046.000000
50.299999	-0.034390	-20.324564	-8.222586	-2.378878	-6.490176	-3.232925	0.000000	-10.000000	-0.233333	20.150000	59.666668	1023.000000	1023.000000	2046.000000
50.320000	-0.033799	-19.974920	-8.112853	-2.343552	-6.284191	-3.234324	0.000000	-10.000000	-0.258333	21.666668	68.500000	1023.000000	1023.000000	2046.000000
50.340000	-0.033300	-19.680014	-7.939124	-2.388330	-6.218076	-3.134485	0.000000	-10.000000	-0.275000	22.566668	75.333336	1023.000000	1023.000000	2046.000000
50.360001	-0.032601	-19.267345	-7.812418	-2.353986	-6.100632	-3.000310	0.000000	-10.000000	-0.283333	23.300001	82.666664	1023.000000	1023.000000	2046.000000
50.380001	-0.031852	-18.824783	-7.683575	-2.250376	-5.931552	-2.959280	0.000000	-10.000000	-0.300000	23.500000	88.000000	1023.000000	1023.000000	2046.000000
50.400002	-0.031079	-18.367910	-7.471781	-2.210878	-5.837842	-2.847409	0.000000	-10.000000	-0.325000	23.716667	96.000000	1023.000000	1023.000000	2046.000000
50.419998	-0.030134	-17.809023	-7.311350	-2.112742	-5.650178	-2.734754	0.000000	-10.000000	-0.333333	23.866667	104.000000	1023.000000	1023.000000	2046.000000
50.439999	-0.029191	-17.251671	-7.100779	-2.015818	-5.490264	-2.644810	0.000000	-10.000000	-0.341667	23.950001	112.000000	1023.000000	1023.000000	2046.000000
50.459999	-0.028284	-16.715895	-6.887703	-1.954028	-5.398608	-2.475555	0.000000	-10.000000	-0.350000	24.283333	119.833336	1023.000000	1023.000000	2046.000000
50.480000	-0.027303	-16.135899	-6.730386	-1.811956	-5.174948	-2.418611	0.000000	-10.000000	-0.375000	24.716667	127.833336	1023.000000	1023.000000	2046.000000
50.500000	-0.026426	-15.617758	-6.515598	-1.746835	-5.050692	-2.304633	0.000000	-10.000000	-0.383333	24.850000	135.833328	1023.000000	1023.000000	2046.000000
50.520000	-0.025441	-15.035471	-6.306073	-1.670930	-4.936639	-2.121829	0.000000	-10.000000	-0.391667	24.850000	144.000000	1023.000000	1023.000000	2046.000000
50.540001	-0.024483	-14.469407	-6.103937	-1.537268	-4.752132	-2.076070	0.000000	-10.000000	-0.400000	25.250000	152.166672	1023.000000	1023.000000	2046.000000
50.560001	-0.023650	-13.977235	-5.933626	-1.484911	-4.678753	-1.879945	0.000000	-10.000000	-0.408333	25.633333	160.500000	1023.000000	1023.000000	2046.000000
50.580002	-0.022566	-13.336210	-5.728918	-1.402984	-4.453403	-1.750906	0.000000	-10.000000	-0.416667	25.833334	169.166672	1023.000000	1023.000000	2046.000000
50.599998	-0.021715	-12.833488	-5.545067	-1.331958	-4.329045	-1.627418	0.000000	-10.000000	-0.408333	25.650002	177.666672	1023.000000	1023.000000	2046.000000
50.619999	-0.020682	-12.222951	-5.359259	-1.197544	-4.163921	-1.502228	0.000000	-10.000000	-0.408333	25.583334	186.333328	1023.000000	1023.000000	2046.000000
50.639999	-0.019777	-11.688194	-5.171588	-1.108626	-4.053827	-1.354154	0.000000	-10.000000	-0.400000	25.616667	194.833328	1023.000000	1023.000000	2046.000000
50.660000	-0.018719	-11.062799	-4.956060	-0.956800	-3.881873	-1.268066	0.000000	-10.000000	-0.400000	25.650000	203.500000	1023.000000	1023.000000	2046.000000
50.680000	-0.017361	-10.260347	-4.697218	-0.784760	-3.709215	-1.069154	0.000000	-10.000000	-0.383333	25.983334	212.000000	1023.000000	1023.000000	2046.000000
50.700001	-0.016271	-9.616105	-4.476389	-0.605498	-3.550911	-0.983306	0.000000	-10.000000	-0.383333	26.283335	220.666672	1023.000000	1023.000000	2046.000000
50.720001	-0.015263	-9.020545	-4.265745	-0.506240	-3.404095	-0.844465	0.000000	-10.000000	-0.391667	26.733334	229.333328	1023.000000	1023.000000	2046.000000
50.740002	-0.014331	-8.469685	-4.111203	-0.375309	-3.326246	-0.656927	0.000000	-10.000000	-0.425000	26.983334	238.166672	1023.000000	1023.000000	2046.000000
50.759998	-0.013212	-7.808129	-3.929567	-0.235306	-3.091367	-0.551890	0.000000	-10.000000	-0.425000	27.066668	247.166672	1023.000000	1023.000000	2046.000000
50.779999	-0.012216	-7.219575	-3.760211	-0.102596	-2.991713	-0.365055	0.000000	-10.000000	-0.433333	27.033335	256.333344	1023.000000	1023.000000	2046.000000
50.799999	-0.010978	-6.487744	-3.618205	0.137893	-2.875038	-0.132395	0.000000	-10.000000	-0.416667	26.900002	265.333344	1023.000000	1023.000000	2046.000000
50.820000	-0.010071	-5.951938	-3.490560	0.234662	-2.726107	0.030068	0.000000	-10.000000	-0.416667	26.983334	274.333344	1023.000000	1023.000000	2046.000000
50.840000	-0.009524	-5.628961	-3.445311	0.381867	-2.538930	-0.026586	0.000000	-10.000000	-0.391667	26.700001	283.166656	1023.000000	1023.000000	2046.000000
50.860001	-0.009907	-5.854949	-3.506686	0.332734	-2.539413	-0.141583	0.000000	-10.000000	-0.383333	26.550001	292.166656	1023.000000	1023.000000	2046.000000
50.880001	-0.010850	-6.412544	-3.643158	0.198757	-2.622095	-0.346048	0.000000	-10.000000	-0.358333	26.200001	301.000000	1023.000000	1023.000000	2046.000000
50.900002	-0.011753	-6.945890	-3.890192	0.144984	-2.735976	-0.464706	0.000000	-10.000000	-0.366667	25.916666	310.000000	1023.000000	1023.000000	2046.000000
50.919998	-0.012137	-7.173009	-4.066076	0.193384	-2.841619	-0.458699	0.000000	-10.000000	-0.375000	25.800001	318.666656	1023.000000	1023.000000	2046.000000
50.939999	-0.012171	-7.193342	-4.188802	0.295063	-2.797830	-0.501773	0.000000	-10.000000	-0.408333	25.833334	327.333344	1023.000000	1023.000000	2046.000000
50.959999	-0.011937	-7.055046	-4.275969	0.478944	-2.781982	-0.476039	0.000000	-10.000000	-0.416667	26.200001	335.833344	1023.000000	1023.000000	2046.000000
50.980000	-0.011441	-6.761502	-4.190578	0.628608	-2.752903	-0.446629	0.000000	-10.000000	-0.416667	26.583334	344.500000	1023.000000	1023.000000	2046.000000
51.000000	-0.011006	-6.504413	-4.140233	0.776845	-2.736278	-0.404747	0.000000	-10.000000	-0.408333	27.050001	353.333344	1023.000000	1023.000000	2046.000000
51.020000	-0.010408	-6.151014	-4.127761	0.985653	-2.634802	-0.374104	0.000000	-10.000000	-0.400000	27.150000	362.333344	1023.000000	1023.000000	2046.000000
51.040001	-0.009676	-5.718790	-4.065434	1.252659	-2.569458	-0.336556	0.000000	-10.000000	-0.400000	26.766666	371.500000	1023.000000	1023.000000	2046.000000
51.060001	-0.008912	-5.267255	-3.915126	1.451374	-2.500785	-0.302717	0.000000	-10.000000	-0.383333	26.383333	380.333344	1023.000000	1023.000000	2046.000000
51.080002	-0.008131	-4.805375	-3.831500	1.612825	-2.386218	-0.200483	0.000000	-10.000000	-0.366667	26.100000	389.166656	1023.000000	1023.000000	2046.000000
51.099998	-0.007332	-4.333227	-3.711439	1.791589	-2.271834	-0.141544	0.000000	-10.000000	-0.333333	25.833334	398.000000	1023.000000	1023.000000	2046.000000
51.119999	-0.006448	-3.810529	-3.422885	1.824617	-2.237107	0.024845	0.000000	-10.000000	-0.333333	25.283333	406.666656	1023.000000	1023.000000	2046.000000
51.139999	-0.005605	-3.312408	-3.187208	1.803979	-2.105295	0.176115	0.000000	-10.000000	-0.316667	24.500000	415.333344	1023.000000	1023.000000	2046.000000
51.160000	-0.004634	-2.738830	-2.842290	1.653011	-1.971265	0.421713	0.000000	-10.000000	-0.308333	23.716667	423.666656	1023.000000	1023.000000	2046.000000
51.180000	-0.003801	-2.246535	-2.446126	1.417777	-1.876326	0.658140	0.000000	-10.000000	-0.258333	22.700001	431.833344	1023.000000	1023.000000	2046.000000
51.200001	-0.002935	-1.734417	-2.178648	1.271995	-1.637524	0.809759	0.000000	-10.000000	-0.225000	21.783333	439.500000	1023.000000	1023.000000	2046.000000
51.220001	-0.002032	-1.200683	-1.784158	1.114723	-1.491249	0.960001	0.000000	-10.000000	-0.200000	21.100000	446.833344	1023.000000	1023.000000	2046.000000
51.240002	-0.001245	-0.735778	-1.395827	0.953628	-1.309817	1.016237	0.000000	-10.000000	-0.200000	20.833334	454.000000	1023.000000	1023.000000	2046.000000
51.259998	-0.000532	-0.314692	-1.128136	0.894643	-1.135364	1.054164	0.000000	-10.000000	-0.200000	21.016666	461.000000	1023.000000	1023.000000	2046.000000
51.279999	0.000174	0.102602	-0.821089	0.855201	-1.045732	1.114222	0.000000	-10.000000	-0.200000	21.183334	468.000000	1023.000000	1023.000000	2046.000000
51.299999	0.000960	0.567333	-0.551202	0.805671	-0.918696	1.231560	0.000000	-10.000000	-0.216667	21.333334	475.000000	1023.000000	1023.000000	2046.000000
51.320000	0.001623	0.959461	-0.316942	0.773253	-0.755882	1.259033	0.000000	-10.000000	-0.216667	21.300001	482.000000	1023.000000	1023.000000	2046.000000
51.340000	0.002290	1.353465	-0.010787	0.710622	-0.695754	1.349385	0.000000	-10.000000	-0.250000	21.366667	489.166656	1023.000000	1023.000000	2046.000000
51.360001	0.003212	1.898083	0.258612	0.736884	-0.541036	1.443623	0.000000	-10.000000	-0.266667	21.416668	496.333344	1023.000000	1023.000000	2046.000000
51.380001	0.003940	2.328552	0.451017	0.761493	-0.353618	1.469660	0.000000	-10.000000	-0.283333	21.533335	503.500000	1023.000000	1023.000000	2046.000000
51.400002	0.004772	2.820421	0.717938	0.756403	-0.251429	1.597509	0.000000	-10.000000	-0.266667	21.800001	510.666656	1023.000000	1023.000000	2046.000000
51.419998	0.005772	3.411308	0.996499	0.793623	-0.092260	1.713446	0.000000	-10.000000	-0.250000	21.866667	517.833313	1023.000000	1023.000000	2046.000000
51.439999	0.006661	3.936739	1.160396	0.912801	0.087598	1.775944	0.000000	-10.000000	-0.233333	21.716667	525.166687	1023.000000	1023.000000	2046.000000
51.459999	0.007808	4.614356	1.536277	0.896127	0.188337	1.993615	0.000000	-10.000000	-0.225000	21.549999	532.333313	1023.000000	1023.000000	2046.000000
51.480000	0.008805	5.203829	1.706362	1.042275	0.391279	2.063914	0.000000	-10.000000	-0.216667	21.216667	539.666687	1023.000000	1023.000000	2046.000000
51.500000	0.009790	5.786032	1.975875	1.138449	0.477302	2.194407	0.000000	-10.000000	-0.233333	20.983334	546.833313	1023.000000	1023.000000	2046.000000
51.520000	0.011068	6.541171	2.260312	1.259606	0.706292	2.314962	0.000000	-10.000000	-0.225000	20.783333	553.833313	1023.000000	1023.000000	2046.000000
51.540001	0.012015	7.100904	2.506796	1.333162	0.811881	2.449066	0.000000	-10.000000	-0.233333	20.583334	560.833313	1023.000000	1023.000000	2046.000000
51.560001	0.012973	7.667079	2.794065	1.407354	0.870127	2.595533	0.000000	-10.000000	-0.225000	20.616667	567.666687	1023.000000	1023.000000	2046.000000
51.580002	0.014135	8.353926	3.042640	1.523534	1.096746	2.691006	0.000000	-10.000000	-0.233333	20.300001	574.666687	1023.000000	1023.000000	2046.000000
51.599998	0.014930	8.823656	3.268234	1.567212	1.177403	2.810808	0.000000	-10.000000	-0.216667	20.083334	581.500000	1023.000000	1023.000000	2046.000000
51.619999	0.015776	9.323339	3.499661	1.621987	1.247214	2.954477	0.000000	-10.000000	-0.191667	19.266666	588.333313	1023.000000	1023.000000	2046.000000
51.639999	0.016860	9.964402	3.746345	1.731721	1.456535	3.029802	0.000000	-10.000000	-0.158333	18.316668	595.000000	1023.000000	1023.000000	2046.000000
51.660000	0.017575	10.386917	3.902836	1.822782	1.515936	3.145364	0.000000	-10.000000	-0.116667	17.416668	601.333313	1023.000000	1023.000000	2046.000000
[truncated: 1,108,010 more chars]
