# Supplementary material for: Effect of Electrode Belt and Body Positions on Regional Pulmonary Ventilation- and Perfusion-Related Impedance Changes Measured by Electric Impedance Tomography
Source: PLoS One. 2016 Jun 2;11(6):e0155913. doi: 10.1371/journal.pone.0155913 (PMC4890811; doi:10.1371/journal.pone.0155913)
Supplement: S1 Dataset — (ZIP) [file pone.0155913.s001.zip › Dataset/Fp09-mage-2i.txt]

Patient Name:	Fp9
Registry:	Fp9
Investigator:	 
Diagnosys:	 
Notes:	mage2i              
Sample Rate [Hz]:	50.07
Time Base 	Pixels Mean 	Pixels Sum 	UPPER RIGHT		UPPER LEFT		LOWER RIGHT		LOWER LEFT		QRS	ETCO2	Paw	Flow (L/min)	Volume	Analog1	Analog2	AnalogSum
0.000000	0.006402	3.783854	0.237018	1.336220	1.824968	0.385648	0.000000	-10.000000	-0.616667	30.250000	502.500000	1023.000000	1023.000000	2046.000000
0.020000	0.007771	4.592646	0.464503	1.492615	2.067519	0.568009	0.000000	-10.000000	-0.608333	30.150000	512.500000	1023.000000	1023.000000	2046.000000
0.040000	0.008809	5.206017	0.592199	1.583827	2.248932	0.781058	0.000000	-10.000000	-0.600000	29.833334	522.500000	1023.000000	1023.000000	2046.000000
0.060000	0.009874	5.835291	0.793886	1.731583	2.394806	0.915016	0.000000	-10.000000	-0.616667	30.050001	532.500000	1023.000000	1023.000000	2046.000000
0.080000	0.011233	6.638861	0.992531	1.855204	2.647749	1.143376	0.000000	-10.000000	-0.600000	29.750000	542.500000	1023.000000	1023.000000	2046.000000
0.100000	0.012601	7.447329	1.347309	1.985957	2.758667	1.355396	0.000000	-10.000000	-0.591667	29.716667	552.500000	1023.000000	1023.000000	2046.000000
0.120000	0.014461	8.546480	1.644403	2.292976	3.085122	1.523978	0.000000	-10.000000	-0.558333	29.083334	562.500000	1023.000000	1023.000000	2046.000000
0.140000	0.015773	9.321751	1.864515	2.420948	3.252553	1.783735	0.000000	-10.000000	-0.541667	28.850000	572.166687	1023.000000	1023.000000	2046.000000
0.160000	0.017396	10.281215	2.179098	2.735873	3.477497	1.888746	0.000000	-10.000000	-0.516667	28.316668	581.833313	1023.000000	1023.000000	2046.000000
0.180000	0.018151	10.727407	2.232577	2.840304	3.591058	2.063468	0.000000	-10.000000	-0.500000	27.883333	591.333313	1023.000000	1023.000000	2046.000000
0.200000	0.019248	11.375756	2.378474	3.068651	3.797000	2.131631	0.000000	-10.000000	-0.466667	27.383333	600.833313	1023.000000	1023.000000	2046.000000
0.220000	0.019783	11.691831	2.481506	3.110330	3.805019	2.294976	0.000000	-10.000000	-0.441667	26.633333	610.000000	1023.000000	1023.000000	2046.000000
0.240000	0.020448	12.085054	2.547968	3.300390	3.857294	2.379403	0.000000	-10.000000	-0.416667	26.000000	619.000000	1023.000000	1023.000000	2046.000000
0.260000	0.021154	12.502027	2.644105	3.492805	3.922452	2.442664	0.000000	-10.000000	-0.383333	24.800001	627.833313	1023.000000	1023.000000	2046.000000
0.280000	0.021147	12.497848	2.521370	3.543949	3.943975	2.488553	0.000000	-10.000000	-0.333333	23.733334	636.500000	1023.000000	1023.000000	2046.000000
0.300000	0.019684	11.633085	2.229543	3.365270	3.806579	2.231693	0.000000	-10.000000	-0.291667	22.700001	644.500000	1023.000000	1023.000000	2046.000000
0.320000	0.016872	9.971472	1.810174	2.986166	3.324016	1.851116	0.000000	-10.000000	-0.250000	21.750000	652.333313	1023.000000	1023.000000	2046.000000
0.340000	0.014639	8.651823	1.477759	2.850844	3.020511	1.302709	0.000000	-10.000000	-0.241667	20.666666	659.666687	1023.000000	1023.000000	2046.000000
0.360000	0.012949	7.652756	1.176078	2.575636	2.747379	1.153664	0.000000	-10.000000	-0.233333	19.900000	666.833313	1023.000000	1023.000000	2046.000000
0.380000	0.012176	7.195867	1.087834	2.665916	2.624450	0.817666	0.000000	-10.000000	-0.241667	19.333334	673.500000	1023.000000	1023.000000	2046.000000
0.400000	0.011607	6.859660	0.968095	2.509365	2.514200	0.868000	0.000000	-10.000000	-0.225000	19.033333	680.000000	1023.000000	1023.000000	2046.000000
0.420000	0.011623	6.869288	0.927041	2.690643	2.548097	0.703506	0.000000	-10.000000	-0.191667	18.233334	686.333313	1023.000000	1023.000000	2046.000000
0.440000	0.011581	6.844453	0.970847	2.620152	2.425664	0.827790	0.000000	-10.000000	-0.158333	17.316668	692.500000	1023.000000	1023.000000	2046.000000
0.460000	0.011900	7.032987	1.059912	2.840382	2.381854	0.750839	0.000000	-10.000000	-0.108333	16.066668	698.500000	1023.000000	1023.000000	2046.000000
0.480000	0.012194	7.206371	1.122091	2.894331	2.361569	0.828381	0.000000	-10.000000	-0.066667	13.983334	704.166687	1023.000000	1023.000000	2046.000000
0.500000	0.012554	7.419193	1.179968	3.108991	2.381058	0.749176	0.000000	-10.000000	-0.025000	11.250000	709.333313	1023.000000	1023.000000	2046.000000
0.520000	0.012696	7.503580	1.152702	3.149819	2.409327	0.791732	0.000000	-10.000000	-0.008333	7.866667	713.500000	1023.000000	1023.000000	2046.000000
0.540000	0.012917	7.634058	1.226323	3.215554	2.357614	0.834567	0.000000	-10.000000	0.025000	3.166667	716.666687	1023.000000	1023.000000	2046.000000
0.560000	0.013040	7.706821	1.226611	3.224226	2.370504	0.885480	0.000000	-10.000000	0.058333	-1.150000	718.333313	1023.000000	1023.000000	2046.000000
0.580000	0.013120	7.754044	1.214541	3.023125	2.421800	1.094577	0.000000	-10.000000	0.100000	-6.150001	719.000000	1023.000000	1023.000000	2046.000000
0.600000	0.013063	7.720261	1.072931	2.930571	2.613912	1.102847	0.000000	-10.000000	0.158333	-10.450001	719.000000	1023.000000	1023.000000	2046.000000
0.620000	0.013064	7.720823	1.103386	2.581037	2.662795	1.373606	0.000000	-10.000000	0.216667	-14.750000	719.000000	1023.000000	1023.000000	2046.000000
0.640000	0.013025	7.697930	0.929237	2.511993	2.899565	1.357136	0.000000	-10.000000	0.283333	-17.583334	719.000000	1023.000000	1023.000000	2046.000000
0.660000	0.012730	7.523615	0.925933	2.257257	2.884363	1.456061	0.000000	-10.000000	0.316667	-19.166666	711.333313	1023.000000	1023.000000	2046.000000
0.680000	0.012467	7.368207	0.823563	2.195150	2.960333	1.389161	0.000000	-10.000000	0.350000	-20.216667	701.333313	1023.000000	1023.000000	2046.000000
0.700000	0.011992	7.087356	0.741407	1.978249	2.951592	1.416107	0.000000	-10.000000	0.366667	-20.983334	689.000000	1023.000000	1023.000000	2046.000000
0.720000	0.011602	6.856935	0.734890	1.891762	2.886683	1.343600	0.000000	-10.000000	0.383333	-21.400000	682.000000	1023.000000	1023.000000	2046.000000
0.740000	0.010907	6.446000	0.596527	1.826724	2.828442	1.194307	0.000000	-10.000000	0.391667	-21.900000	674.833313	1023.000000	1023.000000	2046.000000
0.760000	0.010503	6.207563	0.619375	1.589377	2.722718	1.276094	0.000000	-10.000000	0.400000	-22.549999	667.500000	1023.000000	1023.000000	2046.000000
0.780000	0.009950	5.880384	0.502475	1.636532	2.663002	1.078375	0.000000	-10.000000	0.416667	-23.100000	659.833313	1023.000000	1023.000000	2046.000000
0.800000	0.009146	5.405245	0.416509	1.439707	2.505664	1.043365	0.000000	-10.000000	0.450000	-23.816666	652.000000	1023.000000	1023.000000	2046.000000
0.820000	0.008965	5.298113	0.437459	1.412959	2.450471	0.997225	0.000000	-10.000000	0.500000	-24.666666	644.000000	1023.000000	1023.000000	2046.000000
0.840000	0.008381	4.953064	0.297383	1.488227	2.388474	0.778979	0.000000	-10.000000	0.533333	-25.883333	635.833313	1023.000000	1023.000000	2046.000000
0.860000	0.008157	4.820553	0.385033	1.285210	2.242270	0.908040	0.000000	-10.000000	0.583333	-26.966667	627.333313	1023.000000	1023.000000	2046.000000
0.880000	0.007790	4.603987	0.208106	1.464215	2.258418	0.673249	0.000000	-10.000000	0.616667	-27.983334	618.500000	1023.000000	1023.000000	2046.000000
0.900000	0.007209	4.260230	0.163298	1.268809	2.119477	0.708645	0.000000	-10.000000	0.683333	-28.883333	609.166687	1023.000000	1023.000000	2046.000000
0.920000	0.007011	4.143661	0.131037	1.298303	2.066391	0.647931	0.000000	-10.000000	0.733333	-30.049999	599.500000	1023.000000	1023.000000	2046.000000
0.940000	0.006213	3.672051	-0.037770	1.293259	1.970935	0.445626	0.000000	-10.000000	0.783333	-31.016666	589.333313	1023.000000	1023.000000	2046.000000
0.960000	0.006115	3.614105	0.070260	1.158543	1.843122	0.542179	0.000000	-10.000000	0.816667	-31.816668	579.000000	1023.000000	1023.000000	2046.000000
0.980000	0.005481	3.239059	-0.141897	1.234106	1.816981	0.329869	0.000000	-10.000000	0.833333	-32.316666	568.333313	1023.000000	1023.000000	2046.000000
1.000000	0.005144	3.040272	-0.140002	1.058657	1.725160	0.396459	0.000000	-10.000000	0.850000	-32.500000	557.666687	1023.000000	1023.000000	2046.000000
1.020000	0.004516	2.669241	-0.277401	1.176835	1.667079	0.102728	0.000000	-10.000000	0.850000	-32.833336	546.833313	1023.000000	1023.000000	2046.000000
1.040000	0.004421	2.612761	-0.108829	1.029745	1.549275	0.142569	0.000000	-10.000000	0.850000	-32.916668	536.000000	1023.000000	1023.000000	2046.000000
1.060000	0.004406	2.604019	-0.133948	1.192672	1.585721	-0.040426	0.000000	-10.000000	0.850000	-33.100002	525.000000	1023.000000	1023.000000	2046.000000
1.080000	0.004706	2.781082	0.104499	1.147445	1.444484	0.084654	0.000000	-10.000000	0.833333	-33.033333	514.000000	1023.000000	1023.000000	2046.000000
1.100000	0.004504	2.661616	0.004961	1.368793	1.432061	-0.144199	0.000000	-10.000000	0.816667	-32.933334	503.000000	1023.000000	1023.000000	2046.000000
1.120000	0.004263	2.519707	0.009940	1.382811	1.305756	-0.178801	0.000000	-10.000000	0.808333	-32.916668	492.000000	1023.000000	1023.000000	2046.000000
1.140000	0.004027	2.380040	-0.011664	1.514916	1.211558	-0.334770	0.000000	-10.000000	0.825000	-33.000000	481.000000	1023.000000	1023.000000	2046.000000
1.160000	0.003076	1.817896	-0.187551	1.433655	0.992724	-0.420931	0.000000	-10.000000	0.841667	-33.033333	470.000000	1023.000000	1023.000000	2046.000000
1.180000	0.002843	1.680399	-0.179696	1.474728	0.831812	-0.446445	0.000000	-10.000000	0.841667	-33.250000	459.000000	1023.000000	1023.000000	2046.000000
1.200000	0.002066	1.220982	-0.468005	1.740137	0.789513	-0.840664	0.000000	-10.000000	0.866667	-33.450001	447.833344	1023.000000	1023.000000	2046.000000
1.220000	0.001565	0.925100	-0.539917	1.545954	0.587846	-0.668783	0.000000	-10.000000	0.883333	-33.883335	436.500000	1023.000000	1023.000000	2046.000000
1.240000	0.000297	0.175735	-0.724479	1.500606	0.344670	-0.945062	0.000000	-10.000000	0.908333	-33.900002	425.166656	1023.000000	1023.000000	2046.000000
1.260000	-0.003290	-1.944180	-1.462286	1.154503	-0.068917	-1.567479	0.000000	-10.000000	0.900000	-33.850002	413.833344	1023.000000	1023.000000	2046.000000
1.280000	-0.006876	-4.063520	-1.812797	0.571762	-0.778436	-2.044049	0.000000	-10.000000	0.883333	-33.333336	402.666656	1023.000000	1023.000000	2046.000000
1.300000	-0.010173	-6.012431	-2.382449	0.481118	-1.237558	-2.873542	0.000000	-10.000000	0.866667	-32.983334	391.500000	1023.000000	1023.000000	2046.000000
1.320000	-0.012626	-7.461956	-2.790682	0.204611	-1.607736	-3.268149	0.000000	-10.000000	0.833333	-32.483334	380.500000	1023.000000	1023.000000	2046.000000
1.340000	-0.014079	-8.320620	-2.962884	-0.025894	-1.866094	-3.465748	0.000000	-10.000000	0.816667	-32.100002	369.666656	1023.000000	1023.000000	2046.000000
1.360000	-0.015986	-9.447820	-3.337340	-0.069320	-2.130668	-3.910493	0.000000	-10.000000	0.800000	-31.533335	359.000000	1023.000000	1023.000000	2046.000000
1.380000	-0.016836	-9.950201	-3.382029	-0.301753	-2.369018	-3.897401	0.000000	-10.000000	0.800000	-31.133333	348.500000	1023.000000	1023.000000	2046.000000
1.400000	-0.018063	-10.675492	-3.594084	-0.190755	-2.593105	-4.297549	0.000000	-10.000000	0.800000	-31.116667	338.000000	1023.000000	1023.000000	2046.000000
1.420000	-0.018777	-11.097342	-3.605640	-0.290088	-2.858483	-4.343131	0.000000	-10.000000	0.766667	-31.100000	327.666656	1023.000000	1023.000000	2046.000000
1.440000	-0.019247	-11.374850	-3.669079	-0.166794	-2.999136	-4.539842	0.000000	-10.000000	0.733333	-30.783333	317.166656	1023.000000	1023.000000	2046.000000
1.460000	-0.019955	-11.793419	-3.821970	-0.217698	-3.134378	-4.619373	0.000000	-10.000000	0.700000	-30.183334	306.833344	1023.000000	1023.000000	2046.000000
1.480000	-0.020022	-11.832771	-3.749964	-0.219667	-3.267388	-4.595753	0.000000	-10.000000	0.691667	-29.616667	296.500000	1023.000000	1023.000000	2046.000000
1.500000	-0.020786	-12.284508	-3.950526	-0.178729	-3.382345	-4.772908	0.000000	-10.000000	0.675000	-29.033333	286.833344	1023.000000	1023.000000	2046.000000
1.520000	-0.020742	-12.258681	-3.888364	-0.446504	-3.422629	-4.501184	0.000000	-10.000000	0.666667	-28.700001	277.166656	1023.000000	1023.000000	2046.000000
1.540000	-0.021302	-12.589702	-4.106242	-0.501890	-3.300943	-4.680627	0.000000	-10.000000	0.666667	-28.783333	267.833344	1023.000000	1023.000000	2046.000000
1.560000	-0.021287	-12.580828	-4.026087	-0.786565	-3.306771	-4.461405	0.000000	-10.000000	0.675000	-29.383333	258.166656	1023.000000	1023.000000	2046.000000
1.580000	-0.021205	-12.532178	-3.990694	-0.872336	-3.242862	-4.426286	0.000000	-10.000000	0.666667	-29.516666	248.500000	1023.000000	1023.000000	2046.000000
1.600000	-0.021789	-12.877411	-4.142989	-0.947175	-3.232895	-4.554350	0.000000	-10.000000	0.650000	-29.100000	238.500000	1023.000000	1023.000000	2046.000000
1.620000	-0.021774	-12.868308	-3.963264	-1.120020	-3.329341	-4.455684	0.000000	-10.000000	0.616667	-28.116667	228.833328	1023.000000	1023.000000	2046.000000
1.640000	-0.022666	-13.395450	-4.176440	-1.136627	-3.383309	-4.699074	0.000000	-10.000000	0.583333	-27.366667	219.333328	1023.000000	1023.000000	2046.000000
1.660000	-0.022774	-13.459474	-4.060236	-1.297334	-3.476845	-4.625058	0.000000	-10.000000	0.558333	-26.816668	210.166672	1023.000000	1023.000000	2046.000000
1.680000	-0.023420	-13.840946	-4.151204	-1.284893	-3.582149	-4.822700	0.000000	-10.000000	0.533333	-26.450001	201.166672	1023.000000	1023.000000	2046.000000
1.700000	-0.023932	-14.143875	-4.146776	-1.403206	-3.713939	-4.879955	0.000000	-10.000000	0.516667	-25.950001	192.500000	1023.000000	1023.000000	2046.000000
1.720000	-0.024413	-14.428311	-4.120790	-1.466136	-3.891562	-4.949824	0.000000	-10.000000	0.483333	-25.316668	183.833328	1023.000000	1023.000000	2046.000000
1.740000	-0.025063	-14.812330	-4.268425	-1.424664	-3.947203	-5.172040	0.000000	-10.000000	0.466667	-24.616667	175.333328	1023.000000	1023.000000	2046.000000
1.760000	-0.025118	-14.844972	-4.132872	-1.503343	-4.086833	-5.121924	0.000000	-10.000000	0.433333	-23.799999	167.000000	1023.000000	1023.000000	2046.000000
1.780000	-0.025587	-15.121791	-4.262781	-1.359457	-4.100895	-5.398657	0.000000	-10.000000	0.416667	-23.183332	159.000000	1023.000000	1023.000000	2046.000000
1.800000	-0.025335	-14.972693	-4.028138	-1.468831	-4.262079	-5.213645	0.000000	-10.000000	0.400000	-22.616667	151.333328	1023.000000	1023.000000	2046.000000
1.820000	-0.025712	-15.195665	-4.187071	-1.304623	-4.242918	-5.461053	0.000000	-10.000000	0.383333	-22.233334	143.833328	1023.000000	1023.000000	2046.000000
1.840000	-0.025339	-14.975521	-4.027434	-1.356285	-4.294363	-5.297440	0.000000	-10.000000	0.366667	-21.666668	136.500000	1023.000000	1023.000000	2046.000000
1.860000	-0.025621	-15.142213	-4.060080	-1.228709	-4.375509	-5.477914	0.000000	-10.000000	0.341667	-20.883333	129.166672	1023.000000	1023.000000	2046.000000
1.880000	-0.025507	-15.074483	-4.079897	-1.281011	-4.328508	-5.385067	0.000000	-10.000000	0.333333	-20.166668	122.166664	1023.000000	1023.000000	2046.000000
1.900000	-0.025492	-15.065594	-3.970781	-1.290243	-4.431062	-5.373507	0.000000	-10.000000	0.300000	-19.400000	115.500000	1023.000000	1023.000000	2046.000000
1.920000	-0.025750	-15.218343	-4.041048	-1.229959	-4.439154	-5.508183	0.000000	-10.000000	0.266667	-18.866667	109.000000	1023.000000	1023.000000	2046.000000
1.940000	-0.025407	-15.015267	-3.874939	-1.230749	-4.505795	-5.403784	0.000000	-10.000000	0.241667	-18.100000	102.666664	1023.000000	1023.000000	2046.000000
1.960000	-0.025833	-15.267296	-3.941139	-1.185299	-4.599170	-5.541688	0.000000	-10.000000	0.233333	-17.383333	96.500000	1023.000000	1023.000000	2046.000000
1.980000	-0.025390	-15.005619	-3.827803	-1.167055	-4.558056	-5.452704	0.000000	-10.000000	0.225000	-16.700001	90.833336	1023.000000	1023.000000	2046.000000
2.000000	-0.025824	-15.262117	-3.878547	-1.142998	-4.684223	-5.556349	0.000000	-10.000000	0.208333	-16.216667	85.166664	1023.000000	1023.000000	2046.000000
2.020000	-0.025449	-15.040287	-3.755514	-1.090644	-4.669858	-5.524271	0.000000	-10.000000	0.200000	-15.866667	79.833336	1023.000000	1023.000000	2046.000000
2.040000	-0.025298	-14.951265	-3.705468	-1.007128	-4.673530	-5.565140	0.000000	-10.000000	0.200000	-15.433333	74.500000	1023.000000	1023.000000	2046.000000
2.060000	-0.024639	-14.561481	-3.434736	-0.990367	-4.658119	-5.478260	0.000000	-10.000000	0.183333	-14.900001	69.500000	1023.000000	1023.000000	2046.000000
2.080000	-0.024330	-14.379248	-3.367452	-0.826391	-4.685376	-5.500029	0.000000	-10.000000	0.166667	-14.200000	64.500000	1023.000000	1023.000000	2046.000000
2.100000	-0.023707	-14.010927	-3.263100	-0.749128	-4.621250	-5.377449	0.000000	-10.000000	0.166667	-13.616667	59.666668	1023.000000	1023.000000	2046.000000
2.120000	-0.023778	-14.052613	-3.250035	-0.627925	-4.721287	-5.453367	0.000000	-10.000000	0.166667	-13.100000	55.166668	1023.000000	1023.000000	2046.000000
2.140000	-0.023732	-14.025800	-3.284166	-0.529046	-4.697821	-5.514767	0.000000	-10.000000	0.150000	-12.666667	50.833332	1023.000000	1023.000000	2046.000000
2.160000	-0.024242	-14.327060	-3.360444	-0.527965	-4.911872	-5.526778	0.000000	-10.000000	0.100000	-11.883333	46.500000	1023.000000	1023.000000	2046.000000
2.180000	-0.024588	-14.531377	-3.539022	-0.455341	-4.887118	-5.649896	0.000000	-10.000000	0.066667	-11.083334	42.500000	1023.000000	1023.000000	2046.000000
2.200000	-0.024657	-14.572186	-3.526660	-0.374878	-5.046024	-5.624623	0.000000	-10.000000	0.050000	-10.016666	38.833332	1023.000000	1023.000000	2046.000000
2.220000	-0.024388	-14.413281	-3.684085	-0.243978	-4.871518	-5.613701	0.000000	-10.000000	0.033333	-8.683333	35.666668	1023.000000	1023.000000	2046.000000
2.240000	-0.024852	-14.687634	-3.724316	-0.388339	-5.022426	-5.552553	0.000000	-10.000000	0.008333	-5.833333	32.833332	1023.000000	1023.000000	2046.000000
2.260000	-0.026471	-15.644402	-4.088621	-0.643444	-5.098891	-5.813446	0.000000	-10.000000	-0.025000	-1.966667	31.000000	1023.000000	1023.000000	2046.000000
2.280000	-0.029048	-17.167562	-4.532604	-1.006804	-5.461375	-6.166780	0.000000	-10.000000	-0.050000	2.283334	30.166666	1023.000000	1023.000000	2046.000000
2.300000	-0.031320	-18.510191	-4.936042	-1.262881	-5.692667	-6.618600	0.000000	-10.000000	-0.108333	7.116667	30.000000	1023.000000	1023.000000	2046.000000
2.320000	-0.032646	-19.293961	-5.228764	-1.438547	-5.826201	-6.800450	0.000000	-10.000000	-0.183333	11.816667	30.000000	1023.000000	1023.000000	2046.000000
2.340000	-0.033340	-19.704231	-5.437322	-1.574481	-5.795562	-6.896866	0.000000	-10.000000	-0.250000	16.283333	30.000000	1023.000000	1023.000000	2046.000000
2.360000	-0.033568	-19.838713	-5.524997	-1.566104	-5.755996	-6.991616	0.000000	-10.000000	-0.300000	18.983334	30.000000	1023.000000	1023.000000	2046.000000
2.380000	-0.033593	-19.853228	-5.578606	-1.614236	-5.739460	-6.920925	0.000000	-10.000000	-0.350000	20.883333	28.000000	1023.000000	1023.000000	2046.000000
2.400000	-0.032926	-19.459114	-5.449751	-1.474236	-5.673116	-6.862012	0.000000	-10.000000	-0.408333	22.933334	27.833334	1023.000000	1023.000000	2046.000000
2.420000	-0.032448	-19.176981	-5.450027	-1.387431	-5.599781	-6.739743	0.000000	-10.000000	-0.466667	24.866667	30.333334	1023.000000	1023.000000	2046.000000
2.440000	-0.031316	-18.507483	-5.222469	-1.209648	-5.426990	-6.648376	0.000000	-10.000000	-0.541667	27.016666	37.666668	1023.000000	1023.000000	2046.000000
2.460000	-0.030775	-18.187986	-5.188161	-1.129560	-5.390996	-6.479269	0.000000	-10.000000	-0.625000	28.866667	46.333332	1023.000000	1023.000000	2046.000000
2.480000	-0.029465	-17.413519	-5.007859	-1.021726	-5.091334	-6.292600	0.000000	-10.000000	-0.675000	30.566668	55.666668	1023.000000	1023.000000	2046.000000
2.500000	-0.028437	-16.806149	-4.953493	-0.952704	-4.902418	-5.997535	0.000000	-10.000000	-0.700000	31.750000	65.666664	1023.000000	1023.000000	2046.000000
2.520000	-0.027182	-16.064550	-4.784555	-1.021993	-4.543147	-5.714855	0.000000	-10.000000	-0.691667	32.266666	76.000000	1023.000000	1023.000000	2046.000000
2.540000	-0.025970	-15.348491	-4.596859	-1.063813	-4.330360	-5.357459	0.000000	-10.000000	-0.691667	32.350002	86.666664	1023.000000	1023.000000	2046.000000
2.560000	-0.024492	-14.474664	-4.407600	-1.101466	-3.851449	-5.114149	0.000000	-10.000000	-0.683333	32.266666	97.500000	1023.000000	1023.000000	2046.000000
2.580000	-0.023217	-13.721515	-4.156942	-1.154545	-3.651053	-4.758975	0.000000	-10.000000	-0.683333	32.116669	108.333336	1023.000000	1023.000000	2046.000000
2.600000	-0.021796	-12.881199	-3.955873	-1.145871	-3.248339	-4.531116	0.000000	-10.000000	-0.700000	32.116669	119.000000	1023.000000	1023.000000	2046.000000
2.620000	-0.020981	-12.399539	-3.888819	-1.169316	-2.978179	-4.363224	0.000000	-10.000000	-0.716667	32.233334	129.666672	1023.000000	1023.000000	2046.000000
2.640000	-0.019999	-11.819191	-3.718424	-1.195879	-2.752374	-4.152514	0.000000	-10.000000	-0.741667	32.583332	140.333328	1023.000000	1023.000000	2046.000000
2.660000	-0.019124	-11.302145	-3.546314	-1.166550	-2.542181	-4.047099	0.000000	-10.000000	-0.766667	33.133335	151.166672	1023.000000	1023.000000	2046.000000
2.680000	-0.018351	-10.845624	-3.407536	-1.159792	-2.444881	-3.833415	0.000000	-10.000000	-0.775000	33.433334	162.000000	1023.000000	1023.000000	2046.000000
2.700000	-0.017336	-10.245645	-3.168853	-1.067095	-2.230506	-3.779190	0.000000	-10.000000	-0.783333	33.400002	173.166672	1023.000000	1023.000000	2046.000000
2.720000	-0.016747	-9.897238	-3.110364	-1.018438	-2.153067	-3.615369	0.000000	-10.000000	-0.783333	33.383335	184.333328	1023.000000	1023.000000	2046.000000
2.740000	-0.015684	-9.269307	-2.960525	-0.994894	-1.899057	-3.414831	0.000000	-10.000000	-0.775000	33.416668	195.666672	1023.000000	1023.000000	2046.000000
2.760000	-0.014860	-8.781986	-2.808258	-0.884965	-1.804417	-3.284346	0.000000	-10.000000	-0.766667	33.450001	206.833328	1023.000000	1023.000000	2046.000000
2.780000	-0.013828	-8.172400	-2.656198	-0.801650	-1.584531	-3.130020	0.000000	-10.000000	-0.741667	33.066666	218.000000	1023.000000	1023.000000	2046.000000
2.800000	-0.012676	-7.491395	-2.422947	-0.665890	-1.415312	-2.987247	0.000000	-10.000000	-0.725000	32.616669	229.000000	1023.000000	1023.000000	2046.000000
2.820000	-0.011425	-6.752386	-2.279840	-0.523249	-1.238701	-2.710596	0.000000	-10.000000	-0.708333	32.183334	240.000000	1023.000000	1023.000000	2046.000000
2.840000	-0.010160	-6.004569	-2.106626	-0.455584	-0.948240	-2.494119	0.000000	-10.000000	-0.700000	31.950001	250.833328	1023.000000	1023.000000	2046.000000
2.860000	-0.008888	-5.253041	-1.972892	-0.246741	-0.770547	-2.262861	0.000000	-10.000000	-0.691667	31.816668	261.500000	1023.000000	1023.000000	2046.000000
2.880000	-0.007665	-4.529904	-1.803837	-0.174921	-0.513512	-2.037633	0.000000	-10.000000	-0.683333	31.800001	272.000000	1023.000000	1023.000000	2046.000000
2.900000	-0.006547	-3.869369	-1.584952	-0.047365	-0.387389	-1.849663	0.000000	-10.000000	-0.658333	31.766666	282.666656	1023.000000	1023.000000	2046.000000
2.920000	-0.005135	-3.034639	-1.390515	0.119831	-0.160556	-1.603399	0.000000	-10.000000	-0.650000	31.633333	293.333344	1023.000000	1023.000000	2046.000000
2.940000	-0.004141	-2.447045	-1.167278	0.149374	-0.000193	-1.428947	0.000000	-10.000000	-0.641667	31.566666	304.000000	1023.000000	1023.000000	2046.000000
2.960000	-0.002802	-1.656272	-1.027986	0.320262	0.264206	-1.212754	0.000000	-10.000000	-0.641667	31.583334	314.500000	1023.000000	1023.000000	2046.000000
2.980000	-0.001449	-0.856196	-0.726374	0.403017	0.441144	-0.973985	0.000000	-10.000000	-0.641667	31.583334	325.000000	1023.000000	1023.000000	2046.000000
3.000000	0.000093	0.054827	-0.387840	0.623698	0.653059	-0.834090	0.000000	-10.000000	-0.641667	31.483334	335.500000	1023.000000	1023.000000	2046.000000
3.020000	0.001935	1.143666	-0.075044	0.869043	0.899283	-0.549616	0.000000	-10.000000	-0.650000	31.350000	346.000000	1023.000000	1023.000000	2046.000000
3.040000	0.003278	1.937165	0.171886	1.038361	1.110974	-0.384056	0.000000	-10.000000	-0.658333	31.633333	356.500000	1023.000000	1023.000000	2046.000000
3.060000	0.004554	2.691707	0.262806	1.292387	1.353356	-0.216843	0.000000	-10.000000	-0.666667	31.850000	367.000000	1023.000000	1023.000000	2046.000000
3.080000	0.005525	3.265211	0.471740	1.408246	1.459095	-0.073869	0.000000	-10.000000	-0.666667	31.916666	377.666656	1023.000000	1023.000000	2046.000000
3.100000	0.006654	3.932579	0.637523	1.605893	1.627612	0.061552	0.000000	-10.000000	-0.650000	31.883333	388.333344	1023.000000	1023.000000	2046.000000
3.120000	0.007416	4.382730	0.740976	1.704092	1.684488	0.253175	0.000000	-10.000000	-0.608333	31.433334	399.000000	1023.000000	1023.000000	2046.000000
3.140000	0.008203	4.847986	0.822428	1.874427	1.781718	0.369413	0.000000	-10.000000	-0.583333	30.966667	409.666656	1023.000000	1023.000000	2046.000000
3.160000	0.009200	5.437443	0.804939	2.129018	1.971938	0.531549	0.000000	-10.000000	-0.558333	29.983334	420.166656	1023.000000	1023.000000	2046.000000
3.180000	0.008807	5.205127	0.702513	2.113969	1.905003	0.483641	0.000000	-10.000000	-0.575000	29.483334	430.500000	1023.000000	1023.000000	2046.000000
3.200000	0.007287	4.306839	0.409866	1.933945	1.731791	0.231237	0.000000	-10.000000	-0.575000	29.366667	440.166656	1023.000000	1023.000000	2046.000000
3.220000	0.004839	2.859797	0.061732	1.594846	1.298438	-0.095218	0.000000	-10.000000	-0.558333	29.083334	449.833344	1023.000000	1023.000000	2046.000000
3.240000	0.002931	1.732137	-0.239662	1.515908	1.053774	-0.597882	0.000000	-10.000000	-0.550000	28.866667	459.500000	1023.000000	1023.000000	2046.000000
3.260000	0.002101	1.241761	-0.360460	1.415487	0.860540	-0.673807	0.000000	-10.000000	-0.533333	28.816668	469.166656	1023.000000	1023.000000	2046.000000
3.280000	0.001378	0.814318	-0.495334	1.370682	0.785922	-0.846952	0.000000	-10.000000	-0.550000	28.766666	478.833344	1023.000000	1023.000000	2046.000000
3.300000	0.001506	0.889932	-0.584057	1.435618	0.880345	-0.841974	0.000000	-10.000000	-0.533333	28.916668	488.500000	1023.000000	1023.000000	2046.000000
3.320000	0.001611	0.952286	-0.539731	1.391381	0.845084	-0.744449	0.000000	-10.000000	-0.533333	28.483334	498.166656	1023.000000	1023.000000	2046.000000
3.340000	0.002188	1.293022	-0.409067	1.606829	0.920698	-0.825437	0.000000	-10.000000	-0.508333	28.383333	507.833344	1023.000000	1023.000000	2046.000000
3.360000	0.002771	1.637878	-0.334354	1.687697	0.926199	-0.641665	0.000000	-10.000000	-0.491667	27.783333	517.166687	1023.000000	1023.000000	2046.000000
3.380000	0.003461	2.045567	-0.174306	1.875390	0.999719	-0.655235	0.000000	-10.000000	-0.483333	27.549999	526.666687	1023.000000	1023.000000	2046.000000
3.400000	0.004486	2.651258	-0.059957	2.104016	1.132118	-0.524919	0.000000	-10.000000	-0.475000	27.383333	535.833313	1023.000000	1023.000000	2046.000000
3.420000	0.005199	3.072709	0.136931	2.156661	1.156649	-0.377532	0.000000	-10.000000	-0.466667	27.216667	545.166687	1023.000000	1023.000000	2046.000000
3.440000	0.006690	3.953836	0.336881	2.409784	1.404532	-0.197361	0.000000	-10.000000	-0.483333	27.066666	554.166687	1023.000000	1023.000000	2046.000000
3.460000	0.007447	4.401379	0.407839	2.419959	1.525241	0.048340	0.000000	-10.000000	-0.500000	26.983334	563.166687	1023.000000	1023.000000	2046.000000
3.480000	0.008863	5.237747	0.622499	2.498474	1.861070	0.255703	0.000000	-10.000000	-0.483333	26.700001	572.166687	1023.000000	1023.000000	2046.000000
3.500000	0.009693	5.728448	0.716364	2.341073	2.062920	0.608091	0.000000	-10.000000	-0.433333	25.883333	581.166687	1023.000000	1023.000000	2046.000000
3.520000	0.010782	6.372267	0.854613	2.331806	2.420995	0.764853	0.000000	-10.000000	-0.391667	25.083334	590.000000	1023.000000	1023.000000	2046.000000
3.540000	0.012029	7.109384	0.950372	2.267979	2.748620	1.142414	0.000000	-10.000000	-0.358333	24.183334	598.500000	1023.000000	1023.000000	2046.000000
3.560000	0.012787	7.556907	1.083368	2.176826	2.966853	1.329860	0.000000	-10.000000	-0.316667	23.233334	606.833313	1023.000000	1023.000000	2046.000000
3.580000	0.013672	8.080140	1.190683	2.266947	3.190115	1.432395	0.000000	-10.000000	-0.291667	22.016666	614.833313	1023.000000	1023.000000	2046.000000
3.600000	0.013975	8.259183	1.235923	2.162841	3.265236	1.595183	0.000000	-10.000000	-0.308333	21.666668	622.333313	1023.000000	1023.000000	2046.000000
3.620000	0.015024	8.878979	1.478805	2.267054	3.434766	1.698353	0.000000	-10.000000	-0.291667	21.500000	629.666687	1023.000000	1023.000000	2046.000000
3.640000	0.015279	9.029662	1.490051	2.186505	3.476217	1.876889	0.000000	-10.000000	-0.283333	21.183334	636.833313	1023.000000	1023.000000	2046.000000
3.660000	0.015993	9.451689	1.634705	2.320903	3.666881	1.829199	0.000000	-10.000000	-0.250000	20.383333	644.000000	1023.000000	1023.000000	2046.000000
3.680000	0.016427	9.708119	1.668508	2.307166	3.705361	2.027084	0.000000	-10.000000	-0.250000	19.583334	650.833313	1023.000000	1023.000000	2046.000000
3.700000	0.017049	10.075973	1.855669	2.450828	3.750566	2.018909	0.000000	-10.000000	-0.225000	18.983334	657.500000	1023.000000	1023.000000	2046.000000
3.720000	0.017682	10.449903	1.875397	2.514533	3.887116	2.172857	0.000000	-10.000000	-0.191667	18.400000	664.000000	1023.000000	1023.000000	2046.000000
3.740000	0.018163	10.734488	2.016490	2.553215	3.881968	2.282815	0.000000	-10.000000	-0.150000	17.233334	670.333313	1023.000000	1023.000000	2046.000000
3.760000	0.019296	11.403676	2.172156	2.773578	4.045841	2.412101	0.000000	-10.000000	-0.100000	15.966666	676.333313	1023.000000	1023.000000	2046.000000
3.780000	0.019659	11.618480	2.203184	2.767546	4.068056	2.579694	0.000000	-10.000000	-0.075000	14.150000	681.833313	1023.000000	1023.000000	2046.000000
3.800000	0.020637	12.196277	2.341661	3.011952	4.250555	2.592108	0.000000	-10.000000	-0.041667	12.116667	686.666687	1023.000000	1023.000000	2046.000000
3.820000	0.020769	12.274491	2.312255	2.967522	4.222259	2.772456	0.000000	-10.000000	-0.025000	9.600000	691.000000	1023.000000	1023.000000	2046.000000
3.840000	0.021637	12.787178	2.493209	3.066029	4.349167	2.878772	0.000000	-10.000000	0.008333	6.133333	694.500000	1023.000000	1023.000000	2046.000000
3.860000	0.021698	12.823426	2.399511	3.025427	4.364361	3.034127	0.000000	-10.000000	0.033333	2.000000	697.166687	1023.000000	1023.000000	2046.000000
3.880000	0.022169	13.102000	2.527039	3.163324	4.437046	2.974591	0.000000	-10.000000	0.050000	-1.950000	698.500000	1023.000000	1023.000000	2046.000000
3.900000	0.022306	13.182860	2.591504	3.116976	4.396138	3.078242	0.000000	-10.000000	0.075000	-5.733334	699.000000	1023.000000	1023.000000	2046.000000
3.920000	0.023054	13.625106	2.804209	3.225337	4.511457	3.084104	0.000000	-10.000000	0.091667	-8.750000	699.000000	1023.000000	1023.000000	2046.000000
3.940000	0.023558	13.922903	2.872971	3.339530	4.545413	3.164989	0.000000	-10.000000	0.125000	-11.816667	699.000000	1023.000000	1023.000000	2046.000000
3.960000	0.023670	13.989032	2.981256	3.411342	4.440588	3.155845	0.000000	-10.000000	0.175000	-13.983334	699.000000	1023.000000	1023.000000	2046.000000
3.980000	0.023944	14.150925	3.002558	3.574018	4.516934	3.057415	0.000000	-10.000000	0.216667	-15.833333	695.500000	1023.000000	1023.000000	2046.000000
4.000000	0.023484	13.878939	2.947196	3.533792	4.358187	3.039764	0.000000	-10.000000	0.333333	-19.433334	682.166687	1023.000000	1023.000000	2046.000000
4.020000	0.023563	13.925729	3.000355	3.673295	4.325525	2.926553	0.000000	-10.000000	0.416667	-22.450001	668.833313	1023.000000	1023.000000	2046.000000
4.040000	0.022575	13.341621	2.720283	3.555666	4.131641	2.934032	0.000000	-10.000000	0.500000	-24.850000	659.000000	1023.000000	1023.000000	2046.000000
4.060000	0.022370	13.220834	2.661379	3.676149	4.111830	2.771475	0.000000	-10.000000	0.533333	-25.633333	656.333313	1023.000000	1023.000000	2046.000000
4.080000	0.021229	12.546586	2.385558	3.531342	3.856877	2.772810	0.000000	-10.000000	0.591667	-26.966667	650.666687	1023.000000	1023.000000	2046.000000
4.100000	0.019449	11.494385	2.072814	3.371181	3.688250	2.362140	0.000000	-10.000000	0.666667	-28.400000	641.833313	1023.000000	1023.000000	2046.000000
4.120000	0.015597	9.217673	1.372510	2.733224	3.143893	1.968047	0.000000	-10.000000	0.733333	-29.500000	632.333313	1023.000000	1023.000000	2046.000000
4.140000	0.011843	6.999336	0.850505	2.401571	2.578578	1.168681	0.000000	-10.000000	0.775000	-30.233334	622.500000	1023.000000	1023.000000	2046.000000
4.160000	0.008493	5.019219	0.323158	1.996698	2.020674	0.678688	0.000000	-10.000000	0.800000	-30.900000	612.500000	1023.000000	1023.000000	2046.000000
4.180000	0.006236	3.685189	-0.018211	1.849117	1.684426	0.169856	0.000000	-10.000000	0.800000	-31.100000	602.166687	1023.000000	1023.000000	2046.000000
4.200000	0.004388	2.593477	-0.365596	1.651460	1.453490	-0.145877	0.000000	-10.000000	0.800000	-31.400000	591.833313	1023.000000	1023.000000	2046.000000
4.220000	0.002547	1.505099	-0.653258	1.418176	1.129227	-0.389046	0.000000	-10.000000	0.800000	-31.483334	581.166687	1023.000000	1023.000000	2046.000000
4.240000	0.001677	0.991365	-0.783404	1.454424	0.995964	-0.675619	0.000000	-10.000000	0.825000	-32.033333	570.833313	1023.000000	1023.000000	2046.000000
4.260000	0.000313	0.185234	-1.014692	1.315075	0.726537	-0.841686	0.000000	-10.000000	0.858333	-32.633331	560.166687	1023.000000	1023.000000	2046.000000
4.280000	-0.000196	-0.115752	-1.043422	1.401309	0.599361	-1.073000	0.000000	-10.000000	0.908333	-33.516666	549.333313	1023.000000	1023.000000	2046.000000
4.300000	-0.001139	-0.673125	-1.149706	1.308401	0.316786	-1.148606	0.000000	-10.000000	0.941667	-34.066666	538.166687	1023.000000	1023.000000	2046.000000
4.320000	-0.001728	-1.021246	-1.213056	1.366025	0.161377	-1.335592	0.000000	-10.000000	0.966667	-34.383335	526.666687	1023.000000	1023.000000	2046.000000
4.340000	-0.002369	-1.399918	-1.263854	1.264004	-0.025802	-1.374267	0.000000	-10.000000	0.966667	-34.450001	515.333313	1023.000000	1023.000000	2046.000000
4.360000	-0.002919	-1.725285	-1.459516	1.289153	-0.024191	-1.530730	0.000000	-10.000000	0.975000	-34.700001	503.666656	1023.000000	1023.000000	2046.000000
4.380000	-0.003332	-1.968928	-1.523991	1.105741	-0.079339	-1.471340	0.000000	-10.000000	0.975000	-34.766666	492.166656	1023.000000	1023.000000	2046.000000
4.400000	-0.003811	-2.252144	-1.721257	0.883524	0.010282	-1.424693	0.000000	-10.000000	0.991667	-35.366669	480.500000	1023.000000	1023.000000	2046.000000
4.420000	-0.004173	-2.466117	-1.736238	0.632205	0.006545	-1.368628	0.000000	-10.000000	0.991667	-35.583332	468.833344	1023.000000	1023.000000	2046.000000
4.440000	-0.004618	-2.729420	-1.872665	0.341458	0.055953	-1.254166	0.000000	-10.000000	0.991667	-35.866665	457.000000	1023.000000	1023.000000	2046.000000
4.460000	-0.004794	-2.833299	-1.779623	0.303930	-0.002185	-1.355421	0.000000	-10.000000	0.975000	-35.750000	445.000000	1023.000000	1023.000000	2046.000000
4.480000	-0.005444	-3.217581	-1.971349	0.074599	0.001546	-1.322376	0.000000	-10.000000	0.950000	-35.366669	433.000000	1023.000000	1023.000000	2046.000000
4.500000	-0.005925	-3.501752	-2.045831	0.126283	0.021218	-1.603422	0.000000	-10.000000	0.933333	-34.716667	421.166656	1023.000000	1023.000000	2046.000000
4.520000	-0.006724	-3.973839	-2.104727	-0.112060	-0.177854	-1.579197	0.000000	-10.000000	0.925000	-34.200001	409.500000	1023.000000	1023.000000	2046.000000
4.540000	-0.007281	-4.303165	-2.213164	-0.129779	-0.210696	-1.749527	0.000000	-10.000000	0.925000	-33.799999	398.166656	1023.000000	1023.000000	2046.000000
4.560000	-0.008056	-4.760830	-2.276588	-0.222910	-0.359608	-1.901724	0.000000	-10.000000	0.925000	-33.750000	386.833344	1023.000000	1023.000000	2046.000000
4.580000	-0.008875	-5.245383	-2.353930	-0.348788	-0.543664	-1.999001	0.000000	-10.000000	0.908333	-33.616669	375.500000	1023.000000	1023.000000	2046.000000
4.600000	-0.009556	-5.647562	-2.399534	-0.294582	-0.687047	-2.266399	0.000000	-10.000000	0.883333	-33.433334	364.166656	1023.000000	1023.000000	2046.000000
4.620000	-0.010131	-5.987143	-2.371459	-0.484560	-0.882560	-2.248564	0.000000	-10.000000	0.858333	-33.150002	353.000000	1023.000000	1023.000000	2046.000000
4.640000	-0.010538	-6.227683	-2.499397	-0.396799	-0.897908	-2.433580	0.000000	-10.000000	0.850000	-32.866669	342.000000	1023.000000	1023.000000	2046.000000
4.660000	-0.010930	-6.459649	-2.501742	-0.434351	-1.032227	-2.491329	0.000000	-10.000000	0.833333	-32.683334	331.000000	1023.000000	1023.000000	2046.000000
4.680000	-0.011127	-6.575800	-2.461648	-0.461640	-1.179604	-2.472908	0.000000	-10.000000	0.816667	-32.450001	320.166656	1023.000000	1023.000000	2046.000000
4.700000	-0.011398	-6.736238	-2.547434	-0.322495	-1.191407	-2.674903	0.000000	-10.000000	0.808333	-32.183334	309.333344	1023.000000	1023.000000	2046.000000
4.720000	-0.011749	-6.943718	-2.500767	-0.465438	-1.374687	-2.602827	0.000000	-10.000000	0.808333	-31.966669	298.666656	1023.000000	1023.000000	2046.000000
4.740000	-0.011958	-7.067354	-2.608214	-0.351501	-1.370093	-2.737545	0.000000	-10.000000	0.808333	-31.583334	288.000000	1023.000000	1023.000000	2046.000000
4.760000	-0.012392	-7.323864	-2.629229	-0.298175	-1.474343	-2.922117	0.000000	-10.000000	0.791667	-31.183334	277.500000	1023.000000	1023.000000	2046.000000
4.780000	-0.012830	-7.582522	-2.607406	-0.461684	-1.652576	-2.860856	0.000000	-10.000000	0.758333	-30.666666	267.000000	1023.000000	1023.000000	2046.000000
4.800000	-0.013017	-7.693173	-2.661447	-0.345737	-1.680487	-3.005502	0.000000	-10.000000	0.725000	-30.466667	256.666656	1023.000000	1023.000000	2046.000000
4.820000	-0.013311	-7.866987	-2.589212	-0.374024	-1.843104	-3.060646	0.000000	-10.000000	0.700000	-29.983334	246.500000	1023.000000	1023.000000	2046.000000
4.840000	-0.013076	-7.728027	-2.335536	-0.422973	-1.958278	-3.011240	0.000000	-10.000000	0.691667	-29.916668	236.500000	1023.000000	1023.000000	2046.000000
4.860000	-0.012700	-7.505679	-2.245595	-0.137963	-1.911131	-3.210991	0.000000	-10.000000	0.666667	-29.466667	226.500000	1023.000000	1023.000000	2046.000000
4.880000	-0.012419	-7.339765	-2.108384	-0.128245	-2.019758	-3.083377	0.000000	-10.000000	0.641667	-28.883333	216.666672	1023.000000	1023.000000	2046.000000
4.900000	-0.012028	-7.108594	-2.031776	-0.000170	-2.039654	-3.036994	0.000000	-10.000000	0.625000	-28.266666	207.000000	1023.000000	1023.000000	2046.000000
4.920000	-0.012308	-7.273995	-2.118788	0.212521	-2.093746	-3.273982	0.000000	-10.000000	0.625000	-27.866667	197.666672	1023.000000	1023.000000	2046.000000
4.940000	-0.012589	-7.440082	-2.076769	0.129708	-2.322586	-3.170435	0.000000	-10.000000	0.625000	-27.983334	188.333328	1023.000000	1023.000000	2046.000000
4.960000	-0.012879	-7.611640	-2.177038	0.254604	-2.393957	-3.295249	0.000000	-10.000000	0.633333	-27.966667	179.000000	1023.000000	1023.000000	2046.000000
4.980000	-0.013500	-7.978382	-2.426614	0.453443	-2.467227	-3.537984	0.000000	-10.000000	0.633333	-28.183334	169.666672	1023.000000	1023.000000	2046.000000
5.000000	-0.013748	-8.125237	-2.387077	0.374806	-2.729279	-3.383688	0.000000	-10.000000	0.633333	-28.233334	160.333328	1023.000000	1023.000000	2046.000000
5.020000	-0.014312	-8.458267	-2.499542	0.478356	-2.913018	-3.524064	0.000000	-10.000000	0.600000	-27.933334	151.000000	1023.000000	1023.000000	2046.000000
5.040000	-0.016428	-9.708785	-2.936929	0.303086	-3.222419	-3.852523	0.000000	-10.000000	0.575000	-27.550001	141.666672	1023.000000	1023.000000	2046.000000
5.060000	-0.019340	-11.430147	-3.277224	-0.218295	-3.760905	-4.173723	0.000000	-10.000000	0.533333	-26.750000	132.500000	1023.000000	1023.000000	2046.000000
5.080000	-0.022649	-13.385443	-3.902697	-0.383977	-4.120155	-4.978614	0.000000	-10.000000	0.508333	-25.800001	123.666664	1023.000000	1023.000000	2046.000000
5.100000	-0.025471	-15.053396	-4.313901	-0.723280	-4.620490	-5.395724	0.000000	-10.000000	0.475000	-24.650002	115.166664	1023.000000	1023.000000	2046.000000
5.120000	-0.027070	-15.998492	-4.521129	-0.938871	-4.884441	-5.654052	0.000000	-10.000000	0.450000	-23.750000	107.000000	1023.000000	1023.000000	2046.000000
5.140000	-0.028943	-17.105148	-4.935740	-0.990336	-5.098658	-6.080415	0.000000	-10.000000	0.425000	-23.183334	99.000000	1023.000000	1023.000000	2046.000000
5.160000	-0.029789	-17.605551	-4.973524	-1.308878	-5.325403	-5.997745	0.000000	-10.000000	0.408333	-22.633333	91.166664	1023.000000	1023.000000	2046.000000
5.180000	-0.030683	-18.133486	-5.139603	-1.197403	-5.486113	-6.310367	0.000000	-10.000000	0.400000	-22.250000	83.500000	1023.000000	1023.000000	2046.000000
5.200000	-0.031487	-18.608843	-5.266146	-1.255536	-5.673583	-6.413578	0.000000	-10.000000	0.400000	-22.033335	78.500000	1023.000000	1023.000000	2046.000000
5.220000	-0.031720	-18.746670	-5.221509	-1.070892	-5.827053	-6.627217	0.000000	-10.000000	0.383333	-21.466667	71.166664	1023.000000	1023.000000	2046.000000
5.240000	-0.032354	-19.121086	-5.401098	-1.122511	-5.932343	-6.665134	0.000000	-10.000000	0.350000	-20.750000	64.000000	1023.000000	1023.000000	2046.000000
5.260000	-0.032255	-19.062899	-5.332666	-1.143679	-5.984536	-6.602019	0.000000	-10.000000	0.300000	-19.683334	54.666668	1023.000000	1023.000000	2046.000000
5.280000	-0.032658	-19.301111	-5.445936	-0.986580	-6.055813	-6.812783	0.000000	-10.000000	0.266667	-18.850000	48.000000	1023.000000	1023.000000	2046.000000
5.300000	-0.032573	-19.250624	-5.346382	-1.205091	-6.143219	-6.555932	0.000000	-10.000000	0.241667	-18.016666	41.666668	1023.000000	1023.000000	2046.000000
5.320000	-0.032665	-19.304829	-5.475061	-1.215815	-5.979852	-6.634099	0.000000	-10.000000	0.241667	-17.650000	35.500000	1023.000000	1023.000000	2046.000000
5.340000	-0.032681	-19.314550	-5.414618	-1.494144	-5.963831	-6.441957	0.000000	-10.000000	0.241667	-17.750000	29.500000	1023.000000	1023.000000	2046.000000
5.360000	-0.032396	-19.146278	-5.289275	-1.565131	-5.876866	-6.415006	0.000000	-10.000000	0.241667	-17.816668	23.500000	1023.000000	1023.000000	2046.000000
5.380000	-0.032432	-19.167320	-5.389083	-1.618198	-5.714936	-6.445104	0.000000	-10.000000	0.233333	-17.533335	17.666666	1023.000000	1023.000000	2046.000000
5.400000	-0.032116	-18.980810	-5.191308	-1.770475	-5.759659	-6.259369	0.000000	-10.000000	0.216667	-16.583334	10.166667	1023.000000	1023.000000	2046.000000
5.420000	-0.032654	-19.298429	-5.346990	-1.736131	-5.728069	-6.487239	0.000000	-10.000000	0.208333	-15.900001	4.666667	1023.000000	1023.000000	2046.000000
5.440000	-0.032679	-19.313082	-5.209763	-1.918065	-5.798645	-6.386609	0.000000	-10.000000	0.200000	-15.183333	-0.333333	1023.000000	1023.000000	2046.000000
5.460000	-0.032833	-19.404219	-5.217174	-1.919947	-5.800108	-6.466990	0.000000	-10.000000	0.200000	-14.850000	-3.333333	1023.000000	1023.000000	2046.000000
5.480000	-0.033322	-19.693493	-5.283180	-2.015368	-5.857099	-6.537846	0.000000	-10.000000	0.200000	-14.333334	-8.000000	1023.000000	1023.000000	2046.000000
5.500000	-0.033306	-19.683815	-5.145627	-2.057931	-5.959680	-6.520576	0.000000	-10.000000	0.191667	-13.900001	-12.833333	1023.000000	1023.000000	2046.000000
5.520000	-0.033935	-20.055744	-5.293500	-2.068904	-6.003343	-6.689998	0.000000	-10.000000	0.175000	-13.350000	-17.500000	1023.000000	1023.000000	2046.000000
5.540000	-0.033920	-20.046865	-5.143656	-2.152197	-6.105003	-6.646009	0.000000	-10.000000	0.141667	-12.666667	-21.833334	1023.000000	1023.000000	2046.000000
5.560000	-0.033912	-20.042025	-5.147076	-1.993659	-6.089272	-6.812018	0.000000	-10.000000	0.116667	-12.033334	-26.000000	1023.000000	1023.000000	2046.000000
5.580000	-0.034095	-20.150160	-5.222021	-1.996222	-6.110442	-6.821475	0.000000	-10.000000	0.100000	-11.533334	-30.000000	1023.000000	1023.000000	2046.000000
5.600000	-0.033473	-19.782455	-4.955306	-2.046920	-6.161263	-6.618967	0.000000	-10.000000	0.100000	-11.100000	-34.000000	1023.000000	1023.000000	2046.000000
5.620000	-0.033601	-19.858162	-5.061202	-1.862981	-6.101597	-6.832382	0.000000	-10.000000	0.083333	-10.683333	-37.833332	1023.000000	1023.000000	2046.000000
5.640000	-0.033227	-19.637270	-4.958355	-1.888498	-6.110039	-6.680377	0.000000	-10.000000	0.066667	-9.900000	-41.500000	1023.000000	1023.000000	2046.000000
5.660000	-0.032862	-19.421247	-4.861115	-1.804103	-6.082403	-6.673626	0.000000	-10.000000	0.041667	-8.900000	-44.833332	1023.000000	1023.000000	2046.000000
5.680000	-0.032942	-19.468895	-4.969266	-1.767292	-6.017359	-6.714979	0.000000	-10.000000	0.041667	-7.583333	-47.833332	1023.000000	1023.000000	2046.000000
5.700000	-0.032237	-19.052164	-4.699094	-1.799970	-6.021191	-6.531910	0.000000	-10.000000	0.033333	-6.033333	-50.333332	1023.000000	1023.000000	2046.000000
5.720000	-0.032144	-18.997038	-4.699424	-1.721107	-5.981990	-6.594517	0.000000	-10.000000	0.025000	-3.916667	-52.333332	1023.000000	1023.000000	2046.000000
5.740000	-0.031814	-18.801811	-4.664417	-1.695303	-5.898291	-6.543800	0.000000	-10.000000	0.008333	-1.083333	-53.500000	1023.000000	1023.000000	2046.000000
5.760000	-0.030574	-18.069117	-4.263809	-1.652952	-5.839923	-6.312433	0.000000	-10.000000	-0.008333	1.566667	-54.000000	1023.000000	1023.000000	2046.000000
5.780000	-0.029848	-17.640285	-4.153563	-1.435510	-5.652730	-6.398482	0.000000	-10.000000	-0.033333	4.366667	-54.000000	1023.000000	1023.000000	2046.000000
5.800000	-0.028277	-16.711796	-3.825366	-1.355166	-5.440292	-6.090972	0.000000	-10.000000	-0.066667	7.350000	-54.000000	1023.000000	1023.000000	2046.000000
5.820000	-0.027306	-16.138083	-3.679841	-1.165287	-5.305874	-5.987080	0.000000	-10.000000	-0.125000	10.966667	-54.000000	1023.000000	1023.000000	2046.000000
5.840000	-0.026428	-15.619021	-3.677447	-0.998113	-5.013989	-5.929472	0.000000	-10.000000	-0.191667	14.233334	-54.000000	1023.000000	1023.000000	2046.000000
5.860000	-0.025508	-15.075048	-3.497475	-0.990176	-4.950552	-5.636846	0.000000	-10.000000	-0.266667	16.933334	-54.000000	1023.000000	1023.000000	2046.000000
5.880000	-0.025026	-14.790410	-3.560981	-0.773886	-4.788357	-5.667186	0.000000	-10.000000	-0.325000	19.483334	-28.333334	1023.000000	1023.000000	2046.000000
5.900000	-0.024109	-14.248413	-3.473482	-0.694734	-4.658745	-5.421453	0.000000	-10.000000	-0.350000	21.716667	-1.000000	1023.000000	1023.000000	2046.000000
5.920000	-0.023275	-13.755646	-3.442997	-0.511540	-4.538288	-5.262822	0.000000	-10.000000	-0.366667	23.300001	29.000000	1023.000000	1023.000000	2046.000000
5.940000	-0.022588	-13.349667	-3.513462	-0.350648	-4.324092	-5.161465	0.000000	-10.000000	-0.400000	24.433334	36.000000	1023.000000	1023.000000	2046.000000
5.960000	-0.022707	-13.420055	-3.595670	-0.537612	-4.303278	-4.983496	0.000000	-10.000000	-0.450000	25.416668	44.000000	1023.000000	1023.000000	2046.000000
5.980000	-0.024860	-14.692224	-4.065907	-0.768359	-4.494638	-5.363320	0.000000	-10.000000	-0.508333	26.416668	52.333332	1023.000000	1023.000000	2046.000000
6.000000	-0.026783	-15.828748	-4.428201	-1.112548	-4.640995	-5.647004	0.000000	-10.000000	-0.541667	27.383333	60.833332	1023.000000	1023.000000	2046.000000
6.020000	-0.028683	-16.951475	-4.734015	-1.322109	-4.941434	-5.953917	0.000000	-10.000000	-0.558333	28.400002	69.833336	1023.000000	1023.000000	2046.000000
6.040000	-0.029567	-17.473804	-5.021144	-1.436920	-4.880350	-6.135392	0.000000	-10.000000	-0.575000	29.216667	79.000000	1023.000000	1023.000000	2046.000000
6.060000	-0.029754	-17.584648	-5.071934	-1.601588	-4.881939	-6.029186	0.000000	-10.000000	-0.600000	29.750000	88.666664	1023.000000	1023.000000	2046.000000
6.080000	-0.029921	-17.683603	-5.178753	-1.566765	-4.805187	-6.132898	0.000000	-10.000000	-0.641667	29.983334	98.500000	1023.000000	1023.000000	2046.000000
6.100000	-0.029326	-17.331444	-5.094669	-1.475193	-4.693313	-6.068269	0.000000	-10.000000	-0.650000	30.733334	108.500000	1023.000000	1023.000000	2046.000000
6.120000	-0.028770	-17.003162	-4.997281	-1.340195	-4.713167	-5.952518	0.000000	-10.000000	-0.641667	31.200001	118.666664	1023.000000	1023.000000	2046.000000
6.140000	-0.028072	-16.590631	-4.968634	-1.142348	-4.542189	-5.937461	0.000000	-10.000000	-0.641667	31.683334	129.000000	1023.000000	1023.000000	2046.000000
6.160000	-0.027093	-16.012215	-4.788579	-1.042290	-4.490856	-5.690491	0.000000	-10.000000	-0.666667	31.866667	139.500000	1023.000000	1023.000000	2046.000000
6.180000	-0.026142	-15.450098	-4.692388	-0.877594	-4.324120	-5.555996	0.000000	-10.000000	-0.691667	32.450001	150.166672	1023.000000	1023.000000	2046.000000
6.200000	-0.024814	-14.664852	-4.526389	-0.786019	-4.045843	-5.306602	0.000000	-10.000000	-0.700000	32.616669	161.000000	1023.000000	1023.000000	2046.000000
6.220000	-0.023817	-14.076138	-4.330994	-0.721192	-3.961423	-5.062529	0.000000	-10.000000	-0.700000	32.766666	171.833328	1023.000000	1023.000000	2046.000000
6.240000	-0.022379	-13.225990	-4.227912	-0.723840	-3.520475	-4.753763	0.000000	-10.000000	-0.700000	32.700001	182.666672	1023.000000	1023.000000	2046.000000
6.260000	-0.021233	-12.548416	-4.029022	-0.786602	-3.300324	-4.432467	0.000000	-10.000000	-0.683333	32.583332	193.500000	1023.000000	1023.000000	2046.000000
6.280000	-0.019831	-11.720366	-3.867486	-0.792014	-2.915885	-4.144981	0.000000	-10.000000	-0.658333	32.283333	204.500000	1023.000000	1023.000000	2046.000000
6.300000	-0.018323	-10.828771	-3.555759	-0.847135	-2.622292	-3.803585	0.000000	-10.000000	-0.625000	31.716667	215.333328	1023.000000	1023.000000	2046.000000
6.320000	-0.017398	-10.282236	-3.391610	-0.894157	-2.422431	-3.574038	0.000000	-10.000000	-0.625000	31.300001	226.000000	1023.000000	1023.000000	2046.000000
6.340000	-0.016173	-9.558246	-3.248578	-0.826541	-2.040601	-3.442526	0.000000	-10.000000	-0.633333	31.416668	236.500000	1023.000000	1023.000000	2046.000000
6.360000	-0.015219	-8.994709	-3.074462	-0.853219	-1.874593	-3.192435	0.000000	-10.000000	-0.658333	31.666666	247.000000	1023.000000	1023.000000	2046.000000
6.380000	-0.014441	-8.534732	-3.003602	-0.792088	-1.648394	-3.090647	0.000000	-10.000000	-0.666667	32.233334	257.666656	1023.000000	1023.000000	2046.000000
6.400000	-0.013486	-7.970182	-2.815483	-0.720420	-1.459308	-2.974971	0.000000	-10.000000	-0.683333	32.299999	268.333344	1023.000000	1023.000000	2046.000000
6.420000	-0.012666	-7.485342	-2.628773	-0.720528	-1.423917	-2.712125	0.000000	-10.000000	-0.691667	32.366669	279.166656	1023.000000	1023.000000	2046.000000
6.440000	-0.011783	-6.963878	-2.508837	-0.611667	-1.158558	-2.684815	0.000000	-10.000000	-0.700000	32.400002	289.833344	1023.000000	1023.000000	2046.000000
6.460000	-0.011079	-6.547729	-2.402557	-0.531893	-1.062750	-2.550529	0.000000	-10.000000	-0.708333	32.483334	300.666656	1023.000000	1023.000000	2046.000000
6.480000	-0.010087	-5.961217	-2.141558	-0.485486	-1.019484	-2.314689	0.000000	-10.000000	-0.683333	32.316666	311.500000	1023.000000	1023.000000	2046.000000
6.500000	-0.008941	-5.284241	-1.990147	-0.356392	-0.723520	-2.214183	0.000000	-10.000000	-0.675000	32.016666	322.333344	1023.000000	1023.000000	2046.000000
6.520000	-0.007967	-4.708502	-1.813874	-0.232786	-0.654568	-2.007275	0.000000	-10.000000	-0.650000	31.850000	333.000000	1023.000000	1023.000000	2046.000000
6.540000	-0.006483	-3.831534	-1.669277	-0.077314	-0.293792	-1.791151	0.000000	-10.000000	-0.675000	31.966667	343.666656	1023.000000	1023.000000	2046.000000
6.560000	-0.005270	-3.114849	-1.496150	0.128478	-0.110940	-1.636236	0.000000	-10.000000	-0.691667	32.300003	354.333344	1023.000000	1023.000000	2046.000000
6.580000	-0.004116	-2.432489	-1.283986	0.155888	-0.001589	-1.302801	0.000000	-10.000000	-0.716667	32.600002	365.166656	1023.000000	1023.000000	2046.000000
6.600000	-0.002643	-1.562120	-1.051491	0.371613	0.293161	-1.175403	0.000000	-10.000000	-0.716667	33.033333	376.000000	1023.000000	1023.000000	2046.000000
6.620000	-0.001172	-0.692605	-0.753772	0.495410	0.424195	-0.858438	0.000000	-10.000000	-0.708333	33.200001	387.000000	1023.000000	1023.000000	2046.000000
6.640000	0.000856	0.505612	-0.344128	0.766407	0.815825	-0.732491	0.000000	-10.000000	-0.716667	33.366669	398.000000	1023.000000	1023.000000	2046.000000
6.660000	0.002643	1.562112	0.020975	1.017576	0.925960	-0.402399	0.000000	-10.000000	-0.733333	33.233334	409.000000	1023.000000	1023.000000	2046.000000
6.680000	0.004531	2.677829	0.230183	1.215932	1.319893	-0.088179	0.000000	-10.000000	-0.750000	33.216667	420.000000	1023.000000	1023.000000	2046.000000
6.700000	0.006016	3.555612	0.486895	1.509960	1.515529	0.043228	0.000000	-10.000000	-0.725000	33.033333	431.000000	1023.000000	1023.000000	2046.000000
6.720000	0.007500	4.432213	0.689787	1.650208	1.704692	0.387526	0.000000	-10.000000	-0.700000	32.766666	442.166656	1023.000000	1023.000000	2046.000000
6.740000	0.008770	5.182981	0.867954	1.867566	1.951057	0.496405	0.000000	-10.000000	-0.650000	32.133335	453.166656	1023.000000	1023.000000	2046.000000
6.760000	0.009690	5.726560	0.957736	1.993516	1.982652	0.792655	0.000000	-10.000000	-0.616667	31.283335	464.000000	1023.000000	1023.000000	2046.000000
6.780000	0.010818	6.393682	1.096098	2.257364	2.169809	0.870412	0.000000	-10.000000	-0.575000	30.200001	474.500000	1023.000000	1023.000000	2046.000000
6.800000	0.010728	6.340233	0.983511	2.331082	2.114730	0.910910	0.000000	-10.000000	-0.541667	29.400002	484.833344	1023.000000	1023.000000	2046.000000
6.820000	0.009656	5.706833	0.762516	2.185232	1.973899	0.785185	0.000000	-10.000000	-0.525000	28.816668	494.833344	1023.000000	1023.000000	2046.000000
6.840000	0.007541	4.456795	0.494522	1.996407	1.679301	0.286566	0.000000	-10.000000	-0.500000	28.300001	504.666656	1023.000000	1023.000000	2046.000000
6.860000	0.005524	3.264905	0.121094	1.774229	1.380148	-0.010565	0.000000	-10.000000	-0.491667	27.650000	514.166687	1023.000000	1023.000000	2046.000000
6.880000	0.004121	2.435601	-0.076009	1.623647	1.172421	-0.284458	0.000000	-10.000000	-0.475000	27.133333	523.500000	1023.000000	1023.000000	2046.000000
6.900000	0.003250	1.920486	-0.206500	1.595625	0.998053	-0.466691	0.000000	-10.000000	-0.466667	27.000000	532.500000	1023.000000	1023.000000	2046.000000
6.920000	0.002985	1.764219	-0.313692	1.529792	0.991504	-0.443385	0.000000	-10.000000	-0.458333	27.033333	541.500000	1023.000000	1023.000000	2046.000000
6.940000	0.002931	1.732197	-0.330912	1.567837	1.020782	-0.525510	0.000000	-10.000000	-0.450000	26.933334	550.500000	1023.000000	1023.000000	2046.000000
6.960000	0.003301	1.951041	-0.309981	1.672537	1.050581	-0.462098	0.000000	-10.000000	-0.441667	26.783335	559.500000	1023.000000	1023.000000	2046.000000
6.980000	0.003794	2.242133	-0.218030	1.775922	1.140393	-0.456152	0.000000	-10.000000	-0.441667	26.883333	568.500000	1023.000000	1023.000000	2046.000000
7.000000	0.004492	2.654805	-0.066541	2.013798	1.111615	-0.404067	0.000000	-10.000000	-0.441667	26.966667	577.500000	1023.000000	1023.000000	2046.000000
7.020000	0.005286	3.123817	0.093526	2.127886	1.152162	-0.249758	0.000000	-10.000000	-0.450000	26.966667	586.500000	1023.000000	1023.000000	2046.000000
7.040000	0.006132	3.624305	0.274536	2.340311	1.261232	-0.251774	0.000000	-10.000000	-0.441667	26.800001	595.500000	1023.000000	1023.000000	2046.000000
7.060000	0.007283	4.304219	0.439976	2.523049	1.351804	-0.010609	0.000000	-10.000000	-0.425000	26.566668	604.500000	1023.000000	1023.000000	2046.000000
7.080000	0.008378	4.951626	0.632987	2.629537	1.526016	0.163086	0.000000	-10.000000	-0.433333	26.283333	613.500000	1023.000000	1023.000000	2046.000000
7.100000	0.009449	5.584646	0.732359	2.687542	1.753423	0.411322	0.000000	-10.000000	-0.425000	25.783333	622.333313	1023.000000	1023.000000	2046.000000
7.120000	0.010483	6.195628	0.840738	2.604369	1.999860	0.750662	0.000000	-10.000000	-0.391667	24.616667	631.000000	1023.000000	1023.000000	2046.000000
7.140000	0.011444	6.763182	1.012583	2.555761	2.276315	0.918524	0.000000	-10.000000	-0.341667	23.650000	639.500000	1023.000000	1023.000000	2046.000000
7.160000	0.012634	7.466496	1.067145	2.575408	2.646225	1.177718	0.000000	-10.000000	-0.308333	22.833334	647.500000	1023.000000	1023.000000	2046.000000
7.180000	0.013651	8.067515	1.262189	2.485921	2.857386	1.462019	0.000000	-10.000000	-0.325000	22.700001	655.333313	1023.000000	1023.000000	2046.000000
7.200000	0.014495	8.566397	1.331490	2.472966	3.148517	1.613424	0.000000	-10.000000	-0.333333	22.600000	660.333313	1023.000000	1023.000000	2046.000000
7.220000	0.015296	9.040038	1.458453	2.441626	3.301370	1.838589	0.000000	-10.000000	-0.333333	22.700001	668.000000	1023.000000	1023.000000	2046.000000
7.240000	0.015923	9.410310	1.596575	2.456100	3.439233	1.918401	0.000000	-10.000000	-0.308333	22.433334	675.500000	1023.000000	1023.000000	2046.000000
7.260000	0.016696	9.867450	1.602350	2.519075	3.659479	2.086546	0.000000	-10.000000	-0.275000	22.033335	685.500000	1023.000000	1023.000000	2046.000000
7.280000	0.017082	10.095696	1.763814	2.454885	3.665114	2.211884	0.000000	-10.000000	-0.250000	21.016668	692.833313	1023.000000	1023.000000	2046.000000
7.300000	0.017699	10.460273	1.894935	2.562783	3.761742	2.240813	0.000000	-10.000000	-0.241667	20.583334	700.000000	1023.000000	1023.000000	2046.000000
7.320000	0.018300	10.815162	1.955409	2.633050	3.847712	2.378991	0.000000	-10.000000	-0.233333	19.933334	706.833313	1023.000000	1023.000000	2046.000000
7.340000	0.018733	11.071203	2.052776	2.668769	3.922836	2.426822	0.000000	-10.000000	-0.225000	19.450001	713.666687	1023.000000	1023.000000	2046.000000
7.360000	0.019609	11.589104	2.212661	2.807173	3.995368	2.573901	0.000000	-10.000000	-0.200000	18.683334	720.166687	1023.000000	1023.000000	2046.000000
7.380000	0.020277	11.983515	2.315876	2.822248	4.064918	2.780473	0.000000	-10.000000	-0.175000	17.966667	726.500000	1023.000000	1023.000000	2046.000000
7.400000	0.021198	12.527773	2.482884	3.009895	4.213280	2.821714	0.000000	-10.000000	-0.150000	17.050001	732.500000	1023.000000	1023.000000	2046.000000
7.420000	0.022117	13.070880	2.560110	3.097462	4.332582	3.080726	0.000000	-10.000000	-0.108333	15.900001	738.500000	1023.000000	1023.000000	2046.000000
7.440000	0.022753	13.446992	2.753663	3.200173	4.351801	3.141355	0.000000	-10.000000	-0.083333	14.450001	744.166687	1023.000000	1023.000000	2046.000000
7.460000	0.023943	14.150257	2.930035	3.417318	4.547928	3.254976	0.000000	-10.000000	-0.041667	12.700001	749.333313	1023.000000	1023.000000	2046.000000
7.480000	0.024967	14.755232	3.221943	3.523229	4.576128	3.433931	0.000000	-10.000000	-0.025000	10.883333	753.833313	1023.000000	1023.000000	2046.000000
7.500000	0.026389	15.595868	3.519571	3.809757	4.772640	3.493900	0.000000	-10.000000	0.000000	8.683333	757.666687	1023.000000	1023.000000	2046.000000
7.520000	0.027415	16.202183	3.608689	3.940353	4.887945	3.765195	0.000000	-10.000000	0.008333	6.333333	760.833313	1023.000000	1023.000000	2046.000000
7.540000	0.028038	16.570658	3.709951	4.133174	5.009708	3.717825	0.000000	-10.000000	0.025000	2.466667	763.333313	1023.000000	1023.000000	2046.000000
7.560000	0.028800	17.021038	3.735836	4.264101	5.140876	3.880224	0.000000	-10.000000	0.058333	-1.166667	765.000000	1023.000000	1023.000000	2046.000000
7.580000	0.028570	16.884716	3.764031	4.246582	4.978677	3.895426	0.000000	-10.000000	0.091667	-5.583333	765.833313	1023.000000	1023.000000	2046.000000
7.600000	0.028785	17.011995	3.708011	4.398405	4.999152	3.906429	0.000000	-10.000000	0.125000	-9.383333	766.000000	1023.000000	1023.000000	2046.000000
7.620000	0.028241	16.690434	3.544885	4.360192	4.871325	3.914030	0.000000	-10.000000	0.166667	-13.266667	766.000000	1023.000000	1023.000000	2046.000000
7.640000	0.027577	16.298079	3.424565	4.414226	4.765636	3.693651	0.000000	-10.000000	0.208333	-15.900001	766.000000	1023.000000	1023.000000	2046.000000
7.660000	0.025009	14.780470	2.976675	4.029150	4.365358	3.409287	0.000000	-10.000000	0.250000	-17.500000	762.166687	1023.000000	1023.000000	2046.000000
7.680000	0.022017	13.012195	2.523382	3.648766	3.997127	2.842920	0.000000	-10.000000	0.291667	-18.716667	753.000000	1023.000000	1023.000000	2046.000000
7.700000	0.018780	11.099085	1.933815	3.341297	3.553521	2.270452	0.000000	-10.000000	0.325000	-19.400000	741.500000	1023.000000	1023.000000	2046.000000
7.720000	0.016005	9.459087	1.589640	3.028407	3.077098	1.763942	0.000000	-10.000000	0.350000	-19.866667	731.666687	1023.000000	1023.000000	2046.000000
7.740000	0.014322	8.464273	1.230920	2.902583	2.900627	1.430143	0.000000	-10.000000	0.358333	-20.216667	725.000000	1023.000000	1023.000000	2046.000000
7.760000	0.012389	7.321699	0.921292	2.678241	2.532193	1.189972	0.000000	-10.000000	0.375000	-20.799999	718.166687	1023.000000	1023.000000	2046.000000
7.780000	0.011435	6.758109	0.789672	2.651272	2.412662	0.904504	0.000000	-10.000000	0.391667	-21.516666	711.166687	1023.000000	1023.000000	2046.000000
7.800000	0.010472	6.189128	0.604282	2.584895	2.196724	0.803227	0.000000	-10.000000	0.408333	-22.250000	704.000000	1023.000000	1023.000000	2046.000000
7.820000	0.009595	5.670700	0.518630	2.528174	1.988285	0.635610	0.000000	-10.000000	0.450000	-23.316668	696.666687	1023.000000	1023.000000	2046.000000
7.840000	0.009260	5.472885	0.482254	2.675022	1.925728	0.389880	0.000000	-10.000000	0.500000	-24.416668	689.000000	1023.000000	1023.000000	2046.000000
7.860000	0.008358	4.939826	0.285729	2.566484	1.750758	0.336856	0.000000	-10.000000	0.541667	-25.550001	680.666687	1023.000000	1023.000000	2046.000000
7.880000	0.007905	4.672117	0.278876	2.610567	1.646771	0.135903	0.000000	-10.000000	0.575000	-26.500000	672.166687	1023.000000	1023.000000	2046.000000
7.900000	0.007490	4.426770	0.184460	2.583515	1.587263	0.071532	0.000000	-10.000000	0.608333	-27.616667	663.166687	1023.000000	1023.000000	2046.000000
7.920000	0.006720	3.971378	0.055329	2.430655	1.419457	0.065936	0.000000	-10.000000	0.675000	-28.750000	654.000000	1023.000000	1023.000000	2046.000000
7.940000	0.006683	3.949454	-0.026000	2.312018	1.562379	0.101057	0.000000	-10.000000	0.741667	-30.233334	644.333313	1023.000000	1023.000000	2046.000000
7.960000	0.006059	3.580782	-0.206564	2.032346	1.602949	0.152051	0.000000	-10.000000	0.833333	-31.950001	634.333313	1023.000000	1023.000000	2046.000000
7.980000	0.005339	3.155235	-0.312222	1.606300	1.551851	0.309306	0.000000	-10.000000	0.900000	-33.683334	623.666687	1023.000000	1023.000000	2046.000000
8.000000	0.005318	3.143215	-0.345281	1.530289	1.720442	0.237765	0.000000	-10.000000	0.950000	-34.716667	612.500000	1023.000000	1023.000000	2046.000000
8.020000	0.004653	2.749672	-0.542488	1.298465	1.720779	0.272917	0.000000	-10.000000	0.958333	-35.250000	600.833313	1023.000000	1023.000000	2046.000000
8.040000	0.003908	2.309525	-0.623403	1.141497	1.637252	0.154179	0.000000	-10.000000	0.966667	-35.283333	589.000000	1023.000000	1023.000000	2046.000000
8.060000	0.003429	2.026425	-0.702804	1.042274	1.671725	0.015229	0.000000	-10.000000	0.975000	-35.400002	577.166687	1023.000000	1023.000000	2046.000000
8.080000	0.002341	1.383542	-0.876921	0.798577	1.465780	-0.003894	0.000000	-10.000000	0.983333	-35.466667	565.500000	1023.000000	1023.000000	2046.000000
8.100000	0.001709	1.009781	-0.900722	0.759936	1.380356	-0.229790	0.000000	-10.000000	0.975000	-35.316669	553.833313	1023.000000	1023.000000	2046.000000
8.120000	0.000855	0.505372	-1.079267	0.631709	1.286181	-0.333250	0.000000	-10.000000	0.958333	-35.116669	542.000000	1023.000000	1023.000000	2046.000000
8.140000	-0.000081	-0.047959	-1.107502	0.491960	1.017946	-0.450363	0.000000	-10.000000	0.950000	-34.799999	530.166687	1023.000000	1023.000000	2046.000000
8.160000	-0.000559	-0.330392	-1.211159	0.583689	1.030728	-0.733649	0.000000	-10.000000	0.958333	-34.833332	518.500000	1023.000000	1023.000000	2046.000000
8.180000	-0.001421	-0.839745	-1.303905	0.368900	0.814112	-0.718851	0.000000	-10.000000	0.958333	-34.933334	506.833344	1023.000000	1023.000000	2046.000000
8.200000	-0.001880	-1.110975	-1.290802	0.395540	0.681019	-0.896732	0.000000	-10.000000	0.958333	-35.016666	499.000000	1023.000000	1023.000000	2046.000000
8.220000	-0.002061	-1.217860	-1.351618	0.450468	0.689800	-1.006511	0.000000	-10.000000	0.966667	-35.333332	487.333344	1023.000000	1023.000000	2046.000000
8.240000	-0.002761	-1.631879	-1.401456	0.332690	0.445308	-1.008421	0.000000	-10.000000	0.966667	-35.466667	475.666656	1023.000000	1023.000000	2046.000000
8.260000	-0.003007	-1.777160	-1.406192	0.424420	0.413364	-1.208752	0.000000	-10.000000	0.966667	-35.433334	460.000000	1023.000000	1023.000000	2046.000000
8.280000	-0.003325	-1.965245	-1.436767	0.369597	0.316633	-1.214707	0.000000	-10.000000	0.941667	-35.049999	448.000000	1023.000000	1023.000000	2046.000000
8.300000	-0.003454	-2.041135	-1.386743	0.403533	0.256101	-1.314027	0.000000	-10.000000	0.925000	-34.866669	436.333344	1023.000000	1023.000000	2046.000000
8.320000	-0.003048	-1.801452	-1.183427	0.546071	0.288306	-1.452402	0.000000	-10.000000	0.908333	-34.466667	424.666656	1023.000000	1023.000000	2046.000000
8.340000	-0.002991	-1.767848	-1.089535	0.614768	0.145587	-1.438669	0.000000	-10.000000	0.900000	-34.116669	413.333344	1023.000000	1023.000000	2046.000000
8.360000	-0.002448	-1.446791	-0.997324	0.810461	0.177516	-1.437443	0.000000	-10.000000	0.900000	-33.450001	401.833344	1023.000000	1023.000000	2046.000000
8.380000	-0.002520	-1.489386	-0.987180	0.933048	0.125172	-1.560426	0.000000	-10.000000	0.883333	-33.266666	390.666656	1023.000000	1023.000000	2046.000000
8.400000	-0.002562	-1.514173	-0.977271	1.052447	0.018220	-1.607569	0.000000	-10.000000	0.866667	-32.983334	379.500000	1023.000000	1023.000000	2046.000000
8.420000	-0.002790	-1.648899	-1.098557	1.125875	0.005261	-1.681478	0.000000	-10.000000	0.866667	-33.066669	368.500000	1023.000000	1023.000000	2046.000000
8.440000	-0.003311	-1.957024	-1.179136	1.122289	-0.213979	-1.686198	0.000000	-10.000000	0.866667	-33.216667	357.500000	1023.000000	1023.000000	2046.000000
8.460000	-0.003509	-2.073624	-1.289553	1.355102	-0.266204	-1.872969	0.000000	-10.000000	0.891667	-33.616669	346.333344	1023.000000	1023.000000	2046.000000
8.480000	-0.004714	-2.785883	-1.526061	1.286287	-0.561437	-1.984672	0.000000	-10.000000	0.875000	-33.633335	335.166656	1023.000000	1023.000000	2046.000000
8.500000	-0.006863	-4.055954	-1.837106	1.046331	-0.932427	-2.332752	0.000000	-10.000000	0.875000	-33.533333	324.000000	1023.000000	1023.000000	2046.000000
8.520000	-0.009852	-5.822472	-2.263876	0.708940	-1.359709	-2.907827	0.000000	-10.000000	0.850000	-32.983334	313.000000	1023.000000	1023.000000	2046.000000
8.540000	-0.013175	-7.786708	-2.764245	0.288992	-1.891742	-3.419713	0.000000	-10.000000	0.850000	-32.650002	302.000000	1023.000000	1023.000000	2046.000000
8.560000	-0.015821	-9.350064	-3.204874	0.175901	-2.243304	-4.077788	0.000000	-10.000000	0.833333	-32.133335	291.166656	1023.000000	1023.000000	2046.000000
8.580000	-0.018043	-10.663260	-3.561669	-0.089383	-2.608996	-4.403211	0.000000	-10.000000	0.800000	-31.933334	280.333344	1023.000000	1023.000000	2046.000000
8.600000	-0.019793	-11.697466	-3.775484	-0.283623	-2.990995	-4.647364	0.000000	-10.000000	0.766667	-31.600000	269.666656	1023.000000	1023.000000	2046.000000
8.620000	-0.021310	-12.594362	-4.029183	-0.373088	-3.191465	-5.000626	0.000000	-10.000000	0.758333	-31.383333	259.000000	1023.000000	1023.000000	2046.000000
8.640000	-0.022487	-13.289837	-4.118249	-0.519205	-3.485599	-5.166784	0.000000	-10.000000	0.775000	-31.233334	248.666672	1023.000000	1023.000000	2046.000000
8.660000	-0.023210	-13.716900	-4.274042	-0.377015	-3.592734	-5.473108	0.000000	-10.000000	0.783333	-31.100000	238.166672	1023.000000	1023.000000	2046.000000
8.680000	-0.024004	-14.186293	-4.325290	-0.484304	-3.857532	-5.519166	0.000000	-10.000000	0.783333	-31.016666	227.833328	1023.000000	1023.000000	2046.000000
8.700000	-0.024453	-14.451726	-4.413262	-0.455992	-3.982453	-5.600019	0.000000	-10.000000	0.733333	-30.533333	217.500000	1023.000000	1023.000000	2046.000000
8.720000	-0.025091	-14.829061	-4.460580	-0.374895	-4.202536	-5.791049	0.000000	-10.000000	0.691667	-30.016666	207.500000	1023.000000	1023.000000	2046.000000
8.740000	-0.025415	-15.020256	-4.469548	-0.483564	-4.311160	-5.755984	0.000000	-10.000000	0.633333	-29.116667	197.500000	1023.000000	1023.000000	2046.000000
8.760000	-0.025613	-15.137316	-4.574279	-0.351629	-4.306742	-5.904667	0.000000	-10.000000	0.633333	-28.433334	187.666672	1023.000000	1023.000000	2046.000000
8.780000	-0.026001	-15.366796	-4.642641	-0.617530	-4.329933	-5.776691	0.000000	-10.000000	0.625000	-28.033335	178.000000	1023.000000	1023.000000	2046.000000
8.800000	-0.026182	-15.473348	-4.666188	-0.759040	-4.314948	-5.733172	0.000000	-10.000000	0.625000	-27.800001	168.666672	1023.000000	1023.000000	2046.000000
8.820000	-0.026399	-15.601798	-4.654782	-0.992470	-4.309409	-5.645137	0.000000	-10.000000	0.600000	-27.583334	159.333328	1023.000000	1023.000000	2046.000000
8.840000	-0.026351	-15.573463	-4.626488	-1.054440	-4.265525	-5.627010	0.000000	-10.000000	0.575000	-27.100000	150.166672	1023.000000	1023.000000	2046.000000
8.860000	-0.026577	-15.706918	-4.596093	-1.224494	-4.313821	-5.572510	0.000000	-10.000000	0.550000	-26.616667	141.000000	1023.000000	1023.000000	2046.000000
8.880000	-0.026766	-15.818741	-4.676112	-1.220982	-4.260644	-5.661003	0.000000	-10.000000	0.525000	-25.800001	132.166672	1023.000000	1023.000000	2046.000000
8.900000	-0.027420	-16.205091	-4.649248	-1.408321	-4.428496	-5.719025	0.000000	-10.000000	0.491667	-25.000000	123.500000	1023.000000	1023.000000	2046.000000
8.920000	-0.027672	-16.354374	-4.691449	-1.446153	-4.450345	-5.766427	0.000000	-10.000000	0.466667	-24.133333	115.166664	1023.000000	1023.000000	2046.000000
8.940000	-0.028313	-16.733118	-4.723897	-1.516571	-4.576886	-5.915764	0.000000	-10.000000	0.441667	-23.566668	107.000000	1023.000000	1023.000000	2046.000000
8.960000	-0.028401	-16.784763	-4.609837	-1.578230	-4.694755	-5.901942	0.000000	-10.000000	0.408333	-22.850000	99.166664	1023.000000	1023.000000	2046.000000
8.980000	-0.029144	-17.224268	-4.750033	-1.550433	-4.816976	-6.106827	0.000000	-10.000000	0.375000	-22.300001	91.500000	1023.000000	1023.000000	2046.000000
9.000000	-0.029342	-17.341303	-4.639807	-1.711869	-4.947347	-6.042281	0.000000	-10.000000	0.350000	-21.550001	84.166664	1023.000000	1023.000000	2046.000000
9.020000	-0.029639	-17.516855	-4.761075	-1.539430	-4.937746	-6.278605	0.000000	-10.000000	0.358333	-21.000000	77.000000	1023.000000	1023.000000	2046.000000
9.040000	-0.029793	-17.607935	-4.680298	-1.647694	-5.066946	-6.212997	0.000000	-10.000000	0.350000	-20.300001	70.166664	1023.000000	1023.000000	2046.000000
9.060000	-0.029741	-17.577026	-4.632808	-1.505797	-5.119263	-6.319158	0.000000	-10.000000	0.325000	-19.716667	63.333332	1023.000000	1023.000000	2046.000000
9.080000	-0.029960	-17.706312	-4.682839	-1.501287	-5.179272	-6.342914	0.000000	-10.000000	0.283333	-18.950001	56.833332	1023.000000	1023.000000	2046.000000
9.100000	-0.029459	-17.410206	-4.523636	-1.444132	-5.152509	-6.289928	0.000000	-10.000000	0.250000	-18.300001	50.500000	1023.000000	1023.000000	2046.000000
9.120000	-0.029833	-17.631330	-4.615906	-1.393771	-5.220495	-6.401160	0.000000	-10.000000	0.225000	-17.466667	44.500000	1023.000000	1023.000000	2046.000000
9.140000	-0.029481	-17.423340	-4.438636	-1.485612	-5.297010	-6.202082	0.000000	-10.000000	0.208333	-16.916668	38.500000	1023.000000	1023.000000	2046.000000
9.160000	-0.029676	-17.538565	-4.528208	-1.284099	-5.282263	-6.443994	0.000000	-10.000000	0.200000	-16.083334	32.833332	1023.000000	1023.000000	2046.000000
9.180000	-0.029813	-17.619463	-4.486011	-1.453167	-5.381982	-6.298304	0.000000	-10.000000	0.183333	-15.550000	27.333334	1023.000000	1023.000000	2046.000000
9.200000	-0.029375	-17.360586	-4.315937	-1.376027	-5.391537	-6.277086	0.000000	-10.000000	0.166667	-15.050000	23.833334	1023.000000	1023.000000	2046.000000
9.220000	-0.029656	-17.526623	-4.486924	-1.241952	-5.330030	-6.467717	0.000000	-10.000000	0.141667	-14.183333	18.833334	1023.000000	1023.000000	2046.000000
9.240000	-0.029497	-17.432522	-4.247679	-1.430056	-5.511515	-6.243271	0.000000	-10.000000	0.125000	-13.416667	14.166667	1023.000000	1023.000000	2046.000000
9.260000	-0.029070	-17.180637	-4.187541	-1.268824	-5.429871	-6.294403	0.000000	-10.000000	0.108333	-12.333334	8.166667	1023.000000	1023.000000	2046.000000
9.280000	-0.028857	-17.054617	-4.101579	-1.214504	-5.394587	-6.343947	0.000000	-10.000000	0.100000	-11.750000	4.166667	1023.000000	1023.000000	2046.000000
9.300000	-0.027875	-16.474087	-3.771280	-1.217499	-5.384704	-6.100605	0.000000	-10.000000	0.083333	-10.800000	0.666667	1023.000000	1023.000000	2046.000000
9.320000	-0.027494	-16.248980	-3.794200	-0.903387	-5.285284	-6.266109	0.000000	-10.000000	0.066667	-9.800000	-2.666667	1023.000000	1023.000000	2046.000000
9.340000	-0.027168	-16.056532	-3.712627	-0.942060	-5.313836	-6.088009	0.000000	-10.000000	0.050000	-8.516666	-5.666667	1023.000000	1023.000000	2046.000000
9.360000	-0.026677	-15.765981	-3.574710	-0.805916	-5.308968	-6.076388	0.000000	-10.000000	0.033333	-7.233334	-8.666667	1023.000000	1023.000000	2046.000000
9.380000	-0.026848	-15.867444	-3.766456	-0.638295	-5.221152	-6.241540	0.000000	-10.000000	0.016667	-5.533334	-11.000000	1023.000000	1023.000000	2046.000000
9.400000	-0.026701	-15.780174	-3.674814	-0.718020	-5.354737	-6.032604	0.000000	-10.000000	0.000000	-3.450000	-12.833333	1023.000000	1023.000000	2046.000000
9.420000	-0.026712	-15.786839	-3.797871	-0.472969	-5.330013	-6.185986	0.000000	-10.000000	-0.008333	-1.183333	-13.666667	1023.000000	1023.000000	2046.000000
9.440000	-0.026518	-15.672389	-3.863150	-0.400058	-5.290959	-6.118222	0.000000	-10.000000	-0.016667	1.000000	-14.000000	1023.000000	1023.000000	2046.000000
9.460000	-0.026014	-15.374405	-3.811845	-0.443694	-5.246592	-5.872275	0.000000	-10.000000	-0.041667	3.466667	-14.000000	1023.000000	1023.000000	2046.000000
9.480000	-0.027305	-16.137457	-4.253206	-0.511486	-5.214237	-6.158528	0.000000	-10.000000	-0.058333	6.566667	-14.000000	1023.000000	1023.000000	2046.000000
9.500000	-0.029305	-17.318958	-4.527956	-0.987187	-5.528494	-6.275322	0.000000	-10.000000	-0.108333	10.133333	-14.000000	1023.000000	1023.000000	2046.000000
9.520000	-0.031790	-18.787621	-5.004431	-1.171201	-5.772409	-6.839579	0.000000	-10.000000	-0.175000	13.916667	-14.000000	1023.000000	1023.000000	2046.000000
9.540000	-0.033988	-20.087086	-5.526968	-1.428169	-5.926245	-7.205704	0.000000	-10.000000	-0.225000	16.783333	-14.000000	1023.000000	1023.000000	2046.000000
9.560000	-0.034644	-20.474726	-5.549856	-1.654183	-6.047601	-7.223086	0.000000	-10.000000	-0.275000	19.166668	-7.500000	1023.000000	1023.000000	2046.000000
9.580000	-0.035399	-20.921059	-5.819811	-1.610879	-5.969618	-7.520750	0.000000	-10.000000	-0.308333	20.450001	6.000000	1023.000000	1023.000000	2046.000000
9.600000	-0.035116	-20.753654	-5.762025	-1.764494	-5.906565	-7.320570	0.000000	-10.000000	-0.375000	21.833334	21.833334	1023.000000	1023.000000	2046.000000
9.620000	-0.034939	-20.649130	-5.724788	-1.601533	-5.884634	-7.438174	0.000000	-10.000000	-0.408333	23.116667	33.666668	1023.000000	1023.000000	2046.000000
9.640000	-0.034653	-20.480005	-5.776568	-1.488667	-5.782940	-7.431830	0.000000	-10.000000	-0.450000	24.616667	41.166668	1023.000000	1023.000000	2046.000000
9.660000	-0.033540	-19.822186	-5.505310	-1.402629	-5.719825	-7.194420	0.000000	-10.000000	-0.483333	25.983334	49.166668	1023.000000	1023.000000	2046.000000
9.680000	-0.033045	-19.529627	-5.533965	-1.176594	-5.563165	-7.255904	0.000000	-10.000000	-0.533333	27.183334	57.666668	1023.000000	1023.000000	2046.000000
9.700000	-0.031768	-18.775126	-5.291034	-1.173808	-5.409356	-6.900929	0.000000	-10.000000	-0.550000	27.933334	66.500000	1023.000000	1023.000000	2046.000000
9.720000	-0.030920	-18.273443	-5.244626	-0.960268	-5.179828	-6.888721	0.000000	-10.000000	-0.575000	28.700001	75.833336	1023.000000	1023.000000	2046.000000
9.740000	-0.029728	-17.569496	-5.155973	-0.954061	-4.865019	-6.594443	0.000000	-10.000000	-0.575000	29.066668	85.166664	1023.000000	1023.000000	2046.000000
9.760000	-0.028439	-16.807692	-4.902802	-1.020532	-4.648171	-6.236186	0.000000	-10.000000	-0.583333	29.333334	91.500000	1023.000000	1023.000000	2046.000000
9.780000	-0.027660	-16.346769	-4.881523	-1.088478	-4.316528	-6.060242	0.000000	-10.000000	-0.566667	29.233334	101.166664	1023.000000	1023.000000	2046.000000
9.800000	-0.026031	-15.384540	-4.509475	-1.225638	-4.036745	-5.612682	0.000000	-10.000000	-0.558333	29.200001	110.833336	1023.000000	1023.000000	2046.000000
9.820000	-0.024863	-14.693773	-4.365858	-1.125491	-3.691170	-5.511255	0.000000	-10.000000	-0.550000	29.049999	123.833336	1023.000000	1023.000000	2046.000000
9.840000	-0.023545	-13.915183	-4.223548	-1.212416	-3.288312	-5.190907	0.000000	-10.000000	-0.566667	29.400000	133.500000	1023.000000	1023.000000	2046.000000
9.860000	-0.022676	-13.401456	-4.033710	-1.230278	-3.125674	-5.011794	0.000000	-10.000000	-0.583333	29.500000	143.500000	1023.000000	1023.000000	2046.000000
9.880000	-0.022144	-13.087008	-4.054017	-1.219573	-2.836285	-4.977132	0.000000	-10.000000	-0.608333	30.050001	153.500000	1023.000000	1023.000000	2046.000000
9.900000	-0.020899	-12.351180	-3.725393	-1.252786	-2.697723	-4.675278	0.000000	-10.000000	-0.625000	30.216667	163.500000	1023.000000	1023.000000	2046.000000
9.920000	-0.020463	-12.093600	-3.673851	-1.143533	-2.579294	-4.696921	0.000000	-10.000000	-0.625000	30.733334	173.500000	1023.000000	1023.000000	2046.000000
9.940000	-0.019382	-11.454549	-3.488027	-1.169895	-2.358509	-4.438119	0.000000	-10.000000	-0.616667	30.983334	183.500000	1023.000000	1023.000000	2046.000000
9.960000	-0.018695	-11.048489	-3.304089	-1.120974	-2.299252	-4.324172	0.000000	-10.000000	-0.600000	31.000000	193.666672	1023.000000	1023.000000	2046.000000
9.980000	-0.018058	-10.672039	-3.262198	-1.042352	-2.109424	-4.258066	0.000000	-10.000000	-0.600000	30.900002	204.000000	1023.000000	1023.000000	2046.000000
10.000000	-0.016936	-10.009443	-2.990472	-1.028657	-1.979841	-4.010473	0.000000	-10.000000	-0.600000	30.650002	214.333328	1023.000000	1023.000000	2046.000000
10.020000	-0.016162	-9.551709	-2.961514	-0.822097	-1.767380	-4.000718	0.000000	-10.000000	-0.608333	30.850000	224.500000	1023.000000	1023.000000	2046.000000
10.040000	-0.014674	-8.672418	-2.718611	-0.735601	-1.542190	-3.676015	0.000000	-10.000000	-0.616667	31.066668	234.833328	1023.000000	1023.000000	2046.000000
10.060000	-0.013686	-8.088619	-2.650268	-0.539674	-1.345595	-3.553083	0.000000	-10.000000	-0.625000	31.300001	245.166672	1023.000000	1023.000000	2046.000000
10.080000	-0.012219	-7.221286	-2.386752	-0.459439	-1.116235	-3.258861	0.000000	-10.000000	-0.625000	31.166668	255.666672	1023.000000	1023.000000	2046.000000
10.100000	-0.011224	-6.633309	-2.308779	-0.314876	-0.961021	-3.048633	0.000000	-10.000000	-0.633333	31.250000	266.000000	1023.000000	1023.000000	2046.000000
10.120000	-0.009725	-5.747413	-2.049340	-0.258046	-0.728533	-2.711494	0.000000	-10.000000	-0.650000	31.350000	276.333344	1023.000000	1023.000000	2046.000000
10.140000	-0.008793	-5.196507	-1.871344	-0.109156	-0.641111	-2.574897	0.000000	-10.000000	-0.666667	31.716667	286.833344	1023.000000	1023.000000	2046.000000
10.160000	-0.007469	-4.414031	-1.746162	0.012729	-0.309098	-2.371500	0.000000	-10.000000	-0.666667	31.816668	297.333344	1023.000000	1023.000000	2046.000000
10.180000	-0.006014	-3.554360	-1.401180	0.165950	-0.235400	-2.083730	0.000000	-10.000000	-0.675000	31.950001	308.000000	1023.000000	1023.000000	2046.000000
10.200000	-0.004668	-2.758931	-1.209906	0.333503	0.045043	-1.927570	0.000000	-10.000000	-0.683333	31.966667	315.000000	1023.000000	1023.000000	2046.000000
10.220000	-0.002752	-1.626608	-0.813860	0.537036	0.313789	-1.663573	0.000000	-10.000000	-0.691667	31.966667	325.666656	1023.000000	1023.000000	2046.000000
10.240000	-0.001159	-0.684974	-0.547309	0.742975	0.520443	-1.401083	0.000000	-10.000000	-0.683333	31.883333	336.333344	1023.000000	1023.000000	2046.000000
10.260000	0.000486	0.287462	-0.263878	0.941450	0.761033	-1.151143	0.000000	-10.000000	-0.683333	31.900000	350.666656	1023.000000	1023.000000	2046.000000
10.280000	0.001874	1.107284	-0.077376	1.167950	0.956603	-0.939893	0.000000	-10.000000	-0.691667	31.866667	361.333344	1023.000000	1023.000000	2046.000000
10.300000	0.002984	1.763692	0.113814	1.330047	1.126404	-0.806572	0.000000	-10.000000	-0.700000	32.266666	372.000000	1023.000000	1023.000000	2046.000000
10.320000	0.004079	2.410509	0.197525	1.517608	1.291245	-0.595869	0.000000	-10.000000	-0.683333	32.349998	382.666656	1023.000000	1023.000000	2046.000000
10.340000	0.004988	2.948027	0.293472	1.657507	1.373572	-0.376525	0.000000	-10.000000	-0.641667	31.966667	393.500000	1023.000000	1023.000000	2046.000000
10.360000	0.005914	3.494910	0.387036	1.837641	1.511783	-0.241549	0.000000	-10.000000	-0.600000	31.083334	404.166656	1023.000000	1023.000000	2046.000000
10.380000	0.006057	3.579723	0.316554	1.941155	1.457703	-0.135690	0.000000	-10.000000	-0.583333	30.333334	414.500000	1023.000000	1023.000000	2046.000000
10.400000	0.005172	3.056937	0.127674	1.815707	1.408179	-0.294623	0.000000	-10.000000	-0.591667	30.333334	424.500000	1023.000000	1023.000000	2046.000000
10.420000	0.002707	1.600043	-0.312023	1.579846	1.009457	-0.677236	0.000000	-10.000000	-0.575000	29.933334	434.666656	1023.000000	1023.000000	2046.000000
10.440000	0.000901	0.532585	-0.575502	1.412968	0.779184	-1.084065	0.000000	-10.000000	-0.583333	29.850000	444.833344	1023.000000	1023.000000	2046.000000
10.460000	-0.000544	-0.321256	-0.857448	1.305396	0.537717	-1.306921	0.000000	-10.000000	-0.566667	29.400000	454.833344	1023.000000	1023.000000	2046.000000
10.480000	-0.001303	-0.770238	-1.027383	1.275983	0.470916	-1.489754	0.000000	-10.000000	-0.583333	29.616667	464.666656	1023.000000	1023.000000	2046.000000
10.500000	-0.001412	-0.834310	-1.057675	1.276385	0.452792	-1.505812	0.000000	-10.000000	-0.558333	29.783333	474.500000	1023.000000	1023.000000	2046.000000
10.520000	-0.001317	-0.778239	-1.053942	1.258119	0.412044	-1.394460	0.000000	-10.000000	-0.558333	29.650000	484.500000	1023.000000	1023.000000	2046.000000
10.540000	-0.000812	-0.479926	-0.962302	1.417417	0.497075	-1.432116	0.000000	-10.000000	-0.558333	29.450001	494.500000	1023.000000	1023.000000	2046.000000
10.560000	-0.000248	-0.146541	-0.836625	1.525938	0.426697	-1.262551	0.000000	-10.000000	-0.566667	29.066668	501.166656	1023.000000	1023.000000	2046.000000
10.580000	0.000713	0.421327	-0.652490	1.738429	0.598338	-1.262951	0.000000	-10.000000	-0.583333	29.200001	507.833344	1023.000000	1023.000000	2046.000000
10.600000	0.001380	0.815499	-0.539603	1.957536	0.574135	-1.176568	0.000000	-10.000000	-0.583333	29.383333	517.500000	1023.000000	1023.000000	2046.000000
10.620000	0.002533	1.496723	-0.356472	2.072185	0.749351	-0.968341	0.000000	-10.000000	-0.558333	29.183332	530.500000	1023.000000	1023.000000	2046.000000
10.640000	0.003451	2.039391	-0.217496	2.287001	0.837568	-0.867681	0.000000	-10.000000	-0.533333	28.900000	543.500000	1023.000000	1023.000000	2046.000000
10.660000	0.004625	2.733337	-0.050344	2.360637	1.021281	-0.598237	0.000000	-10.000000	-0.491667	28.283335	553.333313	1023.000000	1023.000000	2046.000000
10.680000	0.005867	3.467323	0.126811	2.432165	1.302824	-0.394478	0.000000	-10.000000	-0.466667	27.716667	563.000000	1023.000000	1023.000000	2046.000000
10.700000	0.006815	4.027438	0.207953	2.329026	1.530535	-0.040076	0.000000	-10.000000	-0.433333	27.133335	569.333313	1023.000000	1023.000000	2046.000000
10.720000	0.007967	4.708774	0.433174	2.245464	1.838775	0.191360	0.000000	-10.000000	-0.416667	26.450001	578.333313	1023.000000	1023.000000	2046.000000
10.740000	0.009067	5.358507	0.509601	2.198639	2.140285	0.509981	0.000000	-10.000000	-0.391667	25.700001	587.166687	1023.000000	1023.000000	2046.000000
10.760000	0.010245	6.055028	0.691267	2.151153	2.451311	0.761298	0.000000	-10.000000	-0.366667	24.950001	596.000000	1023.000000	1023.000000	2046.000000
10.780000	0.010986	6.492742	0.770366	2.191002	2.637360	0.894014	0.000000	-10.000000	-0.358333	24.483334	604.333313	1023.000000	1023.000000	2046.000000
10.800000	0.011842	6.998530	0.878645	2.134404	2.880017	1.105463	0.000000	-10.000000	-0.366667	24.316668	612.666687	1023.000000	1023.000000	2046.000000
10.820000	0.012434	7.348453	0.999977	2.157442	3.004954	1.186079	0.000000	-10.000000	-0.383333	24.233334	623.666687	1023.000000	1023.000000	2046.000000
10.840000	0.013365	7.898981	1.156272	2.198871	3.117674	1.426164	0.000000	-10.000000	-0.391667	24.216667	629.333313	1023.000000	1023.000000	2046.000000
10.860000	0.013886	8.206496	1.243015	2.200671	3.265650	1.497160	0.000000	-10.000000	-0.383333	23.966667	637.333313	1023.000000	1023.000000	2046.000000
10.880000	0.014466	8.549384	1.300363	2.312077	3.373292	1.563652	0.000000	-10.000000	-0.350000	23.716667	645.333313	1023.000000	1023.000000	2046.000000
10.900000	0.015183	8.973189	1.486550	2.334670	3.425159	1.726811	0.000000	-10.000000	-0.316667	23.216667	655.833313	1023.000000	1023.000000	2046.000000
10.920000	0.015833	9.357198	1.611590	2.481398	3.521900	1.742310	0.000000	-10.000000	-0.300000	23.050001	661.000000	1023.000000	1023.000000	2046.000000
10.940000	0.016702	9.870658	1.750567	2.531073	3.595951	1.993066	0.000000	-10.000000	-0.283333	22.083334	668.500000	1023.000000	1023.000000	2046.000000
10.960000	0.017514	10.350796	1.917864	2.685059	3.717496	2.030378	0.000000	-10.000000	-0.250000	20.866667	675.833313	1023.000000	1023.000000	2046.000000
10.980000	0.018416	10.883858	1.982492	2.814564	3.831166	2.255637	0.000000	-10.000000	-0.216667	19.650000	683.166687	1023.000000	1023.000000	2046.000000
11.000000	0.019262	11.384009	2.107823	2.852525	3.972166	2.451494	0.000000	-10.000000	-0.183333	18.600000	689.833313	1023.000000	1023.000000	2046.000000
11.020000	0.020084	11.869650	2.184852	3.014598	4.093126	2.577074	0.000000	-10.000000	-0.158333	17.750000	696.166687	1023.000000	1023.000000	2046.000000
11.040000	0.020932	12.370681	2.321121	3.116548	4.197447	2.735565	0.000000	-10.000000	-0.133333	16.433334	704.333313	1023.000000	1023.000000	2046.000000
11.060000	0.021778	12.871048	2.532703	3.276285	4.282205	2.779855	0.000000	-10.000000	-0.125000	15.666667	708.166687	1023.000000	1023.000000	2046.000000
11.080000	0.022889	13.527410	2.785932	3.333561	4.372781	3.035135	0.000000	-10.000000	-0.116667	14.200000	713.333313	1023.000000	1023.000000	2046.000000
11.100000	0.024031	14.202564	2.997516	3.531779	4.611639	3.061630	0.000000	-10.000000	-0.091667	12.766666	718.333313	1023.000000	1023.000000	2046.000000
11.120000	0.025524	15.084588	3.243666	3.744210	4.754829	3.341883	0.000000	-10.000000	-0.050000	10.950000	724.500000	1023.000000	1023.000000	2046.000000
11.140000	0.026387	15.594644	3.422426	3.881577	4.847227	3.443413	0.000000	-10.000000	-0.016667	10.133333	727.333313	1023.000000	1023.000000	2046.000000
11.160000	0.027317	16.144253	3.508336	4.152054	4.986818	3.497044	0.000000	-10.000000	0.000000	9.200000	729.666687	1023.000000	1023.000000	2046.000000
11.180000	0.027847	16.457636	3.656820	4.192846	4.999895	3.608075	0.000000	-10.000000	0.000000	7.066667	732.666687	1023.000000	1023.000000	2046.000000
11.200000	0.028408	16.789299	3.674603	4.376867	5.038721	3.699108	0.000000	-10.000000	0.000000	4.933333	735.666687	1023.000000	1023.000000	2046.000000
11.220000	0.028402	16.785860	3.682303	4.389672	4.908223	3.805662	0.000000	-10.000000	0.008333	1.783333	737.833313	1023.000000	1023.000000	2046.000000
11.240000	0.028535	16.864016	3.651245	4.550980	4.929754	3.732038	0.000000	-10.000000	0.016667	-0.600000	738.333313	1023.000000	1023.000000	2046.000000
11.260000	0.027760	16.406393	3.422123	4.475035	4.793337	3.715899	0.000000	-10.000000	0.041667	-4.683333	738.833313	1023.000000	1023.000000	2046.000000
11.280000	0.025537	15.092488	3.071148	4.219951	4.515629	3.285761	0.000000	-10.000000	0.066667	-7.583333	739.000000	1023.000000	1023.000000	2046.000000
11.300000	0.022511	13.304131	2.534564	3.787358	4.120810	2.861399	0.000000	-10.000000	0.091667	-9.666667	739.000000	1023.000000	1023.000000	2046.000000
11.320000	0.019088	11.281186	2.040757	3.347235	3.611143	2.282052	0.000000	-10.000000	0.091667	-10.616667	739.000000	1023.000000	1023.000000	2046.000000
11.340000	0.016941	10.012393	1.666494	3.290650	3.318397	1.736852	0.000000	-10.000000	0.083333	-10.983334	739.000000	1023.000000	1023.000000	2046.000000
11.360000	0.014920	8.817692	1.356369	2.981136	2.970421	1.509765	0.000000	-10.000000	0.083333	-11.650001	739.000000	1023.000000	1023.000000	2046.000000
11.380000	0.013978	8.260943	1.197436	2.972016	2.867398	1.224093	0.000000	-10.000000	0.091667	-12.083334	730.166687	1023.000000	1023.000000	2046.000000
11.400000	0.012699	7.505046	0.976208	2.862978	2.639549	1.026311	0.000000	-10.000000	0.133333	-13.450000	718.333313	1023.000000	1023.000000	2046.000000
11.420000	0.012260	7.245431	0.980349	2.913066	2.494332	0.857684	0.000000	-10.000000	0.166667	-14.516666	706.500000	1023.000000	1023.000000	2046.000000
11.440000	0.011696	6.912388	0.843627	2.902990	2.350195	0.815576	0.000000	-10.000000	0.216667	-15.666667	701.833313	1023.000000	1023.000000	2046.000000
11.460000	0.011059	6.536102	0.795205	2.877803	2.221899	0.641194	0.000000	-10.000000	0.233333	-16.083334	700.166687	1023.000000	1023.000000	2046.000000
11.480000	0.010874	6.426795	0.756850	2.987448	2.126680	0.555818	0.000000	-10.000000	0.266667	-17.066668	696.500000	1023.000000	1023.000000	2046.000000
11.500000	0.010079	5.956747	0.625658	2.878618	1.954022	0.498449	0.000000	-10.000000	0.300000	-18.233334	692.500000	1023.000000	1023.000000	2046.000000
11.520000	0.010223	6.042085	0.657947	3.019129	2.012671	0.352338	0.000000	-10.000000	0.366667	-20.583334	684.000000	1023.000000	1023.000000	2046.000000
11.540000	0.009586	5.665361	0.494050	2.840610	1.890987	0.439714	0.000000	-10.000000	0.450000	-23.066668	674.833313	1023.000000	1023.000000	2046.000000
11.560000	0.009432	5.574469	0.487827	2.675917	1.979117	0.431607	0.000000	-10.000000	0.516667	-24.950001	667.666687	1023.000000	1023.000000	2046.000000
11.580000	0.008952	5.290713	0.280385	2.366708	2.038263	0.605357	0.000000	-10.000000	0.583333	-26.433332	662.166687	1023.000000	1023.000000	2046.000000
11.600000	0.008479	5.010803	0.215028	2.088600	2.087644	0.619531	0.000000	-10.000000	0.666667	-28.250000	652.833313	1023.000000	1023.000000	2046.000000
11.620000	0.008417	4.974342	0.120184	1.869360	2.234634	0.750164	0.000000	-10.000000	0.766667	-30.400002	640.000000	1023.000000	1023.000000	2046.000000
11.640000	0.007812	4.616768	0.042537	1.633642	2.209766	0.730823	0.000000	-10.000000	0.833333	-31.766668	630.000000	1023.000000	1023.000000	2046.000000
11.660000	0.007436	4.394439	-0.104608	1.574265	2.273712	0.651070	0.000000	-10.000000	0.850000	-32.233334	623.000000	1023.000000	1023.000000	2046.000000
11.680000	0.006386	3.774244	-0.203415	1.270704	2.086570	0.620385	0.000000	-10.000000	0.850000	-32.650002	615.833313	1023.000000	1023.000000	2046.000000
11.700000	0.006003	3.547940	-0.255158	1.254056	2.083635	0.465406	0.000000	-10.000000	0.866667	-32.966667	605.000000	1023.000000	1023.000000	2046.000000
11.720000	0.004784	2.827351	-0.425484	0.997765	1.868489	0.386582	0.000000	-10.000000	0.866667	-33.266666	594.000000	1023.000000	1023.000000	2046.000000
11.740000	0.004379	2.587993	-0.417657	1.016432	1.795026	0.194193	0.000000	-10.000000	0.891667	-33.566666	583.000000	1023.000000	1023.000000	2046.000000
11.760000	0.003046	1.799982	-0.633819	0.808710	1.532578	0.092514	0.000000	-10.000000	0.908333	-34.233334	568.000000	1023.000000	1023.000000	2046.000000
11.780000	0.002603	1.538322	-0.675466	0.832028	1.541902	-0.160142	0.000000	-10.000000	0.941667	-34.783333	556.666687	1023.000000	1023.000000	2046.000000
11.800000	0.001622	0.958362	-0.852916	0.674407	1.325500	-0.188629	0.000000	-10.000000	0.966667	-35.166668	545.000000	1023.000000	1023.000000	2046.000000
11.820000	0.001336	0.789437	-0.806791	0.683987	1.264140	-0.351899	0.000000	-10.000000	0.991667	-35.566666	537.000000	1023.000000	1023.000000	2046.000000
11.840000	0.000537	0.317405	-0.998071	0.607435	1.123801	-0.415760	0.000000	-10.000000	1.025000	-36.066666	525.000000	1023.000000	1023.000000	2046.000000
11.860000	0.000191	0.112860	-0.967546	0.623345	1.016115	-0.559055	0.000000	-10.000000	1.050000	-36.500000	513.000000	1023.000000	1023.000000	2046.000000
11.880000	-0.000184	-0.108574	-1.048990	0.661788	0.924128	-0.645501	0.000000	-10.000000	1.058333	-36.616669	500.833344	1023.000000	1023.000000	2046.000000
11.900000	-0.000852	-0.503766	-1.128502	0.545973	0.775872	-0.697109	0.000000	-10.000000	1.066667	-36.650002	488.500000	1023.000000	1023.000000	2046.000000
11.920000	-0.001053	-0.622256	-1.105341	0.612665	0.717329	-0.846910	0.000000	-10.000000	1.058333	-36.616669	476.166656	1023.000000	1023.000000	2046.000000
11.940000	-0.001543	-0.911789	-1.118647	0.568942	0.572107	-0.934192	0.000000	-10.000000	1.058333	-36.466667	464.000000	1023.000000	1023.000000	2046.000000
11.960000	-0.001282	-0.757754	-0.921383	0.773420	0.571236	-1.181027	0.000000	-10.000000	1.050000	-36.283337	452.000000	1023.000000	1023.000000	2046.000000
11.980000	-0.001216	-0.718833	-0.861297	0.696112	0.450975	-1.004624	0.000000	-10.000000	1.033333	-36.116669	440.000000	1023.000000	1023.000000	2046.000000
12.000000	-0.000733	-0.433219	-0.728626	0.972525	0.468344	-1.145463	0.000000	-10.000000	1.025000	-35.866669	428.000000	1023.000000	1023.000000	2046.000000
12.020000	-0.000942	-0.556646	-0.797330	0.964698	0.404514	-1.128528	0.000000	-10.000000	0.991667	-35.616669	416.000000	1023.000000	1023.000000	2046.000000
12.040000	-0.001052	-0.621574	-0.773469	1.061001	0.303010	-1.212116	0.000000	-10.000000	0.975000	-35.066669	404.000000	1023.000000	1023.000000	2046.000000
12.060000	-0.001192	-0.704597	-0.812895	1.151460	0.221333	-1.264495	0.000000	-10.000000	0.950000	-34.833336	392.166656	1023.000000	1023.000000	2046.000000
12.080000	-0.001939	-1.146031	-0.976356	1.188780	-0.006476	-1.351978	0.000000	-10.000000	0.958333	-34.633335	380.500000	1023.000000	1023.000000	2046.000000
12.100000	-0.002129	-1.258079	-1.017492	1.374463	-0.103968	-1.511082	0.000000	-10.000000	0.966667	-34.750000	369.000000	1023.000000	1023.000000	2046.000000
12.120000	-0.003282	-1.939897	-1.311132	1.306045	-0.385424	-1.549386	0.000000	-10.000000	0.966667	-34.983334	357.500000	1023.000000	1023.000000	2046.000000
12.140000	-0.005391	-3.186255	-1.656158	1.108461	-0.751413	-1.887145	0.000000	-10.000000	0.958333	-35.033333	345.833344	1023.000000	1023.000000	2046.000000
12.160000	-0.008418	-4.974936	-2.047335	0.765525	-1.217241	-2.475885	0.000000	-10.000000	0.941667	-34.966667	334.000000	1023.000000	1023.000000	2046.000000
12.180000	-0.011946	-7.060179	-2.633939	0.352562	-1.753145	-3.025656	0.000000	-10.000000	0.941667	-34.466667	322.333344	1023.000000	1023.000000	2046.000000
12.200000	-0.014738	-8.710347	-3.019709	0.158681	-2.181193	-3.668125	0.000000	-10.000000	0.908333	-33.833336	310.833344	1023.000000	1023.000000	2046.000000
12.220000	-0.017111	-10.112437	-3.413810	-0.143315	-2.596465	-3.958847	0.000000	-10.000000	0.875000	-33.350002	299.666656	1023.000000	1023.000000	2046.000000
12.240000	-0.018744	-11.077495	-3.702218	-0.210303	-2.798572	-4.366402	0.000000	-10.000000	0.825000	-32.750000	288.500000	1023.000000	1023.000000	2046.000000
12.260000	-0.020280	-11.985634	-3.856262	-0.429497	-3.157529	-4.542346	0.000000	-10.000000	0.808333	-32.433334	277.500000	1023.000000	1023.000000	2046.000000
12.280000	-0.021435	-12.667984	-4.049151	-0.438323	-3.330830	-4.849679	0.000000	-10.000000	0.800000	-32.116669	266.666656	1023.000000	1023.000000	2046.000000
12.300000	-0.022309	-13.184383	-4.170334	-0.418178	-3.557847	-5.038024	0.000000	-10.000000	0.800000	-32.033333	256.000000	1023.000000	1023.000000	2046.000000
12.320000	-0.023205	-13.714017	-4.330581	-0.537892	-3.731847	-5.113697	0.000000	-10.000000	0.791667	-31.833334	245.333328	1023.000000	1023.000000	2046.000000
12.340000	-0.023722	-14.019617	-4.338109	-0.388209	-3.938679	-5.354620	0.000000	-10.000000	0.775000	-31.200001	234.833328	1023.000000	1023.000000	2046.000000
12.360000	-0.024267	-14.341565	-4.366451	-0.453829	-4.128012	-5.393274	0.000000	-10.000000	0.750000	-30.500000	224.500000	1023.000000	1023.000000	2046.000000
12.380000	-0.024657	-14.572108	-4.482402	-0.367024	-4.192495	-5.530187	0.000000	-10.000000	0.716667	-29.583334	214.500000	1023.000000	1023.000000	2046.000000
12.400000	-0.024901	-14.716657	-4.465002	-0.412798	-4.313442	-5.525414	0.000000	-10.000000	0.683333	-28.833334	204.500000	1023.000000	1023.000000	2046.000000
12.420000	-0.025159	-14.869228	-4.633775	-0.503229	-4.237453	-5.494771	0.000000	-10.000000	0.658333	-28.216667	194.833328	1023.000000	1023.000000	2046.000000
12.440000	-0.025381	-15.000148	-4.580268	-0.682406	-4.257792	-5.479682	0.000000	-10.000000	0.650000	-27.833334	185.333328	1023.000000	1023.000000	2046.000000
12.460000	-0.025437	-15.033201	-4.560626	-0.952568	-4.223993	-5.296014	0.000000	-10.000000	0.650000	-27.966667	176.000000	1023.000000	1023.000000	2046.000000
12.480000	-0.025398	-15.010009	-4.534546	-0.956970	-4.156349	-5.362144	0.000000	-10.000000	0.616667	-27.716667	166.666672	1023.000000	1023.000000	2046.000000
12.500000	-0.025638	-15.151845	-4.477280	-1.191497	-4.233481	-5.249588	0.000000	-10.000000	0.583333	-27.450001	157.333328	1023.000000	1023.000000	2046.000000
12.520000	-0.025918	-15.317808	-4.593278	-1.173947	-4.164458	-5.386125	0.000000	-10.000000	0.541667	-26.500000	148.166672	1023.000000	1023.000000	2046.000000
12.540000	-0.026427	-15.618556	-4.606391	-1.274652	-4.264658	-5.472855	0.000000	-10.000000	0.525000	-25.833334	139.333328	1023.000000	1023.000000	2046.000000
12.560000	-0.026821	-15.851076	-4.600024	-1.449497	-4.373579	-5.427977	0.000000	-10.000000	0.500000	-24.966667	130.666672	1023.000000	1023.000000	2046.000000
12.580000	-0.027240	-16.098675	-4.642199	-1.340423	-4.417833	-5.698220	0.000000	-10.000000	0.483333	-24.450001	122.333336	1023.000000	1023.000000	2046.000000
12.600000	-0.027789	-16.423452	-4.639260	-1.570770	-4.567489	-5.645934	0.000000	-10.000000	0.475000	-23.800001	114.000000	1023.000000	1023.000000	2046.000000
12.620000	-0.028175	-16.651470	-4.633861	-1.502841	-4.681973	-5.832795	0.000000	-10.000000	0.450000	-23.333334	106.166664	1023.000000	1023.000000	2046.000000
12.640000	-0.028681	-16.950451	-4.692861	-1.606446	-4.799398	-5.851745	0.000000	-10.000000	0.416667	-22.600000	98.500000	1023.000000	1023.000000	2046.000000
12.660000	-0.028726	-16.977104	-4.581924	-1.630719	-4.903248	-5.861213	0.000000	-10.000000	0.383333	-21.983334	91.000000	1023.000000	1023.000000	2046.000000
12.680000	-0.029119	-17.209146	-4.685681	-1.471764	-4.929886	-6.121816	0.000000	-10.000000	0.366667	-21.300001	83.666664	1023.000000	1023.000000	2046.000000
12.700000	-0.029071	-17.180828	-4.551390	-1.596138	-5.075713	-5.957588	0.000000	-10.000000	0.358333	-20.683334	76.500000	1023.000000	1023.000000	2046.000000
12.720000	-0.028943	-17.105223	-4.592326	-1.410921	-5.003122	-6.098854	0.000000	-10.000000	0.341667	-20.200001	69.500000	1023.000000	1023.000000	2046.000000
12.740000	-0.029170	-17.239183	-4.550568	-1.486704	-5.143456	-6.058457	0.000000	-10.000000	0.308333	-19.533333	62.833332	1023.000000	1023.000000	2046.000000
12.760000	-0.028850	-17.050407	-4.456551	-1.428424	-5.123613	-6.041820	0.000000	-10.000000	0.275000	-18.783333	56.166668	1023.000000	1023.000000	2046.000000
12.780000	-0.029037	-17.161009	-4.504298	-1.355565	-5.170118	-6.131028	0.000000	-10.000000	0.250000	-17.866667	49.833332	1023.000000	1023.000000	2046.000000
12.800000	-0.028960	-17.115145	-4.384012	-1.479622	-5.258801	-5.992710	0.000000	-10.000000	0.241667	-17.083334	43.833332	1023.000000	1023.000000	2046.000000
12.820000	-0.029017	-17.149208	-4.482228	-1.263946	-5.192981	-6.210053	0.000000	-10.000000	0.225000	-16.400000	38.166668	1023.000000	1023.000000	2046.000000
12.840000	-0.028647	-16.930515	-4.232267	-1.401071	-5.274413	-6.022764	0.000000	-10.000000	0.200000	-15.633333	32.833332	1023.000000	1023.000000	2046.000000
12.860000	-0.028273	-16.709045	-4.154263	-1.169745	-5.214535	-6.170502	0.000000	-10.000000	0.191667	-14.883333	27.500000	1023.000000	1023.000000	2046.000000
12.880000	-0.027439	-16.216742	-3.843488	-1.164105	-5.224367	-5.984782	0.000000	-10.000000	0.175000	-14.100000	22.666666	1023.000000	1023.000000	2046.000000
12.900000	-0.026627	-15.736376	-3.734192	-0.921514	-5.119256	-5.961414	0.000000	-10.000000	0.158333	-13.250000	17.833334	1023.000000	1023.000000	2046.000000
12.920000	-0.026201	-15.484939	-3.643516	-0.897823	-5.120716	-5.822885	0.000000	-10.000000	0.125000	-12.316667	13.333333	1023.000000	1023.000000	2046.000000
12.940000	-0.025884	-15.297374	-3.552892	-0.762189	-5.126708	-5.855585	0.000000	-10.000000	0.108333	-11.450000	9.166667	1023.000000	1023.000000	2046.000000
12.960000	-0.025777	-15.234166	-3.589144	-0.731434	-5.157960	-5.755627	0.000000	-10.000000	0.100000	-10.550000	5.500000	1023.000000	1023.000000	2046.000000
12.980000	-0.025425	-15.026180	-3.541133	-0.558588	-5.155791	-5.770669	0.000000	-10.000000	0.091667	-9.733334	2.333333	1023.000000	1023.000000	2046.000000
13.000000	-0.025545	-15.096957	-3.726034	-0.479459	-5.126883	-5.764581	0.000000	-10.000000	0.075000	-8.850000	-0.666667	1023.000000	1023.000000	2046.000000
13.020000	-0.025150	-14.863729	-3.660549	-0.355890	-5.163853	-5.683437	0.000000	-10.000000	0.066667	-8.116667	-3.333333	1023.000000	1023.000000	2046.000000
13.040000	-0.026227	-15.499969	-4.044903	-0.357769	-5.249932	-5.847365	0.000000	-10.000000	0.050000	-6.966667	-6.000000	1023.000000	1023.000000	2046.000000
13.060000	-0.027967	-16.528254	-4.300904	-0.730182	-5.515003	-5.982163	0.000000	-10.000000	0.041667	-4.916667	-8.333333	1023.000000	1023.000000	2046.000000
13.080000	-0.030987	-18.313580	-4.876682	-0.992523	-5.870588	-6.573786	0.000000	-10.000000	0.016667	-2.166667	-10.000000	1023.000000	1023.000000	2046.000000
13.100000	-0.033270	-19.662294	-5.179148	-1.435044	-6.211353	-6.836750	0.000000	-10.000000	0.000000	0.800000	-10.833333	1023.000000	1023.000000	2046.000000
13.120000	-0.034996	-20.682436	-5.570641	-1.464849	-6.370239	-7.276707	0.000000	-10.000000	-0.016667	3.383333	-11.000000	1023.000000	1023.000000	2046.000000
13.140000	-0.036007	-21.279907	-5.772591	-1.686510	-6.467089	-7.353718	0.000000	-10.000000	-0.033333	5.716667	-11.000000	1023.000000	1023.000000	2046.000000
13.160000	-0.036456	-21.545301	-5.830471	-1.733794	-6.481845	-7.499191	0.000000	-10.000000	-0.033333	7.716667	-11.000000	1023.000000	1023.000000	2046.000000
13.180000	-0.036972	-21.850391	-6.077442	-1.749014	-6.420492	-7.603444	0.000000	-10.000000	-0.058333	9.500000	-11.000000	1023.000000	1023.000000	2046.000000
13.200000	-0.036477	-21.558151	-5.887539	-1.737856	-6.446803	-7.485952	0.000000	-10.000000	-0.083333	11.316667	-11.000000	1023.000000	1023.000000	2046.000000
13.220000	-0.036532	-21.590214	-6.055362	-1.557453	-6.354543	-7.622857	0.000000	-10.000000	-0.150000	13.366667	-11.000000	1023.000000	1023.000000	2046.000000
13.240000	-0.035731	-21.117023	-5.862828	-1.524673	-6.323404	-7.406119	0.000000	-10.000000	-0.216667	15.983334	-5.166667	1023.000000	1023.000000	2046.000000
13.260000	-0.035037	-20.706642	-5.787080	-1.378309	-6.199013	-7.342239	0.000000	-10.000000	-0.333333	20.049999	9.166667	1023.000000	1023.000000	2046.000000
13.280000	-0.034357	-20.304729	-5.777595	-1.268536	-6.000529	-7.258070	0.000000	-10.000000	-0.416667	23.333334	23.500000	1023.000000	1023.000000	2046.000000
13.300000	-0.032988	-19.496056	-5.485591	-1.236679	-5.858609	-6.915177	0.000000	-10.000000	-0.491667	26.200001	34.666668	1023.000000	1023.000000	2046.000000
13.320000	-0.032242	-19.054846	-5.535757	-1.144097	-5.560256	-6.814734	0.000000	-10.000000	-0.525000	27.300001	40.333332	1023.000000	1023.000000	2046.000000
13.340000	-0.030838	-18.224960	-5.277620	-1.368693	-5.284475	-6.294172	0.000000	-10.000000	-0.558333	28.733334	49.166668	1023.000000	1023.000000	2046.000000
13.360000	-0.029767	-17.592445	-5.103567	-1.301244	-4.997718	-6.189918	0.000000	-10.000000	-0.575000	29.450001	58.666668	1023.000000	1023.000000	2046.000000
13.380000	-0.028467	-16.823891	-4.948481	-1.409100	-4.632403	-5.833907	0.000000	-10.000000	-0.583333	29.850000	68.500000	1023.000000	1023.000000	2046.000000
13.400000	-0.026980	-15.945310	-4.624815	-1.426389	-4.376870	-5.517236	0.000000	-10.000000	-0.600000	29.883333	78.500000	1023.000000	1023.000000	2046.000000
13.420000	-0.026323	-15.557085	-4.663956	-1.419096	-4.034158	-5.439874	0.000000	-10.000000	-0.616667	30.066668	88.500000	1023.000000	1023.000000	2046.000000
13.440000	-0.025057	-14.808456	-4.344528	-1.512516	-3.850046	-5.101366	0.000000	-10.000000	-0.625000	30.383333	98.500000	1023.000000	1023.000000	2046.000000
13.460000	-0.024376	-14.406298	-4.275558	-1.436626	-3.641424	-5.052690	0.000000	-10.000000	-0.633333	30.850000	108.500000	1023.000000	1023.000000	2046.000000
13.480000	-0.023475	-13.873473	-4.143701	-1.431514	-3.419699	-4.878559	0.000000	-10.000000	-0.650000	31.416668	118.500000	1023.000000	1023.000000	2046.000000
13.500000	-0.022522	-13.310562	-3.928367	-1.434371	-3.295588	-4.652235	0.000000	-10.000000	-0.666667	31.750000	128.833328	1023.000000	1023.000000	2046.000000
13.520000	-0.021961	-12.978790	-3.913458	-1.332922	-3.092391	-4.640019	0.000000	-10.000000	-0.675000	32.083332	139.333328	1023.000000	1023.000000	2046.000000
13.540000	-0.020864	-12.330614	-3.657810	-1.352493	-2.964618	-4.355692	0.000000	-10.000000	-0.691667	32.450001	150.000000	1023.000000	1023.000000	2046.000000
13.560000	-0.020090	-11.873041	-3.538206	-1.281500	-2.833157	-4.220178	0.000000	-10.000000	-0.691667	32.549999	160.666672	1023.000000	1023.000000	2046.000000
13.580000	-0.019210	-11.353133	-3.451419	-1.179274	-2.614267	-4.108173	0.000000	-10.000000	-0.683333	32.483334	171.500000	1023.000000	1023.000000	2046.000000
13.600000	-0.017800	-10.519650	-3.127880	-1.093291	-2.444894	-3.853584	0.000000	-10.000000	-0.658333	32.083336	182.500000	1023.000000	1023.000000	2046.000000
13.620000	-0.016832	-9.947771	-3.081876	-0.939453	-2.224989	-3.701453	0.000000	-10.000000	-0.658333	32.250000	193.333328	1023.000000	1023.000000	2046.000000
13.640000	-0.015500	-9.160601	-2.945970	-0.751353	-1.948602	-3.514676	0.000000	-10.000000	-0.658333	32.066666	204.000000	1023.000000	1023.000000	2046.000000
13.660000	-0.013953	-8.246388	-2.595633	-0.686844	-1.826973	-3.136938	0.000000	-10.000000	-0.658333	32.300003	214.666672	1023.000000	1023.000000	2046.000000
13.680000	-0.013072	-7.725376	-2.566662	-0.465196	-1.593015	-3.100502	0.000000	-10.000000	-0.658333	32.116669	225.333328	1023.000000	1023.000000	2046.000000
13.700000	-0.011483	-6.786499	-2.345961	-0.430510	-1.299008	-2.711019	0.000000	-10.000000	-0.666667	32.333336	236.166672	1023.000000	1023.000000	2046.000000
13.720000	-0.010330	-6.104805	-2.112937	-0.325276	-1.205306	-2.461286	0.000000	-10.000000	-0.683333	32.383335	246.833328	1023.000000	1023.000000	2046.000000
13.740000	-0.009078	-5.365078	-1.987790	-0.124118	-0.899363	-2.353807	0.000000	-10.000000	-0.708333	32.583332	257.666656	1023.000000	1023.000000	2046.000000
13.760000	-0.007135	-4.216543	-1.536520	0.013040	-0.683149	-2.009915	0.000000	-10.000000	-0.708333	32.633335	268.500000	1023.000000	1023.000000	2046.000000
13.780000	-0.005488	-3.243603	-1.200467	0.223914	-0.492413	-1.774637	0.000000	-10.000000	-0.716667	32.683334	279.500000	1023.000000	1023.000000	2046.000000
13.800000	-0.003696	-2.184613	-0.943420	0.546725	-0.167378	-1.620540	0.000000	-10.000000	-0.716667	32.633335	290.500000	1023.000000	1023.000000	2046.000000
13.820000	-0.002017	-1.191810	-0.691976	0.674255	0.104691	-1.278779	0.000000	-10.000000	-0.733333	33.000000	301.500000	1023.000000	1023.000000	2046.000000
13.840000	-0.000864	-0.510897	-0.559534	0.878924	0.269140	-1.099427	0.000000	-10.000000	-0.725000	33.133335	312.333344	1023.000000	1023.000000	2046.000000
13.860000	0.000487	0.287713	-0.318734	1.073936	0.471827	-0.939315	0.000000	-10.000000	-0.708333	33.083332	323.333344	1023.000000	1023.000000	2046.000000
13.880000	0.001521	0.898826	-0.145529	1.178663	0.533073	-0.667382	0.000000	-10.000000	-0.691667	32.683334	334.333344	1023.000000	1023.000000	2046.000000
13.900000	0.002543	1.502876	-0.048367	1.368540	0.671947	-0.489245	0.000000	-10.000000	-0.675000	32.250000	345.333344	1023.000000	1023.000000	2046.000000
13.920000	0.003476	2.054211	-0.072648	1.640198	0.912972	-0.426312	0.000000	-10.000000	-0.641667	31.850000	356.166656	1023.000000	1023.000000	2046.000000
13.940000	0.003293	1.946172	-0.167767	1.647482	0.825790	-0.359332	0.000000	-10.000000	-0.608333	31.250000	366.833344	1023.000000	1023.000000	2046.000000
13.960000	0.001767	1.044472	-0.460442	1.459412	0.673747	-0.628245	0.000000	-10.000000	-0.591667	30.883333	377.333344	1023.000000	1023.000000	2046.000000
13.980000	-0.000329	-0.194510	-0.760085	1.186241	0.318787	-0.939453	0.000000	-10.000000	-0.583333	30.466667	387.666656	1023.000000	1023.000000	2046.000000
14.000000	-0.002470	-1.459676	-1.121132	0.996606	-0.015209	-1.319941	0.000000	-10.000000	-0.600000	30.650000	398.000000	1023.000000	1023.000000	2046.000000
14.020000	-0.003472	-2.052186	-1.316210	0.974604	-0.096733	-1.613847	0.000000	-10.000000	-0.608333	30.800001	408.333344	1023.000000	1023.000000	2046.000000
14.040000	-0.003963	-2.342223	-1.364064	0.896388	-0.238972	-1.635575	0.000000	-10.000000	-0.625000	31.266666	418.500000	1023.000000	1023.000000	2046.000000
14.060000	-0.003955	-2.337376	-1.431518	0.962723	-0.161427	-1.707153	0.000000	-10.000000	-0.625000	31.316668	428.833344	1023.000000	1023.000000	2046.000000
14.080000	-0.003612	-2.134726	-1.451720	1.006895	-0.047961	-1.641941	0.000000	-10.000000	-0.625000	31.400000	439.166656	1023.000000	1023.000000	2046.000000
14.100000	-0.003206	-1.894543	-1.312077	1.097715	-0.166951	-1.513230	0.000000	-10.000000	-0.616667	31.283333	449.833344	1023.000000	1023.000000	2046.000000
14.120000	-0.002387	-1.410917	-1.129854	1.349493	-0.047123	-1.583434	0.000000	-10.000000	-0.616667	31.300001	460.166656	1023.000000	1023.000000	2046.000000
14.140000	-0.001635	-0.966110	-1.039755	1.558057	-0.002238	-1.482174	0.000000	-10.000000	-0.608333	31.150000	470.666656	1023.000000	1023.000000	2046.000000
14.160000	-0.000564	-0.333463	-0.853507	1.740510	0.076232	-1.296697	0.000000	-10.000000	-0.608333	30.983334	481.000000	1023.000000	1023.000000	2046.000000
14.180000	0.000670	0.396233	-0.645870	1.904998	0.282073	-1.144969	0.000000	-10.000000	-0.600000	30.866667	491.333344	1023.000000	1023.000000	2046.000000
14.200000	0.001673	0.988574	-0.460698	2.076628	0.321037	-0.948393	0.000000	-10.000000	-0.591667	30.700001	501.666656	1023.000000	1023.000000	2046.000000
14.220000	0.003001	1.773356	-0.366644	2.206592	0.678722	-0.745315	0.000000	-10.000000	-0.575000	30.783333	512.000000	1023.000000	1023.000000	2046.000000
14.240000	0.004134	2.443434	-0.176355	2.177120	0.887865	-0.445196	0.000000	-10.000000	-0.533333	30.416666	522.333313	1023.000000	1023.000000	2046.000000
14.260000	0.005090	3.008331	-0.029368	2.084458	1.063612	-0.110371	0.000000	-10.000000	-0.491667	29.466667	532.500000	1023.000000	1023.000000	2046.000000
14.280000	0.006404	3.784723	0.126028	2.060393	1.520926	0.077376	0.000000	-10.000000	-0.475000	28.533335	542.500000	1023.000000	1023.000000	2046.000000
14.300000	0.007648	4.519935	0.274626	2.020369	1.765917	0.459024	0.000000	-10.000000	-0.466667	27.616667	552.166687	1023.000000	1023.000000	2046.000000
14.320000	0.008722	5.154525	0.413210	1.960586	2.066898	0.713831	0.000000	-10.000000	-0.450000	27.266666	561.500000	1023.000000	1023.000000	2046.000000
14.340000	0.009608	5.678107	0.529081	1.963800	2.323323	0.861903	0.000000	-10.000000	-0.433333	26.633333	570.500000	1023.000000	1023.000000	2046.000000
14.360000	0.010381	6.135303	0.662951	1.987040	2.439288	1.046025	0.000000	-10.000000	-0.450000	26.516666	579.500000	1023.000000	1023.000000	2046.000000
14.380000	0.011219	6.630491	0.821581	2.052049	2.664028	1.092833	0.000000	-10.000000	-0.441667	26.100000	588.500000	1023.000000	1023.000000	2046.000000
14.400000	0.011694	6.911159	0.852703	2.066108	2.733503	1.258845	0.000000	-10.000000	-0.425000	25.750000	597.333313	1023.000000	1023.000000	2046.000000
14.420000	0.012575	7.431674	1.014077	2.084513	2.887028	1.446057	0.000000	-10.000000	-0.391667	25.116667	606.000000	1023.000000	1023.000000	2046.000000
14.440000	0.013251	7.831169	1.184693	2.138567	2.988636	1.519271	0.000000	-10.000000	-0.383333	24.783333	614.500000	1023.000000	1023.000000	2046.000000
14.460000	0.013740	8.120317	1.272516	2.240301	3.000617	1.606883	0.000000	-10.000000	-0.341667	24.150000	622.833313	1023.000000	1023.000000	2046.000000
14.480000	0.014534	8.589531	1.336444	2.264141	3.195974	1.792971	0.000000	-10.000000	-0.291667	23.366667	631.000000	1023.000000	1023.000000	2046.000000
14.500000	0.015267	9.022868	1.525808	2.421191	3.261088	1.814782	0.000000	-10.000000	-0.250000	22.366667	638.833313	1023.000000	1023.000000	2046.000000
14.520000	0.016220	9.586019	1.656603	2.530407	3.344265	2.054744	0.000000	-10.000000	-0.225000	21.299999	646.500000	1023.000000	1023.000000	2046.000000
14.540000	0.017102	10.107512	1.745943	2.605688	3.528044	2.227837	0.000000	-10.000000	-0.200000	19.933334	653.833313	1023.000000	1023.000000	2046.000000
14.560000	0.017766	10.500003	1.830916	2.733495	3.620615	2.314976	0.000000	-10.000000	-0.166667	18.583334	660.833313	1023.000000	1023.000000	2046.000000
14.580000	0.018633	11.011897	1.985183	2.825698	3.666218	2.534797	0.000000	-10.000000	-0.125000	17.083334	667.333313	1023.000000	1023.000000	2046.000000
14.600000	0.019160	11.323815	2.013062	2.858577	3.830541	2.621636	0.000000	-10.000000	-0.083333	15.566667	673.166687	1023.000000	1023.000000	2046.000000
14.620000	0.019943	11.786177	2.176451	2.984255	3.935113	2.690358	0.000000	-10.000000	-0.041667	13.433333	678.500000	1023.000000	1023.000000	2046.000000
14.640000	0.020837	12.314794	2.410766	3.066210	3.973607	2.864210	0.000000	-10.000000	-0.016667	11.183333	683.333313	1023.000000	1023.000000	2046.000000
14.660000	0.021789	12.877316	2.633560	3.199808	4.169272	2.874675	0.000000	-10.000000	0.016667	8.216667	687.500000	1023.000000	1023.000000	2046.000000
14.680000	0.022908	13.538545	2.821605	3.413933	4.230985	3.072021	0.000000	-10.000000	0.033333	4.533333	690.833313	1023.000000	1023.000000	2046.000000
14.700000	0.023421	13.842108	2.898530	3.503348	4.282032	3.158198	0.000000	-10.000000	0.058333	0.500000	692.833313	1023.000000	1023.000000	2046.000000
14.720000	0.023813	14.073626	2.997914	3.706920	4.317460	3.051332	0.000000	-10.000000	0.075000	-3.116667	693.833313	1023.000000	1023.000000	2046.000000
14.740000	0.024181	14.291263	2.979094	3.752264	4.376674	3.183230	0.000000	-10.000000	0.100000	-6.616667	694.000000	1023.000000	1023.000000	2046.000000
14.760000	0.023892	14.120248	2.950982	3.731243	4.265461	3.172562	0.000000	-10.000000	0.125000	-10.000000	694.000000	1023.000000	1023.000000	2046.000000
14.780000	0.023741	14.031134	2.848656	3.844334	4.198675	3.139468	0.000000	-10.000000	0.175000	-13.350000	694.000000	1023.000000	1023.000000	2046.000000
14.800000	0.023288	13.763070	2.736900	3.866971	4.086020	3.073180	0.000000	-10.000000	0.233333	-16.000000	694.000000	1023.000000	1023.000000	2046.000000
14.820000	0.021976	12.987526	2.542806	3.778631	3.836045	2.830044	0.000000	-10.000000	0.300000	-18.216667	686.333313	1023.000000	1023.000000	2046.000000
14.840000	0.019288	11.398932	1.990900	3.386329	3.556309	2.465393	0.000000	-10.000000	0.350000	-19.583334	676.500000	1023.000000	1023.000000	2046.000000
14.860000	0.015392	9.096776	1.386143	2.877695	3.015586	1.817353	0.000000	-10.000000	0.383333	-20.766666	664.333313	1023.000000	1023.000000	2046.000000
14.880000	0.012215	7.219328	0.911980	2.649390	2.513135	1.144824	0.000000	-10.000000	0.400000	-21.566668	657.333313	1023.000000	1023.000000	2046.000000
14.900000	0.009626	5.689117	0.481017	2.334911	2.105395	0.767795	0.000000	-10.000000	0.408333	-22.450001	650.000000	1023.000000	1023.000000	2046.000000
14.920000	0.007776	4.595845	0.192777	2.188237	1.873735	0.341097	0.000000	-10.000000	0.425000	-22.983334	642.500000	1023.000000	1023.000000	2046.000000
14.940000	0.006361	3.759560	-0.059388	2.016516	1.645489	0.156944	0.000000	-10.000000	0.458333	-23.416668	634.833313	1023.000000	1023.000000	2046.000000
14.960000	0.005107	3.018275	-0.270117	1.906246	1.519238	-0.137092	0.000000	-10.000000	0.491667	-24.066668	627.000000	1023.000000	1023.000000	2046.000000
14.980000	0.004282	2.530922	-0.414581	1.962745	1.317064	-0.334307	0.000000	-10.000000	0.541667	-25.066668	619.000000	1023.000000	1023.000000	2046.000000
15.000000	0.003260	1.926423	-0.434440	1.876938	1.021712	-0.537787	0.000000	-10.000000	0.591667	-26.350000	610.666687	1023.000000	1023.000000	2046.000000
15.020000	0.002784	1.645632	-0.559135	1.966849	0.943115	-0.705197	0.000000	-10.000000	0.641667	-27.566668	601.833313	1023.000000	1023.000000	2046.000000
15.040000	0.001957	1.156686	-0.656253	1.849437	0.721901	-0.758398	0.000000	-10.000000	0.675000	-28.683334	592.666687	1023.000000	1023.000000	2046.000000
15.060000	0.001710	1.010880	-0.741361	1.906974	0.734377	-0.889109	0.000000	-10.000000	0.691667	-29.466667	583.166687	1023.000000	1023.000000	2046.000000
15.080000	0.000904	0.534219	-0.840909	1.832336	0.518897	-0.976106	0.000000	-10.000000	0.733333	-30.350000	573.500000	1023.000000	1023.000000	2046.000000
15.100000	0.000547	0.323223	-0.930032	1.775355	0.509525	-1.031626	0.000000	-10.000000	0.766667	-30.866667	563.333313	1023.000000	1023.000000	2046.000000
15.120000	0.000065	0.038291	-1.121956	1.534325	0.572198	-0.946276	0.000000	-10.000000	0.816667	-31.850000	553.000000	1023.000000	1023.000000	2046.000000
15.140000	-0.000471	-0.278448	-1.188819	1.191449	0.602817	-0.883895	0.000000	-10.000000	0.866667	-33.000000	542.333313	1023.000000	1023.000000	2046.000000
15.160000	-0.000906	-0.535372	-1.309151	0.985889	0.618276	-0.830388	0.000000	-10.000000	0.908333	-34.216667	531.333313	1023.000000	1023.000000	2046.000000
15.180000	-0.001207	-0.713261	-1.328488	0.782722	0.648301	-0.815795	0.000000	-10.000000	0.941667	-34.633335	519.833313	1023.000000	1023.000000	2046.000000
15.200000	-0.001554	-0.918662	-1.493130	0.669888	0.742877	-0.838297	0.000000	-10.000000	0.941667	-34.799999	508.333344	1023.000000	1023.000000	2046.000000
15.220000	-0.002440	-1.442282	-1.547158	0.457207	0.575773	-0.928104	0.000000	-10.000000	0.950000	-34.516666	496.666656	1023.000000	1023.000000	2046.000000
15.240000	-0.002858	-1.689253	-1.642626	0.441285	0.594659	-1.082571	0.000000	-10.000000	0.941667	-34.450001	485.166656	1023.000000	1023.000000	2046.000000
15.260000	-0.003846	-2.272967	-1.746804	0.244758	0.348968	-1.119890	0.000000	-10.000000	0.933333	-34.200001	473.500000	1023.000000	1023.000000	2046.000000
15.280000	-0.004239	-2.505450	-1.787128	0.298000	0.339541	-1.355864	0.000000	-10.000000	0.933333	-34.133335	462.166656	1023.000000	1023.000000	2046.000000
15.300000	-0.005389	-3.184668	-1.924883	0.064112	0.085511	-1.409408	0.000000	-10.000000	0.941667	-34.150002	450.833344	1023.000000	1023.000000	2046.000000
15.320000	-0.005828	-3.444214	-1.936585	0.112662	0.025352	-1.645643	0.000000	-10.000000	0.941667	-34.083336	439.500000	1023.000000	1023.000000	2046.000000
15.340000	-0.006809	-4.024364	-2.105833	-0.051664	-0.172831	-1.694037	0.000000	-10.000000	0.941667	-34.266666	428.000000	1023.000000	1023.000000	2046.000000
15.360000	-0.007183	-4.244912	-2.104742	0.015026	-0.204592	-1.950604	0.000000	-10.000000	0.941667	-34.700001	416.500000	1023.000000	1023.000000	2046.000000
15.380000	-0.007850	-4.639293	-2.162604	-0.053502	-0.441326	-1.981860	0.000000	-10.000000	0.958333	-35.083336	404.833344	1023.000000	1023.000000	2046.000000
15.400000	-0.008016	-4.737395	-2.102543	0.044010	-0.535657	-2.143205	0.000000	-10.000000	0.950000	-35.333336	393.166656	1023.000000	1023.000000	2046.000000
15.420000	-0.008589	-5.076009	-2.243729	-0.058397	-0.673529	-2.100354	0.000000	-10.000000	0.958333	-35.216667	381.500000	1023.000000	1023.000000	2046.000000
15.440000	-0.008823	-5.214274	-2.224216	0.008059	-0.713070	-2.285047	0.000000	-10.000000	0.950000	-35.083332	369.833344	1023.000000	1023.000000	2046.000000
15.460000	-0.009535	-5.635001	-2.323321	-0.080017	-0.919404	-2.312260	0.000000	-10.000000	0.958333	-35.033333	358.000000	1023.000000	1023.000000	2046.000000
15.480000	-0.009509	-5.619642	-2.233832	0.029673	-0.935853	-2.479630	0.000000	-10.000000	0.950000	-34.799999	346.333344	1023.000000	1023.000000	2046.000000
15.500000	-0.010032	-5.929080	-2.270334	-0.038840	-1.118295	-2.501611	0.000000	-10.000000	0.941667	-34.650002	334.666656	1023.000000	1023.000000	2046.000000
15.520000	-0.009516	-5.624102	-2.020312	0.128135	-1.065208	-2.666717	0.000000	-10.000000	0.925000	-34.116669	323.333344	1023.000000	1023.000000	2046.000000
15.540000	-0.009498	-5.613216	-2.002117	0.170516	-1.158019	-2.623597	0.000000	-10.000000	0.916667	-33.933334	311.833344	1023.000000	1023.000000	2046.000000
15.560000	-0.008809	-5.205950	-1.780011	0.416667	-1.152774	-2.689832	0.000000	-10.000000	0.883333	-33.450001	300.500000	1023.000000	1023.000000	2046.000000
15.580000	-0.009194	-5.433864	-1.821642	0.389671	-1.355466	-2.646426	0.000000	-10.000000	0.866667	-33.200001	289.166656	1023.000000	1023.000000	2046.000000
15.600000	-0.009010	-5.324674	-1.804796	0.579648	-1.315510	-2.784016	0.000000	-10.000000	0.841667	-32.900002	278.166656	1023.000000	1023.000000	2046.000000
15.620000	-0.009501	-5.614869	-1.882987	0.532318	-1.542601	-2.721598	0.000000	-10.000000	0.833333	-32.816669	267.333344	1023.000000	1023.000000	2046.000000
15.640000	-0.009489	-5.607872	-1.893369	0.728927	-1.594867	-2.848563	0.000000	-10.000000	0.816667	-32.650002	256.500000	1023.000000	1023.000000	2046.000000
15.660000	-0.010167	-6.008447	-2.109035	0.725272	-1.778294	-2.846390	0.000000	-10.000000	0.800000	-32.383335	245.500000	1023.000000	1023.000000	2046.000000
15.680000	-0.010762	-6.360273	-2.191013	0.881788	-2.011350	-3.039699	0.000000	-10.000000	0.800000	-32.233334	234.666672	1023.000000	1023.000000	2046.000000
15.700000	-0.012877	-7.610407	-2.618829	0.570791	-2.392391	-3.169979	0.000000	-10.000000	0.791667	-31.800001	223.833328	1023.000000	1023.000000	2046.000000
15.720000	-0.015654	-9.251225	-2.924656	0.272927	-2.841641	-3.757856	0.000000	-10.000000	0.758333	-31.433334	213.166672	1023.000000	1023.000000	2046.000000
15.740000	-0.018932	-11.188848	-3.454948	-0.105285	-3.293974	-4.334640	0.000000	-10.000000	0.725000	-30.616667	202.666672	1023.000000	1023.000000	2046.000000
15.760000	-0.021732	-12.843884	-3.848926	-0.321618	-3.768377	-4.904962	0.000000	-10.000000	0.683333	-29.616667	192.500000	1023.000000	1023.000000	2046.000000
15.780000	-0.023923	-14.138280	-4.224022	-0.567170	-4.098603	-5.248486	0.000000	-10.000000	0.650000	-28.633333	182.666672	1023.000000	1023.000000	2046.000000
15.800000	-0.025747	-15.216455	-4.538781	-0.773030	-4.357401	-5.547244	0.000000	-10.000000	0.625000	-27.750000	173.000000	1023.000000	1023.000000	2046.000000
15.820000	-0.027043	-15.982482	-4.735186	-0.865592	-4.565018	-5.816687	0.000000	-10.000000	0.583333	-27.283335	163.666672	1023.000000	1023.000000	2046.000000
15.840000	-0.028092	-16.602259	-4.911170	-0.928447	-4.754168	-6.008473	0.000000	-10.000000	0.566667	-26.650000	154.666672	1023.000000	1023.000000	2046.000000
15.860000	-0.028870	-17.061892	-4.956002	-0.916539	-4.966775	-6.222575	0.000000	-10.000000	0.541667	-26.200001	145.833328	1023.000000	1023.000000	2046.000000
15.880000	-0.029563	-17.471573	-5.072215	-0.892740	-5.158456	-6.348161	0.000000	-10.000000	0.533333	-25.750000	137.166672	1023.000000	1023.000000	2046.000000
15.900000	-0.029835	-17.632292	-5.101143	-0.809688	-5.237685	-6.483776	0.000000	-10.000000	0.508333	-24.916666	128.500000	1023.000000	1023.000000	2046.000000
15.920000	-0.030459	-18.001429	-5.225132	-0.878789	-5.419028	-6.478480	0.000000	-10.000000	0.458333	-23.816668	120.166664	1023.000000	1023.000000	2046.000000
15.940000	-0.030546	-18.052696	-5.216366	-0.735165	-5.435446	-6.665720	0.000000	-10.000000	0.416667	-22.700001	112.166664	1023.000000	1023.000000	2046.000000
15.960000	-0.030846	-18.229790	-5.222696	-0.846111	-5.563033	-6.597949	0.000000	-10.000000	0.366667	-21.750000	104.500000	1023.000000	1023.000000	2046.000000
15.980000	-0.030867	-18.242393	-5.267859	-0.874021	-5.496736	-6.603778	0.000000	-10.000000	0.350000	-21.183334	97.333336	1023.000000	1023.000000	2046.000000
16.000000	-0.030989	-18.314402	-5.245307	-1.143401	-5.489277	-6.436417	0.000000	-10.000000	0.350000	-20.766666	90.333336	1023.000000	1023.000000	2046.000000
16.020000	-0.031021	-18.333626	-5.267582	-1.248927	-5.403007	-6.414109	0.000000	-10.000000	0.358333	-20.766666	83.500000	1023.000000	1023.000000	2046.000000
16.040001	-0.030808	-18.207769	-5.203525	-1.407509	-5.314044	-6.282691	0.000000	-10.000000	0.366667	-20.566668	76.500000	1023.000000	1023.000000	2046.000000
16.059999	-0.030680	-18.131655	-5.135872	-1.451502	-5.270645	-6.273636	0.000000	-10.000000	0.358333	-20.150000	69.500000	1023.000000	1023.000000	2046.000000
16.080000	-0.030831	-18.221207	-5.134938	-1.503204	-5.250051	-6.333014	0.000000	-10.000000	0.341667	-19.566668	62.833332	1023.000000	1023.000000	2046.000000
16.100000	-0.031106	-18.383507	-5.181905	-1.659781	-5.267089	-6.274732	0.000000	-10.000000	0.300000	-18.900000	56.166668	1023.000000	1023.000000	2046.000000
16.120001	-0.031418	-18.568327	-5.180623	-1.641468	-5.298986	-6.447250	0.000000	-10.000000	0.266667	-18.333334	49.833332	1023.000000	1023.000000	2046.000000
16.139999	-0.031757	-18.768326	-5.075134	-1.853780	-5.488857	-6.350555	0.000000	-10.000000	0.250000	-17.800001	43.500000	1023.000000	1023.000000	2046.000000
16.160000	-0.031989	-18.905376	-5.108275	-1.727711	-5.503046	-6.566345	0.000000	-10.000000	0.250000	-17.550001	37.666668	1023.000000	1023.000000	2046.000000
16.180000	-0.032550	-19.236969	-5.132614	-1.947615	-5.618819	-6.537920	0.000000	-10.000000	0.250000	-17.133333	32.000000	1023.000000	1023.000000	2046.000000
16.200001	-0.032755	-19.358381	-5.170900	-1.856920	-5.642880	-6.687681	0.000000	-10.000000	0.241667	-16.766666	26.333334	1023.000000	1023.000000	2046.000000
16.219999	-0.033089	-19.555618	-5.104181	-1.944126	-5.790941	-6.716371	0.000000	-10.000000	0.241667	-16.200001	20.833334	1023.000000	1023.000000	2046.000000
16.240000	-0.032945	-19.470491	-5.075099	-1.900187	-5.780955	-6.714250	0.000000	-10.000000	0.225000	-15.866667	15.333333	1023.000000	1023.000000	2046.000000
16.260000	-0.033018	-19.513638	-5.088250	-1.855191	-5.797762	-6.772434	0.000000	-10.000000	0.233333	-15.500000	10.000000	1023.000000	1023.000000	2046.000000
16.280001	-0.032826	-19.400227	-4.988492	-1.840070	-5.867200	-6.704464	0.000000	-10.000000	0.216667	-15.183333	4.833333	1023.000000	1023.000000	2046.000000
16.299999	-0.032807	-19.388727	-4.987468	-1.700342	-5.881883	-6.819035	0.000000	-10.000000	0.216667	-14.783334	0.000000	1023.000000	1023.000000	2046.000000
16.320000	-0.032472	-19.190767	-4.898406	-1.756976	-5.853628	-6.681756	0.000000	-10.000000	0.200000	-14.233334	-4.500000	1023.000000	1023.000000	2046.000000
16.340000	-0.032748	-19.354313	-4.986824	-1.695713	-5.883223	-6.788554	0.000000	-10.000000	0.175000	-13.550000	-9.166667	1023.000000	1023.000000	2046.000000
16.360001	-0.032374	-19.133175	-4.803203	-1.756591	-5.950508	-6.622874	0.000000	-10.000000	0.150000	-12.866667	-13.666667	1023.000000	1023.000000	2046.000000
16.379999	-0.032432	-19.167334	-4.865013	-1.613115	-5.919997	-6.769207	0.000000	-10.000000	0.116667	-12.116667	-18.000000	1023.000000	1023.000000	2046.000000
16.400000	-0.032053	-18.943169	-4.686782	-1.636440	-5.939086	-6.680861	0.000000	-10.000000	0.108333	-11.300000	-22.000000	1023.000000	1023.000000	2046.000000
16.420000	-0.032095	-18.968288	-4.807708	-1.549904	-5.855002	-6.755675	0.000000	-10.000000	0.091667	-10.200000	-25.666666	1023.000000	1023.000000	2046.000000
16.440001	-0.031534	-18.636562	-4.461082	-1.614005	-5.973314	-6.588162	0.000000	-10.000000	0.066667	-8.733334	-29.166666	1023.000000	1023.000000	2046.000000
16.459999	-0.030900	-18.261988	-4.405807	-1.338764	-5.769538	-6.747879	0.000000	-10.000000	0.041667	-6.816667	-32.000000	1023.000000	1023.000000	2046.000000
16.480000	-0.029843	-17.637186	-4.037030	-1.414854	-5.752361	-6.432942	0.000000	-10.000000	0.016667	-3.800000	-34.333332	1023.000000	1023.000000	2046.000000
16.500000	-0.028961	-17.116137	-4.033531	-1.102945	-5.496167	-6.483494	0.000000	-10.000000	-0.008333	-0.333333	-35.500000	1023.000000	1023.000000	2046.000000
16.520000	-0.028168	-16.647110	-3.838498	-1.185059	-5.425257	-6.198297	0.000000	-10.000000	-0.041667	3.400000	-36.000000	1023.000000	1023.000000	2046.000000
16.540001	-0.027640	-16.335302	-3.867226	-0.938963	-5.251927	-6.277185	0.000000	-10.000000	-0.066667	7.183333	-36.000000	1023.000000	1023.000000	2046.000000
16.559999	-0.026588	-15.713379	-3.678697	-0.892173	-5.140625	-6.001883	0.000000	-10.000000	-0.108333	10.933333	-36.000000	1023.000000	1023.000000	2046.000000
16.580000	-0.026389	-15.595710	-3.833349	-0.679637	-5.009439	-6.073286	0.000000	-10.000000	-0.158333	14.483334	-36.000000	1023.000000	1023.000000	2046.000000
16.600000	-0.025575	-15.115067	-3.717768	-0.674395	-4.964021	-5.758882	0.000000	-10.000000	-0.216667	16.950001	-36.000000	1023.000000	1023.000000	2046.000000
16.620001	-0.024784	-14.647085	-3.766725	-0.341461	-4.753117	-5.785782	0.000000	-10.000000	-0.266667	19.150002	-25.666666	1023.000000	1023.000000	2046.000000
16.639999	-0.024526	-14.494861	-3.762801	-0.559350	-4.741262	-5.431448	0.000000	-10.000000	-0.333333	21.283335	-4.500000	1023.000000	1023.000000	2046.000000
16.660000	-0.025529	-15.087579	-4.054483	-0.653635	-4.740184	-5.639277	0.000000	-10.000000	-0.391667	23.383333	19.166666	1023.000000	1023.000000	2046.000000
16.680000	-0.027893	-16.484726	-4.535401	-1.060026	-4.979680	-5.909619	0.000000	-10.000000	-0.441667	25.083334	35.166668	1023.000000	1023.000000	2046.000000
16.700001	-0.029892	-17.666113	-4.898722	-1.226232	-5.184661	-6.356498	0.000000	-10.000000	-0.475000	26.416666	43.333332	1023.000000	1023.000000	2046.000000
16.719999	-0.031573	-18.659904	-5.295166	-1.452768	-5.322775	-6.589195	0.000000	-10.000000	-0.491667	27.400000	51.833332	1023.000000	1023.000000	2046.000000
16.740000	-0.031890	-18.846746	-5.314960	-1.599990	-5.357187	-6.574609	0.000000	-10.000000	-0.508333	28.200001	60.833332	1023.000000	1023.000000	2046.000000
16.760000	-0.032349	-19.118292	-5.500482	-1.593645	-5.294802	-6.729362	0.000000	-10.000000	-0.508333	28.266668	70.000000	1023.000000	1023.000000	2046.000000
16.780001	-0.031706	-18.738487	-5.366624	-1.633546	-5.237545	-6.500773	0.000000	-10.000000	-0.541667	28.616667	79.500000	1023.000000	1023.000000	2046.000000
16.799999	-0.031647	-18.703505	-5.498030	-1.405280	-5.144718	-6.655477	0.000000	-10.000000	-0.566667	28.766666	89.000000	1023.000000	1023.000000	2046.000000
16.820000	-0.030472	-18.008820	-5.188210	-1.369314	-5.090415	-6.360880	0.000000	-10.000000	-0.600000	29.750000	98.666664	1023.000000	1023.000000	2046.000000
16.840000	-0.029895	-17.667700	-5.230125	-1.086771	-4.957330	-6.393474	0.000000	-10.000000	-0.625000	30.316668	108.500000	1023.000000	1023.000000	2046.000000
16.860001	-0.028816	-17.030300	-5.043879	-1.068517	-4.835013	-6.082892	0.000000	-10.000000	-0.658333	31.183334	118.500000	1023.000000	1023.000000	2046.000000
16.879999	-0.027611	-16.317953	-4.826589	-0.861844	-4.680042	-5.949478	0.000000	-10.000000	-0.683333	31.633333	128.666672	1023.000000	1023.000000	2046.000000
16.900000	-0.026685	-15.770685	-4.830626	-0.761083	-4.397615	-5.781361	0.000000	-10.000000	-0.700000	32.200001	139.000000	1023.000000	1023.000000	2046.000000
16.920000	-0.025122	-14.846996	-4.518180	-0.783909	-4.198649	-5.346258	0.000000	-10.000000	-0.700000	32.533333	149.666672	1023.000000	1023.000000	2046.000000
16.940001	-0.024363	-14.398542	-4.550735	-0.745863	-3.853036	-5.248908	0.000000	-10.000000	-0.675000	32.416668	160.500000	1023.000000	1023.000000	2046.000000
16.959999	-0.022853	-13.506103	-4.240457	-0.973753	-3.598155	-4.693739	0.000000	-10.000000	-0.641667	31.783335	171.500000	1023.000000	1023.000000	2046.000000
16.980000	-0.021613	-12.773168	-4.085149	-0.885404	-3.201380	-4.601235	0.000000	-10.000000	-0.608333	31.133333	182.166672	1023.000000	1023.000000	2046.000000
17.000000	-0.020322	-12.010115	-3.905416	-1.014307	-2.882668	-4.207724	0.000000	-10.000000	-0.608333	30.850000	192.666672	1023.000000	1023.000000	2046.000000
17.020000	-0.018959	-11.204892	-3.611338	-1.062709	-2.650162	-3.880683	0.000000	-10.000000	-0.616667	30.900000	203.000000	1023.000000	1023.000000	2046.000000
17.040001	-0.018432	-10.893381	-3.626368	-0.953863	-2.386610	-3.926539	0.000000	-10.000000	-0.650000	31.250000	213.333328	1023.000000	1023.000000	2046.000000
17.059999	-0.017195	-10.162150	-3.361364	-1.069329	-2.223853	-3.507605	0.000000	-10.000000	-0.675000	31.783335	223.666672	1023.000000	1023.000000	2046.000000
17.080000	-0.016491	-9.745916	-3.277828	-0.879494	-2.019853	-3.568742	0.000000	-10.000000	-0.691667	32.266666	234.166672	1023.000000	1023.000000	2046.000000
17.100000	-0.015476	-9.146593	-3.125114	-0.895032	-1.806521	-3.319926	0.000000	-10.000000	-0.691667	32.433334	244.833328	1023.000000	1023.000000	2046.000000
17.120001	-0.014536	-8.590798	-2.876910	-0.787704	-1.740273	-3.185910	0.000000	-10.000000	-0.708333	32.483334	255.666672	1023.000000	1023.000000	2046.000000
17.139999	-0.013943	-8.240163	-2.883081	-0.723069	-1.505193	-3.128819	0.000000	-10.000000	-0.716667	32.783333	266.500000	1023.000000	1023.000000	2046.000000
17.160000	-0.012739	-7.528971	-2.568025	-0.730895	-1.427115	-2.802936	0.000000	-10.000000	-0.716667	33.100002	277.500000	1023.000000	1023.000000	2046.000000
17.180000	-0.011837	-6.995666	-2.471981	-0.512689	-1.203812	-2.807185	0.000000	-10.000000	-0.700000	32.983334	288.500000	1023.000000	1023.000000	2046.000000
17.200001	-0.010503	-6.207437	-2.268849	-0.473112	-0.958444	-2.507031	0.000000	-10.000000	-0.700000	32.799999	299.500000	1023.000000	1023.000000	2046.000000
17.219999	-0.009354	-5.528300	-2.116785	-0.274124	-0.776983	-2.360409	0.000000	-10.000000	-0.708333	32.549999	310.500000	1023.000000	1023.000000	2046.000000
17.240000	-0.008026	-4.743371	-1.974237	-0.164684	-0.505334	-2.099116	0.000000	-10.000000	-0.716667	32.716667	321.333344	1023.000000	1023.000000	2046.000000
17.260000	-0.006745	-3.986467	-1.696264	-0.032320	-0.373382	-1.884501	0.000000	-10.000000	-0.733333	32.816669	332.166656	1023.000000	1023.000000	2046.000000
17.280001	-0.005681	-3.357725	-1.619035	0.122126	-0.142170	-1.718646	0.000000	-10.000000	-0.758333	33.100002	343.000000	1023.000000	1023.000000	2046.000000
17.299999	-0.004014	-2.372561	-1.241406	0.199124	0.011791	-1.342070	0.000000	-10.000000	-0.758333	33.400002	354.000000	1023.000000	1023.000000	2046.000000
17.320000	-0.003090	-1.826363	-1.222965	0.425141	0.279691	-1.308229	0.000000	-10.000000	-0.758333	33.816669	365.166656	1023.000000	1023.000000	2046.000000
17.340000	-0.001391	-0.821984	-0.846788	0.522734	0.437467	-0.935396	0.000000	-10.000000	-0.741667	33.966667	376.500000	1023.000000	1023.000000	2046.000000
17.360001	-0.000110	-0.065080	-0.674848	0.741934	0.704296	-0.836463	0.000000	-10.000000	-0.750000	34.216667	387.833344	1023.000000	1023.000000	2046.000000
17.379999	0.002007	1.185872	-0.191239	0.873448	0.944552	-0.440889	0.000000	-10.000000	-0.758333	34.250000	399.166656	1023.000000	1023.000000	2046.000000
17.400000	0.003581	2.116412	0.081296	1.144156	1.157036	-0.266076	0.000000	-10.000000	-0.758333	34.516666	410.500000	1023.000000	1023.000000	2046.000000
17.420000	0.005603	3.311331	0.433633	1.400289	1.454443	0.022967	0.000000	-10.000000	-0.758333	34.233334	425.833344	1023.000000	1023.000000	2046.000000
17.440001	0.006752	3.990219	0.550414	1.619819	1.659248	0.160738	0.000000	-10.000000	-0.750000	34.083332	437.333344	1023.000000	1023.000000	2046.000000
17.459999	0.008329	4.922484	0.837006	1.780281	1.887009	0.418188	0.000000	-10.000000	-0.741667	33.799999	448.833344	1023.000000	1023.000000	2046.000000
17.480000	0.009310	5.502347	0.907862	1.987176	2.026830	0.580478	0.000000	-10.000000	-0.725000	33.616669	456.333344	1023.000000	1023.000000	2046.000000
17.500000	0.010430	6.164230	1.059022	2.194671	2.188774	0.721763	0.000000	-10.000000	-0.700000	33.116669	467.666656	1023.000000	1023.000000	2046.000000
17.520000	0.011102	6.561393	1.033721	2.359310	2.299039	0.869323	0.000000	-10.000000	-0.658333	32.200001	478.833344	1023.000000	1023.000000	2046.000000
17.540001	0.011631	6.873767	1.182124	2.461980	2.250484	0.979179	0.000000	-10.000000	-0.625000	31.250000	489.833344	1023.000000	1023.000000	2046.000000
17.559999	0.010281	6.076053	0.816524	2.374564	2.137184	0.747781	0.000000	-10.000000	-0.608333	30.666666	500.333344	1023.000000	1023.000000	2046.000000
17.580000	0.008249	4.875455	0.545016	2.112931	1.785759	0.431749	0.000000	-10.000000	-0.600000	30.100000	510.500000	1023.000000	1023.000000	2046.000000
17.600000	0.006073	3.589316	0.221320	1.929590	1.461586	-0.023180	0.000000	-10.000000	-0.583333	29.716667	520.500000	1023.000000	1023.000000	2046.000000
17.620001	0.004766	2.816713	0.018736	1.798654	1.220679	-0.221355	0.000000	-10.000000	-0.566667	29.500000	530.500000	1023.000000	1023.000000	2046.000000
17.639999	0.004119	2.434123	-0.138964	1.798173	1.200888	-0.425974	0.000000	-10.000000	-0.558333	29.383333	540.500000	1023.000000	1023.000000	2046.000000
17.660000	0.003644	2.153726	-0.214350	1.788047	1.062353	-0.482325	0.000000	-10.000000	-0.558333	29.266666	550.500000	1023.000000	1023.000000	2046.000000
17.680000	0.003858	2.279976	-0.278640	1.845749	1.222702	-0.509834	0.000000	-10.000000	-0.533333	28.833334	560.166687	1023.000000	1023.000000	2046.000000
17.700001	0.004024	2.378119	-0.206651	1.920493	1.126791	-0.462514	0.000000	-10.000000	-0.508333	28.400002	569.833313	1023.000000	1023.000000	2046.000000
17.719999	0.004851	2.866966	-0.044215	2.045260	1.251701	-0.385781	0.000000	-10.000000	-0.475000	27.933334	579.333313	1023.000000	1023.000000	2046.000000
17.740000	0.005357	3.166078	0.046644	2.266688	1.181566	-0.328820	0.000000	-10.000000	-0.458333	27.400002	588.833313	1023.000000	1023.000000	2046.000000
17.760000	0.006346	3.750626	0.232324	2.423458	1.373500	-0.278656	0.000000	-10.000000	-0.450000	26.916668	598.000000	1023.000000	1023.000000	2046.000000
17.780001	0.007020	4.148625	0.393419	2.579072	1.271064	-0.094929	0.000000	-10.000000	-0.425000	26.450001	607.000000	1023.000000	1023.000000	2046.000000
17.799999	0.008304	4.907670	0.548563	2.785381	1.594183	-0.020457	0.000000	-10.000000	-0.400000	26.033335	616.000000	1023.000000	1023.000000	2046.000000
17.820000	0.009234	5.457184	0.698763	2.897683	1.603308	0.257430	0.000000	-10.000000	-0.366667	25.516668	624.833313	1023.000000	1023.000000	2046.000000
17.840000	0.010259	6.062842	0.805803	2.927186	1.893708	0.436146	0.000000	-10.000000	-0.341667	24.666668	633.500000	1023.000000	1023.000000	2046.000000
17.860001	0.011097	6.558609	0.863142	2.820713	2.131856	0.742898	0.000000	-10.000000	-0.300000	23.283335	641.833313	1023.000000	1023.000000	2046.000000
17.879999	0.012113	7.158494	1.042271	2.759591	2.363981	0.992650	0.000000	-10.000000	-0.250000	21.783335	649.833313	1023.000000	1023.000000	2046.000000
17.900000	0.013076	7.728026	1.141811	2.624851	2.639388	1.321977	0.000000	-10.000000	-0.225000	20.300001	657.333313	1023.000000	1023.000000	2046.000000
17.920000	0.014070	8.315091	1.250690	2.619553	2.950514	1.494334	0.000000	-10.000000	-0.200000	18.933334	664.500000	1023.000000	1023.000000	2046.000000
17.940001	0.014733	8.707059	1.326373	2.551610	3.097713	1.731363	0.000000	-10.000000	-0.200000	18.216667	671.166687	1023.000000	1023.000000	2046.000000
17.959999	0.015406	9.105042	1.448424	2.552658	3.293357	1.810602	0.000000	-10.000000	-0.183333	17.633333	677.500000	1023.000000	1023.000000	2046.000000
17.980000	0.015964	9.434575	1.489409	2.518887	3.392373	2.033906	0.000000	-10.000000	-0.175000	17.600000	683.500000	1023.000000	1023.000000	2046.000000
18.000000	0.016447	9.719888	1.586484	2.563271	3.548741	2.021392	0.000000	-10.000000	-0.141667	16.483334	689.166687	1023.000000	1023.000000	2046.000000
18.020000	0.016878	9.974924	1.686320	2.509815	3.544542	2.234247	0.000000	-10.000000	-0.108333	15.066667	694.833313	1023.000000	1023.000000	2046.000000
18.040001	0.016989	10.040486	1.754590	2.571085	3.574877	2.139935	0.000000	-10.000000	-0.075000	13.300000	700.000000	1023.000000	1023.000000	2046.000000
18.059999	0.017282	10.213619	1.796862	2.588559	3.594208	2.233990	0.000000	-10.000000	-0.041667	11.250000	704.833313	1023.000000	1023.000000	2046.000000
18.080000	0.017397	10.281361	1.837242	2.578008	3.634639	2.231472	0.000000	-10.000000	-0.008333	8.616667	708.833313	1023.000000	1023.000000	2046.000000
18.100000	0.017656	10.434608	1.875424	2.569632	3.621861	2.367690	0.000000	-10.000000	0.025000	3.750000	712.000000	1023.000000	1023.000000	2046.000000
18.120001	0.017859	10.554462	1.967579	2.672495	3.602788	2.311600	0.000000	-10.000000	0.050000	-0.800000	714.000000	1023.000000	1023.000000	2046.000000
18.139999	0.018000	10.638280	1.889290	2.683868	3.633744	2.431378	0.000000	-10.000000	0.083333	-5.916667	714.833313	1023.000000	1023.000000	2046.000000
18.160000	0.017923	10.592723	1.901351	2.675302	3.606483	2.409587	0.000000	-10.000000	0.116667	-9.666667	715.000000	1023.000000	1023.000000	2046.000000
18.180000	0.017966	10.618157	1.888948	2.701463	3.581772	2.445973	0.000000	-10.000000	0.166667	-13.150000	715.000000	1023.000000	1023.000000	2046.000000
18.200001	0.017881	10.567741	1.945712	2.705193	3.550812	2.366025	0.000000	-10.000000	0.208333	-15.366667	715.000000	1023.000000	1023.000000	2046.000000
18.219999	0.018067	10.677679	2.000095	2.729503	3.531971	2.416110	0.000000	-10.000000	0.250000	-16.933334	711.333313	1023.000000	1023.000000	2046.000000
18.240000	0.018339	10.838133	2.143170	2.741839	3.573261	2.379864	0.000000	-10.000000	0.291667	-18.300001	702.333313	1023.000000	1023.000000	2046.000000
18.260000	0.018848	11.139259	2.223655	2.879267	3.580436	2.455902	0.000000	-10.000000	0.325000	-19.466667	691.166687	1023.000000	1023.000000	2046.000000
18.280001	0.019070	11.270165	2.362455	2.910111	3.564007	2.433592	0.000000	-10.000000	0.358333	-20.533335	681.333313	1023.000000	1023.000000	2046.000000
18.299999	0.019239	11.370035	2.310400	3.026300	3.595948	2.437387	0.000000	-10.000000	0.383333	-21.583334	674.500000	1023.000000	1023.000000	2046.000000
18.320000	0.018856	11.143778	2.200959	3.050778	3.604032	2.288009	0.000000	-10.000000	0.425000	-22.966667	667.333313	1023.000000	1023.000000	2046.000000
18.340000	0.018832	11.129910	2.138876	3.106136	3.540284	2.344615	0.000000	-10.000000	0.483333	-24.316668	659.666687	1023.000000	1023.000000	2046.000000
18.360001	0.018301	10.815962	2.071243	3.039429	3.402081	2.303209	0.000000	-10.000000	0.550000	-25.850000	651.500000	1023.000000	1023.000000	2046.000000
18.379999	0.017777	10.506249	1.883737	3.144102	3.286367	2.192043	0.000000	-10.000000	0.633333	-27.533335	642.833313	1023.000000	1023.000000	2046.000000
18.400000	0.016529	9.768620	1.589060	3.037538	3.089629	2.052393	0.000000	-10.000000	0.716667	-29.466667	633.666687	1023.000000	1023.000000	2046.000000
18.420000	0.014413	8.518137	1.183633	2.810787	2.829927	1.693789	0.000000	-10.000000	0.783333	-31.183334	623.833313	1023.000000	1023.000000	2046.000000
18.440001	0.010844	6.408793	0.628609	2.239910	2.347158	1.193116	0.000000	-10.000000	0.866667	-32.650002	613.333313	1023.000000	1023.000000	2046.000000
18.459999	0.007167	4.235878	0.016891	1.907995	1.840265	0.470728	0.000000	-10.000000	0.933333	-33.950001	602.333313	1023.000000	1023.000000	2046.000000
18.480000	0.003821	2.258228	-0.509881	1.518567	1.297707	-0.048165	0.000000	-10.000000	1.008333	-35.083336	591.166687	1023.000000	1023.000000	2046.000000
18.500000	0.001375	0.812458	-0.871258	1.391162	0.927150	-0.634596	0.000000	-10.000000	1.050000	-36.116669	579.500000	1023.000000	1023.000000	2046.000000
18.520000	-0.000661	-0.390689	-1.240821	1.127789	0.623285	-0.900943	0.000000	-10.000000	1.075000	-36.683334	567.500000	1023.000000	1023.000000	2046.000000
18.540001	-0.002179	-1.287937	-1.454947	1.041902	0.397505	-1.272397	0.000000	-10.000000	1.100000	-37.283333	555.166687	1023.000000	1023.000000	2046.000000
18.559999	-0.003656	-2.160460	-1.727790	0.903442	0.160091	-1.496203	0.000000	-10.000000	1.133333	-37.783333	542.666687	1023.000000	1023.000000	2046.000000
18.580000	-0.004851	-2.867118	-1.808608	0.827340	-0.126777	-1.759073	0.000000	-10.000000	1.175000	-38.366669	530.166687	1023.000000	1023.000000	2046.000000
18.600000	-0.005902	-3.487983	-1.985068	0.838226	-0.364137	-1.977004	0.000000	-10.000000	1.200000	-38.716667	517.333313	1023.000000	1023.000000	2046.000000
18.620001	-0.006790	-4.012674	-2.093300	0.800435	-0.547046	-2.172764	0.000000	-10.000000	1.183333	-38.666668	504.500000	1023.000000	1023.000000	2046.000000
18.639999	-0.007415	-4.382016	-2.195185	0.799539	-0.722785	-2.263584	0.000000	-10.000000	1.175000	-38.716667	491.500000	1023.000000	1023.000000	2046.000000
18.660000	-0.008153	-4.818649	-2.271568	0.852233	-0.871800	-2.527515	0.000000	-10.000000	1.158333	-38.566666	478.500000	1023.000000	1023.000000	2046.000000
18.680000	-0.008510	-5.029642	-2.375691	0.815595	-0.948392	-2.521154	0.000000	-10.000000	1.141667	-38.466667	465.666656	1023.000000	1023.000000	2046.000000
18.700001	-0.009188	-5.430312	-2.528235	0.636904	-0.950578	-2.588403	0.000000	-10.000000	1.150000	-38.433334	452.833344	1023.000000	1023.000000	2046.000000
18.719999	-0.009572	-5.657255	-2.630878	0.372171	-0.940387	-2.458162	0.000000	-10.000000	1.166667	-38.816669	440.000000	1023.000000	1023.000000	2046.000000
18.740000	-0.010157	-6.002732	-2.663925	0.097271	-0.987835	-2.448243	0.000000	-10.000000	1.166667	-39.000000	427.000000	1023.000000	1023.000000	2046.000000
18.760000	-0.010371	-6.129377	-2.758761	-0.015986	-0.907911	-2.446719	0.000000	-10.000000	1.133333	-38.583336	414.000000	1023.000000	1023.000000	2046.000000
18.780001	-0.010798	-6.381844	-2.755455	-0.189385	-0.956164	-2.480839	0.000000	-10.000000	1.091667	-38.083336	401.166656	1023.000000	1023.000000	2046.000000
18.799999	-0.011338	-6.700543	-2.930377	-0.262913	-0.945483	-2.561771	0.000000	-10.000000	1.083333	-37.350002	388.500000	1023.000000	1023.000000	2046.000000
18.820000	-0.012041	-7.116360	-2.918992	-0.397971	-1.109067	-2.690330	0.000000	-10.000000	1.066667	-37.100002	376.166656	1023.000000	1023.000000	2046.000000
18.840000	-0.012725	-7.520201	-3.017292	-0.478467	-1.242568	-2.781874	0.000000	-10.000000	1.041667	-36.400002	363.666656	1023.000000	1023.000000	2046.000000
18.860001	-0.013395	-7.916535	-3.006965	-0.561448	-1.397236	-2.950886	0.000000	-10.000000	1.025000	-36.099998	351.333344	1023.000000	1023.000000	2046.000000
18.879999	-0.014212	-8.399351	-3.153586	-0.701854	-1.540673	-3.003237	0.000000	-10.000000	0.991667	-35.583332	339.333344	1023.000000	1023.000000	2046.000000
18.900000	-0.014814	-8.754964	-3.103871	-0.687242	-1.718167	-3.245685	0.000000	-10.000000	0.975000	-35.216667	327.666656	1023.000000	1023.000000	2046.000000
18.920000	-0.015829	-9.355150	-3.330289	-0.789264	-1.874171	-3.361427	0.000000	-10.000000	0.958333	-35.133335	316.000000	1023.000000	1023.000000	2046.000000
18.940001	-0.016121	-9.527614	-3.220107	-0.685993	-2.025123	-3.596390	0.000000	-10.000000	0.966667	-35.033333	304.000000	1023.000000	1023.000000	2046.000000
18.959999	-0.016849	-9.957806	-3.357438	-0.816289	-2.206258	-3.577821	0.000000	-10.000000	0.975000	-35.100002	292.333344	1023.000000	1023.000000	2046.000000
18.980000	-0.016787	-9.920972	-3.222423	-0.658847	-2.258365	-3.781337	0.000000	-10.000000	0.966667	-34.916668	280.666656	1023.000000	1023.000000	2046.000000
19.000000	-0.017542	-10.367544	-3.371377	-0.769877	-2.461900	-3.764390	0.000000	-10.000000	0.958333	-34.700001	269.166656	1023.000000	1023.000000	2046.000000
19.020000	-0.017510	-10.348121	-3.297264	-0.631075	-2.479265	-3.940516	0.000000	-10.000000	0.933333	-34.350002	257.500000	1023.000000	1023.000000	2046.000000
19.040001	-0.018218	-10.766923	-3.386471	-0.738727	-2.736965	-3.904759	0.000000	-10.000000	0.933333	-34.266666	246.000000	1023.000000	1023.000000	2046.000000
19.059999	-0.018364	-10.853325	-3.325819	-0.665238	-2.789809	-4.072459	0.000000	-10.000000	0.925000	-33.933334	234.500000	1023.000000	1023.000000	2046.000000
19.080000	-0.018927	-11.185888	-3.434804	-0.720096	-2.952250	-4.078737	0.000000	-10.000000	0.908333	-33.766666	223.166672	1023.000000	1023.000000	2046.000000
19.100000	-0.019006	-11.232403	-3.283483	-0.692581	-3.083275	-4.173063	0.000000	-10.000000	0.858333	-32.966667	212.000000	1023.000000	1023.000000	2046.000000
19.120001	-0.019028	-11.245739	-3.276982	-0.617337	-3.123497	-4.227922	0.000000	-10.000000	0.816667	-32.583336	201.000000	1023.000000	1023.000000	2046.000000
19.139999	-0.018849	-11.139502	-3.003139	-0.626711	-3.256550	-4.253102	0.000000	-10.000000	0.791667	-31.800001	190.166672	1023.000000	1023.000000	2046.000000
19.160000	-0.018470	-10.915689	-2.938517	-0.426164	-3.239914	-4.311092	0.000000	-10.000000	0.775000	-31.233334	179.500000	1023.000000	1023.000000	2046.000000
19.180000	-0.018198	-10.755303	-2.811340	-0.375910	-3.342221	-4.225832	0.000000	-10.000000	0.741667	-30.433332	169.000000	1023.000000	1023.000000	2046.000000
19.200001	-0.017960	-10.614208	-2.720343	-0.253387	-3.414707	-4.225771	0.000000	-10.000000	0.700000	-30.066666	158.666672	1023.000000	1023.000000	2046.000000
19.219999	-0.018299	-10.814574	-2.777657	-0.189867	-3.541495	-4.305555	0.000000	-10.000000	0.675000	-29.666666	148.500000	1023.000000	1023.000000	2046.000000
19.240000	-0.018447	-10.902122	-2.834006	-0.139935	-3.616514	-4.311667	0.000000	-10.000000	0.658333	-29.383333	138.833328	1023.000000	1023.000000	2046.000000
19.260000	-0.018864	-11.148655	-2.923736	-0.020017	-3.741574	-4.463328	0.000000	-10.000000	0.658333	-28.933334	129.166672	1023.000000	1023.000000	2046.000000
19.280001	-0.019093	-11.284129	-3.056850	0.040311	-3.839148	-4.428443	0.000000	-10.000000	0.650000	-28.633335	119.666664	1023.000000	1023.000000	2046.000000
19.299999	-0.019855	-11.734211	-3.282727	0.129245	-3.974151	-4.606578	0.000000	-10.000000	0.633333	-28.416668	110.000000	1023.000000	1023.000000	2046.000000
19.320000	-0.021856	-12.916847	-3.585865	-0.121359	-4.390715	-4.818908	0.000000	-10.000000	0.608333	-27.600000	100.500000	1023.000000	1023.000000	2046.000000
19.340000	-0.024771	-14.639750	-4.032797	-0.487404	-4.795042	-5.324508	0.000000	-10.000000	0.558333	-26.816668	91.166664	1023.000000	1023.000000	2046.000000
19.360001	-0.027953	-16.519979	-4.542357	-0.886632	-5.236715	-5.854275	0.000000	-10.000000	0.516667	-25.433334	82.333336	1023.000000	1023.000000	2046.000000
19.379999	-0.030604	-18.087133	-4.919536	-1.052477	-5.678161	-6.436960	0.000000	-10.000000	0.466667	-24.400000	74.000000	1023.000000	1023.000000	2046.000000
19.400000	-0.032486	-19.199278	-5.240073	-1.321159	-5.974421	-6.663626	0.000000	-10.000000	0.433333	-23.133333	66.000000	1023.000000	1023.000000	2046.000000
19.420000	-0.034174	-20.196835	-5.573122	-1.452332	-6.178889	-6.992491	0.000000	-10.000000	0.408333	-22.250000	58.166668	1023.000000	1023.000000	2046.000000
19.440001	-0.035289	-20.855875	-5.709481	-1.582698	-6.358715	-7.204981	0.000000	-10.000000	0.383333	-21.533333	50.500000	1023.000000	1023.000000	2046.000000
19.459999	-0.036108	-21.339861	-5.878976	-1.608239	-6.497704	-7.354941	0.000000	-10.000000	0.358333	-20.883333	43.333332	1023.000000	1023.000000	2046.000000
19.480000	-0.036749	-21.718616	-5.933371	-1.558727	-6.657734	-7.568784	0.000000	-10.000000	0.325000	-20.233334	36.333332	1023.000000	1023.000000	2046.000000
19.500000	-0.037225	-21.999887	-6.028395	-1.620908	-6.802995	-7.547590	0.000000	-10.000000	0.291667	-19.500000	29.666666	1023.000000	1023.000000	2046.000000
19.520000	-0.037487	-22.154554	-6.011289	-1.454080	-6.930131	-7.759055	0.000000	-10.000000	0.266667	-18.600000	23.000000	1023.000000	1023.000000	2046.000000
19.540001	-0.037863	-22.376898	-6.134391	-1.555702	-7.019460	-7.667344	0.000000	-10.000000	0.250000	-17.383333	16.833334	1023.000000	1023.000000	2046.000000
19.559999	-0.037776	-22.325871	-6.071809	-1.438288	-7.033703	-7.782070	0.000000	-10.000000	0.233333	-16.183334	11.000000	1023.000000	1023.000000	2046.000000
19.580000	-0.037928	-22.415565	-6.127358	-1.554216	-7.070786	-7.663206	0.000000	-10.000000	0.216667	-15.166667	5.833333	1023.000000	1023.000000	2046.000000
19.600000	-0.037781	-22.328640	-6.076060	-1.552965	-7.014313	-7.685301	0.000000	-10.000000	0.208333	-14.616667	1.166667	1023.000000	1023.000000	2046.000000
19.620001	-0.037773	-22.324121	-6.084678	-1.801728	-6.933813	-7.503903	0.000000	-10.000000	0.208333	-14.616667	-3.333333	1023.000000	1023.000000	2046.000000
19.639999	-0.037588	-22.214653	-6.049718	-1.806143	-6.828257	-7.530536	0.000000	-10.000000	0.208333	-14.416667	-8.000000	1023.000000	1023.000000	2046.000000
19.660000	-0.037286	-22.036276	-5.918320	-2.019136	-6.793562	-7.305258	0.000000	-10.000000	0.175000	-13.816667	-13.000000	1023.000000	1023.000000	2046.000000
19.680000	-0.037015	-21.876057	-5.924320	-1.997072	-6.617843	-7.336822	0.000000	-10.000000	0.141667	-12.600000	-17.666666	1023.000000	1023.000000	2046.000000
19.700001	-0.037050	-21.896713	-5.874857	-2.166959	-6.597018	-7.257879	0.000000	-10.000000	0.091667	-11.250000	-22.000000	1023.000000	1023.000000	2046.000000
19.719999	-0.037063	-21.904209	-5.926287	-2.090594	-6.494710	-7.392618	0.000000	-10.000000	0.066667	-9.650001	-25.666666	1023.000000	1023.000000	2046.000000
19.740000	-0.037174	-21.969992	-5.813872	-2.341397	-6.572419	-7.242304	0.000000	-10.000000	0.050000	-7.783333	-28.833334	1023.000000	1023.000000	2046.000000
19.760000	-0.037152	-21.956919	-5.862467	-2.290175	-6.452598	-7.351678	0.000000	-10.000000	0.050000	-5.700000	-31.333334	1023.000000	1023.000000	2046.000000
19.780001	-0.037148	-21.954235	-5.727534	-2.379655	-6.522746	-7.324300	0.000000	-10.000000	0.041667	-2.833333	-33.333332	1023.000000	1023.000000	2046.000000
19.799999	-0.036986	-21.858521	-5.662586	-2.331282	-6.480401	-7.384253	0.000000	-10.000000	0.025000	0.133333	-34.500000	1023.000000	1023.000000	2046.000000
19.820000	-0.036920	-21.819679	-5.624991	-2.378580	-6.448685	-7.367423	0.000000	-10.000000	-0.016667	3.283333	-35.000000	1023.000000	1023.000000	2046.000000
19.840000	-0.036363	-21.490700	-5.537799	-2.383188	-6.321260	-7.248454	0.000000	-10.000000	-0.058333	6.366667	-35.000000	1023.000000	1023.000000	2046.000000
19.860001	-0.035871	-21.199638	-5.459509	-2.263193	-6.198534	-7.278403	0.000000	-10.000000	-0.100000	9.683333	-35.000000	1023.000000	1023.000000	2046.000000
19.879999	-0.034873	-20.610132	-5.270312	-2.199624	-6.027835	-7.112360	0.000000	-10.000000	-0.133333	12.933333	-35.000000	1023.000000	1023.000000	2046.000000
19.900000	-0.034180	-20.200191	-5.200751	-2.052249	-5.906548	-7.040644	0.000000	-10.000000	-0.183333	15.300000	-35.000000	1023.000000	1023.000000	2046.000000
19.920000	-0.033002	-19.503990	-5.007593	-2.089092	-5.698253	-6.709053	0.000000	-10.000000	-0.233333	17.516666	-25.333334	1023.000000	1023.000000	2046.000000
19.940001	-0.032137	-18.993206	-4.930436	-1.867766	-5.499264	-6.695740	0.000000	-10.000000	-0.300000	19.816668	-5.500000	1023.000000	1023.000000	2046.000000
19.959999	-0.030958	-18.296232	-4.740679	-1.930813	-5.281213	-6.343527	0.000000	-10.000000	-0.341667	22.183334	16.833334	1023.000000	1023.000000	2046.000000
19.980000	-0.029891	-17.665653	-4.615072	-1.658162	-5.062774	-6.329647	0.000000	-10.000000	-0.400000	24.150002	32.166668	1023.000000	1023.000000	2046.000000
20.000000	-0.028692	-16.956839	-4.371805	-1.782080	-4.883040	-5.919913	0.000000	-10.000000	-0.441667	25.816668	40.000000	1023.000000	1023.000000	2046.000000
20.020000	-0.027074	-16.000555	-4.154247	-1.486052	-4.539738	-5.820518	0.000000	-10.000000	-0.500000	27.300001	48.166668	1023.000000	1023.000000	2046.000000
20.040001	-0.025594	-15.126150	-3.777107	-1.414691	-4.391328	-5.543025	0.000000	-10.000000	-0.550000	28.833334	57.000000	1023.000000	1023.000000	2046.000000
20.059999	-0.023762	-14.043200	-3.441177	-1.195218	-4.112456	-5.294349	0.000000	-10.000000	-0.583333	29.933334	66.166664	1023.000000	1023.000000	2046.000000
20.080000	-0.022486	-13.289058	-3.290588	-1.054185	-3.864845	-5.079440	0.000000	-10.000000	-0.600000	30.800001	76.166664	1023.000000	1023.000000	2046.000000
20.100000	-0.021092	-12.465490	-3.033416	-0.929298	-3.627704	-4.875073	0.000000	-10.000000	-0.608333	31.216667	86.166664	1023.000000	1023.000000	2046.000000
20.120001	-0.020160	-11.914351	-2.975591	-0.708425	-3.430511	-4.799824	0.000000	-10.000000	-0.633333	31.483334	96.666664	1023.000000	1023.000000	2046.000000
20.139999	-0.018798	-11.109669	-2.797340	-0.623454	-3.198688	-4.490187	0.000000	-10.000000	-0.666667	31.883333	107.000000	1023.000000	1023.000000	2046.000000
20.160000	-0.018130	-10.715009	-2.829539	-0.414873	-3.071180	-4.399415	0.000000	-10.000000	-0.666667	32.183334	117.666664	1023.000000	1023.000000	2046.000000
20.180000	-0.016639	-9.833504	-2.629986	-0.244334	-2.876847	-4.082337	0.000000	-10.000000	-0.658333	32.316666	128.333328	1023.000000	1023.000000	2046.000000
20.200001	-0.016357	-9.666945	-2.794263	-0.086733	-2.785734	-4.000214	0.000000	-10.000000	-0.633333	32.049999	139.166672	1023.000000	1023.000000	2046.000000
20.219999	-0.016856	-9.961681	-2.901869	-0.297334	-2.868802	-3.893677	0.000000	-10.000000	-0.633333	31.850000	146.333328	1023.000000	1023.000000	2046.000000
20.240000	-0.019305	-11.409380	-3.459110	-0.458434	-3.071258	-4.420578	0.000000	-10.000000	-0.625000	31.600000	157.000000	1023.000000	1023.000000	2046.000000
20.260000	-0.021143	-12.495800	-3.690724	-0.819705	-3.360869	-4.624503	0.000000	-10.000000	-0.650000	31.800001	167.500000	1023.000000	1023.000000	2046.000000
20.280001	-0.022710	-13.421467	-4.109630	-0.885139	-3.450969	-4.975729	0.000000	-10.000000	-0.650000	32.000000	181.666672	1023.000000	1023.000000	2046.000000
20.299999	-0.023250	-13.740685	-4.181637	-1.074242	-3.526584	-4.958223	0.000000	-10.000000	-0.658333	32.266670	192.333328	1023.000000	1023.000000	2046.000000
20.320000	-0.023626	-13.963145	-4.372707	-0.991321	-3.479764	-5.119353	0.000000	-10.000000	-0.650000	32.216667	203.166672	1023.000000	1023.000000	2046.000000
20.340000	-0.023171	-13.694260	-4.226750	-1.131465	-3.454588	-4.881455	0.000000	-10.000000	-0.666667	32.283333	213.833328	1023.000000	1023.000000	2046.000000
20.360001	-0.023008	-13.597933	-4.318101	-0.872412	-3.384534	-5.022886	0.000000	-10.000000	-0.683333	32.483334	224.666672	1023.000000	1023.000000	2046.000000
20.379999	-0.021976	-12.987726	-4.043613	-0.861864	-3.341270	-4.740979	0.000000	-10.000000	-0.700000	32.599998	235.500000	1023.000000	1023.000000	2046.000000
20.400000	-0.021479	-12.694373	-4.094646	-0.559760	-3.253785	-4.786181	0.000000	-10.000000	-0.700000	32.783333	246.333328	1023.000000	1023.000000	2046.000000
20.420000	-0.020052	-11.850686	-3.780974	-0.475168	-3.151008	-4.443535	0.000000	-10.000000	-0.708333	32.900002	257.166656	1023.000000	1023.000000	2046.000000
20.440001	-0.019352	-11.436934	-3.821733	-0.234963	-2.958057	-4.422182	0.000000	-10.000000	-0.716667	33.299999	268.000000	1023.000000	1023.000000	2046.000000
20.459999	-0.017784	-10.510333	-3.452270	-0.172105	-2.830708	-4.055250	0.000000	-10.000000	-0.716667	33.383335	279.000000	1023.000000	1023.000000	2046.000000
20.480000	-0.016944	-10.014030	-3.471333	0.029456	-2.601463	-3.970691	0.000000	-10.000000	-0.700000	33.383335	290.166656	1023.000000	1023.000000	2046.000000
20.500000	-0.015243	-9.008366	-3.146053	-0.082933	-2.309203	-3.470177	0.000000	-10.000000	-0.675000	32.983334	301.333344	1023.000000	1023.000000	2046.000000
20.520000	-0.014355	-8.483998	-3.126771	-0.046625	-2.004861	-3.305741	0.000000	-10.000000	-0.666667	32.533333	312.500000	1023.000000	1023.000000	2046.000000
20.540001	-0.012683	-7.495855	-2.752569	-0.088962	-1.742355	-2.911969	0.000000	-10.000000	-0.666667	32.166668	323.500000	1023.000000	1023.000000	2046.000000
20.559999	-0.011606	-6.859065	-2.713378	-0.081670	-1.351053	-2.712963	0.000000	-10.000000	-0.658333	31.900000	334.333344	1023.000000	1023.000000	2046.000000
20.580000	-0.010061	-5.945786	-2.372205	-0.185974	-1.079391	-2.308217	0.000000	-10.000000	-0.675000	31.916666	345.000000	1023.000000	1023.000000	2046.000000
20.600000	-0.009271	-5.478954	-2.353669	-0.076442	-0.771284	-2.277559	0.000000	-10.000000	-0.675000	31.866667	355.666656	1023.000000	1023.000000	2046.000000
20.620001	-0.007903	-4.670746	-2.010729	-0.120563	-0.621037	-1.918418	0.000000	-10.000000	-0.683333	32.066666	366.333344	1023.000000	1023.000000	2046.000000
20.639999	-0.007283	-4.303979	-2.044939	0.042760	-0.359676	-1.942125	0.000000	-10.000000	-0.675000	31.950001	377.000000	1023.000000	1023.000000	2046.000000
20.660000	-0.006018	-3.556800	-1.733354	0.024829	-0.214792	-1.633483	0.000000	-10.000000	-0.675000	32.066669	387.666656	1023.000000	1023.000000	2046.000000
20.680000	-0.005315	-3.141376	-1.602357	0.154018	-0.113786	-1.579252	0.000000	-10.000000	-0.683333	32.083336	398.333344	1023.000000	1023.000000	2046.000000
20.700001	-0.004354	-2.573327	-1.462943	0.190854	0.082982	-1.384220	0.000000	-10.000000	-0.691667	32.383335	409.000000	1023.000000	1023.000000	2046.000000
20.719999	-0.003614	-2.135792	-1.306947	0.279762	0.167397	-1.276003	0.000000	-10.000000	-0.675000	32.250000	419.666656	1023.000000	1023.000000	2046.000000
20.740000	-0.002577	-1.523188	-1.173610	0.390198	0.401241	-1.141017	0.000000	-10.000000	-0.658333	31.866667	430.500000	1023.000000	1023.000000	2046.000000
20.760000	-0.001587	-0.937727	-1.001966	0.519406	0.510991	-0.966159	0.000000	-10.000000	-0.633333	31.466667	441.166656	1023.000000	1023.000000	2046.000000
20.780001	-0.000424	-0.250832	-0.835399	0.684874	0.683983	-0.784289	0.000000	-10.000000	-0.625000	31.233334	451.833344	1023.000000	1023.000000	2046.000000
20.799999	0.000900	0.531740	-0.595004	0.808318	0.843553	-0.525128	0.000000	-10.000000	-0.591667	31.066668	462.166656	1023.000000	1023.000000	2046.000000
20.820000	0.001967	1.162327	-0.507495	0.977524	1.067128	-0.374831	0.000000	-10.000000	-0.575000	30.650000	472.666656	1023.000000	1023.000000	2046.000000
20.840000	0.003340	1.974084	-0.216935	1.066832	1.195685	-0.071497	0.000000	-10.000000	-0.583333	30.250000	483.000000	1023.000000	1023.000000	2046.000000
20.860001	0.004301	2.541727	-0.158703	1.232503	1.456228	0.011700	0.000000	-10.000000	-0.583333	30.133333	493.333344	1023.000000	1023.000000	2046.000000
20.879999	0.005987	3.538078	0.264347	1.321733	1.573387	0.378611	0.000000	-10.000000	-0.591667	30.133333	503.500000	1023.000000	1023.000000	2046.000000
20.900000	0.007262	4.292037	0.444423	1.593765	1.839959	0.413891	0.000000	-10.000000	-0.575000	30.333334	513.500000	1023.000000	1023.000000	2046.000000
20.920000	0.009460	5.590921	0.907314	1.826908	2.123560	0.733140	0.000000	-10.000000	-0.583333	30.450001	523.500000	1023.000000	1023.000000	2046.000000
20.940001	0.010992	6.496567	1.159341	2.082413	2.313654	0.941159	0.000000	-10.000000	-0.583333	30.283333	533.500000	1023.000000	1023.000000	2046.000000
20.959999	0.012797	7.562933	1.407823	2.291937	2.622476	1.240697	0.000000	-10.000000	-0.583333	29.950001	543.500000	1023.000000	1023.000000	2046.000000
20.980000	0.013956	8.248279	1.588701	2.514375	2.738695	1.406507	0.000000	-10.000000	-0.583333	29.683334	553.500000	1023.000000	1023.000000	2046.000000
21.000000	0.015407	9.105269	1.772962	2.750523	3.027134	1.554650	0.000000	-10.000000	-0.550000	29.400002	563.500000	1023.000000	1023.000000	2046.000000
21.020000	0.016262	9.611032	1.880816	2.820371	3.070946	1.838900	0.000000	-10.000000	-0.516667	28.866667	573.500000	1023.000000	1023.000000	2046.000000
21.040001	0.017283	10.213955	1.943751	3.122510	3.269998	1.877696	0.000000	-10.000000	-0.450000	27.583334	583.333313	1023.000000	1023.000000	2046.000000
21.059999	0.017589	10.395292	1.913718	3.196750	3.255168	2.029657	0.000000	-10.000000	-0.416667	26.500000	592.833313	1023.000000	1023.000000	2046.000000
21.080000	0.016890	9.982223	1.774060	3.167868	3.155476	1.884818	0.000000	-10.000000	-0.383333	25.416668	601.833313	1023.000000	1023.000000	2046.000000
21.100000	0.014759	8.722691	1.503271	2.844163	2.770267	1.604989	0.000000	-10.000000	-0.366667	24.666668	610.500000	1023.000000	1023.000000	2046.000000
21.120001	0.012623	7.460060	1.130878	2.664946	2.557070	1.107166	0.000000	-10.000000	-0.350000	23.900000	618.833313	1023.000000	1023.000000	2046.000000
21.139999	0.010612	6.271522	0.832295	2.453872	2.194081	0.791274	0.000000	-10.000000	-0.333333	23.600000	627.000000	1023.000000	1023.000000	2046.000000
21.160000	0.009593	5.669585	0.590238	2.374970	2.173798	0.530579	0.000000	-10.000000	-0.316667	23.383333	635.000000	1023.000000	1023.000000	2046.000000
21.180000	0.008853	5.231930	0.486646	2.309939	1.984184	0.451161	0.000000	-10.000000	-0.283333	22.900002	642.666687	1023.000000	1023.000000	2046.000000
21.200001	0.008727	5.157557	0.384779	2.370850	2.063119	0.338810	0.000000	-10.000000	-0.233333	21.883333	650.333313	1023.000000	1023.000000	2046.000000
21.219999	0.008597	5.081009	0.421260	2.333302	1.888483	0.437965	0.000000	-10.000000	-0.200000	20.250000	657.666687	1023.000000	1023.000000	2046.000000
21.240000	0.008814	5.208861	0.431465	2.499985	1.973722	0.303689	0.000000	-10.000000	-0.150000	18.533333	664.833313	1023.000000	1023.000000	2046.000000
21.260000	0.008966	5.299030	0.553817	2.600869	1.762082	0.382262	0.000000	-10.000000	-0.100000	16.316668	671.333313	1023.000000	1023.000000	2046.000000
21.280001	0.009321	5.508912	0.564649	2.777478	1.898547	0.268239	0.000000	-10.000000	-0.050000	13.966666	677.166687	1023.000000	1023.000000	2046.000000
21.299999	0.009698	5.731293	0.668334	2.840172	1.766956	0.455830	0.000000	-10.000000	-0.016667	11.000000	682.333313	1023.000000	1023.000000	2046.000000
21.320000	0.010124	5.983248	0.712871	2.965525	1.901862	0.402990	0.000000	-10.000000	0.008333	7.650000	686.500000	1023.000000	1023.000000	2046.000000
21.340000	0.010446	6.173497	0.783914	3.034975	1.803787	0.550820	0.000000	-10.000000	0.041667	3.150000	689.666687	1023.000000	1023.000000	2046.000000
21.360001	0.010686	6.315495	0.729633	2.998392	2.022837	0.564634	0.000000	-10.000000	0.075000	-1.000000	691.333313	1023.000000	1023.000000	2046.000000
21.379999	0.010739	6.346905	0.692839	2.778087	2.010681	0.865299	0.000000	-10.000000	0.108333	-5.800000	692.000000	1023.000000	1023.000000	2046.000000
21.400000	0.010955	6.474534	0.702897	2.654781	2.262219	0.854637	0.000000	-10.000000	0.150000	-9.700000	692.000000	1023.000000	1023.000000	2046.000000
21.420000	0.010860	6.418540	0.642508	2.368988	2.297698	1.109346	0.000000	-10.000000	0.183333	-13.183333	692.000000	1023.000000	1023.000000	2046.000000
21.440001	0.011070	6.542159	0.609254	2.226960	2.573720	1.132225	0.000000	-10.000000	0.208333	-15.150001	692.000000	1023.000000	1023.000000	2046.000000
21.459999	0.010767	6.363234	0.541725	2.074532	2.529878	1.217099	0.000000	-10.000000	0.225000	-16.183334	688.333313	1023.000000	1023.000000	2046.000000
21.480000	0.010595	6.261593	0.504776	1.957774	2.664041	1.135002	0.000000	-10.000000	0.258333	-17.333334	677.500000	1023.000000	1023.000000	2046.000000
21.500000	0.010258	6.062387	0.493991	1.798175	2.534356	1.235864	0.000000	-10.000000	0.283333	-18.083334	666.666687	1023.000000	1023.000000	2046.000000
21.520000	0.009798	5.790468	0.409819	1.727143	2.597893	1.055614	0.000000	-10.000000	0.316667	-18.933334	657.500000	1023.000000	1023.000000	2046.000000
21.540001	0.009249	5.466209	0.351230	1.605660	2.423658	1.085661	0.000000	-10.000000	0.350000	-19.766666	653.333313	1023.000000	1023.000000	2046.000000
21.559999	0.008637	5.104247	0.290356	1.491929	2.413198	0.908764	0.000000	-10.000000	0.391667	-20.983334	646.833313	1023.000000	1023.000000	2046.000000
21.580000	0.007947	4.696390	0.166971	1.383186	2.258769	0.887463	0.000000	-10.000000	0.433333	-22.466667	639.833313	1023.000000	1023.000000	2046.000000
21.600000	0.007533	4.451997	0.153275	1.276280	2.236164	0.786278	0.000000	-10.000000	0.491667	-24.116667	632.333313	1023.000000	1023.000000	2046.000000
21.620001	0.006781	4.007448	0.064365	1.240976	2.013352	0.688754	0.000000	-10.000000	0.566667	-25.983334	624.166687	1023.000000	1023.000000	2046.000000
21.639999	0.006551	3.871366	0.010590	1.202113	2.044149	0.614514	0.000000	-10.000000	0.641667	-27.933334	615.500000	1023.000000	1023.000000	2046.000000
21.660000	0.005961	3.522682	-0.104229	1.172488	1.912178	0.542246	0.000000	-10.000000	0.716667	-29.616667	606.166687	1023.000000	1023.000000	2046.000000
21.680000	0.005559	3.285649	-0.148351	1.144443	1.840375	0.449182	0.000000	-10.000000	0.783333	-31.100000	596.333313	1023.000000	1023.000000	2046.000000
21.700001	0.005021	2.967582	-0.262998	1.138980	1.723434	0.368166	0.000000	-10.000000	0.858333	-32.216667	586.000000	1023.000000	1023.000000	2046.000000
21.719999	0.004874	2.880392	-0.211664	1.107555	1.677840	0.306661	0.000000	-10.000000	0.916667	-33.366665	575.166687	1023.000000	1023.000000	2046.000000
21.740000	0.004827	2.852998	-0.121804	1.225532	1.582617	0.166653	0.000000	-10.000000	0.950000	-34.150002	564.166687	1023.000000	1023.000000	2046.000000
21.760000	0.005121	3.026442	-0.015389	1.241029	1.572347	0.228455	0.000000	-10.000000	0.966667	-34.666668	552.666687	1023.000000	1023.000000	2046.000000
21.780001	0.005264	3.110746	0.041400	1.369660	1.511082	0.188604	0.000000	-10.000000	0.958333	-34.833332	541.166687	1023.000000	1023.000000	2046.000000
21.799999	0.005222	3.085982	0.012239	1.448801	1.479885	0.145057	0.000000	-10.000000	0.975000	-34.983334	529.500000	1023.000000	1023.000000	2046.000000
21.820000	0.004884	2.886727	-0.032030	1.569825	1.399140	-0.050207	0.000000	-10.000000	0.983333	-35.150002	517.833313	1023.000000	1023.000000	2046.000000
21.840000	0.004597	2.716941	-0.174667	1.567290	1.288797	0.035521	0.000000	-10.000000	1.000000	-35.250000	506.000000	1023.000000	1023.000000	2046.000000
21.860001	0.003992	2.359244	-0.301362	1.634078	1.180949	-0.154422	0.000000	-10.000000	1.033333	-35.483334	494.166656	1023.000000	1023.000000	2046.000000
21.879999	0.003544	2.094580	-0.464543	1.766718	1.010559	-0.218155	0.000000	-10.000000	1.058333	-35.866669	482.500000	1023.000000	1023.000000	2046.000000
21.900000	0.002213	1.307733	-0.691933	1.638258	0.763147	-0.401740	0.000000	-10.000000	1.058333	-36.183334	470.500000	1023.000000	1023.000000	2046.000000
21.920000	-0.000066	-0.038981	-1.078283	1.408552	0.367931	-0.737181	0.000000	-10.000000	1.025000	-36.150002	458.333344	1023.000000	1023.000000	2046.000000
21.940001	-0.003092	-1.827150	-1.479970	0.940221	-0.038882	-1.248518	0.000000	-10.000000	1.000000	-35.883335	446.000000	1023.000000	1023.000000	2046.000000
21.959999	-0.006386	-3.774336	-1.994427	0.689093	-0.584690	-1.884312	0.000000	-10.000000	0.991667	-35.183334	434.166656	1023.000000	1023.000000	2046.000000
21.980000	-0.009379	-5.543027	-2.462381	0.378914	-0.990664	-2.468897	0.000000	-10.000000	0.966667	-34.850002	422.500000	1023.000000	1023.000000	2046.000000
22.000000	-0.011483	-6.786693	-2.822016	0.222913	-1.369377	-2.818212	0.000000	-10.000000	0.950000	-34.350002	411.000000	1023.000000	1023.000000	2046.000000
22.020000	-0.013395	-7.916705	-3.102138	-0.024360	-1.628449	-3.161759	0.000000	-10.000000	0.933333	-34.266666	399.500000	1023.000000	1023.000000	2046.000000
22.040001	-0.014915	-8.814661	-3.362724	-0.106462	-1.900106	-3.445370	0.000000	-10.000000	0.941667	-34.000000	388.166656	1023.000000	1023.000000	2046.000000
22.059999	-0.016116	-9.524600	-3.480227	-0.242421	-2.153760	-3.648193	0.000000	-10.000000	0.933333	-33.900002	376.833344	1023.000000	1023.000000	2046.000000
22.080000	-0.016988	-10.039989	-3.631832	-0.134159	-2.317768	-3.956231	0.000000	-10.000000	0.925000	-33.900002	365.500000	1023.000000	1023.000000	2046.000000
22.100000	-0.017912	-10.585749	-3.705320	-0.188058	-2.578351	-4.114019	0.000000	-10.000000	0.916667	-33.750000	354.166656	1023.000000	1023.000000	2046.000000
22.120001	-0.018447	-10.901973	-3.791942	-0.065289	-2.731019	-4.313722	0.000000	-10.000000	0.883333	-33.450001	342.833344	1023.000000	1023.000000	2046.000000
22.139999	-0.019143	-11.313261	-3.864575	-0.163532	-2.903495	-4.381659	0.000000	-10.000000	0.858333	-32.883335	331.666656	1023.000000	1023.000000	2046.000000
22.160000	-0.019475	-11.509901	-3.930065	-0.109056	-2.994681	-4.476099	0.000000	-10.000000	0.816667	-32.333336	320.666656	1023.000000	1023.000000	2046.000000
22.180000	-0.020084	-11.869515	-4.046504	-0.198360	-3.116776	-4.507874	0.000000	-10.000000	0.808333	-31.966667	310.000000	1023.000000	1023.000000	2046.000000
22.200001	-0.020180	-11.926421	-4.091078	-0.308177	-3.041915	-4.485252	0.000000	-10.000000	0.800000	-31.816668	299.333344	1023.000000	1023.000000	2046.000000
22.219999	-0.020729	-12.251000	-4.136181	-0.634252	-3.139795	-4.340773	0.000000	-10.000000	0.816667	-31.966667	288.666656	1023.000000	1023.000000	2046.000000
22.240000	-0.020723	-12.247213	-4.068701	-0.699919	-3.091991	-4.386602	0.000000	-10.000000	0.816667	-31.916668	278.000000	1023.000000	1023.000000	2046.000000
22.260000	-0.021041	-12.435281	-4.140252	-0.845804	-3.098378	-4.350846	0.000000	-10.000000	0.808333	-31.766666	267.333344	1023.000000	1023.000000	2046.000000
22.280001	-0.021152	-12.500984	-4.118258	-0.922044	-3.027831	-4.432851	0.000000	-10.000000	0.775000	-31.233334	256.833344	1023.000000	1023.000000	2046.000000
22.299999	-0.021534	-12.726518	-4.204815	-0.991644	-3.081480	-4.448579	0.000000	-10.000000	0.741667	-30.600000	246.166672	1023.000000	1023.000000	2046.000000
22.320000	-0.022240	-13.143747	-4.215252	-1.153530	-3.214840	-4.560125	0.000000	-10.000000	0.700000	-30.083334	236.000000	1023.000000	1023.000000	2046.000000
22.340000	-0.022574	-13.341368	-4.273968	-1.201407	-3.256279	-4.609713	0.000000	-10.000000	0.683333	-29.616667	226.000000	1023.000000	1023.000000	2046.000000
22.360001	-0.023430	-13.847121	-4.283374	-1.348739	-3.494826	-4.720182	0.000000	-10.000000	0.666667	-29.333334	216.333328	1023.000000	1023.000000	2046.000000
22.379999	-0.023848	-14.094230	-4.365931	-1.348034	-3.525672	-4.854592	0.000000	-10.000000	0.666667	-29.083334	206.500000	1023.000000	1023.000000	2046.000000
22.400000	-0.024651	-14.568922	-4.351864	-1.522806	-3.817312	-4.876939	0.000000	-10.000000	0.641667	-28.683334	196.666672	1023.000000	1023.000000	2046.000000
22.420000	-0.024897	-14.714230	-4.360643	-1.379740	-3.824727	-5.149120	0.000000	-10.000000	0.641667	-28.333334	187.000000	1023.000000	1023.000000	2046.000000
22.440001	-0.025544	-15.096272	-4.379869	-1.530536	-4.047255	-5.138613	0.000000	-10.000000	0.608333	-27.666668	177.666672	1023.000000	1023.000000	2046.000000
22.459999	-0.025480	-15.058526	-4.354884	-1.393190	-4.039220	-5.271233	0.000000	-10.000000	0.583333	-27.200001	168.333328	1023.000000	1023.000000	2046.000000
22.480000	-0.025983	-15.355738	-4.388982	-1.434895	-4.211445	-5.320415	0.000000	-10.000000	0.558333	-26.700001	159.333328	1023.000000	1023.000000	2046.000000
22.500000	-0.025745	-15.215158	-4.305991	-1.273982	-4.192628	-5.442557	0.000000	-10.000000	0.550000	-26.233334	150.333328	1023.000000	1023.000000	2046.000000
22.520000	-0.026181	-15.472863	-4.367136	-1.340125	-4.352157	-5.413446	0.000000	-10.000000	0.533333	-25.733334	141.666672	1023.000000	1023.000000	2046.000000
22.540001	-0.026102	-15.426361	-4.305361	-1.253289	-4.322484	-5.545228	0.000000	-10.000000	0.500000	-25.033333	133.166672	1023.000000	1023.000000	2046.000000
22.559999	-0.026403	-15.604084	-4.360258	-1.300446	-4.437601	-5.505780	0.000000	-10.000000	0.491667	-24.516666	124.666664	1023.000000	1023.000000	2046.000000
22.580000	-0.026482	-15.650949	-4.285702	-1.310568	-4.506600	-5.548079	0.000000	-10.000000	0.466667	-23.783335	116.333336	1023.000000	1023.000000	2046.000000
22.600000	-0.026530	-15.679503	-4.260501	-1.269206	-4.570499	-5.579298	0.000000	-10.000000	0.441667	-23.016666	108.333336	1023.000000	1023.000000	2046.000000
22.620001	-0.026438	-15.625142	-4.069607	-1.274342	-4.667594	-5.613600	0.000000	-10.000000	0.400000	-22.150000	100.833336	1023.000000	1023.000000	2046.000000
22.639999	-0.025944	-15.332939	-3.983636	-1.074497	-4.573221	-5.701584	0.000000	-10.000000	0.375000	-21.483334	93.500000	1023.000000	1023.000000	2046.000000
22.660000	-0.025458	-15.045826	-3.730537	-1.044547	-4.678299	-5.592443	0.000000	-10.000000	0.358333	-20.866667	86.333336	1023.000000	1023.000000	2046.000000
22.680000	-0.024747	-14.625439	-3.685818	-0.789105	-4.570662	-5.579854	0.000000	-10.000000	0.333333	-20.150000	79.333336	1023.000000	1023.000000	2046.000000
22.700001	-0.024652	-14.569606	-3.580725	-0.759171	-4.662428	-5.567282	0.000000	-10.000000	0.316667	-19.333334	72.666664	1023.000000	1023.000000	2046.000000
22.719999	-0.024337	-14.383342	-3.593585	-0.616749	-4.631336	-5.541671	0.000000	-10.000000	0.283333	-18.666666	66.000000	1023.000000	1023.000000	2046.000000
22.740000	-0.024462	-14.456914	-3.586188	-0.657787	-4.760365	-5.452574	0.000000	-10.000000	0.266667	-18.066668	59.666668	1023.000000	1023.000000	2046.000000
22.760000	-0.024473	-14.463382	-3.721487	-0.425493	-4.735155	-5.581247	0.000000	-10.000000	0.250000	-17.650000	53.666668	1023.000000	1023.000000	2046.000000
22.780001	-0.024813	-14.664276	-3.799496	-0.367064	-4.895425	-5.602291	0.000000	-10.000000	0.250000	-17.200001	48.000000	1023.000000	1023.000000	2046.000000
22.799999	-0.024847	-14.684582	-3.948962	-0.199886	-4.913496	-5.622237	0.000000	-10.000000	0.233333	-16.650002	42.333332	1023.000000	1023.000000	2046.000000
22.820000	-0.026455	-15.634971	-4.234827	-0.470479	-5.244139	-5.685527	0.000000	-10.000000	0.216667	-15.816668	36.833332	1023.000000	1023.000000	2046.000000
22.840000	-0.028811	-17.027035	-4.621067	-0.720184	-5.544576	-6.141208	0.000000	-10.000000	0.191667	-14.900001	31.500000	1023.000000	1023.000000	2046.000000
22.860001	-0.032040	-18.935793	-5.124822	-1.127587	-6.026212	-6.657172	0.000000	-10.000000	0.175000	-13.616667	26.666666	1023.000000	1023.000000	2046.000000
22.879999	-0.034419	-20.341436	-5.553172	-1.321617	-6.323661	-7.142987	0.000000	-10.000000	0.141667	-12.400001	22.166666	1023.000000	1023.000000	2046.000000
22.900000	-0.036443	-21.537992	-5.882250	-1.558166	-6.679423	-7.418153	0.000000	-10.000000	0.116667	-11.366667	18.000000	1023.000000	1023.000000	2046.000000
22.920000	-0.037526	-22.177980	-6.078739	-1.670605	-6.795274	-7.633363	0.000000	-10.000000	0.100000	-10.900001	14.000000	1023.000000	1023.000000	2046.000000
22.940001	-0.038841	-22.955204	-6.305355	-1.864879	-6.991047	-7.793922	0.000000	-10.000000	0.100000	-10.833334	10.333333	1023.000000	1023.000000	2046.000000
22.959999	-0.039339	-23.249294	-6.414741	-1.744786	-7.027325	-8.062443	0.000000	-10.000000	0.100000	-10.916667	6.666667	1023.000000	1023.000000	2046.000000
22.980000	-0.039964	-23.618626	-6.428936	-1.801388	-7.288444	-8.099858	0.000000	-10.000000	0.100000	-10.816667	3.166667	1023.000000	1023.000000	2046.000000
23.000000	-0.040050	-23.669437	-6.469636	-1.696956	-7.320627	-8.182219	0.000000	-10.000000	0.091667	-10.333333	-0.166667	1023.000000	1023.000000	2046.000000
23.020000	-0.040222	-23.771490	-6.468308	-1.646134	-7.436192	-8.220856	0.000000	-10.000000	0.083333	-9.200000	-3.333333	1023.000000	1023.000000	2046.000000
23.040001	-0.040158	-23.733290	-6.523682	-1.574318	-7.397345	-8.237946	0.000000	-10.000000	0.066667	-8.000000	-6.166667	1023.000000	1023.000000	2046.000000
23.059999	-0.040209	-23.763582	-6.524431	-1.607071	-7.456618	-8.175461	0.000000	-10.000000	0.058333	-6.766667	-9.000000	1023.000000	1023.000000	2046.000000
23.080000	-0.039811	-23.528305	-6.451882	-1.511196	-7.372593	-8.192635	0.000000	-10.000000	0.050000	-5.883333	-11.333333	1023.000000	1023.000000	2046.000000
23.100000	-0.039749	-23.491434	-6.494016	-1.669666	-7.320389	-8.007363	0.000000	-10.000000	0.058333	-5.466667	-13.166667	1023.000000	1023.000000	2046.000000
23.120001	-0.039324	-23.240232	-6.400294	-1.749804	-7.163135	-7.927000	0.000000	-10.000000	0.058333	-5.600000	-14.833333	1023.000000	1023.000000	2046.000000
23.139999	-0.039120	-23.120052	-6.389949	-1.929341	-7.044340	-7.756423	0.000000	-10.000000	0.050000	-5.350000	-16.500000	1023.000000	1023.000000	2046.000000
23.160000	-0.038460	-22.729692	-6.188770	-1.992891	-6.874701	-7.673330	0.000000	-10.000000	0.025000	-3.833333	-18.333334	1023.000000	1023.000000	2046.000000
23.180000	-0.038165	-22.555574	-6.149710	-2.116783	-6.746091	-7.542991	0.000000	-10.000000	0.000000	-0.900000	-19.500000	1023.000000	1023.000000	2046.000000
23.200001	-0.037603	-22.223606	-6.084775	-2.134442	-6.513916	-7.490475	0.000000	-10.000000	-0.025000	2.216667	-20.000000	1023.000000	1023.000000	2046.000000
23.219999	-0.037482	-22.151840	-6.061250	-2.253265	-6.430643	-7.406681	0.000000	-10.000000	-0.041667	4.183333	-20.000000	1023.000000	1023.000000	2046.000000
23.240000	-0.037041	-21.890949	-5.955699	-2.206884	-6.274093	-7.454273	0.000000	-10.000000	-0.075000	7.500000	-20.000000	1023.000000	1023.000000	2046.000000
23.260000	-0.036632	-21.649399	-5.843479	-2.330821	-6.224244	-7.250855	0.000000	-10.000000	-0.125000	11.033334	-20.000000	1023.000000	1023.000000	2046.000000
23.280001	-0.036073	-21.318926	-5.699381	-2.264252	-6.109632	-7.245661	0.000000	-10.000000	-0.191667	15.466667	-20.000000	1023.000000	1023.000000	2046.000000
23.299999	-0.035701	-21.099449	-5.628378	-2.385000	-6.028864	-7.057209	0.000000	-10.000000	-0.258333	18.283333	-20.000000	1023.000000	1023.000000	2046.000000
23.320000	-0.034970	-20.667219	-5.510719	-2.217768	-5.813368	-7.125363	0.000000	-10.000000	-0.333333	20.800001	-4.666667	1023.000000	1023.000000	2046.000000
23.340000	-0.034298	-20.269867	-5.402075	-2.255430	-5.710331	-6.902030	0.000000	-10.000000	-0.391667	23.150002	12.500000	1023.000000	1023.000000	2046.000000
23.360001	-0.033309	-19.685648	-5.228771	-2.095262	-5.514571	-6.847044	0.000000	-10.000000	-0.450000	24.983334	32.333332	1023.000000	1023.000000	2046.000000
23.379999	-0.032264	-19.068033	-5.102356	-2.093060	-5.302602	-6.570015	0.000000	-10.000000	-0.483333	26.450001	39.666668	1023.000000	1023.000000	2046.000000
23.400000	-0.030999	-18.320314	-4.935114	-1.844923	-5.052549	-6.487728	0.000000	-10.000000	-0.533333	27.733334	48.333332	1023.000000	1023.000000	2046.000000
23.420000	-0.029823	-17.625372	-4.756514	-1.882348	-4.838359	-6.148150	0.000000	-10.000000	-0.566667	28.816668	57.333332	1023.000000	1023.000000	2046.000000
23.440001	-0.028612	-16.909534	-4.634875	-1.653470	-4.576787	-6.044404	0.000000	-10.000000	-0.591667	29.683334	66.833336	1023.000000	1023.000000	2046.000000
23.459999	-0.027507	-16.256868	-4.400402	-1.629446	-4.417732	-5.809289	0.000000	-10.000000	-0.591667	30.216667	76.500000	1023.000000	1023.000000	2046.000000
23.480000	-0.026051	-15.396219	-4.151398	-1.558104	-4.211219	-5.475498	0.000000	-10.000000	-0.600000	30.633333	86.500000	1023.000000	1023.000000	2046.000000
23.500000	-0.024554	-14.511660	-3.916307	-1.354279	-3.895542	-5.345531	0.000000	-10.000000	-0.616667	31.083334	96.666664	1023.000000	1023.000000	2046.000000
23.520000	-0.022732	-13.434873	-3.454187	-1.223371	-3.731903	-5.025411	0.000000	-10.000000	-0.658333	31.700001	107.000000	1023.000000	1023.000000	2046.000000
23.540001	-0.020815	-12.301842	-3.187800	-0.897272	-3.369792	-4.846979	0.000000	-10.000000	-0.691667	32.333336	117.500000	1023.000000	1023.000000	2046.000000
23.559999	-0.019347	-11.433955	-2.983209	-0.859856	-3.127248	-4.463642	0.000000	-10.000000	-0.716667	32.933334	128.166672	1023.000000	1023.000000	2046.000000
23.580000	-0.017880	-10.567290	-2.790572	-0.596761	-2.855179	-4.324778	0.000000	-10.000000	-0.733333	33.299999	139.000000	1023.000000	1023.000000	2046.000000
23.600000	-0.016771	-9.911379	-2.691448	-0.441708	-2.639111	-4.139112	0.000000	-10.000000	-0.725000	33.350002	150.166672	1023.000000	1023.000000	2046.000000
23.620001	-0.015502	-9.161397	-2.504769	-0.387793	-2.461715	-3.807121	0.000000	-10.000000	-0.683333	33.200001	161.333328	1023.000000	1023.000000	2046.000000
23.639999	-0.014710	-8.693583	-2.522639	-0.088025	-2.306004	-3.776916	0.000000	-10.000000	-0.650000	32.700001	172.500000	1023.000000	1023.000000	2046.000000
23.660000	-0.013470	-7.961029	-2.353713	-0.010355	-2.182111	-3.414850	0.000000	-10.000000	-0.625000	32.349998	183.500000	1023.000000	1023.000000	2046.000000
23.680000	-0.013301	-7.861163	-2.495306	0.216314	-2.120153	-3.462018	0.000000	-10.000000	-0.633333	31.900000	194.333328	1023.000000	1023.000000	2046.000000
23.700001	-0.014653	-8.660171	-2.690926	-0.146370	-2.368911	-3.453963	0.000000	-10.000000	-0.608333	31.483334	205.000000	1023.000000	1023.000000	2046.000000
23.719999	-0.016638	-9.832938	-3.148729	-0.241100	-2.519246	-3.923864	0.000000	-10.000000	-0.600000	30.883333	215.500000	1023.000000	1023.000000	2046.000000
23.740000	-0.018830	-11.128445	-3.473328	-0.595729	-2.856600	-4.202788	0.000000	-10.000000	-0.600000	30.833334	226.000000	1023.000000	1023.000000	2046.000000
23.760000	-0.019779	-11.689605	-3.689950	-0.633760	-2.935104	-4.430792	0.000000	-10.000000	-0.608333	30.716667	236.333328	1023.000000	1023.000000	2046.000000
23.780001	-0.020712	-12.240507	-3.926576	-0.722103	-2.999747	-4.592082	0.000000	-10.000000	-0.608333	31.016666	246.500000	1023.000000	1023.000000	2046.000000
23.799999	-0.020616	-12.184021	-3.850054	-0.776291	-3.017196	-4.540480	0.000000	-10.000000	-0.616667	31.000000	256.833344	1023.000000	1023.000000	2046.000000
23.820000	-0.020446	-12.083849	-3.992093	-0.635737	-2.868208	-4.587811	0.000000	-10.000000	-0.625000	31.416666	267.166656	1023.000000	1023.000000	2046.000000
23.840000	-0.019847	-11.729592	-3.807768	-0.701990	-2.893277	-4.326558	0.000000	-10.000000	-0.633333	31.650000	274.166656	1023.000000	1023.000000	2046.000000
23.860001	-0.019196	-11.344800	-3.802344	-0.398856	-2.786448	-4.357152	0.000000	-10.000000	-0.633333	31.916666	284.500000	1023.000000	1023.000000	2046.000000
23.879999	-0.018375	-10.859413	-3.625120	-0.325142	-2.748525	-4.160627	0.000000	-10.000000	-0.641667	31.950001	295.166656	1023.000000	1023.000000	2046.000000
23.900000	-0.017189	-10.158702	-3.447219	-0.072462	-2.610771	-4.028250	0.000000	-10.000000	-0.641667	31.850000	309.333344	1023.000000	1023.000000	2046.000000
23.920000	-0.016495	-9.748798	-3.413287	0.058560	-2.505462	-3.888610	0.000000	-10.000000	-0.633333	31.683334	320.000000	1023.000000	1023.000000	2046.000000
23.940001	-0.014935	-8.826406	-3.142116	0.148258	-2.285702	-3.546847	0.000000	-10.000000	-0.616667	31.433334	330.666656	1023.000000	1023.000000	2046.000000
23.959999	-0.014003	-8.275959	-3.109922	0.437017	-2.094077	-3.508976	0.000000	-10.000000	-0.616667	31.483334	341.166656	1023.000000	1023.000000	2046.000000
23.980000	-0.012582	-7.436143	-2.850416	0.271400	-1.863476	-2.993650	0.000000	-10.000000	-0.583333	31.166668	351.666656	1023.000000	1023.000000	2046.000000
24.000000	-0.011534	-6.816601	-2.708066	0.308449	-1.592743	-2.824241	0.000000	-10.000000	-0.558333	30.616667	362.000000	1023.000000	1023.000000	2046.000000
24.020000	-0.010362	-6.123652	-2.460612	0.153228	-1.369224	-2.447044	0.000000	-10.000000	-0.533333	29.800001	372.333344	1023.000000	1023.000000	2046.000000
24.040001	-0.008653	-5.113862	-2.213080	0.221685	-0.918857	-2.203609	0.000000	-10.000000	-0.541667	29.416668	382.500000	1023.000000	1023.000000	2046.000000
24.059999	-0.007852	-4.640583	-2.200544	0.212938	-0.622518	-2.030459	0.000000	-10.000000	-0.558333	29.483334	392.500000	1023.000000	1023.000000	2046.000000
24.080000	-0.006538	-3.863834	-1.878539	0.129954	-0.447357	-1.667891	0.000000	-10.000000	-0.575000	29.566668	402.500000	1023.000000	1023.000000	2046.000000
24.100000	-0.005857	-3.461277	-1.873706	0.271678	-0.187396	-1.671853	0.000000	-10.000000	-0.591667	29.850000	412.166656	1023.000000	1023.000000	2046.000000
24.120001	-0.004706	-2.781412	-1.587017	0.175495	-0.068700	-1.301190	0.000000	-10.000000	-0.600000	29.916668	421.833344	1023.000000	1023.000000	2046.000000
24.139999	-0.004016	-2.373590	-1.565452	0.426511	0.156124	-1.390774	0.000000	-10.000000	-0.575000	30.250000	431.500000	1023.000000	1023.000000	2046.000000
24.160000	-0.003106	-1.835624	-1.341514	0.369523	0.244868	-1.108501	0.000000	-10.000000	-0.558333	30.216667	441.833344	1023.000000	1023.000000	2046.000000
24.180000	-0.002280	-1.347421	-1.196247	0.509750	0.395654	-1.056578	0.000000	-10.000000	-0.541667	30.350000	452.166656	1023.000000	1023.000000	2046.000000
24.200001	-0.001574	-0.929999	-1.049677	0.528304	0.488563	-0.897190	0.000000	-10.000000	-0.533333	29.883333	462.500000	1023.000000	1023.000000	2046.000000
24.219999	-0.000398	-0.234928	-0.824590	0.675002	0.664471	-0.749811	0.000000	-10.000000	-0.516667	29.516666	469.166656	1023.000000	1023.000000	2046.000000
24.240000	0.000381	0.224974	-0.729871	0.761169	0.792123	-0.598447	0.000000	-10.000000	-0.516667	29.166668	478.833344	1023.000000	1023.000000	2046.000000
24.260000	0.001863	1.100816	-0.405311	0.947999	0.937370	-0.379242	0.000000	-10.000000	-0.533333	29.166668	488.500000	1023.000000	1023.000000	2046.000000
24.280001	0.002814	1.662833	-0.428701	1.093259	1.220405	-0.222131	0.000000	-10.000000	-0.550000	29.183334	501.500000	1023.000000	1023.000000	2046.000000
24.299999	0.004410	2.606305	-0.081973	1.230836	1.378853	0.078589	0.000000	-10.000000	-0.533333	28.866667	511.500000	1023.000000	1023.000000	2046.000000
24.320000	0.005108	3.019056	-0.031975	1.451914	1.513739	0.085377	0.000000	-10.000000	-0.516667	29.049999	521.166687	1023.000000	1023.000000	2046.000000
24.340000	0.006901	4.078453	0.369849	1.490550	1.726174	0.491880	0.000000	-10.000000	-0.500000	29.216667	527.500000	1023.000000	1023.000000	2046.000000
24.360001	0.008174	4.830736	0.577165	1.798774	1.941469	0.513329	0.000000	-10.000000	-0.508333	29.216667	537.000000	1023.000000	1023.000000	2046.000000
24.379999	0.010347	6.115202	1.075991	1.894293	2.154978	0.989940	0.000000	-10.000000	-0.508333	28.616667	546.666687	1023.000000	1023.000000	2046.000000
24.400000	0.011786	6.965521	1.162426	2.324507	2.492717	0.985872	0.000000	-10.000000	-0.508333	28.133333	559.333313	1023.000000	1023.000000	2046.000000
24.420000	0.013621	8.049951	1.583263	2.454030	2.629235	1.383423	0.000000	-10.000000	-0.475000	27.800001	568.833313	1023.000000	1023.000000	2046.000000
24.440001	0.014670	8.669903	1.644336	2.738209	2.875690	1.411667	0.000000	-10.000000	-0.450000	27.516666	578.166687	1023.000000	1023.000000	2046.000000
24.459999	0.016287	9.625571	1.959215	2.831520	3.009143	1.825693	0.000000	-10.000000	-0.425000	27.116667	584.500000	1023.000000	1023.000000	2046.000000
24.480000	0.016903	9.989432	1.884330	3.105810	3.192229	1.807062	0.000000	-10.000000	-0.416667	26.733334	590.500000	1023.000000	1023.000000	2046.000000
24.500000	0.018130	10.715034	2.059481	3.225087	3.317693	2.112774	0.000000	-10.000000	-0.383333	25.733334	599.333313	1023.000000	1023.000000	2046.000000
24.520000	0.018233	10.775793	1.992427	3.434641	3.286210	2.062514	0.000000	-10.000000	-0.350000	24.416668	611.166687	1023.000000	1023.000000	2046.000000
24.540001	0.017439	10.306541	1.867254	3.246748	3.150869	2.041669	0.000000	-10.000000	-0.308333	23.366667	622.333313	1023.000000	1023.000000	2046.000000
24.559999	0.015292	9.037349	1.523226	3.080993	2.874638	1.558492	0.000000	-10.000000	-0.291667	23.050001	627.666687	1023.000000	1023.000000	2046.000000
24.580000	0.012979	7.670751	1.154546	2.742989	2.549170	1.224046	0.000000	-10.000000	-0.283333	22.350000	635.166687	1023.000000	1023.000000	2046.000000
24.600000	0.010973	6.485272	0.828819	2.650154	2.250226	0.756072	0.000000	-10.000000	-0.275000	21.616667	642.666687	1023.000000	1023.000000	2046.000000
24.620001	0.009939	5.873931	0.615953	2.512802	2.136409	0.608768	0.000000	-10.000000	-0.266667	20.600000	652.500000	1023.000000	1023.000000	2046.000000
24.639999	0.009273	5.480232	0.522011	2.474143	2.002984	0.481094	0.000000	-10.000000	-0.250000	20.283333	657.166687	1023.000000	1023.000000	2046.000000
24.660000	0.008965	5.298268	0.392068	2.450958	2.022282	0.432961	0.000000	-10.000000	-0.233333	19.549999	664.000000	1023.000000	1023.000000	2046.000000
24.680000	0.008970	5.301275	0.455538	2.507116	1.908299	0.430322	0.000000	-10.000000	-0.183333	18.500000	670.666687	1023.000000	1023.000000	2046.000000
24.700001	0.008984	5.309792	0.432354	2.689466	1.912452	0.275520	0.000000	-10.000000	-0.125000	16.983334	679.333313	1023.000000	1023.000000	2046.000000
24.719999	0.009556	5.647882	0.647936	2.775371	1.791303	0.433272	0.000000	-10.000000	-0.083333	15.916667	683.500000	1023.000000	1023.000000	2046.000000
24.740000	0.009640	5.697400	0.586760	2.971246	1.853567	0.285827	0.000000	-10.000000	-0.066667	14.700000	687.166687	1023.000000	1023.000000	2046.000000
24.760000	0.010380	6.134467	0.792606	2.955372	1.824106	0.562383	0.000000	-10.000000	-0.033333	11.950000	691.833313	1023.000000	1023.000000	2046.000000
24.780001	0.010365	6.126007	0.756095	3.154269	1.799958	0.415685	0.000000	-10.000000	0.008333	7.433333	697.500000	1023.000000	1023.000000	2046.000000
24.799999	0.011002	6.502360	0.802031	3.191822	1.961784	0.546723	0.000000	-10.000000	0.041667	3.666667	701.500000	1023.000000	1023.000000	2046.000000
24.820000	0.011248	6.647756	0.869970	3.099815	1.939716	0.738255	0.000000	-10.000000	0.066667	0.316667	703.000000	1023.000000	1023.000000	2046.000000
24.840000	0.011254	6.651010	0.734545	3.004185	2.136077	0.776203	0.000000	-10.000000	0.100000	-4.466667	703.500000	1023.000000	1023.000000	2046.000000
24.860001	0.011600	6.855527	0.768862	2.751691	2.312450	1.022525	0.000000	-10.000000	0.150000	-10.100000	704.000000	1023.000000	1023.000000	2046.000000
24.879999	0.011300	6.678246	0.673471	2.562219	2.369440	1.073116	0.000000	-10.000000	0.183333	-14.150000	704.000000	1023.000000	1023.000000	2046.000000
24.900000	0.011500	6.796712	0.659722	2.364652	2.567659	1.204679	0.000000	-10.000000	0.216667	-15.650001	704.000000	1023.000000	1023.000000	2046.000000
24.920000	0.011172	6.602901	0.609301	2.168983	2.551281	1.273336	0.000000	-10.000000	0.233333	-16.633333	704.000000	1023.000000	1023.000000	2046.000000
24.940001	0.010822	6.395927	0.523092	2.071836	2.620980	1.180019	0.000000	-10.000000	0.266667	-18.050001	693.833313	1023.000000	1023.000000	2046.000000
24.959999	0.010571	6.247273	0.496118	1.924576	2.621952	1.204627	0.000000	-10.000000	0.308333	-19.233334	681.666687	1023.000000	1023.000000	2046.000000
24.980000	0.009794	5.788256	0.322883	1.847438	2.563433	1.054502	0.000000	-10.000000	0.350000	-20.083334	669.500000	1023.000000	1023.000000	2046.000000
25.000000	0.009517	5.624484	0.383954	1.754634	2.475039	1.010857	0.000000	-10.000000	0.400000	-21.216667	662.666687	1023.000000	1023.000000	2046.000000
25.020000	0.008535	5.044166	0.241987	1.596826	2.317793	0.887560	0.000000	-10.000000	0.441667	-22.516666	655.333313	1023.000000	1023.000000	2046.000000
25.040001	0.008029	4.745317	0.181627	1.529525	2.290061	0.744105	0.000000	-10.000000	0.483333	-23.816666	648.000000	1023.000000	1023.000000	2046.000000
25.059999	0.007511	4.438986	0.154731	1.406640	2.134485	0.743131	0.000000	-10.000000	0.516667	-24.783333	642.666687	1023.000000	1023.000000	2046.000000
25.080000	0.006866	4.057600	0.012978	1.363152	2.063033	0.618438	0.000000	-10.000000	0.566667	-25.850000	637.166687	1023.000000	1023.000000	2046.000000
25.100000	0.006529	3.858576	-0.021253	1.334409	2.000574	0.544846	0.000000	-10.000000	0.666667	-28.233334	625.166687	1023.000000	1023.000000	2046.000000
25.120001	0.005911	3.493394	-0.071014	1.258718	1.820283	0.485407	0.000000	-10.000000	0.766667	-30.566668	612.666687	1023.000000	1023.000000	2046.000000
25.139999	0.005522	3.263748	-0.191753	1.243159	1.857183	0.355158	0.000000	-10.000000	0.833333	-32.216667	602.833313	1023.000000	1023.000000	2046.000000
25.160000	0.004996	2.952581	-0.229701	1.161103	1.686207	0.334972	0.000000	-10.000000	0.891667	-32.983334	595.833313	1023.000000	1023.000000	2046.000000
25.180000	0.004655	2.751292	-0.207815	1.167454	1.576985	0.214669	0.000000	-10.000000	0.941667	-33.966667	588.333313	1023.000000	1023.000000	2046.000000
25.200001	0.004726	2.793318	-0.166492	1.202380	1.621460	0.135970	0.000000	-10.000000	1.016667	-35.400002	572.833313	1023.000000	1023.000000	2046.000000
25.219999	0.004684	2.768410	-0.052106	1.248192	1.434286	0.138038	0.000000	-10.000000	1.050000	-36.400002	561.000000	1023.000000	1023.000000	2046.000000
25.240000	0.004986	2.947006	0.032942	1.392162	1.477319	0.044583	0.000000	-10.000000	1.083333	-36.750000	549.000000	1023.000000	1023.000000	2046.000000
25.260000	0.004817	2.846973	0.008391	1.478213	1.351753	0.008615	0.000000	-10.000000	1.091667	-36.666668	541.000000	1023.000000	1023.000000	2046.000000
25.280001	0.004479	2.646866	-0.111812	1.532531	1.317792	-0.091645	0.000000	-10.000000	1.100000	-36.733334	528.833313	1023.000000	1023.000000	2046.000000
25.299999	0.004222	2.495441	-0.120501	1.565144	1.167748	-0.116951	0.000000	-10.000000	1.108333	-37.166668	512.333313	1023.000000	1023.000000	2046.000000
25.320000	0.003509	2.073769	-0.279126	1.558452	0.932716	-0.138273	0.000000	-10.000000	1.116667	-37.583336	499.833344	1023.000000	1023.000000	2046.000000
25.340000	0.003203	1.892894	-0.429878	1.680941	0.948083	-0.306251	0.000000	-10.000000	1.125000	-37.983334	487.333344	1023.000000	1023.000000	2046.000000
25.360001	0.002021	1.194241	-0.709405	1.654133	0.617282	-0.367769	0.000000	-10.000000	1.150000	-38.433334	478.833344	1023.000000	1023.000000	2046.000000
25.379999	-0.000067	-0.039618	-1.057055	1.420758	0.295896	-0.699217	0.000000	-10.000000	1.158333	-38.666668	466.000000	1023.000000	1023.000000	2046.000000
25.400000	-0.003161	-1.868176	-1.492638	1.070680	-0.186930	-1.259287	0.000000	-10.000000	1.166667	-38.700001	453.000000	1023.000000	1023.000000	2046.000000
25.420000	-0.006683	-3.949826	-2.021657	0.597983	-0.746705	-1.779447	0.000000	-10.000000	1.150000	-38.333336	440.166656	1023.000000	1023.000000	2046.000000
25.440001	-0.009639	-5.696553	-2.442755	0.452744	-1.186267	-2.520275	0.000000	-10.000000	1.125000	-37.816669	427.500000	1023.000000	1023.000000	2046.000000
25.459999	-0.012216	-7.219695	-2.856820	0.147439	-1.667500	-2.842814	0.000000	-10.000000	1.100000	-37.366669	414.833344	1023.000000	1023.000000	2046.000000
25.480000	-0.014067	-8.313353	-3.188598	0.014726	-1.857892	-3.281590	0.000000	-10.000000	1.075000	-37.016666	402.333344	1023.000000	1023.000000	2046.000000
25.500000	-0.015846	-9.364730	-3.468066	-0.170863	-2.214363	-3.511438	0.000000	-10.000000	1.075000	-36.883335	390.000000	1023.000000	1023.000000	2046.000000
25.520000	-0.017094	-10.102507	-3.644372	-0.255999	-2.443250	-3.758886	0.000000	-10.000000	1.066667	-36.900002	377.666656	1023.000000	1023.000000	2046.000000
25.540001	-0.018292	-10.810690	-3.735178	-0.229474	-2.730529	-4.115509	0.000000	-10.000000	1.075000	-36.799999	365.333344	1023.000000	1023.000000	2046.000000
25.559999	-0.019161	-11.324141	-3.871978	-0.278633	-2.968648	-4.204881	0.000000	-10.000000	1.075000	-36.966667	353.000000	1023.000000	1023.000000	2046.000000
25.580000	-0.019770	-11.684250	-3.865383	-0.256660	-3.189424	-4.372783	0.000000	-10.000000	1.058333	-36.650002	340.666656	1023.000000	1023.000000	2046.000000
25.600000	-0.020507	-12.119905	-4.014452	-0.177834	-3.385882	-4.541736	0.000000	-10.000000	1.016667	-36.133335	328.333344	1023.000000	1023.000000	2046.000000
25.620001	-0.020914	-12.360312	-4.024057	-0.179851	-3.480179	-4.676224	0.000000	-10.000000	0.966667	-35.566669	316.333344	1023.000000	1023.000000	2046.000000
25.639999	-0.021419	-12.658647	-4.191786	-0.230955	-3.560293	-4.675613	0.000000	-10.000000	0.950000	-34.583336	304.666656	1023.000000	1023.000000	2046.000000
25.660000	-0.021715	-12.833533	-4.238400	-0.364109	-3.567211	-4.663814	0.000000	-10.000000	0.933333	-34.033333	293.166656	1023.000000	1023.000000	2046.000000
25.680000	-0.022083	-13.050943	-4.264524	-0.551867	-3.612523	-4.622029	0.000000	-10.000000	0.933333	-33.483334	281.666656	1023.000000	1023.000000	2046.000000
25.700001	-0.022246	-13.147591	-4.322037	-0.766759	-3.553398	-4.505397	0.000000	-10.000000	0.908333	-33.633335	270.333344	1023.000000	1023.000000	2046.000000
25.719999	-0.022560	-13.332970	-4.291708	-0.918086	-3.558244	-4.564931	0.000000	-10.000000	0.883333	-33.299999	259.166656	1023.000000	1023.000000	2046.000000
25.740000	-0.022740	-13.439301	-4.324890	-1.008829	-3.594501	-4.511081	0.000000	-10.000000	0.841667	-32.816666	248.166672	1023.000000	1023.000000	2046.000000
25.760000	-0.023156	-13.685216	-4.343987	-1.134942	-3.582929	-4.623358	0.000000	-10.000000	0.808333	-32.033333	237.333328	1023.000000	1023.000000	2046.000000
25.780001	-0.023660	-13.983205	-4.432842	-1.218824	-3.663281	-4.668257	0.000000	-10.000000	0.783333	-31.400000	226.666672	1023.000000	1023.000000	2046.000000
25.799999	-0.024156	-14.276240	-4.433161	-1.338088	-3.760291	-4.744700	0.000000	-10.000000	0.758333	-30.683332	216.000000	1023.000000	1023.000000	2046.000000
25.820000	-0.024916	-14.725097	-4.529590	-1.371047	-3.888046	-4.936414	0.000000	-10.000000	0.725000	-30.116667	205.666672	1023.000000	1023.000000	2046.000000
25.840000	-0.025415	-15.020069	-4.545058	-1.485751	-4.011205	-4.978055	0.000000	-10.000000	0.683333	-29.400000	195.500000	1023.000000	1023.000000	2046.000000
25.860001	-0.026068	-15.406432	-4.506180	-1.533451	-4.224856	-5.141945	0.000000	-10.000000	0.650000	-28.733334	185.833328	1023.000000	1023.000000	2046.000000
25.879999	-0.026544	-15.687228	-4.526646	-1.582656	-4.385605	-5.192321	0.000000	-10.000000	0.625000	-28.083334	176.333328	1023.000000	1023.000000	2046.000000
25.900000	-0.027031	-15.975295	-4.601982	-1.589367	-4.410676	-5.373270	0.000000	-10.000000	0.591667	-27.450001	167.166672	1023.000000	1023.000000	2046.000000
25.920000	-0.027181	-16.064104	-4.621673	-1.524240	-4.481564	-5.436629	0.000000	-10.000000	0.558333	-26.716667	155.000000	1023.000000	1023.000000	2046.000000
25.940001	-0.027424	-16.207510	-4.560265	-1.555604	-4.598045	-5.493595	0.000000	-10.000000	0.533333	-26.166668	146.000000	1023.000000	1023.000000	2046.000000
25.959999	-0.027516	-16.261875	-4.554746	-1.494079	-4.696875	-5.516175	0.000000	-10.000000	0.516667	-25.633333	137.166672	1023.000000	1023.000000	2046.000000
25.980000	-0.027633	-16.331314	-4.555436	-1.537407	-4.763193	-5.475280	0.000000	-10.000000	0.508333	-25.200001	131.500000	1023.000000	1023.000000	2046.000000
26.000000	-0.027728	-16.387011	-4.475224	-1.455371	-4.861868	-5.594546	0.000000	-10.000000	0.491667	-24.400000	123.166664	1023.000000	1023.000000	2046.000000
26.020000	-0.027881	-16.477964	-4.492258	-1.424793	-4.936760	-5.624154	0.000000	-10.000000	0.458333	-23.683334	115.000000	1023.000000	1023.000000	2046.000000
26.040001	-0.028005	-16.551018	-4.482053	-1.448542	-4.951391	-5.669032	0.000000	-10.000000	0.425000	-22.816668	107.000000	1023.000000	1023.000000	2046.000000
26.059999	-0.027947	-16.516739	-4.456320	-1.444484	-5.017069	-5.598866	0.000000	-10.000000	0.391667	-22.133333	99.333336	1023.000000	1023.000000	2046.000000
26.080000	-0.028325	-16.740210	-4.431075	-1.452537	-5.122998	-5.733600	0.000000	-10.000000	0.383333	-21.333334	92.000000	1023.000000	1023.000000	2046.000000
26.100000	-0.028169	-16.648037	-4.413235	-1.326256	-5.117256	-5.791290	0.000000	-10.000000	0.366667	-20.600000	85.000000	1023.000000	1023.000000	2046.000000
26.120001	-0.028317	-16.735226	-4.305562	-1.455418	-5.254950	-5.719294	0.000000	-10.000000	0.358333	-19.900000	78.166664	1023.000000	1023.000000	2046.000000
26.139999	-0.027762	-16.407064	-4.129205	-1.292878	-5.206919	-5.778061	0.000000	-10.000000	0.350000	-19.366667	71.333336	1023.000000	1023.000000	2046.000000
26.160000	-0.027487	-16.244858	-3.982670	-1.263366	-5.277190	-5.721632	0.000000	-10.000000	0.316667	-18.783333	64.833336	1023.000000	1023.000000	2046.000000
26.180000	-0.026869	-15.879812	-3.803493	-1.047093	-5.237516	-5.791710	0.000000	-10.000000	0.283333	-18.000000	58.500000	1023.000000	1023.000000	2046.000000
26.200001	-0.026461	-15.638385	-3.816868	-0.943857	-5.202669	-5.674991	0.000000	-10.000000	0.241667	-17.316668	52.500000	1023.000000	1023.000000	2046.000000
26.219999	-0.026445	-15.629074	-3.813415	-0.856657	-5.214371	-5.744631	0.000000	-10.000000	0.233333	-16.583334	46.833332	1023.000000	1023.000000	2046.000000
26.240000	-0.026319	-15.554540	-3.782137	-0.673540	-5.266123	-5.832739	0.000000	-10.000000	0.225000	-16.166668	41.333332	1023.000000	1023.000000	2046.000000
26.260000	-0.026834	-15.859031	-3.923442	-0.808426	-5.421359	-5.705804	0.000000	-10.000000	0.216667	-15.633333	36.000000	1023.000000	1023.000000	2046.000000
26.280001	-0.026882	-15.887050	-3.967619	-0.561386	-5.443180	-5.914865	0.000000	-10.000000	0.208333	-15.283334	30.666666	1023.000000	1023.000000	2046.000000
26.299999	-0.026908	-15.902467	-4.120838	-0.544953	-5.467921	-5.768754	0.000000	-10.000000	0.200000	-14.916667	25.500000	1023.000000	1023.000000	2046.000000
26.320000	-0.027251	-16.105293	-4.155450	-0.477011	-5.589298	-5.883534	0.000000	-10.000000	0.191667	-14.516666	20.500000	1023.000000	1023.000000	2046.000000
26.340000	-0.028500	-16.843321	-4.466254	-0.675053	-5.772303	-5.929711	0.000000	-10.000000	0.183333	-13.900000	15.666667	1023.000000	1023.000000	2046.000000
26.360001	-0.031302	-18.499594	-4.974923	-1.032161	-6.092671	-6.399840	0.000000	-10.000000	0.150000	-13.016666	11.166667	1023.000000	1023.000000	2046.000000
26.379999	-0.034223	-20.225836	-5.503255	-1.294006	-6.500969	-6.927607	0.000000	-10.000000	0.116667	-11.733334	7.000000	1023.000000	1023.000000	2046.000000
26.400000	-0.037022	-21.879759	-5.937695	-1.618749	-6.950662	-7.372653	0.000000	-10.000000	0.083333	-10.250000	3.166667	1023.000000	1023.000000	2046.000000
26.420000	-0.038396	-22.691988	-6.162913	-1.692917	-7.100706	-7.735453	0.000000	-10.000000	0.083333	-8.850000	0.000000	1023.000000	1023.000000	2046.000000
26.440001	-0.039862	-23.558416	-6.372120	-1.889645	-7.394071	-7.902581	0.000000	-10.000000	0.083333	-7.983334	-2.833333	1023.000000	1023.000000	2046.000000
26.459999	-0.040354	-23.849304	-6.417063	-1.947266	-7.427902	-8.057073	0.000000	-10.000000	0.083333	-7.666667	-5.166667	1023.000000	1023.000000	2046.000000
26.480000	-0.040920	-24.183697	-6.590082	-1.964641	-7.541559	-8.087415	0.000000	-10.000000	0.066667	-7.650000	-7.833333	1023.000000	1023.000000	2046.000000
26.500000	-0.041229	-24.366510	-6.559143	-1.914801	-7.654982	-8.237586	0.000000	-10.000000	0.058333	-7.466667	-10.333333	1023.000000	1023.000000	2046.000000
26.520000	-0.041211	-24.355459	-6.667174	-1.784672	-7.596773	-8.306841	0.000000	-10.000000	0.050000	-6.833333	-13.000000	1023.000000	1023.000000	2046.000000
26.540001	-0.041500	-24.526243	-6.667883	-1.868601	-7.745685	-8.244076	0.000000	-10.000000	0.041667	-5.316667	-15.333333	1023.000000	1023.000000	2046.000000
26.559999	-0.040962	-24.208794	-6.571558	-1.681045	-7.654660	-8.301531	0.000000	-10.000000	0.025000	-2.983333	-17.000000	1023.000000	1023.000000	2046.000000
26.580000	-0.040980	-24.219032	-6.578508	-1.751182	-7.703212	-8.186130	0.000000	-10.000000	0.008333	-0.216667	-17.833334	1023.000000	1023.000000	2046.000000
26.600000	-0.040113	-23.706669	-6.422100	-1.635514	-7.522061	-8.126994	0.000000	-10.000000	-0.008333	2.266667	-18.000000	1023.000000	1023.000000	2046.000000
26.620001	-0.039839	-23.544800	-6.537167	-1.792525	-7.321269	-7.893840	0.000000	-10.000000	-0.008333	4.300000	-18.000000	1023.000000	1023.000000	2046.000000
26.639999	-0.039087	-23.100349	-6.327220	-1.901630	-7.130649	-7.740850	0.000000	-10.000000	-0.016667	5.533333	-18.000000	1023.000000	1023.000000	2046.000000
26.660000	-0.038343	-22.660950	-6.256283	-1.995021	-6.888407	-7.521239	0.000000	-10.000000	-0.033333	6.733334	-18.000000	1023.000000	1023.000000	2046.000000
26.680000	-0.037669	-22.262264	-6.093731	-2.158320	-6.680235	-7.329978	0.000000	-10.000000	-0.050000	8.150001	-18.000000	1023.000000	1023.000000	2046.000000
26.700001	-0.036601	-21.631424	-5.935294	-2.100808	-6.371157	-7.224166	0.000000	-10.000000	-0.075000	10.216667	-18.000000	1023.000000	1023.000000	2046.000000
26.719999	-0.036502	-21.572651	-5.905750	-2.255082	-6.311284	-7.100534	0.000000	-10.000000	-0.108333	12.516666	-18.000000	1023.000000	1023.000000	2046.000000
26.740000	-0.035610	-21.045410	-5.746095	-2.239342	-6.026248	-7.033725	0.000000	-10.000000	-0.175000	14.733334	-11.166667	1023.000000	1023.000000	2046.000000
26.760000	-0.035221	-20.815783	-5.796864	-2.306475	-5.851248	-6.861194	0.000000	-10.000000	-0.258333	17.766666	4.833333	1023.000000	1023.000000	2046.000000
26.780001	-0.034617	-20.458817	-5.572201	-2.328030	-5.773879	-6.784707	0.000000	-10.000000	-0.316667	20.066668	20.833334	1023.000000	1023.000000	2046.000000
26.799999	-0.033837	-19.997705	-5.435263	-2.235702	-5.582725	-6.744016	0.000000	-10.000000	-0.358333	21.833334	32.333332	1023.000000	1023.000000	2046.000000
26.820000	-0.033407	-19.743481	-5.349759	-2.312395	-5.507518	-6.573808	0.000000	-10.000000	-0.383333	22.750000	37.000000	1023.000000	1023.000000	2046.000000
26.840000	-0.032351	-19.119713	-5.155663	-2.154142	-5.276351	-6.533557	0.000000	-10.000000	-0.425000	24.200001	44.333332	1023.000000	1023.000000	2046.000000
26.860001	-0.031972	-18.895164	-5.165376	-2.181344	-5.179144	-6.369299	0.000000	-10.000000	-0.466667	25.583334	52.166668	1023.000000	1023.000000	2046.000000
26.879999	-0.030610	-18.090738	-4.913079	-2.010509	-4.913277	-6.253874	0.000000	-10.000000	-0.500000	26.783335	60.500000	1023.000000	1023.000000	2046.000000
26.900000	-0.029721	-17.565273	-4.837581	-1.984532	-4.737110	-6.006050	0.000000	-10.000000	-0.508333	27.583334	69.166664	1023.000000	1023.000000	2046.000000
26.920000	-0.028496	-16.841202	-4.659039	-1.863669	-4.500275	-5.818219	0.000000	-10.000000	-0.525000	28.233334	78.166664	1023.000000	1023.000000	2046.000000
26.940001	-0.027133	-16.035332	-4.424881	-1.732381	-4.297600	-5.580471	0.000000	-10.000000	-0.550000	28.700001	87.500000	1023.000000	1023.000000	2046.000000
26.959999	-0.026227	-15.500193	-4.309027	-1.666723	-4.131178	-5.393264	0.000000	-10.000000	-0.591667	29.100000	97.000000	1023.000000	1023.000000	2046.000000
26.980000	-0.024751	-14.627739	-4.085742	-1.475263	-3.812045	-5.254689	0.000000	-10.000000	-0.616667	29.816668	106.666664	1023.000000	1023.000000	2046.000000
27.000000	-0.023844	-14.091522	-4.000070	-1.506677	-3.672296	-4.912479	0.000000	-10.000000	-0.633333	30.450001	116.500000	1023.000000	1023.000000	2046.000000
27.020000	-0.022261	-13.156106	-3.709101	-1.256380	-3.401972	-4.788652	0.000000	-10.000000	-0.633333	31.116667	126.666664	1023.000000	1023.000000	2046.000000
27.040001	-0.021260	-12.564414	-3.615734	-1.308189	-3.244279	-4.396212	0.000000	-10.000000	-0.641667	31.466667	137.000000	1023.000000	1023.000000	2046.000000
27.059999	-0.019757	-11.676354	-3.390894	-1.021529	-2.902574	-4.361357	0.000000	-10.000000	-0.641667	31.666668	147.500000	1023.000000	1023.000000	2046.000000
27.080000	-0.018599	-10.991804	-3.183834	-1.031148	-2.763272	-4.013550	0.000000	-10.000000	-0.650000	31.533333	158.000000	1023.000000	1023.000000	2046.000000
27.100000	-0.016798	-9.927828	-2.839101	-0.747030	-2.440737	-3.900960	0.000000	-10.000000	-0.650000	31.466667	168.500000	1023.000000	1023.000000	2046.000000
27.120001	-0.015437	-9.123185	-2.608300	-0.680773	-2.279807	-3.554305	0.000000	-10.000000	-0.650000	31.299999	179.000000	1023.000000	1023.000000	2046.000000
27.139999	-0.013811	-8.162496	-2.346921	-0.441159	-1.988195	-3.386220	0.000000	-10.000000	-0.666667	31.533333	189.500000	1023.000000	1023.000000	2046.000000
27.160000	-0.012845	-7.591443	-2.223484	-0.346012	-1.855103	-3.166844	0.000000	-10.000000	-0.675000	31.833334	200.000000	1023.000000	1023.000000	2046.000000
27.180000	-0.011802	-6.974979	-2.077682	-0.153839	-1.638713	-3.104745	0.000000	-10.000000	-0.683333	32.166668	210.666672	1023.000000	1023.000000	2046.000000
27.200001	-0.010926	-6.457016	-1.966686	-0.119124	-1.544172	-2.827034	0.000000	-10.000000	-0.683333	32.033333	221.333328	1023.000000	1023.000000	2046.000000
27.219999	-0.009941	-5.875327	-1.836585	0.106181	-1.407994	-2.736930	0.000000	-10.000000	-0.691667	31.833334	232.000000	1023.000000	1023.000000	2046.000000
27.240000	-0.009078	-5.365109	-1.852037	0.233610	-1.271021	-2.475661	0.000000	-10.000000	-0.675000	31.683334	242.500000	1023.000000	1023.000000	2046.000000
27.260000	-0.008233	-4.865962	-1.779784	0.517175	-1.088969	-2.514383	0.000000	-10.000000	-0.625000	31.333334	253.000000	1023.000000	1023.000000	2046.000000
27.280001	-0.009040	-5.342439	-2.006436	0.245776	-1.254023	-2.327756	0.000000	-10.000000	-0.575000	30.866667	263.666656	1023.000000	1023.000000	2046.000000
27.299999	-0.010938	-6.464110	-2.346189	0.149568	-1.461750	-2.805739	0.000000	-10.000000	-0.541667	30.183334	274.166656	1023.000000	1023.000000	2046.000000
27.320000	-0.013330	-7.877971	-2.759409	-0.241102	-1.826251	-3.051209	0.000000	-10.000000	-0.541667	29.833334	284.500000	1023.000000	1023.000000	2046.000000
27.340000	-0.014712	-8.695071	-2.989091	-0.242929	-2.000132	-3.462919	0.000000	-10.000000	-0.558333	29.516666	294.500000	1023.000000	1023.000000	2046.000000
27.360001	-0.015559	-9.195391	-3.181379	-0.473880	-2.116386	-3.423746	0.000000	-10.000000	-0.566667	29.666668	304.333344	1023.000000	1023.000000	2046.000000
27.379999	-0.015835	-9.358501	-3.312078	-0.383796	-2.052092	-3.610535	0.000000	-10.000000	-0.575000	29.700001	314.000000	1023.000000	1023.000000	2046.000000
27.400000	-0.015803	-9.339540	-3.284842	-0.457244	-2.115031	-3.482422	0.000000	-10.000000	-0.575000	29.900002	323.833344	1023.000000	1023.000000	2046.000000
27.420000	-0.015480	-9.148873	-3.291662	-0.225025	-2.016177	-3.616010	0.000000	-10.000000	-0.575000	29.900002	333.666656	1023.000000	1023.000000	2046.000000
27.440001	-0.014727	-8.703693	-3.135954	-0.265581	-2.001364	-3.300794	0.000000	-10.000000	-0.583333	30.116667	343.666656	1023.000000	1023.000000	2046.000000
27.459999	-0.014036	-8.295272	-3.035304	0.065521	-1.963323	-3.362166	0.000000	-10.000000	-0.575000	30.250000	353.666656	1023.000000	1023.000000	2046.000000
27.480000	-0.013010	-7.688994	-2.885059	0.168957	-1.854543	-3.118349	0.000000	-10.000000	-0.575000	30.250000	364.000000	1023.000000	1023.000000	2046.000000
27.500000	-0.012125	-7.166124	-2.792720	0.451048	-1.695066	-3.129386	0.000000	-10.000000	-0.550000	30.216667	374.333344	1023.000000	1023.000000	2046.000000
27.520000	-0.010912	-6.448753	-2.514714	0.527811	-1.630151	-2.831698	0.000000	-10.000000	-0.558333	30.133333	384.500000	1023.000000	1023.000000	2046.000000
27.540001	-0.009724	-5.747103	-2.415620	0.838830	-1.377294	-2.793019	0.000000	-10.000000	-0.575000	30.133333	394.500000	1023.000000	1023.000000	2046.000000
27.559999	-0.008519	-5.034525	-2.214190	0.707157	-1.171701	-2.355791	0.000000	-10.000000	-0.575000	29.983334	404.500000	1023.000000	1023.000000	2046.000000
27.580000	-0.007386	-4.365136	-2.109502	0.825306	-0.884192	-2.196748	0.000000	-10.000000	-0.550000	29.600000	414.500000	1023.000000	1023.000000	2046.000000
27.600000	-0.006185	-3.655073	-1.882430	0.588769	-0.611245	-1.750167	0.000000	-10.000000	-0.533333	29.033335	424.500000	1023.000000	1023.000000	2046.000000
27.620001	-0.004945	-2.922471	-1.764200	0.666466	-0.246180	-1.578557	0.000000	-10.000000	-0.516667	28.666668	434.166656	1023.000000	1023.000000	2046.000000
27.639999	-0.003515	-2.077342	-1.530901	0.568175	0.054539	-1.169155	0.000000	-10.000000	-0.508333	28.150000	443.833344	1023.000000	1023.000000	2046.000000
27.660000	-0.002588	-1.529732	-1.440058	0.631726	0.334453	-1.055853	0.000000	-10.000000	-0.491667	27.933334	453.166656	1023.000000	1023.000000	2046.000000
27.680000	-0.001483	-0.876493	-1.206388	0.583841	0.544363	-0.798309	0.000000	-10.000000	-0.500000	27.700001	462.666656	1023.000000	1023.000000	2046.000000
27.700001	-0.000869	-0.513492	-1.124976	0.678910	0.656586	-0.724012	0.000000	-10.000000	-0.508333	27.950001	471.833344	1023.000000	1023.000000	2046.000000
27.719999	0.000227	0.134306	-0.960533	0.748394	0.891227	-0.544782	0.000000	-10.000000	-0.516667	28.083334	481.166656	1023.000000	1023.000000	2046.000000
27.740000	0.000804	0.475399	-0.803130	0.808907	0.932518	-0.462897	0.000000	-10.000000	-0.516667	28.316668	490.500000	1023.000000	1023.000000	2046.000000
27.760000	0.001770	1.046331	-0.653775	0.879944	1.146516	-0.326355	0.000000	-10.000000	-0.525000	28.450001	500.000000	1023.000000	1023.000000	2046.000000
27.780001	0.002429	1.435736	-0.490872	0.911859	1.197035	-0.182286	0.000000	-10.000000	-0.508333	28.466667	509.333344	1023.000000	1023.000000	2046.000000
27.799999	0.003325	1.965072	-0.369439	1.068742	1.378009	-0.112240	0.000000	-10.000000	-0.500000	28.266666	518.833313	1023.000000	1023.000000	2046.000000
27.820000	0.004233	2.501489	-0.190197	1.095442	1.491278	0.104965	0.000000	-10.000000	-0.466667	27.650000	528.166687	1023.000000	1023.000000	2046.000000
27.840000	0.005447	3.218916	0.013394	1.303343	1.666491	0.235688	0.000000	-10.000000	-0.458333	27.250000	537.666687	1023.000000	1023.000000	2046.000000
27.860001	0.006406	3.785753	0.188893	1.347027	1.741424	0.508409	0.000000	-10.000000	-0.450000	27.116667	546.833313	1023.000000	1023.000000	2046.000000
27.879999	0.007693	4.546651	0.338177	1.573251	2.013330	0.621893	0.000000	-10.000000	-0.441667	27.216667	556.000000	1023.000000	1023.000000	2046.000000
27.900000	0.008700	5.141855	0.505389	1.614846	2.129499	0.892121	0.000000	-10.000000	-0.425000	26.916668	565.000000	1023.000000	1023.000000	2046.000000
27.920000	0.009898	5.849782	0.648546	1.883579	2.360944	0.956714	0.000000	-10.000000	-0.408333	26.533335	574.000000	1023.000000	1023.000000	2046.000000
27.940001	0.011022	6.513723	0.892583	1.886862	2.490624	1.243653	0.000000	-10.000000	-0.400000	26.316668	583.000000	1023.000000	1023.000000	2046.000000
27.959999	0.012591	7.441128	1.119821	2.205302	2.771985	1.344020	0.000000	-10.000000	-0.416667	26.133333	591.833313	1023.000000	1023.000000	2046.000000
27.980000	0.014297	8.449711	1.485194	2.319762	2.990811	1.653943	0.000000	-10.000000	-0.425000	26.066668	600.500000	1023.000000	1023.000000	2046.000000
28.000000	0.016087	9.507343	1.797132	2.723726	3.218397	1.768088	0.000000	-10.000000	-0.441667	25.666666	609.166687	1023.000000	1023.000000	2046.000000
28.020000	0.017653	10.433111	2.083616	2.833380	3.392450	2.123665	0.000000	-10.000000	-0.441667	25.783333	617.833313	1023.000000	1023.000000	2046.000000
28.040001	0.019079	11.275879	2.250384	3.191377	3.656729	2.177390	0.000000	-10.000000	-0.433333	25.850000	626.500000	1023.000000	1023.000000	2046.000000
28.059999	0.020021	11.832480	2.450887	3.237731	3.704021	2.439841	0.000000	-10.000000	-0.408333	26.016666	635.166687	1023.000000	1023.000000	2046.000000
28.080000	0.021094	12.466404	2.513217	3.478385	3.930972	2.543830	0.000000	-10.000000	-0.383333	25.400000	643.833313	1023.000000	1023.000000	2046.000000
28.100000	0.021816	12.893039	2.628902	3.576355	3.930898	2.756884	0.000000	-10.000000	-0.350000	24.416666	652.500000	1023.000000	1023.000000	2046.000000
28.120001	0.022455	13.271106	2.603595	3.840684	4.108015	2.718812	0.000000	-10.000000	-0.300000	22.950001	660.833313	1023.000000	1023.000000	2046.000000
28.139999	0.021797	12.882040	2.488584	3.715953	3.930948	2.746555	0.000000	-10.000000	-0.241667	21.616667	668.666687	1023.000000	1023.000000	2046.000000
28.160000	0.020056	11.852928	2.191295	3.521844	3.729352	2.410437	0.000000	-10.000000	-0.208333	20.450001	676.000000	1023.000000	1023.000000	2046.000000
28.180000	0.017245	10.191859	1.784251	3.129133	3.321687	1.956788	0.000000	-10.000000	-0.183333	19.200001	683.000000	1023.000000	1023.000000	2046.000000
28.200001	0.015013	8.872757	1.386971	3.001700	3.042568	1.441518	0.000000	-10.000000	-0.150000	18.033333	689.833313	1023.000000	1023.000000	2046.000000
28.219999	0.013383	7.909238	1.147052	2.798941	2.738614	1.224630	0.000000	-10.000000	-0.108333	16.483334	696.000000	1023.000000	1023.000000	2046.000000
28.240000	0.012382	7.317635	0.973726	2.781685	2.596216	0.966007	0.000000	-10.000000	-0.083333	15.100000	701.666687	1023.000000	1023.000000	2046.000000
28.260000	0.011953	7.064155	0.926889	2.584604	2.495059	1.057603	0.000000	-10.000000	-0.050000	13.216667	706.833313	1023.000000	1023.000000	2046.000000
28.280001	0.011373	6.721364	0.779561	2.780274	2.409727	0.751801	0.000000	-10.000000	-0.025000	11.000000	711.666687	1023.000000	1023.000000	2046.000000
28.299999	0.011325	6.692801	0.842355	2.704032	2.295383	0.851032	0.000000	-10.000000	0.016667	8.000000	715.833313	1023.000000	1023.000000	2046.000000
28.320000	0.011133	6.579356	0.799391	2.891785	2.233009	0.655170	0.000000	-10.000000	0.041667	3.800000	719.000000	1023.000000	1023.000000	2046.000000
28.340000	0.011123	6.573518	0.844702	2.852869	2.145329	0.730617	0.000000	-10.000000	0.075000	-0.466667	721.000000	1023.000000	1023.000000	2046.000000
28.360001	0.010791	6.377347	0.739648	3.042814	2.087570	0.507316	0.000000	-10.000000	0.083333	-4.616667	721.833313	1023.000000	1023.000000	2046.000000
28.379999	0.010988	6.494062	0.831806	2.966698	2.033398	0.662160	0.000000	-10.000000	0.108333	-8.016666	722.000000	1023.000000	1023.000000	2046.000000
28.400000	0.010688	6.316623	0.726694	3.087492	1.988699	0.513738	0.000000	-10.000000	0.141667	-11.150001	722.000000	1023.000000	1023.000000	2046.000000
28.420000	0.010840	6.406655	0.759731	3.023186	2.016631	0.607106	0.000000	-10.000000	0.208333	-13.733334	722.000000	1023.000000	1023.000000	2046.000000
28.440001	0.010518	6.215858	0.555389	2.874240	2.150245	0.635985	0.000000	-10.000000	0.258333	-15.900001	722.000000	1023.000000	1023.000000	2046.000000
28.459999	0.010426	6.161962	0.603229	2.558700	2.177135	0.822899	0.000000	-10.000000	0.333333	-18.766666	711.333313	1023.000000	1023.000000	2046.000000
28.480000	0.010163	6.006157	0.455927	2.409329	2.315077	0.825824	0.000000	-10.000000	0.383333	-20.900000	700.666687	1023.000000	1023.000000	2046.000000
28.500000	0.010173	6.012462	0.457940	2.108546	2.407003	1.038974	0.000000	-10.000000	0.433333	-22.750000	687.666687	1023.000000	1023.000000	2046.000000
28.520000	0.009802	5.793133	0.318525	2.053524	2.494186	0.926898	0.000000	-10.000000	0.466667	-23.650000	682.666687	1023.000000	1023.000000	2046.000000
28.540001	0.009413	5.563084	0.282430	1.781058	2.474996	1.024600	0.000000	-10.000000	0.508333	-24.716667	675.000000	1023.000000	1023.000000	2046.000000
28.559999	0.008801	5.201587	0.139939	1.691811	2.444791	0.925047	0.000000	-10.000000	0.541667	-25.450001	666.666687	1023.000000	1023.000000	2046.000000
28.580000	0.008310	4.911060	0.019205	1.578244	2.438302	0.875309	0.000000	-10.000000	0.550000	-26.016666	658.166687	1023.000000	1023.000000	2046.000000
28.600000	0.007542	4.457352	-0.034129	1.486184	2.281718	0.723579	0.000000	-10.000000	0.566667	-26.766666	649.333313	1023.000000	1023.000000	2046.000000
28.620001	0.006806	4.022602	-0.157932	1.271784	2.228900	0.679850	0.000000	-10.000000	0.616667	-27.566668	640.500000	1023.000000	1023.000000	2046.000000
28.639999	0.006136	3.626333	-0.201032	1.226199	2.063139	0.538027	0.000000	-10.000000	0.666667	-28.316668	631.166687	1023.000000	1023.000000	2046.000000
28.660000	0.005358	3.166834	-0.317706	1.067967	1.990636	0.425936	0.000000	-10.000000	0.700000	-29.133333	621.833313	1023.000000	1023.000000	2046.000000
28.680000	0.004826	2.851995	-0.349568	1.041081	1.824143	0.336340	0.000000	-10.000000	0.733333	-30.049999	612.166687	1023.000000	1023.000000	2046.000000
28.700001	0.004190	2.476119	-0.502980	1.026044	1.768014	0.185040	0.000000	-10.000000	0.783333	-30.966667	602.166687	1023.000000	1023.000000	2046.000000
28.719999	0.003929	2.321937	-0.473807	0.925654	1.627786	0.242305	0.000000	-10.000000	0.841667	-31.900000	591.666687	1023.000000	1023.000000	2046.000000
28.740000	0.003209	1.896430	-0.645083	0.983836	1.543660	0.014018	0.000000	-10.000000	0.858333	-32.666668	580.833313	1023.000000	1023.000000	2046.000000
28.760000	0.002995	1.769808	-0.593236	0.890449	1.416550	0.056045	0.000000	-10.000000	0.875000	-33.483334	570.000000	1023.000000	1023.000000	2046.000000
28.780001	0.002307	1.363627	-0.754805	0.947464	1.344073	-0.173104	0.000000	-10.000000	0.900000	-34.000000	559.000000	1023.000000	1023.000000	2046.000000
28.799999	0.002359	1.393966	-0.633424	0.880854	1.280757	-0.134220	0.000000	-10.000000	0.941667	-34.500000	547.666687	1023.000000	1023.000000	2046.000000
28.820000	0.002179	1.287906	-0.604372	0.953933	1.217422	-0.279077	0.000000	-10.000000	0.958333	-34.766666	536.166687	1023.000000	1023.000000	2046.000000
28.840000	0.002666	1.575858	-0.426355	1.015645	1.196933	-0.210365	0.000000	-10.000000	0.966667	-34.883335	524.500000	1023.000000	1023.000000	2046.000000
28.860001	0.002573	1.520801	-0.448739	1.166780	1.117213	-0.314453	0.000000	-10.000000	0.975000	-34.850002	512.833313	1023.000000	1023.000000	2046.000000
28.879999	0.002829	1.671738	-0.364011	1.237291	1.130264	-0.331807	0.000000	-10.000000	0.991667	-34.950001	501.333344	1023.000000	1023.000000	2046.000000
28.900000	0.002404	1.420938	-0.473826	1.342218	1.004088	-0.451541	0.000000	-10.000000	1.000000	-35.183334	489.666656	1023.000000	1023.000000	2046.000000
28.920000	0.002122	1.254084	-0.470085	1.372732	0.866776	-0.515339	0.000000	-10.000000	0.991667	-35.400002	478.000000	1023.000000	1023.000000	2046.000000
28.940001	0.001679	0.992223	-0.590741	1.424597	0.670295	-0.511929	0.000000	-10.000000	0.991667	-35.700001	466.000000	1023.000000	1023.000000	2046.000000
28.959999	0.001256	0.742384	-0.754860	1.554615	0.610913	-0.668285	0.000000	-10.000000	1.016667	-36.050003	454.000000	1023.000000	1023.000000	2046.000000
28.980000	0.000062	0.036412	-1.001860	1.532765	0.294474	-0.788966	0.000000	-10.000000	1.058333	-36.483334	442.000000	1023.000000	1023.000000	2046.000000
29.000000	-0.002214	-1.308669	-1.383803	1.245207	-0.017479	-1.152594	0.000000	-10.000000	1.083333	-36.633335	430.000000	1023.000000	1023.000000	2046.000000
29.020000	-0.005268	-3.113611	-1.771816	0.838157	-0.575181	-1.604772	0.000000	-10.000000	1.083333	-36.783333	417.833344	1023.000000	1023.000000	2046.000000
29.040001	-0.008725	-5.156654	-2.338202	0.541109	-1.009806	-2.349756	0.000000	-10.000000	1.075000	-36.566666	405.500000	1023.000000	1023.000000	2046.000000
29.059999	-0.011829	-6.991142	-2.793657	0.226185	-1.565866	-2.857805	0.000000	-10.000000	1.058333	-36.100002	393.166656	1023.000000	1023.000000	2046.000000
29.080000	-0.014007	-8.277859	-3.176702	0.077834	-1.814260	-3.364732	0.000000	-10.000000	1.033333	-35.200001	381.000000	1023.000000	1023.000000	2046.000000
29.100000	-0.016058	-9.490209	-3.484090	-0.143662	-2.217199	-3.645257	0.000000	-10.000000	1.000000	-35.000000	369.333344	1023.000000	1023.000000	2046.000000
29.120001	-0.017401	-10.283761	-3.690945	-0.214966	-2.368135	-4.009716	0.000000	-10.000000	0.975000	-34.883335	357.666656	1023.000000	1023.000000	2046.000000
29.139999	-0.018822	-11.124043	-3.849087	-0.346683	-2.756745	-4.171528	0.000000	-10.000000	0.975000	-35.049999	346.000000	1023.000000	1023.000000	2046.000000
29.160000	-0.019704	-11.644961	-3.994317	-0.321532	-2.855146	-4.473966	0.000000	-10.000000	0.966667	-34.799999	334.333344	1023.000000	1023.000000	2046.000000
29.180000	-0.020672	-12.217297	-4.095742	-0.362143	-3.178563	-4.580848	0.000000	-10.000000	0.966667	-34.700001	322.666656	1023.000000	1023.000000	2046.000000
29.200001	-0.021273	-12.572189	-4.178586	-0.257614	-3.254950	-4.881040	0.000000	-10.000000	0.941667	-34.316666	311.333344	1023.000000	1023.000000	2046.000000
29.219999	-0.021811	-12.890069	-4.223782	-0.306850	-3.536161	-4.823276	0.000000	-10.000000	0.891667	-33.616669	299.833344	1023.000000	1023.000000	2046.000000
29.240000	-0.022203	-13.121725	-4.353254	-0.229312	-3.479286	-5.059873	0.000000	-10.000000	0.841667	-32.600002	288.666656	1023.000000	1023.000000	2046.000000
29.260000	-0.022697	-13.413630	-4.400788	-0.275889	-3.705043	-5.031909	0.000000	-10.000000	0.800000	-31.916668	277.666656	1023.000000	1023.000000	2046.000000
29.280001	-0.022936	-13.555079	-4.415107	-0.441497	-3.649692	-5.048782	0.000000	-10.000000	0.800000	-31.283333	267.000000	1023.000000	1023.000000	2046.000000
29.299999	-0.023221	-13.723870	-4.503924	-0.642388	-3.652433	-4.925125	0.000000	-10.000000	0.808333	-31.333334	256.666656	1023.000000	1023.000000	2046.000000
29.320000	-0.023337	-13.792414	-4.445383	-0.825081	-3.604036	-4.917913	0.000000	-10.000000	0.800000	-31.183334	246.166672	1023.000000	1023.000000	2046.000000
29.340000	-0.023502	-13.889964	-4.453332	-0.960972	-3.654583	-4.821076	0.000000	-10.000000	0.783333	-31.100000	235.833328	1023.000000	1023.000000	2046.000000
29.360001	-0.023603	-13.949327	-4.433320	-1.022852	-3.606884	-4.886271	0.000000	-10.000000	0.741667	-30.566668	225.500000	1023.000000	1023.000000	2046.000000
29.379999	-0.024014	-14.192522	-4.483049	-1.093755	-3.658137	-4.957581	0.000000	-10.000000	0.700000	-29.783333	215.500000	1023.000000	1023.000000	2046.000000
29.400000	-0.024556	-14.512803	-4.538674	-1.231268	-3.729360	-5.013501	0.000000	-10.000000	0.666667	-28.966667	202.333328	1023.000000	1023.000000	2046.000000
29.420000	-0.025002	-14.775970	-4.527617	-1.295764	-3.829143	-5.123446	0.000000	-10.000000	0.633333	-28.183334	189.333328	1023.000000	1023.000000	2046.000000
29.440001	-0.025560	-15.105832	-4.582033	-1.399924	-3.948117	-5.175759	0.000000	-10.000000	0.616667	-27.783333	179.666672	1023.000000	1023.000000	2046.000000
29.459999	-0.026172	-15.467416	-4.649559	-1.448099	-4.020158	-5.349599	0.000000	-10.000000	0.616667	-27.600000	173.500000	1023.000000	1023.000000	2046.000000
29.480000	-0.026781	-15.827561	-4.577362	-1.550612	-4.305684	-5.393903	0.000000	-10.000000	0.625000	-27.583334	167.500000	1023.000000	1023.000000	2046.000000
29.500000	-0.027235	-16.095827	-4.630724	-1.513228	-4.318063	-5.633811	0.000000	-10.000000	0.608333	-27.183334	158.333328	1023.000000	1023.000000	2046.000000
29.520000	-0.027590	-16.305647	-4.621797	-1.598845	-4.498402	-5.586604	0.000000	-10.000000	0.575000	-26.733334	149.166672	1023.000000	1023.000000	2046.000000
29.540001	-0.027731	-16.389238	-4.617568	-1.502822	-4.464987	-5.803863	0.000000	-10.000000	0.550000	-26.000000	140.166672	1023.000000	1023.000000	2046.000000
29.559999	-0.028000	-16.548185	-4.604351	-1.487216	-4.681334	-5.775283	0.000000	-10.000000	0.550000	-25.700001	131.500000	1023.000000	1023.000000	2046.000000
29.580000	-0.028071	-16.589775	-4.605463	-1.428357	-4.628923	-5.927032	0.000000	-10.000000	0.541667	-25.216667	123.000000	1023.000000	1023.000000	2046.000000
29.600000	-0.028144	-16.633106	-4.557560	-1.459499	-4.812786	-5.803260	0.000000	-10.000000	0.533333	-24.900002	114.500000	1023.000000	1023.000000	2046.000000
29.620001	-0.028205	-16.669020	-4.549636	-1.364430	-4.776415	-5.978539	0.000000	-10.000000	0.516667	-24.316668	106.166664	1023.000000	1023.000000	2046.000000
29.639999	-0.028484	-16.833755	-4.572644	-1.397934	-4.936345	-5.926831	0.000000	-10.000000	0.508333	-23.866667	98.000000	1023.000000	1023.000000	2046.000000
29.660000	-0.028468	-16.824707	-4.589992	-1.360887	-4.862308	-6.011519	0.000000	-10.000000	0.466667	-23.233334	90.000000	1023.000000	1023.000000	2046.000000
29.680000	-0.028677	-16.948359	-4.540138	-1.365830	-5.032603	-6.009788	0.000000	-10.000000	0.416667	-22.583334	82.333336	1023.000000	1023.000000	2046.000000
29.700001	-0.028494	-16.839903	-4.427304	-1.392755	-5.070779	-5.949064	0.000000	-10.000000	0.375000	-21.866667	74.833336	1023.000000	1023.000000	2046.000000
29.719999	-0.028270	-16.707441	-4.295168	-1.266822	-5.079081	-6.066370	0.000000	-10.000000	0.350000	-21.166668	67.666664	1023.000000	1023.000000	2046.000000
29.740000	-0.027643	-16.336744	-4.099946	-1.198132	-5.081679	-5.956987	0.000000	-10.000000	0.341667	-20.433334	60.500000	1023.000000	1023.000000	2046.000000
29.760000	-0.027114	-16.024302	-3.964665	-0.988143	-5.038963	-6.032531	0.000000	-10.000000	0.316667	-19.600000	53.666668	1023.000000	1023.000000	2046.000000
29.780001	-0.026744	-15.805881	-3.902627	-0.945301	-5.088255	-5.869697	0.000000	-10.000000	0.291667	-18.700001	47.000000	1023.000000	1023.000000	2046.000000
29.799999	-0.026648	-15.749160	-3.852450	-0.808395	-5.091035	-5.997279	0.000000	-10.000000	0.266667	-18.083334	40.666668	1023.000000	1023.000000	2046.000000
29.820000	-0.026393	-15.598367	-3.878711	-0.732229	-5.129529	-5.857899	0.000000	-10.000000	0.241667	-17.416668	34.666668	1023.000000	1023.000000	2046.000000
29.840000	-0.026705	-15.782514	-3.923329	-0.692396	-5.184602	-5.982187	0.000000	-10.000000	0.225000	-16.916668	29.000000	1023.000000	1023.000000	2046.000000
29.860001	-0.026792	-15.834125	-4.049776	-0.532665	-5.288861	-5.962823	0.000000	-10.000000	0.216667	-16.366667	23.500000	1023.000000	1023.000000	2046.000000
29.879999	-0.026876	-15.883653	-4.089837	-0.471802	-5.315542	-6.006473	0.000000	-10.000000	0.216667	-16.150000	18.000000	1023.000000	1023.000000	2046.000000
29.900000	-0.027353	-16.165859	-4.286085	-0.409749	-5.475843	-5.994182	0.000000	-10.000000	0.216667	-15.750000	12.666667	1023.000000	1023.000000	2046.000000
29.920000	-0.029309	-17.321333	-4.580095	-0.754983	-5.794469	-6.191785	0.000000	-10.000000	0.200000	-14.983334	7.333333	1023.000000	1023.000000	2046.000000
29.940001	-0.032090	-18.965227	-5.044463	-1.057597	-6.218582	-6.644585	0.000000	-10.000000	0.166667	-13.850000	2.666667	1023.000000	1023.000000	2046.000000
29.959999	-0.034984	-20.675594	-5.554914	-1.386700	-6.540464	-7.193518	0.000000	-10.000000	0.133333	-12.500000	-1.833333	1023.000000	1023.000000	2046.000000
29.980000	-0.037292	-22.039503	-5.991253	-1.557324	-6.869040	-7.621886	0.000000	-10.000000	0.108333	-11.200000	-5.666667	1023.000000	1023.000000	2046.000000
30.000000	-0.038916	-22.999069	-6.246131	-1.798863	-7.104490	-7.849586	0.000000	-10.000000	0.100000	-10.083333	-9.500000	1023.000000	1023.000000	2046.000000
30.020000	-0.040054	-23.671738	-6.418343	-1.873161	-7.321698	-8.058537	0.000000	-10.000000	0.091667	-9.500000	-12.833333	1023.000000	1023.000000	2046.000000
30.040001	-0.040884	-24.162220	-6.536356	-2.022603	-7.449971	-8.153290	0.000000	-10.000000	0.091667	-9.283334	-16.000000	1023.000000	1023.000000	2046.000000
30.059999	-0.041370	-24.449482	-6.655894	-1.959746	-7.538193	-8.295650	0.000000	-10.000000	0.083333	-9.250000	-19.000000	1023.000000	1023.000000	2046.000000
30.080000	-0.041699	-24.643982	-6.648279	-1.948451	-7.672427	-8.374825	0.000000	-10.000000	0.083333	-9.033334	-22.000000	1023.000000	1023.000000	2046.000000
30.100000	-0.041689	-24.638432	-6.640498	-1.819325	-7.759841	-8.418768	0.000000	-10.000000	0.066667	-8.400000	-25.000000	1023.000000	1023.000000	2046.000000
30.120001	-0.041876	-24.748734	-6.712773	-1.831160	-7.745641	-8.459161	0.000000	-10.000000	0.058333	-7.116667	-27.833334	1023.000000	1023.000000	2046.000000
30.139999	-0.041648	-24.613710	-6.702327	-1.736862	-7.725228	-8.449293	0.000000	-10.000000	0.050000	-5.366667	-30.333334	1023.000000	1023.000000	2046.000000
30.160000	-0.041594	-24.582312	-6.624982	-1.746232	-7.775572	-8.435527	0.000000	-10.000000	0.050000	-3.216667	-32.000000	1023.000000	1023.000000	2046.000000
30.180000	-0.041202	-24.350143	-6.662148	-1.736124	-7.663481	-8.288391	0.000000	-10.000000	0.050000	-1.433333	-32.833332	1023.000000	1023.000000	2046.000000
30.200001	-0.040864	-24.150581	-6.573974	-1.892043	-7.532436	-8.152129	0.000000	-10.000000	0.050000	-0.316667	-33.000000	1023.000000	1023.000000	2046.000000
30.219999	-0.040343	-23.842642	-6.518675	-1.972364	-7.372550	-7.979053	0.000000	-10.000000	0.041667	0.000000	-33.000000	1023.000000	1023.000000	2046.000000
30.240000	-0.039626	-23.418875	-6.353286	-2.065304	-7.142463	-7.857821	0.000000	-10.000000	0.025000	1.033333	-33.000000	1023.000000	1023.000000	2046.000000
30.260000	-0.039078	-23.094900	-6.280751	-2.164933	-6.971323	-7.677894	0.000000	-10.000000	-0.008333	3.000000	-33.000000	1023.000000	1023.000000	2046.000000
30.280001	-0.038292	-22.630642	-6.169815	-2.144480	-6.686452	-7.629894	0.000000	-10.000000	-0.016667	6.183333	-33.000000	1023.000000	1023.000000	2046.000000
30.299999	-0.037900	-22.399145	-6.029640	-2.323345	-6.606434	-7.439726	0.000000	-10.000000	-0.041667	9.183333	-33.000000	1023.000000	1023.000000	2046.000000
30.320000	-0.037447	-22.131172	-6.060581	-2.260232	-6.344469	-7.465890	0.000000	-10.000000	-0.083333	12.083334	-33.000000	1023.000000	1023.000000	2046.000000
30.340000	-0.037038	-21.889675	-5.938138	-2.356988	-6.254810	-7.339737	0.000000	-10.000000	-0.150000	14.300000	-33.000000	1023.000000	1023.000000	2046.000000
30.360001	-0.036513	-21.579275	-5.858993	-2.288744	-6.116296	-7.315242	0.000000	-10.000000	-0.191667	16.233334	-33.000000	1023.000000	1023.000000	2046.000000
30.379999	-0.035989	-21.269482	-5.665423	-2.258098	-6.051795	-7.294166	0.000000	-10.000000	-0.225000	17.783333	-14.000000	1023.000000	1023.000000	2046.000000
30.400000	-0.035365	-20.900656	-5.639785	-2.335433	-5.868829	-7.056610	0.000000	-10.000000	-0.266667	19.533333	6.833333	1023.000000	1023.000000	2046.000000
30.420000	-0.034625	-20.463482	-5.464372	-2.222353	-5.727559	-7.049196	0.000000	-10.000000	-0.325000	21.216667	29.833334	1023.000000	1023.000000	2046.000000
30.440001	-0.034009	-20.099463	-5.378901	-2.319222	-5.617577	-6.783762	0.000000	-10.000000	-0.375000	22.833334	36.333332	1023.000000	1023.000000	2046.000000
30.459999	-0.032913	-19.451710	-5.241776	-2.095644	-5.344963	-6.769326	0.000000	-10.000000	-0.408333	24.133333	43.500000	1023.000000	1023.000000	2046.000000
30.480000	-0.032154	-19.003256	-5.084360	-2.129444	-5.234126	-6.555327	0.000000	-10.000000	-0.441667	25.183334	51.333332	1023.000000	1023.000000	2046.000000
30.500000	-0.030758	-18.177980	-4.938336	-1.872918	-4.948901	-6.417826	0.000000	-10.000000	-0.466667	26.400000	59.500000	1023.000000	1023.000000	2046.000000
30.520000	-0.029752	-17.583626	-4.773671	-1.900592	-4.781259	-6.128104	0.000000	-10.000000	-0.491667	27.300001	68.333336	1023.000000	1023.000000	2046.000000
30.540001	-0.028388	-16.777500	-4.645528	-1.719204	-4.478492	-5.934277	0.000000	-10.000000	-0.508333	28.066668	77.333336	1023.000000	1023.000000	2046.000000
30.559999	-0.027499	-16.251972	-4.448141	-1.727125	-4.361974	-5.714732	0.000000	-10.000000	-0.525000	28.550001	86.666664	1023.000000	1023.000000	2046.000000
30.580000	-0.026073	-15.408914	-4.296121	-1.512166	-4.052307	-5.548320	0.000000	-10.000000	-0.550000	29.050001	96.000000	1023.000000	1023.000000	2046.000000
30.600000	-0.025140	-14.857734	-4.149477	-1.517941	-3.897089	-5.293228	0.000000	-10.000000	-0.575000	29.683334	105.666664	1023.000000	1023.000000	2046.000000
30.620001	-0.023632	-13.966298	-3.944405	-1.355681	-3.604617	-5.061595	0.000000	-10.000000	-0.591667	29.883335	115.500000	1023.000000	1023.000000	2046.000000
30.639999	-0.022520	-13.309260	-3.709897	-1.322928	-3.486568	-4.789867	0.000000	-10.000000	-0.608333	30.166668	125.500000	1023.000000	1023.000000	2046.000000
30.660000	-0.020615	-12.183412	-3.347984	-1.047870	-3.137460	-4.650097	0.000000	-10.000000	-0.608333	30.500000	135.500000	1023.000000	1023.000000	2046.000000
30.680000	-0.019308	-11.411096	-3.142272	-0.987674	-2.963717	-4.317432	0.000000	-10.000000	-0.625000	30.966667	145.500000	1023.000000	1023.000000	2046.000000
30.700001	-0.017591	-10.396457	-2.802656	-0.657565	-2.670898	-4.265337	0.000000	-10.000000	-0.633333	31.333334	155.833328	1023.000000	1023.000000	2046.000000
30.719999	-0.016734	-9.889801	-2.723073	-0.675225	-2.573522	-3.917981	0.000000	-10.000000	-0.641667	31.450001	166.166672	1023.000000	1023.000000	2046.000000
30.740000	-0.015320	-9.053952	-2.467193	-0.390330	-2.301809	-3.894620	0.000000	-10.000000	-0.641667	31.483334	176.666672	1023.000000	1023.000000	2046.000000
30.760000	-0.014515	-8.578167	-2.441857	-0.369838	-2.155122	-3.611351	0.000000	-10.000000	-0.633333	31.683334	187.000000	1023.000000	1023.000000	2046.000000
30.780001	-0.013369	-7.901341	-2.252363	-0.195128	-1.966815	-3.487035	0.000000	-10.000000	-0.633333	31.583334	197.666672	1023.000000	1023.000000	2046.000000
30.799999	-0.012654	-7.478672	-2.279352	-0.047796	-1.893739	-3.257784	0.000000	-10.000000	-0.600000	31.516668	208.166672	1023.000000	1023.000000	2046.000000
30.820000	-0.011371	-6.720457	-2.116470	0.222591	-1.683367	-3.143211	0.000000	-10.000000	-0.566667	30.800001	218.833328	1023.000000	1023.000000	2046.000000
30.840000	-0.011653	-6.887151	-2.369536	0.198025	-1.672108	-3.043532	0.000000	-10.000000	-0.541667	30.483334	229.166672	1023.000000	1023.000000	2046.000000
30.860001	-0.013064	-7.721029	-2.617876	0.029563	-1.859589	-3.273128	0.000000	-10.000000	-0.541667	30.216667	239.500000	1023.000000	1023.000000	2046.000000
30.879999	-0.015496	-9.158354	-3.046807	-0.286162	-2.230564	-3.594821	0.000000	-10.000000	-0.550000	30.383333	249.500000	1023.000000	1023.000000	2046.000000
30.900000	-0.017287	-10.216521	-3.294299	-0.457469	-2.487388	-3.977366	0.000000	-10.000000	-0.550000	30.416668	259.500000	1023.000000	1023.000000	2046.000000
30.920000	-0.018448	-10.902670	-3.575188	-0.560416	-2.584492	-4.182575	0.000000	-10.000000	-0.566667	30.516666	269.500000	1023.000000	1023.000000	2046.000000
30.940001	-0.019024	-11.242897	-3.694632	-0.624080	-2.671530	-4.252655	0.000000	-10.000000	-0.583333	30.750000	279.833344	1023.000000	1023.000000	2046.000000
30.959999	-0.018769	-11.092429	-3.750395	-0.579285	-2.514567	-4.248182	0.000000	-10.000000	-0.600000	31.083334	290.166656	1023.000000	1023.000000	2046.000000
30.980000	-0.018805	-11.113797	-3.764835	-0.617666	-2.560921	-4.170375	0.000000	-10.000000	-0.600000	31.283333	300.666656	1023.000000	1023.000000	2046.000000
31.000000	-0.017924	-10.592892	-3.628652	-0.388172	-2.391819	-4.184248	0.000000	-10.000000	-0.608333	31.400000	311.000000	1023.000000	1023.000000	2046.000000
31.020000	-0.017453	-10.314959	-3.602406	-0.384455	-2.409509	-3.918588	0.000000	-10.000000	-0.616667	31.433334	321.333344	1023.000000	1023.000000	2046.000000
31.040001	-0.016287	-9.625880	-3.374916	0.007690	-2.293855	-3.964799	0.000000	-10.000000	-0.625000	31.583334	331.833344	1023.000000	1023.000000	2046.000000
31.059999	-0.015545	-9.187279	-3.315078	0.042608	-2.235798	-3.679011	0.000000	-10.000000	-0.633333	31.716667	342.333344	1023.000000	1023.000000	2046.000000
31.080000	-0.014124	-8.347079	-3.067207	0.381708	-2.023171	-3.638409	0.000000	-10.000000	-0.625000	31.650000	353.000000	1023.000000	1023.000000	2046.000000
31.100000	-0.013149	-7.771072	-2.958745	0.364152	-1.919568	-3.256912	0.000000	-10.000000	-0.625000	31.633333	363.500000	1023.000000	1023.000000	2046.000000
31.120001	-0.011671	-6.897813	-2.756457	0.623885	-1.600387	-3.164854	0.000000	-10.000000	-0.616667	31.500000	374.000000	1023.000000	1023.000000	2046.000000
31.139999	-0.010736	-6.345229	-2.635195	0.461076	-1.416000	-2.755111	0.000000	-10.000000	-0.608333	31.216667	384.666656	1023.000000	1023.000000	2046.000000
31.160000	-0.009194	-5.433656	-2.399865	0.496418	-1.023492	-2.506716	0.000000	-10.000000	-0.591667	30.850000	395.166656	1023.000000	1023.000000	2046.000000
31.180000	-0.008197	-4.844312	-2.230583	0.351191	-0.813957	-2.150963	0.000000	-10.000000	-0.566667	30.616667	405.500000	1023.000000	1023.000000	2046.000000
31.200001	-0.006400	-3.782117	-1.959854	0.449427	-0.365286	-1.906405	0.000000	-10.000000	-0.558333	30.650000	415.500000	1023.000000	1023.000000	2046.000000
31.219999	-0.005653	-3.340934	-1.903767	0.364009	-0.147116	-1.654060	0.000000	-10.000000	-0.566667	30.483334	425.833344	1023.000000	1023.000000	2046.000000
31.240000	-0.004301	-2.541898	-1.695238	0.474826	0.167998	-1.489484	0.000000	-10.000000	-0.591667	30.316668	436.166656	1023.000000	1023.000000	2046.000000
31.260000	-0.003607	-2.131880	-1.572402	0.445963	0.237585	-1.243026	0.000000	-10.000000	-0.600000	30.333334	446.500000	1023.000000	1023.000000	2046.000000
31.280001	-0.002522	-1.490336	-1.380796	0.604244	0.490878	-1.204661	0.000000	-10.000000	-0.591667	30.533335	456.500000	1023.000000	1023.000000	2046.000000
31.299999	-0.001711	-1.011168	-1.260770	0.562245	0.593953	-0.906595	0.000000	-10.000000	-0.566667	30.533335	466.500000	1023.000000	1023.000000	2046.000000
31.320000	-0.000779	-0.460473	-1.058525	0.691862	0.753282	-0.847092	0.000000	-10.000000	-0.558333	30.383333	476.500000	1023.000000	1023.000000	2046.000000
31.340000	-0.000201	-0.118567	-0.922564	0.667519	0.806394	-0.669917	0.000000	-10.000000	-0.566667	30.183334	486.666656	1023.000000	1023.000000	2046.000000
31.360001	0.000925	0.546942	-0.729268	0.880955	1.014372	-0.619117	0.000000	-10.000000	-0.583333	30.016666	497.000000	1023.000000	1023.000000	2046.000000
31.379999	0.001653	0.976920	-0.640652	0.874363	1.128221	-0.385013	0.000000	-10.000000	-0.591667	29.750000	507.333344	1023.000000	1023.000000	2046.000000
31.400000	0.002971	1.755717	-0.430681	1.110503	1.368331	-0.292436	0.000000	-10.000000	-0.575000	29.600000	517.166687	1023.000000	1023.000000	2046.000000
31.420000	0.004002	2.365044	-0.253737	1.124618	1.462310	0.031853	0.000000	-10.000000	-0.558333	29.383333	526.833313	1023.000000	1023.000000	2046.000000
31.440001	0.005254	3.105105	-0.055168	1.372517	1.661392	0.126363	0.000000	-10.000000	-0.533333	29.266666	536.500000	1023.000000	1023.000000	2046.000000
31.459999	0.006207	3.668507	0.038175	1.445037	1.802319	0.382976	0.000000	-10.000000	-0.516667	28.916666	546.500000	1023.000000	1023.000000	2046.000000
31.480000	0.007590	4.485583	0.252636	1.635206	2.054736	0.543005	0.000000	-10.000000	-0.500000	28.566668	556.333313	1023.000000	1023.000000	2046.000000
31.500000	0.008587	5.075114	0.388395	1.709076	2.167177	0.810466	0.000000	-10.000000	-0.483333	27.933334	566.000000	1023.000000	1023.000000	2046.000000
31.520000	0.009818	5.802232	0.593882	1.911160	2.389959	0.907230	0.000000	-10.000000	-0.466667	27.550001	575.333313	1023.000000	1023.000000	2046.000000
31.540001	0.011156	6.593257	0.909611	1.993007	2.498390	1.192248	0.000000	-10.000000	-0.450000	27.266666	584.500000	1023.000000	1023.000000	2046.000000
31.559999	0.012772	7.548012	1.177466	2.313528	2.793040	1.263977	0.000000	-10.000000	-0.450000	27.300001	593.666687	1023.000000	1023.000000	2046.000000
31.580000	0.014455	8.542985	1.536851	2.473413	2.986670	1.546052	0.000000	-10.000000	-0.441667	27.016666	602.833313	1023.000000	1023.000000	2046.000000
31.600000	0.016289	9.626979	1.794963	2.829836	3.270900	1.731279	0.000000	-10.000000	-0.425000	26.683334	612.000000	1023.000000	1023.000000	2046.000000
31.620001	0.017407	10.287831	1.991588	2.911832	3.441928	1.942483	0.000000	-10.000000	-0.416667	26.100000	621.000000	1023.000000	1023.000000	2046.000000
31.639999	0.018880	11.157969	2.224530	3.226272	3.636986	2.070181	0.000000	-10.000000	-0.416667	25.833334	629.666687	1023.000000	1023.000000	2046.000000
31.660000	0.019777	11.688212	2.380098	3.259351	3.698859	2.349903	0.000000	-10.000000	-0.408333	25.333334	638.333313	1023.000000	1023.000000	2046.000000
31.680000	0.020604	12.176776	2.446687	3.454189	3.808159	2.467740	0.000000	-10.000000	-0.383333	24.716667	646.666687	1023.000000	1023.000000	2046.000000
31.700001	0.021168	12.510575	2.532645	3.612863	3.825918	2.539149	0.000000	-10.000000	-0.333333	23.766666	655.000000	1023.000000	1023.000000	2046.000000
31.719999	0.021406	12.650753	2.483374	3.685145	3.857270	2.624964	0.000000	-10.000000	-0.291667	22.616667	663.000000	1023.000000	1023.000000	2046.000000
31.740000	0.020166	11.917842	2.145023	3.610677	3.798469	2.363673	0.000000	-10.000000	-0.250000	21.433334	670.833313	1023.000000	1023.000000	2046.000000
31.760000	0.017754	10.492427	1.892338	3.187913	3.348031	2.064146	0.000000	-10.000000	-0.216667	20.083334	678.333313	1023.000000	1023.000000	2046.000000
31.780001	0.015005	8.868239	1.370935	3.037353	3.013241	1.446711	0.000000	-10.000000	-0.191667	18.733334	685.333313	1023.000000	1023.000000	2046.000000
31.799999	0.013245	7.827801	1.198909	2.743951	2.675056	1.209885	0.000000	-10.000000	-0.158333	17.783335	691.833313	1023.000000	1023.000000	2046.000000
31.820000	0.012053	7.123063	0.861450	2.818875	2.636297	0.806441	0.000000	-10.000000	-0.125000	16.633333	697.833313	1023.000000	1023.000000	2046.000000
31.840000	0.011358	6.712294	0.794676	2.637845	2.463588	0.816185	0.000000	-10.000000	-0.083333	15.533334	703.666687	1023.000000	1023.000000	2046.000000
31.860001	0.010888	6.434560	0.641847	2.730989	2.411787	0.649936	0.000000	-10.000000	-0.050000	13.816667	709.000000	1023.000000	1023.000000	2046.000000
31.879999	0.010661	6.300934	0.725376	2.617191	2.229160	0.729207	0.000000	-10.000000	-0.025000	11.616667	714.166687	1023.000000	1023.000000	2046.000000
31.900000	0.010791	6.377670	0.697036	2.872978	2.236339	0.571317	0.000000	-10.000000	0.000000	8.566667	718.333313	1023.000000	1023.000000	2046.000000
31.920000	0.010663	6.301587	0.790590	2.767458	2.061062	0.682477	0.000000	-10.000000	0.025000	4.316667	721.833313	1023.000000	1023.000000	2046.000000
31.940001	0.010815	6.391749	0.712657	3.042684	2.120875	0.515532	0.000000	-10.000000	0.050000	0.100000	723.833313	1023.000000	1023.000000	2046.000000
31.959999	0.010629	6.281463	0.741069	2.990699	1.976426	0.573269	0.000000	-10.000000	0.075000	-3.933333	724.833313	1023.000000	1023.000000	2046.000000
31.980000	0.010917	6.451734	0.747105	3.170842	2.067835	0.465952	0.000000	-10.000000	0.100000	-7.500000	725.000000	1023.000000	1023.000000	2046.000000
32.000000	0.010723	6.337389	0.736317	3.020777	1.985624	0.594671	0.000000	-10.000000	0.158333	-10.700000	725.000000	1023.000000	1023.000000	2046.000000
32.020000	0.010954	6.473980	0.691431	2.978583	2.114280	0.689686	0.000000	-10.000000	0.208333	-13.550000	725.000000	1023.000000	1023.000000	2046.000000
32.040001	0.010611	6.271020	0.589630	2.717552	2.164442	0.799397	0.000000	-10.000000	0.275000	-15.916667	725.000000	1023.000000	1023.000000	2046.000000
32.060001	0.010621	6.276962	0.542823	2.533734	2.310562	0.889843	0.000000	-10.000000	0.316667	-18.233334	717.000000	1023.000000	1023.000000	2046.000000
32.080002	0.010334	6.107368	0.463238	2.268311	2.382141	0.993678	0.000000	-10.000000	0.383333	-20.516666	704.333313	1023.000000	1023.000000	2046.000000
32.099998	0.010364	6.125278	0.396435	2.137923	2.523102	1.067817	0.000000	-10.000000	0.425000	-21.950001	691.666687	1023.000000	1023.000000	2046.000000
32.119999	0.009803	5.793552	0.265110	1.925746	2.546463	1.056233	0.000000	-10.000000	0.450000	-23.083334	684.333313	1023.000000	1023.000000	2046.000000
32.139999	0.009603	5.675272	0.222529	1.837707	2.590250	1.024787	0.000000	-10.000000	0.466667	-23.616667	679.000000	1023.000000	1023.000000	2046.000000
32.160000	0.008719	5.153117	0.090565	1.641528	2.470586	0.950437	0.000000	-10.000000	0.500000	-24.250000	671.000000	1023.000000	1023.000000	2046.000000
32.180000	0.008525	5.038466	0.117707	1.615627	2.429532	0.875600	0.000000	-10.000000	0.533333	-24.816668	663.000000	1023.000000	1023.000000	2046.000000
32.200001	0.007492	4.427817	-0.078327	1.416977	2.304852	0.784316	0.000000	-10.000000	0.558333	-25.533335	654.666687	1023.000000	1023.000000	2046.000000
32.220001	0.007080	4.184443	-0.069095	1.378622	2.220895	0.654021	0.000000	-10.000000	0.583333	-26.366667	646.166687	1023.000000	1023.000000	2046.000000
32.240002	0.005937	3.508942	-0.237773	1.191975	2.039990	0.514750	0.000000	-10.000000	0.608333	-26.883333	640.333313	1023.000000	1023.000000	2046.000000
32.259998	0.005652	3.340565	-0.212398	1.189130	1.976945	0.386887	0.000000	-10.000000	0.658333	-27.866667	631.333313	1023.000000	1023.000000	2046.000000
32.279999	0.004890	2.889914	-0.384444	1.052889	1.897303	0.324165	0.000000	-10.000000	0.716667	-29.116667	622.000000	1023.000000	1023.000000	2046.000000
32.299999	0.004673	2.761573	-0.395296	1.031099	1.861942	0.263828	0.000000	-10.000000	0.791667	-30.783335	609.166687	1023.000000	1023.000000	2046.000000
32.320000	0.004006	2.367290	-0.577244	1.045810	1.782556	0.116169	0.000000	-10.000000	0.833333	-31.950001	598.833313	1023.000000	1023.000000	2046.000000
32.340000	0.003902	2.306191	-0.480683	0.961863	1.619480	0.205531	0.000000	-10.000000	0.891667	-32.883335	588.000000	1023.000000	1023.000000	2046.000000
32.360001	0.002943	1.739071	-0.746203	1.064430	1.548935	-0.128091	0.000000	-10.000000	0.925000	-33.800003	577.000000	1023.000000	1023.000000	2046.000000
32.380001	0.002915	1.722610	-0.655297	0.851689	1.439240	0.086979	0.000000	-10.000000	0.975000	-34.266666	565.833313	1023.000000	1023.000000	2046.000000
32.400002	0.002350	1.389013	-0.715990	1.003190	1.336668	-0.234856	0.000000	-10.000000	0.975000	-34.616669	554.500000	1023.000000	1023.000000	2046.000000
32.419998	0.002540	1.501208	-0.512898	0.860901	1.226662	-0.073457	0.000000	-10.000000	0.975000	-34.416668	542.833313	1023.000000	1023.000000	2046.000000
32.439999	0.002674	1.580207	-0.510575	1.124871	1.259197	-0.293286	0.000000	-10.000000	0.958333	-34.416668	531.333313	1023.000000	1023.000000	2046.000000
32.459999	0.002978	1.759861	-0.336231	1.133968	1.140009	-0.177885	0.000000	-10.000000	0.941667	-34.216667	519.833313	1023.000000	1023.000000	2046.000000
32.480000	0.002893	1.709622	-0.340782	1.347107	1.086294	-0.382997	0.000000	-10.000000	0.950000	-34.183334	508.500000	1023.000000	1023.000000	2046.000000
32.500000	0.002601	1.537391	-0.350414	1.271293	0.938017	-0.321506	0.000000	-10.000000	0.958333	-34.300003	497.166656	1023.000000	1023.000000	2046.000000
32.520000	0.002398	1.417388	-0.400200	1.398413	0.844509	-0.425335	0.000000	-10.000000	0.966667	-34.333336	485.666656	1023.000000	1023.000000	2046.000000
32.540001	0.002042	1.206865	-0.458793	1.305963	0.690384	-0.330689	0.000000	-10.000000	0.958333	-34.466667	474.333344	1023.000000	1023.000000	2046.000000
32.560001	0.001584	0.936414	-0.634384	1.534852	0.600705	-0.564759	0.000000	-10.000000	0.950000	-34.416668	462.666656	1023.000000	1023.000000	2046.000000
32.580002	0.000849	0.502030	-0.821244	1.499094	0.389304	-0.565125	0.000000	-10.000000	0.950000	-34.566666	451.333344	1023.000000	1023.000000	2046.000000
32.599998	-0.001024	-0.605411	-1.148455	1.411227	0.060247	-0.928430	0.000000	-10.000000	0.941667	-34.483334	439.666656	1023.000000	1023.000000	2046.000000
32.619999	-0.003792	-2.241187	-1.536821	0.954696	-0.373385	-1.285676	0.000000	-10.000000	0.941667	-34.283333	428.166656	1023.000000	1023.000000	2046.000000
32.639999	-0.007464	-4.411059	-2.120495	0.643224	-0.864728	-2.069059	0.000000	-10.000000	0.916667	-33.983334	416.500000	1023.000000	1023.000000	2046.000000
32.660000	-0.010511	-6.211789	-2.521409	0.257677	-1.430182	-2.517875	0.000000	-10.000000	0.891667	-33.350002	405.166656	1023.000000	1023.000000	2046.000000
32.680000	-0.013055	-7.715566	-2.964122	0.099404	-1.798851	-3.051996	0.000000	-10.000000	0.858333	-33.150002	394.000000	1023.000000	1023.000000	2046.000000
32.700001	-0.015168	-8.964557	-3.374873	-0.135140	-2.069811	-3.384733	0.000000	-10.000000	0.850000	-32.833332	383.000000	1023.000000	1023.000000	2046.000000
32.720001	-0.016563	-9.788859	-3.483744	-0.249263	-2.410457	-3.645395	0.000000	-10.000000	0.841667	-32.799999	372.000000	1023.000000	1023.000000	2046.000000
32.740002	-0.017991	-10.632594	-3.790688	-0.348438	-2.565270	-3.928197	0.000000	-10.000000	0.841667	-32.400002	361.166656	1023.000000	1023.000000	2046.000000
32.759998	-0.018865	-11.149199	-3.775544	-0.373224	-2.889379	-4.111052	0.000000	-10.000000	0.841667	-32.333336	350.333344	1023.000000	1023.000000	2046.000000
32.779999	-0.019936	-11.782005	-4.012170	-0.373781	-3.050586	-4.345469	0.000000	-10.000000	0.841667	-32.200001	339.666656	1023.000000	1023.000000	2046.000000
32.799999	-0.020348	-12.025914	-3.951999	-0.372696	-3.280630	-4.420589	0.000000	-10.000000	0.825000	-31.850000	329.000000	1023.000000	1023.000000	2046.000000
32.820000	-0.021095	-12.466857	-4.175869	-0.359338	-3.361358	-4.570292	0.000000	-10.000000	0.791667	-30.983334	318.333344	1023.000000	1023.000000	2046.000000
32.840000	-0.021266	-12.568212	-4.076017	-0.381417	-3.561922	-4.548856	0.000000	-10.000000	0.741667	-30.116667	307.833344	1023.000000	1023.000000	2046.000000
32.860001	-0.021811	-12.890043	-4.263193	-0.266298	-3.593696	-4.766855	0.000000	-10.000000	0.700000	-29.516666	297.666656	1023.000000	1023.000000	2046.000000
32.880001	-0.021804	-12.885946	-4.230464	-0.444245	-3.632468	-4.578770	0.000000	-10.000000	0.683333	-29.100000	288.000000	1023.000000	1023.000000	2046.000000
32.900002	-0.022373	-13.222468	-4.412983	-0.511186	-3.551413	-4.746885	0.000000	-10.000000	0.691667	-29.183334	278.333344	1023.000000	1023.000000	2046.000000
32.919998	-0.022204	-13.122399	-4.302803	-0.786682	-3.535517	-4.497397	0.000000	-10.000000	0.691667	-29.300001	268.500000	1023.000000	1023.000000	2046.000000
32.939999	-0.022571	-13.339407	-4.380541	-0.892505	-3.528273	-4.538087	0.000000	-10.000000	0.675000	-29.166668	258.666656	1023.000000	1023.000000	2046.000000
32.959999	-0.022449	-13.267085	-4.344346	-1.008799	-3.454562	-4.459379	0.000000	-10.000000	0.650000	-28.566668	249.000000	1023.000000	1023.000000	2046.000000
32.980000	-0.022845	-13.501227	-4.330070	-1.091152	-3.545005	-4.535001	0.000000	-10.000000	0.625000	-27.416666	239.500000	1023.000000	1023.000000	2046.000000
33.000000	-0.023318	-13.780982	-4.469396	-1.196375	-3.483775	-4.631437	0.000000	-10.000000	0.591667	-26.666666	230.333328	1023.000000	1023.000000	2046.000000
33.020000	-0.023569	-13.929325	-4.341577	-1.290139	-3.660869	-4.636740	0.000000	-10.000000	0.566667	-25.966667	221.500000	1023.000000	1023.000000	2046.000000
33.040001	-0.024148	-14.271752	-4.460522	-1.335776	-3.677001	-4.798454	0.000000	-10.000000	0.541667	-25.516666	212.833328	1023.000000	1023.000000	2046.000000
33.060001	-0.024491	-14.474271	-4.400686	-1.438539	-3.811335	-4.823711	0.000000	-10.000000	0.533333	-25.016666	204.333328	1023.000000	1023.000000	2046.000000
33.080002	-0.025364	-14.990075	-4.511883	-1.420333	-3.989404	-5.068455	0.000000	-10.000000	0.516667	-24.516666	196.000000	1023.000000	1023.000000	2046.000000
33.099998	-0.025581	-15.118383	-4.499360	-1.465427	-4.050918	-5.102679	0.000000	-10.000000	0.500000	-24.066668	188.000000	1023.000000	1023.000000	2046.000000
33.119999	-0.026168	-15.465145	-4.464295	-1.498539	-4.287728	-5.214583	0.000000	-10.000000	0.475000	-23.700001	180.000000	1023.000000	1023.000000	2046.000000
33.139999	-0.026328	-15.560080	-4.489296	-1.463414	-4.251857	-5.355512	0.000000	-10.000000	0.458333	-23.400000	172.000000	1023.000000	1023.000000	2046.000000
33.160000	-0.026517	-15.671570	-4.424613	-1.500123	-4.437526	-5.309307	0.000000	-10.000000	0.450000	-23.266666	164.000000	1023.000000	1023.000000	2046.000000
33.180000	-0.026530	-15.679332	-4.492389	-1.396264	-4.352546	-5.438133	0.000000	-10.000000	0.433333	-22.883333	156.166672	1023.000000	1023.000000	2046.000000
33.200001	-0.026644	-15.746354	-4.392426	-1.349526	-4.530410	-5.473991	0.000000	-10.000000	0.416667	-22.766666	148.500000	1023.000000	1023.000000	2046.000000
33.220001	-0.026758	-15.813873	-4.408823	-1.362661	-4.559050	-5.483340	0.000000	-10.000000	0.391667	-22.299999	141.000000	1023.000000	1023.000000	2046.000000
33.240002	-0.026577	-15.706924	-4.264063	-1.331113	-4.664937	-5.446811	0.000000	-10.000000	0.383333	-22.066666	136.000000	1023.000000	1023.000000	2046.000000
33.259998	-0.026778	-15.826053	-4.355401	-1.290789	-4.644857	-5.535006	0.000000	-10.000000	0.375000	-21.166666	128.666672	1023.000000	1023.000000	2046.000000
33.279999	-0.026753	-15.811243	-4.284351	-1.292584	-4.719752	-5.514555	0.000000	-10.000000	0.358333	-20.750000	121.666664	1023.000000	1023.000000	2046.000000
33.299999	-0.027093	-16.012234	-4.358737	-1.219195	-4.768293	-5.666008	0.000000	-10.000000	0.350000	-20.033333	112.333336	1023.000000	1023.000000	2046.000000
33.320000	-0.026899	-15.897142	-4.256178	-1.237965	-4.778424	-5.624576	0.000000	-10.000000	0.325000	-19.516666	105.666664	1023.000000	1023.000000	2046.000000
33.340000	-0.027320	-16.146164	-4.312468	-1.258415	-4.894361	-5.680921	0.000000	-10.000000	0.316667	-18.833334	99.000000	1023.000000	1023.000000	2046.000000
33.360001	-0.027140	-16.039848	-4.228937	-1.217013	-4.907606	-5.686292	0.000000	-10.000000	0.300000	-18.400000	92.666664	1023.000000	1023.000000	2046.000000
33.380001	-0.027295	-16.131119	-4.215674	-1.233943	-5.035421	-5.646080	0.000000	-10.000000	0.283333	-18.033335	86.500000	1023.000000	1023.000000	2046.000000
33.400002	-0.027230	-16.092783	-4.158707	-1.204979	-5.001677	-5.727419	0.000000	-10.000000	0.266667	-17.533335	80.500000	1023.000000	1023.000000	2046.000000
33.419998	-0.027339	-16.157608	-4.121326	-1.173478	-5.149432	-5.713371	0.000000	-10.000000	0.250000	-17.000000	74.666664	1023.000000	1023.000000	2046.000000
33.439999	-0.026855	-15.871074	-3.962533	-1.117320	-5.019011	-5.772210	0.000000	-10.000000	0.250000	-16.416668	69.000000	1023.000000	1023.000000	2046.000000
33.459999	-0.026545	-15.688141	-3.804786	-1.039153	-5.143342	-5.700859	0.000000	-10.000000	0.241667	-16.016666	63.666668	1023.000000	1023.000000	2046.000000
33.480000	-0.026005	-15.368837	-3.701336	-0.857816	-5.042513	-5.767172	0.000000	-10.000000	0.225000	-15.400001	58.333332	1023.000000	1023.000000	2046.000000
33.500000	-0.025883	-15.297027	-3.647090	-0.827914	-5.175766	-5.646256	0.000000	-10.000000	0.216667	-14.916667	53.166668	1023.000000	1023.000000	2046.000000
33.520000	-0.025894	-15.303163	-3.684555	-0.726006	-5.109057	-5.783545	0.000000	-10.000000	0.200000	-14.366667	48.000000	1023.000000	1023.000000	2046.000000
33.540001	-0.026197	-15.482353	-3.769019	-0.638004	-5.217541	-5.857790	0.000000	-10.000000	0.191667	-13.900001	43.166668	1023.000000	1023.000000	2046.000000
33.560001	-0.026513	-15.668990	-3.840960	-0.661873	-5.345547	-5.820611	0.000000	-10.000000	0.175000	-13.350000	38.500000	1023.000000	1023.000000	2046.000000
33.580002	-0.026970	-15.939041	-4.037554	-0.526827	-5.394263	-5.980398	0.000000	-10.000000	0.166667	-12.916667	34.166668	1023.000000	1023.000000	2046.000000
33.599998	-0.027130	-16.033567	-4.113610	-0.456019	-5.481496	-5.982442	0.000000	-10.000000	0.141667	-12.616667	30.000000	1023.000000	1023.000000	2046.000000
33.619999	-0.027145	-16.042583	-4.132947	-0.401347	-5.505375	-6.002915	0.000000	-10.000000	0.125000	-12.150000	25.666666	1023.000000	1023.000000	2046.000000
33.639999	-0.028257	-16.700111	-4.378857	-0.591226	-5.708819	-6.021210	0.000000	-10.000000	0.108333	-11.350000	21.666666	1023.000000	1023.000000	2046.000000
33.660000	-0.030301	-17.908165	-4.733672	-0.883629	-5.920670	-6.370194	0.000000	-10.000000	0.108333	-10.233334	17.666666	1023.000000	1023.000000	2046.000000
33.680000	-0.033545	-19.824934	-5.338871	-1.232840	-6.397646	-6.855577	0.000000	-10.000000	0.091667	-8.833334	14.500000	1023.000000	1023.000000	2046.000000
33.700001	-0.036145	-21.361727	-5.772227	-1.506604	-6.739605	-7.343289	0.000000	-10.000000	0.083333	-7.583333	11.333333	1023.000000	1023.000000	2046.000000
33.720001	-0.037994	-22.454691	-6.105345	-1.669316	-7.034711	-7.645319	0.000000	-10.000000	0.066667	-6.716667	8.833333	1023.000000	1023.000000	2046.000000
33.740002	-0.039193	-23.162802	-6.303186	-1.877537	-7.179846	-7.802232	0.000000	-10.000000	0.058333	-6.683333	6.500000	1023.000000	1023.000000	2046.000000
33.759998	-0.040025	-23.654715	-6.428182	-1.901359	-7.294100	-8.031074	0.000000	-10.000000	0.066667	-6.966667	4.333333	1023.000000	1023.000000	2046.000000
33.779999	-0.040580	-23.982874	-6.508839	-1.912072	-7.469768	-8.092196	0.000000	-10.000000	0.083333	-7.366667	2.166667	1023.000000	1023.000000	2046.000000
33.799999	-0.040796	-24.110426	-6.521894	-1.842938	-7.492207	-8.253388	0.000000	-10.000000	0.083333	-7.433333	0.000000	1023.000000	1023.000000	2046.000000
33.820000	-0.041091	-24.285013	-6.576249	-1.783138	-7.670668	-8.254958	0.000000	-10.000000	0.066667	-7.033334	-2.166667	1023.000000	1023.000000	2046.000000
33.840000	-0.040924	-24.186369	-6.575380	-1.756194	-7.593287	-8.261508	0.000000	-10.000000	0.050000	-5.883334	-4.333333	1023.000000	1023.000000	2046.000000
33.860001	-0.041093	-24.285896	-6.638192	-1.658549	-7.677301	-8.311852	0.000000	-10.000000	0.041667	-4.333333	-6.333333	1023.000000	1023.000000	2046.000000
33.880001	-0.040708	-24.058430	-6.550171	-1.702496	-7.610246	-8.195517	0.000000	-10.000000	0.033333	-2.450000	-7.833333	1023.000000	1023.000000	2046.000000
33.900002	-0.040456	-23.909288	-6.541669	-1.633918	-7.561089	-8.172611	0.000000	-10.000000	0.025000	-1.033333	-8.666667	1023.000000	1023.000000	2046.000000
33.919998	-0.039972	-23.623413	-6.471993	-1.793931	-7.456292	-7.901197	0.000000	-10.000000	0.041667	-0.183333	-9.000000	1023.000000	1023.000000	2046.000000
33.939999	-0.039573	-23.387896	-6.391339	-1.814204	-7.279800	-7.902553	0.000000	-10.000000	0.050000	0.000000	-9.000000	1023.000000	1023.000000	2046.000000
33.959999	-0.038966	-23.029095	-6.300337	-1.967452	-7.117969	-7.643336	0.000000	-10.000000	0.050000	0.383333	-9.000000	1023.000000	1023.000000	2046.000000
33.980000	-0.038366	-22.674393	-6.144427	-2.042326	-6.903500	-7.584139	0.000000	-10.000000	0.025000	1.416667	-9.000000	1023.000000	1023.000000	2046.000000
34.000000	-0.037785	-22.330709	-6.108753	-2.132241	-6.694513	-7.395202	0.000000	-10.000000	-0.008333	3.333333	-9.000000	1023.000000	1023.000000	2046.000000
34.020000	-0.037397	-22.101545	-6.030737	-2.193575	-6.507030	-7.370205	0.000000	-10.000000	-0.025000	5.866667	-9.000000	1023.000000	1023.000000	2046.000000
34.040001	-0.037076	-21.912107	-5.963104	-2.215062	-6.417288	-7.316653	0.000000	-10.000000	-0.050000	8.600000	-9.000000	1023.000000	1023.000000	2046.000000
34.060001	-0.036596	-21.628531	-5.860176	-2.295727	-6.279298	-7.193329	0.000000	-10.000000	-0.075000	11.200000	-9.000000	1023.000000	1023.000000	2046.000000
34.080002	-0.036263	-21.431664	-5.738117	-2.300722	-6.201962	-7.190863	0.000000	-10.000000	-0.125000	13.350000	-9.000000	1023.000000	1023.000000	2046.000000
34.099998	-0.035804	-21.159937	-5.659042	-2.336483	-6.105761	-7.058652	0.000000	-10.000000	-0.158333	15.100000	-9.000000	1023.000000	1023.000000	2046.000000
34.119999	-0.035546	-21.007637	-5.562758	-2.310883	-6.008103	-7.125894	0.000000	-10.000000	-0.191667	16.700001	1.666667	1023.000000	1023.000000	2046.000000
34.139999	-0.034938	-20.648161	-5.477356	-2.302699	-5.922976	-6.945129	0.000000	-10.000000	-0.225000	18.116667	13.833333	1023.000000	1023.000000	2046.000000
34.160000	-0.034301	-20.271736	-5.372548	-2.275850	-5.717999	-6.905340	0.000000	-10.000000	-0.275000	19.516666	28.166666	1023.000000	1023.000000	2046.000000
34.180000	-0.033342	-19.704889	-5.300701	-2.197836	-5.500652	-6.705701	0.000000	-10.000000	-0.316667	21.000000	34.166668	1023.000000	1023.000000	2046.000000
34.200001	-0.032467	-19.187931	-5.166476	-2.154221	-5.296462	-6.570771	0.000000	-10.000000	-0.341667	22.316668	41.000000	1023.000000	1023.000000	2046.000000
34.220001	-0.031299	-18.497658	-5.015308	-1.945928	-5.113850	-6.422571	0.000000	-10.000000	-0.366667	23.766666	48.333332	1023.000000	1023.000000	2046.000000
34.240002	-0.030272	-17.890718	-4.857407	-1.898102	-4.909863	-6.225348	0.000000	-10.000000	-0.383333	24.533333	53.333332	1023.000000	1023.000000	2046.000000
34.259998	-0.029115	-17.206844	-4.645018	-1.818890	-4.737807	-6.005130	0.000000	-10.000000	-0.441667	25.883333	61.500000	1023.000000	1023.000000	2046.000000
34.279999	-0.027905	-16.491961	-4.533772	-1.748770	-4.455259	-5.754161	0.000000	-10.000000	-0.491667	26.750000	70.000000	1023.000000	1023.000000	2046.000000
34.299999	-0.026761	-15.815529	-4.306449	-1.634077	-4.293841	-5.581163	0.000000	-10.000000	-0.525000	27.783335	81.500000	1023.000000	1023.000000	2046.000000
34.320000	-0.025592	-15.124949	-4.198623	-1.561655	-4.048912	-5.315759	0.000000	-10.000000	-0.541667	28.300001	90.666664	1023.000000	1023.000000	2046.000000
34.340000	-0.024696	-14.595126	-4.031393	-1.471346	-3.883167	-5.209220	0.000000	-10.000000	-0.550000	28.966667	100.000000	1023.000000	1023.000000	2046.000000
34.360001	-0.023173	-13.695180	-3.860795	-1.333491	-3.590468	-4.910426	0.000000	-10.000000	-0.583333	29.466667	109.666664	1023.000000	1023.000000	2046.000000
34.380001	-0.022053	-13.033381	-3.562818	-1.310497	-3.432090	-4.727975	0.000000	-10.000000	-0.591667	29.983334	119.500000	1023.000000	1023.000000	2046.000000
34.400002	-0.020446	-12.083414	-3.335843	-1.083836	-3.168015	-4.495720	0.000000	-10.000000	-0.625000	30.316668	129.500000	1023.000000	1023.000000	2046.000000
34.419998	-0.018921	-11.182590	-2.964196	-0.946441	-2.973551	-4.298402	0.000000	-10.000000	-0.625000	30.666668	139.500000	1023.000000	1023.000000	2046.000000
34.439999	-0.017385	-10.274770	-2.819690	-0.720630	-2.698234	-4.036216	0.000000	-10.000000	-0.633333	30.583334	149.500000	1023.000000	1023.000000	2046.000000
34.459999	-0.016425	-9.706986	-2.642238	-0.635724	-2.507839	-3.921185	0.000000	-10.000000	-0.608333	30.666668	159.500000	1023.000000	1023.000000	2046.000000
34.480000	-0.015300	-9.042242	-2.537201	-0.433582	-2.302967	-3.768492	0.000000	-10.000000	-0.608333	30.750000	169.833328	1023.000000	1023.000000	2046.000000
34.500000	-0.014425	-8.525020	-2.340111	-0.330105	-2.183437	-3.671367	0.000000	-10.000000	-0.608333	31.083334	180.166672	1023.000000	1023.000000	2046.000000
34.520000	-0.013368	-7.900538	-2.309551	-0.242542	-1.995832	-3.352613	0.000000	-10.000000	-0.616667	31.333334	190.500000	1023.000000	1023.000000	2046.000000
34.540001	-0.012530	-7.405479	-2.140920	-0.052620	-1.941738	-3.270201	0.000000	-10.000000	-0.616667	31.383333	200.833328	1023.000000	1023.000000	2046.000000
34.560001	-0.011489	-6.789907	-2.128438	0.145382	-1.778472	-3.028379	0.000000	-10.000000	-0.591667	31.216667	211.166672	1023.000000	1023.000000	2046.000000
34.580002	-0.011459	-6.772469	-2.232900	0.203191	-1.686498	-3.056262	0.000000	-10.000000	-0.583333	30.900000	221.833328	1023.000000	1023.000000	2046.000000
34.599998	-0.012996	-7.680721	-2.574076	-0.019532	-1.905724	-3.181389	0.000000	-10.000000	-0.566667	30.616667	232.166672	1023.000000	1023.000000	2046.000000
34.619999	-0.015256	-9.016568	-2.878959	-0.291562	-2.243519	-3.602528	0.000000	-10.000000	-0.575000	30.516666	242.500000	1023.000000	1023.000000	2046.000000
34.639999	-0.017112	-10.113419	-3.304743	-0.491509	-2.466250	-3.850917	0.000000	-10.000000	-0.575000	30.483334	252.500000	1023.000000	1023.000000	2046.000000
34.660000	-0.018056	-10.671137	-3.429024	-0.552636	-2.576378	-4.113099	0.000000	-10.000000	-0.591667	30.583334	262.666656	1023.000000	1023.000000	2046.000000
34.680000	-0.018638	-11.014861	-3.618667	-0.678740	-2.647003	-4.070451	0.000000	-10.000000	-0.616667	30.583334	273.000000	1023.000000	1023.000000	2046.000000
34.700001	-0.018542	-10.958246	-3.626009	-0.626143	-2.555315	-4.150779	0.000000	-10.000000	-0.616667	30.716667	283.333344	1023.000000	1023.000000	2046.000000
34.720001	-0.018554	-10.965390	-3.669041	-0.690243	-2.593328	-4.012778	0.000000	-10.000000	-0.625000	30.916668	293.500000	1023.000000	1023.000000	2046.000000
34.740002	-0.017688	-10.453715	-3.512908	-0.465532	-2.446179	-4.029097	0.000000	-10.000000	-0.608333	31.283335	303.666656	1023.000000	1023.000000	2046.000000
34.759998	-0.017319	-10.235524	-3.525643	-0.407371	-2.422734	-3.879776	0.000000	-10.000000	-0.616667	31.500000	314.000000	1023.000000	1023.000000	2046.000000
34.779999	-0.016097	-9.513548	-3.258010	-0.160192	-2.318888	-3.776459	0.000000	-10.000000	-0.625000	31.616667	324.500000	1023.000000	1023.000000	2046.000000
34.799999	-0.015444	-9.127361	-3.198133	-0.058206	-2.298499	-3.572524	0.000000	-10.000000	-0.641667	31.533335	335.000000	1023.000000	1023.000000	2046.000000
34.820000	-0.014062	-8.310669	-2.935827	0.205503	-2.110846	-3.469499	0.000000	-10.000000	-0.650000	31.533335	345.666656	1023.000000	1023.000000	2046.000000
34.840000	-0.013102	-7.743499	-2.855515	0.300684	-2.006423	-3.182245	0.000000	-10.000000	-0.650000	31.600000	356.166656	1023.000000	1023.000000	2046.000000
34.860001	-0.011645	-6.881911	-2.571074	0.527625	-1.755129	-3.083333	0.000000	-10.000000	-0.625000	31.516666	366.833344	1023.000000	1023.000000	2046.000000
34.880001	-0.010573	-6.248491	-2.602394	0.398318	-1.425698	-2.618718	0.000000	-10.000000	-0.600000	31.033333	377.166656	1023.000000	1023.000000	2046.000000
34.900002	-0.009158	-5.412249	-2.285344	0.404150	-1.141995	-2.389060	0.000000	-10.000000	-0.575000	30.483334	387.666656	1023.000000	1023.000000	2046.000000
34.919998	-0.007911	-4.675375	-2.176518	0.366655	-0.798899	-2.066612	0.000000	-10.000000	-0.583333	30.216667	398.000000	1023.000000	1023.000000	2046.000000
34.939999	-0.006706	-3.963534	-1.959413	0.328912	-0.522435	-1.810598	0.000000	-10.000000	-0.583333	29.866667	408.333344	1023.000000	1023.000000	2046.000000
34.959999	-0.005407	-3.195322	-1.869934	0.373637	-0.162655	-1.536370	0.000000	-10.000000	-0.591667	29.566668	418.500000	1023.000000	1023.000000	2046.000000
34.980000	-0.004521	-2.672094	-1.650194	0.325670	0.023167	-1.370737	0.000000	-10.000000	-0.591667	29.533335	428.166656	1023.000000	1023.000000	2046.000000
35.000000	-0.003536	-2.089724	-1.516264	0.401897	0.209811	-1.185168	0.000000	-10.000000	-0.608333	29.800001	437.833344	1023.000000	1023.000000	2046.000000
35.020000	-0.002512	-1.484694	-1.330777	0.471644	0.414836	-1.040397	0.000000	-10.000000	-0.608333	30.016666	447.500000	1023.000000	1023.000000	2046.000000
35.040001	-0.001660	-0.981094	-1.239102	0.596835	0.586077	-0.924905	0.000000	-10.000000	-0.616667	29.900000	457.500000	1023.000000	1023.000000	2046.000000
35.060001	-0.000864	-0.510400	-0.996600	0.620534	0.672230	-0.806563	0.000000	-10.000000	-0.608333	29.833334	467.500000	1023.000000	1023.000000	2046.000000
35.080002	-0.000052	-0.030775	-0.900227	0.627352	0.826082	-0.583982	0.000000	-10.000000	-0.608333	30.066668	477.500000	1023.000000	1023.000000	2046.000000
35.099998	0.000862	0.509176	-0.638011	0.815017	0.929240	-0.597070	0.000000	-10.000000	-0.600000	30.433334	487.500000	1023.000000	1023.000000	2046.000000
35.119999	0.001803	1.065306	-0.558827	0.866805	1.108306	-0.350977	0.000000	-10.000000	-0.591667	30.700001	497.666656	1023.000000	1023.000000	2046.000000
35.139999	0.002925	1.728450	-0.297564	0.979812	1.238203	-0.192001	0.000000	-10.000000	-0.583333	30.533335	508.000000	1023.000000	1023.000000	2046.000000
35.160000	0.004167	2.462681	-0.203527	1.174748	1.499978	-0.008518	0.000000	-10.000000	-0.558333	30.050001	518.333313	1023.000000	1023.000000	2046.000000
35.180000	0.005194	3.069690	0.026703	1.277645	1.563062	0.202280	0.000000	-10.000000	-0.550000	29.400000	528.500000	1023.000000	1023.000000	2046.000000
35.200001	0.006663	3.937606	0.205652	1.493607	1.857253	0.381094	0.000000	-10.000000	-0.541667	28.966667	538.333313	1023.000000	1023.000000	2046.000000
35.220001	0.007631	4.509933	0.391874	1.580472	1.942910	0.594676	0.000000	-10.000000	-0.550000	28.883333	548.000000	1023.000000	1023.000000	2046.000000
35.240002	0.009141	5.402238	0.623913	1.791673	2.220326	0.766325	0.000000	-10.000000	-0.550000	29.083334	554.333313	1023.000000	1023.000000	2046.000000
35.259998	0.010170	6.010562	0.800893	1.855148	2.343510	1.011013	0.000000	-10.000000	-0.550000	29.250000	564.166687	1023.000000	1023.000000	2046.000000
35.279999	0.012171	7.192769	1.190880	2.212730	2.680339	1.108819	0.000000	-10.000000	-0.550000	28.950001	573.833313	1023.000000	1023.000000	2046.000000
35.299999	0.013827	8.171683	1.501155	2.341495	2.847143	1.481890	0.000000	-10.000000	-0.550000	28.800001	586.833313	1023.000000	1023.000000	2046.000000
35.320000	0.015757	9.312579	1.866663	2.741730	3.131849	1.572337	0.000000	-10.000000	-0.566667	29.000000	596.333313	1023.000000	1023.000000	2046.000000
35.340000	0.017074	10.090633	1.996509	2.847866	3.341674	1.904584	0.000000	-10.000000	-0.566667	29.416668	606.000000	1023.000000	1023.000000	2046.000000
35.360001	0.018559	10.968373	2.282663	3.125736	3.565772	1.994202	0.000000	-10.000000	-0.566667	29.633333	615.666687	1023.000000	1023.000000	2046.000000
35.380001	0.019658	11.617970	2.370922	3.208421	3.727522	2.311106	0.000000	-10.000000	-0.525000	29.116667	625.500000	1023.000000	1023.000000	2046.000000
35.400002	0.020661	12.210853	2.533686	3.456524	3.867387	2.353256	0.000000	-10.000000	-0.466667	27.733334	638.500000	1023.000000	1023.000000	2046.000000
35.419998	0.021405	12.650178	2.554638	3.577360	3.949827	2.568353	0.000000	-10.000000	-0.408333	26.400002	648.166687	1023.000000	1023.000000	2046.000000
35.439999	0.021899	12.942016	2.612879	3.784136	3.961889	2.583111	0.000000	-10.000000	-0.383333	25.266666	657.333313	1023.000000	1023.000000	2046.000000
35.459999	0.020577	12.160997	2.323079	3.601699	3.759783	2.476437	0.000000	-10.000000	-0.375000	24.883333	663.166687	1023.000000	1023.000000	2046.000000
35.480000	0.018734	11.071551	2.072175	3.427801	3.544080	2.027496	0.000000	-10.000000	-0.350000	24.116667	671.666687	1023.000000	1023.000000	2046.000000
35.500000	0.016200	9.574306	1.668816	3.070637	3.161480	1.673373	0.000000	-10.000000	-0.325000	23.333334	680.000000	1023.000000	1023.000000	2046.000000
35.520000	0.014712	8.695045	1.446541	3.028983	2.989349	1.230173	0.000000	-10.000000	-0.308333	22.750000	687.833313	1023.000000	1023.000000	2046.000000
35.540001	0.013464	7.957008	1.252915	2.782267	2.732421	1.189406	0.000000	-10.000000	-0.308333	22.400002	695.500000	1023.000000	1023.000000	2046.000000
35.560001	0.013077	7.728241	1.197841	2.927209	2.715884	0.887308	0.000000	-10.000000	-0.300000	21.983334	703.000000	1023.000000	1023.000000	2046.000000
35.580002	0.012779	7.552301	1.062921	2.739333	2.694862	1.055186	0.000000	-10.000000	-0.291667	21.883333	710.333313	1023.000000	1023.000000	2046.000000
35.599998	0.013081	7.730849	1.168319	2.955479	2.708520	0.898531	0.000000	-10.000000	-0.291667	21.866667	717.666687	1023.000000	1023.000000	2046.000000
35.619999	0.013441	7.943887	1.196032	2.996526	2.733619	1.017711	0.000000	-10.000000	-0.291667	22.183334	725.000000	1023.000000	1023.000000	2046.000000
35.639999	0.014085	8.324188	1.412310	3.288584	2.727518	0.895776	0.000000	-10.000000	-0.300000	22.216667	732.500000	1023.000000	1023.000000	2046.000000
35.660000	0.014690	8.681748	1.450767	3.325645	2.791311	1.114026	0.000000	-10.000000	-0.300000	22.050001	739.833313	1023.000000	1023.000000	2046.000000
35.680000	0.015475	9.145529	1.635992	3.562231	2.876643	1.070663	0.000000	-10.000000	-0.300000	21.866667	747.166687	1023.000000	1023.000000	2046.000000
35.700001	0.016364	9.671304	1.723337	3.665094	3.027268	1.255604	0.000000	-10.000000	-0.291667	21.250000	754.500000	1023.000000	1023.000000	2046.000000
35.720001	0.017296	10.221769	1.929476	3.871227	3.132147	1.288919	0.000000	-10.000000	-0.275000	20.666668	761.833313	1023.000000	1023.000000	2046.000000
35.740002	0.018297	10.813519	1.946255	3.887543	3.402484	1.577237	0.000000	-10.000000	-0.241667	19.666668	768.833313	1023.000000	1023.000000	2046.000000
35.759998	0.019112	11.295483	2.107747	3.801044	3.558548	1.828143	0.000000	-10.000000	-0.183333	18.250000	775.500000	1023.000000	1023.000000	2046.000000
35.779999	0.019982	11.809087	2.090402	3.788850	3.894856	2.034980	0.000000	-10.000000	-0.141667	16.400000	781.833313	1023.000000	1023.000000	2046.000000
35.799999	0.020736	12.254822	2.236861	3.621333	4.044058	2.352570	0.000000	-10.000000	-0.100000	14.533334	787.666687	1023.000000	1023.000000	2046.000000
35.820000	0.021498	12.705137	2.220709	3.620322	4.359537	2.504569	0.000000	-10.000000	-0.083333	12.750000	792.833313	1023.000000	1023.000000	2046.000000
35.840000	0.022075	13.046485	2.331043	3.475207	4.485454	2.754781	0.000000	-10.000000	-0.041667	11.400001	797.333313	1023.000000	1023.000000	2046.000000
35.860001	0.022516	13.306682	2.274858	3.488962	4.721353	2.821509	0.000000	-10.000000	-0.016667	9.933333	801.333313	1023.000000	1023.000000	2046.000000
35.880001	0.022879	13.521494	2.364555	3.344370	4.762641	3.049928	0.000000	-10.000000	0.000000	8.650000	805.000000	1023.000000	1023.000000	2046.000000
35.900002	0.023026	13.608533	2.347533	3.395724	4.873085	2.992190	0.000000	-10.000000	0.000000	6.733334	808.000000	1023.000000	1023.000000	2046.000000
35.919998	0.023037	13.614813	2.443316	3.295159	4.835329	3.041008	0.000000	-10.000000	0.008333	4.533334	810.500000	1023.000000	1023.000000	2046.000000
35.939999	0.023118	13.662638	2.416257	3.299889	4.904029	3.042462	0.000000	-10.000000	0.016667	1.566667	812.333313	1023.000000	1023.000000	2046.000000
35.959999	0.022894	13.530425	2.429660	3.221086	4.847748	3.031932	0.000000	-10.000000	0.033333	-0.983333	813.500000	1023.000000	1023.000000	2046.000000
35.980000	0.023011	13.599230	2.440111	3.247095	4.838737	3.073288	0.000000	-10.000000	0.041667	-3.566667	814.000000	1023.000000	1023.000000	2046.000000
36.000000	0.022978	13.579861	2.514699	3.196816	4.782767	3.085578	0.000000	-10.000000	0.058333	-5.750000	814.000000	1023.000000	1023.000000	2046.000000
36.020000	0.023273	13.754425	2.524328	3.312550	4.845897	3.071651	0.000000	-10.000000	0.075000	-7.983334	814.000000	1023.000000	1023.000000	2046.000000
36.040001	0.023317	13.780599	2.583695	3.232317	4.766029	3.198558	0.000000	-10.000000	0.091667	-9.750000	814.000000	1023.000000	1023.000000	2046.000000
36.060001	0.023591	13.942292	2.548808	3.388183	4.842722	3.162580	0.000000	-10.000000	0.100000	-10.816667	814.000000	1023.000000	1023.000000	2046.000000
36.080002	0.023684	13.997376	2.615452	3.291730	4.806199	3.283995	0.000000	-10.000000	0.100000	-11.666667	814.000000	1023.000000	1023.000000	2046.000000
36.099998	0.024163	14.280342	2.711484	3.482187	4.869494	3.217177	0.000000	-10.000000	0.108333	-12.416667	806.666687	1023.000000	1023.000000	2046.000000
36.119999	0.024634	14.558440	2.925398	3.456936	4.825764	3.350342	0.000000	-10.000000	0.116667	-13.016666	798.000000	1023.000000	1023.000000	2046.000000
36.139999	0.025453	15.042779	3.026448	3.770927	4.976343	3.269061	0.000000	-10.000000	0.133333	-13.550000	787.833313	1023.000000	1023.000000	2046.000000
36.160000	0.025979	15.353431	3.162757	3.790867	4.961118	3.438689	0.000000	-10.000000	0.133333	-13.866667	783.500000	1023.000000	1023.000000	2046.000000
36.180000	0.026430	15.619932	3.195156	4.066815	5.048358	3.309603	0.000000	-10.000000	0.150000	-14.316667	778.833313	1023.000000	1023.000000	2046.000000
36.200001	0.026687	15.771723	3.244026	4.026555	5.038561	3.462581	0.000000	-10.000000	0.175000	-14.900001	774.000000	1023.000000	1023.000000	2046.000000
36.220001	0.026453	15.634006	3.104801	4.158192	5.022417	3.348596	0.000000	-10.000000	0.216667	-16.000000	768.833313	1023.000000	1023.000000	2046.000000
36.240002	0.026510	15.667259	3.193360	4.078982	4.865465	3.529452	0.000000	-10.000000	0.241667	-16.900002	765.333313	1023.000000	1023.000000	2046.000000
36.259998	0.025949	15.336043	2.932731	4.291317	4.834205	3.277789	0.000000	-10.000000	0.283333	-18.633333	759.500000	1023.000000	1023.000000	2046.000000
36.279999	0.025458	15.045848	2.874969	4.209497	4.652527	3.308855	0.000000	-10.000000	0.325000	-19.900000	753.166687	1023.000000	1023.000000	2046.000000
36.299999	0.023333	13.789991	2.453994	3.943948	4.374770	3.017281	0.000000	-10.000000	0.375000	-21.600000	744.500000	1023.000000	1023.000000	2046.000000
36.320000	0.020589	12.168112	2.052035	3.494826	4.001652	2.619598	0.000000	-10.000000	0.400000	-22.350000	737.333313	1023.000000	1023.000000	2046.000000
36.340000	0.016877	9.974026	1.443843	3.036208	3.482516	2.011459	0.000000	-10.000000	0.408333	-22.800001	729.833313	1023.000000	1023.000000	2046.000000
36.360001	0.014301	8.451601	1.021061	2.896611	3.140929	1.393001	0.000000	-10.000000	0.416667	-22.966667	722.333313	1023.000000	1023.000000	2046.000000
36.380001	0.011986	7.083623	0.681635	2.530272	2.770383	1.101335	0.000000	-10.000000	0.416667	-23.100000	714.666687	1023.000000	1023.000000	2046.000000
36.400002	0.010365	6.125532	0.369447	2.524262	2.579707	0.652116	0.000000	-10.000000	0.433333	-23.616667	707.000000	1023.000000	1023.000000	2046.000000
36.419998	0.009141	5.402092	0.263715	2.208367	2.302685	0.627326	0.000000	-10.000000	0.458333	-24.233334	699.000000	1023.000000	1023.000000	2046.000000
36.439999	0.008016	4.737739	0.020150	2.330637	2.156665	0.230288	0.000000	-10.000000	0.483333	-24.683332	691.000000	1023.000000	1023.000000	2046.000000
36.459999	0.007243	4.280742	-0.055925	2.170832	1.940085	0.225749	0.000000	-10.000000	0.508333	-25.233334	682.666687	1023.000000	1023.000000	2046.000000
36.480000	0.006584	3.890877	-0.160315	2.337316	1.804915	-0.091040	0.000000	-10.000000	0.533333	-25.866667	674.333313	1023.000000	1023.000000	2046.000000
36.500000	0.005887	3.479359	-0.251312	2.267852	1.642058	-0.179238	0.000000	-10.000000	0.550000	-26.533335	665.666687	1023.000000	1023.000000	2046.000000
36.520000	0.005537	3.272281	-0.262198	2.348964	1.523473	-0.337958	0.000000	-10.000000	0.575000	-27.033335	657.000000	1023.000000	1023.000000	2046.000000
36.540001	0.004973	2.938805	-0.415359	2.273635	1.439582	-0.359054	0.000000	-10.000000	0.600000	-27.366667	647.833313	1023.000000	1023.000000	2046.000000
36.560001	0.004743	2.803236	-0.387123	2.222478	1.339196	-0.371315	0.000000	-10.000000	0.633333	-27.866667	638.666687	1023.000000	1023.000000	2046.000000
36.580002	0.004200	2.482465	-0.594392	2.067288	1.378744	-0.369175	0.000000	-10.000000	0.658333	-28.516666	629.166687	1023.000000	1023.000000	2046.000000
36.599998	0.004048	2.392153	-0.615733	1.840822	1.446002	-0.278938	0.000000	-10.000000	0.683333	-29.400000	619.833313	1023.000000	1023.000000	2046.000000
36.619999	0.003580	2.115600	-0.774392	1.558473	1.524286	-0.192766	0.000000	-10.000000	0.716667	-30.016666	610.000000	1023.000000	1023.000000	2046.000000
36.639999	0.003426	2.024809	-0.752305	1.365598	1.540770	-0.129255	0.000000	-10.000000	0.750000	-30.666668	600.000000	1023.000000	1023.000000	2046.000000
36.660000	0.003139	1.855339	-0.803482	1.136478	1.584021	-0.061678	0.000000	-10.000000	0.766667	-30.716667	589.666687	1023.000000	1023.000000	2046.000000
36.680000	0.002534	1.497796	-0.946262	1.060342	1.592043	-0.208326	0.000000	-10.000000	0.766667	-30.700001	579.500000	1023.000000	1023.000000	2046.000000
36.700001	0.002123	1.254544	-0.971532	0.836865	1.547300	-0.158090	0.000000	-10.000000	0.741667	-30.266666	569.500000	1023.000000	1023.000000	2046.000000
36.720001	0.001164	0.687925	-1.116031	0.736726	1.437974	-0.370744	0.000000	-10.000000	0.716667	-30.000000	559.500000	1023.000000	1023.000000	2046.000000
36.740002	0.000733	0.432967	-1.150290	0.510564	1.396242	-0.323549	0.000000	-10.000000	0.700000	-30.083334	549.500000	1023.000000	1023.000000	2046.000000
36.759998	-0.000398	-0.235344	-1.341354	0.507804	1.241833	-0.643626	0.000000	-10.000000	0.700000	-30.200001	539.333313	1023.000000	1023.000000	2046.000000
36.779999	-0.000889	-0.525638	-1.342562	0.337586	1.130238	-0.650900	0.000000	-10.000000	0.725000	-30.616667	529.000000	1023.000000	1023.000000	2046.000000
36.799999	-0.001879	-1.110666	-1.489139	0.311184	0.964910	-0.897621	0.000000	-10.000000	0.750000	-30.950001	518.666687	1023.000000	1023.000000	2046.000000
36.820000	-0.002139	-1.264419	-1.395025	0.177779	0.828380	-0.875552	0.000000	-10.000000	0.783333	-31.333334	508.333344	1023.000000	1023.000000	2046.000000
36.840000	-0.002972	-1.756279	-1.631403	0.232699	0.788354	-1.145928	0.000000	-10.000000	0.791667	-31.583334	498.000000	1023.000000	1023.000000	2046.000000
36.860001	-0.002946	-1.740867	-1.488040	0.137397	0.652718	-1.042942	0.000000	-10.000000	0.800000	-31.700001	487.500000	1023.000000	1023.000000	2046.000000
36.880001	-0.003588	-2.120344	-1.670714	0.227260	0.600900	-1.277790	0.000000	-10.000000	0.800000	-31.966667	477.000000	1023.000000	1023.000000	2046.000000
36.900002	-0.003653	-2.159146	-1.609165	0.132692	0.495765	-1.178438	0.000000	-10.000000	0.808333	-31.950001	466.333344	1023.000000	1023.000000	2046.000000
36.919998	-0.004375	-2.585895	-1.744316	0.240784	0.380960	-1.463324	0.000000	-10.000000	0.808333	-31.816668	455.666656	1023.000000	1023.000000	2046.000000
36.939999	-0.004389	-2.593685	-1.612940	0.132645	0.245384	-1.358775	0.000000	-10.000000	0.800000	-31.516666	445.000000	1023.000000	1023.000000	2046.000000
36.959999	-0.005005	-2.958228	-1.840256	0.224578	0.247670	-1.590220	0.000000	-10.000000	0.791667	-31.400000	434.500000	1023.000000	1023.000000	2046.000000
36.980000	-0.005160	-3.049844	-1.751300	0.137188	0.103214	-1.538946	0.000000	-10.000000	0.791667	-31.333334	424.000000	1023.000000	1023.000000	2046.000000
37.000000	-0.005395	-3.188511	-1.770341	0.232285	0.073332	-1.723788	0.000000	-10.000000	0.791667	-31.200001	413.500000	1023.000000	1023.000000	2046.000000
37.020000	-0.005354	-3.164361	-1.612329	0.217496	-0.053927	-1.715601	0.000000	-10.000000	0.775000	-30.933334	403.000000	1023.000000	1023.000000	2046.000000
37.040001	-0.004890	-2.889798	-1.470797	0.373677	0.030998	-1.823676	0.000000	-10.000000	0.741667	-30.516666	392.666656	1023.000000	1023.000000	2046.000000
37.060001	-0.004752	-2.808290	-1.386663	0.480937	-0.103461	-1.799104	0.000000	-10.000000	0.716667	-30.316668	382.500000	1023.000000	1023.000000	2046.000000
37.080002	-0.004510	-2.665322	-1.315028	0.650522	-0.101540	-1.899275	0.000000	-10.000000	0.700000	-30.116667	372.500000	1023.000000	1023.000000	2046.000000
37.099998	-0.004846	-2.864061	-1.426328	0.689466	-0.215920	-1.911278	0.000000	-10.000000	0.716667	-30.216667	362.500000	1023.000000	1023.000000	2046.000000
37.119999	-0.004790	-2.830699	-1.354392	0.793160	-0.312337	-1.957129	0.000000	-10.000000	0.716667	-30.100000	352.500000	1023.000000	1023.000000	2046.000000
37.139999	-0.005571	-3.292749	-1.477692	0.859878	-0.557550	-2.117386	0.000000	-10.000000	0.716667	-30.083334	345.833344	1023.000000	1023.000000	2046.000000
37.160000	-0.005544	-3.276555	-1.498172	0.909498	-0.620915	-2.066966	0.000000	-10.000000	0.733333	-30.316668	335.666656	1023.000000	1023.000000	2046.000000
37.180000	-0.006168	-3.645240	-1.681016	1.101629	-0.776531	-2.289322	0.000000	-10.000000	0.750000	-30.450001	325.333344	1023.000000	1023.000000	2046.000000
37.200001	-0.007178	-4.242160	-1.813186	0.931593	-1.087062	-2.273504	0.000000	-10.000000	0.733333	-30.366667	311.666656	1023.000000	1023.000000	2046.000000
37.220001	-0.009938	-5.873401	-2.384171	0.612354	-1.404082	-2.697501	0.000000	-10.000000	0.700000	-29.966667	301.500000	1023.000000	1023.000000	2046.000000
37.240002	-0.013113	-7.749986	-2.776989	0.186059	-1.939483	-3.219573	0.000000	-10.000000	0.683333	-29.800001	294.833344	1023.000000	1023.000000	2046.000000
37.259998	-0.016637	-9.832724	-3.370553	-0.086072	-2.409147	-3.966953	0.000000	-10.000000	0.683333	-29.450001	285.000000	1023.000000	1023.000000	2046.000000
37.279999	-0.019167	-11.327903	-3.691914	-0.331281	-2.908634	-4.396074	0.000000	-10.000000	0.666667	-28.866667	275.333344	1023.000000	1023.000000	2046.000000
37.299999	-0.021144	-12.496313	-4.077258	-0.485491	-3.148406	-4.785158	0.000000	-10.000000	0.650000	-28.283333	262.500000	1023.000000	1023.000000	2046.000000
37.320000	-0.022540	-13.320881	-4.262866	-0.708573	-3.424760	-4.924682	0.000000	-10.000000	0.650000	-28.066668	253.000000	1023.000000	1023.000000	2046.000000
37.340000	-0.023745	-14.033294	-4.440994	-0.756145	-3.601665	-5.234489	0.000000	-10.000000	0.650000	-28.133333	243.666672	1023.000000	1023.000000	2046.000000
37.360001	-0.024697	-14.596020	-4.562977	-0.801182	-3.867908	-5.363952	0.000000	-10.000000	0.641667	-28.000000	234.166672	1023.000000	1023.000000	2046.000000
37.380001	-0.025276	-14.937927	-4.587752	-0.683466	-3.990881	-5.675828	0.000000	-10.000000	0.608333	-27.900002	224.833328	1023.000000	1023.000000	2046.000000
37.400002	-0.026008	-15.370996	-4.711737	-0.711237	-4.220126	-5.727896	0.000000	-10.000000	0.566667	-27.400002	215.500000	1023.000000	1023.000000	2046.000000
37.419998	-0.026285	-15.534201	-4.709237	-0.623668	-4.322174	-5.879122	0.000000	-10.000000	0.533333	-26.716667	206.500000	1023.000000	1023.000000	2046.000000
37.439999	-0.026788	-15.831861	-4.799891	-0.679013	-4.497330	-5.855629	0.000000	-10.000000	0.516667	-25.816668	197.666672	1023.000000	1023.000000	2046.000000
37.459999	-0.026925	-15.912615	-4.843061	-0.617741	-4.485136	-5.966678	0.000000	-10.000000	0.500000	-25.033333	189.000000	1023.000000	1023.000000	2046.000000
37.480000	-0.027250	-16.104935	-4.881135	-0.702229	-4.596180	-5.925390	0.000000	-10.000000	0.491667	-24.633333	180.500000	1023.000000	1023.000000	2046.000000
37.500000	-0.027335	-16.155014	-4.912964	-0.870818	-4.500064	-5.871166	0.000000	-10.000000	0.491667	-24.566668	172.166672	1023.000000	1023.000000	2046.000000
37.520000	-0.027651	-16.341537	-4.916625	-1.110037	-4.563831	-5.751046	0.000000	-10.000000	0.491667	-24.533335	164.000000	1023.000000	1023.000000	2046.000000
37.540001	-0.027490	-16.246609	-4.894006	-1.217979	-4.375771	-5.758853	0.000000	-10.000000	0.483333	-24.483334	156.000000	1023.000000	1023.000000	2046.000000
37.560001	-0.027560	-16.287695	-4.884058	-1.395000	-4.447970	-5.560665	0.000000	-10.000000	0.458333	-23.916668	148.000000	1023.000000	1023.000000	2046.000000
37.580002	-0.027623	-16.325224	-4.871956	-1.357560	-4.355406	-5.740300	0.000000	-10.000000	0.433333	-23.483334	140.000000	1023.000000	1023.000000	2046.000000
37.599998	-0.028026	-16.563602	-4.873569	-1.505297	-4.545484	-5.639252	0.000000	-10.000000	0.408333	-22.700001	132.000000	1023.000000	1023.000000	2046.000000
37.619999	-0.028216	-16.675636	-4.913497	-1.514503	-4.384482	-5.863154	0.000000	-10.000000	0.383333	-22.266668	124.333336	1023.000000	1023.000000	2046.000000
37.639999	-0.028706	-16.965250	-4.930165	-1.638209	-4.611443	-5.785433	0.000000	-10.000000	0.366667	-21.600000	116.833336	1023.000000	1023.000000	2046.000000
37.660000	-0.028968	-17.119984	-4.930937	-1.649382	-4.561018	-5.978646	0.000000	-10.000000	0.350000	-21.300001	112.000000	1023.000000	1023.000000	2046.000000
37.680000	-0.029572	-17.476875	-4.909772	-1.714897	-4.847284	-6.004922	0.000000	-10.000000	0.333333	-20.633335	104.833336	1023.000000	1023.000000	2046.000000
37.700001	-0.029860	-17.647253	-4.906508	-1.667928	-4.812026	-6.260791	0.000000	-10.000000	0.316667	-19.750000	98.000000	1023.000000	1023.000000	2046.000000
37.720001	-0.030258	-17.882746	-4.931856	-1.788111	-4.995580	-6.167199	0.000000	-10.000000	0.283333	-18.583334	89.000000	1023.000000	1023.000000	2046.000000
37.740002	-0.030242	-17.872972	-4.869829	-1.727956	-4.966331	-6.308856	0.000000	-10.000000	0.266667	-17.700001	82.666664	1023.000000	1023.000000	2046.000000
37.759998	-0.030405	-17.969437	-4.872840	-1.722911	-5.086929	-6.286757	0.000000	-10.000000	0.250000	-17.233334	76.833336	1023.000000	1023.000000	2046.000000
37.779999	-0.030211	-17.854887	-4.809946	-1.624960	-5.015291	-6.404690	0.000000	-10.000000	0.233333	-16.666666	71.166664	1023.000000	1023.000000	2046.000000
37.799999	-0.030297	-17.905729	-4.836417	-1.641414	-5.127708	-6.300190	0.000000	-10.000000	0.216667	-16.150000	65.666664	1023.000000	1023.000000	2046.000000
37.820000	-0.030054	-17.761724	-4.754969	-1.565570	-5.059703	-6.381482	0.000000	-10.000000	0.200000	-15.400001	60.166668	1023.000000	1023.000000	2046.000000
37.840000	-0.030076	-17.774927	-4.716650	-1.580935	-5.196933	-6.280409	0.000000	-10.000000	0.200000	-14.866667	55.000000	1023.000000	1023.000000	2046.000000
37.860001	-0.029912	-17.678143	-4.752547	-1.531221	-5.010286	-6.384089	0.000000	-10.000000	0.200000	-14.166667	50.000000	1023.000000	1023.000000	2046.000000
37.880001	-0.029858	-17.646341	-4.630459	-1.529862	-5.231025	-6.254995	0.000000	-10.000000	0.200000	-13.750000	46.666668	1023.000000	1023.000000	2046.000000
37.900002	-0.029745	-17.579332	-4.617700	-1.468939	-5.110805	-6.381890	0.000000	-10.000000	0.175000	-13.166667	42.000000	1023.000000	1023.000000	2046.000000
37.919998	-0.029709	-17.557926	-4.574998	-1.516819	-5.208222	-6.257887	0.000000	-10.000000	0.141667	-12.583333	37.666668	1023.000000	1023.000000	2046.000000
37.939999	-0.029742	-17.577475	-4.553617	-1.466759	-5.196968	-6.360130	0.000000	-10.000000	0.108333	-11.883333	32.000000	1023.000000	1023.000000	2046.000000
37.959999	-0.029569	-17.475468	-4.511173	-1.465521	-5.235250	-6.263525	0.000000	-10.000000	0.100000	-11.516667	29.333334	1023.000000	1023.000000	2046.000000
37.980000	-0.029593	-17.489357	-4.437506	-1.409810	-5.275905	-6.366137	0.000000	-10.000000	0.100000	-11.166667	25.666666	1023.000000	1023.000000	2046.000000
38.000000	-0.029269	-17.298077	-4.331489	-1.416418	-5.304700	-6.245470	0.000000	-10.000000	0.100000	-10.833334	22.000000	1023.000000	1023.000000	2046.000000
38.020000	-0.028982	-17.128227	-4.210577	-1.307899	-5.313937	-6.295815	0.000000	-10.000000	0.100000	-10.500000	18.333334	1023.000000	1023.000000	2046.000000
38.040001	-0.028302	-16.726522	-4.065752	-1.201635	-5.191337	-6.267799	0.000000	-10.000000	0.091667	-10.333334	16.000000	1023.000000	1023.000000	2046.000000
38.060001	-0.027751	-16.401054	-3.953858	-1.059562	-5.183641	-6.203993	0.000000	-10.000000	0.075000	-10.083334	13.666667	1023.000000	1023.000000	2046.000000
38.080002	-0.027415	-16.202251	-3.866544	-1.026792	-5.165604	-6.143310	0.000000	-10.000000	0.066667	-9.650001	10.333333	1023.000000	1023.000000	2046.000000
38.099998	-0.027259	-16.110044	-3.892917	-0.786837	-5.181737	-6.248554	0.000000	-10.000000	0.066667	-9.266667	6.000000	1023.000000	1023.000000	2046.000000
38.119999	-0.027277	-16.120617	-3.868533	-0.850571	-5.202411	-6.199103	0.000000	-10.000000	0.075000	-8.950000	2.333333	1023.000000	1023.000000	2046.000000
38.139999	-0.027648	-16.339811	-3.997735	-0.786419	-5.352092	-6.203565	0.000000	-10.000000	0.066667	-8.750000	-1.333333	1023.000000	1023.000000	2046.000000
38.160000	-0.027815	-16.438480	-4.065422	-0.706177	-5.403882	-6.263000	0.000000	-10.000000	0.066667	-8.683333	-4.000000	1023.000000	1023.000000	2046.000000
38.180000	-0.027829	-16.447001	-4.162332	-0.549156	-5.474268	-6.261244	0.000000	-10.000000	0.058333	-8.633333	-7.000000	1023.000000	1023.000000	2046.000000
38.200001	-0.027803	-16.431503	-4.188739	-0.578078	-5.502883	-6.161803	0.000000	-10.000000	0.050000	-8.083334	-9.833333	1023.000000	1023.000000	2046.000000
38.220001	-0.028904	-17.082514	-4.473819	-0.667554	-5.608389	-6.332751	0.000000	-10.000000	0.041667	-7.150000	-12.333333	1023.000000	1023.000000	2046.000000
38.240002	-0.031301	-18.499012	-4.915875	-1.033093	-5.932887	-6.617157	0.000000	-10.000000	0.041667	-6.316667	-13.833333	1023.000000	1023.000000	2046.000000
38.259998	-0.034419	-20.341892	-5.412313	-1.360038	-6.377454	-7.192087	0.000000	-10.000000	0.050000	-5.400000	-15.166667	1023.000000	1023.000000	2046.000000
38.279999	-0.036775	-21.734137	-5.861083	-1.605676	-6.736316	-7.531061	0.000000	-10.000000	0.041667	-3.616667	-16.333334	1023.000000	1023.000000	2046.000000
38.299999	-0.038362	-22.672056	-6.095685	-1.808168	-6.936951	-7.831253	0.000000	-10.000000	0.033333	-1.600000	-17.500000	1023.000000	1023.000000	2046.000000
38.320000	-0.039308	-23.230742	-6.339582	-1.869025	-7.026997	-7.995137	0.000000	-10.000000	0.016667	-0.233333	-18.000000	1023.000000	1023.000000	2046.000000
38.340000	-0.040087	-23.691607	-6.447823	-2.043741	-7.126065	-8.073977	0.000000	-10.000000	0.008333	0.000000	-18.000000	1023.000000	1023.000000	2046.000000
38.360001	-0.040364	-23.855057	-6.486449	-1.898568	-7.217341	-8.252699	0.000000	-10.000000	0.000000	0.000000	-18.000000	1023.000000	1023.000000	2046.000000
38.380001	-0.040601	-23.995474	-6.535171	-1.949869	-7.253797	-8.256637	0.000000	-10.000000	-0.008333	1.233333	-18.000000	1023.000000	1023.000000	2046.000000
38.400002	-0.040394	-23.872597	-6.587509	-1.775536	-7.183817	-8.325734	0.000000	-10.000000	-0.016667	3.516667	-18.000000	1023.000000	1023.000000	2046.000000
38.419998	-0.040146	-23.726084	-6.525468	-1.798018	-7.181002	-8.221595	0.000000	-10.000000	-0.025000	5.800000	-18.000000	1023.000000	1023.000000	2046.000000
38.439999	-0.039627	-23.419350	-6.502810	-1.649463	-7.068611	-8.198465	0.000000	-10.000000	-0.050000	8.150000	-18.000000	1023.000000	1023.000000	2046.000000
38.459999	-0.039053	-23.080475	-6.411757	-1.672474	-6.961492	-8.034751	0.000000	-10.000000	-0.116667	11.333333	-18.000000	1023.000000	1023.000000	2046.000000
38.480000	-0.038136	-22.538149	-6.358654	-1.578820	-6.722468	-7.878206	0.000000	-10.000000	-0.191667	15.083333	-18.000000	1023.000000	1023.000000	2046.000000
38.500000	-0.037485	-22.153786	-6.304451	-1.753666	-6.530077	-7.565593	0.000000	-10.000000	-0.241667	17.533333	-18.000000	1023.000000	1023.000000	2046.000000
38.520000	-0.036369	-21.494328	-6.104896	-1.746695	-6.224520	-7.418217	0.000000	-10.000000	-0.266667	18.716667	-10.833333	1023.000000	1023.000000	2046.000000
38.540001	-0.035403	-20.923367	-5.942834	-1.863234	-6.003007	-7.114292	0.000000	-10.000000	-0.308333	20.766666	6.333333	1023.000000	1023.000000	2046.000000
38.560001	-0.034181	-20.201035	-5.690477	-1.905370	-5.677023	-6.928163	0.000000	-10.000000	-0.350000	22.816668	23.500000	1023.000000	1023.000000	2046.000000
38.580002	-0.033075	-19.547379	-5.633679	-1.925995	-5.345809	-6.641895	0.000000	-10.000000	-0.383333	24.366667	36.000000	1023.000000	1023.000000	2046.000000
38.599998	-0.032317	-19.099277	-5.493862	-2.025538	-5.120420	-6.459457	0.000000	-10.000000	-0.408333	24.983334	41.166668	1023.000000	1023.000000	2046.000000
38.619999	-0.031421	-18.570082	-5.358764	-1.978276	-4.901020	-6.332022	0.000000	-10.000000	-0.458333	25.933334	49.333332	1023.000000	1023.000000	2046.000000
38.639999	-0.030841	-18.227283	-5.206152	-2.079734	-4.784551	-6.156847	0.000000	-10.000000	-0.491667	27.066668	57.833332	1023.000000	1023.000000	2046.000000
38.660000	-0.029891	-17.665668	-5.081264	-1.948114	-4.533564	-6.102727	0.000000	-10.000000	-0.525000	28.016666	66.833336	1023.000000	1023.000000	2046.000000
38.680000	-0.029468	-17.415653	-4.941422	-2.054972	-4.517692	-5.901567	0.000000	-10.000000	-0.533333	28.683334	76.000000	1023.000000	1023.000000	2046.000000
38.700001	-0.028548	-16.872065	-4.766070	-1.885766	-4.321409	-5.898820	0.000000	-10.000000	-0.566667	28.983334	85.500000	1023.000000	1023.000000	2046.000000
38.720001	-0.027988	-16.540714	-4.683956	-1.922104	-4.243146	-5.691508	0.000000	-10.000000	-0.566667	29.066668	95.000000	1023.000000	1023.000000	2046.000000
38.740002	-0.026910	-15.903879	-4.542974	-1.772501	-3.962378	-5.626025	0.000000	-10.000000	-0.583333	29.283333	104.666664	1023.000000	1023.000000	2046.000000
38.759998	-0.026074	-15.409471	-4.462309	-1.721870	-3.772168	-5.453124	0.000000	-10.000000	-0.583333	29.466667	114.500000	1023.000000	1023.000000	2046.000000
38.779999	-0.024840	-14.680350	-4.212154	-1.627692	-3.567505	-5.272999	0.000000	-10.000000	-0.600000	29.700001	127.833336	1023.000000	1023.000000	2046.000000
38.799999	-0.023701	-14.007398	-4.113817	-1.504865	-3.358702	-5.030013	0.000000	-10.000000	-0.600000	29.833334	141.166672	1023.000000	1023.000000	2046.000000
38.820000	-0.022513	-13.305187	-3.874823	-1.420317	-3.194341	-4.815706	0.000000	-10.000000	-0.600000	30.066666	151.166672	1023.000000	1023.000000	2046.000000
38.840000	-0.021217	-12.539141	-3.733977	-1.211007	-2.942091	-4.652065	0.000000	-10.000000	-0.608333	30.083334	157.833328	1023.000000	1023.000000	2046.000000
38.860001	-0.020338	-12.019787	-3.611785	-1.272606	-2.787624	-4.347772	0.000000	-10.000000	-0.608333	30.100000	164.500000	1023.000000	1023.000000	2046.000000
38.880001	-0.018732	-11.070855	-3.365345	-1.052337	-2.481625	-4.171548	0.000000	-10.000000	-0.608333	30.083334	174.500000	1023.000000	1023.000000	2046.000000
38.900002	-0.018026	-10.653109	-3.303194	-0.997457	-2.368772	-3.983685	0.000000	-10.000000	-0.608333	30.233334	184.500000	1023.000000	1023.000000	2046.000000
38.919998	-0.016363	-9.670448	-3.000393	-0.829097	-2.071962	-3.768996	0.000000	-10.000000	-0.625000	30.250000	194.500000	1023.000000	1023.000000	2046.000000
38.939999	-0.015579	-9.207144	-2.919400	-0.783318	-1.974443	-3.529982	0.000000	-10.000000	-0.625000	30.483334	204.500000	1023.000000	1023.000000	2046.000000
38.959999	-0.013880	-8.203042	-2.592026	-0.579392	-1.662655	-3.368969	0.000000	-10.000000	-0.633333	30.450001	214.500000	1023.000000	1023.000000	2046.000000
38.980000	-0.012572	-7.429766	-2.418485	-0.481518	-1.446342	-3.083421	0.000000	-10.000000	-0.616667	30.633335	224.500000	1023.000000	1023.000000	2046.000000
39.000000	-0.010791	-6.377198	-1.987102	-0.230331	-1.231553	-2.928213	0.000000	-10.000000	-0.616667	30.566668	234.666672	1023.000000	1023.000000	2046.000000
39.020000	-0.009464	-5.593445	-1.853978	-0.029280	-0.990558	-2.719629	0.000000	-10.000000	-0.616667	30.650002	245.000000	1023.000000	1023.000000	2046.000000
39.040001	-0.008148	-4.815567	-1.578800	0.054059	-0.835513	-2.455313	0.000000	-10.000000	-0.616667	30.600000	255.333328	1023.000000	1023.000000	2046.000000
39.060001	-0.007172	-4.238571	-1.528059	0.222301	-0.608442	-2.324372	0.000000	-10.000000	-0.625000	30.700001	265.500000	1023.000000	1023.000000	2046.000000
39.080002	-0.006205	-3.667371	-1.309320	0.340040	-0.497090	-2.201001	0.000000	-10.000000	-0.608333	30.799999	275.500000	1023.000000	1023.000000	2046.000000
39.099998	-0.005332	-3.151467	-1.282906	0.503464	-0.336342	-2.035683	0.000000	-10.000000	-0.600000	30.750000	285.833344	1023.000000	1023.000000	2046.000000
39.119999	-0.004510	-2.665269	-1.151003	0.558942	-0.280034	-1.793175	0.000000	-10.000000	-0.566667	30.533333	296.166656	1023.000000	1023.000000	2046.000000
39.139999	-0.003648	-2.156167	-1.166240	0.806186	-0.113374	-1.682740	0.000000	-10.000000	-0.541667	29.950001	306.500000	1023.000000	1023.000000	2046.000000
39.160000	-0.003860	-2.281315	-1.228776	0.802207	-0.214305	-1.640441	0.000000	-10.000000	-0.525000	29.300001	316.500000	1023.000000	1023.000000	2046.000000
39.180000	-0.005156	-3.047312	-1.539706	0.735675	-0.306989	-1.936291	0.000000	-10.000000	-0.525000	28.950001	326.333344	1023.000000	1023.000000	2046.000000
39.200001	-0.007587	-4.484082	-1.892606	0.363383	-0.746999	-2.207860	0.000000	-10.000000	-0.516667	28.800001	336.000000	1023.000000	1023.000000	2046.000000
39.220001	-0.009266	-5.476367	-2.219104	0.262283	-0.910593	-2.608953	0.000000	-10.000000	-0.516667	28.566668	345.666656	1023.000000	1023.000000	2046.000000
39.240002	-0.010822	-6.395614	-2.450888	0.086476	-1.196764	-2.834438	0.000000	-10.000000	-0.508333	28.400000	355.333344	1023.000000	1023.000000	2046.000000
39.259998	-0.011029	-6.518267	-2.579846	0.094765	-1.113620	-2.919566	0.000000	-10.000000	-0.516667	28.300001	365.000000	1023.000000	1023.000000	2046.000000
39.279999	-0.011561	-6.832421	-2.649302	-0.023705	-1.255763	-2.903651	0.000000	-10.000000	-0.516667	28.366667	374.333344	1023.000000	1023.000000	2046.000000
39.299999	-0.010965	-6.480127	-2.600018	0.132689	-1.063169	-2.949630	0.000000	-10.000000	-0.525000	28.366667	383.833344	1023.000000	1023.000000	2046.000000
39.320000	-0.010908	-6.446468	-2.569095	0.101750	-1.182264	-2.796859	0.000000	-10.000000	-0.533333	28.483334	393.166656	1023.000000	1023.000000	2046.000000
39.340000	-0.009919	-5.862207	-2.409037	0.345998	-1.019605	-2.779562	0.000000	-10.000000	-0.541667	28.750000	402.833344	1023.000000	1023.000000	2046.000000
39.360001	-0.009357	-5.529840	-2.363235	0.458196	-0.996340	-2.628461	0.000000	-10.000000	-0.550000	28.866667	412.333344	1023.000000	1023.000000	2046.000000
39.380001	-0.008200	-4.846260	-2.168617	0.739818	-0.814538	-2.602923	0.000000	-10.000000	-0.566667	29.016666	422.000000	1023.000000	1023.000000	2046.000000
39.400002	-0.007523	-4.446196	-2.087604	0.824941	-0.785681	-2.397851	0.000000	-10.000000	-0.566667	29.016666	431.666656	1023.000000	1023.000000	2046.000000
39.419998	-0.006030	-3.563915	-1.831224	1.120659	-0.548494	-2.304855	0.000000	-10.000000	-0.558333	28.783333	441.333344	1023.000000	1023.000000	2046.000000
39.439999	-0.005281	-3.121320	-1.761955	1.077909	-0.477050	-1.960224	0.000000	-10.000000	-0.525000	28.466667	451.000000	1023.000000	1023.000000	2046.000000
39.459999	-0.003796	-2.243163	-1.553663	1.252506	-0.100036	-1.841969	0.000000	-10.000000	-0.508333	28.183334	460.500000	1023.000000	1023.000000	2046.000000
39.480000	-0.003037	-1.794836	-1.442019	1.060208	0.042836	-1.455862	0.000000	-10.000000	-0.483333	27.800001	470.000000	1023.000000	1023.000000	2046.000000
39.500000	-0.001677	-0.991321	-1.253709	1.046650	0.438044	-1.222306	0.000000	-10.000000	-0.475000	27.516666	479.333344	1023.000000	1023.000000	2046.000000
39.520000	-0.000754	-0.445627	-1.118059	0.933579	0.650697	-0.911843	0.000000	-10.000000	-0.450000	27.066668	488.500000	1023.000000	1023.000000	2046.000000
39.540001	0.000529	0.312578	-0.966146	0.987580	1.044971	-0.753827	0.000000	-10.000000	-0.450000	26.549999	497.666656	1023.000000	1023.000000	2046.000000
39.560001	0.001208	0.713746	-0.859444	0.867334	1.204656	-0.498800	0.000000	-10.000000	-0.441667	25.883333	509.500000	1023.000000	1023.000000	2046.000000
39.580002	0.002248	1.328836	-0.702976	0.945572	1.470642	-0.384401	0.000000	-10.000000	-0.450000	25.450001	518.333313	1023.000000	1023.000000	2046.000000
39.599998	0.002903	1.715421	-0.547460	0.907350	1.491374	-0.135843	0.000000	-10.000000	-0.458333	25.533333	526.833313	1023.000000	1023.000000	2046.000000
39.619999	0.003816	2.255446	-0.411834	1.078474	1.711717	-0.122911	0.000000	-10.000000	-0.475000	25.866667	532.500000	1023.000000	1023.000000	2046.000000
39.639999	0.004306	2.544994	-0.286017	1.066853	1.738106	0.026052	0.000000	-10.000000	-0.466667	25.950001	541.166687	1023.000000	1023.000000	2046.000000
39.660000	0.005153	3.045279	-0.137434	1.199968	1.922976	0.059768	0.000000	-10.000000	-0.450000	25.650000	549.833313	1023.000000	1023.000000	2046.000000
39.680000	0.005664	3.347410	-0.050263	1.145937	1.967711	0.284026	0.000000	-10.000000	-0.416667	25.183334	558.500000	1023.000000	1023.000000	2046.000000
39.700001	0.006671	3.942661	0.172780	1.339168	2.111794	0.318919	0.000000	-10.000000	-0.400000	24.566668	566.833313	1023.000000	1023.000000	2046.000000
39.720001	0.007418	4.384067	0.242285	1.336027	2.226871	0.578885	0.000000	-10.000000	-0.375000	24.216667	575.000000	1023.000000	1023.000000	2046.000000
39.740002	0.008567	5.062905	0.515523	1.568815	2.333725	0.644843	0.000000	-10.000000	-0.350000	23.500000	583.000000	1023.000000	1023.000000	2046.000000
39.759998	0.009454	5.587359	0.551326	1.674819	2.522717	0.838496	0.000000	-10.000000	-0.325000	23.166668	591.000000	1023.000000	1023.000000	2046.000000
39.779999	0.010466	6.185235	0.688987	1.861143	2.697610	0.937495	0.000000	-10.000000	-0.308333	22.750000	599.000000	1023.000000	1023.000000	2046.000000
39.799999	0.011380	6.725368	0.803363	1.944643	2.833988	1.143375	0.000000	-10.000000	-0.300000	22.533333	606.666687	1023.000000	1023.000000	2046.000000
39.820000	0.012258	7.244642	1.004242	2.063361	2.919960	1.257079	0.000000	-10.000000	-0.291667	22.333334	614.333313	1023.000000	1023.000000	2046.000000
39.840000	0.013341	7.884817	1.132655	2.144170	3.091930	1.516062	0.000000	-10.000000	-0.291667	21.683332	621.666687	1023.000000	1023.000000	2046.000000
39.860001	0.014232	8.411366	1.277102	2.263656	3.234216	1.636392	0.000000	-10.000000	-0.275000	21.299999	629.166687	1023.000000	1023.000000	2046.000000
39.880001	0.015355	9.074679	1.478180	2.333127	3.391205	1.872167	0.000000	-10.000000	-0.266667	20.799999	636.333313	1023.000000	1023.000000	2046.000000
39.900002	0.016475	9.736888	1.752889	2.459237	3.526036	1.998725	0.000000	-10.000000	-0.266667	20.916666	643.500000	1023.000000	1023.000000	2046.000000
39.919998	0.018072	10.680289	2.044178	2.654291	3.797420	2.184400	0.000000	-10.000000	-0.300000	21.166666	650.500000	1023.000000	1023.000000	2046.000000
39.939999	0.019530	11.542279	2.331162	2.857072	4.003853	2.350194	0.000000	-10.000000	-0.325000	21.800001	657.500000	1023.000000	1023.000000	2046.000000
39.959999	0.020993	12.406931	2.546633	3.086357	4.210518	2.563423	0.000000	-10.000000	-0.341667	22.533335	664.666687	1023.000000	1023.000000	2046.000000
39.980000	0.021975	12.987487	2.655620	3.345269	4.422978	2.563619	0.000000	-10.000000	-0.325000	23.050001	672.000000	1023.000000	1023.000000	2046.000000
40.000000	0.022926	13.549299	2.804868	3.424727	4.561487	2.758218	0.000000	-10.000000	-0.308333	22.916668	679.500000	1023.000000	1023.000000	2046.000000
40.020000	0.023492	13.883579	2.902348	3.553756	4.629715	2.797761	0.000000	-10.000000	-0.266667	21.800001	687.166687	1023.000000	1023.000000	2046.000000
40.040001	0.023935	14.145623	2.950553	3.613757	4.661214	2.920100	0.000000	-10.000000	-0.225000	20.100000	694.666687	1023.000000	1023.000000	2046.000000
40.060001	0.024208	14.307077	2.910108	3.833278	4.690757	2.872934	0.000000	-10.000000	-0.166667	18.000000	701.833313	1023.000000	1023.000000	2046.000000
40.080002	0.024540	14.502874	2.922766	3.856082	4.731307	2.992719	0.000000	-10.000000	-0.108333	15.633334	708.166687	1023.000000	1023.000000	2046.000000
40.099998	0.022856	13.507715	2.570639	3.762108	4.539611	2.635357	0.000000	-10.000000	-0.066667	13.500000	713.833313	1023.000000	1023.000000	2046.000000
40.119999	0.020415	12.064989	2.247631	3.317527	4.162990	2.336842	0.000000	-10.000000	-0.041667	11.516667	718.666687	1023.000000	1023.000000	2046.000000
40.139999	0.017226	10.180710	1.687063	3.062804	3.730958	1.699886	0.000000	-10.000000	-0.025000	9.233334	722.833313	1023.000000	1023.000000	2046.000000
40.160000	0.015234	9.003520	1.483789	2.799553	3.342630	1.377548	0.000000	-10.000000	-0.008333	7.033334	726.333313	1023.000000	1023.000000	2046.000000
40.180000	0.013526	7.993830	1.097737	2.736788	3.152714	1.006591	0.000000	-10.000000	0.008333	4.900000	729.000000	1023.000000	1023.000000	2046.000000
40.200001	0.012695	7.502451	1.088261	2.539737	2.921435	0.953019	0.000000	-10.000000	0.016667	3.133333	731.000000	1023.000000	1023.000000	2046.000000
40.220001	0.011908	7.037580	0.796309	2.655344	2.928225	0.657703	0.000000	-10.000000	0.033333	0.716667	732.166687	1023.000000	1023.000000	2046.000000
40.240002	0.011393	6.733514	0.809896	2.432325	2.736376	0.754916	0.000000	-10.000000	0.033333	-1.583333	732.833313	1023.000000	1023.000000	2046.000000
40.259998	0.010963	6.479319	0.683072	2.651430	2.677215	0.467601	0.000000	-10.000000	0.041667	-3.916667	733.000000	1023.000000	1023.000000	2046.000000
40.279999	0.010673	6.307624	0.743679	2.549425	2.466273	0.548247	0.000000	-10.000000	0.058333	-6.466667	733.000000	1023.000000	1023.000000	2046.000000
40.299999	0.010538	6.228142	0.680847	2.723080	2.451470	0.372745	0.000000	-10.000000	0.091667	-9.450000	733.000000	1023.000000	1023.000000	2046.000000
40.320000	0.010326	6.102713	0.715708	2.666358	2.303490	0.417156	0.000000	-10.000000	0.125000	-12.133333	733.000000	1023.000000	1023.000000	2046.000000
40.340000	0.010338	6.109588	0.683187	2.871783	2.327978	0.226639	0.000000	-10.000000	0.158333	-14.000000	733.000000	1023.000000	1023.000000	2046.000000
40.360001	0.010241	6.052183	0.714228	2.742519	2.213346	0.382090	0.000000	-10.000000	0.191667	-15.266666	729.166687	1023.000000	1023.000000	2046.000000
40.380001	0.010187	6.020459	0.556147	2.736096	2.339385	0.388831	0.000000	-10.000000	0.258333	-16.933334	718.333313	1023.000000	1023.000000	2046.000000
40.400002	0.009972	5.893481	0.501561	2.390231	2.379094	0.622594	0.000000	-10.000000	0.308333	-18.283333	707.500000	1023.000000	1023.000000	2046.000000
40.419998	0.009632	5.692803	0.300614	2.310080	2.521826	0.560283	0.000000	-10.000000	0.366667	-20.050001	698.500000	1023.000000	1023.000000	2046.000000
40.439999	0.009765	5.771338	0.426099	1.906705	2.541169	0.897365	0.000000	-10.000000	0.391667	-21.133333	694.000000	1023.000000	1023.000000	2046.000000
40.459999	0.009324	5.510602	0.149066	1.913140	2.724758	0.723637	0.000000	-10.000000	0.433333	-22.716667	687.000000	1023.000000	1023.000000	2046.000000
40.480000	0.009135	5.398534	0.203013	1.605943	2.684034	0.905544	0.000000	-10.000000	0.466667	-23.700001	679.333313	1023.000000	1023.000000	2046.000000
40.500000	0.008384	4.955076	-0.099554	1.621240	2.769601	0.663789	0.000000	-10.000000	0.500000	-24.533333	671.333313	1023.000000	1023.000000	2046.000000
40.520000	0.008243	4.871883	0.045880	1.377244	2.662988	0.785771	0.000000	-10.000000	0.508333	-24.916666	663.166687	1023.000000	1023.000000	2046.000000
40.540001	0.007309	4.319573	-0.260122	1.419806	2.650139	0.509749	0.000000	-10.000000	0.508333	-25.333334	654.833313	1023.000000	1023.000000	2046.000000
40.560001	0.006928	4.094741	-0.176554	1.136276	2.506999	0.628021	0.000000	-10.000000	0.516667	-25.583334	646.500000	1023.000000	1023.000000	2046.000000
40.580002	0.005956	3.520015	-0.407804	1.158954	2.436262	0.332602	0.000000	-10.000000	0.533333	-26.049999	638.000000	1023.000000	1023.000000	2046.000000
40.599998	0.005521	3.262982	-0.326351	0.941010	2.258077	0.390246	0.000000	-10.000000	0.566667	-26.633333	629.333313	1023.000000	1023.000000	2046.000000
40.619999	0.004707	2.781863	-0.502869	1.019481	2.162100	0.103152	0.000000	-10.000000	0.583333	-27.383333	620.500000	1023.000000	1023.000000	2046.000000
40.639999	0.004595	2.715781	-0.369785	0.879458	2.022824	0.183285	0.000000	-10.000000	0.625000	-28.150000	611.333313	1023.000000	1023.000000	2046.000000
40.660000	0.003797	2.244216	-0.636178	0.936176	1.957574	-0.013356	0.000000	-10.000000	0.658333	-29.083334	602.000000	1023.000000	1023.000000	2046.000000
40.680000	0.003711	2.193436	-0.570641	0.839586	1.875516	0.048974	0.000000	-10.000000	0.725000	-30.083334	592.333313	1023.000000	1023.000000	2046.000000
40.700001	0.003111	1.838470	-0.754817	0.932834	1.830531	-0.170079	0.000000	-10.000000	0.775000	-31.083334	582.166687	1023.000000	1023.000000	2046.000000
40.720001	0.003093	1.827956	-0.646692	0.816665	1.707654	-0.049670	0.000000	-10.000000	0.825000	-31.816668	571.666687	1023.000000	1023.000000	2046.000000
40.740002	0.002291	1.353758	-0.895397	0.857354	1.669103	-0.277303	0.000000	-10.000000	0.841667	-32.366669	561.000000	1023.000000	1023.000000	2046.000000
40.759998	0.002156	1.274150	-0.796621	0.825505	1.517194	-0.271927	0.000000	-10.000000	0.841667	-32.850002	550.333313	1023.000000	1023.000000	2046.000000
40.779999	0.001450	0.857061	-0.972777	0.815152	1.472865	-0.458179	0.000000	-10.000000	0.833333	-32.933334	539.500000	1023.000000	1023.000000	2046.000000
40.799999	0.001247	0.736883	-0.913165	0.792868	1.354539	-0.497358	0.000000	-10.000000	0.833333	-33.016666	528.500000	1023.000000	1023.000000	2046.000000
40.820000	0.001005	0.593957	-0.952192	0.759132	1.358164	-0.571146	0.000000	-10.000000	0.866667	-33.200001	517.333313	1023.000000	1023.000000	2046.000000
40.840000	0.001124	0.664000	-0.785835	0.832120	1.277285	-0.659570	0.000000	-10.000000	0.875000	-33.333332	506.166656	1023.000000	1023.000000	2046.000000
40.860001	0.001395	0.824256	-0.630741	0.867546	1.207199	-0.619748	0.000000	-10.000000	0.891667	-33.516666	495.000000	1023.000000	1023.000000	2046.000000
40.880001	0.001338	0.790527	-0.660144	1.075389	1.140902	-0.765620	0.000000	-10.000000	0.883333	-33.516666	484.000000	1023.000000	1023.000000	2046.000000
40.900002	0.001418	0.837769	-0.535422	1.089342	1.023496	-0.739647	0.000000	-10.000000	0.883333	-33.716667	472.833344	1023.000000	1023.000000	2046.000000
40.919998	0.000819	0.483784	-0.736071	1.224915	0.958910	-0.963970	0.000000	-10.000000	0.883333	-33.799999	461.500000	1023.000000	1023.000000	2046.000000
40.939999	0.000868	0.512872	-0.642969	1.150550	0.814061	-0.808771	0.000000	-10.000000	0.891667	-34.016666	450.166656	1023.000000	1023.000000	2046.000000
40.959999	-0.000099	-0.058796	-0.916804	1.255754	0.666444	-1.064190	0.000000	-10.000000	0.925000	-34.416668	438.666656	1023.000000	1023.000000	2046.000000
40.980000	-0.000292	-0.172364	-0.941882	1.293237	0.520439	-1.044158	0.000000	-10.000000	0.958333	-34.783337	427.333344	1023.000000	1023.000000	2046.000000
41.000000	-0.001294	-0.764726	-1.270135	1.398517	0.393859	-1.286968	0.000000	-10.000000	0.983333	-35.166668	415.666656	1023.000000	1023.000000	2046.000000
41.020000	-0.002862	-1.691471	-1.429281	1.120780	-0.027928	-1.355042	0.000000	-10.000000	0.983333	-35.150002	404.000000	1023.000000	1023.000000	2046.000000
41.040001	-0.006311	-3.729577	-2.055065	0.792023	-0.445145	-2.021390	0.000000	-10.000000	0.966667	-35.099998	392.166656	1023.000000	1023.000000	2046.000000
41.060001	-0.009738	-5.755379	-2.445716	0.354153	-1.081981	-2.581835	0.000000	-10.000000	0.950000	-34.666668	380.500000	1023.000000	1023.000000	2046.000000
41.080002	-0.013225	-7.816169	-3.091414	0.110343	-1.502226	-3.332872	0.000000	-10.000000	0.933333	-34.316666	369.000000	1023.000000	1023.000000	2046.000000
41.099998	-0.015561	-9.196654	-3.347911	-0.167265	-2.009633	-3.671845	0.000000	-10.000000	0.925000	-34.000000	357.500000	1023.000000	1023.000000	2046.000000
41.119999	-0.017374	-10.268027	-3.727290	-0.275588	-2.193645	-4.071505	0.000000	-10.000000	0.908333	-33.650002	346.166656	1023.000000	1023.000000	2046.000000
41.139999	-0.019159	-11.322958	-3.937271	-0.440477	-2.583740	-4.361470	0.000000	-10.000000	0.883333	-33.533333	335.000000	1023.000000	1023.000000	2046.000000
41.160000	-0.020136	-11.900144	-4.064032	-0.541105	-2.740577	-4.554430	0.000000	-10.000000	0.850000	-33.383335	323.833344	1023.000000	1023.000000	2046.000000
41.180000	-0.021340	-12.611746	-4.205232	-0.518854	-3.071889	-4.815771	0.000000	-10.000000	0.850000	-33.600002	312.666656	1023.000000	1023.000000	2046.000000
41.200001	-0.021896	-12.940721	-4.203394	-0.599504	-3.260891	-4.876932	0.000000	-10.000000	0.858333	-33.466667	301.333344	1023.000000	1023.000000	2046.000000
41.220001	-0.022735	-13.436153	-4.352710	-0.541673	-3.469092	-5.072679	0.000000	-10.000000	0.858333	-33.566666	290.166656	1023.000000	1023.000000	2046.000000
41.240002	-0.023080	-13.640063	-4.402029	-0.523108	-3.565158	-5.149768	0.000000	-10.000000	0.816667	-33.049999	279.000000	1023.000000	1023.000000	2046.000000
41.259998	-0.023875	-14.110294	-4.496784	-0.509977	-3.793191	-5.310343	0.000000	-10.000000	0.800000	-32.666668	268.000000	1023.000000	1023.000000	2046.000000
41.279999	-0.024070	-14.225327	-4.432119	-0.522498	-3.973603	-5.297105	0.000000	-10.000000	0.791667	-31.900000	257.166656	1023.000000	1023.000000	2046.000000
41.299999	-0.024567	-14.518981	-4.646263	-0.632879	-3.926877	-5.312962	0.000000	-10.000000	0.800000	-31.400000	246.500000	1023.000000	1023.000000	2046.000000
41.320000	-0.024728	-14.614247	-4.601345	-0.863328	-3.993258	-5.156317	0.000000	-10.000000	0.791667	-31.216667	236.000000	1023.000000	1023.000000	2046.000000
41.340000	-0.024924	-14.730309	-4.671322	-1.049395	-3.894030	-5.115562	0.000000	-10.000000	0.775000	-31.333334	225.500000	1023.000000	1023.000000	2046.000000
41.360001	-0.025104	-14.836496	-4.637866	-1.216376	-3.974407	-5.007848	0.000000	-10.000000	0.750000	-31.133333	215.000000	1023.000000	1023.000000	2046.000000
41.380001	-0.025075	-14.819162	-4.609745	-1.278859	-3.899585	-5.030974	0.000000	-10.000000	0.741667	-30.666666	204.666672	1023.000000	1023.000000	2046.000000
41.400002	-0.025723	-15.202160	-4.674993	-1.400433	-4.044405	-5.082329	0.000000	-10.000000	0.675000	-29.133333	188.166672	1023.000000	1023.000000	2046.000000
41.419998	-0.025971	-15.349143	-4.719718	-1.474745	-3.991436	-5.163244	0.000000	-10.000000	0.616667	-28.033333	175.166672	1023.000000	1023.000000	2046.000000
41.439999	-0.026637	-15.742730	-4.784274	-1.560736	-4.164532	-5.233189	0.000000	-10.000000	0.550000	-27.100000	165.500000	1023.000000	1023.000000	2046.000000
41.459999	-0.026889	-15.891154	-4.736695	-1.597559	-4.246125	-5.310775	0.000000	-10.000000	0.550000	-27.000000	162.333328	1023.000000	1023.000000	2046.000000
41.480000	-0.027580	-16.299490	-4.783562	-1.665732	-4.392465	-5.457731	0.000000	-10.000000	0.550000	-26.783335	156.166672	1023.000000	1023.000000	2046.000000
41.500000	-0.028074	-16.591873	-4.772366	-1.760888	-4.586380	-5.472239	0.000000	-10.000000	0.541667	-26.233334	147.166672	1023.000000	1023.000000	2046.000000
41.520000	-0.028581	-16.891222	-4.794562	-1.752528	-4.679827	-5.664304	0.000000	-10.000000	0.525000	-25.666668	138.500000	1023.000000	1023.000000	2046.000000
41.540001	-0.029010	-17.144621	-4.866473	-1.805586	-4.768439	-5.704123	0.000000	-10.000000	0.500000	-24.933334	130.000000	1023.000000	1023.000000	2046.000000
41.560001	-0.029091	-17.192785	-4.764519	-1.714357	-4.839784	-5.874127	0.000000	-10.000000	0.475000	-24.350000	121.500000	1023.000000	1023.000000	2046.000000
41.580002	-0.029360	-17.351601	-4.815867	-1.721442	-4.971786	-5.842506	0.000000	-10.000000	0.458333	-23.800001	113.500000	1023.000000	1023.000000	2046.000000
41.599998	-0.029218	-17.267984	-4.749151	-1.656884	-4.904869	-5.957082	0.000000	-10.000000	0.441667	-23.383333	105.666664	1023.000000	1023.000000	2046.000000
41.619999	-0.029421	-17.387602	-4.753077	-1.679529	-5.069022	-5.885973	0.000000	-10.000000	0.425000	-22.950001	98.000000	1023.000000	1023.000000	2046.000000
41.639999	-0.029409	-17.380493	-4.753846	-1.585675	-5.034906	-6.006068	0.000000	-10.000000	0.400000	-22.433332	90.166664	1023.000000	1023.000000	2046.000000
41.660000	-0.029555	-17.466843	-4.740528	-1.632260	-5.117768	-5.976287	0.000000	-10.000000	0.375000	-21.733334	82.500000	1023.000000	1023.000000	2046.000000
41.680000	-0.029547	-17.462034	-4.719044	-1.576855	-5.160316	-6.005818	0.000000	-10.000000	0.358333	-21.049999	75.333336	1023.000000	1023.000000	2046.000000
41.700001	-0.029640	-17.517418	-4.712383	-1.531500	-5.165606	-6.107928	0.000000	-10.000000	0.325000	-20.233334	68.333336	1023.000000	1023.000000	2046.000000
41.720001	-0.029698	-17.551668	-4.610865	-1.527568	-5.363708	-6.049528	0.000000	-10.000000	0.291667	-19.400000	61.666668	1023.000000	1023.000000	2046.000000
41.740002	-0.029293	-17.312199	-4.504167	-1.460127	-5.255547	-6.092358	0.000000	-10.000000	0.258333	-18.533333	55.000000	1023.000000	1023.000000	2046.000000
41.759998	-0.029041	-17.163120	-4.349776	-1.454774	-5.342965	-6.015604	0.000000	-10.000000	0.250000	-17.700001	48.666668	1023.000000	1023.000000	2046.000000
41.779999	-0.028319	-16.736813	-4.179654	-1.234963	-5.222752	-6.099444	0.000000	-10.000000	0.241667	-17.000000	42.833332	1023.000000	1023.000000	2046.000000
41.799999	-0.027660	-16.346905	-4.064057	-1.145594	-5.177094	-5.960159	0.000000	-10.000000	0.225000	-16.300001	37.166668	1023.000000	1023.000000	2046.000000
41.820000	-0.027415	-16.202192	-4.017850	-1.018162	-5.208894	-5.957287	0.000000	-10.000000	0.208333	-15.650001	31.833334	1023.000000	1023.000000	2046.000000
41.840000	-0.027121	-16.028496	-3.972488	-0.927801	-5.172905	-5.955302	0.000000	-10.000000	0.208333	-15.133333	26.500000	1023.000000	1023.000000	2046.000000
41.860001	-0.027190	-16.069017	-4.028238	-0.844795	-5.260880	-5.935103	0.000000	-10.000000	0.200000	-14.666667	21.500000	1023.000000	1023.000000	2046.000000
41.880001	-0.027246	-16.102448	-4.072095	-0.784213	-5.263201	-5.982938	0.000000	-10.000000	0.191667	-14.133333	16.666666	1023.000000	1023.000000	2046.000000
41.900002	-0.027460	-16.228817	-4.211381	-0.668464	-5.393615	-5.955358	0.000000	-10.000000	0.175000	-13.800000	11.833333	1023.000000	1023.000000	2046.000000
41.919998	-0.027202	-16.076460	-4.199216	-0.576367	-5.356375	-5.944501	0.000000	-10.000000	0.166667	-13.566667	7.333333	1023.000000	1023.000000	2046.000000
41.939999	-0.027999	-16.547432	-4.409101	-0.657400	-5.576571	-5.904359	0.000000	-10.000000	0.158333	-13.233334	3.000000	1023.000000	1023.000000	2046.000000
41.959999	-0.029956	-17.704233	-4.763073	-0.858260	-5.804925	-6.277975	0.000000	-10.000000	0.133333	-12.433333	-1.000000	1023.000000	1023.000000	2046.000000
41.980000	-0.032819	-19.396175	-5.241734	-1.283326	-6.181503	-6.689613	0.000000	-10.000000	0.116667	-11.516667	-5.000000	1023.000000	1023.000000	2046.000000
42.000000	-0.035634	-21.059683	-5.732301	-1.512837	-6.582128	-7.232417	0.000000	-10.000000	0.083333	-10.416667	-8.666667	1023.000000	1023.000000	2046.000000
42.020000	-0.037826	-22.355381	-6.118809	-1.760021	-6.839227	-7.637325	0.000000	-10.000000	0.066667	-9.416667	-12.166667	1023.000000	1023.000000	2046.000000
42.040001	-0.039367	-23.265923	-6.375038	-1.921379	-7.153034	-7.816471	0.000000	-10.000000	0.058333	-8.466667	-15.166667	1023.000000	1023.000000	2046.000000
42.060001	-0.040399	-23.875704	-6.538456	-2.054413	-7.241208	-8.041626	0.000000	-10.000000	0.058333	-8.116667	-18.000000	1023.000000	1023.000000	2046.000000
42.080002	-0.041089	-24.283836	-6.645860	-2.087275	-7.412676	-8.138026	0.000000	-10.000000	0.066667	-8.100000	-20.666666	1023.000000	1023.000000	2046.000000
42.099998	-0.041743	-24.670025	-6.723578	-2.066366	-7.523387	-8.356693	0.000000	-10.000000	0.058333	-8.266666	-23.500000	1023.000000	1023.000000	2046.000000
42.119999	-0.041877	-24.749590	-6.716342	-2.011208	-7.597517	-8.424522	0.000000	-10.000000	0.058333	-8.316667	-26.333334	1023.000000	1023.000000	2046.000000
42.139999	-0.042034	-24.841885	-6.792798	-1.961684	-7.639863	-8.447540	0.000000	-10.000000	0.050000	-7.983333	-29.166666	1023.000000	1023.000000	2046.000000
42.160000	-0.042026	-24.837103	-6.739896	-1.933730	-7.702073	-8.461405	0.000000	-10.000000	0.050000	-7.200000	-31.833334	1023.000000	1023.000000	2046.000000
42.180000	-0.042045	-24.848309	-6.771880	-1.891055	-7.774652	-8.410723	0.000000	-10.000000	0.050000	-6.200000	-34.333332	1023.000000	1023.000000	2046.000000
42.200001	-0.041851	-24.733820	-6.677578	-1.896310	-7.764621	-8.395310	0.000000	-10.000000	0.050000	-5.200000	-36.500000	1023.000000	1023.000000	2046.000000
42.220001	-0.041456	-24.500761	-6.700812	-1.884787	-7.654582	-8.260581	0.000000	-10.000000	0.041667	-4.466667	-38.166668	1023.000000	1023.000000	2046.000000
42.240002	-0.041164	-24.327829	-6.600411	-2.013649	-7.567301	-8.146467	0.000000	-10.000000	0.041667	-4.116667	-39.666668	1023.000000	1023.000000	2046.000000
42.259998	-0.040823	-24.126129	-6.568194	-2.174278	-7.410337	-7.973319	0.000000	-10.000000	0.041667	-4.400000	-41.000000	1023.000000	1023.000000	2046.000000
42.279999	-0.040451	-23.906376	-6.499772	-2.228313	-7.260632	-7.917660	0.000000	-10.000000	0.050000	-4.550000	-42.500000	1023.000000	1023.000000	2046.000000
42.299999	-0.040074	-23.683741	-6.377314	-2.370441	-7.162958	-7.773028	0.000000	-10.000000	0.050000	-4.033333	-44.000000	1023.000000	1023.000000	2046.000000
42.320000	-0.039666	-23.442791	-6.338011	-2.363249	-7.009717	-7.731813	0.000000	-10.000000	0.033333	-2.516667	-45.166668	1023.000000	1023.000000	2046.000000
42.340000	-0.039420	-23.297152	-6.253293	-2.451606	-6.905082	-7.687171	0.000000	-10.000000	0.016667	-0.366667	-45.833332	1023.000000	1023.000000	2046.000000
42.360001	-0.039196	-23.164968	-6.244256	-2.450225	-6.790519	-7.679966	0.000000	-10.000000	-0.016667	1.750000	-46.000000	1023.000000	1023.000000	2046.000000
42.380001	-0.038914	-22.998432	-6.115802	-2.539045	-6.728286	-7.615300	0.000000	-10.000000	-0.025000	4.150000	-46.000000	1023.000000	1023.000000	2046.000000
42.400002	-0.038568	-22.793863	-6.020428	-2.589228	-6.686836	-7.497371	0.000000	-10.000000	-0.041667	6.716667	-46.000000	1023.000000	1023.000000	2046.000000
42.419998	-0.038378	-22.681355	-5.986799	-2.531757	-6.560027	-7.602773	0.000000	-10.000000	-0.066667	9.750000	-46.000000	1023.000000	1023.000000	2046.000000
42.439999	-0.037990	-22.451939	-5.934809	-2.634454	-6.474692	-7.407984	0.000000	-10.000000	-0.125000	12.800000	-46.000000	1023.000000	1023.000000	2046.000000
42.459999	-0.037470	-22.144648	-5.866625	-2.485909	-6.310211	-7.481902	0.000000	-10.000000	-0.191667	15.166667	-46.000000	1023.000000	1023.000000	2046.000000
42.480000	-0.036968	-21.848253	-5.721865	-2.541265	-6.252614	-7.332509	0.000000	-10.000000	-0.241667	17.316668	-34.333332	1023.000000	1023.000000	2046.000000
42.500000	-0.036024	-21.290180	-5.664436	-2.399797	-5.995558	-7.230388	0.000000	-10.000000	-0.283333	18.983334	-10.500000	1023.000000	1023.000000	2046.000000
42.520000	-0.035163	-20.781212	-5.476062	-2.394900	-5.870094	-7.040156	0.000000	-10.000000	-0.316667	20.700001	15.500000	1023.000000	1023.000000	2046.000000
42.540001	-0.033997	-20.092117	-5.340108	-2.228750	-5.635106	-6.888154	0.000000	-10.000000	-0.358333	22.200001	32.166668	1023.000000	1023.000000	2046.000000
42.560001	-0.033033	-19.522228	-5.178346	-2.160984	-5.443517	-6.739382	0.000000	-10.000000	-0.391667	23.566668	39.333332	1023.000000	1023.000000	2046.000000
42.580002	-0.031813	-18.801453	-5.054852	-2.019046	-5.205800	-6.521753	0.000000	-10.000000	-0.441667	25.083334	47.000000	1023.000000	1023.000000	2046.000000
42.599998	-0.030835	-18.223230	-4.846081	-2.003898	-5.057769	-6.315482	0.000000	-10.000000	-0.483333	26.316668	55.166668	1023.000000	1023.000000	2046.000000
42.619999	-0.029190	-17.251415	-4.640409	-1.795539	-4.736699	-6.078767	0.000000	-10.000000	-0.525000	27.550001	63.666668	1023.000000	1023.000000	2046.000000
42.639999	-0.027917	-16.499159	-4.329048	-1.696199	-4.558523	-5.915389	0.000000	-10.000000	-0.541667	28.133333	72.500000	1023.000000	1023.000000	2046.000000
42.660000	-0.025946	-15.334200	-4.019177	-1.464347	-4.256220	-5.594457	0.000000	-10.000000	-0.575000	29.133333	81.833336	1023.000000	1023.000000	2046.000000
42.680000	-0.024381	-14.409384	-3.723788	-1.283833	-4.013938	-5.387824	0.000000	-10.000000	-0.600000	29.766666	91.500000	1023.000000	1023.000000	2046.000000
42.700001	-0.022960	-13.569248	-3.577625	-1.086753	-3.740661	-5.164209	0.000000	-10.000000	-0.633333	30.400000	101.500000	1023.000000	1023.000000	2046.000000
42.720001	-0.021691	-12.819451	-3.412339	-0.969650	-3.438158	-4.999303	0.000000	-10.000000	-0.633333	30.416668	111.500000	1023.000000	1023.000000	2046.000000
42.740002	-0.020631	-12.192649	-3.308563	-0.805616	-3.312378	-4.766092	0.000000	-10.000000	-0.658333	30.533335	121.500000	1023.000000	1023.000000	2046.000000
42.759998	-0.019512	-11.531633	-3.083282	-0.713638	-3.179943	-4.554770	0.000000	-10.000000	-0.641667	30.883335	131.500000	1023.000000	1023.000000	2046.000000
42.779999	-0.018544	-10.959569	-3.120839	-0.526538	-2.992672	-4.319521	0.000000	-10.000000	-0.625000	30.983334	141.833328	1023.000000	1023.000000	2046.000000
42.799999	-0.017428	-10.300074	-2.927740	-0.287183	-2.860103	-4.225048	0.000000	-10.000000	-0.583333	30.666668	152.166672	1023.000000	1023.000000	2046.000000
42.820000	-0.017471	-10.325374	-3.124558	-0.273998	-2.892116	-4.034701	0.000000	-10.000000	-0.600000	30.283333	162.500000	1023.000000	1023.000000	2046.000000
42.840000	-0.018893	-11.165943	-3.368222	-0.491664	-3.028619	-4.277439	0.000000	-10.000000	-0.600000	30.150000	172.500000	1023.000000	1023.000000	2046.000000
42.860001	-0.021024	-12.425174	-3.843655	-0.761070	-3.207896	-4.612554	0.000000	-10.000000	-0.600000	30.266666	182.500000	1023.000000	1023.000000	2046.000000
42.880001	-0.023004	-13.595518	-4.114434	-0.970952	-3.528779	-4.981354	0.000000	-10.000000	-0.591667	30.216667	192.666672	1023.000000	1023.000000	2046.000000
42.900002	-0.024136	-14.264123	-4.394713	-1.150929	-3.619208	-5.099272	0.000000	-10.000000	-0.600000	30.066668	202.666672	1023.000000	1023.000000	2046.000000
42.919998	-0.024701	-14.598313	-4.478582	-1.213823	-3.667268	-5.238640	0.000000	-10.000000	-0.608333	29.933334	213.000000	1023.000000	1023.000000	2046.000000
42.939999	-0.024801	-14.657497	-4.597390	-1.232559	-3.611724	-5.215825	0.000000	-10.000000	-0.608333	29.900000	223.000000	1023.000000	1023.000000	2046.000000
42.959999	-0.024654	-14.570807	-4.528001	-1.217287	-3.606677	-5.218841	0.000000	-10.000000	-0.625000	29.933334	233.000000	1023.000000	1023.000000	2046.000000
42.980000	-0.024131	-14.261563	-4.562603	-1.103710	-3.486455	-5.108795	0.000000	-10.000000	-0.641667	30.366667	242.666672	1023.000000	1023.000000	2046.000000
43.000000	-0.023285	-13.761198	-4.353123	-0.939494	-3.424063	-5.044518	0.000000	-10.000000	-0.650000	30.883333	252.833328	1023.000000	1023.000000	2046.000000
43.020000	-0.022492	-13.293025	-4.325579	-0.780398	-3.296081	-4.890967	0.000000	-10.000000	-0.666667	31.666668	263.166656	1023.000000	1023.000000	2046.000000
43.040001	-0.021408	-12.652407	-4.102177	-0.634777	-3.192679	-4.722775	0.000000	-10.000000	-0.691667	32.183334	273.833344	1023.000000	1023.000000	2046.000000
43.060001	-0.020334	-12.017199	-3.995969	-0.445246	-3.035860	-4.540123	0.000000	-10.000000	-0.716667	32.683334	284.333344	1023.000000	1023.000000	2046.000000
43.080002	-0.019066	-11.268192	-3.777526	-0.299622	-2.849784	-4.341261	0.000000	-10.000000	-0.716667	32.799999	295.166656	1023.000000	1023.000000	2046.000000
43.099998	-0.017942	-10.603454	-3.698302	-0.197688	-2.635950	-4.071514	0.000000	-10.000000	-0.725000	32.766666	306.000000	1023.000000	1023.000000	2046.000000
43.119999	-0.016620	-9.822368	-3.477377	-0.232425	-2.334924	-3.777641	0.000000	-10.000000	-0.700000	32.783333	317.000000	1023.000000	1023.000000	2046.000000
43.139999	-0.015405	-9.104547	-3.330244	-0.276535	-2.071963	-3.425804	0.000000	-10.000000	-0.658333	32.400002	328.000000	1023.000000	1023.000000	2046.000000
43.160000	-0.014015	-8.282760	-3.059653	-0.302162	-1.759733	-3.161211	0.000000	-10.000000	-0.608333	31.850000	338.833344	1023.000000	1023.000000	2046.000000
43.180000	-0.012834	-7.585042	-2.910400	-0.345164	-1.470232	-2.859246	0.000000	-10.000000	-0.583333	31.049999	349.666656	1023.000000	1023.000000	2046.000000
43.200001	-0.011436	-6.758521	-2.664014	-0.272370	-1.160985	-2.661152	0.000000	-10.000000	-0.600000	30.433334	360.166656	1023.000000	1023.000000	2046.000000
43.220001	-0.010574	-6.249278	-2.644681	-0.329169	-0.872547	-2.402881	0.000000	-10.000000	-0.625000	30.333334	370.500000	1023.000000	1023.000000	2046.000000
43.240002	-0.009532	-5.633280	-2.378972	-0.224265	-0.697006	-2.333038	0.000000	-10.000000	-0.650000	30.650002	380.500000	1023.000000	1023.000000	2046.000000
43.259998	-0.008783	-5.190559	-2.336766	-0.251700	-0.515595	-2.086498	0.000000	-10.000000	-0.650000	31.183334	390.666656	1023.000000	1023.000000	2046.000000
43.279999	-0.007570	-4.473841	-2.046541	-0.033832	-0.327782	-2.065685	0.000000	-10.000000	-0.641667	31.450001	401.000000	1023.000000	1023.000000	2046.000000
43.299999	-0.006954	-4.109925	-1.955660	-0.100989	-0.273559	-1.779717	0.000000	-10.000000	-0.650000	31.600000	411.500000	1023.000000	1023.000000	2046.000000
43.320000	-0.005772	-3.411538	-1.686514	0.084910	-0.074647	-1.735286	0.000000	-10.000000	-0.666667	31.766666	422.000000	1023.000000	1023.000000	2046.000000
43.340000	-0.005243	-3.098541	-1.625681	0.056176	0.000855	-1.529890	0.000000	-10.000000	-0.675000	31.983334	432.500000	1023.000000	1023.000000	2046.000000
43.360001	-0.003958	-2.339217	-1.340005	0.258269	0.160397	-1.417878	0.000000	-10.000000	-0.658333	31.933332	443.166656	1023.000000	1023.000000	2046.000000
43.380001	-0.003104	-1.834331	-1.287193	0.300729	0.352962	-1.200829	0.000000	-10.000000	-0.633333	31.583334	453.833344	1023.000000	1023.000000	2046.000000
43.400002	-0.001712	-1.011928	-1.026537	0.476626	0.507383	-0.969400	0.000000	-10.000000	-0.600000	31.216667	464.500000	1023.000000	1023.000000	2046.000000
43.419998	-0.000472	-0.278776	-0.873227	0.673064	0.747233	-0.825846	0.000000	-10.000000	-0.583333	30.650000	475.000000	1023.000000	1023.000000	2046.000000
43.439999	0.000730	0.431716	-0.702896	0.744495	0.919702	-0.529584	0.000000	-10.000000	-0.591667	30.416666	485.333344	1023.000000	1023.000000	2046.000000
43.459999	0.002108	1.245563	-0.458913	0.998423	1.160830	-0.454777	0.000000	-10.000000	-0.600000	30.033333	495.500000	1023.000000	1023.000000	2046.000000
43.480000	0.003557	2.102468	-0.190441	1.079372	1.328578	-0.115041	0.000000	-10.000000	-0.608333	29.716667	505.500000	1023.000000	1023.000000	2046.000000
43.500000	0.005498	3.249281	0.206759	1.376837	1.633329	0.032356	0.000000	-10.000000	-0.583333	29.283335	515.500000	1023.000000	1023.000000	2046.000000
43.520000	0.007234	4.275484	0.528606	1.543798	1.784750	0.418330	0.000000	-10.000000	-0.575000	29.183334	525.500000	1023.000000	1023.000000	2046.000000
43.540001	0.009118	5.388914	0.807385	1.892795	2.132747	0.555987	0.000000	-10.000000	-0.558333	28.883333	535.166687	1023.000000	1023.000000	2046.000000
43.560001	0.010433	6.166101	0.962175	2.005562	2.322962	0.875403	0.000000	-10.000000	-0.541667	28.633333	544.833313	1023.000000	1023.000000	2046.000000
43.580002	0.011786	6.965452	1.211765	2.323725	2.502418	0.927544	0.000000	-10.000000	-0.508333	27.816668	554.333313	1023.000000	1023.000000	2046.000000
43.599998	0.012714	7.514084	1.329212	2.317621	2.569535	1.297716	0.000000	-10.000000	-0.458333	27.166668	563.833313	1023.000000	1023.000000	2046.000000
43.619999	0.013759	8.131528	1.396652	2.612464	2.756922	1.365489	0.000000	-10.000000	-0.416667	26.133333	573.000000	1023.000000	1023.000000	2046.000000
43.639999	0.014128	8.349363	1.391693	2.705733	2.766367	1.485570	0.000000	-10.000000	-0.366667	25.033333	582.000000	1023.000000	1023.000000	2046.000000
43.660000	0.013563	8.015500	1.231351	2.780967	2.708485	1.294696	0.000000	-10.000000	-0.333333	23.633333	590.666687	1023.000000	1023.000000	2046.000000
43.680000	0.011937	7.054781	1.101489	2.458455	2.383774	1.111063	0.000000	-10.000000	-0.300000	22.883333	598.833313	1023.000000	1023.000000	2046.000000
43.700001	0.009682	5.722076	0.701331	2.302887	2.148759	0.569100	0.000000	-10.000000	-0.266667	21.983334	606.500000	1023.000000	1023.000000	2046.000000
43.720001	0.007675	4.535798	0.388517	2.009281	1.832653	0.305347	0.000000	-10.000000	-0.266667	21.500000	613.833313	1023.000000	1023.000000	2046.000000
43.740002	0.006340	3.747057	0.162165	2.003843	1.665366	-0.084317	0.000000	-10.000000	-0.275000	20.966667	621.000000	1023.000000	1023.000000	2046.000000
43.759998	0.005703	3.370567	0.050806	1.859190	1.546486	-0.085915	0.000000	-10.000000	-0.291667	20.683334	628.000000	1023.000000	1023.000000	2046.000000
43.779999	0.005270	3.114481	-0.070838	1.952773	1.518212	-0.285666	0.000000	-10.000000	-0.275000	20.283333	635.000000	1023.000000	1023.000000	2046.000000
43.799999	0.005396	3.188785	-0.012828	1.841774	1.486385	-0.126545	0.000000	-10.000000	-0.258333	19.916668	641.833313	1023.000000	1023.000000	2046.000000
43.820000	0.005593	3.305310	-0.016952	2.064958	1.536432	-0.279128	0.000000	-10.000000	-0.250000	19.600000	648.666687	1023.000000	1023.000000	2046.000000
43.840000	0.005932	3.505543	0.103525	2.073763	1.476878	-0.148624	0.000000	-10.000000	-0.241667	19.550001	655.166687	1023.000000	1023.000000	2046.000000
43.860001	0.006519	3.852980	0.156754	2.398149	1.553404	-0.255326	0.000000	-10.000000	-0.216667	19.216667	661.833313	1023.000000	1023.000000	2046.000000
43.880001	0.007011	4.143599	0.341253	2.355079	1.458590	-0.011323	0.000000	-10.000000	-0.183333	18.666668	668.166687	1023.000000	1023.000000	2046.000000
43.900002	0.007740	4.574263	0.366909	2.660375	1.639118	-0.092140	0.000000	-10.000000	-0.150000	17.866667	674.500000	1023.000000	1023.000000	2046.000000
43.919998	0.008518	5.034040	0.537526	2.648867	1.696158	0.151490	0.000000	-10.000000	-0.133333	16.816668	680.500000	1023.000000	1023.000000	2046.000000
43.939999	0.009311	5.502547	0.574500	2.873180	1.853698	0.201169	0.000000	-10.000000	-0.108333	15.766667	686.333313	1023.000000	1023.000000	2046.000000
43.959999	0.009957	5.884459	0.642290	2.771873	2.020351	0.449945	0.000000	-10.000000	-0.083333	14.283334	691.833313	1023.000000	1023.000000	2046.000000
43.980000	0.010656	6.297631	0.709704	2.671031	2.204070	0.712826	0.000000	-10.000000	-0.041667	11.950000	697.000000	1023.000000	1023.000000	2046.000000
44.000000	0.011141	6.584585	0.787285	2.470186	2.386443	0.940671	0.000000	-10.000000	-0.016667	9.566667	701.500000	1023.000000	1023.000000	2046.000000
44.020000	0.011941	7.057393	0.804585	2.406908	2.684839	1.161060	0.000000	-10.000000	0.008333	6.500000	705.166687	1023.000000	1023.000000	2046.000000
44.040001	0.012064	7.129692	0.739707	2.242377	2.838315	1.309293	0.000000	-10.000000	0.025000	3.016667	707.833313	1023.000000	1023.000000	2046.000000
44.060001	0.012349	7.298193	0.864854	2.160661	2.856601	1.416077	0.000000	-10.000000	0.041667	-0.300000	709.333313	1023.000000	1023.000000	2046.000000
44.080002	0.012150	7.180934	0.725237	2.184628	2.964650	1.306418	0.000000	-10.000000	0.050000	-2.800000	710.000000	1023.000000	1023.000000	2046.000000
44.099998	0.012221	7.222349	0.823894	1.948592	2.943348	1.506515	0.000000	-10.000000	0.066667	-4.750000	710.000000	1023.000000	1023.000000	2046.000000
44.119999	0.011828	6.990069	0.682747	2.048271	2.964787	1.294265	0.000000	-10.000000	0.083333	-7.150000	710.000000	1023.000000	1023.000000	2046.000000
44.139999	0.011668	6.895858	0.760924	1.821160	2.878924	1.434851	0.000000	-10.000000	0.108333	-9.583334	710.000000	1023.000000	1023.000000	2046.000000
44.160000	0.011366	6.717525	0.648687	1.924765	2.909748	1.234324	0.000000	-10.000000	0.125000	-11.366667	710.000000	1023.000000	1023.000000	2046.000000
44.180000	0.010987	6.493389	0.695448	1.697364	2.765044	1.335532	0.000000	-10.000000	0.141667	-12.683333	710.000000	1023.000000	1023.000000	2046.000000
44.200001	0.010826	6.398228	0.641507	1.793077	2.742393	1.221251	0.000000	-10.000000	0.166667	-13.850000	702.833313	1023.000000	1023.000000	2046.000000
44.220001	0.010676	6.309502	0.647805	1.730341	2.672500	1.258856	0.000000	-10.000000	0.191667	-14.966667	694.000000	1023.000000	1023.000000	2046.000000
44.240002	0.010693	6.319335	0.660177	1.815161	2.657997	1.186000	0.000000	-10.000000	0.225000	-16.016666	683.333313	1023.000000	1023.000000	2046.000000
44.259998	0.010547	6.233523	0.634036	1.738006	2.588582	1.272900	0.000000	-10.000000	0.241667	-16.983334	678.000000	1023.000000	1023.000000	2046.000000
44.279999	0.010705	6.326396	0.697941	1.812672	2.575328	1.240455	0.000000	-10.000000	0.266667	-17.916666	672.333313	1023.000000	1023.000000	2046.000000
44.299999	0.010626	6.280082	0.703507	1.768649	2.564950	1.242975	0.000000	-10.000000	0.300000	-18.900000	666.333313	1023.000000	1023.000000	2046.000000
44.320000	0.011122	6.572805	0.834088	1.959738	2.625221	1.153758	0.000000	-10.000000	0.341667	-19.850000	660.000000	1023.000000	1023.000000	2046.000000
44.340000	0.011372	6.720741	0.955298	1.981321	2.559988	1.224133	0.000000	-10.000000	0.375000	-20.616667	653.333313	1023.000000	1023.000000	2046.000000
44.360001	0.012230	7.227831	1.152416	2.181339	2.612200	1.281876	0.000000	-10.000000	0.400000	-21.266666	646.500000	1023.000000	1023.000000	2046.000000
44.380001	0.012063	7.128987	1.102011	2.158313	2.557817	1.310847	0.000000	-10.000000	0.416667	-21.916668	639.333313	1023.000000	1023.000000	2046.000000
44.400002	0.012227	7.225890	1.130824	2.342707	2.561454	1.190904	0.000000	-10.000000	0.441667	-22.933334	631.833313	1023.000000	1023.000000	2046.000000
44.419998	0.012118	7.161812	1.018048	2.284949	2.580436	1.278379	0.000000	-10.000000	0.475000	-24.083334	624.000000	1023.000000	1023.000000	2046.000000
44.439999	0.011816	6.983188	0.927859	2.401753	2.478532	1.175044	0.000000	-10.000000	0.533333	-25.583334	616.000000	1023.000000	1023.000000	2046.000000
44.459999	0.011261	6.655148	0.805173	2.375063	2.331230	1.143681	0.000000	-10.000000	0.600000	-26.900002	607.666687	1023.000000	1023.000000	2046.000000
44.480000	0.010580	6.253026	0.589893	2.449090	2.230731	0.983313	0.000000	-10.000000	0.658333	-28.400002	598.833313	1023.000000	1023.000000	2046.000000
44.500000	0.008560	5.059175	0.259425	2.121319	1.895243	0.783189	0.000000	-10.000000	0.683333	-29.333334	589.333313	1023.000000	1023.000000	2046.000000
44.520000	0.005586	3.301300	-0.207468	1.780095	1.490806	0.237866	0.000000	-10.000000	0.708333	-30.150000	579.500000	1023.000000	1023.000000	2046.000000
44.540001	0.002201	1.300849	-0.688155	1.333967	0.970887	-0.315850	0.000000	-10.000000	0.733333	-30.450001	569.500000	1023.000000	1023.000000	2046.000000
44.560001	-0.001197	-0.707485	-1.309628	1.132211	0.527409	-1.057477	0.000000	-10.000000	0.766667	-30.616667	559.333313	1023.000000	1023.000000	2046.000000
44.580002	-0.003291	-1.945226	-1.558565	0.777434	0.145538	-1.309633	0.000000	-10.000000	0.775000	-30.666668	549.000000	1023.000000	1023.000000	2046.000000
44.599998	-0.005701	-3.369540	-2.072044	0.714961	-0.120832	-1.891625	0.000000	-10.000000	0.791667	-30.950001	538.666687	1023.000000	1023.000000	2046.000000
44.619999	-0.006931	-4.096337	-2.173853	0.500269	-0.403152	-2.019602	0.000000	-10.000000	0.800000	-31.283335	528.333313	1023.000000	1023.000000	2046.000000
44.639999	-0.008459	-4.999096	-2.486361	0.455672	-0.580257	-2.388151	0.000000	-10.000000	0.816667	-31.466667	518.000000	1023.000000	1023.000000	2046.000000
44.660000	-0.009189	-5.430772	-2.483649	0.474365	-0.841954	-2.579535	0.000000	-10.000000	0.816667	-31.683334	507.500000	1023.000000	1023.000000	2046.000000
44.680000	-0.010142	-5.994092	-2.643938	0.421837	-1.014720	-2.757272	0.000000	-10.000000	0.825000	-32.116669	497.000000	1023.000000	1023.000000	2046.000000
44.700001	-0.010780	-6.371061	-2.709791	0.519441	-1.184858	-2.995852	0.000000	-10.000000	0.825000	-32.500000	486.333344	1023.000000	1023.000000	2046.000000
44.720001	-0.011251	-6.649530	-2.763272	0.472790	-1.306074	-3.052975	0.000000	-10.000000	0.816667	-32.466667	475.500000	1023.000000	1023.000000	2046.000000
44.740002	-0.011931	-7.051322	-2.923123	0.519672	-1.417321	-3.230551	0.000000	-10.000000	0.800000	-32.166668	464.500000	1023.000000	1023.000000	2046.000000
44.759998	-0.012170	-7.192544	-2.898106	0.407301	-1.504504	-3.197234	0.000000	-10.000000	0.783333	-31.666668	453.833344	1023.000000	1023.000000	2046.000000
44.779999	-0.012694	-7.502282	-3.120961	0.353268	-1.460211	-3.274378	0.000000	-10.000000	0.783333	-31.383333	443.166656	1023.000000	1023.000000	2046.000000
44.799999	-0.013055	-7.715630	-3.151528	0.037484	-1.478329	-3.123257	0.000000	-10.000000	0.791667	-31.250000	432.833344	1023.000000	1023.000000	2046.000000
44.820000	-0.013308	-7.865092	-3.173669	-0.153407	-1.456869	-3.081147	0.000000	-10.000000	0.783333	-31.433334	422.166656	1023.000000	1023.000000	2046.000000
44.840000	-0.013672	-8.080032	-3.253173	-0.292963	-1.421225	-3.112671	0.000000	-10.000000	0.766667	-31.450001	411.833344	1023.000000	1023.000000	2046.000000
44.860001	-0.013528	-7.994873	-3.170260	-0.406581	-1.389778	-3.028253	0.000000	-10.000000	0.758333	-31.266668	401.333344	1023.000000	1023.000000	2046.000000
44.880001	-0.014308	-8.456171	-3.391892	-0.493899	-1.376539	-3.193842	0.000000	-10.000000	0.758333	-31.050001	391.000000	1023.000000	1023.000000	2046.000000
44.900002	-0.014632	-8.647277	-3.361982	-0.611096	-1.431968	-3.242231	0.000000	-10.000000	0.733333	-30.666666	380.666656	1023.000000	1023.000000	2046.000000
44.919998	-0.015336	-9.063608	-3.462210	-0.704174	-1.520696	-3.376529	0.000000	-10.000000	0.700000	-30.283333	370.500000	1023.000000	1023.000000	2046.000000
44.939999	-0.015938	-9.419141	-3.490202	-0.798653	-1.676953	-3.453333	0.000000	-10.000000	0.683333	-30.166668	360.500000	1023.000000	1023.000000	2046.000000
44.959999	-0.016384	-9.683011	-3.470612	-0.904942	-1.806703	-3.500754	0.000000	-10.000000	0.683333	-30.116667	350.500000	1023.000000	1023.000000	2046.000000
44.980000	-0.017380	-10.271818	-3.637097	-0.941099	-1.946539	-3.747083	0.000000	-10.000000	0.675000	-30.016666	340.500000	1023.000000	1023.000000	2046.000000
45.000000	-0.017847	-10.547332	-3.567155	-1.049495	-2.152719	-3.777963	0.000000	-10.000000	0.658333	-29.566668	330.500000	1023.000000	1023.000000	2046.000000
45.020000	-0.018337	-10.836948	-3.664750	-1.022902	-2.199813	-3.949483	0.000000	-10.000000	0.658333	-29.450001	320.500000	1023.000000	1023.000000	2046.000000
45.040001	-0.018834	-11.130842	-3.717951	-1.014060	-2.340109	-4.058722	0.000000	-10.000000	0.658333	-29.250000	310.500000	1023.000000	1023.000000	2046.000000
45.060001	-0.018791	-11.105437	-3.604889	-1.011617	-2.446204	-4.042727	0.000000	-10.000000	0.658333	-29.250000	300.500000	1023.000000	1023.000000	2046.000000
45.080002	-0.019206	-11.350722	-3.688748	-0.914760	-2.508450	-4.238764	0.000000	-10.000000	0.650000	-28.966667	290.833344	1023.000000	1023.000000	2046.000000
45.099998	-0.019546	-11.551435	-3.699466	-0.981350	-2.669221	-4.201398	0.000000	-10.000000	0.650000	-28.900002	281.166656	1023.000000	1023.000000	2046.000000
45.119999	-0.019517	-11.534348	-3.623441	-0.958664	-2.720209	-4.232033	0.000000	-10.000000	0.650000	-28.650002	271.666656	1023.000000	1023.000000	2046.000000
45.139999	-0.020080	-11.867225	-3.684768	-0.920873	-2.875395	-4.386189	0.000000	-10.000000	0.633333	-28.350000	262.000000	1023.000000	1023.000000	2046.000000
45.160000	-0.019975	-11.805137	-3.625642	-0.942581	-2.918010	-4.318904	0.000000	-10.000000	0.600000	-27.800001	252.500000	1023.000000	1023.000000	2046.000000
45.180000	-0.020378	-12.043256	-3.685158	-0.899005	-2.985253	-4.473841	0.000000	-10.000000	0.566667	-27.483334	243.166672	1023.000000	1023.000000	2046.000000
45.200001	-0.020526	-12.130643	-3.630089	-0.944677	-3.145146	-4.410731	0.000000	-10.000000	0.550000	-27.000000	234.000000	1023.000000	1023.000000	2046.000000
45.220001	-0.020819	-12.304167	-3.630118	-0.874956	-3.209664	-4.589429	0.000000	-10.000000	0.541667	-26.783333	225.000000	1023.000000	1023.000000	2046.000000
45.240002	-0.020883	-12.341748	-3.503805	-0.889644	-3.371197	-4.577102	0.000000	-10.000000	0.525000	-26.450001	216.000000	1023.000000	1023.000000	2046.000000
45.259998	-0.020364	-12.035387	-3.341131	-0.755269	-3.292444	-4.646542	0.000000	-10.000000	0.508333	-26.466667	210.000000	1023.000000	1023.000000	2046.000000
45.279999	-0.020003	-11.821722	-3.203592	-0.604517	-3.365428	-4.648186	0.000000	-10.000000	0.508333	-26.016666	201.333328	1023.000000	1023.000000	2046.000000
45.299999	-0.019441	-11.489897	-3.061298	-0.479355	-3.397823	-4.551422	0.000000	-10.000000	0.508333	-25.483334	192.833328	1023.000000	1023.000000	2046.000000
45.320000	-0.019429	-11.482304	-3.024238	-0.365329	-3.445134	-4.647603	0.000000	-10.000000	0.500000	-24.833334	181.500000	1023.000000	1023.000000	2046.000000
45.340000	-0.019510	-11.530516	-3.038244	-0.342406	-3.582826	-4.567039	0.000000	-10.000000	0.475000	-24.466667	173.166672	1023.000000	1023.000000	2046.000000
45.360001	-0.019810	-11.707697	-3.086341	-0.213453	-3.668087	-4.739816	0.000000	-10.000000	0.458333	-23.950001	165.000000	1023.000000	1023.000000	2046.000000
45.380001	-0.020280	-11.985387	-3.221389	-0.192657	-3.875951	-4.695391	0.000000	-10.000000	0.450000	-23.516666	157.000000	1023.000000	1023.000000	2046.000000
45.400002	-0.020346	-12.024770	-3.335219	-0.050117	-3.802223	-4.837212	0.000000	-10.000000	0.441667	-23.233334	149.166672	1023.000000	1023.000000	2046.000000
45.419998	-0.020725	-12.248469	-3.456361	-0.048044	-4.000852	-4.743213	0.000000	-10.000000	0.425000	-22.883333	141.500000	1023.000000	1023.000000	2046.000000
45.439999	-0.021998	-13.000680	-3.720094	-0.182761	-4.188358	-4.909467	0.000000	-10.000000	0.391667	-22.216667	134.000000	1023.000000	1023.000000	2046.000000
45.459999	-0.024668	-14.578515	-4.116621	-0.558219	-4.650176	-5.253499	0.000000	-10.000000	0.366667	-21.416668	126.500000	1023.000000	1023.000000	2046.000000
45.480000	-0.027873	-16.473118	-4.686991	-0.864401	-5.005565	-5.916161	0.000000	-10.000000	0.325000	-20.366667	119.333336	1023.000000	1023.000000	2046.000000
45.500000	-0.030772	-18.186378	-5.151156	-1.149513	-5.454417	-6.431293	0.000000	-10.000000	0.283333	-19.300001	112.333336	1023.000000	1023.000000	2046.000000
45.520000	-0.032752	-19.356613	-5.453433	-1.378627	-5.837370	-6.687182	0.000000	-10.000000	0.241667	-18.200001	105.833336	1023.000000	1023.000000	2046.000000
45.540001	-0.034244	-20.238134	-5.697116	-1.483554	-5.996965	-7.060499	0.000000	-10.000000	0.216667	-17.433334	99.833336	1023.000000	1023.000000	2046.000000
45.560001	-0.035436	-20.942457	-5.880071	-1.640779	-6.292200	-7.129408	0.000000	-10.000000	0.208333	-17.049999	94.166664	1023.000000	1023.000000	2046.000000
45.580002	-0.036115	-21.343956	-5.970977	-1.673490	-6.346424	-7.353065	0.000000	-10.000000	0.216667	-16.883333	88.500000	1023.000000	1023.000000	2046.000000
45.599998	-0.036788	-21.741894	-6.047435	-1.657458	-6.590679	-7.446321	0.000000	-10.000000	0.216667	-16.766666	82.833336	1023.000000	1023.000000	2046.000000
45.619999	-0.037128	-21.942469	-6.126320	-1.615556	-6.628323	-7.572269	0.000000	-10.000000	0.216667	-16.400000	77.166664	1023.000000	1023.000000	2046.000000
45.639999	-0.037454	-22.135164	-6.150292	-1.541873	-6.771921	-7.671077	0.000000	-10.000000	0.200000	-15.716667	71.833336	1023.000000	1023.000000	2046.000000
45.660000	-0.037727	-22.296423	-6.223801	-1.469126	-6.853754	-7.749742	0.000000	-10.000000	0.183333	-14.866667	66.500000	1023.000000	1023.000000	2046.000000
45.680000	-0.037750	-22.309992	-6.205989	-1.458173	-6.870070	-7.775760	0.000000	-10.000000	0.166667	-14.000000	61.666668	1023.000000	1023.000000	2046.000000
45.700001	-0.037735	-22.301533	-6.218044	-1.492405	-6.935226	-7.655858	0.000000	-10.000000	0.150000	-13.316667	56.833332	1023.000000	1023.000000	2046.000000
45.720001	-0.037572	-22.204889	-6.240535	-1.618088	-6.753641	-7.592626	0.000000	-10.000000	0.166667	-12.966667	52.333332	1023.000000	1023.000000	2046.000000
45.740002	-0.037561	-22.198698	-6.198772	-1.743564	-6.799158	-7.457204	0.000000	-10.000000	0.175000	-13.266667	48.000000	1023.000000	1023.000000	2046.000000
45.759998	-0.037200	-21.984964	-6.129540	-1.874085	-6.575485	-7.405855	0.000000	-10.000000	0.175000	-13.650001	43.666668	1023.000000	1023.000000	2046.000000
45.779999	-0.037092	-21.921339	-6.033201	-1.998095	-6.655468	-7.234576	0.000000	-10.000000	0.166667	-13.633333	39.000000	1023.000000	1023.000000	2046.000000
45.799999	-0.036911	-21.814123	-6.027595	-2.071267	-6.450710	-7.264551	0.000000	-10.000000	0.150000	-13.133333	34.333332	1023.000000	1023.000000	2046.000000
45.820000	-0.037079	-21.913738	-6.047708	-2.172021	-6.513740	-7.180270	0.000000	-10.000000	0.133333	-12.533334	30.000000	1023.000000	1023.000000	2046.000000
45.840000	-0.037235	-22.006182	-6.075056	-2.211091	-6.361150	-7.358884	0.000000	-10.000000	0.108333	-12.116667	26.000000	1023.000000	1023.000000	2046.000000
45.860001	-0.037536	-22.183647	-6.042182	-2.317711	-6.538586	-7.285169	0.000000	-10.000000	0.100000	-11.700001	22.000000	1023.000000	1023.000000	2046.000000
45.880001	-0.037575	-22.207069	-6.032437	-2.394299	-6.438873	-7.341462	0.000000	-10.000000	0.100000	-11.333334	18.000000	1023.000000	1023.000000	2046.000000
45.900002	-0.037894	-22.395470	-5.971641	-2.452894	-6.652353	-7.318582	0.000000	-10.000000	0.083333	-11.083334	14.000000	1023.000000	1023.000000	2046.000000
45.919998	-0.038103	-22.519154	-5.998555	-2.447727	-6.584907	-7.487963	0.000000	-10.000000	0.075000	-10.666667	10.333333	1023.000000	1023.000000	2046.000000
45.939999	-0.038148	-22.545643	-5.926084	-2.483275	-6.736873	-7.399410	0.000000	-10.000000	0.075000	-10.250000	6.833333	1023.000000	1023.000000	2046.000000
45.959999	-0.038422	-22.707485	-5.935625	-2.482854	-6.729719	-7.559288	0.000000	-10.000000	0.075000	-9.716667	3.666667	1023.000000	1023.000000	2046.000000
45.980000	-0.038225	-22.590763	-5.888907	-2.417038	-6.781175	-7.503643	0.000000	-10.000000	0.083333	-9.383333	0.666667	1023.000000	1023.000000	2046.000000
46.000000	-0.038187	-22.568491	-5.841623	-2.398420	-6.764505	-7.563942	0.000000	-10.000000	0.066667	-9.066667	-2.166667	1023.000000	1023.000000	2046.000000
46.020000	-0.037818	-22.350473	-5.792676	-2.359573	-6.751859	-7.446366	0.000000	-10.000000	0.066667	-8.750000	-5.000000	1023.000000	1023.000000	2046.000000
46.040001	-0.037674	-22.265623	-5.747360	-2.276594	-6.718711	-7.522958	0.000000	-10.000000	0.050000	-8.283334	-7.833333	1023.000000	1023.000000	2046.000000
46.060001	-0.037395	-22.100603	-5.738373	-2.283774	-6.671626	-7.406829	0.000000	-10.000000	0.050000	-7.700000	-10.666667	1023.000000	1023.000000	2046.000000
46.080002	-0.037277	-22.030964	-5.654895	-2.187949	-6.712173	-7.475947	0.000000	-10.000000	0.050000	-6.983334	-13.166667	1023.000000	1023.000000	2046.000000
46.099998	-0.036875	-21.793409	-5.578609	-2.237759	-6.670083	-7.306959	0.000000	-10.000000	0.041667	-6.083333	-15.500000	1023.000000	1023.000000	2046.000000
46.119999	-0.036712	-21.696663	-5.559521	-2.195964	-6.609406	-7.331772	0.000000	-10.000000	0.041667	-5.000000	-17.500000	1023.000000	1023.000000	2046.000000
46.139999	-0.036356	-21.486467	-5.484623	-2.143141	-6.602266	-7.256436	0.000000	-10.000000	0.025000	-3.850000	-19.166666	1023.000000	1023.000000	2046.000000
46.160000	-0.036057	-21.309889	-5.419254	-2.074467	-6.549034	-7.267133	0.000000	-10.000000	0.025000	-2.183333	-20.666666	1023.000000	1023.000000	2046.000000
46.180000	-0.035699	-21.098375	-5.357476	-2.061847	-6.491254	-7.187799	0.000000	-10.000000	0.000000	-0.900000	-21.500000	1023.000000	1023.000000	2046.000000
46.200001	-0.035322	-20.875568	-5.270587	-1.975967	-6.429690	-7.199324	0.000000	-10.000000	0.000000	0.300000	-22.000000	1023.000000	1023.000000	2046.000000
46.220001	-0.034545	-20.416323	-5.032463	-1.954704	-6.342598	-7.086559	0.000000	-10.000000	-0.008333	1.400000	-22.000000	1023.000000	1023.000000	2046.000000
46.240002	-0.033461	-19.775669	-4.808056	-1.805649	-6.214245	-6.947718	0.000000	-10.000000	-0.016667	3.266667	-22.000000	1023.000000	1023.000000	2046.000000
46.259998	-0.032470	-19.189922	-4.566280	-1.721012	-6.123584	-6.779046	0.000000	-10.000000	-0.033333	4.833333	-22.000000	1023.000000	1023.000000	2046.000000
46.279999	-0.031589	-18.669258	-4.511426	-1.505783	-5.911663	-6.740386	0.000000	-10.000000	-0.058333	7.166667	-22.000000	1023.000000	1023.000000	2046.000000
46.299999	-0.030876	-18.247999	-4.374160	-1.423517	-5.813700	-6.636622	0.000000	-10.000000	-0.083333	9.433333	-22.000000	1023.000000	1023.000000	2046.000000
46.320000	-0.030162	-17.825840	-4.376532	-1.291001	-5.615602	-6.542705	0.000000	-10.000000	-0.125000	12.616667	-22.000000	1023.000000	1023.000000	2046.000000
46.340000	-0.029746	-17.579590	-4.326537	-1.271399	-5.588379	-6.393275	0.000000	-10.000000	-0.183333	15.033334	-22.000000	1023.000000	1023.000000	2046.000000
46.360001	-0.029148	-17.226242	-4.357611	-1.046517	-5.459027	-6.363086	0.000000	-10.000000	-0.225000	17.283333	-14.166667	1023.000000	1023.000000	2046.000000
46.380001	-0.028359	-16.759880	-4.381676	-0.922670	-5.297911	-6.157622	0.000000	-10.000000	-0.291667	19.850000	4.500000	1023.000000	1023.000000	2046.000000
46.400002	-0.027702	-16.371809	-4.353254	-0.758035	-5.172073	-6.088447	0.000000	-10.000000	-0.333333	21.616667	23.166666	1023.000000	1023.000000	2046.000000
46.419998	-0.028386	-16.776056	-4.640997	-0.989112	-5.171135	-5.974813	0.000000	-10.000000	-0.383333	23.416668	36.333332	1023.000000	1023.000000	2046.000000
46.439999	-0.030197	-17.846462	-4.999717	-1.261344	-5.323305	-6.262097	0.000000	-10.000000	-0.400000	24.100000	41.333332	1023.000000	1023.000000	2046.000000
46.459999	-0.032788	-19.377911	-5.485313	-1.643903	-5.644075	-6.604620	0.000000	-10.000000	-0.441667	25.333334	49.000000	1023.000000	1023.000000	2046.000000
46.480000	-0.034400	-20.330564	-5.826330	-1.760434	-5.779630	-6.964171	0.000000	-10.000000	-0.458333	26.250000	57.333332	1023.000000	1023.000000	2046.000000
46.500000	-0.035500	-20.980335	-6.045815	-2.040485	-5.869955	-7.024082	0.000000	-10.000000	-0.491667	27.083334	66.000000	1023.000000	1023.000000	2046.000000
46.520000	-0.035754	-21.130537	-6.188424	-1.969351	-5.819095	-7.153668	0.000000	-10.000000	-0.491667	27.500000	75.000000	1023.000000	1023.000000	2046.000000
46.540001	-0.035868	-21.198120	-6.149971	-2.118347	-5.851250	-7.078551	0.000000	-10.000000	-0.500000	27.783333	84.166664	1023.000000	1023.000000	2046.000000
46.560001	-0.035263	-20.840223	-6.163260	-1.915082	-5.694827	-7.067055	0.000000	-10.000000	-0.508333	28.233334	93.333336	1023.000000	1023.000000	2046.000000
46.580002	-0.034981	-20.674034	-6.062015	-1.871967	-5.743126	-6.996927	0.000000	-10.000000	-0.541667	28.616667	102.833336	1023.000000	1023.000000	2046.000000
46.599998	-0.033941	-20.059029	-5.986443	-1.649123	-5.542733	-6.880730	0.000000	-10.000000	-0.575000	29.066668	112.166664	1023.000000	1023.000000	2046.000000
46.619999	-0.033309	-19.685503	-5.887765	-1.598547	-5.465754	-6.733437	0.000000	-10.000000	-0.591667	29.483334	121.833336	1023.000000	1023.000000	2046.000000
46.639999	-0.032095	-18.968260	-5.744526	-1.400226	-5.264837	-6.558671	0.000000	-10.000000	-0.608333	29.983334	131.500000	1023.000000	1023.000000	2046.000000
46.660000	-0.031244	-18.464933	-5.605491	-1.294624	-5.129631	-6.435187	0.000000	-10.000000	-0.625000	30.466667	141.500000	1023.000000	1023.000000	2046.000000
46.680000	-0.029956	-17.703844	-5.464957	-1.159465	-4.899395	-6.180027	0.000000	-10.000000	-0.633333	30.833334	151.500000	1023.000000	1023.000000	2046.000000
46.700001	-0.028922	-17.093130	-5.316306	-1.265793	-4.662492	-5.848540	0.000000	-10.000000	-0.616667	30.866667	161.833328	1023.000000	1023.000000	2046.000000
46.720001	-0.027583	-16.301470	-5.141011	-1.247907	-4.335965	-5.576587	0.000000	-10.000000	-0.608333	30.600000	172.166672	1023.000000	1023.000000	2046.000000
46.740002	-0.026452	-15.633350	-4.872201	-1.402454	-4.123580	-5.235115	0.000000	-10.000000	-0.600000	30.333334	182.500000	1023.000000	1023.000000	2046.000000
46.759998	-0.024977	-14.761324	-4.738887	-1.334687	-3.683359	-5.004390	0.000000	-10.000000	-0.600000	30.183334	192.500000	1023.000000	1023.000000	2046.000000
46.779999	-0.023982	-14.173576	-4.512740	-1.452747	-3.463170	-4.744920	0.000000	-10.000000	-0.600000	30.033335	202.500000	1023.000000	1023.000000	2046.000000
46.799999	-0.022858	-13.509308	-4.443112	-1.339278	-3.128941	-4.597977	0.000000	-10.000000	-0.608333	29.983334	212.500000	1023.000000	1023.000000	2046.000000
46.820000	-0.022039	-13.025039	-4.208640	-1.360471	-2.993647	-4.462280	0.000000	-10.000000	-0.625000	30.166666	222.500000	1023.000000	1023.000000	2046.000000
46.840000	-0.021172	-12.512439	-4.136587	-1.289726	-2.789261	-4.296866	0.000000	-10.000000	-0.633333	30.833334	232.500000	1023.000000	1023.000000	2046.000000
46.860001	-0.020230	-11.955814	-3.932657	-1.261621	-2.619398	-4.142139	0.000000	-10.000000	-0.625000	31.216667	242.833328	1023.000000	1023.000000	2046.000000
46.880001	-0.019606	-11.587274	-3.830142	-1.176344	-2.497674	-4.083113	0.000000	-10.000000	-0.625000	31.383333	253.333328	1023.000000	1023.000000	2046.000000
46.900002	-0.018632	-11.011776	-3.637188	-1.125519	-2.327199	-3.921870	0.000000	-10.000000	-0.633333	31.450001	264.000000	1023.000000	1023.000000	2046.000000
46.919998	-0.017904	-10.581165	-3.542960	-1.088637	-2.206362	-3.743206	0.000000	-10.000000	-0.633333	31.350000	274.333344	1023.000000	1023.000000	2046.000000
46.939999	-0.017008	-10.051891	-3.345932	-0.947631	-2.061819	-3.696510	0.000000	-10.000000	-0.616667	31.049999	284.833344	1023.000000	1023.000000	2046.000000
46.959999	-0.015992	-9.451212	-3.249399	-0.891458	-1.864270	-3.446085	0.000000	-10.000000	-0.600000	30.533333	295.166656	1023.000000	1023.000000	2046.000000
46.980000	-0.014834	-8.766790	-2.945219	-0.781215	-1.763927	-3.276430	0.000000	-10.000000	-0.608333	30.216667	305.500000	1023.000000	1023.000000	2046.000000
47.000000	-0.013650	-8.067308	-2.918592	-0.652346	-1.464691	-3.031679	0.000000	-10.000000	-0.608333	30.133333	315.500000	1023.000000	1023.000000	2046.000000
47.020000	-0.012395	-7.325548	-2.646840	-0.520498	-1.318889	-2.839322	0.000000	-10.000000	-0.608333	30.166668	325.500000	1023.000000	1023.000000	2046.000000
47.040001	-0.011135	-6.580728	-2.586560	-0.349012	-1.018371	-2.626784	0.000000	-10.000000	-0.600000	30.300001	335.500000	1023.000000	1023.000000	2046.000000
47.060001	-0.010130	-5.986891	-2.301557	-0.335928	-1.002246	-2.347159	0.000000	-10.000000	-0.600000	30.533335	345.666656	1023.000000	1023.000000	2046.000000
47.080002	-0.008586	-5.074250	-2.162543	-0.075801	-0.632441	-2.203465	0.000000	-10.000000	-0.600000	30.550001	356.000000	1023.000000	1023.000000	2046.000000
47.099998	-0.007707	-4.554627	-2.002393	-0.049600	-0.560702	-1.941931	0.000000	-10.000000	-0.600000	30.550001	366.333344	1023.000000	1023.000000	2046.000000
47.119999	-0.006116	-3.614581	-1.761077	0.195207	-0.250763	-1.797948	0.000000	-10.000000	-0.600000	30.400000	376.500000	1023.000000	1023.000000	2046.000000
47.139999	-0.005189	-3.066813	-1.592501	0.174723	-0.187074	-1.461962	0.000000	-10.000000	-0.608333	30.516666	386.500000	1023.000000	1023.000000	2046.000000
47.160000	-0.003448	-2.037735	-1.258259	0.473737	0.104101	-1.357313	0.000000	-10.000000	-0.608333	30.616667	396.666656	1023.000000	1023.000000	2046.000000
47.180000	-0.002225	-1.315078	-1.002763	0.560119	0.245095	-1.117529	0.000000	-10.000000	-0.608333	30.716667	407.000000	1023.000000	1023.000000	2046.000000
47.200001	-0.000155	-0.091781	-0.645190	0.910583	0.597308	-0.954481	0.000000	-10.000000	-0.591667	30.516666	417.333344	1023.000000	1023.000000	2046.000000
47.220001	0.001024	0.604899	-0.480164	1.042883	0.714759	-0.672580	0.000000	-10.000000	-0.591667	30.266666	427.500000	1023.000000	1023.000000	2046.000000
47.240002	0.002510	1.483139	-0.226848	1.315786	0.987814	-0.593614	0.000000	-10.000000	-0.600000	29.983334	437.500000	1023.000000	1023.000000	2046.000000
47.259998	0.003344	1.976456	-0.144018	1.335047	1.093392	-0.307964	0.000000	-10.000000	-0.616667	29.800001	444.166656	1023.000000	1023.000000	2046.000000
47.279999	0.004737	2.799633	0.062159	1.637951	1.325048	-0.225525	0.000000	-10.000000	-0.616667	29.666668	454.166656	1023.000000	1023.000000	2046.000000
47.299999	0.005146	3.041287	0.075320	1.623055	1.346528	-0.003616	0.000000	-10.000000	-0.583333	29.483334	464.166656	1023.000000	1023.000000	2046.000000
47.320000	0.006140	3.628497	0.182357	1.956838	1.490306	-0.001004	0.000000	-10.000000	-0.541667	29.066668	477.500000	1023.000000	1023.000000	2046.000000
47.340000	0.006212	3.671325	0.071833	1.966303	1.488883	0.144306	0.000000	-10.000000	-0.491667	28.183334	487.333344	1023.000000	1023.000000	2046.000000
47.360001	0.005634	3.329951	-0.032783	1.999012	1.426922	-0.063200	0.000000	-10.000000	-0.466667	27.350000	496.833344	1023.000000	1023.000000	2046.000000
47.380001	0.003294	1.946643	-0.448227	1.637648	1.080422	-0.323200	0.000000	-10.000000	-0.441667	26.666666	506.000000	1023.000000	1023.000000	2046.000000
47.400002	0.001330	0.786054	-0.692681	1.482346	0.768401	-0.772013	0.000000	-10.000000	-0.458333	26.383333	515.000000	1023.000000	1023.000000	2046.000000
47.419998	-0.000567	-0.334907	-1.058858	1.265125	0.488759	-1.029933	0.000000	-10.000000	-0.450000	26.433334	526.833313	1023.000000	1023.000000	2046.000000
47.439999	-0.001265	-0.747358	-1.132607	1.257258	0.384752	-1.256761	0.000000	-10.000000	-0.450000	26.566668	535.666687	1023.000000	1023.000000	2046.000000
47.459999	-0.001829	-1.080771	-1.291849	1.124269	0.313445	-1.226636	0.000000	-10.000000	-0.450000	26.616667	544.500000	1023.000000	1023.000000	2046.000000
47.480000	-0.001555	-0.919277	-1.280708	1.237278	0.453828	-1.329674	0.000000	-10.000000	-0.458333	26.566668	550.500000	1023.000000	1023.000000	2046.000000
47.500000	-0.001592	-0.941087	-1.330240	1.177611	0.414016	-1.202473	0.000000	-10.000000	-0.475000	26.466667	559.500000	1023.000000	1023.000000	2046.000000
47.520000	-0.000876	-0.518005	-1.133491	1.451834	0.471293	-1.307640	0.000000	-10.000000	-0.450000	26.616667	568.333313	1023.000000	1023.000000	2046.000000
47.540001	-0.000433	-0.256120	-1.071708	1.488812	0.451128	-1.124353	0.000000	-10.000000	-0.441667	26.666668	577.166687	1023.000000	1023.000000	2046.000000
47.560001	0.000504	0.298153	-0.916856	1.780539	0.585973	-1.151503	0.000000	-10.000000	-0.441667	26.483334	586.000000	1023.000000	1023.000000	2046.000000
47.580002	0.001287	0.760810	-0.806989	1.914358	0.655351	-1.001911	0.000000	-10.000000	-0.433333	26.150002	595.000000	1023.000000	1023.000000	2046.000000
47.599998	0.002355	1.391785	-0.566678	2.064594	0.759610	-0.865742	0.000000	-10.000000	-0.416667	25.733334	603.833313	1023.000000	1023.000000	2046.000000
47.619999	0.003453	2.040825	-0.433058	2.250813	0.921487	-0.698417	0.000000	-10.000000	-0.383333	25.083334	612.500000	1023.000000	1023.000000	2046.000000
47.639999	0.004416	2.609833	-0.317223	2.217074	1.134080	-0.424098	0.000000	-10.000000	-0.366667	24.383333	620.833313	1023.000000	1023.000000	2046.000000
47.660000	0.005384	3.181859	-0.216030	2.244769	1.370357	-0.217238	0.000000	-10.000000	-0.341667	23.516666	629.000000	1023.000000	1023.000000	2046.000000
47.680000	0.006273	3.707395	-0.106722	2.110206	1.630991	0.072920	0.000000	-10.000000	-0.316667	22.950001	637.000000	1023.000000	1023.000000	2046.000000
47.700001	0.007434	4.393280	0.105826	2.136558	1.890330	0.260566	0.000000	-10.000000	-0.275000	22.366667	644.833313	1023.000000	1023.000000	2046.000000
47.720001	0.008460	4.999840	0.220455	1.965364	2.194036	0.619986	0.000000	-10.000000	-0.250000	21.500000	652.500000	1023.000000	1023.000000	2046.000000
47.740002	0.009332	5.515452	0.239120	2.054163	2.517248	0.704921	0.000000	-10.000000	-0.233333	20.666668	659.833313	1023.000000	1023.000000	2046.000000
47.759998	0.009935	5.871481	0.395814	1.931895	2.624948	0.918824	0.000000	-10.000000	-0.250000	20.116667	666.833313	1023.000000	1023.000000	2046.000000
47.779999	0.010726	6.339341	0.439122	2.030560	2.875446	0.994212	0.000000	-10.000000	-0.266667	20.116667	673.666687	1023.000000	1023.000000	2046.000000
47.799999	0.011185	6.610213	0.608629	1.956736	2.894684	1.150165	0.000000	-10.000000	-0.266667	19.833334	680.333313	1023.000000	1023.000000	2046.000000
47.820000	0.011805	6.976856	0.620790	2.104731	3.109260	1.142075	0.000000	-10.000000	-0.241667	19.483334	687.000000	1023.000000	1023.000000	2046.000000
47.840000	0.012320	7.281031	0.859757	1.990743	3.057657	1.372874	0.000000	-10.000000	-0.208333	18.850000	693.666687	1023.000000	1023.000000	2046.000000
47.860001	0.012781	7.553360	0.856499	2.167102	3.222149	1.307609	0.000000	-10.000000	-0.175000	18.483334	700.166687	1023.000000	1023.000000	2046.000000
47.880001	0.013311	7.867095	1.045996	2.038432	3.225158	1.557508	0.000000	-10.000000	-0.150000	17.883333	706.500000	1023.000000	1023.000000	2046.000000
47.900002	0.014002	8.275202	1.110924	2.278680	3.366410	1.519187	0.000000	-10.000000	-0.125000	16.916668	712.500000	1023.000000	1023.000000	2046.000000
47.919998	0.014698	8.686575	1.251819	2.211361	3.431159	1.792236	0.000000	-10.000000	-0.100000	15.700000	718.333313	1023.000000	1023.000000	2046.000000
47.939999	0.015412	9.108620	1.339680	2.502931	3.511884	1.754124	0.000000	-10.000000	-0.083333	14.066667	723.833313	1023.000000	1023.000000	2046.000000
47.959999	0.016102	9.516268	1.441934	2.482669	3.608657	1.983009	0.000000	-10.000000	-0.058333	12.583333	728.666687	1023.000000	1023.000000	2046.000000
47.980000	0.016820	9.940745	1.469365	2.670897	3.765008	2.035475	0.000000	-10.000000	-0.033333	10.966667	733.000000	1023.000000	1023.000000	2046.000000
48.000000	0.017241	10.189330	1.579395	2.646174	3.754559	2.209202	0.000000	-10.000000	-0.008333	9.233334	736.833313	1023.000000	1023.000000	2046.000000
48.020000	0.017934	10.599151	1.638240	2.855891	3.887654	2.217366	0.000000	-10.000000	0.000000	7.150000	740.333313	1023.000000	1023.000000	2046.000000
48.040001	0.018386	10.865834	1.769850	2.795565	3.900082	2.400338	0.000000	-10.000000	0.016667	4.450000	743.166687	1023.000000	1023.000000	2046.000000
48.060001	0.019215	11.355847	1.938403	2.998761	4.010874	2.407809	0.000000	-10.000000	0.033333	1.216667	745.000000	1023.000000	1023.000000	2046.000000
48.080002	0.019901	11.761724	2.194531	2.950161	4.011066	2.605964	0.000000	-10.000000	0.050000	-1.633333	745.833313	1023.000000	1023.000000	2046.000000
48.099998	0.020893	12.347960	2.315159	3.317581	4.135997	2.579224	0.000000	-10.000000	0.058333	-4.183333	746.000000	1023.000000	1023.000000	2046.000000
48.119999	0.021264	12.567119	2.456825	3.249212	4.121808	2.739274	0.000000	-10.000000	0.066667	-6.250000	746.000000	1023.000000	1023.000000	2046.000000
48.139999	0.021623	12.779065	2.401890	3.514336	4.274917	2.587921	0.000000	-10.000000	0.083333	-8.566668	746.000000	1023.000000	1023.000000	2046.000000
48.160000	0.021904	12.945238	2.535377	3.407336	4.213673	2.788853	0.000000	-10.000000	0.108333	-10.750000	746.000000	1023.000000	1023.000000	2046.000000
48.180000	0.021538	12.728794	2.354136	3.524756	4.184637	2.665265	0.000000	-10.000000	0.150000	-12.883333	746.000000	1023.000000	1023.000000	2046.000000
48.200001	0.021530	12.724416	2.391755	3.533727	4.077516	2.721417	0.000000	-10.000000	0.208333	-15.066667	742.500000	1023.000000	1023.000000	2046.000000
48.220001	0.020787	12.284851	2.159338	3.623333	3.979073	2.523107	0.000000	-10.000000	0.266667	-17.216667	734.000000	1023.000000	1023.000000	2046.000000
48.240002	0.019975	11.805510	1.996719	3.526995	3.795588	2.486207	0.000000	-10.000000	0.316667	-18.883333	723.500000	1023.000000	1023.000000	2046.000000
48.259998	0.017063	10.084015	1.490339	3.099010	3.428681	2.065984	0.000000	-10.000000	0.366667	-20.433334	714.166687	1023.000000	1023.000000	2046.000000
48.279999	0.013567	8.018257	0.866128	2.785595	3.006823	1.359711	0.000000	-10.000000	0.391667	-21.900002	707.333313	1023.000000	1023.000000	2046.000000
48.299999	0.009953	5.882169	0.387647	2.231903	2.374348	0.888271	0.000000	-10.000000	0.416667	-23.233334	699.833313	1023.000000	1023.000000	2046.000000
48.320000	0.007337	4.336197	-0.130523	2.157306	2.069597	0.239817	0.000000	-10.000000	0.441667	-24.166668	692.000000	1023.000000	1023.000000	2046.000000
48.340000	0.005381	3.180120	-0.311892	1.771127	1.662696	0.058189	0.000000	-10.000000	0.475000	-24.900000	684.000000	1023.000000	1023.000000	2046.000000
48.360001	0.003729	2.203804	-0.715429	1.798800	1.520100	-0.399668	0.000000	-10.000000	0.508333	-25.400000	675.666687	1023.000000	1023.000000	2046.000000
48.380001	0.002763	1.632916	-0.796605	1.538386	1.321128	-0.429992	0.000000	-10.000000	0.525000	-25.966667	667.333313	1023.000000	1023.000000	2046.000000
48.400002	0.001491	0.881276	-1.058808	1.619335	1.135899	-0.815150	0.000000	-10.000000	0.541667	-26.350000	658.666687	1023.000000	1023.000000	2046.000000
48.419998	0.000992	0.586312	-0.990089	1.497241	0.886496	-0.807337	0.000000	-10.000000	0.566667	-27.233334	650.000000	1023.000000	1023.000000	2046.000000
48.439999	-0.000020	-0.011963	-1.224118	1.592649	0.751454	-1.131947	0.000000	-10.000000	0.600000	-27.966667	640.833313	1023.000000	1023.000000	2046.000000
48.459999	-0.000228	-0.134750	-1.134437	1.535534	0.586079	-1.121926	0.000000	-10.000000	0.633333	-28.716667	631.500000	1023.000000	1023.000000	2046.000000
48.480000	-0.001051	-0.621080	-1.351473	1.553759	0.496224	-1.319591	0.000000	-10.000000	0.666667	-29.266666	622.000000	1023.000000	1023.000000	2046.000000
48.500000	-0.001244	-0.735393	-1.359894	1.577240	0.410513	-1.363253	0.000000	-10.000000	0.691667	-30.000000	612.333313	1023.000000	1023.000000	2046.000000
48.520000	-0.001831	-1.082217	-1.538322	1.451458	0.379317	-1.374669	0.000000	-10.000000	0.725000	-30.433334	602.333313	1023.000000	1023.000000	2046.000000
48.540001	-0.002147	-1.268655	-1.625199	1.324009	0.399939	-1.367403	0.000000	-10.000000	0.758333	-31.250000	592.000000	1023.000000	1023.000000	2046.000000
48.560001	-0.002689	-1.588966	-1.747275	0.959754	0.423484	-1.224929	0.000000	-10.000000	0.783333	-32.049999	581.500000	1023.000000	1023.000000	2046.000000
48.580002	-0.003016	-1.782727	-1.764410	0.778501	0.438076	-1.234895	0.000000	-10.000000	0.808333	-32.616669	570.833313	1023.000000	1023.000000	2046.000000
48.599998	-0.003350	-1.979898	-1.853367	0.501634	0.506018	-1.134182	0.000000	-10.000000	0.825000	-32.750000	560.000000	1023.000000	1023.000000	2046.000000
48.619999	-0.003652	-2.158255	-1.966725	0.494080	0.568801	-1.254411	0.000000	-10.000000	0.825000	-32.633335	549.000000	1023.000000	1023.000000	2046.000000
48.639999	-0.004102	-2.424179	-1.965904	0.227616	0.485041	-1.170931	0.000000	-10.000000	0.816667	-32.516666	538.000000	1023.000000	1023.000000	2046.000000
48.660000	-0.005007	-2.959278	-2.166349	0.229325	0.420221	-1.442475	0.000000	-10.000000	0.791667	-32.283333	527.166687	1023.000000	1023.000000	2046.000000
48.680000	-0.005383	-3.181324	-2.086877	-0.009232	0.262892	-1.348106	0.000000	-10.000000	0.791667	-31.950001	516.333313	1023.000000	1023.000000	2046.000000
48.700001	-0.006456	-3.815681	-2.346635	0.025586	0.204870	-1.699502	0.000000	-10.000000	0.783333	-32.016666	505.666656	1023.000000	1023.000000	2046.000000
48.720001	-0.006868	-4.058722	-2.244754	-0.216945	0.009931	-1.606954	0.000000	-10.000000	0.791667	-32.116669	495.000000	1023.000000	1023.000000	2046.000000
48.740002	-0.007905	-4.671839	-2.479898	-0.214692	-0.086147	-1.891101	0.000000	-10.000000	0.791667	-32.233334	484.333344	1023.000000	1023.000000	2046.000000
48.759998	-0.008295	-4.902196	-2.389904	-0.264949	-0.269652	-1.977691	0.000000	-10.000000	0.800000	-32.183334	473.666656	1023.000000	1023.000000	2046.000000
48.779999	-0.008977	-5.305635	-2.545698	-0.302355	-0.301078	-2.156504	0.000000	-10.000000	0.800000	-32.083336	462.833344	1023.000000	1023.000000	2046.000000
48.799999	-0.009234	-5.457189	-2.513759	-0.252708	-0.438342	-2.252380	0.000000	-10.000000	0.800000	-32.083336	452.166656	1023.000000	1023.000000	2046.000000
48.820000	-0.009482	-5.604026	-2.554655	-0.256015	-0.461507	-2.331849	0.000000	-10.000000	0.800000	-31.916668	441.333344	1023.000000	1023.000000	2046.000000
48.840000	-0.009799	-5.791229	-2.544538	-0.182027	-0.614950	-2.449714	0.000000	-10.000000	0.791667	-31.600000	430.833344	1023.000000	1023.000000	2046.000000
48.860001	-0.009952	-5.881790	-2.541114	-0.227972	-0.668336	-2.444368	0.000000	-10.000000	0.775000	-31.116667	420.166656	1023.000000	1023.000000	2046.000000
48.880001	-0.010420	-6.158276	-2.661206	-0.184664	-0.700982	-2.611425	0.000000	-10.000000	0.758333	-30.633333	409.833344	1023.000000	1023.000000	2046.000000
48.900002	-0.010407	-6.150737	-2.541028	-0.241518	-0.808487	-2.559704	0.000000	-10.000000	0.725000	-30.033333	399.500000	1023.000000	1023.000000	2046.000000
48.919998	-0.011034	-6.521058	-2.701680	-0.219223	-0.856566	-2.743589	0.000000	-10.000000	0.691667	-29.400000	389.500000	1023.000000	1023.000000	2046.000000
48.939999	-0.011147	-6.587973	-2.579773	-0.224606	-0.995316	-2.788278	0.000000	-10.000000	0.666667	-29.316668	379.833344	1023.000000	1023.000000	2046.000000
48.959999	-0.011105	-6.562940	-2.439221	-0.182998	-1.053457	-2.887264	0.000000	-10.000000	0.658333	-29.066668	370.166656	1023.000000	1023.000000	2046.000000
48.980000	-0.010967	-6.481202	-2.369356	-0.039116	-1.033314	-3.039416	0.000000	-10.000000	0.658333	-28.950001	360.500000	1023.000000	1023.000000	2046.000000
49.000000	-0.010247	-6.055734	-2.117216	0.050845	-1.063363	-2.926001	0.000000	-10.000000	0.633333	-28.250000	350.666656	1023.000000	1023.000000	2046.000000
49.020000	-0.010203	-6.030073	-2.163460	0.235313	-1.066620	-3.035307	0.000000	-10.000000	0.625000	-28.083334	341.166656	1023.000000	1023.000000	2046.000000
49.040001	-0.009921	-5.863377	-2.055865	0.348734	-1.123922	-3.032324	0.000000	-10.000000	0.608333	-27.916668	331.833344	1023.000000	1023.000000	2046.000000
49.060001	-0.010201	-6.028919	-2.152675	0.446299	-1.202146	-3.120396	0.000000	-10.000000	0.591667	-27.750000	322.500000	1023.000000	1023.000000	2046.000000
49.080002	-0.010197	-6.026407	-2.081943	0.473775	-1.349633	-3.068607	0.000000	-10.000000	0.583333	-27.600000	313.166656	1023.000000	1023.000000	2046.000000
49.099998	-0.010762	-6.360412	-2.336748	0.601755	-1.374649	-3.250770	0.000000	-10.000000	0.600000	-27.683334	303.833344	1023.000000	1023.000000	2046.000000
49.119999	-0.010857	-6.416687	-2.290483	0.673788	-1.584239	-3.215752	0.000000	-10.000000	0.633333	-27.966667	294.666656	1023.000000	1023.000000	2046.000000
49.139999	-0.011728	-6.931068	-2.560132	0.754555	-1.738483	-3.387007	0.000000	-10.000000	0.641667	-28.133333	285.333344	1023.000000	1023.000000	2046.000000
49.160000	-0.013567	-8.017924	-2.828621	0.464674	-2.135776	-3.518202	0.000000	-10.000000	0.641667	-27.950001	276.000000	1023.000000	1023.000000	2046.000000
49.180000	-0.016534	-9.771699	-3.319132	0.154841	-2.504796	-4.102612	0.000000	-10.000000	0.608333	-27.716667	266.666656	1023.000000	1023.000000	2046.000000
49.200001	-0.019922	-11.773975	-3.813599	-0.171549	-3.037481	-4.751348	0.000000	-10.000000	0.575000	-27.116667	257.500000	1023.000000	1023.000000	2046.000000
49.220001	-0.022607	-13.360872	-4.227455	-0.416154	-3.454934	-5.262331	0.000000	-10.000000	0.541667	-26.650000	248.500000	1023.000000	1023.000000	2046.000000
49.240002	-0.024908	-14.720686	-4.583265	-0.662136	-3.870516	-5.604769	0.000000	-10.000000	0.525000	-26.250000	239.666672	1023.000000	1023.000000	2046.000000
49.259998	-0.026440	-15.626071	-4.791982	-0.862094	-4.134189	-5.837806	0.000000	-10.000000	0.516667	-26.250000	233.833328	1023.000000	1023.000000	2046.000000
49.279999	-0.027670	-16.353235	-5.002397	-0.983024	-4.280684	-6.087131	0.000000	-10.000000	0.500000	-26.083334	225.166672	1023.000000	1023.000000	2046.000000
49.299999	-0.028879	-17.067516	-5.175927	-1.006069	-4.574585	-6.310936	0.000000	-10.000000	0.500000	-25.866667	216.500000	1023.000000	1023.000000	2046.000000
49.320000	-0.029415	-17.384502	-5.245656	-1.047162	-4.659924	-6.431760	0.000000	-10.000000	0.491667	-25.583334	204.833328	1023.000000	1023.000000	2046.000000
49.340000	-0.030304	-17.909531	-5.382630	-0.980061	-4.907575	-6.639265	0.000000	-10.000000	0.483333	-25.150000	196.333328	1023.000000	1023.000000	2046.000000
49.360001	-0.030560	-18.060780	-5.391470	-0.933430	-5.019577	-6.716303	0.000000	-10.000000	0.475000	-24.700001	188.000000	1023.000000	1023.000000	2046.000000
49.380001	-0.031092	-18.375216	-5.469894	-0.917078	-5.153018	-6.835226	0.000000	-10.000000	0.458333	-23.816668	180.000000	1023.000000	1023.000000	2046.000000
49.400002	-0.031235	-18.460176	-5.452197	-0.905287	-5.302649	-6.800044	0.000000	-10.000000	0.433333	-23.200001	172.000000	1023.000000	1023.000000	2046.000000
49.419998	-0.031371	-18.540117	-5.487576	-0.908480	-5.269849	-6.874211	0.000000	-10.000000	0.408333	-22.466667	164.166672	1023.000000	1023.000000	2046.000000
49.439999	-0.031618	-18.685991	-5.535683	-1.095580	-5.370966	-6.683762	0.000000	-10.000000	0.400000	-22.416668	156.500000	1023.000000	1023.000000	2046.000000
49.459999	-0.031657	-18.709528	-5.518546	-1.262841	-5.264403	-6.663738	0.000000	-10.000000	0.391667	-22.383333	149.000000	1023.000000	1023.000000	2046.000000
49.480000	-0.031752	-18.765144	-5.560703	-1.403548	-5.233250	-6.567643	0.000000	-10.000000	0.383333	-22.433334	141.500000	1023.000000	1023.000000	2046.000000
49.500000	-0.031478	-18.603495	-5.438270	-1.522807	-5.156159	-6.486259	0.000000	-10.000000	0.366667	-22.083334	134.000000	1023.000000	1023.000000	2046.000000
49.520000	-0.031603	-18.677246	-5.426641	-1.637496	-5.202744	-6.410364	0.000000	-10.000000	0.358333	-21.566668	126.666664	1023.000000	1023.000000	2046.000000
49.540001	-0.031780	-18.781967	-5.436742	-1.671537	-5.169425	-6.504264	0.000000	-10.000000	0.350000	-20.833334	119.500000	1023.000000	1023.000000	2046.000000
49.560001	-0.032149	-18.999987	-5.499884	-1.758849	-5.189996	-6.551257	0.000000	-10.000000	0.341667	-20.233334	112.500000	1023.000000	1023.000000	2046.000000
49.580002	-0.032507	-19.211720	-5.464078	-1.799580	-5.279473	-6.668588	0.000000	-10.000000	0.308333	-19.600000	105.833336	1023.000000	1023.000000	2046.000000
49.599998	-0.032821	-19.397171	-5.506716	-1.898842	-5.293587	-6.698027	0.000000	-10.000000	0.275000	-19.233334	99.166664	1023.000000	1023.000000	2046.000000
49.619999	-0.033320	-19.692381	-5.497349	-1.971558	-5.513082	-6.710392	0.000000	-10.000000	0.250000	-18.916668	92.833336	1023.000000	1023.000000	2046.000000
49.639999	-0.033602	-19.858768	-5.488297	-1.978936	-5.551666	-6.839870	0.000000	-10.000000	0.241667	-18.533333	86.500000	1023.000000	1023.000000	2046.000000
49.660000	-0.034088	-20.146067	-5.459507	-2.044384	-5.791378	-6.850798	0.000000	-10.000000	0.241667	-17.933334	80.500000	1023.000000	1023.000000	2046.000000
49.680000	-0.034046	-20.121330	-5.441932	-2.026402	-5.702603	-6.950395	0.000000	-10.000000	0.233333	-17.233334	74.500000	1023.000000	1023.000000	2046.000000
49.700001	-0.034331	-20.289635	-5.436651	-2.018914	-5.888955	-6.945114	0.000000	-10.000000	0.233333	-16.783335	68.666664	1023.000000	1023.000000	2046.000000
49.720001	-0.034100	-20.153133	-5.352540	-1.912699	-5.828973	-7.058921	0.000000	-10.000000	0.216667	-16.516668	63.000000	1023.000000	1023.000000	2046.000000
49.740002	-0.034037	-20.116119	-5.309163	-1.899739	-5.948956	-6.958263	0.000000	-10.000000	0.208333	-16.116667	57.500000	1023.000000	1023.000000	2046.000000
49.759998	-0.033928	-20.051592	-5.266541	-1.853477	-5.887531	-7.044044	0.000000	-10.000000	0.200000	-15.583334	52.000000	1023.000000	1023.000000	2046.000000
49.779999	-0.033886	-20.026371	-5.282084	-1.871114	-5.916423	-6.956749	0.000000	-10.000000	0.191667	-14.883333	46.833332	1023.000000	1023.000000	2046.000000
49.799999	-0.033839	-19.998903	-5.230908	-1.789936	-5.946197	-7.031863	0.000000	-10.000000	0.183333	-14.266666	41.833332	1023.000000	1023.000000	2046.000000
49.820000	-0.033791	-19.970755	-5.185004	-1.823819	-6.016729	-6.945202	0.000000	-10.000000	0.158333	-13.450000	37.166668	1023.000000	1023.000000	2046.000000
49.840000	-0.033721	-19.929167	-5.208479	-1.698217	-5.989983	-7.032488	0.000000	-10.000000	0.133333	-12.650001	32.500000	1023.000000	1023.000000	2046.000000
49.860001	-0.033568	-19.838869	-5.136068	-1.746726	-6.007825	-6.948249	0.000000	-10.000000	0.108333	-11.866667	28.166666	1023.000000	1023.000000	2046.000000
49.880001	-0.033549	-19.827324	-5.070663	-1.714919	-6.125414	-6.916326	0.000000	-10.000000	0.100000	-11.233334	24.166666	1023.000000	1023.000000	2046.000000
49.900002	-0.033211	-19.627893	-4.961113	-1.674199	-6.027069	-6.965514	0.000000	-10.000000	0.083333	-10.600000	20.500000	1023.000000	1023.000000	2046.000000
49.919998	-0.032915	-19.452509	-4.818024	-1.590543	-6.107005	-6.936937	0.000000	-10.000000	0.075000	-9.850000	17.000000	1023.000000	1023.000000	2046.000000
49.939999	-0.031993	-18.907808	-4.567982	-1.547893	-5.981385	-6.810549	0.000000	-10.000000	0.058333	-9.033334	13.666667	1023.000000	1023.000000	2046.000000
49.959999	-0.031285	-18.489393	-4.507113	-1.326031	-5.906859	-6.749390	0.000000	-10.000000	0.058333	-8.016666	10.666667	1023.000000	1023.000000	2046.000000
49.980000	-0.030705	-18.146534	-4.344718	-1.263605	-5.859179	-6.679033	0.000000	-10.000000	0.041667	-6.866667	8.000000	1023.000000	1023.000000	2046.000000
50.000000	-0.030396	-17.963921	-4.348116	-1.140736	-5.826332	-6.648738	0.000000	-10.000000	0.041667	-5.466667	5.666667	1023.000000	1023.000000	2046.000000
50.020000	-0.030125	-17.803579	-4.266220	-1.028505	-5.806921	-6.701932	0.000000	-10.000000	0.025000	-3.516667	3.833333	1023.000000	1023.000000	2046.000000
50.040001	-0.029980	-17.718264	-4.322826	-0.999749	-5.833502	-6.562186	0.000000	-10.000000	0.008333	-1.316667	2.666667	1023.000000	1023.000000	2046.000000
50.060001	-0.029897	-17.669107	-4.416416	-0.872049	-5.756697	-6.623945	0.000000	-10.000000	-0.008333	0.933333	2.166667	1023.000000	1023.000000	2046.000000
50.080002	-0.029341	-17.340250	-4.446539	-0.724833	-5.685871	-6.483007	0.000000	-10.000000	-0.033333	3.116667	2.000000	1023.000000	1023.000000	2046.000000
50.099998	-0.029084	-17.188824	-4.478190	-0.669262	-5.621630	-6.419741	0.000000	-10.000000	-0.058333	6.050000	2.000000	1023.000000	1023.000000	2046.000000
50.119999	-0.029815	-17.620453	-4.713820	-0.876034	-5.668047	-6.362553	0.000000	-10.000000	-0.100000	9.400001	2.000000	1023.000000	1023.000000	2046.000000
50.139999	-0.031957	-18.886450	-5.092031	-1.177381	-5.870357	-6.746681	0.000000	-10.000000	-0.150000	12.733334	2.000000	1023.000000	1023.000000	2046.000000
50.160000	-0.034352	-20.301813	-5.634671	-1.447682	-6.059652	-7.159808	0.000000	-10.000000	-0.208333	15.583334	2.000000	1023.000000	1023.000000	2046.000000
50.180000	-0.036162	-21.371975	-5.901450	-1.695956	-6.303249	-7.471320	0.000000	-10.000000	-0.250000	17.683334	5.500000	1023.000000	1023.000000	2046.000000
50.200001	-0.037120	-21.937916	-6.163434	-1.846180	-6.326900	-7.601402	0.000000	-10.000000	-0.275000	19.549999	13.000000	1023.000000	1023.000000	2046.000000
50.220001	-0.037670	-22.263172	-6.267198	-1.922138	-6.317597	-7.756239	0.000000	-10.000000	-0.300000	20.766666	22.833334	1023.000000	1023.000000	2046.000000
50.240002	-0.037906	-22.402214	-6.396782	-2.025636	-6.272904	-7.706891	0.000000	-10.000000	-0.358333	22.066668	31.500000	1023.000000	1023.000000	2046.000000
50.259998	-0.037573	-22.205362	-6.340221	-1.889758	-6.218970	-7.756414	0.000000	-10.000000	-0.400000	22.700001	36.166668	1023.000000	1023.000000	2046.000000
50.279999	-0.037130	-21.943600	-6.304011	-1.835806	-6.158871	-7.644912	0.000000	-10.000000	-0.433333	23.683334	43.666668	1023.000000	1023.000000	2046.000000
50.299999	-0.036430	-21.530247	-6.181151	-1.628804	-6.064021	-7.656271	0.000000	-10.000000	-0.458333	24.650002	51.500000	1023.000000	1023.000000	2046.000000
50.320000	-0.035734	-21.118921	-6.114343	-1.562885	-5.947433	-7.494261	0.000000	-10.000000	-0.500000	25.916668	62.333332	1023.000000	1023.000000	2046.000000
50.340000	-0.034863	-20.603924	-5.938678	-1.423797	-5.855101	-7.386347	0.000000	-10.000000	-0.541667	26.800001	70.833336	1023.000000	1023.000000	2046.000000
50.360001	-0.033953	-20.066050	-5.908646	-1.416335	-5.614785	-7.126283	0.000000	-10.000000	-0.550000	27.583334	79.666664	1023.000000	1023.000000	2046.000000
50.380001	-0.032836	-19.406134	-5.728720	-1.293335	-5.412308	-6.971772	0.000000	-10.000000	-0.525000	28.183334	88.666664	1023.000000	1023.000000	2046.000000
50.400002	-0.031782	-18.783121	-5.586006	-1.410709	-5.172941	-6.613466	0.000000	-10.000000	-0.483333	27.916668	98.000000	1023.000000	1023.000000	2046.000000
50.419998	-0.030637	-18.106680	-5.424698	-1.421444	-4.857694	-6.402843	0.000000	-10.000000	-0.466667	27.700001	107.500000	1023.000000	1023.000000	2046.000000
50.439999	-0.029668	-17.533541	-5.213509	-1.577735	-4.663616	-6.078680	0.000000	-10.000000	-0.458333	27.300001	116.666664	1023.000000	1023.000000	2046.000000
50.459999	-0.028186	-16.657646	-5.021722	-1.507930	-4.234357	-5.893636	0.000000	-10.000000	-0.466667	27.433334	125.833336	1023.000000	1023.000000	2046.000000
50.480000	-0.027312	-16.141216	-4.867292	-1.673120	-4.002138	-5.598667	0.000000	-10.000000	-0.475000	27.416668	134.833328	1023.000000	1023.000000	2046.000000
50.500000	-0.026339	-15.566507	-4.783269	-1.614775	-3.719265	-5.449197	0.000000	-10.000000	-0.500000	27.683334	144.166672	1023.000000	1023.000000	2046.000000
50.520000	-0.025670	-15.171182	-4.609175	-1.646082	-3.555876	-5.360049	0.000000	-10.000000	-0.525000	28.250000	153.333328	1023.000000	1023.000000	2046.000000
50.540001	-0.024737	-14.619308	-4.514121	-1.594137	-3.334687	-5.176364	0.000000	-10.000000	-0.525000	28.583334	162.833328	1023.000000	1023.000000	2046.000000
50.560001	-0.023884	-14.115503	-4.297611	-1.520249	-3.202125	-5.095519	0.000000	-10.000000	-0.541667	28.766666	172.166672	1023.000000	1023.000000	2046.000000
50.580002	-0.023387	-13.821888	-4.211625	-1.593795	-3.123901	-4.892567	0.000000	-10.000000	-0.541667	28.833334	181.833328	1023.000000	1023.000000	2046.000000
50.599998	-0.022549	-13.326411	-4.091358	-1.456851	-2.942510	-4.835692	0.000000	-10.000000	-0.566667	29.166668	191.333328	1023.000000	1023.000000	2046.000000
50.619999	-0.021855	-12.916427	-3.924798	-1.422886	-2.847949	-4.720794	0.000000	-10.000000	-0.566667	29.316668	201.000000	1023.000000	1023.000000	2046.000000
50.639999	-0.020957	-12.385634	-3.831300	-1.350418	-2.678832	-4.525084	0.000000	-10.000000	-0.566667	29.300001	210.666672	1023.000000	1023.000000	2046.000000
50.660000	-0.019727	-11.658882	-3.574085	-1.195109	-2.468845	-4.420845	0.000000	-10.000000	-0.558333	28.883333	220.500000	1023.000000	1023.000000	2046.000000
50.680000	-0.018850	-11.140302	-3.456820	-1.186509	-2.324367	-4.172606	0.000000	-10.000000	-0.550000	28.866667	230.333328	1023.000000	1023.000000	2046.000000
50.700001	-0.017454	-10.315130	-3.299583	-0.961344	-2.059639	-3.994564	0.000000	-10.000000	-0.541667	28.700001	240.000000	1023.000000	1023.000000	2046.000000
50.720001	-0.016481	-9.740390	-3.153567	-0.910740	-1.886071	-3.790013	0.000000	-10.000000	-0.550000	29.083334	249.666672	1023.000000	1023.000000	2046.000000
50.740002	-0.015213	-8.991081	-3.003861	-0.722983	-1.693488	-3.570750	0.000000	-10.000000	-0.558333	29.083334	259.166656	1023.000000	1023.000000	2046.000000
50.759998	-0.013984	-8.264399	-2.745290	-0.554656	-1.500421	-3.464032	0.000000	-10.000000	-0.583333	29.283333	268.833344	1023.000000	1023.000000	2046.000000
50.779999	-0.012921	-7.636558	-2.649541	-0.487591	-1.341508	-3.157919	0.000000	-10.000000	-0.591667	29.383333	278.500000	1023.000000	1023.000000	2046.000000
50.799999	-0.011452	-6.767947	-2.388617	-0.284499	-1.072659	-3.022171	0.000000	-10.000000	-0.600000	29.600000	288.500000	1023.000000	1023.000000	2046.000000
50.820000	-0.010400	-6.146128	-2.187885	-0.298490	-0.971976	-2.687777	0.000000	-10.000000	-0.591667	29.966667	298.500000	1023.000000	1023.000000	2046.000000
50.840000	-0.008563	-5.060880	-1.848351	-0.031697	-0.664208	-2.516624	0.000000	-10.000000	-0.600000	29.983334	308.500000	1023.000000	1023.000000	2046.000000
50.860001	-0.007100	-4.196127	-1.530090	0.069002	-0.495223	-2.239816	0.000000	-10.000000	-0.600000	30.216667	318.500000	1023.000000	1023.000000	2046.000000
50.880001	-0.005168	-3.054264	-1.245510	0.357491	-0.199111	-1.967134	0.000000	-10.000000	-0.608333	30.300001	328.500000	1023.000000	1023.000000	2046.000000
50.900002	-0.003769	-2.227615	-1.022529	0.529868	0.035900	-1.770854	0.000000	-10.000000	-0.600000	30.766666	338.500000	1023.000000	1023.000000	2046.000000
50.919998	-0.002610	-1.542504	-0.924616	0.734976	0.270777	-1.623641	0.000000	-10.000000	-0.600000	30.783333	348.500000	1023.000000	1023.000000	2046.000000
50.939999	-0.001420	-0.838992	-0.674021	0.906693	0.390773	-1.462436	0.000000	-10.000000	-0.600000	30.700001	358.833344	1023.000000	1023.000000	2046.000000
50.959999	-0.000690	-0.407520	-0.691923	0.963103	0.502281	-1.180981	0.000000	-10.000000	-0.566667	30.316668	369.166656	1023.000000	1023.000000	2046.000000
50.980000	0.000520	0.307427	-0.481349	1.172471	0.656312	-1.040007	0.000000	-10.000000	-0.541667	29.533333	379.500000	1023.000000	1023.000000	2046.000000
51.000000	0.000967	0.571414	-0.593962	1.295962	0.717897	-0.848484	0.000000	-10.000000	-0.516667	28.866667	386.166656	1023.000000	1023.000000	2046.000000
51.020000	0.001076	0.635964	-0.560873	1.499128	0.697742	-1.000033	0.000000	-10.000000	-0.533333	28.350000	395.833344	1023.000000	1023.000000	2046.000000
51.040001	-0.000850	-0.502642	-0.978486	1.181890	0.411061	-1.117106	0.000000	-10.000000	-0.533333	28.350000	405.166656	1023.000000	1023.000000	2046.000000
51.060001	-0.002692	-1.590789	-1.178583	0.981493	0.141069	-1.534767	0.000000	-10.000000	-0.525000	28.066668	417.833344	1023.000000	1023.000000	2046.000000
51.080002	-0.004935	-2.916352	-1.664173	0.740564	-0.166288	-1.826455	0.000000	-10.000000	-0.516667	27.983334	427.166656	1023.000000	1023.000000	2046.000000
51.099998	-0.005818	-3.438624	-1.811900	0.733252	-0.249273	-2.110704	0.000000	-10.000000	-0.516667	28.033333	436.500000	1023.000000	1023.000000	2046.000000
51.119999	-0.006548	-3.869605	-1.985258	0.613686	-0.367682	-2.130349	0.000000	-10.000000	-0.533333	28.416668	445.833344	1023.000000	1023.000000	2046.000000
51.139999	-0.006583	-3.890466	-1.969107	0.669163	-0.354890	-2.235632	0.000000	-10.000000	-0.541667	28.766666	455.166656	1023.000000	1023.000000	2046.000000
51.160000	-0.006341	-3.747462	-2.038553	0.701647	-0.305118	-2.105439	0.000000	-10.000000	-0.550000	29.083334	461.500000	1023.000000	1023.000000	2046.000000
51.180000	-0.005824	-3.442174	-1.833266	0.859610	-0.336965	-2.131552	0.000000	-10.000000	-0.550000	29.183334	471.166656	1023.000000	1023.000000	2046.000000
51.200001	-0.005208	-3.077689	-1.765386	0.979480	-0.268322	-2.023462	0.000000	-10.000000	-0.550000	29.033333	481.000000	1023.000000	1023.000000	2046.000000
51.220001	-0.004410	-2.606094	-1.652157	1.132588	-0.177570	-1.908956	0.000000	-10.000000	-0.541667	28.733334	494.000000	1023.000000	1023.000000	2046.000000
51.240002	-0.003469	-2.049966	-1.444463	1.357034	-0.155497	-1.807040	0.000000	-10.000000	-0.533333	28.600000	500.333344	1023.000000	1023.000000	2046.000000
51.259998	-0.002548	-1.506106	-1.341257	1.483708	-0.000042	-1.648515	0.000000	-10.000000	-0.516667	28.283335	506.833344	1023.000000	1023.000000	2046.000000
51.279999	-0.001386	-0.819038	-1.125157	1.692961	0.093959	-1.480800	0.000000	-10.000000	-0.491667	27.866667	516.333313	1023.000000	1023.000000	2046.000000
51.299999	-0.000279	-0.165117	-0.997877	1.800809	0.340562	-1.308611	0.000000	-10.000000	-0.458333	27.350000	528.833313	1023.000000	1023.000000	2046.000000
51.320000	0.000707	0.417605	-0.958041	1.764890	0.602987	-0.992231	0.000000	-10.000000	-0.416667	26.500000	541.000000	1023.000000	1023.000000	2046.000000
51.340000	0.001840	1.087451	-0.715648	1.695856	0.850540	-0.743297	0.000000	-10.000000	-0.400000	25.566666	550.000000	1023.000000	1023.000000	2046.000000
51.360001	0.002695	1.592917	-0.631554	1.561683	1.081338	-0.418549	0.000000	-10.000000	-0.375000	24.549999	558.666687	1023.000000	1023.000000	2046.000000
51.380001	0.004009	2.369026	-0.460183	1.646341	1.482289	-0.299420	0.000000	-10.000000	-0.350000	23.650000	567.000000	1023.000000	1023.000000	2046.000000
51.400002	0.004754	2.809359	-0.404784	1.461357	1.686299	0.066487	0.000000	-10.000000	-0.316667	22.866667	575.000000	1023.000000	1023.000000	2046.000000
51.419998	0.005859	3.462397	-0.240123	1.547918	1.984630	0.169972	0.000000	-10.000000	-0.300000	22.266668	580.333313	1023.000000	1023.000000	2046.000000
51.439999	0.006429	3.799244	-0.189468	1.500090	2.118892	0.369729	0.000000	-10.000000	-0.300000	22.300001	588.000000	1023.000000	1023.000000	2046.000000
51.459999	0.007376	4.359340	0.001902	1.629300	2.307153	0.420985	0.000000	-10.000000	-0.316667	22.583334	595.500000	1023.000000	1023.000000	2046.000000
51.480000	0.007865	4.648446	0.067951	1.599610	2.398127	0.582758	0.000000	-10.000000	-0.316667	22.783333	605.500000	1023.000000	1023.000000	2046.000000
51.500000	0.008578	5.069457	0.274630	1.707846	2.470083	0.616897	0.000000	-10.000000	-0.316667	22.733334	610.500000	1023.000000	1023.000000	2046.000000
51.520000	0.009051	5.349208	0.305016	1.663051	2.586570	0.794572	0.000000	-10.000000	-0.291667	22.500000	618.000000	1023.000000	1023.000000	2046.000000
51.540001	0.009727	5.748463	0.462963	1.834468	2.700079	0.750954	0.000000	-10.000000	-0.266667	21.883333	625.666687	1023.000000	1023.000000	2046.000000
51.560001	0.010260	6.063510	0.523526	1.790364	2.744093	1.005526	0.000000	-10.000000	-0.241667	20.900002	635.666687	1023.000000	1023.000000	2046.000000
51.580002	0.011299	6.677701	0.723015	1.988449	2.893039	1.073198	0.000000	-10.000000	-0.225000	20.066668	640.666687	1023.000000	1023.000000	2046.000000
51.599998	0.011959	7.067891	0.786133	2.015259	2.987411	1.279089	0.000000	-10.000000	-0.208333	19.333334	645.166687	1023.000000	1023.000000	2046.000000
[truncated: 1,080,692 more chars]
