# Supplementary material for: Effect of Electrode Belt and Body Positions on Regional Pulmonary Ventilation- and Perfusion-Related Impedance Changes Measured by Electric Impedance Tomography
Source: PLoS One. 2016 Jun 2;11(6):e0155913. doi: 10.1371/journal.pone.0155913 (PMC4890811; doi:10.1371/journal.pone.0155913)
Supplement: S1 Dataset — (ZIP) [file pone.0155913.s001.zip › Dataset/Fp09-mage-4i.txt]

Patient Name:	Fp9
Registry:	Fp9
Investigator:	 
Diagnosys:	 
Notes:	mage4i              
Sample Rate [Hz]:	50.08
Time Base 	Pixels Mean 	Pixels Sum 	UPPER RIGHT		UPPER LEFT		LOWER RIGHT		LOWER LEFT		QRS	ETCO2	Paw	Flow (L/min)	Volume	Analog1	Analog2	AnalogSum
0.000000	0.021746	12.852015	1.024493	1.748956	5.992220	4.086345	0.000000	-10.000000	-0.266667	20.083334	549.833313	1023.000000	1023.000000	2046.000000
0.020000	0.023103	13.653603	1.224024	1.846214	6.284786	4.298579	0.000000	-10.000000	-0.258333	19.316666	556.666687	1023.000000	1023.000000	2046.000000
0.040000	0.024379	14.407951	1.416704	2.022030	6.536928	4.432289	0.000000	-10.000000	-0.233333	18.500000	563.166687	1023.000000	1023.000000	2046.000000
0.060000	0.025296	14.949648	1.598316	2.060814	6.671185	4.619335	0.000000	-10.000000	-0.208333	17.816668	569.500000	1023.000000	1023.000000	2046.000000
0.080000	0.026283	15.532964	1.781824	2.127383	6.817518	4.806238	0.000000	-10.000000	-0.191667	17.050001	575.500000	1023.000000	1023.000000	2046.000000
0.100000	0.026905	15.900688	1.625837	2.202773	7.099523	4.972555	0.000000	-10.000000	-0.166667	16.066668	581.500000	1023.000000	1023.000000	2046.000000
0.120000	0.027589	16.304935	1.620507	2.373542	7.207384	5.103502	0.000000	-10.000000	-0.166667	15.100000	587.166687	1023.000000	1023.000000	2046.000000
0.140000	0.028031	16.566538	1.660725	2.469649	7.256059	5.180104	0.000000	-10.000000	-0.133333	13.683333	592.333313	1023.000000	1023.000000	2046.000000
0.160000	0.027982	16.537308	1.676760	2.550839	7.126129	5.183579	0.000000	-10.000000	-0.125000	12.100000	597.166687	1023.000000	1023.000000	2046.000000
0.180000	0.027267	16.114946	1.497255	2.449038	7.055462	5.113192	0.000000	-10.000000	-0.091667	10.683333	601.333313	1023.000000	1023.000000	2046.000000
0.200000	0.025900	15.306998	1.358418	2.288835	6.774344	4.885400	0.000000	-10.000000	-0.066667	9.450000	605.166687	1023.000000	1023.000000	2046.000000
0.220000	0.024042	14.209099	1.219894	2.050395	6.378155	4.560656	0.000000	-10.000000	-0.050000	8.300000	608.333313	1023.000000	1023.000000	2046.000000
0.240000	0.022063	13.039096	0.904435	1.830099	6.112490	4.192072	0.000000	-10.000000	-0.041667	6.850000	611.500000	1023.000000	1023.000000	2046.000000
0.260000	0.020353	12.028858	0.652823	1.608248	5.850584	3.917203	0.000000	-10.000000	-0.033333	5.866667	614.166687	1023.000000	1023.000000	2046.000000
0.280000	0.019244	11.373436	0.506459	1.551312	5.634204	3.681460	0.000000	-10.000000	-0.033333	4.966667	616.500000	1023.000000	1023.000000	2046.000000
0.300000	0.018299	10.814503	0.476446	1.544491	5.337545	3.456021	0.000000	-10.000000	-0.033333	4.050000	618.166687	1023.000000	1023.000000	2046.000000
0.320000	0.017541	10.366798	0.279727	1.449152	5.253063	3.384856	0.000000	-10.000000	-0.033333	2.550000	619.666687	1023.000000	1023.000000	2046.000000
0.340000	0.017098	10.104849	0.199470	1.474791	5.142241	3.288347	0.000000	-10.000000	-0.016667	0.950000	620.500000	1023.000000	1023.000000	2046.000000
0.360000	0.016654	9.842459	0.273076	1.557510	4.900923	3.110950	0.000000	-10.000000	0.000000	-0.950000	621.000000	1023.000000	1023.000000	2046.000000
0.380000	0.016302	9.634325	0.179261	1.539548	4.835537	3.079979	0.000000	-10.000000	0.008333	-2.933333	621.000000	1023.000000	1023.000000	2046.000000
0.400000	0.016086	9.506660	0.039455	1.577495	4.826051	3.063661	0.000000	-10.000000	0.016667	-5.033333	621.000000	1023.000000	1023.000000	2046.000000
0.420000	0.015807	9.341908	0.177381	1.673383	4.549479	2.941666	0.000000	-10.000000	0.033333	-6.916667	621.000000	1023.000000	1023.000000	2046.000000
0.440000	0.015567	9.200357	0.006022	1.605795	4.590815	2.997726	0.000000	-10.000000	0.041667	-8.433333	621.000000	1023.000000	1023.000000	2046.000000
0.460000	0.015384	9.091953	-0.075729	1.648499	4.569049	2.950134	0.000000	-10.000000	0.058333	-9.600000	621.000000	1023.000000	1023.000000	2046.000000
0.480000	0.015315	9.051274	0.010026	1.549099	4.471938	3.020211	0.000000	-10.000000	0.075000	-11.016666	621.000000	1023.000000	1023.000000	2046.000000
0.500000	0.015130	8.941899	-0.072609	1.363586	4.535230	3.115692	0.000000	-10.000000	0.116667	-12.950000	617.666687	1023.000000	1023.000000	2046.000000
0.520000	0.014885	8.797194	-0.278367	1.123288	4.686247	3.266025	0.000000	-10.000000	0.158333	-15.150001	609.500000	1023.000000	1023.000000	2046.000000
0.540000	0.014760	8.723080	-0.424769	1.086361	4.788531	3.272956	0.000000	-10.000000	0.200000	-17.050001	599.333313	1023.000000	1023.000000	2046.000000
0.560000	0.014696	8.685492	-0.391461	1.087546	4.696191	3.293216	0.000000	-10.000000	0.241667	-18.516666	590.500000	1023.000000	1023.000000	2046.000000
0.580000	0.014479	8.557325	-0.512186	1.035143	4.740553	3.293815	0.000000	-10.000000	0.258333	-19.500000	584.333313	1023.000000	1023.000000	2046.000000
0.600000	0.014416	8.519727	-0.629873	1.037788	4.814165	3.297647	0.000000	-10.000000	0.291667	-20.266666	578.000000	1023.000000	1023.000000	2046.000000
0.620000	0.014216	8.401732	-0.541484	1.071658	4.602697	3.268862	0.000000	-10.000000	0.300000	-20.883333	571.333313	1023.000000	1023.000000	2046.000000
0.640000	0.013634	8.057414	-0.653029	0.951959	4.508076	3.250408	0.000000	-10.000000	0.333333	-21.466667	564.333313	1023.000000	1023.000000	2046.000000
0.660000	0.013083	7.732137	-0.837120	0.864336	4.463802	3.241118	0.000000	-10.000000	0.341667	-21.950001	557.166687	1023.000000	1023.000000	2046.000000
0.680000	0.012509	7.392983	-0.838259	0.892205	4.269969	3.069068	0.000000	-10.000000	0.358333	-22.450001	549.833313	1023.000000	1023.000000	2046.000000
0.700000	0.011740	6.938065	-0.900086	0.814085	4.072427	2.951639	0.000000	-10.000000	0.383333	-23.083334	542.500000	1023.000000	1023.000000	2046.000000
0.720000	0.010994	6.497463	-1.122730	0.647470	4.037265	2.935457	0.000000	-10.000000	0.400000	-23.966667	534.833313	1023.000000	1023.000000	2046.000000
0.740000	0.010306	6.090568	-1.117065	0.669458	3.792067	2.746108	0.000000	-10.000000	0.433333	-24.666668	526.833313	1023.000000	1023.000000	2046.000000
0.760000	0.009710	5.738667	-1.149245	0.606029	3.622550	2.659334	0.000000	-10.000000	0.458333	-25.350000	518.500000	1023.000000	1023.000000	2046.000000
0.780000	0.009256	5.470071	-1.294492	0.503605	3.615097	2.645861	0.000000	-10.000000	0.483333	-25.800001	510.000000	1023.000000	1023.000000	2046.000000
0.800000	0.008738	5.163925	-1.355227	0.533546	3.492849	2.492757	0.000000	-10.000000	0.500000	-26.333334	501.333344	1023.000000	1023.000000	2046.000000
0.820000	0.008201	4.846574	-1.297356	0.576142	3.207311	2.360476	0.000000	-10.000000	0.500000	-26.583334	492.500000	1023.000000	1023.000000	2046.000000
0.840000	0.007748	4.578998	-1.390063	0.455459	3.094558	2.419044	0.000000	-10.000000	0.508333	-26.816668	483.500000	1023.000000	1023.000000	2046.000000
0.860000	0.007335	4.334796	-1.592034	0.495876	3.116548	2.314406	0.000000	-10.000000	0.500000	-26.966667	474.500000	1023.000000	1023.000000	2046.000000
0.880000	0.006731	3.978268	-1.540218	0.550049	2.803976	2.164462	0.000000	-10.000000	0.508333	-27.066668	465.500000	1023.000000	1023.000000	2046.000000
0.900000	0.006149	3.634318	-1.557051	0.497244	2.578758	2.115366	0.000000	-10.000000	0.508333	-27.283335	456.500000	1023.000000	1023.000000	2046.000000
0.920000	0.005633	3.328976	-1.725836	0.415670	2.538433	2.100708	0.000000	-10.000000	0.516667	-27.483334	447.500000	1023.000000	1023.000000	2046.000000
0.940000	0.004989	2.948772	-1.754433	0.485557	2.325686	1.891962	0.000000	-10.000000	0.508333	-27.733334	438.333344	1023.000000	1023.000000	2046.000000
0.960000	0.004341	2.565722	-1.725877	0.436781	2.059686	1.795133	0.000000	-10.000000	0.525000	-27.783335	429.166656	1023.000000	1023.000000	2046.000000
0.980000	0.003662	2.164470	-1.844414	0.358712	1.920229	1.729943	0.000000	-10.000000	0.533333	-27.716667	419.833344	1023.000000	1023.000000	2046.000000
1.000000	0.003051	1.803096	-1.925274	0.354704	1.773278	1.600388	0.000000	-10.000000	0.566667	-27.866667	410.666656	1023.000000	1023.000000	2046.000000
1.020000	0.002469	1.458893	-1.895386	0.392428	1.546009	1.415842	0.000000	-10.000000	0.566667	-27.816668	401.333344	1023.000000	1023.000000	2046.000000
1.040000	0.002059	1.217132	-1.854036	0.396808	1.373034	1.301327	0.000000	-10.000000	0.591667	-27.933334	392.000000	1023.000000	1023.000000	2046.000000
1.060000	0.001929	1.140000	-1.849041	0.384458	1.326521	1.278063	0.000000	-10.000000	0.575000	-27.716667	382.666656	1023.000000	1023.000000	2046.000000
1.080000	0.001896	1.120636	-1.809897	0.455304	1.308840	1.166389	0.000000	-10.000000	0.575000	-27.883333	373.333344	1023.000000	1023.000000	2046.000000
1.100000	0.001559	0.921543	-1.747986	0.520071	1.125411	1.024047	0.000000	-10.000000	0.566667	-27.783335	364.000000	1023.000000	1023.000000	2046.000000
1.120000	0.001208	0.713957	-1.668493	0.472066	0.907859	1.002524	0.000000	-10.000000	0.550000	-27.816668	354.666656	1023.000000	1023.000000	2046.000000
1.140000	0.001035	0.611786	-1.756729	0.462896	0.896374	1.009245	0.000000	-10.000000	0.566667	-27.666668	345.500000	1023.000000	1023.000000	2046.000000
1.160000	0.000460	0.272113	-1.893523	0.541078	0.760915	0.863643	0.000000	-10.000000	0.541667	-27.566668	336.333344	1023.000000	1023.000000	2046.000000
1.180000	-0.000068	-0.039913	-1.923597	0.608050	0.517484	0.758150	0.000000	-10.000000	0.558333	-27.466667	327.166656	1023.000000	1023.000000	2046.000000
1.200000	-0.000623	-0.368108	-1.978726	0.585561	0.291650	0.733407	0.000000	-10.000000	0.525000	-27.483334	317.833344	1023.000000	1023.000000	2046.000000
1.220000	-0.001664	-0.983215	-2.315092	0.582808	0.143803	0.605266	0.000000	-10.000000	0.533333	-27.549999	308.666656	1023.000000	1023.000000	2046.000000
1.240000	-0.003299	-1.949571	-2.545531	0.496577	-0.239802	0.339185	0.000000	-10.000000	0.516667	-27.350000	299.500000	1023.000000	1023.000000	2046.000000
1.260000	-0.005820	-3.439625	-2.805601	0.188129	-0.798896	-0.023257	0.000000	-10.000000	0.516667	-27.250000	290.500000	1023.000000	1023.000000	2046.000000
1.280000	-0.008552	-5.054369	-3.176682	-0.123965	-1.297590	-0.456132	0.000000	-10.000000	0.500000	-27.016666	281.500000	1023.000000	1023.000000	2046.000000
1.300000	-0.011448	-6.765508	-3.550746	-0.416759	-1.842823	-0.955180	0.000000	-10.000000	0.491667	-26.950001	272.500000	1023.000000	1023.000000	2046.000000
1.320000	-0.013870	-8.197388	-3.874660	-0.599289	-2.290739	-1.432699	0.000000	-10.000000	0.491667	-26.600000	263.500000	1023.000000	1023.000000	2046.000000
1.340000	-0.015640	-9.243237	-4.033905	-0.791976	-2.675601	-1.741754	0.000000	-10.000000	0.491667	-26.283335	254.500000	1023.000000	1023.000000	2046.000000
1.360000	-0.017047	-10.074658	-4.251944	-0.942717	-2.942222	-1.937775	0.000000	-10.000000	0.491667	-25.933334	245.666672	1023.000000	1023.000000	2046.000000
1.380000	-0.018280	-10.803232	-4.467479	-0.996158	-3.113852	-2.225744	0.000000	-10.000000	0.475000	-25.516668	237.000000	1023.000000	1023.000000	2046.000000
1.400000	-0.019397	-11.463650	-4.520501	-0.998522	-3.440625	-2.504003	0.000000	-10.000000	0.458333	-25.133335	228.500000	1023.000000	1023.000000	2046.000000
1.420000	-0.020213	-11.945868	-4.552020	-1.023536	-3.713985	-2.656328	0.000000	-10.000000	0.450000	-24.833334	220.166672	1023.000000	1023.000000	2046.000000
1.440000	-0.020989	-12.404497	-4.680446	-1.039932	-3.927650	-2.756469	0.000000	-10.000000	0.433333	-24.466667	212.000000	1023.000000	1023.000000	2046.000000
1.460000	-0.021759	-12.859402	-4.829376	-1.059857	-4.088760	-2.881408	0.000000	-10.000000	0.400000	-23.950001	204.000000	1023.000000	1023.000000	2046.000000
1.480000	-0.022325	-13.194112	-4.793922	-1.037018	-4.347694	-3.015478	0.000000	-10.000000	0.350000	-23.266666	196.000000	1023.000000	1023.000000	2046.000000
1.500000	-0.022583	-13.346448	-4.818056	-1.025978	-4.469223	-3.033192	0.000000	-10.000000	0.325000	-22.600000	188.000000	1023.000000	1023.000000	2046.000000
1.520000	-0.022923	-13.547520	-4.854065	-0.989303	-4.584339	-3.119812	0.000000	-10.000000	0.316667	-22.183334	180.333328	1023.000000	1023.000000	2046.000000
1.540000	-0.023140	-13.675981	-4.910249	-1.047954	-4.567424	-3.150352	0.000000	-10.000000	0.333333	-21.883333	172.833328	1023.000000	1023.000000	2046.000000
1.560000	-0.023264	-13.749128	-4.806672	-1.143060	-4.702975	-3.096421	0.000000	-10.000000	0.341667	-22.016666	165.500000	1023.000000	1023.000000	2046.000000
1.580000	-0.023294	-13.766705	-4.801990	-1.197664	-4.692796	-3.074255	0.000000	-10.000000	0.350000	-21.983334	155.666672	1023.000000	1023.000000	2046.000000
1.600000	-0.023537	-13.910326	-4.882486	-1.189894	-4.690906	-3.147040	0.000000	-10.000000	0.350000	-22.049999	148.333328	1023.000000	1023.000000	2046.000000
1.620000	-0.023715	-14.015702	-4.866745	-1.171775	-4.758523	-3.218659	0.000000	-10.000000	0.333333	-21.600000	141.000000	1023.000000	1023.000000	2046.000000
1.640000	-0.023777	-14.051928	-4.847049	-1.194081	-4.807803	-3.202994	0.000000	-10.000000	0.316667	-21.166666	136.166672	1023.000000	1023.000000	2046.000000
1.660000	-0.023981	-14.172778	-4.812515	-1.221316	-4.893609	-3.245339	0.000000	-10.000000	0.300000	-20.566668	129.166672	1023.000000	1023.000000	2046.000000
1.680000	-0.024373	-14.404681	-4.897943	-1.306001	-4.923676	-3.277061	0.000000	-10.000000	0.283333	-20.116667	122.333336	1023.000000	1023.000000	2046.000000
1.700000	-0.024816	-14.666416	-4.889113	-1.318174	-5.062325	-3.396805	0.000000	-10.000000	0.266667	-19.700001	115.666664	1023.000000	1023.000000	2046.000000
1.720000	-0.025123	-14.847661	-4.797463	-1.341548	-5.246615	-3.462035	0.000000	-10.000000	0.241667	-19.283333	109.000000	1023.000000	1023.000000	2046.000000
1.740000	-0.025547	-15.098308	-4.772295	-1.344895	-5.414133	-3.566984	0.000000	-10.000000	0.225000	-18.883333	102.666664	1023.000000	1023.000000	2046.000000
1.760000	-0.026111	-15.431381	-4.870011	-1.416029	-5.511849	-3.633493	0.000000	-10.000000	0.208333	-18.566668	96.500000	1023.000000	1023.000000	2046.000000
1.780000	-0.026674	-15.764496	-4.870005	-1.447425	-5.647728	-3.799338	0.000000	-10.000000	0.200000	-18.150000	90.166664	1023.000000	1023.000000	2046.000000
1.800000	-0.026858	-15.872904	-4.763635	-1.486723	-5.834993	-3.787552	0.000000	-10.000000	0.191667	-17.549999	84.166664	1023.000000	1023.000000	2046.000000
1.820000	-0.027105	-16.018887	-4.786857	-1.477211	-5.871663	-3.883155	0.000000	-10.000000	0.175000	-16.883333	78.166664	1023.000000	1023.000000	2046.000000
1.840000	-0.027391	-16.188005	-4.837272	-1.521426	-5.905319	-3.923987	0.000000	-10.000000	0.158333	-16.416666	72.666664	1023.000000	1023.000000	2046.000000
1.860000	-0.027354	-16.165976	-4.695771	-1.432945	-6.058041	-3.979219	0.000000	-10.000000	0.150000	-16.049999	67.000000	1023.000000	1023.000000	2046.000000
1.880000	-0.027312	-16.141550	-4.663894	-1.376716	-6.089496	-4.011445	0.000000	-10.000000	0.150000	-15.533334	61.666668	1023.000000	1023.000000	2046.000000
1.900000	-0.027489	-16.245958	-4.672065	-1.380029	-6.155898	-4.037967	0.000000	-10.000000	0.116667	-14.883333	56.500000	1023.000000	1023.000000	2046.000000
1.920000	-0.027603	-16.313145	-4.659148	-1.364352	-6.231902	-4.057744	0.000000	-10.000000	0.083333	-14.166667	51.666668	1023.000000	1023.000000	2046.000000
1.940000	-0.027676	-16.356253	-4.597826	-1.328674	-6.314375	-4.115376	0.000000	-10.000000	0.066667	-13.450000	46.833332	1023.000000	1023.000000	2046.000000
1.960000	-0.027805	-16.432693	-4.584374	-1.278858	-6.385862	-4.183599	0.000000	-10.000000	0.066667	-12.866667	42.333332	1023.000000	1023.000000	2046.000000
1.980000	-0.027999	-16.547674	-4.636059	-1.352821	-6.423229	-4.135565	0.000000	-10.000000	0.075000	-12.316667	38.000000	1023.000000	1023.000000	2046.000000
2.000000	-0.028131	-16.625326	-4.662595	-1.307397	-6.458710	-4.196625	0.000000	-10.000000	0.058333	-11.983334	34.000000	1023.000000	1023.000000	2046.000000
2.020000	-0.028109	-16.612251	-4.508417	-1.263161	-6.573941	-4.266732	0.000000	-10.000000	0.066667	-11.533334	30.000000	1023.000000	1023.000000	2046.000000
2.040000	-0.028237	-16.687931	-4.535675	-1.270991	-6.607610	-4.273654	0.000000	-10.000000	0.050000	-11.250000	26.000000	1023.000000	1023.000000	2046.000000
2.060000	-0.028534	-16.863447	-4.638719	-1.283249	-6.606270	-4.335209	0.000000	-10.000000	0.050000	-10.900001	22.166666	1023.000000	1023.000000	2046.000000
2.080000	-0.028482	-16.833048	-4.589329	-1.288490	-6.649552	-4.305676	0.000000	-10.000000	0.025000	-10.616667	18.500000	1023.000000	1023.000000	2046.000000
2.100000	-0.028458	-16.818792	-4.449769	-1.261665	-6.814883	-4.292476	0.000000	-10.000000	0.025000	-10.383333	15.000000	1023.000000	1023.000000	2046.000000
2.120000	-0.028554	-16.875162	-4.523435	-1.236054	-6.744080	-4.371594	0.000000	-10.000000	0.016667	-10.050000	11.500000	1023.000000	1023.000000	2046.000000
2.140000	-0.028543	-16.869137	-4.476935	-1.200573	-6.756191	-4.435438	0.000000	-10.000000	0.025000	-9.750000	8.166667	1023.000000	1023.000000	2046.000000
2.160000	-0.028121	-16.619257	-4.300894	-1.175294	-6.773227	-4.369843	0.000000	-10.000000	0.016667	-9.300000	5.000000	1023.000000	1023.000000	2046.000000
2.180000	-0.027841	-16.454311	-4.190469	-1.004586	-6.796010	-4.463246	0.000000	-10.000000	0.008333	-8.733334	2.166667	1023.000000	1023.000000	2046.000000
2.200000	-0.027425	-16.208082	-4.101363	-1.027961	-6.711428	-4.367330	0.000000	-10.000000	0.000000	-7.983334	-0.333333	1023.000000	1023.000000	2046.000000
2.220000	-0.027153	-16.047134	-4.041882	-1.006268	-6.690854	-4.308130	0.000000	-10.000000	0.000000	-7.183333	-2.833333	1023.000000	1023.000000	2046.000000
2.240000	-0.026861	-15.874820	-3.935940	-1.003906	-6.709594	-4.225379	0.000000	-10.000000	0.000000	-6.466667	-5.166667	1023.000000	1023.000000	2046.000000
2.260000	-0.026641	-15.744625	-3.907391	-0.893377	-6.703216	-4.240641	0.000000	-10.000000	0.000000	-5.800000	-7.500000	1023.000000	1023.000000	2046.000000
2.280000	-0.026717	-15.789772	-3.982353	-0.912261	-6.737933	-4.157226	0.000000	-10.000000	0.000000	-5.250000	-9.333333	1023.000000	1023.000000	2046.000000
2.300000	-0.026598	-15.719641	-4.113988	-0.843857	-6.656094	-4.105702	0.000000	-10.000000	-0.008333	-4.833333	-11.000000	1023.000000	1023.000000	2046.000000
2.320000	-0.026831	-15.856872	-4.163672	-0.774905	-6.792614	-4.125680	0.000000	-10.000000	-0.008333	-4.583333	-12.666667	1023.000000	1023.000000	2046.000000
2.340000	-0.027390	-16.187454	-4.296587	-0.720380	-6.962997	-4.207489	0.000000	-10.000000	-0.016667	-4.100000	-14.166667	1023.000000	1023.000000	2046.000000
2.360000	-0.028904	-17.082199	-4.541518	-0.983831	-7.215787	-4.341063	0.000000	-10.000000	-0.016667	-3.283334	-15.666667	1023.000000	1023.000000	2046.000000
2.380000	-0.030701	-18.144508	-4.875554	-1.220327	-7.388741	-4.659885	0.000000	-10.000000	-0.033333	-2.333333	-16.500000	1023.000000	1023.000000	2046.000000
2.400000	-0.032714	-19.333920	-5.095486	-1.510267	-7.756923	-4.971243	0.000000	-10.000000	-0.041667	-0.666667	-17.000000	1023.000000	1023.000000	2046.000000
2.420000	-0.034383	-20.320219	-5.346452	-1.616063	-8.037900	-5.319803	0.000000	-10.000000	-0.050000	0.850000	-17.000000	1023.000000	1023.000000	2046.000000
2.440000	-0.035586	-21.031200	-5.546645	-1.839489	-8.219131	-5.425937	0.000000	-10.000000	-0.050000	2.516667	-17.000000	1023.000000	1023.000000	2046.000000
2.460000	-0.036084	-21.325649	-5.724838	-1.947963	-8.140327	-5.512520	0.000000	-10.000000	-0.066667	3.666667	-17.000000	1023.000000	1023.000000	2046.000000
2.480000	-0.036348	-21.481804	-5.732990	-1.973609	-8.147980	-5.627226	0.000000	-10.000000	-0.083333	5.133333	-17.000000	1023.000000	1023.000000	2046.000000
2.500000	-0.036482	-21.560942	-5.813319	-1.946829	-8.123863	-5.676930	0.000000	-10.000000	-0.116667	6.983333	-17.000000	1023.000000	1023.000000	2046.000000
2.520000	-0.036322	-21.466406	-5.819520	-1.986387	-8.031128	-5.629371	0.000000	-10.000000	-0.133333	8.983334	-17.000000	1023.000000	1023.000000	2046.000000
2.540000	-0.035937	-21.238560	-5.770431	-1.935469	-7.955298	-5.577363	0.000000	-10.000000	-0.166667	11.333334	-17.000000	1023.000000	1023.000000	2046.000000
2.560000	-0.035598	-21.038548	-5.741937	-1.800851	-7.928640	-5.567118	0.000000	-10.000000	-0.208333	13.750000	-17.000000	1023.000000	1023.000000	2046.000000
2.580000	-0.035076	-20.730181	-5.707673	-1.731481	-7.798093	-5.492934	0.000000	-10.000000	-0.266667	16.400002	-10.166667	1023.000000	1023.000000	2046.000000
2.600000	-0.034204	-20.214664	-5.653277	-1.676209	-7.568353	-5.316825	0.000000	-10.000000	-0.316667	18.550001	4.000000	1023.000000	1023.000000	2046.000000
2.620000	-0.033186	-19.612833	-5.523745	-1.576250	-7.349770	-5.163069	0.000000	-10.000000	-0.358333	20.500000	20.500000	1023.000000	1023.000000	2046.000000
2.640000	-0.032215	-19.039068	-5.353698	-1.541757	-7.167310	-4.976303	0.000000	-10.000000	-0.383333	21.733334	32.500000	1023.000000	1023.000000	2046.000000
2.660000	-0.031234	-18.459013	-5.330999	-1.550505	-6.821049	-4.756460	0.000000	-10.000000	-0.408333	22.716667	39.666668	1023.000000	1023.000000	2046.000000
2.680000	-0.030020	-17.741911	-5.184149	-1.545922	-6.454352	-4.557488	0.000000	-10.000000	-0.400000	23.216667	47.166668	1023.000000	1023.000000	2046.000000
2.700000	-0.028860	-17.056145	-5.035642	-1.541117	-6.144919	-4.334466	0.000000	-10.000000	-0.408333	23.733334	55.000000	1023.000000	1023.000000	2046.000000
2.720000	-0.027741	-16.394674	-4.924826	-1.508799	-5.823531	-4.137517	0.000000	-10.000000	-0.416667	24.250000	63.000000	1023.000000	1023.000000	2046.000000
2.740000	-0.026566	-15.700467	-4.851889	-1.515881	-5.467104	-3.865592	0.000000	-10.000000	-0.450000	24.566668	71.000000	1023.000000	1023.000000	2046.000000
2.760000	-0.025419	-15.022458	-4.706882	-1.518043	-5.120913	-3.676620	0.000000	-10.000000	-0.475000	24.966667	79.000000	1023.000000	1023.000000	2046.000000
2.780000	-0.024390	-14.414224	-4.555652	-1.468579	-4.863130	-3.526864	0.000000	-10.000000	-0.491667	25.250000	87.166664	1023.000000	1023.000000	2046.000000
2.800000	-0.023550	-13.918056	-4.415693	-1.433211	-4.686845	-3.382306	0.000000	-10.000000	-0.508333	25.733334	95.500000	1023.000000	1023.000000	2046.000000
2.820000	-0.022635	-13.377003	-4.276666	-1.427371	-4.466760	-3.206206	0.000000	-10.000000	-0.508333	26.166668	104.000000	1023.000000	1023.000000	2046.000000
2.840000	-0.021782	-12.872875	-4.134259	-1.396772	-4.264813	-3.077031	0.000000	-10.000000	-0.533333	26.716667	112.666664	1023.000000	1023.000000	2046.000000
2.860000	-0.021092	-12.465305	-4.011305	-1.417130	-4.094779	-2.942091	0.000000	-10.000000	-0.533333	27.083334	121.500000	1023.000000	1023.000000	2046.000000
2.880000	-0.020434	-12.076329	-3.944181	-1.397396	-3.918763	-2.815989	0.000000	-10.000000	-0.550000	27.366667	130.500000	1023.000000	1023.000000	2046.000000
2.900000	-0.019512	-11.531557	-3.833586	-1.345551	-3.681973	-2.670448	0.000000	-10.000000	-0.525000	27.383333	139.500000	1023.000000	1023.000000	2046.000000
2.920000	-0.018547	-10.961164	-3.634166	-1.353872	-3.477413	-2.495713	0.000000	-10.000000	-0.516667	27.350000	148.666672	1023.000000	1023.000000	2046.000000
2.940000	-0.017583	-10.391734	-3.519396	-1.309228	-3.241989	-2.321121	0.000000	-10.000000	-0.491667	27.049999	157.833328	1023.000000	1023.000000	2046.000000
2.960000	-0.016535	-9.772213	-3.359866	-1.216647	-3.041381	-2.154318	0.000000	-10.000000	-0.500000	26.716667	167.000000	1023.000000	1023.000000	2046.000000
2.980000	-0.015383	-9.091549	-3.303038	-1.116900	-2.720978	-1.950633	0.000000	-10.000000	-0.516667	26.716667	176.000000	1023.000000	1023.000000	2046.000000
3.000000	-0.014261	-8.428279	-3.134207	-1.046758	-2.499905	-1.747408	0.000000	-10.000000	-0.541667	26.799999	185.000000	1023.000000	1023.000000	2046.000000
3.020000	-0.013308	-7.864882	-3.038953	-0.929392	-2.281815	-1.614723	0.000000	-10.000000	-0.533333	26.700001	194.000000	1023.000000	1023.000000	2046.000000
3.040000	-0.012227	-7.225884	-2.856943	-0.890281	-2.085651	-1.393009	0.000000	-10.000000	-0.533333	26.650000	203.000000	1023.000000	1023.000000	2046.000000
3.060000	-0.011132	-6.579087	-2.822278	-0.768704	-1.756144	-1.231961	0.000000	-10.000000	-0.533333	26.700001	211.833328	1023.000000	1023.000000	2046.000000
3.080000	-0.010092	-5.964406	-2.707415	-0.705487	-1.519801	-1.031704	0.000000	-10.000000	-0.550000	26.900000	220.666672	1023.000000	1023.000000	2046.000000
3.100000	-0.009104	-5.380192	-2.543880	-0.606426	-1.313228	-0.916658	0.000000	-10.000000	-0.533333	26.783333	229.500000	1023.000000	1023.000000	2046.000000
3.120000	-0.008176	-4.831912	-2.431994	-0.550559	-1.102606	-0.746753	0.000000	-10.000000	-0.500000	26.716667	238.500000	1023.000000	1023.000000	2046.000000
3.140000	-0.007086	-4.187621	-2.334016	-0.478859	-0.820780	-0.553965	0.000000	-10.000000	-0.483333	26.633333	247.500000	1023.000000	1023.000000	2046.000000
3.160000	-0.006107	-3.609487	-2.209941	-0.384327	-0.633302	-0.381916	0.000000	-10.000000	-0.466667	26.650002	256.333344	1023.000000	1023.000000	2046.000000
3.180000	-0.005059	-2.989924	-2.061265	-0.315633	-0.383219	-0.229807	0.000000	-10.000000	-0.475000	26.300001	265.166656	1023.000000	1023.000000	2046.000000
3.200000	-0.004200	-2.482003	-1.967051	-0.228820	-0.171459	-0.114674	0.000000	-10.000000	-0.466667	25.916668	274.000000	1023.000000	1023.000000	2046.000000
3.220000	-0.003002	-1.774199	-1.830840	-0.153182	0.093129	0.116693	0.000000	-10.000000	-0.475000	25.400000	282.833344	1023.000000	1023.000000	2046.000000
3.240000	-0.001751	-1.035052	-1.564455	-0.075628	0.298560	0.306472	0.000000	-10.000000	-0.466667	25.266666	291.500000	1023.000000	1023.000000	2046.000000
3.260000	-0.000385	-0.227361	-1.346522	0.085201	0.615298	0.418663	0.000000	-10.000000	-0.458333	25.266666	299.833344	1023.000000	1023.000000	2046.000000
3.280000	0.000973	0.574847	-1.117481	0.203477	0.874774	0.614078	0.000000	-10.000000	-0.441667	25.250000	308.333344	1023.000000	1023.000000	2046.000000
3.300000	0.002464	1.456507	-1.012914	0.304211	1.291256	0.873953	0.000000	-10.000000	-0.441667	24.983334	316.666656	1023.000000	1023.000000	2046.000000
3.320000	0.003576	2.113188	-0.823159	0.368486	1.506948	1.060914	0.000000	-10.000000	-0.441667	24.966667	325.000000	1023.000000	1023.000000	2046.000000
3.340000	0.004682	2.766979	-0.637037	0.448839	1.691965	1.263212	0.000000	-10.000000	-0.458333	25.250000	333.333344	1023.000000	1023.000000	2046.000000
3.360000	0.005568	3.290478	-0.589149	0.534149	1.886171	1.459307	0.000000	-10.000000	-0.466667	25.233334	341.666656	1023.000000	1023.000000	2046.000000
3.380000	0.006582	3.889702	-0.555266	0.629349	2.122130	1.693490	0.000000	-10.000000	-0.466667	25.116667	350.333344	1023.000000	1023.000000	2046.000000
3.400000	0.007221	4.267877	-0.565256	0.717773	2.268113	1.847247	0.000000	-10.000000	-0.441667	24.500000	358.666656	1023.000000	1023.000000	2046.000000
3.420000	0.007283	4.304309	-0.582651	0.781778	2.189682	1.915501	0.000000	-10.000000	-0.425000	24.000000	367.000000	1023.000000	1023.000000	2046.000000
3.440000	0.006544	3.867270	-0.715956	0.693576	2.051919	1.837730	0.000000	-10.000000	-0.400000	23.750000	375.000000	1023.000000	1023.000000	2046.000000
3.460000	0.005178	3.060376	-1.014490	0.505530	1.886970	1.682367	0.000000	-10.000000	-0.383333	23.316666	383.000000	1023.000000	1023.000000	2046.000000
3.480000	0.003469	2.049988	-1.218186	0.292859	1.558975	1.416340	0.000000	-10.000000	-0.358333	23.200001	391.000000	1023.000000	1023.000000	2046.000000
3.500000	0.002075	1.226057	-1.396631	0.067853	1.371196	1.183640	0.000000	-10.000000	-0.366667	22.783333	398.666656	1023.000000	1023.000000	2046.000000
3.520000	0.001111	0.656816	-1.508878	-0.021864	1.221736	0.965823	0.000000	-10.000000	-0.366667	22.933334	406.333344	1023.000000	1023.000000	2046.000000
3.540000	0.000788	0.465969	-1.675056	-0.014011	1.267973	0.887063	0.000000	-10.000000	-0.375000	22.783333	414.000000	1023.000000	1023.000000	2046.000000
3.560000	0.000677	0.399924	-1.729806	-0.001310	1.243574	0.887465	0.000000	-10.000000	-0.383333	23.083334	421.666656	1023.000000	1023.000000	2046.000000
3.580000	0.000910	0.537582	-1.711631	0.026809	1.308573	0.913831	0.000000	-10.000000	-0.383333	22.900002	429.333344	1023.000000	1023.000000	2046.000000
3.600000	0.001084	0.640454	-1.728554	0.082364	1.368139	0.918505	0.000000	-10.000000	-0.391667	22.883335	437.000000	1023.000000	1023.000000	2046.000000
3.620000	0.001509	0.891953	-1.627245	0.145605	1.357674	1.015919	0.000000	-10.000000	-0.366667	22.366667	444.666656	1023.000000	1023.000000	2046.000000
3.640000	0.002196	1.297719	-1.608818	0.281552	1.504987	1.119998	0.000000	-10.000000	-0.383333	22.316668	452.166656	1023.000000	1023.000000	2046.000000
3.660000	0.002908	1.718685	-1.474908	0.413697	1.577196	1.202699	0.000000	-10.000000	-0.383333	22.483334	459.500000	1023.000000	1023.000000	2046.000000
3.680000	0.003475	2.053435	-1.410235	0.487559	1.652560	1.323551	0.000000	-10.000000	-0.391667	22.233334	467.166656	1023.000000	1023.000000	2046.000000
3.700000	0.004211	2.488878	-1.296546	0.610815	1.779239	1.395370	0.000000	-10.000000	-0.375000	22.066668	474.666656	1023.000000	1023.000000	2046.000000
3.720000	0.005143	3.039550	-1.228578	0.653005	2.029360	1.585764	0.000000	-10.000000	-0.333333	21.600000	482.000000	1023.000000	1023.000000	2046.000000
3.740000	0.006253	3.695504	-1.085326	0.617934	2.330215	1.832681	0.000000	-10.000000	-0.300000	21.183332	489.166656	1023.000000	1023.000000	2046.000000
3.760000	0.007270	4.296630	-0.991362	0.590628	2.655270	2.042094	0.000000	-10.000000	-0.266667	19.966667	496.333344	1023.000000	1023.000000	2046.000000
3.780000	0.008037	4.749837	-0.925994	0.581780	2.847892	2.246160	0.000000	-10.000000	-0.241667	18.900000	503.166656	1023.000000	1023.000000	2046.000000
3.800000	0.009099	5.377497	-0.796030	0.620236	3.107497	2.445795	0.000000	-10.000000	-0.208333	17.800001	509.500000	1023.000000	1023.000000	2046.000000
3.820000	0.010274	6.072117	-0.804655	0.672979	3.537791	2.666002	0.000000	-10.000000	-0.208333	17.366667	515.500000	1023.000000	1023.000000	2046.000000
3.840000	0.011465	6.775845	-0.712071	0.801731	3.853927	2.832258	0.000000	-10.000000	-0.208333	17.083334	521.500000	1023.000000	1023.000000	2046.000000
3.860000	0.012507	7.391357	-0.613065	0.877557	4.108526	3.018340	0.000000	-10.000000	-0.216667	17.233334	527.500000	1023.000000	1023.000000	2046.000000
3.880000	0.013221	7.813633	-0.503179	0.883606	4.258471	3.174737	0.000000	-10.000000	-0.200000	17.250000	533.333313	1023.000000	1023.000000	2046.000000
3.900000	0.014009	8.279299	-0.414337	0.955172	4.477039	3.261425	0.000000	-10.000000	-0.191667	17.000000	539.000000	1023.000000	1023.000000	2046.000000
3.920000	0.014842	8.771460	-0.316413	1.004563	4.669254	3.414056	0.000000	-10.000000	-0.208333	16.650000	544.666687	1023.000000	1023.000000	2046.000000
3.940000	0.015416	9.110809	-0.196704	1.058271	4.802141	3.447101	0.000000	-10.000000	-0.191667	16.516666	550.166687	1023.000000	1023.000000	2046.000000
3.960000	0.015766	9.317598	-0.103570	1.030798	4.874190	3.516181	0.000000	-10.000000	-0.191667	16.350000	555.833313	1023.000000	1023.000000	2046.000000
3.980000	0.016257	9.607886	-0.037892	1.007525	5.028225	3.610028	0.000000	-10.000000	-0.175000	16.033333	561.333313	1023.000000	1023.000000	2046.000000
4.000000	0.016942	10.012472	0.071541	1.049150	5.198381	3.693399	0.000000	-10.000000	-0.183333	15.466667	566.833313	1023.000000	1023.000000	2046.000000
4.020000	0.017671	10.443501	0.137472	1.098961	5.419827	3.787242	0.000000	-10.000000	-0.175000	14.833334	572.000000	1023.000000	1023.000000	2046.000000
4.040000	0.018249	10.785237	0.338412	1.140876	5.424706	3.881245	0.000000	-10.000000	-0.158333	14.133333	577.000000	1023.000000	1023.000000	2046.000000
4.060000	0.019130	11.305985	0.451293	1.240486	5.597082	4.017124	0.000000	-10.000000	-0.150000	13.450000	582.000000	1023.000000	1023.000000	2046.000000
4.080000	0.019780	11.689724	0.480634	1.353640	5.764648	4.090802	0.000000	-10.000000	-0.133333	12.783334	586.666687	1023.000000	1023.000000	2046.000000
4.100000	0.020452	12.087423	0.552866	1.425680	5.897371	4.211507	0.000000	-10.000000	-0.116667	12.016666	591.000000	1023.000000	1023.000000	2046.000000
4.120000	0.020991	12.405592	0.652383	1.487443	5.964351	4.301414	0.000000	-10.000000	-0.100000	11.183333	595.000000	1023.000000	1023.000000	2046.000000
4.140000	0.021583	12.755363	0.737248	1.568805	6.058163	4.391148	0.000000	-10.000000	-0.083333	10.183333	598.833313	1023.000000	1023.000000	2046.000000
4.160000	0.022075	13.046313	0.770999	1.627140	6.193828	4.454346	0.000000	-10.000000	-0.066667	9.283334	602.500000	1023.000000	1023.000000	2046.000000
4.180000	0.022546	13.324526	0.813416	1.676802	6.287216	4.547091	0.000000	-10.000000	-0.033333	8.100000	605.833313	1023.000000	1023.000000	2046.000000
4.200000	0.022882	13.523461	0.894005	1.710189	6.304317	4.614951	0.000000	-10.000000	-0.025000	6.533333	608.833313	1023.000000	1023.000000	2046.000000
4.220000	0.023059	13.628052	0.978700	1.763096	6.270183	4.616073	0.000000	-10.000000	-0.016667	4.533333	611.333313	1023.000000	1023.000000	2046.000000
4.240000	0.023291	13.764830	0.948837	1.749091	6.389373	4.677528	0.000000	-10.000000	-0.016667	1.916667	613.000000	1023.000000	1023.000000	2046.000000
4.260000	0.023547	13.916311	0.929829	1.802956	6.482134	4.701393	0.000000	-10.000000	-0.008333	-0.583333	613.833313	1023.000000	1023.000000	2046.000000
4.280000	0.023644	13.973770	0.992092	1.814270	6.467173	4.700235	0.000000	-10.000000	0.000000	-3.116667	614.000000	1023.000000	1023.000000	2046.000000
4.300000	0.023864	14.103799	1.173443	1.882760	6.377101	4.670494	0.000000	-10.000000	0.008333	-5.416667	614.000000	1023.000000	1023.000000	2046.000000
4.320000	0.024300	14.361017	1.248084	1.916008	6.459325	4.737600	0.000000	-10.000000	0.025000	-7.616667	614.000000	1023.000000	1023.000000	2046.000000
4.340000	0.024603	14.540106	1.270822	1.989119	6.524961	4.755204	0.000000	-10.000000	0.041667	-9.566668	614.000000	1023.000000	1023.000000	2046.000000
4.360000	0.024648	14.567195	1.257593	1.955566	6.556882	4.797154	0.000000	-10.000000	0.058333	-11.066667	614.000000	1023.000000	1023.000000	2046.000000
4.380000	0.024575	14.523815	1.317021	2.006788	6.455200	4.744805	0.000000	-10.000000	0.075000	-12.566667	614.000000	1023.000000	1023.000000	2046.000000
4.400000	0.024368	14.401228	1.311153	2.018842	6.327458	4.743776	0.000000	-10.000000	0.125000	-14.166667	606.833313	1023.000000	1023.000000	2046.000000
4.420000	0.023810	14.071764	1.166519	2.038344	6.177834	4.689067	0.000000	-10.000000	0.166667	-15.966667	598.000000	1023.000000	1023.000000	2046.000000
4.440000	0.023439	13.852503	1.024995	2.026646	6.102823	4.698039	0.000000	-10.000000	0.225000	-17.916668	587.166687	1023.000000	1023.000000	2046.000000
4.460000	0.022447	13.266252	0.755310	1.981845	5.945219	4.583878	0.000000	-10.000000	0.283333	-20.066668	581.166687	1023.000000	1023.000000	2046.000000
4.480000	0.021247	12.556782	0.572150	1.924348	5.610711	4.449574	0.000000	-10.000000	0.350000	-21.966667	574.333313	1023.000000	1023.000000	2046.000000
4.500000	0.018886	11.161360	0.296254	1.645429	5.059990	4.159686	0.000000	-10.000000	0.425000	-23.850000	566.833313	1023.000000	1023.000000	2046.000000
4.520000	0.015837	9.359546	-0.068499	1.318643	4.462983	3.646418	0.000000	-10.000000	0.475000	-25.350000	559.000000	1023.000000	1023.000000	2046.000000
4.540000	0.012737	7.527498	-0.594386	0.922250	3.995404	3.204230	0.000000	-10.000000	0.508333	-26.683334	550.666687	1023.000000	1023.000000	2046.000000
4.560000	0.009904	5.853234	-0.963013	0.687808	3.440107	2.688332	0.000000	-10.000000	0.541667	-27.700001	541.833313	1023.000000	1023.000000	2046.000000
4.580000	0.007590	4.485591	-1.254559	0.537486	2.969377	2.233287	0.000000	-10.000000	0.583333	-28.433334	532.500000	1023.000000	1023.000000	2046.000000
4.600000	0.005603	3.311528	-1.505147	0.349882	2.563974	1.902818	0.000000	-10.000000	0.633333	-29.083334	523.000000	1023.000000	1023.000000	2046.000000
4.620000	0.003921	2.317500	-1.842113	0.237193	2.335063	1.587357	0.000000	-10.000000	0.650000	-29.533333	513.333313	1023.000000	1023.000000	2046.000000
4.640000	0.002636	1.557708	-2.021589	0.180893	2.051382	1.347023	0.000000	-10.000000	0.650000	-29.850000	503.500000	1023.000000	1023.000000	2046.000000
4.660000	0.001458	0.861499	-2.050823	0.107227	1.633508	1.171588	0.000000	-10.000000	0.650000	-30.250000	493.500000	1023.000000	1023.000000	2046.000000
4.680000	0.000323	0.191153	-2.177260	0.124397	1.355617	0.888399	0.000000	-10.000000	0.650000	-30.466667	483.500000	1023.000000	1023.000000	2046.000000
4.700000	-0.000643	-0.379956	-2.397703	0.095970	1.173344	0.748432	0.000000	-10.000000	0.650000	-30.633333	473.166656	1023.000000	1023.000000	2046.000000
4.720000	-0.001461	-0.863566	-2.500548	0.091849	0.955245	0.589888	0.000000	-10.000000	0.641667	-30.266666	462.833344	1023.000000	1023.000000	2046.000000
4.740000	-0.002111	-1.247782	-2.585503	0.154992	0.755662	0.427067	0.000000	-10.000000	0.633333	-29.866667	452.500000	1023.000000	1023.000000	2046.000000
4.760000	-0.002735	-1.616679	-2.633289	0.178732	0.555818	0.282060	0.000000	-10.000000	0.616667	-29.383333	442.666656	1023.000000	1023.000000	2046.000000
4.780000	-0.003282	-1.939767	-2.716796	0.013519	0.455272	0.308238	0.000000	-10.000000	0.616667	-29.250000	433.000000	1023.000000	1023.000000	2046.000000
4.800000	-0.003773	-2.229676	-2.803425	-0.155333	0.438686	0.290396	0.000000	-10.000000	0.625000	-29.400000	423.333344	1023.000000	1023.000000	2046.000000
4.820000	-0.004073	-2.407062	-2.796635	-0.214636	0.344946	0.259263	0.000000	-10.000000	0.641667	-29.800001	413.500000	1023.000000	1023.000000	2046.000000
4.840000	-0.004520	-2.671158	-2.833226	-0.314364	0.261300	0.215133	0.000000	-10.000000	0.650000	-30.250000	403.500000	1023.000000	1023.000000	2046.000000
4.860000	-0.004801	-2.837672	-2.987878	-0.339332	0.302736	0.186802	0.000000	-10.000000	0.650000	-30.316668	393.500000	1023.000000	1023.000000	2046.000000
4.880000	-0.005055	-2.987611	-3.100727	-0.381248	0.312905	0.181459	0.000000	-10.000000	0.633333	-30.050001	383.500000	1023.000000	1023.000000	2046.000000
4.900000	-0.005361	-3.168563	-3.144224	-0.326308	0.217626	0.084343	0.000000	-10.000000	0.616667	-29.550001	373.500000	1023.000000	1023.000000	2046.000000
4.920000	-0.005911	-3.493330	-3.125164	-0.320169	-0.001509	-0.046488	0.000000	-10.000000	0.600000	-29.033335	363.500000	1023.000000	1023.000000	2046.000000
4.940000	-0.006522	-3.854592	-3.238225	-0.382750	-0.116667	-0.116950	0.000000	-10.000000	0.600000	-28.600000	353.833344	1023.000000	1023.000000	2046.000000
4.960000	-0.007013	-4.144608	-3.329200	-0.503797	-0.186132	-0.125479	0.000000	-10.000000	0.566667	-28.316668	344.166656	1023.000000	1023.000000	2046.000000
4.980000	-0.007748	-4.578951	-3.336608	-0.484299	-0.461386	-0.296658	0.000000	-10.000000	0.550000	-28.066668	334.833344	1023.000000	1023.000000	2046.000000
5.000000	-0.008561	-5.059418	-3.257696	-0.485268	-0.807598	-0.508856	0.000000	-10.000000	0.516667	-27.900002	325.333344	1023.000000	1023.000000	2046.000000
5.020000	-0.009404	-5.557596	-3.409959	-0.562633	-0.932136	-0.652868	0.000000	-10.000000	0.516667	-27.600000	316.000000	1023.000000	1023.000000	2046.000000
5.040000	-0.010149	-5.997851	-3.462174	-0.691729	-1.132227	-0.711721	0.000000	-10.000000	0.500000	-27.433334	306.666656	1023.000000	1023.000000	2046.000000
5.060000	-0.010669	-6.305178	-3.507736	-0.665230	-1.261767	-0.870444	0.000000	-10.000000	0.500000	-27.433334	297.500000	1023.000000	1023.000000	2046.000000
5.080000	-0.011187	-6.611489	-3.411854	-0.642798	-1.541563	-1.015274	0.000000	-10.000000	0.508333	-27.266668	288.500000	1023.000000	1023.000000	2046.000000
5.100000	-0.011688	-6.907525	-3.469981	-0.679521	-1.696111	-1.061912	0.000000	-10.000000	0.508333	-27.316668	279.500000	1023.000000	1023.000000	2046.000000
5.120000	-0.012178	-7.197152	-3.558780	-0.706072	-1.773772	-1.158528	0.000000	-10.000000	0.508333	-26.950001	270.333344	1023.000000	1023.000000	2046.000000
5.140000	-0.012568	-7.427454	-3.574938	-0.654069	-1.909910	-1.288539	0.000000	-10.000000	0.500000	-27.000000	261.333344	1023.000000	1023.000000	2046.000000
5.160000	-0.013019	-7.694496	-3.514975	-0.596530	-2.171712	-1.411279	0.000000	-10.000000	0.500000	-26.433334	252.333328	1023.000000	1023.000000	2046.000000
5.180000	-0.013603	-8.039592	-3.546684	-0.613952	-2.372683	-1.506274	0.000000	-10.000000	0.491667	-26.366667	243.500000	1023.000000	1023.000000	2046.000000
5.200000	-0.014025	-8.288550	-3.615509	-0.671409	-2.465579	-1.536054	0.000000	-10.000000	0.483333	-26.049999	234.666672	1023.000000	1023.000000	2046.000000
5.220000	-0.014504	-8.571790	-3.689243	-0.625267	-2.567593	-1.689687	0.000000	-10.000000	0.466667	-25.850000	225.833328	1023.000000	1023.000000	2046.000000
5.240000	-0.015008	-8.869504	-3.586536	-0.556994	-2.890968	-1.835006	0.000000	-10.000000	0.458333	-25.483334	217.333328	1023.000000	1023.000000	2046.000000
5.260000	-0.015629	-9.236452	-3.685589	-0.616504	-3.013093	-1.921265	0.000000	-10.000000	0.441667	-25.150000	208.666672	1023.000000	1023.000000	2046.000000
5.280000	-0.015932	-9.415559	-3.791203	-0.666790	-3.001943	-1.955622	0.000000	-10.000000	0.425000	-24.883333	200.333328	1023.000000	1023.000000	2046.000000
5.300000	-0.016417	-9.702638	-3.774268	-0.679849	-3.230922	-2.017598	0.000000	-10.000000	0.425000	-24.516666	192.000000	1023.000000	1023.000000	2046.000000
5.320000	-0.016907	-9.991809	-3.715474	-0.594996	-3.467974	-2.213364	0.000000	-10.000000	0.416667	-24.133333	184.000000	1023.000000	1023.000000	2046.000000
5.340000	-0.017274	-10.209143	-3.739949	-0.615566	-3.595168	-2.258460	0.000000	-10.000000	0.400000	-23.933334	176.000000	1023.000000	1023.000000	2046.000000
5.360000	-0.017663	-10.438771	-3.832716	-0.677983	-3.638768	-2.289305	0.000000	-10.000000	0.366667	-23.750000	168.000000	1023.000000	1023.000000	2046.000000
5.380000	-0.017787	-10.511889	-3.748031	-0.629029	-3.743434	-2.391395	0.000000	-10.000000	0.350000	-23.500000	160.000000	1023.000000	1023.000000	2046.000000
5.400000	-0.017751	-10.491021	-3.556419	-0.517628	-3.910661	-2.506313	0.000000	-10.000000	0.350000	-23.166666	152.000000	1023.000000	1023.000000	2046.000000
5.420000	-0.017650	-10.430868	-3.489540	-0.426164	-3.962858	-2.552306	0.000000	-10.000000	0.341667	-22.783333	144.333328	1023.000000	1023.000000	2046.000000
5.440000	-0.017613	-10.409072	-3.456833	-0.492859	-3.971094	-2.488287	0.000000	-10.000000	0.333333	-22.299999	136.666672	1023.000000	1023.000000	2046.000000
5.460000	-0.017802	-10.520843	-3.410704	-0.516525	-4.083488	-2.510125	0.000000	-10.000000	0.316667	-21.816668	129.333328	1023.000000	1023.000000	2046.000000
5.480000	-0.018019	-10.649470	-3.320539	-0.383109	-4.299754	-2.646069	0.000000	-10.000000	0.308333	-21.150000	122.000000	1023.000000	1023.000000	2046.000000
5.500000	-0.018425	-10.888966	-3.412205	-0.382552	-4.452465	-2.641744	0.000000	-10.000000	0.283333	-20.700001	115.000000	1023.000000	1023.000000	2046.000000
5.520000	-0.018742	-11.076233	-3.542935	-0.381734	-4.535922	-2.615642	0.000000	-10.000000	0.266667	-20.266666	108.000000	1023.000000	1023.000000	2046.000000
5.540000	-0.019086	-11.279732	-3.658457	-0.344859	-4.593453	-2.682963	0.000000	-10.000000	0.266667	-19.933334	101.166664	1023.000000	1023.000000	2046.000000
5.560000	-0.019756	-11.675794	-3.712425	-0.230181	-4.926304	-2.806883	0.000000	-10.000000	0.250000	-19.433334	94.500000	1023.000000	1023.000000	2046.000000
5.580000	-0.021311	-12.594851	-3.934132	-0.410570	-5.273623	-2.976526	0.000000	-10.000000	0.233333	-18.650000	88.000000	1023.000000	1023.000000	2046.000000
5.600000	-0.023362	-13.806969	-4.239740	-0.748827	-5.581796	-3.236606	0.000000	-10.000000	0.200000	-17.966667	81.666664	1023.000000	1023.000000	2046.000000
5.620000	-0.025772	-15.231133	-4.495438	-1.035176	-6.057279	-3.643239	0.000000	-10.000000	0.183333	-17.183334	75.666664	1023.000000	1023.000000	2046.000000
5.640000	-0.028266	-16.705128	-4.806797	-1.191619	-6.537978	-4.168733	0.000000	-10.000000	0.166667	-16.500000	70.000000	1023.000000	1023.000000	2046.000000
5.660000	-0.030028	-17.746725	-5.048153	-1.410611	-6.848621	-4.439339	0.000000	-10.000000	0.133333	-15.600000	64.666664	1023.000000	1023.000000	2046.000000
5.680000	-0.031428	-18.573786	-5.324788	-1.592208	-7.016271	-4.640520	0.000000	-10.000000	0.133333	-14.816667	59.500000	1023.000000	1023.000000	2046.000000
5.700000	-0.032397	-19.146408	-5.442454	-1.711151	-7.167603	-4.825199	0.000000	-10.000000	0.133333	-14.183333	54.500000	1023.000000	1023.000000	2046.000000
5.720000	-0.033165	-19.600374	-5.516633	-1.665564	-7.335339	-5.082838	0.000000	-10.000000	0.116667	-13.616667	49.666668	1023.000000	1023.000000	2046.000000
5.740000	-0.033828	-19.992182	-5.575060	-1.754184	-7.513112	-5.149826	0.000000	-10.000000	0.083333	-13.066667	45.166668	1023.000000	1023.000000	2046.000000
5.760000	-0.034257	-20.245947	-5.638700	-1.748875	-7.622284	-5.236087	0.000000	-10.000000	0.041667	-12.416667	40.833332	1023.000000	1023.000000	2046.000000
5.780000	-0.034679	-20.495026	-5.761932	-1.779715	-7.693807	-5.259572	0.000000	-10.000000	0.025000	-11.483334	36.833332	1023.000000	1023.000000	2046.000000
5.800000	-0.034913	-20.633820	-5.743246	-1.737107	-7.792340	-5.361128	0.000000	-10.000000	0.025000	-10.366667	32.833332	1023.000000	1023.000000	2046.000000
5.820000	-0.035239	-20.826052	-5.698163	-1.707510	-7.984894	-5.435485	0.000000	-10.000000	0.016667	-9.116667	29.333334	1023.000000	1023.000000	2046.000000
5.840000	-0.035273	-20.846340	-5.717747	-1.651135	-8.003792	-5.473668	0.000000	-10.000000	0.016667	-8.283334	26.166666	1023.000000	1023.000000	2046.000000
5.860000	-0.034976	-20.670830	-5.728052	-1.666416	-7.928863	-5.347499	0.000000	-10.000000	0.000000	-7.766667	23.333334	1023.000000	1023.000000	2046.000000
5.880000	-0.034860	-20.602137	-5.712332	-1.652529	-7.875914	-5.361362	0.000000	-10.000000	0.000000	-7.850000	20.833334	1023.000000	1023.000000	2046.000000
5.900000	-0.034821	-20.579056	-5.594651	-1.722500	-7.963308	-5.298596	0.000000	-10.000000	0.000000	-8.366667	18.166666	1023.000000	1023.000000	2046.000000
5.920000	-0.034602	-20.449732	-5.582726	-1.784199	-7.874603	-5.208204	0.000000	-10.000000	0.008333	-8.866667	15.500000	1023.000000	1023.000000	2046.000000
5.940000	-0.034308	-20.276014	-5.565182	-1.804713	-7.779197	-5.126922	0.000000	-10.000000	0.008333	-9.116667	12.500000	1023.000000	1023.000000	2046.000000
5.960000	-0.034211	-20.218943	-5.542691	-1.726341	-7.751056	-5.198854	0.000000	-10.000000	0.008333	-8.833333	9.500000	1023.000000	1023.000000	2046.000000
5.980000	-0.034052	-20.124804	-5.475498	-1.759106	-7.742069	-5.148131	0.000000	-10.000000	0.000000	-8.550000	6.500000	1023.000000	1023.000000	2046.000000
6.000000	-0.033974	-20.078352	-5.532341	-1.796954	-7.634706	-5.114351	0.000000	-10.000000	0.000000	-8.183333	3.500000	1023.000000	1023.000000	2046.000000
6.020000	-0.033984	-20.084269	-5.493482	-1.859730	-7.624560	-5.106498	0.000000	-10.000000	0.008333	-8.000000	1.000000	1023.000000	1023.000000	2046.000000
6.040000	-0.034134	-20.173409	-5.497693	-1.855867	-7.636420	-5.183427	0.000000	-10.000000	0.008333	-7.850000	-1.333333	1023.000000	1023.000000	2046.000000
6.060000	-0.034237	-20.234083	-5.405366	-1.877949	-7.723654	-5.227114	0.000000	-10.000000	0.008333	-7.616667	-3.500000	1023.000000	1023.000000	2046.000000
6.080000	-0.034328	-20.287622	-5.404069	-1.945431	-7.751999	-5.186123	0.000000	-10.000000	0.000000	-7.066667	-6.000000	1023.000000	1023.000000	2046.000000
6.100000	-0.034497	-20.387733	-5.387890	-1.994740	-7.822258	-5.182845	0.000000	-10.000000	0.000000	-6.250000	-8.333333	1023.000000	1023.000000	2046.000000
6.120000	-0.034721	-20.520372	-5.407099	-1.991041	-7.840585	-5.281648	0.000000	-10.000000	-0.016667	-5.250000	-10.500000	1023.000000	1023.000000	2046.000000
6.140000	-0.034694	-20.503971	-5.264232	-2.000905	-7.925355	-5.313479	0.000000	-10.000000	-0.025000	-4.283334	-12.166667	1023.000000	1023.000000	2046.000000
6.160000	-0.034496	-20.386980	-5.253675	-1.987273	-7.869344	-5.276687	0.000000	-10.000000	-0.025000	-3.383333	-13.666667	1023.000000	1023.000000	2046.000000
6.180000	-0.034268	-20.252132	-5.265435	-1.940167	-7.765158	-5.281373	0.000000	-10.000000	-0.025000	-2.200000	-14.833333	1023.000000	1023.000000	2046.000000
6.200000	-0.033853	-20.006907	-5.126001	-1.906663	-7.728104	-5.246139	0.000000	-10.000000	-0.033333	-0.716667	-15.666667	1023.000000	1023.000000	2046.000000
6.220000	-0.033430	-19.756842	-5.080216	-1.872011	-7.646838	-5.157775	0.000000	-10.000000	-0.058333	1.183333	-16.000000	1023.000000	1023.000000	2046.000000
6.240000	-0.033098	-19.561083	-5.049572	-1.819785	-7.563521	-5.128205	0.000000	-10.000000	-0.075000	3.216667	-16.000000	1023.000000	1023.000000	2046.000000
6.260000	-0.032592	-19.262108	-4.950490	-1.723724	-7.432935	-5.154959	0.000000	-10.000000	-0.100000	5.416667	-16.000000	1023.000000	1023.000000	2046.000000
6.280000	-0.032021	-18.924625	-4.838139	-1.698215	-7.367939	-5.020333	0.000000	-10.000000	-0.108333	7.683334	-16.000000	1023.000000	1023.000000	2046.000000
6.300000	-0.031370	-18.539536	-4.786599	-1.708865	-7.162370	-4.881701	0.000000	-10.000000	-0.125000	9.733334	-16.000000	1023.000000	1023.000000	2046.000000
6.320000	-0.030855	-18.235348	-4.793479	-1.679076	-6.954354	-4.808438	0.000000	-10.000000	-0.150000	11.733334	-16.000000	1023.000000	1023.000000	2046.000000
6.340000	-0.030218	-17.858955	-4.676023	-1.613295	-6.813928	-4.755709	0.000000	-10.000000	-0.183333	13.416667	-16.000000	1023.000000	1023.000000	2046.000000
6.360000	-0.029489	-17.427786	-4.566026	-1.597293	-6.637808	-4.626660	0.000000	-10.000000	-0.216667	15.000000	-9.500000	1023.000000	1023.000000	2046.000000
6.380000	-0.028638	-16.925093	-4.470545	-1.574009	-6.407514	-4.473025	0.000000	-10.000000	-0.233333	15.883333	-3.000000	1023.000000	1023.000000	2046.000000
6.400000	-0.027771	-16.412834	-4.428348	-1.492276	-6.146282	-4.345930	0.000000	-10.000000	-0.250000	17.083334	12.500000	1023.000000	1023.000000	2046.000000
6.420000	-0.026994	-15.953418	-4.370473	-1.423331	-5.848823	-4.310791	0.000000	-10.000000	-0.275000	18.166668	23.500000	1023.000000	1023.000000	2046.000000
6.440000	-0.026068	-15.406171	-4.195953	-1.325934	-5.677833	-4.206450	0.000000	-10.000000	-0.300000	19.483334	36.666668	1023.000000	1023.000000	2046.000000
6.460000	-0.024757	-14.631371	-4.005471	-1.241512	-5.368990	-4.015398	0.000000	-10.000000	-0.341667	20.350000	43.000000	1023.000000	1023.000000	2046.000000
6.480000	-0.023398	-13.828159	-3.759598	-1.149033	-5.118319	-3.801210	0.000000	-10.000000	-0.375000	21.383333	49.666668	1023.000000	1023.000000	2046.000000
6.500000	-0.022232	-13.139309	-3.676209	-1.089793	-4.763287	-3.610021	0.000000	-10.000000	-0.425000	22.400000	56.666668	1023.000000	1023.000000	2046.000000
6.520000	-0.021229	-12.546470	-3.478659	-1.003467	-4.547726	-3.516618	0.000000	-10.000000	-0.450000	23.400000	64.000000	1023.000000	1023.000000	2046.000000
6.540000	-0.020076	-11.864850	-3.302950	-0.978938	-4.278704	-3.304259	0.000000	-10.000000	-0.458333	23.983334	71.500000	1023.000000	1023.000000	2046.000000
6.560000	-0.019045	-11.255697	-3.209510	-0.908700	-4.028311	-3.109176	0.000000	-10.000000	-0.450000	24.550001	79.500000	1023.000000	1023.000000	2046.000000
6.580000	-0.018302	-10.816502	-3.198957	-0.867692	-3.789155	-2.960698	0.000000	-10.000000	-0.441667	24.583334	87.666664	1023.000000	1023.000000	2046.000000
6.600000	-0.017262	-10.201929	-3.118344	-0.782623	-3.538199	-2.762764	0.000000	-10.000000	-0.441667	24.733334	96.000000	1023.000000	1023.000000	2046.000000
6.620000	-0.016499	-9.751072	-3.030319	-0.713786	-3.410634	-2.596333	0.000000	-10.000000	-0.433333	24.433332	104.000000	1023.000000	1023.000000	2046.000000
6.640000	-0.016266	-9.613110	-3.168096	-0.644685	-3.316348	-2.483980	0.000000	-10.000000	-0.433333	24.366667	112.166664	1023.000000	1023.000000	2046.000000
6.660000	-0.017078	-10.092855	-3.405823	-0.739405	-3.374721	-2.572905	0.000000	-10.000000	-0.416667	24.216667	120.500000	1023.000000	1023.000000	2046.000000
6.680000	-0.018449	-10.903506	-3.581159	-0.955178	-3.611793	-2.755375	0.000000	-10.000000	-0.416667	23.983334	128.833328	1023.000000	1023.000000	2046.000000
6.700000	-0.019986	-11.811875	-3.754603	-1.208046	-3.862739	-2.986488	0.000000	-10.000000	-0.425000	24.150002	137.000000	1023.000000	1023.000000	2046.000000
6.720000	-0.021136	-12.491261	-3.989447	-1.387244	-3.974038	-3.140531	0.000000	-10.000000	-0.441667	24.116667	145.000000	1023.000000	1023.000000	2046.000000
6.740000	-0.021835	-12.904489	-4.152914	-1.521560	-3.993643	-3.236372	0.000000	-10.000000	-0.450000	24.450001	153.000000	1023.000000	1023.000000	2046.000000
6.760000	-0.021916	-12.952254	-4.262228	-1.576301	-3.865205	-3.248521	0.000000	-10.000000	-0.458333	24.633333	161.000000	1023.000000	1023.000000	2046.000000
6.780000	-0.021726	-12.839824	-4.228140	-1.574038	-3.829297	-3.208348	0.000000	-10.000000	-0.458333	24.650000	169.000000	1023.000000	1023.000000	2046.000000
6.800000	-0.021488	-12.699505	-4.273298	-1.543340	-3.726746	-3.156120	0.000000	-10.000000	-0.466667	24.833334	177.166672	1023.000000	1023.000000	2046.000000
6.820000	-0.021074	-12.454741	-4.259957	-1.490378	-3.632729	-3.071679	0.000000	-10.000000	-0.475000	24.833334	185.500000	1023.000000	1023.000000	2046.000000
6.840000	-0.020453	-12.087831	-4.198430	-1.398041	-3.516611	-2.974750	0.000000	-10.000000	-0.491667	25.083334	193.833328	1023.000000	1023.000000	2046.000000
6.860000	-0.019784	-11.692495	-4.058221	-1.287966	-3.496954	-2.849354	0.000000	-10.000000	-0.500000	25.383333	202.166672	1023.000000	1023.000000	2046.000000
6.880000	-0.019028	-11.245789	-4.007092	-1.241450	-3.314076	-2.683170	0.000000	-10.000000	-0.508333	25.750000	210.500000	1023.000000	1023.000000	2046.000000
6.900000	-0.018167	-10.736702	-3.944689	-1.139190	-3.119509	-2.533314	0.000000	-10.000000	-0.516667	26.483334	219.000000	1023.000000	1023.000000	2046.000000
6.920000	-0.017032	-10.065995	-3.749156	-0.974044	-2.960197	-2.382598	0.000000	-10.000000	-0.525000	26.766666	227.666672	1023.000000	1023.000000	2046.000000
6.940000	-0.015971	-9.438743	-3.645597	-0.943620	-2.713680	-2.135846	0.000000	-10.000000	-0.516667	26.766666	236.500000	1023.000000	1023.000000	2046.000000
6.960000	-0.014833	-8.766217	-3.533282	-0.955943	-2.397749	-1.879243	0.000000	-10.000000	-0.500000	26.200001	245.500000	1023.000000	1023.000000	2046.000000
6.980000	-0.013544	-8.004558	-3.382550	-0.872948	-2.092822	-1.656238	0.000000	-10.000000	-0.483333	25.733334	254.333328	1023.000000	1023.000000	2046.000000
7.000000	-0.012268	-7.250544	-3.197630	-0.787465	-1.835946	-1.429502	0.000000	-10.000000	-0.466667	25.216667	263.166656	1023.000000	1023.000000	2046.000000
7.020000	-0.011148	-6.588702	-3.126147	-0.776364	-1.479949	-1.206242	0.000000	-10.000000	-0.466667	24.733334	271.666656	1023.000000	1023.000000	2046.000000
7.040000	-0.009810	-5.797665	-3.021113	-0.723788	-1.071134	-0.981629	0.000000	-10.000000	-0.466667	24.600000	280.000000	1023.000000	1023.000000	2046.000000
7.060000	-0.008533	-5.042947	-2.881315	-0.637845	-0.787679	-0.736107	0.000000	-10.000000	-0.475000	24.800001	288.000000	1023.000000	1023.000000	2046.000000
7.080000	-0.007576	-4.477708	-2.802737	-0.617767	-0.511685	-0.545519	0.000000	-10.000000	-0.483333	25.216667	296.333344	1023.000000	1023.000000	2046.000000
7.100000	-0.006527	-3.857254	-2.696541	-0.552229	-0.244518	-0.363967	0.000000	-10.000000	-0.483333	25.333334	304.666656	1023.000000	1023.000000	2046.000000
7.120000	-0.005584	-3.299994	-2.511015	-0.474529	-0.092891	-0.221559	0.000000	-10.000000	-0.483333	25.300001	313.333344	1023.000000	1023.000000	2046.000000
7.140000	-0.004782	-2.826332	-2.378371	-0.448833	0.045448	-0.044577	0.000000	-10.000000	-0.483333	25.383333	321.666656	1023.000000	1023.000000	2046.000000
7.160000	-0.004018	-2.374398	-2.278108	-0.464464	0.255118	0.113055	0.000000	-10.000000	-0.491667	25.500000	330.166656	1023.000000	1023.000000	2046.000000
7.180000	-0.003243	-1.916600	-2.196923	-0.420616	0.497088	0.203852	0.000000	-10.000000	-0.491667	25.633333	338.500000	1023.000000	1023.000000	2046.000000
7.200000	-0.002367	-1.399141	-2.044980	-0.340475	0.647080	0.339233	0.000000	-10.000000	-0.491667	25.583334	347.166656	1023.000000	1023.000000	2046.000000
7.220000	-0.001476	-0.872091	-1.872205	-0.340250	0.800823	0.539541	0.000000	-10.000000	-0.491667	25.666668	355.666656	1023.000000	1023.000000	2046.000000
7.240000	-0.000414	-0.244403	-1.766513	-0.280596	1.080493	0.722213	0.000000	-10.000000	-0.500000	25.783333	364.333344	1023.000000	1023.000000	2046.000000
7.260000	0.000777	0.458951	-1.588256	-0.154272	1.289095	0.912383	0.000000	-10.000000	-0.500000	26.033333	372.833344	1023.000000	1023.000000	2046.000000
7.280000	0.001906	1.126324	-1.421295	-0.000330	1.460988	1.086962	0.000000	-10.000000	-0.508333	26.233334	381.500000	1023.000000	1023.000000	2046.000000
7.300000	0.002969	1.754759	-1.388058	0.052822	1.779906	1.310089	0.000000	-10.000000	-0.525000	26.533335	390.166656	1023.000000	1023.000000	2046.000000
7.320000	0.004222	2.495253	-1.182541	0.171159	2.015843	1.490791	0.000000	-10.000000	-0.525000	26.800001	399.000000	1023.000000	1023.000000	2046.000000
7.340000	0.005371	3.174446	-1.028505	0.333796	2.191369	1.677787	0.000000	-10.000000	-0.525000	27.066668	408.000000	1023.000000	1023.000000	2046.000000
7.360000	0.006465	3.820543	-0.953957	0.392675	2.492154	1.889671	0.000000	-10.000000	-0.541667	27.316668	417.000000	1023.000000	1023.000000	2046.000000
7.380000	0.007670	4.533165	-0.800516	0.504940	2.792864	2.035877	0.000000	-10.000000	-0.541667	27.450001	426.000000	1023.000000	1023.000000	2046.000000
7.400000	0.008706	5.145525	-0.651513	0.632282	2.931873	2.232883	0.000000	-10.000000	-0.541667	27.300001	435.166656	1023.000000	1023.000000	2046.000000
7.420000	0.009726	5.747817	-0.559801	0.657070	3.202648	2.447901	0.000000	-10.000000	-0.491667	27.216667	444.333344	1023.000000	1023.000000	2046.000000
7.440000	0.010953	6.473097	-0.341232	0.753909	3.456533	2.603887	0.000000	-10.000000	-0.475000	26.883333	453.500000	1023.000000	1023.000000	2046.000000
7.460000	0.011903	7.034686	-0.231513	0.861310	3.624738	2.780151	0.000000	-10.000000	-0.450000	26.633333	462.500000	1023.000000	1023.000000	2046.000000
7.480000	0.012888	7.616975	-0.093522	0.959687	3.853868	2.896941	0.000000	-10.000000	-0.441667	25.766666	471.333344	1023.000000	1023.000000	2046.000000
7.500000	0.014227	8.408148	0.155684	1.039238	4.141009	3.072217	0.000000	-10.000000	-0.441667	25.200001	480.166656	1023.000000	1023.000000	2046.000000
7.520000	0.015535	9.181106	0.324424	1.192320	4.443832	3.220531	0.000000	-10.000000	-0.425000	24.700001	488.666656	1023.000000	1023.000000	2046.000000
7.540000	0.017153	10.137684	0.598221	1.326156	4.769695	3.443612	0.000000	-10.000000	-0.433333	24.650002	497.000000	1023.000000	1023.000000	2046.000000
7.560000	0.018552	10.964338	0.793596	1.459435	5.116689	3.594619	0.000000	-10.000000	-0.416667	24.583334	505.000000	1023.000000	1023.000000	2046.000000
7.580000	0.019653	11.614672	0.954639	1.486686	5.317667	3.855680	0.000000	-10.000000	-0.408333	24.433334	516.000000	1023.000000	1023.000000	2046.000000
7.600000	0.020916	12.361569	1.106769	1.617307	5.621590	4.015903	0.000000	-10.000000	-0.383333	24.299999	524.333313	1023.000000	1023.000000	2046.000000
7.620000	0.021926	12.958103	1.186294	1.706063	5.880797	4.184948	0.000000	-10.000000	-0.366667	23.733334	532.666687	1023.000000	1023.000000	2046.000000
7.640000	0.022806	13.478580	1.250520	1.857862	6.029212	4.340984	0.000000	-10.000000	-0.341667	23.150000	537.833313	1023.000000	1023.000000	2046.000000
7.660000	0.023596	13.945335	1.291876	1.897831	6.239533	4.516095	0.000000	-10.000000	-0.308333	22.000000	545.500000	1023.000000	1023.000000	2046.000000
7.680000	0.023938	14.147071	1.298483	1.990955	6.299423	4.558209	0.000000	-10.000000	-0.291667	21.183334	553.000000	1023.000000	1023.000000	2046.000000
7.700000	0.023251	13.741243	1.139667	1.946242	6.156667	4.498667	0.000000	-10.000000	-0.283333	20.266666	560.166687	1023.000000	1023.000000	2046.000000
7.720000	0.021783	12.873744	0.949624	1.727466	5.899533	4.297121	0.000000	-10.000000	-0.258333	19.483334	567.166687	1023.000000	1023.000000	2046.000000
7.740000	0.020155	11.911731	0.729648	1.472688	5.684932	4.024463	0.000000	-10.000000	-0.233333	18.766666	573.833313	1023.000000	1023.000000	2046.000000
7.760000	0.018479	10.921079	0.531964	1.278211	5.424706	3.686197	0.000000	-10.000000	-0.225000	18.100000	580.333313	1023.000000	1023.000000	2046.000000
7.780000	0.017227	10.181108	0.358439	1.178845	5.216786	3.427038	0.000000	-10.000000	-0.225000	17.850000	586.500000	1023.000000	1023.000000	2046.000000
7.800000	0.016447	9.720159	0.252035	1.061188	5.141110	3.265824	0.000000	-10.000000	-0.216667	17.500000	592.500000	1023.000000	1023.000000	2046.000000
7.820000	0.015966	9.435727	0.183821	1.042463	5.073376	3.136066	0.000000	-10.000000	-0.200000	17.466667	598.333313	1023.000000	1023.000000	2046.000000
7.840000	0.015776	9.323663	0.138055	1.041352	5.028349	3.115907	0.000000	-10.000000	-0.200000	17.266666	604.000000	1023.000000	1023.000000	2046.000000
7.860000	0.015854	9.369843	0.097046	1.104207	5.076203	3.092387	0.000000	-10.000000	-0.183333	16.900000	609.666687	1023.000000	1023.000000	2046.000000
7.880000	0.016049	9.484990	0.234926	1.133504	5.032023	3.084537	0.000000	-10.000000	-0.183333	16.233334	615.500000	1023.000000	1023.000000	2046.000000
7.900000	0.016273	9.617469	0.247306	1.214196	5.067652	3.088315	0.000000	-10.000000	-0.183333	15.500000	621.166687	1023.000000	1023.000000	2046.000000
7.920000	0.016610	9.816493	0.286898	1.324677	5.102361	3.102557	0.000000	-10.000000	-0.200000	14.783334	626.500000	1023.000000	1023.000000	2046.000000
7.940000	0.017101	10.106909	0.340131	1.408623	5.214480	3.143674	0.000000	-10.000000	-0.191667	13.983334	631.333313	1023.000000	1023.000000	2046.000000
7.960000	0.017603	10.403444	0.475801	1.501409	5.239552	3.186682	0.000000	-10.000000	-0.175000	13.483334	636.166687	1023.000000	1023.000000	2046.000000
7.980000	0.018092	10.692395	0.489708	1.535337	5.345320	3.322030	0.000000	-10.000000	-0.150000	12.816667	640.666687	1023.000000	1023.000000	2046.000000
8.000000	0.018743	11.076982	0.547832	1.513544	5.490401	3.525205	0.000000	-10.000000	-0.108333	11.800000	645.333313	1023.000000	1023.000000	2046.000000
8.020000	0.019314	11.414503	0.625280	1.386740	5.683065	3.719418	0.000000	-10.000000	-0.066667	9.650000	649.333313	1023.000000	1023.000000	2046.000000
8.040000	0.019781	11.690343	0.579538	1.329423	5.913482	3.867900	0.000000	-10.000000	-0.033333	7.316667	653.166687	1023.000000	1023.000000	2046.000000
8.060000	0.020299	11.996689	0.534893	1.307194	6.117922	4.036679	0.000000	-10.000000	-0.033333	4.983334	655.833313	1023.000000	1023.000000	2046.000000
8.080000	0.020949	12.381147	0.420734	1.385990	6.434443	4.139980	0.000000	-10.000000	-0.041667	2.916667	658.000000	1023.000000	1023.000000	2046.000000
8.100000	0.021512	12.713544	0.479642	1.423017	6.560870	4.250016	0.000000	-10.000000	-0.050000	1.250000	659.166687	1023.000000	1023.000000	2046.000000
8.120000	0.022030	13.019471	0.513124	1.436267	6.696863	4.373217	0.000000	-10.000000	-0.041667	-0.083333	659.833313	1023.000000	1023.000000	2046.000000
8.140000	0.022324	13.193265	0.522221	1.512331	6.713341	4.445373	0.000000	-10.000000	-0.033333	-1.250000	660.000000	1023.000000	1023.000000	2046.000000
8.160000	0.022486	13.288982	0.562293	1.488989	6.716590	4.521111	0.000000	-10.000000	-0.016667	-2.916667	660.000000	1023.000000	1023.000000	2046.000000
8.180000	0.022356	13.212332	0.528215	1.496691	6.698844	4.488582	0.000000	-10.000000	-0.008333	-5.100000	660.000000	1023.000000	1023.000000	2046.000000
8.200000	0.022220	13.131922	0.534762	1.477514	6.627693	4.491953	0.000000	-10.000000	0.016667	-7.216667	660.000000	1023.000000	1023.000000	2046.000000
8.220000	0.022014	13.010060	0.477333	1.477751	6.563800	4.491176	0.000000	-10.000000	0.041667	-9.200000	660.000000	1023.000000	1023.000000	2046.000000
8.240000	0.021482	12.695989	0.455674	1.380669	6.432023	4.427624	0.000000	-10.000000	0.075000	-10.966666	660.000000	1023.000000	1023.000000	2046.000000
8.260000	0.020990	12.404881	0.441096	1.286256	6.294201	4.383330	0.000000	-10.000000	0.108333	-12.816667	660.000000	1023.000000	1023.000000	2046.000000
8.280000	0.020618	12.184978	0.332336	1.314134	6.227615	4.310893	0.000000	-10.000000	0.150000	-14.933333	656.166687	1023.000000	1023.000000	2046.000000
8.300000	0.020213	11.945612	0.345649	1.258061	6.043698	4.298203	0.000000	-10.000000	0.200000	-17.116667	647.000000	1023.000000	1023.000000	2046.000000
8.320000	0.019752	11.673202	0.265151	1.214201	5.935970	4.257879	0.000000	-10.000000	0.258333	-19.383335	635.666687	1023.000000	1023.000000	2046.000000
8.340000	0.019296	11.404170	0.190576	1.241059	5.760684	4.211851	0.000000	-10.000000	0.325000	-21.600000	625.833313	1023.000000	1023.000000	2046.000000
8.360000	0.018748	11.079803	0.128565	1.209335	5.600286	4.141616	0.000000	-10.000000	0.408333	-23.783335	618.666687	1023.000000	1023.000000	2046.000000
8.380000	0.018012	10.644973	-0.024838	1.173600	5.455748	4.040463	0.000000	-10.000000	0.466667	-25.216667	613.666687	1023.000000	1023.000000	2046.000000
8.400000	0.017363	10.261552	-0.120200	1.178702	5.258027	3.945024	0.000000	-10.000000	0.533333	-26.900000	605.166687	1023.000000	1023.000000	2046.000000
8.420000	0.016666	9.849348	-0.209328	1.141244	5.109179	3.808252	0.000000	-10.000000	0.575000	-28.233334	596.000000	1023.000000	1023.000000	2046.000000
8.440000	0.015878	9.384180	-0.310969	1.062775	4.892908	3.739467	0.000000	-10.000000	0.625000	-29.933334	583.500000	1023.000000	1023.000000	2046.000000
8.460000	0.015255	9.015751	-0.418209	1.041533	4.780260	3.612167	0.000000	-10.000000	0.675000	-30.783335	573.500000	1023.000000	1023.000000	2046.000000
8.480000	0.014512	8.576679	-0.535322	0.957823	4.634042	3.520136	0.000000	-10.000000	0.716667	-31.500000	563.166687	1023.000000	1023.000000	2046.000000
8.500000	0.013709	8.101924	-0.602817	0.968568	4.396197	3.339975	0.000000	-10.000000	0.758333	-32.233334	552.666687	1023.000000	1023.000000	2046.000000
8.520000	0.012880	7.611848	-0.720104	0.869027	4.236138	3.226787	0.000000	-10.000000	0.775000	-32.750000	541.833313	1023.000000	1023.000000	2046.000000
8.540000	0.012129	7.168356	-0.861640	0.907692	4.108485	3.013819	0.000000	-10.000000	0.783333	-33.333336	531.000000	1023.000000	1023.000000	2046.000000
8.560000	0.011320	6.690413	-0.887083	0.825225	3.843928	2.908344	0.000000	-10.000000	0.783333	-33.516666	520.000000	1023.000000	1023.000000	2046.000000
8.580000	0.010710	6.329738	-0.920352	0.759165	3.700196	2.790729	0.000000	-10.000000	0.783333	-33.816666	508.833344	1023.000000	1023.000000	2046.000000
8.600000	0.010415	6.155291	-1.020749	0.838055	3.706164	2.631820	0.000000	-10.000000	0.791667	-33.750000	497.500000	1023.000000	1023.000000	2046.000000
8.620000	0.010049	5.939240	-0.881708	0.868368	3.460040	2.492541	0.000000	-10.000000	0.808333	-33.799999	486.166656	1023.000000	1023.000000	2046.000000
8.640000	0.009657	5.707559	-0.864437	0.925196	3.311434	2.335366	0.000000	-10.000000	0.808333	-33.483334	475.000000	1023.000000	1023.000000	2046.000000
8.660000	0.009127	5.394118	-0.950796	0.895774	3.173590	2.275549	0.000000	-10.000000	0.791667	-33.266666	463.833344	1023.000000	1023.000000	2046.000000
8.680000	0.008521	5.036067	-0.893874	0.814550	2.919308	2.196082	0.000000	-10.000000	0.783333	-33.000000	452.666656	1023.000000	1023.000000	2046.000000
8.700000	0.008046	4.755113	-0.970186	0.914236	2.773493	2.037570	0.000000	-10.000000	0.766667	-32.833332	441.500000	1023.000000	1023.000000	2046.000000
8.720000	0.007322	4.327014	-1.132194	0.957101	2.611897	1.890211	0.000000	-10.000000	0.766667	-32.716667	430.500000	1023.000000	1023.000000	2046.000000
8.740000	0.006531	3.859783	-1.155936	0.903268	2.322235	1.790216	0.000000	-10.000000	0.766667	-32.700001	419.666656	1023.000000	1023.000000	2046.000000
8.760000	0.005775	3.413139	-1.374218	0.894517	2.190689	1.702151	0.000000	-10.000000	0.766667	-32.900002	408.833344	1023.000000	1023.000000	2046.000000
8.780000	0.004695	2.774960	-1.595442	0.854639	1.898882	1.616882	0.000000	-10.000000	0.775000	-32.866669	398.000000	1023.000000	1023.000000	2046.000000
8.800000	0.002339	1.382143	-1.891154	0.561832	1.359868	1.351598	0.000000	-10.000000	0.766667	-32.666668	387.000000	1023.000000	1023.000000	2046.000000
8.820000	-0.000496	-0.293192	-2.288222	0.235329	0.834287	0.925414	0.000000	-10.000000	0.766667	-32.350002	376.000000	1023.000000	1023.000000	2046.000000
8.840000	-0.003632	-2.146295	-2.707590	-0.053828	0.282284	0.332839	0.000000	-10.000000	0.750000	-32.066666	365.166656	1023.000000	1023.000000	2046.000000
8.860000	-0.006744	-3.985797	-3.005936	-0.413961	-0.405912	-0.159987	0.000000	-10.000000	0.741667	-31.616667	354.500000	1023.000000	1023.000000	2046.000000
8.880000	-0.008913	-5.267857	-3.315695	-0.613040	-0.809986	-0.529136	0.000000	-10.000000	0.733333	-31.316668	344.000000	1023.000000	1023.000000	2046.000000
8.900000	-0.010737	-6.345321	-3.549863	-0.726189	-1.174796	-0.894473	0.000000	-10.000000	0.708333	-31.000000	333.500000	1023.000000	1023.000000	2046.000000
8.920000	-0.012442	-7.353006	-3.707257	-0.939933	-1.566540	-1.139276	0.000000	-10.000000	0.666667	-30.933334	323.000000	1023.000000	1023.000000	2046.000000
8.940000	-0.013618	-8.048108	-3.973948	-0.973465	-1.732648	-1.368047	0.000000	-10.000000	0.633333	-30.483334	312.666656	1023.000000	1023.000000	2046.000000
8.960000	-0.014810	-8.752808	-4.106051	-1.014333	-2.035281	-1.597142	0.000000	-10.000000	0.616667	-30.233334	302.500000	1023.000000	1023.000000	2046.000000
8.980000	-0.015998	-9.455056	-4.118908	-1.103733	-2.488968	-1.743447	0.000000	-10.000000	0.608333	-29.716667	292.500000	1023.000000	1023.000000	2046.000000
9.000000	-0.016783	-9.918908	-4.313919	-1.093569	-2.601769	-1.909652	0.000000	-10.000000	0.600000	-29.500000	282.500000	1023.000000	1023.000000	2046.000000
9.020000	-0.017435	-10.303959	-4.374854	-1.068681	-2.833540	-2.026884	0.000000	-10.000000	0.583333	-28.983334	272.666656	1023.000000	1023.000000	2046.000000
9.040000	-0.018302	-10.816235	-4.405663	-1.061473	-3.129302	-2.219798	0.000000	-10.000000	0.550000	-28.466667	263.000000	1023.000000	1023.000000	2046.000000
9.060000	-0.018739	-11.074776	-4.477001	-1.015237	-3.286868	-2.295670	0.000000	-10.000000	0.516667	-27.833334	253.666672	1023.000000	1023.000000	2046.000000
9.080000	-0.018948	-11.198279	-4.529436	-1.008094	-3.336452	-2.324298	0.000000	-10.000000	0.500000	-27.433332	244.333328	1023.000000	1023.000000	2046.000000
9.100000	-0.019499	-11.523942	-4.459641	-1.129089	-3.544095	-2.391117	0.000000	-10.000000	0.508333	-27.433332	235.166672	1023.000000	1023.000000	2046.000000
9.120000	-0.019560	-11.559866	-4.534089	-1.217970	-3.504622	-2.303185	0.000000	-10.000000	0.508333	-27.549999	225.833328	1023.000000	1023.000000	2046.000000
9.140000	-0.019793	-11.697600	-4.610931	-1.221618	-3.473609	-2.391442	0.000000	-10.000000	0.508333	-27.549999	216.666672	1023.000000	1023.000000	2046.000000
9.160000	-0.020178	-11.925202	-4.509531	-1.263220	-3.721025	-2.431426	0.000000	-10.000000	0.491667	-27.100000	207.500000	1023.000000	1023.000000	2046.000000
9.180000	-0.020328	-12.013747	-4.596710	-1.228043	-3.717060	-2.471934	0.000000	-10.000000	0.475000	-26.633333	198.500000	1023.000000	1023.000000	2046.000000
9.200000	-0.020640	-12.198050	-4.687156	-1.249409	-3.708896	-2.552589	0.000000	-10.000000	0.458333	-26.216667	189.666672	1023.000000	1023.000000	2046.000000
9.220000	-0.021129	-12.486967	-4.670204	-1.263283	-3.883626	-2.669854	0.000000	-10.000000	0.450000	-26.033333	180.833328	1023.000000	1023.000000	2046.000000
9.240000	-0.021584	-12.756105	-4.645411	-1.274955	-4.082894	-2.752846	0.000000	-10.000000	0.450000	-25.799999	172.166672	1023.000000	1023.000000	2046.000000
9.260000	-0.021993	-12.998135	-4.702795	-1.308033	-4.158979	-2.828328	0.000000	-10.000000	0.450000	-25.500000	163.500000	1023.000000	1023.000000	2046.000000
9.280000	-0.022776	-13.460663	-4.683577	-1.387484	-4.421213	-2.968390	0.000000	-10.000000	0.441667	-25.200001	155.166672	1023.000000	1023.000000	2046.000000
9.300000	-0.023510	-13.894650	-4.698478	-1.380884	-4.681170	-3.134118	0.000000	-10.000000	0.433333	-24.966667	149.666672	1023.000000	1023.000000	2046.000000
9.320000	-0.024107	-14.247030	-4.785398	-1.438180	-4.759922	-3.263530	0.000000	-10.000000	0.408333	-24.716667	141.333328	1023.000000	1023.000000	2046.000000
9.340000	-0.024786	-14.648643	-4.761953	-1.482674	-5.020183	-3.383832	0.000000	-10.000000	0.383333	-24.300001	133.000000	1023.000000	1023.000000	2046.000000
9.360000	-0.025234	-14.913060	-4.730821	-1.487769	-5.194875	-3.499595	0.000000	-10.000000	0.358333	-23.616667	122.000000	1023.000000	1023.000000	2046.000000
9.380000	-0.025497	-15.068604	-4.752042	-1.482712	-5.243545	-3.590305	0.000000	-10.000000	0.350000	-23.166666	116.666664	1023.000000	1023.000000	2046.000000
9.400000	-0.025781	-15.236847	-4.781578	-1.445472	-5.294263	-3.715534	0.000000	-10.000000	0.333333	-22.683332	109.000000	1023.000000	1023.000000	2046.000000
9.420000	-0.026107	-15.429500	-4.682740	-1.463559	-5.531579	-3.751623	0.000000	-10.000000	0.316667	-22.466667	104.000000	1023.000000	1023.000000	2046.000000
9.440000	-0.026347	-15.570931	-4.699723	-1.434908	-5.598448	-3.837852	0.000000	-10.000000	0.300000	-21.866667	94.166664	1023.000000	1023.000000	2046.000000
9.460000	-0.026556	-15.694533	-4.792844	-1.384691	-5.590519	-3.926479	0.000000	-10.000000	0.300000	-21.333334	87.000000	1023.000000	1023.000000	2046.000000
9.480000	-0.027106	-16.019411	-4.668617	-1.447275	-5.905229	-3.998291	0.000000	-10.000000	0.283333	-20.616667	77.500000	1023.000000	1023.000000	2046.000000
9.500000	-0.027394	-16.189705	-4.764940	-1.414728	-5.921499	-4.088539	0.000000	-10.000000	0.266667	-20.250000	70.500000	1023.000000	1023.000000	2046.000000
9.520000	-0.027635	-16.332115	-4.858262	-1.397019	-5.911920	-4.164915	0.000000	-10.000000	0.266667	-20.083334	63.666668	1023.000000	1023.000000	2046.000000
9.540000	-0.028059	-16.582708	-4.716407	-1.449774	-6.177171	-4.239357	0.000000	-10.000000	0.283333	-20.033333	57.000000	1023.000000	1023.000000	2046.000000
9.560000	-0.028438	-16.806616	-4.769533	-1.438946	-6.266480	-4.331658	0.000000	-10.000000	0.283333	-19.883333	50.333332	1023.000000	1023.000000	2046.000000
9.580000	-0.028642	-16.927464	-4.790529	-1.431875	-6.295807	-4.409252	0.000000	-10.000000	0.266667	-19.650002	43.666668	1023.000000	1023.000000	2046.000000
9.600000	-0.029001	-17.139788	-4.742969	-1.421859	-6.469375	-4.505584	0.000000	-10.000000	0.250000	-19.483334	39.166668	1023.000000	1023.000000	2046.000000
9.620000	-0.029252	-17.287998	-4.669048	-1.453990	-6.639971	-4.524989	0.000000	-10.000000	0.233333	-19.233334	32.666668	1023.000000	1023.000000	2046.000000
9.640000	-0.029480	-17.422506	-4.756830	-1.443197	-6.647556	-4.574924	0.000000	-10.000000	0.208333	-18.883333	26.166666	1023.000000	1023.000000	2046.000000
9.660000	-0.029815	-17.620668	-4.716334	-1.455934	-6.791805	-4.656596	0.000000	-10.000000	0.191667	-18.250000	17.666666	1023.000000	1023.000000	2046.000000
9.680000	-0.030121	-17.801277	-4.673281	-1.431190	-6.949419	-4.747387	0.000000	-10.000000	0.191667	-17.833334	13.500000	1023.000000	1023.000000	2046.000000
9.700000	-0.030343	-17.932812	-4.782631	-1.435050	-6.925777	-4.789352	0.000000	-10.000000	0.191667	-17.216667	7.833333	1023.000000	1023.000000	2046.000000
9.720000	-0.030479	-18.012865	-4.722974	-1.441731	-7.016899	-4.831261	0.000000	-10.000000	0.175000	-16.666668	2.500000	1023.000000	1023.000000	2046.000000
9.740000	-0.030486	-18.017340	-4.618775	-1.392907	-7.113342	-4.892315	0.000000	-10.000000	0.158333	-15.933334	-4.666667	1023.000000	1023.000000	2046.000000
9.760000	-0.030283	-17.897179	-4.581615	-1.312613	-7.073543	-4.929409	0.000000	-10.000000	0.133333	-15.150001	-9.833333	1023.000000	1023.000000	2046.000000
9.780000	-0.029922	-17.683659	-4.477945	-1.258302	-7.036488	-4.910924	0.000000	-10.000000	0.116667	-14.383333	-15.000000	1023.000000	1023.000000	2046.000000
9.800000	-0.029818	-17.622536	-4.274988	-1.151174	-7.216366	-4.980008	0.000000	-10.000000	0.083333	-13.583333	-19.666666	1023.000000	1023.000000	2046.000000
9.820000	-0.029845	-17.638248	-4.321068	-1.252569	-7.168187	-4.896424	0.000000	-10.000000	0.066667	-12.833333	-24.333334	1023.000000	1023.000000	2046.000000
9.840000	-0.029612	-17.500446	-4.190537	-1.238239	-7.217349	-4.854322	0.000000	-10.000000	0.033333	-12.083333	-28.666666	1023.000000	1023.000000	2046.000000
9.860000	-0.029741	-17.576916	-4.123634	-1.184115	-7.377224	-4.891943	0.000000	-10.000000	0.016667	-11.550000	-31.666666	1023.000000	1023.000000	2046.000000
9.880000	-0.030009	-17.735125	-4.317494	-1.118652	-7.330264	-4.968714	0.000000	-10.000000	0.008333	-10.966667	-35.333332	1023.000000	1023.000000	2046.000000
9.900000	-0.030060	-17.765745	-4.338535	-1.045521	-7.422955	-4.958734	0.000000	-10.000000	0.008333	-10.500000	-38.833332	1023.000000	1023.000000	2046.000000
9.920000	-0.030294	-17.903597	-4.428449	-1.028691	-7.488392	-4.958064	0.000000	-10.000000	0.008333	-9.800000	-43.333332	1023.000000	1023.000000	2046.000000
9.940000	-0.030947	-18.289394	-4.731099	-1.116591	-7.526384	-4.915321	0.000000	-10.000000	0.000000	-9.483334	-45.500000	1023.000000	1023.000000	2046.000000
9.960000	-0.032403	-19.150360	-4.925109	-1.243683	-7.867306	-5.114263	0.000000	-10.000000	0.000000	-8.716667	-48.500000	1023.000000	1023.000000	2046.000000
9.980000	-0.034580	-20.436838	-5.094590	-1.535062	-8.364204	-5.442981	0.000000	-10.000000	-0.008333	-7.750000	-51.333332	1023.000000	1023.000000	2046.000000
10.000000	-0.036824	-21.762972	-5.490857	-1.822291	-8.649830	-5.799993	0.000000	-10.000000	-0.025000	-6.216667	-55.000000	1023.000000	1023.000000	2046.000000
10.020000	-0.038621	-22.824905	-5.828946	-2.068010	-8.854103	-6.073846	0.000000	-10.000000	-0.041667	-5.216667	-56.666668	1023.000000	1023.000000	2046.000000
10.040000	-0.040040	-23.663433	-5.951105	-2.192263	-9.152744	-6.367321	0.000000	-10.000000	-0.050000	-4.166667	-58.333332	1023.000000	1023.000000	2046.000000
10.060000	-0.040865	-24.151245	-6.118921	-2.312564	-9.240387	-6.479373	0.000000	-10.000000	-0.050000	-3.316667	-59.500000	1023.000000	1023.000000	2046.000000
10.080000	-0.041483	-24.516449	-6.278760	-2.427589	-9.258538	-6.551562	0.000000	-10.000000	-0.050000	-2.466667	-60.666668	1023.000000	1023.000000	2046.000000
10.100000	-0.041839	-24.726606	-6.311191	-2.387005	-9.346925	-6.681486	0.000000	-10.000000	-0.050000	-1.566667	-61.000000	1023.000000	1023.000000	2046.000000
10.120000	-0.042136	-24.902121	-6.335931	-2.374950	-9.434936	-6.756304	0.000000	-10.000000	-0.050000	-0.550000	-61.000000	1023.000000	1023.000000	2046.000000
10.140000	-0.042212	-24.947241	-6.413226	-2.430304	-9.393712	-6.709999	0.000000	-10.000000	-0.050000	0.466667	-61.000000	1023.000000	1023.000000	2046.000000
10.160000	-0.042059	-24.856611	-6.364390	-2.351332	-9.430712	-6.710176	0.000000	-10.000000	-0.058333	1.566667	-61.000000	1023.000000	1023.000000	2046.000000
10.180000	-0.041935	-24.783640	-6.281296	-2.315152	-9.480082	-6.707110	0.000000	-10.000000	-0.075000	2.916667	-61.000000	1023.000000	1023.000000	2046.000000
10.200000	-0.041468	-24.507599	-6.320410	-2.312796	-9.284699	-6.589694	0.000000	-10.000000	-0.091667	5.766666	-61.000000	1023.000000	1023.000000	2046.000000
10.220000	-0.040792	-24.108313	-6.206386	-2.121014	-9.197779	-6.583134	0.000000	-10.000000	-0.116667	8.566667	-61.000000	1023.000000	1023.000000	2046.000000
10.240000	-0.040134	-23.719341	-6.098500	-2.126422	-9.078123	-6.416296	0.000000	-10.000000	-0.133333	10.633333	-61.000000	1023.000000	1023.000000	2046.000000
10.260000	-0.039432	-23.304207	-6.110784	-2.187409	-8.800734	-6.205279	0.000000	-10.000000	-0.150000	11.700000	-61.000000	1023.000000	1023.000000	2046.000000
10.280000	-0.038448	-22.722639	-6.023344	-2.108139	-8.518526	-6.072630	0.000000	-10.000000	-0.166667	12.583333	-61.000000	1023.000000	1023.000000	2046.000000
10.300000	-0.037754	-22.312771	-5.816486	-2.082086	-8.414165	-6.000036	0.000000	-10.000000	-0.183333	13.466667	-61.000000	1023.000000	1023.000000	2046.000000
10.320000	-0.036861	-21.784571	-5.785160	-2.127858	-8.089456	-5.782097	0.000000	-10.000000	-0.216667	14.700000	-31.500000	1023.000000	1023.000000	2046.000000
10.340000	-0.035893	-21.212763	-5.716941	-2.099190	-7.752650	-5.643981	0.000000	-10.000000	-0.233333	15.933333	-0.333333	1023.000000	1023.000000	2046.000000
10.360000	-0.035120	-20.756123	-5.582070	-2.100287	-7.571462	-5.502303	0.000000	-10.000000	-0.250000	17.166668	30.833334	1023.000000	1023.000000	2046.000000
10.380000	-0.034335	-20.291996	-5.581164	-2.115490	-7.245706	-5.349636	0.000000	-10.000000	-0.250000	17.683334	34.500000	1023.000000	1023.000000	2046.000000
10.400000	-0.033508	-19.803040	-5.472150	-2.032595	-7.020676	-5.277617	0.000000	-10.000000	-0.266667	18.216667	38.500000	1023.000000	1023.000000	2046.000000
10.420000	-0.032851	-19.415199	-5.219255	-2.001965	-6.992145	-5.201835	0.000000	-10.000000	-0.308333	19.500000	46.666668	1023.000000	1023.000000	2046.000000
10.440000	-0.032339	-19.112127	-5.242957	-2.080194	-6.735315	-5.053661	0.000000	-10.000000	-0.350000	20.650000	52.833332	1023.000000	1023.000000	2046.000000
10.460000	-0.031743	-18.760355	-5.143842	-2.085666	-6.578788	-4.952059	0.000000	-10.000000	-0.383333	21.700001	59.333332	1023.000000	1023.000000	2046.000000
10.480000	-0.031205	-18.441954	-4.941718	-2.040905	-6.552721	-4.906610	0.000000	-10.000000	-0.408333	22.166668	64.000000	1023.000000	1023.000000	2046.000000
10.500000	-0.030501	-18.026075	-4.938489	-2.100928	-6.246516	-4.740143	0.000000	-10.000000	-0.433333	22.766668	71.333336	1023.000000	1023.000000	2046.000000
10.520000	-0.029671	-17.535568	-4.818725	-2.053781	-6.033740	-4.629323	0.000000	-10.000000	-0.433333	23.333334	81.333336	1023.000000	1023.000000	2046.000000
10.540000	-0.028636	-16.923872	-4.562490	-1.946326	-5.902545	-4.512510	0.000000	-10.000000	-0.416667	23.733334	89.000000	1023.000000	1023.000000	2046.000000
10.560000	-0.027679	-16.358078	-4.475430	-1.908623	-5.658228	-4.315796	0.000000	-10.000000	-0.408333	24.066668	96.666664	1023.000000	1023.000000	2046.000000
10.580000	-0.026591	-15.715341	-4.421042	-1.871033	-5.286754	-4.136511	0.000000	-10.000000	-0.416667	24.066668	102.000000	1023.000000	1023.000000	2046.000000
10.600000	-0.025448	-15.039593	-4.192718	-1.734022	-5.129633	-3.983219	0.000000	-10.000000	-0.433333	24.250000	110.000000	1023.000000	1023.000000	2046.000000
10.620000	-0.024478	-14.466536	-4.063273	-1.670371	-4.936785	-3.796107	0.000000	-10.000000	-0.441667	24.333334	118.333336	1023.000000	1023.000000	2046.000000
10.640000	-0.023503	-13.890448	-4.029914	-1.649714	-4.614889	-3.595931	0.000000	-10.000000	-0.450000	24.583334	126.666664	1023.000000	1023.000000	2046.000000
10.660000	-0.022398	-13.237288	-3.867968	-1.523174	-4.379608	-3.466538	0.000000	-10.000000	-0.466667	24.816668	137.666672	1023.000000	1023.000000	2046.000000
10.680000	-0.021483	-12.696609	-3.652376	-1.407610	-4.310710	-3.325912	0.000000	-10.000000	-0.483333	25.083334	145.666672	1023.000000	1023.000000	2046.000000
10.700000	-0.020470	-12.097955	-3.654331	-1.448721	-3.910782	-3.084120	0.000000	-10.000000	-0.500000	25.500000	154.000000	1023.000000	1023.000000	2046.000000
10.720000	-0.019348	-11.434480	-3.532045	-1.326813	-3.637070	-2.938552	0.000000	-10.000000	-0.500000	25.733334	162.666672	1023.000000	1023.000000	2046.000000
10.740000	-0.018448	-10.902843	-3.255467	-1.238458	-3.594555	-2.814363	0.000000	-10.000000	-0.500000	25.966667	171.333328	1023.000000	1023.000000	2046.000000
10.760000	-0.017433	-10.302773	-3.272868	-1.237988	-3.215925	-2.575992	0.000000	-10.000000	-0.483333	25.633333	179.833328	1023.000000	1023.000000	2046.000000
10.780000	-0.016361	-9.669582	-3.125809	-1.063733	-3.007142	-2.472898	0.000000	-10.000000	-0.475000	25.450001	185.500000	1023.000000	1023.000000	2046.000000
10.800000	-0.015392	-9.096412	-2.971274	-1.048449	-2.826831	-2.249857	0.000000	-10.000000	-0.466667	25.283333	196.833328	1023.000000	1023.000000	2046.000000
10.820000	-0.014420	-8.522469	-2.941476	-1.043324	-2.517776	-2.019893	0.000000	-10.000000	-0.475000	25.433334	205.333328	1023.000000	1023.000000	2046.000000
10.840000	-0.013295	-7.857204	-2.725865	-0.896246	-2.326877	-1.908216	0.000000	-10.000000	-0.475000	25.550001	213.666672	1023.000000	1023.000000	2046.000000
10.860000	-0.011977	-7.078303	-2.528044	-0.775236	-2.062200	-1.712824	0.000000	-10.000000	-0.483333	25.650000	219.333328	1023.000000	1023.000000	2046.000000
10.880000	-0.010551	-6.235540	-2.384762	-0.699629	-1.685810	-1.465340	0.000000	-10.000000	-0.491667	25.766666	227.666672	1023.000000	1023.000000	2046.000000
10.900000	-0.009273	-5.480498	-2.122121	-0.539641	-1.466470	-1.352266	0.000000	-10.000000	-0.500000	25.733334	236.333328	1023.000000	1023.000000	2046.000000
10.920000	-0.008303	-4.907267	-1.948099	-0.477188	-1.268348	-1.213631	0.000000	-10.000000	-0.500000	25.933334	244.833328	1023.000000	1023.000000	2046.000000
10.940000	-0.007106	-4.199401	-1.889627	-0.514774	-0.891468	-0.903533	0.000000	-10.000000	-0.516667	26.116667	253.500000	1023.000000	1023.000000	2046.000000
10.960000	-0.005959	-3.521766	-1.604625	-0.292897	-0.760178	-0.864066	0.000000	-10.000000	-0.516667	26.300001	262.166656	1023.000000	1023.000000	2046.000000
10.980000	-0.005169	-3.054933	-1.594173	-0.360361	-0.554998	-0.545401	0.000000	-10.000000	-0.516667	26.050001	271.000000	1023.000000	1023.000000	2046.000000
11.000000	-0.004253	-2.513265	-1.592378	-0.286404	-0.265394	-0.369089	0.000000	-10.000000	-0.500000	25.833334	279.833344	1023.000000	1023.000000	2046.000000
11.020000	-0.003564	-2.106545	-1.487393	-0.175811	-0.188788	-0.254553	0.000000	-10.000000	-0.483333	25.566668	288.500000	1023.000000	1023.000000	2046.000000
11.040000	-0.003485	-2.059358	-1.469633	-0.091812	-0.296002	-0.201910	0.000000	-10.000000	-0.466667	25.216667	297.000000	1023.000000	1023.000000	2046.000000
11.060000	-0.004265	-2.520649	-1.857467	-0.249689	-0.223792	-0.189701	0.000000	-10.000000	-0.450000	24.933334	305.500000	1023.000000	1023.000000	2046.000000
11.080000	-0.005881	-3.475629	-2.010830	-0.382191	-0.566482	-0.516126	0.000000	-10.000000	-0.450000	24.750000	313.833344	1023.000000	1023.000000	2046.000000
11.100000	-0.007572	-4.475294	-2.153765	-0.643461	-0.920909	-0.757159	0.000000	-10.000000	-0.433333	24.400000	322.166656	1023.000000	1023.000000	2046.000000
11.120000	-0.008731	-5.160010	-2.443215	-0.843067	-0.967138	-0.906590	0.000000	-10.000000	-0.433333	24.350000	330.333344	1023.000000	1023.000000	2046.000000
11.140000	-0.009458	-5.589751	-2.580693	-0.888180	-1.044538	-1.076340	0.000000	-10.000000	-0.416667	23.983334	338.500000	1023.000000	1023.000000	2046.000000
11.160000	-0.009837	-5.813893	-2.609325	-0.935703	-1.112100	-1.156765	0.000000	-10.000000	-0.425000	24.016666	346.666656	1023.000000	1023.000000	2046.000000
11.180000	-0.009783	-5.781497	-2.679873	-1.005234	-1.023936	-1.072454	0.000000	-10.000000	-0.425000	23.900000	354.666656	1023.000000	1023.000000	2046.000000
11.200000	-0.009600	-5.673421	-2.794713	-0.961445	-0.874329	-1.042934	0.000000	-10.000000	-0.450000	24.250000	362.666656	1023.000000	1023.000000	2046.000000
11.220000	-0.009245	-5.463836	-2.692460	-0.848506	-0.875085	-1.047785	0.000000	-10.000000	-0.475000	24.766666	370.666656	1023.000000	1023.000000	2046.000000
11.240000	-0.008744	-5.167417	-2.674024	-0.854043	-0.768420	-0.870930	0.000000	-10.000000	-0.475000	25.016666	378.833344	1023.000000	1023.000000	2046.000000
11.260000	-0.008138	-4.809841	-2.634271	-0.730046	-0.662741	-0.782782	0.000000	-10.000000	-0.483333	25.233334	387.166656	1023.000000	1023.000000	2046.000000
11.280000	-0.007299	-4.313939	-2.461948	-0.640345	-0.606841	-0.604804	0.000000	-10.000000	-0.475000	25.366667	395.500000	1023.000000	1023.000000	2046.000000
11.300000	-0.006480	-3.829833	-2.352261	-0.568732	-0.478411	-0.430428	0.000000	-10.000000	-0.483333	25.283335	404.000000	1023.000000	1023.000000	2046.000000
11.320000	-0.005513	-3.258234	-2.333700	-0.449497	-0.193421	-0.281615	0.000000	-10.000000	-0.483333	25.283335	412.500000	1023.000000	1023.000000	2046.000000
11.340000	-0.004551	-2.689507	-2.220650	-0.307924	0.027265	-0.188198	0.000000	-10.000000	-0.475000	25.283335	420.833344	1023.000000	1023.000000	2046.000000
11.360000	-0.003350	-1.979954	-2.013597	-0.366361	0.249294	0.150709	0.000000	-10.000000	-0.466667	25.366667	429.333344	1023.000000	1023.000000	2046.000000
11.380000	-0.002192	-1.295689	-1.982951	-0.367572	0.639716	0.415117	0.000000	-10.000000	-0.441667	25.183334	437.666656	1023.000000	1023.000000	2046.000000
11.400000	-0.001090	-0.644482	-1.849696	-0.343769	0.912868	0.636115	0.000000	-10.000000	-0.433333	24.500000	446.166656	1023.000000	1023.000000	2046.000000
11.420000	0.000055	0.032324	-1.701354	-0.223817	1.180950	0.776546	0.000000	-10.000000	-0.416667	24.083334	454.500000	1023.000000	1023.000000	2046.000000
11.440000	0.001437	0.849376	-1.666431	-0.186948	1.595250	1.107504	0.000000	-10.000000	-0.408333	23.683334	462.666656	1023.000000	1023.000000	2046.000000
11.460000	0.002697	1.593868	-1.573605	-0.099406	1.964780	1.302100	0.000000	-10.000000	-0.408333	23.800001	470.500000	1023.000000	1023.000000	2046.000000
11.480000	0.003915	2.314002	-1.444876	0.030458	2.260928	1.467491	0.000000	-10.000000	-0.408333	23.833334	478.166656	1023.000000	1023.000000	2046.000000
11.500000	0.005005	2.957951	-1.249101	0.068222	2.463900	1.674931	0.000000	-10.000000	-0.416667	23.983334	486.000000	1023.000000	1023.000000	2046.000000
11.520000	0.005983	3.535784	-1.157254	0.105238	2.710726	1.877074	0.000000	-10.000000	-0.408333	24.116667	494.000000	1023.000000	1023.000000	2046.000000
11.540000	0.006793	4.014757	-1.072552	0.261304	2.941772	1.884233	0.000000	-10.000000	-0.416667	24.166666	502.166656	1023.000000	1023.000000	2046.000000
11.560000	0.007607	4.495709	-0.840226	0.244499	3.017128	2.074307	0.000000	-10.000000	-0.408333	24.316668	510.500000	1023.000000	1023.000000	2046.000000
11.580000	0.008469	5.004970	-0.735637	0.233546	3.233361	2.273700	0.000000	-10.000000	-0.408333	24.400000	518.833313	1023.000000	1023.000000	2046.000000
11.600000	0.009224	5.451340	-0.664871	0.257489	3.460209	2.398513	0.000000	-10.000000	-0.400000	24.400000	527.000000	1023.000000	1023.000000	2046.000000
11.620000	0.010004	5.912370	-0.491525	0.282593	3.635326	2.485975	0.000000	-10.000000	-0.400000	23.900000	535.000000	1023.000000	1023.000000	2046.000000
11.640000	0.011129	6.577043	-0.248904	0.361264	3.791802	2.672881	0.000000	-10.000000	-0.408333	23.616667	543.000000	1023.000000	1023.000000	2046.000000
11.660000	0.012178	7.197163	-0.158094	0.440635	4.048070	2.866551	0.000000	-10.000000	-0.391667	23.299999	551.000000	1023.000000	1023.000000	2046.000000
11.680000	0.013157	7.775526	-0.119095	0.590555	4.334158	2.969908	0.000000	-10.000000	-0.375000	23.266666	558.833313	1023.000000	1023.000000	2046.000000
11.700000	0.014229	8.409436	0.148602	0.639631	4.448648	3.172554	0.000000	-10.000000	-0.366667	22.750000	566.500000	1023.000000	1023.000000	2046.000000
11.720000	0.015272	9.025629	0.263869	0.739681	4.636980	3.385098	0.000000	-10.000000	-0.350000	22.516666	574.166687	1023.000000	1023.000000	2046.000000
11.740000	0.016169	9.555717	0.298030	0.872944	4.914935	3.469807	0.000000	-10.000000	-0.366667	22.200001	581.666687	1023.000000	1023.000000	2046.000000
11.760000	0.017204	10.167746	0.510558	0.962828	5.064569	3.629791	0.000000	-10.000000	-0.350000	22.100000	589.166687	1023.000000	1023.000000	2046.000000
11.780000	0.018238	10.778432	0.645237	1.017501	5.284387	3.831307	0.000000	-10.000000	-0.366667	21.750000	596.500000	1023.000000	1023.000000	2046.000000
11.800000	0.019192	11.342510	0.754643	1.161098	5.514744	3.912026	0.000000	-10.000000	-0.350000	21.616667	603.833313	1023.000000	1023.000000	2046.000000
11.820000	0.020115	11.887794	0.859830	1.246175	5.752167	4.029623	0.000000	-10.000000	-0.366667	21.516666	611.000000	1023.000000	1023.000000	2046.000000
11.840000	0.021113	12.477710	1.086976	1.280112	5.843418	4.267204	0.000000	-10.000000	-0.366667	21.650000	618.166687	1023.000000	1023.000000	2046.000000
11.860000	0.022100	13.061370	1.140847	1.382497	6.125902	4.412124	0.000000	-10.000000	-0.366667	21.483334	625.500000	1023.000000	1023.000000	2046.000000
11.880000	0.022859	13.509501	1.210935	1.477374	6.320608	4.500584	0.000000	-10.000000	-0.333333	21.366667	632.833313	1023.000000	1023.000000	2046.000000
11.900000	0.023732	14.025902	1.417025	1.564732	6.448387	4.595758	0.000000	-10.000000	-0.316667	20.516666	640.000000	1023.000000	1023.000000	2046.000000
11.920000	0.024842	14.681434	1.618822	1.642236	6.636600	4.783775	0.000000	-10.000000	-0.291667	19.766666	646.833313	1023.000000	1023.000000	2046.000000
11.940000	0.025883	15.296724	1.707067	1.738052	6.936422	4.915183	0.000000	-10.000000	-0.266667	18.750000	653.666687	1023.000000	1023.000000	2046.000000
11.960000	0.027120	16.027817	1.988829	1.856943	7.135373	5.046673	0.000000	-10.000000	-0.225000	18.049999	660.166687	1023.000000	1023.000000	2046.000000
11.980000	0.028311	16.731924	2.217832	1.981681	7.352034	5.180378	0.000000	-10.000000	-0.191667	17.066666	666.500000	1023.000000	1023.000000	2046.000000
12.000000	0.029024	17.153469	2.252472	2.081247	7.541106	5.278645	0.000000	-10.000000	-0.183333	16.049999	672.166687	1023.000000	1023.000000	2046.000000
12.020000	0.029799	17.611124	2.388455	2.081239	7.664913	5.476518	0.000000	-10.000000	-0.183333	15.100000	677.666687	1023.000000	1023.000000	2046.000000
12.040000	0.030569	18.066116	2.458288	2.201643	7.845920	5.560266	0.000000	-10.000000	-0.175000	13.733334	682.833313	1023.000000	1023.000000	2046.000000
12.060000	0.030981	18.309685	2.532391	2.231968	7.854714	5.690612	0.000000	-10.000000	-0.133333	12.116667	687.666687	1023.000000	1023.000000	2046.000000
12.080000	0.031295	18.495630	2.455028	2.284673	7.970796	5.785134	0.000000	-10.000000	-0.100000	9.950000	692.000000	1023.000000	1023.000000	2046.000000
12.100000	0.031268	18.479397	2.432520	2.361890	7.914152	5.770835	0.000000	-10.000000	-0.058333	7.300000	695.666687	1023.000000	1023.000000	2046.000000
12.120000	0.030727	18.159616	2.401690	2.342624	7.622261	5.793041	0.000000	-10.000000	-0.041667	4.116667	698.666687	1023.000000	1023.000000	2046.000000
12.140000	0.028785	17.011717	1.962957	2.133352	7.379728	5.535679	0.000000	-10.000000	-0.025000	1.116667	700.333313	1023.000000	1023.000000	2046.000000
12.160000	0.026139	15.448198	1.643151	1.840569	6.877221	5.087258	0.000000	-10.000000	-0.025000	-1.433333	701.000000	1023.000000	1023.000000	2046.000000
12.180000	0.023591	13.942248	1.353232	1.507414	6.398371	4.683231	0.000000	-10.000000	-0.008333	-3.733333	701.000000	1023.000000	1023.000000	2046.000000
12.200000	0.021264	12.567000	1.009474	1.324934	6.006672	4.225920	0.000000	-10.000000	0.000000	-5.816667	701.000000	1023.000000	1023.000000	2046.000000
12.220000	0.019301	11.406618	0.718070	1.103492	5.667481	3.917576	0.000000	-10.000000	0.008333	-7.333333	701.000000	1023.000000	1023.000000	2046.000000
12.240000	0.017975	10.623394	0.505350	1.010767	5.431684	3.675593	0.000000	-10.000000	0.008333	-8.350000	701.000000	1023.000000	1023.000000	2046.000000
12.260000	0.016973	10.031126	0.380600	0.936197	5.174412	3.539917	0.000000	-10.000000	0.008333	-8.983334	701.000000	1023.000000	1023.000000	2046.000000
12.280000	0.016050	9.485823	0.176284	0.859662	5.059884	3.389992	0.000000	-10.000000	0.016667	-9.500000	701.000000	1023.000000	1023.000000	2046.000000
12.300000	0.015298	9.041229	0.096220	0.816908	4.852469	3.275632	0.000000	-10.000000	0.025000	-10.066667	701.000000	1023.000000	1023.000000	2046.000000
12.320000	0.014694	8.683955	0.065769	0.884623	4.606904	3.126660	0.000000	-10.000000	0.041667	-11.250000	693.666687	1023.000000	1023.000000	2046.000000
12.340000	0.014011	8.280687	-0.072032	0.887896	4.468936	2.995889	0.000000	-10.000000	0.066667	-12.683333	685.000000	1023.000000	1023.000000	2046.000000
12.360000	0.013470	7.960556	-0.178346	0.851433	4.340437	2.947031	0.000000	-10.000000	0.108333	-14.200001	674.666687	1023.000000	1023.000000	2046.000000
12.380000	0.013033	7.702340	-0.255439	0.854486	4.230907	2.872386	0.000000	-10.000000	0.158333	-15.466667	669.833313	1023.000000	1023.000000	2046.000000
12.400000	0.012537	7.409619	-0.293082	0.865701	4.026494	2.810506	0.000000	-10.000000	0.191667	-16.750000	664.666687	1023.000000	1023.000000	2046.000000
12.420000	0.012007	7.096371	-0.461854	0.726151	3.996173	2.835902	0.000000	-10.000000	0.216667	-18.200001	659.166687	1023.000000	1023.000000	2046.000000
12.440000	0.011837	6.995596	-0.575985	0.589746	4.093706	2.888128	0.000000	-10.000000	0.266667	-19.750000	653.166687	1023.000000	1023.000000	2046.000000
12.460000	0.011523	6.809933	-0.571858	0.420754	4.011302	2.949734	0.000000	-10.000000	0.316667	-21.549999	646.333313	1023.000000	1023.000000	2046.000000
12.480000	0.011065	6.539211	-0.744729	0.261309	4.024464	2.998167	0.000000	-10.000000	0.383333	-23.200001	639.166687	1023.000000	1023.000000	2046.000000
12.500000	0.010714	6.332016	-0.891557	0.220297	4.044242	2.959035	0.000000	-10.000000	0.416667	-24.600000	631.333313	1023.000000	1023.000000	2046.000000
12.520000	0.010705	6.326881	-0.872730	0.225244	4.016356	2.958010	0.000000	-10.000000	0.450000	-25.416668	623.333313	1023.000000	1023.000000	2046.000000
12.540000	0.010451	6.176345	-1.006226	0.190679	4.038259	2.953633	0.000000	-10.000000	0.450000	-25.683334	614.666687	1023.000000	1023.000000	2046.000000
12.560000	0.010051	5.940115	-1.121061	0.197874	3.991701	2.871603	0.000000	-10.000000	0.450000	-25.816668	606.166687	1023.000000	1023.000000	2046.000000
12.580000	0.009691	5.727306	-1.151799	0.177689	3.869243	2.832172	0.000000	-10.000000	0.450000	-25.883333	597.500000	1023.000000	1023.000000	2046.000000
12.600000	0.009156	5.411194	-1.195969	0.194445	3.700129	2.712590	0.000000	-10.000000	0.458333	-26.016668	588.833313	1023.000000	1023.000000	2046.000000
12.620000	0.008426	4.979620	-1.309578	0.125015	3.560178	2.604005	0.000000	-10.000000	0.466667	-26.000000	580.166687	1023.000000	1023.000000	2046.000000
12.640000	0.007703	4.552559	-1.392735	0.059815	3.424444	2.461034	0.000000	-10.000000	0.483333	-25.950001	571.500000	1023.000000	1023.000000	2046.000000
12.660000	0.006993	4.132897	-1.458845	-0.032685	3.262647	2.361779	0.000000	-10.000000	0.483333	-25.950001	562.833313	1023.000000	1023.000000	2046.000000
12.680000	0.006293	3.719177	-1.499483	-0.031054	3.060671	2.189043	0.000000	-10.000000	0.483333	-26.116667	554.166687	1023.000000	1023.000000	2046.000000
12.700000	0.005619	3.320882	-1.575446	-0.156725	2.921545	2.131508	0.000000	-10.000000	0.483333	-26.266666	545.500000	1023.000000	1023.000000	2046.000000
12.720000	0.005174	3.057677	-1.659790	-0.210208	2.857494	2.070181	0.000000	-10.000000	0.491667	-26.516666	536.833313	1023.000000	1023.000000	2046.000000
12.740000	0.004706	2.781281	-1.660787	-0.165729	2.670517	1.937279	0.000000	-10.000000	0.491667	-26.783335	528.000000	1023.000000	1023.000000	2046.000000
12.760000	0.004269	2.523190	-1.697525	-0.181200	2.505483	1.896433	0.000000	-10.000000	0.491667	-27.033335	519.000000	1023.000000	1023.000000	2046.000000
12.780000	0.003972	2.347625	-1.758161	-0.205521	2.497449	1.813858	0.000000	-10.000000	0.483333	-27.133333	510.000000	1023.000000	1023.000000	2046.000000
12.800000	0.003381	1.998083	-1.849199	-0.213622	2.312011	1.748893	0.000000	-10.000000	0.500000	-27.066668	501.000000	1023.000000	1023.000000	2046.000000
12.820000	0.002980	1.761208	-1.860922	-0.119101	2.133929	1.607303	0.000000	-10.000000	0.500000	-27.133333	491.833344	1023.000000	1023.000000	2046.000000
12.840000	0.002436	1.439844	-1.903542	-0.131343	1.976896	1.497832	0.000000	-10.000000	0.516667	-27.116667	482.666656	1023.000000	1023.000000	2046.000000
12.860000	0.001881	1.111558	-2.002949	-0.153365	1.863298	1.404574	0.000000	-10.000000	0.508333	-27.300001	473.500000	1023.000000	1023.000000	2046.000000
12.880000	0.001454	0.859140	-2.010718	-0.175483	1.690045	1.355295	0.000000	-10.000000	0.508333	-27.266668	464.500000	1023.000000	1023.000000	2046.000000
12.900000	0.000919	0.543110	-2.012574	-0.112843	1.448590	1.219938	0.000000	-10.000000	0.500000	-27.416668	455.500000	1023.000000	1023.000000	2046.000000
12.920000	0.000329	0.194486	-2.141827	-0.191371	1.359801	1.167883	0.000000	-10.000000	0.491667	-27.283333	446.333344	1023.000000	1023.000000	2046.000000
12.940000	-0.000155	-0.091509	-2.206467	-0.198816	1.258953	1.054821	0.000000	-10.000000	0.491667	-27.100000	437.166656	1023.000000	1023.000000	2046.000000
12.960000	-0.000750	-0.443248	-2.213834	-0.122521	0.992815	0.900291	0.000000	-10.000000	0.491667	-26.883333	428.000000	1023.000000	1023.000000	2046.000000
12.980000	-0.001390	-0.821529	-2.236509	-0.196836	0.777529	0.834287	0.000000	-10.000000	0.508333	-26.900000	419.000000	1023.000000	1023.000000	2046.000000
13.000000	-0.001869	-1.104296	-2.382257	-0.227179	0.730232	0.774908	0.000000	-10.000000	0.516667	-27.216667	410.000000	1023.000000	1023.000000	2046.000000
13.020000	-0.002300	-1.359308	-2.323342	-0.222709	0.512604	0.674139	0.000000	-10.000000	0.516667	-27.400000	401.000000	1023.000000	1023.000000	2046.000000
13.040000	-0.002750	-1.624984	-2.307710	-0.230187	0.301953	0.610961	0.000000	-10.000000	0.508333	-27.616667	391.833344	1023.000000	1023.000000	2046.000000
13.060000	-0.002792	-1.650168	-2.279167	-0.175112	0.299397	0.504715	0.000000	-10.000000	0.500000	-27.650000	382.666656	1023.000000	1023.000000	2046.000000
13.080000	-0.002850	-1.684216	-2.136065	-0.117876	0.130635	0.439090	0.000000	-10.000000	0.500000	-27.816668	373.500000	1023.000000	1023.000000	2046.000000
13.100000	-0.003287	-1.942738	-2.130810	-0.084024	-0.076643	0.348740	0.000000	-10.000000	0.500000	-27.683334	364.333344	1023.000000	1023.000000	2046.000000
13.120000	-0.003692	-2.181691	-2.118788	-0.142229	-0.242332	0.321658	0.000000	-10.000000	0.500000	-27.600000	355.000000	1023.000000	1023.000000	2046.000000
13.140000	-0.004034	-2.383887	-2.037344	-0.110452	-0.455819	0.219729	0.000000	-10.000000	0.500000	-27.250000	345.666656	1023.000000	1023.000000	2046.000000
13.160000	-0.004747	-2.805610	-2.142576	-0.082745	-0.677576	0.097286	0.000000	-10.000000	0.500000	-27.166668	336.500000	1023.000000	1023.000000	2046.000000
13.180000	-0.005344	-3.158536	-2.221209	-0.050768	-0.882096	-0.004462	0.000000	-10.000000	0.508333	-27.150000	327.500000	1023.000000	1023.000000	2046.000000
13.200000	-0.005868	-3.467938	-2.318510	-0.081556	-1.030944	-0.036928	0.000000	-10.000000	0.508333	-27.383333	318.500000	1023.000000	1023.000000	2046.000000
13.220000	-0.006767	-3.999488	-2.529375	-0.030476	-1.310012	-0.129624	0.000000	-10.000000	0.508333	-27.666668	309.500000	1023.000000	1023.000000	2046.000000
13.240000	-0.008394	-4.961054	-2.746011	-0.139789	-1.712133	-0.363121	0.000000	-10.000000	0.500000	-27.483334	300.333344	1023.000000	1023.000000	2046.000000
13.260000	-0.010807	-6.386872	-3.105186	-0.424723	-2.141006	-0.715956	0.000000	-10.000000	0.500000	-27.483334	291.166656	1023.000000	1023.000000	2046.000000
13.280000	-0.013854	-8.187739	-3.417193	-0.787441	-2.813294	-1.169812	0.000000	-10.000000	0.483333	-27.116667	281.833344	1023.000000	1023.000000	2046.000000
13.300000	-0.016897	-9.986083	-3.832024	-1.050742	-3.376632	-1.726685	0.000000	-10.000000	0.475000	-26.883333	272.666656	1023.000000	1023.000000	2046.000000
13.320000	-0.019300	-11.406527	-4.158219	-1.362612	-3.775227	-2.110469	0.000000	-10.000000	0.458333	-26.316668	263.666656	1023.000000	1023.000000	2046.000000
13.340000	-0.021136	-12.491416	-4.296014	-1.463162	-4.224169	-2.508070	0.000000	-10.000000	0.450000	-25.833334	254.833328	1023.000000	1023.000000	2046.000000
13.360000	-0.022670	-13.398265	-4.496998	-1.612591	-4.546631	-2.742044	0.000000	-10.000000	0.441667	-25.516666	246.333328	1023.000000	1023.000000	2046.000000
13.380000	-0.023817	-14.076042	-4.752597	-1.681211	-4.658762	-2.983473	0.000000	-10.000000	0.441667	-25.266666	237.666672	1023.000000	1023.000000	2046.000000
13.400000	-0.024859	-14.691756	-4.844748	-1.754153	-4.926039	-3.166815	0.000000	-10.000000	0.441667	-25.050001	229.333328	1023.000000	1023.000000	2046.000000
13.420000	-0.025961	-15.342858	-5.001920	-1.797703	-5.190412	-3.352824	0.000000	-10.000000	0.433333	-24.916668	221.000000	1023.000000	1023.000000	2046.000000
13.440000	-0.026764	-15.817622	-5.115069	-1.806973	-5.411276	-3.484304	0.000000	-10.000000	0.425000	-24.683334	212.666672	1023.000000	1023.000000	2046.000000
13.460000	-0.027400	-16.193264	-5.150620	-1.836043	-5.613286	-3.593315	0.000000	-10.000000	0.400000	-24.316668	204.333328	1023.000000	1023.000000	2046.000000
13.480000	-0.028048	-16.576311	-5.188481	-1.846246	-5.850811	-3.690773	0.000000	-10.000000	0.358333	-23.666666	196.000000	1023.000000	1023.000000	2046.000000
13.500000	-0.028489	-16.836870	-5.281505	-1.789391	-5.952527	-3.813448	0.000000	-10.000000	0.325000	-22.966667	188.333328	1023.000000	1023.000000	2046.000000
13.520000	-0.028690	-16.955599	-5.209664	-1.760700	-6.122835	-3.862401	0.000000	-10.000000	0.308333	-22.350000	180.666672	1023.000000	1023.000000	2046.000000
13.540000	-0.028825	-17.035383	-5.192647	-1.792196	-6.173962	-3.876578	0.000000	-10.000000	0.308333	-21.850000	173.333328	1023.000000	1023.000000	2046.000000
13.560000	-0.028986	-17.130617	-5.229774	-1.871950	-6.185889	-3.843004	0.000000	-10.000000	0.308333	-21.633333	166.000000	1023.000000	1023.000000	2046.000000
13.580000	-0.028988	-17.132086	-5.235434	-1.888422	-6.191303	-3.816928	0.000000	-10.000000	0.308333	-21.266666	154.166672	1023.000000	1023.000000	2046.000000
13.600000	-0.029037	-17.160587	-5.182183	-1.913289	-6.217612	-3.847503	0.000000	-10.000000	0.308333	-21.083334	144.666672	1023.000000	1023.000000	2046.000000
13.620000	-0.029187	-17.249487	-5.212822	-1.867980	-6.252393	-3.916291	0.000000	-10.000000	0.300000	-20.800001	137.500000	1023.000000	1023.000000	2046.000000
13.640000	-0.029225	-17.272049	-5.260086	-1.867871	-6.227453	-3.916638	0.000000	-10.000000	0.266667	-20.466667	135.166672	1023.000000	1023.000000	2046.000000
13.660000	-0.029460	-17.411003	-5.279682	-1.896616	-6.249884	-3.984822	0.000000	-10.000000	0.233333	-20.016668	130.500000	1023.000000	1023.000000	2046.000000
13.680000	-0.029753	-17.583946	-5.298629	-1.907787	-6.311133	-4.066398	0.000000	-10.000000	0.200000	-19.366667	123.833336	1023.000000	1023.000000	2046.000000
13.700000	-0.030038	-17.752480	-5.208894	-1.933363	-6.504395	-4.105827	0.000000	-10.000000	0.200000	-18.966667	117.333336	1023.000000	1023.000000	2046.000000
13.720000	-0.030345	-17.933847	-5.177051	-1.969840	-6.619145	-4.167811	0.000000	-10.000000	0.191667	-18.450001	111.000000	1023.000000	1023.000000	2046.000000
13.740000	-0.030722	-18.156931	-5.132256	-2.030021	-6.768439	-4.226215	0.000000	-10.000000	0.191667	-18.116667	104.666664	1023.000000	1023.000000	2046.000000
13.760000	-0.031196	-18.436878	-5.164032	-2.040203	-6.887372	-4.345272	0.000000	-10.000000	0.183333	-17.500000	98.500000	1023.000000	1023.000000	2046.000000
13.780000	-0.031574	-18.660063	-5.136195	-2.109602	-7.031566	-4.382699	0.000000	-10.000000	0.183333	-16.950001	92.833336	1023.000000	1023.000000	2046.000000
13.800000	-0.031954	-18.884598	-5.143983	-2.089957	-7.107039	-4.543620	0.000000	-10.000000	0.166667	-16.183334	87.166664	1023.000000	1023.000000	2046.000000
13.820000	-0.032153	-19.002277	-5.109833	-2.095825	-7.213440	-4.583179	0.000000	-10.000000	0.158333	-15.666667	81.833336	1023.000000	1023.000000	2046.000000
13.840000	-0.032255	-19.062702	-5.138281	-2.080319	-7.230833	-4.613269	0.000000	-10.000000	0.150000	-15.116667	76.500000	1023.000000	1023.000000	2046.000000
13.860000	-0.032217	-19.040522	-5.040400	-2.032221	-7.312935	-4.654966	0.000000	-10.000000	0.116667	-14.633333	71.500000	1023.000000	1023.000000	2046.000000
13.880000	-0.032309	-19.094437	-5.001608	-1.991453	-7.375524	-4.725851	0.000000	-10.000000	0.100000	-14.150001	66.666664	1023.000000	1023.000000	2046.000000
13.900000	-0.032227	-19.046045	-4.978994	-1.981530	-7.412185	-4.673336	0.000000	-10.000000	0.066667	-13.566667	61.833332	1023.000000	1023.000000	2046.000000
13.920000	-0.032295	-19.086107	-4.900782	-1.977089	-7.499168	-4.709069	0.000000	-10.000000	0.066667	-12.866667	57.333332	1023.000000	1023.000000	2046.000000
13.940000	-0.032292	-19.084291	-4.892360	-1.997448	-7.494428	-4.700056	0.000000	-10.000000	0.050000	-12.150001	53.000000	1023.000000	1023.000000	2046.000000
13.960000	-0.032376	-19.133944	-4.905094	-1.969796	-7.522318	-4.736737	0.000000	-10.000000	0.041667	-11.466667	49.000000	1023.000000	1023.000000	2046.000000
13.980000	-0.032422	-19.161135	-4.921794	-1.919838	-7.541168	-4.778335	0.000000	-10.000000	0.025000	-10.850000	45.166668	1023.000000	1023.000000	2046.000000
14.000000	-0.032373	-19.132164	-4.838195	-1.907509	-7.577129	-4.809331	0.000000	-10.000000	0.008333	-10.033334	41.500000	1023.000000	1023.000000	2046.000000
14.020000	-0.032415	-19.157114	-4.746041	-1.907800	-7.673606	-4.829666	0.000000	-10.000000	0.000000	-9.350000	38.166668	1023.000000	1023.000000	2046.000000
14.040000	-0.032329	-19.106586	-4.797957	-1.863917	-7.625566	-4.819147	0.000000	-10.000000	0.000000	-8.600000	35.000000	1023.000000	1023.000000	2046.000000
14.060000	-0.032246	-19.057297	-4.739391	-1.856789	-7.644063	-4.817053	0.000000	-10.000000	-0.008333	-7.950000	32.166668	1023.000000	1023.000000	2046.000000
14.080000	-0.032248	-19.058601	-4.691162	-1.871305	-7.677225	-4.818911	0.000000	-10.000000	-0.008333	-7.150000	29.666666	1023.000000	1023.000000	2046.000000
14.100000	-0.032045	-18.938406	-4.735941	-1.814986	-7.577756	-4.809724	0.000000	-10.000000	-0.016667	-6.316667	27.166666	1023.000000	1023.000000	2046.000000
14.120000	-0.031898	-18.851625	-4.680380	-1.797593	-7.575944	-4.797709	0.000000	-10.000000	-0.025000	-5.316667	25.166666	1023.000000	1023.000000	2046.000000
14.140000	-0.031698	-18.733717	-4.612970	-1.832010	-7.543523	-4.745214	0.000000	-10.000000	-0.033333	-3.900000	23.166666	1023.000000	1023.000000	2046.000000
14.160000	-0.031340	-18.522068	-4.534636	-1.738553	-7.479861	-4.769018	0.000000	-10.000000	-0.050000	-1.766667	22.000000	1023.000000	1023.000000	2046.000000
14.180000	-0.030667	-18.124073	-4.408394	-1.678473	-7.320959	-4.716247	0.000000	-10.000000	-0.050000	0.550000	21.166666	1023.000000	1023.000000	2046.000000
14.200000	-0.029914	-17.678995	-4.270726	-1.626502	-7.172854	-4.608912	0.000000	-10.000000	-0.066667	2.750000	21.000000	1023.000000	1023.000000	2046.000000
14.220000	-0.029204	-17.259508	-4.125341	-1.534259	-7.045812	-4.554096	0.000000	-10.000000	-0.083333	4.783333	21.000000	1023.000000	1023.000000	2046.000000
14.240000	-0.028579	-16.890406	-4.033329	-1.536215	-6.883841	-4.437019	0.000000	-10.000000	-0.108333	6.966667	21.000000	1023.000000	1023.000000	2046.000000
14.260000	-0.027978	-16.535019	-3.856465	-1.535470	-6.796139	-4.346945	0.000000	-10.000000	-0.125000	9.150000	21.000000	1023.000000	1023.000000	2046.000000
14.280000	-0.027408	-16.198421	-3.830158	-1.461393	-6.618824	-4.288046	0.000000	-10.000000	-0.141667	11.133333	21.000000	1023.000000	1023.000000	2046.000000
14.300000	-0.026842	-15.863788	-3.866161	-1.356117	-6.432330	-4.209179	0.000000	-10.000000	-0.166667	12.633333	21.000000	1023.000000	1023.000000	2046.000000
14.320000	-0.026209	-15.489370	-3.854613	-1.205516	-6.268013	-4.161230	0.000000	-10.000000	-0.191667	13.950000	21.000000	1023.000000	1023.000000	2046.000000
14.340000	-0.025860	-15.283052	-3.876601	-1.244072	-6.172099	-3.990281	0.000000	-10.000000	-0.200000	14.716667	22.000000	1023.000000	1023.000000	2046.000000
14.360000	-0.025414	-15.019524	-3.992836	-1.164027	-5.990234	-3.872427	0.000000	-10.000000	-0.216667	15.550000	24.333334	1023.000000	1023.000000	2046.000000
14.380000	-0.026045	-15.392764	-4.188806	-1.263950	-6.035671	-3.904338	0.000000	-10.000000	-0.233333	16.350000	28.500000	1023.000000	1023.000000	2046.000000
14.400000	-0.027424	-16.207333	-4.376618	-1.555389	-6.208855	-4.066471	0.000000	-10.000000	-0.250000	16.966667	33.500000	1023.000000	1023.000000	2046.000000
14.420000	-0.028995	-17.136032	-4.736085	-1.747173	-6.324207	-4.328566	0.000000	-10.000000	-0.241667	17.500000	39.000000	1023.000000	1023.000000	2046.000000
14.440000	-0.030586	-18.076105	-4.992560	-1.975383	-6.514526	-4.593636	0.000000	-10.000000	-0.241667	17.983334	44.666668	1023.000000	1023.000000	2046.000000
14.460000	-0.031581	-18.664406	-5.129445	-2.197522	-6.611596	-4.725843	0.000000	-10.000000	-0.250000	18.633333	50.500000	1023.000000	1023.000000	2046.000000
14.480000	-0.031809	-18.799141	-5.289982	-2.234748	-6.499573	-4.774837	0.000000	-10.000000	-0.283333	19.216667	56.833332	1023.000000	1023.000000	2046.000000
14.500000	-0.031774	-18.778231	-5.249978	-2.266881	-6.466836	-4.794536	0.000000	-10.000000	-0.316667	19.833334	63.166668	1023.000000	1023.000000	2046.000000
14.520000	-0.031689	-18.728203	-5.371552	-2.304763	-6.288681	-4.763206	0.000000	-10.000000	-0.341667	20.550001	69.833336	1023.000000	1023.000000	2046.000000
14.540000	-0.031356	-18.531490	-5.379128	-2.244545	-6.214323	-4.693494	0.000000	-10.000000	-0.358333	21.283335	76.500000	1023.000000	1023.000000	2046.000000
14.560000	-0.030878	-18.248777	-5.314735	-2.223342	-6.126354	-4.584346	0.000000	-10.000000	-0.358333	21.850000	83.500000	1023.000000	1023.000000	2046.000000
14.580000	-0.030498	-18.024193	-5.361012	-2.149339	-5.978407	-4.535436	0.000000	-10.000000	-0.391667	22.466667	90.666664	1023.000000	1023.000000	2046.000000
14.600000	-0.029606	-17.497150	-5.182990	-2.066320	-5.896678	-4.351163	0.000000	-10.000000	-0.400000	23.116667	98.000000	1023.000000	1023.000000	2046.000000
14.620000	-0.028822	-17.033833	-5.079981	-1.992580	-5.736910	-4.224361	0.000000	-10.000000	-0.433333	23.800001	105.500000	1023.000000	1023.000000	2046.000000
14.640000	-0.027872	-16.472630	-4.960120	-1.895098	-5.537716	-4.079696	0.000000	-10.000000	-0.425000	24.183334	113.166664	1023.000000	1023.000000	2046.000000
14.660000	-0.026542	-15.686330	-4.836018	-1.804941	-5.243121	-3.802250	0.000000	-10.000000	-0.425000	24.316668	121.333336	1023.000000	1023.000000	2046.000000
14.680000	-0.025585	-15.120916	-4.657564	-1.837742	-5.026758	-3.598852	0.000000	-10.000000	-0.408333	24.300001	129.666672	1023.000000	1023.000000	2046.000000
14.700000	-0.024362	-14.397798	-4.571461	-1.761847	-4.657070	-3.407421	0.000000	-10.000000	-0.391667	24.050001	138.000000	1023.000000	1023.000000	2046.000000
14.720000	-0.023163	-13.689617	-4.419727	-1.723105	-4.340012	-3.206773	0.000000	-10.000000	-0.391667	23.833334	146.000000	1023.000000	1023.000000	2046.000000
14.740000	-0.022189	-13.113515	-4.240143	-1.749912	-4.126842	-2.996618	0.000000	-10.000000	-0.375000	23.533335	154.000000	1023.000000	1023.000000	2046.000000
14.760000	-0.020855	-12.325187	-4.240173	-1.685973	-3.612652	-2.786388	0.000000	-10.000000	-0.383333	23.350000	161.833328	1023.000000	1023.000000	2046.000000
14.780000	-0.019774	-11.686139	-4.004937	-1.645599	-3.419148	-2.616456	0.000000	-10.000000	-0.375000	23.233334	169.500000	1023.000000	1023.000000	2046.000000
14.800000	-0.018842	-11.135689	-3.959517	-1.656518	-3.093072	-2.426581	0.000000	-10.000000	-0.383333	23.250000	177.166672	1023.000000	1023.000000	2046.000000
14.820000	-0.017777	-10.506027	-3.794027	-1.580202	-2.840789	-2.291009	0.000000	-10.000000	-0.383333	23.616667	185.000000	1023.000000	1023.000000	2046.000000
14.840000	-0.017129	-10.123176	-3.623679	-1.587659	-2.758751	-2.153086	0.000000	-10.000000	-0.408333	23.983334	193.000000	1023.000000	1023.000000	2046.000000
14.860000	-0.016241	-9.598440	-3.551209	-1.527561	-2.499966	-2.019704	0.000000	-10.000000	-0.433333	24.216667	201.000000	1023.000000	1023.000000	2046.000000
14.880000	-0.015598	-9.218596	-3.375451	-1.517190	-2.405943	-1.920013	0.000000	-10.000000	-0.458333	24.716667	209.000000	1023.000000	1023.000000	2046.000000
14.900000	-0.015066	-8.904033	-3.220682	-1.545261	-2.351674	-1.786417	0.000000	-10.000000	-0.466667	25.166666	217.000000	1023.000000	1023.000000	2046.000000
14.920000	-0.014034	-8.293872	-3.182845	-1.496511	-2.010571	-1.603945	0.000000	-10.000000	-0.466667	25.450001	225.333328	1023.000000	1023.000000	2046.000000
14.940000	-0.013210	-7.806887	-3.024201	-1.427520	-1.839487	-1.515679	0.000000	-10.000000	-0.466667	25.483334	233.666672	1023.000000	1023.000000	2046.000000
14.960000	-0.012279	-7.256639	-2.823497	-1.371803	-1.697341	-1.363997	0.000000	-10.000000	-0.458333	25.300001	242.333328	1023.000000	1023.000000	2046.000000
14.980000	-0.011067	-6.540743	-2.747498	-1.288765	-1.367130	-1.137350	0.000000	-10.000000	-0.458333	25.100000	250.666672	1023.000000	1023.000000	2046.000000
15.000000	-0.009952	-5.881574	-2.604745	-1.158235	-1.148284	-0.970310	0.000000	-10.000000	-0.441667	24.816668	259.333344	1023.000000	1023.000000	2046.000000
15.020000	-0.008989	-5.312769	-2.457182	-1.058325	-0.948293	-0.848968	0.000000	-10.000000	-0.441667	25.050001	267.666656	1023.000000	1023.000000	2046.000000
15.040000	-0.007828	-4.626402	-2.347264	-0.941016	-0.693278	-0.644845	0.000000	-10.000000	-0.450000	25.333334	276.000000	1023.000000	1023.000000	2046.000000
15.060000	-0.006700	-3.959538	-2.250290	-0.865213	-0.394710	-0.449324	0.000000	-10.000000	-0.475000	25.783335	284.333344	1023.000000	1023.000000	2046.000000
15.080000	-0.005684	-3.359028	-2.061376	-0.804310	-0.240373	-0.252969	0.000000	-10.000000	-0.500000	25.683334	292.833344	1023.000000	1023.000000	2046.000000
15.100000	-0.004589	-2.712325	-1.925474	-0.689024	0.013943	-0.111770	0.000000	-10.000000	-0.516667	26.183334	301.500000	1023.000000	1023.000000	2046.000000
15.120000	-0.003416	-2.018772	-1.842167	-0.561028	0.333834	0.050589	0.000000	-10.000000	-0.525000	26.233334	310.166656	1023.000000	1023.000000	2046.000000
15.140000	-0.002494	-1.473781	-1.667629	-0.529082	0.467454	0.255477	0.000000	-10.000000	-0.500000	26.533333	318.833344	1023.000000	1023.000000	2046.000000
15.160000	-0.001473	-0.870833	-1.531313	-0.468613	0.696172	0.432921	0.000000	-10.000000	-0.491667	26.216667	327.666656	1023.000000	1023.000000	2046.000000
15.180000	-0.000358	-0.211651	-1.479749	-0.355477	1.006589	0.616986	0.000000	-10.000000	-0.475000	25.933332	336.333344	1023.000000	1023.000000	2046.000000
15.200000	0.000638	0.377348	-1.337336	-0.275474	1.185740	0.804417	0.000000	-10.000000	-0.475000	25.716667	345.166656	1023.000000	1023.000000	2046.000000
15.220000	0.001778	1.050697	-1.108828	-0.205208	1.378363	0.986369	0.000000	-10.000000	-0.458333	25.549999	353.833344	1023.000000	1023.000000	2046.000000
15.240000	0.003204	1.893547	-0.967174	-0.087786	1.740674	1.207833	0.000000	-10.000000	-0.450000	25.416666	362.500000	1023.000000	1023.000000	2046.000000
15.260000	0.004724	2.791614	-0.699693	0.075739	2.045687	1.369882	0.000000	-10.000000	-0.458333	25.333334	370.833344	1023.000000	1023.000000	2046.000000
15.280000	0.006022	3.558729	-0.441434	0.171255	2.239745	1.589163	0.000000	-10.000000	-0.475000	25.383333	379.333344	1023.000000	1023.000000	2046.000000
15.300000	0.007407	4.377545	-0.296493	0.303891	2.596102	1.774046	0.000000	-10.000000	-0.491667	25.683334	387.666656	1023.000000	1023.000000	2046.000000
15.320000	0.008773	5.184552	-0.148104	0.366728	2.930570	2.035357	0.000000	-10.000000	-0.508333	26.100000	396.333344	1023.000000	1023.000000	2046.000000
15.340000	0.009827	5.808020	0.088801	0.503371	3.049808	2.166040	0.000000	-10.000000	-0.508333	26.549999	404.833344	1023.000000	1023.000000	2046.000000
15.360000	0.010904	6.444315	0.134247	0.554310	3.293706	2.462052	0.000000	-10.000000	-0.508333	26.850000	413.666656	1023.000000	1023.000000	2046.000000
15.380000	0.011864	7.011398	0.174870	0.663250	3.533421	2.639858	0.000000	-10.000000	-0.466667	26.583334	422.500000	1023.000000	1023.000000	2046.000000
15.400000	0.012341	7.293253	0.251624	0.751566	3.589790	2.700273	0.000000	-10.000000	-0.441667	26.000000	431.500000	1023.000000	1023.000000	2046.000000
15.420000	0.012466	7.367690	0.127735	0.784611	3.627729	2.827615	0.000000	-10.000000	-0.408333	25.250000	440.333344	1023.000000	1023.000000	2046.000000
15.440000	0.011529	6.813690	-0.052272	0.696068	3.530229	2.639665	0.000000	-10.000000	-0.408333	24.733334	448.833344	1023.000000	1023.000000	2046.000000
15.460000	0.009902	5.852005	-0.136128	0.425199	3.091013	2.471922	0.000000	-10.000000	-0.383333	24.033333	457.166656	1023.000000	1023.000000	2046.000000
15.480000	0.008431	4.982741	-0.439064	0.255054	2.988060	2.178691	0.000000	-10.000000	-0.366667	23.466667	465.333344	1023.000000	1023.000000	2046.000000
15.500000	0.007157	4.229969	-0.659313	0.107463	2.879107	1.902712	0.000000	-10.000000	-0.350000	23.216667	473.333344	1023.000000	1023.000000	2046.000000
15.520000	0.006182	3.653807	-0.679031	-0.055017	2.599343	1.788512	0.000000	-10.000000	-0.333333	23.033333	481.166656	1023.000000	1023.000000	2046.000000
15.540000	0.005874	3.471370	-0.817171	-0.059752	2.638573	1.709720	0.000000	-10.000000	-0.333333	22.783333	488.833344	1023.000000	1023.000000	2046.000000
15.560000	0.005689	3.361913	-1.007055	-0.115038	2.764857	1.719149	0.000000	-10.000000	-0.333333	22.433334	496.500000	1023.000000	1023.000000	2046.000000
15.580000	0.005711	3.374909	-0.939020	-0.088908	2.675641	1.727197	0.000000	-10.000000	-0.341667	22.266666	504.000000	1023.000000	1023.000000	2046.000000
15.600000	0.005970	3.528056	-0.875072	0.007062	2.706011	1.690055	0.000000	-10.000000	-0.333333	22.333334	511.500000	1023.000000	1023.000000	2046.000000
15.620000	0.006381	3.771360	-0.875709	0.027475	2.819735	1.799859	0.000000	-10.000000	-0.308333	21.966667	519.000000	1023.000000	1023.000000	2046.000000
15.640000	0.006815	4.027840	-0.787876	0.126829	2.853268	1.835620	0.000000	-10.000000	-0.300000	21.799999	526.500000	1023.000000	1023.000000	2046.000000
15.660000	0.007440	4.396797	-0.706753	0.215749	2.951322	1.936479	0.000000	-10.000000	-0.308333	21.383333	533.833313	1023.000000	1023.000000	2046.000000
15.680000	0.008233	4.865786	-0.717934	0.303829	3.194582	2.085310	0.000000	-10.000000	-0.333333	21.233334	541.000000	1023.000000	1023.000000	2046.000000
15.700000	0.008922	5.272979	-0.598019	0.388042	3.275883	2.207074	0.000000	-10.000000	-0.341667	21.016666	548.000000	1023.000000	1023.000000	2046.000000
15.720000	0.009742	5.757466	-0.424537	0.485982	3.375175	2.320845	0.000000	-10.000000	-0.308333	20.650002	555.000000	1023.000000	1023.000000	2046.000000
15.740000	0.010729	6.340762	-0.415001	0.461050	3.747957	2.546757	0.000000	-10.000000	-0.258333	19.766666	562.000000	1023.000000	1023.000000	2046.000000
15.760000	0.011527	6.812748	-0.295002	0.365839	3.939356	2.802555	0.000000	-10.000000	-0.216667	18.283333	568.833313	1023.000000	1023.000000	2046.000000
15.780000	0.012366	7.308380	-0.219347	0.410488	4.154624	2.962614	0.000000	-10.000000	-0.183333	17.066666	575.333313	1023.000000	1023.000000	2046.000000
15.800000	0.013426	7.934592	-0.248839	0.473397	4.540837	3.169197	0.000000	-10.000000	-0.183333	15.849999	581.166687	1023.000000	1023.000000	2046.000000
15.820000	0.014539	8.592286	-0.255749	0.540141	4.923643	3.384251	0.000000	-10.000000	-0.183333	15.233334	586.666687	1023.000000	1023.000000	2046.000000
15.840000	0.015514	9.168582	-0.069104	0.604129	5.076005	3.557551	0.000000	-10.000000	-0.191667	14.566667	591.666687	1023.000000	1023.000000	2046.000000
15.860000	0.016363	9.670382	-0.013794	0.692459	5.304166	3.687551	0.000000	-10.000000	-0.183333	14.316667	596.666687	1023.000000	1023.000000	2046.000000
15.880000	0.017235	10.185671	0.053957	0.740109	5.532821	3.858784	0.000000	-10.000000	-0.166667	13.933333	601.500000	1023.000000	1023.000000	2046.000000
15.900000	0.017685	10.451617	0.120450	0.775668	5.601801	3.953697	0.000000	-10.000000	-0.158333	13.366667	606.333313	1023.000000	1023.000000	2046.000000
15.920000	0.018154	10.728743	0.314633	0.827672	5.568505	4.017933	0.000000	-10.000000	-0.133333	12.483334	610.833313	1023.000000	1023.000000	2046.000000
15.940000	0.018590	10.986522	0.346027	0.889098	5.705783	4.045613	0.000000	-10.000000	-0.116667	11.633333	615.000000	1023.000000	1023.000000	2046.000000
15.960000	0.018938	11.192220	0.301208	0.831500	5.892478	4.167033	0.000000	-10.000000	-0.083333	10.500000	619.000000	1023.000000	1023.000000	2046.000000
15.980000	0.019160	11.323694	0.469449	0.820954	5.834882	4.198409	0.000000	-10.000000	-0.066667	9.566667	622.833313	1023.000000	1023.000000	2046.000000
16.000000	0.019422	11.478624	0.528797	0.817678	5.862483	4.269667	0.000000	-10.000000	-0.033333	8.216667	626.333313	1023.000000	1023.000000	2046.000000
16.020000	0.019837	11.723645	0.545964	0.826696	5.976642	4.374343	0.000000	-10.000000	-0.025000	6.783333	629.333313	1023.000000	1023.000000	2046.000000
16.040001	0.020237	11.960340	0.665497	0.894251	5.997492	4.403100	0.000000	-10.000000	-0.016667	5.000000	631.833313	1023.000000	1023.000000	2046.000000
16.059999	0.020681	12.222736	0.767297	0.942525	5.985816	4.527099	0.000000	-10.000000	-0.025000	2.983333	633.833313	1023.000000	1023.000000	2046.000000
16.080000	0.021056	12.443988	0.774509	1.053342	6.066148	4.549988	0.000000	-10.000000	-0.016667	1.316667	635.166687	1023.000000	1023.000000	2046.000000
16.100000	0.021247	12.556696	0.686234	1.078845	6.171405	4.620213	0.000000	-10.000000	-0.008333	-0.483333	635.833313	1023.000000	1023.000000	2046.000000
16.120001	0.021333	12.607849	0.753807	1.146283	6.095000	4.612760	0.000000	-10.000000	0.000000	-1.933333	636.000000	1023.000000	1023.000000	2046.000000
16.139999	0.021493	12.702150	0.850300	1.181916	6.016686	4.653247	0.000000	-10.000000	0.000000	-3.916667	636.000000	1023.000000	1023.000000	2046.000000
16.160000	0.021472	12.690141	0.787411	1.179245	6.054993	4.668492	0.000000	-10.000000	0.008333	-5.766667	636.000000	1023.000000	1023.000000	2046.000000
16.180000	0.021415	12.656287	0.732334	1.199074	6.072179	4.652701	0.000000	-10.000000	0.025000	-7.616667	636.000000	1023.000000	1023.000000	2046.000000
16.200001	0.021429	12.664806	0.803555	1.255449	5.958660	4.647142	0.000000	-10.000000	0.041667	-9.016667	636.000000	1023.000000	1023.000000	2046.000000
16.219999	0.021312	12.595416	0.757792	1.196582	5.970392	4.670650	0.000000	-10.000000	0.050000	-10.166667	636.000000	1023.000000	1023.000000	2046.000000
16.240000	0.021084	12.460748	0.680243	1.189682	5.948304	4.642519	0.000000	-10.000000	0.050000	-11.183333	636.000000	1023.000000	1023.000000	2046.000000
16.260000	0.020810	12.298730	0.697698	1.232845	5.823672	4.544515	0.000000	-10.000000	0.066667	-12.316667	632.333313	1023.000000	1023.000000	2046.000000
16.280001	0.020622	12.187453	0.711909	1.172376	5.716766	4.586401	0.000000	-10.000000	0.091667	-13.550000	623.666687	1023.000000	1023.000000	2046.000000
16.299999	0.020379	12.043707	0.543943	1.173569	5.794245	4.531950	0.000000	-10.000000	0.133333	-14.816667	613.500000	1023.000000	1023.000000	2046.000000
16.320000	0.020377	12.042582	0.665188	1.196122	5.684557	4.496715	0.000000	-10.000000	0.166667	-15.900001	605.166687	1023.000000	1023.000000	2046.000000
16.340000	0.020416	12.066003	0.829755	1.240407	5.555566	4.440274	0.000000	-10.000000	0.191667	-16.800001	600.000000	1023.000000	1023.000000	2046.000000
16.360001	0.020524	12.129560	0.765663	1.284735	5.659231	4.419930	0.000000	-10.000000	0.208333	-17.616667	594.333313	1023.000000	1023.000000	2046.000000
16.379999	0.020336	12.018675	0.765405	1.286467	5.560891	4.405912	0.000000	-10.000000	0.216667	-18.450001	588.500000	1023.000000	1023.000000	2046.000000
16.400000	0.020121	11.891539	0.797049	1.244422	5.444946	4.405121	0.000000	-10.000000	0.250000	-19.283335	582.166687	1023.000000	1023.000000	2046.000000
16.420000	0.019761	11.678954	0.705236	1.230886	5.382924	4.359909	0.000000	-10.000000	0.275000	-20.166668	575.666687	1023.000000	1023.000000	2046.000000
16.440001	0.019306	11.410042	0.611970	1.199450	5.276737	4.321884	0.000000	-10.000000	0.316667	-21.050001	568.833313	1023.000000	1023.000000	2046.000000
16.459999	0.018760	11.086949	0.582315	1.252075	5.021972	4.230587	0.000000	-10.000000	0.341667	-21.916668	562.000000	1023.000000	1023.000000	2046.000000
16.480000	0.018148	10.725341	0.401541	1.164805	4.937489	4.221506	0.000000	-10.000000	0.383333	-22.883333	554.666687	1023.000000	1023.000000	2046.000000
16.500000	0.017291	10.218691	0.200926	1.126832	4.753106	4.137827	0.000000	-10.000000	0.400000	-23.700001	547.000000	1023.000000	1023.000000	2046.000000
16.520000	0.015745	9.305389	0.007321	1.011825	4.351522	3.934722	0.000000	-10.000000	0.425000	-24.216667	539.000000	1023.000000	1023.000000	2046.000000
16.540001	0.013014	7.691018	-0.482407	0.644009	3.897211	3.632205	0.000000	-10.000000	0.450000	-24.716667	531.000000	1023.000000	1023.000000	2046.000000
16.559999	0.009983	5.899767	-0.824942	0.304832	3.282140	3.137737	0.000000	-10.000000	0.475000	-25.116667	522.833313	1023.000000	1023.000000	2046.000000
16.580000	0.006748	3.988187	-1.196243	-0.030736	2.647981	2.567185	0.000000	-10.000000	0.483333	-25.433334	514.500000	1023.000000	1023.000000	2046.000000
16.600000	0.004232	2.501291	-1.653459	-0.290575	2.281585	2.163740	0.000000	-10.000000	0.466667	-25.400000	506.000000	1023.000000	1023.000000	2046.000000
16.620001	0.002292	1.354439	-1.810111	-0.436208	1.799209	1.801548	0.000000	-10.000000	0.458333	-25.250000	497.500000	1023.000000	1023.000000	2046.000000
16.639999	0.000554	0.327391	-2.169617	-0.623878	1.553558	1.567328	0.000000	-10.000000	0.450000	-25.166666	489.000000	1023.000000	1023.000000	2046.000000
16.660000	-0.000709	-0.418765	-2.298833	-0.687561	1.247749	1.319879	0.000000	-10.000000	0.458333	-25.150000	480.500000	1023.000000	1023.000000	2046.000000
16.680000	-0.002005	-1.184991	-2.421454	-0.735931	0.895125	1.077268	0.000000	-10.000000	0.475000	-25.400000	472.166656	1023.000000	1023.000000	2046.000000
16.700001	-0.003220	-1.902832	-2.689527	-0.845729	0.722637	0.909787	0.000000	-10.000000	0.483333	-25.900000	463.666656	1023.000000	1023.000000	2046.000000
16.719999	-0.004119	-2.434461	-2.730104	-0.834212	0.397972	0.731883	0.000000	-10.000000	0.491667	-26.316668	455.166656	1023.000000	1023.000000	2046.000000
16.740000	-0.005046	-2.982176	-2.852330	-0.825821	0.175035	0.520939	0.000000	-10.000000	0.500000	-26.700001	446.333344	1023.000000	1023.000000	2046.000000
16.760000	-0.005715	-3.377825	-3.011357	-0.847672	0.048257	0.432947	0.000000	-10.000000	0.508333	-26.850000	437.500000	1023.000000	1023.000000	2046.000000
16.780001	-0.006329	-3.740645	-2.967987	-0.759572	-0.266122	0.253037	0.000000	-10.000000	0.508333	-26.950001	428.500000	1023.000000	1023.000000	2046.000000
16.799999	-0.006875	-4.063151	-3.102250	-0.824356	-0.328240	0.191694	0.000000	-10.000000	0.508333	-26.783333	419.500000	1023.000000	1023.000000	2046.000000
16.820000	-0.007161	-4.232136	-3.145896	-0.900784	-0.383534	0.198078	0.000000	-10.000000	0.525000	-26.950001	410.500000	1023.000000	1023.000000	2046.000000
16.840000	-0.007609	-4.496722	-3.154534	-0.906058	-0.483826	0.047696	0.000000	-10.000000	0.550000	-27.383333	401.500000	1023.000000	1023.000000	2046.000000
16.860001	-0.007887	-4.661173	-3.244260	-1.071760	-0.475651	0.130498	0.000000	-10.000000	0.575000	-28.050001	392.333344	1023.000000	1023.000000	2046.000000
16.879999	-0.008050	-4.757683	-3.296446	-1.048654	-0.492348	0.079764	0.000000	-10.000000	0.591667	-28.400002	383.000000	1023.000000	1023.000000	2046.000000
16.900000	-0.008419	-4.975664	-3.336299	-1.011610	-0.570235	-0.057520	0.000000	-10.000000	0.583333	-28.516668	373.500000	1023.000000	1023.000000	2046.000000
16.920000	-0.008699	-5.141112	-3.487013	-1.053344	-0.488932	-0.111823	0.000000	-10.000000	0.583333	-28.400002	364.000000	1023.000000	1023.000000	2046.000000
16.940001	-0.009052	-5.349726	-3.454396	-1.056305	-0.647671	-0.191355	0.000000	-10.000000	0.583333	-28.233334	354.500000	1023.000000	1023.000000	2046.000000
16.959999	-0.009605	-5.676622	-3.429879	-1.015695	-0.844743	-0.386305	0.000000	-10.000000	0.600000	-27.966667	345.000000	1023.000000	1023.000000	2046.000000
16.980000	-0.010028	-5.926458	-3.530283	-1.091077	-0.881349	-0.423750	0.000000	-10.000000	0.600000	-27.783333	335.666656	1023.000000	1023.000000	2046.000000
17.000000	-0.010548	-6.233800	-3.569262	-1.069595	-1.031895	-0.563049	0.000000	-10.000000	0.583333	-27.833334	326.500000	1023.000000	1023.000000	2046.000000
17.020000	-0.011318	-6.689209	-3.515925	-1.094425	-1.318423	-0.760438	0.000000	-10.000000	0.566667	-27.900000	317.166656	1023.000000	1023.000000	2046.000000
17.040001	-0.012072	-7.134526	-3.639322	-1.189357	-1.410561	-0.895287	0.000000	-10.000000	0.550000	-27.816668	307.833344	1023.000000	1023.000000	2046.000000
17.059999	-0.012763	-7.543138	-3.692805	-1.178292	-1.589079	-1.082961	0.000000	-10.000000	0.533333	-27.583334	298.500000	1023.000000	1023.000000	2046.000000
17.080000	-0.013403	-7.920931	-3.631621	-1.184332	-1.847825	-1.257152	0.000000	-10.000000	0.525000	-27.183332	289.333344	1023.000000	1023.000000	2046.000000
17.100000	-0.013906	-8.218432	-3.714378	-1.265624	-1.896318	-1.342112	0.000000	-10.000000	0.508333	-26.900000	280.166656	1023.000000	1023.000000	2046.000000
17.120001	-0.014191	-8.387003	-3.682520	-1.290191	-2.033200	-1.381093	0.000000	-10.000000	0.508333	-26.600000	271.166656	1023.000000	1023.000000	2046.000000
17.139999	-0.014579	-8.616097	-3.618629	-1.211633	-2.237250	-1.548585	0.000000	-10.000000	0.508333	-26.383333	262.333344	1023.000000	1023.000000	2046.000000
17.160000	-0.015060	-8.900514	-3.693986	-1.242087	-2.341149	-1.623292	0.000000	-10.000000	0.500000	-26.016666	253.666672	1023.000000	1023.000000	2046.000000
17.180000	-0.015325	-9.057247	-3.700246	-1.197921	-2.450073	-1.709006	0.000000	-10.000000	0.483333	-25.666668	245.000000	1023.000000	1023.000000	2046.000000
17.200001	-0.015742	-9.303671	-3.638039	-1.162940	-2.672643	-1.830049	0.000000	-10.000000	0.466667	-25.100000	236.500000	1023.000000	1023.000000	2046.000000
17.219999	-0.016263	-9.611593	-3.759142	-1.210274	-2.759388	-1.882788	0.000000	-10.000000	0.466667	-25.050001	228.166672	1023.000000	1023.000000	2046.000000
17.240000	-0.016626	-9.825706	-3.716925	-1.155777	-2.931435	-2.021568	0.000000	-10.000000	0.466667	-24.616667	219.666672	1023.000000	1023.000000	2046.000000
17.260000	-0.017143	-10.131281	-3.655962	-1.125834	-3.193373	-2.156112	0.000000	-10.000000	0.441667	-24.533333	211.333328	1023.000000	1023.000000	2046.000000
17.280001	-0.017458	-10.317551	-3.800766	-1.232639	-3.157340	-2.126805	0.000000	-10.000000	0.416667	-24.100000	203.000000	1023.000000	1023.000000	2046.000000
17.299999	-0.017858	-10.554204	-3.684410	-1.143500	-3.456757	-2.269537	0.000000	-10.000000	0.383333	-23.883333	195.000000	1023.000000	1023.000000	2046.000000
17.320000	-0.018389	-10.867813	-3.733972	-1.163377	-3.593368	-2.377096	0.000000	-10.000000	0.383333	-23.566668	187.000000	1023.000000	1023.000000	2046.000000
17.340000	-0.018682	-11.041238	-3.756653	-1.176182	-3.678772	-2.429631	0.000000	-10.000000	0.383333	-23.400000	179.166672	1023.000000	1023.000000	2046.000000
17.360001	-0.019126	-11.303422	-3.742232	-1.135715	-3.888495	-2.536980	0.000000	-10.000000	0.383333	-23.166668	171.500000	1023.000000	1023.000000	2046.000000
17.379999	-0.019559	-11.559267	-3.768480	-1.173935	-4.011855	-2.604997	0.000000	-10.000000	0.366667	-22.966667	163.833328	1023.000000	1023.000000	2046.000000
17.400000	-0.019863	-11.739030	-3.842820	-1.182398	-4.050320	-2.663493	0.000000	-10.000000	0.350000	-22.483334	156.166672	1023.000000	1023.000000	2046.000000
17.420000	-0.020296	-11.994646	-3.717159	-1.091820	-4.349625	-2.836041	0.000000	-10.000000	0.341667	-22.233334	148.500000	1023.000000	1023.000000	2046.000000
17.440001	-0.020399	-12.055956	-3.754189	-1.146132	-4.316474	-2.839161	0.000000	-10.000000	0.341667	-21.950001	141.166672	1023.000000	1023.000000	2046.000000
17.459999	-0.020393	-12.052098	-3.630693	-1.056760	-4.431171	-2.933474	0.000000	-10.000000	0.325000	-21.733334	133.833328	1023.000000	1023.000000	2046.000000
17.480000	-0.020318	-12.008016	-3.443873	-0.897857	-4.623245	-3.043041	0.000000	-10.000000	0.325000	-21.366667	126.666664	1023.000000	1023.000000	2046.000000
17.500000	-0.020136	-11.900385	-3.485712	-0.954111	-4.534806	-2.925756	0.000000	-10.000000	0.316667	-20.916666	119.500000	1023.000000	1023.000000	2046.000000
17.520000	-0.020328	-12.013805	-3.421939	-0.917802	-4.665202	-3.008862	0.000000	-10.000000	0.316667	-20.366667	112.500000	1023.000000	1023.000000	2046.000000
17.540001	-0.020458	-12.090494	-3.292657	-0.828796	-4.891833	-3.077208	0.000000	-10.000000	0.291667	-19.966667	105.666664	1023.000000	1023.000000	2046.000000
17.559999	-0.020723	-12.247547	-3.439712	-0.911894	-4.874603	-3.021337	0.000000	-10.000000	0.250000	-19.500000	99.000000	1023.000000	1023.000000	2046.000000
17.580000	-0.021100	-12.470234	-3.441154	-0.859082	-5.103528	-3.066470	0.000000	-10.000000	0.225000	-19.083334	92.500000	1023.000000	1023.000000	2046.000000
17.600000	-0.021441	-12.671618	-3.497455	-0.722705	-5.266630	-3.184829	0.000000	-10.000000	0.208333	-18.700001	86.000000	1023.000000	1023.000000	2046.000000
17.620001	-0.021847	-12.911287	-3.707418	-0.764000	-5.291888	-3.147981	0.000000	-10.000000	0.208333	-18.400000	79.666664	1023.000000	1023.000000	2046.000000
17.639999	-0.022842	-13.499771	-3.814346	-0.802153	-5.633996	-3.249277	0.000000	-10.000000	0.191667	-17.900000	73.500000	1023.000000	1023.000000	2046.000000
17.660000	-0.024824	-14.670886	-4.110646	-0.966754	-6.005393	-3.588093	0.000000	-10.000000	0.191667	-17.350000	67.500000	1023.000000	1023.000000	2046.000000
17.680000	-0.027126	-16.031523	-4.484920	-1.340734	-6.327921	-3.877949	0.000000	-10.000000	0.183333	-16.833334	61.833332	1023.000000	1023.000000	2046.000000
17.700001	-0.029641	-17.517996	-4.724422	-1.560440	-6.871670	-4.361465	0.000000	-10.000000	0.175000	-16.333334	56.166668	1023.000000	1023.000000	2046.000000
17.719999	-0.031845	-18.820675	-5.044460	-1.805666	-7.274017	-4.696532	0.000000	-10.000000	0.158333	-15.583334	50.833332	1023.000000	1023.000000	2046.000000
17.740000	-0.033406	-19.743204	-5.307508	-2.058815	-7.479354	-4.897527	0.000000	-10.000000	0.158333	-14.733334	45.500000	1023.000000	1023.000000	2046.000000
17.760000	-0.034513	-20.397451	-5.407435	-2.114227	-7.722050	-5.153740	0.000000	-10.000000	0.158333	-14.050000	40.666668	1023.000000	1023.000000	2046.000000
17.780001	-0.035538	-21.002672	-5.526219	-2.198897	-7.944356	-5.333200	0.000000	-10.000000	0.141667	-13.466666	36.000000	1023.000000	1023.000000	2046.000000
17.799999	-0.036083	-21.325129	-5.681197	-2.310106	-7.913776	-5.420051	0.000000	-10.000000	0.108333	-12.933333	31.500000	1023.000000	1023.000000	2046.000000
17.820000	-0.036837	-21.770884	-5.699477	-2.263833	-8.197503	-5.610070	0.000000	-10.000000	0.083333	-12.450000	27.166666	1023.000000	1023.000000	2046.000000
17.840000	-0.037394	-22.099928	-5.834030	-2.325730	-8.281988	-5.658179	0.000000	-10.000000	0.075000	-11.900001	23.000000	1023.000000	1023.000000	2046.000000
17.860001	-0.037675	-22.266148	-5.888310	-2.328576	-8.340147	-5.709114	0.000000	-10.000000	0.066667	-11.150001	19.000000	1023.000000	1023.000000	2046.000000
17.879999	-0.038040	-22.481407	-5.845160	-2.268910	-8.548061	-5.819274	0.000000	-10.000000	0.058333	-10.266667	15.333333	1023.000000	1023.000000	2046.000000
17.900000	-0.038116	-22.526306	-5.969580	-2.264126	-8.466662	-5.825939	0.000000	-10.000000	0.050000	-9.350000	11.833333	1023.000000	1023.000000	2046.000000
17.920000	-0.038121	-22.529749	-5.824162	-2.229503	-8.650442	-5.825641	0.000000	-10.000000	0.050000	-8.733334	8.666667	1023.000000	1023.000000	2046.000000
17.940001	-0.038002	-22.459410	-5.771552	-2.239652	-8.665082	-5.783125	0.000000	-10.000000	0.041667	-8.350000	5.666667	1023.000000	1023.000000	2046.000000
17.959999	-0.037621	-22.234100	-5.824772	-2.326581	-8.460250	-5.622497	0.000000	-10.000000	0.041667	-8.450000	3.000000	1023.000000	1023.000000	2046.000000
17.980000	-0.037526	-22.178116	-5.720542	-2.295603	-8.511008	-5.650963	0.000000	-10.000000	0.041667	-8.783334	0.500000	1023.000000	1023.000000	2046.000000
18.000000	-0.037345	-22.071053	-5.617159	-2.308553	-8.544069	-5.601272	0.000000	-10.000000	0.041667	-8.950000	-2.166667	1023.000000	1023.000000	2046.000000
18.020000	-0.037130	-21.943861	-5.751841	-2.374449	-8.306096	-5.511474	0.000000	-10.000000	0.033333	-8.733334	-4.833333	1023.000000	1023.000000	2046.000000
18.040001	-0.037010	-21.873121	-5.696916	-2.328227	-8.283258	-5.564721	0.000000	-10.000000	0.025000	-8.100000	-7.666667	1023.000000	1023.000000	2046.000000
18.059999	-0.036958	-21.842278	-5.688474	-2.278811	-8.264843	-5.610150	0.000000	-10.000000	0.016667	-7.483333	-10.333333	1023.000000	1023.000000	2046.000000
18.080000	-0.036752	-21.720556	-5.645279	-2.339123	-8.214652	-5.521502	0.000000	-10.000000	0.008333	-6.883333	-13.000000	1023.000000	1023.000000	2046.000000
18.100000	-0.036710	-21.695396	-5.646012	-2.404190	-8.157187	-5.488008	0.000000	-10.000000	0.000000	-6.350000	-15.333333	1023.000000	1023.000000	2046.000000
18.120001	-0.036670	-21.671976	-5.528965	-2.376377	-8.203220	-5.563414	0.000000	-10.000000	0.000000	-5.716667	-17.500000	1023.000000	1023.000000	2046.000000
18.139999	-0.036762	-21.726593	-5.513408	-2.435189	-8.238924	-5.539073	0.000000	-10.000000	0.000000	-4.683333	-19.333334	1023.000000	1023.000000	2046.000000
18.160000	-0.036836	-21.770115	-5.498739	-2.497539	-8.253727	-5.520110	0.000000	-10.000000	-0.008333	-3.016667	-20.833334	1023.000000	1023.000000	2046.000000
18.180000	-0.036820	-21.760481	-5.439723	-2.434079	-8.256172	-5.630507	0.000000	-10.000000	-0.025000	-1.016667	-21.666666	1023.000000	1023.000000	2046.000000
18.200001	-0.036689	-21.683311	-5.348771	-2.504579	-8.280985	-5.548975	0.000000	-10.000000	-0.041667	0.983333	-22.000000	1023.000000	1023.000000	2046.000000
18.219999	-0.036438	-21.534704	-5.344136	-2.530606	-8.151710	-5.508252	0.000000	-10.000000	-0.050000	2.716667	-22.000000	1023.000000	1023.000000	2046.000000
18.240000	-0.035962	-21.253658	-5.205199	-2.436586	-8.096258	-5.515615	0.000000	-10.000000	-0.058333	4.516667	-22.000000	1023.000000	1023.000000	2046.000000
18.260000	-0.035460	-20.956902	-5.097285	-2.397560	-8.012502	-5.449555	0.000000	-10.000000	-0.075000	6.500000	-22.000000	1023.000000	1023.000000	2046.000000
18.280001	-0.034775	-20.552235	-5.097977	-2.401683	-7.763724	-5.288851	0.000000	-10.000000	-0.100000	8.566668	-22.000000	1023.000000	1023.000000	2046.000000
18.299999	-0.034101	-20.153549	-5.016161	-2.254615	-7.589517	-5.293257	0.000000	-10.000000	-0.116667	10.666667	-22.000000	1023.000000	1023.000000	2046.000000
18.320000	-0.033465	-19.777882	-4.858933	-2.210148	-7.521590	-5.187210	0.000000	-10.000000	-0.150000	12.566667	-22.000000	1023.000000	1023.000000	2046.000000
18.340000	-0.032666	-19.305544	-4.898949	-2.237158	-7.220441	-4.948995	0.000000	-10.000000	-0.175000	14.283334	-22.000000	1023.000000	1023.000000	2046.000000
18.360001	-0.031970	-18.893991	-4.784861	-2.173688	-7.056755	-4.878687	0.000000	-10.000000	-0.208333	15.550000	-6.666667	1023.000000	1023.000000	2046.000000
18.379999	-0.031273	-18.482399	-4.675383	-2.115092	-6.894936	-4.796990	0.000000	-10.000000	-0.225000	16.683334	10.000000	1023.000000	1023.000000	2046.000000
18.400000	-0.030447	-17.994350	-4.523631	-2.062542	-6.747583	-4.660594	0.000000	-10.000000	-0.233333	17.683334	28.500000	1023.000000	1023.000000	2046.000000
18.420000	-0.029584	-17.484228	-4.486231	-2.054472	-6.437822	-4.505704	0.000000	-10.000000	-0.241667	18.666666	33.666668	1023.000000	1023.000000	2046.000000
18.440001	-0.028728	-16.978474	-4.387831	-1.989162	-6.219796	-4.381684	0.000000	-10.000000	-0.250000	19.350000	39.833332	1023.000000	1023.000000	2046.000000
18.459999	-0.027916	-16.498190	-4.247901	-1.951453	-6.057138	-4.241697	0.000000	-10.000000	-0.275000	19.850000	46.166668	1023.000000	1023.000000	2046.000000
18.480000	-0.027033	-15.976748	-4.228148	-1.896246	-5.748363	-4.103992	0.000000	-10.000000	-0.300000	20.350000	52.833332	1023.000000	1023.000000	2046.000000
18.500000	-0.026148	-15.453466	-4.134221	-1.810985	-5.518777	-3.989484	0.000000	-10.000000	-0.316667	20.816668	59.500000	1023.000000	1023.000000	2046.000000
18.520000	-0.025241	-14.917322	-3.970088	-1.757445	-5.331598	-3.858190	0.000000	-10.000000	-0.333333	21.416668	66.500000	1023.000000	1023.000000	2046.000000
18.540001	-0.024031	-14.202142	-3.821721	-1.735016	-5.051874	-3.593531	0.000000	-10.000000	-0.350000	21.850000	73.500000	1023.000000	1023.000000	2046.000000
18.559999	-0.022882	-13.523108	-3.702111	-1.547108	-4.744020	-3.529868	0.000000	-10.000000	-0.383333	22.500000	80.666664	1023.000000	1023.000000	2046.000000
18.580000	-0.021626	-12.781231	-3.434757	-1.450851	-4.504810	-3.390812	0.000000	-10.000000	-0.400000	23.083334	88.000000	1023.000000	1023.000000	2046.000000
18.600000	-0.020448	-12.084728	-3.236130	-1.370088	-4.280214	-3.198295	0.000000	-10.000000	-0.408333	23.866667	95.500000	1023.000000	1023.000000	2046.000000
18.620001	-0.019518	-11.535005	-3.173867	-1.361488	-3.971035	-3.028614	0.000000	-10.000000	-0.425000	24.616667	103.333336	1023.000000	1023.000000	2046.000000
18.639999	-0.018499	-10.932838	-2.993105	-1.338745	-3.759202	-2.841787	0.000000	-10.000000	-0.458333	25.366667	111.500000	1023.000000	1023.000000	2046.000000
18.660000	-0.017366	-10.263560	-2.845374	-1.272929	-3.534393	-2.610866	0.000000	-10.000000	-0.491667	25.900000	120.000000	1023.000000	1023.000000	2046.000000
18.680000	-0.016592	-9.805825	-2.801648	-1.232194	-3.284338	-2.487645	0.000000	-10.000000	-0.500000	26.233334	128.500000	1023.000000	1023.000000	2046.000000
18.700001	-0.015487	-9.152558	-2.642954	-1.167151	-3.116446	-2.226008	0.000000	-10.000000	-0.475000	26.116667	137.166672	1023.000000	1023.000000	2046.000000
18.719999	-0.014751	-8.717688	-2.746604	-1.072654	-2.812680	-2.085750	0.000000	-10.000000	-0.458333	25.883333	146.000000	1023.000000	1023.000000	2046.000000
18.740000	-0.014366	-8.490307	-2.716260	-0.953927	-2.762988	-2.057132	0.000000	-10.000000	-0.458333	25.750000	154.666672	1023.000000	1023.000000	2046.000000
18.760000	-0.015051	-8.895416	-2.876232	-1.141654	-2.878799	-1.998731	0.000000	-10.000000	-0.466667	25.800001	163.333328	1023.000000	1023.000000	2046.000000
18.780001	-0.016634	-9.830735	-3.179826	-1.359039	-3.070198	-2.221673	0.000000	-10.000000	-0.458333	25.733334	171.833328	1023.000000	1023.000000	2046.000000
18.799999	-0.018242	-10.780920	-3.340783	-1.560410	-3.349085	-2.530641	0.000000	-10.000000	-0.458333	25.600000	180.500000	1023.000000	1023.000000	2046.000000
18.820000	-0.019392	-11.460477	-3.581965	-1.770871	-3.451506	-2.656135	0.000000	-10.000000	-0.466667	25.433334	189.000000	1023.000000	1023.000000	2046.000000
18.840000	-0.020062	-11.856770	-3.748935	-1.900293	-3.455402	-2.752140	0.000000	-10.000000	-0.475000	25.300001	197.500000	1023.000000	1023.000000	2046.000000
18.860001	-0.020185	-11.929299	-3.798067	-1.939738	-3.393562	-2.797932	0.000000	-10.000000	-0.475000	25.483334	205.833328	1023.000000	1023.000000	2046.000000
18.879999	-0.019933	-11.780559	-3.895195	-1.893082	-3.243201	-2.749081	0.000000	-10.000000	-0.491667	25.850000	214.333328	1023.000000	1023.000000	2046.000000
18.900000	-0.019722	-11.655657	-3.907264	-1.942209	-3.166882	-2.639301	0.000000	-10.000000	-0.491667	26.583334	223.000000	1023.000000	1023.000000	2046.000000
18.920000	-0.019215	-11.355885	-3.818716	-1.823576	-3.121183	-2.592409	0.000000	-10.000000	-0.491667	26.766666	231.833328	1023.000000	1023.000000	2046.000000
18.940001	-0.018631	-11.011148	-3.796893	-1.811909	-2.991477	-2.410869	0.000000	-10.000000	-0.491667	27.033333	240.666672	1023.000000	1023.000000	2046.000000
18.959999	-0.017899	-10.578408	-3.717831	-1.698908	-2.839466	-2.322202	0.000000	-10.000000	-0.508333	27.033333	249.500000	1023.000000	1023.000000	2046.000000
18.980000	-0.017077	-10.092513	-3.617506	-1.604575	-2.688441	-2.181992	0.000000	-10.000000	-0.508333	27.450001	258.666656	1023.000000	1023.000000	2046.000000
19.000000	-0.016239	-9.597259	-3.532583	-1.491885	-2.550851	-2.021939	0.000000	-10.000000	-0.500000	27.350000	267.833344	1023.000000	1023.000000	2046.000000
19.020000	-0.015235	-9.003993	-3.426067	-1.338073	-2.306517	-1.933336	0.000000	-10.000000	-0.500000	27.583334	277.000000	1023.000000	1023.000000	2046.000000
19.040001	-0.013871	-8.197664	-3.184438	-1.322080	-2.112929	-1.578217	0.000000	-10.000000	-0.491667	27.550001	286.166656	1023.000000	1023.000000	2046.000000
19.059999	-0.012703	-7.507247	-3.132390	-1.284171	-1.764745	-1.325941	0.000000	-10.000000	-0.475000	27.383333	295.333344	1023.000000	1023.000000	2046.000000
19.080000	-0.011467	-6.776920	-2.974812	-1.226118	-1.460706	-1.115284	0.000000	-10.000000	-0.441667	26.750000	304.500000	1023.000000	1023.000000	2046.000000
19.100000	-0.010162	-6.005704	-2.770292	-1.178050	-1.217584	-0.839779	0.000000	-10.000000	-0.425000	26.066668	313.500000	1023.000000	1023.000000	2046.000000
19.120001	-0.008868	-5.241252	-2.760817	-1.071633	-0.748588	-0.660215	0.000000	-10.000000	-0.425000	25.716667	322.333344	1023.000000	1023.000000	2046.000000
19.139999	-0.007476	-4.418286	-2.589181	-1.011166	-0.399188	-0.418751	0.000000	-10.000000	-0.433333	25.333334	331.000000	1023.000000	1023.000000	2046.000000
19.160000	-0.006270	-3.705407	-2.509591	-0.932654	-0.086639	-0.176522	0.000000	-10.000000	-0.441667	25.033333	339.500000	1023.000000	1023.000000	2046.000000
19.180000	-0.005265	-3.111693	-2.426064	-0.876708	0.216524	-0.025446	0.000000	-10.000000	-0.441667	24.966667	347.833344	1023.000000	1023.000000	2046.000000
19.200001	-0.004220	-2.493945	-2.232716	-0.825707	0.385025	0.179453	0.000000	-10.000000	-0.458333	25.233334	356.333344	1023.000000	1023.000000	2046.000000
19.219999	-0.003303	-1.952079	-2.170947	-0.788301	0.620008	0.387161	0.000000	-10.000000	-0.475000	25.500000	364.666656	1023.000000	1023.000000	2046.000000
19.240000	-0.002420	-1.430307	-1.998193	-0.703939	0.812580	0.459244	0.000000	-10.000000	-0.491667	25.883333	373.333344	1023.000000	1023.000000	2046.000000
19.260000	-0.001541	-0.910608	-1.783363	-0.679509	0.891090	0.661174	0.000000	-10.000000	-0.500000	26.100000	381.833344	1023.000000	1023.000000	2046.000000
19.280001	-0.000802	-0.473986	-1.766940	-0.699415	1.161487	0.830882	0.000000	-10.000000	-0.483333	26.516666	390.500000	1023.000000	1023.000000	2046.000000
19.299999	0.000130	0.076818	-1.561394	-0.634411	1.331089	0.941534	0.000000	-10.000000	-0.466667	26.616667	399.166656	1023.000000	1023.000000	2046.000000
19.320000	0.001156	0.683345	-1.371642	-0.574810	1.485136	1.144662	0.000000	-10.000000	-0.450000	26.816668	408.000000	1023.000000	1023.000000	2046.000000
19.340000	0.002283	1.349431	-1.325446	-0.472749	1.847670	1.299956	0.000000	-10.000000	-0.450000	26.683334	417.000000	1023.000000	1023.000000	2046.000000
19.360001	0.003560	2.103933	-1.090589	-0.345790	2.055721	1.484592	0.000000	-10.000000	-0.458333	26.950001	426.000000	1023.000000	1023.000000	2046.000000
19.379999	0.004812	2.844168	-0.904882	-0.235063	2.268393	1.715721	0.000000	-10.000000	-0.466667	27.016668	435.000000	1023.000000	1023.000000	2046.000000
19.400000	0.005882	3.476293	-0.826059	-0.098554	2.523263	1.877643	0.000000	-10.000000	-0.466667	27.100000	444.000000	1023.000000	1023.000000	2046.000000
19.420000	0.007118	4.206637	-0.630040	0.010464	2.770532	2.055680	0.000000	-10.000000	-0.458333	27.100000	453.000000	1023.000000	1023.000000	2046.000000
19.440001	0.008228	4.862900	-0.522887	0.097881	3.022837	2.265069	0.000000	-10.000000	-0.450000	27.166668	462.000000	1023.000000	1023.000000	2046.000000
19.459999	0.009276	5.482240	-0.366422	0.176347	3.243038	2.429277	0.000000	-10.000000	-0.450000	26.983334	471.000000	1023.000000	1023.000000	2046.000000
19.480000	0.010461	6.182298	-0.219474	0.340639	3.498829	2.562304	0.000000	-10.000000	-0.450000	26.500000	480.000000	1023.000000	1023.000000	2046.000000
19.500000	0.011558	6.830610	-0.146867	0.447838	3.800263	2.729377	0.000000	-10.000000	-0.450000	25.900000	489.000000	1023.000000	1023.000000	2046.000000
19.520000	0.012615	7.455482	0.016807	0.527636	3.991732	2.919308	0.000000	-10.000000	-0.441667	25.583334	497.833344	1023.000000	1023.000000	2046.000000
19.540001	0.013640	8.061344	0.209114	0.604224	4.168189	3.079817	0.000000	-10.000000	-0.408333	25.083334	506.500000	1023.000000	1023.000000	2046.000000
19.559999	0.014569	8.610102	0.267033	0.678625	4.422855	3.241589	0.000000	-10.000000	-0.383333	24.516666	514.833313	1023.000000	1023.000000	2046.000000
19.580000	0.015841	9.362035	0.472921	0.842411	4.688734	3.357969	0.000000	-10.000000	-0.341667	23.700001	523.000000	1023.000000	1023.000000	2046.000000
19.600000	0.017104	10.108313	0.738500	0.938804	4.908263	3.522746	0.000000	-10.000000	-0.325000	22.950001	531.000000	1023.000000	1023.000000	2046.000000
19.620001	0.018503	10.935517	0.882731	1.064464	5.284185	3.704136	0.000000	-10.000000	-0.300000	22.516666	538.833313	1023.000000	1023.000000	2046.000000
19.639999	0.019965	11.799198	1.205996	1.221878	5.481563	3.889762	0.000000	-10.000000	-0.283333	22.166668	546.500000	1023.000000	1023.000000	2046.000000
19.660000	0.020993	12.406800	1.297035	1.273847	5.727279	4.108638	0.000000	-10.000000	-0.283333	21.966667	554.000000	1023.000000	1023.000000	2046.000000
19.680000	0.022261	13.156087	1.460890	1.346675	6.005936	4.342586	0.000000	-10.000000	-0.266667	21.700001	561.333313	1023.000000	1023.000000	2046.000000
19.700001	0.023422	13.842504	1.689169	1.441522	6.153250	4.558561	0.000000	-10.000000	-0.275000	21.116667	568.666687	1023.000000	1023.000000	2046.000000
19.719999	0.024046	14.211211	1.659559	1.523005	6.346835	4.681812	0.000000	-10.000000	-0.250000	20.350000	575.833313	1023.000000	1023.000000	2046.000000
19.740000	0.025017	14.784850	1.757225	1.619148	6.545489	4.862988	0.000000	-10.000000	-0.225000	19.400002	582.833313	1023.000000	1023.000000	2046.000000
19.760000	0.025422	15.024317	1.782483	1.724440	6.593924	4.923470	0.000000	-10.000000	-0.200000	18.633333	589.333313	1023.000000	1023.000000	2046.000000
19.780001	0.025301	14.952827	1.680765	1.715652	6.566492	4.989919	0.000000	-10.000000	-0.191667	18.200001	595.500000	1023.000000	1023.000000	2046.000000
19.799999	0.024206	14.305465	1.534873	1.546858	6.391301	4.832432	0.000000	-10.000000	-0.183333	17.933334	601.500000	1023.000000	1023.000000	2046.000000
19.820000	0.022481	13.286220	1.330889	1.336569	6.051554	4.567208	0.000000	-10.000000	-0.175000	17.683334	607.500000	1023.000000	1023.000000	2046.000000
19.840000	0.020590	12.168661	1.046223	1.069664	5.825438	4.227335	0.000000	-10.000000	-0.166667	17.516666	613.500000	1023.000000	1023.000000	2046.000000
19.860001	0.019116	11.297344	0.924513	0.893350	5.540446	3.939035	0.000000	-10.000000	-0.175000	17.200001	619.500000	1023.000000	1023.000000	2046.000000
19.879999	0.017982	10.627252	0.740258	0.749736	5.379057	3.758200	0.000000	-10.000000	-0.166667	17.000000	625.500000	1023.000000	1023.000000	2046.000000
19.900000	0.017400	10.283401	0.546058	0.682656	5.419741	3.634947	0.000000	-10.000000	-0.175000	16.633333	631.333313	1023.000000	1023.000000	2046.000000
19.920000	0.017083	10.096118	0.545379	0.690637	5.288415	3.571686	0.000000	-10.000000	-0.175000	16.216667	637.000000	1023.000000	1023.000000	2046.000000
19.940001	0.016802	9.930113	0.489350	0.676159	5.233742	3.530860	0.000000	-10.000000	-0.191667	15.833334	642.500000	1023.000000	1023.000000	2046.000000
19.959999	0.016980	10.035247	0.545131	0.704052	5.253053	3.533011	0.000000	-10.000000	-0.175000	15.066667	647.833313	1023.000000	1023.000000	2046.000000
19.980000	0.017024	10.061253	0.590077	0.802954	5.147848	3.520372	0.000000	-10.000000	-0.150000	14.350000	653.000000	1023.000000	1023.000000	2046.000000
20.000000	0.017043	10.072378	0.555460	0.809653	5.190250	3.517015	0.000000	-10.000000	-0.116667	13.216667	657.833313	1023.000000	1023.000000	2046.000000
20.020000	0.017534	10.362575	0.703812	0.889197	5.178460	3.591106	0.000000	-10.000000	-0.083333	12.100000	662.500000	1023.000000	1023.000000	2046.000000
20.040001	0.017733	10.480115	0.651251	0.973406	5.229389	3.626069	0.000000	-10.000000	-0.050000	10.466667	666.833313	1023.000000	1023.000000	2046.000000
20.059999	0.018108	10.701791	0.681575	1.066062	5.287308	3.666846	0.000000	-10.000000	-0.016667	8.850000	670.666687	1023.000000	1023.000000	2046.000000
20.080000	0.018465	10.912731	0.678985	1.100015	5.361692	3.772038	0.000000	-10.000000	0.000000	6.300000	673.833313	1023.000000	1023.000000	2046.000000
20.100000	0.018695	11.048573	0.756326	1.010443	5.381312	3.900492	0.000000	-10.000000	0.008333	2.583333	676.333313	1023.000000	1023.000000	2046.000000
20.120001	0.019122	11.301305	0.704021	0.874761	5.617247	4.105276	0.000000	-10.000000	0.025000	-1.400000	678.000000	1023.000000	1023.000000	2046.000000
20.139999	0.019181	11.335859	0.642712	0.901806	5.629698	4.161644	0.000000	-10.000000	0.041667	-5.333333	678.833313	1023.000000	1023.000000	2046.000000
20.160000	0.019309	11.411534	0.540845	0.842777	5.750422	4.277490	0.000000	-10.000000	0.066667	-8.266666	679.000000	1023.000000	1023.000000	2046.000000
20.180000	0.019620	11.595136	0.442605	0.836645	5.942692	4.373195	0.000000	-10.000000	0.083333	-10.700000	679.000000	1023.000000	1023.000000	2046.000000
20.200001	0.019805	11.704943	0.410350	0.917774	5.975257	4.401561	0.000000	-10.000000	0.100000	-12.066667	679.000000	1023.000000	1023.000000	2046.000000
20.219999	0.019879	11.748460	0.419256	0.845661	5.972563	4.510980	0.000000	-10.000000	0.100000	-12.733334	679.000000	1023.000000	1023.000000	2046.000000
20.240000	0.019871	11.743533	0.344740	0.878819	6.047976	4.471998	0.000000	-10.000000	0.100000	-13.266666	671.666687	1023.000000	1023.000000	2046.000000
20.260000	0.019692	11.637987	0.336684	0.922212	5.938259	4.440833	0.000000	-10.000000	0.125000	-13.900001	662.666687	1023.000000	1023.000000	2046.000000
20.280001	0.019296	11.403825	0.329486	0.879374	5.800025	4.394940	0.000000	-10.000000	0.150000	-14.533334	652.166687	1023.000000	1023.000000	2046.000000
20.299999	0.019033	11.248696	0.231544	0.817382	5.842512	4.357259	0.000000	-10.000000	0.183333	-15.200001	647.333313	1023.000000	1023.000000	2046.000000
20.320000	0.018452	10.905047	0.268848	0.783518	5.597221	4.255460	0.000000	-10.000000	0.191667	-15.800000	642.333313	1023.000000	1023.000000	2046.000000
20.340000	0.017915	10.587499	0.194631	0.639675	5.492825	4.260368	0.000000	-10.000000	0.208333	-16.466667	637.000000	1023.000000	1023.000000	2046.000000
20.360001	0.017600	10.401834	0.164283	0.624632	5.448507	4.164412	0.000000	-10.000000	0.216667	-17.133333	631.333313	1023.000000	1023.000000	2046.000000
20.379999	0.017314	10.232814	0.178824	0.631282	5.303724	4.118984	0.000000	-10.000000	0.233333	-17.766666	625.500000	1023.000000	1023.000000	2046.000000
20.400000	0.017077	10.092340	0.093226	0.648332	5.258901	4.091879	0.000000	-10.000000	0.241667	-18.183334	621.500000	1023.000000	1023.000000	2046.000000
20.420000	0.017001	10.047834	0.108703	0.600821	5.233159	4.105152	0.000000	-10.000000	0.250000	-18.650000	615.500000	1023.000000	1023.000000	2046.000000
20.440001	0.016680	9.858124	0.081894	0.692872	5.073475	4.009882	0.000000	-10.000000	0.250000	-19.166666	609.333313	1023.000000	1023.000000	2046.000000
20.459999	0.016386	9.684285	-0.012371	0.662203	5.006154	4.028299	0.000000	-10.000000	0.266667	-19.766666	601.000000	1023.000000	1023.000000	2046.000000
20.480000	0.016075	9.500081	-0.108607	0.614261	4.992241	4.002186	0.000000	-10.000000	0.300000	-20.333334	594.333313	1023.000000	1023.000000	2046.000000
20.500000	0.015627	9.235728	-0.130614	0.657730	4.779648	3.928963	0.000000	-10.000000	0.333333	-20.900000	587.500000	1023.000000	1023.000000	2046.000000
20.520000	0.015181	8.972204	-0.216308	0.636993	4.686413	3.865105	0.000000	-10.000000	0.366667	-21.683334	580.500000	1023.000000	1023.000000	2046.000000
20.540001	0.014825	8.761377	-0.273087	0.568265	4.645982	3.820217	0.000000	-10.000000	0.383333	-22.333334	573.333313	1023.000000	1023.000000	2046.000000
20.559999	0.014307	8.455665	-0.327746	0.600321	4.444846	3.738244	0.000000	-10.000000	0.400000	-22.966667	565.833313	1023.000000	1023.000000	2046.000000
20.580000	0.013775	8.141172	-0.404945	0.567136	4.317169	3.661813	0.000000	-10.000000	0.425000	-23.549999	558.000000	1023.000000	1023.000000	2046.000000
20.600000	0.013340	7.883901	-0.479327	0.499764	4.245954	3.617511	0.000000	-10.000000	0.458333	-24.116667	550.000000	1023.000000	1023.000000	2046.000000
20.620001	0.012735	7.526175	-0.546316	0.493267	4.091987	3.487237	0.000000	-10.000000	0.491667	-24.716667	542.000000	1023.000000	1023.000000	2046.000000
20.639999	0.012318	7.279948	-0.558253	0.468686	3.940002	3.429513	0.000000	-10.000000	0.508333	-25.200001	533.833313	1023.000000	1023.000000	2046.000000
20.660000	0.012216	7.219747	-0.523215	0.480743	3.910346	3.351873	0.000000	-10.000000	0.508333	-25.583334	525.500000	1023.000000	1023.000000	2046.000000
20.680000	0.012114	7.159231	-0.452849	0.541744	3.824008	3.246328	0.000000	-10.000000	0.508333	-25.766666	517.000000	1023.000000	1023.000000	2046.000000
20.700001	0.012016	7.101158	-0.387282	0.590217	3.676823	3.221401	0.000000	-10.000000	0.500000	-25.900000	508.500000	1023.000000	1023.000000	2046.000000
20.719999	0.011570	6.837656	-0.462145	0.561459	3.597836	3.140505	0.000000	-10.000000	0.508333	-25.900000	499.833344	1023.000000	1023.000000	2046.000000
20.740000	0.011273	6.662230	-0.392848	0.541621	3.428513	3.084944	0.000000	-10.000000	0.516667	-25.983334	491.166656	1023.000000	1023.000000	2046.000000
20.760000	0.010889	6.435394	-0.448387	0.576638	3.272581	3.034563	0.000000	-10.000000	0.525000	-25.933334	482.500000	1023.000000	1023.000000	2046.000000
20.780001	0.010234	6.048219	-0.567009	0.578963	3.107066	2.929198	0.000000	-10.000000	0.533333	-26.266666	473.833344	1023.000000	1023.000000	2046.000000
20.799999	0.009775	5.777307	-0.638171	0.551618	2.973968	2.889892	0.000000	-10.000000	0.541667	-26.533333	465.000000	1023.000000	1023.000000	2046.000000
20.820000	0.009028	5.335536	-0.812183	0.559418	2.821482	2.766819	0.000000	-10.000000	0.558333	-27.200001	456.000000	1023.000000	1023.000000	2046.000000
20.840000	0.007884	4.659475	-1.030568	0.497249	2.536494	2.656300	0.000000	-10.000000	0.575000	-27.650000	446.833344	1023.000000	1023.000000	2046.000000
20.860001	0.005744	3.394573	-1.320162	0.227869	2.097435	2.389431	0.000000	-10.000000	0.600000	-28.116667	437.666656	1023.000000	1023.000000	2046.000000
20.879999	0.002837	1.676717	-1.670117	-0.046179	1.534185	1.858829	0.000000	-10.000000	0.608333	-28.133333	428.333344	1023.000000	1023.000000	2046.000000
20.900000	-0.000462	-0.273145	-2.074379	-0.419145	0.847764	1.372615	0.000000	-10.000000	0.608333	-28.000000	419.000000	1023.000000	1023.000000	2046.000000
20.920000	-0.003323	-1.964102	-2.467871	-0.741207	0.384556	0.860420	0.000000	-10.000000	0.600000	-27.833334	409.666656	1023.000000	1023.000000	2046.000000
20.940001	-0.005640	-3.333269	-2.747022	-0.912913	-0.104979	0.431646	0.000000	-10.000000	0.600000	-27.783335	400.333344	1023.000000	1023.000000	2046.000000
20.959999	-0.007561	-4.468711	-2.977171	-1.086452	-0.548588	0.143500	0.000000	-10.000000	0.600000	-27.750000	391.166656	1023.000000	1023.000000	2046.000000
20.980000	-0.009024	-5.332942	-3.227739	-1.244885	-0.776402	-0.083916	0.000000	-10.000000	0.600000	-27.866667	381.833344	1023.000000	1023.000000	2046.000000
21.000000	-0.010242	-6.052860	-3.304106	-1.336040	-1.096794	-0.315920	0.000000	-10.000000	0.600000	-28.033333	372.666656	1023.000000	1023.000000	2046.000000
21.020000	-0.011427	-6.753329	-3.445120	-1.379095	-1.428324	-0.500790	0.000000	-10.000000	0.600000	-28.133333	363.166656	1023.000000	1023.000000	2046.000000
21.040001	-0.012365	-7.307468	-3.609161	-1.406672	-1.673899	-0.617736	0.000000	-10.000000	0.583333	-27.983334	353.833344	1023.000000	1023.000000	2046.000000
21.059999	-0.013285	-7.851587	-3.645090	-1.438203	-1.963055	-0.805239	0.000000	-10.000000	0.558333	-27.516666	344.333344	1023.000000	1023.000000	2046.000000
21.080000	-0.014021	-8.286657	-3.798860	-1.434963	-2.125128	-0.927707	0.000000	-10.000000	0.525000	-26.883333	335.166656	1023.000000	1023.000000	2046.000000
21.100000	-0.014649	-8.657540	-3.855285	-1.412557	-2.381259	-1.008440	0.000000	-10.000000	0.508333	-26.300001	326.166656	1023.000000	1023.000000	2046.000000
21.120001	-0.015082	-8.913522	-3.864001	-1.389293	-2.534812	-1.125416	0.000000	-10.000000	0.500000	-25.883333	317.500000	1023.000000	1023.000000	2046.000000
21.139999	-0.015430	-9.119265	-3.870325	-1.422018	-2.655899	-1.171023	0.000000	-10.000000	0.500000	-25.750000	308.833344	1023.000000	1023.000000	2046.000000
21.160000	-0.015693	-9.274516	-3.875585	-1.482107	-2.785130	-1.131694	0.000000	-10.000000	0.508333	-25.766666	300.333344	1023.000000	1023.000000	2046.000000
21.180000	-0.015936	-9.418149	-3.948208	-1.586203	-2.780513	-1.103226	0.000000	-10.000000	0.516667	-26.066668	291.666656	1023.000000	1023.000000	2046.000000
21.200001	-0.016114	-9.523282	-3.910830	-1.613504	-2.856744	-1.142205	0.000000	-10.000000	0.533333	-26.550001	283.000000	1023.000000	1023.000000	2046.000000
21.219999	-0.016465	-9.730919	-3.979625	-1.615878	-2.945243	-1.190173	0.000000	-10.000000	0.541667	-26.800001	274.000000	1023.000000	1023.000000	2046.000000
21.240000	-0.016688	-9.862889	-4.030556	-1.582857	-3.017965	-1.231512	0.000000	-10.000000	0.541667	-26.666668	265.000000	1023.000000	1023.000000	2046.000000
21.260000	-0.016986	-10.038928	-4.136116	-1.620710	-2.998457	-1.283645	0.000000	-10.000000	0.525000	-26.416668	256.166656	1023.000000	1023.000000	2046.000000
21.280001	-0.017452	-10.314201	-4.110462	-1.645805	-3.177076	-1.380857	0.000000	-10.000000	0.508333	-25.983334	247.500000	1023.000000	1023.000000	2046.000000
21.299999	-0.017944	-10.604983	-4.108642	-1.680076	-3.344559	-1.471707	0.000000	-10.000000	0.508333	-25.783335	238.833328	1023.000000	1023.000000	2046.000000
21.320000	-0.018441	-10.898835	-4.164242	-1.657271	-3.494039	-1.583282	0.000000	-10.000000	0.508333	-25.366667	230.166672	1023.000000	1023.000000	2046.000000
21.340000	-0.019074	-11.272845	-4.126128	-1.722212	-3.720146	-1.704360	0.000000	-10.000000	0.508333	-25.066668	221.500000	1023.000000	1023.000000	2046.000000
21.360001	-0.019886	-11.752911	-4.194943	-1.772744	-3.923024	-1.862199	0.000000	-10.000000	0.491667	-24.833334	213.166672	1023.000000	1023.000000	2046.000000
21.379999	-0.020521	-12.128139	-4.191316	-1.808434	-4.181369	-1.947019	0.000000	-10.000000	0.475000	-24.716667	205.000000	1023.000000	1023.000000	2046.000000
21.400000	-0.021129	-12.487295	-4.240186	-1.829535	-4.346277	-2.071297	0.000000	-10.000000	0.466667	-24.683334	196.833328	1023.000000	1023.000000	2046.000000
21.420000	-0.021665	-12.804161	-4.208763	-1.857754	-4.539086	-2.198559	0.000000	-10.000000	0.458333	-24.466667	188.500000	1023.000000	1023.000000	2046.000000
21.440001	-0.022101	-13.061864	-4.234056	-1.823238	-4.682394	-2.322176	0.000000	-10.000000	0.458333	-24.183334	180.166672	1023.000000	1023.000000	2046.000000
21.459999	-0.022295	-13.176506	-4.221622	-1.828296	-4.766076	-2.360512	0.000000	-10.000000	0.433333	-23.700001	172.000000	1023.000000	1023.000000	2046.000000
21.480000	-0.022502	-13.298683	-4.178995	-1.728608	-4.893422	-2.497659	0.000000	-10.000000	0.408333	-23.300001	164.166672	1023.000000	1023.000000	2046.000000
21.500000	-0.022747	-13.443203	-4.136004	-1.729785	-5.046969	-2.530445	0.000000	-10.000000	0.383333	-22.616667	156.500000	1023.000000	1023.000000	2046.000000
21.520000	-0.023057	-13.626956	-4.226135	-1.709545	-5.105415	-2.585861	0.000000	-10.000000	0.358333	-22.116667	149.000000	1023.000000	1023.000000	2046.000000
21.540001	-0.023365	-13.808711	-4.147013	-1.711350	-5.288443	-2.661905	0.000000	-10.000000	0.333333	-21.300001	141.666672	1023.000000	1023.000000	2046.000000
21.559999	-0.023735	-14.027194	-4.128668	-1.726094	-5.437382	-2.735049	0.000000	-10.000000	0.316667	-20.700001	134.500000	1023.000000	1023.000000	2046.000000
21.580000	-0.023904	-14.127029	-4.214886	-1.671140	-5.466535	-2.774468	0.000000	-10.000000	0.300000	-19.933334	127.500000	1023.000000	1023.000000	2046.000000
21.600000	-0.024197	-14.300597	-4.171815	-1.670044	-5.605417	-2.853320	0.000000	-10.000000	0.283333	-19.266666	120.833336	1023.000000	1023.000000	2046.000000
21.620001	-0.024483	-14.469515	-4.168422	-1.676046	-5.709171	-2.915875	0.000000	-10.000000	0.258333	-18.600000	114.500000	1023.000000	1023.000000	2046.000000
21.639999	-0.024739	-14.620813	-4.166600	-1.651983	-5.845323	-2.956907	0.000000	-10.000000	0.241667	-18.116667	108.500000	1023.000000	1023.000000	2046.000000
21.660000	-0.024897	-14.714380	-4.135438	-1.623926	-5.922364	-3.032652	0.000000	-10.000000	0.233333	-17.666666	102.500000	1023.000000	1023.000000	2046.000000
21.680000	-0.025118	-14.844581	-4.104851	-1.645402	-6.017685	-3.076642	0.000000	-10.000000	0.216667	-17.250000	96.500000	1023.000000	1023.000000	2046.000000
21.700001	-0.025263	-14.930666	-4.112664	-1.611659	-6.084505	-3.121838	0.000000	-10.000000	0.208333	-16.633333	90.666664	1023.000000	1023.000000	2046.000000
21.719999	-0.025440	-15.035094	-4.160670	-1.599726	-6.142812	-3.131886	0.000000	-10.000000	0.191667	-16.083334	85.000000	1023.000000	1023.000000	2046.000000
21.740000	-0.025610	-15.135272	-4.117253	-1.595590	-6.226945	-3.195485	0.000000	-10.000000	0.191667	-15.550000	79.666664	1023.000000	1023.000000	2046.000000
21.760000	-0.025933	-15.326543	-4.069054	-1.600127	-6.375803	-3.281560	0.000000	-10.000000	0.183333	-14.933333	74.500000	1023.000000	1023.000000	2046.000000
21.780001	-0.025738	-15.211289	-4.070253	-1.537029	-6.317532	-3.286476	0.000000	-10.000000	0.183333	-14.350000	69.500000	1023.000000	1023.000000	2046.000000
21.799999	-0.025467	-15.051165	-3.898459	-1.477075	-6.371898	-3.303731	0.000000	-10.000000	0.175000	-13.633333	64.666664	1023.000000	1023.000000	2046.000000
21.820000	-0.025237	-14.914968	-3.784566	-1.407437	-6.403662	-3.319304	0.000000	-10.000000	0.150000	-13.016666	60.166668	1023.000000	1023.000000	2046.000000
21.840000	-0.024936	-14.737380	-3.742905	-1.304105	-6.334022	-3.356348	0.000000	-10.000000	0.116667	-12.300000	56.000000	1023.000000	1023.000000	2046.000000
21.860001	-0.024872	-14.699513	-3.711232	-1.332478	-6.395915	-3.259889	0.000000	-10.000000	0.083333	-11.650000	52.000000	1023.000000	1023.000000	2046.000000
21.879999	-0.024801	-14.657557	-3.567589	-1.311314	-6.514618	-3.264036	0.000000	-10.000000	0.075000	-11.100000	48.000000	1023.000000	1023.000000	2046.000000
21.900000	-0.024880	-14.704323	-3.648699	-1.290998	-6.489916	-3.274709	0.000000	-10.000000	0.075000	-10.483334	44.166668	1023.000000	1023.000000	2046.000000
21.920000	-0.025044	-14.800873	-3.734172	-1.176310	-6.540572	-3.349818	0.000000	-10.000000	0.066667	-10.000000	40.500000	1023.000000	1023.000000	2046.000000
21.940001	-0.025165	-14.872771	-3.770079	-1.158253	-6.596863	-3.347577	0.000000	-10.000000	0.058333	-9.650001	37.166668	1023.000000	1023.000000	2046.000000
21.959999	-0.025370	-14.993650	-3.820083	-1.115986	-6.714683	-3.342899	0.000000	-10.000000	0.041667	-9.350000	34.000000	1023.000000	1023.000000	2046.000000
21.980000	-0.025868	-15.287902	-4.098240	-1.105283	-6.730090	-3.354289	0.000000	-10.000000	0.041667	-8.716667	30.833334	1023.000000	1023.000000	2046.000000
22.000000	-0.027355	-16.166668	-4.267284	-1.339860	-7.027467	-3.532057	0.000000	-10.000000	0.041667	-7.966667	28.000000	1023.000000	1023.000000	2046.000000
22.020000	-0.029621	-17.505901	-4.589610	-1.698527	-7.414773	-3.802990	0.000000	-10.000000	0.041667	-7.033333	25.166666	1023.000000	1023.000000	2046.000000
22.040001	-0.031859	-18.828957	-4.926787	-1.976539	-7.727729	-4.197902	0.000000	-10.000000	0.025000	-5.900000	22.833334	1023.000000	1023.000000	2046.000000
22.059999	-0.033722	-19.929972	-5.254952	-2.130644	-7.970913	-4.573463	0.000000	-10.000000	0.008333	-4.733334	20.833334	1023.000000	1023.000000	2046.000000
22.080000	-0.035261	-20.839304	-5.356000	-2.340835	-8.315184	-4.827286	0.000000	-10.000000	0.000000	-3.733333	19.333334	1023.000000	1023.000000	2046.000000
22.100000	-0.036254	-21.426352	-5.536645	-2.450353	-8.410106	-5.029247	0.000000	-10.000000	0.008333	-3.250000	18.166666	1023.000000	1023.000000	2046.000000
22.120001	-0.036781	-21.737410	-5.670544	-2.474410	-8.469168	-5.123288	0.000000	-10.000000	0.008333	-2.950000	17.000000	1023.000000	1023.000000	2046.000000
22.139999	-0.037219	-21.996668	-5.706059	-2.534029	-8.559327	-5.197253	0.000000	-10.000000	0.008333	-2.783334	16.000000	1023.000000	1023.000000	2046.000000
22.160000	-0.037678	-22.267649	-5.781992	-2.558458	-8.639672	-5.287527	0.000000	-10.000000	0.000000	-2.116667	15.000000	1023.000000	1023.000000	2046.000000
22.180000	-0.037880	-22.387178	-5.842396	-2.563221	-8.663313	-5.318248	0.000000	-10.000000	0.000000	-0.833333	14.333333	1023.000000	1023.000000	2046.000000
22.200001	-0.037824	-22.353893	-5.850607	-2.510578	-8.660517	-5.332191	0.000000	-10.000000	-0.008333	0.933333	14.000000	1023.000000	1023.000000	2046.000000
22.219999	-0.037669	-22.262173	-5.795840	-2.442158	-8.664527	-5.359648	0.000000	-10.000000	-0.016667	2.816667	14.000000	1023.000000	1023.000000	2046.000000
22.240000	-0.037509	-22.167980	-5.746200	-2.442563	-8.660942	-5.318275	0.000000	-10.000000	-0.041667	4.833333	14.000000	1023.000000	1023.000000	2046.000000
22.260000	-0.036791	-21.743469	-5.760407	-2.325104	-8.438309	-5.219650	0.000000	-10.000000	-0.041667	6.916667	14.000000	1023.000000	1023.000000	2046.000000
22.280001	-0.036163	-21.372543	-5.683899	-2.276976	-8.274456	-5.137213	0.000000	-10.000000	-0.050000	8.566667	14.000000	1023.000000	1023.000000	2046.000000
22.299999	-0.035507	-20.984495	-5.578932	-2.370757	-8.093168	-4.941638	0.000000	-10.000000	-0.050000	9.716667	14.000000	1023.000000	1023.000000	2046.000000
22.320000	-0.034626	-20.464182	-5.519516	-2.329797	-7.823663	-4.791206	0.000000	-10.000000	-0.083333	10.683333	14.000000	1023.000000	1023.000000	2046.000000
22.340000	-0.033662	-19.894501	-5.464894	-2.270192	-7.512253	-4.647162	0.000000	-10.000000	-0.116667	11.900001	14.000000	1023.000000	1023.000000	2046.000000
22.360001	-0.032711	-19.331955	-5.336603	-2.254882	-7.226422	-4.514049	0.000000	-10.000000	-0.141667	12.866667	14.000000	1023.000000	1023.000000	2046.000000
22.379999	-0.031934	-18.873146	-5.266483	-2.274522	-6.967530	-4.364612	0.000000	-10.000000	-0.183333	14.583334	17.666666	1023.000000	1023.000000	2046.000000
22.400000	-0.030929	-18.279331	-5.203048	-2.211599	-6.631089	-4.233596	0.000000	-10.000000	-0.216667	15.766667	21.333334	1023.000000	1023.000000	2046.000000
22.420000	-0.029908	-17.675596	-5.061683	-2.173482	-6.353887	-4.086544	0.000000	-10.000000	-0.241667	17.216667	26.833334	1023.000000	1023.000000	2046.000000
22.440001	-0.029258	-17.291651	-4.889502	-2.196088	-6.195121	-4.010942	0.000000	-10.000000	-0.250000	18.316668	32.666668	1023.000000	1023.000000	2046.000000
22.459999	-0.028496	-16.841345	-4.779311	-2.235349	-5.982780	-3.843906	0.000000	-10.000000	-0.283333	19.916666	40.666668	1023.000000	1023.000000	2046.000000
22.480000	-0.027811	-16.436550	-4.749748	-2.196548	-5.736834	-3.753421	0.000000	-10.000000	-0.333333	21.266666	49.166668	1023.000000	1023.000000	2046.000000
22.500000	-0.027250	-16.104668	-4.575969	-2.128714	-5.656863	-3.743122	0.000000	-10.000000	-0.383333	22.333334	56.000000	1023.000000	1023.000000	2046.000000
22.520000	-0.026667	-15.760465	-4.478407	-2.198927	-5.519881	-3.563249	0.000000	-10.000000	-0.400000	23.083334	63.333332	1023.000000	1023.000000	2046.000000
22.540001	-0.025726	-15.204318	-4.431289	-2.187446	-5.210771	-3.374812	0.000000	-10.000000	-0.408333	24.150000	71.000000	1023.000000	1023.000000	2046.000000
22.559999	-0.024792	-14.651860	-4.242902	-2.111871	-4.988461	-3.308627	0.000000	-10.000000	-0.400000	24.666666	76.333336	1023.000000	1023.000000	2046.000000
22.580000	-0.023986	-14.175514	-4.068737	-2.086839	-4.827607	-3.192332	0.000000	-10.000000	-0.408333	25.000000	84.333336	1023.000000	1023.000000	2046.000000
22.600000	-0.022771	-13.457663	-3.954683	-2.015753	-4.485925	-3.001302	0.000000	-10.000000	-0.416667	25.000000	89.666664	1023.000000	1023.000000	2046.000000
22.620001	-0.021552	-12.737158	-3.800573	-1.923926	-4.219527	-2.793131	0.000000	-10.000000	-0.433333	25.316668	100.666664	1023.000000	1023.000000	2046.000000
22.639999	-0.020585	-12.165514	-3.654154	-1.877024	-4.046021	-2.588315	0.000000	-10.000000	-0.450000	25.650000	109.333336	1023.000000	1023.000000	2046.000000
22.660000	-0.019438	-11.487603	-3.541464	-1.802322	-3.760301	-2.383516	0.000000	-10.000000	-0.450000	25.883333	120.833336	1023.000000	1023.000000	2046.000000
22.680000	-0.018256	-10.789205	-3.422138	-1.631236	-3.449470	-2.286360	0.000000	-10.000000	-0.433333	25.983334	129.500000	1023.000000	1023.000000	2046.000000
22.700001	-0.017276	-10.210019	-3.254608	-1.570446	-3.293683	-2.091282	0.000000	-10.000000	-0.408333	26.000000	138.166672	1023.000000	1023.000000	2046.000000
22.719999	-0.016221	-9.586817	-3.144258	-1.559545	-3.011667	-1.871347	0.000000	-10.000000	-0.408333	26.383333	146.833328	1023.000000	1023.000000	2046.000000
22.740000	-0.015022	-8.878240	-3.044185	-1.464304	-2.683030	-1.686720	0.000000	-10.000000	-0.408333	26.366667	155.666672	1023.000000	1023.000000	2046.000000
22.760000	-0.014071	-8.315996	-2.885201	-1.389663	-2.497108	-1.544024	0.000000	-10.000000	-0.416667	26.266666	164.333328	1023.000000	1023.000000	2046.000000
22.780001	-0.013055	-7.715351	-2.742687	-1.343210	-2.277955	-1.351499	0.000000	-10.000000	-0.416667	26.066668	173.166672	1023.000000	1023.000000	2046.000000
22.799999	-0.011813	-6.981283	-2.671450	-1.253633	-1.919010	-1.137190	0.000000	-10.000000	-0.416667	25.950001	181.833328	1023.000000	1023.000000	2046.000000
22.820000	-0.010782	-6.372426	-2.500823	-1.127813	-1.730637	-1.013152	0.000000	-10.000000	-0.408333	26.183334	190.666672	1023.000000	1023.000000	2046.000000
22.840000	-0.009895	-5.848231	-2.358164	-1.069467	-1.553382	-0.867219	0.000000	-10.000000	-0.400000	26.116667	199.333328	1023.000000	1023.000000	2046.000000
22.860001	-0.008721	-5.154389	-2.244964	-1.028587	-1.271004	-0.609834	0.000000	-10.000000	-0.416667	26.150002	208.166672	1023.000000	1023.000000	2046.000000
22.879999	-0.007611	-4.497947	-2.136879	-0.895022	-0.977141	-0.488904	0.000000	-10.000000	-0.416667	26.033335	216.833328	1023.000000	1023.000000	2046.000000
22.900000	-0.006560	-3.877223	-2.001212	-0.806766	-0.715130	-0.354114	0.000000	-10.000000	-0.408333	25.966667	225.500000	1023.000000	1023.000000	2046.000000
22.920000	-0.005373	-3.175588	-1.765755	-0.736935	-0.513127	-0.159771	0.000000	-10.000000	-0.408333	26.050001	234.166672	1023.000000	1023.000000	2046.000000
22.940001	-0.003802	-2.246954	-1.598487	-0.556997	-0.137632	0.046162	0.000000	-10.000000	-0.408333	26.133333	242.833328	1023.000000	1023.000000	2046.000000
22.959999	-0.002570	-1.519021	-1.367012	-0.414917	0.096305	0.166602	0.000000	-10.000000	-0.441667	26.433334	251.666672	1023.000000	1023.000000	2046.000000
22.980000	-0.001521	-0.898670	-1.189883	-0.349122	0.297896	0.342440	0.000000	-10.000000	-0.441667	26.716667	260.333344	1023.000000	1023.000000	2046.000000
23.000000	-0.000465	-0.274636	-1.087688	-0.331938	0.599965	0.545026	0.000000	-10.000000	-0.458333	26.850000	269.166656	1023.000000	1023.000000	2046.000000
23.020000	0.000523	0.308914	-0.862762	-0.324901	0.747010	0.749568	0.000000	-10.000000	-0.450000	26.666668	278.000000	1023.000000	1023.000000	2046.000000
23.040001	0.001323	0.781658	-0.783541	-0.237274	0.945377	0.857096	0.000000	-10.000000	-0.441667	26.283333	287.000000	1023.000000	1023.000000	2046.000000
23.059999	0.002224	1.314538	-0.729730	-0.181281	1.173593	1.051957	0.000000	-10.000000	-0.433333	26.000000	293.000000	1023.000000	1023.000000	2046.000000
23.080000	0.002981	1.761738	-0.658337	-0.120799	1.353470	1.187405	0.000000	-10.000000	-0.425000	25.783333	299.000000	1023.000000	1023.000000	2046.000000
23.100000	0.003490	2.062568	-0.687881	-0.052882	1.460683	1.342647	0.000000	-10.000000	-0.416667	25.400000	307.666656	1023.000000	1023.000000	2046.000000
23.120001	0.003474	2.052960	-0.820699	-0.008422	1.502692	1.379388	0.000000	-10.000000	-0.408333	25.033335	319.000000	1023.000000	1023.000000	2046.000000
23.139999	0.002011	1.188754	-1.081921	-0.191648	1.257117	1.205206	0.000000	-10.000000	-0.383333	24.533335	330.000000	1023.000000	1023.000000	2046.000000
23.160000	0.000098	0.057968	-1.272045	-0.473827	0.861403	0.942437	0.000000	-10.000000	-0.375000	24.166668	338.333344	1023.000000	1023.000000	2046.000000
23.180000	-0.001304	-0.770485	-1.556853	-0.638514	0.742741	0.682141	0.000000	-10.000000	-0.375000	24.200001	346.333344	1023.000000	1023.000000	2046.000000
23.200001	-0.002464	-1.456498	-1.728705	-0.775276	0.587894	0.459590	0.000000	-10.000000	-0.391667	24.466667	354.500000	1023.000000	1023.000000	2046.000000
23.219999	-0.003047	-1.800733	-1.805122	-0.876236	0.468833	0.411793	0.000000	-10.000000	-0.400000	24.866667	359.666656	1023.000000	1023.000000	2046.000000
23.240000	-0.003098	-1.831052	-1.978099	-0.847884	0.618996	0.375935	0.000000	-10.000000	-0.408333	24.883333	368.000000	1023.000000	1023.000000	2046.000000
23.260000	-0.003015	-1.781842	-2.017161	-0.808747	0.651037	0.393029	0.000000	-10.000000	-0.408333	24.833334	376.333344	1023.000000	1023.000000	2046.000000
23.280001	-0.002813	-1.662361	-1.965836	-0.771286	0.612795	0.461966	0.000000	-10.000000	-0.408333	24.816668	387.500000	1023.000000	1023.000000	2046.000000
23.299999	-0.002225	-1.314981	-1.988144	-0.701244	0.817909	0.556497	0.000000	-10.000000	-0.400000	24.766668	393.166656	1023.000000	1023.000000	2046.000000
23.320000	-0.001738	-1.027249	-1.858960	-0.646929	0.809719	0.668920	0.000000	-10.000000	-0.400000	24.700001	401.333344	1023.000000	1023.000000	2046.000000
23.340000	-0.001200	-0.709333	-1.784827	-0.510129	0.813266	0.772357	0.000000	-10.000000	-0.391667	24.583334	409.500000	1023.000000	1023.000000	2046.000000
23.360001	-0.000291	-0.171997	-1.792963	-0.439317	1.103480	0.956803	0.000000	-10.000000	-0.391667	24.600000	420.500000	1023.000000	1023.000000	2046.000000
23.379999	0.000437	0.258007	-1.612975	-0.344916	1.147055	1.068843	0.000000	-10.000000	-0.391667	24.716667	428.833344	1023.000000	1023.000000	2046.000000
23.400000	0.001375	0.812852	-1.475869	-0.191163	1.278366	1.201518	0.000000	-10.000000	-0.400000	24.850000	434.333344	1023.000000	1023.000000	2046.000000
23.420000	0.002509	1.482593	-1.343515	-0.203332	1.544667	1.484773	0.000000	-10.000000	-0.400000	24.933334	439.666656	1023.000000	1023.000000	2046.000000
23.440001	0.003666	2.166826	-1.232829	-0.208355	1.875176	1.732834	0.000000	-10.000000	-0.366667	24.316668	448.000000	1023.000000	1023.000000	2046.000000
23.459999	0.004796	2.834215	-1.063107	-0.165959	2.109768	1.953513	0.000000	-10.000000	-0.333333	23.700001	456.333344	1023.000000	1023.000000	2046.000000
23.480000	0.006010	3.551889	-0.989772	-0.126957	2.466367	2.202251	0.000000	-10.000000	-0.300000	22.799999	467.000000	1023.000000	1023.000000	2046.000000
23.500000	0.007281	4.303034	-0.959285	-0.036659	2.890983	2.407995	0.000000	-10.000000	-0.316667	22.400000	474.666656	1023.000000	1023.000000	2046.000000
23.520000	0.008570	5.064790	-0.807370	0.041587	3.181549	2.649023	0.000000	-10.000000	-0.333333	22.000000	482.333344	1023.000000	1023.000000	2046.000000
23.540001	0.009756	5.765576	-0.712668	0.108078	3.494169	2.875997	0.000000	-10.000000	-0.333333	22.100000	489.833344	1023.000000	1023.000000	2046.000000
23.559999	0.010853	6.413836	-0.661017	0.200965	3.836089	3.037799	0.000000	-10.000000	-0.316667	22.400002	494.666656	1023.000000	1023.000000	2046.000000
23.580000	0.011682	6.903790	-0.437181	0.231297	3.907642	3.202032	0.000000	-10.000000	-0.300000	22.450001	504.500000	1023.000000	1023.000000	2046.000000
23.600000	0.012468	7.368363	-0.306880	0.327273	4.054071	3.293899	0.000000	-10.000000	-0.300000	22.200001	509.500000	1023.000000	1023.000000	2046.000000
23.620001	0.013437	7.941123	-0.181415	0.348561	4.302753	3.471223	0.000000	-10.000000	-0.300000	22.150002	517.000000	1023.000000	1023.000000	2046.000000
23.639999	0.014238	8.414563	-0.074472	0.383262	4.505507	3.600266	0.000000	-10.000000	-0.291667	22.100000	524.500000	1023.000000	1023.000000	2046.000000
23.660000	0.014716	8.697000	0.143065	0.429981	4.495164	3.628790	0.000000	-10.000000	-0.275000	21.900002	534.333313	1023.000000	1023.000000	2046.000000
23.680000	0.015440	9.125031	0.246125	0.433946	4.650021	3.794939	0.000000	-10.000000	-0.258333	21.500000	541.666687	1023.000000	1023.000000	2046.000000
23.700001	0.016347	9.660842	0.273356	0.478191	4.965710	3.943584	0.000000	-10.000000	-0.250000	21.083334	546.500000	1023.000000	1023.000000	2046.000000
23.719999	0.017313	10.232059	0.519178	0.535902	5.071759	4.105219	0.000000	-10.000000	-0.250000	20.716667	551.333313	1023.000000	1023.000000	2046.000000
23.740000	0.018318	10.825891	0.664015	0.661748	5.261780	4.238349	0.000000	-10.000000	-0.250000	20.283335	560.666687	1023.000000	1023.000000	2046.000000
23.760000	0.019408	11.470320	0.705354	0.761949	5.559760	4.443257	0.000000	-10.000000	-0.250000	20.150000	569.666687	1023.000000	1023.000000	2046.000000
23.780001	0.020381	12.044879	0.869318	0.907930	5.731704	4.535928	0.000000	-10.000000	-0.250000	20.100000	578.666687	1023.000000	1023.000000	2046.000000
23.799999	0.021323	12.601982	1.075055	1.000091	5.817005	4.709831	0.000000	-10.000000	-0.250000	20.133333	585.333313	1023.000000	1023.000000	2046.000000
23.820000	0.022367	13.218853	1.164672	1.135032	6.084348	4.834801	0.000000	-10.000000	-0.250000	20.133333	589.833313	1023.000000	1023.000000	2046.000000
23.840000	0.023332	13.789465	1.232223	1.207771	6.338728	5.010743	0.000000	-10.000000	-0.241667	20.049999	594.166687	1023.000000	1023.000000	2046.000000
23.860001	0.024134	14.263156	1.406447	1.308398	6.445618	5.102693	0.000000	-10.000000	-0.225000	19.416666	600.666687	1023.000000	1023.000000	2046.000000
23.879999	0.024967	14.755791	1.558827	1.398938	6.564688	5.233339	0.000000	-10.000000	-0.208333	18.783333	607.166687	1023.000000	1023.000000	2046.000000
23.900000	0.025799	15.247344	1.595099	1.496234	6.814445	5.341566	0.000000	-10.000000	-0.191667	18.150000	613.833313	1023.000000	1023.000000	2046.000000
23.920000	0.026473	15.645656	1.705927	1.515537	6.964096	5.460096	0.000000	-10.000000	-0.175000	17.666668	618.166687	1023.000000	1023.000000	2046.000000
23.940001	0.027109	16.021475	1.804149	1.604571	7.072620	5.540134	0.000000	-10.000000	-0.150000	16.883335	624.333313	1023.000000	1023.000000	2046.000000
23.959999	0.027803	16.431332	1.850685	1.663831	7.255204	5.661612	0.000000	-10.000000	-0.141667	15.666667	630.000000	1023.000000	1023.000000	2046.000000
23.980000	0.028384	16.775057	1.927910	1.714707	7.386071	5.746370	0.000000	-10.000000	-0.108333	13.783334	636.833313	1023.000000	1023.000000	2046.000000
24.000000	0.029144	17.224112	2.166615	1.830252	7.405684	5.821561	0.000000	-10.000000	-0.083333	12.200001	641.833313	1023.000000	1023.000000	2046.000000
24.020000	0.029972	17.713207	2.332406	1.915768	7.560490	5.904542	0.000000	-10.000000	-0.033333	9.950001	647.666687	1023.000000	1023.000000	2046.000000
24.040001	0.030815	18.211687	2.390248	1.984794	7.804623	6.032022	0.000000	-10.000000	-0.016667	8.016666	651.166687	1023.000000	1023.000000	2046.000000
24.059999	0.031614	18.683790	2.538720	2.089675	7.928704	6.126690	0.000000	-10.000000	0.000000	6.083333	654.666687	1023.000000	1023.000000	2046.000000
24.080000	0.031949	18.881945	2.665302	2.125425	7.899458	6.191759	0.000000	-10.000000	0.000000	4.550000	656.166687	1023.000000	1023.000000	2046.000000
24.100000	0.032362	19.125702	2.682751	2.124224	8.024102	6.294625	0.000000	-10.000000	0.016667	2.216667	657.333313	1023.000000	1023.000000	2046.000000
24.120001	0.032627	19.282585	2.677541	2.206550	8.072594	6.325900	0.000000	-10.000000	0.025000	-0.633333	658.500000	1023.000000	1023.000000	2046.000000
24.139999	0.032295	19.086628	2.696034	2.233485	7.885803	6.271307	0.000000	-10.000000	0.041667	-3.533333	659.000000	1023.000000	1023.000000	2046.000000
24.160000	0.032114	18.979647	2.656258	2.230793	7.810065	6.282531	0.000000	-10.000000	0.058333	-5.966667	659.000000	1023.000000	1023.000000	2046.000000
24.180000	0.031829	18.810814	2.471538	2.221038	7.824215	6.294024	0.000000	-10.000000	0.091667	-8.683333	659.000000	1023.000000	1023.000000	2046.000000
24.200001	0.030915	18.270815	2.334608	2.264413	7.537540	6.134254	0.000000	-10.000000	0.116667	-11.033334	659.000000	1023.000000	1023.000000	2046.000000
24.219999	0.028651	16.932722	2.102807	1.954050	6.962048	5.913818	0.000000	-10.000000	0.133333	-12.433333	659.000000	1023.000000	1023.000000	2046.000000
24.240000	0.025764	15.226755	1.541051	1.632295	6.605529	5.447880	0.000000	-10.000000	0.166667	-13.633333	655.666687	1023.000000	1023.000000	2046.000000
24.260000	0.022805	13.477612	1.114594	1.227166	6.104156	5.031696	0.000000	-10.000000	0.191667	-14.633333	647.833313	1023.000000	1023.000000	2046.000000
24.280001	0.020211	11.944988	0.882013	1.050243	5.538798	4.473934	0.000000	-10.000000	0.208333	-15.366667	638.166687	1023.000000	1023.000000	2046.000000
24.299999	0.018237	10.778097	0.608792	0.875116	5.185414	4.108776	0.000000	-10.000000	0.208333	-15.733334	630.166687	1023.000000	1023.000000	2046.000000
24.320000	0.016637	9.832415	0.185507	0.670881	5.044450	3.931576	0.000000	-10.000000	0.208333	-15.900001	624.833313	1023.000000	1023.000000	2046.000000
24.340000	0.015411	9.107965	0.051334	0.595179	4.753607	3.707845	0.000000	-10.000000	0.225000	-16.266668	619.666687	1023.000000	1023.000000	2046.000000
24.360001	0.014221	8.404592	-0.011123	0.546252	4.406502	3.462960	0.000000	-10.000000	0.233333	-16.583334	614.166687	1023.000000	1023.000000	2046.000000
24.379999	0.013306	7.863620	-0.224105	0.484763	4.260860	3.342101	0.000000	-10.000000	0.250000	-17.300001	606.833313	1023.000000	1023.000000	2046.000000
24.400000	0.012626	7.462262	-0.355483	0.453445	4.102725	3.261575	0.000000	-10.000000	0.250000	-17.966667	601.166687	1023.000000	1023.000000	2046.000000
24.420000	0.011920	7.044448	-0.418881	0.506621	3.891354	3.065353	0.000000	-10.000000	0.275000	-18.750000	595.166687	1023.000000	1023.000000	2046.000000
24.440001	0.011329	6.695538	-0.478267	0.463379	3.686057	3.024369	0.000000	-10.000000	0.308333	-19.233334	590.833313	1023.000000	1023.000000	2046.000000
24.459999	0.010697	6.321928	-0.694756	0.425424	3.636916	2.954345	0.000000	-10.000000	0.341667	-19.950001	584.166687	1023.000000	1023.000000	2046.000000
24.480000	0.010310	6.093256	-0.695780	0.476952	3.452621	2.859461	0.000000	-10.000000	0.358333	-20.483334	577.666687	1023.000000	1023.000000	2046.000000
24.500000	0.009865	5.830251	-0.708632	0.369534	3.303255	2.866094	0.000000	-10.000000	0.366667	-20.966667	570.833313	1023.000000	1023.000000	2046.000000
24.520000	0.009606	5.677227	-0.903008	0.142843	3.421991	3.015401	0.000000	-10.000000	0.383333	-21.616667	564.000000	1023.000000	1023.000000	2046.000000
24.540001	0.009329	5.513381	-0.975405	0.029950	3.435914	3.022922	0.000000	-10.000000	0.400000	-22.366667	556.666687	1023.000000	1023.000000	2046.000000
24.559999	0.009027	5.335054	-0.964211	0.009643	3.305973	2.983649	0.000000	-10.000000	0.441667	-23.466667	549.000000	1023.000000	1023.000000	2046.000000
24.580000	0.008824	5.214890	-1.065271	-0.047893	3.340401	2.987653	0.000000	-10.000000	0.475000	-24.216667	541.000000	1023.000000	1023.000000	2046.000000
24.600000	0.008730	5.159460	-1.229012	-0.064643	3.446173	3.006941	0.000000	-10.000000	0.500000	-24.750000	533.000000	1023.000000	1023.000000	2046.000000
24.620001	0.008647	5.110473	-1.209146	-0.042522	3.391409	2.970732	0.000000	-10.000000	0.500000	-24.800001	525.000000	1023.000000	1023.000000	2046.000000
24.639999	0.008438	4.986907	-1.199141	-0.006204	3.300151	2.892101	0.000000	-10.000000	0.500000	-24.783335	516.666687	1023.000000	1023.000000	2046.000000
24.660000	0.007834	4.629667	-1.343017	-0.103112	3.214456	2.861341	0.000000	-10.000000	0.500000	-24.683334	508.333344	1023.000000	1023.000000	2046.000000
24.680000	0.007357	4.348167	-1.487973	-0.116296	3.176320	2.776116	0.000000	-10.000000	0.508333	-24.883333	500.000000	1023.000000	1023.000000	2046.000000
24.700001	0.006775	4.004058	-1.464519	-0.102802	2.941838	2.629541	0.000000	-10.000000	0.508333	-24.816668	491.833344	1023.000000	1023.000000	2046.000000
24.719999	0.006030	3.563787	-1.433789	-0.198561	2.687274	2.508863	0.000000	-10.000000	0.508333	-25.116667	483.500000	1023.000000	1023.000000	2046.000000
24.740000	0.005245	3.099854	-1.612561	-0.350316	2.593575	2.469155	0.000000	-10.000000	0.500000	-25.000000	475.166656	1023.000000	1023.000000	2046.000000
24.760000	0.004618	2.729422	-1.669485	-0.344592	2.454268	2.289231	0.000000	-10.000000	0.500000	-25.250000	466.666656	1023.000000	1023.000000	2046.000000
24.780001	0.004050	2.393728	-1.643406	-0.327950	2.251811	2.113273	0.000000	-10.000000	0.500000	-25.116667	458.333344	1023.000000	1023.000000	2046.000000
24.799999	0.003429	2.026429	-1.665263	-0.446626	2.053519	2.084799	0.000000	-10.000000	0.516667	-25.500000	449.833344	1023.000000	1023.000000	2046.000000
24.820000	0.003027	1.789200	-1.796747	-0.461000	2.020007	2.026940	0.000000	-10.000000	0.533333	-25.700001	441.500000	1023.000000	1023.000000	2046.000000
24.840000	0.002714	1.604265	-1.854851	-0.380214	1.940180	1.899150	0.000000	-10.000000	0.550000	-26.000000	432.833344	1023.000000	1023.000000	2046.000000
24.860001	0.002302	1.360409	-1.760075	-0.349234	1.671546	1.798172	0.000000	-10.000000	0.550000	-26.033333	424.166656	1023.000000	1023.000000	2046.000000
24.879999	0.001765	1.042856	-1.861946	-0.391257	1.569600	1.726459	0.000000	-10.000000	0.541667	-25.933334	415.500000	1023.000000	1023.000000	2046.000000
24.900000	0.001382	0.816721	-1.995865	-0.380580	1.537799	1.655367	0.000000	-10.000000	0.525000	-26.033335	406.833344	1023.000000	1023.000000	2046.000000
24.920000	0.000954	0.564062	-2.011394	-0.337353	1.391697	1.521112	0.000000	-10.000000	0.508333	-25.816668	398.166656	1023.000000	1023.000000	2046.000000
24.940001	0.000374	0.221175	-1.941162	-0.334939	1.096550	1.400726	0.000000	-10.000000	0.508333	-25.850000	389.500000	1023.000000	1023.000000	2046.000000
24.959999	-0.000238	-0.140954	-2.111248	-0.405521	1.044880	1.330936	0.000000	-10.000000	0.525000	-25.883333	380.833344	1023.000000	1023.000000	2046.000000
24.980000	-0.000706	-0.417509	-2.170273	-0.367618	0.903600	1.216782	0.000000	-10.000000	0.541667	-26.166668	372.166656	1023.000000	1023.000000	2046.000000
25.000000	-0.001227	-0.724922	-2.047105	-0.336881	0.597743	1.061321	0.000000	-10.000000	0.550000	-26.416668	363.500000	1023.000000	1023.000000	2046.000000
25.020000	-0.001801	-1.064146	-2.221883	-0.432587	0.526185	1.064139	0.000000	-10.000000	0.583333	-26.766666	354.833344	1023.000000	1023.000000	2046.000000
25.040001	-0.002435	-1.439177	-2.339805	-0.403808	0.424486	0.879950	0.000000	-10.000000	0.616667	-27.100000	345.833344	1023.000000	1023.000000	2046.000000
25.059999	-0.002957	-1.747374	-2.303078	-0.392445	0.185142	0.763007	0.000000	-10.000000	0.633333	-27.633333	336.666656	1023.000000	1023.000000	2046.000000
25.080000	-0.003591	-2.122032	-2.322383	-0.406259	-0.021140	0.627750	0.000000	-10.000000	0.633333	-27.916668	327.500000	1023.000000	1023.000000	2046.000000
25.100000	-0.004130	-2.440685	-2.464864	-0.453221	-0.081654	0.559054	0.000000	-10.000000	0.625000	-28.016668	318.166656	1023.000000	1023.000000	2046.000000
25.120001	-0.004562	-2.696392	-2.521864	-0.445777	-0.178422	0.449671	0.000000	-10.000000	0.641667	-27.916668	308.833344	1023.000000	1023.000000	2046.000000
25.139999	-0.004881	-2.884787	-2.354757	-0.364520	-0.448582	0.283072	0.000000	-10.000000	0.625000	-27.766666	299.500000	1023.000000	1023.000000	2046.000000
25.160000	-0.005169	-3.054845	-2.424289	-0.361005	-0.445527	0.175977	0.000000	-10.000000	0.616667	-27.633333	290.333344	1023.000000	1023.000000	2046.000000
25.180000	-0.005222	-3.086237	-2.384865	-0.296385	-0.508135	0.103148	0.000000	-10.000000	0.600000	-27.483334	281.166656	1023.000000	1023.000000	2046.000000
25.200001	-0.005453	-3.222658	-2.230364	-0.164649	-0.734557	-0.093087	0.000000	-10.000000	0.583333	-27.150000	271.833344	1023.000000	1023.000000	2046.000000
25.219999	-0.005972	-3.529321	-2.235641	-0.182507	-0.919054	-0.192118	0.000000	-10.000000	0.566667	-26.800001	262.833344	1023.000000	1023.000000	2046.000000
25.240000	-0.006276	-3.709098	-2.277309	-0.290598	-0.965828	-0.175363	0.000000	-10.000000	0.550000	-26.333334	253.833328	1023.000000	1023.000000	2046.000000
25.260000	-0.006759	-3.994797	-2.346835	-0.180155	-1.115991	-0.351816	0.000000	-10.000000	0.541667	-26.016666	245.166672	1023.000000	1023.000000	2046.000000
25.280001	-0.007449	-4.402519	-2.294488	-0.103005	-1.473709	-0.531317	0.000000	-10.000000	0.541667	-25.650000	236.500000	1023.000000	1023.000000	2046.000000
25.299999	-0.008044	-4.754211	-2.475826	-0.146788	-1.556833	-0.574764	0.000000	-10.000000	0.533333	-25.633333	227.833328	1023.000000	1023.000000	2046.000000
25.320000	-0.008587	-5.074674	-2.654455	-0.112073	-1.679520	-0.628626	0.000000	-10.000000	0.541667	-25.716667	219.333328	1023.000000	1023.000000	2046.000000
25.340000	-0.009645	-5.700086	-2.759698	-0.088460	-2.024557	-0.827370	0.000000	-10.000000	0.541667	-25.833334	210.666672	1023.000000	1023.000000	2046.000000
25.360001	-0.011854	-7.005990	-3.024670	-0.361408	-2.536026	-1.083885	0.000000	-10.000000	0.550000	-25.683334	202.166672	1023.000000	1023.000000	2046.000000
25.379999	-0.014758	-8.722222	-3.458978	-0.769341	-2.989620	-1.504283	0.000000	-10.000000	0.541667	-25.516666	193.500000	1023.000000	1023.000000	2046.000000
25.400000	-0.017658	-10.436049	-3.848022	-1.031073	-3.489024	-2.067930	0.000000	-10.000000	0.525000	-25.183334	185.000000	1023.000000	1023.000000	2046.000000
25.420000	-0.020189	-11.931773	-4.017112	-1.220680	-4.138510	-2.555471	0.000000	-10.000000	0.508333	-24.633333	176.500000	1023.000000	1023.000000	2046.000000
25.440001	-0.022221	-13.132763	-4.390164	-1.493491	-4.417959	-2.831149	0.000000	-10.000000	0.483333	-24.016666	168.166672	1023.000000	1023.000000	2046.000000
25.459999	-0.023547	-13.916077	-4.600709	-1.612972	-4.622597	-3.079799	0.000000	-10.000000	0.450000	-23.383333	160.000000	1023.000000	1023.000000	2046.000000
25.480000	-0.024653	-14.569762	-4.657473	-1.620065	-4.911953	-3.380272	0.000000	-10.000000	0.416667	-23.050001	152.333328	1023.000000	1023.000000	2046.000000
25.500000	-0.025753	-15.220055	-4.820914	-1.770214	-5.117924	-3.511003	0.000000	-10.000000	0.391667	-22.500000	144.666672	1023.000000	1023.000000	2046.000000
25.520000	-0.026566	-15.700665	-5.014932	-1.809390	-5.216225	-3.660119	0.000000	-10.000000	0.383333	-22.133333	137.333328	1023.000000	1023.000000	2046.000000
25.540001	-0.027304	-16.136574	-5.016639	-1.796453	-5.505432	-3.818051	0.000000	-10.000000	0.366667	-21.483334	129.833328	1023.000000	1023.000000	2046.000000
25.559999	-0.027926	-16.504469	-5.033447	-1.812586	-5.752503	-3.905932	0.000000	-10.000000	0.341667	-20.600000	122.666664	1023.000000	1023.000000	2046.000000
25.580000	-0.028488	-16.836395	-5.245173	-1.884730	-5.755932	-3.950561	0.000000	-10.000000	0.300000	-19.233334	113.833336	1023.000000	1023.000000	2046.000000
25.600000	-0.028761	-16.997589	-5.135203	-1.761177	-6.004576	-4.096633	0.000000	-10.000000	0.258333	-18.083334	105.500000	1023.000000	1023.000000	2046.000000
25.620001	-0.028989	-17.132639	-5.140372	-1.762695	-6.104804	-4.124769	0.000000	-10.000000	0.233333	-17.400000	99.500000	1023.000000	1023.000000	2046.000000
25.639999	-0.028947	-17.107744	-5.175797	-1.817108	-6.045208	-4.069630	0.000000	-10.000000	0.233333	-17.266666	95.500000	1023.000000	1023.000000	2046.000000
25.660000	-0.029035	-17.159397	-5.089880	-1.821268	-6.168056	-4.080194	0.000000	-10.000000	0.233333	-17.333334	91.500000	1023.000000	1023.000000	2046.000000
25.680000	-0.029157	-17.231977	-5.089337	-1.921144	-6.174892	-4.046604	0.000000	-10.000000	0.241667	-17.400002	85.500000	1023.000000	1023.000000	2046.000000
25.700001	-0.029065	-17.177586	-5.190704	-1.946475	-6.045001	-3.995407	0.000000	-10.000000	0.233333	-17.516668	79.500000	1023.000000	1023.000000	2046.000000
25.719999	-0.029065	-17.177414	-5.075938	-1.885660	-6.164962	-4.050854	0.000000	-10.000000	0.225000	-17.283335	73.833336	1023.000000	1023.000000	2046.000000
25.740000	-0.029126	-17.213245	-5.159839	-1.914367	-6.104496	-4.034543	0.000000	-10.000000	0.216667	-16.883333	68.166664	1023.000000	1023.000000	2046.000000
25.760000	-0.029112	-17.205353	-5.242495	-1.980387	-5.998452	-3.984020	0.000000	-10.000000	0.208333	-16.299999	62.666668	1023.000000	1023.000000	2046.000000
25.780001	-0.029275	-17.301498	-5.098810	-1.899502	-6.199503	-4.103683	0.000000	-10.000000	0.208333	-15.766666	57.000000	1023.000000	1023.000000	2046.000000
25.799999	-0.029443	-17.400984	-5.172030	-1.994160	-6.151156	-4.083638	0.000000	-10.000000	0.200000	-15.283334	51.666668	1023.000000	1023.000000	2046.000000
25.820000	-0.029671	-17.535847	-5.143301	-2.032289	-6.235755	-4.124502	0.000000	-10.000000	0.200000	-14.933333	46.500000	1023.000000	1023.000000	2046.000000
25.840000	-0.030003	-17.732037	-4.990834	-2.012246	-6.479379	-4.249578	0.000000	-10.000000	0.200000	-14.550000	41.666668	1023.000000	1023.000000	2046.000000
25.860001	-0.030417	-17.976334	-5.079431	-2.130274	-6.537518	-4.229111	0.000000	-10.000000	0.191667	-14.116667	36.833332	1023.000000	1023.000000	2046.000000
25.879999	-0.030773	-18.186699	-5.028943	-2.113301	-6.684812	-4.359644	0.000000	-10.000000	0.183333	-13.583334	32.166668	1023.000000	1023.000000	2046.000000
25.900000	-0.031035	-18.341702	-5.004242	-2.107096	-6.803380	-4.426983	0.000000	-10.000000	0.150000	-13.083334	27.500000	1023.000000	1023.000000	2046.000000
25.920000	-0.031189	-18.432644	-5.042706	-2.164878	-6.815618	-4.409442	0.000000	-10.000000	0.133333	-12.783334	23.166666	1023.000000	1023.000000	2046.000000
25.940001	-0.031171	-18.422302	-4.960524	-2.081440	-6.867994	-4.512343	0.000000	-10.000000	0.116667	-12.600000	19.000000	1023.000000	1023.000000	2046.000000
25.959999	-0.031256	-18.472567	-4.882728	-2.063635	-7.001163	-4.525041	0.000000	-10.000000	0.116667	-12.516666	14.833333	1023.000000	1023.000000	2046.000000
25.980000	-0.031193	-18.435354	-4.939328	-2.075131	-6.930837	-4.490058	0.000000	-10.000000	0.108333	-12.316667	10.500000	1023.000000	1023.000000	2046.000000
26.000000	-0.031175	-18.424528	-4.889785	-2.035052	-6.940882	-4.558810	0.000000	-10.000000	0.100000	-12.050000	6.166667	1023.000000	1023.000000	2046.000000
26.020000	-0.031257	-18.472593	-4.787003	-1.929000	-7.127393	-4.629198	0.000000	-10.000000	0.091667	-11.783334	2.333333	1023.000000	1023.000000	2046.000000
26.040001	-0.031259	-18.473774	-4.779644	-1.942801	-7.134011	-4.617317	0.000000	-10.000000	0.091667	-11.366667	-1.000000	1023.000000	1023.000000	2046.000000
26.059999	-0.031294	-18.495012	-4.857943	-1.999124	-7.066900	-4.571045	0.000000	-10.000000	0.091667	-11.016667	-4.333333	1023.000000	1023.000000	2046.000000
26.080000	-0.031310	-18.504108	-4.736462	-1.879176	-7.214398	-4.674072	0.000000	-10.000000	0.091667	-10.650001	-8.000000	1023.000000	1023.000000	2046.000000
26.100000	-0.031312	-18.505623	-4.706126	-1.867779	-7.257343	-4.674376	0.000000	-10.000000	0.083333	-10.300000	-11.666667	1023.000000	1023.000000	2046.000000
26.120001	-0.031320	-18.509985	-4.775399	-1.944832	-7.186483	-4.603270	0.000000	-10.000000	0.066667	-9.833333	-15.166667	1023.000000	1023.000000	2046.000000
26.139999	-0.031285	-18.489588	-4.708151	-1.876753	-7.223779	-4.680904	0.000000	-10.000000	0.058333	-9.250000	-18.333334	1023.000000	1023.000000	2046.000000
26.160000	-0.031325	-18.513145	-4.610700	-1.852830	-7.369101	-4.680515	0.000000	-10.000000	0.050000	-8.583333	-21.500000	1023.000000	1023.000000	2046.000000
26.180000	-0.031201	-18.439810	-4.599970	-1.888364	-7.325467	-4.626009	0.000000	-10.000000	0.058333	-7.800000	-24.333334	1023.000000	1023.000000	2046.000000
26.200001	-0.031107	-18.384266	-4.712474	-1.890812	-7.163816	-4.617164	0.000000	-10.000000	0.058333	-6.850000	-27.000000	1023.000000	1023.000000	2046.000000
26.219999	-0.030890	-18.256176	-4.545252	-1.810412	-7.256093	-4.644420	0.000000	-10.000000	0.050000	-5.716667	-29.333334	1023.000000	1023.000000	2046.000000
26.240000	-0.030797	-18.200739	-4.421224	-1.767628	-7.365075	-4.646812	0.000000	-10.000000	0.041667	-4.266666	-31.166666	1023.000000	1023.000000	2046.000000
26.260000	-0.030502	-18.026869	-4.532043	-1.814641	-7.160090	-4.520093	0.000000	-10.000000	0.025000	-2.033333	-32.333332	1023.000000	1023.000000	2046.000000
26.280001	-0.030165	-17.827343	-4.475115	-1.784987	-7.062768	-4.504474	0.000000	-10.000000	0.008333	0.250000	-32.833332	1023.000000	1023.000000	2046.000000
26.299999	-0.029593	-17.489614	-4.323476	-1.641426	-7.010921	-4.513791	0.000000	-10.000000	-0.016667	2.516667	-33.000000	1023.000000	1023.000000	2046.000000
26.320000	-0.028776	-17.006712	-4.224961	-1.634598	-6.765025	-4.382128	0.000000	-10.000000	-0.016667	4.633333	-33.000000	1023.000000	1023.000000	2046.000000
26.340000	-0.028013	-16.555761	-4.113011	-1.564387	-6.584119	-4.294246	0.000000	-10.000000	-0.016667	7.033334	-33.000000	1023.000000	1023.000000	2046.000000
26.360001	-0.027255	-16.107613	-3.930030	-1.429570	-6.438615	-4.309398	0.000000	-10.000000	-0.033333	9.416667	-33.000000	1023.000000	1023.000000	2046.000000
26.379999	-0.026617	-15.730652	-3.819058	-1.481863	-6.276474	-4.153258	0.000000	-10.000000	-0.075000	11.616667	-33.000000	1023.000000	1023.000000	2046.000000
26.400000	-0.025888	-15.299602	-3.758565	-1.518928	-6.065644	-3.956464	0.000000	-10.000000	-0.125000	13.383333	-33.000000	1023.000000	1023.000000	2046.000000
26.420000	-0.025139	-14.856899	-3.542946	-1.355623	-5.986106	-3.972224	0.000000	-10.000000	-0.158333	15.050000	-23.833334	1023.000000	1023.000000	2046.000000
26.440001	-0.024620	-14.550291	-3.592215	-1.352496	-5.772068	-3.833513	0.000000	-10.000000	-0.175000	16.299999	-5.000000	1023.000000	1023.000000	2046.000000
26.459999	-0.024101	-14.243423	-3.711895	-1.240652	-5.513357	-3.777518	0.000000	-10.000000	-0.183333	17.750000	15.833333	1023.000000	1023.000000	2046.000000
26.480000	-0.023380	-13.817719	-3.573200	-1.183806	-5.441987	-3.618727	0.000000	-10.000000	-0.191667	18.816668	29.500000	1023.000000	1023.000000	2046.000000
26.500000	-0.022698	-13.414477	-3.627255	-1.138819	-5.231923	-3.416480	0.000000	-10.000000	-0.216667	19.650002	35.666668	1023.000000	1023.000000	2046.000000
26.520000	-0.022734	-13.435755	-3.784719	-1.185462	-5.104648	-3.360926	0.000000	-10.000000	-0.225000	20.266666	42.000000	1023.000000	1023.000000	2046.000000
26.540001	-0.023807	-14.069834	-3.968163	-1.370103	-5.261331	-3.470237	0.000000	-10.000000	-0.241667	20.650000	48.666668	1023.000000	1023.000000	2046.000000
26.559999	-0.025365	-14.990903	-4.268193	-1.688940	-5.428639	-3.605131	0.000000	-10.000000	-0.250000	21.200001	55.500000	1023.000000	1023.000000	2046.000000
26.580000	-0.027045	-15.983478	-4.560248	-1.935834	-5.598052	-3.889342	0.000000	-10.000000	-0.275000	21.516666	62.500000	1023.000000	1023.000000	2046.000000
26.600000	-0.028060	-16.583197	-4.664001	-2.080142	-5.760924	-4.078130	0.000000	-10.000000	-0.291667	22.300001	69.666664	1023.000000	1023.000000	2046.000000
26.620001	-0.028500	-16.843756	-4.888632	-2.212626	-5.656494	-4.086003	0.000000	-10.000000	-0.300000	22.733334	77.000000	1023.000000	1023.000000	2046.000000
26.639999	-0.028501	-16.844231	-4.929399	-2.215361	-5.544642	-4.154830	0.000000	-10.000000	-0.308333	23.183334	84.500000	1023.000000	1023.000000	2046.000000
26.660000	-0.028236	-16.687666	-4.882928	-2.221792	-5.504158	-4.078786	0.000000	-10.000000	-0.325000	23.450001	92.166664	1023.000000	1023.000000	2046.000000
26.680000	-0.027972	-16.531166	-4.996289	-2.202792	-5.322161	-4.009924	0.000000	-10.000000	-0.341667	23.900000	100.000000	1023.000000	1023.000000	2046.000000
26.700001	-0.027484	-16.243242	-4.900212	-2.128168	-5.252473	-3.962389	0.000000	-10.000000	-0.350000	24.233334	108.000000	1023.000000	1023.000000	2046.000000
26.719999	-0.026899	-15.897021	-4.873659	-2.100549	-5.158630	-3.764183	0.000000	-10.000000	-0.358333	24.533335	116.000000	1023.000000	1023.000000	2046.000000
26.740000	-0.026286	-15.535058	-4.838350	-2.011167	-5.042666	-3.642875	0.000000	-10.000000	-0.375000	24.683334	124.000000	1023.000000	1023.000000	2046.000000
26.760000	-0.025467	-15.050744	-4.645444	-1.915018	-4.960822	-3.529460	0.000000	-10.000000	-0.391667	25.066668	132.166672	1023.000000	1023.000000	2046.000000
26.780001	-0.024524	-14.493513	-4.614319	-1.894981	-4.683619	-3.300595	0.000000	-10.000000	-0.416667	25.416668	140.500000	1023.000000	1023.000000	2046.000000
26.799999	-0.023386	-13.821225	-4.468713	-1.746804	-4.430931	-3.174778	0.000000	-10.000000	-0.425000	25.733334	149.000000	1023.000000	1023.000000	2046.000000
26.820000	-0.022227	-13.136318	-4.247616	-1.738076	-4.240957	-2.909670	0.000000	-10.000000	-0.400000	25.633333	157.500000	1023.000000	1023.000000	2046.000000
26.840000	-0.021026	-12.426143	-4.165945	-1.734055	-3.892490	-2.633653	0.000000	-10.000000	-0.366667	25.183334	166.166672	1023.000000	1023.000000	2046.000000
26.860001	-0.019892	-11.756162	-4.067468	-1.667335	-3.546062	-2.475297	0.000000	-10.000000	-0.325000	24.516666	174.666672	1023.000000	1023.000000	2046.000000
26.879999	-0.018704	-11.054114	-3.847991	-1.644225	-3.326282	-2.235617	0.000000	-10.000000	-0.316667	23.850000	183.000000	1023.000000	1023.000000	2046.000000
26.900000	-0.017587	-10.393877	-3.845022	-1.631629	-2.892422	-2.024804	0.000000	-10.000000	-0.300000	23.566668	191.000000	1023.000000	1023.000000	2046.000000
26.920000	-0.016477	-9.737813	-3.720741	-1.534665	-2.589955	-1.892452	0.000000	-10.000000	-0.291667	23.250000	199.000000	1023.000000	1023.000000	2046.000000
26.940001	-0.015394	-9.097796	-3.539531	-1.530688	-2.374013	-1.653564	0.000000	-10.000000	-0.283333	23.233334	206.833328	1023.000000	1023.000000	2046.000000
26.959999	-0.014457	-8.543904	-3.512024	-1.510357	-2.033720	-1.487803	0.000000	-10.000000	-0.283333	23.016666	214.500000	1023.000000	1023.000000	2046.000000
26.980000	-0.013674	-8.081257	-3.335541	-1.458073	-1.908956	-1.378687	0.000000	-10.000000	-0.291667	23.216667	222.166672	1023.000000	1023.000000	2046.000000
27.000000	-0.012872	-7.607100	-3.158316	-1.430572	-1.770314	-1.247898	0.000000	-10.000000	-0.300000	23.333334	230.000000	1023.000000	1023.000000	2046.000000
27.020000	-0.012255	-7.242423	-3.128536	-1.430424	-1.582729	-1.100733	0.000000	-10.000000	-0.308333	23.500000	238.000000	1023.000000	1023.000000	2046.000000
27.040001	-0.011647	-6.883211	-3.031740	-1.384100	-1.438086	-1.029285	0.000000	-10.000000	-0.325000	23.766666	245.666672	1023.000000	1023.000000	2046.000000
27.059999	-0.010821	-6.395167	-2.839942	-1.343340	-1.290650	-0.921236	0.000000	-10.000000	-0.341667	23.983334	253.333328	1023.000000	1023.000000	2046.000000
27.080000	-0.009899	-5.850121	-2.749718	-1.384759	-1.047757	-0.667886	0.000000	-10.000000	-0.350000	24.366667	261.166656	1023.000000	1023.000000	2046.000000
27.100000	-0.009019	-5.329937	-2.619506	-1.229190	-0.847836	-0.633405	0.000000	-10.000000	-0.350000	24.400000	269.500000	1023.000000	1023.000000	2046.000000
27.120001	-0.007901	-4.669633	-2.408954	-1.148371	-0.641171	-0.471136	0.000000	-10.000000	-0.350000	24.300001	277.833344	1023.000000	1023.000000	2046.000000
27.139999	-0.006826	-4.033874	-2.321498	-1.057022	-0.425665	-0.229688	0.000000	-10.000000	-0.350000	24.150002	286.000000	1023.000000	1023.000000	2046.000000
27.160000	-0.005722	-3.381963	-2.215967	-0.924918	-0.160060	-0.081018	0.000000	-10.000000	-0.350000	24.283335	294.000000	1023.000000	1023.000000	2046.000000
27.180000	-0.004608	-2.723096	-1.974915	-0.828988	-0.038679	0.119486	0.000000	-10.000000	-0.358333	24.683334	302.000000	1023.000000	1023.000000	2046.000000
27.200001	-0.003532	-2.087492	-1.902386	-0.743422	0.211368	0.346948	0.000000	-10.000000	-0.366667	24.883333	310.000000	1023.000000	1023.000000	2046.000000
27.219999	-0.002412	-1.425378	-1.818950	-0.603535	0.525355	0.471750	0.000000	-10.000000	-0.383333	25.166668	318.333344	1023.000000	1023.000000	2046.000000
27.240000	-0.001235	-0.729615	-1.616428	-0.544793	0.735566	0.696040	0.000000	-10.000000	-0.400000	25.150002	326.666656	1023.000000	1023.000000	2046.000000
27.260000	-0.000021	-0.012137	-1.469358	-0.468482	0.999162	0.926542	0.000000	-10.000000	-0.408333	25.533335	335.333344	1023.000000	1023.000000	2046.000000
27.280001	0.001055	0.623721	-1.407088	-0.370722	1.285503	1.116029	0.000000	-10.000000	-0.416667	25.633333	343.666656	1023.000000	1023.000000	2046.000000
27.299999	0.002182	1.289347	-1.223239	-0.242072	1.523678	1.230980	0.000000	-10.000000	-0.416667	26.350000	352.333344	1023.000000	1023.000000	2046.000000
27.320000	0.003369	1.991303	-1.001610	-0.156973	1.679518	1.470368	0.000000	-10.000000	-0.416667	26.483334	360.833344	1023.000000	1023.000000	2046.000000
27.340000	0.004481	2.648349	-0.933509	-0.087853	1.997637	1.672074	0.000000	-10.000000	-0.425000	26.916666	369.666656	1023.000000	1023.000000	2046.000000
27.360001	0.005609	3.315107	-0.852935	0.021806	2.280712	1.865524	0.000000	-10.000000	-0.433333	26.983334	378.500000	1023.000000	1023.000000	2046.000000
27.379999	0.006714	3.968154	-0.696588	0.111288	2.520851	2.032604	0.000000	-10.000000	-0.450000	27.366667	387.500000	1023.000000	1023.000000	2046.000000
27.400000	0.007918	4.679591	-0.501395	0.197447	2.741138	2.242402	0.000000	-10.000000	-0.433333	27.233334	396.500000	1023.000000	1023.000000	2046.000000
27.420000	0.009079	5.365944	-0.383045	0.298636	3.019345	2.431008	0.000000	-10.000000	-0.425000	27.016666	405.666656	1023.000000	1023.000000	2046.000000
27.440001	0.010469	6.187445	-0.069323	0.487882	3.241788	2.527097	0.000000	-10.000000	-0.408333	26.650000	414.666656	1023.000000	1023.000000	2046.000000
27.459999	0.011979	7.079883	0.120111	0.566709	3.583403	2.809660	0.000000	-10.000000	-0.408333	26.450001	423.666656	1023.000000	1023.000000	2046.000000
27.480000	0.013211	7.807614	0.246637	0.722124	3.870181	2.968673	0.000000	-10.000000	-0.408333	26.133333	432.500000	1023.000000	1023.000000	2046.000000
27.500000	0.014282	8.440795	0.486506	0.786928	4.050149	3.117212	0.000000	-10.000000	-0.425000	25.883333	441.333344	1023.000000	1023.000000	2046.000000
27.520000	0.015354	9.074063	0.640530	0.814774	4.281475	3.337284	0.000000	-10.000000	-0.425000	25.700001	450.166656	1023.000000	1023.000000	2046.000000
27.540001	0.016482	9.740990	0.771383	0.868827	4.561660	3.539119	0.000000	-10.000000	-0.416667	25.716667	458.666656	1023.000000	1023.000000	2046.000000
27.559999	0.017185	10.156066	0.887656	0.945427	4.711910	3.611073	0.000000	-10.000000	-0.383333	25.466667	467.333344	1023.000000	1023.000000	2046.000000
27.580000	0.018087	10.689420	0.992268	1.002626	4.844932	3.849594	0.000000	-10.000000	-0.350000	24.983334	475.666656	1023.000000	1023.000000	2046.000000
27.600000	0.018596	10.990011	0.938234	1.043977	5.045031	3.962769	0.000000	-10.000000	-0.316667	23.833334	484.333344	1023.000000	1023.000000	2046.000000
27.620001	0.018658	11.026657	0.895303	1.133943	5.056974	3.940437	0.000000	-10.000000	-0.300000	23.083334	492.333344	1023.000000	1023.000000	2046.000000
27.639999	0.017456	10.316441	0.721455	0.960323	4.778500	3.856163	0.000000	-10.000000	-0.283333	22.550001	500.333344	1023.000000	1023.000000	2046.000000
27.660000	0.015586	9.211161	0.386461	0.712151	4.540527	3.572021	0.000000	-10.000000	-0.250000	22.250000	507.833344	1023.000000	1023.000000	2046.000000
27.680000	0.013728	8.113415	0.229315	0.472087	4.206081	3.205932	0.000000	-10.000000	-0.233333	21.700001	515.500000	1023.000000	1023.000000	2046.000000
27.700001	0.012496	7.384979	0.091871	0.355724	3.982920	2.954463	0.000000	-10.000000	-0.250000	21.183334	522.833313	1023.000000	1023.000000	2046.000000
27.719999	0.011563	6.833522	-0.150831	0.246984	3.966870	2.770499	0.000000	-10.000000	-0.250000	20.900000	530.000000	1023.000000	1023.000000	2046.000000
27.740000	0.011103	6.561627	-0.286863	0.217447	3.942996	2.688047	0.000000	-10.000000	-0.250000	20.616667	537.000000	1023.000000	1023.000000	2046.000000
27.760000	0.010966	6.481186	-0.319624	0.154802	3.944019	2.701989	0.000000	-10.000000	-0.233333	20.200001	543.833313	1023.000000	1023.000000	2046.000000
27.780001	0.010921	6.454484	-0.361279	0.214745	3.942460	2.658559	0.000000	-10.000000	-0.233333	19.766666	550.666687	1023.000000	1023.000000	2046.000000
27.799999	0.010956	6.475166	-0.387501	0.239070	3.987238	2.636358	0.000000	-10.000000	-0.216667	19.200001	557.333313	1023.000000	1023.000000	2046.000000
27.820000	0.011396	6.735016	-0.252463	0.303699	3.978641	2.705140	0.000000	-10.000000	-0.183333	18.650000	564.000000	1023.000000	1023.000000	2046.000000
27.840000	0.011693	6.910415	-0.203290	0.358928	3.989589	2.765188	0.000000	-10.000000	-0.166667	18.066668	570.333313	1023.000000	1023.000000	2046.000000
27.860001	0.012037	7.113673	-0.192854	0.464409	4.103855	2.738264	0.000000	-10.000000	-0.150000	17.283333	576.500000	1023.000000	1023.000000	2046.000000
27.879999	0.012711	7.512185	-0.048325	0.526519	4.147221	2.886769	0.000000	-10.000000	-0.133333	16.416666	582.333313	1023.000000	1023.000000	2046.000000
27.900000	0.013325	7.874852	-0.022265	0.645561	4.279583	2.971973	0.000000	-10.000000	-0.108333	15.283334	588.000000	1023.000000	1023.000000	2046.000000
27.920000	0.013642	8.062281	-0.030026	0.645120	4.396025	3.051161	0.000000	-10.000000	-0.091667	14.233334	593.166687	1023.000000	1023.000000	2046.000000
27.940001	0.014380	8.498558	0.106793	0.638745	4.568336	3.184684	0.000000	-10.000000	-0.066667	12.900000	598.166687	1023.000000	1023.000000	2046.000000
27.959999	0.015107	8.928128	0.212812	0.588775	4.690090	3.436451	0.000000	-10.000000	-0.041667	10.750000	602.666687	1023.000000	1023.000000	2046.000000
27.980000	0.015577	9.205945	0.104615	0.526284	4.960018	3.615029	0.000000	-10.000000	-0.008333	8.250000	606.666687	1023.000000	1023.000000	2046.000000
28.000000	0.016112	9.522377	0.061598	0.581153	5.183293	3.696333	0.000000	-10.000000	0.000000	5.366667	609.833313	1023.000000	1023.000000	2046.000000
28.020000	0.016891	9.982763	0.094474	0.635878	5.370427	3.881985	0.000000	-10.000000	0.016667	2.766667	611.833313	1023.000000	1023.000000	2046.000000
28.040001	0.017415	10.292514	0.120078	0.666346	5.506671	3.999419	0.000000	-10.000000	0.033333	0.950000	612.833313	1023.000000	1023.000000	2046.000000
28.059999	0.017701	10.461535	0.045445	0.692098	5.661314	4.062677	0.000000	-10.000000	0.041667	-0.600000	613.000000	1023.000000	1023.000000	2046.000000
28.080000	0.018051	10.668438	0.123230	0.737125	5.675012	4.133072	0.000000	-10.000000	0.041667	-1.533333	613.000000	1023.000000	1023.000000	2046.000000
28.100000	0.018130	10.714754	0.211456	0.788751	5.578495	4.136052	0.000000	-10.000000	0.041667	-3.000000	613.000000	1023.000000	1023.000000	2046.000000
28.120001	0.018052	10.668694	0.168633	0.774985	5.587675	4.137402	0.000000	-10.000000	0.050000	-4.383333	613.000000	1023.000000	1023.000000	2046.000000
28.139999	0.017835	10.540453	0.136947	0.715437	5.549734	4.138333	0.000000	-10.000000	0.050000	-5.733334	613.000000	1023.000000	1023.000000	2046.000000
28.160000	0.017514	10.350578	0.142673	0.675220	5.437298	4.095387	0.000000	-10.000000	0.050000	-6.916667	613.000000	1023.000000	1023.000000	2046.000000
28.180000	0.017357	10.257769	0.201578	0.642163	5.325250	4.088777	0.000000	-10.000000	0.066667	-7.983334	613.000000	1023.000000	1023.000000	2046.000000
28.200001	0.017127	10.122019	0.144031	0.570451	5.291007	4.116529	0.000000	-10.000000	0.091667	-9.183333	613.000000	1023.000000	1023.000000	2046.000000
28.219999	0.016960	10.023256	0.134602	0.555985	5.268703	4.063966	0.000000	-10.000000	0.108333	-10.400001	613.000000	1023.000000	1023.000000	2046.000000
28.240000	0.016948	10.016083	0.119145	0.613295	5.230218	4.053424	0.000000	-10.000000	0.125000	-11.616667	609.500000	1023.000000	1023.000000	2046.000000
28.260000	0.016873	9.971751	0.178228	0.660543	5.096147	4.036833	0.000000	-10.000000	0.133333	-12.800000	601.500000	1023.000000	1023.000000	2046.000000
28.280001	0.016615	9.819247	0.107278	0.680848	5.038748	3.992374	0.000000	-10.000000	0.166667	-13.883333	591.833313	1023.000000	1023.000000	2046.000000
28.299999	0.016286	9.625260	0.051599	0.697966	4.943351	3.932344	0.000000	-10.000000	0.191667	-14.933333	584.000000	1023.000000	1023.000000	2046.000000
28.320000	0.016225	9.588799	0.022472	0.699108	4.901481	3.965739	0.000000	-10.000000	0.225000	-15.966667	578.833313	1023.000000	1023.000000	2046.000000
28.340000	0.016013	9.463843	0.103557	0.698552	4.726862	3.934872	0.000000	-10.000000	0.250000	-16.950001	573.666687	1023.000000	1023.000000	2046.000000
28.360001	0.015731	9.297244	0.011205	0.697026	4.684940	3.904072	0.000000	-10.000000	0.275000	-17.916668	568.166687	1023.000000	1023.000000	2046.000000
28.379999	0.015283	9.032391	-0.095928	0.672754	4.616304	3.839260	0.000000	-10.000000	0.291667	-18.733334	562.333313	1023.000000	1023.000000	2046.000000
28.400000	0.015057	8.898526	-0.139033	0.667141	4.578552	3.791865	0.000000	-10.000000	0.316667	-19.550001	556.000000	1023.000000	1023.000000	2046.000000
28.420000	0.014676	8.673800	-0.132050	0.686682	4.418682	3.700486	0.000000	-10.000000	0.333333	-20.200001	549.333313	1023.000000	1023.000000	2046.000000
28.440001	0.014240	8.415553	-0.230639	0.648874	4.325579	3.671738	0.000000	-10.000000	0.366667	-20.883333	542.500000	1023.000000	1023.000000	2046.000000
28.459999	0.013746	8.123740	-0.350811	0.598983	4.279478	3.596091	0.000000	-10.000000	0.383333	-21.533335	535.500000	1023.000000	1023.000000	2046.000000
28.480000	0.013339	7.883423	-0.355311	0.604610	4.132556	3.501569	0.000000	-10.000000	0.400000	-22.116667	528.333313	1023.000000	1023.000000	2046.000000
28.500000	0.013055	7.715527	-0.276747	0.614503	3.969058	3.408713	0.000000	-10.000000	0.408333	-22.650002	521.000000	1023.000000	1023.000000	2046.000000
28.520000	0.012894	7.620106	-0.342780	0.616293	3.999968	3.346627	0.000000	-10.000000	0.416667	-23.033335	513.500000	1023.000000	1023.000000	2046.000000
28.540001	0.012736	7.526711	-0.366058	0.644959	3.971910	3.275899	0.000000	-10.000000	0.425000	-23.416668	505.833344	1023.000000	1023.000000	2046.000000
28.559999	0.012705	7.508797	-0.252094	0.684402	3.843582	3.232908	0.000000	-10.000000	0.425000	-23.583334	498.000000	1023.000000	1023.000000	2046.000000
28.580000	0.012418	7.339189	-0.235682	0.620618	3.697415	3.256837	0.000000	-10.000000	0.416667	-23.733334	490.000000	1023.000000	1023.000000	2046.000000
28.600000	0.011976	7.077573	-0.358987	0.599294	3.648091	3.189174	0.000000	-10.000000	0.425000	-23.833334	482.000000	1023.000000	1023.000000	2046.000000
28.620001	0.011832	6.992574	-0.306403	0.605039	3.541382	3.152555	0.000000	-10.000000	0.450000	-24.116667	474.000000	1023.000000	1023.000000	2046.000000
28.639999	0.011178	6.606142	-0.327849	0.632165	3.284102	3.017723	0.000000	-10.000000	0.483333	-24.400000	466.000000	1023.000000	1023.000000	2046.000000
28.660000	0.010536	6.226719	-0.533227	0.583182	3.184073	2.992692	0.000000	-10.000000	0.500000	-24.816668	458.000000	1023.000000	1023.000000	2046.000000
28.680000	0.009954	5.882911	-0.636266	0.533988	3.064364	2.920825	0.000000	-10.000000	0.516667	-25.216667	449.666656	1023.000000	1023.000000	2046.000000
28.700001	0.009093	5.373974	-0.778171	0.540805	2.792762	2.818579	0.000000	-10.000000	0.525000	-25.650000	441.333344	1023.000000	1023.000000	2046.000000
28.719999	0.006984	4.127676	-1.153319	0.278466	2.424826	2.577703	0.000000	-10.000000	0.533333	-25.816668	432.666656	1023.000000	1023.000000	2046.000000
28.740000	0.004108	2.427958	-1.532089	-0.075424	1.894974	2.140498	0.000000	-10.000000	0.525000	-25.800001	424.166656	1023.000000	1023.000000	2046.000000
28.760000	0.000949	0.560663	-1.872840	-0.376147	1.257588	1.552062	0.000000	-10.000000	0.533333	-25.783333	415.500000	1023.000000	1023.000000	2046.000000
28.780001	-0.001855	-1.096048	-2.207007	-0.616458	0.732877	0.994540	0.000000	-10.000000	0.533333	-25.700001	406.833344	1023.000000	1023.000000	2046.000000
28.799999	-0.004180	-2.470165	-2.513193	-0.872167	0.308821	0.606374	0.000000	-10.000000	0.525000	-25.533333	398.333344	1023.000000	1023.000000	2046.000000
28.820000	-0.006051	-3.576104	-2.886002	-1.043017	0.044108	0.308807	0.000000	-10.000000	0.508333	-25.266666	389.666656	1023.000000	1023.000000	2046.000000
28.840000	-0.007373	-4.357317	-2.991001	-1.122815	-0.292180	0.048679	0.000000	-10.000000	0.491667	-24.833334	381.333344	1023.000000	1023.000000	2046.000000
28.860001	-0.008621	-5.095073	-3.179331	-1.214558	-0.543935	-0.157249	0.000000	-10.000000	0.483333	-24.566668	373.000000	1023.000000	1023.000000	2046.000000
28.879999	-0.009734	-5.753072	-3.352743	-1.299545	-0.791535	-0.309250	0.000000	-10.000000	0.483333	-24.366667	365.000000	1023.000000	1023.000000	2046.000000
28.900000	-0.010585	-6.255891	-3.458768	-1.301365	-1.007010	-0.488748	0.000000	-10.000000	0.483333	-24.433332	356.833344	1023.000000	1023.000000	2046.000000
28.920000	-0.011354	-6.710182	-3.459562	-1.305860	-1.319512	-0.625249	0.000000	-10.000000	0.475000	-24.166666	348.500000	1023.000000	1023.000000	2046.000000
28.940001	-0.011958	-7.067332	-3.536711	-1.320127	-1.515937	-0.694557	0.000000	-10.000000	0.458333	-23.700001	340.333344	1023.000000	1023.000000	2046.000000
28.959999	-0.012657	-7.480391	-3.652106	-1.342277	-1.676388	-0.809619	0.000000	-10.000000	0.433333	-23.166668	332.500000	1023.000000	1023.000000	2046.000000
28.980000	-0.013008	-7.687472	-3.694080	-1.298663	-1.804033	-0.890696	0.000000	-10.000000	0.416667	-22.750000	324.833344	1023.000000	1023.000000	2046.000000
29.000000	-0.013310	-7.866395	-3.622573	-1.230549	-2.030014	-0.983258	0.000000	-10.000000	0.391667	-22.366667	317.333344	1023.000000	1023.000000	2046.000000
29.020000	-0.013433	-7.939153	-3.677739	-1.336631	-2.028275	-0.896507	0.000000	-10.000000	0.391667	-22.166668	309.833344	1023.000000	1023.000000	2046.000000
29.040001	-0.013757	-8.130307	-3.669181	-1.463941	-2.111353	-0.885832	0.000000	-10.000000	0.391667	-22.500000	302.500000	1023.000000	1023.000000	2046.000000
29.059999	-0.013867	-8.195212	-3.753063	-1.510197	-2.076623	-0.855330	0.000000	-10.000000	0.408333	-22.933334	294.833344	1023.000000	1023.000000	2046.000000
29.080000	-0.013916	-8.224378	-3.730105	-1.492259	-2.108616	-0.893398	0.000000	-10.000000	0.408333	-23.300001	287.000000	1023.000000	1023.000000	2046.000000
29.100000	-0.014007	-8.278347	-3.770481	-1.457009	-2.116947	-0.933910	0.000000	-10.000000	0.408333	-23.100000	279.333344	1023.000000	1023.000000	2046.000000
29.120001	-0.014258	-8.426388	-3.862937	-1.493410	-2.128675	-0.941365	0.000000	-10.000000	0.391667	-22.800001	271.666656	1023.000000	1023.000000	2046.000000
29.139999	-0.014510	-8.575478	-3.905750	-1.503761	-2.158475	-1.007491	0.000000	-10.000000	0.383333	-22.466667	264.166656	1023.000000	1023.000000	2046.000000
29.160000	-0.014815	-8.755377	-3.853892	-1.492062	-2.332503	-1.076919	0.000000	-10.000000	0.383333	-22.133333	256.500000	1023.000000	1023.000000	2046.000000
29.180000	-0.015268	-9.023428	-3.836664	-1.542645	-2.503268	-1.140852	0.000000	-10.000000	0.391667	-22.000000	249.166672	1023.000000	1023.000000	2046.000000
29.200001	-0.015783	-9.327518	-3.881953	-1.571852	-2.628688	-1.245025	0.000000	-10.000000	0.383333	-21.716667	241.833328	1023.000000	1023.000000	2046.000000
29.219999	-0.016346	-9.660543	-3.854513	-1.631693	-2.878314	-1.296024	0.000000	-10.000000	0.366667	-21.550001	234.666672	1023.000000	1023.000000	2046.000000
29.240000	-0.017047	-10.074711	-3.922856	-1.656281	-3.031520	-1.464054	0.000000	-10.000000	0.350000	-21.300001	227.333328	1023.000000	1023.000000	2046.000000
29.260000	-0.017610	-10.407764	-4.001687	-1.740418	-3.121806	-1.543854	0.000000	-10.000000	0.350000	-21.133333	220.166672	1023.000000	1023.000000	2046.000000
29.280001	-0.018037	-10.659632	-3.985579	-1.754573	-3.279132	-1.640348	0.000000	-10.000000	0.350000	-21.000000	213.000000	1023.000000	1023.000000	2046.000000
29.299999	-0.018294	-10.811732	-3.938304	-1.671953	-3.443311	-1.758164	0.000000	-10.000000	0.350000	-20.883333	206.000000	1023.000000	1023.000000	2046.000000
29.320000	-0.018655	-11.025035	-3.938274	-1.695190	-3.585039	-1.806531	0.000000	-10.000000	0.350000	-20.800001	199.000000	1023.000000	1023.000000	2046.000000
29.340000	-0.018879	-11.157225	-4.010409	-1.700879	-3.621261	-1.824675	0.000000	-10.000000	0.350000	-20.683334	192.166672	1023.000000	1023.000000	2046.000000
29.360001	-0.018978	-11.216263	-3.879421	-1.602458	-3.823456	-1.910928	0.000000	-10.000000	0.350000	-20.500000	185.333328	1023.000000	1023.000000	2046.000000
29.379999	-0.019310	-11.412354	-3.896423	-1.572679	-3.969935	-1.973317	0.000000	-10.000000	0.350000	-20.283335	178.500000	1023.000000	1023.000000	2046.000000
29.400000	-0.019654	-11.615786	-3.904218	-1.629918	-4.078244	-2.003405	0.000000	-10.000000	0.350000	-20.066668	171.666672	1023.000000	1023.000000	2046.000000
29.420000	-0.019973	-11.804086	-3.949965	-1.587170	-4.161463	-2.105487	0.000000	-10.000000	0.350000	-19.966667	165.000000	1023.000000	1023.000000	2046.000000
29.440001	-0.020341	-12.021508	-3.874087	-1.539049	-4.403880	-2.204492	0.000000	-10.000000	0.350000	-19.950001	158.333328	1023.000000	1023.000000	2046.000000
29.459999	-0.020672	-12.216914	-3.863030	-1.546867	-4.570292	-2.236725	0.000000	-10.000000	0.350000	-19.833334	151.666672	1023.000000	1023.000000	2046.000000
29.480000	-0.021010	-12.416688	-3.979107	-1.508857	-4.582612	-2.346111	0.000000	-10.000000	0.341667	-19.799999	145.000000	1023.000000	1023.000000	2046.000000
29.500000	-0.021361	-12.624540	-3.967421	-1.503658	-4.724003	-2.429458	0.000000	-10.000000	0.341667	-19.833334	138.500000	1023.000000	1023.000000	2046.000000
29.520000	-0.021728	-12.841259	-3.965694	-1.499986	-4.897658	-2.477922	0.000000	-10.000000	0.341667	-20.083334	131.833328	1023.000000	1023.000000	2046.000000
29.540001	-0.022103	-13.062746	-4.031181	-1.509316	-4.977365	-2.544884	0.000000	-10.000000	0.350000	-20.100000	125.166664	1023.000000	1023.000000	2046.000000
29.559999	-0.022353	-13.210843	-4.051022	-1.486114	-5.060800	-2.612908	0.000000	-10.000000	0.350000	-20.100000	118.333336	1023.000000	1023.000000	2046.000000
29.580000	-0.022639	-13.379551	-4.011288	-1.446308	-5.217654	-2.704301	0.000000	-10.000000	0.350000	-19.983334	111.666664	1023.000000	1023.000000	2046.000000
29.600000	-0.022977	-13.579522	-4.014276	-1.456929	-5.393276	-2.715042	0.000000	-10.000000	0.341667	-19.966667	105.000000	1023.000000	1023.000000	2046.000000
29.620001	-0.023247	-13.738957	-4.071418	-1.428320	-5.431927	-2.807291	0.000000	-10.000000	0.325000	-19.700001	98.333336	1023.000000	1023.000000	2046.000000
29.639999	-0.023385	-13.820297	-4.000572	-1.428060	-5.516228	-2.875437	0.000000	-10.000000	0.291667	-19.333334	91.833336	1023.000000	1023.000000	2046.000000
29.660000	-0.023227	-13.727059	-3.878526	-1.290273	-5.589414	-2.968847	0.000000	-10.000000	0.266667	-18.933334	85.333336	1023.000000	1023.000000	2046.000000
29.680000	-0.022964	-13.571634	-3.779171	-1.224509	-5.646475	-2.921479	0.000000	-10.000000	0.250000	-18.533335	79.000000	1023.000000	1023.000000	2046.000000
29.700001	-0.022927	-13.549983	-3.727997	-1.190320	-5.691936	-2.939730	0.000000	-10.000000	0.250000	-18.116667	72.666664	1023.000000	1023.000000	2046.000000
29.719999	-0.022973	-13.576995	-3.726029	-1.193362	-5.719837	-2.937767	0.000000	-10.000000	0.250000	-17.533335	66.500000	1023.000000	1023.000000	2046.000000
29.740000	-0.022931	-13.552125	-3.574518	-1.130462	-5.901872	-2.945273	0.000000	-10.000000	0.250000	-17.133333	60.833332	1023.000000	1023.000000	2046.000000
29.760000	-0.023261	-13.747283	-3.684329	-1.069179	-5.986197	-3.007578	0.000000	-10.000000	0.241667	-16.816668	55.166668	1023.000000	1023.000000	2046.000000
29.780001	-0.023570	-13.930059	-3.739127	-1.066100	-6.098561	-3.026271	0.000000	-10.000000	0.233333	-16.583334	49.666668	1023.000000	1023.000000	2046.000000
29.799999	-0.023687	-13.998965	-3.789670	-0.989607	-6.147896	-3.071793	0.000000	-10.000000	0.225000	-16.416666	44.000000	1023.000000	1023.000000	2046.000000
29.820000	-0.024110	-14.249187	-3.963282	-0.938271	-6.235270	-3.112365	0.000000	-10.000000	0.216667	-16.116667	38.500000	1023.000000	1023.000000	2046.000000
29.840000	-0.025109	-14.839457	-4.106436	-0.960801	-6.543901	-3.228318	0.000000	-10.000000	0.208333	-15.733334	33.166668	1023.000000	1023.000000	2046.000000
29.860001	-0.026845	-15.865321	-4.349630	-1.254073	-6.835278	-3.426340	0.000000	-10.000000	0.191667	-15.033334	28.000000	1023.000000	1023.000000	2046.000000
29.879999	-0.028968	-17.120174	-4.602520	-1.546520	-7.198934	-3.772199	0.000000	-10.000000	0.183333	-14.316667	23.000000	1023.000000	1023.000000	2046.000000
29.900000	-0.031256	-18.472288	-4.905889	-1.793200	-7.565349	-4.207850	0.000000	-10.000000	0.150000	-13.250000	18.166666	1023.000000	1023.000000	2046.000000
29.920000	-0.033363	-19.717251	-5.227145	-1.999229	-7.921219	-4.569659	0.000000	-10.000000	0.125000	-11.950001	13.666667	1023.000000	1023.000000	2046.000000
29.940001	-0.034774	-20.551718	-5.436672	-2.172779	-8.138820	-4.803447	0.000000	-10.000000	0.100000	-10.533334	9.666667	1023.000000	1023.000000	2046.000000
29.959999	-0.035766	-21.137505	-5.617317	-2.335988	-8.228387	-4.955812	0.000000	-10.000000	0.083333	-9.366667	6.166667	1023.000000	1023.000000	2046.000000
29.980000	-0.036486	-21.563177	-5.659845	-2.410436	-8.373766	-5.119129	0.000000	-10.000000	0.075000	-8.350000	3.166667	1023.000000	1023.000000	2046.000000
30.000000	-0.037092	-21.921314	-5.806655	-2.437547	-8.423276	-5.253836	0.000000	-10.000000	0.058333	-7.333333	0.666667	1023.000000	1023.000000	2046.000000
30.020000	-0.037620	-22.233355	-5.887652	-2.468780	-8.557742	-5.319180	0.000000	-10.000000	0.058333	-6.150000	-1.500000	1023.000000	1023.000000	2046.000000
30.040001	-0.037746	-22.307762	-5.873808	-2.453811	-8.634286	-5.345856	0.000000	-10.000000	0.033333	-4.150000	-3.333333	1023.000000	1023.000000	2046.000000
30.059999	-0.037746	-22.307863	-5.867864	-2.465808	-8.645866	-5.328324	0.000000	-10.000000	0.025000	-1.216667	-4.500000	1023.000000	1023.000000	2046.000000
30.080000	-0.037654	-22.253323	-5.877900	-2.393395	-8.623873	-5.358154	0.000000	-10.000000	0.008333	1.750000	-5.000000	1023.000000	1023.000000	2046.000000
30.100000	-0.037426	-22.118979	-5.847945	-2.356850	-8.602952	-5.311231	0.000000	-10.000000	0.008333	4.533333	-5.000000	1023.000000	1023.000000	2046.000000
30.120001	-0.036846	-21.776217	-5.803585	-2.268487	-8.455465	-5.248680	0.000000	-10.000000	-0.016667	6.750000	-5.000000	1023.000000	1023.000000	2046.000000
30.139999	-0.036151	-21.365429	-5.747912	-2.269758	-8.231287	-5.116470	0.000000	-10.000000	-0.033333	8.800000	-5.000000	1023.000000	1023.000000	2046.000000
30.160000	-0.035416	-20.931095	-5.641239	-2.265757	-8.037067	-4.987032	0.000000	-10.000000	-0.050000	10.083333	-5.000000	1023.000000	1023.000000	2046.000000
30.180000	-0.034624	-20.463017	-5.517029	-2.316310	-7.854677	-4.775000	0.000000	-10.000000	-0.058333	10.650001	-5.000000	1023.000000	1023.000000	2046.000000
30.200001	-0.033772	-19.959064	-5.444880	-2.299357	-7.590101	-4.624726	0.000000	-10.000000	-0.075000	11.250000	-5.000000	1023.000000	1023.000000	2046.000000
30.219999	-0.032922	-19.456762	-5.394750	-2.281216	-7.303937	-4.476859	0.000000	-10.000000	-0.100000	12.016667	-0.333333	1023.000000	1023.000000	2046.000000
30.240000	-0.031995	-18.909197	-5.289558	-2.226049	-7.014088	-4.379501	0.000000	-10.000000	-0.125000	13.733334	10.833333	1023.000000	1023.000000	2046.000000
30.260000	-0.031205	-18.442194	-5.227603	-2.245663	-6.764107	-4.204821	0.000000	-10.000000	-0.141667	15.083334	22.000000	1023.000000	1023.000000	2046.000000
30.280001	-0.030488	-18.018600	-5.156076	-2.204295	-6.544425	-4.113806	0.000000	-10.000000	-0.158333	16.216667	30.166666	1023.000000	1023.000000	2046.000000
30.299999	-0.029802	-17.612904	-5.054257	-2.254519	-6.333870	-3.970257	0.000000	-10.000000	-0.158333	16.816668	33.833332	1023.000000	1023.000000	2046.000000
30.320000	-0.029090	-17.192228	-4.889352	-2.231371	-6.158977	-3.912529	0.000000	-10.000000	-0.158333	17.566668	39.166668	1023.000000	1023.000000	2046.000000
30.340000	-0.028575	-16.887758	-4.786197	-2.223383	-6.037568	-3.840609	0.000000	-10.000000	-0.166667	18.416668	45.000000	1023.000000	1023.000000	2046.000000
30.360001	-0.028196	-16.663557	-4.725702	-2.234672	-5.943640	-3.759544	0.000000	-10.000000	-0.200000	19.066668	51.000000	1023.000000	1023.000000	2046.000000
30.379999	-0.027598	-16.310278	-4.614920	-2.209697	-5.815053	-3.670609	0.000000	-10.000000	-0.250000	19.983334	57.333332	1023.000000	1023.000000	2046.000000
30.400000	-0.026821	-15.851347	-4.493547	-2.255460	-5.618645	-3.483694	0.000000	-10.000000	-0.283333	20.766668	63.833332	1023.000000	1023.000000	2046.000000
30.420000	-0.026008	-15.370790	-4.385189	-2.130997	-5.350517	-3.504087	0.000000	-10.000000	-0.300000	21.550001	70.500000	1023.000000	1023.000000	2046.000000
30.440001	-0.025103	-14.835798	-4.269293	-2.109890	-5.155864	-3.300750	0.000000	-10.000000	-0.291667	21.950001	77.666664	1023.000000	1023.000000	2046.000000
30.459999	-0.023996	-14.181741	-4.175582	-2.048505	-4.846390	-3.111264	0.000000	-10.000000	-0.291667	22.483334	84.833336	1023.000000	1023.000000	2046.000000
30.480000	-0.022968	-13.574015	-3.952717	-1.986829	-4.674068	-2.960401	0.000000	-10.000000	-0.300000	22.816668	92.333336	1023.000000	1023.000000	2046.000000
30.500000	-0.021925	-12.957803	-3.805878	-1.917537	-4.456460	-2.777927	0.000000	-10.000000	-0.316667	23.283333	100.000000	1023.000000	1023.000000	2046.000000
30.520000	-0.021028	-12.427492	-3.729170	-1.801139	-4.253184	-2.644000	0.000000	-10.000000	-0.333333	23.583334	107.666664	1023.000000	1023.000000	2046.000000
30.540001	-0.019884	-11.751370	-3.643813	-1.744521	-3.954573	-2.408464	0.000000	-10.000000	-0.333333	23.800001	115.333336	1023.000000	1023.000000	2046.000000
30.559999	-0.018815	-11.119577	-3.491575	-1.666193	-3.690648	-2.271161	0.000000	-10.000000	-0.358333	24.116667	123.000000	1023.000000	1023.000000	2046.000000
30.580000	-0.017873	-10.562909	-3.356600	-1.616673	-3.465995	-2.123642	0.000000	-10.000000	-0.366667	24.433334	131.166672	1023.000000	1023.000000	2046.000000
30.600000	-0.016796	-9.926480	-3.227404	-1.542745	-3.243493	-1.912838	0.000000	-10.000000	-0.391667	24.700001	139.500000	1023.000000	1023.000000	2046.000000
30.620001	-0.015726	-9.293809	-3.099986	-1.436407	-2.989927	-1.767489	0.000000	-10.000000	-0.391667	24.900000	147.833328	1023.000000	1023.000000	2046.000000
30.639999	-0.014664	-8.666213	-2.970192	-1.390228	-2.720706	-1.585087	0.000000	-10.000000	-0.400000	25.050001	156.000000	1023.000000	1023.000000	2046.000000
30.660000	-0.013625	-8.052581	-2.866979	-1.322522	-2.426438	-1.436643	0.000000	-10.000000	-0.391667	25.183334	164.333328	1023.000000	1023.000000	2046.000000
30.680000	-0.012714	-7.513885	-2.729524	-1.298926	-2.263130	-1.222305	0.000000	-10.000000	-0.383333	25.050001	172.666672	1023.000000	1023.000000	2046.000000
30.700001	-0.011632	-6.874537	-2.651510	-1.189972	-1.978275	-1.054779	0.000000	-10.000000	-0.383333	24.783335	181.166672	1023.000000	1023.000000	2046.000000
30.719999	-0.010687	-6.315966	-2.539917	-1.133495	-1.749212	-0.893342	0.000000	-10.000000	-0.383333	24.650002	189.500000	1023.000000	1023.000000	2046.000000
30.740000	-0.009496	-5.612356	-2.339935	-1.076063	-1.517547	-0.678810	0.000000	-10.000000	-0.383333	24.533335	197.833328	1023.000000	1023.000000	2046.000000
30.760000	-0.008465	-5.002585	-2.261935	-0.944202	-1.242612	-0.553836	0.000000	-10.000000	-0.383333	24.533335	206.000000	1023.000000	1023.000000	2046.000000
30.780001	-0.007213	-4.262856	-2.071324	-0.806423	-0.980108	-0.405002	0.000000	-10.000000	-0.391667	24.666668	214.000000	1023.000000	1023.000000	2046.000000
30.799999	-0.005973	-3.529756	-1.931993	-0.715054	-0.671570	-0.211140	0.000000	-10.000000	-0.400000	24.833334	222.333328	1023.000000	1023.000000	2046.000000
30.820000	-0.004664	-2.756651	-1.692601	-0.595605	-0.433418	-0.035027	0.000000	-10.000000	-0.408333	25.016666	230.666672	1023.000000	1023.000000	2046.000000
30.840000	-0.003687	-2.179001	-1.556716	-0.495440	-0.175051	0.048206	0.000000	-10.000000	-0.408333	25.133333	239.000000	1023.000000	1023.000000	2046.000000
30.860001	-0.002739	-1.618713	-1.368735	-0.499147	-0.025705	0.274873	0.000000	-10.000000	-0.408333	25.266666	247.333328	1023.000000	1023.000000	2046.000000
30.879999	-0.001711	-1.011042	-1.184182	-0.433991	0.193559	0.413572	0.000000	-10.000000	-0.400000	25.350000	255.666672	1023.000000	1023.000000	2046.000000
30.900000	-0.000950	-0.561201	-1.075809	-0.399264	0.373989	0.539883	0.000000	-10.000000	-0.400000	25.316668	264.333344	1023.000000	1023.000000	2046.000000
30.920000	-0.000272	-0.161003	-0.960399	-0.354758	0.459357	0.694797	0.000000	-10.000000	-0.391667	24.983334	272.666656	1023.000000	1023.000000	2046.000000
30.940001	0.000746	0.440728	-0.951518	-0.270982	0.753946	0.909281	0.000000	-10.000000	-0.375000	24.766666	281.000000	1023.000000	1023.000000	2046.000000
30.959999	0.001377	0.813676	-0.941321	-0.180045	0.892233	1.042808	0.000000	-10.000000	-0.358333	24.133333	289.166656	1023.000000	1023.000000	2046.000000
30.980000	0.000952	0.562814	-1.062831	-0.193453	0.824930	0.994168	0.000000	-10.000000	-0.358333	24.316668	297.500000	1023.000000	1023.000000	2046.000000
31.000000	-0.000523	-0.308894	-1.321837	-0.377012	0.565799	0.824155	0.000000	-10.000000	-0.350000	24.016666	305.833344	1023.000000	1023.000000	2046.000000
31.020000	-0.002327	-1.375485	-1.602236	-0.646917	0.300055	0.573613	0.000000	-10.000000	-0.333333	24.133333	314.000000	1023.000000	1023.000000	2046.000000
31.040001	-0.003923	-2.318267	-1.780564	-0.854512	0.012778	0.304030	0.000000	-10.000000	-0.325000	23.766668	322.000000	1023.000000	1023.000000	2046.000000
31.059999	-0.005052	-2.985723	-1.934863	-0.970018	-0.145131	0.064288	0.000000	-10.000000	-0.325000	23.716667	330.000000	1023.000000	1023.000000	2046.000000
31.080000	-0.005353	-3.163399	-2.142178	-0.997574	-0.046881	0.023234	0.000000	-10.000000	-0.341667	23.800001	338.000000	1023.000000	1023.000000	2046.000000
31.100000	-0.005415	-3.200116	-2.212571	-1.027565	0.005504	0.034515	0.000000	-10.000000	-0.341667	23.916666	345.666656	1023.000000	1023.000000	2046.000000
31.120001	-0.005439	-3.214507	-2.335886	-1.058783	0.117337	0.062824	0.000000	-10.000000	-0.350000	24.183334	353.666656	1023.000000	1023.000000	2046.000000
31.139999	-0.005052	-2.985868	-2.298238	-1.014056	0.168388	0.158038	0.000000	-10.000000	-0.350000	24.183334	361.666656	1023.000000	1023.000000	2046.000000
31.160000	-0.004658	-2.753032	-2.273817	-0.931277	0.242849	0.209213	0.000000	-10.000000	-0.350000	24.200001	370.000000	1023.000000	1023.000000	2046.000000
31.180000	-0.004216	-2.491739	-2.206074	-0.847579	0.291579	0.270334	0.000000	-10.000000	-0.350000	24.066668	378.000000	1023.000000	1023.000000	2046.000000
31.200001	-0.003655	-2.160328	-2.157295	-0.731084	0.394449	0.333602	0.000000	-10.000000	-0.333333	23.833334	386.000000	1023.000000	1023.000000	2046.000000
31.219999	-0.002923	-1.727570	-2.097405	-0.651903	0.521110	0.500627	0.000000	-10.000000	-0.316667	23.466667	394.000000	1023.000000	1023.000000	2046.000000
31.240000	-0.002153	-1.272207	-2.031261	-0.516950	0.710587	0.565416	0.000000	-10.000000	-0.291667	22.983334	401.833344	1023.000000	1023.000000	2046.000000
31.260000	-0.001199	-0.708702	-1.886752	-0.461420	0.868214	0.771256	0.000000	-10.000000	-0.275000	22.583334	409.500000	1023.000000	1023.000000	2046.000000
31.280001	-0.000308	-0.181807	-1.785445	-0.461410	1.100187	0.964861	0.000000	-10.000000	-0.241667	21.983334	417.000000	1023.000000	1023.000000	2046.000000
31.299999	0.000746	0.440756	-1.693595	-0.413092	1.412454	1.134989	0.000000	-10.000000	-0.225000	21.050001	424.500000	1023.000000	1023.000000	2046.000000
31.320000	0.001828	1.080615	-1.579722	-0.410405	1.658867	1.411875	0.000000	-10.000000	-0.208333	20.183334	431.666656	1023.000000	1023.000000	2046.000000
31.340000	0.002910	1.719728	-1.454990	-0.371665	1.945799	1.600584	0.000000	-10.000000	-0.200000	19.366667	438.666656	1023.000000	1023.000000	2046.000000
31.360001	0.003996	2.361563	-1.421923	-0.297261	2.287308	1.793439	0.000000	-10.000000	-0.191667	18.766666	445.166656	1023.000000	1023.000000	2046.000000
31.379999	0.005192	3.068480	-1.371658	-0.168803	2.646868	1.962073	0.000000	-10.000000	-0.183333	18.350000	451.500000	1023.000000	1023.000000	2046.000000
31.400000	0.006341	3.747625	-1.271451	-0.099716	2.947620	2.171171	0.000000	-10.000000	-0.191667	18.316668	457.500000	1023.000000	1023.000000	2046.000000
31.420000	0.007450	4.403068	-1.059434	-0.063673	3.141156	2.385019	0.000000	-10.000000	-0.191667	18.566668	461.500000	1023.000000	1023.000000	2046.000000
31.440001	0.008170	4.828648	-0.999671	-0.014219	3.329532	2.513006	0.000000	-10.000000	-0.208333	19.233334	467.833344	1023.000000	1023.000000	2046.000000
31.459999	0.009030	5.336761	-0.842512	0.037433	3.494384	2.647456	0.000000	-10.000000	-0.225000	19.566668	474.333344	1023.000000	1023.000000	2046.000000
31.480000	0.009757	5.766253	-0.733370	0.118862	3.660975	2.719785	0.000000	-10.000000	-0.225000	19.900000	483.000000	1023.000000	1023.000000	2046.000000
31.500000	0.010384	6.136726	-0.583280	0.102814	3.801324	2.815869	0.000000	-10.000000	-0.225000	19.616667	489.666656	1023.000000	1023.000000	2046.000000
31.520000	0.010893	6.437763	-0.529244	0.127973	3.952615	2.886419	0.000000	-10.000000	-0.208333	19.516666	496.166656	1023.000000	1023.000000	2046.000000
31.540001	0.011699	6.913903	-0.376353	0.169690	4.098206	3.022359	0.000000	-10.000000	-0.208333	19.233334	502.833344	1023.000000	1023.000000	2046.000000
31.559999	0.012510	7.393226	-0.242732	0.227548	4.300229	3.108180	0.000000	-10.000000	-0.191667	18.983334	509.166656	1023.000000	1023.000000	2046.000000
31.580000	0.013308	7.864804	-0.042366	0.272468	4.391035	3.243668	0.000000	-10.000000	-0.175000	18.616667	515.500000	1023.000000	1023.000000	2046.000000
31.600000	0.014219	8.403324	0.032300	0.398737	4.604842	3.367445	0.000000	-10.000000	-0.158333	18.133333	521.833313	1023.000000	1023.000000	2046.000000
31.620001	0.015244	9.009398	0.122984	0.518540	4.818576	3.549298	0.000000	-10.000000	-0.141667	17.666668	528.166687	1023.000000	1023.000000	2046.000000
31.639999	0.016032	9.474873	0.249605	0.615058	4.969137	3.641073	0.000000	-10.000000	-0.125000	17.000000	534.166687	1023.000000	1023.000000	2046.000000
31.660000	0.016778	9.915991	0.349576	0.664767	5.091332	3.810316	0.000000	-10.000000	-0.108333	16.450001	539.833313	1023.000000	1023.000000	2046.000000
31.680000	0.017582	10.390838	0.436437	0.748134	5.293726	3.912540	0.000000	-10.000000	-0.100000	15.583334	545.333313	1023.000000	1023.000000	2046.000000
31.700001	0.018260	10.791774	0.505566	0.838118	5.445084	4.003005	0.000000	-10.000000	-0.091667	14.766667	550.833313	1023.000000	1023.000000	2046.000000
31.719999	0.018993	11.225029	0.621932	0.896995	5.563030	4.143071	0.000000	-10.000000	-0.075000	13.500000	556.000000	1023.000000	1023.000000	2046.000000
31.740000	0.019324	11.420267	0.687460	0.929014	5.613452	4.190341	0.000000	-10.000000	-0.050000	11.916667	560.666687	1023.000000	1023.000000	2046.000000
31.760000	0.019843	11.726921	0.716751	0.983250	5.760544	4.266376	0.000000	-10.000000	-0.025000	9.933333	564.833313	1023.000000	1023.000000	2046.000000
31.780001	0.020260	11.973622	0.695792	1.048240	5.906651	4.322939	0.000000	-10.000000	-0.008333	7.550000	568.333313	1023.000000	1023.000000	2046.000000
31.799999	0.020505	12.118445	0.813892	1.071370	5.851041	4.382143	0.000000	-10.000000	0.016667	4.716667	571.166687	1023.000000	1023.000000	2046.000000
31.820000	0.020617	12.184740	0.853478	1.068615	5.842046	4.420602	0.000000	-10.000000	0.033333	1.300000	573.333313	1023.000000	1023.000000	2046.000000
31.840000	0.020743	12.259345	0.908252	1.085186	5.833887	4.432020	0.000000	-10.000000	0.050000	-1.566667	574.500000	1023.000000	1023.000000	2046.000000
31.860001	0.021029	12.427842	0.903242	1.138614	5.929492	4.456494	0.000000	-10.000000	0.058333	-4.200000	575.000000	1023.000000	1023.000000	2046.000000
31.879999	0.021405	12.650295	1.003107	1.231375	5.963058	4.452755	0.000000	-10.000000	0.075000	-6.350000	575.000000	1023.000000	1023.000000	2046.000000
31.900000	0.021739	12.847460	1.144221	1.270805	5.922530	4.509905	0.000000	-10.000000	0.091667	-8.383333	575.000000	1023.000000	1023.000000	2046.000000
31.920000	0.022057	13.035827	1.237502	1.282511	5.972840	4.542974	0.000000	-10.000000	0.100000	-9.700000	575.000000	1023.000000	1023.000000	2046.000000
31.940001	0.022216	13.129660	1.190832	1.341550	6.029740	4.567538	0.000000	-10.000000	0.108333	-10.466667	575.000000	1023.000000	1023.000000	2046.000000
31.959999	0.022184	13.110576	1.267812	1.350055	5.962150	4.530559	0.000000	-10.000000	0.116667	-11.283334	575.000000	1023.000000	1023.000000	2046.000000
31.980000	0.021915	12.952057	1.276462	1.313103	5.834934	4.527559	0.000000	-10.000000	0.133333	-12.250000	567.666687	1023.000000	1023.000000	2046.000000
32.000000	0.021620	12.777565	1.180651	1.316629	5.792546	4.487738	0.000000	-10.000000	0.150000	-13.433333	559.000000	1023.000000	1023.000000	2046.000000
32.020000	0.021341	12.612475	1.117912	1.342095	5.654730	4.497738	0.000000	-10.000000	0.183333	-14.683334	548.666687	1023.000000	1023.000000	2046.000000
32.040001	0.020697	12.232107	0.981334	1.320738	5.525977	4.404059	0.000000	-10.000000	0.216667	-16.000000	543.833313	1023.000000	1023.000000	2046.000000
32.060001	0.019352	11.436803	0.779785	1.151948	5.189299	4.315772	0.000000	-10.000000	0.241667	-17.100000	538.333313	1023.000000	1023.000000	2046.000000
32.080002	0.016994	10.043448	0.398519	0.907522	4.732166	4.005241	0.000000	-10.000000	0.275000	-18.216667	532.500000	1023.000000	1023.000000	2046.000000
32.099998	0.013857	8.189514	-0.061239	0.566709	4.167052	3.516992	0.000000	-10.000000	0.316667	-19.299999	526.500000	1023.000000	1023.000000	2046.000000
32.119999	0.010749	6.352880	-0.426090	0.213632	3.583388	2.981950	0.000000	-10.000000	0.350000	-20.299999	520.166687	1023.000000	1023.000000	2046.000000
32.139999	0.007951	4.699005	-0.787950	-0.052069	3.064876	2.474148	0.000000	-10.000000	0.375000	-21.133333	513.500000	1023.000000	1023.000000	2046.000000
32.160000	0.005956	3.519918	-1.121184	-0.242034	2.707313	2.175823	0.000000	-10.000000	0.383333	-21.700001	506.333344	1023.000000	1023.000000	2046.000000
32.180000	0.004302	2.542779	-1.416868	-0.360525	2.458408	1.861764	0.000000	-10.000000	0.400000	-22.200001	499.000000	1023.000000	1023.000000	2046.000000
32.200001	0.002831	1.673385	-1.616899	-0.467475	2.159171	1.598588	0.000000	-10.000000	0.408333	-22.450001	491.500000	1023.000000	1023.000000	2046.000000
32.220001	0.001534	0.906575	-1.742980	-0.584793	1.828130	1.406218	0.000000	-10.000000	0.416667	-22.799999	484.000000	1023.000000	1023.000000	2046.000000
32.240002	0.000607	0.358490	-1.957787	-0.626682	1.651460	1.291499	0.000000	-10.000000	0.441667	-23.416666	476.500000	1023.000000	1023.000000	2046.000000
32.259998	-0.000288	-0.170357	-2.043222	-0.627469	1.380687	1.119648	0.000000	-10.000000	0.466667	-24.100000	468.833344	1023.000000	1023.000000	2046.000000
32.279999	-0.001190	-0.703031	-2.143634	-0.651790	1.150870	0.941523	0.000000	-10.000000	0.491667	-24.650000	460.666656	1023.000000	1023.000000	2046.000000
32.299999	-0.001858	-1.097849	-2.288129	-0.657621	1.025168	0.822733	0.000000	-10.000000	0.500000	-24.700001	452.333344	1023.000000	1023.000000	2046.000000
32.320000	-0.002398	-1.416952	-2.407723	-0.624381	0.876455	0.738695	0.000000	-10.000000	0.500000	-24.700001	444.000000	1023.000000	1023.000000	2046.000000
32.340000	-0.002927	-1.730058	-2.479471	-0.602540	0.749234	0.602719	0.000000	-10.000000	0.500000	-24.583334	436.000000	1023.000000	1023.000000	2046.000000
32.360001	-0.003418	-2.020247	-2.464576	-0.708928	0.550814	0.602443	0.000000	-10.000000	0.508333	-24.916666	427.666656	1023.000000	1023.000000	2046.000000
32.380001	-0.003687	-2.179052	-2.519063	-0.795415	0.505910	0.629517	0.000000	-10.000000	0.525000	-25.316666	419.333344	1023.000000	1023.000000	2046.000000
32.400002	-0.003907	-2.308775	-2.619193	-0.895116	0.573849	0.631685	0.000000	-10.000000	0.541667	-25.916666	410.666656	1023.000000	1023.000000	2046.000000
32.419998	-0.004240	-2.505711	-2.641068	-0.942635	0.509862	0.568130	0.000000	-10.000000	0.550000	-26.266666	405.000000	1023.000000	1023.000000	2046.000000
32.439999	-0.004535	-2.680245	-2.705933	-0.980307	0.448889	0.557106	0.000000	-10.000000	0.541667	-26.533335	396.333344	1023.000000	1023.000000	2046.000000
32.459999	-0.004665	-2.757270	-2.775613	-0.971329	0.435534	0.554138	0.000000	-10.000000	0.533333	-26.200001	387.666656	1023.000000	1023.000000	2046.000000
32.480000	-0.004868	-2.877256	-2.873265	-0.972512	0.460261	0.508259	0.000000	-10.000000	0.533333	-26.033335	376.000000	1023.000000	1023.000000	2046.000000
32.500000	-0.005216	-3.082550	-2.877191	-0.962606	0.366455	0.390792	0.000000	-10.000000	0.533333	-25.833334	367.333344	1023.000000	1023.000000	2046.000000
32.520000	-0.005883	-3.476809	-2.932066	-1.014066	0.176099	0.293224	0.000000	-10.000000	0.541667	-26.033335	358.666656	1023.000000	1023.000000	2046.000000
32.540001	-0.006245	-3.690710	-3.009793	-1.041033	0.118082	0.242034	0.000000	-10.000000	0.541667	-26.016666	350.000000	1023.000000	1023.000000	2046.000000
32.560001	-0.006903	-4.079502	-3.020109	-1.031437	-0.100413	0.072457	0.000000	-10.000000	0.550000	-26.016666	341.166656	1023.000000	1023.000000	2046.000000
32.580002	-0.007732	-4.569559	-3.038288	-1.114226	-0.362512	-0.054533	0.000000	-10.000000	0.550000	-25.966667	332.500000	1023.000000	1023.000000	2046.000000
32.599998	-0.008560	-5.058909	-3.109840	-1.179451	-0.573218	-0.196400	0.000000	-10.000000	0.541667	-25.799999	323.833344	1023.000000	1023.000000	2046.000000
32.619999	-0.009135	-5.398988	-3.266178	-1.215706	-0.609579	-0.307524	0.000000	-10.000000	0.533333	-25.700001	315.333344	1023.000000	1023.000000	2046.000000
32.639999	-0.009690	-5.726937	-3.229130	-1.206376	-0.822071	-0.469361	0.000000	-10.000000	0.525000	-25.650000	306.666656	1023.000000	1023.000000	2046.000000
32.660000	-0.010165	-6.007709	-3.172216	-1.249782	-1.050690	-0.535021	0.000000	-10.000000	0.533333	-25.966667	298.166656	1023.000000	1023.000000	2046.000000
32.680000	-0.010512	-6.212847	-3.182678	-1.256649	-1.190653	-0.582868	0.000000	-10.000000	0.533333	-26.033333	289.500000	1023.000000	1023.000000	2046.000000
32.700001	-0.010809	-6.388217	-3.267946	-1.199959	-1.226647	-0.693665	0.000000	-10.000000	0.541667	-26.066668	280.833344	1023.000000	1023.000000	2046.000000
32.720001	-0.011161	-6.596227	-3.236008	-1.153858	-1.436159	-0.770201	0.000000	-10.000000	0.525000	-25.833334	272.166656	1023.000000	1023.000000	2046.000000
32.740002	-0.011794	-6.970073	-3.263604	-1.165990	-1.641668	-0.898811	0.000000	-10.000000	0.516667	-25.483334	263.500000	1023.000000	1023.000000	2046.000000
32.759998	-0.012188	-7.203197	-3.300962	-1.186990	-1.760844	-0.954400	0.000000	-10.000000	0.500000	-25.283333	255.000000	1023.000000	1023.000000	2046.000000
32.779999	-0.012574	-7.431051	-3.342596	-1.152138	-1.881647	-1.054670	0.000000	-10.000000	0.500000	-24.983334	246.500000	1023.000000	1023.000000	2046.000000
32.799999	-0.012921	-7.636199	-3.300402	-1.088030	-2.070832	-1.176935	0.000000	-10.000000	0.500000	-24.983334	238.166672	1023.000000	1023.000000	2046.000000
32.820000	-0.013490	-7.972341	-3.308287	-1.142236	-2.262702	-1.259116	0.000000	-10.000000	0.500000	-24.716667	230.000000	1023.000000	1023.000000	2046.000000
32.840000	-0.013913	-8.222598	-3.341295	-1.128876	-2.389527	-1.362900	0.000000	-10.000000	0.500000	-24.633333	221.666672	1023.000000	1023.000000	2046.000000
32.860001	-0.014230	-8.409708	-3.369309	-1.113073	-2.512254	-1.415072	0.000000	-10.000000	0.500000	-24.450001	213.333328	1023.000000	1023.000000	2046.000000
32.880001	-0.014689	-8.681265	-3.390618	-1.108969	-2.664917	-1.516760	0.000000	-10.000000	0.500000	-24.350000	205.000000	1023.000000	1023.000000	2046.000000
32.900002	-0.015231	-9.001797	-3.362113	-1.154028	-2.925278	-1.560377	0.000000	-10.000000	0.491667	-24.250000	197.000000	1023.000000	1023.000000	2046.000000
32.919998	-0.015566	-9.199667	-3.494321	-1.114277	-2.949196	-1.641874	0.000000	-10.000000	0.491667	-23.983334	189.000000	1023.000000	1023.000000	2046.000000
32.939999	-0.016030	-9.473954	-3.516045	-1.068442	-3.102929	-1.786538	0.000000	-10.000000	0.483333	-23.833334	181.000000	1023.000000	1023.000000	2046.000000
32.959999	-0.016569	-9.792460	-3.479744	-1.145173	-3.341951	-1.825593	0.000000	-10.000000	0.475000	-23.550001	173.000000	1023.000000	1023.000000	2046.000000
32.980000	-0.017035	-10.067659	-3.487177	-1.114958	-3.501516	-1.964008	0.000000	-10.000000	0.450000	-23.366667	165.000000	1023.000000	1023.000000	2046.000000
33.000000	-0.017159	-10.141215	-3.489890	-1.105851	-3.554410	-1.991064	0.000000	-10.000000	0.425000	-22.950001	157.333328	1023.000000	1023.000000	2046.000000
33.020000	-0.017155	-10.138422	-3.414615	-1.017148	-3.620806	-2.085853	0.000000	-10.000000	0.408333	-22.633333	149.666672	1023.000000	1023.000000	2046.000000
33.040001	-0.017178	-10.152074	-3.251560	-0.950607	-3.799338	-2.150569	0.000000	-10.000000	0.383333	-22.216667	142.333328	1023.000000	1023.000000	2046.000000
33.060001	-0.017041	-10.071366	-3.193901	-0.891128	-3.865794	-2.120543	0.000000	-10.000000	0.375000	-21.800001	134.833328	1023.000000	1023.000000	2046.000000
33.080002	-0.017201	-10.165629	-3.230739	-0.913900	-3.898195	-2.122796	0.000000	-10.000000	0.366667	-21.466667	127.666664	1023.000000	1023.000000	2046.000000
33.099998	-0.017346	-10.251554	-3.180757	-0.866466	-4.013907	-2.190424	0.000000	-10.000000	0.366667	-21.066668	120.333336	1023.000000	1023.000000	2046.000000
33.119999	-0.017715	-10.469521	-3.116861	-0.849893	-4.268042	-2.234724	0.000000	-10.000000	0.350000	-20.850000	113.333336	1023.000000	1023.000000	2046.000000
33.139999	-0.018124	-10.711514	-3.280769	-0.834307	-4.327079	-2.269359	0.000000	-10.000000	0.341667	-20.466667	106.333336	1023.000000	1023.000000	2046.000000
33.160000	-0.018384	-10.865211	-3.369767	-0.754108	-4.401059	-2.340277	0.000000	-10.000000	0.341667	-20.250000	99.500000	1023.000000	1023.000000	2046.000000
33.180000	-0.018910	-11.175996	-3.376179	-0.732810	-4.674660	-2.392346	0.000000	-10.000000	0.350000	-19.916668	92.666664	1023.000000	1023.000000	2046.000000
33.200001	-0.019718	-11.653206	-3.562872	-0.721203	-4.914495	-2.454637	0.000000	-10.000000	0.316667	-19.416668	86.000000	1023.000000	1023.000000	2046.000000
33.220001	-0.021241	-12.553621	-3.881666	-0.957923	-5.130589	-2.583444	0.000000	-10.000000	0.283333	-18.650000	79.666664	1023.000000	1023.000000	2046.000000
33.240002	-0.023444	-13.855350	-4.128639	-1.253072	-5.562807	-2.910832	0.000000	-10.000000	0.241667	-17.966667	73.500000	1023.000000	1023.000000	2046.000000
33.259998	-0.026172	-15.467427	-4.378898	-1.560490	-6.132699	-3.395339	0.000000	-10.000000	0.233333	-17.016666	67.500000	1023.000000	1023.000000	2046.000000
33.279999	-0.028447	-16.812195	-4.754200	-1.774868	-6.476271	-3.806855	0.000000	-10.000000	0.208333	-16.233334	61.666668	1023.000000	1023.000000	2046.000000
33.299999	-0.030217	-17.858534	-5.058988	-1.977763	-6.713466	-4.108317	0.000000	-10.000000	0.191667	-15.266667	56.166668	1023.000000	1023.000000	2046.000000
33.320000	-0.031540	-18.640099	-5.224196	-2.128257	-6.935608	-4.352038	0.000000	-10.000000	0.183333	-14.616667	51.000000	1023.000000	1023.000000	2046.000000
33.340000	-0.032608	-19.271523	-5.276576	-2.243016	-7.212021	-4.539910	0.000000	-10.000000	0.175000	-14.183333	46.166668	1023.000000	1023.000000	2046.000000
33.360001	-0.033290	-19.674404	-5.427770	-2.262102	-7.294508	-4.690025	0.000000	-10.000000	0.175000	-13.700000	41.500000	1023.000000	1023.000000	2046.000000
33.380001	-0.033886	-20.026564	-5.535244	-2.321082	-7.426193	-4.744044	0.000000	-10.000000	0.166667	-13.316667	36.833332	1023.000000	1023.000000	2046.000000
33.400002	-0.034503	-20.391497	-5.610374	-2.315942	-7.566382	-4.898798	0.000000	-10.000000	0.150000	-12.483334	32.333332	1023.000000	1023.000000	2046.000000
33.419998	-0.034966	-20.664995	-5.561559	-2.314719	-7.791175	-4.997542	0.000000	-10.000000	0.125000	-11.933333	29.333334	1023.000000	1023.000000	2046.000000
33.439999	-0.035223	-20.816730	-5.693959	-2.329243	-7.800057	-4.993471	0.000000	-10.000000	0.091667	-10.733334	25.666666	1023.000000	1023.000000	2046.000000
33.459999	-0.035260	-20.838636	-5.731062	-2.260233	-7.787861	-5.059479	0.000000	-10.000000	0.091667	-9.583333	22.166666	1023.000000	1023.000000	2046.000000
33.480000	-0.035376	-20.907497	-5.678599	-2.233390	-7.896761	-5.098747	0.000000	-10.000000	0.075000	-8.116667	17.833334	1023.000000	1023.000000	2046.000000
33.500000	-0.035230	-20.821163	-5.572223	-2.210653	-7.985395	-5.052892	0.000000	-10.000000	0.066667	-7.216667	15.000000	1023.000000	1023.000000	2046.000000
33.520000	-0.034797	-20.565094	-5.508856	-2.260277	-7.875798	-4.920164	0.000000	-10.000000	0.050000	-6.716667	12.666667	1023.000000	1023.000000	2046.000000
33.540001	-0.034540	-20.413191	-5.524611	-2.269706	-7.727797	-4.891079	0.000000	-10.000000	0.050000	-6.566667	10.500000	1023.000000	1023.000000	2046.000000
33.560001	-0.034314	-20.279486	-5.400814	-2.324727	-7.742924	-4.811020	0.000000	-10.000000	0.050000	-6.100000	8.166667	1023.000000	1023.000000	2046.000000
33.580002	-0.033840	-19.999548	-5.393362	-2.296001	-7.552815	-4.757370	0.000000	-10.000000	0.041667	-5.066667	6.166667	1023.000000	1023.000000	2046.000000
33.599998	-0.033354	-19.712187	-5.406262	-2.280200	-7.369292	-4.656432	0.000000	-10.000000	0.033333	-2.583333	4.333333	1023.000000	1023.000000	2046.000000
33.619999	-0.032926	-19.459379	-5.439770	-2.286317	-7.171768	-4.561524	0.000000	-10.000000	0.016667	0.000000	3.500000	1023.000000	1023.000000	2046.000000
33.639999	-0.032570	-19.249077	-5.282853	-2.299824	-7.127117	-4.539283	0.000000	-10.000000	0.000000	2.616667	3.000000	1023.000000	1023.000000	2046.000000
33.660000	-0.032063	-18.949305	-5.241938	-2.292600	-6.945603	-4.469165	0.000000	-10.000000	-0.016667	4.733334	3.000000	1023.000000	1023.000000	2046.000000
33.680000	-0.031579	-18.663086	-5.194210	-2.311172	-6.760953	-4.396751	0.000000	-10.000000	-0.033333	7.116667	3.000000	1023.000000	1023.000000	2046.000000
33.700001	-0.031175	-18.424494	-5.063546	-2.309585	-6.705819	-4.345543	0.000000	-10.000000	-0.058333	9.550000	3.000000	1023.000000	1023.000000	2046.000000
33.720001	-0.030912	-18.268820	-4.915947	-2.337083	-6.670817	-4.344973	0.000000	-10.000000	-0.108333	11.950000	3.000000	1023.000000	1023.000000	2046.000000
33.740002	-0.030576	-18.070555	-4.883424	-2.371782	-6.540971	-4.274379	0.000000	-10.000000	-0.158333	14.116667	3.000000	1023.000000	1023.000000	2046.000000
33.759998	-0.029876	-17.656502	-4.862229	-2.311663	-6.266972	-4.215638	0.000000	-10.000000	-0.175000	15.933333	6.333333	1023.000000	1023.000000	2046.000000
33.779999	-0.029208	-17.261751	-4.693803	-2.320601	-6.150595	-4.096752	0.000000	-10.000000	-0.191667	17.133333	13.500000	1023.000000	1023.000000	2046.000000
33.799999	-0.028362	-16.762135	-4.576106	-2.276189	-5.942561	-3.967279	0.000000	-10.000000	-0.208333	18.283333	22.666666	1023.000000	1023.000000	2046.000000
33.820000	-0.027324	-16.148407	-4.538639	-2.200834	-5.608305	-3.800628	0.000000	-10.000000	-0.250000	19.483334	30.666666	1023.000000	1023.000000	2046.000000
33.840000	-0.026244	-15.509962	-4.354541	-2.151698	-5.391481	-3.612242	0.000000	-10.000000	-0.275000	20.566668	37.000000	1023.000000	1023.000000	2046.000000
33.860001	-0.025308	-14.957153	-4.162029	-2.061637	-5.274603	-3.458884	0.000000	-10.000000	-0.316667	21.400000	43.666668	1023.000000	1023.000000	2046.000000
33.880001	-0.024306	-14.364660	-4.059375	-1.988093	-4.997552	-3.319639	0.000000	-10.000000	-0.333333	22.166668	50.666668	1023.000000	1023.000000	2046.000000
33.900002	-0.023129	-13.669245	-3.985113	-1.926771	-4.660419	-3.096941	0.000000	-10.000000	-0.350000	23.066668	58.000000	1023.000000	1023.000000	2046.000000
33.919998	-0.022179	-13.107679	-3.791117	-1.846699	-4.513334	-2.956529	0.000000	-10.000000	-0.358333	23.933334	65.500000	1023.000000	1023.000000	2046.000000
33.939999	-0.021231	-12.547278	-3.736030	-1.772706	-4.238640	-2.799903	0.000000	-10.000000	-0.383333	24.566668	73.166664	1023.000000	1023.000000	2046.000000
33.959999	-0.020088	-11.871783	-3.650581	-1.733644	-3.912329	-2.575228	0.000000	-10.000000	-0.408333	25.083334	81.333336	1023.000000	1023.000000	2046.000000
33.980000	-0.019030	-11.246799	-3.513452	-1.674949	-3.657767	-2.400630	0.000000	-10.000000	-0.416667	25.033335	89.666664	1023.000000	1023.000000	2046.000000
34.000000	-0.018018	-10.648639	-3.308695	-1.609556	-3.497878	-2.232510	0.000000	-10.000000	-0.416667	25.183334	98.166664	1023.000000	1023.000000	2046.000000
34.020000	-0.017005	-10.049794	-3.167563	-1.539625	-3.258765	-2.083842	0.000000	-10.000000	-0.416667	25.183334	106.500000	1023.000000	1023.000000	2046.000000
34.040001	-0.015865	-9.376187	-3.110587	-1.477990	-2.922901	-1.864710	0.000000	-10.000000	-0.425000	25.616667	114.833336	1023.000000	1023.000000	2046.000000
34.060001	-0.014742	-8.712504	-2.936143	-1.407738	-2.687310	-1.681313	0.000000	-10.000000	-0.425000	25.700001	123.333336	1023.000000	1023.000000	2046.000000
34.080002	-0.013452	-7.950356	-2.711836	-1.265988	-2.428793	-1.543739	0.000000	-10.000000	-0.433333	25.716667	131.833328	1023.000000	1023.000000	2046.000000
34.099998	-0.012080	-7.139500	-2.536539	-1.154684	-2.105243	-1.343033	0.000000	-10.000000	-0.425000	25.783333	140.500000	1023.000000	1023.000000	2046.000000
34.119999	-0.010559	-6.240088	-2.380702	-1.053050	-1.712835	-1.093502	0.000000	-10.000000	-0.425000	25.883333	149.166672	1023.000000	1023.000000	2046.000000
34.139999	-0.009358	-5.530307	-2.120900	-0.929713	-1.518106	-0.961587	0.000000	-10.000000	-0.408333	26.116667	157.833328	1023.000000	1023.000000	2046.000000
34.160000	-0.008258	-4.880417	-1.938063	-0.944453	-1.291874	-0.706028	0.000000	-10.000000	-0.408333	26.250000	166.500000	1023.000000	1023.000000	2046.000000
34.180000	-0.007133	-4.215583	-1.861386	-0.795546	-0.957311	-0.601340	0.000000	-10.000000	-0.416667	26.633333	175.166672	1023.000000	1023.000000	2046.000000
34.200001	-0.006189	-3.657847	-1.722561	-0.768991	-0.761136	-0.405160	0.000000	-10.000000	-0.425000	26.866667	184.000000	1023.000000	1023.000000	2046.000000
34.220001	-0.005420	-3.203077	-1.575671	-0.743679	-0.666260	-0.217467	0.000000	-10.000000	-0.416667	26.600000	193.000000	1023.000000	1023.000000	2046.000000
34.240002	-0.004265	-2.520455	-1.434747	-0.646415	-0.444628	0.005335	0.000000	-10.000000	-0.408333	26.000000	202.000000	1023.000000	1023.000000	2046.000000
34.259998	-0.003640	-2.151107	-1.552168	-0.575603	-0.165434	0.142099	0.000000	-10.000000	-0.391667	25.150002	210.666672	1023.000000	1023.000000	2046.000000
34.279999	-0.003728	-2.203382	-1.570450	-0.530420	-0.246532	0.144019	0.000000	-10.000000	-0.383333	24.800001	219.333328	1023.000000	1023.000000	2046.000000
34.299999	-0.004867	-2.876523	-1.764670	-0.682820	-0.436883	0.007850	0.000000	-10.000000	-0.366667	24.483334	227.666672	1023.000000	1023.000000	2046.000000
34.320000	-0.006477	-3.828115	-2.095361	-0.963641	-0.592055	-0.177058	0.000000	-10.000000	-0.350000	24.200001	236.000000	1023.000000	1023.000000	2046.000000
34.340000	-0.008094	-4.783738	-2.253017	-1.197295	-0.890118	-0.443308	0.000000	-10.000000	-0.341667	24.233334	244.000000	1023.000000	1023.000000	2046.000000
34.360001	-0.009283	-5.486166	-2.352538	-1.305721	-1.143333	-0.684573	0.000000	-10.000000	-0.341667	24.350000	252.000000	1023.000000	1023.000000	2046.000000
34.380001	-0.009831	-5.809851	-2.595105	-1.428370	-1.043741	-0.742635	0.000000	-10.000000	-0.358333	24.516666	260.000000	1023.000000	1023.000000	2046.000000
34.400002	-0.010154	-6.000882	-2.735790	-1.437096	-1.014071	-0.813925	0.000000	-10.000000	-0.358333	24.416668	268.000000	1023.000000	1023.000000	2046.000000
34.419998	-0.010079	-5.956965	-2.673298	-1.426644	-1.050432	-0.806590	0.000000	-10.000000	-0.358333	24.200001	276.333344	1023.000000	1023.000000	2046.000000
34.439999	-0.009873	-5.835209	-2.812148	-1.390542	-0.868941	-0.763579	0.000000	-10.000000	-0.350000	24.416668	284.666656	1023.000000	1023.000000	2046.000000
34.459999	-0.009515	-5.623662	-2.776262	-1.351755	-0.813482	-0.682163	0.000000	-10.000000	-0.350000	24.100000	293.000000	1023.000000	1023.000000	2046.000000
34.480000	-0.009093	-5.373897	-2.707063	-1.254924	-0.794564	-0.617346	0.000000	-10.000000	-0.350000	24.266666	301.000000	1023.000000	1023.000000	2046.000000
34.500000	-0.008452	-4.994925	-2.768924	-1.152603	-0.584283	-0.489115	0.000000	-10.000000	-0.350000	24.000000	309.000000	1023.000000	1023.000000	2046.000000
34.520000	-0.007693	-4.546715	-2.618842	-1.072090	-0.501199	-0.354584	0.000000	-10.000000	-0.350000	24.116667	317.000000	1023.000000	1023.000000	2046.000000
34.540001	-0.006995	-4.134128	-2.464580	-0.937285	-0.468064	-0.264199	0.000000	-10.000000	-0.341667	23.883333	325.000000	1023.000000	1023.000000	2046.000000
34.560001	-0.006003	-3.547854	-2.491358	-0.864736	-0.118157	-0.073604	0.000000	-10.000000	-0.316667	23.500000	333.000000	1023.000000	1023.000000	2046.000000
34.580002	-0.004965	-2.934093	-2.364732	-0.844818	0.079498	0.195959	0.000000	-10.000000	-0.300000	23.216667	341.000000	1023.000000	1023.000000	2046.000000
34.599998	-0.003844	-2.271926	-2.126857	-0.784721	0.266811	0.372841	0.000000	-10.000000	-0.275000	22.650000	348.666656	1023.000000	1023.000000	2046.000000
34.619999	-0.002762	-1.632171	-2.090656	-0.765426	0.612433	0.611479	0.000000	-10.000000	-0.266667	22.000000	356.333344	1023.000000	1023.000000	2046.000000
34.639999	-0.001675	-0.989690	-2.011425	-0.727794	0.904220	0.845309	0.000000	-10.000000	-0.233333	21.283333	363.666656	1023.000000	1023.000000	2046.000000
34.660000	-0.000308	-0.182313	-1.845572	-0.592528	1.208478	1.047309	0.000000	-10.000000	-0.250000	21.016666	371.000000	1023.000000	1023.000000	2046.000000
34.680000	0.000997	0.588934	-1.730903	-0.550062	1.570452	1.299446	0.000000	-10.000000	-0.250000	21.000000	378.000000	1023.000000	1023.000000	2046.000000
34.700001	0.002061	1.218061	-1.755679	-0.524705	1.979731	1.518714	0.000000	-10.000000	-0.283333	21.250000	385.000000	1023.000000	1023.000000	2046.000000
34.720001	0.003088	1.825199	-1.528360	-0.368675	2.107958	1.614276	0.000000	-10.000000	-0.283333	21.250000	392.000000	1023.000000	1023.000000	2046.000000
34.740002	0.004062	2.400465	-1.383141	-0.325880	2.330429	1.779058	0.000000	-10.000000	-0.283333	21.250000	399.166656	1023.000000	1023.000000	2046.000000
34.759998	0.004756	2.810782	-1.451885	-0.322755	2.642581	1.942841	0.000000	-10.000000	-0.250000	20.916668	406.333344	1023.000000	1023.000000	2046.000000
34.779999	0.005450	3.220800	-1.189077	-0.244624	2.631355	2.023146	0.000000	-10.000000	-0.233333	20.566668	413.500000	1023.000000	1023.000000	2046.000000
34.799999	0.006040	3.569809	-0.995566	-0.234455	2.722974	2.076855	0.000000	-10.000000	-0.225000	20.466667	420.333344	1023.000000	1023.000000	2046.000000
34.820000	0.006646	3.927839	-1.042448	-0.278377	2.989269	2.259395	0.000000	-10.000000	-0.225000	20.033333	427.166656	1023.000000	1023.000000	2046.000000
34.840000	0.007231	4.273340	-0.937213	-0.234060	3.114709	2.329905	0.000000	-10.000000	-0.208333	19.616667	433.833344	1023.000000	1023.000000	2046.000000
34.860001	0.008031	4.746430	-0.683955	-0.170050	3.173088	2.427347	0.000000	-10.000000	-0.200000	18.950001	440.500000	1023.000000	1023.000000	2046.000000
34.880001	0.008927	5.276146	-0.594695	-0.089393	3.415440	2.544795	0.000000	-10.000000	-0.200000	18.550001	447.000000	1023.000000	1023.000000	2046.000000
34.900002	0.009935	5.871341	-0.520075	-0.051628	3.662713	2.780330	0.000000	-10.000000	-0.200000	18.216667	453.333344	1023.000000	1023.000000	2046.000000
34.919998	0.010851	6.412840	-0.397258	0.095855	3.820043	2.894200	0.000000	-10.000000	-0.200000	18.166668	459.500000	1023.000000	1023.000000	2046.000000
34.939999	0.011771	6.956587	-0.226043	0.228036	3.953383	3.001210	0.000000	-10.000000	-0.191667	17.983334	465.500000	1023.000000	1023.000000	2046.000000
34.959999	0.012540	7.411377	-0.207393	0.284995	4.192207	3.141569	0.000000	-10.000000	-0.175000	17.950001	471.500000	1023.000000	1023.000000	2046.000000
34.980000	0.013565	8.016717	-0.046741	0.432519	4.348726	3.282213	0.000000	-10.000000	-0.166667	17.800001	477.500000	1023.000000	1023.000000	2046.000000
35.000000	0.014364	8.488970	0.105431	0.491650	4.487009	3.404880	0.000000	-10.000000	-0.158333	17.816668	483.500000	1023.000000	1023.000000	2046.000000
35.020000	0.015227	8.999228	0.135728	0.549201	4.740088	3.574210	0.000000	-10.000000	-0.158333	17.416668	489.500000	1023.000000	1023.000000	2046.000000
35.040001	0.016048	9.484271	0.290325	0.645538	4.867253	3.681155	0.000000	-10.000000	-0.141667	16.966667	495.500000	1023.000000	1023.000000	2046.000000
35.060001	0.016841	9.952907	0.375451	0.716579	5.046553	3.814324	0.000000	-10.000000	-0.125000	16.283333	501.166656	1023.000000	1023.000000	2046.000000
35.080002	0.017497	10.340868	0.434402	0.779129	5.236550	3.890788	0.000000	-10.000000	-0.125000	15.683333	506.666656	1023.000000	1023.000000	2046.000000
35.099998	0.018488	10.926585	0.627448	0.914153	5.406473	3.978510	0.000000	-10.000000	-0.108333	14.850000	511.833344	1023.000000	1023.000000	2046.000000
35.119999	0.019419	11.476848	0.874902	1.014571	5.540784	4.046589	0.000000	-10.000000	-0.100000	13.683333	517.000000	1023.000000	1023.000000	2046.000000
35.139999	0.020487	12.107759	0.983368	1.109983	5.806314	4.208093	0.000000	-10.000000	-0.066667	12.583334	521.666687	1023.000000	1023.000000	2046.000000
35.160000	0.021547	12.734455	1.182226	1.217283	5.970621	4.364325	0.000000	-10.000000	-0.050000	11.383334	526.000000	1023.000000	1023.000000	2046.000000
35.180000	0.022243	13.145526	1.320248	1.301340	6.088384	4.435555	0.000000	-10.000000	-0.025000	10.166667	530.000000	1023.000000	1023.000000	2046.000000
35.200001	0.022940	13.557343	1.348445	1.273715	6.298294	4.636888	0.000000	-10.000000	-0.008333	8.450000	533.833313	1023.000000	1023.000000	2046.000000
35.220001	0.023428	13.845880	1.508908	1.407381	6.236868	4.692723	0.000000	-10.000000	0.000000	6.416667	537.000000	1023.000000	1023.000000	2046.000000
35.240002	0.023552	13.919230	1.407574	1.378307	6.318827	4.814523	0.000000	-10.000000	0.008333	3.683333	539.500000	1023.000000	1023.000000	2046.000000
35.259998	0.023847	14.093504	1.412392	1.410957	6.345506	4.924649	0.000000	-10.000000	0.025000	0.600000	541.000000	1023.000000	1023.000000	2046.000000
35.279999	0.023589	13.940802	1.388486	1.524325	6.172927	4.855063	0.000000	-10.000000	0.033333	-2.066667	541.833313	1023.000000	1023.000000	2046.000000
35.299999	0.022451	13.268529	1.105804	1.338629	6.026395	4.797702	0.000000	-10.000000	0.041667	-3.933333	542.000000	1023.000000	1023.000000	2046.000000
35.320000	0.020461	12.092412	0.836923	1.133891	5.638290	4.483308	0.000000	-10.000000	0.050000	-5.550000	542.000000	1023.000000	1023.000000	2046.000000
35.340000	0.017784	10.510338	0.576761	0.858045	5.071649	4.003883	0.000000	-10.000000	0.066667	-7.400000	542.000000	1023.000000	1023.000000	2046.000000
35.360001	0.015074	8.908553	0.129627	0.525912	4.672572	3.580443	0.000000	-10.000000	0.075000	-8.766666	542.000000	1023.000000	1023.000000	2046.000000
35.380001	0.012985	7.674327	-0.116743	0.366806	4.244809	3.179457	0.000000	-10.000000	0.083333	-9.716667	542.000000	1023.000000	1023.000000	2046.000000
35.400002	0.011133	6.579639	-0.327407	0.191839	3.863820	2.851387	0.000000	-10.000000	0.091667	-10.416667	542.000000	1023.000000	1023.000000	2046.000000
35.419998	0.009683	5.722836	-0.610292	-0.002728	3.631407	2.704449	0.000000	-10.000000	0.100000	-11.083334	542.000000	1023.000000	1023.000000	2046.000000
35.439999	0.008678	5.128499	-0.807228	0.003552	3.467662	2.464513	0.000000	-10.000000	0.108333	-12.066668	534.000000	1023.000000	1023.000000	2046.000000
35.459999	0.007622	4.504688	-0.893332	-0.073638	3.173753	2.297906	0.000000	-10.000000	0.158333	-13.233334	524.333313	1023.000000	1023.000000	2046.000000
35.480000	0.006591	3.895337	-1.113470	-0.160795	3.026442	2.143159	0.000000	-10.000000	0.208333	-15.116668	513.166687	1023.000000	1023.000000	2046.000000
35.500000	0.005820	3.439378	-1.238963	-0.181806	2.844860	2.015287	0.000000	-10.000000	0.266667	-17.000000	508.000000	1023.000000	1023.000000	2046.000000
35.520000	0.005177	3.059889	-1.264973	-0.075988	2.611407	1.789443	0.000000	-10.000000	0.308333	-18.900002	502.333344	1023.000000	1023.000000	2046.000000
35.540001	0.004482	2.648964	-1.426704	-0.045706	2.482855	1.638518	0.000000	-10.000000	0.358333	-20.516666	495.833344	1023.000000	1023.000000	2046.000000
35.560001	0.003931	2.322986	-1.583044	-0.141942	2.429697	1.618275	0.000000	-10.000000	0.391667	-21.850000	489.000000	1023.000000	1023.000000	2046.000000
35.580002	0.003511	2.075046	-1.531752	-0.049221	2.177374	1.478645	0.000000	-10.000000	0.416667	-22.900000	481.666656	1023.000000	1023.000000	2046.000000
35.599998	0.003110	1.838258	-1.637092	-0.105306	2.144097	1.436559	0.000000	-10.000000	0.450000	-23.700001	474.000000	1023.000000	1023.000000	2046.000000
35.619999	0.002876	1.699890	-1.786567	-0.313461	2.243555	1.556363	0.000000	-10.000000	0.500000	-24.500000	466.000000	1023.000000	1023.000000	2046.000000
35.639999	0.002606	1.540219	-1.786631	-0.337246	2.175110	1.488986	0.000000	-10.000000	0.533333	-25.333334	458.000000	1023.000000	1023.000000	2046.000000
35.660000	0.002283	1.349142	-1.876284	-0.394446	2.126616	1.493255	0.000000	-10.000000	0.558333	-26.150000	449.666656	1023.000000	1023.000000	2046.000000
35.680000	0.002016	1.191664	-2.066615	-0.445353	2.234725	1.468906	0.000000	-10.000000	0.558333	-26.583334	441.000000	1023.000000	1023.000000	2046.000000
35.700001	0.001942	1.147503	-2.029337	-0.411468	2.150443	1.437865	0.000000	-10.000000	0.558333	-26.766666	432.000000	1023.000000	1023.000000	2046.000000
35.720001	0.001534	0.906733	-2.141691	-0.361988	2.097910	1.312502	0.000000	-10.000000	0.550000	-26.816668	423.000000	1023.000000	1023.000000	2046.000000
35.740002	0.001196	0.706864	-2.290365	-0.430216	2.120981	1.306465	0.000000	-10.000000	0.550000	-26.750000	414.000000	1023.000000	1023.000000	2046.000000
35.759998	0.000775	0.457903	-2.281889	-0.454719	1.974515	1.219996	0.000000	-10.000000	0.550000	-26.666668	405.166656	1023.000000	1023.000000	2046.000000
35.779999	0.000179	0.105761	-2.271003	-0.408278	1.749271	1.035771	0.000000	-10.000000	0.550000	-26.516668	396.333344	1023.000000	1023.000000	2046.000000
35.799999	-0.000504	-0.297920	-2.366927	-0.475204	1.620609	0.923602	0.000000	-10.000000	0.550000	-26.500000	387.500000	1023.000000	1023.000000	2046.000000
35.820000	-0.001297	-0.766686	-2.493287	-0.553862	1.499150	0.781312	0.000000	-10.000000	0.550000	-26.566668	378.666656	1023.000000	1023.000000	2046.000000
35.840000	-0.002097	-1.239374	-2.471615	-0.558190	1.219905	0.570525	0.000000	-10.000000	0.558333	-26.533333	369.833344	1023.000000	1023.000000	2046.000000
35.860001	-0.002899	-1.713400	-2.576273	-0.655550	1.036217	0.482206	0.000000	-10.000000	0.558333	-26.733334	361.000000	1023.000000	1023.000000	2046.000000
35.880001	-0.003483	-2.058683	-2.685137	-0.779572	0.994639	0.411387	0.000000	-10.000000	0.558333	-26.833334	352.000000	1023.000000	1023.000000	2046.000000
35.900002	-0.003846	-2.272968	-2.641951	-0.748433	0.829073	0.288343	0.000000	-10.000000	0.550000	-27.150002	343.000000	1023.000000	1023.000000	2046.000000
35.919998	-0.004249	-2.511361	-2.598973	-0.640760	0.614165	0.114207	0.000000	-10.000000	0.550000	-27.116667	334.000000	1023.000000	1023.000000	2046.000000
35.939999	-0.004827	-2.852932	-2.672212	-0.707079	0.465451	0.060907	0.000000	-10.000000	0.550000	-27.216667	325.000000	1023.000000	1023.000000	2046.000000
35.959999	-0.005211	-3.079592	-2.760110	-0.691171	0.384548	-0.012858	0.000000	-10.000000	0.541667	-26.950001	316.000000	1023.000000	1023.000000	2046.000000
35.980000	-0.005654	-3.341486	-2.773943	-0.641727	0.202339	-0.128155	0.000000	-10.000000	0.541667	-26.866667	307.000000	1023.000000	1023.000000	2046.000000
36.000000	-0.006180	-3.652246	-2.725276	-0.576911	-0.056603	-0.293455	0.000000	-10.000000	0.533333	-26.516666	298.000000	1023.000000	1023.000000	2046.000000
36.020000	-0.006791	-4.013188	-2.862346	-0.687650	-0.155124	-0.308068	0.000000	-10.000000	0.525000	-26.500000	289.000000	1023.000000	1023.000000	2046.000000
36.040001	-0.007125	-4.210923	-2.927034	-0.673157	-0.212195	-0.398538	0.000000	-10.000000	0.516667	-26.133333	280.166656	1023.000000	1023.000000	2046.000000
36.060001	-0.007541	-4.456919	-2.809168	-0.658207	-0.518144	-0.471400	0.000000	-10.000000	0.516667	-26.066668	271.500000	1023.000000	1023.000000	2046.000000
36.080002	-0.008158	-4.821226	-2.882012	-0.644422	-0.678961	-0.615830	0.000000	-10.000000	0.533333	-25.783333	262.833344	1023.000000	1023.000000	2046.000000
36.099998	-0.008588	-5.075431	-2.966285	-0.709288	-0.743157	-0.656702	0.000000	-10.000000	0.525000	-25.850000	254.166672	1023.000000	1023.000000	2046.000000
36.119999	-0.009104	-5.380428	-2.982940	-0.699670	-0.928496	-0.769322	0.000000	-10.000000	0.516667	-25.783333	245.500000	1023.000000	1023.000000	2046.000000
36.139999	-0.009614	-5.682073	-2.927303	-0.644991	-1.185704	-0.924076	0.000000	-10.000000	0.500000	-25.833334	236.833328	1023.000000	1023.000000	2046.000000
36.160000	-0.010157	-6.002712	-3.024251	-0.712075	-1.295207	-0.971179	0.000000	-10.000000	0.500000	-25.666666	228.333328	1023.000000	1023.000000	2046.000000
36.180000	-0.010430	-6.164387	-3.102254	-0.729346	-1.327608	-1.005179	0.000000	-10.000000	0.500000	-25.433334	219.666672	1023.000000	1023.000000	2046.000000
36.200001	-0.010621	-6.276835	-2.937983	-0.628832	-1.543371	-1.166650	0.000000	-10.000000	0.500000	-25.133333	211.333328	1023.000000	1023.000000	2046.000000
36.220001	-0.010640	-6.288476	-2.839649	-0.592342	-1.643656	-1.212827	0.000000	-10.000000	0.491667	-24.866667	202.833328	1023.000000	1023.000000	2046.000000
36.240002	-0.010586	-6.256555	-2.854387	-0.588692	-1.597743	-1.215734	0.000000	-10.000000	0.475000	-24.333334	194.500000	1023.000000	1023.000000	2046.000000
36.259998	-0.010726	-6.339239	-2.735060	-0.562574	-1.797070	-1.244535	0.000000	-10.000000	0.450000	-23.783335	186.166672	1023.000000	1023.000000	2046.000000
36.279999	-0.010944	-6.467826	-2.608711	-0.541861	-2.033424	-1.283832	0.000000	-10.000000	0.425000	-23.266666	178.333328	1023.000000	1023.000000	2046.000000
36.299999	-0.011254	-6.650850	-2.694064	-0.566890	-2.086237	-1.303660	0.000000	-10.000000	0.408333	-23.066668	173.333328	1023.000000	1023.000000	2046.000000
36.320000	-0.011663	-6.892931	-2.807531	-0.516945	-2.205850	-1.362604	0.000000	-10.000000	0.400000	-23.000000	165.666672	1023.000000	1023.000000	2046.000000
36.340000	-0.012115	-7.160227	-2.776427	-0.429778	-2.490919	-1.463104	0.000000	-10.000000	0.400000	-22.966667	157.833328	1023.000000	1023.000000	2046.000000
36.360001	-0.012593	-7.442273	-2.945836	-0.423157	-2.575726	-1.497554	0.000000	-10.000000	0.391667	-22.783333	147.500000	1023.000000	1023.000000	2046.000000
36.380001	-0.013270	-7.842399	-3.190079	-0.472580	-2.733000	-1.446739	0.000000	-10.000000	0.375000	-22.416666	140.000000	1023.000000	1023.000000	2046.000000
36.400002	-0.015028	-8.881714	-3.305580	-0.589205	-3.282286	-1.704641	0.000000	-10.000000	0.358333	-21.833334	132.500000	1023.000000	1023.000000	2046.000000
36.419998	-0.017365	-10.262875	-3.641397	-0.908830	-3.681834	-2.030814	0.000000	-10.000000	0.350000	-21.400000	127.500000	1023.000000	1023.000000	2046.000000
36.439999	-0.020085	-11.870169	-4.002979	-1.248769	-4.149871	-2.468549	0.000000	-10.000000	0.333333	-20.566666	120.500000	1023.000000	1023.000000	2046.000000
36.459999	-0.022585	-13.347957	-4.248643	-1.434787	-4.701339	-2.963187	0.000000	-10.000000	0.300000	-19.666666	113.666664	1023.000000	1023.000000	2046.000000
36.480000	-0.024673	-14.581573	-4.577405	-1.719238	-5.039359	-3.245570	0.000000	-10.000000	0.258333	-18.633333	104.833336	1023.000000	1023.000000	2046.000000
36.500000	-0.026031	-15.384204	-4.827573	-1.921325	-5.186451	-3.448855	0.000000	-10.000000	0.233333	-18.016668	98.500000	1023.000000	1023.000000	2046.000000
36.520000	-0.027190	-16.069519	-4.864531	-1.889542	-5.517511	-3.797935	0.000000	-10.000000	0.216667	-17.483334	92.500000	1023.000000	1023.000000	2046.000000
36.540001	-0.028154	-16.638905	-4.974763	-2.043883	-5.749623	-3.870636	0.000000	-10.000000	0.208333	-16.950001	86.666664	1023.000000	1023.000000	2046.000000
36.560001	-0.028871	-17.062542	-5.175890	-2.121207	-5.796257	-3.969188	0.000000	-10.000000	0.200000	-16.450001	81.000000	1023.000000	1023.000000	2046.000000
36.580002	-0.029561	-17.470596	-5.165477	-2.103576	-6.065042	-4.136502	0.000000	-10.000000	0.191667	-15.833334	75.666664	1023.000000	1023.000000	2046.000000
36.599998	-0.030135	-17.809963	-5.226867	-2.068432	-6.246966	-4.267700	0.000000	-10.000000	0.175000	-14.933333	70.333336	1023.000000	1023.000000	2046.000000
36.619999	-0.030345	-17.933611	-5.344892	-2.112610	-6.224801	-4.251307	0.000000	-10.000000	0.141667	-13.716667	65.500000	1023.000000	1023.000000	2046.000000
36.639999	-0.030638	-18.106865	-5.269894	-1.998051	-6.424923	-4.413998	0.000000	-10.000000	0.108333	-12.566667	60.666668	1023.000000	1023.000000	2046.000000
36.660000	-0.030787	-18.195103	-5.272067	-1.998215	-6.522817	-4.402004	0.000000	-10.000000	0.083333	-11.633333	56.666668	1023.000000	1023.000000	2046.000000
36.680000	-0.030582	-18.073969	-5.289453	-1.968318	-6.454457	-4.361741	0.000000	-10.000000	0.075000	-11.016666	52.666668	1023.000000	1023.000000	2046.000000
36.700001	-0.030373	-17.950285	-5.181146	-1.975845	-6.466039	-4.327255	0.000000	-10.000000	0.075000	-10.816667	49.000000	1023.000000	1023.000000	2046.000000
36.720001	-0.030361	-17.943304	-5.156817	-2.019869	-6.461367	-4.305252	0.000000	-10.000000	0.075000	-11.000000	45.333332	1023.000000	1023.000000	2046.000000
36.740002	-0.030224	-17.862648	-5.192687	-2.101220	-6.366062	-4.202679	0.000000	-10.000000	0.075000	-11.083333	41.666668	1023.000000	1023.000000	2046.000000
36.759998	-0.029864	-17.649885	-5.124090	-2.102472	-6.277327	-4.145997	0.000000	-10.000000	0.075000	-10.850000	38.000000	1023.000000	1023.000000	2046.000000
36.779999	-0.029707	-17.556622	-5.052330	-2.036674	-6.308374	-4.159245	0.000000	-10.000000	0.075000	-10.433333	35.333332	1023.000000	1023.000000	2046.000000
36.799999	-0.029589	-17.486883	-5.141888	-2.063368	-6.162432	-4.119196	0.000000	-10.000000	0.066667	-9.750000	31.833334	1023.000000	1023.000000	2046.000000
36.820000	-0.029549	-17.463718	-5.182128	-2.135422	-6.063417	-4.082751	0.000000	-10.000000	0.058333	-9.100000	28.666666	1023.000000	1023.000000	2046.000000
36.840000	-0.029528	-17.451313	-5.057582	-2.036914	-6.155296	-4.201519	0.000000	-10.000000	0.050000	-8.266666	24.666666	1023.000000	1023.000000	2046.000000
36.860001	-0.029585	-17.484566	-5.021136	-2.145109	-6.190858	-4.127463	0.000000	-10.000000	0.050000	-7.933333	22.833334	1023.000000	1023.000000	2046.000000
36.880001	-0.029630	-17.511261	-5.064246	-2.215864	-6.110975	-4.120175	0.000000	-10.000000	0.050000	-7.466667	20.333334	1023.000000	1023.000000	2046.000000
36.900002	-0.029815	-17.620792	-5.001126	-2.181639	-6.222794	-4.215235	0.000000	-10.000000	0.041667	-6.866667	17.833334	1023.000000	1023.000000	2046.000000
36.919998	-0.030121	-17.801346	-4.913743	-2.204381	-6.407979	-4.275242	0.000000	-10.000000	0.033333	-6.066667	14.666667	1023.000000	1023.000000	2046.000000
36.939999	-0.030271	-17.890331	-4.978457	-2.278318	-6.368655	-4.264902	0.000000	-10.000000	0.025000	-5.550000	13.166667	1023.000000	1023.000000	2046.000000
36.959999	-0.030285	-17.898607	-4.934618	-2.255288	-6.394314	-4.314388	0.000000	-10.000000	0.016667	-5.200000	11.833333	1023.000000	1023.000000	2046.000000
36.980000	-0.030210	-17.853989	-4.809859	-2.236976	-6.472508	-4.334645	0.000000	-10.000000	0.008333	-4.933333	10.833333	1023.000000	1023.000000	2046.000000
37.000000	-0.029976	-17.715588	-4.851249	-2.255216	-6.341513	-4.267610	0.000000	-10.000000	0.000000	-4.166667	8.833333	1023.000000	1023.000000	2046.000000
37.020000	-0.029631	-17.511736	-4.770703	-2.176017	-6.305351	-4.259664	0.000000	-10.000000	0.008333	-3.000000	7.000000	1023.000000	1023.000000	2046.000000
37.040001	-0.029362	-17.352757	-4.667526	-2.090292	-6.323732	-4.271207	0.000000	-10.000000	0.008333	-1.033333	5.500000	1023.000000	1023.000000	2046.000000
37.060001	-0.029055	-17.171368	-4.585570	-2.090436	-6.306670	-4.188692	0.000000	-10.000000	0.008333	0.433333	5.000000	1023.000000	1023.000000	2046.000000
37.080002	-0.028589	-16.895935	-4.620444	-2.109241	-6.106194	-4.060058	0.000000	-10.000000	-0.008333	1.650000	5.000000	1023.000000	1023.000000	2046.000000
37.099998	-0.028139	-16.629860	-4.557078	-2.034905	-6.006273	-4.031604	0.000000	-10.000000	-0.025000	3.216667	5.000000	1023.000000	1023.000000	2046.000000
37.119999	-0.027758	-16.404942	-4.455744	-1.966861	-5.947665	-4.034671	0.000000	-10.000000	-0.041667	4.783333	5.000000	1023.000000	1023.000000	2046.000000
37.139999	-0.027185	-16.066236	-4.387760	-1.981754	-5.809888	-3.886835	0.000000	-10.000000	-0.066667	7.533333	5.000000	1023.000000	1023.000000	2046.000000
37.160000	-0.026418	-15.613007	-4.341325	-1.977561	-5.534070	-3.760051	0.000000	-10.000000	-0.100000	9.750000	5.000000	1023.000000	1023.000000	2046.000000
37.180000	-0.025685	-15.180045	-4.193992	-1.841247	-5.377100	-3.767705	0.000000	-10.000000	-0.133333	11.966666	5.000000	1023.000000	1023.000000	2046.000000
37.200001	-0.024930	-14.733455	-4.025729	-1.829843	-5.243692	-3.634190	0.000000	-10.000000	-0.166667	13.466666	5.000000	1023.000000	1023.000000	2046.000000
37.220001	-0.023847	-14.093355	-4.011005	-1.730546	-4.866108	-3.485695	0.000000	-10.000000	-0.200000	15.366667	11.000000	1023.000000	1023.000000	2046.000000
37.240002	-0.022980	-13.580890	-3.917116	-1.701285	-4.625397	-3.337091	0.000000	-10.000000	-0.250000	17.950001	18.666666	1023.000000	1023.000000	2046.000000
37.259998	-0.022007	-13.006031	-3.769959	-1.574579	-4.406518	-3.254974	0.000000	-10.000000	-0.300000	20.166666	28.500000	1023.000000	1023.000000	2046.000000
37.279999	-0.021002	-12.412433	-3.615901	-1.577129	-4.173441	-3.045962	0.000000	-10.000000	-0.333333	21.250000	32.333332	1023.000000	1023.000000	2046.000000
37.299999	-0.019801	-11.702444	-3.563774	-1.519321	-3.788649	-2.830699	0.000000	-10.000000	-0.366667	22.116667	36.833332	1023.000000	1023.000000	2046.000000
37.320000	-0.018646	-11.020082	-3.347750	-1.408417	-3.544712	-2.719203	0.000000	-10.000000	-0.383333	22.983334	44.333332	1023.000000	1023.000000	2046.000000
37.340000	-0.017496	-10.340365	-3.118804	-1.239280	-3.325508	-2.656774	0.000000	-10.000000	-0.400000	24.000000	54.500000	1023.000000	1023.000000	2046.000000
37.360001	-0.016224	-9.588449	-2.894517	-1.217320	-3.081001	-2.395611	0.000000	-10.000000	-0.400000	24.550001	62.333332	1023.000000	1023.000000	2046.000000
37.380001	-0.015240	-9.007122	-2.791810	-1.159602	-2.755272	-2.300439	0.000000	-10.000000	-0.416667	25.050001	67.666664	1023.000000	1023.000000	2046.000000
37.400002	-0.014246	-8.419659	-2.655714	-1.078332	-2.524999	-2.160614	0.000000	-10.000000	-0.433333	25.450001	76.000000	1023.000000	1023.000000	2046.000000
37.419998	-0.013217	-7.811018	-2.451028	-0.977312	-2.345553	-2.037124	0.000000	-10.000000	-0.450000	25.850000	84.333336	1023.000000	1023.000000	2046.000000
37.439999	-0.012325	-7.284003	-2.409390	-1.023620	-2.092018	-1.758974	0.000000	-10.000000	-0.450000	26.049999	92.833336	1023.000000	1023.000000	2046.000000
37.459999	-0.011459	-6.772033	-2.357364	-0.920739	-1.839438	-1.654492	0.000000	-10.000000	-0.450000	26.433334	101.500000	1023.000000	1023.000000	2046.000000
37.480000	-0.010544	-6.231499	-2.300103	-0.831330	-1.594239	-1.505827	0.000000	-10.000000	-0.450000	26.816668	110.166664	1023.000000	1023.000000	2046.000000
37.500000	-0.009671	-5.715504	-2.232874	-0.750243	-1.459951	-1.272436	0.000000	-10.000000	-0.450000	26.833334	119.000000	1023.000000	1023.000000	2046.000000
37.520000	-0.010014	-5.918258	-2.430196	-0.860148	-1.390393	-1.237521	0.000000	-10.000000	-0.450000	27.050001	125.000000	1023.000000	1023.000000	2046.000000
37.540001	-0.011451	-6.767298	-2.641910	-1.006138	-1.637522	-1.481729	0.000000	-10.000000	-0.450000	26.966667	134.000000	1023.000000	1023.000000	2046.000000
37.560001	-0.013153	-7.773399	-2.885733	-1.282199	-1.907097	-1.698370	0.000000	-10.000000	-0.450000	27.266668	143.166672	1023.000000	1023.000000	2046.000000
37.580002	-0.014489	-8.562943	-3.185912	-1.553086	-1.983658	-1.840286	0.000000	-10.000000	-0.458333	27.266668	155.333328	1023.000000	1023.000000	2046.000000
37.599998	-0.015218	-8.994128	-3.271771	-1.612693	-2.074653	-2.035011	0.000000	-10.000000	-0.466667	27.566668	164.500000	1023.000000	1023.000000	2046.000000
37.619999	-0.015381	-9.090101	-3.382533	-1.709819	-1.986985	-2.010764	0.000000	-10.000000	-0.475000	27.816668	176.666672	1023.000000	1023.000000	2046.000000
37.639999	-0.015255	-9.015895	-3.508479	-1.733083	-1.821634	-1.952699	0.000000	-10.000000	-0.475000	27.933334	182.833328	1023.000000	1023.000000	2046.000000
37.660000	-0.014912	-8.813036	-3.483346	-1.639852	-1.746713	-1.943124	0.000000	-10.000000	-0.475000	28.066668	192.166672	1023.000000	1023.000000	2046.000000
37.680000	-0.014486	-8.561191	-3.407398	-1.609380	-1.715739	-1.828674	0.000000	-10.000000	-0.483333	28.033335	198.333328	1023.000000	1023.000000	2046.000000
37.700001	-0.013797	-8.153798	-3.453186	-1.572067	-1.512297	-1.616248	0.000000	-10.000000	-0.491667	28.016666	207.666672	1023.000000	1023.000000	2046.000000
37.720001	-0.013203	-7.802965	-3.398750	-1.376316	-1.378451	-1.649448	0.000000	-10.000000	-0.508333	27.966667	220.000000	1023.000000	1023.000000	2046.000000
37.740002	-0.012389	-7.321707	-3.210808	-1.286485	-1.337769	-1.486645	0.000000	-10.000000	-0.516667	27.966667	229.333328	1023.000000	1023.000000	2046.000000
37.759998	-0.011442	-6.762054	-3.193713	-1.245980	-1.078784	-1.243577	0.000000	-10.000000	-0.516667	28.016666	238.666672	1023.000000	1023.000000	2046.000000
37.779999	-0.010485	-6.196406	-3.073887	-1.062654	-0.879918	-1.179947	0.000000	-10.000000	-0.500000	27.950001	248.166672	1023.000000	1023.000000	2046.000000
37.799999	-0.009289	-5.489546	-2.873715	-0.993741	-0.686093	-0.935997	0.000000	-10.000000	-0.483333	27.883333	257.666656	1023.000000	1023.000000	2046.000000
37.820000	-0.007947	-4.696526	-2.739424	-1.032249	-0.326565	-0.598288	0.000000	-10.000000	-0.458333	27.400000	267.000000	1023.000000	1023.000000	2046.000000
37.840000	-0.006823	-4.032588	-2.635202	-0.927852	-0.028798	-0.440736	0.000000	-10.000000	-0.433333	26.866667	273.000000	1023.000000	1023.000000	2046.000000
37.860001	-0.005516	-3.260144	-2.420522	-0.899411	0.206678	-0.146889	0.000000	-10.000000	-0.416667	26.133333	282.000000	1023.000000	1023.000000	2046.000000
37.880001	-0.004252	-2.512988	-2.349586	-0.901312	0.585221	0.152689	0.000000	-10.000000	-0.425000	25.583334	293.666656	1023.000000	1023.000000	2046.000000
37.900002	-0.002890	-1.708173	-2.252678	-0.817469	0.971625	0.390349	0.000000	-10.000000	-0.441667	25.216667	302.333344	1023.000000	1023.000000	2046.000000
37.919998	-0.001702	-1.005994	-2.113531	-0.723077	1.296070	0.534544	0.000000	-10.000000	-0.433333	24.983334	310.833344	1023.000000	1023.000000	2046.000000
37.939999	-0.000527	-0.311673	-1.989985	-0.746306	1.574242	0.850376	0.000000	-10.000000	-0.433333	25.166668	316.500000	1023.000000	1023.000000	2046.000000
37.959999	0.000582	0.344044	-1.894538	-0.601380	1.873704	0.966258	0.000000	-10.000000	-0.433333	25.283333	324.833344	1023.000000	1023.000000	2046.000000
37.980000	0.001444	0.853111	-1.697889	-0.531691	2.023082	1.059609	0.000000	-10.000000	-0.450000	25.583334	333.333344	1023.000000	1023.000000	2046.000000
38.000000	0.002478	1.464764	-1.516415	-0.479752	2.180906	1.280026	0.000000	-10.000000	-0.458333	25.933332	341.666656	1023.000000	1023.000000	2046.000000
38.020000	0.003385	2.000444	-1.397136	-0.442819	2.421033	1.419366	0.000000	-10.000000	-0.458333	26.400000	350.333344	1023.000000	1023.000000	2046.000000
38.040001	0.004066	2.403242	-1.287350	-0.404167	2.572248	1.522511	0.000000	-10.000000	-0.483333	26.783333	359.000000	1023.000000	1023.000000	2046.000000
38.060001	0.004913	2.903489	-1.106030	-0.398075	2.725018	1.682577	0.000000	-10.000000	-0.475000	26.933334	368.000000	1023.000000	1023.000000	2046.000000
38.080002	0.005964	3.524767	-0.956577	-0.345643	2.967242	1.859745	0.000000	-10.000000	-0.475000	27.000000	377.000000	1023.000000	1023.000000	2046.000000
38.099998	0.007023	4.150826	-0.852167	-0.195098	3.213970	1.984121	0.000000	-10.000000	-0.450000	26.983334	386.000000	1023.000000	1023.000000	2046.000000
38.119999	0.008181	4.834733	-0.581932	-0.114454	3.380688	2.150432	0.000000	-10.000000	-0.441667	26.833334	395.000000	1023.000000	1023.000000	2046.000000
38.139999	0.009517	5.624633	-0.455151	-0.012274	3.674870	2.417188	0.000000	-10.000000	-0.425000	26.633333	404.000000	1023.000000	1023.000000	2046.000000
38.160000	0.010699	6.322811	-0.353984	0.125421	3.954608	2.596766	0.000000	-10.000000	-0.416667	26.566666	413.000000	1023.000000	1023.000000	2046.000000
38.180000	0.011753	6.946266	-0.205835	0.272995	4.180109	2.698997	0.000000	-10.000000	-0.425000	26.549999	421.833344	1023.000000	1023.000000	2046.000000
38.200001	0.012969	7.664757	0.028516	0.327708	4.356071	2.952463	0.000000	-10.000000	-0.433333	26.716667	430.666656	1023.000000	1023.000000	2046.000000
38.220001	0.014058	8.308332	0.125709	0.421253	4.610114	3.151257	0.000000	-10.000000	-0.425000	26.466667	439.500000	1023.000000	1023.000000	2046.000000
38.240002	0.015093	8.919863	0.191974	0.560856	4.908871	3.258162	0.000000	-10.000000	-0.408333	26.466667	448.333344	1023.000000	1023.000000	2046.000000
38.259998	0.016239	9.597543	0.444204	0.648085	5.077271	3.427982	0.000000	-10.000000	-0.400000	26.200001	457.166656	1023.000000	1023.000000	2046.000000
38.279999	0.017327	10.240470	0.563468	0.709180	5.297257	3.670564	0.000000	-10.000000	-0.416667	26.333334	466.000000	1023.000000	1023.000000	2046.000000
38.299999	0.018393	10.870119	0.655151	0.839758	5.575865	3.799345	0.000000	-10.000000	-0.416667	26.066668	474.833344	1023.000000	1023.000000	2046.000000
38.320000	0.019475	11.509684	0.861793	0.910195	5.804876	3.932820	0.000000	-10.000000	-0.425000	25.966667	483.666656	1023.000000	1023.000000	2046.000000
38.340000	0.020848	12.321196	1.070241	1.035096	6.077962	4.137896	0.000000	-10.000000	-0.416667	25.783335	492.333344	1023.000000	1023.000000	2046.000000
38.360001	0.022243	13.145789	1.268387	1.165779	6.391850	4.319774	0.000000	-10.000000	-0.416667	25.516666	501.000000	1023.000000	1023.000000	2046.000000
38.380001	0.023676	13.992406	1.523131	1.330048	6.686147	4.453080	0.000000	-10.000000	-0.400000	25.216667	509.500000	1023.000000	1023.000000	2046.000000
38.400002	0.025161	14.870245	1.821518	1.463929	6.909823	4.674975	0.000000	-10.000000	-0.375000	24.833334	517.833313	1023.000000	1023.000000	2046.000000
38.419998	0.026388	15.595129	1.993333	1.512034	7.143822	4.945940	0.000000	-10.000000	-0.341667	24.333334	526.333313	1023.000000	1023.000000	2046.000000
38.439999	0.027535	16.273003	2.094712	1.677155	7.430844	5.070292	0.000000	-10.000000	-0.308333	23.716667	534.666687	1023.000000	1023.000000	2046.000000
38.459999	0.028570	16.884871	2.275989	1.784013	7.561577	5.263291	0.000000	-10.000000	-0.283333	22.866667	542.833313	1023.000000	1023.000000	2046.000000
38.480000	0.029512	17.441368	2.359071	1.838588	7.728276	5.515432	0.000000	-10.000000	-0.275000	22.500000	550.500000	1023.000000	1023.000000	2046.000000
38.500000	0.030416	17.976118	2.420244	1.914537	7.907522	5.733816	0.000000	-10.000000	-0.258333	21.850000	558.000000	1023.000000	1023.000000	2046.000000
38.520000	0.030720	18.155407	2.388970	2.033760	7.969755	5.762921	0.000000	-10.000000	-0.233333	21.483334	565.333313	1023.000000	1023.000000	2046.000000
38.540001	0.030365	17.945925	2.423700	2.044128	7.777800	5.700296	0.000000	-10.000000	-0.216667	20.850000	572.500000	1023.000000	1023.000000	2046.000000
38.560001	0.029161	17.234291	2.221583	1.811168	7.598097	5.603444	0.000000	-10.000000	-0.225000	20.700001	579.500000	1023.000000	1023.000000	2046.000000
38.580002	0.027342	16.159410	1.959327	1.573650	7.317365	5.309069	0.000000	-10.000000	-0.233333	20.183332	586.500000	1023.000000	1023.000000	2046.000000
38.599998	0.025677	15.175056	1.823007	1.390624	7.023026	4.938397	0.000000	-10.000000	-0.233333	19.883333	593.500000	1023.000000	1023.000000	2046.000000
38.619999	0.024436	14.441823	1.658371	1.238397	6.816617	4.728438	0.000000	-10.000000	-0.233333	19.683334	600.166687	1023.000000	1023.000000	2046.000000
38.639999	0.023686	13.998318	1.485311	1.154717	6.760433	4.597857	0.000000	-10.000000	-0.233333	19.933334	606.833313	1023.000000	1023.000000	2046.000000
38.660000	0.023138	13.674430	1.361160	1.115604	6.699070	4.498596	0.000000	-10.000000	-0.233333	20.083334	613.333313	1023.000000	1023.000000	2046.000000
38.680000	0.023006	13.596833	1.376374	1.158345	6.656535	4.405579	0.000000	-10.000000	-0.216667	20.066668	620.000000	1023.000000	1023.000000	2046.000000
38.700001	0.023127	13.667878	1.427963	1.165421	6.595802	4.478692	0.000000	-10.000000	-0.208333	19.933334	626.666687	1023.000000	1023.000000	2046.000000
38.720001	0.023238	13.733848	1.395977	1.271149	6.630238	4.436484	0.000000	-10.000000	-0.183333	19.450001	633.333313	1023.000000	1023.000000	2046.000000
38.740002	0.023627	13.963506	1.502790	1.348579	6.663999	4.448138	0.000000	-10.000000	-0.166667	18.933334	640.000000	1023.000000	1023.000000	2046.000000
38.759998	0.024113	14.250488	1.604353	1.472507	6.685233	4.488395	0.000000	-10.000000	-0.150000	18.333334	646.333313	1023.000000	1023.000000	2046.000000
38.779999	0.024584	14.529427	1.638441	1.545661	6.767073	4.578251	0.000000	-10.000000	-0.150000	17.883333	652.500000	1023.000000	1023.000000	2046.000000
38.799999	0.025114	14.842616	1.664200	1.642068	6.879513	4.656835	0.000000	-10.000000	-0.133333	17.133333	658.500000	1023.000000	1023.000000	2046.000000
38.820000	0.025797	15.245901	1.798510	1.707471	6.974463	4.765458	0.000000	-10.000000	-0.116667	16.483334	664.500000	1023.000000	1023.000000	2046.000000
38.840000	0.026561	15.697382	1.909648	1.699679	7.135211	4.952844	0.000000	-10.000000	-0.091667	15.816667	670.166687	1023.000000	1023.000000	2046.000000
38.860001	0.027351	16.164612	1.899530	1.618551	7.422666	5.223865	0.000000	-10.000000	-0.075000	14.950000	675.500000	1023.000000	1023.000000	2046.000000
38.880001	0.027948	16.517076	1.911477	1.614709	7.641752	5.349139	0.000000	-10.000000	-0.050000	13.483334	680.666687	1023.000000	1023.000000	2046.000000
38.900002	0.028871	17.062635	1.971433	1.599788	7.892830	5.598585	0.000000	-10.000000	-0.025000	11.716667	685.500000	1023.000000	1023.000000	2046.000000
38.919998	0.029710	17.558847	1.900699	1.673689	8.180974	5.803485	0.000000	-10.000000	-0.008333	10.033334	689.833313	1023.000000	1023.000000	2046.000000
38.939999	0.030582	18.073940	1.899034	1.762732	8.502313	5.909861	0.000000	-10.000000	0.000000	8.866667	693.333313	1023.000000	1023.000000	2046.000000
38.959999	0.031524	18.630692	2.046723	1.825609	8.657192	6.101168	0.000000	-10.000000	0.000000	8.333334	696.500000	1023.000000	1023.000000	2046.000000
38.980000	0.032262	19.066849	2.153216	1.848718	8.766816	6.298098	0.000000	-10.000000	0.000000	8.000000	699.333313	1023.000000	1023.000000	2046.000000
39.000000	0.032641	19.290617	2.110096	1.936085	8.906313	6.338122	0.000000	-10.000000	0.000000	7.466667	702.000000	1023.000000	1023.000000	2046.000000
39.020000	0.033044	19.529079	2.194784	1.967305	8.991141	6.375849	0.000000	-10.000000	0.000000	6.316667	704.666687	1023.000000	1023.000000	2046.000000
39.040001	0.033323	19.694183	2.334120	1.954042	8.923098	6.482924	0.000000	-10.000000	0.016667	4.883333	707.000000	1023.000000	1023.000000	2046.000000
39.060001	0.033399	19.738850	2.232065	1.955757	9.072755	6.478272	0.000000	-10.000000	0.033333	3.050000	709.000000	1023.000000	1023.000000	2046.000000
39.080002	0.033365	19.719004	2.238091	1.944340	9.063657	6.472917	0.000000	-10.000000	0.050000	1.066667	710.166687	1023.000000	1023.000000	2046.000000
39.099998	0.033347	19.708075	2.264703	1.924738	9.064544	6.454091	0.000000	-10.000000	0.058333	-0.950000	710.833313	1023.000000	1023.000000	2046.000000
39.119999	0.033312	19.687185	2.251935	1.858336	9.018246	6.558669	0.000000	-10.000000	0.058333	-2.850000	711.000000	1023.000000	1023.000000	2046.000000
39.139999	0.033260	19.656492	2.200030	1.875014	9.071511	6.509937	0.000000	-10.000000	0.066667	-4.866667	711.000000	1023.000000	1023.000000	2046.000000
39.160000	0.033502	19.799505	2.292638	1.917541	9.053804	6.535522	0.000000	-10.000000	0.075000	-6.883334	711.000000	1023.000000	1023.000000	2046.000000
39.180000	0.033630	19.875454	2.384162	1.947620	8.986356	6.557316	0.000000	-10.000000	0.091667	-8.666667	711.000000	1023.000000	1023.000000	2046.000000
39.200001	0.033453	19.770773	2.264941	1.983137	8.967948	6.554749	0.000000	-10.000000	0.108333	-10.000000	711.000000	1023.000000	1023.000000	2046.000000
39.220001	0.033336	19.701405	2.238171	1.990901	8.972448	6.499883	0.000000	-10.000000	0.116667	-11.033334	711.000000	1023.000000	1023.000000	2046.000000
39.240002	0.033248	19.649471	2.201668	2.026529	8.950155	6.471119	0.000000	-10.000000	0.125000	-11.950000	707.666687	1023.000000	1023.000000	2046.000000
39.259998	0.033134	19.582172	2.243525	2.018938	8.805539	6.514171	0.000000	-10.000000	0.166667	-13.700000	696.500000	1023.000000	1023.000000	2046.000000
39.279999	0.032832	19.403690	2.091730	1.971003	8.860504	6.480453	0.000000	-10.000000	0.208333	-15.166667	685.333313	1023.000000	1023.000000	2046.000000
39.299999	0.032580	19.254772	2.069973	1.993436	8.784576	6.406787	0.000000	-10.000000	0.250000	-16.350000	677.500000	1023.000000	1023.000000	2046.000000
39.320000	0.032304	19.091784	2.054946	1.966829	8.677175	6.392832	0.000000	-10.000000	0.258333	-16.583334	675.833313	1023.000000	1023.000000	2046.000000
39.340000	0.031886	18.844790	2.000139	1.934020	8.575467	6.335163	0.000000	-10.000000	0.275000	-17.266666	672.166687	1023.000000	1023.000000	2046.000000
39.360001	0.031399	18.556614	1.898341	1.877314	8.509752	6.271206	0.000000	-10.000000	0.308333	-18.366667	666.500000	1023.000000	1023.000000	2046.000000
39.380001	0.031205	18.442186	1.938716	1.889316	8.453757	6.160397	0.000000	-10.000000	0.350000	-19.716667	660.333313	1023.000000	1023.000000	2046.000000
39.400002	0.031254	18.471378	2.040447	1.919315	8.384970	6.126647	0.000000	-10.000000	0.383333	-20.783333	653.833313	1023.000000	1023.000000	2046.000000
39.419998	0.031100	18.379925	1.988933	1.938367	8.389416	6.063208	0.000000	-10.000000	0.408333	-21.900000	646.833313	1023.000000	1023.000000	2046.000000
39.439999	0.030761	18.179939	1.964553	1.923215	8.274378	6.017794	0.000000	-10.000000	0.416667	-22.700001	639.500000	1023.000000	1023.000000	2046.000000
39.459999	0.030438	17.988939	1.962199	1.908405	8.148862	5.969474	0.000000	-10.000000	0.458333	-23.683334	631.833313	1023.000000	1023.000000	2046.000000
39.480000	0.030132	17.808041	1.935214	1.915747	8.035587	5.921491	0.000000	-10.000000	0.500000	-24.483334	624.000000	1023.000000	1023.000000	2046.000000
39.500000	0.029379	17.363005	1.707263	1.887260	7.943419	5.825063	0.000000	-10.000000	0.550000	-25.416668	615.833313	1023.000000	1023.000000	2046.000000
39.520000	0.028866	17.059761	1.571902	1.887492	7.835258	5.765109	0.000000	-10.000000	0.566667	-26.250000	607.333313	1023.000000	1023.000000	2046.000000
39.540001	0.028179	16.654013	1.479037	1.898317	7.618032	5.658626	0.000000	-10.000000	0.608333	-27.033335	598.500000	1023.000000	1023.000000	2046.000000
39.560001	0.027178	16.062426	1.260027	1.899555	7.353110	5.549733	0.000000	-10.000000	0.650000	-27.783335	589.500000	1023.000000	1023.000000	2046.000000
39.580002	0.025428	15.028238	0.975914	1.688545	7.003750	5.360029	0.000000	-10.000000	0.675000	-28.133333	580.166687	1023.000000	1023.000000	2046.000000
39.599998	0.022806	13.478157	0.648137	1.325568	6.489188	5.015265	0.000000	-10.000000	0.683333	-28.650002	570.833313	1023.000000	1023.000000	2046.000000
39.619999	0.019833	11.721180	0.312672	1.004385	5.904932	4.499190	0.000000	-10.000000	0.675000	-28.966667	561.166687	1023.000000	1023.000000	2046.000000
39.639999	0.016795	9.925737	-0.085713	0.714964	5.331081	3.965405	0.000000	-10.000000	0.675000	-29.183334	551.500000	1023.000000	1023.000000	2046.000000
39.660000	0.014096	8.330983	-0.496113	0.455445	4.872910	3.498740	0.000000	-10.000000	0.675000	-29.016666	541.833313	1023.000000	1023.000000	2046.000000
39.680000	0.012130	7.168897	-0.782481	0.284848	4.510319	3.156211	0.000000	-10.000000	0.666667	-28.733334	532.166687	1023.000000	1023.000000	2046.000000
39.700001	0.010483	6.195736	-0.978744	0.199204	4.158943	2.816333	0.000000	-10.000000	0.666667	-28.516666	522.666687	1023.000000	1023.000000	2046.000000
39.720001	0.008896	5.257553	-1.293694	0.075820	3.919714	2.555714	0.000000	-10.000000	0.658333	-28.450001	513.000000	1023.000000	1023.000000	2046.000000
39.740002	0.007599	4.491247	-1.443676	0.018674	3.592880	2.323371	0.000000	-10.000000	0.675000	-28.633333	503.500000	1023.000000	1023.000000	2046.000000
39.759998	0.006556	3.874843	-1.547660	-0.020991	3.299081	2.144414	0.000000	-10.000000	0.675000	-29.050001	494.000000	1023.000000	1023.000000	2046.000000
39.779999	0.005519	3.261435	-1.687396	-0.011671	3.045263	1.915239	0.000000	-10.000000	0.683333	-29.183334	484.333344	1023.000000	1023.000000	2046.000000
39.799999	0.004639	2.741509	-1.841701	-0.035274	2.812071	1.806413	0.000000	-10.000000	0.666667	-29.116667	474.500000	1023.000000	1023.000000	2046.000000
39.820000	0.003875	2.289977	-1.940289	-0.039964	2.629291	1.640939	0.000000	-10.000000	0.666667	-28.833334	464.833344	1023.000000	1023.000000	2046.000000
39.840000	0.003480	2.056401	-1.937949	-0.027901	2.441592	1.580659	0.000000	-10.000000	0.658333	-28.650000	455.166656	1023.000000	1023.000000	2046.000000
39.860001	0.002904	1.716440	-2.000915	-0.089970	2.261178	1.546146	0.000000	-10.000000	0.658333	-28.516666	445.833344	1023.000000	1023.000000	2046.000000
39.880001	0.002422	1.431171	-2.093063	-0.205815	2.219492	1.510557	0.000000	-10.000000	0.658333	-28.616667	436.166656	1023.000000	1023.000000	2046.000000
39.900002	0.002081	1.229768	-2.098182	-0.348428	2.183749	1.492629	0.000000	-10.000000	0.666667	-28.816668	426.666656	1023.000000	1023.000000	2046.000000
39.919998	0.001753	1.035964	-2.145663	-0.431985	2.069668	1.543945	0.000000	-10.000000	0.675000	-29.016668	417.000000	1023.000000	1023.000000	2046.000000
39.939999	0.001361	0.804307	-2.284580	-0.500297	2.117151	1.472032	0.000000	-10.000000	0.675000	-29.133333	407.333344	1023.000000	1023.000000	2046.000000
39.959999	0.001185	0.700088	-2.309817	-0.480584	2.079501	1.410988	0.000000	-10.000000	0.666667	-28.933334	397.666656	1023.000000	1023.000000	2046.000000
39.980000	0.000898	0.530532	-2.336968	-0.486180	1.992529	1.361151	0.000000	-10.000000	0.675000	-28.950001	388.000000	1023.000000	1023.000000	2046.000000
40.000000	0.000334	0.197258	-2.525620	-0.481228	1.957456	1.246650	0.000000	-10.000000	0.683333	-28.633333	378.333344	1023.000000	1023.000000	2046.000000
40.020000	-0.000044	-0.026097	-2.512854	-0.486602	1.824751	1.148609	0.000000	-10.000000	0.683333	-28.750000	368.833344	1023.000000	1023.000000	2046.000000
40.040001	-0.000678	-0.400486	-2.487291	-0.502993	1.531027	1.058771	0.000000	-10.000000	0.666667	-28.433334	359.166656	1023.000000	1023.000000	2046.000000
40.060001	-0.001457	-0.860973	-2.630921	-0.579829	1.399981	0.949796	0.000000	-10.000000	0.658333	-28.600000	349.833344	1023.000000	1023.000000	2046.000000
40.080002	-0.002144	-1.267008	-2.658281	-0.591482	1.240350	0.742405	0.000000	-10.000000	0.650000	-28.483334	340.166656	1023.000000	1023.000000	2046.000000
40.099998	-0.002924	-1.728193	-2.659149	-0.626869	0.945103	0.612721	0.000000	-10.000000	0.650000	-28.316668	330.666656	1023.000000	1023.000000	2046.000000
40.119999	-0.003784	-2.236473	-2.772408	-0.693185	0.747480	0.481640	0.000000	-10.000000	0.650000	-28.066668	321.000000	1023.000000	1023.000000	2046.000000
40.139999	-0.004418	-2.611041	-2.783439	-0.719465	0.580513	0.311350	0.000000	-10.000000	0.641667	-27.883333	311.666656	1023.000000	1023.000000	2046.000000
40.160000	-0.004994	-2.951336	-2.786154	-0.752785	0.344357	0.243246	0.000000	-10.000000	0.641667	-27.800001	302.333344	1023.000000	1023.000000	2046.000000
40.180000	-0.005530	-3.268392	-2.817783	-0.791421	0.207221	0.133591	0.000000	-10.000000	0.641667	-27.850000	293.166656	1023.000000	1023.000000	2046.000000
40.200001	-0.005912	-3.493840	-2.792642	-0.758561	0.061642	-0.004280	0.000000	-10.000000	0.641667	-28.016666	283.833344	1023.000000	1023.000000	2046.000000
40.220001	-0.006405	-3.785504	-2.851852	-0.749112	-0.132329	-0.052211	0.000000	-10.000000	0.641667	-28.233334	274.500000	1023.000000	1023.000000	2046.000000
40.240002	-0.006979	-4.124554	-2.927739	-0.765217	-0.239994	-0.191605	0.000000	-10.000000	0.633333	-28.200001	265.000000	1023.000000	1023.000000	2046.000000
40.259998	-0.007420	-4.385461	-2.883881	-0.735417	-0.497981	-0.268182	0.000000	-10.000000	0.633333	-28.033333	255.666672	1023.000000	1023.000000	2046.000000
40.279999	-0.007938	-4.691534	-2.896275	-0.697279	-0.697415	-0.400566	0.000000	-10.000000	0.625000	-27.850000	246.333328	1023.000000	1023.000000	2046.000000
40.299999	-0.008588	-5.075255	-2.989736	-0.748431	-0.859512	-0.477576	0.000000	-10.000000	0.633333	-27.766666	237.000000	1023.000000	1023.000000	2046.000000
40.320000	-0.009033	-5.338637	-2.972460	-0.725588	-1.038717	-0.601872	0.000000	-10.000000	0.625000	-27.616667	227.666672	1023.000000	1023.000000	2046.000000
40.340000	-0.009716	-5.742144	-2.968367	-0.703217	-1.348196	-0.722364	0.000000	-10.000000	0.625000	-27.583334	218.500000	1023.000000	1023.000000	2046.000000
40.360001	-0.010286	-6.078952	-3.062293	-0.764892	-1.437891	-0.813876	0.000000	-10.000000	0.625000	-27.500000	209.333328	1023.000000	1023.000000	2046.000000
40.380001	-0.010818	-6.393436	-3.077410	-0.754907	-1.628753	-0.932366	0.000000	-10.000000	0.641667	-27.516666	200.166672	1023.000000	1023.000000	2046.000000
40.400002	-0.011422	-6.750332	-3.067111	-0.728989	-1.924852	-1.029379	0.000000	-10.000000	0.641667	-27.500000	191.000000	1023.000000	1023.000000	2046.000000
40.419998	-0.012051	-7.122272	-3.109345	-0.806628	-2.099594	-1.106705	0.000000	-10.000000	0.641667	-27.533333	181.833328	1023.000000	1023.000000	2046.000000
40.439999	-0.012480	-7.375965	-3.180236	-0.808290	-2.196053	-1.191385	0.000000	-10.000000	0.633333	-27.516666	172.666672	1023.000000	1023.000000	2046.000000
40.459999	-0.012981	-7.671850	-3.156121	-0.789431	-2.419499	-1.306800	0.000000	-10.000000	0.633333	-27.466667	163.500000	1023.000000	1023.000000	2046.000000
40.480000	-0.013555	-8.010821	-3.192208	-0.847846	-2.610365	-1.360402	0.000000	-10.000000	0.600000	-27.283335	154.333328	1023.000000	1023.000000	2046.000000
40.500000	-0.014084	-8.323750	-3.218810	-0.866580	-2.797119	-1.441242	0.000000	-10.000000	0.575000	-27.066668	145.166672	1023.000000	1023.000000	2046.000000
40.520000	-0.014605	-8.631509	-3.220712	-0.847304	-3.022268	-1.541225	0.000000	-10.000000	0.550000	-26.683334	136.000000	1023.000000	1023.000000	2046.000000
40.540001	-0.015129	-8.941129	-3.244539	-0.799155	-3.207322	-1.690113	0.000000	-10.000000	0.550000	-26.283335	127.166664	1023.000000	1023.000000	2046.000000
40.560001	-0.015418	-9.112312	-3.256302	-0.813255	-3.301373	-1.741382	0.000000	-10.000000	0.533333	-25.700001	118.500000	1023.000000	1023.000000	2046.000000
40.580002	-0.015613	-9.226997	-3.234272	-0.749880	-3.362944	-1.879900	0.000000	-10.000000	0.516667	-25.200001	109.833336	1023.000000	1023.000000	2046.000000
40.599998	-0.015510	-9.166690	-3.107154	-0.684215	-3.497451	-1.877869	0.000000	-10.000000	0.500000	-24.450001	101.333336	1023.000000	1023.000000	2046.000000
40.619999	-0.015677	-9.265350	-3.024887	-0.601915	-3.667606	-1.970943	0.000000	-10.000000	0.491667	-23.883333	93.000000	1023.000000	1023.000000	2046.000000
40.639999	-0.015974	-9.440662	-3.036031	-0.647186	-3.755424	-2.002021	0.000000	-10.000000	0.458333	-23.266666	85.166664	1023.000000	1023.000000	2046.000000
40.660000	-0.016176	-9.560006	-2.951863	-0.687873	-3.939213	-1.981057	0.000000	-10.000000	0.425000	-22.816668	77.500000	1023.000000	1023.000000	2046.000000
40.680000	-0.016454	-9.724592	-2.945894	-0.606160	-4.120675	-2.051863	0.000000	-10.000000	0.400000	-22.266666	70.000000	1023.000000	1023.000000	2046.000000
40.700001	-0.017096	-10.103994	-3.053187	-0.625143	-4.263880	-2.161785	0.000000	-10.000000	0.391667	-21.683334	62.500000	1023.000000	1023.000000	2046.000000
40.720001	-0.017363	-10.261692	-3.132082	-0.580353	-4.363644	-2.185613	0.000000	-10.000000	0.383333	-21.216667	55.166668	1023.000000	1023.000000	2046.000000
40.740002	-0.017841	-10.544288	-3.196936	-0.480769	-4.579493	-2.287091	0.000000	-10.000000	0.366667	-20.833334	48.000000	1023.000000	1023.000000	2046.000000
40.759998	-0.018538	-10.956065	-3.381104	-0.525641	-4.754335	-2.294986	0.000000	-10.000000	0.350000	-20.483334	41.166668	1023.000000	1023.000000	2046.000000
40.779999	-0.019779	-11.689491	-3.652964	-0.699965	-4.910853	-2.425710	0.000000	-10.000000	0.325000	-19.816668	34.333332	1023.000000	1023.000000	2046.000000
40.799999	-0.022003	-13.003724	-3.894224	-0.939879	-5.400138	-2.769483	0.000000	-10.000000	0.291667	-19.150002	27.833334	1023.000000	1023.000000	2046.000000
40.820000	-0.024769	-14.638190	-4.238632	-1.283894	-5.934434	-3.181230	0.000000	-10.000000	0.266667	-18.383333	21.500000	1023.000000	1023.000000	2046.000000
40.840000	-0.027217	-16.084965	-4.648554	-1.575332	-6.269338	-3.591742	0.000000	-10.000000	0.233333	-17.466667	15.500000	1023.000000	1023.000000	2046.000000
40.860001	-0.029073	-17.182087	-4.880346	-1.749458	-6.597167	-3.955115	0.000000	-10.000000	0.216667	-16.416668	9.500000	1023.000000	1023.000000	2046.000000
40.880001	-0.030528	-18.042259	-5.049045	-1.913152	-6.887989	-4.192075	0.000000	-10.000000	0.200000	-15.433333	4.000000	1023.000000	1023.000000	2046.000000
40.900002	-0.031651	-18.705790	-5.243580	-2.034824	-7.031981	-4.395404	0.000000	-10.000000	0.200000	-14.800000	-1.000000	1023.000000	1023.000000	2046.000000
40.919998	-0.032318	-19.100040	-5.269740	-2.041054	-7.212101	-4.577145	0.000000	-10.000000	0.191667	-14.333333	-5.500000	1023.000000	1023.000000	2046.000000
40.939999	-0.033052	-19.533545	-5.353590	-2.088300	-7.398557	-4.693098	0.000000	-10.000000	0.191667	-13.950000	-10.166667	1023.000000	1023.000000	2046.000000
40.959999	-0.033657	-19.891504	-5.475699	-2.154608	-7.501368	-4.759830	0.000000	-10.000000	0.183333	-13.533334	-14.666667	1023.000000	1023.000000	2046.000000
40.980000	-0.034024	-20.108356	-5.466197	-2.134861	-7.643503	-4.863795	0.000000	-10.000000	0.166667	-13.000000	-19.333334	1023.000000	1023.000000	2046.000000
41.000000	-0.034409	-20.335665	-5.563750	-2.119016	-7.745823	-4.907074	0.000000	-10.000000	0.133333	-12.133333	-23.666666	1023.000000	1023.000000	2046.000000
41.020000	-0.034623	-20.462439	-5.574165	-2.115554	-7.808722	-4.963998	0.000000	-10.000000	0.108333	-11.216667	-27.833334	1023.000000	1023.000000	2046.000000
41.040001	-0.034604	-20.451071	-5.503389	-2.041182	-7.885833	-5.020667	0.000000	-10.000000	0.091667	-10.333333	-31.500000	1023.000000	1023.000000	2046.000000
41.060001	-0.034607	-20.452621	-5.511846	-1.982654	-7.926195	-5.031928	0.000000	-10.000000	0.091667	-9.716666	-34.833332	1023.000000	1023.000000	2046.000000
41.080002	-0.034364	-20.308847	-5.455699	-2.103651	-7.864873	-4.884624	0.000000	-10.000000	0.091667	-9.433333	-38.000000	1023.000000	1023.000000	2046.000000
41.099998	-0.034113	-20.160801	-5.383388	-2.179062	-7.785764	-4.812587	0.000000	-10.000000	0.100000	-9.516666	-41.166668	1023.000000	1023.000000	2046.000000
41.119999	-0.034066	-20.133163	-5.425882	-2.150162	-7.757148	-4.799972	0.000000	-10.000000	0.091667	-9.800000	-44.500000	1023.000000	1023.000000	2046.000000
41.139999	-0.033882	-20.024340	-5.419976	-2.182803	-7.663760	-4.757801	0.000000	-10.000000	0.091667	-9.833333	-47.833332	1023.000000	1023.000000	2046.000000
41.160000	-0.033621	-19.870052	-5.352285	-2.142534	-7.628798	-4.746436	0.000000	-10.000000	0.091667	-9.583333	-51.000000	1023.000000	1023.000000	2046.000000
41.180000	-0.033664	-19.895674	-5.358448	-2.143443	-7.634847	-4.758935	0.000000	-10.000000	0.091667	-9.083333	-54.166668	1023.000000	1023.000000	2046.000000
41.200001	-0.033548	-19.826797	-5.402803	-2.168062	-7.502786	-4.753146	0.000000	-10.000000	0.091667	-8.783334	-57.333332	1023.000000	1023.000000	2046.000000
41.220001	-0.033463	-19.776608	-5.306865	-2.186751	-7.517992	-4.765000	0.000000	-10.000000	0.083333	-8.383333	-60.333332	1023.000000	1023.000000	2046.000000
41.240002	-0.033578	-19.844368	-5.315739	-2.222840	-7.547983	-4.757805	0.000000	-10.000000	0.075000	-8.100000	-63.000000	1023.000000	1023.000000	2046.000000
41.259998	-0.033705	-19.919432	-5.285511	-2.260934	-7.582556	-4.790431	0.000000	-10.000000	0.058333	-7.550000	-65.666664	1023.000000	1023.000000	2046.000000
41.279999	-0.033867	-20.015617	-5.199934	-2.286331	-7.686299	-4.843054	0.000000	-10.000000	0.050000	-6.883334	-68.166664	1023.000000	1023.000000	2046.000000
41.299999	-0.034064	-20.131924	-5.193983	-2.318058	-7.764785	-4.855098	0.000000	-10.000000	0.050000	-5.983334	-70.500000	1023.000000	1023.000000	2046.000000
41.320000	-0.034222	-20.224977	-5.190081	-2.309314	-7.803284	-4.922299	0.000000	-10.000000	0.050000	-5.000000	-72.500000	1023.000000	1023.000000	2046.000000
41.340000	-0.034165	-20.191721	-5.126050	-2.414417	-7.799068	-4.852187	0.000000	-10.000000	0.050000	-4.000000	-74.166664	1023.000000	1023.000000	2046.000000
41.360001	-0.034085	-20.144135	-5.062685	-2.357565	-7.809328	-4.914557	0.000000	-10.000000	0.033333	-2.900000	-75.666664	1023.000000	1023.000000	2046.000000
41.380001	-0.033985	-20.084839	-5.035351	-2.318669	-7.820579	-4.910241	0.000000	-10.000000	0.016667	-1.583333	-76.500000	1023.000000	1023.000000	2046.000000
41.400002	-0.033480	-19.786394	-4.982796	-2.306037	-7.672719	-4.824841	0.000000	-10.000000	0.000000	-0.283333	-77.000000	1023.000000	1023.000000	2046.000000
41.419998	-0.033024	-19.517181	-4.894443	-2.231481	-7.560354	-4.830904	0.000000	-10.000000	0.000000	1.200000	-77.000000	1023.000000	1023.000000	2046.000000
41.439999	-0.032607	-19.270588	-4.842501	-2.215816	-7.504072	-4.708199	0.000000	-10.000000	0.000000	2.766667	-77.000000	1023.000000	1023.000000	2046.000000
41.459999	-0.032172	-19.013899	-4.789806	-2.165550	-7.372382	-4.686162	0.000000	-10.000000	-0.008333	4.883334	-77.000000	1023.000000	1023.000000	2046.000000
41.480000	-0.031513	-18.624149	-4.689408	-2.177221	-7.213952	-4.543567	0.000000	-10.000000	-0.025000	7.100000	-77.000000	1023.000000	1023.000000	2046.000000
41.500000	-0.031021	-18.333178	-4.660687	-2.086239	-7.074146	-4.512106	0.000000	-10.000000	-0.041667	9.316668	-77.000000	1023.000000	1023.000000	2046.000000
41.520000	-0.030377	-17.952658	-4.594318	-2.043420	-6.881897	-4.433022	0.000000	-10.000000	-0.066667	11.350000	-77.000000	1023.000000	1023.000000	2046.000000
41.540001	-0.029586	-17.485605	-4.451749	-2.012079	-6.688035	-4.333742	0.000000	-10.000000	-0.100000	13.066667	-77.000000	1023.000000	1023.000000	2046.000000
41.560001	-0.028833	-17.040108	-4.384735	-1.921576	-6.469451	-4.264345	0.000000	-10.000000	-0.133333	14.400001	-60.500000	1023.000000	1023.000000	2046.000000
41.580002	-0.028161	-16.642891	-4.319912	-1.936078	-6.301626	-4.085275	0.000000	-10.000000	-0.150000	15.766666	-25.333334	1023.000000	1023.000000	2046.000000
41.599998	-0.027309	-16.139336	-4.206154	-1.855620	-6.068893	-4.008669	0.000000	-10.000000	-0.150000	16.716667	9.833333	1023.000000	1023.000000	2046.000000
41.619999	-0.026551	-15.691848	-4.171346	-1.775104	-5.822636	-3.922761	0.000000	-10.000000	-0.166667	17.600000	30.500000	1023.000000	1023.000000	2046.000000
41.639999	-0.025784	-15.238104	-4.074897	-1.797343	-5.655672	-3.710191	0.000000	-10.000000	-0.191667	18.350000	34.500000	1023.000000	1023.000000	2046.000000
41.660000	-0.024719	-14.608771	-3.904657	-1.720244	-5.389636	-3.594234	0.000000	-10.000000	-0.225000	19.216667	40.500000	1023.000000	1023.000000	2046.000000
41.680000	-0.023853	-14.097243	-3.884866	-1.665342	-5.102493	-3.444543	0.000000	-10.000000	-0.258333	20.266666	46.833332	1023.000000	1023.000000	2046.000000
41.700001	-0.022921	-13.546199	-3.788292	-1.585192	-4.902639	-3.270075	0.000000	-10.000000	-0.283333	20.983334	53.333332	1023.000000	1023.000000	2046.000000
41.720001	-0.021757	-12.858480	-3.620232	-1.564847	-4.596409	-3.076993	0.000000	-10.000000	-0.325000	22.050001	60.166668	1023.000000	1023.000000	2046.000000
41.740002	-0.020671	-12.216800	-3.494233	-1.452351	-4.321079	-2.949136	0.000000	-10.000000	-0.341667	23.050001	67.333336	1023.000000	1023.000000	2046.000000
41.759998	-0.019574	-11.568380	-3.311740	-1.325112	-4.092186	-2.839342	0.000000	-10.000000	-0.375000	23.916666	75.000000	1023.000000	1023.000000	2046.000000
41.779999	-0.018440	-10.897909	-3.117722	-1.274006	-3.792161	-2.714020	0.000000	-10.000000	-0.391667	24.650000	83.000000	1023.000000	1023.000000	2046.000000
41.799999	-0.017694	-10.457217	-2.997416	-1.245783	-3.640370	-2.573649	0.000000	-10.000000	-0.425000	25.250000	91.000000	1023.000000	1023.000000	2046.000000
41.820000	-0.016630	-9.828539	-2.871273	-1.275775	-3.331209	-2.350281	0.000000	-10.000000	-0.433333	25.583334	99.166664	1023.000000	1023.000000	2046.000000
41.840000	-0.015724	-9.292830	-2.708058	-1.177087	-3.134604	-2.273081	0.000000	-10.000000	-0.441667	25.733334	107.500000	1023.000000	1023.000000	2046.000000
41.860001	-0.015177	-8.969661	-2.743650	-1.133636	-2.954633	-2.137742	0.000000	-10.000000	-0.416667	25.933334	116.166664	1023.000000	1023.000000	2046.000000
41.880001	-0.014245	-8.418832	-2.631642	-1.085253	-2.747540	-1.954397	0.000000	-10.000000	-0.416667	26.016666	124.833336	1023.000000	1023.000000	2046.000000
41.900002	-0.013458	-7.953947	-2.574534	-1.006217	-2.563851	-1.809344	0.000000	-10.000000	-0.391667	25.866667	133.500000	1023.000000	1023.000000	2046.000000
41.919998	-0.012875	-7.609372	-2.683162	-0.965389	-2.368280	-1.592540	0.000000	-10.000000	-0.408333	25.316666	142.166672	1023.000000	1023.000000	2046.000000
41.939999	-0.013352	-7.890750	-2.759676	-1.028417	-2.473237	-1.629419	0.000000	-10.000000	-0.391667	25.183332	150.666672	1023.000000	1023.000000	2046.000000
41.959999	-0.014729	-8.704897	-3.018463	-1.242496	-2.649234	-1.794704	0.000000	-10.000000	-0.383333	24.900000	159.166672	1023.000000	1023.000000	2046.000000
41.980000	-0.016516	-9.760948	-3.351188	-1.476628	-2.872228	-2.060904	0.000000	-10.000000	-0.358333	24.733334	167.500000	1023.000000	1023.000000	2046.000000
42.000000	-0.017780	-10.507762	-3.439767	-1.732430	-3.093871	-2.241694	0.000000	-10.000000	-0.358333	24.516666	175.833328	1023.000000	1023.000000	2046.000000
42.020000	-0.018602	-10.993580	-3.646992	-1.847331	-3.128844	-2.370412	0.000000	-10.000000	-0.375000	24.666666	184.000000	1023.000000	1023.000000	2046.000000
42.040001	-0.018845	-11.137324	-3.833989	-1.835359	-3.033478	-2.434498	0.000000	-10.000000	-0.391667	24.783333	192.166672	1023.000000	1023.000000	2046.000000
42.060001	-0.018687	-11.044022	-3.822075	-1.901211	-2.944005	-2.376731	0.000000	-10.000000	-0.408333	25.049999	200.500000	1023.000000	1023.000000	2046.000000
42.080002	-0.018499	-10.932673	-3.903786	-1.861111	-2.803687	-2.364089	0.000000	-10.000000	-0.416667	25.066668	208.833328	1023.000000	1023.000000	2046.000000
42.099998	-0.018044	-10.663857	-3.888655	-1.768022	-2.746750	-2.260431	0.000000	-10.000000	-0.416667	25.516666	217.333328	1023.000000	1023.000000	2046.000000
42.119999	-0.017415	-10.292541	-3.722057	-1.732494	-2.672447	-2.165542	0.000000	-10.000000	-0.408333	25.700001	225.666672	1023.000000	1023.000000	2046.000000
42.139999	-0.016682	-9.858954	-3.718045	-1.643826	-2.497697	-1.999387	0.000000	-10.000000	-0.400000	26.033335	234.333328	1023.000000	1023.000000	2046.000000
42.160000	-0.015883	-9.386957	-3.594149	-1.492665	-2.418849	-1.881294	0.000000	-10.000000	-0.400000	26.300001	242.833328	1023.000000	1023.000000	2046.000000
42.180000	-0.014979	-8.852509	-3.503362	-1.410643	-2.219444	-1.719060	0.000000	-10.000000	-0.400000	26.433334	251.666672	1023.000000	1023.000000	2046.000000
42.200001	-0.014016	-8.283197	-3.368572	-1.287858	-2.018467	-1.608301	0.000000	-10.000000	-0.400000	26.516666	260.500000	1023.000000	1023.000000	2046.000000
42.220001	-0.012925	-7.638907	-3.242068	-1.208462	-1.813774	-1.374604	0.000000	-10.000000	-0.400000	26.383333	269.333344	1023.000000	1023.000000	2046.000000
42.240002	-0.011644	-6.881694	-3.146209	-1.156887	-1.465980	-1.112618	0.000000	-10.000000	-0.400000	26.250000	278.166656	1023.000000	1023.000000	2046.000000
42.259998	-0.010430	-6.164216	-2.995388	-1.151677	-1.131386	-0.885765	0.000000	-10.000000	-0.400000	26.033333	286.833344	1023.000000	1023.000000	2046.000000
42.279999	-0.009192	-5.432481	-2.865711	-1.073846	-0.857337	-0.635586	0.000000	-10.000000	-0.383333	25.716667	295.500000	1023.000000	1023.000000	2046.000000
42.299999	-0.007916	-4.678181	-2.779228	-1.016431	-0.480455	-0.402067	0.000000	-10.000000	-0.358333	25.200001	304.166656	1023.000000	1023.000000	2046.000000
42.320000	-0.006606	-3.904258	-2.582698	-0.974370	-0.176950	-0.170240	0.000000	-10.000000	-0.341667	24.750000	312.666656	1023.000000	1023.000000	2046.000000
42.340000	-0.005414	-3.199670	-2.531176	-0.907455	0.183256	0.055705	0.000000	-10.000000	-0.350000	24.450001	321.000000	1023.000000	1023.000000	2046.000000
42.360001	-0.004198	-2.481256	-2.438599	-0.837098	0.548009	0.246432	0.000000	-10.000000	-0.375000	24.683334	329.000000	1023.000000	1023.000000	2046.000000
42.380001	-0.003171	-1.874266	-2.241834	-0.762662	0.722477	0.407753	0.000000	-10.000000	-0.400000	25.100000	337.333344	1023.000000	1023.000000	2046.000000
42.400002	-0.002249	-1.329206	-2.117337	-0.740351	0.892705	0.635776	0.000000	-10.000000	-0.425000	25.716667	345.666656	1023.000000	1023.000000	2046.000000
42.419998	-0.001285	-0.759565	-1.998908	-0.692754	1.166770	0.765327	0.000000	-10.000000	-0.441667	26.316668	354.333344	1023.000000	1023.000000	2046.000000
42.439999	-0.000494	-0.292178	-1.805613	-0.628805	1.303181	0.839059	0.000000	-10.000000	-0.450000	26.933332	363.000000	1023.000000	1023.000000	2046.000000
42.459999	0.000292	0.172583	-1.726665	-0.591288	1.495406	0.995129	0.000000	-10.000000	-0.450000	27.233334	372.000000	1023.000000	1023.000000	2046.000000
42.480000	0.001138	0.672660	-1.561490	-0.577107	1.652341	1.158916	0.000000	-10.000000	-0.441667	27.316666	381.000000	1023.000000	1023.000000	2046.000000
42.500000	0.001988	1.174886	-1.408537	-0.537378	1.857534	1.263267	0.000000	-10.000000	-0.441667	27.250000	390.000000	1023.000000	1023.000000	2046.000000
42.520000	0.003176	1.877184	-1.188404	-0.483086	2.072462	1.476212	0.000000	-10.000000	-0.425000	27.383333	399.000000	1023.000000	1023.000000	2046.000000
42.540001	0.004449	2.629486	-1.124709	-0.370551	2.429039	1.695707	0.000000	-10.000000	-0.416667	27.233334	408.166656	1023.000000	1023.000000	2046.000000
42.560001	0.005544	3.276351	-0.932704	-0.247459	2.616997	1.839517	0.000000	-10.000000	-0.400000	27.066668	417.333344	1023.000000	1023.000000	2046.000000
42.580002	0.006776	4.004421	-0.801845	-0.126437	2.891009	2.041694	0.000000	-10.000000	-0.408333	26.700001	426.500000	1023.000000	1023.000000	2046.000000
42.599998	0.008030	4.745723	-0.651468	0.045148	3.151569	2.200473	0.000000	-10.000000	-0.416667	26.866667	435.333344	1023.000000	1023.000000	2046.000000
42.619999	0.009035	5.339456	-0.467984	0.088968	3.320409	2.398062	0.000000	-10.000000	-0.416667	26.833334	444.333344	1023.000000	1023.000000	2046.000000
42.639999	0.010217	6.038248	-0.337022	0.203686	3.605816	2.565767	0.000000	-10.000000	-0.408333	26.916668	453.166656	1023.000000	1023.000000	2046.000000
42.660000	0.011403	6.738937	-0.285196	0.320282	3.921854	2.781997	0.000000	-10.000000	-0.391667	26.383333	462.166656	1023.000000	1023.000000	2046.000000
42.680000	0.012386	7.320310	-0.066992	0.366196	4.068757	2.952350	0.000000	-10.000000	-0.400000	26.150000	471.000000	1023.000000	1023.000000	2046.000000
42.700001	0.013475	7.963930	0.037831	0.463264	4.343665	3.119170	0.000000	-10.000000	-0.400000	25.716667	479.833344	1023.000000	1023.000000	2046.000000
42.720001	0.014469	8.550881	0.136568	0.585569	4.580116	3.248627	0.000000	-10.000000	-0.400000	25.516666	488.500000	1023.000000	1023.000000	2046.000000
42.740002	0.015516	9.170243	0.340926	0.646709	4.810036	3.372573	0.000000	-10.000000	-0.383333	25.283333	497.166656	1023.000000	1023.000000	2046.000000
42.759998	0.016733	9.888945	0.486340	0.763702	5.080773	3.558130	0.000000	-10.000000	-0.366667	25.000000	505.666656	1023.000000	1023.000000	2046.000000
42.779999	0.018035	10.658802	0.721712	0.915066	5.347816	3.674208	0.000000	-10.000000	-0.366667	24.900002	514.000000	1023.000000	1023.000000	2046.000000
42.799999	0.019526	11.539610	0.965487	1.010084	5.697013	3.867025	0.000000	-10.000000	-0.358333	24.933334	522.333313	1023.000000	1023.000000	2046.000000
42.820000	0.021076	12.455777	1.197353	1.153276	6.013836	4.091313	0.000000	-10.000000	-0.366667	24.800001	530.666687	1023.000000	1023.000000	2046.000000
42.840000	0.022363	13.216731	1.374981	1.257895	6.326384	4.257471	0.000000	-10.000000	-0.358333	24.683334	539.000000	1023.000000	1023.000000	2046.000000
42.860001	0.023466	13.868261	1.576098	1.291250	6.520995	4.479918	0.000000	-10.000000	-0.341667	24.233334	547.000000	1023.000000	1023.000000	2046.000000
42.880001	0.024838	14.678990	1.731759	1.429202	6.820181	4.697848	0.000000	-10.000000	-0.316667	23.750000	555.333313	1023.000000	1023.000000	2046.000000
42.900002	0.025579	15.117354	1.818789	1.492596	6.996193	4.809777	0.000000	-10.000000	-0.283333	23.116667	563.333313	1023.000000	1023.000000	2046.000000
42.919998	0.026452	15.632974	1.898170	1.583277	7.160579	4.990948	0.000000	-10.000000	-0.258333	22.233334	571.333313	1023.000000	1023.000000	2046.000000
42.939999	0.027207	16.079241	1.871157	1.668250	7.388657	5.151177	0.000000	-10.000000	-0.233333	21.216667	578.666687	1023.000000	1023.000000	2046.000000
42.959999	0.027251	16.105112	1.901717	1.717916	7.291467	5.194013	0.000000	-10.000000	-0.216667	20.400000	586.000000	1023.000000	1023.000000	2046.000000
42.980000	0.026414	15.610752	1.727781	1.690961	7.180545	5.011465	0.000000	-10.000000	-0.200000	19.650000	592.833313	1023.000000	1023.000000	2046.000000
43.000000	0.024989	14.768400	1.541557	1.463583	6.928197	4.835063	0.000000	-10.000000	-0.175000	19.100000	599.666687	1023.000000	1023.000000	2046.000000
43.020000	0.023104	13.654615	1.310136	1.216502	6.625686	4.502292	0.000000	-10.000000	-0.158333	18.100000	606.166687	1023.000000	1023.000000	2046.000000
43.040001	0.021486	12.698178	1.083686	1.074060	6.346300	4.194133	0.000000	-10.000000	-0.141667	17.283333	612.500000	1023.000000	1023.000000	2046.000000
43.060001	0.020184	11.928474	0.925104	0.941488	6.149946	3.911937	0.000000	-10.000000	-0.116667	16.350000	618.333313	1023.000000	1023.000000	2046.000000
43.080002	0.019235	11.367900	0.783080	0.792849	5.989120	3.802852	0.000000	-10.000000	-0.083333	15.616667	624.000000	1023.000000	1023.000000	2046.000000
43.099998	0.018742	11.076665	0.650850	0.747994	5.932801	3.745020	0.000000	-10.000000	-0.066667	14.516666	629.333313	1023.000000	1023.000000	2046.000000
43.119999	0.018224	10.770471	0.607252	0.724620	5.813619	3.624980	0.000000	-10.000000	-0.058333	13.416667	634.333313	1023.000000	1023.000000	2046.000000
43.139999	0.017943	10.604225	0.571984	0.729818	5.705161	3.597262	0.000000	-10.000000	-0.041667	11.683333	638.833313	1023.000000	1023.000000	2046.000000
43.160000	0.017856	10.552831	0.498835	0.815619	5.710095	3.528281	0.000000	-10.000000	-0.016667	9.600000	643.000000	1023.000000	1023.000000	2046.000000
43.180000	0.017657	10.435281	0.529829	0.820464	5.563478	3.521510	0.000000	-10.000000	0.000000	6.950000	646.500000	1023.000000	1023.000000	2046.000000
43.200001	0.017690	10.454933	0.551742	0.889692	5.487488	3.526011	0.000000	-10.000000	0.016667	3.333333	649.333313	1023.000000	1023.000000	2046.000000
43.220001	0.017647	10.429089	0.471460	0.953054	5.515389	3.489185	0.000000	-10.000000	0.033333	0.033333	651.000000	1023.000000	1023.000000	2046.000000
43.240002	0.017437	10.305192	0.463390	0.928081	5.405836	3.507885	0.000000	-10.000000	0.058333	-3.000000	651.833313	1023.000000	1023.000000	2046.000000
43.259998	0.017344	10.250168	0.359378	1.012385	5.423641	3.454765	0.000000	-10.000000	0.083333	-5.450000	652.000000	1023.000000	1023.000000	2046.000000
43.279999	0.017261	10.201324	0.345886	0.870219	5.406567	3.578652	0.000000	-10.000000	0.125000	-8.383333	652.000000	1023.000000	1023.000000	2046.000000
43.299999	0.016910	9.993843	0.220452	0.702017	5.437853	3.633521	0.000000	-10.000000	0.183333	-11.750000	652.000000	1023.000000	1023.000000	2046.000000
43.320000	0.016847	9.956304	0.086121	0.647321	5.507351	3.715510	0.000000	-10.000000	0.241667	-14.716667	652.000000	1023.000000	1023.000000	2046.000000
43.340000	0.016580	9.798497	0.016765	0.568192	5.467059	3.746482	0.000000	-10.000000	0.308333	-17.299999	648.333313	1023.000000	1023.000000	2046.000000
43.360001	0.016445	9.719232	-0.034457	0.465728	5.466250	3.821710	0.000000	-10.000000	0.358333	-19.316668	639.333313	1023.000000	1023.000000	2046.000000
43.380001	0.016417	9.702278	-0.193509	0.570797	5.571703	3.753287	0.000000	-10.000000	0.391667	-20.766666	628.000000	1023.000000	1023.000000	2046.000000
43.400002	0.016245	9.601063	-0.190074	0.560838	5.490173	3.740126	0.000000	-10.000000	0.416667	-21.883333	617.833313	1023.000000	1023.000000	2046.000000
43.419998	0.015737	9.300462	-0.266228	0.491149	5.358503	3.717037	0.000000	-10.000000	0.433333	-22.716667	610.500000	1023.000000	1023.000000	2046.000000
43.439999	0.015343	9.067616	-0.421673	0.499757	5.335239	3.654293	0.000000	-10.000000	0.483333	-23.683334	602.833313	1023.000000	1023.000000	2046.000000
43.459999	0.014677	8.674371	-0.477657	0.487713	5.116543	3.547772	0.000000	-10.000000	0.516667	-24.466667	595.000000	1023.000000	1023.000000	2046.000000
43.480000	0.013871	8.197913	-0.495609	0.348725	4.866043	3.478754	0.000000	-10.000000	0.550000	-25.266666	586.833313	1023.000000	1023.000000	2046.000000
43.500000	0.013276	7.845982	-0.690707	0.329459	4.844560	3.362669	0.000000	-10.000000	0.550000	-25.750000	578.500000	1023.000000	1023.000000	2046.000000
43.520000	0.012347	7.297067	-0.714594	0.250275	4.571275	3.190111	0.000000	-10.000000	0.558333	-26.433334	569.833313	1023.000000	1023.000000	2046.000000
43.540001	0.011534	6.816494	-0.775257	0.114853	4.371416	3.105483	0.000000	-10.000000	0.575000	-26.866667	561.000000	1023.000000	1023.000000	2046.000000
43.560001	0.011110	6.566128	-0.881648	0.105242	4.304761	3.037773	0.000000	-10.000000	0.591667	-27.333334	552.000000	1023.000000	1023.000000	2046.000000
43.580002	0.010561	6.241571	-0.884103	0.061935	4.120760	2.942979	0.000000	-10.000000	0.608333	-27.683334	539.833313	1023.000000	1023.000000	2046.000000
43.599998	0.009926	5.866096	-0.908185	-0.010479	3.915519	2.869241	0.000000	-10.000000	0.616667	-27.833334	527.500000	1023.000000	1023.000000	2046.000000
43.619999	0.009790	5.785706	-1.025700	0.136061	3.902711	2.772635	0.000000	-10.000000	0.625000	-27.866667	518.166687	1023.000000	1023.000000	2046.000000
43.639999	0.009230	5.454865	-1.017561	0.100120	3.684353	2.687953	0.000000	-10.000000	0.633333	-27.633333	511.833344	1023.000000	1023.000000	2046.000000
43.660000	0.008655	5.115349	-1.068005	0.069142	3.518354	2.595858	0.000000	-10.000000	0.641667	-27.583334	505.666656	1023.000000	1023.000000	2046.000000
43.680000	0.008334	4.925238	-1.224611	0.102285	3.542267	2.505296	0.000000	-10.000000	0.650000	-27.666668	496.500000	1023.000000	1023.000000	2046.000000
43.700001	0.007659	4.526559	-1.181216	0.097560	3.248595	2.361619	0.000000	-10.000000	0.650000	-27.716667	487.333344	1023.000000	1023.000000	2046.000000
43.720001	0.007175	4.240420	-1.270981	0.054006	3.187372	2.270023	0.000000	-10.000000	0.641667	-27.766666	478.000000	1023.000000	1023.000000	2046.000000
43.740002	0.006778	4.006080	-1.360680	0.085768	3.141788	2.139204	0.000000	-10.000000	0.641667	-27.566668	468.666656	1023.000000	1023.000000	2046.000000
43.759998	0.006289	3.716588	-1.330380	0.127890	2.950424	1.968655	0.000000	-10.000000	0.625000	-27.450001	459.500000	1023.000000	1023.000000	2046.000000
43.779999	0.005719	3.379675	-1.310202	0.029419	2.770824	1.889633	0.000000	-10.000000	0.633333	-27.333334	450.500000	1023.000000	1023.000000	2046.000000
43.799999	0.005297	3.130780	-1.448073	0.118972	2.776793	1.683087	0.000000	-10.000000	0.616667	-27.400002	441.333344	1023.000000	1023.000000	2046.000000
43.820000	0.004757	2.811500	-1.467266	0.122105	2.628228	1.528432	0.000000	-10.000000	0.633333	-27.400002	432.166656	1023.000000	1023.000000	2046.000000
43.840000	0.004197	2.480665	-1.467174	0.085491	2.498427	1.363921	0.000000	-10.000000	0.633333	-27.400002	423.000000	1023.000000	1023.000000	2046.000000
43.860001	0.003917	2.315235	-1.559890	0.157496	2.533610	1.184019	0.000000	-10.000000	0.650000	-27.616667	413.833344	1023.000000	1023.000000	2046.000000
43.880001	0.003505	2.071666	-1.518300	0.265729	2.417871	0.906366	0.000000	-10.000000	0.650000	-27.783335	404.666656	1023.000000	1023.000000	2046.000000
43.900002	0.003544	2.094537	-1.460900	0.285146	2.406140	0.864151	0.000000	-10.000000	0.650000	-27.900002	395.333344	1023.000000	1023.000000	2046.000000
43.919998	0.003477	2.054720	-1.398410	0.471850	2.293965	0.687315	0.000000	-10.000000	0.633333	-27.516668	386.000000	1023.000000	1023.000000	2046.000000
43.939999	0.003006	1.776437	-1.391116	0.433452	2.144660	0.589441	0.000000	-10.000000	0.600000	-27.200001	376.666656	1023.000000	1023.000000	2046.000000
43.959999	0.002740	1.619389	-1.386630	0.412774	2.031553	0.561693	0.000000	-10.000000	0.566667	-26.816668	367.666656	1023.000000	1023.000000	2046.000000
43.980000	0.002591	1.531243	-1.397256	0.491099	1.992528	0.444872	0.000000	-10.000000	0.550000	-26.500000	358.833344	1023.000000	1023.000000	2046.000000
44.000000	0.001808	1.068342	-1.463405	0.469196	1.796914	0.265638	0.000000	-10.000000	0.550000	-26.166668	350.000000	1023.000000	1023.000000	2046.000000
44.020000	0.001402	0.828371	-1.568372	0.530657	1.689626	0.176460	0.000000	-10.000000	0.550000	-25.916668	341.166656	1023.000000	1023.000000	2046.000000
44.040001	0.000862	0.509203	-1.694414	0.559609	1.590648	0.053360	0.000000	-10.000000	0.550000	-26.183334	332.500000	1023.000000	1023.000000	2046.000000
44.060001	-0.000233	-0.137745	-1.800199	0.510183	1.216450	-0.064179	0.000000	-10.000000	0.550000	-26.450001	323.833344	1023.000000	1023.000000	2046.000000
44.080002	-0.001916	-1.132521	-2.210532	0.397288	0.971309	-0.290586	0.000000	-10.000000	0.566667	-26.783333	315.000000	1023.000000	1023.000000	2046.000000
44.099998	-0.004622	-2.731452	-2.388419	0.084217	0.291395	-0.718645	0.000000	-10.000000	0.600000	-26.683334	306.000000	1023.000000	1023.000000	2046.000000
44.119999	-0.007813	-4.617323	-2.789340	-0.330133	-0.281031	-1.216818	0.000000	-10.000000	0.591667	-26.683334	297.000000	1023.000000	1023.000000	2046.000000
44.139999	-0.010446	-6.173679	-3.163827	-0.550732	-0.754315	-1.704805	0.000000	-10.000000	0.575000	-26.466667	288.166656	1023.000000	1023.000000	2046.000000
44.160000	-0.012996	-7.680600	-3.444503	-0.826664	-1.280593	-2.128840	0.000000	-10.000000	0.533333	-26.200001	279.333344	1023.000000	1023.000000	2046.000000
44.180000	-0.014799	-8.745984	-3.733678	-1.014296	-1.611605	-2.386405	0.000000	-10.000000	0.533333	-25.866667	270.666656	1023.000000	1023.000000	2046.000000
44.200001	-0.016172	-9.557812	-3.914465	-1.102130	-1.876724	-2.664492	0.000000	-10.000000	0.516667	-25.633333	262.000000	1023.000000	1023.000000	2046.000000
44.220001	-0.017523	-10.356121	-4.027010	-1.260614	-2.224692	-2.843805	0.000000	-10.000000	0.525000	-25.366667	253.500000	1023.000000	1023.000000	2046.000000
44.240002	-0.018542	-10.958119	-4.196788	-1.303190	-2.467251	-2.990891	0.000000	-10.000000	0.533333	-25.466667	245.000000	1023.000000	1023.000000	2046.000000
44.259998	-0.019547	-11.552224	-4.293499	-1.340831	-2.743991	-3.173904	0.000000	-10.000000	0.533333	-25.333334	236.500000	1023.000000	1023.000000	2046.000000
44.279999	-0.020638	-12.196952	-4.371856	-1.406881	-3.102891	-3.315323	0.000000	-10.000000	0.525000	-25.433334	228.000000	1023.000000	1023.000000	2046.000000
44.299999	-0.021138	-12.492756	-4.503572	-1.437294	-3.193593	-3.358297	0.000000	-10.000000	0.500000	-24.916668	219.500000	1023.000000	1023.000000	2046.000000
44.320000	-0.021822	-12.896784	-4.498040	-1.404179	-3.513413	-3.481152	0.000000	-10.000000	0.491667	-24.666668	211.166672	1023.000000	1023.000000	2046.000000
44.340000	-0.022373	-13.222740	-4.527758	-1.447263	-3.715692	-3.532027	0.000000	-10.000000	0.475000	-24.033333	203.000000	1023.000000	1023.000000	2046.000000
44.360001	-0.022540	-13.320873	-4.651595	-1.409746	-3.697147	-3.562385	0.000000	-10.000000	0.466667	-23.600000	195.000000	1023.000000	1023.000000	2046.000000
44.380001	-0.022827	-13.491048	-4.588701	-1.393734	-3.884000	-3.624613	0.000000	-10.000000	0.458333	-23.233334	187.000000	1023.000000	1023.000000	2046.000000
44.400002	-0.023146	-13.679482	-4.567523	-1.580843	-3.994473	-3.536641	0.000000	-10.000000	0.450000	-23.433334	179.333328	1023.000000	1023.000000	2046.000000
44.419998	-0.023217	-13.721251	-4.645652	-1.639481	-3.933807	-3.502311	0.000000	-10.000000	0.450000	-23.700001	171.666672	1023.000000	1023.000000	2046.000000
44.439999	-0.023481	-13.877144	-4.651013	-1.647194	-4.056988	-3.521948	0.000000	-10.000000	0.441667	-23.766666	164.000000	1023.000000	1023.000000	2046.000000
44.459999	-0.023671	-13.989766	-4.661870	-1.682822	-4.125288	-3.519787	0.000000	-10.000000	0.433333	-23.333334	156.000000	1023.000000	1023.000000	2046.000000
44.480000	-0.023665	-13.986102	-4.692523	-1.625121	-4.116111	-3.552347	0.000000	-10.000000	0.416667	-22.783333	148.000000	1023.000000	1023.000000	2046.000000
44.500000	-0.024109	-14.248256	-4.671620	-1.700339	-4.298346	-3.577952	0.000000	-10.000000	0.408333	-22.116667	140.333328	1023.000000	1023.000000	2046.000000
44.520000	-0.024441	-14.444347	-4.678161	-1.706837	-4.431683	-3.627666	0.000000	-10.000000	0.391667	-21.600000	132.833328	1023.000000	1023.000000	2046.000000
44.540001	-0.024704	-14.600317	-4.669645	-1.728345	-4.549044	-3.653283	0.000000	-10.000000	0.383333	-21.016666	125.666664	1023.000000	1023.000000	2046.000000
44.560001	-0.025323	-14.965904	-4.599083	-1.800216	-4.835705	-3.730900	0.000000	-10.000000	0.358333	-20.716667	118.500000	1023.000000	1023.000000	2046.000000
44.580002	-0.025642	-15.154348	-4.665800	-1.831059	-4.887959	-3.769531	0.000000	-10.000000	0.358333	-20.400000	111.666664	1023.000000	1023.000000	2046.000000
44.599998	-0.026256	-15.517232	-4.663207	-1.820957	-5.104802	-3.928266	0.000000	-10.000000	0.350000	-20.133333	104.833336	1023.000000	1023.000000	2046.000000
44.619999	-0.026952	-15.928368	-4.620859	-1.888876	-5.395716	-4.022918	0.000000	-10.000000	0.358333	-19.666668	98.166664	1023.000000	1023.000000	2046.000000
44.639999	-0.027131	-16.034575	-4.675438	-1.935367	-5.401477	-4.022293	0.000000	-10.000000	0.333333	-19.166668	91.666664	1023.000000	1023.000000	2046.000000
44.660000	-0.027383	-16.183214	-4.610708	-1.914137	-5.589647	-4.068722	0.000000	-10.000000	0.300000	-18.650000	85.166664	1023.000000	1023.000000	2046.000000
44.680000	-0.027616	-16.321119	-4.572806	-1.914847	-5.695065	-4.138402	0.000000	-10.000000	0.266667	-18.150000	78.833336	1023.000000	1023.000000	2046.000000
44.700001	-0.027578	-16.298651	-4.563819	-1.863660	-5.733628	-4.137544	0.000000	-10.000000	0.250000	-17.516666	72.666664	1023.000000	1023.000000	2046.000000
44.720001	-0.027763	-16.407694	-4.540080	-1.853588	-5.834565	-4.179461	0.000000	-10.000000	0.233333	-16.733334	67.000000	1023.000000	1023.000000	2046.000000
44.740002	-0.027975	-16.533022	-4.501979	-1.858937	-5.982643	-4.189462	0.000000	-10.000000	0.216667	-16.000000	61.500000	1023.000000	1023.000000	2046.000000
44.759998	-0.027912	-16.496283	-4.527896	-1.763167	-5.965992	-4.239226	0.000000	-10.000000	0.200000	-15.266667	56.166668	1023.000000	1023.000000	2046.000000
44.779999	-0.028118	-16.617723	-4.483520	-1.786723	-6.102698	-4.244782	0.000000	-10.000000	0.200000	-14.666667	51.000000	1023.000000	1023.000000	2046.000000
44.799999	-0.028309	-16.730825	-4.443472	-1.836407	-6.243227	-4.207721	0.000000	-10.000000	0.200000	-13.966667	46.166668	1023.000000	1023.000000	2046.000000
44.820000	-0.028313	-16.733191	-4.493487	-1.787204	-6.204364	-4.248136	0.000000	-10.000000	0.191667	-13.366667	41.500000	1023.000000	1023.000000	2046.000000
44.840000	-0.028506	-16.846943	-4.442829	-1.791065	-6.330614	-4.282436	0.000000	-10.000000	0.175000	-12.733334	37.166668	1023.000000	1023.000000	2046.000000
44.860001	-0.028621	-16.914772	-4.402183	-1.797240	-6.412270	-4.303080	0.000000	-10.000000	0.150000	-12.283334	33.000000	1023.000000	1023.000000	2046.000000
44.880001	-0.028546	-16.870480	-4.475492	-1.738992	-6.332611	-4.323386	0.000000	-10.000000	0.133333	-11.666667	29.000000	1023.000000	1023.000000	2046.000000
44.900002	-0.028652	-16.933298	-4.392454	-1.711523	-6.471869	-4.357453	0.000000	-10.000000	0.116667	-11.016666	25.000000	1023.000000	1023.000000	2046.000000
44.919998	-0.028706	-16.965227	-4.326408	-1.720697	-6.552299	-4.365823	0.000000	-10.000000	0.108333	-10.200000	21.166666	1023.000000	1023.000000	2046.000000
44.939999	-0.028577	-16.888762	-4.436235	-1.684384	-6.436223	-4.331921	0.000000	-10.000000	0.100000	-9.450000	17.666666	1023.000000	1023.000000	2046.000000
44.959999	-0.028529	-16.860407	-4.315136	-1.675429	-6.533609	-4.336232	0.000000	-10.000000	0.083333	-8.550000	14.500000	1023.000000	1023.000000	2046.000000
44.980000	-0.028482	-16.832752	-4.238243	-1.660551	-6.583915	-4.350043	0.000000	-10.000000	0.066667	-7.566667	11.666667	1023.000000	1023.000000	2046.000000
45.000000	-0.028084	-16.597446	-4.245139	-1.647842	-6.414464	-4.290002	0.000000	-10.000000	0.050000	-6.350000	9.000000	1023.000000	1023.000000	2046.000000
45.020000	-0.027616	-16.320871	-4.150859	-1.481114	-6.318594	-4.370305	0.000000	-10.000000	0.041667	-4.916667	6.833333	1023.000000	1023.000000	2046.000000
45.040001	-0.027113	-16.023598	-3.940195	-1.429885	-6.350261	-4.303256	0.000000	-10.000000	0.041667	-2.683333	5.166667	1023.000000	1023.000000	2046.000000
45.060001	-0.026538	-15.683730	-3.886223	-1.354746	-6.199401	-4.243360	0.000000	-10.000000	0.033333	-0.266667	4.333333	1023.000000	1023.000000	2046.000000
45.080002	-0.026159	-15.459929	-3.840449	-1.409687	-6.073627	-4.136165	0.000000	-10.000000	0.025000	1.950000	4.000000	1023.000000	1023.000000	2046.000000
45.099998	-0.025737	-15.210663	-3.650746	-1.390306	-6.081112	-4.088500	0.000000	-10.000000	0.008333	3.833333	4.000000	1023.000000	1023.000000	2046.000000
45.119999	-0.025241	-14.917379	-3.630500	-1.301433	-5.962581	-4.022866	0.000000	-10.000000	0.000000	5.650000	4.000000	1023.000000	1023.000000	2046.000000
45.139999	-0.024924	-14.730343	-3.724209	-1.190238	-5.777450	-4.038445	0.000000	-10.000000	0.000000	7.583333	4.000000	1023.000000	1023.000000	2046.000000
45.160000	-0.024482	-14.468917	-3.712538	-1.144744	-5.672684	-3.938951	0.000000	-10.000000	-0.008333	9.083334	4.000000	1023.000000	1023.000000	2046.000000
45.180000	-0.024053	-14.215526	-3.701970	-1.070473	-5.618654	-3.824429	0.000000	-10.000000	-0.033333	10.350000	4.000000	1023.000000	1023.000000	2046.000000
45.200001	-0.023653	-13.978716	-3.842266	-1.023679	-5.378861	-3.733910	0.000000	-10.000000	-0.066667	11.716667	4.000000	1023.000000	1023.000000	2046.000000
45.220001	-0.024220	-14.314048	-3.996913	-1.167801	-5.417380	-3.731954	0.000000	-10.000000	-0.108333	13.033334	7.000000	1023.000000	1023.000000	2046.000000
45.240002	-0.025599	-15.129107	-4.161725	-1.433955	-5.658563	-3.874865	0.000000	-10.000000	-0.150000	14.550000	13.500000	1023.000000	1023.000000	2046.000000
45.259998	-0.027146	-16.042997	-4.492815	-1.664977	-5.755568	-4.129638	0.000000	-10.000000	-0.175000	16.049999	21.666666	1023.000000	1023.000000	2046.000000
45.279999	-0.028597	-16.900888	-4.743241	-1.857785	-5.880872	-4.418990	0.000000	-10.000000	-0.191667	17.783333	28.833334	1023.000000	1023.000000	2046.000000
45.299999	-0.029566	-17.473465	-4.894588	-2.019071	-5.999646	-4.560160	0.000000	-10.000000	-0.208333	18.933334	34.500000	1023.000000	1023.000000	2046.000000
45.320000	-0.029912	-17.678078	-5.032739	-2.142426	-5.900158	-4.602754	0.000000	-10.000000	-0.241667	19.950001	40.500000	1023.000000	1023.000000	2046.000000
45.340000	-0.029887	-17.662933	-5.115579	-2.132837	-5.783795	-4.630723	0.000000	-10.000000	-0.275000	20.633333	46.833332	1023.000000	1023.000000	2046.000000
45.360001	-0.029751	-17.582720	-5.070200	-2.148428	-5.758842	-4.605249	0.000000	-10.000000	-0.275000	21.516666	53.500000	1023.000000	1023.000000	2046.000000
45.380001	-0.029487	-17.426544	-5.079162	-2.154273	-5.686944	-4.506164	0.000000	-10.000000	-0.283333	22.066668	60.666668	1023.000000	1023.000000	2046.000000
45.400002	-0.028925	-17.094379	-5.132333	-2.092041	-5.470681	-4.399324	0.000000	-10.000000	-0.291667	22.683334	67.833336	1023.000000	1023.000000	2046.000000
45.419998	-0.028308	-16.730246	-5.040802	-2.053157	-5.376915	-4.259371	0.000000	-10.000000	-0.325000	23.666668	75.333336	1023.000000	1023.000000	2046.000000
45.439999	-0.027610	-16.317591	-4.900307	-1.974775	-5.309932	-4.132577	0.000000	-10.000000	-0.341667	24.483334	80.333336	1023.000000	1023.000000	2046.000000
45.459999	-0.026533	-15.680809	-4.930395	-1.873712	-4.921308	-3.955394	0.000000	-10.000000	-0.375000	25.416668	88.500000	1023.000000	1023.000000	2046.000000
45.480000	-0.025591	-15.124570	-4.741195	-1.768026	-4.784987	-3.830361	0.000000	-10.000000	-0.391667	25.650000	96.833336	1023.000000	1023.000000	2046.000000
45.500000	-0.024520	-14.491281	-4.519356	-1.688427	-4.681770	-3.601727	0.000000	-10.000000	-0.408333	25.916666	108.166664	1023.000000	1023.000000	2046.000000
45.520000	-0.023155	-13.684855	-4.449271	-1.696624	-4.225492	-3.313467	0.000000	-10.000000	-0.375000	25.600000	116.833336	1023.000000	1023.000000	2046.000000
45.540001	-0.021948	-12.971131	-4.218193	-1.640268	-3.986504	-3.126165	0.000000	-10.000000	-0.375000	25.333334	125.500000	1023.000000	1023.000000	2046.000000
45.560001	-0.020816	-12.302458	-4.059046	-1.592222	-3.693525	-2.957664	0.000000	-10.000000	-0.375000	25.000000	133.833328	1023.000000	1023.000000	2046.000000
45.580002	-0.019431	-11.483850	-3.960281	-1.595406	-3.277112	-2.651050	0.000000	-10.000000	-0.400000	25.033335	142.333328	1023.000000	1023.000000	2046.000000
45.599998	-0.018126	-10.712552	-3.871306	-1.576945	-2.837877	-2.426424	0.000000	-10.000000	-0.400000	25.233334	150.666672	1023.000000	1023.000000	2046.000000
45.619999	-0.017046	-10.073949	-3.647128	-1.488435	-2.662031	-2.276355	0.000000	-10.000000	-0.400000	25.416668	159.166672	1023.000000	1023.000000	2046.000000
45.639999	-0.016002	-9.457286	-3.560171	-1.477209	-2.340104	-2.079803	0.000000	-10.000000	-0.400000	25.516666	167.500000	1023.000000	1023.000000	2046.000000
45.660000	-0.014989	-8.858467	-3.454490	-1.450193	-2.047494	-1.906289	0.000000	-10.000000	-0.408333	25.600000	176.000000	1023.000000	1023.000000	2046.000000
45.680000	-0.014272	-8.435015	-3.257905	-1.430525	-1.952661	-1.793924	0.000000	-10.000000	-0.416667	25.966667	184.500000	1023.000000	1023.000000	2046.000000
45.700001	-0.013597	-8.035889	-3.124377	-1.410895	-1.822552	-1.678065	0.000000	-10.000000	-0.416667	26.250000	193.166672	1023.000000	1023.000000	2046.000000
45.720001	-0.012832	-7.583772	-3.099073	-1.373242	-1.571829	-1.539628	0.000000	-10.000000	-0.408333	26.516666	202.000000	1023.000000	1023.000000	2046.000000
45.740002	-0.012186	-7.202113	-2.895151	-1.368475	-1.520995	-1.417492	0.000000	-10.000000	-0.400000	26.600000	210.833328	1023.000000	1023.000000	2046.000000
45.759998	-0.011355	-6.710957	-2.765464	-1.347531	-1.342098	-1.255864	0.000000	-10.000000	-0.391667	26.516666	219.666672	1023.000000	1023.000000	2046.000000
45.779999	-0.010323	-6.100822	-2.763133	-1.278172	-0.951981	-1.107537	0.000000	-10.000000	-0.391667	26.133333	228.500000	1023.000000	1023.000000	2046.000000
45.799999	-0.009354	-5.528255	-2.459735	-1.195029	-0.882120	-0.991371	0.000000	-10.000000	-0.383333	25.983334	237.333328	1023.000000	1023.000000	2046.000000
45.820000	-0.008263	-4.883712	-2.365389	-1.098728	-0.611599	-0.807997	0.000000	-10.000000	-0.383333	25.800001	246.000000	1023.000000	1023.000000	2046.000000
45.840000	-0.007134	-4.216227	-2.315451	-1.036090	-0.263428	-0.601258	0.000000	-10.000000	-0.366667	25.933334	254.500000	1023.000000	1023.000000	2046.000000
45.860001	-0.006046	-3.573309	-2.075123	-0.862211	-0.179699	-0.456275	0.000000	-10.000000	-0.375000	25.416666	263.166656	1023.000000	1023.000000	2046.000000
45.880001	-0.004912	-2.902978	-1.992683	-0.798378	0.130823	-0.242740	0.000000	-10.000000	-0.375000	25.350000	271.666656	1023.000000	1023.000000	2046.000000
45.900002	-0.003930	-2.322675	-1.908442	-0.735551	0.401089	-0.079770	0.000000	-10.000000	-0.391667	24.950001	280.333344	1023.000000	1023.000000	2046.000000
45.919998	-0.002830	-1.672805	-1.695449	-0.599550	0.562264	0.059929	0.000000	-10.000000	-0.383333	25.166666	288.666656	1023.000000	1023.000000	2046.000000
45.939999	-0.001767	-1.044302	-1.654098	-0.523538	0.876961	0.256373	0.000000	-10.000000	-0.383333	25.100000	297.166656	1023.000000	1023.000000	2046.000000
45.959999	-0.000677	-0.399970	-1.497522	-0.465899	1.101590	0.461861	0.000000	-10.000000	-0.366667	25.150000	305.500000	1023.000000	1023.000000	2046.000000
45.980000	0.000280	0.165445	-1.362762	-0.354566	1.289788	0.592984	0.000000	-10.000000	-0.358333	25.016666	313.833344	1023.000000	1023.000000	2046.000000
46.000000	0.001401	0.827721	-1.279619	-0.310820	1.606829	0.811331	0.000000	-10.000000	-0.350000	24.716667	322.166656	1023.000000	1023.000000	2046.000000
46.020000	0.002503	1.479287	-1.168949	-0.243992	1.887467	1.004761	0.000000	-10.000000	-0.350000	24.733334	330.500000	1023.000000	1023.000000	2046.000000
46.040001	0.003569	2.109256	-0.969336	-0.116799	2.058594	1.136797	0.000000	-10.000000	-0.350000	24.683334	338.833344	1023.000000	1023.000000	2046.000000
46.060001	0.004867	2.876133	-0.785099	0.030913	2.364290	1.266030	0.000000	-10.000000	-0.350000	24.750000	347.000000	1023.000000	1023.000000	2046.000000
46.080002	0.006314	3.731860	-0.609255	0.085593	2.739857	1.515665	0.000000	-10.000000	-0.350000	24.483334	355.333344	1023.000000	1023.000000	2046.000000
46.099998	0.007725	4.565201	-0.264951	0.258608	2.891222	1.680323	0.000000	-10.000000	-0.350000	24.083334	363.666656	1023.000000	1023.000000	2046.000000
46.119999	0.009038	5.341474	-0.102198	0.362542	3.219013	1.862117	0.000000	-10.000000	-0.350000	24.016666	372.000000	1023.000000	1023.000000	2046.000000
46.139999	0.010065	5.948164	-0.018993	0.347015	3.526355	2.093787	0.000000	-10.000000	-0.333333	23.933334	380.000000	1023.000000	1023.000000	2046.000000
46.160000	0.011307	6.682243	0.220608	0.487775	3.708393	2.265467	0.000000	-10.000000	-0.316667	23.816668	388.000000	1023.000000	1023.000000	2046.000000
46.180000	0.012138	7.173811	0.360203	0.617848	3.849638	2.346121	0.000000	-10.000000	-0.291667	23.500000	395.833344	1023.000000	1023.000000	2046.000000
46.200001	0.013022	7.696089	0.344273	0.658226	4.108779	2.584810	0.000000	-10.000000	-0.275000	22.716667	403.500000	1023.000000	1023.000000	2046.000000
46.220001	0.013719	8.107933	0.373592	0.707465	4.302845	2.724030	0.000000	-10.000000	-0.250000	22.083334	411.166656	1023.000000	1023.000000	2046.000000
46.240002	0.013975	8.259471	0.349958	0.828312	4.321809	2.759391	0.000000	-10.000000	-0.225000	21.300001	418.666656	1023.000000	1023.000000	2046.000000
46.259998	0.013214	7.809556	0.237827	0.739113	4.152256	2.680359	0.000000	-10.000000	-0.208333	21.166668	426.000000	1023.000000	1023.000000	2046.000000
46.279999	0.011738	6.937088	-0.032456	0.486177	3.966452	2.516916	0.000000	-10.000000	-0.183333	20.983334	433.000000	1023.000000	1023.000000	2046.000000
46.299999	0.010130	5.986997	-0.213262	0.336457	3.681939	2.181863	0.000000	-10.000000	-0.183333	20.550001	440.000000	1023.000000	1023.000000	2046.000000
46.320000	0.008532	5.042439	-0.372497	0.153746	3.418017	1.843174	0.000000	-10.000000	-0.183333	20.116667	447.000000	1023.000000	1023.000000	2046.000000
46.340000	0.007422	4.386335	-0.498274	-0.024772	3.225780	1.683601	0.000000	-10.000000	-0.191667	19.566668	453.833344	1023.000000	1023.000000	2046.000000
46.360001	0.006773	4.002632	-0.745897	-0.097839	3.265467	1.580901	0.000000	-10.000000	-0.175000	19.083334	460.500000	1023.000000	1023.000000	2046.000000
46.380001	0.006444	3.808522	-0.872261	-0.118633	3.270712	1.528704	0.000000	-10.000000	-0.175000	18.700001	467.000000	1023.000000	1023.000000	2046.000000
46.400002	0.006316	3.732514	-0.866616	-0.124980	3.239402	1.484709	0.000000	-10.000000	-0.166667	18.333334	473.333344	1023.000000	1023.000000	2046.000000
46.419998	0.006432	3.801028	-0.828638	-0.109937	3.236653	1.502949	0.000000	-10.000000	-0.166667	18.050001	479.500000	1023.000000	1023.000000	2046.000000
46.439999	0.006652	3.931183	-0.912200	-0.083522	3.376982	1.549922	0.000000	-10.000000	-0.150000	17.666668	483.500000	1023.000000	1023.000000	2046.000000
46.459999	0.007021	4.149493	-0.832879	0.033555	3.419393	1.529424	0.000000	-10.000000	-0.150000	17.283335	489.500000	1023.000000	1023.000000	2046.000000
46.480000	0.007482	4.421880	-0.689143	0.123180	3.410964	1.576879	0.000000	-10.000000	-0.141667	17.183334	495.500000	1023.000000	1023.000000	2046.000000
46.500000	0.008019	4.739192	-0.630709	0.204902	3.530936	1.634063	0.000000	-10.000000	-0.133333	16.950001	503.166656	1023.000000	1023.000000	2046.000000
46.520000	0.008595	5.079674	-0.653665	0.252198	3.731773	1.749368	0.000000	-10.000000	-0.116667	16.816668	508.833344	1023.000000	1023.000000	2046.000000
46.540001	0.009273	5.480102	-0.537464	0.350747	3.831396	1.835423	0.000000	-10.000000	-0.108333	16.366667	514.333313	1023.000000	1023.000000	2046.000000
46.560001	0.010216	6.037678	-0.353727	0.357715	4.014695	2.018996	0.000000	-10.000000	-0.091667	15.633334	520.000000	1023.000000	1023.000000	2046.000000
46.580002	0.010942	6.466836	-0.402382	0.282931	4.345556	2.240730	0.000000	-10.000000	-0.066667	14.250000	525.333313	1023.000000	1023.000000	2046.000000
46.599998	0.011742	6.939320	-0.405243	0.338616	4.636127	2.369820	0.000000	-10.000000	-0.041667	12.666667	530.333313	1023.000000	1023.000000	2046.000000
46.619999	0.012445	7.355144	-0.223816	0.401574	4.707401	2.469985	0.000000	-10.000000	-0.016667	11.166667	534.833313	1023.000000	1023.000000	2046.000000
46.639999	0.013315	7.868957	-0.309738	0.414377	5.077446	2.686872	0.000000	-10.000000	-0.008333	10.100000	538.833313	1023.000000	1023.000000	2046.000000
46.660000	0.014267	8.431767	-0.238354	0.491956	5.361519	2.816645	0.000000	-10.000000	-0.008333	9.433333	542.500000	1023.000000	1023.000000	2046.000000
46.680000	0.015019	8.876054	-0.045983	0.600411	5.413520	2.908107	0.000000	-10.000000	-0.008333	9.116667	545.833313	1023.000000	1023.000000	2046.000000
46.700001	0.015620	9.231251	-0.096129	0.571693	5.669264	3.086423	0.000000	-10.000000	-0.008333	8.916667	549.000000	1023.000000	1023.000000	2046.000000
46.720001	0.016017	9.466283	-0.024401	0.642716	5.750899	3.097070	0.000000	-10.000000	0.000000	8.433333	552.000000	1023.000000	1023.000000	2046.000000
46.740002	0.016399	9.692034	0.132129	0.694762	5.728796	3.136347	0.000000	-10.000000	0.000000	7.533333	554.833313	1023.000000	1023.000000	2046.000000
46.759998	0.016513	9.759326	0.141214	0.682635	5.754716	3.180761	0.000000	-10.000000	0.008333	6.316667	557.333313	1023.000000	1023.000000	2046.000000
46.779999	0.016618	9.821395	0.091449	0.616723	5.858985	3.254237	0.000000	-10.000000	0.025000	4.866667	559.500000	1023.000000	1023.000000	2046.000000
46.799999	0.016672	9.853069	0.179239	0.658948	5.794144	3.220738	0.000000	-10.000000	0.041667	2.650000	561.333313	1023.000000	1023.000000	2046.000000
46.820000	0.016563	9.788937	0.249200	0.633543	5.687438	3.218754	0.000000	-10.000000	0.066667	0.050000	562.500000	1023.000000	1023.000000	2046.000000
46.840000	0.016570	9.792913	0.190093	0.562625	5.784508	3.255688	0.000000	-10.000000	0.075000	-2.683333	563.000000	1023.000000	1023.000000	2046.000000
46.860001	0.016819	9.940084	0.212324	0.630451	5.797693	3.299615	0.000000	-10.000000	0.091667	-5.400001	563.000000	1023.000000	1023.000000	2046.000000
46.880001	0.016678	9.856691	0.287290	0.669991	5.615886	3.283525	0.000000	-10.000000	0.108333	-7.983334	563.000000	1023.000000	1023.000000	2046.000000
46.900002	0.016671	9.852713	0.188247	0.641711	5.650841	3.371913	0.000000	-10.000000	0.150000	-10.516667	563.000000	1023.000000	1023.000000	2046.000000
46.919998	0.016557	9.785167	0.198737	0.803928	5.532337	3.250165	0.000000	-10.000000	0.183333	-12.450000	563.000000	1023.000000	1023.000000	2046.000000
46.939999	0.016198	9.572831	0.200024	0.777779	5.346606	3.248422	0.000000	-10.000000	0.216667	-14.166667	563.000000	1023.000000	1023.000000	2046.000000
46.959999	0.015887	9.389066	0.035835	0.704352	5.337961	3.310918	0.000000	-10.000000	0.250000	-15.816667	555.333313	1023.000000	1023.000000	2046.000000
46.980000	0.015690	9.272533	0.022026	0.780117	5.220081	3.250308	0.000000	-10.000000	0.291667	-17.500000	545.833313	1023.000000	1023.000000	2046.000000
47.000000	0.015185	8.974564	0.084822	0.773949	4.958307	3.157486	0.000000	-10.000000	0.333333	-19.000000	534.000000	1023.000000	1023.000000	2046.000000
47.020000	0.014739	8.710804	-0.115523	0.710043	4.972818	3.143466	0.000000	-10.000000	0.375000	-20.433334	527.666687	1023.000000	1023.000000	2046.000000
47.040001	0.014454	8.542336	-0.117543	0.712140	4.842683	3.105055	0.000000	-10.000000	0.416667	-21.466667	520.833313	1023.000000	1023.000000	2046.000000
47.060001	0.013774	8.140172	-0.131312	0.722707	4.595003	2.953773	0.000000	-10.000000	0.441667	-22.516666	513.666687	1023.000000	1023.000000	2046.000000
47.080002	0.013376	7.905257	-0.293200	0.616637	4.603931	2.977889	0.000000	-10.000000	0.458333	-23.383333	506.333344	1023.000000	1023.000000	2046.000000
47.099998	0.012930	7.641409	-0.292461	0.690404	4.435715	2.807751	0.000000	-10.000000	0.491667	-24.233334	498.333344	1023.000000	1023.000000	2046.000000
47.119999	0.012690	7.499677	-0.148262	0.702140	4.230736	2.715063	0.000000	-10.000000	0.525000	-24.983334	490.333344	1023.000000	1023.000000	2046.000000
47.139999	0.012530	7.404952	-0.240030	0.679498	4.270692	2.694793	0.000000	-10.000000	0.550000	-25.500000	481.833344	1023.000000	1023.000000	2046.000000
47.160000	0.012520	7.399432	-0.263878	0.775425	4.266295	2.621590	0.000000	-10.000000	0.550000	-25.950001	473.500000	1023.000000	1023.000000	2046.000000
47.180000	0.012174	7.194736	-0.165442	0.806354	4.029297	2.524528	0.000000	-10.000000	0.558333	-26.216667	464.833344	1023.000000	1023.000000	2046.000000
47.200001	0.011792	6.969183	-0.270846	0.665875	3.947626	2.626528	0.000000	-10.000000	0.558333	-26.550001	456.000000	1023.000000	1023.000000	2046.000000
47.220001	0.011358	6.712335	-0.345491	0.705310	3.822734	2.529782	0.000000	-10.000000	0.566667	-26.766666	447.000000	1023.000000	1023.000000	2046.000000
47.240002	0.010704	6.325932	-0.391391	0.791823	3.587774	2.337725	0.000000	-10.000000	0.575000	-26.983334	438.166656	1023.000000	1023.000000	2046.000000
47.259998	0.010130	5.987064	-0.496348	0.735260	3.409075	2.339077	0.000000	-10.000000	0.608333	-27.150000	429.166656	1023.000000	1023.000000	2046.000000
47.279999	0.009408	5.559869	-0.702250	0.641018	3.330035	2.291066	0.000000	-10.000000	0.633333	-27.583334	420.166656	1023.000000	1023.000000	2046.000000
47.299999	0.008367	4.944734	-0.827898	0.708555	2.985128	2.078948	0.000000	-10.000000	0.650000	-27.950001	410.833344	1023.000000	1023.000000	2046.000000
47.320000	0.006335	3.743768	-1.109650	0.477441	2.520852	1.855125	0.000000	-10.000000	0.650000	-28.183334	401.666656	1023.000000	1023.000000	2046.000000
47.340000	0.003383	1.999357	-1.616436	0.081905	2.115327	1.418561	0.000000	-10.000000	0.658333	-28.300001	392.166656	1023.000000	1023.000000	2046.000000
47.360001	0.000314	0.185347	-1.848651	-0.174508	1.388209	0.820298	0.000000	-10.000000	0.658333	-28.283333	382.833344	1023.000000	1023.000000	2046.000000
47.380001	-0.002590	-1.530812	-2.253449	-0.495211	0.878363	0.339485	0.000000	-10.000000	0.658333	-28.250000	373.333344	1023.000000	1023.000000	2046.000000
47.400002	-0.004970	-2.937268	-2.617275	-0.722162	0.475402	-0.073232	0.000000	-10.000000	0.650000	-27.966667	364.000000	1023.000000	1023.000000	2046.000000
47.419998	-0.006696	-3.957474	-2.815098	-0.799190	0.081674	-0.424861	0.000000	-10.000000	0.650000	-27.900002	354.666656	1023.000000	1023.000000	2046.000000
47.439999	-0.008310	-4.911085	-3.010921	-0.940598	-0.267074	-0.692492	0.000000	-10.000000	0.650000	-27.866667	348.500000	1023.000000	1023.000000	2046.000000
47.459999	-0.009619	-5.684993	-3.334870	-1.090308	-0.383413	-0.876403	0.000000	-10.000000	0.650000	-27.816668	339.333344	1023.000000	1023.000000	2046.000000
47.480000	-0.010741	-6.347971	-3.363568	-1.067246	-0.786199	-1.130957	0.000000	-10.000000	0.650000	-27.700001	330.000000	1023.000000	1023.000000	2046.000000
47.500000	-0.011736	-6.936016	-3.410427	-1.080053	-1.131715	-1.313821	0.000000	-10.000000	0.650000	-27.583334	317.666656	1023.000000	1023.000000	2046.000000
47.520000	-0.012646	-7.473928	-3.626723	-1.159802	-1.259874	-1.427530	0.000000	-10.000000	0.616667	-27.450001	308.500000	1023.000000	1023.000000	2046.000000
47.540001	-0.013216	-7.810778	-3.716276	-1.142374	-1.410357	-1.541770	0.000000	-10.000000	0.583333	-27.133333	299.333344	1023.000000	1023.000000	2046.000000
47.560001	-0.013897	-8.212909	-3.677202	-1.076127	-1.748286	-1.711294	0.000000	-10.000000	0.550000	-26.766666	290.333344	1023.000000	1023.000000	2046.000000
47.580002	-0.014555	-8.602047	-3.788822	-1.138412	-1.900243	-1.774570	0.000000	-10.000000	0.550000	-26.533333	281.333344	1023.000000	1023.000000	2046.000000
47.599998	-0.014900	-8.805680	-3.896866	-1.134736	-1.953605	-1.820473	0.000000	-10.000000	0.550000	-26.183334	272.666656	1023.000000	1023.000000	2046.000000
47.619999	-0.015014	-8.873013	-3.788721	-1.163252	-2.068826	-1.852215	0.000000	-10.000000	0.550000	-26.133333	263.833344	1023.000000	1023.000000	2046.000000
47.639999	-0.015409	-9.106658	-3.849465	-1.313458	-2.147894	-1.795841	0.000000	-10.000000	0.550000	-26.183334	255.166672	1023.000000	1023.000000	2046.000000
47.660000	-0.015572	-9.203038	-3.995589	-1.369014	-2.042578	-1.795856	0.000000	-10.000000	0.550000	-26.283333	246.333328	1023.000000	1023.000000	2046.000000
47.680000	-0.015772	-9.321300	-3.918567	-1.315853	-2.185990	-1.900889	0.000000	-10.000000	0.550000	-26.049999	237.666672	1023.000000	1023.000000	2046.000000
47.700001	-0.015994	-9.452255	-3.933977	-1.263437	-2.261177	-1.993664	0.000000	-10.000000	0.541667	-25.400000	228.833328	1023.000000	1023.000000	2046.000000
47.720001	-0.016198	-9.572761	-4.086100	-1.358570	-2.192033	-1.936057	0.000000	-10.000000	0.525000	-24.983334	220.333328	1023.000000	1023.000000	2046.000000
47.740002	-0.016621	-9.822736	-4.121450	-1.310565	-2.304310	-2.086410	0.000000	-10.000000	0.508333	-24.350000	212.000000	1023.000000	1023.000000	2046.000000
47.759998	-0.017037	-10.068623	-4.035794	-1.253414	-2.539028	-2.240386	0.000000	-10.000000	0.500000	-24.016666	204.000000	1023.000000	1023.000000	2046.000000
47.779999	-0.017450	-10.313010	-4.077772	-1.402101	-2.643205	-2.189932	0.000000	-10.000000	0.491667	-23.583334	196.000000	1023.000000	1023.000000	2046.000000
47.799999	-0.018012	-10.645104	-4.168707	-1.429557	-2.721736	-2.325103	0.000000	-10.000000	0.475000	-23.283333	188.000000	1023.000000	1023.000000	2046.000000
47.820000	-0.018637	-11.014688	-4.011903	-1.392483	-3.090077	-2.520225	0.000000	-10.000000	0.450000	-22.983334	180.166672	1023.000000	1023.000000	2046.000000
47.840000	-0.019376	-11.451247	-4.127973	-1.477790	-3.235150	-2.610334	0.000000	-10.000000	0.425000	-22.616667	172.500000	1023.000000	1023.000000	2046.000000
47.860001	-0.019872	-11.744214	-4.207220	-1.550351	-3.314855	-2.671787	0.000000	-10.000000	0.408333	-22.316668	165.000000	1023.000000	1023.000000	2046.000000
47.880001	-0.020284	-11.987716	-4.081369	-1.505535	-3.570368	-2.830443	0.000000	-10.000000	0.400000	-21.933334	157.500000	1023.000000	1023.000000	2046.000000
47.900002	-0.020585	-12.165734	-4.072239	-1.532113	-3.708065	-2.853316	0.000000	-10.000000	0.400000	-21.566668	150.166672	1023.000000	1023.000000	2046.000000
47.919998	-0.020735	-12.254441	-4.138699	-1.556573	-3.706855	-2.852314	0.000000	-10.000000	0.400000	-21.116667	143.000000	1023.000000	1023.000000	2046.000000
47.939999	-0.020926	-12.367182	-4.002840	-1.454952	-3.924853	-2.984537	0.000000	-10.000000	0.391667	-20.583334	136.000000	1023.000000	1023.000000	2046.000000
47.959999	-0.021130	-12.487716	-3.970044	-1.439789	-4.083996	-2.993886	0.000000	-10.000000	0.375000	-20.050001	129.166672	1023.000000	1023.000000	2046.000000
47.980000	-0.021356	-12.621444	-4.096238	-1.448215	-4.036620	-3.040372	0.000000	-10.000000	0.341667	-19.433334	122.333336	1023.000000	1023.000000	2046.000000
48.000000	-0.021520	-12.718558	-3.983057	-1.392024	-4.246856	-3.096622	0.000000	-10.000000	0.316667	-18.800001	115.833336	1023.000000	1023.000000	2046.000000
48.020000	-0.021843	-12.909110	-3.928835	-1.365208	-4.429331	-3.185736	0.000000	-10.000000	0.283333	-18.166666	109.500000	1023.000000	1023.000000	2046.000000
48.040001	-0.022089	-13.054405	-4.048024	-1.438843	-4.433712	-3.133826	0.000000	-10.000000	0.266667	-17.700001	103.500000	1023.000000	1023.000000	2046.000000
48.060001	-0.022261	-13.156305	-3.973522	-1.358508	-4.564426	-3.259849	0.000000	-10.000000	0.250000	-17.233334	97.500000	1023.000000	1023.000000	2046.000000
48.080002	-0.022449	-13.267211	-3.933693	-1.328630	-4.704200	-3.300688	0.000000	-10.000000	0.250000	-16.833334	91.833336	1023.000000	1023.000000	2046.000000
48.099998	-0.022732	-13.434442	-3.971821	-1.395035	-4.774467	-3.293118	0.000000	-10.000000	0.250000	-16.450001	86.166664	1023.000000	1023.000000	2046.000000
48.119999	-0.022880	-13.522120	-3.948176	-1.334113	-4.862383	-3.377448	0.000000	-10.000000	0.241667	-16.050001	80.833336	1023.000000	1023.000000	2046.000000
48.139999	-0.023020	-13.605032	-3.901740	-1.286769	-4.979479	-3.437043	0.000000	-10.000000	0.233333	-15.616667	75.333336	1023.000000	1023.000000	2046.000000
48.160000	-0.023298	-13.769158	-3.952583	-1.368362	-5.037928	-3.410285	0.000000	-10.000000	0.216667	-15.083334	70.166664	1023.000000	1023.000000	2046.000000
48.180000	-0.023331	-13.788650	-3.932464	-1.311628	-5.066169	-3.478389	0.000000	-10.000000	0.216667	-14.683333	65.000000	1023.000000	1023.000000	2046.000000
48.200001	-0.023511	-13.895105	-3.875533	-1.272436	-5.223924	-3.523212	0.000000	-10.000000	0.208333	-14.233334	60.166668	1023.000000	1023.000000	2046.000000
48.220001	-0.023416	-13.839000	-3.918305	-1.302060	-5.142437	-3.476198	0.000000	-10.000000	0.200000	-13.650001	55.500000	1023.000000	1023.000000	2046.000000
48.240002	-0.023314	-13.778376	-3.763420	-1.183997	-5.244937	-3.586021	0.000000	-10.000000	0.175000	-12.983334	50.833332	1023.000000	1023.000000	2046.000000
48.259998	-0.023035	-13.613529	-3.642706	-1.104536	-5.294806	-3.571480	0.000000	-10.000000	0.158333	-12.316667	46.333332	1023.000000	1023.000000	2046.000000
48.279999	-0.022585	-13.347545	-3.638267	-1.083848	-5.134392	-3.491038	0.000000	-10.000000	0.133333	-11.733334	42.000000	1023.000000	1023.000000	2046.000000
48.299999	-0.022543	-13.323119	-3.505494	-0.934538	-5.285286	-3.597801	0.000000	-10.000000	0.116667	-11.133333	38.333332	1023.000000	1023.000000	2046.000000
48.320000	-0.022453	-13.269444	-3.474840	-1.048661	-5.314065	-3.431878	0.000000	-10.000000	0.108333	-10.566667	34.666668	1023.000000	1023.000000	2046.000000
48.340000	-0.022392	-13.233834	-3.453927	-1.000133	-5.323660	-3.456114	0.000000	-10.000000	0.108333	-10.033334	31.333334	1023.000000	1023.000000	2046.000000
48.360001	-0.022620	-13.368434	-3.483830	-0.930995	-5.419578	-3.534032	0.000000	-10.000000	0.108333	-9.633333	27.833334	1023.000000	1023.000000	2046.000000
48.380001	-0.022646	-13.383901	-3.529373	-0.924566	-5.481456	-3.448506	0.000000	-10.000000	0.100000	-9.283334	24.666666	1023.000000	1023.000000	2046.000000
48.400002	-0.022819	-13.486267	-3.650357	-0.841567	-5.484626	-3.509717	0.000000	-10.000000	0.100000	-9.033334	21.500000	1023.000000	1023.000000	2046.000000
48.419998	-0.023100	-13.651952	-3.700481	-0.774582	-5.645080	-3.531809	0.000000	-10.000000	0.100000	-8.516666	18.500000	1023.000000	1023.000000	2046.000000
48.439999	-0.023984	-14.174325	-3.964195	-0.972606	-5.737814	-3.499710	0.000000	-10.000000	0.100000	-8.083333	16.500000	1023.000000	1023.000000	2046.000000
48.459999	-0.025806	-15.251356	-4.141091	-1.121287	-6.141046	-3.847933	0.000000	-10.000000	0.091667	-7.300000	13.833333	1023.000000	1023.000000	2046.000000
48.480000	-0.027950	-16.518402	-4.442879	-1.479364	-6.485748	-4.110411	0.000000	-10.000000	0.083333	-6.266667	11.500000	1023.000000	1023.000000	2046.000000
48.500000	-0.030156	-17.822170	-4.870763	-1.714512	-6.731817	-4.505078	0.000000	-10.000000	0.066667	-4.750000	8.666667	1023.000000	1023.000000	2046.000000
48.520000	-0.031918	-18.863571	-5.063220	-1.845889	-7.049648	-4.904814	0.000000	-10.000000	0.058333	-3.516667	7.166667	1023.000000	1023.000000	2046.000000
48.540001	-0.033103	-19.563892	-5.200053	-1.990028	-7.258869	-5.114941	0.000000	-10.000000	0.050000	-2.666667	6.000000	1023.000000	1023.000000	2046.000000
48.560001	-0.033822	-19.988796	-5.337335	-2.004210	-7.312348	-5.334904	0.000000	-10.000000	0.041667	-2.166667	5.166667	1023.000000	1023.000000	2046.000000
48.580002	-0.034293	-20.267000	-5.344701	-1.976366	-7.393126	-5.552806	0.000000	-10.000000	0.033333	-1.266667	4.500000	1023.000000	1023.000000	2046.000000
48.599998	-0.034503	-20.391441	-5.457901	-2.058842	-7.397431	-5.477266	0.000000	-10.000000	0.025000	-0.283333	4.166667	1023.000000	1023.000000	2046.000000
48.619999	-0.034676	-20.493452	-5.525309	-1.986925	-7.386184	-5.595034	0.000000	-10.000000	0.025000	1.083333	4.000000	1023.000000	1023.000000	2046.000000
48.639999	-0.034677	-20.494267	-5.400290	-1.940264	-7.529219	-5.624493	0.000000	-10.000000	0.025000	2.450000	4.000000	1023.000000	1023.000000	2046.000000
48.660000	-0.034373	-20.314367	-5.430633	-1.929935	-7.431989	-5.521811	0.000000	-10.000000	0.016667	4.216667	4.000000	1023.000000	1023.000000	2046.000000
48.680000	-0.034106	-20.156811	-5.367175	-1.787495	-7.421427	-5.580714	0.000000	-10.000000	0.008333	6.183333	4.000000	1023.000000	1023.000000	2046.000000
48.700001	-0.033436	-19.760406	-5.241753	-1.703899	-7.353104	-5.461651	0.000000	-10.000000	-0.008333	8.000000	4.000000	1023.000000	1023.000000	2046.000000
48.720001	-0.032545	-19.233997	-5.178700	-1.607827	-7.136700	-5.310771	0.000000	-10.000000	-0.008333	9.550000	4.000000	1023.000000	1023.000000	2046.000000
48.740002	-0.031767	-18.774414	-5.067638	-1.477514	-6.967285	-5.261976	0.000000	-10.000000	-0.025000	10.500000	4.000000	1023.000000	1023.000000	2046.000000
48.759998	-0.030683	-18.133867	-4.864563	-1.447675	-6.754591	-5.067038	0.000000	-10.000000	-0.033333	11.033334	4.000000	1023.000000	1023.000000	2046.000000
48.779999	-0.029658	-17.527939	-4.809950	-1.487609	-6.436206	-4.794173	0.000000	-10.000000	-0.066667	11.900001	7.000000	1023.000000	1023.000000	2046.000000
48.799999	-0.028754	-16.993650	-4.775562	-1.367343	-6.125624	-4.725121	0.000000	-10.000000	-0.050000	8.183333	5.666667	1023.000000	1023.000000	2046.000000
48.820000	-0.027788	-16.422949	-4.558293	-1.337896	-5.964227	-4.562531	0.000000	-10.000000	-0.033333	4.466667	4.333333	1023.000000	1023.000000	2046.000000
48.840000	-0.026745	-15.806123	-4.503207	-1.422137	-5.610318	-4.270461	0.000000	-10.000000	0.000000	0.000000	0.000000	1023.000000	1023.000000	2046.000000
48.860001	-0.025949	-15.335690	-4.472514	-1.392818	-5.313983	-4.156375	0.000000	-10.000000	0.000000	0.000000	0.000000	1023.000000	1023.000000	2046.000000
48.880001	-0.025218	-14.903645	-4.253048	-1.374370	-5.188930	-4.087296	0.000000	-10.000000	0.000000	0.000000	0.000000	1023.000000	1023.000000	2046.000000
48.900002	-0.024459	-14.455422	-4.229083	-1.464338	-4.901171	-3.860830	0.000000	-10.000000	0.000000	0.000000	0.000000	1023.000000	1023.000000	2046.000000
48.919998	-0.023903	-14.126682	-4.161253	-1.424937	-4.717997	-3.822495	0.000000	-10.000000	0.000000	0.000000	0.000000	1023.000000	1023.000000	2046.000000
48.939999	-0.023459	-13.864528	-3.953281	-1.431415	-4.713825	-3.766007	0.000000	-10.000000	0.000000	0.000000	0.000000	1023.000000	1023.000000	2046.000000
48.959999	-0.022754	-13.447397	-3.902361	-1.506326	-4.497414	-3.541296	0.000000	-10.000000	0.000000	0.000000	0.000000	1023.000000	1023.000000	2046.000000
48.980000	-0.022113	-13.068748	-3.843102	-1.475026	-4.290867	-3.459752	0.000000	-10.000000	0.000000	0.000000	0.000000	1023.000000	1023.000000	2046.000000
49.000000	-0.021356	-12.621684	-3.684983	-1.425020	-4.113762	-3.397919	0.000000	-10.000000	0.000000	0.000000	0.000000	1023.000000	1023.000000	2046.000000
49.020000	-0.020249	-11.966966	-3.477047	-1.415300	-3.913705	-3.160914	0.000000	-10.000000	0.000000	0.000000	0.000000	1023.000000	1023.000000	2046.000000
49.040001	-0.019255	-11.379638	-3.432230	-1.357307	-3.598916	-2.991185	0.000000	-10.000000	0.000000	0.000000	0.000000	1023.000000	1023.000000	2046.000000
49.060001	-0.018265	-10.794521	-3.279247	-1.277428	-3.386262	-2.851585	0.000000	-10.000000	0.000000	0.000000	0.000000	1023.000000	1023.000000	2046.000000
49.080002	-0.016876	-9.973686	-3.082597	-1.148873	-3.132502	-2.609714	0.000000	-10.000000	0.000000	0.000000	0.000000	1023.000000	1023.000000	2046.000000
49.099998	-0.015921	-9.409333	-3.035720	-1.120721	-2.843641	-2.409251	0.000000	-10.000000	0.000000	0.000000	0.000000	1023.000000	1023.000000	2046.000000
49.119999	-0.014787	-8.739321	-2.783687	-1.009104	-2.683195	-2.263335	0.000000	-10.000000	0.000000	0.000000	0.000000	1023.000000	1023.000000	2046.000000
49.139999	-0.013585	-8.028803	-2.725426	-0.942073	-2.346554	-2.014750	0.000000	-10.000000	0.000000	0.000000	0.000000	1023.000000	1023.000000	2046.000000
49.160000	-0.012533	-7.407134	-2.623167	-0.847738	-2.072860	-1.863369	0.000000	-10.000000	0.000000	0.000000	0.000000	1023.000000	1023.000000	2046.000000
49.180000	-0.011347	-6.706308	-2.429268	-0.737242	-1.858377	-1.681421	0.000000	-10.000000	0.000000	0.000000	0.000000	1023.000000	1023.000000	2046.000000
49.200001	-0.010240	-6.051720	-2.310315	-0.696017	-1.604439	-1.440948	0.000000	-10.000000	0.000000	0.000000	0.000000	1023.000000	1023.000000	2046.000000
49.220001	-0.009203	-5.438916	-2.223725	-0.595848	-1.298824	-1.320518	0.000000	-10.000000	0.000000	0.000000	0.000000	1023.000000	1023.000000	2046.000000
49.240002	-0.008043	-4.753346	-2.014201	-0.517282	-1.131914	-1.089950	0.000000	-10.000000	0.000000	0.000000	0.000000	1023.000000	1023.000000	2046.000000
49.259998	-0.007074	-4.180571	-1.996753	-0.492902	-0.824742	-0.866174	0.000000	-10.000000	0.000000	0.000000	0.000000	1023.000000	1023.000000	2046.000000
49.279999	-0.006026	-3.561173	-1.820780	-0.347609	-0.608459	-0.784325	0.000000	-10.000000	0.000000	0.000000	0.000000	1023.000000	1023.000000	2046.000000
49.299999	-0.004738	-2.800403	-1.676613	-0.300530	-0.312300	-0.510959	0.000000	-10.000000	0.000000	0.000000	0.000000	1023.000000	1023.000000	2046.000000
49.320000	-0.003702	-2.188040	-1.587772	-0.222847	-0.032105	-0.345316	0.000000	-10.000000	0.000000	0.000000	0.000000	1023.000000	1023.000000	2046.000000
49.340000	-0.002443	-1.443630	-1.366243	-0.077810	0.242980	-0.242557	0.000000	-10.000000	0.000000	0.000000	0.000000	1023.000000	1023.000000	2046.000000
49.360001	-0.000959	-0.566554	-1.172649	0.006355	0.545478	0.054262	0.000000	-10.000000	0.000000	0.000000	0.000000	1023.000000	1023.000000	2046.000000
49.380001	0.000179	0.106042	-1.063287	0.140033	0.831688	0.197609	0.000000	-10.000000	0.000000	0.000000	0.000000	1023.000000	1023.000000	2046.000000
49.400002	0.001354	0.799993	-0.844303	0.269789	1.060158	0.314350	0.000000	-10.000000	0.000000	0.000000	0.000000	1023.000000	1023.000000	2046.000000
49.419998	0.002453	1.449917	-0.705300	0.296187	1.297196	0.561835	0.000000	-10.000000	0.000000	0.000000	0.000000	1023.000000	1023.000000	2046.000000
49.439999	0.003347	1.978255	-0.535231	0.310294	1.476701	0.726491	0.000000	-10.000000	0.000000	0.000000	0.000000	1023.000000	1023.000000	2046.000000
49.459999	0.004316	2.550838	-0.422900	0.391985	1.724169	0.857585	0.000000	-10.000000	0.000000	0.000000	0.000000	1023.000000	1023.000000	2046.000000
49.480000	0.005181	3.061992	-0.283091	0.380512	1.865665	1.098906	0.000000	-10.000000	0.000000	0.000000	0.000000	1023.000000	1023.000000	2046.000000
49.500000	0.005945	3.513308	-0.306256	0.493825	2.094389	1.231350	0.000000	-10.000000	0.000000	0.000000	0.000000	1023.000000	1023.000000	2046.000000
49.520000	0.006599	3.899799	-0.302710	0.543768	2.299221	1.359520	0.000000	-10.000000	0.000000	0.000000	0.000000	1023.000000	1023.000000	2046.000000
49.540001	0.006403	3.784393	-0.345370	0.570638	2.176504	1.382621	0.000000	-10.000000	0.000000	0.000000	0.000000	1023.000000	1023.000000	2046.000000
49.560001	0.004897	2.894357	-0.646961	0.383491	1.943782	1.214045	0.000000	-10.000000	0.000000	0.000000	0.000000	1023.000000	1023.000000	2046.000000
49.580002	0.003104	1.834624	-0.872295	0.112268	1.652665	0.941986	0.000000	-10.000000	0.000000	0.000000	0.000000	1023.000000	1023.000000	2046.000000
49.599998	0.001600	0.945597	-1.016487	-0.072266	1.372679	0.661671	0.000000	-10.000000	0.000000	0.000000	0.000000	1023.000000	1023.000000	2046.000000
49.619999	0.000521	0.307646	-1.286425	-0.189593	1.277318	0.506346	0.000000	-10.000000	0.000000	0.000000	0.000000	1023.000000	1023.000000	2046.000000
49.639999	-0.000061	-0.035780	-1.362496	-0.284372	1.223499	0.387589	0.000000	-10.000000	0.000000	0.000000	0.000000	1023.000000	1023.000000	2046.000000
49.660000	-0.000161	-0.095364	-1.397550	-0.277155	1.189185	0.390157	0.000000	-10.000000	0.000000	0.000000	0.000000	1023.000000	1023.000000	2046.000000
49.680000	-0.000169	-0.100072	-1.577041	-0.275233	1.339999	0.412203	0.000000	-10.000000	0.000000	0.000000	0.000000	1023.000000	1023.000000	2046.000000
49.700001	0.000235	0.139056	-1.464271	-0.225925	1.357517	0.471735	0.000000	-10.000000	0.000000	0.000000	0.000000	1023.000000	1023.000000	2046.000000
49.720001	0.000663	0.391717	-1.386905	-0.188661	1.377411	0.589872	0.000000	-10.000000	0.000000	0.000000	0.000000	1023.000000	1023.000000	2046.000000
49.740002	0.000987	0.583065	-1.441065	-0.096504	1.511420	0.609215	0.000000	-10.000000	0.000000	0.000000	0.000000	1023.000000	1023.000000	2046.000000
49.759998	0.001975	1.167501	-1.239503	0.043315	1.650132	0.713557	0.000000	-10.000000	0.000000	0.000000	0.000000	1023.000000	1023.000000	2046.000000
49.779999	0.002681	1.584587	-1.156214	0.157339	1.756960	0.826503	0.000000	-10.000000	0.000000	0.000000	0.000000	1023.000000	1023.000000	2046.000000
49.799999	0.003348	1.978472	-1.115239	0.227249	1.906826	0.959635	0.000000	-10.000000	0.000000	0.000000	0.000000	1023.000000	1023.000000	2046.000000
49.820000	0.004556	2.692580	-0.960659	0.331457	2.132334	1.189448	0.000000	-10.000000	0.000000	0.000000	0.000000	1023.000000	1023.000000	2046.000000
49.840000	0.005603	3.311213	-0.820799	0.352874	2.372642	1.406497	0.000000	-10.000000	0.000000	0.000000	0.000000	1023.000000	1023.000000	2046.000000
49.860001	0.006534	3.861397	-0.774376	0.376409	2.694192	1.565172	0.000000	-10.000000	0.000000	0.000000	0.000000	1023.000000	1023.000000	2046.000000
49.880001	0.007742	4.575357	-0.613591	0.404037	2.962696	1.822215	0.000000	-10.000000	0.000000	0.000000	0.000000	1023.000000	1023.000000	2046.000000
49.900002	0.008921	5.272313	-0.494534	0.409889	3.268661	2.088298	0.000000	-10.000000	0.000000	0.000000	0.000000	1023.000000	1023.000000	2046.000000
49.919998	0.010125	5.983959	-0.469310	0.493946	3.653334	2.305989	0.000000	-10.000000	0.000000	0.000000	0.000000	1023.000000	1023.000000	2046.000000
49.939999	0.011295	6.675580	-0.398766	0.627769	4.013112	2.433465	0.000000	-10.000000	0.000000	0.000000	0.000000	1023.000000	1023.000000	2046.000000
49.959999	0.012469	7.369026	-0.262037	0.671586	4.273303	2.686174	0.000000	-10.000000	0.000000	0.000000	0.000000	1023.000000	1023.000000	2046.000000
49.980000	0.013406	7.923145	-0.180624	0.768445	4.490235	2.845089	0.000000	-10.000000	0.000000	0.000000	0.000000	1023.000000	1023.000000	2046.000000
50.000000	0.014205	8.394965	-0.097690	0.808100	4.723050	2.961505	0.000000	-10.000000	0.000000	0.000000	0.000000	1023.000000	1023.000000	2046.000000
50.020000	0.015072	8.907516	0.103350	0.898868	4.828626	3.076671	0.000000	-10.000000	0.000000	0.000000	0.000000	1023.000000	1023.000000	2046.000000
50.040001	0.015732	9.297791	0.272838	0.890046	4.918357	3.216551	0.000000	-10.000000	0.000000	0.000000	0.000000	1023.000000	1023.000000	2046.000000
50.060001	0.016326	9.648500	0.308002	0.881898	5.138599	3.320001	0.000000	-10.000000	0.000000	0.000000	0.000000	1023.000000	1023.000000	2046.000000
50.080002	0.017046	10.073940	0.493403	0.927000	5.252775	3.400763	0.000000	-10.000000	0.000000	0.000000	0.000000	1023.000000	1023.000000	2046.000000
50.099998	0.017728	10.477400	0.630920	0.943137	5.374326	3.529016	0.000000	-10.000000	0.000000	0.000000	0.000000	1023.000000	1023.000000	2046.000000
50.119999	0.018453	10.905684	0.727863	0.924896	5.569044	3.683881	0.000000	-10.000000	0.000000	0.000000	0.000000	1023.000000	1023.000000	2046.000000
50.139999	0.019501	11.524799	0.888444	1.065890	5.791404	3.779061	0.000000	-10.000000	0.000000	0.000000	0.000000	1023.000000	1023.000000	2046.000000
50.160000	0.020536	12.136891	1.089800	1.197682	5.893391	3.956018	0.000000	-10.000000	0.000000	0.000000	0.000000	1023.000000	1023.000000	2046.000000
50.180000	0.021343	12.613586	1.135567	1.268194	6.127211	4.082615	0.000000	-10.000000	0.000000	0.000000	0.000000	1023.000000	1023.000000	2046.000000
50.200001	0.022319	13.190539	1.232829	1.363859	6.355791	4.238060	0.000000	-10.000000	0.000000	0.000000	0.000000	1023.000000	1023.000000	2046.000000
50.220001	0.023290	13.764286	1.456017	1.492272	6.448226	4.367771	0.000000	-10.000000	0.000000	0.000000	0.000000	1023.000000	1023.000000	2046.000000
50.240002	0.024054	14.216135	1.487345	1.521022	6.666900	4.540868	0.000000	-10.000000	0.000000	0.000000	0.000000	1023.000000	1023.000000	2046.000000
50.259998	0.024869	14.697510	1.587642	1.666012	6.854318	4.589537	0.000000	-10.000000	0.000000	0.000000	0.000000	1023.000000	1023.000000	2046.000000
50.279999	0.025720	15.200254	1.813902	1.762463	6.910471	4.713419	0.000000	-10.000000	0.000000	0.000000	0.000000	1023.000000	1023.000000	2046.000000
50.299999	0.026480	15.649930	1.805969	1.810794	7.181760	4.851407	0.000000	-10.000000	0.000000	0.000000	0.000000	1023.000000	1023.000000	2046.000000
50.320000	0.027097	16.014418	1.847364	1.864796	7.358012	4.944245	0.000000	-10.000000	0.000000	0.000000	0.000000	1023.000000	1023.000000	2046.000000
50.340000	0.027908	16.493408	2.070874	1.968900	7.436433	5.017200	0.000000	-10.000000	0.000000	0.000000	0.000000	1023.000000	1023.000000	2046.000000
50.360001	0.028575	16.887955	2.125574	1.993194	7.609739	5.159450	0.000000	-10.000000	0.000000	0.000000	0.000000	1023.000000	1023.000000	2046.000000
50.380001	0.029383	17.365341	2.264310	2.126337	7.779425	5.195269	0.000000	-10.000000	0.000000	0.000000	0.000000	1023.000000	1023.000000	2046.000000
50.400002	0.030571	18.067415	2.515908	2.209092	7.961443	5.380972	0.000000	-10.000000	0.000000	0.000000	0.000000	1023.000000	1023.000000	2046.000000
50.419998	0.031637	18.697702	2.669843	2.335878	8.163454	5.528526	0.000000	-10.000000	0.000000	0.000000	0.000000	1023.000000	1023.000000	2046.000000
50.439999	0.032361	19.125324	2.744506	2.356155	8.363424	5.661240	0.000000	-10.000000	0.000000	0.000000	0.000000	1023.000000	1023.000000	2046.000000
50.459999	0.033063	19.540171	2.881428	2.400131	8.458165	5.800445	0.000000	-10.000000	0.000000	0.000000	0.000000	1023.000000	1023.000000	2046.000000
50.480000	0.033608	19.862549	3.006325	2.513091	8.468850	5.874283	0.000000	-10.000000	0.000000	0.000000	0.000000	1023.000000	1023.000000	2046.000000
50.500000	0.033680	19.904753	2.923354	2.511863	8.532077	5.937459	0.000000	-10.000000	0.000000	0.000000	0.000000	1023.000000	1023.000000	2046.000000
50.520000	0.034084	20.143435	2.926817	2.611799	8.586121	6.018698	0.000000	-10.000000	0.000000	0.000000	0.000000	1023.000000	1023.000000	2046.000000
50.540001	0.033984	20.084534	2.920343	2.647859	8.477063	6.039268	0.000000	-10.000000	0.000000	0.000000	0.000000	1023.000000	1023.000000	2046.000000
50.560001	0.033441	19.763412	2.745479	2.652952	8.324389	6.040593	0.000000	-10.000000	0.000000	0.000000	0.000000	1023.000000	1023.000000	2046.000000
50.580002	0.031917	18.863070	2.495355	2.454606	8.023624	5.889486	0.000000	-10.000000	0.000000	0.000000	0.000000	1023.000000	1023.000000	2046.000000
50.599998	0.029403	17.376978	2.198832	2.160938	7.499634	5.517573	0.000000	-10.000000	0.000000	0.000000	0.000000	1023.000000	1023.000000	2046.000000
50.619999	0.026597	15.719046	1.814820	1.811452	7.028664	5.064111	0.000000	-10.000000	0.000000	0.000000	0.000000	1023.000000	1023.000000	2046.000000
50.639999	0.024058	14.218282	1.477036	1.571837	6.627157	4.542251	0.000000	-10.000000	0.000000	0.000000	0.000000	1023.000000	1023.000000	2046.000000
50.660000	0.021997	13.000313	1.234833	1.406472	6.172132	4.186876	0.000000	-10.000000	0.000000	0.000000	0.000000	1023.000000	1023.000000	2046.000000
50.680000	0.020412	12.063502	0.927118	1.247101	5.957160	3.932123	0.000000	-10.000000	0.000000	0.000000	0.000000	1023.000000	1023.000000	2046.000000
50.700001	0.019227	11.363240	0.751882	1.166224	5.682925	3.762208	0.000000	-10.000000	0.000000	0.000000	0.000000	1023.000000	1023.000000	2046.000000
50.720001	0.018252	10.787010	0.612693	1.104257	5.452082	3.617978	0.000000	-10.000000	0.000000	0.000000	0.000000	1023.000000	1023.000000	2046.000000
50.740002	0.017284	10.215020	0.436744	1.095192	5.274758	3.408325	0.000000	-10.000000	0.000000	0.000000	0.000000	1023.000000	1023.000000	2046.000000
50.759998	0.016636	9.831759	0.386658	1.040551	5.086429	3.318122	0.000000	-10.000000	0.000000	0.000000	0.000000	1023.000000	1023.000000	2046.000000
50.779999	0.015892	9.392275	0.301004	1.006576	4.869318	3.215377	0.000000	-10.000000	0.000000	0.000000	0.000000	1023.000000	1023.000000	2046.000000
50.799999	0.015384	9.092238	0.159029	1.005266	4.772521	3.155423	0.000000	-10.000000	0.000000	0.000000	0.000000	1023.000000	1023.000000	2046.000000
50.820000	0.014943	8.831452	0.150141	1.003544	4.589934	3.087833	0.000000	-10.000000	0.000000	0.000000	0.000000	1023.000000	1023.000000	2046.000000
50.840000	0.014373	8.494532	0.041886	0.998932	4.414588	3.039125	0.000000	-10.000000	0.000000	0.000000	0.000000	1023.000000	1023.000000	2046.000000
50.860001	0.014027	8.290235	-0.109634	0.916907	4.409724	3.073237	0.000000	-10.000000	0.000000	0.000000	0.000000	1023.000000	1023.000000	2046.000000
50.880001	0.013702	8.097643	-0.128691	0.827936	4.350172	3.048226	0.000000	-10.000000	0.133333	-7.566667	0.000000	1023.000000	1023.000000	2046.000000
50.900002	0.013274	7.845226	-0.205063	0.639585	4.290986	3.119719	0.000000	-10.000000	0.266667	-15.133334	0.000000	1023.000000	1023.000000	2046.000000
50.919998	0.012940	7.647721	-0.355510	0.487048	4.342418	3.173765	0.000000	-10.000000	0.450000	-23.866667	0.000000	1023.000000	1023.000000	2046.000000
50.939999	0.012671	7.488483	-0.423594	0.460412	4.304097	3.147568	0.000000	-10.000000	0.500000	-25.033335	0.000000	1023.000000	1023.000000	2046.000000
50.959999	0.012442	7.353477	-0.511391	0.458232	4.259645	3.146991	0.000000	-10.000000	0.550000	-26.683334	0.000000	1023.000000	1023.000000	2046.000000
50.980000	0.012123	7.164848	-0.638180	0.434988	4.276111	3.091929	0.000000	-10.000000	0.550000	-27.216667	0.000000	1023.000000	1023.000000	2046.000000
51.000000	0.011753	6.945992	-0.688735	0.388980	4.178679	3.067067	0.000000	-10.000000	0.583333	-28.166668	0.000000	1023.000000	1023.000000	2046.000000
51.020000	0.011142	6.584763	-0.789321	0.402150	4.042686	2.929249	0.000000	-10.000000	0.616667	-28.633335	0.000000	1023.000000	1023.000000	2046.000000
51.040001	0.010330	6.105118	-0.921847	0.331600	3.839001	2.856363	0.000000	-10.000000	0.650000	-29.266668	0.000000	1023.000000	1023.000000	2046.000000
51.060001	0.009597	5.671947	-1.059941	0.241963	3.726265	2.763661	0.000000	-10.000000	0.666667	-29.716667	0.000000	1023.000000	1023.000000	2046.000000
51.080002	0.008762	5.178296	-1.098231	0.225174	3.469085	2.582268	0.000000	-10.000000	0.683333	-30.366667	0.000000	1023.000000	1023.000000	2046.000000
51.099998	0.007823	4.623419	-1.209312	0.144514	3.230061	2.458157	0.000000	-10.000000	0.691667	-30.733334	0.000000	1023.000000	1023.000000	2046.000000
51.119999	0.006943	4.103598	-1.300528	0.085029	3.039593	2.279504	0.000000	-10.000000	0.683333	-30.866667	0.000000	1023.000000	1023.000000	2046.000000
51.139999	0.006311	3.729677	-1.334106	-0.021703	2.884103	2.201384	0.000000	-10.000000	0.700000	-30.950001	0.000000	1023.000000	1023.000000	2046.000000
51.160000	0.005721	3.380855	-1.363208	-0.012248	2.681847	2.074464	0.000000	-10.000000	0.733333	-31.100000	0.000000	1023.000000	1023.000000	2046.000000
51.180000	0.005259	3.108239	-1.369236	-0.033452	2.533870	1.977057	0.000000	-10.000000	0.766667	-31.200001	0.000000	1023.000000	1023.000000	2046.000000
51.200001	0.004811	2.843230	-1.427543	-0.060442	2.417149	1.914066	0.000000	-10.000000	0.775000	-31.150000	0.000000	1023.000000	1023.000000	2046.000000
51.220001	0.004268	2.522493	-1.526302	-0.005128	2.256055	1.797867	0.000000	-10.000000	0.766667	-31.066668	0.000000	1023.000000	1023.000000	2046.000000
51.240002	0.003569	2.109280	-1.612854	-0.001756	2.073066	1.650824	0.000000	-10.000000	0.741667	-31.066668	0.000000	1023.000000	1023.000000	2046.000000
51.259998	0.003077	1.818331	-1.661591	0.015240	1.933158	1.531524	0.000000	-10.000000	0.716667	-31.066668	0.000000	1023.000000	1023.000000	2046.000000
51.279999	0.002447	1.446223	-1.752312	0.028447	1.756482	1.413606	0.000000	-10.000000	0.700000	-30.900000	0.000000	1023.000000	1023.000000	2046.000000
51.299999	0.001819	1.075130	-1.796032	-0.015121	1.593268	1.293015	0.000000	-10.000000	0.716667	-30.900000	0.000000	1023.000000	1023.000000	2046.000000
51.320000	0.001182	0.698452	-1.812597	-0.028347	1.396947	1.142449	0.000000	-10.000000	0.733333	-30.833334	0.000000	1023.000000	1023.000000	2046.000000
51.340000	0.000641	0.378828	-1.879301	-0.026935	1.231498	1.053566	0.000000	-10.000000	0.758333	-30.883333	0.000000	1023.000000	1023.000000	2046.000000
51.360001	0.000003	0.001731	-2.003768	-0.058747	1.119880	0.944367	0.000000	-10.000000	0.766667	-30.916666	0.000000	1023.000000	1023.000000	2046.000000
51.380001	-0.000611	-0.361050	-1.976972	-0.080576	0.889390	0.807109	0.000000	-10.000000	0.733333	-30.850000	0.000000	1023.000000	1023.000000	2046.000000
51.400002	-0.001184	-0.699727	-2.026751	-0.077877	0.710563	0.694337	0.000000	-10.000000	0.708333	-30.850000	0.000000	1023.000000	1023.000000	2046.000000
51.419998	-0.001796	-1.061268	-2.022591	-0.077127	0.505222	0.533228	0.000000	-10.000000	0.675000	-30.550001	0.000000	1023.000000	1023.000000	2046.000000
51.439999	-0.002009	-1.187274	-2.023509	-0.038509	0.438214	0.436529	0.000000	-10.000000	0.675000	-30.533333	0.000000	1023.000000	1023.000000	2046.000000
51.459999	-0.002226	-1.315785	-1.926870	-0.000439	0.310428	0.301096	0.000000	-10.000000	0.658333	-30.433334	0.000000	1023.000000	1023.000000	2046.000000
51.480000	-0.002358	-1.393734	-1.871823	0.061591	0.165504	0.250993	0.000000	-10.000000	0.666667	-30.633333	0.000000	1023.000000	1023.000000	2046.000000
51.500000	-0.002580	-1.525016	-1.925015	0.097681	0.090328	0.211990	0.000000	-10.000000	0.666667	-30.316668	0.000000	1023.000000	1023.000000	2046.000000
51.520000	-0.002886	-1.705508	-1.859417	0.059119	-0.092878	0.187669	0.000000	-10.000000	0.666667	-30.300001	0.000000	1023.000000	1023.000000	2046.000000
51.540001	-0.003377	-1.995663	-1.862725	0.151862	-0.282118	-0.002682	0.000000	-10.000000	0.650000	-29.800001	0.000000	1023.000000	1023.000000	2046.000000
51.560001	-0.004062	-2.400920	-1.997955	0.156711	-0.513638	-0.046038	0.000000	-10.000000	0.641667	-29.700001	0.000000	1023.000000	1023.000000	2046.000000
51.580002	-0.004506	-2.663257	-2.009121	0.183796	-0.698571	-0.139361	0.000000	-10.000000	0.625000	-29.299999	0.000000	1023.000000	1023.000000	2046.000000
51.599998	-0.005263	-3.110354	-2.112172	0.178959	-0.970324	-0.206817	0.000000	-10.000000	0.616667	-29.116667	0.000000	1023.000000	1023.000000	2046.000000
51.619999	-0.006185	-3.655152	-2.413619	0.237706	-1.188176	-0.291063	0.000000	-10.000000	0.608333	-28.900000	0.000000	1023.000000	1023.000000	2046.000000
51.639999	-0.007986	-4.719707	-2.556560	0.018135	-1.639907	-0.541375	0.000000	-10.000000	0.608333	-28.500000	0.000000	1023.000000	1023.000000	2046.000000
51.660000	-0.010642	-6.289205	-2.846736	-0.324477	-2.199156	-0.918836	0.000000	-10.000000	0.608333	-28.166666	0.000000	1023.000000	1023.000000	2046.000000
51.680000	-0.013402	-7.920400	-3.224172	-0.597965	-2.692591	-1.405671	0.000000	-10.000000	0.591667	-27.816668	0.000000	1023.000000	1023.000000	2046.000000
51.700001	-0.016141	-9.539387	-3.500312	-0.889737	-3.212892	-1.936446	0.000000	-10.000000	0.558333	-27.416668	0.000000	1023.000000	1023.000000	2046.000000
51.720001	-0.018596	-10.990235	-3.875756	-1.079183	-3.665895	-2.369402	0.000000	-10.000000	0.516667	-26.666668	0.000000	1023.000000	1023.000000	2046.000000
51.740002	-0.020123	-11.892525	-4.037517	-1.281564	-4.021307	-2.552137	0.000000	-10.000000	0.491667	-25.916668	0.000000	1023.000000	1023.000000	2046.000000
[truncated: 1,023,131 more chars]
