# Supplementary material for: Effect of Electrode Belt and Body Positions on Regional Pulmonary Ventilation- and Perfusion-Related Impedance Changes Measured by Electric Impedance Tomography
Source: PLoS One. 2016 Jun 2;11(6):e0155913. doi: 10.1371/journal.pone.0155913 (PMC4890811; doi:10.1371/journal.pone.0155913)
Supplement: S1 Dataset — (ZIP) [file pone.0155913.s001.zip › Dataset/Fp09-mage-6i.txt]

Patient Name:	Fp9
Registry:	Fp9
Investigator:	 
Diagnosys:	 
Notes:	mage6i              
Sample Rate [Hz]:	50.08
Time Base 	Pixels Mean 	Pixels Sum 	UPPER RIGHT		UPPER LEFT		LOWER RIGHT		LOWER LEFT		QRS	ETCO2	Paw	Flow (L/min)	Volume	Analog1	Analog2	AnalogSum
0.000000	-0.020241	-11.962349	-3.315478	-1.232780	-4.291903	-3.122188	0.000000	-10.000000	-0.266667	21.850000	45.833332	1023.000000	1023.000000	2046.000000
0.020000	-0.019871	-11.743632	-3.361898	-1.195768	-4.145536	-3.040429	0.000000	-10.000000	-0.308333	23.166666	52.833332	1023.000000	1023.000000	2046.000000
0.040000	-0.019326	-11.421911	-3.326625	-1.158599	-4.054406	-2.882280	0.000000	-10.000000	-0.350000	24.183334	60.333332	1023.000000	1023.000000	2046.000000
0.060000	-0.018812	-11.117901	-3.330494	-1.135661	-3.910956	-2.740789	0.000000	-10.000000	-0.400000	25.100000	68.166664	1023.000000	1023.000000	2046.000000
0.080000	-0.018133	-10.716500	-3.234363	-1.107629	-3.795506	-2.579002	0.000000	-10.000000	-0.416667	25.716667	76.500000	1023.000000	1023.000000	2046.000000
0.100000	-0.017343	-10.249472	-3.151874	-0.992642	-3.657621	-2.447335	0.000000	-10.000000	-0.416667	26.050001	85.166664	1023.000000	1023.000000	2046.000000
0.120000	-0.016271	-9.616423	-2.955273	-0.951453	-3.449354	-2.260342	0.000000	-10.000000	-0.400000	26.400000	93.833336	1023.000000	1023.000000	2046.000000
0.140000	-0.015385	-9.092797	-2.802304	-0.965372	-3.261267	-2.063854	0.000000	-10.000000	-0.383333	26.533333	99.666664	1023.000000	1023.000000	2046.000000
0.160000	-0.014343	-8.476665	-2.583234	-0.938633	-3.072824	-1.881974	0.000000	-10.000000	-0.375000	26.183332	108.333336	1023.000000	1023.000000	2046.000000
0.180000	-0.013320	-7.872259	-2.410638	-0.922207	-2.809618	-1.729796	0.000000	-10.000000	-0.375000	25.616667	117.000000	1023.000000	1023.000000	2046.000000
0.200000	-0.012204	-7.212509	-2.192934	-0.945520	-2.578498	-1.495558	0.000000	-10.000000	-0.375000	25.066668	128.500000	1023.000000	1023.000000	2046.000000
0.220000	-0.011180	-6.607442	-2.054001	-0.948160	-2.297179	-1.308103	0.000000	-10.000000	-0.383333	25.150000	136.833328	1023.000000	1023.000000	2046.000000
0.240000	-0.010122	-5.982221	-1.912090	-0.905688	-2.025651	-1.138792	0.000000	-10.000000	-0.400000	25.450001	145.333328	1023.000000	1023.000000	2046.000000
0.260000	-0.009329	-5.513347	-1.779103	-0.926743	-1.837178	-0.970322	0.000000	-10.000000	-0.408333	25.983334	153.666672	1023.000000	1023.000000	2046.000000
0.280000	-0.008519	-5.034796	-1.659316	-0.877611	-1.659880	-0.837990	0.000000	-10.000000	-0.400000	26.416668	162.333328	1023.000000	1023.000000	2046.000000
0.300000	-0.007981	-4.716538	-1.602187	-0.889786	-1.487180	-0.737385	0.000000	-10.000000	-0.383333	26.700001	171.000000	1023.000000	1023.000000	2046.000000
0.320000	-0.007267	-4.295051	-1.547246	-0.857443	-1.297010	-0.593352	0.000000	-10.000000	-0.383333	26.783335	180.000000	1023.000000	1023.000000	2046.000000
0.340000	-0.006775	-4.004210	-1.439834	-0.887180	-1.228763	-0.448433	0.000000	-10.000000	-0.400000	26.783335	188.833328	1023.000000	1023.000000	2046.000000
0.360000	-0.006026	-3.561649	-1.333202	-0.865938	-1.066672	-0.295836	0.000000	-10.000000	-0.408333	26.933334	197.666672	1023.000000	1023.000000	2046.000000
0.380000	-0.005305	-3.135201	-1.172723	-0.870767	-0.947949	-0.143762	0.000000	-10.000000	-0.408333	26.966667	206.500000	1023.000000	1023.000000	2046.000000
0.400000	-0.004329	-2.558622	-1.116258	-0.791503	-0.684970	0.034109	0.000000	-10.000000	-0.400000	27.183334	215.500000	1023.000000	1023.000000	2046.000000
0.420000	-0.003425	-2.024397	-0.931030	-0.754006	-0.545416	0.206055	0.000000	-10.000000	-0.391667	27.000000	224.666672	1023.000000	1023.000000	2046.000000
0.440000	-0.002337	-1.380940	-0.833917	-0.636109	-0.288928	0.378014	0.000000	-10.000000	-0.391667	26.933334	233.833328	1023.000000	1023.000000	2046.000000
0.460000	-0.001291	-0.763214	-0.680143	-0.531048	-0.107425	0.555402	0.000000	-10.000000	-0.391667	26.650000	243.000000	1023.000000	1023.000000	2046.000000
0.480000	-0.000301	-0.177906	-0.556626	-0.482095	0.092457	0.768358	0.000000	-10.000000	-0.400000	26.783333	251.833328	1023.000000	1023.000000	2046.000000
0.500000	0.000762	0.450289	-0.392359	-0.386151	0.309891	0.918908	0.000000	-10.000000	-0.400000	26.716667	260.666656	1023.000000	1023.000000	2046.000000
0.520000	0.001730	1.022172	-0.278065	-0.326687	0.476442	1.150481	0.000000	-10.000000	-0.408333	26.933334	269.500000	1023.000000	1023.000000	2046.000000
0.540000	0.002872	1.697608	-0.138960	-0.201398	0.732881	1.305085	0.000000	-10.000000	-0.425000	26.900000	278.500000	1023.000000	1023.000000	2046.000000
0.560000	0.003922	2.318092	0.004174	-0.177658	0.968376	1.523201	0.000000	-10.000000	-0.425000	27.250000	287.500000	1023.000000	1023.000000	2046.000000
0.580000	0.005084	3.004543	0.147671	-0.077455	1.190659	1.743668	0.000000	-10.000000	-0.416667	27.216667	296.500000	1023.000000	1023.000000	2046.000000
0.600000	0.006128	3.621840	0.335928	-0.071362	1.355922	2.001352	0.000000	-10.000000	-0.400000	27.316668	305.666656	1023.000000	1023.000000	2046.000000
0.620000	0.007209	4.260731	0.465695	0.054317	1.575048	2.165670	0.000000	-10.000000	-0.400000	27.033333	314.833344	1023.000000	1023.000000	2046.000000
0.640000	0.008215	4.855342	0.606420	0.122524	1.780417	2.345982	0.000000	-10.000000	-0.383333	26.566668	324.000000	1023.000000	1023.000000	2046.000000
0.660000	0.009354	5.528446	0.711103	0.225492	2.048426	2.543424	0.000000	-10.000000	-0.383333	26.133333	333.000000	1023.000000	1023.000000	2046.000000
0.680000	0.010519	6.216646	0.920396	0.266484	2.254032	2.775734	0.000000	-10.000000	-0.375000	25.916666	341.666656	1023.000000	1023.000000	2046.000000
0.700000	0.011706	6.918270	1.058864	0.393289	2.513879	2.952238	0.000000	-10.000000	-0.375000	26.133333	350.333344	1023.000000	1023.000000	2046.000000
0.720000	0.012768	7.545629	1.202231	0.490703	2.772019	3.080675	0.000000	-10.000000	-0.366667	26.166666	359.000000	1023.000000	1023.000000	2046.000000
0.740000	0.013785	8.147127	1.385921	0.551371	2.943112	3.266723	0.000000	-10.000000	-0.375000	26.383333	367.833344	1023.000000	1023.000000	2046.000000
0.760000	0.014679	8.675387	1.551960	0.635315	3.102744	3.385369	0.000000	-10.000000	-0.383333	26.316668	376.666656	1023.000000	1023.000000	2046.000000
0.780000	0.015457	9.134995	1.675010	0.605452	3.302277	3.552255	0.000000	-10.000000	-0.400000	26.716667	385.333344	1023.000000	1023.000000	2046.000000
0.800000	0.016329	9.650532	1.818394	0.652255	3.461829	3.718054	0.000000	-10.000000	-0.383333	26.416668	394.166656	1023.000000	1023.000000	2046.000000
0.820000	0.017141	10.130073	1.983878	0.622020	3.577052	3.947123	0.000000	-10.000000	-0.375000	26.466667	403.000000	1023.000000	1023.000000	2046.000000
0.840000	0.018003	10.639853	2.024784	0.709652	3.793982	4.111435	0.000000	-10.000000	-0.341667	25.716667	411.833344	1023.000000	1023.000000	2046.000000
0.860000	0.018685	11.043130	2.077549	0.737002	3.964339	4.264240	0.000000	-10.000000	-0.341667	25.183334	420.500000	1023.000000	1023.000000	2046.000000
0.880000	0.019096	11.285676	1.986718	0.783777	4.151145	4.364036	0.000000	-10.000000	-0.333333	24.316668	428.833344	1023.000000	1023.000000	2046.000000
0.900000	0.018296	10.813076	1.881244	0.563650	4.061833	4.306349	0.000000	-10.000000	-0.316667	23.933334	437.000000	1023.000000	1023.000000	2046.000000
0.920000	0.017191	10.160008	1.610827	0.427197	3.977431	4.144554	0.000000	-10.000000	-0.300000	23.483334	445.000000	1023.000000	1023.000000	2046.000000
0.940000	0.016153	9.546307	1.484469	0.242183	3.827786	3.991868	0.000000	-10.000000	-0.291667	23.300001	453.000000	1023.000000	1023.000000	2046.000000
0.960000	0.015572	9.202976	1.332981	0.153132	3.760600	3.956264	0.000000	-10.000000	-0.300000	23.150000	461.000000	1023.000000	1023.000000	2046.000000
0.980000	0.015329	9.059541	1.225504	0.052901	3.820743	3.960393	0.000000	-10.000000	-0.308333	23.333334	469.000000	1023.000000	1023.000000	2046.000000
1.000000	0.015519	9.171854	1.156153	0.048538	3.895173	4.071990	0.000000	-10.000000	-0.325000	23.750000	476.833344	1023.000000	1023.000000	2046.000000
1.020000	0.015788	9.330440	1.113084	0.044944	4.030608	4.141803	0.000000	-10.000000	-0.333333	23.883333	484.666656	1023.000000	1023.000000	2046.000000
1.040000	0.016081	9.504110	1.151805	0.049232	4.060810	4.242264	0.000000	-10.000000	-0.316667	23.916668	492.666656	1023.000000	1023.000000	2046.000000
1.060000	0.016518	9.762413	1.139070	0.139820	4.194915	4.288609	0.000000	-10.000000	-0.300000	23.550001	500.500000	1023.000000	1023.000000	2046.000000
1.080000	0.016946	10.015304	1.242945	0.179401	4.197839	4.395119	0.000000	-10.000000	-0.283333	23.266666	508.333344	1023.000000	1023.000000	2046.000000
1.100000	0.017581	10.390222	1.243324	0.294107	4.353528	4.499262	0.000000	-10.000000	-0.275000	22.883333	516.000000	1023.000000	1023.000000	2046.000000
1.120000	0.018122	10.710086	1.336142	0.334570	4.430011	4.609363	0.000000	-10.000000	-0.258333	22.366667	523.833313	1023.000000	1023.000000	2046.000000
1.140000	0.018914	11.178349	1.436427	0.457176	4.543942	4.740804	0.000000	-10.000000	-0.250000	22.000000	529.000000	1023.000000	1023.000000	2046.000000
1.160000	0.019768	11.682912	1.517531	0.572281	4.756629	4.836471	0.000000	-10.000000	-0.233333	21.483334	536.333313	1023.000000	1023.000000	2046.000000
1.180000	0.020670	12.216191	1.729784	0.564185	4.861675	5.060547	0.000000	-10.000000	-0.216667	20.883333	543.666687	1023.000000	1023.000000	2046.000000
1.200000	0.021659	12.800653	1.863116	0.634447	5.115845	5.187246	0.000000	-10.000000	-0.191667	19.983334	553.166687	1023.000000	1023.000000	2046.000000
1.220000	0.022596	13.354030	2.064861	0.686911	5.282276	5.319981	0.000000	-10.000000	-0.183333	19.300001	560.000000	1023.000000	1023.000000	2046.000000
1.240000	0.023708	14.011463	2.249337	0.748888	5.496640	5.516598	0.000000	-10.000000	-0.158333	18.550001	566.500000	1023.000000	1023.000000	2046.000000
1.260000	0.024778	14.643943	2.404216	0.799897	5.786144	5.653686	0.000000	-10.000000	-0.141667	17.833334	573.000000	1023.000000	1023.000000	2046.000000
1.280000	0.025862	15.284482	2.586235	0.846801	5.978539	5.872908	0.000000	-10.000000	-0.133333	17.416668	579.000000	1023.000000	1023.000000	2046.000000
1.300000	0.026764	15.817307	2.672261	0.950913	6.237247	5.956887	0.000000	-10.000000	-0.141667	17.400002	584.833313	1023.000000	1023.000000	2046.000000
1.320000	0.027397	16.191414	2.800961	0.976980	6.359701	6.053772	0.000000	-10.000000	-0.150000	17.933334	590.500000	1023.000000	1023.000000	2046.000000
1.340000	0.028102	16.608543	2.914459	1.022595	6.476792	6.194695	0.000000	-10.000000	-0.150000	18.116667	596.500000	1023.000000	1023.000000	2046.000000
1.360000	0.028707	16.965607	3.013859	1.129187	6.655172	6.167389	0.000000	-10.000000	-0.150000	18.216667	602.500000	1023.000000	1023.000000	2046.000000
1.380000	0.029225	17.272135	3.162832	1.047255	6.727511	6.334537	0.000000	-10.000000	-0.133333	17.950001	608.500000	1023.000000	1023.000000	2046.000000
1.400000	0.029710	17.558546	3.231098	1.086958	6.841424	6.399067	0.000000	-10.000000	-0.116667	17.466667	614.500000	1023.000000	1023.000000	2046.000000
1.420000	0.030292	17.902775	3.392484	1.085973	6.929659	6.494658	0.000000	-10.000000	-0.100000	17.016666	618.500000	1023.000000	1023.000000	2046.000000
1.440000	0.030986	18.312654	3.488697	1.147154	7.045467	6.631337	0.000000	-10.000000	-0.091667	16.266666	624.333313	1023.000000	1023.000000	2046.000000
1.460000	0.031689	18.728296	3.589073	1.275396	7.189442	6.674385	0.000000	-10.000000	-0.075000	15.733334	630.000000	1023.000000	1023.000000	2046.000000
1.480000	0.032449	19.177555	3.738114	1.339509	7.252437	6.847495	0.000000	-10.000000	-0.058333	14.950000	637.333313	1023.000000	1023.000000	2046.000000
1.500000	0.033285	19.671448	3.795065	1.491595	7.442436	6.942352	0.000000	-10.000000	-0.050000	14.266666	642.333313	1023.000000	1023.000000	2046.000000
1.520000	0.033908	20.039429	3.948768	1.604349	7.502325	6.983986	0.000000	-10.000000	-0.050000	13.383333	647.166687	1023.000000	1023.000000	2046.000000
1.540000	0.034699	20.507282	4.029981	1.690926	7.639251	7.147125	0.000000	-10.000000	-0.050000	12.750000	650.333313	1023.000000	1023.000000	2046.000000
1.560000	0.035220	20.814886	4.110448	1.806224	7.725051	7.173164	0.000000	-10.000000	-0.033333	11.466667	654.666687	1023.000000	1023.000000	2046.000000
1.580000	0.035816	21.167389	4.177155	1.853242	7.807859	7.329133	0.000000	-10.000000	-0.008333	9.983334	658.500000	1023.000000	1023.000000	2046.000000
1.600000	0.036429	21.529558	4.226594	1.946290	7.928234	7.428440	0.000000	-10.000000	0.033333	7.366667	663.333313	1023.000000	1023.000000	2046.000000
1.620000	0.036701	21.690512	4.320659	2.010186	7.903805	7.455860	0.000000	-10.000000	0.058333	5.683333	665.500000	1023.000000	1023.000000	2046.000000
1.640000	0.037020	21.878717	4.286279	2.053388	8.003753	7.535298	0.000000	-10.000000	0.083333	2.050000	667.333313	1023.000000	1023.000000	2046.000000
1.660000	0.037108	21.930593	4.331448	2.063506	7.975016	7.560622	0.000000	-10.000000	0.100000	-1.166667	668.166687	1023.000000	1023.000000	2046.000000
1.680000	0.037346	22.071693	4.328279	2.115749	7.999732	7.627933	0.000000	-10.000000	0.125000	-5.750000	669.000000	1023.000000	1023.000000	2046.000000
1.700000	0.037476	22.148170	4.425326	2.140332	7.970571	7.611941	0.000000	-10.000000	0.150000	-8.733334	669.000000	1023.000000	1023.000000	2046.000000
1.720000	0.037654	22.253548	4.474293	2.141428	7.946492	7.691334	0.000000	-10.000000	0.191667	-11.650001	669.000000	1023.000000	1023.000000	2046.000000
1.740000	0.037653	22.253065	4.414451	2.242795	7.998778	7.597042	0.000000	-10.000000	0.225000	-13.200001	669.000000	1023.000000	1023.000000	2046.000000
1.760000	0.037562	22.198872	4.478797	2.184539	7.865908	7.669627	0.000000	-10.000000	0.266667	-15.050000	665.500000	1023.000000	1023.000000	2046.000000
1.780000	0.037253	22.016699	4.407684	2.161509	7.822776	7.624731	0.000000	-10.000000	0.325000	-17.050001	657.000000	1023.000000	1023.000000	2046.000000
1.800000	0.036728	21.706087	4.343327	2.099304	7.698188	7.565269	0.000000	-10.000000	0.391667	-19.500000	646.333313	1023.000000	1023.000000	2046.000000
1.820000	0.036229	21.411610	4.238155	2.015167	7.551699	7.606588	0.000000	-10.000000	0.458333	-21.333334	636.833313	1023.000000	1023.000000	2046.000000
1.840000	0.035672	21.082211	4.105186	2.015620	7.448291	7.513115	0.000000	-10.000000	0.483333	-22.366667	632.333313	1023.000000	1023.000000	2046.000000
1.860000	0.035146	20.771301	3.990729	1.973441	7.316948	7.490183	0.000000	-10.000000	0.525000	-23.716667	624.666687	1023.000000	1023.000000	2046.000000
1.880000	0.034259	20.247339	3.742936	1.895205	7.264539	7.344659	0.000000	-10.000000	0.550000	-24.566668	616.500000	1023.000000	1023.000000	2046.000000
1.900000	0.032112	18.978470	3.395444	1.585280	6.869097	7.128648	0.000000	-10.000000	0.600000	-25.750000	605.500000	1023.000000	1023.000000	2046.000000
1.920000	0.029276	17.302317	2.865715	1.251012	6.495381	6.690209	0.000000	-10.000000	0.625000	-26.166666	599.833313	1023.000000	1023.000000	2046.000000
1.940000	0.026622	15.733440	2.547756	0.993922	5.973289	6.218473	0.000000	-10.000000	0.641667	-26.766666	594.000000	1023.000000	1023.000000	2046.000000
1.960000	0.024443	14.445843	2.201803	0.783819	5.577439	5.882782	0.000000	-10.000000	0.658333	-27.233334	585.000000	1023.000000	1023.000000	2046.000000
1.980000	0.022629	13.373675	1.878753	0.657595	5.296181	5.541147	0.000000	-10.000000	0.675000	-27.700001	576.000000	1023.000000	1023.000000	2046.000000
2.000000	0.021235	12.549650	1.688779	0.505699	4.960645	5.394527	0.000000	-10.000000	0.691667	-27.799999	563.833313	1023.000000	1023.000000	2046.000000
2.020000	0.020090	11.873007	1.426262	0.441675	4.853063	5.152007	0.000000	-10.000000	0.691667	-27.766666	554.666687	1023.000000	1023.000000	2046.000000
2.040000	0.018915	11.179021	1.257815	0.377143	4.559824	4.984239	0.000000	-10.000000	0.691667	-27.733334	545.500000	1023.000000	1023.000000	2046.000000
2.060000	0.017806	10.523634	0.985479	0.350015	4.385468	4.802672	0.000000	-10.000000	0.700000	-28.050001	539.333313	1023.000000	1023.000000	2046.000000
2.080000	0.016888	9.980937	0.916268	0.285760	4.129722	4.649186	0.000000	-10.000000	0.708333	-28.583334	533.000000	1023.000000	1023.000000	2046.000000
2.100000	0.015932	9.415664	0.713675	0.297630	3.929054	4.475304	0.000000	-10.000000	0.716667	-29.250000	523.333313	1023.000000	1023.000000	2046.000000
2.120000	0.015131	8.942210	0.577345	0.293599	3.762474	4.308792	0.000000	-10.000000	0.758333	-29.866667	513.500000	1023.000000	1023.000000	2046.000000
2.140000	0.014384	8.501200	0.501616	0.294706	3.543734	4.161143	0.000000	-10.000000	0.783333	-30.183334	503.500000	1023.000000	1023.000000	2046.000000
2.160000	0.013712	8.104027	0.376663	0.344402	3.407355	3.975606	0.000000	-10.000000	0.825000	-30.700001	490.166656	1023.000000	1023.000000	2046.000000
2.180000	0.013187	7.793610	0.381501	0.290467	3.226419	3.895223	0.000000	-10.000000	0.833333	-31.016666	480.166656	1023.000000	1023.000000	2046.000000
2.200000	0.012704	7.508327	0.315271	0.266763	3.140622	3.785671	0.000000	-10.000000	0.841667	-31.450001	469.833344	1023.000000	1023.000000	2046.000000
2.220000	0.012196	7.208124	0.266547	0.241265	3.037535	3.662776	0.000000	-10.000000	0.841667	-31.916666	459.166656	1023.000000	1023.000000	2046.000000
2.240000	0.011751	6.944650	0.284943	0.173159	2.871869	3.614678	0.000000	-10.000000	0.841667	-32.233334	444.833344	1023.000000	1023.000000	2046.000000
2.260000	0.011210	6.625246	0.167138	0.216591	2.822663	3.418854	0.000000	-10.000000	0.850000	-32.450001	434.166656	1023.000000	1023.000000	2046.000000
2.280000	0.010739	6.346592	0.154794	0.203660	2.681718	3.306421	0.000000	-10.000000	0.850000	-32.150002	426.833344	1023.000000	1023.000000	2046.000000
2.300000	0.010244	6.054348	0.079916	0.211651	2.604230	3.158551	0.000000	-10.000000	0.850000	-32.316666	419.666656	1023.000000	1023.000000	2046.000000
2.320000	0.009543	5.639721	0.008541	0.217389	2.472115	2.941677	0.000000	-10.000000	0.841667	-32.066666	405.333344	1023.000000	1023.000000	2046.000000
2.340000	0.008850	5.230513	-0.056642	0.236575	2.272056	2.778524	0.000000	-10.000000	0.833333	-31.966667	394.666656	1023.000000	1023.000000	2046.000000
2.360000	0.007972	4.711580	-0.183520	0.261746	2.134540	2.498815	0.000000	-10.000000	0.833333	-31.550001	384.166656	1023.000000	1023.000000	2046.000000
2.380000	0.007119	4.207331	-0.122827	0.207731	1.807777	2.314649	0.000000	-10.000000	0.841667	-31.666668	377.166656	1023.000000	1023.000000	2046.000000
2.400000	0.006137	3.626765	-0.241202	0.148391	1.634610	2.084966	0.000000	-10.000000	0.841667	-31.733334	366.666656	1023.000000	1023.000000	2046.000000
2.420000	0.005257	3.106990	-0.314643	0.127680	1.433368	1.860585	0.000000	-10.000000	0.841667	-31.666666	356.000000	1023.000000	1023.000000	2046.000000
2.440000	0.004522	2.672706	-0.328301	0.108772	1.192007	1.700227	0.000000	-10.000000	0.833333	-31.483334	345.500000	1023.000000	1023.000000	2046.000000
2.460000	0.003768	2.226614	-0.476907	0.177092	1.098877	1.427552	0.000000	-10.000000	0.841667	-31.533333	335.000000	1023.000000	1023.000000	2046.000000
2.480000	0.003303	1.951884	-0.393425	0.216165	0.821650	1.307494	0.000000	-10.000000	0.825000	-31.533333	324.500000	1023.000000	1023.000000	2046.000000
2.500000	0.002511	1.483780	-0.533844	0.233455	0.672265	1.111904	0.000000	-10.000000	0.825000	-31.516666	314.000000	1023.000000	1023.000000	2046.000000
2.520000	0.001942	1.147578	-0.566160	0.298536	0.474402	0.940801	0.000000	-10.000000	0.825000	-31.366667	303.500000	1023.000000	1023.000000	2046.000000
2.540000	0.001358	0.802292	-0.601547	0.306882	0.276139	0.820817	0.000000	-10.000000	0.833333	-31.183334	293.000000	1023.000000	1023.000000	2046.000000
2.560000	0.000600	0.354750	-0.702307	0.372446	0.102995	0.581616	0.000000	-10.000000	0.825000	-30.800001	282.666656	1023.000000	1023.000000	2046.000000
2.580000	0.000174	0.102780	-0.644908	0.373633	-0.163443	0.537498	0.000000	-10.000000	0.800000	-30.350000	272.500000	1023.000000	1023.000000	2046.000000
2.600000	-0.000508	-0.300496	-0.789432	0.428813	-0.287248	0.347370	0.000000	-10.000000	0.775000	-30.000000	262.500000	1023.000000	1023.000000	2046.000000
2.620000	-0.000990	-0.585161	-0.764412	0.436443	-0.508065	0.250873	0.000000	-10.000000	0.741667	-29.650000	252.500000	1023.000000	1023.000000	2046.000000
2.640000	-0.001592	-0.940942	-0.807398	0.422468	-0.684093	0.128081	0.000000	-10.000000	0.716667	-29.150000	242.500000	1023.000000	1023.000000	2046.000000
2.660000	-0.002146	-1.268090	-0.917221	0.501241	-0.794773	-0.057337	0.000000	-10.000000	0.700000	-28.700001	232.666672	1023.000000	1023.000000	2046.000000
2.680000	-0.002697	-1.594134	-0.896675	0.459946	-1.050482	-0.106923	0.000000	-10.000000	0.700000	-28.166666	223.000000	1023.000000	1023.000000	2046.000000
2.700000	-0.003347	-1.977986	-1.020908	0.496433	-1.161213	-0.292298	0.000000	-10.000000	0.691667	-27.799999	213.500000	1023.000000	1023.000000	2046.000000
2.720000	-0.003843	-2.271332	-1.016400	0.500713	-1.354952	-0.400693	0.000000	-10.000000	0.675000	-27.350000	204.166672	1023.000000	1023.000000	2046.000000
2.740000	-0.004264	-2.519784	-0.990420	0.444341	-1.550756	-0.422949	0.000000	-10.000000	0.658333	-27.066668	195.000000	1023.000000	1023.000000	2046.000000
2.760000	-0.004783	-2.826627	-1.103018	0.542026	-1.628061	-0.637575	0.000000	-10.000000	0.650000	-26.750000	186.000000	1023.000000	1023.000000	2046.000000
2.780000	-0.005040	-2.978547	-1.042699	0.515315	-1.787901	-0.663262	0.000000	-10.000000	0.625000	-26.283333	177.000000	1023.000000	1023.000000	2046.000000
2.800000	-0.005216	-3.082854	-1.027069	0.609482	-1.876725	-0.788542	0.000000	-10.000000	0.591667	-25.916668	168.333328	1023.000000	1023.000000	2046.000000
2.820000	-0.005341	-3.156735	-0.928055	0.706526	-2.068057	-0.867150	0.000000	-10.000000	0.558333	-25.283333	159.666672	1023.000000	1023.000000	2046.000000
2.840000	-0.005640	-3.333279	-0.915137	0.703761	-2.226574	-0.895329	0.000000	-10.000000	0.541667	-24.750000	151.333328	1023.000000	1023.000000	2046.000000
2.860000	-0.006198	-3.663277	-1.049917	0.752841	-2.308428	-1.057773	0.000000	-10.000000	0.525000	-24.033333	143.000000	1023.000000	1023.000000	2046.000000
2.880000	-0.006749	-3.988705	-1.057632	0.680267	-2.568496	-1.042844	0.000000	-10.000000	0.500000	-23.483334	135.000000	1023.000000	1023.000000	2046.000000
2.900000	-0.007592	-4.486608	-1.275803	0.704284	-2.670480	-1.244609	0.000000	-10.000000	0.466667	-22.866667	127.000000	1023.000000	1023.000000	2046.000000
2.920000	-0.008070	-4.769489	-1.345954	0.718436	-2.866632	-1.275339	0.000000	-10.000000	0.450000	-22.366667	119.333336	1023.000000	1023.000000	2046.000000
2.940000	-0.008546	-5.050982	-1.501050	0.743402	-2.872965	-1.420369	0.000000	-10.000000	0.425000	-21.816668	111.833336	1023.000000	1023.000000	2046.000000
2.960000	-0.008843	-5.226299	-1.492298	0.663780	-2.965804	-1.431977	0.000000	-10.000000	0.416667	-21.250000	104.666664	1023.000000	1023.000000	2046.000000
2.980000	-0.009713	-5.740354	-1.608860	0.467726	-3.074080	-1.525140	0.000000	-10.000000	0.383333	-20.350000	97.500000	1023.000000	1023.000000	2046.000000
3.000000	-0.011162	-6.596726	-1.854645	0.306249	-3.232685	-1.815644	0.000000	-10.000000	0.366667	-19.516666	90.833336	1023.000000	1023.000000	2046.000000
3.020000	-0.012840	-7.588191	-2.093384	0.040930	-3.558496	-1.977241	0.000000	-10.000000	0.333333	-18.516666	84.166664	1023.000000	1023.000000	2046.000000
3.040000	-0.014686	-8.679667	-2.440984	-0.099478	-3.793524	-2.345681	0.000000	-10.000000	0.308333	-17.633333	78.166664	1023.000000	1023.000000	2046.000000
3.060000	-0.015946	-9.423891	-2.610348	-0.262346	-4.064325	-2.486872	0.000000	-10.000000	0.283333	-16.633333	72.166664	1023.000000	1023.000000	2046.000000
3.080000	-0.016887	-9.979962	-2.782108	-0.383176	-4.198275	-2.616404	0.000000	-10.000000	0.266667	-15.883334	66.833336	1023.000000	1023.000000	2046.000000
3.100000	-0.017502	-10.343431	-2.920210	-0.364412	-4.308491	-2.750319	0.000000	-10.000000	0.258333	-15.316667	61.333332	1023.000000	1023.000000	2046.000000
3.120000	-0.018114	-10.705667	-2.972326	-0.460518	-4.504981	-2.767842	0.000000	-10.000000	0.250000	-15.050000	56.166668	1023.000000	1023.000000	2046.000000
3.140000	-0.018742	-11.076283	-3.194447	-0.439057	-4.523636	-2.919144	0.000000	-10.000000	0.250000	-14.716667	51.000000	1023.000000	1023.000000	2046.000000
3.160000	-0.019204	-11.349565	-3.239752	-0.517187	-4.706654	-2.885972	0.000000	-10.000000	0.241667	-14.383333	46.166668	1023.000000	1023.000000	2046.000000
3.180000	-0.019643	-11.608869	-3.328873	-0.504478	-4.797212	-2.978305	0.000000	-10.000000	0.216667	-13.650001	41.500000	1023.000000	1023.000000	2046.000000
3.200000	-0.019900	-11.760823	-3.368951	-0.475873	-4.900029	-3.015970	0.000000	-10.000000	0.183333	-12.866667	36.833332	1023.000000	1023.000000	2046.000000
3.220000	-0.020088	-11.872274	-3.385459	-0.464180	-4.975491	-3.047144	0.000000	-10.000000	0.158333	-11.966667	32.500000	1023.000000	1023.000000	2046.000000
3.240000	-0.020099	-11.878562	-3.349909	-0.403338	-5.030525	-3.094790	0.000000	-10.000000	0.133333	-11.133334	28.500000	1023.000000	1023.000000	2046.000000
3.260000	-0.019999	-11.819465	-3.217524	-0.397932	-5.127419	-3.076590	0.000000	-10.000000	0.125000	-10.450001	24.833334	1023.000000	1023.000000	2046.000000
3.280000	-0.019878	-11.747902	-3.171367	-0.416222	-5.042246	-3.118068	0.000000	-10.000000	0.125000	-10.050000	21.333334	1023.000000	1023.000000	2046.000000
3.300000	-0.019710	-11.648318	-3.012413	-0.478976	-5.126359	-3.030572	0.000000	-10.000000	0.141667	-10.216667	17.833334	1023.000000	1023.000000	2046.000000
3.320000	-0.019516	-11.533978	-2.918850	-0.420434	-5.083545	-3.111148	0.000000	-10.000000	0.133333	-10.383333	14.500000	1023.000000	1023.000000	2046.000000
3.340000	-0.019431	-11.483478	-2.863431	-0.478071	-5.108434	-3.033541	0.000000	-10.000000	0.125000	-10.216667	11.000000	1023.000000	1023.000000	2046.000000
3.360000	-0.019282	-11.395576	-2.782789	-0.475008	-5.099030	-3.038747	0.000000	-10.000000	0.116667	-9.616667	7.666667	1023.000000	1023.000000	2046.000000
3.380000	-0.019302	-11.407479	-2.801912	-0.447659	-5.052179	-3.105729	0.000000	-10.000000	0.116667	-9.066667	4.500000	1023.000000	1023.000000	2046.000000
3.400000	-0.019361	-11.442547	-2.754735	-0.546021	-5.083137	-3.058655	0.000000	-10.000000	0.108333	-8.666667	1.833333	1023.000000	1023.000000	2046.000000
3.420000	-0.019445	-11.492290	-2.722794	-0.531579	-5.074288	-3.163629	0.000000	-10.000000	0.100000	-8.216667	-0.833333	1023.000000	1023.000000	2046.000000
3.440000	-0.019767	-11.682242	-2.702615	-0.578140	-5.192743	-3.208744	0.000000	-10.000000	0.100000	-7.716667	-3.333333	1023.000000	1023.000000	2046.000000
3.460000	-0.019898	-11.759832	-2.648723	-0.597136	-5.218132	-3.295842	0.000000	-10.000000	0.100000	-7.166667	-6.000000	1023.000000	1023.000000	2046.000000
3.480000	-0.020364	-12.035208	-2.756567	-0.637473	-5.263431	-3.377736	0.000000	-10.000000	0.100000	-6.483334	-8.333333	1023.000000	1023.000000	2046.000000
3.500000	-0.020416	-12.066113	-2.676031	-0.668137	-5.383622	-3.338323	0.000000	-10.000000	0.100000	-5.633333	-10.500000	1023.000000	1023.000000	2046.000000
3.520000	-0.020575	-12.159724	-2.737281	-0.670854	-5.326862	-3.424726	0.000000	-10.000000	0.083333	-4.683333	-12.333333	1023.000000	1023.000000	2046.000000
3.540000	-0.020481	-12.104462	-2.702236	-0.685126	-5.343927	-3.373172	0.000000	-10.000000	0.075000	-3.650000	-14.000000	1023.000000	1023.000000	2046.000000
3.560000	-0.020230	-11.956137	-2.641479	-0.671376	-5.290798	-3.352484	0.000000	-10.000000	0.058333	-2.333333	-15.166667	1023.000000	1023.000000	2046.000000
3.580000	-0.020064	-11.857944	-2.626125	-0.598482	-5.253083	-3.380255	0.000000	-10.000000	0.058333	-0.733333	-15.833333	1023.000000	1023.000000	2046.000000
3.600000	-0.019609	-11.588965	-2.477798	-0.599758	-5.238271	-3.273138	0.000000	-10.000000	0.041667	1.150000	-16.000000	1023.000000	1023.000000	2046.000000
3.620000	-0.019279	-11.394131	-2.465561	-0.510642	-5.105171	-3.312757	0.000000	-10.000000	0.025000	3.183333	-16.000000	1023.000000	1023.000000	2046.000000
3.640000	-0.018870	-11.152139	-2.388992	-0.493167	-5.036591	-3.233389	0.000000	-10.000000	0.008333	5.416667	-16.000000	1023.000000	1023.000000	2046.000000
3.660000	-0.018324	-10.829559	-2.335073	-0.448336	-4.877736	-3.168414	0.000000	-10.000000	0.000000	7.650000	-16.000000	1023.000000	1023.000000	2046.000000
3.680000	-0.017854	-10.551918	-2.288549	-0.367618	-4.761713	-3.134038	0.000000	-10.000000	-0.016667	9.683333	-16.000000	1023.000000	1023.000000	2046.000000
3.700000	-0.017190	-10.159069	-2.150338	-0.371091	-4.641427	-2.996214	0.000000	-10.000000	-0.050000	11.683333	-16.000000	1023.000000	1023.000000	2046.000000
3.720000	-0.016619	-9.821918	-2.120114	-0.303431	-4.466143	-2.932231	0.000000	-10.000000	-0.083333	13.550000	-16.000000	1023.000000	1023.000000	2046.000000
3.740000	-0.015995	-9.453319	-2.016406	-0.289035	-4.339547	-2.808331	0.000000	-10.000000	-0.125000	15.416667	-9.333333	1023.000000	1023.000000	2046.000000
3.760000	-0.015253	-9.014688	-1.977860	-0.269081	-4.105820	-2.661927	0.000000	-10.000000	-0.166667	17.383333	6.333333	1023.000000	1023.000000	2046.000000
3.780000	-0.014641	-8.652639	-1.913939	-0.196167	-3.968595	-2.573938	0.000000	-10.000000	-0.208333	18.799999	22.000000	1023.000000	1023.000000	2046.000000
3.800000	-0.013908	-8.219471	-1.831608	-0.199053	-3.787256	-2.401554	0.000000	-10.000000	-0.241667	20.083334	33.166668	1023.000000	1023.000000	2046.000000
3.820000	-0.012949	-7.652826	-1.685238	-0.139406	-3.552124	-2.276059	0.000000	-10.000000	-0.266667	20.883333	37.500000	1023.000000	1023.000000	2046.000000
3.840000	-0.012188	-7.203325	-1.601344	-0.059135	-3.385063	-2.157782	0.000000	-10.000000	-0.316667	22.000000	44.333332	1023.000000	1023.000000	2046.000000
3.860000	-0.011123	-6.573437	-1.382017	-0.043837	-3.191403	-1.956181	0.000000	-10.000000	-0.341667	23.050001	51.500000	1023.000000	1023.000000	2046.000000
3.880000	-0.010292	-6.082643	-1.316112	0.062849	-2.935496	-1.893884	0.000000	-10.000000	-0.375000	24.116667	59.166668	1023.000000	1023.000000	2046.000000
3.900000	-0.009528	-5.631339	-1.207732	0.042640	-2.767702	-1.698544	0.000000	-10.000000	-0.383333	25.233334	67.000000	1023.000000	1023.000000	2046.000000
3.920000	-0.008779	-5.188374	-1.036836	0.040031	-2.645935	-1.545634	0.000000	-10.000000	-0.408333	26.033333	75.166664	1023.000000	1023.000000	2046.000000
3.940000	-0.008343	-4.930555	-1.108922	0.021587	-2.441243	-1.401977	0.000000	-10.000000	-0.425000	26.466667	83.666664	1023.000000	1023.000000	2046.000000
3.960000	-0.007569	-4.473206	-0.993414	0.076300	-2.336316	-1.219776	0.000000	-10.000000	-0.433333	26.816668	92.500000	1023.000000	1023.000000	2046.000000
3.980000	-0.006884	-4.068256	-1.007590	0.104279	-2.080487	-1.084458	0.000000	-10.000000	-0.416667	26.816668	101.500000	1023.000000	1023.000000	2046.000000
4.000000	-0.006032	-3.565164	-1.034558	0.191447	-1.830460	-0.891593	0.000000	-10.000000	-0.391667	26.683332	110.500000	1023.000000	1023.000000	2046.000000
4.020000	-0.005401	-3.192107	-0.944479	0.086438	-1.707866	-0.626201	0.000000	-10.000000	-0.383333	26.483334	119.333336	1023.000000	1023.000000	2046.000000
4.040000	-0.006073	-3.589057	-1.249827	-0.041363	-1.595290	-0.702576	0.000000	-10.000000	-0.400000	26.716667	128.166672	1023.000000	1023.000000	2046.000000
4.060000	-0.007094	-4.192274	-1.462817	-0.276949	-1.722071	-0.730437	0.000000	-10.000000	-0.416667	27.033335	137.000000	1023.000000	1023.000000	2046.000000
4.080000	-0.007805	-4.612587	-1.612564	-0.465748	-1.770846	-0.763430	0.000000	-10.000000	-0.425000	27.150000	146.000000	1023.000000	1023.000000	2046.000000
4.100000	-0.008420	-4.976443	-1.862284	-0.586738	-1.730712	-0.796708	0.000000	-10.000000	-0.416667	27.000000	155.000000	1023.000000	1023.000000	2046.000000
4.120000	-0.008300	-4.905503	-1.850818	-0.672908	-1.755183	-0.626594	0.000000	-10.000000	-0.416667	27.116667	164.000000	1023.000000	1023.000000	2046.000000
4.140000	-0.008104	-4.789662	-1.997929	-0.723063	-1.588957	-0.479713	0.000000	-10.000000	-0.425000	27.250000	173.000000	1023.000000	1023.000000	2046.000000
4.160000	-0.007967	-4.708355	-2.056649	-0.726075	-1.531911	-0.393720	0.000000	-10.000000	-0.433333	27.700001	182.166672	1023.000000	1023.000000	2046.000000
4.180000	-0.007401	-4.374089	-2.023059	-0.716470	-1.432299	-0.202261	0.000000	-10.000000	-0.441667	27.866667	191.333328	1023.000000	1023.000000	2046.000000
4.200000	-0.007070	-4.178541	-2.061604	-0.660952	-1.325819	-0.130165	0.000000	-10.000000	-0.450000	28.233334	200.666672	1023.000000	1023.000000	2046.000000
4.220000	-0.006385	-3.773386	-1.966783	-0.596676	-1.249440	0.039513	0.000000	-10.000000	-0.466667	28.183334	210.000000	1023.000000	1023.000000	2046.000000
4.240000	-0.005642	-3.334443	-1.932441	-0.573922	-1.078881	0.250800	0.000000	-10.000000	-0.483333	28.550001	219.333328	1023.000000	1023.000000	2046.000000
4.260000	-0.004912	-2.902977	-1.860880	-0.449098	-0.975698	0.382699	0.000000	-10.000000	-0.500000	28.766668	228.833328	1023.000000	1023.000000	2046.000000
4.280000	-0.003887	-2.296934	-1.684220	-0.382383	-0.846902	0.616570	0.000000	-10.000000	-0.516667	29.033335	238.500000	1023.000000	1023.000000	2046.000000
4.300000	-0.002817	-1.665120	-1.581490	-0.276617	-0.607310	0.800297	0.000000	-10.000000	-0.533333	29.300001	248.166672	1023.000000	1023.000000	2046.000000
4.320000	-0.001737	-1.026847	-1.425947	-0.215313	-0.390976	1.005390	0.000000	-10.000000	-0.516667	29.266666	257.833344	1023.000000	1023.000000	2046.000000
4.340000	-0.000436	-0.257487	-1.164398	-0.209408	-0.172119	1.288438	0.000000	-10.000000	-0.508333	29.366667	267.500000	1023.000000	1023.000000	2046.000000
4.360000	0.000805	0.475694	-0.966803	-0.173280	0.110575	1.505201	0.000000	-10.000000	-0.483333	29.000000	277.500000	1023.000000	1023.000000	2046.000000
4.380000	0.001966	1.162010	-0.789900	-0.151230	0.349311	1.753829	0.000000	-10.000000	-0.491667	28.966667	287.166656	1023.000000	1023.000000	2046.000000
4.400000	0.003424	2.023530	-0.525620	-0.148421	0.670018	2.027553	0.000000	-10.000000	-0.475000	28.633333	296.833344	1023.000000	1023.000000	2046.000000
4.420000	0.004473	2.643561	-0.416263	-0.098248	0.975776	2.182296	0.000000	-10.000000	-0.483333	28.566668	306.333344	1023.000000	1023.000000	2046.000000
4.440000	0.005570	3.292054	-0.227582	-0.072577	1.237007	2.355206	0.000000	-10.000000	-0.483333	28.650002	316.000000	1023.000000	1023.000000	2046.000000
4.460000	0.006628	3.916850	-0.055379	-0.019504	1.481665	2.510068	0.000000	-10.000000	-0.508333	29.100000	325.666656	1023.000000	1023.000000	2046.000000
4.480000	0.007310	4.320387	0.003036	0.064237	1.654280	2.598834	0.000000	-10.000000	-0.508333	29.600000	335.166656	1023.000000	1023.000000	2046.000000
4.500000	0.008266	4.885460	0.223655	0.048433	1.807722	2.805650	0.000000	-10.000000	-0.508333	29.750000	344.833344	1023.000000	1023.000000	2046.000000
4.520000	0.009095	5.375046	0.371025	0.088842	1.970999	2.944180	0.000000	-10.000000	-0.500000	29.900002	354.500000	1023.000000	1023.000000	2046.000000
4.540000	0.009796	5.789721	0.428422	0.122915	2.191494	3.046890	0.000000	-10.000000	-0.491667	29.833334	364.500000	1023.000000	1023.000000	2046.000000
4.560000	0.010879	6.429687	0.713689	0.144901	2.314416	3.256681	0.000000	-10.000000	-0.508333	29.733334	374.500000	1023.000000	1023.000000	2046.000000
4.580000	0.011781	6.962742	0.772890	0.197223	2.576189	3.416439	0.000000	-10.000000	-0.491667	29.666666	384.500000	1023.000000	1023.000000	2046.000000
4.600000	0.013054	7.714793	1.006801	0.321238	2.788561	3.598191	0.000000	-10.000000	-0.500000	29.549999	394.500000	1023.000000	1023.000000	2046.000000
4.620000	0.014200	8.392301	1.143921	0.476040	3.023083	3.749257	0.000000	-10.000000	-0.466667	29.549999	404.500000	1023.000000	1023.000000	2046.000000
4.640000	0.015320	9.054050	1.300890	0.569108	3.220691	3.963361	0.000000	-10.000000	-0.475000	29.433334	414.500000	1023.000000	1023.000000	2046.000000
4.660000	0.016647	9.838227	1.504294	0.675100	3.521957	4.136876	0.000000	-10.000000	-0.458333	29.183334	424.333344	1023.000000	1023.000000	2046.000000
4.680000	0.017679	10.448333	1.580201	0.821327	3.785408	4.261397	0.000000	-10.000000	-0.475000	29.150000	434.000000	1023.000000	1023.000000	2046.000000
4.700000	0.018998	11.227825	1.862272	0.920994	3.981619	4.462940	0.000000	-10.000000	-0.483333	29.116667	443.666656	1023.000000	1023.000000	2046.000000
4.720000	0.020083	11.868776	1.942239	1.025111	4.286269	4.615158	0.000000	-10.000000	-0.483333	29.416666	453.500000	1023.000000	1023.000000	2046.000000
4.740000	0.021292	12.583804	2.222787	1.095596	4.446910	4.818511	0.000000	-10.000000	-0.500000	29.533333	463.500000	1023.000000	1023.000000	2046.000000
4.760000	0.022461	13.274532	2.360485	1.180978	4.727370	5.005700	0.000000	-10.000000	-0.483333	29.650000	473.166656	1023.000000	1023.000000	2046.000000
4.780000	0.023547	13.916170	2.537658	1.299964	4.926478	5.152070	0.000000	-10.000000	-0.475000	29.583334	482.833344	1023.000000	1023.000000	2046.000000
4.800000	0.024747	14.625566	2.756922	1.338640	5.149374	5.380630	0.000000	-10.000000	-0.441667	28.983334	492.500000	1023.000000	1023.000000	2046.000000
4.820000	0.025858	15.282177	2.896661	1.494309	5.446040	5.445168	0.000000	-10.000000	-0.433333	28.566668	502.500000	1023.000000	1023.000000	2046.000000
4.840000	0.026981	15.945580	3.076361	1.543846	5.639688	5.685684	0.000000	-10.000000	-0.425000	27.733334	512.166687	1023.000000	1023.000000	2046.000000
4.860000	0.028274	16.709867	3.297610	1.662332	5.925678	5.824248	0.000000	-10.000000	-0.391667	27.283335	521.666687	1023.000000	1023.000000	2046.000000
4.880000	0.029440	17.399321	3.438774	1.771472	6.189861	5.999213	0.000000	-10.000000	-0.358333	26.466667	530.833313	1023.000000	1023.000000	2046.000000
4.900000	0.030595	18.081844	3.696390	1.885059	6.372814	6.127582	0.000000	-10.000000	-0.325000	25.916668	539.833313	1023.000000	1023.000000	2046.000000
4.920000	0.031614	18.684027	3.843774	1.936733	6.610527	6.292993	0.000000	-10.000000	-0.300000	24.816668	554.166687	1023.000000	1023.000000	2046.000000
4.940000	0.032276	19.075102	3.987098	1.931962	6.689747	6.466296	0.000000	-10.000000	-0.283333	23.966667	565.500000	1023.000000	1023.000000	2046.000000
4.960000	0.033196	19.618740	4.189575	1.948118	6.868720	6.612326	0.000000	-10.000000	-0.275000	23.300001	574.000000	1023.000000	1023.000000	2046.000000
4.980000	0.033760	19.952000	4.215921	2.033583	7.008783	6.693713	0.000000	-10.000000	-0.241667	22.966667	576.666687	1023.000000	1023.000000	2046.000000
5.000000	0.034431	20.348680	4.301367	2.022393	7.117643	6.907277	0.000000	-10.000000	-0.208333	21.850000	581.666687	1023.000000	1023.000000	2046.000000
5.020000	0.034907	20.630152	4.301699	2.068329	7.256769	7.003355	0.000000	-10.000000	-0.166667	20.300001	589.166687	1023.000000	1023.000000	2046.000000
5.040000	0.034467	20.370169	4.092030	2.008888	7.317599	6.951652	0.000000	-10.000000	-0.150000	18.833334	596.000000	1023.000000	1023.000000	2046.000000
5.060000	0.033133	19.581722	3.928956	1.735650	7.098323	6.818793	0.000000	-10.000000	-0.116667	17.716667	602.500000	1023.000000	1023.000000	2046.000000
5.080000	0.031365	18.536728	3.539562	1.544937	6.902664	6.549564	0.000000	-10.000000	-0.083333	16.433334	608.500000	1023.000000	1023.000000	2046.000000
5.100000	0.030294	17.903488	3.471266	1.394555	6.665083	6.372584	0.000000	-10.000000	-0.058333	15.566667	614.333313	1023.000000	1023.000000	2046.000000
5.120000	0.029509	17.439901	3.286802	1.310737	6.607901	6.234462	0.000000	-10.000000	-0.050000	15.000000	619.833313	1023.000000	1023.000000	2046.000000
5.140000	0.029076	17.184103	3.125919	1.280412	6.598698	6.179075	0.000000	-10.000000	-0.050000	15.083334	625.000000	1023.000000	1023.000000	2046.000000
5.160000	0.028921	17.092360	3.119162	1.157732	6.567295	6.248172	0.000000	-10.000000	-0.058333	14.666667	630.000000	1023.000000	1023.000000	2046.000000
5.180000	0.028791	17.015491	2.990851	1.186141	6.602479	6.236019	0.000000	-10.000000	-0.058333	14.100000	635.000000	1023.000000	1023.000000	2046.000000
5.200000	0.028858	17.054859	3.057899	1.216081	6.537034	6.243845	0.000000	-10.000000	-0.050000	13.100000	639.666687	1023.000000	1023.000000	2046.000000
5.220000	0.028920	17.091902	3.079840	1.200954	6.546038	6.265069	0.000000	-10.000000	-0.025000	12.283334	644.333313	1023.000000	1023.000000	2046.000000
5.240000	0.028966	17.118958	3.040115	1.301026	6.528677	6.249140	0.000000	-10.000000	-0.008333	11.483334	648.333313	1023.000000	1023.000000	2046.000000
5.260000	0.029201	17.257833	3.093381	1.300732	6.521042	6.342679	0.000000	-10.000000	0.000000	10.583334	652.333313	1023.000000	1023.000000	2046.000000
5.280000	0.029341	17.340343	3.066637	1.402867	6.543019	6.327820	0.000000	-10.000000	0.000000	9.550000	655.833313	1023.000000	1023.000000	2046.000000
5.300000	0.029743	17.578382	3.072289	1.491785	6.624319	6.389991	0.000000	-10.000000	0.016667	8.216667	659.333313	1023.000000	1023.000000	2046.000000
5.320000	0.030072	17.772278	3.196584	1.500472	6.644361	6.430861	0.000000	-10.000000	0.041667	6.750000	662.500000	1023.000000	1023.000000	2046.000000
5.340000	0.030417	17.976656	3.254822	1.474491	6.732563	6.514780	0.000000	-10.000000	0.066667	3.966667	665.166687	1023.000000	1023.000000	2046.000000
5.360000	0.030764	18.181515	3.349825	1.478207	6.778391	6.575091	0.000000	-10.000000	0.083333	0.533333	667.000000	1023.000000	1023.000000	2046.000000
5.380000	0.031017	18.330927	3.378209	1.471508	6.881753	6.599457	0.000000	-10.000000	0.091667	-2.950000	667.833313	1023.000000	1023.000000	2046.000000
5.400000	0.031327	18.514313	3.368211	1.494548	6.985576	6.665977	0.000000	-10.000000	0.116667	-5.966667	668.000000	1023.000000	1023.000000	2046.000000
5.420000	0.031717	18.744656	3.412919	1.525893	7.053962	6.751882	0.000000	-10.000000	0.133333	-8.283334	668.000000	1023.000000	1023.000000	2046.000000
5.440000	0.031952	18.883612	3.414941	1.481284	7.187637	6.799749	0.000000	-10.000000	0.141667	-9.966667	668.000000	1023.000000	1023.000000	2046.000000
5.460000	0.032047	18.939615	3.386822	1.536354	7.204745	6.811695	0.000000	-10.000000	0.133333	-10.466667	668.000000	1023.000000	1023.000000	2046.000000
5.480000	0.031880	18.841299	3.366077	1.473771	7.162090	6.839362	0.000000	-10.000000	0.133333	-10.616667	668.000000	1023.000000	1023.000000	2046.000000
5.500000	0.031677	18.721336	3.324516	1.458614	7.167295	6.770913	0.000000	-10.000000	0.141667	-11.066668	664.500000	1023.000000	1023.000000	2046.000000
5.520000	0.031374	18.542156	3.265354	1.479144	7.111367	6.686291	0.000000	-10.000000	0.150000	-11.733334	656.500000	1023.000000	1023.000000	2046.000000
5.540000	0.030896	18.259563	3.242365	1.359219	7.002945	6.655033	0.000000	-10.000000	0.183333	-12.516667	647.166687	1023.000000	1023.000000	2046.000000
5.560000	0.030321	17.919725	3.139747	1.305414	6.920204	6.554361	0.000000	-10.000000	0.225000	-13.533334	639.666687	1023.000000	1023.000000	2046.000000
5.580000	0.029855	17.644009	3.016135	1.301234	6.852581	6.474059	0.000000	-10.000000	0.275000	-14.833334	635.000000	1023.000000	1023.000000	2046.000000
5.600000	0.029430	17.393246	3.033730	1.207163	6.706547	6.445806	0.000000	-10.000000	0.308333	-16.433334	629.833313	1023.000000	1023.000000	2046.000000
5.620000	0.028968	17.120077	2.917664	1.218185	6.630842	6.353386	0.000000	-10.000000	0.350000	-18.116667	624.333313	1023.000000	1023.000000	2046.000000
5.640000	0.028661	16.938622	2.848378	1.235660	6.527580	6.327004	0.000000	-10.000000	0.408333	-20.066668	618.333313	1023.000000	1023.000000	2046.000000
5.660000	0.028088	16.599813	2.712237	1.236137	6.437048	6.214391	0.000000	-10.000000	0.466667	-21.783333	611.833313	1023.000000	1023.000000	2046.000000
5.680000	0.027633	16.331059	2.590792	1.240240	6.318478	6.181548	0.000000	-10.000000	0.525000	-23.383333	604.666687	1023.000000	1023.000000	2046.000000
5.700000	0.027263	16.112263	2.573907	1.235428	6.215808	6.087119	0.000000	-10.000000	0.558333	-24.516668	596.833313	1023.000000	1023.000000	2046.000000
5.720000	0.026712	15.786611	2.445230	1.212375	6.140194	5.988812	0.000000	-10.000000	0.575000	-25.416668	588.500000	1023.000000	1023.000000	2046.000000
5.740000	0.026358	15.577291	2.387189	1.267323	6.001165	5.921615	0.000000	-10.000000	0.583333	-26.033333	580.000000	1023.000000	1023.000000	2046.000000
5.760000	0.025850	15.277154	2.352479	1.169520	5.885725	5.869431	0.000000	-10.000000	0.608333	-26.500000	571.333313	1023.000000	1023.000000	2046.000000
5.780000	0.025236	14.914675	2.223018	1.209567	5.761056	5.721033	0.000000	-10.000000	0.641667	-27.083334	562.500000	1023.000000	1023.000000	2046.000000
5.800000	0.024926	14.731214	2.164709	1.216780	5.681140	5.668584	0.000000	-10.000000	0.675000	-27.366667	553.500000	1023.000000	1023.000000	2046.000000
5.820000	0.024109	14.248580	2.036932	1.134037	5.531044	5.546566	0.000000	-10.000000	0.691667	-27.966667	544.333313	1023.000000	1023.000000	2046.000000
5.840000	0.023663	13.984638	1.944502	1.179705	5.446605	5.413826	0.000000	-10.000000	0.700000	-28.166666	535.000000	1023.000000	1023.000000	2046.000000
5.860000	0.023132	13.670772	1.926079	1.130752	5.277787	5.336154	0.000000	-10.000000	0.700000	-28.683334	525.500000	1023.000000	1023.000000	2046.000000
5.880000	0.022499	13.296758	1.776174	1.111818	5.247838	5.160928	0.000000	-10.000000	0.716667	-28.700001	516.000000	1023.000000	1023.000000	2046.000000
5.900000	0.022297	13.177552	1.828095	1.195694	5.114945	5.038818	0.000000	-10.000000	0.733333	-29.083334	506.333344	1023.000000	1023.000000	2046.000000
5.920000	0.021900	12.942725	1.829627	1.177856	4.990388	4.944853	0.000000	-10.000000	0.733333	-29.100000	496.500000	1023.000000	1023.000000	2046.000000
5.940000	0.021664	12.803349	1.787645	1.288942	4.929151	4.797611	0.000000	-10.000000	0.716667	-29.183334	486.833344	1023.000000	1023.000000	2046.000000
5.960000	0.021320	12.599950	1.786979	1.261162	4.789333	4.762476	0.000000	-10.000000	0.700000	-28.950001	477.166656	1023.000000	1023.000000	2046.000000
5.980000	0.020440	12.080250	1.733893	1.180407	4.543097	4.622853	0.000000	-10.000000	0.700000	-28.816668	467.666656	1023.000000	1023.000000	2046.000000
6.000000	0.019923	11.774707	1.625739	1.240927	4.375187	4.532854	0.000000	-10.000000	0.716667	-28.783335	458.000000	1023.000000	1023.000000	2046.000000
6.020000	0.019049	11.257960	1.529036	1.186048	4.175099	4.367777	0.000000	-10.000000	0.716667	-28.900002	448.333344	1023.000000	1023.000000	2046.000000
6.040000	0.018268	10.796625	1.339582	1.207036	4.018259	4.231749	0.000000	-10.000000	0.716667	-28.983334	438.666656	1023.000000	1023.000000	2046.000000
6.060000	0.017720	10.472247	1.267811	1.222031	3.879838	4.102567	0.000000	-10.000000	0.708333	-29.266668	429.000000	1023.000000	1023.000000	2046.000000
6.080000	0.016744	9.895713	1.099585	1.112877	3.707468	3.975783	0.000000	-10.000000	0.716667	-29.416668	419.333344	1023.000000	1023.000000	2046.000000
6.100000	0.014835	8.767437	0.770536	0.911799	3.379541	3.705561	0.000000	-10.000000	0.725000	-29.633333	409.500000	1023.000000	1023.000000	2046.000000
6.120000	0.012142	7.176143	0.430600	0.615935	2.908972	3.220636	0.000000	-10.000000	0.733333	-29.566668	399.500000	1023.000000	1023.000000	2046.000000
6.140000	0.009409	5.560776	0.010479	0.408553	2.431826	2.709918	0.000000	-10.000000	0.733333	-29.416668	389.500000	1023.000000	1023.000000	2046.000000
6.160000	0.007298	4.312827	-0.238339	0.254903	1.983551	2.312711	0.000000	-10.000000	0.733333	-29.300001	379.833344	1023.000000	1023.000000	2046.000000
6.180000	0.005475	3.235597	-0.474869	0.072717	1.621696	2.016053	0.000000	-10.000000	0.716667	-29.033335	370.166656	1023.000000	1023.000000	2046.000000
6.200000	0.004196	2.479850	-0.679949	0.022124	1.335576	1.802098	0.000000	-10.000000	0.716667	-29.050001	360.500000	1023.000000	1023.000000	2046.000000
6.220000	0.003197	1.889268	-0.851400	0.000024	1.160806	1.579839	0.000000	-10.000000	0.716667	-28.950001	350.666656	1023.000000	1023.000000	2046.000000
6.240000	0.002051	1.212007	-1.060161	-0.026761	0.933584	1.365345	0.000000	-10.000000	0.725000	-28.866667	341.000000	1023.000000	1023.000000	2046.000000
6.260000	0.001087	0.642153	-1.189033	-0.026177	0.652764	1.204599	0.000000	-10.000000	0.716667	-28.866667	331.333344	1023.000000	1023.000000	2046.000000
6.280000	0.000204	0.120377	-1.348599	-0.044036	0.431798	1.081214	0.000000	-10.000000	0.708333	-28.533335	321.666656	1023.000000	1023.000000	2046.000000
6.300000	-0.000692	-0.409025	-1.486327	-0.067921	0.240842	0.904381	0.000000	-10.000000	0.683333	-28.233334	312.000000	1023.000000	1023.000000	2046.000000
6.320000	-0.001314	-0.776732	-1.563215	-0.028433	0.020611	0.794305	0.000000	-10.000000	0.666667	-27.466667	302.666656	1023.000000	1023.000000	2046.000000
6.340000	-0.001822	-1.076561	-1.606232	0.013754	-0.169274	0.685190	0.000000	-10.000000	0.633333	-26.816668	293.500000	1023.000000	1023.000000	2046.000000
6.360000	-0.002390	-1.412442	-1.658220	0.053905	-0.337448	0.529322	0.000000	-10.000000	0.616667	-26.300001	284.666656	1023.000000	1023.000000	2046.000000
6.380000	-0.002610	-1.542546	-1.624900	0.077121	-0.469149	0.474382	0.000000	-10.000000	0.591667	-26.000000	275.833344	1023.000000	1023.000000	2046.000000
6.400000	-0.002880	-1.701887	-1.586429	0.014774	-0.560845	0.430613	0.000000	-10.000000	0.591667	-26.049999	267.166656	1023.000000	1023.000000	2046.000000
6.420000	-0.003313	-1.957832	-1.576966	-0.016391	-0.679151	0.314676	0.000000	-10.000000	0.583333	-26.183332	258.500000	1023.000000	1023.000000	2046.000000
6.440000	-0.003485	-2.059568	-1.545610	-0.050637	-0.797008	0.333687	0.000000	-10.000000	0.575000	-26.233334	249.833328	1023.000000	1023.000000	2046.000000
6.460000	-0.003863	-2.283031	-1.539700	-0.034551	-0.882980	0.174200	0.000000	-10.000000	0.550000	-26.166668	241.000000	1023.000000	1023.000000	2046.000000
6.480000	-0.004150	-2.452940	-1.590619	-0.042102	-0.946022	0.125802	0.000000	-10.000000	0.541667	-25.833334	232.166672	1023.000000	1023.000000	2046.000000
6.500000	-0.004478	-2.646544	-1.552004	-0.055027	-1.062501	0.022988	0.000000	-10.000000	0.533333	-25.300001	223.500000	1023.000000	1023.000000	2046.000000
6.520000	-0.005096	-3.011608	-1.596165	-0.061680	-1.217117	-0.136646	0.000000	-10.000000	0.533333	-24.683334	215.166672	1023.000000	1023.000000	2046.000000
6.540000	-0.005521	-3.263062	-1.621026	-0.033861	-1.313894	-0.294281	0.000000	-10.000000	0.525000	-24.050001	207.000000	1023.000000	1023.000000	2046.000000
6.560000	-0.006061	-3.581987	-1.671140	-0.051681	-1.481035	-0.378131	0.000000	-10.000000	0.516667	-23.883333	199.000000	1023.000000	1023.000000	2046.000000
6.580000	-0.006874	-4.062338	-1.692652	-0.118113	-1.633384	-0.618189	0.000000	-10.000000	0.508333	-23.633333	191.000000	1023.000000	1023.000000	2046.000000
6.600000	-0.007458	-4.407411	-1.700493	-0.157924	-1.851961	-0.697033	0.000000	-10.000000	0.483333	-23.350000	183.000000	1023.000000	1023.000000	2046.000000
6.620000	-0.008022	-4.741037	-1.734630	-0.185576	-1.960645	-0.860186	0.000000	-10.000000	0.466667	-23.000000	175.166672	1023.000000	1023.000000	2046.000000
6.640000	-0.008574	-5.067358	-1.768167	-0.204590	-2.138328	-0.956272	0.000000	-10.000000	0.450000	-22.850000	167.500000	1023.000000	1023.000000	2046.000000
6.660000	-0.008892	-5.255397	-1.759034	-0.171051	-2.271069	-1.054243	0.000000	-10.000000	0.433333	-22.750000	159.833328	1023.000000	1023.000000	2046.000000
6.680000	-0.009244	-5.463058	-1.776208	-0.145198	-2.358491	-1.183162	0.000000	-10.000000	0.433333	-22.450001	152.333328	1023.000000	1023.000000	2046.000000
6.700000	-0.009502	-5.615391	-1.818060	-0.046159	-2.464929	-1.286244	0.000000	-10.000000	0.416667	-21.983334	144.833328	1023.000000	1023.000000	2046.000000
6.720000	-0.009821	-5.804394	-1.772900	-0.074375	-2.619693	-1.337426	0.000000	-10.000000	0.416667	-21.616667	137.500000	1023.000000	1023.000000	2046.000000
6.740000	-0.010153	-6.000200	-1.787863	-0.022084	-2.707288	-1.482965	0.000000	-10.000000	0.400000	-21.033333	130.166672	1023.000000	1023.000000	2046.000000
6.760000	-0.010415	-6.155442	-1.796228	0.021181	-2.884494	-1.495902	0.000000	-10.000000	0.400000	-20.483334	123.166664	1023.000000	1023.000000	2046.000000
6.780000	-0.010601	-6.265347	-1.778358	0.041889	-2.943558	-1.585320	0.000000	-10.000000	0.383333	-19.866667	116.333336	1023.000000	1023.000000	2046.000000
6.800000	-0.010896	-6.439551	-1.784762	0.094754	-3.066664	-1.682879	0.000000	-10.000000	0.366667	-19.283333	109.833336	1023.000000	1023.000000	2046.000000
6.820000	-0.011071	-6.543105	-1.785987	0.132145	-3.180740	-1.708523	0.000000	-10.000000	0.350000	-18.766666	103.500000	1023.000000	1023.000000	2046.000000
6.840000	-0.011307	-6.682148	-1.761440	0.136029	-3.264445	-1.792292	0.000000	-10.000000	0.341667	-18.166668	97.166664	1023.000000	1023.000000	2046.000000
6.860000	-0.011553	-6.827606	-1.796978	0.151690	-3.335347	-1.846971	0.000000	-10.000000	0.325000	-17.866667	91.000000	1023.000000	1023.000000	2046.000000
6.880000	-0.011773	-6.957791	-1.775797	0.194677	-3.451363	-1.925308	0.000000	-10.000000	0.308333	-17.416668	85.000000	1023.000000	1023.000000	2046.000000
6.900000	-0.012123	-7.164786	-1.799521	0.172039	-3.546051	-1.991254	0.000000	-10.000000	0.291667	-17.183334	79.333336	1023.000000	1023.000000	2046.000000
6.920000	-0.012240	-7.233863	-1.805759	0.199164	-3.602096	-2.025172	0.000000	-10.000000	0.291667	-16.816668	73.500000	1023.000000	1023.000000	2046.000000
6.940000	-0.012562	-7.424429	-1.814019	0.195827	-3.699398	-2.106839	0.000000	-10.000000	0.283333	-16.516666	67.833336	1023.000000	1023.000000	2046.000000
6.960000	-0.012727	-7.521428	-1.837982	0.215094	-3.764991	-2.133549	0.000000	-10.000000	0.275000	-16.016666	62.333332	1023.000000	1023.000000	2046.000000
6.980000	-0.012705	-7.508593	-1.787840	0.285284	-3.830584	-2.175454	0.000000	-10.000000	0.258333	-15.650001	57.000000	1023.000000	1023.000000	2046.000000
7.000000	-0.012677	-7.492085	-1.740531	0.301988	-3.845812	-2.207729	0.000000	-10.000000	0.233333	-15.200000	51.666668	1023.000000	1023.000000	2046.000000
7.020000	-0.012550	-7.417283	-1.645093	0.432060	-3.918938	-2.285312	0.000000	-10.000000	0.216667	-14.583334	46.500000	1023.000000	1023.000000	2046.000000
7.040000	-0.012502	-7.388815	-1.654116	0.495599	-3.937235	-2.293063	0.000000	-10.000000	0.200000	-13.916667	41.666668	1023.000000	1023.000000	2046.000000
7.060000	-0.012854	-7.596448	-1.609624	0.386802	-4.074023	-2.299603	0.000000	-10.000000	0.200000	-13.250000	37.166668	1023.000000	1023.000000	2046.000000
7.080000	-0.013282	-7.849479	-1.738708	0.430872	-4.205589	-2.336054	0.000000	-10.000000	0.183333	-12.800000	32.666668	1023.000000	1023.000000	2046.000000
7.100000	-0.013765	-8.135230	-1.803797	0.413657	-4.314804	-2.430286	0.000000	-10.000000	0.166667	-12.233334	28.333334	1023.000000	1023.000000	2046.000000
7.120000	-0.014115	-8.341817	-1.915450	0.467077	-4.388111	-2.505333	0.000000	-10.000000	0.150000	-11.800000	24.000000	1023.000000	1023.000000	2046.000000
7.140000	-0.014364	-8.489168	-2.001428	0.510540	-4.463423	-2.534857	0.000000	-10.000000	0.150000	-11.516666	20.166666	1023.000000	1023.000000	2046.000000
7.160000	-0.014571	-8.611269	-2.083618	0.420647	-4.382794	-2.565503	0.000000	-10.000000	0.141667	-11.250000	16.500000	1023.000000	1023.000000	2046.000000
7.180000	-0.014997	-8.863042	-2.125799	0.309588	-4.462830	-2.584001	0.000000	-10.000000	0.133333	-10.800000	12.833333	1023.000000	1023.000000	2046.000000
7.200000	-0.016128	-9.531640	-2.308541	0.128873	-4.587156	-2.764816	0.000000	-10.000000	0.116667	-10.233334	9.166667	1023.000000	1023.000000	2046.000000
7.220000	-0.017765	-10.499372	-2.603714	-0.100352	-4.802254	-2.993053	0.000000	-10.000000	0.108333	-9.383333	5.666667	1023.000000	1023.000000	2046.000000
7.240000	-0.019383	-11.455534	-2.912791	-0.255438	-5.066344	-3.220961	0.000000	-10.000000	0.100000	-8.416667	2.666667	1023.000000	1023.000000	2046.000000
7.260000	-0.020581	-12.163640	-3.100544	-0.418789	-5.209164	-3.435143	0.000000	-10.000000	0.100000	-7.450000	0.333333	1023.000000	1023.000000	2046.000000
7.280000	-0.021282	-12.577641	-3.245863	-0.526461	-5.329554	-3.475763	0.000000	-10.000000	0.100000	-6.850000	-2.000000	1023.000000	1023.000000	2046.000000
7.300000	-0.021874	-12.927345	-3.386730	-0.584509	-5.368051	-3.588055	0.000000	-10.000000	0.100000	-6.633333	-4.166667	1023.000000	1023.000000	2046.000000
7.320000	-0.022335	-13.199738	-3.507934	-0.597622	-5.482250	-3.611931	0.000000	-10.000000	0.100000	-6.483334	-6.500000	1023.000000	1023.000000	2046.000000
7.340000	-0.022656	-13.389760	-3.626532	-0.581892	-5.520868	-3.660468	0.000000	-10.000000	0.091667	-6.300000	-8.500000	1023.000000	1023.000000	2046.000000
7.360000	-0.023070	-13.634662	-3.662346	-0.641332	-5.639860	-3.691124	0.000000	-10.000000	0.091667	-5.716667	-10.500000	1023.000000	1023.000000	2046.000000
7.380000	-0.023297	-13.768247	-3.758769	-0.607599	-5.681930	-3.719948	0.000000	-10.000000	0.075000	-4.566667	-12.500000	1023.000000	1023.000000	2046.000000
7.400000	-0.023416	-13.839113	-3.760272	-0.615649	-5.771667	-3.691525	0.000000	-10.000000	0.066667	-2.566667	-14.000000	1023.000000	1023.000000	2046.000000
7.420000	-0.023449	-13.858372	-3.820940	-0.577695	-5.710776	-3.748960	0.000000	-10.000000	0.050000	-0.316667	-14.833333	1023.000000	1023.000000	2046.000000
7.440000	-0.023169	-13.692616	-3.752789	-0.527660	-5.696929	-3.715238	0.000000	-10.000000	0.050000	1.633333	-15.000000	1023.000000	1023.000000	2046.000000
7.460000	-0.022777	-13.461047	-3.641866	-0.518121	-5.654597	-3.646463	0.000000	-10.000000	0.050000	3.233333	-15.000000	1023.000000	1023.000000	2046.000000
7.480000	-0.022296	-13.177201	-3.525964	-0.503514	-5.543381	-3.604342	0.000000	-10.000000	0.050000	4.516667	-15.000000	1023.000000	1023.000000	2046.000000
7.500000	-0.021757	-12.858277	-3.345046	-0.509681	-5.491814	-3.511736	0.000000	-10.000000	0.033333	5.616667	-15.000000	1023.000000	1023.000000	2046.000000
7.520000	-0.021248	-12.557614	-3.223716	-0.553277	-5.349978	-3.430644	0.000000	-10.000000	0.016667	6.600000	-15.000000	1023.000000	1023.000000	2046.000000
7.540000	-0.020617	-12.184917	-3.101019	-0.510351	-5.218304	-3.355243	0.000000	-10.000000	0.000000	8.050000	-15.000000	1023.000000	1023.000000	2046.000000
7.560000	-0.019975	-11.805358	-3.002324	-0.526385	-5.032447	-3.244202	0.000000	-10.000000	-0.016667	10.000000	-15.000000	1023.000000	1023.000000	2046.000000
7.580000	-0.019450	-11.495140	-2.948512	-0.517134	-4.851929	-3.177566	0.000000	-10.000000	-0.050000	11.900000	-15.000000	1023.000000	1023.000000	2046.000000
7.600000	-0.018841	-11.134880	-2.868331	-0.539561	-4.619089	-3.107900	0.000000	-10.000000	-0.091667	13.466667	-8.833333	1023.000000	1023.000000	2046.000000
7.620000	-0.018479	-10.921265	-2.766577	-0.569209	-4.529654	-3.055825	0.000000	-10.000000	-0.116667	14.983334	4.000000	1023.000000	1023.000000	2046.000000
7.640000	-0.018122	-10.709890	-2.751108	-0.584722	-4.365042	-3.009019	0.000000	-10.000000	-0.133333	16.500000	18.666666	1023.000000	1023.000000	2046.000000
7.660000	-0.017753	-10.491940	-2.670842	-0.612878	-4.243285	-2.964936	0.000000	-10.000000	-0.150000	17.933334	29.000000	1023.000000	1023.000000	2046.000000
7.680000	-0.017457	-10.317059	-2.634745	-0.661528	-4.110987	-2.909800	0.000000	-10.000000	-0.191667	19.266666	34.833332	1023.000000	1023.000000	2046.000000
7.700000	-0.016996	-10.044576	-2.595119	-0.654692	-3.954543	-2.840222	0.000000	-10.000000	-0.208333	20.416668	41.000000	1023.000000	1023.000000	2046.000000
7.720000	-0.016485	-9.742671	-2.521400	-0.652929	-3.811453	-2.756889	0.000000	-10.000000	-0.258333	21.516666	47.666668	1023.000000	1023.000000	2046.000000
7.740000	-0.015804	-9.340071	-2.465097	-0.648426	-3.591594	-2.634953	0.000000	-10.000000	-0.283333	22.366667	54.666668	1023.000000	1023.000000	2046.000000
7.760000	-0.014913	-8.813875	-2.291653	-0.618761	-3.432092	-2.471370	0.000000	-10.000000	-0.325000	23.283333	62.000000	1023.000000	1023.000000	2046.000000
7.780000	-0.014037	-8.295849	-2.197392	-0.579539	-3.192768	-2.326150	0.000000	-10.000000	-0.333333	24.083334	69.666664	1023.000000	1023.000000	2046.000000
7.800000	-0.013052	-7.713920	-2.055681	-0.495498	-2.984958	-2.177783	0.000000	-10.000000	-0.350000	24.716667	77.666664	1023.000000	1023.000000	2046.000000
7.820000	-0.012238	-7.232634	-1.934581	-0.436894	-2.819659	-2.041501	0.000000	-10.000000	-0.375000	25.316668	85.833336	1023.000000	1023.000000	2046.000000
7.840000	-0.011218	-6.629984	-1.863412	-0.387776	-2.562727	-1.816070	0.000000	-10.000000	-0.391667	25.900000	94.166664	1023.000000	1023.000000	2046.000000
7.860000	-0.010285	-6.078569	-1.707097	-0.355012	-2.363424	-1.653036	0.000000	-10.000000	-0.400000	26.416666	102.666664	1023.000000	1023.000000	2046.000000
7.880000	-0.009414	-5.563754	-1.646793	-0.313734	-2.139485	-1.463742	0.000000	-10.000000	-0.400000	26.950001	111.333336	1023.000000	1023.000000	2046.000000
7.900000	-0.008294	-4.901634	-1.505973	-0.242349	-1.891050	-1.262263	0.000000	-10.000000	-0.400000	27.050001	120.333336	1023.000000	1023.000000	2046.000000
7.920000	-0.007373	-4.357661	-1.358203	-0.230782	-1.694391	-1.074285	0.000000	-10.000000	-0.416667	27.400000	129.333328	1023.000000	1023.000000	2046.000000
7.940000	-0.006251	-3.694084	-1.249993	-0.165170	-1.420869	-0.858052	0.000000	-10.000000	-0.425000	27.400000	138.500000	1023.000000	1023.000000	2046.000000
7.960000	-0.005204	-3.075585	-1.105953	-0.098353	-1.203403	-0.667877	0.000000	-10.000000	-0.441667	27.583334	147.500000	1023.000000	1023.000000	2046.000000
7.980000	-0.004235	-2.502874	-0.949860	-0.071463	-1.048162	-0.433388	0.000000	-10.000000	-0.441667	27.583334	156.666672	1023.000000	1023.000000	2046.000000
8.000000	-0.003113	-1.840069	-0.826460	0.020798	-0.767805	-0.266602	0.000000	-10.000000	-0.450000	27.549999	165.833328	1023.000000	1023.000000	2046.000000
8.020000	-0.002046	-1.209389	-0.678414	0.090420	-0.540677	-0.080719	0.000000	-10.000000	-0.458333	27.933332	175.166672	1023.000000	1023.000000	2046.000000
8.040000	-0.000878	-0.519187	-0.534472	0.148530	-0.283450	0.150205	0.000000	-10.000000	-0.466667	28.383333	184.333328	1023.000000	1023.000000	2046.000000
8.060000	0.000162	0.095543	-0.407981	0.249060	-0.058739	0.313203	0.000000	-10.000000	-0.483333	28.716667	193.833328	1023.000000	1023.000000	2046.000000
8.080000	0.001095	0.646907	-0.176733	0.275042	0.041920	0.506677	0.000000	-10.000000	-0.491667	28.816668	203.333328	1023.000000	1023.000000	2046.000000
8.100000	0.002038	1.204207	-0.063317	0.364755	0.286493	0.616276	0.000000	-10.000000	-0.491667	28.966667	213.000000	1023.000000	1023.000000	2046.000000
8.120000	0.002671	1.578550	0.044338	0.237369	0.453885	0.842959	0.000000	-10.000000	-0.475000	29.383333	222.666672	1023.000000	1023.000000	2046.000000
8.140000	0.003297	1.948407	0.200650	0.249374	0.510775	0.987607	0.000000	-10.000000	-0.458333	29.500000	232.500000	1023.000000	1023.000000	2046.000000
8.160000	0.004266	2.520991	0.273515	0.282904	0.756011	1.208562	0.000000	-10.000000	-0.458333	29.133333	242.333328	1023.000000	1023.000000	2046.000000
8.180000	0.005096	3.011990	0.379978	0.319712	0.928490	1.383810	0.000000	-10.000000	-0.458333	28.733334	252.000000	1023.000000	1023.000000	2046.000000
8.200000	0.006049	3.574940	0.466893	0.342928	1.139323	1.625795	0.000000	-10.000000	-0.441667	28.250000	261.666656	1023.000000	1023.000000	2046.000000
8.220000	0.006716	3.968919	0.392859	0.419380	1.403677	1.753002	0.000000	-10.000000	-0.425000	28.116667	271.166656	1023.000000	1023.000000	2046.000000
8.240000	0.006233	3.683428	0.273037	0.250541	1.378980	1.780871	0.000000	-10.000000	-0.400000	27.700001	280.666656	1023.000000	1023.000000	2046.000000
8.260000	0.005219	3.084363	0.054098	-0.002389	1.310043	1.722611	0.000000	-10.000000	-0.383333	27.266668	289.833344	1023.000000	1023.000000	2046.000000
8.280000	0.004309	2.546612	-0.158331	-0.113996	1.284455	1.534483	0.000000	-10.000000	-0.358333	26.650002	299.000000	1023.000000	1023.000000	2046.000000
8.300000	0.003663	2.165073	-0.225461	-0.317783	1.155396	1.552920	0.000000	-10.000000	-0.350000	26.050001	308.000000	1023.000000	1023.000000	2046.000000
8.320000	0.003472	2.051975	-0.385358	-0.382335	1.238278	1.581389	0.000000	-10.000000	-0.350000	25.950001	316.833344	1023.000000	1023.000000	2046.000000
8.340000	0.003463	2.046618	-0.458670	-0.447707	1.276582	1.676412	0.000000	-10.000000	-0.350000	26.016666	325.500000	1023.000000	1023.000000	2046.000000
8.360000	0.003708	2.191196	-0.500026	-0.469456	1.326293	1.834385	0.000000	-10.000000	-0.366667	26.366667	334.166656	1023.000000	1023.000000	2046.000000
8.380000	0.004143	2.448689	-0.518966	-0.421555	1.474103	1.915107	0.000000	-10.000000	-0.375000	26.683334	342.833344	1023.000000	1023.000000	2046.000000
8.400000	0.004485	2.650616	-0.509983	-0.391931	1.542194	2.010336	0.000000	-10.000000	-0.391667	27.083334	351.666656	1023.000000	1023.000000	2046.000000
8.420000	0.004980	2.943469	-0.429095	-0.339844	1.582380	2.130028	0.000000	-10.000000	-0.391667	27.066668	360.666656	1023.000000	1023.000000	2046.000000
8.440000	0.005693	3.364355	-0.391275	-0.247366	1.729694	2.273301	0.000000	-10.000000	-0.400000	26.950001	369.833344	1023.000000	1023.000000	2046.000000
8.460000	0.006299	3.722747	-0.268777	-0.230500	1.772563	2.449462	0.000000	-10.000000	-0.391667	26.800001	379.000000	1023.000000	1023.000000	2046.000000
8.480000	0.007332	4.333316	-0.195758	-0.085196	2.011659	2.602611	0.000000	-10.000000	-0.383333	26.750000	388.000000	1023.000000	1023.000000	2046.000000
8.500000	0.008193	4.842347	-0.018622	0.022864	2.124446	2.713659	0.000000	-10.000000	-0.375000	26.400002	396.833344	1023.000000	1023.000000	2046.000000
8.520000	0.009309	5.501757	0.127987	0.092169	2.360143	2.921458	0.000000	-10.000000	-0.383333	25.933334	405.666656	1023.000000	1023.000000	2046.000000
8.540000	0.010507	6.209840	0.344565	0.133848	2.598391	3.133036	0.000000	-10.000000	-0.366667	25.550001	414.333344	1023.000000	1023.000000	2046.000000
8.560000	0.011587	6.847667	0.500634	0.151297	2.850310	3.345427	0.000000	-10.000000	-0.358333	25.283333	423.000000	1023.000000	1023.000000	2046.000000
8.580000	0.012978	7.669861	0.753424	0.278573	3.125931	3.511933	0.000000	-10.000000	-0.333333	24.866667	431.500000	1023.000000	1023.000000	2046.000000
8.600000	0.014051	8.304064	0.926086	0.288286	3.401828	3.687864	0.000000	-10.000000	-0.325000	24.366667	439.833344	1023.000000	1023.000000	2046.000000
8.620000	0.015243	9.008734	1.118856	0.290243	3.656411	3.943223	0.000000	-10.000000	-0.316667	24.000000	448.000000	1023.000000	1023.000000	2046.000000
8.640000	0.016310	9.639092	1.246904	0.364122	3.961484	4.066581	0.000000	-10.000000	-0.316667	23.850000	456.000000	1023.000000	1023.000000	2046.000000
8.660000	0.017217	10.175072	1.368518	0.400316	4.173393	4.232844	0.000000	-10.000000	-0.316667	23.933334	464.000000	1023.000000	1023.000000	2046.000000
8.680000	0.017918	10.589307	1.501958	0.430024	4.291495	4.365829	0.000000	-10.000000	-0.300000	23.833334	472.000000	1023.000000	1023.000000	2046.000000
8.700000	0.018573	10.976475	1.583050	0.465293	4.514795	4.413336	0.000000	-10.000000	-0.283333	23.633333	480.000000	1023.000000	1023.000000	2046.000000
8.720000	0.019302	11.407501	1.750046	0.437330	4.645247	4.574878	0.000000	-10.000000	-0.266667	23.183334	488.000000	1023.000000	1023.000000	2046.000000
8.740000	0.019805	11.704849	1.837910	0.455564	4.799588	4.611787	0.000000	-10.000000	-0.266667	22.933334	495.833344	1023.000000	1023.000000	2046.000000
8.760000	0.020535	12.135902	1.981558	0.455115	4.944139	4.755091	0.000000	-10.000000	-0.250000	22.566668	503.500000	1023.000000	1023.000000	2046.000000
8.780000	0.021393	12.643521	2.116946	0.496741	5.134258	4.895577	0.000000	-10.000000	-0.233333	22.116667	511.166656	1023.000000	1023.000000	2046.000000
8.800000	0.022231	13.138599	2.273005	0.559072	5.276334	5.030188	0.000000	-10.000000	-0.208333	21.583334	518.666687	1023.000000	1023.000000	2046.000000
8.820000	0.023169	13.692835	2.434310	0.659015	5.429610	5.169899	0.000000	-10.000000	-0.183333	21.183334	526.000000	1023.000000	1023.000000	2046.000000
8.840000	0.024142	14.268180	2.505716	0.796718	5.651919	5.313827	0.000000	-10.000000	-0.175000	20.733334	533.000000	1023.000000	1023.000000	2046.000000
8.860000	0.025015	14.783928	2.687588	0.867070	5.754679	5.474591	0.000000	-10.000000	-0.175000	20.133333	540.000000	1023.000000	1023.000000	2046.000000
8.880000	0.026037	15.387849	2.766810	1.013527	6.006742	5.600771	0.000000	-10.000000	-0.183333	19.600000	546.833313	1023.000000	1023.000000	2046.000000
8.900000	0.026917	15.907725	2.899624	1.095853	6.202417	5.709832	0.000000	-10.000000	-0.191667	19.266666	553.500000	1023.000000	1023.000000	2046.000000
8.920000	0.027843	16.455095	3.113132	1.152363	6.275714	5.913886	0.000000	-10.000000	-0.175000	19.250000	560.000000	1023.000000	1023.000000	2046.000000
8.940000	0.028736	16.982864	3.184097	1.253869	6.528202	6.016697	0.000000	-10.000000	-0.158333	18.766666	566.333313	1023.000000	1023.000000	2046.000000
8.960000	0.029588	17.486237	3.333412	1.333353	6.681724	6.137746	0.000000	-10.000000	-0.125000	18.350000	572.833313	1023.000000	1023.000000	2046.000000
8.980000	0.030396	17.964209	3.435837	1.407569	6.816361	6.304441	0.000000	-10.000000	-0.108333	17.283333	579.166687	1023.000000	1023.000000	2046.000000
9.000000	0.031030	18.339008	3.517061	1.466130	6.965173	6.390644	0.000000	-10.000000	-0.083333	16.383333	585.166687	1023.000000	1023.000000	2046.000000
9.020000	0.031699	18.734196	3.651663	1.520767	7.064211	6.497555	0.000000	-10.000000	-0.058333	15.216667	590.666687	1023.000000	1023.000000	2046.000000
9.040000	0.032438	19.170803	3.754596	1.586030	7.217229	6.612948	0.000000	-10.000000	-0.033333	14.116667	595.833313	1023.000000	1023.000000	2046.000000
9.060000	0.033225	19.635679	3.871903	1.681395	7.401646	6.680735	0.000000	-10.000000	-0.016667	12.750000	600.666687	1023.000000	1023.000000	2046.000000
9.080000	0.034029	20.110899	4.034238	1.750564	7.493999	6.832097	0.000000	-10.000000	-0.008333	11.266666	605.000000	1023.000000	1023.000000	2046.000000
9.100000	0.034694	20.503874	4.122283	1.821272	7.673117	6.887200	0.000000	-10.000000	0.008333	9.550000	609.000000	1023.000000	1023.000000	2046.000000
9.120000	0.035299	20.861715	4.271368	1.863876	7.699695	7.026775	0.000000	-10.000000	0.025000	7.800000	612.666687	1023.000000	1023.000000	2046.000000
9.140000	0.035540	21.004045	4.293195	1.872408	7.780729	7.057714	0.000000	-10.000000	0.050000	5.566667	615.833313	1023.000000	1023.000000	2046.000000
9.160000	0.035528	20.996885	4.298025	1.843734	7.764233	7.090892	0.000000	-10.000000	0.075000	2.666667	618.000000	1023.000000	1023.000000	2046.000000
9.180000	0.035649	21.068361	4.305988	1.863093	7.768094	7.131187	0.000000	-10.000000	0.091667	-0.250000	619.333313	1023.000000	1023.000000	2046.000000
9.200000	0.035528	20.996948	4.282310	1.895296	7.730644	7.088697	0.000000	-10.000000	0.108333	-2.883333	619.833313	1023.000000	1023.000000	2046.000000
9.220000	0.035411	20.928150	4.231099	1.834994	7.692497	7.169559	0.000000	-10.000000	0.125000	-5.550000	620.000000	1023.000000	1023.000000	2046.000000
9.240000	0.034948	20.654182	4.066448	1.795441	7.683210	7.109083	0.000000	-10.000000	0.150000	-8.316667	620.000000	1023.000000	1023.000000	2046.000000
9.260000	0.033390	19.733509	3.778819	1.565035	7.442934	6.946721	0.000000	-10.000000	0.175000	-10.750000	620.000000	1023.000000	1023.000000	2046.000000
9.280000	0.030908	18.266373	3.401786	1.239120	7.027349	6.598119	0.000000	-10.000000	0.208333	-12.650001	620.000000	1023.000000	1023.000000	2046.000000
9.300000	0.028502	16.844418	3.006035	1.034209	6.701600	6.102573	0.000000	-10.000000	0.241667	-14.283334	620.000000	1023.000000	1023.000000	2046.000000
9.320000	0.026349	15.571970	2.741979	0.779797	6.232730	5.817463	0.000000	-10.000000	0.275000	-15.916667	612.166687	1023.000000	1023.000000	2046.000000
9.340000	0.024606	14.542359	2.410168	0.617809	5.956451	5.557931	0.000000	-10.000000	0.325000	-17.333334	600.333313	1023.000000	1023.000000	2046.000000
9.360000	0.023348	13.798730	2.162251	0.488279	5.777246	5.370955	0.000000	-10.000000	0.366667	-18.299999	588.500000	1023.000000	1023.000000	2046.000000
9.380000	0.022171	13.102911	1.965964	0.386318	5.534369	5.216259	0.000000	-10.000000	0.400000	-19.233334	582.500000	1023.000000	1023.000000	2046.000000
9.400000	0.021094	12.466536	1.672706	0.350132	5.457158	4.986539	0.000000	-10.000000	0.425000	-20.200001	578.166687	1023.000000	1023.000000	2046.000000
9.420000	0.020099	11.878561	1.569605	0.252622	5.141031	4.915303	0.000000	-10.000000	0.475000	-21.833334	571.333313	1023.000000	1023.000000	2046.000000
9.440000	0.018948	11.198366	1.302326	0.188029	4.979321	4.728690	0.000000	-10.000000	0.550000	-23.700001	563.833313	1023.000000	1023.000000	2046.000000
9.460000	0.017990	10.632380	1.166303	0.144203	4.776457	4.545418	0.000000	-10.000000	0.625000	-25.533335	556.000000	1023.000000	1023.000000	2046.000000
9.480000	0.017024	10.061099	1.026815	0.102774	4.494918	4.436592	0.000000	-10.000000	0.683333	-27.083334	547.500000	1023.000000	1023.000000	2046.000000
9.500000	0.016238	9.596760	0.816132	0.106104	4.417747	4.256776	0.000000	-10.000000	0.733333	-28.400002	538.666687	1023.000000	1023.000000	2046.000000
9.520000	0.015470	9.142817	0.756382	0.115464	4.181587	4.089384	0.000000	-10.000000	0.775000	-29.483334	529.166687	1023.000000	1023.000000	2046.000000
9.540000	0.014995	8.862086	0.725987	0.102366	4.033144	4.000588	0.000000	-10.000000	0.808333	-30.366667	519.500000	1023.000000	1023.000000	2046.000000
9.560000	0.014429	8.527333	0.663316	0.048906	3.957439	3.857672	0.000000	-10.000000	0.833333	-31.183334	509.166656	1023.000000	1023.000000	2046.000000
9.580000	0.014033	8.293254	0.680935	-0.017040	3.802213	3.827146	0.000000	-10.000000	0.850000	-31.566668	498.833344	1023.000000	1023.000000	2046.000000
9.600000	0.013570	8.019957	0.547887	0.001695	3.817029	3.653345	0.000000	-10.000000	0.866667	-31.816668	488.166656	1023.000000	1023.000000	2046.000000
9.620000	0.013247	7.829179	0.586985	0.014399	3.665189	3.562606	0.000000	-10.000000	0.875000	-31.700001	477.666656	1023.000000	1023.000000	2046.000000
9.640000	0.012735	7.526387	0.520042	0.002817	3.584106	3.419423	0.000000	-10.000000	0.866667	-31.683334	467.000000	1023.000000	1023.000000	2046.000000
9.660000	0.012192	7.205657	0.452011	-0.052227	3.471993	3.333880	0.000000	-10.000000	0.850000	-31.433334	456.500000	1023.000000	1023.000000	2046.000000
9.680000	0.011717	6.924687	0.418778	-0.066330	3.332583	3.239657	0.000000	-10.000000	0.841667	-31.299999	446.000000	1023.000000	1023.000000	2046.000000
9.700000	0.010979	6.488346	0.277282	-0.014509	3.248967	2.976607	0.000000	-10.000000	0.841667	-31.016666	435.666656	1023.000000	1023.000000	2046.000000
9.720000	0.010278	6.074341	0.251104	-0.042240	3.021243	2.844234	0.000000	-10.000000	0.850000	-30.900000	425.166656	1023.000000	1023.000000	2046.000000
9.740000	0.009310	5.502081	0.141263	-0.069011	2.808083	2.621746	0.000000	-10.000000	0.850000	-30.933334	414.833344	1023.000000	1023.000000	2046.000000
9.760000	0.008503	5.025192	0.026086	-0.070163	2.674562	2.394708	0.000000	-10.000000	0.833333	-30.950001	404.500000	1023.000000	1023.000000	2046.000000
9.780000	0.007603	4.493461	-0.004473	-0.171510	2.405675	2.263767	0.000000	-10.000000	0.833333	-30.916666	394.166656	1023.000000	1023.000000	2046.000000
9.800000	0.006774	4.003664	-0.115113	-0.159495	2.247141	2.031131	0.000000	-10.000000	0.825000	-30.799999	383.833344	1023.000000	1023.000000	2046.000000
9.820000	0.006068	3.586348	-0.100987	-0.168277	1.986619	1.868992	0.000000	-10.000000	0.833333	-30.816666	373.500000	1023.000000	1023.000000	2046.000000
9.840000	0.005469	3.232332	-0.156105	-0.165818	1.819895	1.734359	0.000000	-10.000000	0.825000	-30.933332	363.333344	1023.000000	1023.000000	2046.000000
9.860000	0.004932	2.914836	-0.245350	-0.075574	1.684188	1.551571	0.000000	-10.000000	0.825000	-30.833334	353.000000	1023.000000	1023.000000	2046.000000
9.880000	0.004338	2.563617	-0.243935	-0.061510	1.415207	1.453856	0.000000	-10.000000	0.816667	-30.700001	342.666656	1023.000000	1023.000000	2046.000000
9.900000	0.003734	2.206931	-0.330030	-0.026422	1.285376	1.278007	0.000000	-10.000000	0.808333	-30.450001	332.500000	1023.000000	1023.000000	2046.000000
9.920000	0.003198	1.890237	-0.352707	-0.001677	1.091632	1.152988	0.000000	-10.000000	0.800000	-30.133333	322.500000	1023.000000	1023.000000	2046.000000
9.940000	0.002564	1.515471	-0.354517	0.016463	0.823680	1.029846	0.000000	-10.000000	0.800000	-29.833334	312.500000	1023.000000	1023.000000	2046.000000
9.960000	0.001945	1.149692	-0.474093	0.044433	0.738326	0.841025	0.000000	-10.000000	0.775000	-29.516666	302.500000	1023.000000	1023.000000	2046.000000
9.980000	0.001389	0.820785	-0.492909	0.079493	0.493701	0.740500	0.000000	-10.000000	0.758333	-29.266666	292.500000	1023.000000	1023.000000	2046.000000
10.000000	0.000780	0.461182	-0.554218	0.112141	0.320263	0.582995	0.000000	-10.000000	0.725000	-29.066668	282.666656	1023.000000	1023.000000	2046.000000
10.020000	0.000148	0.087296	-0.646138	0.158680	0.157452	0.417301	0.000000	-10.000000	0.716667	-28.850000	273.000000	1023.000000	1023.000000	2046.000000
10.040000	-0.000354	-0.209350	-0.660586	0.130913	-0.042750	0.363073	0.000000	-10.000000	0.700000	-28.799999	263.333344	1023.000000	1023.000000	2046.000000
10.060000	-0.001068	-0.630969	-0.741056	0.132895	-0.231590	0.208781	0.000000	-10.000000	0.691667	-28.283333	253.666672	1023.000000	1023.000000	2046.000000
10.080000	-0.001581	-0.934305	-0.774267	0.145393	-0.418771	0.113340	0.000000	-10.000000	0.683333	-28.166668	244.166672	1023.000000	1023.000000	2046.000000
10.100000	-0.002002	-1.183323	-0.794020	0.183137	-0.554662	-0.017778	0.000000	-10.000000	0.683333	-27.800001	234.833328	1023.000000	1023.000000	2046.000000
10.120000	-0.002340	-1.383121	-0.846344	0.264125	-0.640046	-0.160856	0.000000	-10.000000	0.675000	-27.733334	225.500000	1023.000000	1023.000000	2046.000000
10.140000	-0.002350	-1.388597	-0.699195	0.336564	-0.839132	-0.186833	0.000000	-10.000000	0.666667	-27.316668	216.166672	1023.000000	1023.000000	2046.000000
10.160000	-0.002624	-1.550653	-0.665581	0.380828	-0.991252	-0.274648	0.000000	-10.000000	0.650000	-27.116667	210.000000	1023.000000	1023.000000	2046.000000
10.180000	-0.002891	-1.708723	-0.713685	0.428721	-1.098407	-0.325352	0.000000	-10.000000	0.633333	-26.750000	201.000000	1023.000000	1023.000000	2046.000000
10.200000	-0.003668	-2.168018	-0.778378	0.393970	-1.362401	-0.421209	0.000000	-10.000000	0.608333	-26.300001	192.166672	1023.000000	1023.000000	2046.000000
10.220000	-0.004272	-2.524504	-0.903463	0.428540	-1.478636	-0.570946	0.000000	-10.000000	0.583333	-25.700001	180.500000	1023.000000	1023.000000	2046.000000
10.240000	-0.004883	-2.885846	-1.020033	0.455394	-1.697196	-0.624011	0.000000	-10.000000	0.566667	-25.283333	172.000000	1023.000000	1023.000000	2046.000000
10.260000	-0.005419	-3.202917	-1.100593	0.480895	-1.857795	-0.725425	0.000000	-10.000000	0.566667	-24.816668	163.500000	1023.000000	1023.000000	2046.000000
10.280000	-0.005816	-3.437175	-1.203167	0.507704	-1.917765	-0.823947	0.000000	-10.000000	0.541667	-24.383333	155.166672	1023.000000	1023.000000	2046.000000
10.300000	-0.006482	-3.830831	-1.236996	0.341497	-2.103802	-0.831530	0.000000	-10.000000	0.516667	-23.733334	147.000000	1023.000000	1023.000000	2046.000000
10.320000	-0.007732	-4.569497	-1.379477	0.151888	-2.300415	-1.041493	0.000000	-10.000000	0.475000	-23.100000	139.166672	1023.000000	1023.000000	2046.000000
10.340000	-0.009635	-5.694451	-1.731180	-0.063910	-2.579526	-1.319836	0.000000	-10.000000	0.441667	-22.150000	131.500000	1023.000000	1023.000000	2046.000000
10.360000	-0.011630	-6.873147	-1.982992	-0.263082	-2.961547	-1.665526	0.000000	-10.000000	0.416667	-21.233334	124.166664	1023.000000	1023.000000	2046.000000
10.380000	-0.013220	-7.812882	-2.278818	-0.405872	-3.162310	-1.965882	0.000000	-10.000000	0.383333	-20.100000	117.166664	1023.000000	1023.000000	2046.000000
10.400000	-0.014520	-8.581561	-2.510009	-0.539232	-3.360656	-2.171664	0.000000	-10.000000	0.366667	-19.266666	110.333336	1023.000000	1023.000000	2046.000000
10.420000	-0.015240	-9.007063	-2.610079	-0.622517	-3.539925	-2.234542	0.000000	-10.000000	0.350000	-18.550001	103.833336	1023.000000	1023.000000	2046.000000
10.440000	-0.016041	-9.480099	-2.784281	-0.648590	-3.671209	-2.376018	0.000000	-10.000000	0.350000	-18.250000	97.500000	1023.000000	1023.000000	2046.000000
10.460000	-0.016683	-9.859846	-2.896955	-0.697501	-3.836617	-2.428773	0.000000	-10.000000	0.333333	-17.916668	91.500000	1023.000000	1023.000000	2046.000000
10.480000	-0.017181	-10.154162	-2.966309	-0.703411	-3.937672	-2.546771	0.000000	-10.000000	0.316667	-17.600000	85.500000	1023.000000	1023.000000	2046.000000
10.500000	-0.017768	-10.500714	-3.130127	-0.734188	-4.027130	-2.609269	0.000000	-10.000000	0.283333	-16.950001	79.666664	1023.000000	1023.000000	2046.000000
10.520000	-0.018290	-10.809281	-3.178559	-0.734205	-4.210947	-2.685570	0.000000	-10.000000	0.266667	-16.200001	74.000000	1023.000000	1023.000000	2046.000000
10.540000	-0.018582	-10.982215	-3.263431	-0.732918	-4.262954	-2.722912	0.000000	-10.000000	0.241667	-15.316667	68.666664	1023.000000	1023.000000	2046.000000
10.560000	-0.018935	-11.190874	-3.317650	-0.699258	-4.386128	-2.787838	0.000000	-10.000000	0.233333	-14.500000	63.500000	1023.000000	1023.000000	2046.000000
10.580000	-0.018878	-11.156745	-3.198725	-0.657280	-4.473001	-2.827739	0.000000	-10.000000	0.233333	-13.716666	58.666668	1023.000000	1023.000000	2046.000000
10.600000	-0.018810	-11.116919	-3.162202	-0.700683	-4.451952	-2.802082	0.000000	-10.000000	0.233333	-13.216666	54.166668	1023.000000	1023.000000	2046.000000
10.620000	-0.018759	-11.086364	-3.029877	-0.690019	-4.528893	-2.837575	0.000000	-10.000000	0.233333	-13.183333	49.666668	1023.000000	1023.000000	2046.000000
10.640000	-0.018545	-10.960339	-2.917504	-0.718978	-4.520789	-2.803067	0.000000	-10.000000	0.216667	-13.366667	45.333332	1023.000000	1023.000000	2046.000000
10.660000	-0.018594	-10.988835	-2.833095	-0.692442	-4.626625	-2.836673	0.000000	-10.000000	0.200000	-13.200000	40.666668	1023.000000	1023.000000	2046.000000
10.680000	-0.018402	-10.875667	-2.769626	-0.714274	-4.569124	-2.822643	0.000000	-10.000000	0.175000	-12.633333	36.333332	1023.000000	1023.000000	2046.000000
10.700000	-0.018476	-10.919562	-2.751166	-0.711185	-4.625390	-2.831821	0.000000	-10.000000	0.158333	-12.000000	32.000000	1023.000000	1023.000000	2046.000000
10.720000	-0.018389	-10.868057	-2.610744	-0.714147	-4.684639	-2.858526	0.000000	-10.000000	0.141667	-11.633334	28.000000	1023.000000	1023.000000	2046.000000
10.740000	-0.018629	-11.009954	-2.630414	-0.695243	-4.710776	-2.973521	0.000000	-10.000000	0.141667	-11.383334	24.166666	1023.000000	1023.000000	2046.000000
10.760000	-0.018827	-11.126793	-2.538774	-0.727726	-4.817789	-3.042503	0.000000	-10.000000	0.141667	-11.183333	20.500000	1023.000000	1023.000000	2046.000000
10.780000	-0.019044	-11.255176	-2.539207	-0.748464	-4.845894	-3.121611	0.000000	-10.000000	0.133333	-10.966667	16.833334	1023.000000	1023.000000	2046.000000
10.800000	-0.019455	-11.497635	-2.512080	-0.793024	-4.998756	-3.193774	0.000000	-10.000000	0.133333	-10.600000	13.166667	1023.000000	1023.000000	2046.000000
10.820000	-0.019639	-11.606836	-2.459250	-0.859687	-5.077244	-3.210655	0.000000	-10.000000	0.125000	-10.000000	9.500000	1023.000000	1023.000000	2046.000000
10.840000	-0.020156	-11.912474	-2.580213	-0.900685	-5.115399	-3.316176	0.000000	-10.000000	0.125000	-9.333333	6.166667	1023.000000	1023.000000	2046.000000
10.860000	-0.020215	-11.947111	-2.468083	-0.922107	-5.212894	-3.344028	0.000000	-10.000000	0.116667	-8.850000	3.166667	1023.000000	1023.000000	2046.000000
10.880000	-0.020309	-12.002359	-2.536289	-0.866232	-5.169625	-3.430214	0.000000	-10.000000	0.108333	-8.466667	0.500000	1023.000000	1023.000000	2046.000000
10.900000	-0.020198	-11.937034	-2.381960	-0.874818	-5.251441	-3.428814	0.000000	-10.000000	0.108333	-8.066667	-2.000000	1023.000000	1023.000000	2046.000000
10.920000	-0.020099	-11.878724	-2.423965	-0.832298	-5.210786	-3.411675	0.000000	-10.000000	0.100000	-7.483334	-4.500000	1023.000000	1023.000000	2046.000000
10.940000	-0.020014	-11.828166	-2.378659	-0.806879	-5.214621	-3.428008	0.000000	-10.000000	0.100000	-6.850000	-7.000000	1023.000000	1023.000000	2046.000000
10.960000	-0.019907	-11.764929	-2.324492	-0.767606	-5.229650	-3.443182	0.000000	-10.000000	0.100000	-6.116667	-9.333333	1023.000000	1023.000000	2046.000000
10.980000	-0.019897	-11.759193	-2.356168	-0.722719	-5.214079	-3.466227	0.000000	-10.000000	0.091667	-5.266667	-11.500000	1023.000000	1023.000000	2046.000000
11.000000	-0.019793	-11.697741	-2.291234	-0.707205	-5.253310	-3.445992	0.000000	-10.000000	0.075000	-4.333333	-13.166667	1023.000000	1023.000000	2046.000000
11.020000	-0.019584	-11.574413	-2.298490	-0.677398	-5.149083	-3.449443	0.000000	-10.000000	0.058333	-3.416667	-14.666667	1023.000000	1023.000000	2046.000000
11.040000	-0.019578	-11.570457	-2.306340	-0.643164	-5.168019	-3.452934	0.000000	-10.000000	0.050000	-2.483333	-15.833333	1023.000000	1023.000000	2046.000000
11.060000	-0.019472	-11.508232	-2.273249	-0.647360	-5.163539	-3.424084	0.000000	-10.000000	0.058333	-1.350000	-16.666666	1023.000000	1023.000000	2046.000000
11.080000	-0.019263	-11.384713	-2.234516	-0.618613	-5.129355	-3.402229	0.000000	-10.000000	0.066667	-0.500000	-17.000000	1023.000000	1023.000000	2046.000000
11.100000	-0.019245	-11.373951	-2.301061	-0.565086	-5.064477	-3.443326	0.000000	-10.000000	0.075000	0.000000	-17.000000	1023.000000	1023.000000	2046.000000
11.120000	-0.018915	-11.178958	-2.192912	-0.542946	-5.044579	-3.398520	0.000000	-10.000000	0.066667	0.000000	-17.000000	1023.000000	1023.000000	2046.000000
11.140000	-0.018864	-11.148652	-2.201352	-0.559913	-5.021042	-3.366346	0.000000	-10.000000	0.058333	0.683333	-17.000000	1023.000000	1023.000000	2046.000000
11.160000	-0.018633	-11.012362	-2.190771	-0.530363	-4.953120	-3.338107	0.000000	-10.000000	0.050000	1.366667	-17.000000	1023.000000	1023.000000	2046.000000
11.180000	-0.018226	-10.771482	-2.072390	-0.534705	-4.860245	-3.304143	0.000000	-10.000000	0.041667	2.950000	-17.000000	1023.000000	1023.000000	2046.000000
11.200000	-0.018025	-10.652969	-2.108013	-0.505860	-4.775846	-3.263250	0.000000	-10.000000	0.025000	4.333333	-17.000000	1023.000000	1023.000000	2046.000000
11.220000	-0.017506	-10.345808	-2.023829	-0.510369	-4.649051	-3.162560	0.000000	-10.000000	0.008333	6.366667	-17.000000	1023.000000	1023.000000	2046.000000
11.240000	-0.017086	-10.097714	-1.993793	-0.463094	-4.513791	-3.127037	0.000000	-10.000000	0.000000	8.150001	-17.000000	1023.000000	1023.000000	2046.000000
11.260000	-0.016704	-9.872014	-2.032575	-0.371143	-4.379707	-3.088588	0.000000	-10.000000	-0.016667	10.183333	-17.000000	1023.000000	1023.000000	2046.000000
11.280000	-0.016056	-9.489221	-1.930149	-0.324412	-4.221591	-3.013069	0.000000	-10.000000	-0.050000	12.183333	-17.000000	1023.000000	1023.000000	2046.000000
11.300000	-0.015460	-9.137009	-1.808811	-0.275290	-4.080755	-2.972153	0.000000	-10.000000	-0.108333	14.150001	-17.000000	1023.000000	1023.000000	2046.000000
11.320000	-0.015055	-8.897283	-1.750073	-0.264659	-3.970309	-2.912241	0.000000	-10.000000	-0.166667	16.233334	-3.333333	1023.000000	1023.000000	2046.000000
11.340000	-0.014439	-8.533598	-1.616075	-0.282484	-3.859440	-2.775599	0.000000	-10.000000	-0.208333	18.783335	16.166666	1023.000000	1023.000000	2046.000000
11.360000	-0.014182	-8.381615	-1.674527	-0.339992	-3.644934	-2.722162	0.000000	-10.000000	-0.225000	20.716667	35.666668	1023.000000	1023.000000	2046.000000
11.380000	-0.013839	-8.178829	-1.640945	-0.348076	-3.558215	-2.631593	0.000000	-10.000000	-0.225000	21.800001	41.500000	1023.000000	1023.000000	2046.000000
11.400000	-0.013582	-8.027126	-1.618272	-0.356730	-3.506588	-2.545537	0.000000	-10.000000	-0.233333	22.066668	44.000000	1023.000000	1023.000000	2046.000000
11.420000	-0.013109	-7.747351	-1.671303	-0.329653	-3.305093	-2.441302	0.000000	-10.000000	-0.250000	22.416668	48.833332	1023.000000	1023.000000	2046.000000
11.440000	-0.012592	-7.441761	-1.739636	-0.291124	-3.077350	-2.333651	0.000000	-10.000000	-0.275000	22.866667	56.333332	1023.000000	1023.000000	2046.000000
11.460000	-0.011923	-7.046480	-1.621704	-0.354565	-2.906562	-2.163649	0.000000	-10.000000	-0.291667	23.216667	63.666668	1023.000000	1023.000000	2046.000000
11.480000	-0.011926	-7.048329	-1.748604	-0.534772	-2.751893	-2.013060	0.000000	-10.000000	-0.308333	23.500000	71.333336	1023.000000	1023.000000	2046.000000
11.500000	-0.012667	-7.486435	-1.993334	-0.718405	-2.745620	-2.029076	0.000000	-10.000000	-0.333333	24.033333	79.000000	1023.000000	1023.000000	2046.000000
11.520000	-0.013639	-8.060796	-2.230651	-0.924334	-2.805735	-2.100075	0.000000	-10.000000	-0.358333	24.616667	87.000000	1023.000000	1023.000000	2046.000000
11.540000	-0.014429	-8.527812	-2.487834	-1.059909	-2.812583	-2.167486	0.000000	-10.000000	-0.366667	25.016666	95.166664	1023.000000	1023.000000	2046.000000
11.560000	-0.014823	-8.760157	-2.650159	-1.215719	-2.809870	-2.084409	0.000000	-10.000000	-0.375000	25.233334	103.500000	1023.000000	1023.000000	2046.000000
11.580000	-0.014741	-8.711659	-2.729772	-1.248776	-2.700689	-2.032423	0.000000	-10.000000	-0.383333	25.250000	111.833336	1023.000000	1023.000000	2046.000000
11.600000	-0.014470	-8.551608	-2.809458	-1.272638	-2.597649	-1.871863	0.000000	-10.000000	-0.408333	25.700001	120.333336	1023.000000	1023.000000	2046.000000
11.620000	-0.014119	-8.344064	-2.843542	-1.284445	-2.520383	-1.695692	0.000000	-10.000000	-0.408333	26.200001	128.833328	1023.000000	1023.000000	2046.000000
11.640000	-0.013582	-8.026698	-2.801978	-1.290179	-2.389940	-1.544601	0.000000	-10.000000	-0.425000	27.016666	137.666672	1023.000000	1023.000000	2046.000000
11.660000	-0.013067	-7.722520	-2.830104	-1.225429	-2.240229	-1.426758	0.000000	-10.000000	-0.433333	27.566666	146.500000	1023.000000	1023.000000	2046.000000
11.680000	-0.012467	-7.367936	-2.787730	-1.148545	-2.169913	-1.261748	0.000000	-10.000000	-0.466667	28.150000	155.500000	1023.000000	1023.000000	2046.000000
11.700000	-0.011675	-6.899868	-2.641699	-1.163836	-2.059261	-1.035072	0.000000	-10.000000	-0.483333	28.433332	164.833328	1023.000000	1023.000000	2046.000000
11.720000	-0.010978	-6.488161	-2.645697	-1.033163	-1.868858	-0.940443	0.000000	-10.000000	-0.500000	28.916666	174.166672	1023.000000	1023.000000	2046.000000
11.740000	-0.009907	-5.855311	-2.455058	-0.934486	-1.743338	-0.722429	0.000000	-10.000000	-0.500000	29.016666	183.833328	1023.000000	1023.000000	2046.000000
11.760000	-0.008786	-5.192776	-2.266649	-0.897901	-1.524952	-0.503274	0.000000	-10.000000	-0.500000	29.133333	193.500000	1023.000000	1023.000000	2046.000000
11.780000	-0.007696	-4.548070	-2.101953	-0.862102	-1.306745	-0.277270	0.000000	-10.000000	-0.491667	28.733334	203.333328	1023.000000	1023.000000	2046.000000
11.800000	-0.006323	-3.737090	-1.797247	-0.886329	-1.062211	0.008696	0.000000	-10.000000	-0.491667	28.683334	213.000000	1023.000000	1023.000000	2046.000000
11.820000	-0.005230	-3.090957	-1.624238	-0.829264	-0.804470	0.167015	0.000000	-10.000000	-0.483333	28.466667	222.500000	1023.000000	1023.000000	2046.000000
11.840000	-0.003923	-2.318273	-1.427166	-0.836555	-0.534954	0.480402	0.000000	-10.000000	-0.483333	28.433334	232.000000	1023.000000	1023.000000	2046.000000
11.860000	-0.002736	-1.616782	-1.255374	-0.853658	-0.222613	0.714863	0.000000	-10.000000	-0.483333	28.300001	241.500000	1023.000000	1023.000000	2046.000000
11.880000	-0.001740	-1.028517	-1.134295	-0.784806	0.026281	0.864302	0.000000	-10.000000	-0.483333	28.766666	251.000000	1023.000000	1023.000000	2046.000000
11.900000	-0.000823	-0.486357	-0.998934	-0.789943	0.250381	1.052139	0.000000	-10.000000	-0.491667	29.116667	260.666656	1023.000000	1023.000000	2046.000000
11.920000	-0.000108	-0.063701	-0.898671	-0.765982	0.414063	1.186889	0.000000	-10.000000	-0.491667	29.400000	270.333344	1023.000000	1023.000000	2046.000000
11.940000	0.000592	0.350094	-0.863127	-0.696317	0.595796	1.313742	0.000000	-10.000000	-0.500000	29.116667	280.000000	1023.000000	1023.000000	2046.000000
11.960000	0.001357	0.801886	-0.655660	-0.756555	0.759948	1.454153	0.000000	-10.000000	-0.508333	28.950001	289.666656	1023.000000	1023.000000	2046.000000
11.980000	0.002133	1.260830	-0.590822	-0.697534	0.938424	1.610763	0.000000	-10.000000	-0.525000	29.116667	299.333344	1023.000000	1023.000000	2046.000000
12.000000	0.002879	1.701223	-0.477758	-0.669115	1.127507	1.720589	0.000000	-10.000000	-0.525000	29.316668	309.000000	1023.000000	1023.000000	2046.000000
12.020000	0.003815	2.254817	-0.356117	-0.659251	1.353189	1.916995	0.000000	-10.000000	-0.525000	29.533333	318.666656	1023.000000	1023.000000	2046.000000
12.040000	0.004824	2.850917	-0.201759	-0.533638	1.532202	2.054111	0.000000	-10.000000	-0.491667	29.383333	328.500000	1023.000000	1023.000000	2046.000000
12.060000	0.005885	3.478206	-0.002546	-0.515761	1.740079	2.256434	0.000000	-10.000000	-0.491667	29.266666	338.500000	1023.000000	1023.000000	2046.000000
12.080000	0.007008	4.141818	0.109019	-0.358354	1.969065	2.422088	0.000000	-10.000000	-0.483333	28.866667	348.500000	1023.000000	1023.000000	2046.000000
12.100000	0.008248	4.874783	0.328574	-0.302555	2.214420	2.634343	0.000000	-10.000000	-0.500000	28.583334	358.166656	1023.000000	1023.000000	2046.000000
12.120000	0.009342	5.521262	0.507955	-0.193729	2.424836	2.782199	0.000000	-10.000000	-0.500000	28.450001	367.666656	1023.000000	1023.000000	2046.000000
12.140000	0.010532	6.224151	0.652007	-0.082666	2.628064	3.026745	0.000000	-10.000000	-0.508333	28.683334	377.000000	1023.000000	1023.000000	2046.000000
12.160000	0.011781	6.962512	0.883864	-0.031319	2.876578	3.233389	0.000000	-10.000000	-0.516667	28.783333	383.333344	1023.000000	1023.000000	2046.000000
12.180000	0.012840	7.588654	0.979727	0.052618	3.128268	3.428041	0.000000	-10.000000	-0.508333	28.783333	392.833344	1023.000000	1023.000000	2046.000000
12.200000	0.014141	8.357143	1.239112	0.177397	3.307087	3.633547	0.000000	-10.000000	-0.500000	28.850000	402.500000	1023.000000	1023.000000	2046.000000
12.220000	0.015111	8.930562	1.394890	0.256538	3.523131	3.756004	0.000000	-10.000000	-0.466667	28.850000	415.500000	1023.000000	1023.000000	2046.000000
12.240000	0.016352	9.663880	1.517156	0.342739	3.805900	3.998085	0.000000	-10.000000	-0.466667	28.650000	425.333344	1023.000000	1023.000000	2046.000000
12.260000	0.017605	10.404263	1.748250	0.404241	4.020858	4.230914	0.000000	-10.000000	-0.441667	28.266666	435.000000	1023.000000	1023.000000	2046.000000
12.280000	0.018475	10.918820	1.854027	0.428054	4.241467	4.395272	0.000000	-10.000000	-0.441667	27.900000	444.333344	1023.000000	1023.000000	2046.000000
12.300000	0.019665	11.621920	2.005424	0.549675	4.488111	4.578709	0.000000	-10.000000	-0.416667	27.616667	453.666656	1023.000000	1023.000000	2046.000000
12.320000	0.021020	12.422923	2.210739	0.640590	4.753175	4.818419	0.000000	-10.000000	-0.408333	27.233334	463.000000	1023.000000	1023.000000	2046.000000
12.340000	0.022074	13.045769	2.369289	0.731963	4.994576	4.949941	0.000000	-10.000000	-0.400000	27.200001	472.166656	1023.000000	1023.000000	2046.000000
12.360000	0.023361	13.806365	2.584751	0.838523	5.223708	5.159384	0.000000	-10.000000	-0.391667	26.950001	481.333344	1023.000000	1023.000000	2046.000000
12.380000	0.024468	14.460505	2.748650	0.951214	5.458918	5.301724	0.000000	-10.000000	-0.375000	26.850000	490.333344	1023.000000	1023.000000	2046.000000
12.400000	0.025280	14.940188	2.927516	0.960980	5.640063	5.411629	0.000000	-10.000000	-0.358333	26.716667	499.333344	1023.000000	1023.000000	2046.000000
12.420000	0.026229	15.501486	3.058935	1.035848	5.836760	5.569942	0.000000	-10.000000	-0.358333	26.650000	508.166656	1023.000000	1023.000000	2046.000000
12.440000	0.026896	15.895326	3.228955	0.998545	5.943677	5.724149	0.000000	-10.000000	-0.350000	26.183334	517.000000	1023.000000	1023.000000	2046.000000
12.460000	0.027541	16.276623	3.350073	0.975028	6.084613	5.866908	0.000000	-10.000000	-0.341667	25.216667	526.000000	1023.000000	1023.000000	2046.000000
12.480000	0.028374	16.769152	3.416931	1.037361	6.251121	6.063739	0.000000	-10.000000	-0.300000	24.016666	534.666687	1023.000000	1023.000000	2046.000000
12.500000	0.028969	17.120926	3.529503	1.037679	6.392737	6.161006	0.000000	-10.000000	-0.266667	23.033333	543.000000	1023.000000	1023.000000	2046.000000
12.520000	0.029433	17.394648	3.415586	1.097713	6.599597	6.281750	0.000000	-10.000000	-0.233333	21.883333	550.666687	1023.000000	1023.000000	2046.000000
12.540000	0.029031	17.157160	3.331737	1.002969	6.580277	6.242177	0.000000	-10.000000	-0.208333	20.933334	558.166687	1023.000000	1023.000000	2046.000000
12.560000	0.027608	16.316368	3.078816	0.760068	6.384500	6.092984	0.000000	-10.000000	-0.183333	19.750000	565.333313	1023.000000	1023.000000	2046.000000
12.580000	0.026415	15.611017	2.866933	0.622415	6.227243	5.894426	0.000000	-10.000000	-0.150000	18.666668	572.166687	1023.000000	1023.000000	2046.000000
12.600000	0.025216	14.902908	2.678094	0.471082	6.088326	5.665406	0.000000	-10.000000	-0.125000	17.633333	578.500000	1023.000000	1023.000000	2046.000000
12.620000	0.024659	14.573225	2.494871	0.422746	6.060719	5.594888	0.000000	-10.000000	-0.108333	17.166668	584.500000	1023.000000	1023.000000	2046.000000
12.640000	0.024475	14.464815	2.435777	0.358358	6.052294	5.618386	0.000000	-10.000000	-0.100000	16.916668	590.500000	1023.000000	1023.000000	2046.000000
12.660000	0.024217	14.312399	2.362736	0.279965	6.003508	5.666191	0.000000	-10.000000	-0.083333	16.633335	596.166687	1023.000000	1023.000000	2046.000000
12.680000	0.024359	14.396064	2.357908	0.306506	6.024911	5.706739	0.000000	-10.000000	-0.058333	15.966667	601.833313	1023.000000	1023.000000	2046.000000
12.700000	0.024368	14.401222	2.341676	0.334927	6.009862	5.714757	0.000000	-10.000000	-0.025000	14.816668	607.166687	1023.000000	1023.000000	2046.000000
12.720000	0.024337	14.382957	2.302200	0.363518	6.021553	5.695687	0.000000	-10.000000	-0.008333	13.200000	612.333313	1023.000000	1023.000000	2046.000000
12.740000	0.024511	14.486148	2.305645	0.421206	6.006004	5.753293	0.000000	-10.000000	0.008333	10.966667	616.833313	1023.000000	1023.000000	2046.000000
12.760000	0.024478	14.466382	2.338375	0.430388	5.921623	5.775995	0.000000	-10.000000	0.033333	8.283334	620.833313	1023.000000	1023.000000	2046.000000
12.780000	0.024576	14.524211	2.289040	0.496435	5.961249	5.777488	0.000000	-10.000000	0.066667	5.083333	624.000000	1023.000000	1023.000000	2046.000000
12.800000	0.024704	14.599913	2.259988	0.555364	5.964393	5.820167	0.000000	-10.000000	0.091667	1.200000	626.333313	1023.000000	1023.000000	2046.000000
12.820000	0.024721	14.609907	2.293955	0.543121	5.930335	5.842496	0.000000	-10.000000	0.108333	-2.416667	627.500000	1023.000000	1023.000000	2046.000000
12.840000	0.024927	14.731869	2.342895	0.556196	5.966206	5.866571	0.000000	-10.000000	0.133333	-6.516666	628.000000	1023.000000	1023.000000	2046.000000
12.860000	0.024908	14.720366	2.335971	0.477341	6.013843	5.893210	0.000000	-10.000000	0.166667	-9.883333	628.000000	1023.000000	1023.000000	2046.000000
12.880000	0.024925	14.730798	2.364304	0.495916	6.002477	5.868100	0.000000	-10.000000	0.216667	-13.016666	628.000000	1023.000000	1023.000000	2046.000000
12.900000	0.025077	14.820786	2.369221	0.495939	6.020756	5.934871	0.000000	-10.000000	0.241667	-14.983334	628.000000	1023.000000	1023.000000	2046.000000
12.920000	0.025089	14.827401	2.353437	0.474736	6.098198	5.901031	0.000000	-10.000000	0.275000	-16.366667	620.833313	1023.000000	1023.000000	2046.000000
12.940000	0.025091	14.828884	2.358418	0.469080	6.072433	5.928952	0.000000	-10.000000	0.300000	-17.600000	607.666687	1023.000000	1023.000000	2046.000000
12.960000	0.024966	14.754863	2.336575	0.424133	6.055613	5.938541	0.000000	-10.000000	0.333333	-18.283333	594.500000	1023.000000	1023.000000	2046.000000
12.980000	0.024529	14.496697	2.240677	0.402897	6.021736	5.831388	0.000000	-10.000000	0.350000	-18.650000	588.500000	1023.000000	1023.000000	2046.000000
13.000000	0.024079	14.230892	2.163500	0.375790	5.909446	5.782156	0.000000	-10.000000	0.375000	-19.100000	586.500000	1023.000000	1023.000000	2046.000000
13.020000	0.023457	13.862855	2.121075	0.328262	5.783162	5.630356	0.000000	-10.000000	0.400000	-19.766666	582.166687	1023.000000	1023.000000	2046.000000
13.040000	0.022718	13.426622	2.020584	0.248447	5.660677	5.496913	0.000000	-10.000000	0.433333	-20.850000	575.666687	1023.000000	1023.000000	2046.000000
13.060000	0.021963	12.980100	1.975644	0.118848	5.472292	5.413315	0.000000	-10.000000	0.458333	-21.983334	568.666687	1023.000000	1023.000000	2046.000000
13.080000	0.021249	12.558254	1.860662	0.059308	5.365587	5.272697	0.000000	-10.000000	0.508333	-23.500000	561.500000	1023.000000	1023.000000	2046.000000
13.100000	0.020497	12.113594	1.789866	-0.044549	5.193532	5.174745	0.000000	-10.000000	0.575000	-24.966667	553.666687	1023.000000	1023.000000	2046.000000
13.120000	0.020024	11.833944	1.712030	-0.021853	5.052917	5.090850	0.000000	-10.000000	0.641667	-26.516668	545.333313	1023.000000	1023.000000	2046.000000
13.140000	0.019394	11.461884	1.578476	-0.012228	4.945514	4.950122	0.000000	-10.000000	0.683333	-27.666668	536.500000	1023.000000	1023.000000	2046.000000
13.160000	0.018827	11.126540	1.532512	-0.054233	4.787945	4.860316	0.000000	-10.000000	0.716667	-28.733334	527.166687	1023.000000	1023.000000	2046.000000
13.180000	0.018165	10.735513	1.352172	0.025169	4.681293	4.676878	0.000000	-10.000000	0.750000	-29.466667	517.500000	1023.000000	1023.000000	2046.000000
13.200000	0.017357	10.258247	1.274058	-0.013332	4.505217	4.492304	0.000000	-10.000000	0.800000	-30.166666	507.500000	1023.000000	1023.000000	2046.000000
13.220000	0.016817	9.938702	1.171832	0.003994	4.367790	4.395087	0.000000	-10.000000	0.825000	-30.766666	497.500000	1023.000000	1023.000000	2046.000000
13.240000	0.016231	9.592238	1.081528	-0.025021	4.231826	4.303906	0.000000	-10.000000	0.841667	-31.316668	487.333344	1023.000000	1023.000000	2046.000000
13.260000	0.015370	9.083732	0.995573	-0.036507	4.058110	4.066556	0.000000	-10.000000	0.841667	-31.783335	477.000000	1023.000000	1023.000000	2046.000000
13.280000	0.014830	8.764598	0.918196	0.012959	3.883151	3.950292	0.000000	-10.000000	0.866667	-32.383335	466.333344	1023.000000	1023.000000	2046.000000
13.300000	0.013959	8.249665	0.834663	-0.011399	3.681648	3.744754	0.000000	-10.000000	0.883333	-32.700001	455.500000	1023.000000	1023.000000	2046.000000
13.320000	0.013252	7.831787	0.768900	0.006521	3.518239	3.538127	0.000000	-10.000000	0.916667	-33.216667	444.500000	1023.000000	1023.000000	2046.000000
13.340000	0.012527	7.403448	0.665069	0.021489	3.309755	3.407135	0.000000	-10.000000	0.933333	-33.400002	433.500000	1023.000000	1023.000000	2046.000000
13.360000	0.011693	6.910729	0.603951	-0.025674	3.123876	3.208576	0.000000	-10.000000	0.933333	-33.533333	422.333344	1023.000000	1023.000000	2046.000000
13.380000	0.011068	6.541429	0.485741	0.020595	2.967142	3.067950	0.000000	-10.000000	0.933333	-33.433334	411.166656	1023.000000	1023.000000	2046.000000
13.400000	0.010388	6.139365	0.438063	0.037576	2.820647	2.843078	0.000000	-10.000000	0.933333	-33.133335	400.000000	1023.000000	1023.000000	2046.000000
13.420000	0.009891	5.845857	0.450922	0.095770	2.639990	2.659175	0.000000	-10.000000	0.950000	-33.133335	389.000000	1023.000000	1023.000000	2046.000000
13.440000	0.009554	5.646573	0.473044	0.181517	2.499585	2.492427	0.000000	-10.000000	0.916667	-32.950001	378.000000	1023.000000	1023.000000	2046.000000
13.460000	0.009127	5.394199	0.499889	0.229527	2.312445	2.352339	0.000000	-10.000000	0.900000	-32.933334	367.000000	1023.000000	1023.000000	2046.000000
13.480000	0.008683	5.131927	0.496324	0.297055	2.106230	2.232319	0.000000	-10.000000	0.883333	-32.633335	356.000000	1023.000000	1023.000000	2046.000000
13.500000	0.007811	4.616101	0.393435	0.272366	1.903323	2.046978	0.000000	-10.000000	0.883333	-32.433334	345.000000	1023.000000	1023.000000	2046.000000
13.520000	0.007103	4.198157	0.383134	0.268553	1.613978	1.932492	0.000000	-10.000000	0.866667	-32.250000	334.166656	1023.000000	1023.000000	2046.000000
13.540000	0.006089	3.598734	0.200255	0.286707	1.393276	1.718495	0.000000	-10.000000	0.850000	-32.216667	323.333344	1023.000000	1023.000000	2046.000000
13.560000	0.005276	3.118070	0.056692	0.297714	1.198032	1.565631	0.000000	-10.000000	0.850000	-32.233334	312.666656	1023.000000	1023.000000	2046.000000
13.580000	0.004574	2.703220	-0.054769	0.370640	0.985290	1.402059	0.000000	-10.000000	0.850000	-32.049999	301.833344	1023.000000	1023.000000	2046.000000
13.600000	0.003461	2.045748	-0.292828	0.279972	0.811664	1.246939	0.000000	-10.000000	0.841667	-31.716667	291.166656	1023.000000	1023.000000	2046.000000
13.620000	0.001728	1.021211	-0.511082	0.085172	0.473883	0.973238	0.000000	-10.000000	0.841667	-31.250000	280.666656	1023.000000	1023.000000	2046.000000
13.640000	-0.000669	-0.395662	-0.832290	-0.177353	0.057826	0.556155	0.000000	-10.000000	0.825000	-30.933332	270.166656	1023.000000	1023.000000	2046.000000
13.660000	-0.003145	-1.858826	-1.181925	-0.401860	-0.367444	0.092403	0.000000	-10.000000	0.816667	-30.433332	259.833344	1023.000000	1023.000000	2046.000000
13.680000	-0.005148	-3.042651	-1.444461	-0.547740	-0.785810	-0.264640	0.000000	-10.000000	0.766667	-29.900000	249.500000	1023.000000	1023.000000	2046.000000
13.700000	-0.006758	-3.994075	-1.720659	-0.659223	-1.051782	-0.562411	0.000000	-10.000000	0.733333	-29.400000	239.500000	1023.000000	1023.000000	2046.000000
13.720000	-0.007953	-4.700415	-1.894004	-0.739908	-1.319142	-0.747360	0.000000	-10.000000	0.700000	-29.016666	229.833328	1023.000000	1023.000000	2046.000000
13.740000	-0.008931	-5.278443	-2.076444	-0.803759	-1.499132	-0.899108	0.000000	-10.000000	0.700000	-28.766666	220.166672	1023.000000	1023.000000	2046.000000
13.760000	-0.009773	-5.775727	-2.210681	-0.825668	-1.689939	-1.049440	0.000000	-10.000000	0.691667	-28.416668	210.666672	1023.000000	1023.000000	2046.000000
13.780000	-0.010648	-6.292822	-2.365731	-0.859911	-1.889855	-1.177325	0.000000	-10.000000	0.675000	-27.966667	201.000000	1023.000000	1023.000000	2046.000000
13.800000	-0.011454	-6.769368	-2.491438	-0.850345	-2.080833	-1.346752	0.000000	-10.000000	0.641667	-27.366667	191.666672	1023.000000	1023.000000	2046.000000
13.820000	-0.012172	-7.193570	-2.567528	-0.875942	-2.314811	-1.435290	0.000000	-10.000000	0.600000	-26.549999	182.666672	1023.000000	1023.000000	2046.000000
13.840000	-0.012842	-7.589388	-2.694623	-0.878823	-2.455607	-1.560336	0.000000	-10.000000	0.566667	-25.816668	173.833328	1023.000000	1023.000000	2046.000000
13.860000	-0.013220	-7.812982	-2.698063	-0.873199	-2.615693	-1.626025	0.000000	-10.000000	0.541667	-25.033333	165.333328	1023.000000	1023.000000	2046.000000
13.880000	-0.013625	-8.052652	-2.753095	-0.809193	-2.747591	-1.742774	0.000000	-10.000000	0.533333	-24.433334	157.000000	1023.000000	1023.000000	2046.000000
13.900000	-0.013735	-8.117552	-2.684899	-0.788448	-2.860637	-1.783569	0.000000	-10.000000	0.508333	-23.783333	149.000000	1023.000000	1023.000000	2046.000000
13.920000	-0.013935	-8.235649	-2.626400	-0.801146	-2.951938	-1.856165	0.000000	-10.000000	0.500000	-23.533333	141.000000	1023.000000	1023.000000	2046.000000
13.940000	-0.014070	-8.315087	-2.545834	-0.838126	-3.043745	-1.887383	0.000000	-10.000000	0.475000	-23.283333	133.000000	1023.000000	1023.000000	2046.000000
13.960000	-0.014283	-8.441111	-2.540531	-0.807327	-3.085419	-2.007833	0.000000	-10.000000	0.458333	-23.066668	125.000000	1023.000000	1023.000000	2046.000000
13.980000	-0.014419	-8.521427	-2.508569	-0.830639	-3.179397	-2.002822	0.000000	-10.000000	0.433333	-22.466667	117.333336	1023.000000	1023.000000	2046.000000
14.000000	-0.014610	-8.634540	-2.491470	-0.864313	-3.252109	-2.026649	0.000000	-10.000000	0.425000	-21.783335	109.833336	1023.000000	1023.000000	2046.000000
14.020000	-0.014837	-8.768521	-2.506513	-0.865358	-3.256580	-2.140071	0.000000	-10.000000	0.416667	-21.266666	102.666664	1023.000000	1023.000000	2046.000000
14.040000	-0.015160	-8.959835	-2.451061	-0.903015	-3.412628	-2.193132	0.000000	-10.000000	0.400000	-20.583334	95.500000	1023.000000	1023.000000	2046.000000
14.060000	-0.015422	-9.114530	-2.490661	-0.864552	-3.441950	-2.317366	0.000000	-10.000000	0.383333	-20.083334	88.666664	1023.000000	1023.000000	2046.000000
14.080000	-0.015946	-9.424161	-2.463598	-0.946034	-3.618078	-2.396451	0.000000	-10.000000	0.375000	-19.483334	82.000000	1023.000000	1023.000000	2046.000000
14.100000	-0.016424	-9.706440	-2.492530	-0.960297	-3.736112	-2.517501	0.000000	-10.000000	0.366667	-18.966667	75.500000	1023.000000	1023.000000	2046.000000
14.120000	-0.016956	-10.020853	-2.511485	-1.014348	-3.883517	-2.611504	0.000000	-10.000000	0.333333	-18.350000	69.000000	1023.000000	1023.000000	2046.000000
14.140000	-0.017317	-10.234098	-2.533998	-1.048806	-3.962879	-2.688416	0.000000	-10.000000	0.308333	-17.700001	62.833332	1023.000000	1023.000000	2046.000000
14.160000	-0.017729	-10.477665	-2.542081	-1.082147	-4.115637	-2.737800	0.000000	-10.000000	0.291667	-17.333334	58.833332	1023.000000	1023.000000	2046.000000
14.180000	-0.017887	-10.571055	-2.531035	-1.049078	-4.169353	-2.821589	0.000000	-10.000000	0.283333	-16.816666	53.166668	1023.000000	1023.000000	2046.000000
14.200000	-0.017951	-10.609003	-2.484001	-1.013346	-4.226053	-2.885603	0.000000	-10.000000	0.266667	-16.133333	47.666668	1023.000000	1023.000000	2046.000000
14.220000	-0.018049	-10.666812	-2.488276	-1.018754	-4.293317	-2.866464	0.000000	-10.000000	0.250000	-15.283334	40.500000	1023.000000	1023.000000	2046.000000
14.240000	-0.018073	-10.681211	-2.467225	-0.907842	-4.312292	-2.993853	0.000000	-10.000000	0.241667	-14.583334	35.500000	1023.000000	1023.000000	2046.000000
14.260000	-0.018230	-10.773681	-2.406476	-0.967177	-4.410121	-2.989907	0.000000	-10.000000	0.233333	-13.850000	30.666666	1023.000000	1023.000000	2046.000000
14.280000	-0.018289	-10.808576	-2.455186	-0.873180	-4.418025	-3.062185	0.000000	-10.000000	0.208333	-13.150001	26.000000	1023.000000	1023.000000	2046.000000
14.300000	-0.018459	-10.909018	-2.396211	-0.900384	-4.537629	-3.074793	0.000000	-10.000000	0.183333	-12.316667	21.500000	1023.000000	1023.000000	2046.000000
14.320000	-0.018498	-10.932308	-2.456448	-0.809468	-4.529820	-3.136572	0.000000	-10.000000	0.158333	-11.700000	17.166666	1023.000000	1023.000000	2046.000000
14.340000	-0.018623	-11.006254	-2.350062	-0.827417	-4.638198	-3.190577	0.000000	-10.000000	0.150000	-11.066667	13.333333	1023.000000	1023.000000	2046.000000
14.360000	-0.018628	-11.009142	-2.384582	-0.770951	-4.648068	-3.205541	0.000000	-10.000000	0.150000	-10.583334	9.666667	1023.000000	1023.000000	2046.000000
14.380000	-0.018739	-11.074465	-2.339313	-0.778915	-4.696815	-3.259422	0.000000	-10.000000	0.150000	-10.116667	6.333333	1023.000000	1023.000000	2046.000000
14.400000	-0.018753	-11.083247	-2.357323	-0.758370	-4.746004	-3.221550	0.000000	-10.000000	0.141667	-9.650001	3.000000	1023.000000	1023.000000	2046.000000
14.420000	-0.018842	-11.135637	-2.345013	-0.737176	-4.754252	-3.299197	0.000000	-10.000000	0.141667	-9.300000	0.166667	1023.000000	1023.000000	2046.000000
14.440000	-0.018859	-11.145818	-2.335399	-0.746865	-4.831873	-3.231680	0.000000	-10.000000	0.133333	-9.000000	-2.666667	1023.000000	1023.000000	2046.000000
14.460000	-0.018929	-11.187271	-2.349012	-0.713637	-4.808865	-3.315758	0.000000	-10.000000	0.133333	-8.650001	-5.500000	1023.000000	1023.000000	2046.000000
14.480000	-0.018901	-11.170635	-2.320749	-0.711113	-4.877351	-3.261421	0.000000	-10.000000	0.125000	-8.150001	-8.500000	1023.000000	1023.000000	2046.000000
14.500000	-0.018869	-11.151661	-2.328275	-0.668467	-4.833972	-3.320947	0.000000	-10.000000	0.116667	-7.550000	-11.166667	1023.000000	1023.000000	2046.000000
14.520000	-0.018713	-11.059365	-2.219321	-0.651713	-4.896815	-3.291515	0.000000	-10.000000	0.108333	-6.816667	-13.833333	1023.000000	1023.000000	2046.000000
14.540000	-0.018519	-10.944947	-2.247076	-0.547116	-4.805365	-3.345390	0.000000	-10.000000	0.100000	-5.950000	-16.166666	1023.000000	1023.000000	2046.000000
14.560000	-0.018358	-10.849405	-2.075212	-0.480793	-4.915030	-3.378370	0.000000	-10.000000	0.100000	-4.866667	-18.166666	1023.000000	1023.000000	2046.000000
14.580000	-0.018213	-10.763663	-2.101592	-0.460549	-4.865872	-3.335649	0.000000	-10.000000	0.083333	-3.616667	-19.666666	1023.000000	1023.000000	2046.000000
14.600000	-0.018275	-10.800736	-2.086630	-0.443571	-4.874923	-3.395613	0.000000	-10.000000	0.075000	-1.966667	-20.500000	1023.000000	1023.000000	2046.000000
14.620000	-0.018362	-10.851727	-2.113057	-0.478660	-4.932598	-3.327412	0.000000	-10.000000	0.058333	0.066667	-21.000000	1023.000000	1023.000000	2046.000000
14.640000	-0.018505	-10.936697	-2.165605	-0.453354	-4.932372	-3.385365	0.000000	-10.000000	0.050000	2.150000	-21.000000	1023.000000	1023.000000	2046.000000
14.660000	-0.018459	-10.909243	-2.238619	-0.430225	-4.891072	-3.349326	0.000000	-10.000000	0.033333	4.366667	-21.000000	1023.000000	1023.000000	2046.000000
14.680000	-0.018128	-10.713457	-2.282387	-0.387615	-4.714187	-3.329268	0.000000	-10.000000	0.008333	6.783334	-21.000000	1023.000000	1023.000000	2046.000000
14.700000	-0.017684	-10.451381	-2.257812	-0.414776	-4.516852	-3.261941	0.000000	-10.000000	-0.033333	9.766666	-21.000000	1023.000000	1023.000000	2046.000000
14.720000	-0.017701	-10.461028	-2.387847	-0.549914	-4.336538	-3.186729	0.000000	-10.000000	-0.091667	12.833334	-21.000000	1023.000000	1023.000000	2046.000000
14.740000	-0.018208	-10.760917	-2.512066	-0.714566	-4.311751	-3.222533	0.000000	-10.000000	-0.150000	15.500000	-21.000000	1023.000000	1023.000000	2046.000000
14.760000	-0.019282	-11.395875	-2.771405	-0.938868	-4.396860	-3.288742	0.000000	-10.000000	-0.183333	17.049999	-21.000000	1023.000000	1023.000000	2046.000000
14.780000	-0.020143	-11.904563	-3.057163	-1.094557	-4.339933	-3.412910	0.000000	-10.000000	-0.225000	18.583334	-5.333333	1023.000000	1023.000000	2046.000000
14.800000	-0.020696	-12.231269	-3.183965	-1.276082	-4.378783	-3.392439	0.000000	-10.000000	-0.250000	20.233334	12.666667	1023.000000	1023.000000	2046.000000
14.820000	-0.020777	-12.279220	-3.331995	-1.338407	-4.282251	-3.326566	0.000000	-10.000000	-0.291667	22.050001	33.000000	1023.000000	1023.000000	2046.000000
14.840000	-0.020709	-12.239226	-3.404672	-1.356477	-4.144886	-3.333191	0.000000	-10.000000	-0.308333	22.933334	37.666668	1023.000000	1023.000000	2046.000000
14.860000	-0.020389	-12.050181	-3.424532	-1.406854	-4.098609	-3.120186	0.000000	-10.000000	-0.341667	23.683334	45.333332	1023.000000	1023.000000	2046.000000
14.880000	-0.020205	-11.941405	-3.512912	-1.365254	-3.949694	-3.113546	0.000000	-10.000000	-0.383333	24.633333	53.333332	1023.000000	1023.000000	2046.000000
14.900000	-0.019736	-11.663794	-3.464668	-1.372824	-3.886344	-2.939958	0.000000	-10.000000	-0.425000	25.766666	64.000000	1023.000000	1023.000000	2046.000000
14.920000	-0.019112	-11.295148	-3.507743	-1.334539	-3.633120	-2.819746	0.000000	-10.000000	-0.466667	26.733334	72.333336	1023.000000	1023.000000	2046.000000
14.940000	-0.018467	-10.914103	-3.367720	-1.308585	-3.571460	-2.666337	0.000000	-10.000000	-0.475000	27.466667	81.000000	1023.000000	1023.000000	2046.000000
14.960000	-0.017693	-10.456846	-3.384693	-1.239177	-3.333231	-2.499745	0.000000	-10.000000	-0.483333	28.016666	87.000000	1023.000000	1023.000000	2046.000000
14.980000	-0.016819	-9.940266	-3.194702	-1.126554	-3.224956	-2.394053	0.000000	-10.000000	-0.491667	28.450001	96.166664	1023.000000	1023.000000	2046.000000
15.000000	-0.015769	-9.319644	-3.035940	-1.103074	-3.058689	-2.121941	0.000000	-10.000000	-0.516667	28.900000	105.666664	1023.000000	1023.000000	2046.000000
15.020000	-0.014704	-8.690331	-2.857580	-1.062174	-2.789991	-1.980586	0.000000	-10.000000	-0.516667	29.133333	118.500000	1023.000000	1023.000000	2046.000000
15.040000	-0.013576	-8.023282	-2.572312	-1.063851	-2.645993	-1.741126	0.000000	-10.000000	-0.508333	28.966667	128.500000	1023.000000	1023.000000	2046.000000
15.060000	-0.012394	-7.324935	-2.420361	-1.009856	-2.325131	-1.569587	0.000000	-10.000000	-0.475000	28.633333	138.166672	1023.000000	1023.000000	2046.000000
15.080000	-0.011153	-6.591421	-2.146673	-1.054035	-2.098952	-1.291761	0.000000	-10.000000	-0.466667	28.350000	147.833328	1023.000000	1023.000000	2046.000000
15.100000	-0.009961	-5.887204	-1.998726	-1.068979	-1.780063	-1.039436	0.000000	-10.000000	-0.450000	28.166666	157.166672	1023.000000	1023.000000	2046.000000
15.120000	-0.008943	-5.285383	-1.805784	-1.062955	-1.539059	-0.877586	0.000000	-10.000000	-0.450000	28.000000	163.500000	1023.000000	1023.000000	2046.000000
15.140000	-0.008084	-4.777654	-1.678108	-1.048222	-1.363727	-0.687597	0.000000	-10.000000	-0.466667	28.250000	172.833328	1023.000000	1023.000000	2046.000000
15.160000	-0.007327	-4.330338	-1.621797	-0.989882	-1.134271	-0.584388	0.000000	-10.000000	-0.483333	28.500000	179.166672	1023.000000	1023.000000	2046.000000
15.180000	-0.006620	-3.912404	-1.502811	-1.043741	-0.983794	-0.382058	0.000000	-10.000000	-0.516667	29.000000	191.833328	1023.000000	1023.000000	2046.000000
15.200000	-0.005875	-3.471854	-1.405311	-1.025608	-0.798510	-0.242425	0.000000	-10.000000	-0.533333	29.250000	198.166672	1023.000000	1023.000000	2046.000000
15.220000	-0.005253	-3.104549	-1.283336	-1.003351	-0.667850	-0.150012	0.000000	-10.000000	-0.566667	29.733334	211.166672	1023.000000	1023.000000	2046.000000
15.240000	-0.004489	-2.652903	-1.179535	-1.037017	-0.538633	0.102282	0.000000	-10.000000	-0.566667	29.950001	221.166672	1023.000000	1023.000000	2046.000000
15.260000	-0.003689	-2.180316	-1.111377	-0.966115	-0.311659	0.208834	0.000000	-10.000000	-0.566667	30.150000	234.500000	1023.000000	1023.000000	2046.000000
15.280000	-0.002720	-1.607620	-0.940616	-0.952968	-0.123304	0.409268	0.000000	-10.000000	-0.550000	30.116667	241.166672	1023.000000	1023.000000	2046.000000
15.300000	-0.001579	-0.932962	-0.796444	-0.890113	0.104604	0.648992	0.000000	-10.000000	-0.533333	29.983334	251.166672	1023.000000	1023.000000	2046.000000
15.320000	-0.000552	-0.325941	-0.703937	-0.716307	0.373704	0.720598	0.000000	-10.000000	-0.533333	29.866667	261.166656	1023.000000	1023.000000	2046.000000
15.340000	0.000688	0.406424	-0.460188	-0.643150	0.504384	1.005378	0.000000	-10.000000	-0.533333	29.816668	274.500000	1023.000000	1023.000000	2046.000000
15.360000	0.001794	1.060001	-0.392910	-0.562118	0.809142	1.205888	0.000000	-10.000000	-0.566667	29.933334	284.500000	1023.000000	1023.000000	2046.000000
15.380000	0.003039	1.795865	-0.208451	-0.445665	1.056541	1.393440	0.000000	-10.000000	-0.583333	30.050001	291.166656	1023.000000	1023.000000	2046.000000
15.400000	0.004174	2.466714	-0.037383	-0.402610	1.250726	1.655981	0.000000	-10.000000	-0.583333	30.333334	297.833344	1023.000000	1023.000000	2046.000000
15.420000	0.005235	3.094105	0.034908	-0.321400	1.549453	1.831144	0.000000	-10.000000	-0.566667	30.366667	307.833344	1023.000000	1023.000000	2046.000000
15.440000	0.006556	3.874745	0.276340	-0.231192	1.745577	2.084020	0.000000	-10.000000	-0.541667	30.466667	321.166656	1023.000000	1023.000000	2046.000000
15.460000	0.007738	4.573110	0.473939	-0.163812	1.965633	2.297351	0.000000	-10.000000	-0.533333	30.333334	331.166656	1023.000000	1023.000000	2046.000000
15.480000	0.008902	5.260988	0.611970	-0.051726	2.243290	2.457454	0.000000	-10.000000	-0.525000	30.333334	337.833344	1023.000000	1023.000000	2046.000000
15.500000	0.010132	5.988163	0.827759	-0.026181	2.417325	2.769260	0.000000	-10.000000	-0.525000	30.316668	347.833344	1023.000000	1023.000000	2046.000000
15.520000	0.011211	6.625737	0.949493	0.100085	2.692690	2.883469	0.000000	-10.000000	-0.508333	29.866667	361.333344	1023.000000	1023.000000	2046.000000
15.540000	0.012445	7.354766	1.178597	0.139406	2.901023	3.135739	0.000000	-10.000000	-0.491667	29.483334	371.500000	1023.000000	1023.000000	2046.000000
15.560000	0.013587	8.029729	1.307955	0.238031	3.153699	3.330044	0.000000	-10.000000	-0.491667	28.950001	378.333344	1023.000000	1023.000000	2046.000000
15.580000	0.014765	8.726372	1.479591	0.332302	3.390370	3.524110	0.000000	-10.000000	-0.508333	28.983334	388.166656	1023.000000	1023.000000	2046.000000
15.600000	0.016082	9.504353	1.676259	0.447128	3.630677	3.750288	0.000000	-10.000000	-0.516667	29.033333	401.000000	1023.000000	1023.000000	2046.000000
15.620000	0.017062	10.083349	1.783933	0.550233	3.873780	3.875404	0.000000	-10.000000	-0.508333	29.183334	410.500000	1023.000000	1023.000000	2046.000000
15.640000	0.018050	10.667444	1.976479	0.632595	4.009933	4.048437	0.000000	-10.000000	-0.516667	29.133333	416.833344	1023.000000	1023.000000	2046.000000
15.660000	0.018843	11.136291	2.095681	0.649036	4.219875	4.171699	0.000000	-10.000000	-0.516667	29.333334	423.500000	1023.000000	1023.000000	2046.000000
15.680000	0.019588	11.576394	2.287503	0.661467	4.307692	4.319733	0.000000	-10.000000	-0.508333	29.316668	436.500000	1023.000000	1023.000000	2046.000000
15.700000	0.020482	12.104583	2.473959	0.644152	4.455631	4.530841	0.000000	-10.000000	-0.466667	29.016666	449.500000	1023.000000	1023.000000	2046.000000
15.720000	0.021268	12.569552	2.525894	0.695541	4.665226	4.682892	0.000000	-10.000000	-0.441667	28.450001	459.166656	1023.000000	1023.000000	2046.000000
15.740000	0.022311	13.185726	2.730267	0.728505	4.798469	4.928485	0.000000	-10.000000	-0.425000	27.800001	465.833344	1023.000000	1023.000000	2046.000000
15.760000	0.022913	13.541374	2.655128	0.775995	5.078569	5.031683	0.000000	-10.000000	-0.408333	26.583334	475.000000	1023.000000	1023.000000	2046.000000
15.780000	0.023229	13.728321	2.702801	0.770877	5.097744	5.156898	0.000000	-10.000000	-0.391667	25.366667	484.166656	1023.000000	1023.000000	2046.000000
15.800000	0.022437	13.260386	2.527002	0.596215	5.069591	5.067578	0.000000	-10.000000	-0.341667	24.016666	495.666656	1023.000000	1023.000000	2046.000000
15.820000	0.021196	12.527006	2.290764	0.407444	4.924872	4.903926	0.000000	-10.000000	-0.300000	23.216667	504.000000	1023.000000	1023.000000	2046.000000
15.840000	0.020156	11.912313	2.125238	0.236303	4.775904	4.774869	0.000000	-10.000000	-0.258333	22.416668	512.333313	1023.000000	1023.000000	2046.000000
15.860000	0.019475	11.509681	1.960205	0.186069	4.745854	4.617553	0.000000	-10.000000	-0.250000	22.100000	517.500000	1023.000000	1023.000000	2046.000000
15.880000	0.019131	11.306559	1.841789	0.076118	4.713686	4.674965	0.000000	-10.000000	-0.250000	21.966667	522.500000	1023.000000	1023.000000	2046.000000
15.900000	0.019103	11.289907	1.747096	0.064306	4.770432	4.708072	0.000000	-10.000000	-0.225000	21.700001	529.833313	1023.000000	1023.000000	2046.000000
15.920000	0.019147	11.315674	1.713023	0.051406	4.794091	4.757154	0.000000	-10.000000	-0.200000	21.233334	537.166687	1023.000000	1023.000000	2046.000000
15.940000	0.019450	11.495142	1.757709	-0.005820	4.847052	4.896202	0.000000	-10.000000	-0.183333	20.383333	546.500000	1023.000000	1023.000000	2046.000000
15.960000	0.019585	11.574886	1.737011	0.053754	4.884087	4.900034	0.000000	-10.000000	-0.191667	19.666668	553.500000	1023.000000	1023.000000	2046.000000
15.980000	0.019997	11.818283	1.777385	0.113049	4.924254	5.003593	0.000000	-10.000000	-0.183333	18.933334	560.166687	1023.000000	1023.000000	2046.000000
16.000000	0.020411	12.063175	1.819252	0.161825	5.019772	5.062326	0.000000	-10.000000	-0.158333	18.600000	564.333313	1023.000000	1023.000000	2046.000000
16.020000	0.020763	12.270775	1.837630	0.221481	5.083471	5.128193	0.000000	-10.000000	-0.125000	17.833334	570.500000	1023.000000	1023.000000	2046.000000
16.040001	0.021387	12.639662	1.979283	0.273913	5.138337	5.248130	0.000000	-10.000000	-0.108333	17.283335	576.500000	1023.000000	1023.000000	2046.000000
16.059999	0.021982	12.991247	1.955999	0.394771	5.339400	5.301077	0.000000	-10.000000	-0.091667	16.633333	582.500000	1023.000000	1023.000000	2046.000000
16.080000	0.022727	13.431825	2.166825	0.450029	5.378908	5.436062	0.000000	-10.000000	-0.075000	15.800000	588.333313	1023.000000	1023.000000	2046.000000
16.100000	0.023354	13.802449	2.251543	0.467290	5.579720	5.503897	0.000000	-10.000000	-0.050000	14.333333	593.833313	1023.000000	1023.000000	2046.000000
16.120001	0.024017	14.193993	2.383801	0.471992	5.695788	5.642411	0.000000	-10.000000	-0.025000	12.366667	599.000000	1023.000000	1023.000000	2046.000000
16.139999	0.024726	14.612931	2.535397	0.507831	5.844953	5.724751	0.000000	-10.000000	0.000000	10.316667	603.500000	1023.000000	1023.000000	2046.000000
16.160000	0.025326	14.967818	2.547137	0.581059	6.045957	5.793665	0.000000	-10.000000	0.033333	7.833333	607.333313	1023.000000	1023.000000	2046.000000
16.180000	0.025922	15.320145	2.663030	0.568924	6.140003	5.948187	0.000000	-10.000000	0.050000	5.300000	610.166687	1023.000000	1023.000000	2046.000000
16.200001	0.026319	15.554802	2.725882	0.616724	6.240565	5.971631	0.000000	-10.000000	0.066667	2.600000	612.333313	1023.000000	1023.000000	2046.000000
16.219999	0.026464	15.640479	2.702549	0.615618	6.278636	6.043676	0.000000	-10.000000	0.066667	0.200000	613.500000	1023.000000	1023.000000	2046.000000
16.240000	0.026450	15.631749	2.712617	0.641680	6.288290	5.989163	0.000000	-10.000000	0.075000	-1.816667	614.000000	1023.000000	1023.000000	2046.000000
16.260000	0.026330	15.560919	2.721774	0.612653	6.268454	5.958038	0.000000	-10.000000	0.083333	-3.816667	614.000000	1023.000000	1023.000000	2046.000000
16.280001	0.025935	15.327545	2.657394	0.572746	6.217096	5.880308	0.000000	-10.000000	0.100000	-5.866667	614.000000	1023.000000	1023.000000	2046.000000
16.299999	0.025724	15.202763	2.672493	0.521475	6.155034	5.853760	0.000000	-10.000000	0.125000	-8.000000	614.000000	1023.000000	1023.000000	2046.000000
16.320000	0.025318	14.962713	2.611743	0.498625	6.082699	5.769647	0.000000	-10.000000	0.141667	-9.783334	614.000000	1023.000000	1023.000000	2046.000000
16.340000	0.024991	14.769663	2.592208	0.471413	5.993605	5.712437	0.000000	-10.000000	0.166667	-11.316667	614.000000	1023.000000	1023.000000	2046.000000
16.360001	0.024976	14.760894	2.662508	0.471884	5.898997	5.727504	0.000000	-10.000000	0.200000	-12.783334	614.000000	1023.000000	1023.000000	2046.000000
16.379999	0.024710	14.603355	2.552395	0.508106	5.883331	5.659524	0.000000	-10.000000	0.241667	-14.200000	606.500000	1023.000000	1023.000000	2046.000000
16.400000	0.024604	14.540899	2.573608	0.544330	5.784528	5.638433	0.000000	-10.000000	0.266667	-15.250000	597.333313	1023.000000	1023.000000	2046.000000
16.420000	0.024408	14.425245	2.545964	0.582646	5.712229	5.584406	0.000000	-10.000000	0.283333	-16.250000	586.333313	1023.000000	1023.000000	2046.000000
16.440001	0.023987	14.176240	2.398324	0.576755	5.683094	5.518067	0.000000	-10.000000	0.291667	-17.066668	581.000000	1023.000000	1023.000000	2046.000000
16.459999	0.023865	14.104429	2.500429	0.596514	5.495439	5.512048	0.000000	-10.000000	0.333333	-17.933334	575.333313	1023.000000	1023.000000	2046.000000
16.480000	0.023501	13.888834	2.336175	0.630180	5.504325	5.418153	0.000000	-10.000000	0.350000	-18.683334	569.500000	1023.000000	1023.000000	2046.000000
16.500000	0.023061	13.629229	2.276122	0.614276	5.383103	5.355727	0.000000	-10.000000	0.383333	-19.150000	563.166687	1023.000000	1023.000000	2046.000000
16.520000	0.022851	13.504741	2.253744	0.615445	5.318865	5.316687	0.000000	-10.000000	0.391667	-19.900000	556.666687	1023.000000	1023.000000	2046.000000
16.540001	0.022399	13.237599	2.166977	0.624506	5.238431	5.207685	0.000000	-10.000000	0.416667	-20.600000	549.833313	1023.000000	1023.000000	2046.000000
16.559999	0.021829	12.900916	2.099619	0.554293	5.097190	5.149815	0.000000	-10.000000	0.450000	-21.783335	543.000000	1023.000000	1023.000000	2046.000000
16.580000	0.021503	12.708054	2.070271	0.542567	5.009402	5.085813	0.000000	-10.000000	0.475000	-22.866667	535.666687	1023.000000	1023.000000	2046.000000
16.600000	0.020879	12.339269	1.977885	0.560349	4.876760	4.924275	0.000000	-10.000000	0.516667	-24.083334	528.000000	1023.000000	1023.000000	2046.000000
16.620001	0.020652	12.205590	1.994697	0.567152	4.797434	4.846306	0.000000	-10.000000	0.541667	-25.033335	520.000000	1023.000000	1023.000000	2046.000000
16.639999	0.020418	12.067206	1.981777	0.571051	4.736195	4.778184	0.000000	-10.000000	0.575000	-25.866667	511.666656	1023.000000	1023.000000	2046.000000
16.660000	0.020119	11.890551	1.941376	0.635713	4.658008	4.655454	0.000000	-10.000000	0.616667	-26.616667	503.166656	1023.000000	1023.000000	2046.000000
16.680000	0.019797	11.699796	1.920492	0.622214	4.547234	4.609857	0.000000	-10.000000	0.641667	-27.083334	494.166656	1023.000000	1023.000000	2046.000000
16.700001	0.018961	11.205838	1.770662	0.593391	4.370157	4.471628	0.000000	-10.000000	0.666667	-27.733334	485.166656	1023.000000	1023.000000	2046.000000
16.719999	0.018497	10.931979	1.853050	0.518127	4.085800	4.475002	0.000000	-10.000000	0.675000	-28.133333	475.833344	1023.000000	1023.000000	2046.000000
16.740000	0.017484	10.333125	1.574656	0.478035	3.972646	4.307788	0.000000	-10.000000	0.708333	-28.883333	466.500000	1023.000000	1023.000000	2046.000000
16.760000	0.016791	9.923226	1.485676	0.507684	3.747603	4.182263	0.000000	-10.000000	0.758333	-29.433334	457.000000	1023.000000	1023.000000	2046.000000
16.780001	0.016165	9.553458	1.352306	0.503158	3.640495	4.057500	0.000000	-10.000000	0.808333	-30.200001	447.333344	1023.000000	1023.000000	2046.000000
16.799999	0.014987	8.857371	1.094126	0.471175	3.446842	3.845229	0.000000	-10.000000	0.825000	-30.783335	437.166656	1023.000000	1023.000000	2046.000000
16.820000	0.013129	7.759386	0.903794	0.261884	3.024235	3.569473	0.000000	-10.000000	0.833333	-31.033335	426.833344	1023.000000	1023.000000	2046.000000
16.840000	0.010299	6.086971	0.426944	-0.010186	2.652783	3.017431	0.000000	-10.000000	0.816667	-31.250000	416.333344	1023.000000	1023.000000	2046.000000
16.860001	0.007584	4.482045	0.075735	-0.214388	2.114477	2.506221	0.000000	-10.000000	0.825000	-31.300001	406.000000	1023.000000	1023.000000	2046.000000
16.879999	0.005251	3.103384	-0.171100	-0.381273	1.616778	2.038980	0.000000	-10.000000	0.816667	-31.366667	395.500000	1023.000000	1023.000000	2046.000000
16.900000	0.003380	1.997292	-0.514856	-0.462069	1.294511	1.679706	0.000000	-10.000000	0.825000	-31.250000	385.000000	1023.000000	1023.000000	2046.000000
16.920000	0.001873	1.106916	-0.739466	-0.553496	0.961996	1.437882	0.000000	-10.000000	0.825000	-31.150000	371.000000	1023.000000	1023.000000	2046.000000
16.940001	0.000725	0.428673	-0.875031	-0.628419	0.726721	1.205402	0.000000	-10.000000	0.833333	-31.283335	357.166656	1023.000000	1023.000000	2046.000000
16.959999	-0.000429	-0.253693	-1.138822	-0.616807	0.526902	0.975034	0.000000	-10.000000	0.841667	-31.383335	346.833344	1023.000000	1023.000000	2046.000000
16.980000	-0.001422	-0.840654	-1.207771	-0.693449	0.247684	0.812881	0.000000	-10.000000	0.850000	-31.483334	339.833344	1023.000000	1023.000000	2046.000000
17.000000	-0.002474	-1.462229	-1.435385	-0.675899	0.044067	0.604988	0.000000	-10.000000	0.841667	-31.300001	332.833344	1023.000000	1023.000000	2046.000000
17.020000	-0.003392	-2.004462	-1.573146	-0.701272	-0.202991	0.472947	0.000000	-10.000000	0.816667	-31.050001	322.166656	1023.000000	1023.000000	2046.000000
17.040001	-0.004259	-2.517157	-1.696607	-0.727008	-0.439123	0.345581	0.000000	-10.000000	0.800000	-30.616667	311.833344	1023.000000	1023.000000	2046.000000
17.059999	-0.005020	-2.966769	-1.823754	-0.650188	-0.638334	0.145507	0.000000	-10.000000	0.791667	-30.300001	301.500000	1023.000000	1023.000000	2046.000000
17.080000	-0.005491	-3.245003	-1.798403	-0.641519	-0.840539	0.035458	0.000000	-10.000000	0.766667	-29.700001	291.500000	1023.000000	1023.000000	2046.000000
17.100000	-0.006014	-3.554517	-1.883582	-0.560551	-0.974600	-0.135783	0.000000	-10.000000	0.733333	-29.433334	281.500000	1023.000000	1023.000000	2046.000000
17.120001	-0.006302	-3.724196	-1.835215	-0.617462	-1.106034	-0.165485	0.000000	-10.000000	0.700000	-29.066668	271.666656	1023.000000	1023.000000	2046.000000
17.139999	-0.006640	-3.924240	-1.783320	-0.656826	-1.248388	-0.235706	0.000000	-10.000000	0.700000	-29.150000	262.000000	1023.000000	1023.000000	2046.000000
17.160000	-0.007066	-4.176207	-1.837950	-0.615455	-1.317828	-0.404973	0.000000	-10.000000	0.700000	-29.000000	252.333328	1023.000000	1023.000000	2046.000000
17.180000	-0.007310	-4.320395	-1.765868	-0.622558	-1.478338	-0.453631	0.000000	-10.000000	0.700000	-28.883333	242.666672	1023.000000	1023.000000	2046.000000
17.200001	-0.007781	-4.598615	-1.803943	-0.670042	-1.575799	-0.548832	0.000000	-10.000000	0.691667	-28.400002	233.000000	1023.000000	1023.000000	2046.000000
17.219999	-0.008113	-4.794697	-1.827664	-0.634876	-1.675704	-0.656453	0.000000	-10.000000	0.675000	-27.783335	223.500000	1023.000000	1023.000000	2046.000000
17.240000	-0.008594	-5.078851	-1.792367	-0.676885	-1.806198	-0.803400	0.000000	-10.000000	0.658333	-27.150002	214.166672	1023.000000	1023.000000	2046.000000
17.260000	-0.009115	-5.387035	-1.874732	-0.631165	-1.946256	-0.934883	0.000000	-10.000000	0.633333	-26.716667	205.000000	1023.000000	1023.000000	2046.000000
17.280001	-0.009683	-5.722671	-1.865043	-0.630566	-2.150928	-1.076132	0.000000	-10.000000	0.616667	-26.416668	196.166672	1023.000000	1023.000000	2046.000000
17.299999	-0.010416	-6.155811	-1.911285	-0.658329	-2.325049	-1.261147	0.000000	-10.000000	0.583333	-26.166668	187.500000	1023.000000	1023.000000	2046.000000
17.320000	-0.011062	-6.537592	-1.977239	-0.659152	-2.490667	-1.410534	0.000000	-10.000000	0.566667	-25.833334	178.833328	1023.000000	1023.000000	2046.000000
17.340000	-0.011750	-6.944494	-1.973527	-0.770195	-2.675820	-1.524953	0.000000	-10.000000	0.550000	-25.450001	170.166672	1023.000000	1023.000000	2046.000000
17.360001	-0.012258	-7.244725	-2.014315	-0.717345	-2.824685	-1.688380	0.000000	-10.000000	0.550000	-24.933332	161.500000	1023.000000	1023.000000	2046.000000
17.379999	-0.012571	-7.429684	-1.965457	-0.761490	-2.978040	-1.724697	0.000000	-10.000000	0.533333	-24.483334	153.166672	1023.000000	1023.000000	2046.000000
17.400000	-0.012928	-7.640252	-1.965440	-0.753281	-3.073248	-1.848284	0.000000	-10.000000	0.516667	-23.966667	145.000000	1023.000000	1023.000000	2046.000000
17.420000	-0.013178	-7.788412	-2.046701	-0.647573	-3.137417	-1.956721	0.000000	-10.000000	0.491667	-23.549999	137.000000	1023.000000	1023.000000	2046.000000
17.440001	-0.013460	-7.954970	-1.957175	-0.662390	-3.304068	-2.031337	0.000000	-10.000000	0.475000	-22.916666	129.166672	1023.000000	1023.000000	2046.000000
17.459999	-0.013783	-8.146025	-2.047197	-0.579873	-3.360541	-2.158413	0.000000	-10.000000	0.441667	-22.316668	121.500000	1023.000000	1023.000000	2046.000000
17.480000	-0.013925	-8.229507	-2.028465	-0.543430	-3.475207	-2.182405	0.000000	-10.000000	0.408333	-21.450001	114.166664	1023.000000	1023.000000	2046.000000
17.500000	-0.014338	-8.473884	-2.078128	-0.558268	-3.577922	-2.259566	0.000000	-10.000000	0.383333	-20.683334	107.000000	1023.000000	1023.000000	2046.000000
17.520000	-0.014459	-8.545029	-2.048600	-0.496675	-3.695360	-2.304394	0.000000	-10.000000	0.375000	-19.816668	100.166664	1023.000000	1023.000000	2046.000000
17.540001	-0.014713	-8.695277	-2.010819	-0.508014	-3.786944	-2.389499	0.000000	-10.000000	0.366667	-19.100000	93.500000	1023.000000	1023.000000	2046.000000
17.559999	-0.015017	-8.874804	-2.054701	-0.476363	-3.896528	-2.447212	0.000000	-10.000000	0.333333	-18.300001	87.000000	1023.000000	1023.000000	2046.000000
17.580000	-0.015080	-8.912410	-2.025309	-0.438416	-3.963315	-2.485369	0.000000	-10.000000	0.291667	-17.783333	80.833336	1023.000000	1023.000000	2046.000000
17.600000	-0.015452	-9.132152	-2.058233	-0.416063	-4.032019	-2.625836	0.000000	-10.000000	0.258333	-17.250000	75.000000	1023.000000	1023.000000	2046.000000
17.620001	-0.015452	-9.132013	-2.048809	-0.381832	-4.088900	-2.612473	0.000000	-10.000000	0.250000	-16.816668	69.333336	1023.000000	1023.000000	2046.000000
17.639999	-0.015708	-9.283607	-2.034910	-0.385559	-4.179180	-2.683956	0.000000	-10.000000	0.250000	-16.350000	63.666668	1023.000000	1023.000000	2046.000000
17.660000	-0.016019	-9.467259	-2.077401	-0.428282	-4.247279	-2.714297	0.000000	-10.000000	0.250000	-15.916667	58.000000	1023.000000	1023.000000	2046.000000
17.680000	-0.016067	-9.495492	-2.060668	-0.386002	-4.349689	-2.699133	0.000000	-10.000000	0.250000	-15.616667	52.666668	1023.000000	1023.000000	2046.000000
17.700001	-0.016300	-9.633178	-2.094188	-0.378944	-4.380969	-2.779077	0.000000	-10.000000	0.250000	-15.200000	47.500000	1023.000000	1023.000000	2046.000000
17.719999	-0.016429	-9.709495	-2.086871	-0.362757	-4.410937	-2.848930	0.000000	-10.000000	0.250000	-14.800000	42.500000	1023.000000	1023.000000	2046.000000
17.740000	-0.016222	-9.586965	-1.996327	-0.269394	-4.472777	-2.848467	0.000000	-10.000000	0.241667	-14.316667	37.666668	1023.000000	1023.000000	2046.000000
17.760000	-0.016284	-9.623872	-1.962122	-0.218553	-4.552171	-2.891026	0.000000	-10.000000	0.225000	-13.750000	32.833332	1023.000000	1023.000000	2046.000000
17.780001	-0.016299	-9.632955	-1.954522	-0.138062	-4.600471	-2.939900	0.000000	-10.000000	0.200000	-13.200001	28.333334	1023.000000	1023.000000	2046.000000
17.799999	-0.016356	-9.666299	-1.913586	-0.162133	-4.697340	-2.893239	0.000000	-10.000000	0.175000	-12.533334	24.000000	1023.000000	1023.000000	2046.000000
17.820000	-0.017060	-10.082682	-1.993122	-0.166131	-4.889853	-3.033575	0.000000	-10.000000	0.158333	-12.066668	20.000000	1023.000000	1023.000000	2046.000000
17.840000	-0.017468	-10.323481	-2.122252	-0.175170	-4.930464	-3.095595	0.000000	-10.000000	0.150000	-11.550000	16.000000	1023.000000	1023.000000	2046.000000
17.860001	-0.017770	-10.501839	-2.186094	-0.145561	-5.044550	-3.125633	0.000000	-10.000000	0.141667	-11.216667	12.000000	1023.000000	1023.000000	2046.000000
17.879999	-0.018100	-10.697163	-2.265613	-0.143520	-5.084470	-3.203560	0.000000	-10.000000	0.133333	-10.933333	8.000000	1023.000000	1023.000000	2046.000000
17.900000	-0.018073	-10.681010	-2.298656	-0.140764	-5.073977	-3.167613	0.000000	-10.000000	0.133333	-10.750000	4.333333	1023.000000	1023.000000	2046.000000
17.920000	-0.018466	-10.913518	-2.371300	-0.228539	-5.044307	-3.269372	0.000000	-10.000000	0.125000	-10.300000	1.000000	1023.000000	1023.000000	2046.000000
17.940001	-0.019259	-11.382286	-2.470059	-0.423814	-5.139222	-3.349190	0.000000	-10.000000	0.125000	-9.683333	-2.000000	1023.000000	1023.000000	2046.000000
17.959999	-0.020477	-12.101827	-2.714343	-0.560372	-5.312717	-3.514394	0.000000	-10.000000	0.108333	-8.966667	-5.000000	1023.000000	1023.000000	2046.000000
17.980000	-0.022177	-13.106472	-3.056624	-0.817297	-5.510524	-3.722027	0.000000	-10.000000	0.100000	-7.883334	-7.833333	1023.000000	1023.000000	2046.000000
18.000000	-0.023502	-13.889806	-3.306593	-0.932781	-5.710539	-3.939892	0.000000	-10.000000	0.083333	-6.766667	-10.333333	1023.000000	1023.000000	2046.000000
18.020000	-0.024402	-14.421554	-3.503447	-1.072328	-5.816585	-4.029194	0.000000	-10.000000	0.075000	-5.583333	-12.500000	1023.000000	1023.000000	2046.000000
18.040001	-0.024988	-14.767662	-3.643188	-1.077717	-5.908628	-4.138129	0.000000	-10.000000	0.075000	-4.916667	-14.500000	1023.000000	1023.000000	2046.000000
18.059999	-0.025331	-14.970836	-3.758733	-1.132995	-5.937949	-4.141160	0.000000	-10.000000	0.083333	-4.400000	-16.333334	1023.000000	1023.000000	2046.000000
18.080000	-0.025633	-15.148961	-3.842991	-1.160429	-5.990032	-4.155509	0.000000	-10.000000	0.075000	-3.833333	-18.000000	1023.000000	1023.000000	2046.000000
18.100000	-0.025816	-15.257276	-3.933027	-1.167312	-5.997192	-4.159745	0.000000	-10.000000	0.066667	-2.366667	-19.166666	1023.000000	1023.000000	2046.000000
18.120001	-0.025823	-15.261104	-3.969131	-1.187458	-5.979106	-4.125408	0.000000	-10.000000	0.041667	-0.050000	-19.833334	1023.000000	1023.000000	2046.000000
18.139999	-0.025786	-15.239730	-4.031958	-1.157066	-5.904806	-4.145899	0.000000	-10.000000	0.025000	2.800000	-20.000000	1023.000000	1023.000000	2046.000000
18.160000	-0.025482	-15.060015	-3.987446	-1.161583	-5.900668	-4.010318	0.000000	-10.000000	0.008333	5.783333	-20.000000	1023.000000	1023.000000	2046.000000
18.180000	-0.025051	-14.804901	-3.971802	-1.113436	-5.733152	-3.986512	0.000000	-10.000000	-0.025000	8.866667	-20.000000	1023.000000	1023.000000	2046.000000
18.200001	-0.024444	-14.446132	-3.906464	-1.055063	-5.606773	-3.877831	0.000000	-10.000000	-0.075000	12.116667	-20.000000	1023.000000	1023.000000	2046.000000
18.219999	-0.023489	-13.882171	-3.758882	-1.043520	-5.421055	-3.658714	0.000000	-10.000000	-0.133333	14.766667	-20.000000	1023.000000	1023.000000	2046.000000
18.240000	-0.022726	-13.430975	-3.604663	-1.052522	-5.179892	-3.593898	0.000000	-10.000000	-0.166667	16.650002	-20.000000	1023.000000	1023.000000	2046.000000
18.260000	-0.021842	-12.908603	-3.413751	-1.080114	-4.968137	-3.446600	0.000000	-10.000000	-0.191667	18.083334	-5.000000	1023.000000	1023.000000	2046.000000
18.280001	-0.020895	-12.349026	-3.279535	-1.055906	-4.739750	-3.273834	0.000000	-10.000000	-0.216667	19.366667	11.500000	1023.000000	1023.000000	2046.000000
18.299999	-0.020146	-11.906115	-3.160218	-1.110253	-4.495893	-3.139751	0.000000	-10.000000	-0.250000	20.766666	30.166666	1023.000000	1023.000000	2046.000000
18.320000	-0.019287	-11.398357	-3.029623	-1.111336	-4.259061	-2.998337	0.000000	-10.000000	-0.266667	21.883333	36.333332	1023.000000	1023.000000	2046.000000
18.340000	-0.018564	-10.971297	-2.935859	-1.137299	-4.043643	-2.854496	0.000000	-10.000000	-0.291667	22.916668	43.500000	1023.000000	1023.000000	2046.000000
18.360001	-0.017915	-10.587547	-2.814958	-1.159773	-3.827431	-2.785385	0.000000	-10.000000	-0.316667	23.750000	51.166668	1023.000000	1023.000000	2046.000000
18.379999	-0.017242	-10.190298	-2.728215	-1.166533	-3.647075	-2.648476	0.000000	-10.000000	-0.358333	24.583334	59.000000	1023.000000	1023.000000	2046.000000
18.400000	-0.016740	-9.893196	-2.638854	-1.165096	-3.497856	-2.591390	0.000000	-10.000000	-0.383333	25.050001	67.000000	1023.000000	1023.000000	2046.000000
18.420000	-0.016263	-9.611271	-2.611507	-1.185803	-3.331071	-2.482889	0.000000	-10.000000	-0.408333	25.666668	75.166664	1023.000000	1023.000000	2046.000000
18.440001	-0.015682	-9.267999	-2.515578	-1.178438	-3.191911	-2.382072	0.000000	-10.000000	-0.408333	26.133333	83.500000	1023.000000	1023.000000	2046.000000
18.459999	-0.015123	-8.937714	-2.483361	-1.233650	-3.011625	-2.209078	0.000000	-10.000000	-0.408333	26.533335	92.166664	1023.000000	1023.000000	2046.000000
18.480000	-0.014257	-8.425906	-2.340916	-1.170415	-2.849395	-2.065180	0.000000	-10.000000	-0.408333	26.983334	101.000000	1023.000000	1023.000000	2046.000000
18.500000	-0.013293	-7.855968	-2.189543	-1.136604	-2.669945	-1.859877	0.000000	-10.000000	-0.416667	27.033335	110.000000	1023.000000	1023.000000	2046.000000
18.520000	-0.012348	-7.297508	-2.046225	-1.076445	-2.424569	-1.750269	0.000000	-10.000000	-0.425000	27.316668	119.000000	1023.000000	1023.000000	2046.000000
18.540001	-0.011165	-6.598770	-1.916010	-0.981887	-2.197315	-1.503558	0.000000	-10.000000	-0.433333	27.350000	128.000000	1023.000000	1023.000000	2046.000000
18.559999	-0.010169	-6.010057	-1.749106	-0.944334	-2.027389	-1.289228	0.000000	-10.000000	-0.450000	27.850000	137.166672	1023.000000	1023.000000	2046.000000
18.580000	-0.009113	-5.385898	-1.614903	-0.899186	-1.774084	-1.097724	0.000000	-10.000000	-0.475000	28.266666	146.333328	1023.000000	1023.000000	2046.000000
18.600000	-0.008074	-4.771610	-1.486258	-0.807135	-1.587415	-0.890802	0.000000	-10.000000	-0.491667	28.616667	155.833328	1023.000000	1023.000000	2046.000000
18.620001	-0.007083	-4.186322	-1.368258	-0.747152	-1.342752	-0.728160	0.000000	-10.000000	-0.508333	28.866667	165.166672	1023.000000	1023.000000	2046.000000
18.639999	-0.005993	-3.542022	-1.197762	-0.661792	-1.139679	-0.542789	0.000000	-10.000000	-0.516667	29.066668	174.833328	1023.000000	1023.000000	2046.000000
18.660000	-0.004851	-2.867073	-1.059875	-0.613375	-0.920343	-0.273480	0.000000	-10.000000	-0.533333	29.250000	184.500000	1023.000000	1023.000000	2046.000000
18.680000	-0.003808	-2.250318	-0.945561	-0.579790	-0.661060	-0.063907	0.000000	-10.000000	-0.541667	29.299999	194.333328	1023.000000	1023.000000	2046.000000
18.700001	-0.002617	-1.546844	-0.783174	-0.447648	-0.464346	0.148325	0.000000	-10.000000	-0.516667	29.466667	204.000000	1023.000000	1023.000000	2046.000000
18.719999	-0.001568	-0.926547	-0.659060	-0.363372	-0.209440	0.305326	0.000000	-10.000000	-0.508333	29.350000	213.666672	1023.000000	1023.000000	2046.000000
18.740000	-0.000464	-0.274349	-0.538721	-0.346111	0.050565	0.559918	0.000000	-10.000000	-0.491667	29.283335	223.500000	1023.000000	1023.000000	2046.000000
18.760000	0.000625	0.369453	-0.425412	-0.253494	0.257976	0.790383	0.000000	-10.000000	-0.508333	29.100000	233.500000	1023.000000	1023.000000	2046.000000
18.780001	0.001678	0.991566	-0.296660	-0.208149	0.486509	1.009866	0.000000	-10.000000	-0.491667	28.900002	243.166672	1023.000000	1023.000000	2046.000000
18.799999	0.002768	1.635643	-0.195241	-0.140357	0.746120	1.225120	0.000000	-10.000000	-0.483333	28.650002	252.833328	1023.000000	1023.000000	2046.000000
18.820000	0.003911	2.311188	-0.011219	-0.030977	0.940928	1.412456	0.000000	-10.000000	-0.483333	28.450001	262.333344	1023.000000	1023.000000	2046.000000
18.840000	0.004934	2.916239	0.131083	0.011725	1.129994	1.643437	0.000000	-10.000000	-0.483333	28.516666	272.000000	1023.000000	1023.000000	2046.000000
18.860001	0.005957	3.520469	0.201287	0.133115	1.396874	1.789194	0.000000	-10.000000	-0.475000	28.383333	281.500000	1023.000000	1023.000000	2046.000000
18.879999	0.006752	3.990669	0.361642	0.200065	1.514592	1.914371	0.000000	-10.000000	-0.483333	28.283333	291.000000	1023.000000	1023.000000	2046.000000
18.900000	0.007464	4.411069	0.471664	0.218761	1.640764	2.079880	0.000000	-10.000000	-0.491667	28.250000	300.333344	1023.000000	1023.000000	2046.000000
18.920000	0.008032	4.746854	0.574316	0.206136	1.795676	2.170726	0.000000	-10.000000	-0.508333	28.450001	309.833344	1023.000000	1023.000000	2046.000000
18.940001	0.008533	5.042813	0.729759	0.168063	1.808865	2.336127	0.000000	-10.000000	-0.491667	28.500000	319.166656	1023.000000	1023.000000	2046.000000
18.959999	0.009438	5.577837	0.868339	0.177191	2.006360	2.525947	0.000000	-10.000000	-0.475000	28.283333	328.833344	1023.000000	1023.000000	2046.000000
18.980000	0.010372	6.129708	0.955465	0.290602	2.204724	2.678917	0.000000	-10.000000	-0.458333	27.850000	338.166656	1023.000000	1023.000000	2046.000000
19.000000	0.011308	6.683175	1.118508	0.296980	2.368675	2.899012	0.000000	-10.000000	-0.425000	27.466667	347.666656	1023.000000	1023.000000	2046.000000
19.020000	0.012111	7.157329	1.070183	0.373637	2.621969	3.091539	0.000000	-10.000000	-0.391667	26.783335	356.833344	1023.000000	1023.000000	2046.000000
19.040001	0.011941	7.057216	0.946465	0.270639	2.701130	3.138983	0.000000	-10.000000	-0.383333	26.200001	366.000000	1023.000000	1023.000000	2046.000000
19.059999	0.010880	6.430179	0.791960	0.019674	2.546612	3.071933	0.000000	-10.000000	-0.375000	25.366667	374.833344	1023.000000	1023.000000	2046.000000
19.080000	0.009774	5.776562	0.537695	-0.115788	2.469098	2.885558	0.000000	-10.000000	-0.366667	24.733334	383.500000	1023.000000	1023.000000	2046.000000
19.100000	0.009059	5.354093	0.417756	-0.275311	2.377802	2.833846	0.000000	-10.000000	-0.341667	24.333334	391.833344	1023.000000	1023.000000	2046.000000
19.120001	0.008710	5.147537	0.344227	-0.386007	2.342072	2.847244	0.000000	-10.000000	-0.341667	24.400000	400.000000	1023.000000	1023.000000	2046.000000
19.139999	0.008723	5.155056	0.166129	-0.413151	2.475223	2.926855	0.000000	-10.000000	-0.358333	24.833334	408.000000	1023.000000	1023.000000	2046.000000
19.160000	0.008885	5.250797	0.200110	-0.449771	2.468392	3.032066	0.000000	-10.000000	-0.375000	25.216667	416.333344	1023.000000	1023.000000	2046.000000
19.180000	0.009183	5.427226	0.164991	-0.460300	2.568101	3.154433	0.000000	-10.000000	-0.375000	25.333334	424.666656	1023.000000	1023.000000	2046.000000
19.200001	0.009597	5.671667	0.152480	-0.378583	2.671065	3.226705	0.000000	-10.000000	-0.375000	25.299999	433.166656	1023.000000	1023.000000	2046.000000
19.219999	0.010000	5.910250	0.229111	-0.383618	2.702133	3.362624	0.000000	-10.000000	-0.358333	25.216667	441.500000	1023.000000	1023.000000	2046.000000
19.240000	0.010587	6.256857	0.272807	-0.271205	2.794538	3.460717	0.000000	-10.000000	-0.358333	25.100000	450.000000	1023.000000	1023.000000	2046.000000
19.260000	0.011293	6.673886	0.327979	-0.188741	2.938955	3.595694	0.000000	-10.000000	-0.350000	25.033333	458.500000	1023.000000	1023.000000	2046.000000
19.280001	0.011972	7.075498	0.456958	-0.118689	3.025380	3.711848	0.000000	-10.000000	-0.350000	24.933334	466.833344	1023.000000	1023.000000	2046.000000
19.299999	0.012870	7.606338	0.534462	0.015442	3.223515	3.832919	0.000000	-10.000000	-0.350000	24.733334	475.000000	1023.000000	1023.000000	2046.000000
19.320000	0.013872	8.198225	0.708462	0.111412	3.416106	3.962245	0.000000	-10.000000	-0.350000	24.500000	483.333344	1023.000000	1023.000000	2046.000000
19.340000	0.014891	8.800878	0.928356	0.136900	3.586942	4.148680	0.000000	-10.000000	-0.333333	24.266666	491.666656	1023.000000	1023.000000	2046.000000
19.360001	0.015965	9.435305	1.063298	0.211860	3.859299	4.300848	0.000000	-10.000000	-0.308333	24.016666	500.000000	1023.000000	1023.000000	2046.000000
19.379999	0.017054	10.078980	1.266076	0.263842	4.063884	4.485178	0.000000	-10.000000	-0.275000	23.483334	508.000000	1023.000000	1023.000000	2046.000000
19.400000	0.018099	10.696531	1.435046	0.315331	4.318403	4.627751	0.000000	-10.000000	-0.241667	22.483334	515.833313	1023.000000	1023.000000	2046.000000
19.420000	0.019237	11.369117	1.540788	0.408342	4.638500	4.781487	0.000000	-10.000000	-0.208333	21.400000	523.500000	1023.000000	1023.000000	2046.000000
19.440001	0.020195	11.935118	1.731037	0.369664	4.849108	4.985310	0.000000	-10.000000	-0.208333	20.650000	530.666687	1023.000000	1023.000000	2046.000000
19.459999	0.021119	12.481364	1.856313	0.482773	5.049146	5.093132	0.000000	-10.000000	-0.216667	20.383333	537.666687	1023.000000	1023.000000	2046.000000
19.480000	0.021750	12.854364	1.944471	0.486428	5.237856	5.185609	0.000000	-10.000000	-0.225000	20.366667	544.500000	1023.000000	1023.000000	2046.000000
19.500000	0.022370	13.220919	2.058655	0.515314	5.358474	5.288476	0.000000	-10.000000	-0.208333	20.250000	551.333313	1023.000000	1023.000000	2046.000000
19.520000	0.023068	13.633109	2.265392	0.570811	5.431641	5.365264	0.000000	-10.000000	-0.200000	19.900002	558.166687	1023.000000	1023.000000	2046.000000
19.540001	0.023513	13.896152	2.293215	0.577173	5.619926	5.405838	0.000000	-10.000000	-0.191667	19.466667	564.833313	1023.000000	1023.000000	2046.000000
19.559999	0.024140	14.266855	2.471035	0.570372	5.701897	5.523551	0.000000	-10.000000	-0.183333	19.000000	571.500000	1023.000000	1023.000000	2046.000000
19.580000	0.024803	14.658434	2.584996	0.619656	5.834080	5.619701	0.000000	-10.000000	-0.166667	18.766666	578.000000	1023.000000	1023.000000	2046.000000
19.600000	0.025439	15.034687	2.691962	0.698105	5.983636	5.660985	0.000000	-10.000000	-0.141667	18.133333	584.333313	1023.000000	1023.000000	2046.000000
19.620001	0.026302	15.544723	2.834494	0.783829	6.063720	5.862679	0.000000	-10.000000	-0.108333	17.516666	590.500000	1023.000000	1023.000000	2046.000000
19.639999	0.027083	16.006248	2.892483	0.908552	6.299464	5.905749	0.000000	-10.000000	-0.075000	16.333334	596.500000	1023.000000	1023.000000	2046.000000
19.660000	0.027806	16.433271	3.081187	1.037870	6.320551	5.993665	0.000000	-10.000000	-0.050000	15.350000	602.166687	1023.000000	1023.000000	2046.000000
19.680000	0.028406	16.787788	3.068923	1.107658	6.510319	6.100888	0.000000	-10.000000	-0.033333	13.816667	607.500000	1023.000000	1023.000000	2046.000000
19.700001	0.029048	17.167398	3.167987	1.171977	6.618730	6.208703	0.000000	-10.000000	-0.016667	12.533333	612.333313	1023.000000	1023.000000	2046.000000
19.719999	0.029584	17.484320	3.294212	1.230152	6.641862	6.318093	0.000000	-10.000000	-0.008333	10.750000	616.833313	1023.000000	1023.000000	2046.000000
19.740000	0.029947	17.698776	3.309151	1.326025	6.741885	6.321715	0.000000	-10.000000	0.016667	8.566667	620.666687	1023.000000	1023.000000	2046.000000
19.760000	0.030262	17.884743	3.347934	1.339908	6.750280	6.446620	0.000000	-10.000000	0.050000	5.366667	623.833313	1023.000000	1023.000000	2046.000000
19.780001	0.030569	18.066036	3.401018	1.409744	6.799321	6.455953	0.000000	-10.000000	0.083333	1.500000	626.166687	1023.000000	1023.000000	2046.000000
19.799999	0.030646	18.111588	3.391314	1.442176	6.798021	6.480076	0.000000	-10.000000	0.100000	-1.933333	627.500000	1023.000000	1023.000000	2046.000000
19.820000	0.030711	18.150183	3.394212	1.449991	6.756753	6.549226	0.000000	-10.000000	0.116667	-5.250000	628.000000	1023.000000	1023.000000	2046.000000
19.840000	0.030598	18.083405	3.354445	1.480190	6.732996	6.515774	0.000000	-10.000000	0.133333	-7.966667	628.000000	1023.000000	1023.000000	2046.000000
19.860001	0.030417	17.976601	3.328261	1.462083	6.676377	6.509881	0.000000	-10.000000	0.166667	-10.633334	628.000000	1023.000000	1023.000000	2046.000000
19.879999	0.030320	17.919228	3.284115	1.459752	6.671004	6.504356	0.000000	-10.000000	0.200000	-12.633334	628.000000	1023.000000	1023.000000	2046.000000
19.900000	0.030086	17.780699	3.263245	1.448370	6.567061	6.502022	0.000000	-10.000000	0.250000	-14.383333	628.000000	1023.000000	1023.000000	2046.000000
19.920000	0.029974	17.714424	3.246131	1.524936	6.514199	6.429159	0.000000	-10.000000	0.300000	-16.266666	618.166687	1023.000000	1023.000000	2046.000000
19.940001	0.029845	17.638178	3.233106	1.504105	6.530351	6.370616	0.000000	-10.000000	0.333333	-17.583334	608.333313	1023.000000	1023.000000	2046.000000
19.959999	0.029636	17.514957	3.267832	1.538108	6.347062	6.361956	0.000000	-10.000000	0.366667	-18.733334	596.500000	1023.000000	1023.000000	2046.000000
19.980000	0.029342	17.340897	3.188557	1.505693	6.349809	6.296838	0.000000	-10.000000	0.383333	-19.283335	592.166687	1023.000000	1023.000000	2046.000000
20.000000	0.028654	16.934771	3.162611	1.436726	6.117535	6.217898	0.000000	-10.000000	0.408333	-20.100000	585.666687	1023.000000	1023.000000	2046.000000
20.020000	0.028058	16.582575	3.032536	1.379169	6.024004	6.146865	0.000000	-10.000000	0.416667	-20.883333	578.833313	1023.000000	1023.000000	2046.000000
20.040001	0.027181	16.063875	2.896375	1.307288	5.829225	6.030987	0.000000	-10.000000	0.450000	-21.850000	572.000000	1023.000000	1023.000000	2046.000000
20.059999	0.026609	15.726068	2.798129	1.220620	5.669950	6.037369	0.000000	-10.000000	0.475000	-23.000000	564.666687	1023.000000	1023.000000	2046.000000
20.080000	0.026097	15.423234	2.699269	1.214778	5.559277	5.949909	0.000000	-10.000000	0.533333	-24.233334	557.000000	1023.000000	1023.000000	2046.000000
20.100000	0.025300	14.952139	2.477773	1.165458	5.512869	5.796039	0.000000	-10.000000	0.558333	-25.266666	548.833313	1023.000000	1023.000000	2046.000000
20.120001	0.023268	13.751335	2.152947	0.867286	5.125903	5.605199	0.000000	-10.000000	0.591667	-25.916666	540.500000	1023.000000	1023.000000	2046.000000
20.139999	0.020458	12.090829	1.659716	0.566029	4.747091	5.117994	0.000000	-10.000000	0.600000	-26.416666	531.833313	1023.000000	1023.000000	2046.000000
20.160000	0.017702	10.461864	1.257440	0.314490	4.285035	4.604899	0.000000	-10.000000	0.625000	-26.950001	523.000000	1023.000000	1023.000000	2046.000000
20.180000	0.015535	9.181240	1.004069	0.083551	3.828484	4.265137	0.000000	-10.000000	0.641667	-27.300001	514.000000	1023.000000	1023.000000	2046.000000
20.200001	0.013699	8.095818	0.629231	-0.001140	3.578683	3.889045	0.000000	-10.000000	0.650000	-27.350000	505.000000	1023.000000	1023.000000	2046.000000
20.219999	0.012444	7.354638	0.458111	-0.139505	3.334340	3.701691	0.000000	-10.000000	0.650000	-27.300001	496.000000	1023.000000	1023.000000	2046.000000
20.240000	0.011281	6.666907	0.250464	-0.218021	3.059594	3.574869	0.000000	-10.000000	0.633333	-27.450001	486.833344	1023.000000	1023.000000	2046.000000
20.260000	0.010093	5.965259	-0.010567	-0.245334	2.870044	3.351116	0.000000	-10.000000	0.641667	-27.700001	477.666656	1023.000000	1023.000000	2046.000000
20.280001	0.009107	5.382342	-0.189850	-0.273203	2.679135	3.166260	0.000000	-10.000000	0.641667	-28.066668	468.333344	1023.000000	1023.000000	2046.000000
20.299999	0.008175	4.831392	-0.312710	-0.328551	2.454815	3.017838	0.000000	-10.000000	0.675000	-28.300001	459.000000	1023.000000	1023.000000	2046.000000
20.320000	0.007195	4.252320	-0.546737	-0.321001	2.324652	2.795407	0.000000	-10.000000	0.683333	-28.483334	449.500000	1023.000000	1023.000000	2046.000000
20.340000	0.006612	3.907530	-0.558024	-0.315542	2.064486	2.716611	0.000000	-10.000000	0.700000	-28.550001	440.000000	1023.000000	1023.000000	2046.000000
20.360001	0.005841	3.452148	-0.754101	-0.297882	1.980287	2.523844	0.000000	-10.000000	0.700000	-28.583334	430.500000	1023.000000	1023.000000	2046.000000
20.379999	0.005499	3.250082	-0.727389	-0.222690	1.771462	2.428698	0.000000	-10.000000	0.691667	-28.650002	421.000000	1023.000000	1023.000000	2046.000000
20.400000	0.004940	2.919472	-0.815094	-0.207144	1.642277	2.299432	0.000000	-10.000000	0.683333	-28.516668	411.333344	1023.000000	1023.000000	2046.000000
20.420000	0.004615	2.727615	-0.808196	-0.248798	1.544183	2.240426	0.000000	-10.000000	0.683333	-28.600000	401.833344	1023.000000	1023.000000	2046.000000
20.440001	0.004306	2.544608	-0.833785	-0.295405	1.497530	2.176267	0.000000	-10.000000	0.691667	-28.850000	392.166656	1023.000000	1023.000000	2046.000000
20.459999	0.003869	2.286515	-0.889202	-0.240120	1.412079	2.003757	0.000000	-10.000000	0.700000	-29.200001	382.500000	1023.000000	1023.000000	2046.000000
20.480000	0.003538	2.091154	-0.891928	-0.265233	1.258050	1.990265	0.000000	-10.000000	0.700000	-29.216667	372.833344	1023.000000	1023.000000	2046.000000
20.500000	0.003211	1.897925	-0.994387	-0.237331	1.315064	1.814579	0.000000	-10.000000	0.691667	-28.883333	363.166656	1023.000000	1023.000000	2046.000000
20.520000	0.002713	1.603172	-0.968906	-0.259072	1.120916	1.710233	0.000000	-10.000000	0.675000	-28.400000	353.666656	1023.000000	1023.000000	2046.000000
20.540001	0.002230	1.318053	-0.978204	-0.259059	1.000961	1.554354	0.000000	-10.000000	0.658333	-28.033333	344.000000	1023.000000	1023.000000	2046.000000
20.559999	0.001555	0.918758	-1.125238	-0.222043	0.913929	1.352110	0.000000	-10.000000	0.650000	-27.733334	334.666656	1023.000000	1023.000000	2046.000000
20.580000	0.000958	0.566066	-1.080729	-0.225593	0.684912	1.187476	0.000000	-10.000000	0.650000	-27.600000	325.500000	1023.000000	1023.000000	2046.000000
20.600000	0.000225	0.133096	-1.174017	-0.184505	0.601043	0.890576	0.000000	-10.000000	0.650000	-27.433332	316.333344	1023.000000	1023.000000	2046.000000
20.620001	-0.000595	-0.351796	-1.185779	-0.254112	0.333440	0.754654	0.000000	-10.000000	0.658333	-27.350000	307.166656	1023.000000	1023.000000	2046.000000
20.639999	-0.001429	-0.844611	-1.269671	-0.279373	0.160620	0.543813	0.000000	-10.000000	0.658333	-27.266666	298.000000	1023.000000	1023.000000	2046.000000
20.660000	-0.002140	-1.264663	-1.373956	-0.244029	0.051957	0.301365	0.000000	-10.000000	0.658333	-27.333334	289.000000	1023.000000	1023.000000	2046.000000
20.680000	-0.002577	-1.523027	-1.329590	-0.249602	-0.162676	0.218840	0.000000	-10.000000	0.658333	-27.333334	279.833344	1023.000000	1023.000000	2046.000000
20.700001	-0.003200	-1.891297	-1.396807	-0.202746	-0.295528	0.003783	0.000000	-10.000000	0.641667	-27.433334	270.666656	1023.000000	1023.000000	2046.000000
20.719999	-0.003556	-2.101468	-1.427554	-0.138664	-0.455423	-0.079827	0.000000	-10.000000	0.625000	-27.350000	261.500000	1023.000000	1023.000000	2046.000000
20.740000	-0.004099	-2.422546	-1.419513	-0.116670	-0.685668	-0.200695	0.000000	-10.000000	0.616667	-27.216667	252.500000	1023.000000	1023.000000	2046.000000
20.760000	-0.004553	-2.690896	-1.491970	-0.050053	-0.803105	-0.345768	0.000000	-10.000000	0.633333	-26.900000	243.333328	1023.000000	1023.000000	2046.000000
20.780001	-0.005018	-2.965871	-1.483229	-0.032354	-1.001389	-0.448899	0.000000	-10.000000	0.633333	-26.600000	234.333328	1023.000000	1023.000000	2046.000000
20.799999	-0.005536	-3.271622	-1.569765	0.001884	-1.168010	-0.535730	0.000000	-10.000000	0.600000	-26.333334	225.333328	1023.000000	1023.000000	2046.000000
20.820000	-0.005975	-3.531462	-1.515632	0.021689	-1.412724	-0.624795	0.000000	-10.000000	0.566667	-25.900002	216.666672	1023.000000	1023.000000	2046.000000
20.840000	-0.006397	-3.780885	-1.579899	0.062249	-1.505307	-0.757928	0.000000	-10.000000	0.550000	-25.566668	208.000000	1023.000000	1023.000000	2046.000000
20.860001	-0.006855	-4.051558	-1.626004	0.113225	-1.652459	-0.886320	0.000000	-10.000000	0.550000	-25.116667	199.500000	1023.000000	1023.000000	2046.000000
20.879999	-0.007319	-4.325550	-1.612897	0.109990	-1.863475	-0.959167	0.000000	-10.000000	0.541667	-24.766666	191.166672	1023.000000	1023.000000	2046.000000
20.900000	-0.007768	-4.590998	-1.668982	0.138973	-1.983686	-1.077302	0.000000	-10.000000	0.525000	-24.416666	183.000000	1023.000000	1023.000000	2046.000000
20.920000	-0.008281	-4.894179	-1.724720	0.134931	-2.151250	-1.153139	0.000000	-10.000000	0.516667	-24.133333	174.833328	1023.000000	1023.000000	2046.000000
20.940001	-0.008585	-5.073936	-1.667698	0.127924	-2.353664	-1.180497	0.000000	-10.000000	0.516667	-23.983334	166.666672	1023.000000	1023.000000	2046.000000
20.959999	-0.009060	-5.354376	-1.770892	0.145220	-2.430280	-1.298424	0.000000	-10.000000	0.516667	-23.766666	158.666672	1023.000000	1023.000000	2046.000000
20.980000	-0.009419	-5.566533	-1.794355	0.155804	-2.584202	-1.343779	0.000000	-10.000000	0.491667	-23.316668	150.833328	1023.000000	1023.000000	2046.000000
21.000000	-0.009762	-5.769514	-1.763769	0.141452	-2.774042	-1.373154	0.000000	-10.000000	0.458333	-22.850000	143.000000	1023.000000	1023.000000	2046.000000
21.020000	-0.010136	-5.990667	-1.840870	0.202400	-2.862143	-1.490055	0.000000	-10.000000	0.425000	-22.350000	135.166672	1023.000000	1023.000000	2046.000000
21.040001	-0.010231	-6.046804	-1.765781	0.243357	-3.001405	-1.522976	0.000000	-10.000000	0.408333	-22.016666	127.500000	1023.000000	1023.000000	2046.000000
21.059999	-0.010301	-6.087983	-1.722342	0.336318	-3.108474	-1.593485	0.000000	-10.000000	0.400000	-21.500000	120.166664	1023.000000	1023.000000	2046.000000
21.080000	-0.010397	-6.144869	-1.705448	0.408401	-3.240819	-1.607004	0.000000	-10.000000	0.383333	-20.983334	113.000000	1023.000000	1023.000000	2046.000000
21.100000	-0.010628	-6.281247	-1.674899	0.409943	-3.372833	-1.643458	0.000000	-10.000000	0.366667	-20.383333	106.166664	1023.000000	1023.000000	2046.000000
21.120001	-0.011191	-6.613883	-1.761061	0.413194	-3.558325	-1.707692	0.000000	-10.000000	0.350000	-19.883333	99.333336	1023.000000	1023.000000	2046.000000
21.139999	-0.011959	-7.067511	-1.888788	0.358965	-3.738483	-1.799205	0.000000	-10.000000	0.350000	-19.300001	92.833336	1023.000000	1023.000000	2046.000000
21.160000	-0.012522	-7.400337	-1.961695	0.364419	-3.900228	-1.902833	0.000000	-10.000000	0.350000	-18.766666	86.166664	1023.000000	1023.000000	2046.000000
21.180000	-0.013019	-7.694280	-2.114731	0.421830	-3.994274	-2.007105	0.000000	-10.000000	0.350000	-18.400000	79.833336	1023.000000	1023.000000	2046.000000
21.200001	-0.013455	-7.952157	-2.187043	0.404675	-4.138124	-2.031664	0.000000	-10.000000	0.333333	-18.016666	73.500000	1023.000000	1023.000000	2046.000000
21.219999	-0.013561	-8.014284	-2.211924	0.324360	-4.101604	-2.025115	0.000000	-10.000000	0.300000	-17.683334	67.500000	1023.000000	1023.000000	2046.000000
21.240000	-0.014447	-8.537992	-2.385769	0.192709	-4.174562	-2.170369	0.000000	-10.000000	0.266667	-16.983334	61.833332	1023.000000	1023.000000	2046.000000
21.260000	-0.015589	-9.212998	-2.488271	-0.045025	-4.353655	-2.326047	0.000000	-10.000000	0.241667	-16.466667	56.166668	1023.000000	1023.000000	2046.000000
21.280001	-0.017146	-10.133509	-2.789283	-0.211323	-4.559268	-2.573635	0.000000	-10.000000	0.225000	-15.450000	50.833332	1023.000000	1023.000000	2046.000000
21.299999	-0.018943	-11.195400	-3.119419	-0.400884	-4.862313	-2.812784	0.000000	-10.000000	0.208333	-14.616667	45.500000	1023.000000	1023.000000	2046.000000
21.320000	-0.020120	-11.890718	-3.308971	-0.568022	-5.043472	-2.970253	0.000000	-10.000000	0.191667	-13.483334	40.666668	1023.000000	1023.000000	2046.000000
21.340000	-0.021118	-12.480658	-3.560931	-0.620622	-5.141773	-3.157331	0.000000	-10.000000	0.166667	-12.950001	36.166668	1023.000000	1023.000000	2046.000000
21.360001	-0.021735	-12.845612	-3.598368	-0.672057	-5.333513	-3.241673	0.000000	-10.000000	0.150000	-12.566667	32.000000	1023.000000	1023.000000	2046.000000
21.379999	-0.022327	-13.195461	-3.765263	-0.706467	-5.400886	-3.322846	0.000000	-10.000000	0.141667	-12.416667	27.666666	1023.000000	1023.000000	2046.000000
21.400000	-0.022871	-13.516479	-3.905787	-0.683572	-5.506877	-3.420244	0.000000	-10.000000	0.141667	-12.216667	23.333334	1023.000000	1023.000000	2046.000000
21.420000	-0.023117	-13.662429	-3.943273	-0.719660	-5.593799	-3.405697	0.000000	-10.000000	0.133333	-11.833334	19.000000	1023.000000	1023.000000	2046.000000
21.440001	-0.023532	-13.907272	-4.074377	-0.751413	-5.643067	-3.438416	0.000000	-10.000000	0.116667	-11.250000	15.333333	1023.000000	1023.000000	2046.000000
21.459999	-0.023891	-14.119594	-4.129501	-0.729107	-5.760177	-3.500808	0.000000	-10.000000	0.116667	-10.400001	11.666667	1023.000000	1023.000000	2046.000000
21.480000	-0.023995	-14.181080	-4.103558	-0.679200	-5.837657	-3.560665	0.000000	-10.000000	0.108333	-9.566667	8.333333	1023.000000	1023.000000	2046.000000
21.500000	-0.024094	-14.239611	-4.140730	-0.621519	-5.886128	-3.591234	0.000000	-10.000000	0.108333	-8.833333	5.000000	1023.000000	1023.000000	2046.000000
21.520000	-0.023902	-14.126032	-4.031732	-0.599574	-5.907211	-3.587515	0.000000	-10.000000	0.100000	-8.466667	2.333333	1023.000000	1023.000000	2046.000000
21.540001	-0.023752	-14.037348	-3.896552	-0.643303	-5.926201	-3.571292	0.000000	-10.000000	0.100000	-8.433333	-0.166667	1023.000000	1023.000000	2046.000000
21.559999	-0.023680	-13.994820	-3.830298	-0.627872	-5.948876	-3.587773	0.000000	-10.000000	0.100000	-8.833334	-2.666667	1023.000000	1023.000000	2046.000000
21.580000	-0.023355	-13.802517	-3.696386	-0.652915	-5.884306	-3.568911	0.000000	-10.000000	0.100000	-9.083334	-5.500000	1023.000000	1023.000000	2046.000000
21.600000	-0.023096	-13.649904	-3.595087	-0.648827	-5.882667	-3.523323	0.000000	-10.000000	0.108333	-9.016667	-8.500000	1023.000000	1023.000000	2046.000000
21.620001	-0.023156	-13.685422	-3.632334	-0.656718	-5.849477	-3.546894	0.000000	-10.000000	0.108333	-8.583334	-11.500000	1023.000000	1023.000000	2046.000000
21.639999	-0.022998	-13.591814	-3.487030	-0.649569	-5.858264	-3.596951	0.000000	-10.000000	0.108333	-8.150001	-14.500000	1023.000000	1023.000000	2046.000000
21.660000	-0.023005	-13.595672	-3.472267	-0.709433	-5.844516	-3.569455	0.000000	-10.000000	0.100000	-7.800000	-17.333334	1023.000000	1023.000000	2046.000000
21.680000	-0.023185	-13.702318	-3.507864	-0.672592	-5.843427	-3.678435	0.000000	-10.000000	0.100000	-7.350000	-20.000000	1023.000000	1023.000000	2046.000000
21.700001	-0.023263	-13.748428	-3.398859	-0.709090	-5.936450	-3.704030	0.000000	-10.000000	0.091667	-6.733334	-22.333334	1023.000000	1023.000000	2046.000000
21.719999	-0.023473	-13.872618	-3.428560	-0.726409	-5.938187	-3.779463	0.000000	-10.000000	0.091667	-5.750000	-24.500000	1023.000000	1023.000000	2046.000000
21.740000	-0.023763	-14.043739	-3.449620	-0.775425	-6.008465	-3.810229	0.000000	-10.000000	0.075000	-4.383334	-26.333334	1023.000000	1023.000000	2046.000000
21.760000	-0.023741	-14.030866	-3.366558	-0.850120	-6.048359	-3.765829	0.000000	-10.000000	0.066667	-2.133333	-27.833334	1023.000000	1023.000000	2046.000000
21.780001	-0.023821	-14.078305	-3.433431	-0.818351	-5.990231	-3.836292	0.000000	-10.000000	0.050000	0.283333	-28.666666	1023.000000	1023.000000	2046.000000
21.799999	-0.023583	-13.937565	-3.369397	-0.831364	-5.942860	-3.793945	0.000000	-10.000000	0.041667	2.650000	-29.000000	1023.000000	1023.000000	2046.000000
21.820000	-0.023100	-13.652139	-3.279293	-0.801100	-5.832592	-3.739153	0.000000	-10.000000	0.025000	4.800000	-29.000000	1023.000000	1023.000000	2046.000000
21.840000	-0.022693	-13.411841	-3.265135	-0.733088	-5.686531	-3.727087	0.000000	-10.000000	0.000000	7.183333	-29.000000	1023.000000	1023.000000	2046.000000
21.860001	-0.022110	-13.066952	-3.186251	-0.676412	-5.564756	-3.639533	0.000000	-10.000000	-0.033333	9.800000	-29.000000	1023.000000	1023.000000	2046.000000
21.879999	-0.021468	-12.687410	-3.066268	-0.667990	-5.417583	-3.535569	0.000000	-10.000000	-0.075000	12.350000	-29.000000	1023.000000	1023.000000	2046.000000
21.900000	-0.020794	-12.289112	-3.051545	-0.606345	-5.181636	-3.449587	0.000000	-10.000000	-0.125000	14.616667	-29.000000	1023.000000	1023.000000	2046.000000
21.920000	-0.020190	-11.932317	-2.991634	-0.576449	-5.020910	-3.343324	0.000000	-10.000000	-0.166667	16.750000	-20.166666	1023.000000	1023.000000	2046.000000
21.940001	-0.019313	-11.414115	-2.875569	-0.524346	-4.798363	-3.215836	0.000000	-10.000000	-0.208333	18.566668	-2.000000	1023.000000	1023.000000	2046.000000
21.959999	-0.018659	-11.027472	-2.851109	-0.448462	-4.603702	-3.124199	0.000000	-10.000000	-0.250000	20.300001	18.333334	1023.000000	1023.000000	2046.000000
21.980000	-0.017737	-10.482588	-2.704832	-0.433554	-4.369310	-2.974893	0.000000	-10.000000	-0.291667	21.750000	32.166668	1023.000000	1023.000000	2046.000000
22.000000	-0.016952	-10.018813	-2.644576	-0.393772	-4.134136	-2.846330	0.000000	-10.000000	-0.325000	22.966667	39.333332	1023.000000	1023.000000	2046.000000
22.020000	-0.016177	-9.560607	-2.605404	-0.358222	-3.905057	-2.691924	0.000000	-10.000000	-0.341667	23.733334	46.666668	1023.000000	1023.000000	2046.000000
22.040001	-0.015233	-9.002439	-2.457020	-0.342927	-3.699264	-2.503228	0.000000	-10.000000	-0.358333	24.483334	54.666668	1023.000000	1023.000000	2046.000000
22.059999	-0.014476	-8.555275	-2.447284	-0.241034	-3.428209	-2.438748	0.000000	-10.000000	-0.375000	24.900000	62.666668	1023.000000	1023.000000	2046.000000
22.080000	-0.013561	-8.014654	-2.350352	-0.238925	-3.227736	-2.197641	0.000000	-10.000000	-0.391667	25.266666	71.000000	1023.000000	1023.000000	2046.000000
22.100000	-0.012584	-7.437329	-2.208501	-0.220971	-2.984955	-2.022902	0.000000	-10.000000	-0.400000	25.333334	79.333336	1023.000000	1023.000000	2046.000000
22.120001	-0.011804	-6.976388	-2.210256	-0.170620	-2.727894	-1.867619	0.000000	-10.000000	-0.400000	25.616667	87.666664	1023.000000	1023.000000	2046.000000
22.139999	-0.010700	-6.323647	-2.023216	-0.102760	-2.540608	-1.657063	0.000000	-10.000000	-0.400000	25.950001	96.333336	1023.000000	1023.000000	2046.000000
22.160000	-0.009964	-5.888908	-1.959882	-0.055039	-2.321001	-1.552986	0.000000	-10.000000	-0.400000	26.216667	104.833336	1023.000000	1023.000000	2046.000000
22.180000	-0.009073	-5.362405	-1.844402	0.031674	-2.160544	-1.389133	0.000000	-10.000000	-0.400000	26.416668	113.500000	1023.000000	1023.000000	2046.000000
22.200001	-0.008385	-4.955662	-1.729516	0.054189	-1.990393	-1.289943	0.000000	-10.000000	-0.400000	26.700001	122.166664	1023.000000	1023.000000	2046.000000
22.219999	-0.007645	-4.518419	-1.607234	0.087247	-1.855398	-1.143034	0.000000	-10.000000	-0.416667	26.950001	131.000000	1023.000000	1023.000000	2046.000000
22.240000	-0.007122	-4.209035	-1.521722	0.017747	-1.716719	-0.988341	0.000000	-10.000000	-0.433333	27.416668	140.000000	1023.000000	1023.000000	2046.000000
22.260000	-0.006503	-3.843414	-1.405603	-0.006158	-1.573442	-0.858211	0.000000	-10.000000	-0.458333	27.550001	149.166672	1023.000000	1023.000000	2046.000000
22.280001	-0.005976	-3.531590	-1.423767	0.040924	-1.430781	-0.717966	0.000000	-10.000000	-0.458333	27.783333	158.333328	1023.000000	1023.000000	2046.000000
22.299999	-0.005093	-3.009953	-1.292136	0.057682	-1.266129	-0.509370	0.000000	-10.000000	-0.450000	27.799999	167.666672	1023.000000	1023.000000	2046.000000
22.320000	-0.003969	-2.345615	-1.230283	0.165805	-0.970800	-0.310337	0.000000	-10.000000	-0.425000	27.683332	177.000000	1023.000000	1023.000000	2046.000000
22.340000	-0.003152	-1.862643	-1.199630	0.156919	-0.757819	-0.062112	0.000000	-10.000000	-0.425000	27.650000	186.333328	1023.000000	1023.000000	2046.000000
22.360001	-0.003460	-2.044715	-1.286381	-0.042581	-0.697796	-0.017957	0.000000	-10.000000	-0.433333	27.466667	195.500000	1023.000000	1023.000000	2046.000000
22.379999	-0.004465	-2.638860	-1.612862	-0.197908	-0.701432	-0.126659	0.000000	-10.000000	-0.441667	27.400000	204.666672	1023.000000	1023.000000	2046.000000
22.400000	-0.005384	-3.181991	-1.771482	-0.396519	-0.847644	-0.166345	0.000000	-10.000000	-0.441667	27.266666	213.833328	1023.000000	1023.000000	2046.000000
22.420000	-0.005901	-3.487443	-1.880482	-0.587950	-0.864352	-0.154658	0.000000	-10.000000	-0.425000	27.166668	223.000000	1023.000000	1023.000000	2046.000000
22.440001	-0.006090	-3.599069	-2.047211	-0.615176	-0.787497	-0.149185	0.000000	-10.000000	-0.433333	27.333334	232.000000	1023.000000	1023.000000	2046.000000
22.459999	-0.005754	-3.400416	-2.102487	-0.688237	-0.688323	0.078631	0.000000	-10.000000	-0.425000	27.316668	241.000000	1023.000000	1023.000000	2046.000000
22.480000	-0.005668	-3.349520	-2.134933	-0.743774	-0.641771	0.170958	0.000000	-10.000000	-0.441667	27.366667	250.166672	1023.000000	1023.000000	2046.000000
22.500000	-0.005189	-3.066447	-2.207408	-0.688900	-0.449192	0.279053	0.000000	-10.000000	-0.458333	27.583334	259.333344	1023.000000	1023.000000	2046.000000
22.520000	-0.004655	-2.751364	-2.151114	-0.655643	-0.444860	0.500253	0.000000	-10.000000	-0.483333	27.983334	268.500000	1023.000000	1023.000000	2046.000000
22.540001	-0.004325	-2.555806	-2.101971	-0.664522	-0.407024	0.617712	0.000000	-10.000000	-0.500000	28.650000	277.666656	1023.000000	1023.000000	2046.000000
22.559999	-0.003418	-2.019955	-2.082485	-0.528388	-0.200167	0.791086	0.000000	-10.000000	-0.500000	28.766666	287.000000	1023.000000	1023.000000	2046.000000
22.580000	-0.002628	-1.552982	-1.974004	-0.456040	-0.081662	0.958724	0.000000	-10.000000	-0.500000	28.933334	296.666656	1023.000000	1023.000000	2046.000000
22.600000	-0.001872	-1.106177	-1.915471	-0.399409	0.099043	1.109659	0.000000	-10.000000	-0.508333	28.683334	306.333344	1023.000000	1023.000000	2046.000000
22.620001	-0.000736	-0.434883	-1.752259	-0.255947	0.242259	1.331064	0.000000	-10.000000	-0.508333	28.716667	316.000000	1023.000000	1023.000000	2046.000000
22.639999	0.000409	0.241446	-1.591582	-0.178618	0.481958	1.529688	0.000000	-10.000000	-0.500000	28.600000	325.666656	1023.000000	1023.000000	2046.000000
22.660000	0.001488	0.879505	-1.365112	-0.169183	0.672396	1.741404	0.000000	-10.000000	-0.466667	28.216667	335.166656	1023.000000	1023.000000	2046.000000
22.680000	0.002787	1.647318	-1.158991	-0.109744	0.919559	1.996495	0.000000	-10.000000	-0.441667	27.683334	344.666656	1023.000000	1023.000000	2046.000000
22.700001	0.003941	2.329015	-0.910233	-0.096683	1.131526	2.204405	0.000000	-10.000000	-0.400000	26.850000	353.833344	1023.000000	1023.000000	2046.000000
22.719999	0.005211	3.079760	-0.758869	-0.028975	1.475285	2.392318	0.000000	-10.000000	-0.375000	26.316668	363.000000	1023.000000	1023.000000	2046.000000
22.740000	0.006494	3.837770	-0.517019	-0.028802	1.722193	2.661398	0.000000	-10.000000	-0.350000	25.950001	372.000000	1023.000000	1023.000000	2046.000000
22.760000	0.007390	4.367559	-0.341145	-0.003054	1.931157	2.780602	0.000000	-10.000000	-0.350000	25.883333	380.833344	1023.000000	1023.000000	2046.000000
22.780001	0.008365	4.943904	-0.216674	0.049039	2.177463	2.934075	0.000000	-10.000000	-0.383333	26.200001	389.500000	1023.000000	1023.000000	2046.000000
22.799999	0.009228	5.453817	-0.060121	0.114455	2.304372	3.095111	0.000000	-10.000000	-0.400000	26.416666	398.166656	1023.000000	1023.000000	2046.000000
22.820000	0.009880	5.839262	0.034337	0.159848	2.506566	3.138510	0.000000	-10.000000	-0.425000	26.766666	407.000000	1023.000000	1023.000000	2046.000000
22.840000	0.010717	6.333607	0.198488	0.179682	2.621547	3.333890	0.000000	-10.000000	-0.408333	26.733334	415.833344	1023.000000	1023.000000	2046.000000
22.860001	0.011468	6.777690	0.334607	0.205201	2.789566	3.448316	0.000000	-10.000000	-0.408333	26.883333	424.666656	1023.000000	1023.000000	2046.000000
22.879999	0.012081	7.139999	0.476324	0.178653	2.874182	3.610840	0.000000	-10.000000	-0.391667	26.700001	433.500000	1023.000000	1023.000000	2046.000000
22.900000	0.013160	7.777693	0.611134	0.268241	3.082145	3.816173	0.000000	-10.000000	-0.375000	26.350000	442.500000	1023.000000	1023.000000	2046.000000
22.920000	0.014035	8.294681	0.782790	0.353464	3.241059	3.917369	0.000000	-10.000000	-0.358333	25.733334	454.333344	1023.000000	1023.000000	2046.000000
22.940001	0.015184	8.973452	0.964862	0.451852	3.447040	4.109698	0.000000	-10.000000	-0.350000	25.316668	463.166656	1023.000000	1023.000000	2046.000000
22.959999	0.016351	9.663631	1.064859	0.622830	3.692644	4.283298	0.000000	-10.000000	-0.358333	25.150000	471.666656	1023.000000	1023.000000	2046.000000
22.980000	0.017346	10.251545	1.236017	0.701041	3.874772	4.439715	0.000000	-10.000000	-0.358333	25.166666	477.166656	1023.000000	1023.000000	2046.000000
23.000000	0.018461	10.910223	1.388013	0.816646	4.076856	4.628709	0.000000	-10.000000	-0.358333	24.983334	485.500000	1023.000000	1023.000000	2046.000000
23.020000	0.019488	11.517592	1.544653	0.885341	4.321342	4.766256	0.000000	-10.000000	-0.350000	24.716667	493.833344	1023.000000	1023.000000	2046.000000
23.040001	0.020607	12.178900	1.745804	0.969957	4.506032	4.957108	0.000000	-10.000000	-0.341667	24.566668	502.000000	1023.000000	1023.000000	2046.000000
23.059999	0.021676	12.810574	1.875568	1.079870	4.724801	5.130336	0.000000	-10.000000	-0.325000	24.500000	510.333344	1023.000000	1023.000000	2046.000000
23.080000	0.022588	13.349230	2.054048	1.151637	4.896113	5.247431	0.000000	-10.000000	-0.300000	24.283335	518.666687	1023.000000	1023.000000	2046.000000
23.100000	0.023658	13.982122	2.207205	1.273032	5.092722	5.409163	0.000000	-10.000000	-0.291667	23.750000	527.000000	1023.000000	1023.000000	2046.000000
23.120001	0.024686	14.589328	2.318216	1.330604	5.342452	5.598055	0.000000	-10.000000	-0.266667	23.083334	535.000000	1023.000000	1023.000000	2046.000000
23.139999	0.025397	15.009630	2.479745	1.368123	5.429135	5.732627	0.000000	-10.000000	-0.241667	22.166668	542.666687	1023.000000	1023.000000	2046.000000
23.160000	0.026544	15.687646	2.591167	1.456834	5.679027	5.960618	0.000000	-10.000000	-0.208333	21.283335	550.166687	1023.000000	1023.000000	2046.000000
23.180000	0.027333	16.153856	2.719402	1.547163	5.863153	6.024140	0.000000	-10.000000	-0.200000	20.383333	557.333313	1023.000000	1023.000000	2046.000000
23.200001	0.028297	16.723358	2.895897	1.603332	6.031031	6.193098	0.000000	-10.000000	-0.191667	19.650000	564.500000	1023.000000	1023.000000	2046.000000
23.219999	0.029345	17.342672	3.012464	1.720217	6.248169	6.361823	0.000000	-10.000000	-0.175000	19.000000	571.166687	1023.000000	1023.000000	2046.000000
23.240000	0.030222	17.861418	3.173138	1.793217	6.423027	6.472036	0.000000	-10.000000	-0.158333	18.300001	577.500000	1023.000000	1023.000000	2046.000000
23.260000	0.031064	18.358526	3.357405	1.878655	6.555886	6.566580	0.000000	-10.000000	-0.133333	17.633333	583.500000	1023.000000	1023.000000	2046.000000
23.280001	0.031710	18.740406	3.455081	1.917616	6.676593	6.691117	0.000000	-10.000000	-0.116667	16.950001	589.500000	1023.000000	1023.000000	2046.000000
23.299999	0.032151	19.001490	3.556549	1.906365	6.794797	6.743779	0.000000	-10.000000	-0.091667	16.383333	595.500000	1023.000000	1023.000000	2046.000000
23.320000	0.032585	19.257473	3.695558	1.850645	6.809778	6.901492	0.000000	-10.000000	-0.075000	15.816668	601.166687	1023.000000	1023.000000	2046.000000
23.340000	0.033005	19.506233	3.705753	1.893554	6.905604	7.001321	0.000000	-10.000000	-0.050000	14.866667	606.500000	1023.000000	1023.000000	2046.000000
23.360001	0.033363	19.717466	3.786144	1.905368	6.966663	7.059291	0.000000	-10.000000	-0.033333	13.616667	611.500000	1023.000000	1023.000000	2046.000000
23.379999	0.033800	19.975811	3.821177	1.951500	7.039451	7.163682	0.000000	-10.000000	-0.016667	11.900001	616.333313	1023.000000	1023.000000	2046.000000
23.400000	0.034033	20.113386	3.769262	1.942067	7.151905	7.250154	0.000000	-10.000000	-0.008333	10.616667	620.666687	1023.000000	1023.000000	2046.000000
23.420000	0.032798	19.383753	3.513875	1.708107	7.064297	7.097473	0.000000	-10.000000	0.000000	9.700000	624.500000	1023.000000	1023.000000	2046.000000
23.440001	0.031101	18.380796	3.236877	1.485978	6.779788	6.878153	0.000000	-10.000000	0.000000	9.033334	627.833313	1023.000000	1023.000000	2046.000000
23.459999	0.029565	17.472923	2.989236	1.282540	6.575570	6.625577	0.000000	-10.000000	0.000000	8.400000	631.000000	1023.000000	1023.000000	2046.000000
23.480000	0.028320	16.737192	2.765722	1.166411	6.415949	6.389110	0.000000	-10.000000	0.000000	8.150000	633.833313	1023.000000	1023.000000	2046.000000
23.500000	0.027590	16.305536	2.592766	1.051479	6.345325	6.315966	0.000000	-10.000000	0.000000	8.400000	636.666687	1023.000000	1023.000000	2046.000000
23.520000	0.027295	16.131451	2.481267	1.014425	6.293959	6.341800	0.000000	-10.000000	0.000000	9.016666	639.333313	1023.000000	1023.000000	2046.000000
23.540001	0.026913	15.905324	2.399684	0.974519	6.261138	6.269983	0.000000	-10.000000	0.000000	9.383333	642.166687	1023.000000	1023.000000	2046.000000
23.559999	0.026877	15.884121	2.345279	0.958000	6.252525	6.328317	0.000000	-10.000000	0.000000	9.416667	645.166687	1023.000000	1023.000000	2046.000000
23.580000	0.026857	15.872615	2.397916	0.987851	6.152028	6.334819	0.000000	-10.000000	0.000000	8.866667	648.333313	1023.000000	1023.000000	2046.000000
23.600000	0.026851	15.868849	2.349291	1.012285	6.134679	6.372594	0.000000	-10.000000	0.000000	7.900000	651.500000	1023.000000	1023.000000	2046.000000
23.620001	0.026889	15.891189	2.334844	1.062339	6.126791	6.367215	0.000000	-10.000000	0.016667	6.766667	654.333313	1023.000000	1023.000000	2046.000000
23.639999	0.027030	15.974885	2.369392	1.122819	6.072387	6.410286	0.000000	-10.000000	0.033333	5.250000	657.000000	1023.000000	1023.000000	2046.000000
23.660000	0.027103	16.017960	2.343654	1.151873	6.077168	6.445265	0.000000	-10.000000	0.058333	3.283334	659.000000	1023.000000	1023.000000	2046.000000
23.680000	0.027217	16.085295	2.314213	1.289231	6.095094	6.386758	0.000000	-10.000000	0.075000	1.083333	660.333313	1023.000000	1023.000000	2046.000000
23.700001	0.027509	16.257641	2.364157	1.304244	6.135386	6.453853	0.000000	-10.000000	0.091667	-1.333333	660.833313	1023.000000	1023.000000	2046.000000
23.719999	0.027601	16.312300	2.417867	1.253489	6.136442	6.504502	0.000000	-10.000000	0.116667	-4.233334	661.000000	1023.000000	1023.000000	2046.000000
23.740000	0.027753	16.401728	2.403011	1.228274	6.224478	6.545964	0.000000	-10.000000	0.141667	-7.616667	661.000000	1023.000000	1023.000000	2046.000000
23.760000	0.027790	16.424097	2.430489	1.253053	6.193248	6.547308	0.000000	-10.000000	0.175000	-10.616667	661.000000	1023.000000	1023.000000	2046.000000
23.780001	0.027957	16.522720	2.418628	1.238139	6.259656	6.606297	0.000000	-10.000000	0.191667	-12.783334	661.000000	1023.000000	1023.000000	2046.000000
23.799999	0.028016	16.557364	2.402128	1.213619	6.303514	6.638103	0.000000	-10.000000	0.216667	-13.966667	661.000000	1023.000000	1023.000000	2046.000000
23.820000	0.027971	16.530806	2.408819	1.200970	6.293523	6.627493	0.000000	-10.000000	0.233333	-15.000000	653.666687	1023.000000	1023.000000	2046.000000
23.840000	0.027775	16.414818	2.286321	1.196367	6.351685	6.580445	0.000000	-10.000000	0.258333	-15.550000	644.500000	1023.000000	1023.000000	2046.000000
23.860001	0.027346	16.161432	2.220920	1.166992	6.276910	6.496612	0.000000	-10.000000	0.258333	-16.133333	633.666687	1023.000000	1023.000000	2046.000000
23.879999	0.026861	15.874593	2.216655	1.149902	6.119150	6.388886	0.000000	-10.000000	0.275000	-16.683334	628.166687	1023.000000	1023.000000	2046.000000
23.900000	0.026404	15.604746	2.157149	1.078302	6.049018	6.320277	0.000000	-10.000000	0.283333	-17.366667	622.500000	1023.000000	1023.000000	2046.000000
23.920000	0.025810	15.253700	2.058791	1.041427	5.982172	6.171311	0.000000	-10.000000	0.333333	-18.133333	616.500000	1023.000000	1023.000000	2046.000000
23.940001	0.025130	14.851797	2.031214	0.922976	5.789806	6.107802	0.000000	-10.000000	0.366667	-19.016666	610.500000	1023.000000	1023.000000	2046.000000
23.959999	0.024669	14.579609	1.977351	0.921812	5.679978	6.000467	0.000000	-10.000000	0.416667	-20.150000	604.166687	1023.000000	1023.000000	2046.000000
23.980000	0.024249	14.331071	1.883507	0.907956	5.601065	5.938543	0.000000	-10.000000	0.433333	-21.416666	597.500000	1023.000000	1023.000000	2046.000000
24.000000	0.023738	14.029332	1.850615	0.916969	5.437203	5.824544	0.000000	-10.000000	0.483333	-22.600000	590.333313	1023.000000	1023.000000	2046.000000
24.020000	0.023543	13.913688	1.772854	0.922529	5.436285	5.782020	0.000000	-10.000000	0.516667	-23.566668	582.833313	1023.000000	1023.000000	2046.000000
24.040001	0.023010	13.598679	1.714800	0.917720	5.297186	5.668972	0.000000	-10.000000	0.566667	-24.433334	575.000000	1023.000000	1023.000000	2046.000000
24.059999	0.022462	13.275079	1.662290	0.921211	5.137922	5.553656	0.000000	-10.000000	0.583333	-25.316668	566.833313	1023.000000	1023.000000	2046.000000
24.080000	0.022056	13.035109	1.560288	0.964239	5.080247	5.430334	0.000000	-10.000000	0.600000	-26.083334	558.500000	1023.000000	1023.000000	2046.000000
24.100000	0.021482	12.695800	1.471244	0.944914	4.958009	5.321632	0.000000	-10.000000	0.616667	-26.600000	549.833313	1023.000000	1023.000000	2046.000000
24.120001	0.020916	12.361112	1.414536	0.928201	4.806360	5.212015	0.000000	-10.000000	0.650000	-27.200001	541.000000	1023.000000	1023.000000	2046.000000
24.139999	0.020316	12.006639	1.409288	0.943654	4.605374	5.048324	0.000000	-10.000000	0.683333	-27.766666	531.833313	1023.000000	1023.000000	2046.000000
24.160000	0.019810	11.707726	1.279225	0.930667	4.571157	4.926676	0.000000	-10.000000	0.700000	-28.350000	522.500000	1023.000000	1023.000000	2046.000000
24.180000	0.019307	11.410159	1.260402	0.912497	4.423137	4.814124	0.000000	-10.000000	0.700000	-28.500000	516.166687	1023.000000	1023.000000	2046.000000
24.200001	0.018720	11.063235	1.169083	0.906615	4.302479	4.685058	0.000000	-10.000000	0.708333	-28.700001	506.500000	1023.000000	1023.000000	2046.000000
24.219999	0.018134	10.717084	1.061265	0.941090	4.192164	4.522565	0.000000	-10.000000	0.708333	-28.766666	497.000000	1023.000000	1023.000000	2046.000000
24.240000	0.017588	10.394515	1.065496	0.888283	4.037159	4.403576	0.000000	-10.000000	0.708333	-28.933334	484.166656	1023.000000	1023.000000	2046.000000
24.260000	0.017102	10.107124	0.947848	0.917603	3.976245	4.265429	0.000000	-10.000000	0.716667	-29.200001	474.500000	1023.000000	1023.000000	2046.000000
24.280001	0.016527	9.767727	0.959424	0.931597	3.801816	4.074889	0.000000	-10.000000	0.725000	-29.383333	464.666656	1023.000000	1023.000000	2046.000000
24.299999	0.016293	9.629254	0.999632	0.954984	3.697448	3.977191	0.000000	-10.000000	0.725000	-29.450001	455.000000	1023.000000	1023.000000	2046.000000
24.320000	0.016005	9.458828	0.962322	1.097259	3.609327	3.789921	0.000000	-10.000000	0.708333	-29.266666	445.333344	1023.000000	1023.000000	2046.000000
24.340000	0.015469	9.142462	0.991283	1.110772	3.403424	3.636984	0.000000	-10.000000	0.708333	-29.200001	435.500000	1023.000000	1023.000000	2046.000000
24.360001	0.014969	8.846394	0.905648	1.119923	3.305017	3.515806	0.000000	-10.000000	0.716667	-29.299999	425.500000	1023.000000	1023.000000	2046.000000
24.379999	0.014111	8.339540	0.808530	1.106281	3.064588	3.360142	0.000000	-10.000000	0.725000	-29.333334	415.833344	1023.000000	1023.000000	2046.000000
24.400000	0.013069	7.723844	0.679558	1.112322	2.816162	3.115802	0.000000	-10.000000	0.733333	-29.600000	406.166656	1023.000000	1023.000000	2046.000000
24.420000	0.012328	7.285635	0.551368	1.140404	2.603024	2.990839	0.000000	-10.000000	0.758333	-29.766666	396.500000	1023.000000	1023.000000	2046.000000
24.440001	0.011539	6.819595	0.387965	1.194958	2.500952	2.735720	0.000000	-10.000000	0.783333	-30.183334	386.500000	1023.000000	1023.000000	2046.000000
24.459999	0.010762	6.360231	0.321971	1.158980	2.266670	2.612611	0.000000	-10.000000	0.800000	-30.283333	376.500000	1023.000000	1023.000000	2046.000000
24.480000	0.009403	5.557432	0.114412	0.976021	2.036100	2.430898	0.000000	-10.000000	0.783333	-30.350000	366.166656	1023.000000	1023.000000	2046.000000
24.500000	0.007030	4.154933	-0.241531	0.767291	1.666215	1.962959	0.000000	-10.000000	0.783333	-30.366667	355.833344	1023.000000	1023.000000	2046.000000
24.520000	0.004415	2.609072	-0.574676	0.514295	1.136265	1.533188	0.000000	-10.000000	0.783333	-30.400002	345.500000	1023.000000	1023.000000	2046.000000
24.540001	0.001882	1.112325	-0.950274	0.321634	0.697755	1.043210	0.000000	-10.000000	0.800000	-30.366667	335.500000	1023.000000	1023.000000	2046.000000
24.559999	-0.000192	-0.113235	-1.223228	0.178886	0.273978	0.657130	0.000000	-10.000000	0.783333	-30.266666	325.500000	1023.000000	1023.000000	2046.000000
24.580000	-0.001684	-0.995303	-1.433331	0.058755	-0.060439	0.439711	0.000000	-10.000000	0.783333	-30.200001	315.500000	1023.000000	1023.000000	2046.000000
24.600000	-0.002720	-1.607767	-1.657047	0.012371	-0.205924	0.242833	0.000000	-10.000000	0.791667	-30.333334	305.500000	1023.000000	1023.000000	2046.000000
24.620001	-0.003854	-2.277849	-1.769746	-0.053478	-0.514540	0.059914	0.000000	-10.000000	0.808333	-30.633333	295.333344	1023.000000	1023.000000	2046.000000
24.639999	-0.004829	-2.853962	-1.979136	-0.053268	-0.726638	-0.094920	0.000000	-10.000000	0.808333	-30.766666	285.000000	1023.000000	1023.000000	2046.000000
24.660000	-0.005710	-3.374755	-2.098900	-0.086135	-0.954691	-0.235029	0.000000	-10.000000	0.800000	-30.583334	274.666656	1023.000000	1023.000000	2046.000000
24.680000	-0.006619	-3.911672	-2.200243	-0.111236	-1.229306	-0.370886	0.000000	-10.000000	0.783333	-30.066668	264.500000	1023.000000	1023.000000	2046.000000
24.700001	-0.007329	-4.331653	-2.325346	-0.080177	-1.444302	-0.481827	0.000000	-10.000000	0.733333	-29.450001	254.500000	1023.000000	1023.000000	2046.000000
24.719999	-0.008075	-4.772067	-2.390573	-0.079777	-1.619711	-0.682005	0.000000	-10.000000	0.691667	-28.583334	244.666672	1023.000000	1023.000000	2046.000000
24.740000	-0.008458	-4.998640	-2.411403	-0.052084	-1.799105	-0.736047	0.000000	-10.000000	0.658333	-27.766666	235.166672	1023.000000	1023.000000	2046.000000
24.760000	-0.008772	-5.184468	-2.409769	-0.013051	-1.923024	-0.838623	0.000000	-10.000000	0.641667	-26.966667	226.000000	1023.000000	1023.000000	2046.000000
24.780001	-0.009124	-5.392367	-2.375757	-0.041677	-2.045851	-0.929082	0.000000	-10.000000	0.608333	-26.683334	217.000000	1023.000000	1023.000000	2046.000000
24.799999	-0.009382	-5.544965	-2.302864	-0.089043	-2.219050	-0.934008	0.000000	-10.000000	0.575000	-26.433334	208.000000	1023.000000	1023.000000	2046.000000
24.820000	-0.009546	-5.641825	-2.256714	-0.081121	-2.282588	-1.021402	0.000000	-10.000000	0.558333	-26.200001	199.000000	1023.000000	1023.000000	2046.000000
24.840000	-0.009904	-5.852988	-2.266872	-0.078534	-2.391721	-1.115861	0.000000	-10.000000	0.550000	-25.799999	190.333328	1023.000000	1023.000000	2046.000000
24.860001	-0.010153	-6.000134	-2.200383	-0.093114	-2.557494	-1.149143	0.000000	-10.000000	0.550000	-25.150000	181.666672	1023.000000	1023.000000	2046.000000
24.879999	-0.010516	-6.215196	-2.296981	-0.088839	-2.555730	-1.273646	0.000000	-10.000000	0.541667	-24.616667	173.333328	1023.000000	1023.000000	2046.000000
24.900000	-0.010809	-6.388345	-2.248992	-0.081877	-2.691770	-1.365706	0.000000	-10.000000	0.533333	-24.033333	165.000000	1023.000000	1023.000000	2046.000000
24.920000	-0.011269	-6.660174	-2.224275	-0.151671	-2.888607	-1.395621	0.000000	-10.000000	0.508333	-23.666666	157.000000	1023.000000	1023.000000	2046.000000
24.940001	-0.011721	-6.926896	-2.316811	-0.099081	-2.939952	-1.571052	0.000000	-10.000000	0.475000	-23.150000	149.166672	1023.000000	1023.000000	2046.000000
24.959999	-0.012357	-7.302695	-2.313161	-0.121736	-3.128661	-1.739137	0.000000	-10.000000	0.433333	-22.633333	141.500000	1023.000000	1023.000000	2046.000000
24.980000	-0.012918	-7.634288	-2.296719	-0.238793	-3.328762	-1.770014	0.000000	-10.000000	0.408333	-22.116667	134.000000	1023.000000	1023.000000	2046.000000
25.000000	-0.013532	-7.997261	-2.375612	-0.217309	-3.441622	-1.962718	0.000000	-10.000000	0.400000	-21.633333	126.500000	1023.000000	1023.000000	2046.000000
25.020000	-0.014026	-8.289491	-2.433587	-0.251226	-3.558361	-2.046317	0.000000	-10.000000	0.391667	-21.133333	119.166664	1023.000000	1023.000000	2046.000000
25.040001	-0.014175	-8.377374	-2.376628	-0.227432	-3.670026	-2.103288	0.000000	-10.000000	0.383333	-20.500000	112.166664	1023.000000	1023.000000	2046.000000
25.059999	-0.014501	-8.569885	-2.431008	-0.188966	-3.715275	-2.234635	0.000000	-10.000000	0.366667	-20.000000	105.333336	1023.000000	1023.000000	2046.000000
25.080000	-0.014609	-8.633750	-2.370625	-0.189674	-3.875542	-2.197908	0.000000	-10.000000	0.358333	-19.416666	98.833336	1023.000000	1023.000000	2046.000000
25.100000	-0.014783	-8.737041	-2.378909	-0.139746	-3.914994	-2.303391	0.000000	-10.000000	0.350000	-18.800001	92.166664	1023.000000	1023.000000	2046.000000
25.120001	-0.015031	-8.883107	-2.390026	-0.064925	-4.002539	-2.425617	0.000000	-10.000000	0.333333	-18.133333	85.833336	1023.000000	1023.000000	2046.000000
25.139999	-0.015097	-8.922197	-2.317111	-0.111610	-4.127337	-2.366140	0.000000	-10.000000	0.300000	-17.516666	79.666664	1023.000000	1023.000000	2046.000000
25.160000	-0.015489	-9.153860	-2.404148	-0.051738	-4.165958	-2.532016	0.000000	-10.000000	0.266667	-16.900000	74.000000	1023.000000	1023.000000	2046.000000
25.180000	-0.015558	-9.194770	-2.364622	-0.029284	-4.250277	-2.550588	0.000000	-10.000000	0.250000	-16.466667	70.333336	1023.000000	1023.000000	2046.000000
25.200001	-0.015658	-9.254109	-2.333598	-0.049233	-4.331391	-2.539886	0.000000	-10.000000	0.241667	-15.800000	65.000000	1023.000000	1023.000000	2046.000000
25.219999	-0.015784	-9.328069	-2.354647	0.023884	-4.353654	-2.643651	0.000000	-10.000000	0.241667	-15.116667	59.833332	1023.000000	1023.000000	2046.000000
25.240000	-0.015955	-9.429487	-2.303790	0.039469	-4.496924	-2.668242	0.000000	-10.000000	0.225000	-14.350000	53.000000	1023.000000	1023.000000	2046.000000
25.260000	-0.016103	-9.517134	-2.334848	0.010971	-4.526183	-2.667074	0.000000	-10.000000	0.225000	-13.850000	48.166668	1023.000000	1023.000000	2046.000000
25.280001	-0.016214	-9.582212	-2.334551	0.057454	-4.567729	-2.737385	0.000000	-10.000000	0.208333	-13.550000	43.500000	1023.000000	1023.000000	2046.000000
25.299999	-0.016345	-9.659756	-2.299889	0.054006	-4.687017	-2.726856	0.000000	-10.000000	0.200000	-13.116667	39.000000	1023.000000	1023.000000	2046.000000
25.320000	-0.016488	-9.744524	-2.350229	0.097113	-4.679873	-2.811535	0.000000	-10.000000	0.175000	-12.716667	34.500000	1023.000000	1023.000000	2046.000000
25.340000	-0.016586	-9.802464	-2.381031	0.111876	-4.714722	-2.818587	0.000000	-10.000000	0.158333	-12.266667	30.166666	1023.000000	1023.000000	2046.000000
25.360001	-0.016635	-9.831459	-2.289874	0.075393	-4.834004	-2.782974	0.000000	-10.000000	0.150000	-11.866667	26.000000	1023.000000	1023.000000	2046.000000
25.379999	-0.016767	-9.909458	-2.369638	0.133345	-4.791169	-2.881996	0.000000	-10.000000	0.150000	-11.450001	22.000000	1023.000000	1023.000000	2046.000000
25.400000	-0.016813	-9.936245	-2.337029	0.152048	-4.871287	-2.879977	0.000000	-10.000000	0.141667	-10.966667	18.333334	1023.000000	1023.000000	2046.000000
25.420000	-0.016642	-9.835601	-2.215398	0.187511	-4.931122	-2.876592	0.000000	-10.000000	0.125000	-10.433333	14.666667	1023.000000	1023.000000	2046.000000
25.440001	-0.016635	-9.831146	-2.248092	0.292245	-4.892348	-2.982952	0.000000	-10.000000	0.108333	-9.816667	11.333333	1023.000000	1023.000000	2046.000000
25.459999	-0.016432	-9.711336	-2.164920	0.387835	-4.975705	-2.958546	0.000000	-10.000000	0.108333	-9.283334	8.000000	1023.000000	1023.000000	2046.000000
25.480000	-0.016592	-9.805593	-2.158762	0.329236	-5.023136	-2.952931	0.000000	-10.000000	0.108333	-8.750000	5.000000	1023.000000	1023.000000	2046.000000
25.500000	-0.017038	-10.069299	-2.241614	0.352693	-5.104440	-3.075938	0.000000	-10.000000	0.108333	-8.300000	2.166667	1023.000000	1023.000000	2046.000000
25.520000	-0.017290	-10.218298	-2.256458	0.282165	-5.219319	-3.024685	0.000000	-10.000000	0.100000	-7.866667	-0.333333	1023.000000	1023.000000	2046.000000
25.540001	-0.017814	-10.527998	-2.372427	0.348022	-5.342687	-3.160908	0.000000	-10.000000	0.100000	-7.716667	-2.666667	1023.000000	1023.000000	2046.000000
25.559999	-0.018093	-10.692872	-2.478867	0.346387	-5.384257	-3.176135	0.000000	-10.000000	0.100000	-7.733334	-5.000000	1023.000000	1023.000000	2046.000000
25.580000	-0.018123	-10.710670	-2.535319	0.363515	-5.358640	-3.180227	0.000000	-10.000000	0.100000	-7.816667	-7.666667	1023.000000	1023.000000	2046.000000
25.600000	-0.018331	-10.833559	-2.585436	0.298578	-5.311602	-3.235100	0.000000	-10.000000	0.100000	-7.500000	-10.333333	1023.000000	1023.000000	2046.000000
25.620001	-0.018995	-11.225931	-2.710400	0.119633	-5.351748	-3.283416	0.000000	-10.000000	0.100000	-7.066667	-13.000000	1023.000000	1023.000000	2046.000000
25.639999	-0.020106	-11.882917	-2.884093	-0.048526	-5.516363	-3.433936	0.000000	-10.000000	0.100000	-6.300000	-15.333333	1023.000000	1023.000000	2046.000000
25.660000	-0.021704	-12.827035	-3.253362	-0.233233	-5.693618	-3.646822	0.000000	-10.000000	0.091667	-5.300000	-17.500000	1023.000000	1023.000000	2046.000000
25.680000	-0.023090	-13.646362	-3.457713	-0.415758	-5.937822	-3.835069	0.000000	-10.000000	0.083333	-4.250000	-19.166666	1023.000000	1023.000000	2046.000000
25.700001	-0.024084	-14.233419	-3.678411	-0.563996	-6.031218	-3.959795	0.000000	-10.000000	0.075000	-3.433333	-20.500000	1023.000000	1023.000000	2046.000000
25.719999	-0.024816	-14.666348	-3.859579	-0.617777	-6.145212	-4.043781	0.000000	-10.000000	0.066667	-3.200000	-21.666666	1023.000000	1023.000000	2046.000000
25.740000	-0.025147	-14.862102	-3.925679	-0.667181	-6.199520	-4.069721	0.000000	-10.000000	0.066667	-3.183333	-22.833334	1023.000000	1023.000000	2046.000000
25.760000	-0.025581	-15.118272	-4.109833	-0.683345	-6.214684	-4.110411	0.000000	-10.000000	0.058333	-3.233333	-24.000000	1023.000000	1023.000000	2046.000000
25.780001	-0.025859	-15.282932	-4.172033	-0.660123	-6.290459	-4.160317	0.000000	-10.000000	0.058333	-2.933333	-25.000000	1023.000000	1023.000000	2046.000000
25.799999	-0.025997	-15.364316	-4.175447	-0.665794	-6.373631	-4.149444	0.000000	-10.000000	0.050000	-1.800000	-25.666666	1023.000000	1023.000000	2046.000000
25.820000	-0.026153	-15.456523	-4.280602	-0.655531	-6.329356	-4.191034	0.000000	-10.000000	0.050000	-0.050000	-26.000000	1023.000000	1023.000000	2046.000000
25.840000	-0.026210	-15.490401	-4.291401	-0.643885	-6.395052	-4.160062	0.000000	-10.000000	0.041667	1.666667	-26.000000	1023.000000	1023.000000	2046.000000
25.860001	-0.026009	-15.371163	-4.256612	-0.637125	-6.350933	-4.126494	0.000000	-10.000000	0.033333	3.150000	-26.000000	1023.000000	1023.000000	2046.000000
25.879999	-0.025791	-15.242755	-4.241098	-0.550828	-6.319721	-4.131107	0.000000	-10.000000	0.016667	4.350000	-26.000000	1023.000000	1023.000000	2046.000000
25.900000	-0.025258	-14.927750	-4.094211	-0.541572	-6.238013	-4.053953	0.000000	-10.000000	0.008333	5.633334	-26.000000	1023.000000	1023.000000	2046.000000
25.920000	-0.024742	-14.622790	-3.935650	-0.562843	-6.131680	-3.992617	0.000000	-10.000000	0.000000	6.516667	-26.000000	1023.000000	1023.000000	2046.000000
25.940001	-0.024321	-14.373721	-3.833109	-0.556492	-6.058504	-3.925616	0.000000	-10.000000	0.000000	7.333333	-26.000000	1023.000000	1023.000000	2046.000000
25.959999	-0.023466	-13.868483	-3.610733	-0.549391	-5.898658	-3.809700	0.000000	-10.000000	0.000000	8.500000	-26.000000	1023.000000	1023.000000	2046.000000
25.980000	-0.022985	-13.584052	-3.623726	-0.582757	-5.659631	-3.717938	0.000000	-10.000000	-0.025000	10.150001	-26.000000	1023.000000	1023.000000	2046.000000
26.000000	-0.022152	-13.091900	-3.417368	-0.552778	-5.528369	-3.593385	0.000000	-10.000000	-0.050000	12.050000	-26.000000	1023.000000	1023.000000	2046.000000
26.020000	-0.021708	-12.829408	-3.452129	-0.569660	-5.270830	-3.536788	0.000000	-10.000000	-0.108333	13.900001	-9.666667	1023.000000	1023.000000	2046.000000
26.040001	-0.021140	-12.493629	-3.340791	-0.606329	-5.106042	-3.440467	0.000000	-10.000000	-0.141667	15.816668	7.833333	1023.000000	1023.000000	2046.000000
26.059999	-0.020610	-12.180668	-3.273745	-0.593356	-4.922169	-3.391398	0.000000	-10.000000	-0.183333	17.466667	27.333334	1023.000000	1023.000000	2046.000000
26.080000	-0.020260	-11.973488	-3.266304	-0.588077	-4.734312	-3.384795	0.000000	-10.000000	-0.208333	19.016666	32.500000	1023.000000	1023.000000	2046.000000
26.100000	-0.019745	-11.669263	-3.160351	-0.630517	-4.607513	-3.270881	0.000000	-10.000000	-0.250000	20.350000	38.500000	1023.000000	1023.000000	2046.000000
26.120001	-0.019430	-11.483064	-3.154337	-0.643985	-4.459167	-3.225576	0.000000	-10.000000	-0.283333	21.850000	45.000000	1023.000000	1023.000000	2046.000000
26.139999	-0.018837	-11.132854	-3.050731	-0.652631	-4.348481	-3.081011	0.000000	-10.000000	-0.308333	23.050001	51.833332	1023.000000	1023.000000	2046.000000
26.160000	-0.018192	-10.751686	-3.041114	-0.634694	-4.081606	-2.994272	0.000000	-10.000000	-0.325000	24.066668	59.333332	1023.000000	1023.000000	2046.000000
26.180000	-0.017555	-10.375178	-2.982974	-0.612781	-3.905132	-2.874291	0.000000	-10.000000	-0.341667	24.600000	64.333336	1023.000000	1023.000000	2046.000000
26.200001	-0.016502	-9.752477	-2.788685	-0.605121	-3.687165	-2.671505	0.000000	-10.000000	-0.366667	25.166668	72.666664	1023.000000	1023.000000	2046.000000
26.219999	-0.015722	-9.291772	-2.751501	-0.496377	-3.478899	-2.564995	0.000000	-10.000000	-0.375000	25.550001	81.000000	1023.000000	1023.000000	2046.000000
26.240000	-0.014660	-8.663901	-2.538278	-0.467055	-3.313364	-2.345204	0.000000	-10.000000	-0.391667	25.733334	92.333336	1023.000000	1023.000000	2046.000000
26.260000	-0.013881	-8.203913	-2.527150	-0.431589	-3.022578	-2.222594	0.000000	-10.000000	-0.400000	25.850000	100.833336	1023.000000	1023.000000	2046.000000
26.280001	-0.012857	-7.598370	-2.360356	-0.380280	-2.847414	-2.010319	0.000000	-10.000000	-0.425000	26.150000	109.500000	1023.000000	1023.000000	2046.000000
26.299999	-0.011915	-7.041758	-2.307169	-0.332791	-2.559823	-1.841975	0.000000	-10.000000	-0.425000	26.750000	118.166664	1023.000000	1023.000000	2046.000000
26.320000	-0.010861	-6.419078	-2.109042	-0.258122	-2.388926	-1.662988	0.000000	-10.000000	-0.433333	27.116667	127.000000	1023.000000	1023.000000	2046.000000
26.340000	-0.009873	-5.834756	-2.047877	-0.218216	-2.086294	-1.482369	0.000000	-10.000000	-0.433333	27.650000	136.000000	1023.000000	1023.000000	2046.000000
26.360001	-0.008888	-5.253093	-1.888072	-0.167602	-1.921868	-1.275551	0.000000	-10.000000	-0.458333	27.833334	145.166672	1023.000000	1023.000000	2046.000000
26.379999	-0.007800	-4.609777	-1.749755	-0.099500	-1.680785	-1.079737	0.000000	-10.000000	-0.458333	28.116667	154.500000	1023.000000	1023.000000	2046.000000
26.400000	-0.006902	-4.079140	-1.650486	-0.078620	-1.490852	-0.859183	0.000000	-10.000000	-0.458333	27.833334	164.000000	1023.000000	1023.000000	2046.000000
26.420000	-0.005788	-3.420845	-1.495175	-0.009563	-1.241882	-0.674226	0.000000	-10.000000	-0.441667	27.733334	173.333328	1023.000000	1023.000000	2046.000000
26.440001	-0.004755	-2.810268	-1.465501	0.066705	-0.970331	-0.441141	0.000000	-10.000000	-0.441667	27.500000	182.500000	1023.000000	1023.000000	2046.000000
26.459999	-0.003678	-2.173634	-1.291834	0.086879	-0.782523	-0.186156	0.000000	-10.000000	-0.433333	27.450001	191.666672	1023.000000	1023.000000	2046.000000
26.480000	-0.002667	-1.576045	-1.195081	0.175574	-0.520054	-0.036484	0.000000	-10.000000	-0.433333	27.633333	200.833328	1023.000000	1023.000000	2046.000000
26.500000	-0.001610	-0.951228	-1.072577	0.253429	-0.291340	0.159261	0.000000	-10.000000	-0.433333	27.650000	210.166672	1023.000000	1023.000000	2046.000000
26.520000	-0.000696	-0.411251	-0.876313	0.312169	-0.178941	0.331834	0.000000	-10.000000	-0.433333	27.566668	219.333328	1023.000000	1023.000000	2046.000000
26.540001	0.000136	0.080244	-0.755913	0.345996	0.021313	0.468848	0.000000	-10.000000	-0.441667	27.416668	228.500000	1023.000000	1023.000000	2046.000000
26.559999	0.000855	0.505292	-0.695198	0.421156	0.190196	0.589137	0.000000	-10.000000	-0.450000	27.733334	237.500000	1023.000000	1023.000000	2046.000000
26.580000	0.001544	0.912693	-0.500490	0.338644	0.287082	0.787456	0.000000	-10.000000	-0.466667	28.166668	246.666672	1023.000000	1023.000000	2046.000000
26.600000	0.002105	1.243895	-0.449816	0.334045	0.454591	0.905075	0.000000	-10.000000	-0.466667	28.433334	256.000000	1023.000000	1023.000000	2046.000000
26.620001	0.003041	1.797217	-0.251492	0.343808	0.564743	1.140157	0.000000	-10.000000	-0.458333	28.216667	265.666656	1023.000000	1023.000000	2046.000000
26.639999	0.003929	2.322293	-0.234557	0.380814	0.843572	1.332464	0.000000	-10.000000	-0.433333	27.766666	275.166656	1023.000000	1023.000000	2046.000000
26.660000	0.004805	2.839751	-0.190971	0.446716	1.040717	1.543289	0.000000	-10.000000	-0.400000	27.183334	284.500000	1023.000000	1023.000000	2046.000000
26.680000	0.005373	3.175538	-0.167125	0.435987	1.208561	1.698115	0.000000	-10.000000	-0.366667	26.550001	293.500000	1023.000000	1023.000000	2046.000000
26.700001	0.004865	2.875421	-0.384244	0.325854	1.226665	1.707146	0.000000	-10.000000	-0.341667	26.083334	302.500000	1023.000000	1023.000000	2046.000000
26.719999	0.003875	2.289872	-0.517023	0.116649	1.079174	1.611071	0.000000	-10.000000	-0.350000	25.483334	311.333344	1023.000000	1023.000000	2046.000000
26.740000	0.002781	1.643855	-0.712234	-0.114303	0.996740	1.473653	0.000000	-10.000000	-0.350000	25.316668	320.000000	1023.000000	1023.000000	2046.000000
26.760000	0.002268	1.340369	-0.897950	-0.196251	0.989329	1.445241	0.000000	-10.000000	-0.358333	24.983334	328.500000	1023.000000	1023.000000	2046.000000
26.780001	0.002044	1.208250	-0.984216	-0.307575	0.984131	1.515910	0.000000	-10.000000	-0.350000	24.966667	336.833344	1023.000000	1023.000000	2046.000000
26.799999	0.002103	1.243018	-1.131832	-0.328018	1.087474	1.615394	0.000000	-10.000000	-0.358333	24.733334	345.166656	1023.000000	1023.000000	2046.000000
26.820000	0.002392	1.413449	-1.109949	-0.356859	1.089489	1.790769	0.000000	-10.000000	-0.366667	24.950001	353.500000	1023.000000	1023.000000	2046.000000
26.840000	0.002745	1.622324	-1.094588	-0.417702	1.220654	1.913960	0.000000	-10.000000	-0.375000	25.466667	361.833344	1023.000000	1023.000000	2046.000000
26.860001	0.003108	1.836648	-1.149069	-0.340615	1.293322	2.033011	0.000000	-10.000000	-0.366667	25.850000	370.333344	1023.000000	1023.000000	2046.000000
26.879999	0.003633	2.147105	-1.036704	-0.328993	1.328678	2.184124	0.000000	-10.000000	-0.358333	25.833334	378.833344	1023.000000	1023.000000	2046.000000
26.900000	0.004113	2.430687	-1.026566	-0.259757	1.445998	2.271012	0.000000	-10.000000	-0.350000	25.650000	387.500000	1023.000000	1023.000000	2046.000000
26.920000	0.004823	2.850666	-0.913431	-0.207913	1.530776	2.441234	0.000000	-10.000000	-0.333333	25.183332	396.000000	1023.000000	1023.000000	2046.000000
26.940001	0.005539	3.273479	-0.789877	-0.150166	1.659664	2.553858	0.000000	-10.000000	-0.333333	24.833334	404.500000	1023.000000	1023.000000	2046.000000
26.959999	0.006492	3.836680	-0.680254	-0.017323	1.805691	2.728566	0.000000	-10.000000	-0.316667	24.350000	412.833344	1023.000000	1023.000000	2046.000000
26.980000	0.007463	4.410661	-0.460487	0.011434	1.972955	2.886759	0.000000	-10.000000	-0.316667	24.016666	421.000000	1023.000000	1023.000000	2046.000000
27.000000	0.008428	4.980842	-0.319299	0.044284	2.219423	3.036434	0.000000	-10.000000	-0.291667	23.650000	429.000000	1023.000000	1023.000000	2046.000000
27.020000	0.009691	5.727253	-0.107341	0.159772	2.431090	3.243732	0.000000	-10.000000	-0.275000	22.983334	437.000000	1023.000000	1023.000000	2046.000000
27.040001	0.010723	6.337277	0.086316	0.156732	2.691326	3.402903	0.000000	-10.000000	-0.258333	22.700001	444.833344	1023.000000	1023.000000	2046.000000
27.059999	0.011956	7.066201	0.249770	0.274366	2.958805	3.583260	0.000000	-10.000000	-0.250000	22.266668	452.500000	1023.000000	1023.000000	2046.000000
27.080000	0.013062	7.719779	0.433808	0.226085	3.251034	3.808852	0.000000	-10.000000	-0.250000	22.216667	460.000000	1023.000000	1023.000000	2046.000000
27.100000	0.014038	8.296394	0.545742	0.298993	3.491014	3.960645	0.000000	-10.000000	-0.250000	22.200001	467.500000	1023.000000	1023.000000	2046.000000
27.120001	0.014884	8.796581	0.658223	0.360593	3.702071	4.075694	0.000000	-10.000000	-0.233333	22.366667	474.833344	1023.000000	1023.000000	2046.000000
27.139999	0.015566	9.199648	0.805117	0.357287	3.822152	4.215093	0.000000	-10.000000	-0.225000	22.166668	482.333344	1023.000000	1023.000000	2046.000000
27.160000	0.016298	9.632312	0.912457	0.426412	4.003314	4.290128	0.000000	-10.000000	-0.208333	21.833334	489.666656	1023.000000	1023.000000	2046.000000
27.180000	0.016810	9.934458	1.045908	0.411042	4.131804	4.345704	0.000000	-10.000000	-0.208333	21.516666	494.666656	1023.000000	1023.000000	2046.000000
27.200001	0.017372	10.266994	1.153614	0.427818	4.267303	4.418260	0.000000	-10.000000	-0.208333	21.133333	501.833344	1023.000000	1023.000000	2046.000000
27.219999	0.018011	10.644745	1.287851	0.472279	4.387343	4.497271	0.000000	-10.000000	-0.200000	20.533333	509.000000	1023.000000	1023.000000	2046.000000
27.240000	0.018566	10.972312	1.368740	0.410690	4.566382	4.626499	0.000000	-10.000000	-0.183333	19.550001	518.333313	1023.000000	1023.000000	2046.000000
27.260000	0.019520	11.536459	1.539331	0.529510	4.705807	4.761811	0.000000	-10.000000	-0.141667	18.666668	525.000000	1023.000000	1023.000000	2046.000000
27.280001	0.020218	11.948612	1.678393	0.597709	4.839467	4.833045	0.000000	-10.000000	-0.116667	17.550001	531.333313	1023.000000	1023.000000	2046.000000
27.299999	0.021040	12.434794	1.761424	0.695216	4.999961	4.978193	0.000000	-10.000000	-0.091667	16.700001	537.500000	1023.000000	1023.000000	2046.000000
27.320000	0.021896	12.940337	1.892650	0.835787	5.139152	5.072749	0.000000	-10.000000	-0.075000	16.083334	543.166687	1023.000000	1023.000000	2046.000000
27.340000	0.022507	13.301908	1.948844	0.885955	5.326278	5.140831	0.000000	-10.000000	-0.058333	15.516667	548.666687	1023.000000	1023.000000	2046.000000
27.360001	0.023376	13.815277	2.111141	0.961869	5.444542	5.297725	0.000000	-10.000000	-0.050000	14.733334	553.833313	1023.000000	1023.000000	2046.000000
27.379999	0.023938	14.147603	2.196805	1.024449	5.564351	5.361999	0.000000	-10.000000	-0.050000	13.750000	559.000000	1023.000000	1023.000000	2046.000000
27.400000	0.024589	14.532175	2.301078	1.117584	5.675173	5.438340	0.000000	-10.000000	-0.033333	12.766666	563.666687	1023.000000	1023.000000	2046.000000
27.420000	0.025290	14.946609	2.407177	1.187045	5.780755	5.571632	0.000000	-10.000000	-0.016667	11.533333	568.000000	1023.000000	1023.000000	2046.000000
27.440001	0.025685	15.179646	2.393379	1.242418	5.895669	5.648181	0.000000	-10.000000	0.008333	9.816667	572.000000	1023.000000	1023.000000	2046.000000
27.459999	0.026164	15.462850	2.512346	1.302529	5.919047	5.728928	0.000000	-10.000000	0.033333	7.433333	575.666687	1023.000000	1023.000000	2046.000000
27.480000	0.026400	15.602475	2.547947	1.303668	5.967886	5.782974	0.000000	-10.000000	0.066667	3.750000	578.666687	1023.000000	1023.000000	2046.000000
27.500000	0.026650	15.750216	2.568547	1.376682	6.006842	5.798146	0.000000	-10.000000	0.100000	0.133333	580.333313	1023.000000	1023.000000	2046.000000
27.520000	0.027054	15.988737	2.637069	1.446826	6.023625	5.881217	0.000000	-10.000000	0.108333	-3.016667	581.000000	1023.000000	1023.000000	2046.000000
27.540001	0.027201	16.075863	2.687423	1.473783	6.041359	5.873298	0.000000	-10.000000	0.125000	-5.366667	581.000000	1023.000000	1023.000000	2046.000000
27.559999	0.027528	16.269100	2.772998	1.520788	6.052092	5.923222	0.000000	-10.000000	0.133333	-7.666667	581.000000	1023.000000	1023.000000	2046.000000
27.580000	0.027655	16.344049	2.761953	1.590093	6.088102	5.903902	0.000000	-10.000000	0.150000	-9.866667	581.000000	1023.000000	1023.000000	2046.000000
27.600000	0.027382	16.182961	2.752303	1.473677	6.025737	5.931244	0.000000	-10.000000	0.175000	-11.433333	581.000000	1023.000000	1023.000000	2046.000000
27.620001	0.027066	15.995896	2.757956	1.469931	5.880979	5.887031	0.000000	-10.000000	0.208333	-12.966667	581.000000	1023.000000	1023.000000	2046.000000
27.639999	0.026703	15.781545	2.700304	1.424680	5.804043	5.852519	0.000000	-10.000000	0.258333	-14.500000	573.833313	1023.000000	1023.000000	2046.000000
27.660000	0.026177	15.470821	2.605001	1.372870	5.683076	5.809873	0.000000	-10.000000	0.283333	-15.950001	564.833313	1023.000000	1023.000000	2046.000000
27.680000	0.025878	15.294042	2.505152	1.383272	5.636799	5.768817	0.000000	-10.000000	0.333333	-17.483334	554.000000	1023.000000	1023.000000	2046.000000
27.700001	0.025338	14.974691	2.385744	1.306277	5.555408	5.727262	0.000000	-10.000000	0.366667	-18.900000	548.000000	1023.000000	1023.000000	2046.000000
27.719999	0.023624	13.961975	2.090619	1.101556	5.244547	5.525252	0.000000	-10.000000	0.416667	-20.216667	541.666687	1023.000000	1023.000000	2046.000000
27.740000	0.021160	12.505422	1.638932	0.803287	4.901396	5.161807	0.000000	-10.000000	0.433333	-21.250000	534.833313	1023.000000	1023.000000	2046.000000
27.760000	0.018450	10.903948	1.278515	0.501590	4.461810	4.662033	0.000000	-10.000000	0.466667	-22.133333	527.833313	1023.000000	1023.000000	2046.000000
27.780001	0.016370	9.674760	0.973146	0.343760	4.040297	4.317557	0.000000	-10.000000	0.483333	-23.000000	520.500000	1023.000000	1023.000000	2046.000000
27.799999	0.014493	8.565310	0.675853	0.148730	3.739165	4.001563	0.000000	-10.000000	0.508333	-23.783333	512.833313	1023.000000	1023.000000	2046.000000
27.820000	0.013183	7.791133	0.393765	0.103663	3.546445	3.747259	0.000000	-10.000000	0.525000	-24.300001	505.000000	1023.000000	1023.000000	2046.000000
27.840000	0.011990	7.085998	0.205711	-0.017171	3.311564	3.585894	0.000000	-10.000000	0.541667	-24.683334	496.833344	1023.000000	1023.000000	2046.000000
27.860001	0.010951	6.471930	-0.022624	-0.092808	3.159685	3.427677	0.000000	-10.000000	0.566667	-25.083334	488.500000	1023.000000	1023.000000	2046.000000
27.879999	0.009971	5.893003	-0.189434	-0.126708	2.943430	3.265715	0.000000	-10.000000	0.583333	-25.500000	480.000000	1023.000000	1023.000000	2046.000000
27.900000	0.009007	5.322874	-0.401713	-0.167908	2.798796	3.093698	0.000000	-10.000000	0.600000	-25.916668	471.500000	1023.000000	1023.000000	2046.000000
27.920000	0.008219	4.857355	-0.493587	-0.165826	2.568513	2.948255	0.000000	-10.000000	0.591667	-26.116667	462.833344	1023.000000	1023.000000	2046.000000
27.940001	0.007541	4.456522	-0.624666	-0.181459	2.418477	2.844170	0.000000	-10.000000	0.583333	-26.233334	454.166656	1023.000000	1023.000000	2046.000000
27.959999	0.006807	4.022929	-0.748504	-0.166521	2.274460	2.663495	0.000000	-10.000000	0.575000	-26.216667	445.500000	1023.000000	1023.000000	2046.000000
27.980000	0.006380	3.770833	-0.804675	-0.084582	2.116321	2.543769	0.000000	-10.000000	0.583333	-26.299999	436.833344	1023.000000	1023.000000	2046.000000
28.000000	0.005885	3.478123	-0.866445	-0.067047	1.980040	2.431575	0.000000	-10.000000	0.591667	-26.433334	428.000000	1023.000000	1023.000000	2046.000000
28.020000	0.005730	3.386686	-0.823457	-0.082931	1.895970	2.397105	0.000000	-10.000000	0.608333	-26.733334	419.000000	1023.000000	1023.000000	2046.000000
28.040001	0.005321	3.144970	-0.828487	-0.103751	1.784970	2.292238	0.000000	-10.000000	0.625000	-27.050001	410.000000	1023.000000	1023.000000	2046.000000
28.059999	0.005066	2.993854	-0.868752	-0.094758	1.774527	2.182836	0.000000	-10.000000	0.641667	-27.366667	401.000000	1023.000000	1023.000000	2046.000000
28.080000	0.004817	2.846766	-0.873652	-0.060332	1.669452	2.111299	0.000000	-10.000000	0.658333	-27.450001	392.000000	1023.000000	1023.000000	2046.000000
28.100000	0.004427	2.616547	-0.955357	-0.079774	1.643207	2.008471	0.000000	-10.000000	0.658333	-27.383333	382.833344	1023.000000	1023.000000	2046.000000
28.120001	0.004055	2.396370	-0.976733	-0.052489	1.538858	1.886734	0.000000	-10.000000	0.658333	-27.083334	373.666656	1023.000000	1023.000000	2046.000000
28.139999	0.003594	2.123791	-0.986956	-0.066472	1.423701	1.753517	0.000000	-10.000000	0.650000	-26.866667	364.500000	1023.000000	1023.000000	2046.000000
28.160000	0.002986	1.764588	-1.026552	-0.085879	1.282230	1.594789	0.000000	-10.000000	0.650000	-26.516666	355.666656	1023.000000	1023.000000	2046.000000
28.180000	0.002375	1.403353	-1.150732	-0.030665	1.203874	1.380876	0.000000	-10.000000	0.650000	-26.433334	349.833344	1023.000000	1023.000000	2046.000000
28.200001	0.001610	0.951412	-1.153893	-0.052573	0.962636	1.195242	0.000000	-10.000000	0.633333	-26.300001	341.000000	1023.000000	1023.000000	2046.000000
28.219999	0.000845	0.499463	-1.251170	-0.069746	0.843059	0.977320	0.000000	-10.000000	0.600000	-26.116667	332.166656	1023.000000	1023.000000	2046.000000
28.240000	0.000046	0.027142	-1.290022	-0.135332	0.644809	0.807687	0.000000	-10.000000	0.583333	-25.983334	320.500000	1023.000000	1023.000000	2046.000000
28.260000	-0.000529	-0.312530	-1.310395	-0.155441	0.499398	0.653907	0.000000	-10.000000	0.575000	-25.716667	311.833344	1023.000000	1023.000000	2046.000000
28.280001	-0.001074	-0.634645	-1.386217	-0.117111	0.393987	0.474696	0.000000	-10.000000	0.583333	-25.433334	303.333344	1023.000000	1023.000000	2046.000000
28.299999	-0.001543	-0.911973	-1.387321	-0.106635	0.207509	0.374474	0.000000	-10.000000	0.575000	-25.100000	297.666656	1023.000000	1023.000000	2046.000000
28.320000	-0.001855	-1.096272	-1.396181	-0.016450	0.096929	0.219430	0.000000	-10.000000	0.566667	-24.933334	289.333344	1023.000000	1023.000000	2046.000000
28.340000	-0.002321	-1.371509	-1.431418	-0.014385	-0.040210	0.114504	0.000000	-10.000000	0.550000	-24.766666	280.833344	1023.000000	1023.000000	2046.000000
28.360001	-0.002775	-1.639982	-1.464206	0.027075	-0.214684	0.011832	0.000000	-10.000000	0.541667	-24.516666	269.500000	1023.000000	1023.000000	2046.000000
28.379999	-0.003201	-1.891587	-1.458207	0.053340	-0.395603	-0.091117	0.000000	-10.000000	0.525000	-24.250000	261.166656	1023.000000	1023.000000	2046.000000
28.400000	-0.003645	-2.154088	-1.472342	0.072908	-0.552990	-0.201664	0.000000	-10.000000	0.525000	-24.000000	253.000000	1023.000000	1023.000000	2046.000000
28.420000	-0.004077	-2.409764	-1.587280	0.124103	-0.639130	-0.307457	0.000000	-10.000000	0.508333	-23.683334	245.000000	1023.000000	1023.000000	2046.000000
28.440001	-0.004566	-2.698233	-1.528118	0.134259	-0.871818	-0.432555	0.000000	-10.000000	0.508333	-23.450001	237.333328	1023.000000	1023.000000	2046.000000
28.459999	-0.004898	-2.894702	-1.567672	0.187569	-0.989755	-0.524844	0.000000	-10.000000	0.491667	-23.200001	229.666672	1023.000000	1023.000000	2046.000000
28.480000	-0.005389	-3.185102	-1.620966	0.191673	-1.145118	-0.610690	0.000000	-10.000000	0.475000	-23.066668	222.000000	1023.000000	1023.000000	2046.000000
28.500000	-0.005805	-3.430467	-1.588873	0.204995	-1.337235	-0.709354	0.000000	-10.000000	0.458333	-22.850000	214.166672	1023.000000	1023.000000	2046.000000
28.520000	-0.006224	-3.678097	-1.660129	0.230289	-1.456142	-0.792116	0.000000	-10.000000	0.450000	-22.733334	206.500000	1023.000000	1023.000000	2046.000000
28.540001	-0.006737	-3.981767	-1.666847	0.202806	-1.657196	-0.860531	0.000000	-10.000000	0.441667	-22.516666	198.833328	1023.000000	1023.000000	2046.000000
28.559999	-0.007151	-4.226160	-1.717756	0.270756	-1.771955	-1.007205	0.000000	-10.000000	0.441667	-22.316668	191.333328	1023.000000	1023.000000	2046.000000
28.580000	-0.007447	-4.400893	-1.729369	0.276703	-1.860345	-1.087883	0.000000	-10.000000	0.433333	-22.083334	183.833328	1023.000000	1023.000000	2046.000000
28.600000	-0.007599	-4.491102	-1.665819	0.297647	-1.987506	-1.135424	0.000000	-10.000000	0.425000	-21.916666	176.500000	1023.000000	1023.000000	2046.000000
28.620001	-0.007498	-4.431444	-1.595710	0.424887	-2.045995	-1.214626	0.000000	-10.000000	0.408333	-21.766666	171.500000	1023.000000	1023.000000	2046.000000
28.639999	-0.007653	-4.522891	-1.567574	0.482335	-2.177483	-1.260168	0.000000	-10.000000	0.400000	-21.316668	164.333328	1023.000000	1023.000000	2046.000000
28.660000	-0.007891	-4.663318	-1.533497	0.498326	-2.348176	-1.279971	0.000000	-10.000000	0.400000	-20.750000	157.500000	1023.000000	1023.000000	2046.000000
28.680000	-0.008540	-5.046854	-1.662945	0.475859	-2.468334	-1.391434	0.000000	-10.000000	0.391667	-20.233334	148.333328	1023.000000	1023.000000	2046.000000
28.700001	-0.009117	-5.387964	-1.687960	0.487605	-2.712028	-1.475582	0.000000	-10.000000	0.383333	-20.100000	143.833328	1023.000000	1023.000000	2046.000000
28.719999	-0.009674	-5.717141	-1.844937	0.546719	-2.845642	-1.573281	0.000000	-10.000000	0.375000	-19.900000	139.166672	1023.000000	1023.000000	2046.000000
28.740000	-0.010162	-6.005899	-1.919597	0.503117	-2.970573	-1.618846	0.000000	-10.000000	0.375000	-19.549999	132.666672	1023.000000	1023.000000	2046.000000
28.760000	-0.010295	-6.084291	-1.915750	0.528489	-3.088802	-1.608228	0.000000	-10.000000	0.358333	-18.850000	124.000000	1023.000000	1023.000000	2046.000000
28.780001	-0.010932	-6.461076	-2.051353	0.423034	-3.078138	-1.754620	0.000000	-10.000000	0.341667	-18.400002	117.666664	1023.000000	1023.000000	2046.000000
28.799999	-0.012170	-7.192236	-2.228863	0.203776	-3.315491	-1.851658	0.000000	-10.000000	0.316667	-17.850000	111.500000	1023.000000	1023.000000	2046.000000
28.820000	-0.013849	-8.184677	-2.510950	0.019914	-3.557428	-2.136212	0.000000	-10.000000	0.308333	-17.650002	107.500000	1023.000000	1023.000000	2046.000000
28.840000	-0.015713	-9.286167	-2.763777	-0.214376	-3.905219	-2.402796	0.000000	-10.000000	0.283333	-16.750000	99.833336	1023.000000	1023.000000	2046.000000
28.860001	-0.017307	-10.228173	-3.078812	-0.384696	-4.148546	-2.616119	0.000000	-10.000000	0.266667	-16.033333	94.333336	1023.000000	1023.000000	2046.000000
28.879999	-0.018410	-10.880481	-3.268364	-0.484978	-4.314261	-2.812878	0.000000	-10.000000	0.250000	-15.050000	87.166664	1023.000000	1023.000000	2046.000000
28.900000	-0.019197	-11.345689	-3.389026	-0.569159	-4.521504	-2.866000	0.000000	-10.000000	0.250000	-14.833333	82.000000	1023.000000	1023.000000	2046.000000
28.920000	-0.019860	-11.737107	-3.563337	-0.610536	-4.567881	-2.995353	0.000000	-10.000000	0.250000	-14.600000	75.500000	1023.000000	1023.000000	2046.000000
28.940001	-0.020501	-12.115987	-3.629449	-0.666306	-4.764793	-3.055439	0.000000	-10.000000	0.250000	-14.633333	70.666664	1023.000000	1023.000000	2046.000000
28.959999	-0.021037	-12.432715	-3.773675	-0.647912	-4.861954	-3.149174	0.000000	-10.000000	0.233333	-14.250000	65.833336	1023.000000	1023.000000	2046.000000
28.980000	-0.021576	-12.751499	-3.876883	-0.681563	-4.966877	-3.226176	0.000000	-10.000000	0.216667	-13.900001	64.166664	1023.000000	1023.000000	2046.000000
29.000000	-0.021935	-12.963544	-3.916338	-0.733638	-5.121724	-3.191845	0.000000	-10.000000	0.175000	-12.966667	59.666668	1023.000000	1023.000000	2046.000000
29.020000	-0.022268	-13.160589	-4.007121	-0.710302	-5.161568	-3.281599	0.000000	-10.000000	0.150000	-12.383333	56.833332	1023.000000	1023.000000	2046.000000
29.040001	-0.022372	-13.221999	-3.948956	-0.696181	-5.294925	-3.281936	0.000000	-10.000000	0.125000	-11.333334	51.333332	1023.000000	1023.000000	2046.000000
29.059999	-0.022340	-13.203209	-3.895188	-0.619731	-5.350899	-3.337391	0.000000	-10.000000	0.133333	-10.783334	47.666668	1023.000000	1023.000000	2046.000000
29.080000	-0.022270	-13.161839	-3.858717	-0.619392	-5.335172	-3.348559	0.000000	-10.000000	0.141667	-10.233334	44.000000	1023.000000	1023.000000	2046.000000
29.100000	-0.022099	-13.060428	-3.684895	-0.682221	-5.437773	-3.255538	0.000000	-10.000000	0.150000	-10.283334	41.666668	1023.000000	1023.000000	2046.000000
29.120001	-0.022009	-13.007351	-3.633038	-0.654930	-5.408988	-3.310396	0.000000	-10.000000	0.150000	-10.583334	39.333332	1023.000000	1023.000000	2046.000000
29.139999	-0.021837	-12.905393	-3.490557	-0.682231	-5.444750	-3.287855	0.000000	-10.000000	0.141667	-10.433333	34.500000	1023.000000	1023.000000	2046.000000
29.160000	-0.021737	-12.846530	-3.479729	-0.668567	-5.406034	-3.292200	0.000000	-10.000000	0.133333	-10.100000	30.000000	1023.000000	1023.000000	2046.000000
29.180000	-0.021718	-12.835599	-3.432691	-0.696977	-5.421195	-3.284736	0.000000	-10.000000	0.125000	-9.600000	26.500000	1023.000000	1023.000000	2046.000000
29.200001	-0.021794	-12.880016	-3.428673	-0.738375	-5.386130	-3.326838	0.000000	-10.000000	0.125000	-9.450000	24.333334	1023.000000	1023.000000	2046.000000
29.219999	-0.021901	-12.943600	-3.374535	-0.762021	-5.431211	-3.375833	0.000000	-10.000000	0.116667	-9.300000	22.166666	1023.000000	1023.000000	2046.000000
29.240000	-0.022188	-13.113328	-3.380151	-0.777995	-5.502127	-3.453055	0.000000	-10.000000	0.125000	-9.066667	19.000000	1023.000000	1023.000000	2046.000000
29.260000	-0.022439	-13.261619	-3.378961	-0.784782	-5.549810	-3.548065	0.000000	-10.000000	0.125000	-8.866667	16.000000	1023.000000	1023.000000	2046.000000
29.280001	-0.022726	-13.430864	-3.318199	-0.859362	-5.715571	-3.537731	0.000000	-10.000000	0.125000	-8.666667	13.000000	1023.000000	1023.000000	2046.000000
29.299999	-0.023165	-13.690479	-3.457239	-0.899819	-5.685416	-3.648005	0.000000	-10.000000	0.108333	-8.133333	9.166667	1023.000000	1023.000000	2046.000000
29.320000	-0.023315	-13.779131	-3.361080	-0.963161	-5.833368	-3.621522	0.000000	-10.000000	0.100000	-7.633333	5.666667	1023.000000	1023.000000	2046.000000
29.340000	-0.023533	-13.908197	-3.428524	-0.935687	-5.838278	-3.705709	0.000000	-10.000000	0.100000	-7.183333	3.166667	1023.000000	1023.000000	2046.000000
29.360001	-0.023395	-13.826304	-3.304229	-0.923530	-5.907121	-3.691425	0.000000	-10.000000	0.100000	-6.983334	1.666667	1023.000000	1023.000000	2046.000000
29.379999	-0.023376	-13.815459	-3.331362	-0.914551	-5.863295	-3.706252	0.000000	-10.000000	0.091667	-6.600000	0.333333	1023.000000	1023.000000	2046.000000
29.400000	-0.023161	-13.688162	-3.288792	-0.797273	-5.847478	-3.754620	0.000000	-10.000000	0.083333	-5.483334	-2.166667	1023.000000	1023.000000	2046.000000
29.420000	-0.022891	-13.528559	-3.202302	-0.830466	-5.818882	-3.676909	0.000000	-10.000000	0.075000	-4.533333	-3.833333	1023.000000	1023.000000	2046.000000
29.440001	-0.022766	-13.454856	-3.196673	-0.742745	-5.786002	-3.729436	0.000000	-10.000000	0.066667	-3.166667	-5.500000	1023.000000	1023.000000	2046.000000
29.459999	-0.022499	-13.297067	-3.113620	-0.767773	-5.761806	-3.653867	0.000000	-10.000000	0.058333	-1.316667	-6.166667	1023.000000	1023.000000	2046.000000
29.480000	-0.022225	-13.135127	-3.120989	-0.678429	-5.639118	-3.696591	0.000000	-10.000000	0.041667	1.800000	-6.833333	1023.000000	1023.000000	2046.000000
29.500000	-0.021786	-12.875511	-2.967160	-0.686179	-5.632017	-3.590155	0.000000	-10.000000	0.033333	4.283333	-7.000000	1023.000000	1023.000000	2046.000000
29.520000	-0.021378	-12.634236	-2.971260	-0.656901	-5.430235	-3.575840	0.000000	-10.000000	0.016667	6.500000	-7.000000	1023.000000	1023.000000	2046.000000
29.540001	-0.020861	-12.328704	-2.900132	-0.617491	-5.331991	-3.479089	0.000000	-10.000000	0.000000	8.283334	-7.000000	1023.000000	1023.000000	2046.000000
29.559999	-0.020277	-11.983429	-2.855283	-0.530178	-5.128708	-3.469260	0.000000	-10.000000	-0.033333	10.933333	-7.000000	1023.000000	1023.000000	2046.000000
29.580000	-0.019600	-11.583383	-2.773993	-0.555050	-4.977093	-3.277247	0.000000	-10.000000	-0.075000	13.283334	-7.000000	1023.000000	1023.000000	2046.000000
29.600000	-0.019082	-11.277725	-2.736633	-0.495260	-4.783001	-3.262831	0.000000	-10.000000	-0.108333	15.366667	-7.000000	1023.000000	1023.000000	2046.000000
29.620001	-0.018234	-10.776117	-2.629344	-0.471190	-4.606560	-3.069024	0.000000	-10.000000	-0.141667	17.183334	3.000000	1023.000000	1023.000000	2046.000000
29.639999	-0.017612	-10.408519	-2.628987	-0.477152	-4.349566	-2.952814	0.000000	-10.000000	-0.175000	18.700001	14.666667	1023.000000	1023.000000	2046.000000
29.660000	-0.016842	-9.953766	-2.517853	-0.433232	-4.215517	-2.787163	0.000000	-10.000000	-0.208333	20.016666	28.500000	1023.000000	1023.000000	2046.000000
29.680000	-0.016222	-9.587289	-2.478950	-0.430114	-4.010034	-2.668191	0.000000	-10.000000	-0.225000	21.016666	34.666668	1023.000000	1023.000000	2046.000000
29.700001	-0.015535	-9.181182	-2.465837	-0.386457	-3.789990	-2.538898	0.000000	-10.000000	-0.241667	22.000000	41.500000	1023.000000	1023.000000	2046.000000
29.719999	-0.014805	-8.749950	-2.356975	-0.381814	-3.604558	-2.406604	0.000000	-10.000000	-0.258333	22.650002	48.666668	1023.000000	1023.000000	2046.000000
29.740000	-0.014010	-8.279715	-2.267888	-0.285264	-3.431149	-2.295414	0.000000	-10.000000	-0.291667	23.466667	56.166668	1023.000000	1023.000000	2046.000000
29.760000	-0.013264	-7.839216	-2.136117	-0.250933	-3.279848	-2.172318	0.000000	-10.000000	-0.325000	24.200001	64.000000	1023.000000	1023.000000	2046.000000
29.780001	-0.012656	-7.479830	-2.089771	-0.206855	-3.074576	-2.108628	0.000000	-10.000000	-0.366667	24.916666	72.000000	1023.000000	1023.000000	2046.000000
29.799999	-0.011937	-7.054583	-1.963577	-0.226204	-2.940836	-1.923966	0.000000	-10.000000	-0.400000	25.366667	80.000000	1023.000000	1023.000000	2046.000000
29.820000	-0.011492	-6.792000	-1.937474	-0.254303	-2.762493	-1.837729	0.000000	-10.000000	-0.408333	26.166668	91.166664	1023.000000	1023.000000	2046.000000
29.840000	-0.010945	-6.468628	-1.820105	-0.307615	-2.669529	-1.671380	0.000000	-10.000000	-0.408333	26.700001	102.833336	1023.000000	1023.000000	2046.000000
29.860001	-0.010548	-6.233788	-1.850705	-0.273147	-2.484645	-1.625290	0.000000	-10.000000	-0.400000	27.050001	111.833336	1023.000000	1023.000000	2046.000000
29.879999	-0.009971	-5.893119	-1.801504	-0.249556	-2.411658	-1.430401	0.000000	-10.000000	-0.400000	26.983334	118.000000	1023.000000	1023.000000	2046.000000
29.900000	-0.009212	-5.444245	-1.846624	-0.224454	-2.089775	-1.283392	0.000000	-10.000000	-0.383333	26.800001	124.000000	1023.000000	1023.000000	2046.000000
29.920000	-0.008229	-4.863277	-1.726287	-0.205518	-1.888551	-1.042922	0.000000	-10.000000	-0.375000	26.516666	133.000000	1023.000000	1023.000000	2046.000000
29.940001	-0.008061	-4.763978	-1.846164	-0.322674	-1.659294	-0.935846	0.000000	-10.000000	-0.375000	26.066668	141.833328	1023.000000	1023.000000	2046.000000
29.959999	-0.008814	-5.208899	-2.049408	-0.537087	-1.704293	-0.918110	0.000000	-10.000000	-0.375000	25.750000	150.500000	1023.000000	1023.000000	2046.000000
29.980000	-0.009754	-5.764779	-2.244875	-0.735044	-1.776812	-1.008048	0.000000	-10.000000	-0.383333	25.633333	159.166672	1023.000000	1023.000000	2046.000000
30.000000	-0.010534	-6.225514	-2.514652	-0.883630	-1.754412	-1.072820	0.000000	-10.000000	-0.350000	25.400002	167.666672	1023.000000	1023.000000	2046.000000
30.020000	-0.010871	-6.424514	-2.623096	-1.016375	-1.790780	-0.994263	0.000000	-10.000000	-0.358333	25.400002	176.333328	1023.000000	1023.000000	2046.000000
30.040001	-0.010731	-6.341784	-2.639138	-1.097663	-1.719334	-0.885647	0.000000	-10.000000	-0.358333	25.483334	184.666672	1023.000000	1023.000000	2046.000000
30.059999	-0.010760	-6.359099	-2.764612	-1.132279	-1.685828	-0.776380	0.000000	-10.000000	-0.391667	25.833334	193.333328	1023.000000	1023.000000	2046.000000
30.080000	-0.010198	-6.027066	-2.731486	-1.140289	-1.555322	-0.599970	0.000000	-10.000000	-0.383333	26.383333	201.833328	1023.000000	1023.000000	2046.000000
30.100000	-0.009970	-5.892381	-2.799756	-1.070773	-1.466068	-0.555784	0.000000	-10.000000	-0.375000	26.416668	210.666672	1023.000000	1023.000000	2046.000000
30.120001	-0.009404	-5.557859	-2.708466	-1.059287	-1.425908	-0.364199	0.000000	-10.000000	-0.358333	26.400002	219.333328	1023.000000	1023.000000	2046.000000
30.139999	-0.008903	-5.261851	-2.717306	-0.986486	-1.271614	-0.286445	0.000000	-10.000000	-0.358333	26.133333	228.166672	1023.000000	1023.000000	2046.000000
30.160000	-0.008333	-4.924943	-2.669092	-0.936929	-1.195385	-0.123538	0.000000	-10.000000	-0.350000	26.116667	237.000000	1023.000000	1023.000000	2046.000000
30.180000	-0.007460	-4.408990	-2.496695	-0.903102	-1.077638	0.068445	0.000000	-10.000000	-0.350000	26.116667	245.833328	1023.000000	1023.000000	2046.000000
30.200001	-0.006694	-3.955960	-2.470236	-0.830519	-0.869420	0.214214	0.000000	-10.000000	-0.350000	26.133333	254.500000	1023.000000	1023.000000	2046.000000
30.219999	-0.005664	-3.347720	-2.265028	-0.756734	-0.759220	0.433263	0.000000	-10.000000	-0.358333	26.300001	263.166656	1023.000000	1023.000000	2046.000000
30.240000	-0.004541	-2.683809	-2.122970	-0.709781	-0.446134	0.595076	0.000000	-10.000000	-0.350000	26.116667	271.833344	1023.000000	1023.000000	2046.000000
30.260000	-0.003533	-2.088289	-1.914162	-0.682918	-0.301752	0.810543	0.000000	-10.000000	-0.333333	25.866667	280.500000	1023.000000	1023.000000	2046.000000
30.280001	-0.002317	-1.369374	-1.666969	-0.681319	-0.077496	1.056409	0.000000	-10.000000	-0.316667	25.333334	289.166656	1023.000000	1023.000000	2046.000000
30.299999	-0.001359	-0.803245	-1.580173	-0.645838	0.206070	1.216696	0.000000	-10.000000	-0.308333	24.716667	297.666656	1023.000000	1023.000000	2046.000000
30.320000	-0.000157	-0.092593	-1.351242	-0.665444	0.490124	1.433969	0.000000	-10.000000	-0.308333	24.116667	306.000000	1023.000000	1023.000000	2046.000000
30.340000	0.000834	0.492671	-1.236885	-0.653996	0.765900	1.617652	0.000000	-10.000000	-0.308333	23.883333	314.000000	1023.000000	1023.000000	2046.000000
30.360001	0.001593	0.941560	-1.111377	-0.598714	0.929543	1.722108	0.000000	-10.000000	-0.316667	23.750000	322.000000	1023.000000	1023.000000	2046.000000
30.379999	0.002476	1.463169	-0.976311	-0.565672	1.138500	1.866651	0.000000	-10.000000	-0.333333	24.033333	330.000000	1023.000000	1023.000000	2046.000000
30.400000	0.002875	1.698916	-0.978300	-0.555038	1.270337	1.961917	0.000000	-10.000000	-0.325000	23.866667	338.000000	1023.000000	1023.000000	2046.000000
30.420000	0.003749	2.215456	-0.707750	-0.564263	1.377972	2.109496	0.000000	-10.000000	-0.325000	23.966667	346.000000	1023.000000	1023.000000	2046.000000
30.440001	0.004241	2.506579	-0.707270	-0.519931	1.550400	2.183381	0.000000	-10.000000	-0.325000	24.050001	354.000000	1023.000000	1023.000000	2046.000000
30.459999	0.004996	2.952448	-0.524523	-0.535427	1.666918	2.345480	0.000000	-10.000000	-0.325000	24.366667	362.000000	1023.000000	1023.000000	2046.000000
30.480000	0.005739	3.391894	-0.413758	-0.502661	1.845656	2.462657	0.000000	-10.000000	-0.316667	24.583334	370.333344	1023.000000	1023.000000	2046.000000
30.500000	0.006602	3.901575	-0.302044	-0.402445	2.011652	2.594411	0.000000	-10.000000	-0.300000	24.416668	378.666656	1023.000000	1023.000000	2046.000000
30.520000	0.007624	4.505587	-0.163375	-0.338836	2.221417	2.786382	0.000000	-10.000000	-0.300000	24.266666	387.000000	1023.000000	1023.000000	2046.000000
30.540001	0.008600	5.082389	-0.003170	-0.216747	2.358339	2.943967	0.000000	-10.000000	-0.308333	24.066668	395.000000	1023.000000	1023.000000	2046.000000
30.559999	0.009588	5.666561	0.125290	-0.107260	2.557367	3.091163	0.000000	-10.000000	-0.308333	23.900000	403.000000	1023.000000	1023.000000	2046.000000
30.580000	0.010661	6.300797	0.300907	-0.010964	2.747387	3.263466	0.000000	-10.000000	-0.308333	23.783333	411.000000	1023.000000	1023.000000	2046.000000
30.600000	0.011702	6.915842	0.441218	0.083490	2.940574	3.450560	0.000000	-10.000000	-0.300000	23.700001	419.000000	1023.000000	1023.000000	2046.000000
30.620001	0.012816	7.573964	0.628723	0.150819	3.164976	3.629446	0.000000	-10.000000	-0.300000	23.683334	427.000000	1023.000000	1023.000000	2046.000000
30.639999	0.013808	8.160443	0.766603	0.260573	3.375858	3.757409	0.000000	-10.000000	-0.300000	23.600000	435.000000	1023.000000	1023.000000	2046.000000
30.660000	0.014802	8.748249	0.920736	0.314199	3.577388	3.935925	0.000000	-10.000000	-0.300000	23.516666	442.833344	1023.000000	1023.000000	2046.000000
30.680000	0.015864	9.375428	1.063770	0.390508	3.849083	4.072066	0.000000	-10.000000	-0.291667	23.400000	450.500000	1023.000000	1023.000000	2046.000000
30.700001	0.016786	9.920270	1.191163	0.512855	4.019338	4.196915	0.000000	-10.000000	-0.283333	23.266666	458.166656	1023.000000	1023.000000	2046.000000
30.719999	0.017859	10.554865	1.399581	0.534094	4.209758	4.411432	0.000000	-10.000000	-0.258333	23.100000	466.000000	1023.000000	1023.000000	2046.000000
30.740000	0.018673	11.035730	1.471428	0.642733	4.442227	4.479342	0.000000	-10.000000	-0.233333	22.616667	473.833344	1023.000000	1023.000000	2046.000000
30.760000	0.019672	11.626109	1.587970	0.696662	4.650998	4.690480	0.000000	-10.000000	-0.208333	21.866667	481.500000	1023.000000	1023.000000	2046.000000
30.780001	0.020655	12.206884	1.792574	0.749003	4.855608	4.809698	0.000000	-10.000000	-0.200000	21.116667	488.833344	1023.000000	1023.000000	2046.000000
30.799999	0.021645	12.792083	1.901474	0.859638	5.069727	4.961244	0.000000	-10.000000	-0.200000	20.433334	496.000000	1023.000000	1023.000000	2046.000000
30.820000	0.022622	13.369687	2.085756	0.958570	5.242274	5.083086	0.000000	-10.000000	-0.200000	20.033333	502.833344	1023.000000	1023.000000	2046.000000
30.840000	0.023446	13.856324	2.223869	0.996508	5.447026	5.188922	0.000000	-10.000000	-0.191667	19.683334	509.666656	1023.000000	1023.000000	2046.000000
30.860001	0.024283	14.351020	2.379752	1.081959	5.600077	5.289233	0.000000	-10.000000	-0.175000	19.400000	516.333313	1023.000000	1023.000000	2046.000000
30.879999	0.024790	14.650618	2.481184	1.038353	5.740698	5.390381	0.000000	-10.000000	-0.150000	18.916668	523.000000	1023.000000	1023.000000	2046.000000
30.900000	0.025246	14.920196	2.595900	1.034622	5.814514	5.475159	0.000000	-10.000000	-0.116667	18.200001	529.333313	1023.000000	1023.000000	2046.000000
30.920000	0.025656	15.162539	2.660762	1.050027	5.890261	5.561489	0.000000	-10.000000	-0.083333	17.116667	535.500000	1023.000000	1023.000000	2046.000000
30.940001	0.026153	15.456380	2.725935	1.019416	6.032941	5.678089	0.000000	-10.000000	-0.041667	15.783333	541.333313	1023.000000	1023.000000	2046.000000
30.959999	0.026554	15.693504	2.666218	1.064785	6.215950	5.746552	0.000000	-10.000000	-0.016667	13.966666	546.833313	1023.000000	1023.000000	2046.000000
30.980000	0.026661	15.756943	2.669791	1.059062	6.254500	5.773589	0.000000	-10.000000	0.000000	11.966666	552.000000	1023.000000	1023.000000	2046.000000
31.000000	0.025396	15.009018	2.462803	0.873633	6.104375	5.568206	0.000000	-10.000000	0.000000	10.250000	556.333313	1023.000000	1023.000000	2046.000000
31.020000	0.023713	14.014275	2.108820	0.649225	5.896185	5.360044	0.000000	-10.000000	0.016667	8.416667	560.166687	1023.000000	1023.000000	2046.000000
31.040001	0.022012	13.009314	1.922010	0.401955	5.634772	5.050577	0.000000	-10.000000	0.033333	6.516667	563.000000	1023.000000	1023.000000	2046.000000
31.059999	0.020635	12.195035	1.670035	0.311860	5.440422	4.772718	0.000000	-10.000000	0.050000	4.833333	565.500000	1023.000000	1023.000000	2046.000000
31.080000	0.019809	11.707216	1.508904	0.203930	5.314224	4.680158	0.000000	-10.000000	0.050000	3.683333	567.333313	1023.000000	1023.000000	2046.000000
31.100000	0.019126	11.303253	1.345487	0.074761	5.263993	4.619012	0.000000	-10.000000	0.058333	3.233333	568.833313	1023.000000	1023.000000	2046.000000
31.120001	0.018818	11.121639	1.270526	0.057552	5.168624	4.624937	0.000000	-10.000000	0.075000	2.600000	570.000000	1023.000000	1023.000000	2046.000000
31.139999	0.018355	10.847876	1.224519	-0.013225	5.084834	4.551749	0.000000	-10.000000	0.091667	1.600000	571.000000	1023.000000	1023.000000	2046.000000
31.160000	0.018130	10.714689	1.108433	0.030463	5.053281	4.522511	0.000000	-10.000000	0.100000	0.116667	571.666687	1023.000000	1023.000000	2046.000000
31.180000	0.017825	10.534393	1.093960	0.031134	4.943095	4.466203	0.000000	-10.000000	0.100000	-1.516667	572.000000	1023.000000	1023.000000	2046.000000
31.200001	0.017664	10.439262	1.071622	0.073090	4.875357	4.419193	0.000000	-10.000000	0.100000	-3.050000	572.000000	1023.000000	1023.000000	2046.000000
31.219999	0.017489	10.335775	0.995281	0.108421	4.814016	4.418057	0.000000	-10.000000	0.100000	-4.666667	572.000000	1023.000000	1023.000000	2046.000000
31.240000	0.017221	10.177731	0.950147	0.112957	4.798366	4.316261	0.000000	-10.000000	0.116667	-6.433333	572.000000	1023.000000	1023.000000	2046.000000
31.260000	0.017278	10.211554	0.925980	0.196674	4.771748	4.317152	0.000000	-10.000000	0.133333	-8.100000	572.000000	1023.000000	1023.000000	2046.000000
31.280001	0.017181	10.154120	0.952568	0.143215	4.747706	4.310631	0.000000	-10.000000	0.158333	-9.516667	572.000000	1023.000000	1023.000000	2046.000000
31.299999	0.017191	10.159789	0.957754	0.124616	4.761441	4.315978	0.000000	-10.000000	0.183333	-11.083334	572.000000	1023.000000	1023.000000	2046.000000
31.320000	0.017260	10.200829	1.003330	0.102204	4.778881	4.316413	0.000000	-10.000000	0.225000	-13.050000	572.000000	1023.000000	1023.000000	2046.000000
31.340000	0.017151	10.136358	0.968365	0.080987	4.795648	4.291358	0.000000	-10.000000	0.266667	-15.033334	563.833313	1023.000000	1023.000000	2046.000000
31.360001	0.017245	10.191858	1.005682	0.085333	4.800037	4.300807	0.000000	-10.000000	0.325000	-16.783335	554.000000	1023.000000	1023.000000	2046.000000
31.379999	0.017059	10.081641	0.975176	0.057777	4.817684	4.231005	0.000000	-10.000000	0.350000	-17.950001	542.166687	1023.000000	1023.000000	2046.000000
31.400000	0.017091	10.100687	0.981127	0.055424	4.827476	4.236660	0.000000	-10.000000	0.383333	-18.833334	536.166687	1023.000000	1023.000000	2046.000000
31.420000	0.016647	9.838186	0.931817	0.029429	4.806091	4.070849	0.000000	-10.000000	0.383333	-19.183334	529.833313	1023.000000	1023.000000	2046.000000
31.440001	0.016323	9.646618	0.822983	0.063289	4.774499	3.985847	0.000000	-10.000000	0.400000	-19.400000	523.333313	1023.000000	1023.000000	2046.000000
31.459999	0.015822	9.350664	0.780001	-0.001022	4.696954	3.874732	0.000000	-10.000000	0.408333	-19.733334	517.000000	1023.000000	1023.000000	2046.000000
31.480000	0.015140	8.947656	0.732248	-0.029742	4.539433	3.705717	0.000000	-10.000000	0.425000	-20.200001	510.333344	1023.000000	1023.000000	2046.000000
31.500000	0.014594	8.624857	0.658802	-0.073282	4.417185	3.622152	0.000000	-10.000000	0.433333	-20.850000	503.500000	1023.000000	1023.000000	2046.000000
31.520000	0.013858	8.190265	0.643230	-0.172876	4.242349	3.477563	0.000000	-10.000000	0.441667	-21.233334	496.500000	1023.000000	1023.000000	2046.000000
31.540001	0.013297	7.858781	0.518027	-0.184147	4.136748	3.388153	0.000000	-10.000000	0.441667	-21.950001	489.333344	1023.000000	1023.000000	2046.000000
31.559999	0.012824	7.579023	0.503249	-0.192941	4.030637	3.238079	0.000000	-10.000000	0.483333	-22.483334	482.166656	1023.000000	1023.000000	2046.000000
31.580000	0.012389	7.321885	0.455764	-0.187068	3.922616	3.130573	0.000000	-10.000000	0.516667	-23.316668	474.666656	1023.000000	1023.000000	2046.000000
31.600000	0.012052	7.123030	0.386675	-0.098181	3.827710	3.006826	0.000000	-10.000000	0.550000	-23.916668	467.000000	1023.000000	1023.000000	2046.000000
31.620001	0.011546	6.823961	0.294001	-0.068314	3.744254	2.854019	0.000000	-10.000000	0.558333	-24.433334	459.000000	1023.000000	1023.000000	2046.000000
31.639999	0.011092	6.555484	0.250593	-0.042020	3.588837	2.758075	0.000000	-10.000000	0.575000	-24.733334	450.833344	1023.000000	1023.000000	2046.000000
31.660000	0.010685	6.315024	0.181982	-0.027253	3.510082	2.650214	0.000000	-10.000000	0.591667	-25.083334	442.500000	1023.000000	1023.000000	2046.000000
31.680000	0.010128	5.985428	0.129026	0.001901	3.352074	2.502428	0.000000	-10.000000	0.591667	-25.333334	434.166656	1023.000000	1023.000000	2046.000000
31.700001	0.009669	5.714584	0.023235	0.081648	3.269986	2.339715	0.000000	-10.000000	0.591667	-25.566668	425.666656	1023.000000	1023.000000	2046.000000
31.719999	0.009101	5.378713	-0.004659	0.072488	3.123945	2.186940	0.000000	-10.000000	0.591667	-25.550001	417.166656	1023.000000	1023.000000	2046.000000
31.740000	0.008587	5.074960	-0.046473	0.138082	2.947789	2.035561	0.000000	-10.000000	0.600000	-25.800001	408.500000	1023.000000	1023.000000	2046.000000
31.760000	0.008109	4.792129	-0.148647	0.119704	2.866939	1.954133	0.000000	-10.000000	0.600000	-25.866667	399.833344	1023.000000	1023.000000	2046.000000
31.780001	0.007542	4.457283	-0.173248	0.107082	2.741716	1.781733	0.000000	-10.000000	0.591667	-25.966667	391.333344	1023.000000	1023.000000	2046.000000
31.799999	0.007122	4.209284	-0.249894	0.158218	2.589945	1.711015	0.000000	-10.000000	0.591667	-25.916666	382.666656	1023.000000	1023.000000	2046.000000
31.820000	0.006386	3.774288	-0.343924	0.158088	2.479972	1.480152	0.000000	-10.000000	0.591667	-25.783333	374.166656	1023.000000	1023.000000	2046.000000
31.840000	0.005947	3.514722	-0.367557	0.169087	2.329302	1.383890	0.000000	-10.000000	0.600000	-25.766666	365.500000	1023.000000	1023.000000	2046.000000
31.860001	0.005250	3.102890	-0.481126	0.182667	2.182216	1.219133	0.000000	-10.000000	0.600000	-25.816668	356.833344	1023.000000	1023.000000	2046.000000
31.879999	0.004726	2.793239	-0.477817	0.189335	2.024591	1.057130	0.000000	-10.000000	0.600000	-25.916668	348.166656	1023.000000	1023.000000	2046.000000
31.900000	0.004581	2.707211	-0.437274	0.262628	1.920723	0.961134	0.000000	-10.000000	0.600000	-26.066668	339.500000	1023.000000	1023.000000	2046.000000
31.920000	0.004213	2.489736	-0.402493	0.346001	1.768008	0.778220	0.000000	-10.000000	0.600000	-25.950001	330.833344	1023.000000	1023.000000	2046.000000
31.940001	0.003974	2.348605	-0.408052	0.407866	1.602819	0.745971	0.000000	-10.000000	0.591667	-25.900000	322.166656	1023.000000	1023.000000	2046.000000
31.959999	0.003536	2.090041	-0.381610	0.443480	1.409474	0.618698	0.000000	-10.000000	0.591667	-25.866667	313.500000	1023.000000	1023.000000	2046.000000
31.980000	0.002774	1.639581	-0.493427	0.393202	1.218086	0.521720	0.000000	-10.000000	0.591667	-25.783333	304.833344	1023.000000	1023.000000	2046.000000
32.000000	0.001940	1.146370	-0.548284	0.377875	0.922355	0.394424	0.000000	-10.000000	0.616667	-25.916668	296.333344	1023.000000	1023.000000	2046.000000
32.020000	0.000951	0.562263	-0.736800	0.379620	0.701446	0.217997	0.000000	-10.000000	0.616667	-25.916668	287.666656	1023.000000	1023.000000	2046.000000
32.040001	0.000223	0.131986	-0.886372	0.388651	0.535046	0.094661	0.000000	-10.000000	0.616667	-26.150002	279.000000	1023.000000	1023.000000	2046.000000
32.060001	-0.000350	-0.206850	-0.954857	0.386344	0.329829	0.031834	0.000000	-10.000000	0.600000	-26.166668	270.166656	1023.000000	1023.000000	2046.000000
32.080002	-0.001364	-0.805887	-1.172203	0.294525	0.175036	-0.103246	0.000000	-10.000000	0.600000	-26.216667	261.500000	1023.000000	1023.000000	2046.000000
32.099998	-0.003020	-1.784740	-1.409586	0.043090	-0.182707	-0.235537	0.000000	-10.000000	0.600000	-26.050001	252.833328	1023.000000	1023.000000	2046.000000
32.119999	-0.005144	-3.039930	-1.730953	-0.141580	-0.553183	-0.614214	0.000000	-10.000000	0.600000	-25.866667	244.166672	1023.000000	1023.000000	2046.000000
32.139999	-0.007466	-4.412130	-2.036551	-0.387074	-1.020604	-0.967900	0.000000	-10.000000	0.583333	-25.533335	235.500000	1023.000000	1023.000000	2046.000000
32.160000	-0.009380	-5.543524	-2.344412	-0.551929	-1.394278	-1.252905	0.000000	-10.000000	0.566667	-25.200001	227.000000	1023.000000	1023.000000	2046.000000
32.180000	-0.010815	-6.391924	-2.550898	-0.693617	-1.712507	-1.434902	0.000000	-10.000000	0.533333	-24.633333	218.500000	1023.000000	1023.000000	2046.000000
32.200001	-0.011942	-7.057482	-2.683968	-0.806620	-1.997198	-1.569697	0.000000	-10.000000	0.533333	-24.333334	210.166672	1023.000000	1023.000000	2046.000000
32.220001	-0.012763	-7.543066	-2.885374	-0.838677	-2.155930	-1.663086	0.000000	-10.000000	0.533333	-24.066668	202.000000	1023.000000	1023.000000	2046.000000
32.240002	-0.013590	-8.031643	-3.009191	-0.897105	-2.379271	-1.746076	0.000000	-10.000000	0.533333	-24.016668	194.000000	1023.000000	1023.000000	2046.000000
32.259998	-0.014304	-8.453669	-3.144053	-0.907790	-2.568626	-1.833200	0.000000	-10.000000	0.533333	-23.683334	186.000000	1023.000000	1023.000000	2046.000000
32.279999	-0.015099	-8.923403	-3.204483	-0.935516	-2.866468	-1.916937	0.000000	-10.000000	0.508333	-23.366667	178.000000	1023.000000	1023.000000	2046.000000
32.299999	-0.015676	-9.264659	-3.400913	-0.921220	-2.982203	-1.960323	0.000000	-10.000000	0.491667	-22.783335	170.333328	1023.000000	1023.000000	2046.000000
32.320000	-0.016267	-9.613946	-3.413203	-0.940944	-3.213523	-2.046276	0.000000	-10.000000	0.450000	-21.983334	162.833328	1023.000000	1023.000000	2046.000000
32.340000	-0.016621	-9.822768	-3.462557	-0.937792	-3.338614	-2.083805	0.000000	-10.000000	0.433333	-21.116667	155.666672	1023.000000	1023.000000	2046.000000
32.360001	-0.016858	-9.963229	-3.420571	-0.877241	-3.506388	-2.159028	0.000000	-10.000000	0.416667	-20.466667	148.500000	1023.000000	1023.000000	2046.000000
32.380001	-0.016854	-9.960840	-3.355261	-0.899554	-3.585832	-2.120193	0.000000	-10.000000	0.416667	-20.100000	141.500000	1023.000000	1023.000000	2046.000000
32.400002	-0.017030	-10.064915	-3.318278	-0.883173	-3.655742	-2.207722	0.000000	-10.000000	0.408333	-19.716667	134.833328	1023.000000	1023.000000	2046.000000
32.419998	-0.017140	-10.129507	-3.226683	-0.948899	-3.770687	-2.183239	0.000000	-10.000000	0.408333	-19.466667	128.166672	1023.000000	1023.000000	2046.000000
32.439999	-0.017189	-10.158830	-3.185932	-0.907772	-3.826555	-2.238571	0.000000	-10.000000	0.400000	-19.233334	121.833336	1023.000000	1023.000000	2046.000000
32.459999	-0.017299	-10.223655	-3.129706	-0.917178	-3.902900	-2.273871	0.000000	-10.000000	0.383333	-18.966667	115.166664	1023.000000	1023.000000	2046.000000
32.480000	-0.017400	-10.283566	-3.101310	-0.945973	-3.983136	-2.253146	0.000000	-10.000000	0.366667	-18.583334	108.833336	1023.000000	1023.000000	2046.000000
32.500000	-0.017535	-10.363363	-3.135820	-0.937812	-3.966219	-2.323512	0.000000	-10.000000	0.358333	-18.116667	102.500000	1023.000000	1023.000000	2046.000000
32.520000	-0.017779	-10.507620	-3.047451	-1.005905	-4.087381	-2.366884	0.000000	-10.000000	0.341667	-17.716667	96.500000	1023.000000	1023.000000	2046.000000
32.540001	-0.018077	-10.683430	-3.091295	-0.994294	-4.132093	-2.465748	0.000000	-10.000000	0.325000	-17.300001	90.666664	1023.000000	1023.000000	2046.000000
32.560001	-0.018568	-10.973807	-3.059443	-1.041082	-4.304786	-2.568496	0.000000	-10.000000	0.300000	-16.883333	85.000000	1023.000000	1023.000000	2046.000000
32.580002	-0.018991	-11.223557	-3.158628	-1.010996	-4.380336	-2.673597	0.000000	-10.000000	0.291667	-16.483334	79.500000	1023.000000	1023.000000	2046.000000
32.599998	-0.019509	-11.529637	-3.142651	-1.097587	-4.516903	-2.772496	0.000000	-10.000000	0.275000	-16.066668	74.000000	1023.000000	1023.000000	2046.000000
32.619999	-0.019809	-11.707177	-3.138023	-1.119578	-4.649188	-2.800388	0.000000	-10.000000	0.266667	-15.533334	68.666664	1023.000000	1023.000000	2046.000000
32.639999	-0.020137	-11.900869	-3.162799	-1.108990	-4.693072	-2.936009	0.000000	-10.000000	0.258333	-15.066667	63.500000	1023.000000	1023.000000	2046.000000
32.660000	-0.020231	-11.956513	-3.088798	-1.124384	-4.819526	-2.923805	0.000000	-10.000000	0.258333	-14.533334	58.500000	1023.000000	1023.000000	2046.000000
32.680000	-0.020214	-11.946670	-3.085723	-1.058695	-4.817262	-2.984989	0.000000	-10.000000	0.250000	-14.133333	53.666668	1023.000000	1023.000000	2046.000000
32.700001	-0.020349	-12.025966	-3.079844	-1.033023	-4.890822	-3.022276	0.000000	-10.000000	0.241667	-13.566667	48.833332	1023.000000	1023.000000	2046.000000
32.720001	-0.020356	-12.030107	-3.011143	-1.010383	-4.967818	-3.040763	0.000000	-10.000000	0.225000	-12.916667	44.333332	1023.000000	1023.000000	2046.000000
32.740002	-0.020435	-12.076939	-3.020497	-0.963237	-4.980970	-3.112235	0.000000	-10.000000	0.191667	-12.316667	40.000000	1023.000000	1023.000000	2046.000000
32.759998	-0.020528	-12.132052	-3.002537	-0.931268	-5.046806	-3.151441	0.000000	-10.000000	0.166667	-11.600000	36.000000	1023.000000	1023.000000	2046.000000
32.779999	-0.020559	-12.150092	-2.981698	-0.927930	-5.120634	-3.119830	0.000000	-10.000000	0.150000	-11.133334	32.000000	1023.000000	1023.000000	2046.000000
32.799999	-0.020576	-12.160695	-2.972641	-0.867052	-5.121208	-3.199794	0.000000	-10.000000	0.150000	-10.500000	28.166666	1023.000000	1023.000000	2046.000000
32.820000	-0.020636	-12.196002	-2.933130	-0.904089	-5.193727	-3.165056	0.000000	-10.000000	0.141667	-10.116667	24.500000	1023.000000	1023.000000	2046.000000
32.840000	-0.020540	-12.138856	-2.925492	-0.849708	-5.199131	-3.164526	0.000000	-10.000000	0.141667	-9.650000	21.166666	1023.000000	1023.000000	2046.000000
32.860001	-0.020742	-12.258718	-2.930882	-0.813873	-5.247290	-3.266672	0.000000	-10.000000	0.141667	-9.383333	18.000000	1023.000000	1023.000000	2046.000000
32.880001	-0.020653	-12.205881	-2.873668	-0.777761	-5.323885	-3.230567	0.000000	-10.000000	0.150000	-9.116667	15.000000	1023.000000	1023.000000	2046.000000
32.900002	-0.020766	-12.272877	-2.886148	-0.761853	-5.307455	-3.317421	0.000000	-10.000000	0.141667	-8.950000	12.000000	1023.000000	1023.000000	2046.000000
32.919998	-0.020762	-12.270533	-2.858171	-0.746398	-5.375645	-3.290318	0.000000	-10.000000	0.125000	-8.733334	9.000000	1023.000000	1023.000000	2046.000000
32.939999	-0.020696	-12.231510	-2.853541	-0.763554	-5.340022	-3.274395	0.000000	-10.000000	0.108333	-8.500000	6.000000	1023.000000	1023.000000	2046.000000
32.959999	-0.020801	-12.293599	-2.854445	-0.736284	-5.384060	-3.318810	0.000000	-10.000000	0.108333	-8.233334	3.166667	1023.000000	1023.000000	2046.000000
32.980000	-0.020669	-12.215422	-2.796255	-0.725845	-5.406525	-3.286797	0.000000	-10.000000	0.108333	-7.916667	0.666667	1023.000000	1023.000000	2046.000000
33.000000	-0.020659	-12.209304	-2.788934	-0.669492	-5.394794	-3.356084	0.000000	-10.000000	0.108333	-7.450000	-1.666667	1023.000000	1023.000000	2046.000000
33.020000	-0.020366	-12.036592	-2.678409	-0.608518	-5.427403	-3.322262	0.000000	-10.000000	0.100000	-6.816667	-4.000000	1023.000000	1023.000000	2046.000000
33.040001	-0.020062	-11.856733	-2.646510	-0.514114	-5.355989	-3.340120	0.000000	-10.000000	0.100000	-6.000000	-6.333333	1023.000000	1023.000000	2046.000000
33.060001	-0.020060	-11.855596	-2.569846	-0.480945	-5.440160	-3.364646	0.000000	-10.000000	0.100000	-5.050000	-8.333333	1023.000000	1023.000000	2046.000000
33.080002	-0.020092	-11.874404	-2.588099	-0.492282	-5.453635	-3.340389	0.000000	-10.000000	0.100000	-3.900000	-10.000000	1023.000000	1023.000000	2046.000000
33.099998	-0.020186	-11.930167	-2.620940	-0.481595	-5.451295	-3.376336	0.000000	-10.000000	0.091667	-2.383333	-11.166667	1023.000000	1023.000000	2046.000000
33.119999	-0.020435	-12.076918	-2.645174	-0.547691	-5.559167	-3.324886	0.000000	-10.000000	0.091667	-0.750000	-11.833333	1023.000000	1023.000000	2046.000000
33.139999	-0.020432	-12.075325	-2.775158	-0.469638	-5.416416	-3.414112	0.000000	-10.000000	0.075000	0.866667	-12.000000	1023.000000	1023.000000	2046.000000
33.160000	-0.020292	-11.992362	-2.772537	-0.457340	-5.360601	-3.401883	0.000000	-10.000000	0.066667	2.383333	-12.000000	1023.000000	1023.000000	2046.000000
33.180000	-0.020037	-11.841692	-2.773485	-0.501840	-5.263625	-3.302742	0.000000	-10.000000	0.033333	4.283333	-12.000000	1023.000000	1023.000000	2046.000000
33.200001	-0.020243	-11.963876	-2.921898	-0.630458	-5.057268	-3.354252	0.000000	-10.000000	0.016667	6.733334	-12.000000	1023.000000	1023.000000	2046.000000
33.220001	-0.020880	-12.340092	-3.033189	-0.836195	-5.132078	-3.338631	0.000000	-10.000000	-0.016667	9.250000	-12.000000	1023.000000	1023.000000	2046.000000
33.240002	-0.022021	-13.014126	-3.352745	-1.012643	-5.133027	-3.515711	0.000000	-10.000000	-0.058333	11.966667	-12.000000	1023.000000	1023.000000	2046.000000
33.259998	-0.022950	-13.563323	-3.612117	-1.186057	-5.155350	-3.609799	0.000000	-10.000000	-0.108333	14.466667	-12.000000	1023.000000	1023.000000	2046.000000
33.279999	-0.023517	-13.898731	-3.737704	-1.343502	-5.193582	-3.623943	0.000000	-10.000000	-0.150000	16.716667	-6.166667	1023.000000	1023.000000	2046.000000
33.299999	-0.023744	-14.032589	-3.977157	-1.372013	-5.003063	-3.680356	0.000000	-10.000000	-0.183333	18.483334	6.000000	1023.000000	1023.000000	2046.000000
33.320000	-0.023568	-13.928530	-3.938909	-1.430365	-4.975323	-3.583933	0.000000	-10.000000	-0.216667	19.683334	20.333334	1023.000000	1023.000000	2046.000000
33.340000	-0.023429	-13.846533	-4.031447	-1.445464	-4.856051	-3.513570	0.000000	-10.000000	-0.258333	20.733334	31.166666	1023.000000	1023.000000	2046.000000
33.360001	-0.023130	-13.669567	-4.118831	-1.423644	-4.687494	-3.439598	0.000000	-10.000000	-0.291667	21.666668	38.000000	1023.000000	1023.000000	2046.000000
33.380001	-0.022880	-13.522097	-4.115306	-1.448605	-4.640036	-3.318149	0.000000	-10.000000	-0.325000	22.750000	45.000000	1023.000000	1023.000000	2046.000000
33.400002	-0.022345	-13.205673	-4.117193	-1.382470	-4.449850	-3.256161	0.000000	-10.000000	-0.341667	23.833334	52.333332	1023.000000	1023.000000	2046.000000
33.419998	-0.021771	-12.866399	-4.077596	-1.403566	-4.315047	-3.070190	0.000000	-10.000000	-0.366667	24.733334	60.000000	1023.000000	1023.000000	2046.000000
33.439999	-0.021172	-12.512363	-3.999428	-1.349598	-4.196323	-2.967014	0.000000	-10.000000	-0.383333	25.733334	68.333336	1023.000000	1023.000000	2046.000000
33.459999	-0.020413	-12.064046	-3.956807	-1.235919	-4.021274	-2.850047	0.000000	-10.000000	-0.400000	26.450001	76.833336	1023.000000	1023.000000	2046.000000
33.480000	-0.019308	-11.410820	-3.725314	-1.240765	-3.831657	-2.613084	0.000000	-10.000000	-0.400000	26.966667	85.666664	1023.000000	1023.000000	2046.000000
33.500000	-0.018421	-10.886825	-3.616339	-1.235117	-3.562848	-2.472521	0.000000	-10.000000	-0.391667	26.900000	94.500000	1023.000000	1023.000000	2046.000000
33.520000	-0.017262	-10.201701	-3.296793	-1.249444	-3.425949	-2.229515	0.000000	-10.000000	-0.383333	26.700001	103.500000	1023.000000	1023.000000	2046.000000
33.540001	-0.016188	-9.567294	-3.173121	-1.229236	-3.083950	-2.080987	0.000000	-10.000000	-0.366667	26.516666	112.333336	1023.000000	1023.000000	2046.000000
33.560001	-0.015068	-8.905190	-2.946204	-1.238620	-2.868513	-1.851853	0.000000	-10.000000	-0.358333	26.366667	121.166664	1023.000000	1023.000000	2046.000000
33.580002	-0.014010	-8.279725	-2.734970	-1.296940	-2.663184	-1.584630	0.000000	-10.000000	-0.375000	26.250000	130.000000	1023.000000	1023.000000	2046.000000
33.599998	-0.013030	-7.700581	-2.641074	-1.223842	-2.350825	-1.484840	0.000000	-10.000000	-0.391667	26.366667	138.833328	1023.000000	1023.000000	2046.000000
33.619999	-0.012152	-7.181726	-2.498201	-1.274411	-2.122007	-1.287106	0.000000	-10.000000	-0.408333	26.650000	147.666672	1023.000000	1023.000000	2046.000000
33.639999	-0.011439	-6.760312	-2.387012	-1.266365	-1.923346	-1.183589	0.000000	-10.000000	-0.416667	27.316666	156.500000	1023.000000	1023.000000	2046.000000
33.660000	-0.010855	-6.415578	-2.327748	-1.219619	-1.788154	-1.080057	0.000000	-10.000000	-0.433333	27.549999	165.500000	1023.000000	1023.000000	2046.000000
33.680000	-0.010206	-6.031729	-2.250781	-1.227799	-1.573147	-0.980001	0.000000	-10.000000	-0.458333	28.016666	174.666672	1023.000000	1023.000000	2046.000000
33.700001	-0.009708	-5.737412	-2.208852	-1.229093	-1.440806	-0.858662	0.000000	-10.000000	-0.475000	28.266666	184.000000	1023.000000	1023.000000	2046.000000
33.720001	-0.008913	-5.267707	-1.986830	-1.267907	-1.361406	-0.651564	0.000000	-10.000000	-0.475000	28.416668	193.333328	1023.000000	1023.000000	2046.000000
33.740002	-0.008118	-4.797592	-1.908302	-1.226593	-1.124894	-0.537803	0.000000	-10.000000	-0.466667	28.233334	202.833328	1023.000000	1023.000000	2046.000000
33.759998	-0.007207	-4.259357	-1.761629	-1.177150	-0.973609	-0.346968	0.000000	-10.000000	-0.450000	28.083334	212.166672	1023.000000	1023.000000	2046.000000
33.779999	-0.006274	-3.708069	-1.661068	-1.123311	-0.766089	-0.157602	0.000000	-10.000000	-0.450000	27.933334	221.666672	1023.000000	1023.000000	2046.000000
33.799999	-0.005252	-3.103929	-1.531225	-1.038015	-0.535194	0.000506	0.000000	-10.000000	-0.466667	28.033335	231.000000	1023.000000	1023.000000	2046.000000
33.820000	-0.004077	-2.409605	-1.371778	-0.947905	-0.323355	0.233434	0.000000	-10.000000	-0.475000	28.083334	240.333328	1023.000000	1023.000000	2046.000000
33.840000	-0.003075	-1.817288	-1.278183	-0.887301	-0.052457	0.400654	0.000000	-10.000000	-0.483333	28.300001	249.833328	1023.000000	1023.000000	2046.000000
33.860001	-0.002069	-1.222718	-1.109859	-0.795780	0.082101	0.600821	0.000000	-10.000000	-0.466667	28.450001	259.166656	1023.000000	1023.000000	2046.000000
33.880001	-0.000920	-0.543430	-0.975534	-0.726734	0.376054	0.782783	0.000000	-10.000000	-0.475000	28.583334	268.833344	1023.000000	1023.000000	2046.000000
33.900002	0.000041	0.024487	-0.895089	-0.640921	0.596136	0.964361	0.000000	-10.000000	-0.483333	28.850000	278.166656	1023.000000	1023.000000	2046.000000
33.919998	0.001272	0.751691	-0.674794	-0.598571	0.823003	1.202053	0.000000	-10.000000	-0.491667	28.733334	287.833344	1023.000000	1023.000000	2046.000000
33.939999	0.002306	1.362865	-0.560256	-0.525806	1.061661	1.387266	0.000000	-10.000000	-0.475000	28.333334	297.333344	1023.000000	1023.000000	2046.000000
33.959999	0.003287	1.942340	-0.422540	-0.476057	1.251495	1.589442	0.000000	-10.000000	-0.466667	28.183334	307.000000	1023.000000	1023.000000	2046.000000
33.980000	0.004520	2.671189	-0.191217	-0.409975	1.470194	1.802188	0.000000	-10.000000	-0.458333	27.883333	316.333344	1023.000000	1023.000000	2046.000000
34.000000	0.005424	3.205388	-0.180513	-0.348362	1.730009	2.004253	0.000000	-10.000000	-0.458333	28.066668	325.666656	1023.000000	1023.000000	2046.000000
34.020000	0.006624	3.914883	0.036104	-0.288170	1.941782	2.225168	0.000000	-10.000000	-0.433333	27.700001	335.000000	1023.000000	1023.000000	2046.000000
34.040001	0.007619	4.502557	0.111939	-0.186227	2.184621	2.392224	0.000000	-10.000000	-0.416667	27.683334	344.333344	1023.000000	1023.000000	2046.000000
34.060001	0.008800	5.200659	0.324895	-0.115672	2.381142	2.610294	0.000000	-10.000000	-0.391667	27.183334	353.500000	1023.000000	1023.000000	2046.000000
34.080002	0.010079	5.956465	0.540212	-0.013013	2.611985	2.817280	0.000000	-10.000000	-0.391667	27.150000	362.666656	1023.000000	1023.000000	2046.000000
34.099998	0.011045	6.527619	0.638511	0.054352	2.851910	2.982846	0.000000	-10.000000	-0.383333	27.066668	371.666656	1023.000000	1023.000000	2046.000000
34.119999	0.012049	7.120937	0.866336	0.135552	2.985787	3.133262	0.000000	-10.000000	-0.400000	27.466667	380.833344	1023.000000	1023.000000	2046.000000
34.139999	0.012979	7.670855	0.994616	0.127954	3.231877	3.316407	0.000000	-10.000000	-0.400000	27.533335	389.833344	1023.000000	1023.000000	2046.000000
34.160000	0.013519	7.989710	1.099497	0.124942	3.322509	3.442761	0.000000	-10.000000	-0.400000	27.566668	399.166656	1023.000000	1023.000000	2046.000000
34.180000	0.014442	8.535099	1.301241	0.138276	3.475612	3.619969	0.000000	-10.000000	-0.375000	27.300001	408.333344	1023.000000	1023.000000	2046.000000
34.200001	0.015146	8.951201	1.351018	0.222505	3.629035	3.748643	0.000000	-10.000000	-0.341667	26.833334	417.500000	1023.000000	1023.000000	2046.000000
34.220001	0.016057	9.489888	1.435493	0.226462	3.827696	4.000237	0.000000	-10.000000	-0.308333	26.216667	426.500000	1023.000000	1023.000000	2046.000000
34.240002	0.016764	9.907459	1.476465	0.268985	4.009984	4.152026	0.000000	-10.000000	-0.291667	25.316668	435.333344	1023.000000	1023.000000	2046.000000
34.259998	0.016778	9.915790	1.357057	0.265507	4.160855	4.132370	0.000000	-10.000000	-0.291667	24.483334	443.833344	1023.000000	1023.000000	2046.000000
34.279999	0.016014	9.464098	1.286483	0.021366	4.011104	4.145144	0.000000	-10.000000	-0.283333	23.733334	452.000000	1023.000000	1023.000000	2046.000000
34.299999	0.014613	8.636042	0.946293	-0.142690	3.892231	3.940208	0.000000	-10.000000	-0.250000	23.033335	460.000000	1023.000000	1023.000000	2046.000000
34.320000	0.013700	8.096715	0.830460	-0.297217	3.727413	3.836059	0.000000	-10.000000	-0.216667	22.466667	468.000000	1023.000000	1023.000000	2046.000000
34.340000	0.013149	7.771036	0.698366	-0.378528	3.695844	3.755353	0.000000	-10.000000	-0.216667	22.050001	475.666656	1023.000000	1023.000000	2046.000000
34.360001	0.012819	7.576134	0.530719	-0.439218	3.724458	3.760175	0.000000	-10.000000	-0.233333	22.050001	483.166656	1023.000000	1023.000000	2046.000000
34.380001	0.012923	7.637245	0.527362	-0.499603	3.736282	3.873204	0.000000	-10.000000	-0.241667	22.250000	490.500000	1023.000000	1023.000000	2046.000000
34.400002	0.013052	7.714006	0.448855	-0.466844	3.837645	3.894350	0.000000	-10.000000	-0.225000	22.150000	497.833344	1023.000000	1023.000000	2046.000000
34.419998	0.013287	7.852900	0.453264	-0.466149	3.903224	3.962561	0.000000	-10.000000	-0.216667	21.900000	505.333344	1023.000000	1023.000000	2046.000000
34.439999	0.013708	8.101364	0.540832	-0.443589	3.931512	4.072609	0.000000	-10.000000	-0.208333	21.250000	512.666687	1023.000000	1023.000000	2046.000000
34.459999	0.013990	8.267890	0.523695	-0.325581	4.005661	4.064116	0.000000	-10.000000	-0.208333	20.916666	520.000000	1023.000000	1023.000000	2046.000000
34.480000	0.014575	8.613558	0.641074	-0.301103	4.049247	4.224340	0.000000	-10.000000	-0.191667	20.333334	527.000000	1023.000000	1023.000000	2046.000000
34.500000	0.015028	8.881776	0.639551	-0.186721	4.179647	4.249298	0.000000	-10.000000	-0.175000	19.666666	533.833313	1023.000000	1023.000000	2046.000000
34.520000	0.015761	9.314678	0.817795	-0.132687	4.225829	4.403740	0.000000	-10.000000	-0.158333	18.966667	540.666687	1023.000000	1023.000000	2046.000000
34.540001	0.016534	9.771667	0.937982	-0.072910	4.412334	4.494261	0.000000	-10.000000	-0.133333	18.200001	547.166687	1023.000000	1023.000000	2046.000000
34.560001	0.017300	10.224563	1.007688	-0.007353	4.610617	4.613611	0.000000	-10.000000	-0.116667	17.800001	553.500000	1023.000000	1023.000000	2046.000000
34.580002	0.018250	10.785973	1.265172	-0.020886	4.758647	4.783040	0.000000	-10.000000	-0.075000	16.916668	559.500000	1023.000000	1023.000000	2046.000000
34.599998	0.018948	11.198088	1.303254	0.070360	5.004200	4.820273	0.000000	-10.000000	-0.041667	15.900001	565.166687	1023.000000	1023.000000	2046.000000
34.619999	0.019840	11.725419	1.463874	0.122073	5.177109	4.962363	0.000000	-10.000000	-0.008333	14.316667	570.666687	1023.000000	1023.000000	2046.000000
34.639999	0.020670	12.216187	1.580383	0.092609	5.428898	5.114297	0.000000	-10.000000	0.000000	12.716667	575.500000	1023.000000	1023.000000	2046.000000
34.660000	0.021546	12.733702	1.682401	0.177153	5.655528	5.218620	0.000000	-10.000000	0.000000	11.483334	580.000000	1023.000000	1023.000000	2046.000000
34.680000	0.022219	13.131550	1.816068	0.163979	5.831931	5.319572	0.000000	-10.000000	0.000000	10.650001	584.000000	1023.000000	1023.000000	2046.000000
34.700001	0.022657	13.390488	1.849833	0.199628	6.001045	5.339981	0.000000	-10.000000	0.000000	10.216667	587.833313	1023.000000	1023.000000	2046.000000
34.720001	0.023048	13.621287	1.926398	0.281730	6.019887	5.393271	0.000000	-10.000000	0.000000	9.566667	591.500000	1023.000000	1023.000000	2046.000000
34.740002	0.023399	13.828805	2.045256	0.210211	6.121668	5.451670	0.000000	-10.000000	0.008333	8.700000	594.833313	1023.000000	1023.000000	2046.000000
34.759998	0.023566	13.927555	2.059320	0.249281	6.213708	5.405246	0.000000	-10.000000	0.025000	7.650000	597.833313	1023.000000	1023.000000	2046.000000
34.779999	0.023693	14.002571	2.172683	0.181841	6.189920	5.458127	0.000000	-10.000000	0.050000	6.250000	600.500000	1023.000000	1023.000000	2046.000000
34.799999	0.023720	14.018271	2.148149	0.177116	6.251254	5.441752	0.000000	-10.000000	0.075000	4.133333	602.666687	1023.000000	1023.000000	2046.000000
34.820000	0.023977	14.170233	2.188098	0.212596	6.251748	5.517791	0.000000	-10.000000	0.091667	1.566667	604.500000	1023.000000	1023.000000	2046.000000
34.840000	0.024039	14.206923	2.236825	0.233930	6.250487	5.485681	0.000000	-10.000000	0.100000	-0.933333	605.500000	1023.000000	1023.000000	2046.000000
34.860001	0.024315	14.369965	2.235085	0.339733	6.256713	5.538434	0.000000	-10.000000	0.100000	-3.050000	606.000000	1023.000000	1023.000000	2046.000000
34.880001	0.024349	14.390304	2.265142	0.342475	6.251652	5.531035	0.000000	-10.000000	0.108333	-5.216667	606.000000	1023.000000	1023.000000	2046.000000
34.900002	0.024462	14.457197	2.203213	0.461296	6.241508	5.551180	0.000000	-10.000000	0.125000	-7.250000	606.000000	1023.000000	1023.000000	2046.000000
34.919998	0.024549	14.508245	2.250758	0.470977	6.203347	5.583164	0.000000	-10.000000	0.141667	-9.200000	606.000000	1023.000000	1023.000000	2046.000000
34.939999	0.024447	14.448236	2.270325	0.468680	6.151646	5.557584	0.000000	-10.000000	0.158333	-10.616667	606.000000	1023.000000	1023.000000	2046.000000
34.959999	0.024594	14.535314	2.255934	0.564136	6.145886	5.569357	0.000000	-10.000000	0.166667	-11.516666	606.000000	1023.000000	1023.000000	2046.000000
34.980000	0.024462	14.456803	2.245791	0.544083	6.155164	5.511765	0.000000	-10.000000	0.191667	-12.166667	602.500000	1023.000000	1023.000000	2046.000000
35.000000	0.024462	14.457191	2.289250	0.580362	6.026281	5.561297	0.000000	-10.000000	0.216667	-12.933333	594.500000	1023.000000	1023.000000	2046.000000
35.020000	0.024046	14.211233	2.245863	0.511947	5.942999	5.510425	0.000000	-10.000000	0.258333	-14.000000	584.833313	1023.000000	1023.000000	2046.000000
35.040001	0.024007	14.188391	2.216803	0.572187	5.914145	5.485257	0.000000	-10.000000	0.283333	-15.083333	577.000000	1023.000000	1023.000000	2046.000000
35.060001	0.023605	13.950533	2.168857	0.513876	5.842933	5.424867	0.000000	-10.000000	0.308333	-16.049999	571.833313	1023.000000	1023.000000	2046.000000
35.080002	0.023433	13.848866	2.119249	0.538121	5.794462	5.397035	0.000000	-10.000000	0.341667	-17.166666	566.333313	1023.000000	1023.000000	2046.000000
35.099998	0.023254	13.743326	2.130076	0.547585	5.728317	5.337348	0.000000	-10.000000	0.375000	-18.200001	560.500000	1023.000000	1023.000000	2046.000000
35.119999	0.023268	13.751654	2.148450	0.591765	5.726254	5.285184	0.000000	-10.000000	0.416667	-19.283333	554.500000	1023.000000	1023.000000	2046.000000
35.139999	0.023161	13.688085	2.139134	0.625877	5.663381	5.259692	0.000000	-10.000000	0.416667	-20.116667	548.166687	1023.000000	1023.000000	2046.000000
35.160000	0.022902	13.535256	2.116113	0.603904	5.576456	5.238783	0.000000	-10.000000	0.433333	-20.933334	541.500000	1023.000000	1023.000000	2046.000000
35.180000	0.022599	13.355777	2.121644	0.548253	5.461389	5.224492	0.000000	-10.000000	0.433333	-21.466667	534.500000	1023.000000	1023.000000	2046.000000
35.200001	0.021971	12.984745	2.013742	0.531746	5.314094	5.125164	0.000000	-10.000000	0.475000	-22.150000	527.333313	1023.000000	1023.000000	2046.000000
35.220001	0.021454	12.679430	1.980483	0.492779	5.137679	5.068490	0.000000	-10.000000	0.508333	-22.666666	519.833313	1023.000000	1023.000000	2046.000000
35.240002	0.020780	12.281151	1.821149	0.450857	5.024396	4.984749	0.000000	-10.000000	0.550000	-23.500000	512.333313	1023.000000	1023.000000	2046.000000
35.259998	0.020395	12.053367	1.694361	0.469737	4.970376	4.918892	0.000000	-10.000000	0.575000	-24.350000	504.500000	1023.000000	1023.000000	2046.000000
35.279999	0.019764	11.680534	1.561359	0.410195	4.840229	4.868752	0.000000	-10.000000	0.583333	-25.250000	496.500000	1023.000000	1023.000000	2046.000000
35.299999	0.018222	10.769098	1.283687	0.212816	4.595358	4.677238	0.000000	-10.000000	0.591667	-25.650002	488.000000	1023.000000	1023.000000	2046.000000
35.320000	0.015644	9.245539	0.849525	-0.089943	4.208087	4.277870	0.000000	-10.000000	0.591667	-26.100000	479.500000	1023.000000	1023.000000	2046.000000
35.340000	0.013082	7.731210	0.444562	-0.315937	3.796580	3.806005	0.000000	-10.000000	0.600000	-26.316668	470.833344	1023.000000	1023.000000	2046.000000
35.360001	0.010657	6.298122	0.136691	-0.528870	3.337159	3.353142	0.000000	-10.000000	0.600000	-26.616667	462.000000	1023.000000	1023.000000	2046.000000
35.380001	0.008877	5.246160	-0.167184	-0.631620	2.983423	3.061541	0.000000	-10.000000	0.600000	-26.616667	453.000000	1023.000000	1023.000000	2046.000000
35.400002	0.007370	4.355769	-0.386221	-0.755677	2.729804	2.767863	0.000000	-10.000000	0.600000	-26.633333	444.000000	1023.000000	1023.000000	2046.000000
35.419998	0.006157	3.638851	-0.648266	-0.833557	2.524163	2.596511	0.000000	-10.000000	0.616667	-26.683334	435.166656	1023.000000	1023.000000	2046.000000
35.439999	0.005175	3.058588	-0.845098	-0.891218	2.358140	2.436764	0.000000	-10.000000	0.633333	-26.816668	426.333344	1023.000000	1023.000000	2046.000000
35.459999	0.004119	2.434480	-0.998450	-0.887282	2.107914	2.212298	0.000000	-10.000000	0.650000	-26.983334	417.500000	1023.000000	1023.000000	2046.000000
35.480000	0.003296	1.947837	-1.162946	-0.885528	1.921675	2.074636	0.000000	-10.000000	0.650000	-27.183334	408.500000	1023.000000	1023.000000	2046.000000
35.500000	0.002402	1.419661	-1.288463	-0.927389	1.719335	1.916177	0.000000	-10.000000	0.650000	-27.016666	399.333344	1023.000000	1023.000000	2046.000000
35.520000	0.001778	1.050994	-1.410285	-0.846673	1.545502	1.762450	0.000000	-10.000000	0.650000	-26.866667	390.333344	1023.000000	1023.000000	2046.000000
35.540001	0.001043	0.616585	-1.496562	-0.856165	1.361356	1.607956	0.000000	-10.000000	0.641667	-26.533335	381.333344	1023.000000	1023.000000	2046.000000
35.560001	0.000568	0.335570	-1.597067	-0.782992	1.254823	1.460806	0.000000	-10.000000	0.625000	-26.266666	372.500000	1023.000000	1023.000000	2046.000000
35.580002	0.000273	0.161148	-1.606469	-0.730717	1.100575	1.397758	0.000000	-10.000000	0.608333	-25.866667	363.666656	1023.000000	1023.000000	2046.000000
35.599998	-0.000110	-0.064765	-1.606674	-0.802423	1.023354	1.320978	0.000000	-10.000000	0.600000	-25.850000	355.000000	1023.000000	1023.000000	2046.000000
35.619999	-0.000365	-0.215937	-1.588232	-0.807957	0.907061	1.273191	0.000000	-10.000000	0.591667	-26.016666	346.500000	1023.000000	1023.000000	2046.000000
35.639999	-0.000766	-0.452680	-1.604115	-0.818691	0.852258	1.117868	0.000000	-10.000000	0.591667	-26.250000	337.833344	1023.000000	1023.000000	2046.000000
35.660000	-0.001009	-0.596478	-1.602107	-0.771873	0.755631	1.021872	0.000000	-10.000000	0.591667	-26.333334	329.000000	1023.000000	1023.000000	2046.000000
35.680000	-0.001384	-0.817919	-1.652935	-0.783941	0.669617	0.949339	0.000000	-10.000000	0.591667	-26.000000	320.166656	1023.000000	1023.000000	2046.000000
35.700001	-0.001856	-1.097127	-1.697095	-0.831348	0.615365	0.815951	0.000000	-10.000000	0.575000	-25.866667	311.500000	1023.000000	1023.000000	2046.000000
35.720001	-0.002264	-1.338169	-1.699568	-0.847789	0.467510	0.741679	0.000000	-10.000000	0.566667	-25.416668	302.833344	1023.000000	1023.000000	2046.000000
35.740002	-0.002980	-1.761115	-1.760137	-0.831602	0.316205	0.514420	0.000000	-10.000000	0.558333	-25.250000	294.333344	1023.000000	1023.000000	2046.000000
35.759998	-0.003511	-2.075139	-1.823200	-0.823919	0.177174	0.394806	0.000000	-10.000000	0.566667	-24.900000	286.000000	1023.000000	1023.000000	2046.000000
35.779999	-0.004322	-2.554523	-1.821348	-0.825555	-0.065308	0.157689	0.000000	-10.000000	0.566667	-24.916666	277.666656	1023.000000	1023.000000	2046.000000
35.799999	-0.005080	-3.002207	-1.935095	-0.855059	-0.197422	-0.014630	0.000000	-10.000000	0.566667	-24.900000	269.333344	1023.000000	1023.000000	2046.000000
35.820000	-0.005895	-3.483945	-1.919226	-0.926543	-0.503188	-0.134988	0.000000	-10.000000	0.566667	-24.966667	261.000000	1023.000000	1023.000000	2046.000000
35.840000	-0.006542	-3.866168	-2.002359	-0.916902	-0.612888	-0.334019	0.000000	-10.000000	0.558333	-24.950001	252.833328	1023.000000	1023.000000	2046.000000
35.860001	-0.007002	-4.138409	-1.968501	-0.905501	-0.818103	-0.446304	0.000000	-10.000000	0.566667	-24.933334	244.500000	1023.000000	1023.000000	2046.000000
35.880001	-0.007436	-4.394687	-1.981396	-0.906320	-0.932000	-0.574971	0.000000	-10.000000	0.558333	-24.883335	236.166672	1023.000000	1023.000000	2046.000000
35.900002	-0.007776	-4.595617	-2.027646	-0.809708	-1.073956	-0.684308	0.000000	-10.000000	0.550000	-24.700001	227.833328	1023.000000	1023.000000	2046.000000
35.919998	-0.008234	-4.866197	-2.006335	-0.783754	-1.275024	-0.801084	0.000000	-10.000000	0.541667	-24.516666	219.500000	1023.000000	1023.000000	2046.000000
35.939999	-0.008590	-5.076793	-2.020607	-0.733935	-1.407566	-0.914684	0.000000	-10.000000	0.541667	-24.166666	211.166672	1023.000000	1023.000000	2046.000000
35.959999	-0.008955	-5.292374	-1.997647	-0.690643	-1.612015	-0.992069	0.000000	-10.000000	0.533333	-23.783333	203.000000	1023.000000	1023.000000	2046.000000
35.980000	-0.009406	-5.558699	-2.042926	-0.629759	-1.733228	-1.152786	0.000000	-10.000000	0.508333	-23.400000	195.166672	1023.000000	1023.000000	2046.000000
36.000000	-0.009792	-5.786838	-2.041976	-0.630443	-1.899444	-1.214975	0.000000	-10.000000	0.475000	-23.033333	187.500000	1023.000000	1023.000000	2046.000000
36.020000	-0.010150	-5.998378	-2.071293	-0.620588	-2.053526	-1.252971	0.000000	-10.000000	0.458333	-22.733334	179.833328	1023.000000	1023.000000	2046.000000
36.040001	-0.010567	-6.245282	-2.055974	-0.553090	-2.219265	-1.416953	0.000000	-10.000000	0.450000	-22.516666	172.333328	1023.000000	1023.000000	2046.000000
36.060001	-0.010949	-6.470861	-2.081116	-0.520746	-2.360841	-1.508158	0.000000	-10.000000	0.450000	-22.250000	164.666672	1023.000000	1023.000000	2046.000000
36.080002	-0.011247	-6.647215	-2.114131	-0.521768	-2.473804	-1.537513	0.000000	-10.000000	0.433333	-22.066668	157.333328	1023.000000	1023.000000	2046.000000
36.099998	-0.011731	-6.932992	-2.084466	-0.513649	-2.699282	-1.635595	0.000000	-10.000000	0.425000	-21.650000	149.833328	1023.000000	1023.000000	2046.000000
36.119999	-0.012105	-7.154196	-2.101166	-0.507751	-2.827466	-1.717812	0.000000	-10.000000	0.425000	-21.516666	142.666672	1023.000000	1023.000000	2046.000000
36.139999	-0.012537	-7.409223	-2.182320	-0.488373	-2.902216	-1.836313	0.000000	-10.000000	0.433333	-21.166668	135.500000	1023.000000	1023.000000	2046.000000
36.160000	-0.012865	-7.603118	-2.170052	-0.480843	-3.095392	-1.856832	0.000000	-10.000000	0.425000	-20.983334	128.500000	1023.000000	1023.000000	2046.000000
36.180000	-0.013106	-7.745716	-2.195625	-0.433599	-3.156217	-1.960275	0.000000	-10.000000	0.408333	-20.633333	121.500000	1023.000000	1023.000000	2046.000000
36.200001	-0.013306	-7.863591	-2.074623	-0.459526	-3.322127	-2.007315	0.000000	-10.000000	0.400000	-20.299999	114.500000	1023.000000	1023.000000	2046.000000
36.220001	-0.013258	-7.835303	-2.066044	-0.321973	-3.372762	-2.074523	0.000000	-10.000000	0.391667	-19.716667	107.666664	1023.000000	1023.000000	2046.000000
36.240002	-0.013292	-7.855441	-1.978507	-0.290274	-3.473081	-2.113580	0.000000	-10.000000	0.375000	-19.049999	101.000000	1023.000000	1023.000000	2046.000000
36.259998	-0.013449	-7.948521	-1.936298	-0.261462	-3.637804	-2.112957	0.000000	-10.000000	0.350000	-18.383333	94.666664	1023.000000	1023.000000	2046.000000
36.279999	-0.013902	-8.216234	-1.958222	-0.284962	-3.767397	-2.205653	0.000000	-10.000000	0.316667	-17.833334	88.500000	1023.000000	1023.000000	2046.000000
36.299999	-0.014391	-8.505146	-2.065645	-0.288013	-3.895863	-2.255625	0.000000	-10.000000	0.300000	-17.250000	82.500000	1023.000000	1023.000000	2046.000000
36.320000	-0.014858	-8.780904	-2.176793	-0.251603	-3.991693	-2.360814	0.000000	-10.000000	0.283333	-16.666666	76.833336	1023.000000	1023.000000	2046.000000
36.340000	-0.015323	-9.056030	-2.246221	-0.269043	-4.150482	-2.390285	0.000000	-10.000000	0.283333	-16.366667	71.333336	1023.000000	1023.000000	2046.000000
36.360001	-0.015609	-9.224894	-2.358734	-0.214264	-4.157232	-2.494664	0.000000	-10.000000	0.266667	-16.100000	66.000000	1023.000000	1023.000000	2046.000000
36.380001	-0.015910	-9.403040	-2.389286	-0.332684	-4.203843	-2.477226	0.000000	-10.000000	0.258333	-15.750000	60.500000	1023.000000	1023.000000	2046.000000
36.400002	-0.016654	-9.842800	-2.486317	-0.485174	-4.303803	-2.567506	0.000000	-10.000000	0.241667	-15.066667	55.166668	1023.000000	1023.000000	2046.000000
36.419998	-0.017947	-10.606810	-2.741230	-0.641043	-4.408508	-2.816028	0.000000	-10.000000	0.233333	-14.350000	50.166668	1023.000000	1023.000000	2046.000000
36.439999	-0.019585	-11.574747	-2.996455	-0.851861	-4.724395	-3.002036	0.000000	-10.000000	0.200000	-13.400000	45.500000	1023.000000	1023.000000	2046.000000
36.459999	-0.021199	-12.528625	-3.316154	-1.017046	-4.927305	-3.268121	0.000000	-10.000000	0.175000	-12.433333	41.166668	1023.000000	1023.000000	2046.000000
36.480000	-0.022408	-13.243045	-3.529629	-1.168817	-5.130801	-3.413799	0.000000	-10.000000	0.150000	-11.550000	37.000000	1023.000000	1023.000000	2046.000000
36.500000	-0.023232	-13.730275	-3.662479	-1.261056	-5.303962	-3.502778	0.000000	-10.000000	0.150000	-11.183333	33.000000	1023.000000	1023.000000	2046.000000
36.520000	-0.023833	-14.085509	-3.804287	-1.294785	-5.379085	-3.607353	0.000000	-10.000000	0.183333	-11.016667	29.166666	1023.000000	1023.000000	2046.000000
36.540001	-0.024378	-14.407384	-3.927653	-1.324804	-5.504406	-3.650522	0.000000	-10.000000	0.183333	-10.883334	25.500000	1023.000000	1023.000000	2046.000000
36.560001	-0.024790	-14.650855	-4.028254	-1.326689	-5.559852	-3.736060	0.000000	-10.000000	0.183333	-10.616667	21.833334	1023.000000	1023.000000	2046.000000
36.580002	-0.025233	-14.912899	-4.170717	-1.376508	-5.617602	-3.748071	0.000000	-10.000000	0.150000	-10.183333	18.333334	1023.000000	1023.000000	2046.000000
36.599998	-0.025583	-15.119343	-4.256721	-1.363612	-5.715460	-3.783550	0.000000	-10.000000	0.141667	-9.366667	14.833333	1023.000000	1023.000000	2046.000000
36.619999	-0.025873	-15.290810	-4.290428	-1.331461	-5.786134	-3.882786	0.000000	-10.000000	0.125000	-8.350000	11.666667	1023.000000	1023.000000	2046.000000
36.639999	-0.025870	-15.288938	-4.303616	-1.338673	-5.841032	-3.805616	0.000000	-10.000000	0.108333	-7.333333	8.833333	1023.000000	1023.000000	2046.000000
36.660000	-0.025918	-15.317473	-4.284176	-1.302825	-5.863575	-3.866898	0.000000	-10.000000	0.100000	-6.616667	6.500000	1023.000000	1023.000000	2046.000000
36.680000	-0.025638	-15.152271	-4.158627	-1.255455	-5.913762	-3.824428	0.000000	-10.000000	0.100000	-6.150000	4.500000	1023.000000	1023.000000	2046.000000
36.700001	-0.025573	-15.113542	-4.100964	-1.251540	-5.896969	-3.864068	0.000000	-10.000000	0.100000	-6.183333	2.500000	1023.000000	1023.000000	2046.000000
36.720001	-0.025245	-14.919999	-3.916001	-1.318015	-5.930482	-3.755502	0.000000	-10.000000	0.100000	-6.533333	0.666667	1023.000000	1023.000000	2046.000000
36.740002	-0.025027	-14.791029	-3.864181	-1.272837	-5.854684	-3.799327	0.000000	-10.000000	0.100000	-6.666667	-1.333333	1023.000000	1023.000000	2046.000000
36.759998	-0.024817	-14.666596	-3.713787	-1.317674	-5.895533	-3.739603	0.000000	-10.000000	0.100000	-6.350000	-3.333333	1023.000000	1023.000000	2046.000000
36.779999	-0.024625	-14.553499	-3.683105	-1.317142	-5.812243	-3.741009	0.000000	-10.000000	0.100000	-5.600000	-5.500000	1023.000000	1023.000000	2046.000000
36.799999	-0.024447	-14.448238	-3.642110	-1.309853	-5.728225	-3.768051	0.000000	-10.000000	0.091667	-4.900000	-7.333333	1023.000000	1023.000000	2046.000000
36.820000	-0.024387	-14.412675	-3.559177	-1.370581	-5.759483	-3.723434	0.000000	-10.000000	0.075000	-4.133333	-9.000000	1023.000000	1023.000000	2046.000000
36.840000	-0.024381	-14.409305	-3.548636	-1.369459	-5.708989	-3.782220	0.000000	-10.000000	0.075000	-3.233333	-10.333333	1023.000000	1023.000000	2046.000000
36.860001	-0.024437	-14.442389	-3.479302	-1.404913	-5.751726	-3.806447	0.000000	-10.000000	0.075000	-1.850000	-11.333333	1023.000000	1023.000000	2046.000000
36.880001	-0.024552	-14.510380	-3.510413	-1.397800	-5.707750	-3.894417	0.000000	-10.000000	0.075000	0.083333	-11.833333	1023.000000	1023.000000	2046.000000
36.900002	-0.024676	-14.583245	-3.494278	-1.462116	-5.755836	-3.871016	0.000000	-10.000000	0.058333	2.100000	-12.000000	1023.000000	1023.000000	2046.000000
36.919998	-0.024567	-14.519084	-3.534730	-1.485625	-5.654330	-3.844399	0.000000	-10.000000	0.033333	4.233334	-12.000000	1023.000000	1023.000000	2046.000000
36.939999	-0.024363	-14.398423	-3.499720	-1.480643	-5.573160	-3.844900	0.000000	-10.000000	0.016667	6.316667	-12.000000	1023.000000	1023.000000	2046.000000
36.959999	-0.023904	-14.127351	-3.419386	-1.467356	-5.484683	-3.755926	0.000000	-10.000000	-0.008333	8.550000	-12.000000	1023.000000	1023.000000	2046.000000
36.980000	-0.023450	-13.859070	-3.432708	-1.436406	-5.286904	-3.703051	0.000000	-10.000000	-0.041667	10.733334	-12.000000	1023.000000	1023.000000	2046.000000
37.000000	-0.022684	-13.406308	-3.286230	-1.434175	-5.163797	-3.522107	0.000000	-10.000000	-0.091667	13.016666	-12.000000	1023.000000	1023.000000	2046.000000
37.020000	-0.022066	-13.040800	-3.282806	-1.336354	-4.925779	-3.495862	0.000000	-10.000000	-0.125000	15.166667	-12.000000	1023.000000	1023.000000	2046.000000
37.040001	-0.021342	-12.612958	-3.200553	-1.312541	-4.729481	-3.370384	0.000000	-10.000000	-0.158333	17.366667	0.000000	1023.000000	1023.000000	2046.000000
37.060001	-0.020585	-12.165948	-3.096110	-1.284309	-4.565825	-3.219704	0.000000	-10.000000	-0.191667	19.133335	13.500000	1023.000000	1023.000000	2046.000000
37.080002	-0.019889	-11.754120	-3.055894	-1.218697	-4.322418	-3.157111	0.000000	-10.000000	-0.241667	20.683334	29.333334	1023.000000	1023.000000	2046.000000
37.099998	-0.019058	-11.263254	-2.929794	-1.230185	-4.162693	-2.940582	0.000000	-10.000000	-0.266667	21.766668	35.500000	1023.000000	1023.000000	2046.000000
37.119999	-0.018393	-10.870332	-2.899417	-1.176748	-3.910676	-2.883490	0.000000	-10.000000	-0.291667	22.916668	42.666668	1023.000000	1023.000000	2046.000000
37.139999	-0.017466	-10.322594	-2.771825	-1.125563	-3.714914	-2.710291	0.000000	-10.000000	-0.308333	23.800001	50.166668	1023.000000	1023.000000	2046.000000
37.160000	-0.016639	-9.833514	-2.697447	-1.134856	-3.474873	-2.526339	0.000000	-10.000000	-0.333333	24.483334	58.000000	1023.000000	1023.000000	2046.000000
37.180000	-0.015832	-9.356504	-2.635303	-1.048297	-3.248416	-2.424488	0.000000	-10.000000	-0.341667	24.650000	66.000000	1023.000000	1023.000000	2046.000000
37.200001	-0.014923	-8.819603	-2.504837	-1.013386	-3.081646	-2.219734	0.000000	-10.000000	-0.350000	24.983334	74.166664	1023.000000	1023.000000	2046.000000
37.220001	-0.014161	-8.369107	-2.449291	-0.980357	-2.821679	-2.117780	0.000000	-10.000000	-0.358333	25.250000	82.500000	1023.000000	1023.000000	2046.000000
37.240002	-0.013213	-7.809165	-2.295343	-0.975915	-2.669109	-1.868797	0.000000	-10.000000	-0.358333	25.483334	90.833336	1023.000000	1023.000000	2046.000000
37.259998	-0.012242	-7.234833	-2.266778	-0.932053	-2.307730	-1.728273	0.000000	-10.000000	-0.375000	25.616667	99.333336	1023.000000	1023.000000	2046.000000
37.279999	-0.011269	-6.659787	-2.118935	-0.809223	-2.124430	-1.607199	0.000000	-10.000000	-0.383333	25.600000	107.833336	1023.000000	1023.000000	2046.000000
37.299999	-0.010399	-6.145615	-1.943228	-0.774224	-1.973491	-1.454672	0.000000	-10.000000	-0.400000	25.950001	116.500000	1023.000000	1023.000000	2046.000000
37.320000	-0.009586	-5.665446	-1.902761	-0.692762	-1.706011	-1.363912	0.000000	-10.000000	-0.400000	26.316668	125.000000	1023.000000	1023.000000	2046.000000
37.340000	-0.008722	-5.154469	-1.743639	-0.702336	-1.591432	-1.117061	0.000000	-10.000000	-0.416667	26.816668	133.666672	1023.000000	1023.000000	2046.000000
37.360001	-0.008316	-4.914991	-1.697895	-0.781908	-1.427860	-1.007328	0.000000	-10.000000	-0.416667	27.116667	142.500000	1023.000000	1023.000000	2046.000000
37.380001	-0.007582	-4.481005	-1.601660	-0.743804	-1.267308	-0.868233	0.000000	-10.000000	-0.416667	27.299999	151.500000	1023.000000	1023.000000	2046.000000
37.400002	-0.006894	-4.074067	-1.516230	-0.748662	-1.147418	-0.661757	0.000000	-10.000000	-0.391667	27.400000	160.666672	1023.000000	1023.000000	2046.000000
37.419998	-0.006037	-3.567706	-1.486029	-0.679026	-0.911638	-0.491013	0.000000	-10.000000	-0.375000	26.983334	169.833328	1023.000000	1023.000000	2046.000000
37.439999	-0.005149	-3.042919	-1.468110	-0.628870	-0.671063	-0.274876	0.000000	-10.000000	-0.366667	26.516666	179.000000	1023.000000	1023.000000	2046.000000
37.459999	-0.004688	-2.770495	-1.491507	-0.665005	-0.476076	-0.137907	0.000000	-10.000000	-0.358333	26.066668	187.833328	1023.000000	1023.000000	2046.000000
37.480000	-0.005447	-3.218892	-1.766191	-0.853555	-0.459628	-0.139518	0.000000	-10.000000	-0.350000	25.850000	196.500000	1023.000000	1023.000000	2046.000000
37.500000	-0.006400	-3.782694	-1.891038	-1.047432	-0.604181	-0.240043	0.000000	-10.000000	-0.358333	25.450001	205.166672	1023.000000	1023.000000	2046.000000
37.520000	-0.007280	-4.302229	-2.149600	-1.198665	-0.620827	-0.333138	0.000000	-10.000000	-0.358333	25.300001	213.666672	1023.000000	1023.000000	2046.000000
37.540001	-0.007769	-4.591681	-2.273227	-1.336274	-0.703274	-0.278905	0.000000	-10.000000	-0.366667	25.116667	222.333328	1023.000000	1023.000000	2046.000000
37.560001	-0.007856	-4.643054	-2.354167	-1.422880	-0.654260	-0.211746	0.000000	-10.000000	-0.366667	25.183334	230.666672	1023.000000	1023.000000	2046.000000
37.580002	-0.007693	-4.546424	-2.501096	-1.488621	-0.532272	-0.024436	0.000000	-10.000000	-0.383333	25.150000	239.166672	1023.000000	1023.000000	2046.000000
37.599998	-0.007479	-4.420123	-2.532093	-1.464067	-0.487659	0.063696	0.000000	-10.000000	-0.400000	25.483334	247.500000	1023.000000	1023.000000	2046.000000
37.619999	-0.007059	-4.171897	-2.503556	-1.470667	-0.398386	0.200711	0.000000	-10.000000	-0.400000	25.783333	256.000000	1023.000000	1023.000000	2046.000000
37.639999	-0.006771	-4.001873	-2.596490	-1.421314	-0.284909	0.300840	0.000000	-10.000000	-0.383333	26.083334	264.500000	1023.000000	1023.000000	2046.000000
37.660000	-0.006194	-3.660780	-2.511543	-1.409300	-0.214288	0.474350	0.000000	-10.000000	-0.375000	26.116667	273.166656	1023.000000	1023.000000	2046.000000
37.680000	-0.005559	-3.285282	-2.485045	-1.345773	-0.070183	0.615718	0.000000	-10.000000	-0.358333	26.200001	282.000000	1023.000000	1023.000000	2046.000000
37.700001	-0.004945	-2.922284	-2.419971	-1.273308	-0.009929	0.780924	0.000000	-10.000000	-0.366667	26.083334	290.833344	1023.000000	1023.000000	2046.000000
37.720001	-0.004006	-2.367431	-2.253756	-1.163074	0.116939	0.932461	0.000000	-10.000000	-0.366667	26.300001	299.500000	1023.000000	1023.000000	2046.000000
37.740002	-0.003162	-1.868547	-2.214629	-1.112519	0.308853	1.149747	0.000000	-10.000000	-0.366667	26.333334	308.166656	1023.000000	1023.000000	2046.000000
37.759998	-0.002037	-1.203612	-1.917032	-1.096534	0.443167	1.366787	0.000000	-10.000000	-0.350000	26.500000	317.000000	1023.000000	1023.000000	2046.000000
37.779999	-0.001137	-0.671910	-1.827191	-1.025441	0.689658	1.491063	0.000000	-10.000000	-0.333333	25.950001	325.833344	1023.000000	1023.000000	2046.000000
37.799999	0.000010	0.005883	-1.565485	-1.002167	0.881890	1.691645	0.000000	-10.000000	-0.316667	25.466667	334.500000	1023.000000	1023.000000	2046.000000
37.820000	0.001179	0.696990	-1.399052	-0.992819	1.174809	1.914052	0.000000	-10.000000	-0.308333	24.566668	343.000000	1023.000000	1023.000000	2046.000000
37.840000	0.002231	1.318679	-1.192071	-0.983851	1.372111	2.122491	0.000000	-10.000000	-0.316667	24.266666	351.500000	1023.000000	1023.000000	2046.000000
37.860001	0.003393	2.005405	-1.007336	-0.970485	1.657363	2.325864	0.000000	-10.000000	-0.308333	24.150000	359.833344	1023.000000	1023.000000	2046.000000
37.880001	0.004268	2.522387	-0.920318	-0.936504	1.896566	2.482643	0.000000	-10.000000	-0.316667	24.283333	368.000000	1023.000000	1023.000000	2046.000000
37.900002	0.005064	2.992809	-0.799408	-0.881238	2.093524	2.579931	0.000000	-10.000000	-0.291667	24.233334	376.000000	1023.000000	1023.000000	2046.000000
37.919998	0.005779	3.415101	-0.698589	-0.827497	2.251582	2.689606	0.000000	-10.000000	-0.291667	24.049999	384.000000	1023.000000	1023.000000	2046.000000
37.939999	0.006321	3.735734	-0.579411	-0.798471	2.322677	2.790938	0.000000	-10.000000	-0.283333	24.250000	392.000000	1023.000000	1023.000000	2046.000000
37.959999	0.007140	4.219830	-0.426172	-0.789810	2.536083	2.899729	0.000000	-10.000000	-0.291667	24.133333	400.000000	1023.000000	1023.000000	2046.000000
37.980000	0.007692	4.546117	-0.327424	-0.783835	2.652864	3.004512	0.000000	-10.000000	-0.291667	24.049999	408.000000	1023.000000	1023.000000	2046.000000
38.000000	0.008537	5.045515	-0.161833	-0.782459	2.782680	3.207128	0.000000	-10.000000	-0.275000	23.500000	416.000000	1023.000000	1023.000000	2046.000000
38.020000	0.009152	5.408949	-0.088799	-0.715926	2.949238	3.264437	0.000000	-10.000000	-0.258333	23.200001	424.000000	1023.000000	1023.000000	2046.000000
38.040001	0.010287	6.079499	0.157509	-0.648426	3.094997	3.475419	0.000000	-10.000000	-0.250000	22.783333	431.833344	1023.000000	1023.000000	2046.000000
38.060001	0.011158	6.594237	0.176289	-0.490223	3.340033	3.568137	0.000000	-10.000000	-0.241667	22.350000	439.500000	1023.000000	1023.000000	2046.000000
38.080002	0.012279	7.256739	0.439206	-0.431961	3.463818	3.785676	0.000000	-10.000000	-0.233333	22.066666	447.000000	1023.000000	1023.000000	2046.000000
38.099998	0.013063	7.720421	0.491898	-0.272549	3.662785	3.838287	0.000000	-10.000000	-0.233333	21.816666	454.500000	1023.000000	1023.000000	2046.000000
38.119999	0.014160	8.368445	0.717868	-0.213434	3.837304	4.026707	0.000000	-10.000000	-0.233333	22.016666	461.833344	1023.000000	1023.000000	2046.000000
38.139999	0.015125	8.938803	0.777659	-0.075372	4.076754	4.159762	0.000000	-10.000000	-0.225000	21.816668	469.166656	1023.000000	1023.000000	2046.000000
38.160000	0.016173	9.558489	0.979564	-0.026692	4.264047	4.341571	0.000000	-10.000000	-0.200000	21.716667	476.500000	1023.000000	1023.000000	2046.000000
38.180000	0.017029	10.064262	1.060807	0.087023	4.464409	4.452023	0.000000	-10.000000	-0.183333	21.216667	483.833344	1023.000000	1023.000000	2046.000000
38.200001	0.018028	10.654698	1.227887	0.174189	4.653696	4.598927	0.000000	-10.000000	-0.175000	21.116667	488.666656	1023.000000	1023.000000	2046.000000
38.220001	0.018854	11.142712	1.268586	0.280301	4.864502	4.729323	0.000000	-10.000000	-0.166667	20.350000	495.500000	1023.000000	1023.000000	2046.000000
38.240002	0.019886	11.752348	1.521985	0.312879	4.987261	4.930223	0.000000	-10.000000	-0.158333	19.550001	502.333344	1023.000000	1023.000000	2046.000000
38.259998	0.020577	12.161167	1.558823	0.408400	5.202652	4.991292	0.000000	-10.000000	-0.133333	18.533335	511.166656	1023.000000	1023.000000	2046.000000
38.279999	0.021669	12.806375	1.774453	0.460141	5.406168	5.165613	0.000000	-10.000000	-0.116667	17.850000	517.500000	1023.000000	1023.000000	2046.000000
38.299999	0.022507	13.301933	1.828038	0.606657	5.649016	5.218223	0.000000	-10.000000	-0.091667	17.166668	523.500000	1023.000000	1023.000000	2046.000000
38.320000	0.023583	13.937840	2.071388	0.665425	5.800608	5.400421	0.000000	-10.000000	-0.066667	16.416668	529.500000	1023.000000	1023.000000	2046.000000
38.340000	0.024203	14.304022	2.122430	0.776230	6.002562	5.402801	0.000000	-10.000000	-0.041667	15.916667	535.166687	1023.000000	1023.000000	2046.000000
38.360001	0.025209	14.898300	2.397617	0.760849	6.103837	5.635998	0.000000	-10.000000	-0.016667	15.183333	540.500000	1023.000000	1023.000000	2046.000000
38.380001	0.025455	15.044196	2.416393	0.745158	6.210730	5.671915	0.000000	-10.000000	-0.008333	14.633333	545.666687	1023.000000	1023.000000	2046.000000
38.400002	0.025995	15.362996	2.566769	0.744526	6.248130	5.803570	0.000000	-10.000000	0.000000	13.550000	550.666687	1023.000000	1023.000000	2046.000000
38.419998	0.026392	15.597417	2.595316	0.782425	6.384573	5.835104	0.000000	-10.000000	0.000000	12.600000	555.500000	1023.000000	1023.000000	2046.000000
38.439999	0.026965	15.936167	2.665631	0.794053	6.502596	5.973886	0.000000	-10.000000	0.000000	11.116667	559.833313	1023.000000	1023.000000	2046.000000
38.459999	0.027270	16.116636	2.644356	0.833959	6.613860	6.024462	0.000000	-10.000000	0.008333	9.866667	563.833313	1023.000000	1023.000000	2046.000000
38.480000	0.026910	15.903580	2.525392	0.755017	6.619107	6.004063	0.000000	-10.000000	0.016667	8.883333	567.333313	1023.000000	1023.000000	2046.000000
38.500000	0.025406	15.015064	2.268402	0.547876	6.406280	5.792507	0.000000	-10.000000	0.033333	8.100000	570.500000	1023.000000	1023.000000	2046.000000
38.520000	0.023726	14.022155	1.968932	0.371348	6.168375	5.513500	0.000000	-10.000000	0.041667	7.200000	573.333313	1023.000000	1023.000000	2046.000000
38.540001	0.022094	13.057765	1.744519	0.137029	5.936439	5.239777	0.000000	-10.000000	0.050000	6.200000	576.000000	1023.000000	1023.000000	2046.000000
38.560001	0.021027	12.426755	1.495210	0.058475	5.795371	5.077699	0.000000	-10.000000	0.050000	5.466667	578.333313	1023.000000	1023.000000	2046.000000
38.580002	0.020329	12.014157	1.402350	-0.094306	5.683385	5.022729	0.000000	-10.000000	0.050000	5.100000	580.166687	1023.000000	1023.000000	2046.000000
38.599998	0.019855	11.734517	1.184037	-0.080051	5.645446	4.985085	0.000000	-10.000000	0.058333	4.650000	581.833313	1023.000000	1023.000000	2046.000000
38.619999	0.019475	11.509878	1.182920	-0.186419	5.539183	4.974195	0.000000	-10.000000	0.066667	3.733334	583.333313	1023.000000	1023.000000	2046.000000
38.639999	0.019174	11.331988	1.013067	-0.118728	5.521574	4.916076	0.000000	-10.000000	0.083333	1.900000	584.833313	1023.000000	1023.000000	2046.000000
38.660000	0.018901	11.170656	0.994673	-0.138452	5.409081	4.905353	0.000000	-10.000000	0.091667	-0.300000	585.666687	1023.000000	1023.000000	2046.000000
38.680000	0.018716	11.061145	0.981177	-0.129203	5.326424	4.882748	0.000000	-10.000000	0.100000	-2.250000	586.000000	1023.000000	1023.000000	2046.000000
38.700001	0.018510	10.939161	0.912365	-0.069777	5.265455	4.831119	0.000000	-10.000000	0.100000	-3.833333	586.000000	1023.000000	1023.000000	2046.000000
38.720001	0.018275	10.800780	0.886763	-0.060512	5.175281	4.799249	0.000000	-10.000000	0.116667	-5.350000	586.000000	1023.000000	1023.000000	2046.000000
38.740002	0.018290	10.809278	0.826766	0.032823	5.157450	4.792241	0.000000	-10.000000	0.133333	-7.000000	586.000000	1023.000000	1023.000000	2046.000000
38.759998	0.018120	10.708725	0.818084	0.008075	5.116740	4.765826	0.000000	-10.000000	0.158333	-8.566667	586.000000	1023.000000	1023.000000	2046.000000
38.779999	0.018325	10.829954	0.828788	0.032080	5.157711	4.811375	0.000000	-10.000000	0.191667	-10.366667	586.000000	1023.000000	1023.000000	2046.000000
38.799999	0.018221	10.768341	0.876118	-0.071251	5.156123	4.807351	0.000000	-10.000000	0.241667	-12.466667	586.000000	1023.000000	1023.000000	2046.000000
38.820000	0.018415	10.883161	0.893541	-0.026871	5.171417	4.845073	0.000000	-10.000000	0.283333	-14.433333	578.833313	1023.000000	1023.000000	2046.000000
38.840000	0.018378	10.861542	0.930239	-0.060334	5.159907	4.831731	0.000000	-10.000000	0.300000	-15.983334	569.666687	1023.000000	1023.000000	2046.000000
38.860001	0.018424	10.888584	0.907285	-0.034901	5.178902	4.837298	0.000000	-10.000000	0.300000	-16.950001	558.833313	1023.000000	1023.000000	2046.000000
38.880001	0.018440	10.898005	0.943473	-0.090178	5.206087	4.838624	0.000000	-10.000000	0.300000	-17.533333	553.166687	1023.000000	1023.000000	2046.000000
38.900002	0.018288	10.808346	0.888830	-0.088905	5.210317	4.798103	0.000000	-10.000000	0.300000	-17.633333	547.500000	1023.000000	1023.000000	2046.000000
38.919998	0.018008	10.642760	0.806088	-0.076226	5.211640	4.701258	0.000000	-10.000000	0.316667	-17.550001	541.500000	1023.000000	1023.000000	2046.000000
38.939999	0.017591	10.396098	0.754372	-0.090103	5.121705	4.610125	0.000000	-10.000000	0.333333	-17.516668	535.500000	1023.000000	1023.000000	2046.000000
38.959999	0.017167	10.145499	0.734984	-0.110737	5.029228	4.492024	0.000000	-10.000000	0.366667	-17.666668	529.500000	1023.000000	1023.000000	2046.000000
38.980000	0.016573	9.794828	0.681450	-0.197654	4.896857	4.414176	0.000000	-10.000000	0.366667	-17.850000	523.500000	1023.000000	1023.000000	2046.000000
39.000000	0.016037	9.477875	0.628551	-0.272693	4.806427	4.315589	0.000000	-10.000000	0.366667	-17.916666	517.500000	1023.000000	1023.000000	2046.000000
39.020000	0.015683	9.268556	0.603206	-0.287118	4.695604	4.256864	0.000000	-10.000000	0.366667	-18.250000	511.500000	1023.000000	1023.000000	2046.000000
39.040001	0.015206	8.986762	0.585360	-0.327356	4.591307	4.137451	0.000000	-10.000000	0.400000	-18.850000	505.500000	1023.000000	1023.000000	2046.000000
39.060001	0.014989	8.858434	0.551273	-0.280968	4.490046	4.098083	0.000000	-10.000000	0.433333	-19.666668	499.333344	1023.000000	1023.000000	2046.000000
39.080002	0.014623	8.642037	0.523815	-0.301034	4.401305	4.017951	0.000000	-10.000000	0.450000	-20.566668	492.833344	1023.000000	1023.000000	2046.000000
39.099998	0.014317	8.461184	0.457411	-0.239455	4.282235	3.960993	0.000000	-10.000000	0.450000	-21.383333	486.000000	1023.000000	1023.000000	2046.000000
39.119999	0.013751	8.126621	0.357362	-0.237719	4.187816	3.819163	0.000000	-10.000000	0.475000	-22.183334	478.833344	1023.000000	1023.000000	2046.000000
39.139999	0.013354	7.892427	0.277364	-0.242485	4.065791	3.791757	0.000000	-10.000000	0.508333	-23.033333	471.500000	1023.000000	1023.000000	2046.000000
39.160000	0.012728	7.522079	0.232139	-0.210941	3.872900	3.627981	0.000000	-10.000000	0.558333	-23.833334	463.833344	1023.000000	1023.000000	2046.000000
39.180000	0.012311	7.275995	0.137321	-0.170857	3.751765	3.557766	0.000000	-10.000000	0.591667	-24.799999	455.833344	1023.000000	1023.000000	2046.000000
39.200001	0.011671	6.897340	0.069574	-0.221314	3.619642	3.429438	0.000000	-10.000000	0.616667	-25.383333	450.333344	1023.000000	1023.000000	2046.000000
39.220001	0.011168	6.600457	0.027815	-0.168468	3.434166	3.306944	0.000000	-10.000000	0.650000	-26.166666	441.666656	1023.000000	1023.000000	2046.000000
39.240002	0.010649	6.293629	-0.023212	-0.142073	3.299673	3.159242	0.000000	-10.000000	0.675000	-26.750000	432.833344	1023.000000	1023.000000	2046.000000
39.259998	0.010077	5.955479	-0.131685	-0.108316	3.134641	3.060839	0.000000	-10.000000	0.700000	-27.433334	421.000000	1023.000000	1023.000000	2046.000000
39.279999	0.009398	5.554446	-0.191974	-0.121828	2.990558	2.877690	0.000000	-10.000000	0.700000	-27.666668	411.833344	1023.000000	1023.000000	2046.000000
39.299999	0.008899	5.259357	-0.269532	-0.074390	2.837482	2.765797	0.000000	-10.000000	0.708333	-28.033335	402.666656	1023.000000	1023.000000	2046.000000
39.320000	0.008289	4.899010	-0.251661	-0.098364	2.659012	2.590024	0.000000	-10.000000	0.708333	-28.250000	393.333344	1023.000000	1023.000000	2046.000000
39.340000	0.007941	4.692840	-0.287305	0.000103	2.532229	2.447814	0.000000	-10.000000	0.708333	-28.516666	384.000000	1023.000000	1023.000000	2046.000000
39.360001	0.007621	4.504130	-0.234354	0.008946	2.421686	2.307851	0.000000	-10.000000	0.708333	-28.550001	374.500000	1023.000000	1023.000000	2046.000000
39.380001	0.007419	4.384615	-0.216959	0.153456	2.287492	2.160626	0.000000	-10.000000	0.708333	-28.583334	365.000000	1023.000000	1023.000000	2046.000000
39.400002	0.006938	4.100203	-0.252808	0.154311	2.136760	2.061941	0.000000	-10.000000	0.708333	-28.483334	355.333344	1023.000000	1023.000000	2046.000000
39.419998	0.006531	3.859930	-0.289362	0.192107	1.984704	1.972480	0.000000	-10.000000	0.700000	-28.250000	345.833344	1023.000000	1023.000000	2046.000000
39.439999	0.005792	3.423250	-0.327367	0.189103	1.754912	1.806601	0.000000	-10.000000	0.708333	-28.083334	336.333344	1023.000000	1023.000000	2046.000000
39.459999	0.004870	2.878078	-0.496620	0.237511	1.537417	1.599769	0.000000	-10.000000	0.708333	-27.933334	327.000000	1023.000000	1023.000000	2046.000000
39.480000	0.004154	2.454998	-0.627444	0.257374	1.351635	1.473433	0.000000	-10.000000	0.708333	-27.933334	317.666656	1023.000000	1023.000000	2046.000000
39.500000	0.003509	2.073583	-0.737566	0.286086	1.219051	1.306011	0.000000	-10.000000	0.708333	-27.916666	308.333344	1023.000000	1023.000000	2046.000000
39.520000	0.002722	1.608733	-0.889127	0.258238	1.029846	1.209775	0.000000	-10.000000	0.708333	-27.950001	299.000000	1023.000000	1023.000000	2046.000000
39.540001	0.001100	0.649966	-1.095642	0.046278	0.744458	0.954873	0.000000	-10.000000	0.708333	-27.733334	289.666656	1023.000000	1023.000000	2046.000000
39.560001	-0.001038	-0.613614	-1.435655	-0.153245	0.385827	0.589459	0.000000	-10.000000	0.700000	-27.566668	280.500000	1023.000000	1023.000000	2046.000000
39.580002	-0.003585	-2.118510	-1.774282	-0.369358	-0.105799	0.130929	0.000000	-10.000000	0.683333	-27.233334	271.333344	1023.000000	1023.000000	2046.000000
39.599998	-0.005645	-3.336387	-2.070838	-0.518579	-0.464577	-0.282393	0.000000	-10.000000	0.666667	-26.900000	262.166656	1023.000000	1023.000000	2046.000000
39.619999	-0.007337	-4.336244	-2.339567	-0.628801	-0.814168	-0.553708	0.000000	-10.000000	0.650000	-26.483334	253.000000	1023.000000	1023.000000	2046.000000
39.639999	-0.008597	-5.080976	-2.523005	-0.764430	-1.061126	-0.732414	0.000000	-10.000000	0.633333	-26.200001	244.166672	1023.000000	1023.000000	2046.000000
39.660000	-0.009578	-5.660478	-2.690951	-0.799073	-1.266283	-0.904171	0.000000	-10.000000	0.616667	-26.000000	235.500000	1023.000000	1023.000000	2046.000000
39.680000	-0.010540	-6.229298	-2.828938	-0.828418	-1.498512	-1.073429	0.000000	-10.000000	0.591667	-25.716667	226.833328	1023.000000	1023.000000	2046.000000
39.700001	-0.011336	-6.699858	-2.985116	-0.843184	-1.698641	-1.172918	0.000000	-10.000000	0.583333	-25.450001	218.333328	1023.000000	1023.000000	2046.000000
39.720001	-0.012134	-7.171391	-3.114500	-0.857687	-1.866573	-1.332632	0.000000	-10.000000	0.566667	-25.333334	209.666672	1023.000000	1023.000000	2046.000000
39.740002	-0.012809	-7.570319	-3.208138	-0.853854	-2.062899	-1.445428	0.000000	-10.000000	0.558333	-24.916666	201.333328	1023.000000	1023.000000	2046.000000
39.759998	-0.013490	-7.972391	-3.281353	-0.866093	-2.263454	-1.561491	0.000000	-10.000000	0.550000	-24.266666	193.000000	1023.000000	1023.000000	2046.000000
39.779999	-0.014025	-8.288504	-3.365846	-0.814099	-2.425502	-1.683056	0.000000	-10.000000	0.541667	-23.549999	185.000000	1023.000000	1023.000000	2046.000000
39.799999	-0.014289	-8.444648	-3.322761	-0.781668	-2.607647	-1.732572	0.000000	-10.000000	0.525000	-23.000000	177.000000	1023.000000	1023.000000	2046.000000
39.820000	-0.014504	-8.572022	-3.322837	-0.738765	-2.702260	-1.808160	0.000000	-10.000000	0.508333	-22.616667	169.333328	1023.000000	1023.000000	2046.000000
39.840000	-0.014605	-8.631706	-3.220371	-0.768118	-2.811121	-1.832097	0.000000	-10.000000	0.483333	-22.366667	161.833328	1023.000000	1023.000000	2046.000000
39.860001	-0.014836	-8.768048	-3.188613	-0.798343	-2.875875	-1.905218	0.000000	-10.000000	0.466667	-22.250000	154.500000	1023.000000	1023.000000	2046.000000
39.880001	-0.014913	-8.813396	-3.110643	-0.821566	-2.969735	-1.911453	0.000000	-10.000000	0.450000	-22.133333	147.000000	1023.000000	1023.000000	2046.000000
39.900002	-0.015161	-8.960308	-3.102235	-0.823096	-3.074830	-1.960147	0.000000	-10.000000	0.450000	-21.650000	139.500000	1023.000000	1023.000000	2046.000000
39.919998	-0.015270	-9.024352	-3.104712	-0.812591	-3.099837	-2.007213	0.000000	-10.000000	0.441667	-21.066668	132.166672	1023.000000	1023.000000	2046.000000
39.939999	-0.015573	-9.203488	-3.089628	-0.847119	-3.202239	-2.064503	0.000000	-10.000000	0.425000	-20.516666	125.166664	1023.000000	1023.000000	2046.000000
39.959999	-0.015806	-9.341151	-3.109504	-0.842458	-3.224390	-2.164798	0.000000	-10.000000	0.408333	-20.000000	118.333336	1023.000000	1023.000000	2046.000000
39.980000	-0.016172	-9.557890	-3.003050	-0.870175	-3.459878	-2.224787	0.000000	-10.000000	0.408333	-19.533333	111.833336	1023.000000	1023.000000	2046.000000
40.000000	-0.016574	-9.795416	-3.042135	-0.865413	-3.521774	-2.366095	0.000000	-10.000000	0.408333	-19.100000	105.166664	1023.000000	1023.000000	2046.000000
40.020000	-0.017116	-10.115265	-3.038650	-0.885301	-3.698443	-2.492871	0.000000	-10.000000	0.400000	-18.683334	98.833336	1023.000000	1023.000000	2046.000000
40.040001	-0.017640	-10.425314	-3.077681	-0.964747	-3.812162	-2.570724	0.000000	-10.000000	0.358333	-18.183334	92.500000	1023.000000	1023.000000	2046.000000
40.060001	-0.018127	-10.713107	-3.108844	-0.997745	-3.946659	-2.659858	0.000000	-10.000000	0.325000	-17.633333	86.500000	1023.000000	1023.000000	2046.000000
40.080002	-0.018398	-10.873284	-3.097992	-1.003060	-4.050043	-2.722189	0.000000	-10.000000	0.300000	-17.049999	80.500000	1023.000000	1023.000000	2046.000000
40.099998	-0.018525	-10.948386	-3.115216	-0.928675	-4.096890	-2.807605	0.000000	-10.000000	0.291667	-16.666666	74.833336	1023.000000	1023.000000	2046.000000
40.119999	-0.018727	-11.067459	-3.036179	-0.950608	-4.248121	-2.832551	0.000000	-10.000000	0.291667	-16.166668	69.333336	1023.000000	1023.000000	2046.000000
40.139999	-0.018853	-11.141886	-3.083809	-0.893638	-4.264354	-2.900084	0.000000	-10.000000	0.275000	-15.633334	64.000000	1023.000000	1023.000000	2046.000000
40.160000	-0.019020	-11.240847	-3.066941	-0.864998	-4.341056	-2.967851	0.000000	-10.000000	0.266667	-15.016667	58.666668	1023.000000	1023.000000	2046.000000
40.180000	-0.018966	-11.208681	-3.035007	-0.778758	-4.415056	-2.979861	0.000000	-10.000000	0.250000	-14.250000	53.666668	1023.000000	1023.000000	2046.000000
40.200001	-0.019200	-11.347429	-3.040142	-0.777381	-4.470483	-3.059423	0.000000	-10.000000	0.250000	-13.733334	50.500000	1023.000000	1023.000000	2046.000000
40.220001	-0.019287	-11.398896	-3.015924	-0.775914	-4.577593	-3.029465	0.000000	-10.000000	0.233333	-13.050000	46.000000	1023.000000	1023.000000	2046.000000
40.240002	-0.019354	-11.437926	-3.028702	-0.731868	-4.586486	-3.090871	0.000000	-10.000000	0.216667	-12.450000	41.666668	1023.000000	1023.000000	2046.000000
40.259998	-0.019498	-11.523108	-2.970618	-0.736688	-4.713449	-3.102354	0.000000	-10.000000	0.200000	-11.800000	36.000000	1023.000000	1023.000000	2046.000000
40.279999	-0.019504	-11.527141	-3.016314	-0.662065	-4.669677	-3.179084	0.000000	-10.000000	0.183333	-11.266667	32.000000	1023.000000	1023.000000	2046.000000
40.299999	-0.019654	-11.615715	-2.964399	-0.674532	-4.796318	-3.180467	0.000000	-10.000000	0.183333	-10.950001	28.166666	1023.000000	1023.000000	2046.000000
40.320000	-0.019625	-11.598246	-3.000945	-0.633514	-4.772382	-3.191405	0.000000	-10.000000	0.175000	-10.533334	24.500000	1023.000000	1023.000000	2046.000000
40.340000	-0.019764	-11.680333	-2.966867	-0.596135	-4.842884	-3.274447	0.000000	-10.000000	0.175000	-10.233334	21.000000	1023.000000	1023.000000	2046.000000
40.360001	-0.019747	-11.670400	-2.945668	-0.611831	-4.890554	-3.222346	0.000000	-10.000000	0.158333	-9.916667	17.500000	1023.000000	1023.000000	2046.000000
40.380001	-0.019825	-11.716847	-2.966652	-0.543170	-4.901485	-3.305540	0.000000	-10.000000	0.141667	-9.716667	14.166667	1023.000000	1023.000000	2046.000000
40.400002	-0.019790	-11.695670	-2.885057	-0.547958	-4.998925	-3.263730	0.000000	-10.000000	0.141667	-9.450001	11.000000	1023.000000	1023.000000	2046.000000
40.419998	-0.019471	-11.507574	-2.859158	-0.452668	-4.899752	-3.295996	0.000000	-10.000000	0.141667	-9.133333	8.000000	1023.000000	1023.000000	2046.000000
40.439999	-0.019228	-11.363461	-2.697058	-0.408187	-4.956674	-3.301543	0.000000	-10.000000	0.150000	-8.650001	5.000000	1023.000000	1023.000000	2046.000000
40.459999	-0.019073	-11.272176	-2.690227	-0.299952	-4.977705	-3.304293	0.000000	-10.000000	0.141667	-8.183333	2.333333	1023.000000	1023.000000	2046.000000
40.480000	-0.019113	-11.296027	-2.629279	-0.310070	-5.033225	-3.323453	0.000000	-10.000000	0.141667	-7.716667	-0.166667	1023.000000	1023.000000	2046.000000
40.500000	-0.019263	-11.384448	-2.668240	-0.318658	-5.110589	-3.286962	0.000000	-10.000000	0.133333	-7.250000	-2.333333	1023.000000	1023.000000	2046.000000
40.520000	-0.019624	-11.597910	-2.722671	-0.309634	-5.195378	-3.370228	0.000000	-10.000000	0.141667	-6.933333	-4.833333	1023.000000	1023.000000	2046.000000
40.540001	-0.019832	-11.720470	-2.801051	-0.285045	-5.281658	-3.352717	0.000000	-10.000000	0.141667	-6.750000	-7.166667	1023.000000	1023.000000	2046.000000
40.560001	-0.019930	-11.778529	-2.921200	-0.232810	-5.194568	-3.429950	0.000000	-10.000000	0.141667	-6.766667	-9.500000	1023.000000	1023.000000	2046.000000
40.580002	-0.019951	-11.791118	-2.937716	-0.244657	-5.204898	-3.403847	0.000000	-10.000000	0.125000	-6.500000	-11.500000	1023.000000	1023.000000	2046.000000
40.599998	-0.020426	-12.071919	-3.069326	-0.367230	-5.191428	-3.443935	0.000000	-10.000000	0.125000	-6.033333	-13.500000	1023.000000	1023.000000	2046.000000
40.619999	-0.021464	-12.685235	-3.212991	-0.547233	-5.316318	-3.608694	0.000000	-10.000000	0.125000	-5.433333	-15.500000	1023.000000	1023.000000	2046.000000
40.639999	-0.022886	-13.525399	-3.491802	-0.776614	-5.526206	-3.730777	0.000000	-10.000000	0.125000	-4.466667	-17.500000	1023.000000	1023.000000	2046.000000
40.660000	-0.024446	-14.447302	-3.811354	-0.893993	-5.711815	-4.030140	0.000000	-10.000000	0.108333	-3.433333	-19.166666	1023.000000	1023.000000	2046.000000
40.680000	-0.025549	-15.099352	-3.980602	-1.044524	-5.922037	-4.152190	0.000000	-10.000000	0.100000	-2.400000	-20.333334	1023.000000	1023.000000	2046.000000
40.700001	-0.026262	-15.520718	-4.215052	-1.145673	-5.950858	-4.209134	0.000000	-10.000000	0.100000	-1.933333	-20.833334	1023.000000	1023.000000	2046.000000
40.720001	-0.026733	-15.799493	-4.264796	-1.201919	-6.071242	-4.261536	0.000000	-10.000000	0.100000	-1.700000	-21.000000	1023.000000	1023.000000	2046.000000
40.740002	-0.027032	-15.975779	-4.392558	-1.231150	-6.087470	-4.264600	0.000000	-10.000000	0.100000	-1.083333	-21.000000	1023.000000	1023.000000	2046.000000
40.759998	-0.027282	-16.123573	-4.523673	-1.205158	-6.060631	-4.334111	0.000000	-10.000000	0.100000	-0.166667	-21.000000	1023.000000	1023.000000	2046.000000
40.779999	-0.027393	-16.189308	-4.509670	-1.243579	-6.150771	-4.285287	0.000000	-10.000000	0.083333	1.466667	-21.000000	1023.000000	1023.000000	2046.000000
40.799999	-0.027416	-16.202862	-4.630322	-1.219881	-6.085997	-4.266662	0.000000	-10.000000	0.066667	3.583333	-21.000000	1023.000000	1023.000000	2046.000000
40.820000	-0.027342	-16.159283	-4.668117	-1.219527	-6.041931	-4.229709	0.000000	-10.000000	0.033333	6.416667	-21.000000	1023.000000	1023.000000	2046.000000
40.840000	-0.027077	-16.002760	-4.624455	-1.162773	-6.036249	-4.179283	0.000000	-10.000000	0.016667	9.250000	-21.000000	1023.000000	1023.000000	2046.000000
40.860001	-0.026724	-15.793729	-4.654903	-1.127625	-5.837729	-4.173471	0.000000	-10.000000	-0.025000	11.900001	-21.000000	1023.000000	1023.000000	2046.000000
40.880001	-0.026015	-15.375156	-4.481848	-1.105697	-5.810720	-3.976892	0.000000	-10.000000	-0.041667	13.883333	-21.000000	1023.000000	1023.000000	2046.000000
40.900002	-0.025394	-15.007785	-4.386532	-1.087357	-5.598786	-3.935109	0.000000	-10.000000	-0.075000	15.383333	-21.000000	1023.000000	1023.000000	2046.000000
40.919998	-0.024554	-14.511521	-4.231272	-1.057083	-5.388569	-3.834596	0.000000	-10.000000	-0.100000	16.516666	-6.000000	1023.000000	1023.000000	2046.000000
40.939999	-0.023707	-14.010763	-3.963812	-1.125872	-5.286748	-3.634331	0.000000	-10.000000	-0.150000	18.166668	14.833333	1023.000000	1023.000000	2046.000000
40.959999	-0.022876	-13.519551	-3.895719	-1.100185	-4.969457	-3.554191	0.000000	-10.000000	-0.183333	19.533335	35.666668	1023.000000	1023.000000	2046.000000
40.980000	-0.022029	-13.018847	-3.719440	-1.119102	-4.825749	-3.354555	0.000000	-10.000000	-0.200000	20.450001	41.500000	1023.000000	1023.000000	2046.000000
41.000000	-0.021309	-12.593736	-3.676767	-1.104902	-4.516269	-3.295798	0.000000	-10.000000	-0.200000	20.916668	43.666668	1023.000000	1023.000000	2046.000000
41.020000	-0.020595	-12.171660	-3.502253	-1.114524	-4.389744	-3.165140	0.000000	-10.000000	-0.208333	21.316668	48.166668	1023.000000	1023.000000	2046.000000
41.040001	-0.019993	-11.815980	-3.440954	-1.150839	-4.185485	-3.038702	0.000000	-10.000000	-0.225000	21.983334	55.166668	1023.000000	1023.000000	2046.000000
41.060001	-0.019573	-11.567357	-3.390468	-1.158450	-3.994437	-3.024002	0.000000	-10.000000	-0.241667	22.533333	62.500000	1023.000000	1023.000000	2046.000000
41.080002	-0.019074	-11.272780	-3.254448	-1.190489	-3.923887	-2.903957	0.000000	-10.000000	-0.250000	23.066668	69.833336	1023.000000	1023.000000	2046.000000
41.099998	-0.018663	-11.029718	-3.260990	-1.170967	-3.694960	-2.902802	0.000000	-10.000000	-0.275000	23.666666	77.333336	1023.000000	1023.000000	2046.000000
41.119999	-0.018171	-10.738915	-3.181043	-1.199573	-3.609999	-2.748301	0.000000	-10.000000	-0.275000	24.083334	85.000000	1023.000000	1023.000000	2046.000000
41.139999	-0.017694	-10.457135	-3.081757	-1.232793	-3.494164	-2.648422	0.000000	-10.000000	-0.291667	24.616667	93.000000	1023.000000	1023.000000	2046.000000
41.160000	-0.016956	-10.020705	-3.063548	-1.197279	-3.219208	-2.540671	0.000000	-10.000000	-0.291667	24.616667	101.166664	1023.000000	1023.000000	2046.000000
41.180000	-0.016030	-9.473461	-2.844965	-1.178222	-3.089832	-2.360443	0.000000	-10.000000	-0.325000	24.783333	109.500000	1023.000000	1023.000000	2046.000000
41.200001	-0.015199	-8.982895	-2.782522	-1.104462	-2.864239	-2.231672	0.000000	-10.000000	-0.341667	24.916666	115.166664	1023.000000	1023.000000	2046.000000
41.220001	-0.014183	-8.382165	-2.647999	-1.023743	-2.655003	-2.055421	0.000000	-10.000000	-0.350000	25.366667	123.500000	1023.000000	1023.000000	2046.000000
41.240002	-0.013192	-7.796699	-2.472121	-0.953921	-2.491016	-1.879641	0.000000	-10.000000	-0.350000	25.383333	131.833328	1023.000000	1023.000000	2046.000000
41.259998	-0.012360	-7.304611	-2.411985	-0.870560	-2.258452	-1.763614	0.000000	-10.000000	-0.358333	25.766666	142.833328	1023.000000	1023.000000	2046.000000
41.279999	-0.011290	-6.672622	-2.241299	-0.834023	-2.079727	-1.517573	0.000000	-10.000000	-0.358333	26.050001	151.333328	1023.000000	1023.000000	2046.000000
41.299999	-0.010310	-6.093322	-2.177135	-0.741017	-1.797504	-1.377666	0.000000	-10.000000	-0.358333	26.666666	160.000000	1023.000000	1023.000000	2046.000000
41.320000	-0.009356	-5.529260	-2.070691	-0.659783	-1.627553	-1.171232	0.000000	-10.000000	-0.358333	26.716667	169.000000	1023.000000	1023.000000	2046.000000
41.340000	-0.008283	-4.894960	-1.881544	-0.619129	-1.398128	-0.996160	0.000000	-10.000000	-0.366667	27.100000	178.000000	1023.000000	1023.000000	2046.000000
41.360001	-0.007384	-4.363801	-1.835136	-0.552032	-1.178486	-0.798147	0.000000	-10.000000	-0.375000	26.950001	186.833328	1023.000000	1023.000000	2046.000000
41.380001	-0.006214	-3.672744	-1.629181	-0.489448	-0.993425	-0.560691	0.000000	-10.000000	-0.383333	27.200001	195.833328	1023.000000	1023.000000	2046.000000
41.400002	-0.005335	-3.153073	-1.578321	-0.426119	-0.754502	-0.394130	0.000000	-10.000000	-0.383333	26.916668	204.833328	1023.000000	1023.000000	2046.000000
41.419998	-0.004256	-2.515388	-1.398619	-0.370706	-0.593214	-0.152850	0.000000	-10.000000	-0.391667	26.933334	214.000000	1023.000000	1023.000000	2046.000000
41.439999	-0.003186	-1.882798	-1.319097	-0.292847	-0.280263	0.009409	0.000000	-10.000000	-0.383333	26.799999	223.000000	1023.000000	1023.000000	2046.000000
41.459999	-0.002118	-1.251959	-1.143428	-0.204500	-0.084944	0.180914	0.000000	-10.000000	-0.383333	27.000000	232.000000	1023.000000	1023.000000	2046.000000
41.480000	-0.001029	-0.608209	-0.942649	-0.165764	0.075683	0.424521	0.000000	-10.000000	-0.375000	27.000000	241.000000	1023.000000	1023.000000	2046.000000
41.500000	-0.000211	-0.124412	-0.900120	-0.058334	0.320137	0.513905	0.000000	-10.000000	-0.366667	27.100000	250.000000	1023.000000	1023.000000	2046.000000
41.520000	0.000702	0.415175	-0.695376	-0.090120	0.449354	0.751317	0.000000	-10.000000	-0.358333	26.966667	259.000000	1023.000000	1023.000000	2046.000000
41.540001	0.001244	0.735210	-0.637792	-0.089350	0.595963	0.866388	0.000000	-10.000000	-0.358333	26.950001	268.000000	1023.000000	1023.000000	2046.000000
41.560001	0.002132	1.259977	-0.427036	-0.117321	0.710133	1.094202	0.000000	-10.000000	-0.366667	26.850000	277.000000	1023.000000	1023.000000	2046.000000
41.580002	0.002913	1.721431	-0.375253	-0.052113	0.899797	1.249000	0.000000	-10.000000	-0.358333	26.633333	286.000000	1023.000000	1023.000000	2046.000000
41.599998	0.003799	2.245030	-0.321773	-0.035984	1.123473	1.479313	0.000000	-10.000000	-0.333333	26.366667	294.833344	1023.000000	1023.000000	2046.000000
41.619999	0.004570	2.700665	-0.334625	0.059297	1.352078	1.623916	0.000000	-10.000000	-0.316667	26.016666	303.666656	1023.000000	1023.000000	2046.000000
41.639999	0.004544	2.685379	-0.422221	0.022622	1.396947	1.688030	0.000000	-10.000000	-0.300000	25.816668	312.333344	1023.000000	1023.000000	2046.000000
41.660000	0.003646	2.154867	-0.594730	-0.172346	1.323048	1.598894	0.000000	-10.000000	-0.300000	25.466667	321.000000	1023.000000	1023.000000	2046.000000
41.680000	0.002476	1.463244	-0.797086	-0.394299	1.170142	1.484486	0.000000	-10.000000	-0.275000	25.100000	329.500000	1023.000000	1023.000000	2046.000000
41.700001	0.001727	1.020761	-0.948229	-0.540769	1.093249	1.416510	0.000000	-10.000000	-0.275000	24.750000	337.833344	1023.000000	1023.000000	2046.000000
41.720001	0.001330	0.785987	-1.091292	-0.624208	1.081259	1.420227	0.000000	-10.000000	-0.291667	24.716667	346.333344	1023.000000	1023.000000	2046.000000
41.740002	0.001248	0.737341	-1.196743	-0.721767	1.156379	1.499471	0.000000	-10.000000	-0.325000	24.966667	354.666656	1023.000000	1023.000000	2046.000000
41.759998	0.001365	0.806698	-1.254664	-0.784923	1.216073	1.630212	0.000000	-10.000000	-0.341667	25.316668	363.000000	1023.000000	1023.000000	2046.000000
41.779999	0.001721	1.017403	-1.219007	-0.800900	1.287045	1.750265	0.000000	-10.000000	-0.341667	25.616667	371.333344	1023.000000	1023.000000	2046.000000
41.799999	0.002000	1.181948	-1.245387	-0.724076	1.344754	1.806658	0.000000	-10.000000	-0.341667	25.833334	379.833344	1023.000000	1023.000000	2046.000000
41.820000	0.002530	1.495395	-1.186355	-0.689598	1.416384	1.954964	0.000000	-10.000000	-0.350000	25.916666	388.500000	1023.000000	1023.000000	2046.000000
41.840000	0.002933	1.733434	-1.152616	-0.605472	1.443315	2.048207	0.000000	-10.000000	-0.341667	25.850000	397.166656	1023.000000	1023.000000	2046.000000
41.860001	0.003661	2.163865	-1.022865	-0.559103	1.541133	2.204700	0.000000	-10.000000	-0.341667	25.633333	405.666656	1023.000000	1023.000000	2046.000000
41.880001	0.004201	2.482638	-1.015970	-0.463398	1.650389	2.311617	0.000000	-10.000000	-0.325000	25.400000	414.333344	1023.000000	1023.000000	2046.000000
41.900002	0.005080	3.002523	-0.866208	-0.358084	1.770240	2.456576	0.000000	-10.000000	-0.300000	25.183334	422.666656	1023.000000	1023.000000	2046.000000
41.919998	0.005893	3.482947	-0.764137	-0.320506	1.936202	2.631387	0.000000	-10.000000	-0.275000	24.683334	431.333344	1023.000000	1023.000000	2046.000000
41.939999	0.006866	4.057865	-0.541000	-0.278758	2.067687	2.809937	0.000000	-10.000000	-0.250000	24.000000	439.666656	1023.000000	1023.000000	2046.000000
41.959999	0.007862	4.646475	-0.367607	-0.236584	2.274086	2.976580	0.000000	-10.000000	-0.241667	23.466667	445.333344	1023.000000	1023.000000	2046.000000
41.980000	0.008887	5.252146	-0.134208	-0.175666	2.423769	3.138251	0.000000	-10.000000	-0.200000	22.533335	453.000000	1023.000000	1023.000000	2046.000000
42.000000	0.009989	5.903675	0.016250	-0.129684	2.707441	3.309668	0.000000	-10.000000	-0.191667	21.666668	460.500000	1023.000000	1023.000000	2046.000000
42.020000	0.011038	6.523321	0.176698	-0.074620	2.944270	3.476973	0.000000	-10.000000	-0.183333	20.766666	470.333344	1023.000000	1023.000000	2046.000000
42.040001	0.012277	7.255954	0.416971	-0.041805	3.190862	3.689926	0.000000	-10.000000	-0.200000	20.700001	477.500000	1023.000000	1023.000000	2046.000000
42.060001	0.013043	7.708583	0.435379	0.038919	3.459060	3.775225	0.000000	-10.000000	-0.183333	20.900000	484.333344	1023.000000	1023.000000	2046.000000
42.080002	0.013847	8.183511	0.658392	0.069654	3.547461	3.908004	0.000000	-10.000000	-0.166667	21.016666	491.166656	1023.000000	1023.000000	2046.000000
42.099998	0.014503	8.571483	0.674812	0.137363	3.781198	3.978110	0.000000	-10.000000	-0.166667	20.800001	498.000000	1023.000000	1023.000000	2046.000000
42.119999	0.015176	8.969128	0.835376	0.178690	3.896203	4.058859	0.000000	-10.000000	-0.183333	20.516666	502.666656	1023.000000	1023.000000	2046.000000
42.139999	0.015807	9.341706	0.991956	0.128519	4.050756	4.170475	0.000000	-10.000000	-0.183333	20.383333	509.666656	1023.000000	1023.000000	2046.000000
42.160000	0.016239	9.597313	1.041573	0.182041	4.189858	4.183841	0.000000	-10.000000	-0.166667	20.000000	516.500000	1023.000000	1023.000000	2046.000000
42.180000	0.016905	9.990672	1.227624	0.171857	4.271837	4.319355	0.000000	-10.000000	-0.141667	19.550001	525.666687	1023.000000	1023.000000	2046.000000
42.200001	0.017695	10.457500	1.331937	0.214462	4.485233	4.425868	0.000000	-10.000000	-0.133333	19.066668	530.166687	1023.000000	1023.000000	2046.000000
42.220001	0.018458	10.908674	1.442236	0.322320	4.608654	4.535464	0.000000	-10.000000	-0.116667	18.683334	536.833313	1023.000000	1023.000000	2046.000000
42.240002	0.019462	11.502102	1.645784	0.423397	4.785182	4.647739	0.000000	-10.000000	-0.108333	18.566668	543.166687	1023.000000	1023.000000	2046.000000
42.259998	0.020338	12.019660	1.695872	0.568024	5.026943	4.728822	0.000000	-10.000000	-0.100000	18.450001	549.500000	1023.000000	1023.000000	2046.000000
42.279999	0.021301	12.589128	1.904353	0.593915	5.178435	4.912426	0.000000	-10.000000	-0.091667	18.233334	555.500000	1023.000000	1023.000000	2046.000000
42.299999	0.022095	13.058233	1.993548	0.749155	5.364763	4.950766	0.000000	-10.000000	-0.091667	17.700001	561.500000	1023.000000	1023.000000	2046.000000
42.320000	0.023095	13.648906	2.129997	0.820462	5.579718	5.118728	0.000000	-10.000000	-0.091667	17.083334	569.500000	1023.000000	1023.000000	2046.000000
42.340000	0.023947	14.152664	2.296698	0.891904	5.738781	5.225281	0.000000	-10.000000	-0.100000	16.883335	573.500000	1023.000000	1023.000000	2046.000000
42.360001	0.024710	14.603709	2.340755	1.027001	5.961883	5.274071	0.000000	-10.000000	-0.091667	16.583334	579.166687	1023.000000	1023.000000	2046.000000
42.380001	0.025560	15.106059	2.540205	1.040343	6.128059	5.397453	0.000000	-10.000000	-0.066667	16.066668	584.500000	1023.000000	1023.000000	2046.000000
42.400002	0.026251	15.514282	2.618165	1.096081	6.306105	5.493931	0.000000	-10.000000	-0.041667	15.550000	589.833313	1023.000000	1023.000000	2046.000000
42.419998	0.027015	15.965945	2.808153	1.161017	6.405990	5.590786	0.000000	-10.000000	-0.025000	14.866667	593.333313	1023.000000	1023.000000	2046.000000
42.439999	0.027743	16.396177	2.916570	1.214284	6.627323	5.638000	0.000000	-10.000000	-0.016667	13.983334	596.833313	1023.000000	1023.000000	2046.000000
42.459999	0.028734	16.981684	3.075884	1.336321	6.839286	5.730194	0.000000	-10.000000	-0.008333	12.866667	601.666687	1023.000000	1023.000000	2046.000000
42.480000	0.029643	17.518805	3.297954	1.414024	7.014976	5.791852	0.000000	-10.000000	0.008333	11.216667	607.333313	1023.000000	1023.000000	2046.000000
42.500000	0.030387	17.958834	3.386346	1.517727	7.189734	5.865026	0.000000	-10.000000	0.025000	9.400001	612.500000	1023.000000	1023.000000	2046.000000
42.520000	0.030919	18.273268	3.482811	1.464298	7.309051	6.017108	0.000000	-10.000000	0.050000	7.050000	617.333313	1023.000000	1023.000000	2046.000000
42.540001	0.031121	18.392714	3.600895	1.495327	7.274956	6.021537	0.000000	-10.000000	0.066667	5.616667	619.500000	1023.000000	1023.000000	2046.000000
42.560001	0.031445	18.583755	3.606119	1.549570	7.331254	6.096812	0.000000	-10.000000	0.083333	3.700000	621.166687	1023.000000	1023.000000	2046.000000
42.580002	0.031562	18.653147	3.655572	1.499823	7.353060	6.144691	0.000000	-10.000000	0.100000	0.733333	622.000000	1023.000000	1023.000000	2046.000000
42.599998	0.031603	18.677422	3.568164	1.551881	7.383259	6.174117	0.000000	-10.000000	0.116667	-3.233334	622.833313	1023.000000	1023.000000	2046.000000
42.619999	0.031449	18.586285	3.492747	1.526969	7.372127	6.194442	0.000000	-10.000000	0.125000	-6.050000	623.000000	1023.000000	1023.000000	2046.000000
42.639999	0.030086	17.781015	3.187222	1.347454	7.206893	6.039446	0.000000	-10.000000	0.133333	-7.366667	623.000000	1023.000000	1023.000000	2046.000000
42.660000	0.027982	16.537231	2.854558	1.117288	6.839249	5.726137	0.000000	-10.000000	0.141667	-8.650001	623.000000	1023.000000	1023.000000	2046.000000
42.680000	0.025560	15.106182	2.484669	0.802291	6.453991	5.365230	0.000000	-10.000000	0.150000	-9.933333	623.000000	1023.000000	1023.000000	2046.000000
42.700001	0.023792	14.061177	2.219797	0.642875	6.118172	5.080333	0.000000	-10.000000	0.150000	-11.000000	623.000000	1023.000000	1023.000000	2046.000000
42.720001	0.022141	13.085582	1.970009	0.468177	5.827359	4.820038	0.000000	-10.000000	0.166667	-11.433333	615.833313	1023.000000	1023.000000	2046.000000
42.740002	0.021164	12.508081	1.754740	0.380400	5.673542	4.699399	0.000000	-10.000000	0.183333	-11.866667	608.666687	1023.000000	1023.000000	2046.000000
42.759998	0.020220	11.949955	1.587697	0.266893	5.504484	4.590881	0.000000	-10.000000	0.191667	-12.166667	600.000000	1023.000000	1023.000000	2046.000000
42.779999	0.019576	11.569256	1.438711	0.264469	5.371131	4.494945	0.000000	-10.000000	0.200000	-12.216667	597.166687	1023.000000	1023.000000	2046.000000
42.799999	0.018986	11.220811	1.326306	0.252362	5.231570	4.410573	0.000000	-10.000000	0.225000	-12.783334	591.666687	1023.000000	1023.000000	2046.000000
42.820000	0.018233	10.775941	1.166102	0.184438	5.100275	4.325128	0.000000	-10.000000	0.258333	-13.383334	587.666687	1023.000000	1023.000000	2046.000000
42.840000	0.017878	10.565959	1.103454	0.226820	4.966416	4.269269	0.000000	-10.000000	0.283333	-14.166667	583.333313	1023.000000	1023.000000	2046.000000
42.860001	0.017356	10.257184	1.030526	0.217534	4.820324	4.188800	0.000000	-10.000000	0.291667	-14.583334	580.000000	1023.000000	1023.000000	2046.000000
42.880001	0.017015	10.055613	0.882869	0.259016	4.766566	4.147162	0.000000	-10.000000	0.300000	-15.316667	575.000000	1023.000000	1023.000000	2046.000000
42.900002	0.016720	9.881798	0.867109	0.282947	4.637584	4.094157	0.000000	-10.000000	0.325000	-16.266666	568.166687	1023.000000	1023.000000	2046.000000
42.919998	0.016411	9.699067	0.787577	0.292245	4.545819	4.073425	0.000000	-10.000000	0.350000	-17.066668	563.000000	1023.000000	1023.000000	2046.000000
42.939999	0.016324	9.647596	0.840729	0.242487	4.495131	4.069250	0.000000	-10.000000	0.400000	-18.050001	557.500000	1023.000000	1023.000000	2046.000000
42.959999	0.016030	9.473501	0.767362	0.169794	4.483916	4.052430	0.000000	-10.000000	0.425000	-19.183334	553.333313	1023.000000	1023.000000	2046.000000
42.980000	0.016043	9.481159	0.769193	0.210058	4.465721	4.036188	0.000000	-10.000000	0.475000	-21.016668	544.333313	1023.000000	1023.000000	2046.000000
43.000000	0.015749	9.307935	0.740136	0.164585	4.399509	4.003704	0.000000	-10.000000	0.500000	-22.350000	537.333313	1023.000000	1023.000000	2046.000000
43.020000	0.015595	9.216613	0.697775	0.124643	4.374592	4.019602	0.000000	-10.000000	0.533333	-23.316668	530.000000	1023.000000	1023.000000	2046.000000
43.040001	0.015284	9.032771	0.636134	0.125346	4.321301	3.949990	0.000000	-10.000000	0.550000	-23.583334	524.833313	1023.000000	1023.000000	2046.000000
43.060001	0.014902	8.806798	0.594994	0.120774	4.247867	3.843164	0.000000	-10.000000	0.558333	-24.000000	517.000000	1023.000000	1023.000000	2046.000000
43.080002	0.014512	8.576538	0.498976	0.123106	4.180072	3.774384	0.000000	-10.000000	0.566667	-24.033335	509.000000	1023.000000	1023.000000	2046.000000
43.099998	0.013807	8.159863	0.445254	0.113043	3.986626	3.614940	0.000000	-10.000000	0.566667	-24.316668	501.000000	1023.000000	1023.000000	2046.000000
43.119999	0.013193	7.797149	0.342406	0.134691	3.861248	3.458804	0.000000	-10.000000	0.583333	-24.533335	493.000000	1023.000000	1023.000000	2046.000000
43.139999	0.012427	7.344210	0.297890	0.000328	3.683405	3.362588	0.000000	-10.000000	0.591667	-24.950001	484.666656	1023.000000	1023.000000	2046.000000
43.160000	0.011587	6.847821	0.225331	-0.026830	3.497329	3.151991	0.000000	-10.000000	0.600000	-25.166668	476.333344	1023.000000	1023.000000	2046.000000
43.180000	0.011152	6.591053	0.177071	-0.046167	3.380896	3.079252	0.000000	-10.000000	0.625000	-25.550001	467.833344	1023.000000	1023.000000	2046.000000
43.200001	0.010488	6.198128	0.120802	-0.009845	3.219317	2.867855	0.000000	-10.000000	0.658333	-26.016666	459.333344	1023.000000	1023.000000	2046.000000
43.220001	0.010052	5.940736	0.067054	-0.009227	3.088163	2.794746	0.000000	-10.000000	0.691667	-26.500000	450.666656	1023.000000	1023.000000	2046.000000
43.240002	0.009561	5.650715	0.016895	0.024002	2.945148	2.664670	0.000000	-10.000000	0.700000	-26.916668	441.833344	1023.000000	1023.000000	2046.000000
43.259998	0.009028	5.335687	-0.044374	0.048677	2.806227	2.525156	0.000000	-10.000000	0.700000	-27.250000	432.833344	1023.000000	1023.000000	2046.000000
43.279999	0.008519	5.034808	-0.102594	0.104363	2.634428	2.398611	0.000000	-10.000000	0.700000	-27.583334	423.666656	1023.000000	1023.000000	2046.000000
43.299999	0.008088	4.780266	-0.161317	0.118805	2.523330	2.299448	0.000000	-10.000000	0.700000	-27.683334	414.500000	1023.000000	1023.000000	2046.000000
43.320000	0.007465	4.411570	-0.217794	0.150625	2.350379	2.128359	0.000000	-10.000000	0.700000	-27.600000	405.333344	1023.000000	1023.000000	2046.000000
43.340000	0.007141	4.220429	-0.250268	0.216432	2.202667	2.051599	0.000000	-10.000000	0.700000	-27.416666	396.166656	1023.000000	1023.000000	2046.000000
43.360001	0.006515	3.850160	-0.287156	0.222982	2.054904	1.859431	0.000000	-10.000000	0.700000	-27.033333	387.000000	1023.000000	1023.000000	2046.000000
43.380001	0.005954	3.518737	-0.386204	0.276397	1.877750	1.750795	0.000000	-10.000000	0.700000	-27.066668	378.000000	1023.000000	1023.000000	2046.000000
43.400002	0.005458	3.225842	-0.450680	0.314305	1.761868	1.600349	0.000000	-10.000000	0.700000	-27.100000	368.833344	1023.000000	1023.000000	2046.000000
43.419998	0.004911	2.902617	-0.472650	0.342468	1.606421	1.426377	0.000000	-10.000000	0.700000	-27.316668	359.666656	1023.000000	1023.000000	2046.000000
43.439999	0.004521	2.671985	-0.481295	0.377772	1.437080	1.338428	0.000000	-10.000000	0.700000	-27.233334	350.500000	1023.000000	1023.000000	2046.000000
43.459999	0.004153	2.454396	-0.454736	0.419728	1.347613	1.141791	0.000000	-10.000000	0.691667	-27.116667	341.500000	1023.000000	1023.000000	2046.000000
43.480000	0.004044	2.389857	-0.387257	0.518629	1.175002	1.083483	0.000000	-10.000000	0.691667	-26.933334	332.500000	1023.000000	1023.000000	2046.000000
43.500000	0.003955	2.337232	-0.378577	0.600616	1.122845	0.992349	0.000000	-10.000000	0.691667	-26.850000	323.500000	1023.000000	1023.000000	2046.000000
43.520000	0.003618	2.138186	-0.375199	0.604246	0.966451	0.942687	0.000000	-10.000000	0.700000	-26.600000	314.500000	1023.000000	1023.000000	2046.000000
43.540001	0.002927	1.730017	-0.422114	0.608179	0.710352	0.833601	0.000000	-10.000000	0.683333	-26.500000	305.666656	1023.000000	1023.000000	2046.000000
43.560001	0.002341	1.383495	-0.539478	0.645167	0.599636	0.678169	0.000000	-10.000000	0.683333	-26.216667	296.833344	1023.000000	1023.000000	2046.000000
43.580002	0.001718	1.015494	-0.645736	0.709434	0.400469	0.551327	0.000000	-10.000000	0.683333	-26.266666	288.000000	1023.000000	1023.000000	2046.000000
43.599998	0.001179	0.696559	-0.739410	0.721476	0.239361	0.475132	0.000000	-10.000000	0.683333	-26.283333	279.166656	1023.000000	1023.000000	2046.000000
43.619999	0.000568	0.335905	-0.877969	0.742863	0.115959	0.355051	0.000000	-10.000000	0.683333	-26.266666	270.500000	1023.000000	1023.000000	2046.000000
43.639999	-0.000476	-0.281322	-1.064273	0.634900	-0.105480	0.253531	0.000000	-10.000000	0.666667	-26.100000	261.833344	1023.000000	1023.000000	2046.000000
43.660000	-0.002240	-1.324032	-1.224478	0.398732	-0.481380	-0.016906	0.000000	-10.000000	0.658333	-25.650000	253.166672	1023.000000	1023.000000	2046.000000
43.680000	-0.004298	-2.539937	-1.565750	0.182933	-0.759218	-0.397901	0.000000	-10.000000	0.616667	-25.283333	244.500000	1023.000000	1023.000000	2046.000000
43.700001	-0.006384	-3.773128	-1.819789	0.003737	-1.201671	-0.755404	0.000000	-10.000000	0.591667	-24.600000	236.166672	1023.000000	1023.000000	2046.000000
43.720001	-0.008143	-4.812678	-2.086924	-0.177801	-1.496955	-1.050998	0.000000	-10.000000	0.566667	-24.116667	228.000000	1023.000000	1023.000000	2046.000000
43.740002	-0.009422	-5.568430	-2.301472	-0.272158	-1.746778	-1.248022	0.000000	-10.000000	0.550000	-23.500000	220.000000	1023.000000	1023.000000	2046.000000
43.759998	-0.010431	-6.164664	-2.479285	-0.350970	-1.936737	-1.397671	0.000000	-10.000000	0.541667	-23.233334	212.000000	1023.000000	1023.000000	2046.000000
43.779999	-0.011259	-6.654006	-2.597656	-0.382190	-2.170309	-1.503851	0.000000	-10.000000	0.541667	-22.933334	204.166672	1023.000000	1023.000000	2046.000000
43.799999	-0.012026	-7.107516	-2.713567	-0.399432	-2.346653	-1.647864	0.000000	-10.000000	0.550000	-22.733334	196.500000	1023.000000	1023.000000	2046.000000
43.820000	-0.012845	-7.591487	-2.897372	-0.462856	-2.510781	-1.720479	0.000000	-10.000000	0.533333	-22.533333	188.833328	1023.000000	1023.000000	2046.000000
43.840000	-0.013497	-7.976501	-3.002465	-0.429157	-2.690664	-1.854216	0.000000	-10.000000	0.500000	-22.166668	181.333328	1023.000000	1023.000000	2046.000000
43.860001	-0.014050	-8.303341	-3.054396	-0.479658	-2.873001	-1.896286	0.000000	-10.000000	0.458333	-21.666668	173.833328	1023.000000	1023.000000	2046.000000
43.880001	-0.014508	-8.574114	-3.116443	-0.464634	-3.007244	-1.985793	0.000000	-10.000000	0.433333	-20.883333	166.666672	1023.000000	1023.000000	2046.000000
43.900002	-0.014809	-8.752372	-3.147541	-0.445912	-3.119098	-2.039821	0.000000	-10.000000	0.416667	-20.316668	159.666672	1023.000000	1023.000000	2046.000000
43.919998	-0.015031	-8.883265	-3.075944	-0.374328	-3.264102	-2.168889	0.000000	-10.000000	0.408333	-19.766666	153.000000	1023.000000	1023.000000	2046.000000
43.939999	-0.015050	-8.894358	-3.032561	-0.387250	-3.296312	-2.178234	0.000000	-10.000000	0.400000	-19.333334	146.333328	1023.000000	1023.000000	2046.000000
43.959999	-0.015143	-8.949719	-2.908581	-0.402894	-3.445840	-2.192404	0.000000	-10.000000	0.408333	-19.000000	139.833328	1023.000000	1023.000000	2046.000000
43.980000	-0.015192	-8.978480	-2.857084	-0.448512	-3.495900	-2.176983	0.000000	-10.000000	0.408333	-18.833334	133.500000	1023.000000	1023.000000	2046.000000
44.000000	-0.015198	-8.982245	-2.844787	-0.429946	-3.487638	-2.219875	0.000000	-10.000000	0.408333	-18.666668	127.333336	1023.000000	1023.000000	2046.000000
44.020000	-0.015292	-9.037297	-2.771237	-0.402971	-3.609070	-2.254019	0.000000	-10.000000	0.400000	-18.250000	121.000000	1023.000000	1023.000000	2046.000000
44.040001	-0.015366	-9.081218	-2.807519	-0.423685	-3.581973	-2.268041	0.000000	-10.000000	0.400000	-17.766666	114.833336	1023.000000	1023.000000	2046.000000
44.060001	-0.015495	-9.157439	-2.810879	-0.436324	-3.623266	-2.286970	0.000000	-10.000000	0.383333	-17.200001	109.000000	1023.000000	1023.000000	2046.000000
44.080002	-0.015766	-9.317710	-2.727482	-0.495830	-3.745728	-2.348670	0.000000	-10.000000	0.350000	-16.716667	103.333336	1023.000000	1023.000000	2046.000000
44.099998	-0.016019	-9.467434	-2.766518	-0.484760	-3.781478	-2.434678	0.000000	-10.000000	0.316667	-16.166666	97.833336	1023.000000	1023.000000	2046.000000
44.119999	-0.016452	-9.723229	-2.766954	-0.500049	-3.901951	-2.554276	0.000000	-10.000000	0.300000	-15.800000	92.333336	1023.000000	1023.000000	2046.000000
44.139999	-0.016935	-10.008686	-2.777915	-0.567527	-4.038760	-2.624485	0.000000	-10.000000	0.291667	-15.400000	87.166664	1023.000000	1023.000000	2046.000000
44.160000	-0.017382	-10.272726	-2.854339	-0.574753	-4.106575	-2.737059	0.000000	-10.000000	0.283333	-15.000000	82.000000	1023.000000	1023.000000	2046.000000
44.180000	-0.017750	-10.490015	-2.800483	-0.662679	-4.273210	-2.753644	0.000000	-10.000000	0.275000	-14.566667	77.000000	1023.000000	1023.000000	2046.000000
44.200001	-0.017919	-10.590366	-2.849419	-0.621282	-4.300237	-2.819428	0.000000	-10.000000	0.275000	-14.166667	72.000000	1023.000000	1023.000000	2046.000000
44.220001	-0.018050	-10.667260	-2.786334	-0.639538	-4.384652	-2.856736	0.000000	-10.000000	0.275000	-13.783334	67.166664	1023.000000	1023.000000	2046.000000
44.240002	-0.018145	-10.723625	-2.804803	-0.596858	-4.457034	-2.864930	0.000000	-10.000000	0.266667	-13.316667	62.500000	1023.000000	1023.000000	2046.000000
44.259998	-0.018015	-10.646936	-2.792471	-0.486300	-4.411063	-2.957103	0.000000	-10.000000	0.258333	-12.900001	58.166668	1023.000000	1023.000000	2046.000000
44.279999	-0.018083	-10.686955	-2.705413	-0.501286	-4.523494	-2.956762	0.000000	-10.000000	0.250000	-12.416667	54.000000	1023.000000	1023.000000	2046.000000
44.299999	-0.018031	-10.656277	-2.695343	-0.457512	-4.557331	-2.946091	0.000000	-10.000000	0.250000	-11.850000	50.000000	1023.000000	1023.000000	2046.000000
44.320000	-0.018177	-10.742765	-2.675700	-0.433887	-4.599638	-3.033540	0.000000	-10.000000	0.216667	-11.116667	46.000000	1023.000000	1023.000000	2046.000000
44.340000	-0.018226	-10.771303	-2.656994	-0.432130	-4.677125	-3.005054	0.000000	-10.000000	0.183333	-10.433333	42.166668	1023.000000	1023.000000	2046.000000
44.360001	-0.018233	-10.775794	-2.686779	-0.345951	-4.664259	-3.078805	0.000000	-10.000000	0.150000	-9.783334	38.500000	1023.000000	1023.000000	2046.000000
44.380001	-0.018300	-10.815216	-2.629188	-0.355839	-4.749877	-3.080312	0.000000	-10.000000	0.150000	-9.250000	35.166668	1023.000000	1023.000000	2046.000000
44.400002	-0.018222	-10.769212	-2.588080	-0.301293	-4.777860	-3.101979	0.000000	-10.000000	0.150000	-8.700000	32.000000	1023.000000	1023.000000	2046.000000
44.419998	-0.018244	-10.782406	-2.564569	-0.280880	-4.827033	-3.109924	0.000000	-10.000000	0.150000	-8.366667	29.166666	1023.000000	1023.000000	2046.000000
44.439999	-0.018293	-10.811416	-2.558048	-0.297159	-4.869264	-3.086945	0.000000	-10.000000	0.150000	-8.133333	26.333334	1023.000000	1023.000000	2046.000000
44.459999	-0.018271	-10.798279	-2.566087	-0.251222	-4.871059	-3.109910	0.000000	-10.000000	0.150000	-7.983334	23.666666	1023.000000	1023.000000	2046.000000
44.480000	-0.018303	-10.817159	-2.554791	-0.239727	-4.882514	-3.140126	0.000000	-10.000000	0.150000	-7.800000	21.000000	1023.000000	1023.000000	2046.000000
44.500000	-0.018181	-10.744701	-2.532593	-0.178714	-4.892920	-3.140475	0.000000	-10.000000	0.150000	-7.616667	18.333334	1023.000000	1023.000000	2046.000000
44.520000	-0.017944	-10.604766	-2.444427	-0.092029	-4.872857	-3.195453	0.000000	-10.000000	0.150000	-7.350000	15.833333	1023.000000	1023.000000	2046.000000
44.540001	-0.017519	-10.353964	-2.242964	-0.033315	-4.949113	-3.128572	0.000000	-10.000000	0.141667	-7.066667	13.333333	1023.000000	1023.000000	2046.000000
44.560001	-0.017245	-10.192009	-2.244334	0.043124	-4.889227	-3.101572	0.000000	-10.000000	0.141667	-6.650000	11.000000	1023.000000	1023.000000	2046.000000
44.580002	-0.017259	-10.199986	-2.229167	-0.017237	-4.890375	-3.063207	0.000000	-10.000000	0.141667	-6.300000	8.666667	1023.000000	1023.000000	2046.000000
44.599998	-0.017421	-10.295762	-2.199649	-0.002414	-5.041283	-3.052416	0.000000	-10.000000	0.150000	-5.866667	6.500000	1023.000000	1023.000000	2046.000000
44.619999	-0.017559	-10.377422	-2.314647	0.065681	-5.003881	-3.124576	0.000000	-10.000000	0.141667	-5.383334	4.500000	1023.000000	1023.000000	2046.000000
44.639999	-0.017661	-10.437784	-2.386840	0.072663	-5.017376	-3.106230	0.000000	-10.000000	0.133333	-4.800000	2.833333	1023.000000	1023.000000	2046.000000
44.660000	-0.017629	-10.418713	-2.455179	0.105208	-4.968279	-3.100463	0.000000	-10.000000	0.116667	-4.133333	1.333333	1023.000000	1023.000000	2046.000000
44.680000	-0.017533	-10.362231	-2.485000	0.132885	-4.896577	-3.113539	0.000000	-10.000000	0.108333	-2.716667	0.333333	1023.000000	1023.000000	2046.000000
44.700001	-0.017858	-10.554276	-2.595544	-0.004132	-4.837771	-3.116828	0.000000	-10.000000	0.100000	-0.233333	-0.500000	1023.000000	1023.000000	2046.000000
44.720001	-0.018663	-11.029612	-2.780448	-0.183700	-4.852923	-3.212541	0.000000	-10.000000	0.083333	2.733333	-0.833333	1023.000000	1023.000000	2046.000000
44.740002	-0.019879	-11.748441	-3.091602	-0.385680	-4.885306	-3.385851	0.000000	-10.000000	0.050000	6.050000	-1.000000	1023.000000	1023.000000	2046.000000
44.759998	-0.020826	-12.308404	-3.252401	-0.551952	-5.009268	-3.494782	0.000000	-10.000000	0.000000	9.266666	-1.000000	1023.000000	1023.000000	2046.000000
44.779999	-0.021497	-12.704641	-3.526000	-0.671946	-4.945896	-3.560799	0.000000	-10.000000	-0.058333	12.666667	-1.000000	1023.000000	1023.000000	2046.000000
44.799999	-0.021635	-12.786348	-3.589806	-0.744110	-4.898827	-3.553606	0.000000	-10.000000	-0.091667	15.150001	-1.000000	1023.000000	1023.000000	2046.000000
44.820000	-0.021657	-12.799260	-3.707428	-0.764321	-4.814649	-3.512862	0.000000	-10.000000	-0.108333	16.700001	-1.000000	1023.000000	1023.000000	2046.000000
44.840000	-0.021547	-12.733999	-3.791219	-0.821633	-4.688055	-3.433093	0.000000	-10.000000	-0.116667	17.933334	7.666667	1023.000000	1023.000000	2046.000000
44.860001	-0.021379	-12.634820	-3.782887	-0.812272	-4.652495	-3.387167	0.000000	-10.000000	-0.158333	19.333334	18.000000	1023.000000	1023.000000	2046.000000
44.880001	-0.021168	-12.510482	-3.892908	-0.791540	-4.504377	-3.321657	0.000000	-10.000000	-0.191667	20.716667	30.666666	1023.000000	1023.000000	2046.000000
44.900002	-0.020761	-12.269925	-3.860461	-0.800782	-4.368436	-3.240246	0.000000	-10.000000	-0.225000	21.866667	37.000000	1023.000000	1023.000000	2046.000000
44.919998	-0.020301	-11.997875	-3.805459	-0.747495	-4.324145	-3.120777	0.000000	-10.000000	-0.233333	22.866667	44.000000	1023.000000	1023.000000	2046.000000
44.939999	-0.019835	-11.722381	-3.800709	-0.706700	-4.178061	-3.036910	0.000000	-10.000000	-0.275000	23.766666	51.333332	1023.000000	1023.000000	2046.000000
44.959999	-0.019129	-11.305027	-3.718615	-0.660667	-4.024336	-2.901409	0.000000	-10.000000	-0.291667	24.616667	59.000000	1023.000000	1023.000000	2046.000000
44.980000	-0.018248	-10.784631	-3.545904	-0.599916	-3.897304	-2.741507	0.000000	-10.000000	-0.325000	25.016666	67.166664	1023.000000	1023.000000	2046.000000
45.000000	-0.017370	-10.265501	-3.442015	-0.603145	-3.630799	-2.589542	0.000000	-10.000000	-0.316667	25.433334	75.500000	1023.000000	1023.000000	2046.000000
45.020000	-0.016245	-9.600845	-3.120312	-0.613681	-3.519591	-2.347261	0.000000	-10.000000	-0.308333	25.250000	84.000000	1023.000000	1023.000000	2046.000000
45.040001	-0.015352	-9.072936	-2.962152	-0.617388	-3.273118	-2.220278	0.000000	-10.000000	-0.291667	25.083334	92.500000	1023.000000	1023.000000	2046.000000
45.060001	-0.014284	-8.441887	-2.772637	-0.609033	-3.010005	-2.050211	0.000000	-10.000000	-0.291667	24.850000	100.833336	1023.000000	1023.000000	2046.000000
45.080002	-0.013254	-7.833277	-2.609092	-0.625521	-2.779499	-1.819166	0.000000	-10.000000	-0.300000	24.800001	109.166664	1023.000000	1023.000000	2046.000000
45.099998	-0.012325	-7.284221	-2.531584	-0.586826	-2.481138	-1.684672	0.000000	-10.000000	-0.308333	25.050001	117.500000	1023.000000	1023.000000	2046.000000
45.119999	-0.011479	-6.784327	-2.380937	-0.571450	-2.280657	-1.551283	0.000000	-10.000000	-0.308333	25.250000	125.833336	1023.000000	1023.000000	2046.000000
45.139999	-0.010810	-6.388478	-2.263070	-0.593889	-2.147122	-1.384398	0.000000	-10.000000	-0.308333	25.550001	134.333328	1023.000000	1023.000000	2046.000000
45.160000	-0.010261	-6.064229	-2.267555	-0.550495	-1.930565	-1.315614	0.000000	-10.000000	-0.316667	25.800001	142.666672	1023.000000	1023.000000	2046.000000
45.180000	-0.009639	-5.696845	-2.156087	-0.579964	-1.812780	-1.148014	0.000000	-10.000000	-0.333333	26.200001	151.333328	1023.000000	1023.000000	2046.000000
45.200001	-0.009043	-5.344584	-2.050913	-0.575339	-1.650108	-1.068223	0.000000	-10.000000	-0.358333	26.633333	160.000000	1023.000000	1023.000000	2046.000000
45.220001	-0.008444	-4.990540	-2.018372	-0.571444	-1.465220	-0.935504	0.000000	-10.000000	-0.358333	26.816668	169.000000	1023.000000	1023.000000	2046.000000
45.240002	-0.007730	-4.568569	-1.875720	-0.604777	-1.372807	-0.715264	0.000000	-10.000000	-0.383333	27.050001	177.833328	1023.000000	1023.000000	2046.000000
45.259998	-0.006931	-4.096280	-1.816426	-0.518099	-1.137584	-0.624171	0.000000	-10.000000	-0.383333	27.100000	186.666672	1023.000000	1023.000000	2046.000000
45.279999	-0.006015	-3.555138	-1.677331	-0.481421	-0.994827	-0.401559	0.000000	-10.000000	-0.391667	27.100000	195.666672	1023.000000	1023.000000	2046.000000
45.299999	-0.005031	-2.973294	-1.553719	-0.393798	-0.839224	-0.186553	0.000000	-10.000000	-0.383333	26.883333	204.833328	1023.000000	1023.000000	2046.000000
45.320000	-0.004141	-2.447446	-1.501633	-0.285046	-0.590356	-0.070412	0.000000	-10.000000	-0.383333	26.800001	214.000000	1023.000000	1023.000000	2046.000000
45.340000	-0.003052	-1.803809	-1.321876	-0.228132	-0.445108	0.191307	0.000000	-10.000000	-0.391667	26.950001	223.000000	1023.000000	1023.000000	2046.000000
45.360001	-0.002144	-1.267296	-1.265013	-0.152874	-0.206936	0.357527	0.000000	-10.000000	-0.383333	26.833334	232.000000	1023.000000	1023.000000	2046.000000
45.380001	-0.001135	-0.670513	-1.127807	-0.084692	-0.002453	0.544439	0.000000	-10.000000	-0.366667	26.983334	241.000000	1023.000000	1023.000000	2046.000000
45.400002	-0.000178	-0.105350	-0.973954	-0.024157	0.144724	0.748038	0.000000	-10.000000	-0.358333	26.850000	249.833328	1023.000000	1023.000000	2046.000000
45.419998	0.000767	0.453122	-0.886369	0.074388	0.361561	0.903543	0.000000	-10.000000	-0.350000	26.900000	258.666656	1023.000000	1023.000000	2046.000000
45.439999	0.001812	1.071026	-0.739308	0.116456	0.596190	1.097688	0.000000	-10.000000	-0.358333	26.616667	267.500000	1023.000000	1023.000000	2046.000000
45.459999	0.002775	1.640060	-0.606685	0.187610	0.756855	1.302280	0.000000	-10.000000	-0.350000	26.383333	276.500000	1023.000000	1023.000000	2046.000000
45.480000	0.003789	2.239333	-0.462728	0.251649	0.948993	1.501419	0.000000	-10.000000	-0.350000	26.083334	285.500000	1023.000000	1023.000000	2046.000000
45.500000	0.004822	2.849807	-0.294805	0.322956	1.185011	1.636646	0.000000	-10.000000	-0.333333	25.816668	294.333344	1023.000000	1023.000000	2046.000000
45.520000	0.005864	3.465352	-0.128552	0.419703	1.346601	1.827600	0.000000	-10.000000	-0.316667	25.700001	303.000000	1023.000000	1023.000000	2046.000000
45.540001	0.007164	4.233930	0.101638	0.558021	1.597552	1.976719	0.000000	-10.000000	-0.300000	25.600000	311.500000	1023.000000	1023.000000	2046.000000
45.560001	0.008237	4.868278	0.200444	0.630207	1.863460	2.174166	0.000000	-10.000000	-0.308333	25.850000	320.166656	1023.000000	1023.000000	2046.000000
45.580002	0.009206	5.440548	0.420353	0.624772	1.962313	2.433111	0.000000	-10.000000	-0.325000	25.950001	328.666656	1023.000000	1023.000000	2046.000000
45.599998	0.009986	5.901680	0.508065	0.614847	2.188694	2.590073	0.000000	-10.000000	-0.341667	26.283333	337.333344	1023.000000	1023.000000	2046.000000
45.619999	0.010846	6.410166	0.623163	0.627469	2.328345	2.831189	0.000000	-10.000000	-0.341667	26.200001	346.000000	1023.000000	1023.000000	2046.000000
45.639999	0.011776	6.959384	0.811255	0.666208	2.461715	3.020206	0.000000	-10.000000	-0.325000	26.050001	354.833344	1023.000000	1023.000000	2046.000000
45.660000	0.012552	7.418378	0.844373	0.721223	2.671596	3.181185	0.000000	-10.000000	-0.316667	25.550001	363.500000	1023.000000	1023.000000	2046.000000
45.680000	0.013208	7.805783	0.841169	0.749474	2.852278	3.362861	0.000000	-10.000000	-0.308333	24.983334	372.166656	1023.000000	1023.000000	2046.000000
45.700001	0.013397	7.917794	0.813808	0.757170	2.942079	3.404737	0.000000	-10.000000	-0.316667	24.466667	380.666656	1023.000000	1023.000000	2046.000000
45.720001	0.012492	7.382743	0.596024	0.573283	2.864220	3.349215	0.000000	-10.000000	-0.308333	24.266666	389.000000	1023.000000	1023.000000	2046.000000
45.740002	0.011174	6.603921	0.377428	0.429996	2.638273	3.158223	0.000000	-10.000000	-0.300000	23.883333	397.000000	1023.000000	1023.000000	2046.000000
45.759998	0.010396	6.143899	0.280605	0.236500	2.548657	3.078138	0.000000	-10.000000	-0.291667	23.816668	405.000000	1023.000000	1023.000000	2046.000000
45.779999	0.009856	5.825001	0.123072	0.129531	2.520630	3.051768	0.000000	-10.000000	-0.291667	23.533335	413.000000	1023.000000	1023.000000	2046.000000
45.799999	0.009490	5.608438	-0.035403	0.086072	2.511884	3.045885	0.000000	-10.000000	-0.300000	23.700001	421.000000	1023.000000	1023.000000	2046.000000
45.820000	0.009790	5.785680	-0.028528	0.075598	2.589934	3.148676	0.000000	-10.000000	-0.300000	23.683334	429.000000	1023.000000	1023.000000	2046.000000
45.840000	0.009867	5.831181	-0.094542	0.069518	2.639307	3.216898	0.000000	-10.000000	-0.308333	23.983334	437.000000	1023.000000	1023.000000	2046.000000
45.860001	0.010201	6.029069	-0.065372	0.118230	2.656927	3.319286	0.000000	-10.000000	-0.308333	24.049999	445.000000	1023.000000	1023.000000	2046.000000
45.880001	0.010671	6.306447	0.022400	0.130171	2.715027	3.438849	0.000000	-10.000000	-0.308333	24.166666	453.000000	1023.000000	1023.000000	2046.000000
45.900002	0.010958	6.476011	-0.004829	0.171004	2.785144	3.524692	0.000000	-10.000000	-0.291667	23.916666	461.000000	1023.000000	1023.000000	2046.000000
45.919998	0.011594	6.852312	0.129182	0.282073	2.808079	3.632978	0.000000	-10.000000	-0.275000	23.716667	469.000000	1023.000000	1023.000000	2046.000000
45.939999	0.012205	7.213109	0.131626	0.363308	2.969592	3.748582	0.000000	-10.000000	-0.258333	23.166668	477.000000	1023.000000	1023.000000	2046.000000
45.959999	0.012883	7.613886	0.270922	0.475441	3.021861	3.845662	0.000000	-10.000000	-0.250000	22.700001	484.666656	1023.000000	1023.000000	2046.000000
45.980000	0.013828	8.172255	0.442751	0.556940	3.165369	4.007195	0.000000	-10.000000	-0.250000	22.516666	492.333344	1023.000000	1023.000000	2046.000000
46.000000	0.014676	8.673806	0.560555	0.556754	3.390620	4.165876	0.000000	-10.000000	-0.233333	22.250000	499.666656	1023.000000	1023.000000	2046.000000
46.020000	0.015575	9.204651	0.689047	0.590480	3.570168	4.354956	0.000000	-10.000000	-0.200000	21.816668	507.333344	1023.000000	1023.000000	2046.000000
46.040001	0.016597	9.808957	0.933846	0.637618	3.752953	4.484540	0.000000	-10.000000	-0.183333	20.966667	514.666687	1023.000000	1023.000000	2046.000000
46.060001	0.017663	10.438903	1.081338	0.698550	3.996540	4.662475	0.000000	-10.000000	-0.166667	20.200001	521.833313	1023.000000	1023.000000	2046.000000
46.080002	0.018661	11.028367	1.200836	0.760212	4.243130	4.824189	0.000000	-10.000000	-0.150000	19.566668	528.666687	1023.000000	1023.000000	2046.000000
46.099998	0.019915	11.769478	1.407291	0.772043	4.496358	5.093786	0.000000	-10.000000	-0.133333	19.066668	535.166687	1023.000000	1023.000000	2046.000000
46.119999	0.020586	12.166073	1.452743	0.849085	4.712044	5.152201	0.000000	-10.000000	-0.133333	18.700001	541.833313	1023.000000	1023.000000	2046.000000
46.139999	0.021461	12.683211	1.628117	0.857805	4.883462	5.313828	0.000000	-10.000000	-0.141667	18.500000	548.166687	1023.000000	1023.000000	2046.000000
46.160000	0.022161	13.097193	1.758583	0.853811	5.049670	5.435128	0.000000	-10.000000	-0.141667	18.316666	554.500000	1023.000000	1023.000000	2046.000000
46.180000	0.022571	13.339729	1.770644	0.921702	5.214937	5.432446	0.000000	-10.000000	-0.141667	18.350000	560.500000	1023.000000	1023.000000	2046.000000
46.200001	0.023270	13.752373	1.989762	0.895432	5.304532	5.562645	0.000000	-10.000000	-0.150000	18.183332	566.500000	1023.000000	1023.000000	2046.000000
46.220001	0.023651	13.977934	1.994177	0.892540	5.500916	5.590302	0.000000	-10.000000	-0.133333	18.016666	572.500000	1023.000000	1023.000000	2046.000000
46.240002	0.024175	14.287712	2.129086	0.898502	5.541797	5.718327	0.000000	-10.000000	-0.116667	17.783333	578.500000	1023.000000	1023.000000	2046.000000
46.259998	0.024957	14.749609	2.276378	0.924480	5.714275	5.834476	0.000000	-10.000000	-0.091667	17.383333	584.500000	1023.000000	1023.000000	2046.000000
46.279999	0.025657	15.163458	2.342976	1.032804	5.864114	5.923564	0.000000	-10.000000	-0.083333	17.100000	590.500000	1023.000000	1023.000000	2046.000000
46.299999	0.026394	15.598999	2.458261	1.129397	5.977850	6.033491	0.000000	-10.000000	-0.083333	16.650002	596.333313	1023.000000	1023.000000	2046.000000
46.320000	0.027317	16.144459	2.601370	1.227786	6.174244	6.141059	0.000000	-10.000000	-0.083333	16.450001	602.000000	1023.000000	1023.000000	2046.000000
46.340000	0.028113	16.614574	2.663012	1.353654	6.354177	6.243732	0.000000	-10.000000	-0.075000	16.066668	607.500000	1023.000000	1023.000000	2046.000000
46.360001	0.028894	17.076351	2.857076	1.405793	6.448087	6.365395	0.000000	-10.000000	-0.050000	15.683333	613.000000	1023.000000	1023.000000	2046.000000
46.380001	0.029560	17.469675	2.909231	1.531547	6.602985	6.425911	0.000000	-10.000000	-0.025000	15.266667	618.333313	1023.000000	1023.000000	2046.000000
46.400002	0.030253	17.879269	3.002877	1.583219	6.744428	6.548745	0.000000	-10.000000	-0.016667	14.766667	623.500000	1023.000000	1023.000000	2046.000000
46.419998	0.031062	18.357903	3.164805	1.648006	6.865649	6.679443	0.000000	-10.000000	-0.008333	14.050000	628.500000	1023.000000	1023.000000	2046.000000
46.439999	0.031466	18.596323	3.161273	1.729123	6.991039	6.714887	0.000000	-10.000000	-0.008333	12.883334	633.333313	1023.000000	1023.000000	2046.000000
46.459999	0.032113	18.978922	3.331948	1.785372	7.033932	6.827669	0.000000	-10.000000	0.000000	11.433333	637.833313	1023.000000	1023.000000	2046.000000
46.480000	0.032581	19.255207	3.388865	1.788189	7.149947	6.928205	0.000000	-10.000000	0.016667	9.866667	641.833313	1023.000000	1023.000000	2046.000000
46.500000	0.032981	19.491928	3.421570	1.901411	7.232544	6.936404	0.000000	-10.000000	0.041667	8.066667	645.333313	1023.000000	1023.000000	2046.000000
46.520000	0.033678	19.903690	3.615835	1.912257	7.305727	7.069872	0.000000	-10.000000	0.075000	5.916667	648.500000	1023.000000	1023.000000	2046.000000
46.540001	0.034191	20.206959	3.714128	2.027859	7.418350	7.046621	0.000000	-10.000000	0.091667	3.383333	650.833313	1023.000000	1023.000000	2046.000000
46.560001	0.034783	20.556604	3.805416	2.086729	7.466197	7.198262	0.000000	-10.000000	0.100000	1.100000	652.333313	1023.000000	1023.000000	2046.000000
46.580002	0.035198	20.801994	3.956781	2.078203	7.517562	7.249447	0.000000	-10.000000	0.100000	-0.833333	652.833313	1023.000000	1023.000000	2046.000000
46.599998	0.035240	20.826799	3.929319	2.067201	7.499936	7.330344	0.000000	-10.000000	0.100000	-2.450000	653.000000	1023.000000	1023.000000	2046.000000
46.619999	0.035413	20.928978	3.993152	2.083795	7.517282	7.334748	0.000000	-10.000000	0.108333	-4.283333	653.000000	1023.000000	1023.000000	2046.000000
46.639999	0.035208	20.807686	3.949946	2.107340	7.400937	7.349463	0.000000	-10.000000	0.125000	-6.116667	653.000000	1023.000000	1023.000000	2046.000000
46.660000	0.035253	20.834316	3.822797	2.166745	7.464998	7.379776	0.000000	-10.000000	0.141667	-8.016666	653.000000	1023.000000	1023.000000	2046.000000
46.680000	0.035135	20.765022	3.830333	2.116453	7.385040	7.433197	0.000000	-10.000000	0.150000	-9.566667	653.000000	1023.000000	1023.000000	2046.000000
46.700001	0.034591	20.443274	3.647843	2.093982	7.331920	7.369528	0.000000	-10.000000	0.158333	-10.633333	653.000000	1023.000000	1023.000000	2046.000000
46.720001	0.032678	19.312933	3.284152	1.788843	7.076979	7.162961	0.000000	-10.000000	0.183333	-11.500000	653.000000	1023.000000	1023.000000	2046.000000
46.740002	0.030220	17.859873	2.875709	1.498383	6.704722	6.781060	0.000000	-10.000000	0.225000	-12.583334	645.666687	1023.000000	1023.000000	2046.000000
46.759998	0.027732	16.389677	2.495555	1.256799	6.276507	6.360816	0.000000	-10.000000	0.250000	-13.733334	636.666687	1023.000000	1023.000000	2046.000000
46.779999	0.025906	15.310660	2.250596	1.005334	5.963450	6.091280	0.000000	-10.000000	0.275000	-14.683333	626.166687	1023.000000	1023.000000	2046.000000
46.799999	0.024547	14.507161	1.968866	0.935303	5.763957	5.839035	0.000000	-10.000000	0.283333	-15.233334	621.333313	1023.000000	1023.000000	2046.000000
46.820000	0.023485	13.879725	1.775317	0.829566	5.555102	5.719739	0.000000	-10.000000	0.300000	-15.700000	616.333313	1023.000000	1023.000000	2046.000000
46.840000	0.022386	13.230086	1.592154	0.747656	5.360211	5.530065	0.000000	-10.000000	0.300000	-16.266666	611.000000	1023.000000	1023.000000	2046.000000
46.860001	0.021570	12.747609	1.339765	0.737880	5.260616	5.409349	0.000000	-10.000000	0.333333	-17.066668	605.333313	1023.000000	1023.000000	2046.000000
46.880001	0.020721	12.246028	1.211057	0.654927	5.065463	5.314582	0.000000	-10.000000	0.383333	-18.316668	599.500000	1023.000000	1023.000000	2046.000000
46.900002	0.019801	11.702353	1.027157	0.633143	4.871652	5.170401	0.000000	-10.000000	0.433333	-19.833334	593.333313	1023.000000	1023.000000	2046.000000
46.919998	0.019270	11.388466	0.901508	0.638932	4.719737	5.128289	0.000000	-10.000000	0.491667	-21.666666	584.333313	1023.000000	1023.000000	2046.000000
46.939999	0.018384	10.864800	0.741309	0.565984	4.530570	5.026938	0.000000	-10.000000	0.533333	-23.416666	574.666687	1023.000000	1023.000000	2046.000000
46.959999	0.017874	10.563469	0.589014	0.590787	4.435493	4.948175	0.000000	-10.000000	0.575000	-24.616667	567.166687	1023.000000	1023.000000	2046.000000
46.980000	0.017456	10.316566	0.553103	0.609623	4.260182	4.893659	0.000000	-10.000000	0.583333	-25.200001	561.666687	1023.000000	1023.000000	2046.000000
47.000000	0.017002	10.048189	0.526775	0.485503	4.141499	4.894412	0.000000	-10.000000	0.625000	-25.800001	556.000000	1023.000000	1023.000000	2046.000000
47.020000	0.016680	9.857635	0.473033	0.439815	4.058124	4.886663	0.000000	-10.000000	0.683333	-26.616667	547.333313	1023.000000	1023.000000	2046.000000
47.040001	0.016360	9.668810	0.473948	0.347777	3.988111	4.858973	0.000000	-10.000000	0.733333	-27.483334	538.500000	1023.000000	1023.000000	2046.000000
47.060001	0.015850	9.367410	0.430396	0.275946	3.851118	4.809950	0.000000	-10.000000	0.750000	-28.166668	529.333313	1023.000000	1023.000000	2046.000000
47.080002	0.015746	9.305862	0.397728	0.305915	3.801512	4.800708	0.000000	-10.000000	0.741667	-28.733334	520.000000	1023.000000	1023.000000	2046.000000
47.099998	0.015327	9.058408	0.345713	0.245483	3.738114	4.729097	0.000000	-10.000000	0.725000	-28.966667	510.333344	1023.000000	1023.000000	2046.000000
47.119999	0.014899	8.805331	0.258193	0.233749	3.676620	4.636769	0.000000	-10.000000	0.725000	-28.900000	500.666656	1023.000000	1023.000000	2046.000000
47.139999	0.014470	8.551752	0.245719	0.222454	3.537366	4.546213	0.000000	-10.000000	0.716667	-28.700001	491.000000	1023.000000	1023.000000	2046.000000
47.160000	0.013696	8.094378	0.093729	0.214712	3.446422	4.339516	0.000000	-10.000000	0.733333	-28.616667	481.500000	1023.000000	1023.000000	2046.000000
47.180000	0.013085	7.732960	0.045545	0.230880	3.230004	4.226532	0.000000	-10.000000	0.733333	-28.616667	472.000000	1023.000000	1023.000000	2046.000000
47.200001	0.012108	7.155801	-0.025819	0.151411	3.026055	4.004155	0.000000	-10.000000	0.750000	-28.783333	462.333344	1023.000000	1023.000000	2046.000000
47.220001	0.011228	6.635789	-0.156897	0.068997	2.873622	3.850068	0.000000	-10.000000	0.750000	-28.816668	452.833344	1023.000000	1023.000000	2046.000000
47.240002	0.010517	6.215411	-0.227305	0.071410	2.673651	3.697655	0.000000	-10.000000	0.750000	-29.066668	443.166656	1023.000000	1023.000000	2046.000000
47.259998	0.009781	5.780600	-0.276793	-0.012550	2.525381	3.544562	0.000000	-10.000000	0.750000	-29.150000	433.500000	1023.000000	1023.000000	2046.000000
47.279999	0.009295	5.493517	-0.307204	0.043492	2.349790	3.407439	0.000000	-10.000000	0.750000	-29.483334	423.500000	1023.000000	1023.000000	2046.000000
47.299999	0.008729	5.158570	-0.400990	0.096046	2.224869	3.238644	0.000000	-10.000000	0.750000	-29.500000	413.833344	1023.000000	1023.000000	2046.000000
47.320000	0.008258	4.880423	-0.411640	0.156845	2.080617	3.054601	0.000000	-10.000000	0.741667	-29.600000	404.166656	1023.000000	1023.000000	2046.000000
47.340000	0.007797	4.608136	-0.475381	0.193572	1.938821	2.951125	0.000000	-10.000000	0.741667	-29.300001	394.500000	1023.000000	1023.000000	2046.000000
47.360001	0.007076	4.182008	-0.552469	0.198105	1.759861	2.776512	0.000000	-10.000000	0.741667	-29.083334	384.500000	1023.000000	1023.000000	2046.000000
47.380001	0.006663	3.937830	-0.591661	0.290991	1.606496	2.632004	0.000000	-10.000000	0.750000	-28.766666	374.666656	1023.000000	1023.000000	2046.000000
47.400002	0.006063	3.583216	-0.626058	0.285140	1.453123	2.471010	0.000000	-10.000000	0.733333	-28.766666	365.000000	1023.000000	1023.000000	2046.000000
47.419998	0.005514	3.258696	-0.723140	0.343574	1.299340	2.338922	0.000000	-10.000000	0.716667	-28.416666	355.500000	1023.000000	1023.000000	2046.000000
47.439999	0.004972	2.938746	-0.762938	0.384563	1.150920	2.166202	0.000000	-10.000000	0.700000	-28.216667	346.000000	1023.000000	1023.000000	2046.000000
47.459999	0.004335	2.561901	-0.814741	0.391217	0.967896	2.017530	0.000000	-10.000000	0.700000	-27.800001	336.666656	1023.000000	1023.000000	2046.000000
47.480000	0.003846	2.273070	-0.873604	0.448187	0.806501	1.891985	0.000000	-10.000000	0.691667	-27.716667	327.333344	1023.000000	1023.000000	2046.000000
47.500000	0.003154	1.863981	-0.909140	0.413991	0.656146	1.702983	0.000000	-10.000000	0.691667	-27.533333	318.166656	1023.000000	1023.000000	2046.000000
47.520000	0.002705	1.598951	-0.947141	0.440124	0.472419	1.633549	0.000000	-10.000000	0.691667	-27.333334	308.833344	1023.000000	1023.000000	2046.000000
47.540001	0.001975	1.167405	-0.992497	0.456305	0.291238	1.412358	0.000000	-10.000000	0.691667	-27.366667	299.666656	1023.000000	1023.000000	2046.000000
47.560001	0.001369	0.809176	-1.075443	0.475165	0.123161	1.286293	0.000000	-10.000000	0.691667	-27.200001	290.500000	1023.000000	1023.000000	2046.000000
47.580002	0.000833	0.492347	-1.136452	0.499629	0.014170	1.115001	0.000000	-10.000000	0.683333	-27.333334	281.500000	1023.000000	1023.000000	2046.000000
47.599998	0.000376	0.222378	-1.117362	0.532487	-0.160373	0.967626	0.000000	-10.000000	0.683333	-27.166666	272.500000	1023.000000	1023.000000	2046.000000
47.619999	0.000161	0.095378	-1.102911	0.635450	-0.286743	0.849582	0.000000	-10.000000	0.666667	-27.116667	263.500000	1023.000000	1023.000000	2046.000000
47.639999	-0.000128	-0.075813	-1.079656	0.690268	-0.372336	0.685912	0.000000	-10.000000	0.658333	-26.800001	254.333328	1023.000000	1023.000000	2046.000000
47.660000	-0.000391	-0.231123	-1.072455	0.765950	-0.528925	0.604307	0.000000	-10.000000	0.633333	-26.350000	245.333328	1023.000000	1023.000000	2046.000000
47.680000	-0.000843	-0.498064	-1.089143	0.792009	-0.687411	0.486481	0.000000	-10.000000	0.616667	-26.066668	236.500000	1023.000000	1023.000000	2046.000000
47.700001	-0.001726	-1.020164	-1.164069	0.741464	-0.947799	0.350240	0.000000	-10.000000	0.591667	-25.750000	227.833328	1023.000000	1023.000000	2046.000000
47.720001	-0.002414	-1.426528	-1.273628	0.740188	-1.171098	0.278010	0.000000	-10.000000	0.591667	-25.549999	219.333328	1023.000000	1023.000000	2046.000000
47.740002	-0.003224	-1.905265	-1.415489	0.800924	-1.351908	0.061208	0.000000	-10.000000	0.591667	-25.450001	210.666672	1023.000000	1023.000000	2046.000000
47.759998	-0.003775	-2.230794	-1.518367	0.815664	-1.481507	-0.046584	0.000000	-10.000000	0.583333	-25.283333	202.333328	1023.000000	1023.000000	2046.000000
47.779999	-0.004250	-2.511847	-1.598864	0.790814	-1.565473	-0.138324	0.000000	-10.000000	0.575000	-25.100000	193.666672	1023.000000	1023.000000	2046.000000
47.799999	-0.005275	-3.117401	-1.717270	0.642257	-1.745788	-0.296600	0.000000	-10.000000	0.566667	-24.583334	185.333328	1023.000000	1023.000000	2046.000000
47.820000	-0.006769	-4.000439	-1.928684	0.393818	-1.968308	-0.497266	0.000000	-10.000000	0.575000	-24.000000	177.000000	1023.000000	1023.000000	2046.000000
47.840000	-0.008916	-5.269161	-2.264381	0.168271	-2.313747	-0.859304	0.000000	-10.000000	0.533333	-23.366667	169.000000	1023.000000	1023.000000	2046.000000
47.860001	-0.010810	-6.388674	-2.546607	-0.025561	-2.666644	-1.149862	0.000000	-10.000000	0.491667	-22.616667	161.333328	1023.000000	1023.000000	2046.000000
47.880001	-0.012528	-7.404031	-2.828151	-0.160217	-2.960242	-1.455421	0.000000	-10.000000	0.450000	-22.050001	153.833328	1023.000000	1023.000000	2046.000000
47.900002	-0.013679	-8.084310	-3.012213	-0.311656	-3.145052	-1.615389	0.000000	-10.000000	0.450000	-21.516666	146.500000	1023.000000	1023.000000	2046.000000
47.919998	-0.014525	-8.584272	-3.124013	-0.372034	-3.347167	-1.741058	0.000000	-10.000000	0.450000	-21.266666	139.166672	1023.000000	1023.000000	2046.000000
47.939999	-0.015404	-9.103848	-3.318442	-0.398495	-3.501204	-1.885708	0.000000	-10.000000	0.441667	-21.083334	132.000000	1023.000000	1023.000000	2046.000000
47.959999	-0.015980	-9.443962	-3.417337	-0.413817	-3.649571	-1.963237	0.000000	-10.000000	0.433333	-20.966667	125.000000	1023.000000	1023.000000	2046.000000
47.980000	-0.016646	-9.837755	-3.548039	-0.399525	-3.805531	-2.084660	0.000000	-10.000000	0.416667	-20.600000	118.000000	1023.000000	1023.000000	2046.000000
48.000000	-0.017127	-10.122239	-3.643787	-0.406172	-3.936109	-2.136171	0.000000	-10.000000	0.400000	-19.916668	111.166664	1023.000000	1023.000000	2046.000000
48.020000	-0.017543	-10.367905	-3.653491	-0.417693	-4.100708	-2.196013	0.000000	-10.000000	0.366667	-19.016668	104.666664	1023.000000	1023.000000	2046.000000
48.040001	-0.017918	-10.589530	-3.735789	-0.384719	-4.170214	-2.298807	0.000000	-10.000000	0.333333	-18.066668	98.500000	1023.000000	1023.000000	2046.000000
48.060001	-0.018117	-10.707360	-3.750174	-0.338146	-4.246306	-2.372735	0.000000	-10.000000	0.308333	-17.350000	92.500000	1023.000000	1023.000000	2046.000000
48.080002	-0.018262	-10.793018	-3.656120	-0.327914	-4.402904	-2.406081	0.000000	-10.000000	0.291667	-16.733334	86.500000	1023.000000	1023.000000	2046.000000
48.099998	-0.018274	-10.800147	-3.598032	-0.378056	-4.404475	-2.419585	0.000000	-10.000000	0.283333	-16.416668	80.833336	1023.000000	1023.000000	2046.000000
48.119999	-0.018289	-10.808862	-3.500713	-0.439001	-4.480762	-2.388385	0.000000	-10.000000	0.283333	-16.283333	75.166664	1023.000000	1023.000000	2046.000000
48.139999	-0.018297	-10.813299	-3.399836	-0.453822	-4.512069	-2.447573	0.000000	-10.000000	0.275000	-16.316668	69.833336	1023.000000	1023.000000	2046.000000
48.160000	-0.018230	-10.773823	-3.385506	-0.417511	-4.505554	-2.465252	0.000000	-10.000000	0.275000	-16.100000	64.333336	1023.000000	1023.000000	2046.000000
48.180000	-0.018282	-10.804720	-3.360367	-0.409309	-4.520633	-2.514411	0.000000	-10.000000	0.266667	-15.683334	59.000000	1023.000000	1023.000000	2046.000000
48.200001	-0.018316	-10.824776	-3.296514	-0.439635	-4.568045	-2.520582	0.000000	-10.000000	0.266667	-15.033334	53.666668	1023.000000	1023.000000	2046.000000
48.220001	-0.018512	-10.940344	-3.285370	-0.498059	-4.584044	-2.572871	0.000000	-10.000000	0.258333	-14.550000	48.666668	1023.000000	1023.000000	2046.000000
48.240002	-0.018657	-11.026554	-3.291506	-0.477033	-4.623214	-2.634801	0.000000	-10.000000	0.250000	-14.150001	43.833332	1023.000000	1023.000000	2046.000000
48.259998	-0.018993	-11.224587	-3.250860	-0.525635	-4.703695	-2.744398	0.000000	-10.000000	0.250000	-13.833334	39.166668	1023.000000	1023.000000	2046.000000
48.279999	-0.019268	-11.387574	-3.276412	-0.541294	-4.741737	-2.828132	0.000000	-10.000000	0.241667	-13.383333	34.500000	1023.000000	1023.000000	2046.000000
48.299999	-0.019707	-11.646665	-3.257000	-0.624261	-4.875102	-2.890302	0.000000	-10.000000	0.225000	-12.783334	30.166666	1023.000000	1023.000000	2046.000000
48.320000	-0.019956	-11.794124	-3.300865	-0.663091	-4.935562	-2.894605	0.000000	-10.000000	0.225000	-12.066667	26.000000	1023.000000	1023.000000	2046.000000
48.340000	-0.020161	-11.915081	-3.282163	-0.657183	-4.986692	-2.989042	0.000000	-10.000000	0.200000	-11.283334	22.000000	1023.000000	1023.000000	2046.000000
48.360001	-0.020142	-11.904114	-3.276121	-0.677749	-4.983517	-2.966727	0.000000	-10.000000	0.183333	-10.366667	18.166666	1023.000000	1023.000000	2046.000000
48.380001	-0.020181	-11.927062	-3.313123	-0.663484	-4.928980	-3.021475	0.000000	-10.000000	0.141667	-9.266666	14.666667	1023.000000	1023.000000	2046.000000
48.400002	-0.020037	-11.842008	-3.232004	-0.671475	-4.961449	-2.977080	0.000000	-10.000000	0.133333	-7.583333	11.500000	1023.000000	1023.000000	2046.000000
48.419998	-0.019674	-11.627052	-3.212708	-0.610819	-4.833992	-2.969533	0.000000	-10.000000	0.116667	-4.950000	8.833333	1023.000000	1023.000000	2046.000000
48.439999	-0.019465	-11.503639	-3.118876	-0.625445	-4.799583	-2.959735	0.000000	-10.000000	0.091667	-1.250000	7.000000	1023.000000	1023.000000	2046.000000
48.459999	-0.018979	-11.216441	-3.064933	-0.605717	-4.672331	-2.873461	0.000000	-10.000000	0.050000	2.333333	6.166667	1023.000000	1023.000000	2046.000000
48.480000	-0.018635	-11.013154	-2.996914	-0.597206	-4.564694	-2.854339	0.000000	-10.000000	0.016667	6.000000	6.000000	1023.000000	1023.000000	2046.000000
48.500000	-0.018182	-10.745388	-2.985002	-0.561230	-4.380374	-2.818783	0.000000	-10.000000	-0.008333	8.983334	6.000000	1023.000000	1023.000000	2046.000000
48.520000	-0.017608	-10.406448	-2.879631	-0.560828	-4.238909	-2.727081	0.000000	-10.000000	-0.033333	11.983334	6.000000	1023.000000	1023.000000	2046.000000
48.540001	-0.017052	-10.077835	-2.790671	-0.536859	-4.132319	-2.617986	0.000000	-10.000000	-0.058333	14.066667	6.000000	1023.000000	1023.000000	2046.000000
48.560001	-0.016377	-9.678934	-2.771915	-0.478060	-3.853465	-2.575495	0.000000	-10.000000	-0.100000	15.866667	6.000000	1023.000000	1023.000000	2046.000000
48.580002	-0.015757	-9.312668	-2.627461	-0.486424	-3.772609	-2.426173	0.000000	-10.000000	-0.133333	17.533333	12.000000	1023.000000	1023.000000	2046.000000
48.599998	-0.015066	-8.904128	-2.603434	-0.430887	-3.531856	-2.337952	0.000000	-10.000000	-0.200000	20.000000	26.500000	1023.000000	1023.000000	2046.000000
48.619999	-0.014432	-8.529277	-2.518873	-0.418359	-3.338248	-2.253796	0.000000	-10.000000	-0.241667	21.883333	41.000000	1023.000000	1023.000000	2046.000000
48.639999	-0.013570	-8.019769	-2.439442	-0.392933	-3.110629	-2.076766	0.000000	-10.000000	-0.275000	23.150000	49.500000	1023.000000	1023.000000	2046.000000
48.660000	-0.012924	-7.638216	-2.335938	-0.362878	-2.960511	-1.978888	0.000000	-10.000000	-0.275000	23.150000	49.500000	1023.000000	1023.000000	2046.000000
48.680000	-0.012053	-7.123550	-2.230111	-0.307586	-2.740006	-1.845846	0.000000	-10.000000	-0.283333	23.350000	52.000000	1023.000000	1023.000000	2046.000000
48.700001	-0.011295	-6.675342	-2.106679	-0.250242	-2.553502	-1.764919	0.000000	-10.000000	-0.300000	23.616667	57.166668	1023.000000	1023.000000	2046.000000
48.720001	-0.010437	-6.167991	-1.978793	-0.193647	-2.368296	-1.627255	0.000000	-10.000000	-0.325000	24.283333	65.000000	1023.000000	1023.000000	2046.000000
48.740002	-0.009677	-5.718918	-1.867137	-0.125804	-2.152041	-1.573937	0.000000	-10.000000	-0.341667	24.816668	73.000000	1023.000000	1023.000000	2046.000000
48.759998	-0.008847	-5.228319	-1.711434	-0.172351	-1.989474	-1.355060	0.000000	-10.000000	-0.358333	25.400000	81.166664	1023.000000	1023.000000	2046.000000
48.779999	-0.008519	-5.034963	-1.682627	-0.223379	-1.896004	-1.232954	0.000000	-10.000000	-0.358333	25.616667	89.500000	1023.000000	1023.000000	2046.000000
48.799999	-0.008015	-4.736749	-1.590172	-0.205195	-1.785017	-1.156364	0.000000	-10.000000	-0.375000	25.766668	98.000000	1023.000000	1023.000000	2046.000000
48.820000	-0.007486	-4.424039	-1.649746	-0.148303	-1.589904	-1.036087	0.000000	-10.000000	-0.350000	25.633335	106.500000	1023.000000	1023.000000	2046.000000
48.840000	-0.006780	-4.006768	-1.569625	-0.154412	-1.413326	-0.869405	0.000000	-10.000000	-0.350000	25.366667	115.166664	1023.000000	1023.000000	2046.000000
48.860001	-0.005739	-3.391499	-1.486023	-0.088298	-1.186304	-0.630874	0.000000	-10.000000	-0.341667	24.983334	123.666664	1023.000000	1023.000000	2046.000000
48.880001	-0.005399	-3.190574	-1.536216	-0.116732	-0.976535	-0.561092	0.000000	-10.000000	-0.358333	24.950001	132.166672	1023.000000	1023.000000	2046.000000
48.900002	-0.005936	-3.507945	-1.714218	-0.336338	-0.986066	-0.471324	0.000000	-10.000000	-0.350000	24.900000	140.500000	1023.000000	1023.000000	2046.000000
48.919998	-0.007064	-4.174724	-1.976960	-0.539354	-1.037629	-0.620781	0.000000	-10.000000	-0.341667	25.133333	148.833328	1023.000000	1023.000000	2046.000000
48.939999	-0.007926	-4.684097	-2.140916	-0.727589	-1.191629	-0.623963	0.000000	-10.000000	-0.333333	25.316668	157.166672	1023.000000	1023.000000	2046.000000
48.959999	-0.008466	-5.003563	-2.301293	-0.832473	-1.181125	-0.688672	0.000000	-10.000000	-0.350000	25.316668	165.500000	1023.000000	1023.000000	2046.000000
48.980000	-0.008651	-5.112892	-2.440604	-0.958920	-1.174944	-0.538424	0.000000	-10.000000	-0.358333	25.683334	174.000000	1023.000000	1023.000000	2046.000000
49.000000	-0.008509	-5.028610	-2.495926	-1.027223	-1.084978	-0.420484	0.000000	-10.000000	-0.358333	25.816668	182.500000	1023.000000	1023.000000	2046.000000
49.020000	-0.008205	-4.849047	-2.510875	-1.011164	-1.005511	-0.321497	0.000000	-10.000000	-0.350000	26.333334	191.166672	1023.000000	1023.000000	2046.000000
49.040001	-0.007887	-4.661006	-2.524733	-0.982054	-0.931148	-0.223071	0.000000	-10.000000	-0.325000	26.150000	199.833328	1023.000000	1023.000000	2046.000000
49.060001	-0.007552	-4.463173	-2.483226	-0.997095	-0.936711	-0.046142	0.000000	-10.000000	-0.350000	25.983334	208.666672	1023.000000	1023.000000	2046.000000
49.080002	-0.007056	-4.169986	-2.520546	-0.905081	-0.818732	0.074373	0.000000	-10.000000	-0.366667	25.783333	217.333328	1023.000000	1023.000000	2046.000000
49.099998	-0.006472	-3.825166	-2.475286	-0.879667	-0.699609	0.229396	0.000000	-10.000000	-0.383333	25.983334	226.000000	1023.000000	1023.000000	2046.000000
49.119999	-0.005751	-3.398562	-2.347159	-0.871711	-0.663303	0.483610	0.000000	-10.000000	-0.383333	26.216667	234.666672	1023.000000	1023.000000	2046.000000
49.139999	-0.005037	-2.976718	-2.301486	-0.756272	-0.485632	0.566671	0.000000	-10.000000	-0.366667	26.566668	243.333328	1023.000000	1023.000000	2046.000000
49.160000	-0.004019	-2.374974	-2.068430	-0.733293	-0.422663	0.849413	0.000000	-10.000000	-0.366667	26.616667	252.166672	1023.000000	1023.000000	2046.000000
49.180000	-0.003025	-1.788022	-1.965925	-0.665646	-0.162805	1.006353	0.000000	-10.000000	-0.333333	26.583334	261.000000	1023.000000	1023.000000	2046.000000
49.200001	-0.001884	-1.113189	-1.708570	-0.657154	0.039623	1.212912	0.000000	-10.000000	-0.333333	26.100000	270.000000	1023.000000	1023.000000	2046.000000
49.220001	-0.000870	-0.513977	-1.509403	-0.658559	0.201030	1.452955	0.000000	-10.000000	-0.333333	25.683332	276.000000	1023.000000	1023.000000	2046.000000
49.240002	0.000265	0.156484	-1.370255	-0.584774	0.516326	1.595187	0.000000	-10.000000	-0.333333	25.450001	284.666656	1023.000000	1023.000000	2046.000000
49.259998	0.001340	0.791819	-1.166717	-0.632825	0.707697	1.883664	0.000000	-10.000000	-0.333333	25.633333	293.166656	1023.000000	1023.000000	2046.000000
49.279999	0.002444	1.444600	-0.991367	-0.604123	0.987423	2.052667	0.000000	-10.000000	-0.333333	25.850000	304.500000	1023.000000	1023.000000	2046.000000
49.299999	0.003398	2.008360	-0.830443	-0.567592	1.212399	2.193996	0.000000	-10.000000	-0.358333	26.066668	313.166656	1023.000000	1023.000000	2046.000000
49.320000	0.004243	2.507480	-0.683260	-0.560628	1.357171	2.394197	0.000000	-10.000000	-0.358333	26.216667	321.833344	1023.000000	1023.000000	2046.000000
49.340000	0.004869	2.877607	-0.621624	-0.499954	1.571765	2.427420	0.000000	-10.000000	-0.358333	26.333334	330.500000	1023.000000	1023.000000	2046.000000
49.360001	0.005740	3.392157	-0.435603	-0.513134	1.711404	2.629490	0.000000	-10.000000	-0.358333	26.750000	339.166656	1023.000000	1023.000000	2046.000000
49.380001	0.006359	3.758019	-0.375725	-0.524261	1.931140	2.726865	0.000000	-10.000000	-0.375000	27.183334	348.000000	1023.000000	1023.000000	2046.000000
49.400002	0.007203	4.256985	-0.159214	-0.486220	2.009590	2.892829	0.000000	-10.000000	-0.391667	27.583334	357.166656	1023.000000	1023.000000	2046.000000
49.419998	0.007955	4.701522	-0.043147	-0.476202	2.201450	3.019421	0.000000	-10.000000	-0.408333	27.650000	366.333344	1023.000000	1023.000000	2046.000000
49.439999	0.009105	5.380931	0.136458	-0.382708	2.432111	3.195070	0.000000	-10.000000	-0.408333	27.650000	375.500000	1023.000000	1023.000000	2046.000000
49.459999	0.010098	5.967737	0.313634	-0.353453	2.562988	3.444568	0.000000	-10.000000	-0.416667	27.866667	384.666656	1023.000000	1023.000000	2046.000000
49.480000	0.011306	6.682090	0.463040	-0.177996	2.811529	3.585518	0.000000	-10.000000	-0.425000	28.316668	394.000000	1023.000000	1023.000000	2046.000000
49.500000	0.012455	7.360745	0.640781	-0.079524	2.986325	3.813163	0.000000	-10.000000	-0.450000	28.600000	403.333344	1023.000000	1023.000000	2046.000000
49.520000	0.013585	8.028824	0.765683	0.014653	3.280150	3.968338	0.000000	-10.000000	-0.458333	28.933334	412.833344	1023.000000	1023.000000	2046.000000
49.540001	0.014814	8.755157	0.983288	0.119390	3.432779	4.219699	0.000000	-10.000000	-0.466667	29.066668	422.333344	1023.000000	1023.000000	2046.000000
49.560001	0.015925	9.411678	1.095630	0.224683	3.704178	4.387187	0.000000	-10.000000	-0.450000	29.500000	432.000000	1023.000000	1023.000000	2046.000000
49.580002	0.017068	10.086897	1.300923	0.301435	3.864022	4.620518	0.000000	-10.000000	-0.433333	29.616667	441.666656	1023.000000	1023.000000	2046.000000
49.599998	0.018162	10.733729	1.438893	0.402312	4.102083	4.790441	0.000000	-10.000000	-0.408333	29.450001	451.500000	1023.000000	1023.000000	2046.000000
49.619999	0.019316	11.415506	1.692306	0.463924	4.251780	5.007497	0.000000	-10.000000	-0.383333	28.950001	461.500000	1023.000000	1023.000000	2046.000000
49.639999	0.020493	12.111659	1.823150	0.609347	4.511973	5.167189	0.000000	-10.000000	-0.383333	28.500000	471.333344	1023.000000	1023.000000	2046.000000
49.660000	0.021566	12.745555	1.969118	0.683334	4.740520	5.352582	0.000000	-10.000000	-0.383333	28.200001	481.000000	1023.000000	1023.000000	2046.000000
49.680000	0.022661	13.392488	2.147698	0.736354	4.951231	5.557204	0.000000	-10.000000	-0.383333	27.850000	490.333344	1023.000000	1023.000000	2046.000000
49.700001	0.023652	13.978570	2.205420	0.838837	5.235449	5.698864	0.000000	-10.000000	-0.366667	27.466667	499.666656	1023.000000	1023.000000	2046.000000
49.720001	0.025055	14.807261	2.530904	0.880248	5.407804	5.988306	0.000000	-10.000000	-0.350000	27.016666	508.833344	1023.000000	1023.000000	2046.000000
49.740002	0.026168	15.465340	2.594750	1.052507	5.770611	6.047472	0.000000	-10.000000	-0.350000	26.799999	518.000000	1023.000000	1023.000000	2046.000000
49.759998	0.027521	16.265041	2.861665	1.168722	5.971934	6.262719	0.000000	-10.000000	-0.333333	26.516666	527.000000	1023.000000	1023.000000	2046.000000
49.779999	0.028502	16.844685	2.976335	1.237781	6.257934	6.372633	0.000000	-10.000000	-0.325000	25.966667	536.000000	1023.000000	1023.000000	2046.000000
49.799999	0.029645	17.520315	3.210735	1.278053	6.426433	6.605093	0.000000	-10.000000	-0.300000	25.700001	544.666687	1023.000000	1023.000000	2046.000000
49.820000	0.030324	17.921467	3.292074	1.276139	6.646666	6.706587	0.000000	-10.000000	-0.291667	25.083334	553.333313	1023.000000	1023.000000	2046.000000
49.840000	0.031208	18.444109	3.472358	1.291545	6.786707	6.893500	0.000000	-10.000000	-0.258333	24.816668	561.666687	1023.000000	1023.000000	2046.000000
49.860001	0.031894	18.849552	3.555723	1.317305	6.944342	7.032182	0.000000	-10.000000	-0.241667	24.066668	570.000000	1023.000000	1023.000000	2046.000000
49.880001	0.032616	19.276321	3.627061	1.354655	7.111057	7.183548	0.000000	-10.000000	-0.208333	23.283335	578.000000	1023.000000	1023.000000	2046.000000
49.900002	0.033315	19.689354	3.703977	1.422331	7.240487	7.322558	0.000000	-10.000000	-0.166667	21.983334	586.000000	1023.000000	1023.000000	2046.000000
49.919998	0.033416	19.748917	3.640740	1.397987	7.382245	7.327945	0.000000	-10.000000	-0.133333	20.750000	593.666687	1023.000000	1023.000000	2046.000000
49.939999	0.032366	19.128096	3.442430	1.157651	7.254307	7.273708	0.000000	-10.000000	-0.108333	19.483334	600.833313	1023.000000	1023.000000	2046.000000
49.959999	0.030679	18.131470	3.101986	0.922398	7.105722	7.001364	0.000000	-10.000000	-0.100000	18.433332	607.666687	1023.000000	1023.000000	2046.000000
49.980000	0.029557	17.468294	2.957313	0.763613	6.948998	6.798372	0.000000	-10.000000	-0.091667	17.700001	614.000000	1023.000000	1023.000000	2046.000000
50.000000	0.028682	16.950951	2.775374	0.721469	6.878626	6.575481	0.000000	-10.000000	-0.091667	17.433334	620.000000	1023.000000	1023.000000	2046.000000
50.020000	0.028380	16.772366	2.764097	0.585297	6.783119	6.639853	0.000000	-10.000000	-0.100000	17.433334	625.666687	1023.000000	1023.000000	2046.000000
50.040001	0.028073	16.590939	2.642632	0.553826	6.806530	6.587951	0.000000	-10.000000	-0.100000	17.466667	631.500000	1023.000000	1023.000000	2046.000000
50.060001	0.028194	16.662470	2.672976	0.551332	6.771527	6.666636	0.000000	-10.000000	-0.108333	17.700001	637.500000	1023.000000	1023.000000	2046.000000
50.080002	0.028369	16.765951	2.628924	0.588011	6.862185	6.686831	0.000000	-10.000000	-0.125000	18.283333	643.500000	1023.000000	1023.000000	2046.000000
50.099998	0.028675	16.946783	2.699002	0.675401	6.848089	6.724293	0.000000	-10.000000	-0.150000	18.633333	649.500000	1023.000000	1023.000000	2046.000000
50.119999	0.029000	17.138779	2.740715	0.737900	6.873662	6.786501	0.000000	-10.000000	-0.158333	19.016666	655.500000	1023.000000	1023.000000	2046.000000
50.139999	0.029380	17.363623	2.731809	0.827694	6.915780	6.888339	0.000000	-10.000000	-0.158333	18.966667	661.833313	1023.000000	1023.000000	2046.000000
50.160000	0.029871	17.653463	2.835981	0.877902	6.936705	7.002874	0.000000	-10.000000	-0.133333	18.866667	668.166687	1023.000000	1023.000000	2046.000000
50.180000	0.030267	17.887823	2.841333	1.027299	6.990560	7.028632	0.000000	-10.000000	-0.116667	18.300001	674.500000	1023.000000	1023.000000	2046.000000
50.200001	0.031057	18.354553	2.984716	1.078580	7.119737	7.171518	0.000000	-10.000000	-0.083333	17.550001	680.500000	1023.000000	1023.000000	2046.000000
50.220001	0.031604	18.677929	3.067607	1.094707	7.222559	7.293056	0.000000	-10.000000	-0.066667	16.866667	684.500000	1023.000000	1023.000000	2046.000000
50.240002	0.032556	19.240540	3.303763	1.105455	7.374213	7.457108	0.000000	-10.000000	-0.041667	15.600000	690.333313	1023.000000	1023.000000	2046.000000
50.259998	0.033210	19.626961	3.349029	1.145550	7.577922	7.554460	0.000000	-10.000000	-0.033333	14.516666	695.833313	1023.000000	1023.000000	2046.000000
50.279999	0.034215	20.221298	3.551054	1.195618	7.745634	7.728993	0.000000	-10.000000	-0.016667	13.166667	702.666687	1023.000000	1023.000000	2046.000000
50.299999	0.034933	20.645697	3.562285	1.282091	7.975576	7.825745	0.000000	-10.000000	-0.016667	12.716666	707.166687	1023.000000	1023.000000	2046.000000
50.320000	0.035986	21.267784	3.779171	1.321496	8.156572	8.010546	0.000000	-10.000000	-0.008333	12.416667	711.500000	1023.000000	1023.000000	2046.000000
50.340000	0.036670	21.671701	3.755646	1.416834	8.433325	8.065896	0.000000	-10.000000	-0.008333	12.266666	715.833313	1023.000000	1023.000000	2046.000000
50.360001	0.037381	22.092228	3.912080	1.469598	8.492688	8.217863	0.000000	-10.000000	0.000000	12.100000	720.000000	1023.000000	1023.000000	2046.000000
50.380001	0.037781	22.328485	3.904181	1.512501	8.664663	8.247141	0.000000	-10.000000	0.000000	11.600000	724.000000	1023.000000	1023.000000	2046.000000
50.400002	0.038170	22.558449	4.000768	1.539317	8.705391	8.312971	0.000000	-10.000000	0.000000	10.800000	728.000000	1023.000000	1023.000000	2046.000000
50.419998	0.038422	22.707333	4.071060	1.517872	8.768715	8.349686	0.000000	-10.000000	0.016667	9.300000	731.666687	1023.000000	1023.000000	2046.000000
50.439999	0.038404	22.696590	4.073965	1.505296	8.755911	8.361419	0.000000	-10.000000	0.050000	7.316667	735.000000	1023.000000	1023.000000	2046.000000
50.459999	0.038505	22.756479	4.090109	1.490164	8.790235	8.385971	0.000000	-10.000000	0.091667	3.950000	737.666687	1023.000000	1023.000000	2046.000000
50.480000	0.038458	22.728535	4.104405	1.487209	8.720264	8.416656	0.000000	-10.000000	0.125000	0.250000	739.333313	1023.000000	1023.000000	2046.000000
50.500000	0.038660	22.848040	4.189826	1.508673	8.708064	8.441477	0.000000	-10.000000	0.141667	-3.666667	740.000000	1023.000000	1023.000000	2046.000000
50.520000	0.038564	22.791269	4.084015	1.584756	8.719857	8.402641	0.000000	-10.000000	0.158333	-7.083333	740.000000	1023.000000	1023.000000	2046.000000
50.540001	0.038657	22.846231	4.148530	1.603517	8.628918	8.465266	0.000000	-10.000000	0.183333	-10.050000	740.000000	1023.000000	1023.000000	2046.000000
50.560001	0.038492	22.748711	4.054748	1.614136	8.645964	8.433863	0.000000	-10.000000	0.216667	-12.466667	740.000000	1023.000000	1023.000000	2046.000000
50.580002	0.038433	22.714134	4.059508	1.636409	8.575198	8.443019	0.000000	-10.000000	0.258333	-13.950000	740.000000	1023.000000	1023.000000	2046.000000
50.599998	0.038277	22.621977	4.018099	1.651008	8.516683	8.436187	0.000000	-10.000000	0.283333	-15.316667	733.000000	1023.000000	1023.000000	2046.000000
50.619999	0.037998	22.456932	3.954338	1.686640	8.434922	8.381032	0.000000	-10.000000	0.308333	-16.450001	724.166687	1023.000000	1023.000000	2046.000000
50.639999	0.037850	22.369106	3.904410	1.626810	8.418000	8.419886	0.000000	-10.000000	0.341667	-17.616667	713.333313	1023.000000	1023.000000	2046.000000
50.660000	0.037447	22.131416	3.835382	1.633939	8.314472	8.347623	0.000000	-10.000000	0.383333	-18.683334	707.500000	1023.000000	1023.000000	2046.000000
50.680000	0.037253	22.016396	3.829483	1.586902	8.250209	8.349802	0.000000	-10.000000	0.425000	-19.783335	701.166687	1023.000000	1023.000000	2046.000000
50.700001	0.036826	21.763945	3.705900	1.629459	8.178190	8.250395	0.000000	-10.000000	0.450000	-20.866667	694.666687	1023.000000	1023.000000	2046.000000
50.720001	0.036837	21.770502	3.808372	1.641389	8.094843	8.225899	0.000000	-10.000000	0.483333	-21.916668	687.666687	1023.000000	1023.000000	2046.000000
50.740002	0.036539	21.594618	3.694751	1.680437	8.066033	8.153398	0.000000	-10.000000	0.525000	-22.800001	680.500000	1023.000000	1023.000000	2046.000000
50.759998	0.036524	21.585937	3.761290	1.678351	7.952546	8.193749	0.000000	-10.000000	0.566667	-23.616667	672.833313	1023.000000	1023.000000	2046.000000
50.779999	0.036122	21.347885	3.624951	1.628176	7.903683	8.191075	0.000000	-10.000000	0.591667	-24.433334	665.000000	1023.000000	1023.000000	2046.000000
50.799999	0.035471	20.963272	3.591651	1.573461	7.657687	8.140474	0.000000	-10.000000	0.625000	-25.483334	656.833313	1023.000000	1023.000000	2046.000000
50.820000	0.034805	20.569761	3.437109	1.501205	7.525889	8.105556	0.000000	-10.000000	0.666667	-26.583334	648.333313	1023.000000	1023.000000	2046.000000
50.840000	0.034168	20.193085	3.216118	1.526176	7.388986	8.061804	0.000000	-10.000000	0.716667	-27.583334	639.500000	1023.000000	1023.000000	2046.000000
50.860001	0.033600	19.857599	3.118119	1.441091	7.272676	8.025712	0.000000	-10.000000	0.750000	-28.450001	630.166687	1023.000000	1023.000000	2046.000000
50.880001	0.032861	19.421087	2.861760	1.416180	7.156447	7.986699	0.000000	-10.000000	0.766667	-29.150002	620.666687	1023.000000	1023.000000	2046.000000
50.900002	0.031581	18.664169	2.673099	1.182092	6.888288	7.920691	0.000000	-10.000000	0.775000	-29.566668	611.000000	1023.000000	1023.000000	2046.000000
50.919998	0.029150	17.227840	2.222758	0.913893	6.536005	7.555184	0.000000	-10.000000	0.800000	-30.050001	601.333313	1023.000000	1023.000000	2046.000000
50.939999	0.026496	15.659145	1.906167	0.560345	6.026900	7.165733	0.000000	-10.000000	0.816667	-30.333334	591.166687	1023.000000	1023.000000	2046.000000
50.959999	0.023818	14.076645	1.431433	0.333960	5.633688	6.677564	0.000000	-10.000000	0.833333	-30.650000	580.833313	1023.000000	1023.000000	2046.000000
50.980000	0.021802	12.885107	1.209378	0.120026	5.193468	6.362235	0.000000	-10.000000	0.833333	-30.799999	570.500000	1023.000000	1023.000000	2046.000000
51.000000	0.020008	11.824802	0.801555	0.050141	4.910128	6.062978	0.000000	-10.000000	0.833333	-30.933334	560.333313	1023.000000	1023.000000	2046.000000
51.020000	0.018674	11.036304	0.660360	-0.115926	4.596993	5.894877	0.000000	-10.000000	0.841667	-31.016666	550.000000	1023.000000	1023.000000	2046.000000
51.040001	0.017361	10.260601	0.394595	-0.145543	4.370011	5.641536	0.000000	-10.000000	0.858333	-31.000000	539.666687	1023.000000	1023.000000	2046.000000
51.060001	0.016340	9.656788	0.262154	-0.244098	4.109535	5.529196	0.000000	-10.000000	0.858333	-30.933334	529.333313	1023.000000	1023.000000	2046.000000
51.080002	0.015135	8.944722	-0.001154	-0.250654	3.880021	5.316509	0.000000	-10.000000	0.866667	-31.000000	519.000000	1023.000000	1023.000000	2046.000000
51.099998	0.014381	8.498899	-0.068046	-0.271718	3.615528	5.223134	0.000000	-10.000000	0.841667	-31.000000	508.666656	1023.000000	1023.000000	2046.000000
51.119999	0.013351	7.890431	-0.236499	-0.311342	3.366162	5.072111	0.000000	-10.000000	0.858333	-30.900002	498.333344	1023.000000	1023.000000	2046.000000
51.139999	0.012706	7.509512	-0.366751	-0.263823	3.178146	4.961939	0.000000	-10.000000	0.850000	-30.700001	488.000000	1023.000000	1023.000000	2046.000000
51.160000	0.012117	7.161009	-0.419071	-0.255906	2.989491	4.846495	0.000000	-10.000000	0.858333	-30.500000	477.666656	1023.000000	1023.000000	2046.000000
51.180000	0.011625	6.870477	-0.488672	-0.215367	2.860767	4.713749	0.000000	-10.000000	0.850000	-30.383333	467.500000	1023.000000	1023.000000	2046.000000
51.200001	0.011211	6.625744	-0.446250	-0.247210	2.653502	4.665702	0.000000	-10.000000	0.850000	-30.483334	457.500000	1023.000000	1023.000000	2046.000000
51.220001	0.010863	6.420250	-0.397520	-0.384795	2.555827	4.646739	0.000000	-10.000000	0.850000	-30.600000	450.833344	1023.000000	1023.000000	2046.000000
51.240002	0.010509	6.211007	-0.520539	-0.371986	2.529429	4.574102	0.000000	-10.000000	0.841667	-30.900002	440.500000	1023.000000	1023.000000	2046.000000
51.259998	0.010087	5.961298	-0.428281	-0.434550	2.344707	4.479422	0.000000	-10.000000	0.841667	-30.833334	430.166656	1023.000000	1023.000000	2046.000000
51.279999	0.009713	5.740283	-0.513372	-0.392643	2.293461	4.352837	0.000000	-10.000000	0.833333	-30.500000	416.500000	1023.000000	1023.000000	2046.000000
51.299999	0.009270	5.478836	-0.509769	-0.417543	2.153759	4.252388	0.000000	-10.000000	0.833333	-30.316668	406.500000	1023.000000	1023.000000	2046.000000
51.320000	0.008606	5.085981	-0.624645	-0.439867	2.069194	4.081299	0.000000	-10.000000	0.816667	-29.933334	396.500000	1023.000000	1023.000000	2046.000000
51.340000	0.008146	4.814511	-0.580630	-0.439673	1.868558	3.966255	0.000000	-10.000000	0.808333	-29.816668	386.500000	1023.000000	1023.000000	2046.000000
51.360001	0.007262	4.292066	-0.721078	-0.458718	1.723692	3.748171	0.000000	-10.000000	0.808333	-29.516666	376.500000	1023.000000	1023.000000	2046.000000
51.380001	0.006566	3.880383	-0.735613	-0.442721	1.509470	3.549247	0.000000	-10.000000	0.808333	-29.583334	366.500000	1023.000000	1023.000000	2046.000000
51.400002	0.005520	3.262046	-0.831603	-0.519618	1.305234	3.308032	0.000000	-10.000000	0.808333	-29.683332	356.500000	1023.000000	1023.000000	2046.000000
51.419998	0.004732	2.796374	-0.939507	-0.521398	1.141808	3.115471	0.000000	-10.000000	0.816667	-29.633333	346.500000	1023.000000	1023.000000	2046.000000
51.439999	0.003803	2.247725	-0.972009	-0.583844	0.916529	2.887048	0.000000	-10.000000	0.816667	-29.750000	336.500000	1023.000000	1023.000000	2046.000000
51.459999	0.003190	1.885267	-1.054895	-0.537652	0.779984	2.697829	0.000000	-10.000000	0.825000	-29.900000	326.500000	1023.000000	1023.000000	2046.000000
51.480000	0.002480	1.465916	-1.042889	-0.541970	0.578936	2.471838	0.000000	-10.000000	0.816667	-29.983334	316.500000	1023.000000	1023.000000	2046.000000
51.500000	0.001947	1.150784	-1.103835	-0.470484	0.423678	2.301425	0.000000	-10.000000	0.816667	-30.050001	306.500000	1023.000000	1023.000000	2046.000000
51.520000	0.001414	0.835902	-1.120364	-0.421297	0.241977	2.135586	0.000000	-10.000000	0.808333	-29.783333	296.500000	1023.000000	1023.000000	2046.000000
51.540001	0.000752	0.444610	-1.204449	-0.373820	0.108151	1.914728	0.000000	-10.000000	0.808333	-29.733334	286.500000	1023.000000	1023.000000	2046.000000
51.560001	0.000260	0.153606	-1.226305	-0.294965	-0.062250	1.737125	0.000000	-10.000000	0.791667	-29.433334	276.666656	1023.000000	1023.000000	2046.000000
51.580002	-0.000327	-0.193453	-1.256044	-0.316805	-0.227637	1.607032	0.000000	-10.000000	0.775000	-29.216667	267.000000	1023.000000	1023.000000	2046.000000
51.599998	-0.000770	-0.454820	-1.291252	-0.228531	-0.368207	1.433170	0.000000	-10.000000	0.741667	-28.916668	257.333344	1023.000000	1023.000000	2046.000000
51.619999	-0.001394	-0.824020	-1.318941	-0.231491	-0.516693	1.243105	0.000000	-10.000000	0.725000	-28.416668	247.666672	1023.000000	1023.000000	2046.000000
51.639999	-0.001825	-1.078565	-1.332357	-0.183737	-0.683933	1.121462	0.000000	-10.000000	0.708333	-28.166668	238.000000	1023.000000	1023.000000	2046.000000
51.660000	-0.002489	-1.470911	-1.374820	-0.181408	-0.848512	0.933830	0.000000	-10.000000	0.700000	-27.666668	228.666672	1023.000000	1023.000000	2046.000000
51.680000	-0.002913	-1.721392	-1.406409	-0.151801	-1.002881	0.839699	0.000000	-10.000000	0.691667	-27.433334	219.500000	1023.000000	1023.000000	2046.000000
51.700001	-0.003544	-2.094372	-1.455805	-0.118385	-1.147953	0.627770	0.000000	-10.000000	0.675000	-26.883333	210.500000	1023.000000	1023.000000	2046.000000
51.720001	-0.003989	-2.357598	-1.498773	-0.105838	-1.286615	0.533628	0.000000	-10.000000	0.658333	-26.683334	201.500000	1023.000000	1023.000000	2046.000000
51.740002	-0.004624	-2.732808	-1.498155	-0.127825	-1.484945	0.378117	0.000000	-10.000000	0.633333	-26.300001	192.500000	1023.000000	1023.000000	2046.000000
51.759998	-0.005020	-2.966544	-1.540179	-0.103890	-1.590367	0.267893	0.000000	-10.000000	0.616667	-26.233334	183.666672	1023.000000	1023.000000	2046.000000
51.779999	-0.005558	-3.284673	-1.554682	-0.097703	-1.727848	0.095560	0.000000	-10.000000	0.600000	-25.866667	174.833328	1023.000000	1023.000000	2046.000000
51.799999	-0.005773	-3.412070	-1.573021	-0.038313	-1.803475	0.002738	0.000000	-10.000000	0.591667	-25.566668	166.333328	1023.000000	1023.000000	2046.000000
51.820000	-0.005978	-3.533131	-1.506203	-0.001740	-1.928934	-0.096254	0.000000	-10.000000	0.575000	-24.950001	157.666672	1023.000000	1023.000000	2046.000000
51.840000	-0.006101	-3.605815	-1.471266	0.093960	-2.031076	-0.197433	0.000000	-10.000000	0.566667	-24.466667	149.333328	1023.000000	1023.000000	2046.000000
51.860001	-0.006407	-3.786510	-1.465926	0.121716	-2.152914	-0.289386	0.000000	-10.000000	0.541667	-23.916668	141.000000	1023.000000	1023.000000	2046.000000
51.880001	-0.006883	-4.067944	-1.510503	0.119128	-2.302588	-0.373981	0.000000	-10.000000	0.541667	-23.400000	133.000000	1023.000000	1023.000000	2046.000000
51.900002	-0.007561	-4.468302	-1.567159	0.119301	-2.499466	-0.520977	0.000000	-10.000000	0.516667	-22.733334	125.333336	1023.000000	1023.000000	2046.000000
51.919998	-0.008259	-4.881270	-1.694986	0.140478	-2.663327	-0.663434	0.000000	-10.000000	0.500000	-22.183334	117.833336	1023.000000	1023.000000	2046.000000
[truncated: 1,058,138 more chars]
