# Supplementary material for: Effect of Electrode Belt and Body Positions on Regional Pulmonary Ventilation- and Perfusion-Related Impedance Changes Measured by Electric Impedance Tomography
Source: PLoS One. 2016 Jun 2;11(6):e0155913. doi: 10.1371/journal.pone.0155913 (PMC4890811; doi:10.1371/journal.pone.0155913)
Supplement: S1 Dataset — (ZIP) [file pone.0155913.s001.zip › Dataset/Fp09-righ-2i.txt]

Patient Name:	Fp9
Registry:	Fp9
Investigator:	 
Diagnosys:	 
Notes:	h�ger2i             
Sample Rate [Hz]:	50.07
Time Base 	Pixels Mean 	Pixels Sum 	UPPER RIGHT		UPPER LEFT		LOWER RIGHT		LOWER LEFT		QRS	ETCO2	Paw	Flow (L/min)	Volume	Analog1	Analog2	AnalogSum
0.000000	0.001392	0.822743	-4.370995	2.432885	1.598879	1.161973	0.000000	-10.000000	-0.275000	21.566668	502.333344	1023.000000	1023.000000	2046.000000
0.020000	0.002456	1.451503	-4.135596	2.644972	1.725205	1.216922	0.000000	-10.000000	-0.275000	21.466667	509.666656	1023.000000	1023.000000	2046.000000
0.040000	0.003310	1.956022	-3.921433	2.720879	1.843171	1.313405	0.000000	-10.000000	-0.258333	21.533333	516.833313	1023.000000	1023.000000	2046.000000
0.060000	0.003660	2.163326	-3.850708	2.724913	1.912455	1.376667	0.000000	-10.000000	-0.266667	21.100000	524.000000	1023.000000	1023.000000	2046.000000
0.080000	0.004295	2.538563	-3.676431	2.729488	2.005214	1.480293	0.000000	-10.000000	-0.266667	20.700001	531.000000	1023.000000	1023.000000	2046.000000
0.100000	0.005089	3.007507	-3.566027	2.824087	2.211469	1.537978	0.000000	-10.000000	-0.266667	19.983334	538.000000	1023.000000	1023.000000	2046.000000
0.120000	0.005874	3.471618	-3.482622	2.877390	2.469124	1.607727	0.000000	-10.000000	-0.250000	19.433334	544.833313	1023.000000	1023.000000	2046.000000
0.140000	0.006363	3.760247	-3.422278	3.025347	2.544177	1.613001	0.000000	-10.000000	-0.241667	18.916668	551.333313	1023.000000	1023.000000	2046.000000
0.160000	0.007159	4.230757	-3.245022	3.082186	2.748002	1.645591	0.000000	-10.000000	-0.241667	18.750000	557.833313	1023.000000	1023.000000	2046.000000
0.180000	0.007763	4.588204	-3.039229	3.091485	2.863276	1.672672	0.000000	-10.000000	-0.233333	18.933334	564.166687	1023.000000	1023.000000	2046.000000
0.200000	0.008025	4.742731	-2.918988	3.013398	2.929722	1.718598	0.000000	-10.000000	-0.233333	19.116667	570.500000	1023.000000	1023.000000	2046.000000
0.220000	0.008468	5.004292	-2.755594	3.014701	2.967363	1.777822	0.000000	-10.000000	-0.216667	19.150000	576.833313	1023.000000	1023.000000	2046.000000
0.240000	0.008895	5.256767	-2.683071	3.053307	3.066470	1.820060	0.000000	-10.000000	-0.183333	18.350000	583.166687	1023.000000	1023.000000	2046.000000
0.260000	0.008786	5.192361	-2.820107	3.153972	2.972314	1.886182	0.000000	-10.000000	-0.158333	17.350000	589.500000	1023.000000	1023.000000	2046.000000
0.280000	0.007769	4.591458	-3.090103	3.181347	2.719559	1.780656	0.000000	-10.000000	-0.125000	16.200001	595.500000	1023.000000	1023.000000	2046.000000
0.300000	0.006274	3.708157	-3.299736	3.010313	2.397270	1.600309	0.000000	-10.000000	-0.108333	15.216666	601.166687	1023.000000	1023.000000	2046.000000
0.320000	0.004212	2.489152	-3.568543	2.681060	2.089238	1.287397	0.000000	-10.000000	-0.091667	14.083333	606.500000	1023.000000	1023.000000	2046.000000
0.340000	0.002284	1.350136	-3.708599	2.213554	1.828754	1.016428	0.000000	-10.000000	-0.075000	13.150000	611.333313	1023.000000	1023.000000	2046.000000
0.360000	0.001116	0.659649	-3.862755	1.996465	1.657129	0.868811	0.000000	-10.000000	-0.066667	12.133333	615.833313	1023.000000	1023.000000	2046.000000
0.380000	0.000424	0.250442	-3.938190	1.824327	1.570934	0.793372	0.000000	-10.000000	-0.050000	11.433333	620.000000	1023.000000	1023.000000	2046.000000
0.400000	0.000290	0.171162	-3.973652	1.840725	1.611544	0.692545	0.000000	-10.000000	-0.050000	10.750000	622.666687	1023.000000	1023.000000	2046.000000
0.420000	0.000397	0.234817	-3.866673	1.886092	1.668188	0.547209	0.000000	-10.000000	-0.041667	10.716667	626.333313	1023.000000	1023.000000	2046.000000
0.440000	0.000402	0.237734	-3.855676	1.948456	1.676018	0.468937	0.000000	-10.000000	-0.033333	10.633334	630.000000	1023.000000	1023.000000	2046.000000
0.460000	0.000369	0.217907	-3.834187	1.955918	1.655080	0.441096	0.000000	-10.000000	-0.016667	10.383334	634.833313	1023.000000	1023.000000	2046.000000
0.480000	0.000241	0.142323	-3.853952	1.926256	1.614250	0.455768	0.000000	-10.000000	-0.008333	9.600000	638.500000	1023.000000	1023.000000	2046.000000
0.500000	0.000351	0.207184	-3.813491	1.976107	1.568168	0.476400	0.000000	-10.000000	0.000000	8.400001	641.833313	1023.000000	1023.000000	2046.000000
0.520000	0.000492	0.290636	-3.793669	2.063353	1.552031	0.468921	0.000000	-10.000000	0.000000	6.950000	644.833313	1023.000000	1023.000000	2046.000000
0.540000	0.001420	0.839470	-3.604242	2.246567	1.737175	0.459970	0.000000	-10.000000	0.008333	4.850000	647.333313	1023.000000	1023.000000	2046.000000
0.560000	0.002117	1.251079	-3.385582	2.356477	1.805091	0.475093	0.000000	-10.000000	0.025000	1.750000	649.333313	1023.000000	1023.000000	2046.000000
0.580000	0.002608	1.541417	-3.300824	2.400922	1.901805	0.539514	0.000000	-10.000000	0.050000	-1.700000	650.500000	1023.000000	1023.000000	2046.000000
0.600000	0.002849	1.683626	-3.288871	2.376823	1.975899	0.619776	0.000000	-10.000000	0.075000	-5.516667	651.000000	1023.000000	1023.000000	2046.000000
0.620000	0.002926	1.728995	-3.420707	2.377992	2.099876	0.671834	0.000000	-10.000000	0.108333	-8.683333	651.000000	1023.000000	1023.000000	2046.000000
0.640000	0.002980	1.761469	-3.502367	2.371708	2.091371	0.800756	0.000000	-10.000000	0.133333	-11.600000	651.000000	1023.000000	1023.000000	2046.000000
0.660000	0.002906	1.717552	-3.653474	2.403311	2.080609	0.887106	0.000000	-10.000000	0.150000	-13.283334	651.000000	1023.000000	1023.000000	2046.000000
0.680000	0.002704	1.597796	-3.829612	2.406990	2.036962	0.983456	0.000000	-10.000000	0.175000	-14.366667	651.000000	1023.000000	1023.000000	2046.000000
0.700000	0.002518	1.488377	-3.899238	2.434401	1.932030	1.021184	0.000000	-10.000000	0.208333	-15.150001	643.000000	1023.000000	1023.000000	2046.000000
0.720000	0.002202	1.301499	-4.030277	2.436056	1.855371	1.040349	0.000000	-10.000000	0.233333	-15.766666	633.166687	1023.000000	1023.000000	2046.000000
0.740000	0.001790	1.058078	-4.182103	2.416916	1.761054	1.062212	0.000000	-10.000000	0.241667	-16.299999	621.666687	1023.000000	1023.000000	2046.000000
0.760000	0.001527	0.902472	-4.249016	2.397361	1.685343	1.068785	0.000000	-10.000000	0.241667	-16.683334	616.166687	1023.000000	1023.000000	2046.000000
0.780000	0.001285	0.759391	-4.292770	2.361537	1.629008	1.061617	0.000000	-10.000000	0.258333	-17.133333	610.666687	1023.000000	1023.000000	2046.000000
0.800000	0.000925	0.546559	-4.425759	2.412167	1.572310	0.987840	0.000000	-10.000000	0.275000	-17.683334	605.000000	1023.000000	1023.000000	2046.000000
0.820000	0.000791	0.467212	-4.474140	2.451992	1.574476	0.914884	0.000000	-10.000000	0.308333	-18.533333	599.166687	1023.000000	1023.000000	2046.000000
0.840000	0.000577	0.340754	-4.585756	2.479150	1.565272	0.882088	0.000000	-10.000000	0.350000	-19.516666	593.000000	1023.000000	1023.000000	2046.000000
0.860000	0.000473	0.279764	-4.655485	2.466471	1.515886	0.952892	0.000000	-10.000000	0.383333	-20.533335	586.333313	1023.000000	1023.000000	2046.000000
0.880000	0.000027	0.016248	-4.796679	2.383345	1.414958	1.014625	0.000000	-10.000000	0.408333	-21.583334	579.500000	1023.000000	1023.000000	2046.000000
0.900000	-0.000139	-0.082085	-4.871601	2.321419	1.339118	1.128978	0.000000	-10.000000	0.433333	-22.666668	572.333313	1023.000000	1023.000000	2046.000000
0.920000	-0.000129	-0.076042	-4.870308	2.372295	1.272970	1.149001	0.000000	-10.000000	0.475000	-23.633333	564.833313	1023.000000	1023.000000	2046.000000
0.940000	-0.000230	-0.135649	-4.894418	2.382559	1.278615	1.097596	0.000000	-10.000000	0.508333	-24.516666	557.000000	1023.000000	1023.000000	2046.000000
0.960000	-0.000368	-0.217668	-4.953387	2.428649	1.252046	1.055023	0.000000	-10.000000	0.533333	-25.083334	548.666687	1023.000000	1023.000000	2046.000000
0.980000	-0.000589	-0.348375	-5.004893	2.501245	1.212247	0.943026	0.000000	-10.000000	0.541667	-25.700001	540.333313	1023.000000	1023.000000	2046.000000
1.000000	-0.000821	-0.485050	-5.098430	2.497081	1.226174	0.890124	0.000000	-10.000000	0.550000	-25.950001	531.666687	1023.000000	1023.000000	2046.000000
1.020000	-0.000952	-0.562630	-5.156464	2.528839	1.185535	0.879459	0.000000	-10.000000	0.550000	-26.283333	523.000000	1023.000000	1023.000000	2046.000000
1.040000	-0.001083	-0.640287	-5.194808	2.505039	1.227846	0.821636	0.000000	-10.000000	0.558333	-26.516666	514.166687	1023.000000	1023.000000	2046.000000
1.060000	-0.001057	-0.624636	-5.117081	2.417743	1.216773	0.857929	0.000000	-10.000000	0.558333	-26.666666	505.333344	1023.000000	1023.000000	2046.000000
1.080000	-0.000791	-0.467649	-5.080046	2.425003	1.325133	0.862262	0.000000	-10.000000	0.558333	-26.783333	496.500000	1023.000000	1023.000000	2046.000000
1.100000	-0.000649	-0.383604	-4.991090	2.340124	1.352996	0.914367	0.000000	-10.000000	0.550000	-26.500000	487.500000	1023.000000	1023.000000	2046.000000
1.120000	-0.000682	-0.403167	-5.010227	2.271698	1.452083	0.883279	0.000000	-10.000000	0.550000	-26.483334	478.666656	1023.000000	1023.000000	2046.000000
1.140000	-0.001024	-0.604955	-5.079301	2.183911	1.475952	0.814483	0.000000	-10.000000	0.566667	-26.400000	469.833344	1023.000000	1023.000000	2046.000000
1.160000	-0.001210	-0.715196	-5.144113	2.228453	1.500745	0.699719	0.000000	-10.000000	0.566667	-26.550001	461.000000	1023.000000	1023.000000	2046.000000
1.180000	-0.001292	-0.763399	-5.174614	2.304617	1.504646	0.601952	0.000000	-10.000000	0.591667	-26.733334	452.166656	1023.000000	1023.000000	2046.000000
1.200000	-0.001751	-1.034890	-5.266323	2.347130	1.297962	0.586341	0.000000	-10.000000	0.608333	-27.150000	443.333344	1023.000000	1023.000000	2046.000000
1.220000	-0.002469	-1.459337	-5.491598	2.344851	1.044490	0.642919	0.000000	-10.000000	0.641667	-27.600000	434.333344	1023.000000	1023.000000	2046.000000
1.240000	-0.004300	-2.541231	-5.855306	2.087777	0.672095	0.554203	0.000000	-10.000000	0.650000	-27.800001	425.000000	1023.000000	1023.000000	2046.000000
1.260000	-0.007083	-4.185923	-6.377438	1.673789	0.272056	0.245669	0.000000	-10.000000	0.650000	-27.883333	415.666656	1023.000000	1023.000000	2046.000000
1.280000	-0.009852	-5.822818	-6.801954	1.276530	-0.142570	-0.154824	0.000000	-10.000000	0.625000	-27.616667	406.333344	1023.000000	1023.000000	2046.000000
1.300000	-0.011957	-7.066406	-7.048839	0.999056	-0.451072	-0.565552	0.000000	-10.000000	0.600000	-27.216667	397.166656	1023.000000	1023.000000	2046.000000
1.320000	-0.013479	-7.966239	-7.234466	0.784033	-0.650240	-0.865566	0.000000	-10.000000	0.583333	-26.850000	388.000000	1023.000000	1023.000000	2046.000000
1.340000	-0.014617	-8.638886	-7.344730	0.517092	-0.815854	-0.995394	0.000000	-10.000000	0.575000	-26.666666	379.000000	1023.000000	1023.000000	2046.000000
1.360000	-0.015549	-9.189753	-7.457416	0.281108	-0.941121	-1.072324	0.000000	-10.000000	0.558333	-26.450001	370.166656	1023.000000	1023.000000	2046.000000
1.380000	-0.016511	-9.758225	-7.645135	0.118991	-1.054709	-1.177371	0.000000	-10.000000	0.533333	-25.966667	361.500000	1023.000000	1023.000000	2046.000000
1.400000	-0.017312	-10.231207	-7.709001	0.000993	-1.181568	-1.341631	0.000000	-10.000000	0.525000	-25.583334	355.833344	1023.000000	1023.000000	2046.000000
1.420000	-0.017948	-10.607121	-7.888511	0.032667	-1.214769	-1.536508	0.000000	-10.000000	0.525000	-25.216667	347.333344	1023.000000	1023.000000	2046.000000
1.440000	-0.018341	-10.839604	-7.974175	0.021894	-1.235207	-1.652117	0.000000	-10.000000	0.508333	-24.750000	338.833344	1023.000000	1023.000000	2046.000000
1.460000	-0.018725	-11.066609	-8.063524	0.020385	-1.301349	-1.722120	0.000000	-10.000000	0.500000	-24.116667	327.666656	1023.000000	1023.000000	2046.000000
1.480000	-0.018872	-11.153453	-8.016105	0.046275	-1.364724	-1.818899	0.000000	-10.000000	0.458333	-23.383335	319.666656	1023.000000	1023.000000	2046.000000
1.500000	-0.018859	-11.145512	-7.977201	0.093377	-1.360175	-1.901512	0.000000	-10.000000	0.433333	-22.850000	311.833344	1023.000000	1023.000000	2046.000000
1.520000	-0.018432	-10.893208	-7.868501	0.136148	-1.324899	-1.835955	0.000000	-10.000000	0.400000	-22.383333	304.166656	1023.000000	1023.000000	2046.000000
1.540000	-0.017953	-10.610251	-7.784806	0.122703	-1.204210	-1.743938	0.000000	-10.000000	0.408333	-22.533333	296.500000	1023.000000	1023.000000	2046.000000
1.560000	-0.017846	-10.547260	-7.818496	0.072746	-1.106436	-1.695074	0.000000	-10.000000	0.408333	-22.916666	289.000000	1023.000000	1023.000000	2046.000000
1.580000	-0.017947	-10.606431	-8.004123	0.043116	-0.987798	-1.657626	0.000000	-10.000000	0.408333	-23.266666	281.500000	1023.000000	1023.000000	2046.000000
1.600000	-0.017967	-10.618288	-8.166639	0.056464	-0.923941	-1.584172	0.000000	-10.000000	0.400000	-23.383333	273.833344	1023.000000	1023.000000	2046.000000
1.620000	-0.018071	-10.680184	-8.295395	0.113568	-0.945292	-1.553066	0.000000	-10.000000	0.400000	-23.266666	266.000000	1023.000000	1023.000000	2046.000000
1.640000	-0.018414	-10.882653	-8.428548	0.140879	-1.004996	-1.589988	0.000000	-10.000000	0.400000	-23.300001	258.000000	1023.000000	1023.000000	2046.000000
1.660000	-0.018533	-10.953052	-8.452504	0.229761	-1.101826	-1.628484	0.000000	-10.000000	0.400000	-23.350000	250.166672	1023.000000	1023.000000	2046.000000
1.680000	-0.018991	-11.223781	-8.555989	0.168514	-1.171773	-1.664532	0.000000	-10.000000	0.400000	-23.433334	242.500000	1023.000000	1023.000000	2046.000000
1.700000	-0.019567	-11.564041	-8.629626	0.104377	-1.348208	-1.690584	0.000000	-10.000000	0.408333	-23.416666	234.833328	1023.000000	1023.000000	2046.000000
1.720000	-0.020072	-11.862847	-8.712936	0.099740	-1.495715	-1.753934	0.000000	-10.000000	0.425000	-23.316668	227.000000	1023.000000	1023.000000	2046.000000
1.740000	-0.020464	-12.094007	-8.746821	0.091137	-1.647393	-1.790930	0.000000	-10.000000	0.433333	-23.316668	219.000000	1023.000000	1023.000000	2046.000000
1.760000	-0.020608	-12.179293	-8.766889	0.127105	-1.688100	-1.851410	0.000000	-10.000000	0.433333	-23.466667	211.166672	1023.000000	1023.000000	2046.000000
1.780000	-0.020711	-12.240038	-8.783130	0.113650	-1.759289	-1.811270	0.000000	-10.000000	0.416667	-23.450001	203.500000	1023.000000	1023.000000	2046.000000
1.800000	-0.020938	-12.374589	-8.856052	0.038256	-1.764782	-1.792011	0.000000	-10.000000	0.408333	-23.350000	195.833328	1023.000000	1023.000000	2046.000000
1.820000	-0.021065	-12.449612	-8.961393	0.039161	-1.742593	-1.784786	0.000000	-10.000000	0.400000	-23.150000	188.000000	1023.000000	1023.000000	2046.000000
1.840000	-0.021212	-12.536470	-9.030978	0.048868	-1.757665	-1.796695	0.000000	-10.000000	0.400000	-23.083334	180.000000	1023.000000	1023.000000	2046.000000
1.860000	-0.021326	-12.603857	-9.075995	0.075032	-1.794437	-1.808457	0.000000	-10.000000	0.400000	-22.783335	172.333328	1023.000000	1023.000000	2046.000000
1.880000	-0.021502	-12.707552	-9.149838	0.053741	-1.800877	-1.810578	0.000000	-10.000000	0.391667	-22.616667	164.666672	1023.000000	1023.000000	2046.000000
1.900000	-0.021571	-12.748302	-9.140685	0.120402	-1.864640	-1.863379	0.000000	-10.000000	0.383333	-22.383333	157.333328	1023.000000	1023.000000	2046.000000
1.920000	-0.021701	-12.825343	-9.132478	0.104430	-1.913714	-1.883581	0.000000	-10.000000	0.366667	-22.200001	149.666672	1023.000000	1023.000000	2046.000000
1.940000	-0.021824	-12.897970	-9.098791	0.134743	-1.995555	-1.938366	0.000000	-10.000000	0.366667	-21.916666	142.333328	1023.000000	1023.000000	2046.000000
1.960000	-0.021804	-12.886184	-9.050982	0.231460	-2.049013	-2.017647	0.000000	-10.000000	0.358333	-21.566668	135.000000	1023.000000	1023.000000	2046.000000
1.980000	-0.021878	-12.930132	-9.025865	0.207720	-2.063866	-2.048121	0.000000	-10.000000	0.358333	-21.233334	127.833336	1023.000000	1023.000000	2046.000000
2.000000	-0.021718	-12.835226	-8.932644	0.191524	-2.108880	-1.985227	0.000000	-10.000000	0.350000	-20.683334	120.666664	1023.000000	1023.000000	2046.000000
2.020000	-0.021607	-12.769889	-8.867114	0.187825	-2.054182	-2.036418	0.000000	-10.000000	0.350000	-20.266666	113.666664	1023.000000	1023.000000	2046.000000
2.040000	-0.021261	-12.565389	-8.825014	0.177862	-1.911518	-2.006719	0.000000	-10.000000	0.341667	-19.883333	107.000000	1023.000000	1023.000000	2046.000000
2.060000	-0.021032	-12.429741	-8.810870	0.183301	-1.782953	-2.019218	0.000000	-10.000000	0.316667	-19.500000	100.333336	1023.000000	1023.000000	2046.000000
2.080000	-0.020821	-12.305406	-8.790586	0.200071	-1.655234	-2.059656	0.000000	-10.000000	0.283333	-18.783335	93.833336	1023.000000	1023.000000	2046.000000
2.100000	-0.020645	-12.201178	-8.754045	0.190314	-1.581977	-2.055470	0.000000	-10.000000	0.258333	-18.150002	87.500000	1023.000000	1023.000000	2046.000000
2.120000	-0.020906	-12.355165	-8.767315	0.059827	-1.607656	-2.040021	0.000000	-10.000000	0.250000	-17.683334	81.500000	1023.000000	1023.000000	2046.000000
2.140000	-0.021168	-12.510578	-8.753567	-0.008720	-1.630925	-2.117367	0.000000	-10.000000	0.250000	-17.583334	75.500000	1023.000000	1023.000000	2046.000000
2.160000	-0.021114	-12.478243	-8.710496	0.033807	-1.632739	-2.168814	0.000000	-10.000000	0.258333	-17.516666	69.500000	1023.000000	1023.000000	2046.000000
2.180000	-0.021230	-12.547064	-8.729069	0.047737	-1.681062	-2.184670	0.000000	-10.000000	0.258333	-17.516666	63.833332	1023.000000	1023.000000	2046.000000
2.200000	-0.021887	-12.935503	-8.957492	0.095004	-1.864939	-2.208076	0.000000	-10.000000	0.250000	-17.366667	58.166668	1023.000000	1023.000000	2046.000000
2.220000	-0.023384	-13.820006	-9.284204	-0.046944	-2.204699	-2.284161	0.000000	-10.000000	0.233333	-17.000000	52.500000	1023.000000	1023.000000	2046.000000
2.240000	-0.025708	-15.193364	-9.694494	-0.369575	-2.634322	-2.494972	0.000000	-10.000000	0.216667	-16.250000	46.666668	1023.000000	1023.000000	2046.000000
2.260000	-0.028053	-16.579447	-10.082969	-0.753044	-2.972587	-2.770847	0.000000	-10.000000	0.191667	-14.750000	39.666668	1023.000000	1023.000000	2046.000000
2.280000	-0.030079	-17.776533	-10.319180	-1.163843	-3.260653	-3.032856	0.000000	-10.000000	0.166667	-13.466667	34.666668	1023.000000	1023.000000	2046.000000
2.300000	-0.031365	-18.536827	-10.526896	-1.450585	-3.330606	-3.228742	0.000000	-10.000000	0.133333	-12.300000	30.000000	1023.000000	1023.000000	2046.000000
2.320000	-0.032470	-19.189501	-10.677005	-1.684093	-3.395908	-3.432495	0.000000	-10.000000	0.116667	-11.933333	27.166666	1023.000000	1023.000000	2046.000000
2.340000	-0.033142	-19.587124	-10.717837	-1.776310	-3.536833	-3.556144	0.000000	-10.000000	0.100000	-11.633333	23.166666	1023.000000	1023.000000	2046.000000
2.360000	-0.033632	-19.876741	-10.759810	-1.828935	-3.636139	-3.651858	0.000000	-10.000000	0.100000	-11.533334	19.500000	1023.000000	1023.000000	2046.000000
2.380000	-0.034401	-20.331015	-10.853259	-1.899082	-3.749306	-3.829368	0.000000	-10.000000	0.100000	-11.300000	15.833333	1023.000000	1023.000000	2046.000000
2.400000	-0.034712	-20.514881	-10.977022	-1.914989	-3.789867	-3.833004	0.000000	-10.000000	0.100000	-11.000000	13.333333	1023.000000	1023.000000	2046.000000
2.420000	-0.035030	-20.702749	-11.100484	-1.910032	-3.781792	-3.910442	0.000000	-10.000000	0.091667	-10.316667	9.666667	1023.000000	1023.000000	2046.000000
2.440000	-0.034992	-20.680534	-11.088088	-1.868595	-3.812777	-3.911075	0.000000	-10.000000	0.075000	-9.600000	6.166667	1023.000000	1023.000000	2046.000000
2.460000	-0.034901	-20.626492	-11.067631	-1.883501	-3.810969	-3.864389	0.000000	-10.000000	0.066667	-8.733334	2.000000	1023.000000	1023.000000	2046.000000
2.480000	-0.034649	-20.477394	-10.983367	-1.840526	-3.766598	-3.886903	0.000000	-10.000000	0.058333	-8.183333	-0.666667	1023.000000	1023.000000	2046.000000
2.500000	-0.034102	-20.154449	-10.871911	-1.830761	-3.660135	-3.791644	0.000000	-10.000000	0.066667	-8.033334	-3.000000	1023.000000	1023.000000	2046.000000
2.520000	-0.033643	-19.883144	-10.775572	-1.811868	-3.561568	-3.734136	0.000000	-10.000000	0.066667	-8.300000	-5.666667	1023.000000	1023.000000	2046.000000
2.540000	-0.033537	-19.820290	-10.778172	-1.866458	-3.492182	-3.683476	0.000000	-10.000000	0.075000	-8.533334	-8.500000	1023.000000	1023.000000	2046.000000
2.560000	-0.033248	-19.649612	-10.854026	-1.784992	-3.356257	-3.654337	0.000000	-10.000000	0.066667	-8.066667	-11.333333	1023.000000	1023.000000	2046.000000
2.580000	-0.033043	-19.528610	-10.916202	-1.697602	-3.286813	-3.627994	0.000000	-10.000000	0.050000	-6.783333	-14.000000	1023.000000	1023.000000	2046.000000
2.600000	-0.032895	-19.440947	-11.009973	-1.567578	-3.307333	-3.556062	0.000000	-10.000000	0.033333	-4.816667	-16.166666	1023.000000	1023.000000	2046.000000
2.620000	-0.032648	-19.294785	-10.976580	-1.545308	-3.336997	-3.435899	0.000000	-10.000000	0.016667	-1.883333	-17.500000	1023.000000	1023.000000	2046.000000
2.640000	-0.032494	-19.203756	-10.928342	-1.571340	-3.357584	-3.346492	0.000000	-10.000000	0.000000	1.100000	-18.000000	1023.000000	1023.000000	2046.000000
2.660000	-0.032093	-18.966909	-10.804961	-1.496967	-3.330418	-3.334562	0.000000	-10.000000	-0.016667	4.383333	-18.000000	1023.000000	1023.000000	2046.000000
2.680000	-0.031654	-18.707584	-10.642729	-1.501696	-3.305210	-3.257950	0.000000	-10.000000	-0.033333	7.183333	-18.000000	1023.000000	1023.000000	2046.000000
2.700000	-0.031436	-18.578768	-10.578328	-1.558925	-3.261434	-3.180081	0.000000	-10.000000	-0.058333	9.966666	-18.000000	1023.000000	1023.000000	2046.000000
2.720000	-0.031308	-18.502998	-10.606978	-1.554816	-3.178272	-3.162932	0.000000	-10.000000	-0.108333	12.333333	-18.000000	1023.000000	1023.000000	2046.000000
2.740000	-0.031093	-18.375996	-10.608960	-1.563087	-3.096987	-3.106962	0.000000	-10.000000	-0.158333	14.166667	-18.000000	1023.000000	1023.000000	2046.000000
2.760000	-0.030556	-18.058640	-10.581532	-1.463258	-2.987850	-3.026000	0.000000	-10.000000	-0.183333	15.966667	-11.166667	1023.000000	1023.000000	2046.000000
2.780000	-0.030007	-17.734236	-10.501411	-1.353675	-2.948380	-2.930769	0.000000	-10.000000	-0.200000	17.516666	3.000000	1023.000000	1023.000000	2046.000000
2.800000	-0.029170	-17.239523	-10.314559	-1.222887	-2.851898	-2.850178	0.000000	-10.000000	-0.225000	18.700001	19.166666	1023.000000	1023.000000	2046.000000
2.820000	-0.028301	-16.726122	-10.098100	-1.137168	-2.724209	-2.766644	0.000000	-10.000000	-0.275000	19.716667	30.666666	1023.000000	1023.000000	2046.000000
2.840000	-0.027266	-16.114214	-9.886638	-1.082366	-2.552089	-2.593122	0.000000	-10.000000	-0.316667	20.683332	37.000000	1023.000000	1023.000000	2046.000000
2.860000	-0.026739	-15.802925	-9.847211	-1.091188	-2.335456	-2.529070	0.000000	-10.000000	-0.333333	21.700001	43.833332	1023.000000	1023.000000	2046.000000
2.880000	-0.026052	-15.396936	-9.786873	-1.017855	-2.149254	-2.442956	0.000000	-10.000000	-0.333333	22.600000	50.833332	1023.000000	1023.000000	2046.000000
2.900000	-0.025265	-14.931744	-9.685297	-0.864987	-2.035894	-2.345565	0.000000	-10.000000	-0.333333	23.216667	58.333332	1023.000000	1023.000000	2046.000000
2.920000	-0.024621	-14.551012	-9.600776	-0.767825	-1.964346	-2.218066	0.000000	-10.000000	-0.358333	23.666666	66.000000	1023.000000	1023.000000	2046.000000
2.940000	-0.023745	-14.033375	-9.389940	-0.644396	-1.875623	-2.123416	0.000000	-10.000000	-0.400000	24.166666	74.000000	1023.000000	1023.000000	2046.000000
2.960000	-0.022680	-13.403959	-9.085938	-0.532150	-1.755265	-2.030607	0.000000	-10.000000	-0.433333	24.683334	82.000000	1023.000000	1023.000000	2046.000000
2.980000	-0.021437	-12.669563	-8.789255	-0.459329	-1.542959	-1.878020	0.000000	-10.000000	-0.458333	25.416668	90.000000	1023.000000	1023.000000	2046.000000
3.000000	-0.020449	-12.085347	-8.621986	-0.384809	-1.232507	-1.846045	0.000000	-10.000000	-0.475000	25.950001	98.333336	1023.000000	1023.000000	2046.000000
3.020000	-0.019443	-11.490881	-8.484718	-0.298736	-0.956110	-1.751317	0.000000	-10.000000	-0.500000	26.500000	106.833336	1023.000000	1023.000000	2046.000000
3.040000	-0.018436	-10.895901	-8.319337	-0.220639	-0.679741	-1.676184	0.000000	-10.000000	-0.500000	27.066668	115.666664	1023.000000	1023.000000	2046.000000
3.060000	-0.017768	-10.500902	-8.171391	-0.186622	-0.571023	-1.571865	0.000000	-10.000000	-0.483333	27.266668	124.500000	1023.000000	1023.000000	2046.000000
3.080000	-0.017018	-10.057695	-7.967466	-0.098903	-0.545268	-1.446058	0.000000	-10.000000	-0.466667	27.450001	133.666672	1023.000000	1023.000000	2046.000000
3.100000	-0.016115	-9.524222	-7.696193	-0.024921	-0.492229	-1.310879	0.000000	-10.000000	-0.466667	27.550001	142.833328	1023.000000	1023.000000	2046.000000
3.120000	-0.015372	-9.084957	-7.536818	0.049185	-0.342650	-1.254673	0.000000	-10.000000	-0.466667	27.666666	152.166672	1023.000000	1023.000000	2046.000000
3.140000	-0.014875	-8.791091	-7.536445	0.147274	-0.238312	-1.163608	0.000000	-10.000000	-0.458333	27.266666	161.333328	1023.000000	1023.000000	2046.000000
3.160000	-0.015219	-8.994132	-7.724374	0.240188	-0.339915	-1.170031	0.000000	-10.000000	-0.458333	26.866667	170.500000	1023.000000	1023.000000	2046.000000
3.180000	-0.016733	-9.889297	-8.099932	0.081108	-0.624617	-1.245857	0.000000	-10.000000	-0.450000	26.850000	179.333328	1023.000000	1023.000000	2046.000000
3.200000	-0.018542	-10.958033	-8.350111	-0.185654	-0.982809	-1.439459	0.000000	-10.000000	-0.458333	27.133333	188.333328	1023.000000	1023.000000	2046.000000
3.220000	-0.019900	-11.760682	-8.399455	-0.519565	-1.221480	-1.620182	0.000000	-10.000000	-0.450000	27.400000	197.333328	1023.000000	1023.000000	2046.000000
3.240000	-0.020956	-12.385063	-8.412089	-0.758916	-1.444507	-1.769551	0.000000	-10.000000	-0.466667	27.466667	206.500000	1023.000000	1023.000000	2046.000000
3.260000	-0.021478	-12.693656	-8.501024	-0.920397	-1.398759	-1.873476	0.000000	-10.000000	-0.466667	27.550001	215.500000	1023.000000	1023.000000	2046.000000
3.280000	-0.021578	-12.752542	-8.557518	-0.975726	-1.293025	-1.926273	0.000000	-10.000000	-0.475000	27.550001	224.666672	1023.000000	1023.000000	2046.000000
3.300000	-0.021340	-12.612006	-8.560659	-0.938970	-1.211241	-1.901135	0.000000	-10.000000	-0.491667	27.666666	233.833328	1023.000000	1023.000000	2046.000000
3.320000	-0.021011	-12.417544	-8.478375	-0.867965	-1.161943	-1.909261	0.000000	-10.000000	-0.500000	28.033333	243.166672	1023.000000	1023.000000	2046.000000
3.340000	-0.020467	-12.095985	-8.346232	-0.704160	-1.136925	-1.908667	0.000000	-10.000000	-0.516667	28.316668	252.333328	1023.000000	1023.000000	2046.000000
3.360000	-0.020062	-11.856564	-8.225527	-0.619962	-1.198074	-1.813001	0.000000	-10.000000	-0.525000	28.666668	261.833344	1023.000000	1023.000000	2046.000000
3.380000	-0.019614	-11.591848	-8.190499	-0.548744	-1.106034	-1.746570	0.000000	-10.000000	-0.533333	28.766668	271.333344	1023.000000	1023.000000	2046.000000
3.400000	-0.018735	-11.072366	-8.062791	-0.375267	-0.943562	-1.690747	0.000000	-10.000000	-0.533333	28.850000	277.833344	1023.000000	1023.000000	2046.000000
3.420000	-0.017768	-10.500775	-7.857038	-0.213831	-0.771485	-1.658421	0.000000	-10.000000	-0.525000	28.816668	287.500000	1023.000000	1023.000000	2046.000000
3.440000	-0.016550	-9.781148	-7.564693	-0.006951	-0.675304	-1.534200	0.000000	-10.000000	-0.525000	28.816668	297.333344	1023.000000	1023.000000	2046.000000
3.460000	-0.015272	-9.025792	-7.306342	0.132425	-0.493202	-1.358673	0.000000	-10.000000	-0.500000	28.516666	310.166656	1023.000000	1023.000000	2046.000000
3.480000	-0.014441	-8.534339	-7.159770	0.175212	-0.345583	-1.204198	0.000000	-10.000000	-0.483333	28.050001	319.833344	1023.000000	1023.000000	2046.000000
3.500000	-0.013545	-8.005009	-7.068897	0.245634	-0.187936	-0.993810	0.000000	-10.000000	-0.450000	27.433334	329.166656	1023.000000	1023.000000	2046.000000
3.520000	-0.012561	-7.423842	-6.987595	0.458822	0.034030	-0.929100	0.000000	-10.000000	-0.433333	26.933334	338.500000	1023.000000	1023.000000	2046.000000
3.540000	-0.011603	-6.857444	-6.893514	0.636442	0.166855	-0.767228	0.000000	-10.000000	-0.408333	26.466667	347.500000	1023.000000	1023.000000	2046.000000
3.560000	-0.010750	-6.353120	-6.791804	0.805662	0.268694	-0.635672	0.000000	-10.000000	-0.408333	25.983334	356.333344	1023.000000	1023.000000	2046.000000
3.580000	-0.009918	-5.861317	-6.624435	0.991897	0.326509	-0.555287	0.000000	-10.000000	-0.416667	25.700001	365.166656	1023.000000	1023.000000	2046.000000
3.600000	-0.009243	-5.462669	-6.486698	1.047098	0.364538	-0.387608	0.000000	-10.000000	-0.425000	25.716667	373.666656	1023.000000	1023.000000	2046.000000
3.620000	-0.008883	-5.249817	-6.415856	1.094513	0.339281	-0.267755	0.000000	-10.000000	-0.416667	25.916668	382.333344	1023.000000	1023.000000	2046.000000
3.640000	-0.008672	-5.125122	-6.335864	1.064561	0.305474	-0.159293	0.000000	-10.000000	-0.425000	26.116667	390.833344	1023.000000	1023.000000	2046.000000
3.660000	-0.008254	-4.878170	-6.261561	1.151523	0.351674	-0.119807	0.000000	-10.000000	-0.433333	26.216667	399.666656	1023.000000	1023.000000	2046.000000
3.680000	-0.007635	-4.512455	-6.184491	1.248962	0.428957	-0.005884	0.000000	-10.000000	-0.433333	26.549999	408.333344	1023.000000	1023.000000	2046.000000
3.700000	-0.006848	-4.047129	-6.058767	1.374434	0.529946	0.107259	0.000000	-10.000000	-0.425000	26.483334	417.166656	1023.000000	1023.000000	2046.000000
3.720000	-0.006061	-3.581908	-5.948419	1.472759	0.706485	0.187267	0.000000	-10.000000	-0.408333	26.183334	426.000000	1023.000000	1023.000000	2046.000000
3.740000	-0.005041	-2.979117	-5.749119	1.638064	0.838261	0.293678	0.000000	-10.000000	-0.391667	25.333334	434.833344	1023.000000	1023.000000	2046.000000
3.760000	-0.004035	-2.384806	-5.562778	1.862717	0.986762	0.328492	0.000000	-10.000000	-0.366667	24.833334	443.500000	1023.000000	1023.000000	2046.000000
3.780000	-0.003100	-1.832080	-5.409548	1.980469	1.106629	0.490370	0.000000	-10.000000	-0.350000	24.250000	451.833344	1023.000000	1023.000000	2046.000000
3.800000	-0.002335	-1.380247	-5.213886	2.055106	1.144981	0.633552	0.000000	-10.000000	-0.341667	24.016666	460.000000	1023.000000	1023.000000	2046.000000
3.820000	-0.001491	-0.881208	-5.090185	2.225312	1.293444	0.690221	0.000000	-10.000000	-0.333333	23.733334	468.000000	1023.000000	1023.000000	2046.000000
3.840000	-0.000886	-0.523425	-4.946374	2.236881	1.377145	0.808923	0.000000	-10.000000	-0.316667	23.366667	476.000000	1023.000000	1023.000000	2046.000000
3.860000	-0.000215	-0.126959	-4.807127	2.278546	1.496596	0.905026	0.000000	-10.000000	-0.308333	22.883333	484.000000	1023.000000	1023.000000	2046.000000
3.880000	0.000497	0.293999	-4.640810	2.347723	1.540713	1.046372	0.000000	-10.000000	-0.300000	22.666666	491.666656	1023.000000	1023.000000	2046.000000
3.900000	0.001316	0.777584	-4.475715	2.442617	1.681303	1.129378	0.000000	-10.000000	-0.300000	22.633333	499.333344	1023.000000	1023.000000	2046.000000
3.920000	0.002196	1.297789	-4.297304	2.508369	1.874696	1.212027	0.000000	-10.000000	-0.291667	22.583334	506.833344	1023.000000	1023.000000	2046.000000
3.940000	0.003456	2.042354	-4.091446	2.717923	2.146979	1.268898	0.000000	-10.000000	-0.291667	22.183334	514.500000	1023.000000	1023.000000	2046.000000
3.960000	0.004425	2.615058	-3.875145	2.832508	2.364446	1.293250	0.000000	-10.000000	-0.275000	21.850000	521.833313	1023.000000	1023.000000	2046.000000
3.980000	0.005216	3.082859	-3.672544	2.880321	2.553831	1.321251	0.000000	-10.000000	-0.266667	21.666668	529.166687	1023.000000	1023.000000	2046.000000
4.000000	0.005772	3.411288	-3.492623	2.844749	2.679019	1.380143	0.000000	-10.000000	-0.258333	21.516668	536.333313	1023.000000	1023.000000	2046.000000
4.020000	0.006215	3.672800	-3.373595	2.820185	2.750892	1.475318	0.000000	-10.000000	-0.250000	21.000000	543.666687	1023.000000	1023.000000	2046.000000
4.040000	0.006608	3.905362	-3.271378	2.801505	2.839877	1.535358	0.000000	-10.000000	-0.233333	20.250000	550.666687	1023.000000	1023.000000	2046.000000
4.060000	0.007041	4.161416	-3.230314	2.890867	2.850374	1.650488	0.000000	-10.000000	-0.191667	18.966667	557.666687	1023.000000	1023.000000	2046.000000
4.080000	0.006635	3.921258	-3.351050	2.983884	2.639946	1.648480	0.000000	-10.000000	-0.158333	17.883333	564.166687	1023.000000	1023.000000	2046.000000
4.100000	0.005697	3.367077	-3.528909	2.972561	2.303195	1.620231	0.000000	-10.000000	-0.125000	16.716667	570.500000	1023.000000	1023.000000	2046.000000
4.120000	0.004097	2.421076	-3.775328	2.808093	2.007796	1.380515	0.000000	-10.000000	-0.125000	15.900000	576.166687	1023.000000	1023.000000	2046.000000
4.140000	0.002152	1.271566	-4.022278	2.475507	1.804469	1.013868	0.000000	-10.000000	-0.133333	15.350000	581.666687	1023.000000	1023.000000	2046.000000
4.160000	0.000735	0.434259	-4.172525	2.143475	1.669598	0.793711	0.000000	-10.000000	-0.125000	15.200000	586.833313	1023.000000	1023.000000	2046.000000
4.180000	-0.000317	-0.187340	-4.305530	1.882341	1.583118	0.652730	0.000000	-10.000000	-0.108333	15.033334	592.000000	1023.000000	1023.000000	2046.000000
4.200000	-0.000957	-0.565492	-4.373727	1.707284	1.499468	0.601483	0.000000	-10.000000	-0.116667	15.200000	597.000000	1023.000000	1023.000000	2046.000000
4.220000	-0.001384	-0.818000	-4.442098	1.606540	1.437583	0.579975	0.000000	-10.000000	-0.158333	15.350000	602.000000	1023.000000	1023.000000	2046.000000
4.240000	-0.001284	-0.758874	-4.330820	1.641382	1.369339	0.561225	0.000000	-10.000000	-0.158333	15.883333	607.166687	1023.000000	1023.000000	2046.000000
4.260000	-0.001214	-0.717740	-4.210175	1.659890	1.331074	0.501470	0.000000	-10.000000	-0.133333	16.033333	612.333313	1023.000000	1023.000000	2046.000000
4.280000	-0.000869	-0.513451	-4.130634	1.752250	1.358665	0.506268	0.000000	-10.000000	-0.108333	15.783334	617.666687	1023.000000	1023.000000	2046.000000
4.300000	-0.000532	-0.314436	-4.072817	1.866209	1.450587	0.441586	0.000000	-10.000000	-0.116667	15.483334	621.166687	1023.000000	1023.000000	2046.000000
4.320000	-0.000098	-0.057782	-4.055936	2.000883	1.576290	0.420981	0.000000	-10.000000	-0.100000	14.416667	626.333313	1023.000000	1023.000000	2046.000000
4.340000	0.000236	0.139578	-3.989852	2.159528	1.632433	0.337470	0.000000	-10.000000	-0.066667	13.066667	631.333313	1023.000000	1023.000000	2046.000000
4.360000	0.000814	0.481278	-3.879765	2.255045	1.736925	0.369074	0.000000	-10.000000	-0.033333	11.716667	636.333313	1023.000000	1023.000000	2046.000000
4.380000	0.001356	0.801527	-3.711441	2.270637	1.738697	0.503634	0.000000	-10.000000	-0.016667	10.100000	639.333313	1023.000000	1023.000000	2046.000000
4.400000	0.001870	1.105203	-3.584481	2.339898	1.730498	0.619290	0.000000	-10.000000	0.008333	7.666667	641.666687	1023.000000	1023.000000	2046.000000
4.420000	0.002329	1.376511	-3.552553	2.357226	1.860885	0.710953	0.000000	-10.000000	0.050000	1.833333	644.666687	1023.000000	1023.000000	2046.000000
4.440000	0.002709	1.600887	-3.570305	2.365710	1.969734	0.835748	0.000000	-10.000000	0.100000	-4.583333	646.333313	1023.000000	1023.000000	2046.000000
4.460000	0.002906	1.717195	-3.616750	2.392322	1.995416	0.946207	0.000000	-10.000000	0.133333	-10.416667	647.000000	1023.000000	1023.000000	2046.000000
4.480000	0.002657	1.570548	-3.808469	2.438048	1.988196	0.952772	0.000000	-10.000000	0.166667	-13.416667	647.000000	1023.000000	1023.000000	2046.000000
4.500000	0.002535	1.498023	-3.952099	2.560812	1.945603	0.943707	0.000000	-10.000000	0.191667	-15.116667	647.000000	1023.000000	1023.000000	2046.000000
4.520000	0.002351	1.389675	-4.076153	2.666735	1.898797	0.900296	0.000000	-10.000000	0.225000	-16.316668	639.833313	1023.000000	1023.000000	2046.000000
4.540000	0.002016	1.191387	-4.228017	2.687579	1.844866	0.886960	0.000000	-10.000000	0.241667	-16.950001	632.666687	1023.000000	1023.000000	2046.000000
4.560000	0.001519	0.897925	-4.371499	2.659338	1.710860	0.899226	0.000000	-10.000000	0.250000	-17.566668	621.500000	1023.000000	1023.000000	2046.000000
4.580000	0.001165	0.688802	-4.502442	2.575628	1.668705	0.946912	0.000000	-10.000000	0.266667	-17.800001	615.500000	1023.000000	1023.000000	2046.000000
4.600000	0.000801	0.473614	-4.510947	2.457150	1.510164	1.017247	0.000000	-10.000000	0.275000	-18.116667	607.500000	1023.000000	1023.000000	2046.000000
4.620000	0.000616	0.364043	-4.592598	2.443617	1.507197	1.005827	0.000000	-10.000000	0.291667	-18.400002	601.500000	1023.000000	1023.000000	2046.000000
4.640000	0.000465	0.274605	-4.671815	2.409762	1.480759	1.055899	0.000000	-10.000000	0.291667	-18.766668	597.500000	1023.000000	1023.000000	2046.000000
4.660000	0.000421	0.248909	-4.715444	2.401132	1.449728	1.113492	0.000000	-10.000000	0.316667	-19.350000	591.166687	1023.000000	1023.000000	2046.000000
4.680000	0.000165	0.097254	-4.808212	2.382233	1.413045	1.110188	0.000000	-10.000000	0.333333	-19.783335	584.666687	1023.000000	1023.000000	2046.000000
4.700000	-0.000031	-0.018146	-4.820173	2.351675	1.290424	1.159929	0.000000	-10.000000	0.350000	-20.400000	576.000000	1023.000000	1023.000000	2046.000000
4.720000	-0.000378	-0.223345	-4.953030	2.357638	1.272341	1.099706	0.000000	-10.000000	0.350000	-20.716667	571.666687	1023.000000	1023.000000	2046.000000
4.740000	-0.000372	-0.220087	-5.040823	2.459590	1.288346	1.072800	0.000000	-10.000000	0.366667	-21.100000	567.166687	1023.000000	1023.000000	2046.000000
4.760000	-0.000337	-0.199368	-5.070947	2.579708	1.287833	1.004038	0.000000	-10.000000	0.391667	-21.799999	560.000000	1023.000000	1023.000000	2046.000000
4.780000	-0.000448	-0.264527	-5.102180	2.563788	1.260478	1.013388	0.000000	-10.000000	0.408333	-22.650000	550.166687	1023.000000	1023.000000	2046.000000
4.800000	-0.000212	-0.125331	-5.004899	2.606251	1.261035	1.012282	0.000000	-10.000000	0.408333	-23.300001	542.666687	1023.000000	1023.000000	2046.000000
4.820000	0.000152	0.089855	-4.928105	2.555018	1.378189	1.084752	0.000000	-10.000000	0.416667	-23.650002	537.333313	1023.000000	1023.000000	2046.000000
4.840000	0.000404	0.238695	-4.868145	2.506384	1.477906	1.122551	0.000000	-10.000000	0.433333	-23.766668	529.333313	1023.000000	1023.000000	2046.000000
4.860000	0.000491	0.290158	-4.891753	2.501462	1.616251	1.064199	0.000000	-10.000000	0.450000	-23.883335	521.333313	1023.000000	1023.000000	2046.000000
4.880000	0.000457	0.270042	-4.901570	2.408530	1.686056	1.077025	0.000000	-10.000000	0.466667	-24.000000	510.666656	1023.000000	1023.000000	2046.000000
4.900000	0.000173	0.102225	-4.938019	2.306785	1.679011	1.054448	0.000000	-10.000000	0.483333	-24.283333	502.666656	1023.000000	1023.000000	2046.000000
4.920000	-0.000063	-0.036938	-4.996774	2.319143	1.637478	1.003215	0.000000	-10.000000	0.500000	-24.833334	492.000000	1023.000000	1023.000000	2046.000000
4.940000	-0.000471	-0.278488	-5.080111	2.355005	1.498837	0.947781	0.000000	-10.000000	0.500000	-25.183334	486.666656	1023.000000	1023.000000	2046.000000
4.960000	-0.001332	-0.787139	-5.368820	2.530473	1.205721	0.845488	0.000000	-10.000000	0.525000	-25.816668	481.000000	1023.000000	1023.000000	2046.000000
4.980000	-0.002644	-1.562573	-5.643167	2.478044	0.877513	0.725037	0.000000	-10.000000	0.541667	-26.366667	475.166656	1023.000000	1023.000000	2046.000000
5.000000	-0.004664	-2.756401	-6.029922	2.187031	0.530369	0.556122	0.000000	-10.000000	0.591667	-27.133333	463.333344	1023.000000	1023.000000	2046.000000
5.020000	-0.007291	-4.308856	-6.450617	1.800803	0.116364	0.224594	0.000000	-10.000000	0.600000	-27.350000	451.333344	1023.000000	1023.000000	2046.000000
5.040000	-0.009701	-5.733246	-6.757742	1.396325	-0.254202	-0.117626	0.000000	-10.000000	0.616667	-27.383333	442.166656	1023.000000	1023.000000	2046.000000
5.060000	-0.011407	-6.741463	-6.961949	1.038977	-0.493784	-0.324706	0.000000	-10.000000	0.583333	-26.950001	433.000000	1023.000000	1023.000000	2046.000000
5.080000	-0.012764	-7.543241	-7.158865	0.819321	-0.673805	-0.529891	0.000000	-10.000000	0.566667	-26.900002	424.000000	1023.000000	1023.000000	2046.000000
5.100000	-0.014032	-8.292706	-7.354908	0.584903	-0.843056	-0.679644	0.000000	-10.000000	0.550000	-26.850000	415.000000	1023.000000	1023.000000	2046.000000
5.120000	-0.014905	-8.808919	-7.491555	0.423502	-0.939876	-0.800990	0.000000	-10.000000	0.550000	-27.083334	409.000000	1023.000000	1023.000000	2046.000000
5.140000	-0.015822	-9.350898	-7.657009	0.281511	-1.027591	-0.947809	0.000000	-10.000000	0.550000	-27.016666	403.000000	1023.000000	1023.000000	2046.000000
5.160000	-0.016499	-9.750772	-7.842831	0.255280	-1.071852	-1.091370	0.000000	-10.000000	0.541667	-26.850000	391.000000	1023.000000	1023.000000	2046.000000
5.180000	-0.017017	-10.057334	-7.930418	0.208548	-1.149335	-1.186129	0.000000	-10.000000	0.533333	-26.650002	382.000000	1023.000000	1023.000000	2046.000000
5.200000	-0.017594	-10.398155	-8.062952	0.178348	-1.253238	-1.260313	0.000000	-10.000000	0.525000	-26.350000	373.000000	1023.000000	1023.000000	2046.000000
5.220000	-0.017975	-10.623338	-8.086844	0.180342	-1.349464	-1.367372	0.000000	-10.000000	0.525000	-26.000000	364.333344	1023.000000	1023.000000	2046.000000
5.240000	-0.018057	-10.671834	-8.050374	0.258012	-1.400510	-1.478961	0.000000	-10.000000	0.525000	-25.650000	355.666656	1023.000000	1023.000000	2046.000000
5.260000	-0.018199	-10.755892	-7.978499	0.249305	-1.508129	-1.518568	0.000000	-10.000000	0.525000	-25.416666	344.333344	1023.000000	1023.000000	2046.000000
5.280000	-0.018009	-10.643424	-7.988228	0.240031	-1.445548	-1.449679	0.000000	-10.000000	0.525000	-25.633333	335.833344	1023.000000	1023.000000	2046.000000
5.300000	-0.017927	-10.595054	-7.997556	0.192576	-1.393506	-1.396568	0.000000	-10.000000	0.533333	-25.866667	324.500000	1023.000000	1023.000000	2046.000000
5.320000	-0.017948	-10.607050	-8.102072	0.179811	-1.342286	-1.342504	0.000000	-10.000000	0.541667	-26.183334	318.833344	1023.000000	1023.000000	2046.000000
5.340000	-0.018074	-10.681712	-8.246608	0.215041	-1.334692	-1.315453	0.000000	-10.000000	0.541667	-26.083334	313.000000	1023.000000	1023.000000	2046.000000
5.360000	-0.018267	-10.795629	-8.399240	0.249698	-1.349806	-1.296281	0.000000	-10.000000	0.525000	-25.683334	304.333344	1023.000000	1023.000000	2046.000000
5.380000	-0.018519	-10.945005	-8.570420	0.290589	-1.377433	-1.287741	0.000000	-10.000000	0.508333	-25.283333	295.666656	1023.000000	1023.000000	2046.000000
5.400000	-0.018608	-10.997292	-8.569405	0.336005	-1.458234	-1.305658	0.000000	-10.000000	0.500000	-24.750000	287.333344	1023.000000	1023.000000	2046.000000
5.420000	-0.018885	-11.161174	-8.625192	0.282815	-1.572224	-1.246573	0.000000	-10.000000	0.491667	-24.600000	281.666656	1023.000000	1023.000000	2046.000000
5.440000	-0.019482	-11.513870	-8.731410	0.226338	-1.698347	-1.310451	0.000000	-10.000000	0.475000	-24.300001	273.333344	1023.000000	1023.000000	2046.000000
5.460000	-0.019794	-11.698405	-8.818451	0.164331	-1.749962	-1.294323	0.000000	-10.000000	0.458333	-24.116667	265.000000	1023.000000	1023.000000	2046.000000
5.480000	-0.020152	-11.909875	-8.919649	0.132049	-1.805346	-1.316929	0.000000	-10.000000	0.433333	-23.600000	257.000000	1023.000000	1023.000000	2046.000000
5.500000	-0.020596	-12.172053	-8.990349	0.035215	-1.854901	-1.362019	0.000000	-10.000000	0.416667	-23.216667	249.333328	1023.000000	1023.000000	2046.000000
5.520000	-0.020799	-12.291985	-9.067792	0.026986	-1.896283	-1.354895	0.000000	-10.000000	0.400000	-22.850000	241.666672	1023.000000	1023.000000	2046.000000
5.540000	-0.020863	-12.330299	-9.062302	0.073618	-1.933485	-1.408131	0.000000	-10.000000	0.400000	-22.616667	234.166672	1023.000000	1023.000000	2046.000000
5.560000	-0.020946	-12.379066	-9.068760	0.103594	-1.972580	-1.441320	0.000000	-10.000000	0.400000	-22.400002	226.500000	1023.000000	1023.000000	2046.000000
5.580000	-0.021040	-12.434735	-9.077971	0.100484	-1.995418	-1.461830	0.000000	-10.000000	0.400000	-22.150002	219.000000	1023.000000	1023.000000	2046.000000
5.600000	-0.021109	-12.475371	-9.053709	0.138441	-2.057742	-1.502361	0.000000	-10.000000	0.400000	-22.116667	211.500000	1023.000000	1023.000000	2046.000000
5.620000	-0.021014	-12.419151	-9.036701	0.170458	-2.063834	-1.489074	0.000000	-10.000000	0.383333	-21.966667	204.166672	1023.000000	1023.000000	2046.000000
5.640000	-0.020988	-12.403977	-8.988770	0.209177	-2.122885	-1.501498	0.000000	-10.000000	0.383333	-21.800001	196.833328	1023.000000	1023.000000	2046.000000
5.660000	-0.021012	-12.418029	-9.007504	0.231616	-2.110304	-1.531836	0.000000	-10.000000	0.375000	-21.600000	189.666672	1023.000000	1023.000000	2046.000000
5.680000	-0.021260	-12.564528	-8.996440	0.193805	-2.178126	-1.583766	0.000000	-10.000000	0.383333	-21.283333	182.333328	1023.000000	1023.000000	2046.000000
5.700000	-0.020987	-12.403473	-8.957033	0.261925	-2.065646	-1.642719	0.000000	-10.000000	0.375000	-21.100000	175.166672	1023.000000	1023.000000	2046.000000
5.720000	-0.020644	-12.200541	-8.860728	0.307213	-1.999335	-1.647691	0.000000	-10.000000	0.358333	-20.633333	168.166672	1023.000000	1023.000000	2046.000000
5.740000	-0.020240	-11.961957	-8.861306	0.387188	-1.855637	-1.632202	0.000000	-10.000000	0.341667	-20.366667	161.333328	1023.000000	1023.000000	2046.000000
5.760000	-0.019876	-11.746647	-8.781452	0.383073	-1.726923	-1.621346	0.000000	-10.000000	0.308333	-19.883333	154.500000	1023.000000	1023.000000	2046.000000
5.780000	-0.019702	-11.643853	-8.773301	0.341421	-1.606251	-1.605723	0.000000	-10.000000	0.300000	-19.416668	147.833328	1023.000000	1023.000000	2046.000000
5.800000	-0.019709	-11.648149	-8.670315	0.290169	-1.652747	-1.615257	0.000000	-10.000000	0.291667	-19.066668	141.333328	1023.000000	1023.000000	2046.000000
5.820000	-0.019509	-11.529805	-8.572164	0.324748	-1.663615	-1.618774	0.000000	-10.000000	0.283333	-18.933334	135.000000	1023.000000	1023.000000	2046.000000
5.840000	-0.019570	-11.565938	-8.565529	0.351755	-1.698531	-1.653633	0.000000	-10.000000	0.300000	-19.016668	128.666672	1023.000000	1023.000000	2046.000000
5.860000	-0.020364	-12.035336	-8.788650	0.408846	-1.956721	-1.698811	0.000000	-10.000000	0.300000	-19.066668	122.333336	1023.000000	1023.000000	2046.000000
5.880000	-0.021468	-12.687593	-9.106282	0.336891	-2.151074	-1.767127	0.000000	-10.000000	0.300000	-18.933334	116.000000	1023.000000	1023.000000	2046.000000
5.900000	-0.023273	-13.754310	-9.493052	0.120973	-2.454481	-1.927749	0.000000	-10.000000	0.258333	-18.500000	109.666664	1023.000000	1023.000000	2046.000000
5.920000	-0.025694	-15.185141	-9.901526	-0.244228	-2.824895	-2.214491	0.000000	-10.000000	0.233333	-17.783335	103.500000	1023.000000	1023.000000	2046.000000
5.940000	-0.027911	-16.495497	-10.196922	-0.640424	-3.184214	-2.473936	0.000000	-10.000000	0.208333	-16.750000	97.500000	1023.000000	1023.000000	2046.000000
5.960000	-0.029534	-17.454453	-10.420295	-0.932789	-3.364925	-2.736444	0.000000	-10.000000	0.191667	-15.566667	91.833336	1023.000000	1023.000000	2046.000000
5.980000	-0.030481	-18.014402	-10.486257	-1.119236	-3.491768	-2.917141	0.000000	-10.000000	0.175000	-14.483334	86.666664	1023.000000	1023.000000	2046.000000
6.000000	-0.031200	-18.439234	-10.570751	-1.290443	-3.558157	-3.019884	0.000000	-10.000000	0.166667	-13.816667	81.833336	1023.000000	1023.000000	2046.000000
6.020000	-0.031868	-18.834238	-10.607339	-1.418748	-3.673166	-3.134985	0.000000	-10.000000	0.166667	-13.366667	77.333336	1023.000000	1023.000000	2046.000000
6.040000	-0.032409	-19.153643	-10.702270	-1.514117	-3.691395	-3.245862	0.000000	-10.000000	0.166667	-13.216667	72.666664	1023.000000	1023.000000	2046.000000
6.060000	-0.032946	-19.471350	-10.826566	-1.528743	-3.717894	-3.398147	0.000000	-10.000000	0.158333	-13.016667	68.333336	1023.000000	1023.000000	2046.000000
6.080000	-0.033284	-19.671087	-10.911073	-1.560373	-3.735313	-3.464329	0.000000	-10.000000	0.133333	-12.733334	64.000000	1023.000000	1023.000000	2046.000000
6.100000	-0.033392	-19.734734	-10.900386	-1.550533	-3.766130	-3.517685	0.000000	-10.000000	0.108333	-12.083334	60.000000	1023.000000	1023.000000	2046.000000
6.120000	-0.033442	-19.764503	-10.906242	-1.550700	-3.748505	-3.559057	0.000000	-10.000000	0.100000	-11.533334	56.000000	1023.000000	1023.000000	2046.000000
6.140000	-0.033351	-19.710548	-10.850362	-1.558573	-3.750269	-3.551345	0.000000	-10.000000	0.100000	-11.033334	52.000000	1023.000000	1023.000000	2046.000000
6.160000	-0.033202	-19.622297	-10.837187	-1.525413	-3.731654	-3.528043	0.000000	-10.000000	0.100000	-10.800000	48.166668	1023.000000	1023.000000	2046.000000
6.180000	-0.032872	-19.427481	-10.845065	-1.473780	-3.594578	-3.514058	0.000000	-10.000000	0.100000	-10.750000	44.500000	1023.000000	1023.000000	2046.000000
6.200000	-0.032619	-19.278112	-10.879704	-1.457705	-3.505533	-3.435170	0.000000	-10.000000	0.100000	-11.233334	40.833332	1023.000000	1023.000000	2046.000000
6.220000	-0.032331	-19.107910	-10.909872	-1.416799	-3.460009	-3.321229	0.000000	-10.000000	0.108333	-11.750000	37.000000	1023.000000	1023.000000	2046.000000
6.240000	-0.032166	-19.009916	-10.947718	-1.340724	-3.424249	-3.297226	0.000000	-10.000000	0.108333	-12.033334	33.000000	1023.000000	1023.000000	2046.000000
6.260000	-0.032057	-18.945881	-10.970507	-1.253800	-3.480567	-3.241006	0.000000	-10.000000	0.108333	-11.933333	29.000000	1023.000000	1023.000000	2046.000000
6.280000	-0.031817	-18.804064	-10.886054	-1.175020	-3.557193	-3.185796	0.000000	-10.000000	0.100000	-11.616667	25.000000	1023.000000	1023.000000	2046.000000
6.300000	-0.031797	-18.792078	-10.828557	-1.189408	-3.645438	-3.128674	0.000000	-10.000000	0.100000	-11.266667	21.166666	1023.000000	1023.000000	2046.000000
6.320000	-0.032071	-18.954210	-10.902239	-1.273520	-3.622683	-3.155769	0.000000	-10.000000	0.091667	-10.716667	17.500000	1023.000000	1023.000000	2046.000000
6.340000	-0.032163	-19.008228	-10.921520	-1.330131	-3.630226	-3.126350	0.000000	-10.000000	0.083333	-10.016666	14.000000	1023.000000	1023.000000	2046.000000
6.360000	-0.032364	-19.127131	-10.976420	-1.345004	-3.601677	-3.204029	0.000000	-10.000000	0.066667	-9.183333	10.666667	1023.000000	1023.000000	2046.000000
6.380000	-0.032436	-19.169607	-11.020381	-1.359540	-3.604073	-3.185613	0.000000	-10.000000	0.058333	-8.350000	7.500000	1023.000000	1023.000000	2046.000000
6.400000	-0.032604	-19.269035	-11.062017	-1.338561	-3.693636	-3.174821	0.000000	-10.000000	0.050000	-7.383334	4.833333	1023.000000	1023.000000	2046.000000
6.420000	-0.032627	-19.282843	-11.088440	-1.316275	-3.696412	-3.181715	0.000000	-10.000000	0.050000	-6.100000	2.500000	1023.000000	1023.000000	2046.000000
6.440000	-0.032250	-19.059860	-10.937712	-1.291325	-3.710729	-3.120095	0.000000	-10.000000	0.033333	-4.516667	0.833333	1023.000000	1023.000000	2046.000000
6.460000	-0.031990	-18.905981	-10.891142	-1.282287	-3.666961	-3.065591	0.000000	-10.000000	0.016667	-2.416667	-0.333333	1023.000000	1023.000000	2046.000000
6.480000	-0.031705	-18.737925	-10.844798	-1.311504	-3.559634	-3.021988	0.000000	-10.000000	-0.008333	-0.150000	-0.833333	1023.000000	1023.000000	2046.000000
6.500000	-0.031177	-18.425623	-10.828176	-1.232282	-3.353124	-3.012041	0.000000	-10.000000	-0.016667	2.133333	-1.000000	1023.000000	1023.000000	2046.000000
6.520000	-0.030607	-18.088484	-10.747282	-1.156003	-3.259194	-2.926005	0.000000	-10.000000	-0.041667	4.600000	-1.000000	1023.000000	1023.000000	2046.000000
6.540000	-0.030111	-17.795660	-10.684682	-1.054518	-3.182348	-2.874113	0.000000	-10.000000	-0.058333	7.316667	-1.000000	1023.000000	1023.000000	2046.000000
6.560000	-0.029239	-17.280163	-10.446641	-0.957044	-3.143382	-2.733096	0.000000	-10.000000	-0.100000	10.316667	-1.000000	1023.000000	1023.000000	2046.000000
6.580000	-0.028591	-16.897202	-10.292741	-0.877743	-3.090787	-2.635932	0.000000	-10.000000	-0.141667	12.983334	-1.000000	1023.000000	1023.000000	2046.000000
6.600000	-0.028157	-16.641029	-10.213866	-0.936313	-2.960518	-2.530332	0.000000	-10.000000	-0.191667	15.150001	-1.000000	1023.000000	1023.000000	2046.000000
6.620000	-0.027462	-16.230236	-10.080219	-0.923344	-2.783521	-2.443152	0.000000	-10.000000	-0.216667	16.850000	3.166667	1023.000000	1023.000000	2046.000000
6.640000	-0.026456	-15.635335	-9.898542	-0.819127	-2.547392	-2.370273	0.000000	-10.000000	-0.258333	19.016666	14.333333	1023.000000	1023.000000	2046.000000
6.660000	-0.025489	-15.064246	-9.740293	-0.666884	-2.322328	-2.334740	0.000000	-10.000000	-0.291667	20.666666	25.500000	1023.000000	1023.000000	2046.000000
6.680000	-0.024327	-14.377382	-9.451587	-0.552773	-2.147587	-2.225436	0.000000	-10.000000	-0.316667	22.183332	34.833332	1023.000000	1023.000000	2046.000000
6.700000	-0.023262	-13.747931	-9.219872	-0.448842	-1.961854	-2.117363	0.000000	-10.000000	-0.333333	22.783333	39.666668	1023.000000	1023.000000	2046.000000
6.720000	-0.022722	-13.428856	-9.048127	-0.500220	-1.844446	-2.036062	0.000000	-10.000000	-0.358333	23.683334	47.166668	1023.000000	1023.000000	2046.000000
6.740000	-0.021852	-12.914752	-8.910845	-0.456365	-1.616142	-1.931400	0.000000	-10.000000	-0.408333	24.450001	55.000000	1023.000000	1023.000000	2046.000000
6.760000	-0.021029	-12.427896	-8.803847	-0.396913	-1.378744	-1.848392	0.000000	-10.000000	-0.433333	25.000000	63.000000	1023.000000	1023.000000	2046.000000
6.780000	-0.020368	-12.037235	-8.644109	-0.380962	-1.239369	-1.772796	0.000000	-10.000000	-0.450000	25.433334	71.166664	1023.000000	1023.000000	2046.000000
6.800000	-0.019459	-11.500220	-8.504517	-0.257181	-1.050213	-1.688311	0.000000	-10.000000	-0.441667	25.766666	79.500000	1023.000000	1023.000000	2046.000000
6.820000	-0.018551	-10.963692	-8.359939	-0.025000	-0.975514	-1.603239	0.000000	-10.000000	-0.441667	25.933334	88.166664	1023.000000	1023.000000	2046.000000
6.840000	-0.018569	-10.974125	-8.392104	0.053676	-1.105659	-1.530037	0.000000	-10.000000	-0.450000	25.916668	96.833336	1023.000000	1023.000000	2046.000000
6.860000	-0.020122	-11.892248	-8.700161	-0.158317	-1.453201	-1.580569	0.000000	-10.000000	-0.475000	26.066668	105.500000	1023.000000	1023.000000	2046.000000
6.880000	-0.022163	-13.098543	-9.060278	-0.527098	-1.773177	-1.737989	0.000000	-10.000000	-0.500000	26.350000	114.166664	1023.000000	1023.000000	2046.000000
6.900000	-0.024009	-14.189089	-9.291826	-0.929629	-2.006402	-1.961232	0.000000	-10.000000	-0.516667	26.966667	122.833336	1023.000000	1023.000000	2046.000000
6.920000	-0.024768	-14.638088	-9.353722	-1.114242	-2.049908	-2.120218	0.000000	-10.000000	-0.516667	27.450001	131.666672	1023.000000	1023.000000	2046.000000
6.940000	-0.025201	-14.893794	-9.400724	-1.287715	-2.040058	-2.165297	0.000000	-10.000000	-0.508333	27.900002	140.666672	1023.000000	1023.000000	2046.000000
6.960000	-0.025189	-14.886858	-9.368674	-1.283299	-1.999308	-2.235576	0.000000	-10.000000	-0.500000	28.016668	150.000000	1023.000000	1023.000000	2046.000000
6.980000	-0.024827	-14.672475	-9.284374	-1.200762	-1.917119	-2.270219	0.000000	-10.000000	-0.508333	28.083334	159.333328	1023.000000	1023.000000	2046.000000
7.000000	-0.024378	-14.407668	-9.176569	-1.101118	-1.882527	-2.247453	0.000000	-10.000000	-0.525000	28.450001	168.666672	1023.000000	1023.000000	2046.000000
7.020000	-0.024186	-14.293753	-9.190520	-1.060979	-1.795480	-2.246773	0.000000	-10.000000	-0.541667	28.766666	178.000000	1023.000000	1023.000000	2046.000000
7.040000	-0.023653	-13.978872	-9.041306	-0.996491	-1.768714	-2.172360	0.000000	-10.000000	-0.550000	28.933332	187.666672	1023.000000	1023.000000	2046.000000
7.060000	-0.023106	-13.655368	-8.999761	-0.930464	-1.634884	-2.090260	0.000000	-10.000000	-0.558333	29.100000	197.333328	1023.000000	1023.000000	2046.000000
7.080000	-0.022264	-13.158065	-8.821128	-0.755399	-1.573129	-2.008409	0.000000	-10.000000	-0.575000	29.216667	207.000000	1023.000000	1023.000000	2046.000000
7.100000	-0.021409	-12.652440	-8.640701	-0.665489	-1.476433	-1.869817	0.000000	-10.000000	-0.591667	29.733334	216.666672	1023.000000	1023.000000	2046.000000
7.120000	-0.020340	-12.020896	-8.465561	-0.496262	-1.316307	-1.742765	0.000000	-10.000000	-0.591667	29.700001	226.500000	1023.000000	1023.000000	2046.000000
7.140000	-0.019138	-11.310351	-8.186315	-0.353009	-1.171421	-1.599607	0.000000	-10.000000	-0.575000	29.600000	236.500000	1023.000000	1023.000000	2046.000000
7.160000	-0.017848	-10.548228	-8.013268	-0.186021	-0.906619	-1.442320	0.000000	-10.000000	-0.541667	29.083334	246.500000	1023.000000	1023.000000	2046.000000
7.180000	-0.016553	-9.782669	-7.819360	0.026281	-0.646625	-1.342965	0.000000	-10.000000	-0.508333	28.516666	256.166656	1023.000000	1023.000000	2046.000000
7.200000	-0.015435	-9.122100	-7.647635	0.200334	-0.442674	-1.232124	0.000000	-10.000000	-0.483333	27.900000	265.833344	1023.000000	1023.000000	2046.000000
7.220000	-0.014710	-8.693758	-7.644506	0.349663	-0.285397	-1.113518	0.000000	-10.000000	-0.450000	27.016666	275.166656	1023.000000	1023.000000	2046.000000
7.240000	-0.014012	-8.280968	-7.520498	0.459398	-0.252032	-0.967836	0.000000	-10.000000	-0.458333	26.450001	284.500000	1023.000000	1023.000000	2046.000000
7.260000	-0.013516	-7.988191	-7.469914	0.560438	-0.243992	-0.834724	0.000000	-10.000000	-0.433333	26.000000	293.333344	1023.000000	1023.000000	2046.000000
7.280000	-0.013257	-7.834905	-7.407852	0.547181	-0.322024	-0.652210	0.000000	-10.000000	-0.466667	26.100000	302.166656	1023.000000	1023.000000	2046.000000
7.300000	-0.012587	-7.438840	-7.267609	0.639853	-0.295554	-0.515530	0.000000	-10.000000	-0.458333	26.316668	310.833344	1023.000000	1023.000000	2046.000000
7.320000	-0.011739	-6.937911	-7.110188	0.802440	-0.174312	-0.455850	0.000000	-10.000000	-0.483333	26.833334	319.666656	1023.000000	1023.000000	2046.000000
7.340000	-0.011067	-6.540514	-7.005977	0.930462	-0.068768	-0.396230	0.000000	-10.000000	-0.466667	27.200001	328.500000	1023.000000	1023.000000	2046.000000
7.360000	-0.010400	-6.146203	-6.917943	1.040758	0.069194	-0.338212	0.000000	-10.000000	-0.458333	27.299999	337.500000	1023.000000	1023.000000	2046.000000
7.380000	-0.009858	-5.826084	-6.796725	1.074173	0.144500	-0.248031	0.000000	-10.000000	-0.458333	27.183334	346.500000	1023.000000	1023.000000	2046.000000
7.400000	-0.009108	-5.383034	-6.692827	1.197724	0.252864	-0.140795	0.000000	-10.000000	-0.475000	27.283335	355.500000	1023.000000	1023.000000	2046.000000
7.420000	-0.008427	-4.980489	-6.548506	1.201752	0.306019	0.060247	0.000000	-10.000000	-0.491667	27.333334	364.500000	1023.000000	1023.000000	2046.000000
7.440000	-0.007494	-4.428664	-6.356813	1.336783	0.374925	0.216441	0.000000	-10.000000	-0.500000	27.433334	373.666656	1023.000000	1023.000000	2046.000000
7.460000	-0.006420	-3.794433	-6.118625	1.485271	0.469685	0.369235	0.000000	-10.000000	-0.483333	27.250000	382.833344	1023.000000	1023.000000	2046.000000
7.480000	-0.005460	-3.227139	-5.982416	1.697663	0.664477	0.393137	0.000000	-10.000000	-0.466667	27.100000	392.000000	1023.000000	1023.000000	2046.000000
7.500000	-0.004564	-2.697323	-5.871634	1.844229	0.873627	0.456456	0.000000	-10.000000	-0.450000	26.650000	401.000000	1023.000000	1023.000000	2046.000000
7.520000	-0.003665	-2.166299	-5.674282	2.005428	0.995301	0.507254	0.000000	-10.000000	-0.450000	26.600000	410.000000	1023.000000	1023.000000	2046.000000
7.540000	-0.002858	-1.689141	-5.533942	2.173195	1.102158	0.569449	0.000000	-10.000000	-0.450000	26.483334	419.000000	1023.000000	1023.000000	2046.000000
7.560000	-0.001999	-1.181682	-5.367589	2.214575	1.213834	0.757499	0.000000	-10.000000	-0.450000	26.366667	428.000000	1023.000000	1023.000000	2046.000000
7.580000	-0.001297	-0.766311	-5.231477	2.278244	1.304345	0.882576	0.000000	-10.000000	-0.458333	25.916666	436.833344	1023.000000	1023.000000	2046.000000
7.600000	-0.000491	-0.290399	-5.044005	2.387162	1.388191	0.978254	0.000000	-10.000000	-0.458333	25.799999	445.500000	1023.000000	1023.000000	2046.000000
7.620000	0.000367	0.217059	-4.795671	2.409635	1.504051	1.099044	0.000000	-10.000000	-0.458333	25.683334	454.000000	1023.000000	1023.000000	2046.000000
7.640000	0.001515	0.895603	-4.594359	2.523844	1.712528	1.253590	0.000000	-10.000000	-0.441667	25.450001	462.500000	1023.000000	1023.000000	2046.000000
7.660000	0.002492	1.472490	-4.371740	2.591086	1.869447	1.383698	0.000000	-10.000000	-0.425000	25.150002	471.166656	1023.000000	1023.000000	2046.000000
7.680000	0.003056	1.806077	-4.235782	2.649473	2.022126	1.370259	0.000000	-10.000000	-0.416667	24.966667	479.666656	1023.000000	1023.000000	2046.000000
7.700000	0.003527	2.084428	-4.131506	2.670957	2.164672	1.380305	0.000000	-10.000000	-0.408333	24.933334	488.000000	1023.000000	1023.000000	2046.000000
7.720000	0.004197	2.480424	-3.960444	2.783047	2.330133	1.327688	0.000000	-10.000000	-0.400000	24.666666	496.333344	1023.000000	1023.000000	2046.000000
7.740000	0.004913	2.903363	-3.796026	2.857102	2.466752	1.375535	0.000000	-10.000000	-0.375000	24.266666	504.666656	1023.000000	1023.000000	2046.000000
7.760000	0.005435	3.212263	-3.605594	2.823695	2.527454	1.466709	0.000000	-10.000000	-0.341667	23.683334	513.000000	1023.000000	1023.000000	2046.000000
7.780000	0.006135	3.625666	-3.422094	2.889528	2.636102	1.522130	0.000000	-10.000000	-0.308333	23.116667	521.000000	1023.000000	1023.000000	2046.000000
7.800000	0.006583	3.890822	-3.368485	3.031175	2.653733	1.574399	0.000000	-10.000000	-0.275000	22.333334	528.666687	1023.000000	1023.000000	2046.000000
7.820000	0.006250	3.693503	-3.518605	3.112079	2.455107	1.644921	0.000000	-10.000000	-0.250000	21.316668	536.166687	1023.000000	1023.000000	2046.000000
7.840000	0.004682	2.767020	-3.805757	2.960551	2.107141	1.505086	0.000000	-10.000000	-0.233333	20.133333	543.333313	1023.000000	1023.000000	2046.000000
7.860000	0.002683	1.585514	-4.043366	2.563950	1.745528	1.319402	0.000000	-10.000000	-0.216667	19.266666	550.333313	1023.000000	1023.000000	2046.000000
7.880000	0.000934	0.552282	-4.213560	2.242217	1.518368	1.005257	0.000000	-10.000000	-0.216667	18.483334	557.000000	1023.000000	1023.000000	2046.000000
7.900000	-0.000210	-0.124254	-4.309511	1.972477	1.375157	0.837623	0.000000	-10.000000	-0.200000	18.250000	563.333313	1023.000000	1023.000000	2046.000000
7.920000	-0.000808	-0.477414	-4.336443	1.810614	1.276326	0.772090	0.000000	-10.000000	-0.200000	18.050001	569.500000	1023.000000	1023.000000	2046.000000
7.940000	-0.001157	-0.683651	-4.376809	1.709018	1.308351	0.675790	0.000000	-10.000000	-0.191667	18.250000	575.500000	1023.000000	1023.000000	2046.000000
7.960000	-0.001282	-0.757814	-4.359796	1.664071	1.310603	0.627308	0.000000	-10.000000	-0.208333	18.400000	581.500000	1023.000000	1023.000000	2046.000000
7.980000	-0.001244	-0.734923	-4.336344	1.738680	1.344239	0.518502	0.000000	-10.000000	-0.216667	18.783333	587.500000	1023.000000	1023.000000	2046.000000
8.000000	-0.000969	-0.572696	-4.260025	1.893624	1.367914	0.425791	0.000000	-10.000000	-0.233333	19.200001	593.833313	1023.000000	1023.000000	2046.000000
8.020000	-0.000746	-0.440680	-4.178024	2.008756	1.337237	0.391350	0.000000	-10.000000	-0.233333	19.283333	600.166687	1023.000000	1023.000000	2046.000000
8.040000	-0.000310	-0.183485	-4.057080	2.146443	1.385759	0.341392	0.000000	-10.000000	-0.225000	19.216667	606.833313	1023.000000	1023.000000	2046.000000
8.060000	0.000370	0.218443	-3.865646	2.254679	1.438309	0.391101	0.000000	-10.000000	-0.191667	18.433334	613.166687	1023.000000	1023.000000	2046.000000
8.080000	0.001240	0.732602	-3.675921	2.370754	1.550306	0.487462	0.000000	-10.000000	-0.158333	17.750000	619.500000	1023.000000	1023.000000	2046.000000
8.100000	0.002028	1.198800	-3.512141	2.437730	1.676512	0.596698	0.000000	-10.000000	-0.125000	16.800001	625.500000	1023.000000	1023.000000	2046.000000
8.120000	0.002668	1.576590	-3.368123	2.424204	1.805126	0.715383	0.000000	-10.000000	-0.083333	15.850000	631.166687	1023.000000	1023.000000	2046.000000
8.140000	0.003400	2.009246	-3.222049	2.460888	1.932545	0.837862	0.000000	-10.000000	-0.058333	14.066667	636.666687	1023.000000	1023.000000	2046.000000
8.160000	0.003995	2.361251	-3.165422	2.563858	2.070488	0.892327	0.000000	-10.000000	-0.025000	11.850000	641.500000	1023.000000	1023.000000	2046.000000
8.180000	0.004661	2.754598	-3.215002	2.715526	2.263433	0.990641	0.000000	-10.000000	-0.016667	9.550000	646.000000	1023.000000	1023.000000	2046.000000
8.200000	0.005052	2.985536	-3.232123	2.802946	2.336832	1.077882	0.000000	-10.000000	0.000000	7.416667	649.500000	1023.000000	1023.000000	2046.000000
8.220000	0.005174	3.057887	-3.330139	2.949054	2.348218	1.090754	0.000000	-10.000000	0.008333	5.166667	652.333313	1023.000000	1023.000000	2046.000000
8.240000	0.005394	3.188065	-3.317315	3.032087	2.304525	1.168769	0.000000	-10.000000	0.025000	2.333333	654.333313	1023.000000	1023.000000	2046.000000
8.260000	0.005550	3.279790	-3.304718	3.134146	2.211174	1.239189	0.000000	-10.000000	0.041667	-0.950000	655.500000	1023.000000	1023.000000	2046.000000
8.280000	0.005489	3.243896	-3.335489	3.154559	2.123152	1.301674	0.000000	-10.000000	0.058333	-4.300000	656.000000	1023.000000	1023.000000	2046.000000
8.300000	0.005195	3.069965	-3.499885	3.028173	2.142192	1.399486	0.000000	-10.000000	0.066667	-6.400000	656.000000	1023.000000	1023.000000	2046.000000
8.320000	0.004847	2.864296	-3.616529	2.962351	2.076448	1.442026	0.000000	-10.000000	0.075000	-8.083333	656.000000	1023.000000	1023.000000	2046.000000
8.340000	0.004536	2.680875	-3.796267	2.948195	2.092798	1.436149	0.000000	-10.000000	0.083333	-9.416667	656.000000	1023.000000	1023.000000	2046.000000
8.360000	0.004434	2.620509	-3.852527	2.927184	2.078614	1.467238	0.000000	-10.000000	0.100000	-11.216667	656.000000	1023.000000	1023.000000	2046.000000
8.380000	0.004368	2.581238	-3.895199	2.945592	2.057715	1.473129	0.000000	-10.000000	0.125000	-12.733334	656.000000	1023.000000	1023.000000	2046.000000
8.400000	0.004289	2.535084	-3.950698	3.012732	2.011974	1.461077	0.000000	-10.000000	0.166667	-14.316667	647.333313	1023.000000	1023.000000	2046.000000
8.420000	0.004200	2.482086	-3.954515	3.049944	1.954110	1.432547	0.000000	-10.000000	0.200000	-15.433333	638.666687	1023.000000	1023.000000	2046.000000
8.440000	0.004203	2.483764	-3.980787	3.137731	1.889163	1.437656	0.000000	-10.000000	0.225000	-16.333334	628.166687	1023.000000	1023.000000	2046.000000
8.460000	0.004390	2.594249	-3.942490	3.201851	1.863549	1.471339	0.000000	-10.000000	0.233333	-16.750000	624.500000	1023.000000	1023.000000	2046.000000
8.480000	0.004338	2.563625	-3.963650	3.216978	1.798149	1.512149	0.000000	-10.000000	0.250000	-17.383333	619.000000	1023.000000	1023.000000	2046.000000
8.500000	0.004207	2.486501	-4.056312	3.184943	1.810690	1.547180	0.000000	-10.000000	0.266667	-18.000000	613.333313	1023.000000	1023.000000	2046.000000
8.520000	0.004215	2.490893	-4.111263	3.202786	1.866688	1.532681	0.000000	-10.000000	0.283333	-18.750000	607.333313	1023.000000	1023.000000	2046.000000
8.540000	0.004298	2.540303	-4.139828	3.177458	1.893285	1.609387	0.000000	-10.000000	0.308333	-19.350000	601.000000	1023.000000	1023.000000	2046.000000
8.560000	0.004384	2.590812	-4.122387	3.151235	1.974490	1.587474	0.000000	-10.000000	0.333333	-20.133333	594.500000	1023.000000	1023.000000	2046.000000
8.580000	0.004623	2.732432	-4.176891	3.156543	2.167700	1.585079	0.000000	-10.000000	0.358333	-20.666668	587.833313	1023.000000	1023.000000	2046.000000
8.600000	0.004683	2.767380	-4.122298	3.066861	2.241614	1.581202	0.000000	-10.000000	0.358333	-21.200001	581.000000	1023.000000	1023.000000	2046.000000
8.620000	0.004796	2.834207	-4.106179	3.025198	2.352908	1.562281	0.000000	-10.000000	0.366667	-21.350000	573.833313	1023.000000	1023.000000	2046.000000
8.640000	0.004591	2.713253	-4.095224	2.941124	2.346267	1.521086	0.000000	-10.000000	0.375000	-21.850000	566.666687	1023.000000	1023.000000	2046.000000
8.660000	0.004478	2.646732	-4.089991	2.911229	2.323105	1.502389	0.000000	-10.000000	0.391667	-22.383333	559.333313	1023.000000	1023.000000	2046.000000
8.680000	0.004241	2.506449	-4.150144	2.933760	2.269143	1.453690	0.000000	-10.000000	0.425000	-23.250000	551.833313	1023.000000	1023.000000	2046.000000
8.700000	0.003814	2.254195	-4.289515	3.030094	2.092886	1.420729	0.000000	-10.000000	0.466667	-24.150000	544.000000	1023.000000	1023.000000	2046.000000
8.720000	0.002701	1.596176	-4.560238	3.035907	1.743119	1.377388	0.000000	-10.000000	0.516667	-25.300001	535.833313	1023.000000	1023.000000	2046.000000
8.740000	0.001028	0.607468	-4.946343	2.884259	1.448286	1.221267	0.000000	-10.000000	0.541667	-26.083334	527.500000	1023.000000	1023.000000	2046.000000
8.760000	-0.001551	-0.916507	-5.453939	2.471430	1.019391	1.046612	0.000000	-10.000000	0.566667	-26.600000	518.833313	1023.000000	1023.000000	2046.000000
8.780000	-0.004234	-2.502584	-5.942897	2.122408	0.678540	0.639365	0.000000	-10.000000	0.558333	-26.766666	510.000000	1023.000000	1023.000000	2046.000000
8.800000	-0.006562	-3.878157	-6.226452	1.679894	0.306155	0.362245	0.000000	-10.000000	0.550000	-26.783335	501.000000	1023.000000	1023.000000	2046.000000
8.820000	-0.008153	-4.818707	-6.401226	1.322601	0.125337	0.134581	0.000000	-10.000000	0.550000	-26.733334	492.000000	1023.000000	1023.000000	2046.000000
8.840000	-0.009357	-5.530255	-6.538870	1.101472	-0.054224	-0.038632	0.000000	-10.000000	0.558333	-26.866667	483.166656	1023.000000	1023.000000	2046.000000
8.860000	-0.010426	-6.161763	-6.688773	0.932091	-0.186059	-0.219023	0.000000	-10.000000	0.566667	-26.950001	474.166656	1023.000000	1023.000000	2046.000000
8.880000	-0.011558	-6.830610	-6.850310	0.772766	-0.347427	-0.405638	0.000000	-10.000000	0.550000	-26.950001	465.166656	1023.000000	1023.000000	2046.000000
8.900000	-0.012384	-7.318784	-6.997747	0.714422	-0.485925	-0.549534	0.000000	-10.000000	0.550000	-26.966667	456.166656	1023.000000	1023.000000	2046.000000
8.920000	-0.013081	-7.730680	-7.161561	0.697456	-0.578331	-0.688244	0.000000	-10.000000	0.550000	-27.083334	447.166656	1023.000000	1023.000000	2046.000000
8.940000	-0.013491	-7.973267	-7.327868	0.683069	-0.573003	-0.755466	0.000000	-10.000000	0.550000	-27.033333	438.166656	1023.000000	1023.000000	2046.000000
8.960000	-0.013955	-8.247176	-7.416455	0.625993	-0.640749	-0.815965	0.000000	-10.000000	0.550000	-26.550001	429.000000	1023.000000	1023.000000	2046.000000
8.980000	-0.014324	-8.465271	-7.454953	0.577086	-0.739757	-0.847647	0.000000	-10.000000	0.533333	-26.350000	420.166656	1023.000000	1023.000000	2046.000000
9.000000	-0.014374	-8.494844	-7.370489	0.598775	-0.806218	-0.916913	0.000000	-10.000000	0.516667	-26.016666	411.500000	1023.000000	1023.000000	2046.000000
9.020000	-0.014228	-8.408467	-7.295993	0.587538	-0.774819	-0.925192	0.000000	-10.000000	0.516667	-26.150000	402.833344	1023.000000	1023.000000	2046.000000
9.040000	-0.014050	-8.303491	-7.230314	0.543934	-0.743442	-0.873669	0.000000	-10.000000	0.533333	-26.166666	394.166656	1023.000000	1023.000000	2046.000000
9.060000	-0.014185	-8.383106	-7.276310	0.445264	-0.726962	-0.825099	0.000000	-10.000000	0.550000	-26.466667	385.333344	1023.000000	1023.000000	2046.000000
9.080000	-0.014376	-8.496345	-7.484116	0.419383	-0.603148	-0.828463	0.000000	-10.000000	0.550000	-26.683334	376.500000	1023.000000	1023.000000	2046.000000
9.100000	-0.014616	-8.638194	-7.704746	0.457166	-0.578382	-0.812231	0.000000	-10.000000	0.550000	-26.633333	367.500000	1023.000000	1023.000000	2046.000000
9.120000	-0.014934	-8.825868	-7.891798	0.586628	-0.643557	-0.877141	0.000000	-10.000000	0.550000	-26.633333	358.666656	1023.000000	1023.000000	2046.000000
9.140000	-0.014949	-8.834890	-7.970769	0.688741	-0.773787	-0.779075	0.000000	-10.000000	0.533333	-26.350000	349.833344	1023.000000	1023.000000	2046.000000
9.160000	-0.014972	-8.848270	-7.922150	0.713114	-0.858324	-0.780910	0.000000	-10.000000	0.525000	-26.116667	341.000000	1023.000000	1023.000000	2046.000000
9.180000	-0.015243	-9.008473	-7.909722	0.624814	-0.945002	-0.778563	0.000000	-10.000000	0.508333	-25.733334	332.333344	1023.000000	1023.000000	2046.000000
9.200000	-0.015927	-9.412727	-8.069996	0.505999	-1.000214	-0.848516	0.000000	-10.000000	0.508333	-25.266666	323.666656	1023.000000	1023.000000	2046.000000
9.220000	-0.016490	-9.745769	-8.221919	0.477095	-1.086068	-0.914876	0.000000	-10.000000	0.500000	-25.016666	315.333344	1023.000000	1023.000000	2046.000000
9.240000	-0.016948	-10.016548	-8.403312	0.468144	-1.174829	-0.906552	0.000000	-10.000000	0.500000	-24.883333	307.000000	1023.000000	1023.000000	2046.000000
9.260000	-0.017414	-10.291509	-8.449445	0.462636	-1.340734	-0.963966	0.000000	-10.000000	0.500000	-24.916666	298.666656	1023.000000	1023.000000	2046.000000
9.280000	-0.017501	-10.343131	-8.435020	0.457786	-1.403587	-0.962310	0.000000	-10.000000	0.483333	-24.866667	290.333344	1023.000000	1023.000000	2046.000000
9.300000	-0.017392	-10.278850	-8.376562	0.497647	-1.422792	-0.977142	0.000000	-10.000000	0.466667	-24.750000	282.000000	1023.000000	1023.000000	2046.000000
9.320000	-0.017416	-10.292888	-8.347317	0.509263	-1.485738	-0.969097	0.000000	-10.000000	0.466667	-24.666666	273.833344	1023.000000	1023.000000	2046.000000
9.340000	-0.017732	-10.479517	-8.450938	0.443348	-1.436772	-1.035155	0.000000	-10.000000	0.475000	-24.650000	265.500000	1023.000000	1023.000000	2046.000000
9.360000	-0.017857	-10.553625	-8.530070	0.452711	-1.426758	-1.049508	0.000000	-10.000000	0.491667	-24.500000	257.166656	1023.000000	1023.000000	2046.000000
9.380000	-0.017957	-10.612603	-8.625408	0.538739	-1.415171	-1.110764	0.000000	-10.000000	0.483333	-24.383333	249.000000	1023.000000	1023.000000	2046.000000
9.400000	-0.018181	-10.744903	-8.677495	0.551723	-1.505383	-1.113748	0.000000	-10.000000	0.475000	-24.233334	241.000000	1023.000000	1023.000000	2046.000000
9.420000	-0.018055	-10.670328	-8.616249	0.636627	-1.572427	-1.118279	0.000000	-10.000000	0.458333	-24.083334	233.000000	1023.000000	1023.000000	2046.000000
9.440000	-0.017774	-10.504558	-8.452774	0.654946	-1.570879	-1.135850	0.000000	-10.000000	0.458333	-23.933334	225.000000	1023.000000	1023.000000	2046.000000
9.460000	-0.017410	-10.289195	-8.352814	0.665292	-1.492452	-1.109222	0.000000	-10.000000	0.458333	-23.616667	217.000000	1023.000000	1023.000000	2046.000000
9.480000	-0.017157	-10.140072	-8.243240	0.649706	-1.375100	-1.171437	0.000000	-10.000000	0.433333	-23.233334	209.000000	1023.000000	1023.000000	2046.000000
9.500000	-0.016825	-9.943619	-8.182032	0.639837	-1.174462	-1.226962	0.000000	-10.000000	0.391667	-22.700001	201.166672	1023.000000	1023.000000	2046.000000
9.520000	-0.016600	-9.810615	-8.168022	0.664709	-1.065140	-1.242162	0.000000	-10.000000	0.366667	-22.366667	193.500000	1023.000000	1023.000000	2046.000000
9.540000	-0.016763	-9.907093	-8.252798	0.649720	-1.030814	-1.273201	0.000000	-10.000000	0.358333	-22.083334	186.166672	1023.000000	1023.000000	2046.000000
9.560000	-0.016885	-9.978947	-8.267187	0.657009	-1.055138	-1.313631	0.000000	-10.000000	0.375000	-22.100000	178.833328	1023.000000	1023.000000	2046.000000
9.580000	-0.017178	-10.151995	-8.329828	0.666848	-1.155873	-1.333141	0.000000	-10.000000	0.383333	-22.083334	171.500000	1023.000000	1023.000000	2046.000000
9.600000	-0.017726	-10.476156	-8.510498	0.793636	-1.397742	-1.361553	0.000000	-10.000000	0.391667	-22.316668	164.000000	1023.000000	1023.000000	2046.000000
9.620000	-0.018640	-11.016318	-8.678047	0.747059	-1.692302	-1.393028	0.000000	-10.000000	0.391667	-22.183334	156.500000	1023.000000	1023.000000	2046.000000
9.640000	-0.020464	-12.094187	-8.984798	0.456932	-2.062713	-1.503607	0.000000	-10.000000	0.391667	-21.916668	149.166672	1023.000000	1023.000000	2046.000000
9.660000	-0.023138	-13.674440	-9.441513	0.017333	-2.400133	-1.850127	0.000000	-10.000000	0.383333	-21.516666	141.833328	1023.000000	1023.000000	2046.000000
9.680000	-0.025386	-15.003304	-9.774095	-0.416896	-2.686550	-2.125764	0.000000	-10.000000	0.341667	-20.633333	134.666672	1023.000000	1023.000000	2046.000000
9.700000	-0.026942	-15.922632	-10.009068	-0.675213	-2.804962	-2.433388	0.000000	-10.000000	0.291667	-19.683334	127.833336	1023.000000	1023.000000	2046.000000
9.720000	-0.028269	-16.707184	-10.189475	-0.920618	-2.969481	-2.627609	0.000000	-10.000000	0.275000	-18.700001	121.166664	1023.000000	1023.000000	2046.000000
9.740000	-0.029282	-17.305943	-10.362364	-1.055353	-3.072013	-2.816212	0.000000	-10.000000	0.266667	-18.300001	114.833336	1023.000000	1023.000000	2046.000000
9.760000	-0.030074	-17.773823	-10.448603	-1.205594	-3.188201	-2.931424	0.000000	-10.000000	0.266667	-18.033335	108.500000	1023.000000	1023.000000	2046.000000
9.780000	-0.030634	-18.104916	-10.545501	-1.243585	-3.269592	-3.046238	0.000000	-10.000000	0.250000	-17.900000	102.500000	1023.000000	1023.000000	2046.000000
9.800000	-0.031072	-18.363295	-10.560235	-1.286464	-3.370407	-3.146187	0.000000	-10.000000	0.250000	-17.666668	96.500000	1023.000000	1023.000000	2046.000000
9.820000	-0.031319	-18.509544	-10.611187	-1.304044	-3.403773	-3.190540	0.000000	-10.000000	0.233333	-17.283333	90.666664	1023.000000	1023.000000	2046.000000
9.840000	-0.031589	-18.668888	-10.632744	-1.368041	-3.485571	-3.182534	0.000000	-10.000000	0.216667	-16.683334	85.000000	1023.000000	1023.000000	2046.000000
9.860000	-0.031941	-18.876907	-10.636096	-1.390422	-3.591804	-3.258586	0.000000	-10.000000	0.208333	-16.133333	79.500000	1023.000000	1023.000000	2046.000000
9.880000	-0.031983	-18.901913	-10.627477	-1.421033	-3.567379	-3.286024	0.000000	-10.000000	0.208333	-15.616667	74.166664	1023.000000	1023.000000	2046.000000
9.900000	-0.031956	-18.885962	-10.609713	-1.413714	-3.602622	-3.259913	0.000000	-10.000000	0.208333	-15.366667	69.000000	1023.000000	1023.000000	2046.000000
9.920000	-0.031733	-18.753996	-10.643078	-1.382441	-3.462467	-3.266009	0.000000	-10.000000	0.200000	-15.400001	63.833332	1023.000000	1023.000000	2046.000000
9.940000	-0.031346	-18.525749	-10.674172	-1.360610	-3.349555	-3.141411	0.000000	-10.000000	0.208333	-15.766667	58.666668	1023.000000	1023.000000	2046.000000
9.960000	-0.031125	-18.394756	-10.713987	-1.351388	-3.240240	-3.089141	0.000000	-10.000000	0.208333	-16.000000	53.333332	1023.000000	1023.000000	2046.000000
9.980000	-0.030966	-18.301199	-10.790877	-1.297770	-3.191089	-3.021463	0.000000	-10.000000	0.208333	-15.933334	48.000000	1023.000000	1023.000000	2046.000000
10.000000	-0.030887	-18.253984	-10.827370	-1.177223	-3.211215	-3.038177	0.000000	-10.000000	0.200000	-15.666667	42.666668	1023.000000	1023.000000	2046.000000
10.020000	-0.030808	-18.207565	-10.830706	-1.102996	-3.232352	-3.041511	0.000000	-10.000000	0.200000	-15.233334	37.500000	1023.000000	1023.000000	2046.000000
10.040000	-0.030784	-18.193150	-10.800583	-1.086596	-3.252149	-3.053823	0.000000	-10.000000	0.200000	-14.750000	32.500000	1023.000000	1023.000000	2046.000000
10.060000	-0.030905	-18.264769	-10.840223	-1.052044	-3.295988	-3.076514	0.000000	-10.000000	0.183333	-14.150001	27.666666	1023.000000	1023.000000	2046.000000
10.080000	-0.031039	-18.343998	-10.812081	-1.118200	-3.395216	-3.018502	0.000000	-10.000000	0.158333	-13.400001	22.833334	1023.000000	1023.000000	2046.000000
10.100000	-0.031300	-18.498081	-10.792556	-1.204719	-3.485101	-3.015707	0.000000	-10.000000	0.125000	-12.650001	18.333334	1023.000000	1023.000000	2046.000000
10.120000	-0.031602	-18.677074	-10.873483	-1.239789	-3.515041	-3.048761	0.000000	-10.000000	0.108333	-11.783334	14.000000	1023.000000	1023.000000	2046.000000
10.140000	-0.031748	-18.763121	-10.904220	-1.314095	-3.538646	-3.006160	0.000000	-10.000000	0.091667	-11.033334	10.000000	1023.000000	1023.000000	2046.000000
10.160000	-0.031946	-18.880066	-10.934325	-1.333016	-3.586761	-3.025964	0.000000	-10.000000	0.083333	-10.083333	6.333333	1023.000000	1023.000000	2046.000000
10.180000	-0.031907	-18.857031	-10.906292	-1.343440	-3.591926	-3.015373	0.000000	-10.000000	0.066667	-8.916667	3.166667	1023.000000	1023.000000	2046.000000
10.200000	-0.031688	-18.727461	-10.861912	-1.345701	-3.541929	-2.977919	0.000000	-10.000000	0.050000	-7.483334	0.666667	1023.000000	1023.000000	2046.000000
10.220000	-0.031438	-18.579744	-10.824416	-1.312697	-3.538553	-2.904078	0.000000	-10.000000	0.025000	-5.916667	-1.500000	1023.000000	1023.000000	2046.000000
10.240000	-0.031174	-18.423828	-10.817068	-1.274482	-3.464976	-2.867303	0.000000	-10.000000	0.008333	-4.050000	-3.333333	1023.000000	1023.000000	2046.000000
10.260000	-0.030560	-18.060862	-10.712231	-1.188564	-3.340634	-2.819432	0.000000	-10.000000	0.000000	-1.250000	-4.500000	1023.000000	1023.000000	2046.000000
10.280000	-0.029714	-17.561026	-10.552947	-1.038502	-3.199923	-2.769654	0.000000	-10.000000	-0.016667	1.650000	-5.000000	1023.000000	1023.000000	2046.000000
10.300000	-0.029040	-17.162508	-10.418540	-0.969277	-3.045964	-2.728728	0.000000	-10.000000	-0.025000	5.000000	-5.000000	1023.000000	1023.000000	2046.000000
10.320000	-0.028564	-16.881151	-10.266078	-0.868218	-2.984653	-2.762203	0.000000	-10.000000	-0.058333	7.950000	-5.000000	1023.000000	1023.000000	2046.000000
10.340000	-0.027658	-16.345648	-10.086765	-0.811844	-2.785313	-2.661726	0.000000	-10.000000	-0.091667	11.066667	-5.000000	1023.000000	1023.000000	2046.000000
10.360000	-0.026674	-15.764361	-9.884101	-0.767579	-2.521821	-2.590861	0.000000	-10.000000	-0.150000	13.516666	-5.000000	1023.000000	1023.000000	2046.000000
10.380000	-0.025705	-15.191677	-9.730559	-0.651452	-2.307549	-2.502117	0.000000	-10.000000	-0.191667	15.600000	-5.000000	1023.000000	1023.000000	2046.000000
10.400000	-0.024756	-14.630825	-9.532159	-0.632273	-2.089901	-2.376492	0.000000	-10.000000	-0.225000	17.516666	0.000000	1023.000000	1023.000000	2046.000000
10.420000	-0.023787	-14.058037	-9.341358	-0.589568	-1.835648	-2.291463	0.000000	-10.000000	-0.258333	19.266666	10.666667	1023.000000	1023.000000	2046.000000
10.440000	-0.023117	-13.661880	-9.190978	-0.596233	-1.696773	-2.177895	0.000000	-10.000000	-0.275000	20.683334	23.666666	1023.000000	1023.000000	2046.000000
10.460000	-0.022405	-13.241149	-9.011686	-0.568098	-1.653749	-2.007616	0.000000	-10.000000	-0.308333	21.600000	34.000000	1023.000000	1023.000000	2046.000000
10.480000	-0.021692	-12.820127	-8.875103	-0.511834	-1.551315	-1.881875	0.000000	-10.000000	-0.308333	22.366667	41.000000	1023.000000	1023.000000	2046.000000
10.500000	-0.021134	-12.490017	-8.837690	-0.348723	-1.529080	-1.774523	0.000000	-10.000000	-0.325000	22.750000	48.333332	1023.000000	1023.000000	2046.000000
10.520000	-0.021186	-12.520785	-8.910324	-0.223627	-1.643261	-1.743574	0.000000	-10.000000	-0.325000	23.116667	55.833332	1023.000000	1023.000000	2046.000000
10.540000	-0.021991	-12.996613	-9.072684	-0.300980	-1.832095	-1.790853	0.000000	-10.000000	-0.341667	23.433334	63.500000	1023.000000	1023.000000	2046.000000
10.560000	-0.023771	-14.048834	-9.441587	-0.586392	-1.985883	-2.034972	0.000000	-10.000000	-0.366667	23.800001	71.166664	1023.000000	1023.000000	2046.000000
10.580000	-0.025411	-15.017746	-9.664451	-0.880666	-2.181012	-2.291618	0.000000	-10.000000	-0.383333	24.283335	79.000000	1023.000000	1023.000000	2046.000000
10.600000	-0.026579	-15.708404	-9.798564	-1.180828	-2.288533	-2.440479	0.000000	-10.000000	-0.416667	24.850000	87.000000	1023.000000	1023.000000	2046.000000
10.620000	-0.027331	-16.152798	-9.851310	-1.478884	-2.391623	-2.430981	0.000000	-10.000000	-0.416667	25.183334	95.333336	1023.000000	1023.000000	2046.000000
10.640000	-0.027428	-16.210180	-9.826496	-1.592065	-2.372751	-2.418869	0.000000	-10.000000	-0.425000	25.366667	103.666664	1023.000000	1023.000000	2046.000000
10.660000	-0.027261	-16.111118	-9.753892	-1.607800	-2.367183	-2.382243	0.000000	-10.000000	-0.425000	25.266666	112.333336	1023.000000	1023.000000	2046.000000
10.680000	-0.027105	-16.019318	-9.771532	-1.490143	-2.259663	-2.497981	0.000000	-10.000000	-0.441667	25.350000	120.666664	1023.000000	1023.000000	2046.000000
10.700000	-0.026835	-15.859365	-9.771195	-1.360837	-2.172179	-2.555154	0.000000	-10.000000	-0.466667	25.700001	129.333328	1023.000000	1023.000000	2046.000000
10.720000	-0.026223	-15.498080	-9.699361	-1.228921	-2.057145	-2.512654	0.000000	-10.000000	-0.475000	26.116667	137.666672	1023.000000	1023.000000	2046.000000
10.740000	-0.025623	-15.143328	-9.584777	-1.127637	-1.977216	-2.453697	0.000000	-10.000000	-0.508333	26.716667	146.333328	1023.000000	1023.000000	2046.000000
10.760000	-0.024878	-14.702755	-9.427867	-1.038689	-1.863985	-2.372214	0.000000	-10.000000	-0.525000	27.283333	155.000000	1023.000000	1023.000000	2046.000000
10.780000	-0.023748	-14.034883	-9.186001	-0.916398	-1.749435	-2.183049	0.000000	-10.000000	-0.533333	27.750000	164.166672	1023.000000	1023.000000	2046.000000
10.800000	-0.022778	-13.461555	-8.960653	-0.847736	-1.648436	-2.004730	0.000000	-10.000000	-0.533333	28.150002	173.333328	1023.000000	1023.000000	2046.000000
10.820000	-0.021769	-12.865213	-8.783184	-0.756141	-1.491071	-1.834818	0.000000	-10.000000	-0.516667	28.166668	182.666672	1023.000000	1023.000000	2046.000000
10.840000	-0.020687	-12.225795	-8.641369	-0.623018	-1.231683	-1.729725	0.000000	-10.000000	-0.516667	28.350000	192.000000	1023.000000	1023.000000	2046.000000
10.860000	-0.019693	-11.638675	-8.495079	-0.455825	-1.026513	-1.661258	0.000000	-10.000000	-0.500000	28.166666	201.500000	1023.000000	1023.000000	2046.000000
10.880000	-0.018507	-10.937812	-8.400730	-0.189452	-0.789512	-1.558117	0.000000	-10.000000	-0.483333	28.016666	211.000000	1023.000000	1023.000000	2046.000000
10.900000	-0.017636	-10.423168	-8.244952	-0.020433	-0.731777	-1.426006	0.000000	-10.000000	-0.466667	27.483334	220.333328	1023.000000	1023.000000	2046.000000
10.920000	-0.016835	-9.949206	-8.084874	0.052466	-0.687617	-1.229182	0.000000	-10.000000	-0.433333	27.066668	229.666672	1023.000000	1023.000000	2046.000000
10.940000	-0.016014	-9.464063	-7.992489	0.134486	-0.574402	-1.031658	0.000000	-10.000000	-0.433333	26.783333	238.833328	1023.000000	1023.000000	2046.000000
10.960000	-0.015661	-9.255768	-7.927344	0.107742	-0.552517	-0.883649	0.000000	-10.000000	-0.433333	26.633333	247.833328	1023.000000	1023.000000	2046.000000
10.980000	-0.015280	-9.030371	-7.905825	0.181293	-0.508354	-0.797485	0.000000	-10.000000	-0.450000	26.716667	256.666656	1023.000000	1023.000000	2046.000000
11.000000	-0.014787	-8.739148	-7.847890	0.361669	-0.447538	-0.805389	0.000000	-10.000000	-0.466667	26.800001	265.500000	1023.000000	1023.000000	2046.000000
11.020000	-0.014142	-8.357707	-7.719999	0.497662	-0.393863	-0.741507	0.000000	-10.000000	-0.483333	27.083334	274.500000	1023.000000	1023.000000	2046.000000
11.040000	-0.013548	-8.006943	-7.569825	0.598175	-0.335930	-0.699364	0.000000	-10.000000	-0.500000	27.466667	283.500000	1023.000000	1023.000000	2046.000000
11.060000	-0.012644	-7.472826	-7.396000	0.718341	-0.255122	-0.540044	0.000000	-10.000000	-0.491667	27.633333	292.500000	1023.000000	1023.000000	2046.000000
11.080000	-0.011711	-6.921397	-7.183136	0.721879	-0.121365	-0.338775	0.000000	-10.000000	-0.508333	27.416666	301.666656	1023.000000	1023.000000	2046.000000
11.100000	-0.011051	-6.531311	-7.097424	0.744663	-0.015200	-0.163350	0.000000	-10.000000	-0.508333	27.166666	310.833344	1023.000000	1023.000000	2046.000000
11.120000	-0.010283	-6.077152	-6.986348	0.867913	0.160379	-0.119097	0.000000	-10.000000	-0.516667	27.100000	320.000000	1023.000000	1023.000000	2046.000000
11.140000	-0.009497	-5.612487	-6.911349	1.052734	0.282215	-0.036087	0.000000	-10.000000	-0.475000	27.183332	329.166656	1023.000000	1023.000000	2046.000000
11.160000	-0.008651	-5.112935	-6.736030	1.210768	0.376647	0.035680	0.000000	-10.000000	-0.441667	27.000000	338.333344	1023.000000	1023.000000	2046.000000
11.180000	-0.007837	-4.631760	-6.597103	1.411998	0.417911	0.135434	0.000000	-10.000000	-0.441667	26.650000	347.500000	1023.000000	1023.000000	2046.000000
11.200000	-0.006817	-4.028998	-6.342385	1.561391	0.521166	0.230830	0.000000	-10.000000	-0.450000	26.600000	356.333344	1023.000000	1023.000000	2046.000000
11.220000	-0.005582	-3.299175	-6.103195	1.702194	0.701974	0.399852	0.000000	-10.000000	-0.458333	26.433334	365.166656	1023.000000	1023.000000	2046.000000
11.240000	-0.004859	-2.871517	-5.948168	1.684005	0.833543	0.559103	0.000000	-10.000000	-0.458333	26.483334	374.000000	1023.000000	1023.000000	2046.000000
11.260000	-0.003936	-2.326094	-5.779146	1.688715	1.035261	0.729077	0.000000	-10.000000	-0.458333	26.400000	382.833344	1023.000000	1023.000000	2046.000000
11.280000	-0.003060	-1.808194	-5.635116	1.863074	1.213455	0.750392	0.000000	-10.000000	-0.483333	26.566668	391.666656	1023.000000	1023.000000	2046.000000
11.300000	-0.001980	-1.170401	-5.384976	2.037581	1.388170	0.788824	0.000000	-10.000000	-0.475000	26.666668	400.500000	1023.000000	1023.000000	2046.000000
11.320000	-0.001010	-0.597075	-5.142975	2.213994	1.538679	0.793227	0.000000	-10.000000	-0.491667	26.816668	409.500000	1023.000000	1023.000000	2046.000000
11.340000	0.000197	0.116385	-4.829580	2.285882	1.712562	0.947522	0.000000	-10.000000	-0.491667	27.183334	418.500000	1023.000000	1023.000000	2046.000000
11.360000	0.000876	0.517450	-4.657339	2.259451	1.901530	1.013808	0.000000	-10.000000	-0.500000	27.283335	427.500000	1023.000000	1023.000000	2046.000000
11.380000	0.001625	0.960413	-4.487611	2.203375	2.067904	1.176745	0.000000	-10.000000	-0.483333	27.666668	436.500000	1023.000000	1023.000000	2046.000000
11.400000	0.002363	1.396751	-4.314715	2.271544	2.211715	1.228206	0.000000	-10.000000	-0.466667	27.483334	445.500000	1023.000000	1023.000000	2046.000000
11.420000	0.002895	1.710942	-4.214600	2.412119	2.287953	1.225470	0.000000	-10.000000	-0.425000	27.233334	454.666656	1023.000000	1023.000000	2046.000000
11.440000	0.003181	1.880066	-4.169647	2.680279	2.153856	1.215579	0.000000	-10.000000	-0.400000	26.133333	463.833344	1023.000000	1023.000000	2046.000000
11.460000	0.002699	1.594904	-4.214057	2.757726	1.821926	1.229308	0.000000	-10.000000	-0.366667	25.033333	472.833344	1023.000000	1023.000000	2046.000000
11.480000	0.001241	0.733198	-4.537310	2.553062	1.571919	1.145527	0.000000	-10.000000	-0.350000	23.900000	481.500000	1023.000000	1023.000000	2046.000000
11.500000	-0.000667	-0.394445	-4.832915	2.148928	1.337581	0.951961	0.000000	-10.000000	-0.325000	23.100000	489.666656	1023.000000	1023.000000	2046.000000
11.520000	-0.002268	-1.340631	-4.944081	1.769930	1.118531	0.714989	0.000000	-10.000000	-0.308333	22.550001	497.500000	1023.000000	1023.000000	2046.000000
11.540000	-0.003135	-1.852502	-5.021630	1.578165	1.091472	0.499492	0.000000	-10.000000	-0.300000	22.150000	505.000000	1023.000000	1023.000000	2046.000000
11.560000	-0.003655	-2.160047	-5.061476	1.496343	1.016543	0.388544	0.000000	-10.000000	-0.300000	21.883333	512.500000	1023.000000	1023.000000	2046.000000
11.580000	-0.003907	-2.309072	-5.005606	1.486583	0.929221	0.280730	0.000000	-10.000000	-0.308333	21.966667	519.833313	1023.000000	1023.000000	2046.000000
11.600000	-0.003632	-2.146217	-4.877223	1.541952	0.935268	0.253787	0.000000	-10.000000	-0.341667	22.266666	527.166687	1023.000000	1023.000000	2046.000000
11.620000	-0.003602	-2.128686	-4.814754	1.531614	0.934595	0.219858	0.000000	-10.000000	-0.350000	22.650000	534.500000	1023.000000	1023.000000	2046.000000
11.640000	-0.003140	-1.855536	-4.710732	1.605980	1.014095	0.235122	0.000000	-10.000000	-0.341667	22.666666	542.166687	1023.000000	1023.000000	2046.000000
11.660000	-0.002759	-1.630789	-4.699877	1.682182	1.108134	0.278773	0.000000	-10.000000	-0.300000	22.566668	549.666687	1023.000000	1023.000000	2046.000000
11.680000	-0.002171	-1.283351	-4.611805	1.763249	1.259754	0.305451	0.000000	-10.000000	-0.283333	21.950001	557.333313	1023.000000	1023.000000	2046.000000
11.700000	-0.001699	-1.004224	-4.510870	1.861272	1.322662	0.322712	0.000000	-10.000000	-0.266667	21.333334	564.666687	1023.000000	1023.000000	2046.000000
11.720000	-0.000790	-0.467018	-4.176963	2.034861	1.350715	0.324369	0.000000	-10.000000	-0.266667	20.650000	572.000000	1023.000000	1023.000000	2046.000000
11.740000	0.000199	0.117774	-3.930564	2.247411	1.449308	0.351620	0.000000	-10.000000	-0.266667	20.316668	578.833313	1023.000000	1023.000000	2046.000000
11.760000	0.000922	0.545078	-3.743888	2.287104	1.524533	0.477329	0.000000	-10.000000	-0.241667	19.733334	585.666687	1023.000000	1023.000000	2046.000000
11.780000	0.001909	1.128041	-3.587862	2.333692	1.690816	0.691395	0.000000	-10.000000	-0.208333	18.716667	592.333313	1023.000000	1023.000000	2046.000000
11.800000	0.002848	1.683029	-3.516166	2.446332	1.947716	0.805147	0.000000	-10.000000	-0.175000	17.783333	598.833313	1023.000000	1023.000000	2046.000000
11.820000	0.003723	2.200116	-3.475704	2.586737	2.183850	0.905233	0.000000	-10.000000	-0.166667	16.966667	604.833313	1023.000000	1023.000000	2046.000000
11.840000	0.004490	2.653584	-3.453987	2.726676	2.330204	1.050691	0.000000	-10.000000	-0.150000	16.550001	610.666687	1023.000000	1023.000000	2046.000000
11.860000	0.005069	2.995638	-3.350955	2.858115	2.346710	1.141767	0.000000	-10.000000	-0.108333	15.950001	616.166687	1023.000000	1023.000000	2046.000000
11.880000	0.005620	3.321171	-3.264708	3.004005	2.359339	1.222536	0.000000	-10.000000	-0.091667	15.166667	621.666687	1023.000000	1023.000000	2046.000000
11.900000	0.005641	3.334065	-3.277707	3.044200	2.307604	1.259968	0.000000	-10.000000	-0.100000	14.566667	626.833313	1023.000000	1023.000000	2046.000000
11.920000	0.005769	3.409210	-3.300849	3.064105	2.261607	1.384347	0.000000	-10.000000	-0.125000	14.000000	632.000000	1023.000000	1023.000000	2046.000000
11.940000	0.006119	3.616179	-3.315483	3.172213	2.327682	1.431767	0.000000	-10.000000	-0.125000	13.916667	636.833313	1023.000000	1023.000000	2046.000000
11.960000	0.006352	3.753904	-3.288900	3.165470	2.377771	1.499563	0.000000	-10.000000	-0.108333	13.566667	641.500000	1023.000000	1023.000000	2046.000000
11.980000	0.006781	4.007745	-3.249405	3.219522	2.414110	1.623519	0.000000	-10.000000	-0.091667	12.966667	646.000000	1023.000000	1023.000000	2046.000000
12.000000	0.007166	4.235188	-3.195019	3.251260	2.507193	1.671753	0.000000	-10.000000	-0.075000	12.050000	650.500000	1023.000000	1023.000000	2046.000000
12.020000	0.007803	4.611331	-3.035817	3.380625	2.551662	1.714861	0.000000	-10.000000	-0.050000	10.800000	654.666687	1023.000000	1023.000000	2046.000000
12.040000	0.008262	4.882593	-2.956254	3.496158	2.586214	1.756475	0.000000	-10.000000	-0.025000	9.283334	658.500000	1023.000000	1023.000000	2046.000000
12.060000	0.008643	5.108005	-2.847143	3.562785	2.582207	1.810156	0.000000	-10.000000	-0.008333	7.300000	661.666687	1023.000000	1023.000000	2046.000000
12.080000	0.008848	5.229280	-2.872793	3.647550	2.603944	1.850578	0.000000	-10.000000	0.016667	4.333333	664.333313	1023.000000	1023.000000	2046.000000
12.100000	0.009070	5.360221	-2.904911	3.687133	2.679726	1.898273	0.000000	-10.000000	0.050000	0.916667	666.333313	1023.000000	1023.000000	2046.000000
12.120000	0.009166	5.416942	-2.910476	3.657364	2.683665	1.986390	0.000000	-10.000000	0.066667	-2.466667	667.500000	1023.000000	1023.000000	2046.000000
12.140000	0.009322	5.509381	-2.929181	3.756681	2.684278	1.997603	0.000000	-10.000000	0.083333	-5.700000	668.000000	1023.000000	1023.000000	2046.000000
12.160000	0.009326	5.511928	-2.971750	3.824114	2.657273	2.002292	0.000000	-10.000000	0.083333	-8.533334	668.000000	1023.000000	1023.000000	2046.000000
12.180000	0.009377	5.541593	-3.055459	3.882035	2.691811	2.023205	0.000000	-10.000000	0.100000	-11.166667	668.000000	1023.000000	1023.000000	2046.000000
12.200000	0.009432	5.574191	-3.027940	3.862311	2.635881	2.103938	0.000000	-10.000000	0.116667	-12.783334	668.000000	1023.000000	1023.000000	2046.000000
12.220000	0.009524	5.628934	-2.985618	3.869883	2.674819	2.069850	0.000000	-10.000000	0.141667	-13.866667	668.000000	1023.000000	1023.000000	2046.000000
12.240000	0.010033	5.929740	-2.865530	3.873235	2.807256	2.114779	0.000000	-10.000000	0.175000	-14.716667	660.166687	1023.000000	1023.000000	2046.000000
12.260000	0.010225	6.043119	-2.850440	3.860139	2.977060	2.056360	0.000000	-10.000000	0.191667	-15.300000	650.500000	1023.000000	1023.000000	2046.000000
12.280000	0.010121	5.981466	-2.816072	3.741741	3.011108	2.044689	0.000000	-10.000000	0.208333	-15.716667	639.166687	1023.000000	1023.000000	2046.000000
12.300000	0.009939	5.873801	-2.893920	3.682016	3.150036	1.935669	0.000000	-10.000000	0.225000	-16.316668	633.833313	1023.000000	1023.000000	2046.000000
12.320000	0.009814	5.800248	-2.902235	3.600590	3.142532	1.959360	0.000000	-10.000000	0.250000	-17.083334	628.333313	1023.000000	1023.000000	2046.000000
12.340000	0.009411	5.561728	-2.973573	3.554476	3.073246	1.907580	0.000000	-10.000000	0.291667	-18.316668	622.500000	1023.000000	1023.000000	2046.000000
12.360000	0.009221	5.449824	-3.064696	3.541913	3.040506	1.932101	0.000000	-10.000000	0.333333	-19.500000	616.500000	1023.000000	1023.000000	2046.000000
12.380000	0.008745	5.168181	-3.243634	3.581660	2.890950	1.939206	0.000000	-10.000000	0.375000	-20.916668	610.000000	1023.000000	1023.000000	2046.000000
12.400000	0.007478	4.419475	-3.636580	3.551079	2.577356	1.927619	0.000000	-10.000000	0.400000	-22.050001	603.166687	1023.000000	1023.000000	2046.000000
12.420000	0.005316	3.142005	-4.040040	3.308765	2.071181	1.802099	0.000000	-10.000000	0.416667	-22.783333	598.333313	1023.000000	1023.000000	2046.000000
12.440000	0.002638	1.558876	-4.435907	2.920769	1.592063	1.481952	0.000000	-10.000000	0.466667	-23.783333	590.666687	1023.000000	1023.000000	2046.000000
12.460000	-0.000061	-0.036234	-4.833930	2.471328	1.194298	1.132070	0.000000	-10.000000	0.500000	-24.583334	582.666687	1023.000000	1023.000000	2046.000000
12.480000	-0.002104	-1.243743	-5.109972	2.083637	0.981565	0.801027	0.000000	-10.000000	0.541667	-25.500000	571.666687	1023.000000	1023.000000	2046.000000
12.500000	-0.003777	-2.232041	-5.378508	1.775905	0.826693	0.543869	0.000000	-10.000000	0.541667	-25.766666	563.166687	1023.000000	1023.000000	2046.000000
12.520000	-0.005014	-2.963343	-5.638078	1.623150	0.717012	0.334572	0.000000	-10.000000	0.566667	-26.116667	554.500000	1023.000000	1023.000000	2046.000000
12.540000	-0.006158	-3.639303	-5.851593	1.458331	0.572055	0.181903	0.000000	-10.000000	0.566667	-26.516666	545.833313	1023.000000	1023.000000	2046.000000
12.560000	-0.007020	-4.148688	-6.029497	1.386688	0.421993	0.072129	0.000000	-10.000000	0.566667	-26.916668	537.000000	1023.000000	1023.000000	2046.000000
12.580000	-0.007806	-4.613598	-6.146305	1.319420	0.265266	-0.051979	0.000000	-10.000000	0.550000	-27.316668	528.000000	1023.000000	1023.000000	2046.000000
12.600000	-0.008288	-4.898357	-6.241838	1.277386	0.147968	-0.081874	0.000000	-10.000000	0.566667	-27.549999	518.833313	1023.000000	1023.000000	2046.000000
12.620000	-0.008655	-5.115343	-6.319603	1.270584	0.071090	-0.137415	0.000000	-10.000000	0.583333	-27.666666	509.666656	1023.000000	1023.000000	2046.000000
12.640000	-0.009030	-5.336745	-6.331403	1.248856	-0.029167	-0.225031	0.000000	-10.000000	0.600000	-27.566668	500.500000	1023.000000	1023.000000	2046.000000
12.660000	-0.009212	-5.444193	-6.332031	1.232861	-0.097918	-0.247107	0.000000	-10.000000	0.583333	-27.550001	491.333344	1023.000000	1023.000000	2046.000000
12.680000	-0.009492	-5.609755	-6.347823	1.175774	-0.142730	-0.294976	0.000000	-10.000000	0.600000	-27.600000	482.166656	1023.000000	1023.000000	2046.000000
12.700000	-0.009567	-5.654212	-6.399763	1.115440	-0.091845	-0.278044	0.000000	-10.000000	0.616667	-27.933334	472.833344	1023.000000	1023.000000	2046.000000
12.720000	-0.009487	-5.606851	-6.439888	1.083524	0.003345	-0.253832	0.000000	-10.000000	0.658333	-28.333334	463.666656	1023.000000	1023.000000	2046.000000
12.740000	-0.009613	-5.681005	-6.580606	1.093717	0.057736	-0.251853	0.000000	-10.000000	0.675000	-28.983334	454.166656	1023.000000	1023.000000	2046.000000
12.760000	-0.009689	-5.725901	-6.713291	1.160015	0.099795	-0.272420	0.000000	-10.000000	0.691667	-29.450001	444.500000	1023.000000	1023.000000	2046.000000
12.780000	-0.009941	-5.875327	-6.959520	1.245935	0.137470	-0.299213	0.000000	-10.000000	0.700000	-29.816668	434.500000	1023.000000	1023.000000	2046.000000
12.800000	-0.010232	-6.046823	-7.074223	1.263932	0.017725	-0.254256	0.000000	-10.000000	0.700000	-29.866667	424.500000	1023.000000	1023.000000	2046.000000
12.820000	-0.010521	-6.218202	-7.125477	1.332044	-0.156478	-0.268290	0.000000	-10.000000	0.700000	-29.666666	414.500000	1023.000000	1023.000000	2046.000000
12.840000	-0.010880	-6.429841	-7.221471	1.301499	-0.300687	-0.209182	0.000000	-10.000000	0.683333	-29.633333	404.500000	1023.000000	1023.000000	2046.000000
12.860000	-0.011620	-6.867647	-7.361166	1.156227	-0.455493	-0.207214	0.000000	-10.000000	0.666667	-29.383333	394.666656	1023.000000	1023.000000	2046.000000
12.880000	-0.012389	-7.321992	-7.533149	1.031758	-0.547303	-0.273298	0.000000	-10.000000	0.650000	-29.216667	385.000000	1023.000000	1023.000000	2046.000000
12.900000	-0.012993	-7.678702	-7.656970	0.971781	-0.639873	-0.353640	0.000000	-10.000000	0.658333	-28.966667	375.333344	1023.000000	1023.000000	2046.000000
12.920000	-0.013312	-7.867477	-7.796843	0.978020	-0.642430	-0.406225	0.000000	-10.000000	0.666667	-28.966667	365.666656	1023.000000	1023.000000	2046.000000
12.940000	-0.013745	-8.123068	-7.857128	0.949905	-0.751967	-0.463877	0.000000	-10.000000	0.666667	-29.083334	356.000000	1023.000000	1023.000000	2046.000000
12.960000	-0.013939	-8.238081	-7.938212	0.950480	-0.731628	-0.518721	0.000000	-10.000000	0.666667	-28.983334	346.333344	1023.000000	1023.000000	2046.000000
12.980000	-0.013985	-8.264959	-7.907489	0.977566	-0.780410	-0.554627	0.000000	-10.000000	0.658333	-28.933334	336.500000	1023.000000	1023.000000	2046.000000
13.000000	-0.014047	-8.301800	-7.902647	0.992432	-0.826219	-0.565367	0.000000	-10.000000	0.658333	-28.700001	326.833344	1023.000000	1023.000000	2046.000000
13.020000	-0.014079	-8.320709	-7.926198	1.037657	-0.867600	-0.564568	0.000000	-10.000000	0.650000	-28.333334	317.166656	1023.000000	1023.000000	2046.000000
13.040000	-0.014339	-8.474513	-7.970205	1.031039	-0.931591	-0.603756	0.000000	-10.000000	0.650000	-27.950001	307.833344	1023.000000	1023.000000	2046.000000
13.060000	-0.014674	-8.672546	-7.964021	1.008344	-1.059331	-0.657539	0.000000	-10.000000	0.633333	-27.549999	298.500000	1023.000000	1023.000000	2046.000000
13.080000	-0.014847	-8.774407	-8.026167	1.011107	-1.088827	-0.670521	0.000000	-10.000000	0.600000	-27.266666	289.333344	1023.000000	1023.000000	2046.000000
13.100000	-0.015006	-8.868664	-8.066614	0.987443	-1.113734	-0.675759	0.000000	-10.000000	0.566667	-27.083334	280.166656	1023.000000	1023.000000	2046.000000
13.120000	-0.015299	-9.041484	-8.109896	0.931818	-1.156002	-0.707404	0.000000	-10.000000	0.550000	-27.016666	271.000000	1023.000000	1023.000000	2046.000000
13.140000	-0.015481	-9.149083	-8.137288	0.941162	-1.204645	-0.748311	0.000000	-10.000000	0.550000	-27.000000	262.000000	1023.000000	1023.000000	2046.000000
13.160000	-0.015706	-9.282349	-8.172475	0.922551	-1.249151	-0.783273	0.000000	-10.000000	0.550000	-26.650000	253.000000	1023.000000	1023.000000	2046.000000
13.180000	-0.015946	-9.423929	-8.258891	0.922684	-1.243764	-0.843959	0.000000	-10.000000	0.541667	-26.500000	244.166672	1023.000000	1023.000000	2046.000000
13.200000	-0.016049	-9.485136	-8.272106	0.957525	-1.289648	-0.880907	0.000000	-10.000000	0.533333	-26.383333	235.333328	1023.000000	1023.000000	2046.000000
13.220000	-0.016213	-9.582158	-8.251929	0.910255	-1.306200	-0.934284	0.000000	-10.000000	0.533333	-26.050001	226.666672	1023.000000	1023.000000	2046.000000
13.240000	-0.016138	-9.537733	-8.213717	0.919220	-1.226585	-1.016651	0.000000	-10.000000	0.533333	-25.850000	217.833328	1023.000000	1023.000000	2046.000000
13.260000	-0.015647	-9.247442	-8.128063	1.046105	-1.108299	-1.057184	0.000000	-10.000000	0.525000	-25.366667	209.333328	1023.000000	1023.000000	2046.000000
13.280000	-0.015447	-9.129013	-8.072153	1.051499	-1.016781	-1.091579	0.000000	-10.000000	0.508333	-25.233334	200.666672	1023.000000	1023.000000	2046.000000
13.300000	-0.015427	-9.117198	-8.012742	1.061780	-0.989656	-1.176580	0.000000	-10.000000	0.508333	-24.650000	192.333328	1023.000000	1023.000000	2046.000000
13.320000	-0.015832	-9.356558	-8.041080	0.948330	-1.007637	-1.256171	0.000000	-10.000000	0.508333	-24.450001	184.000000	1023.000000	1023.000000	2046.000000
13.340000	-0.016546	-9.778728	-8.158089	0.796462	-1.142669	-1.274432	0.000000	-10.000000	0.508333	-24.233334	176.000000	1023.000000	1023.000000	2046.000000
13.360000	-0.017041	-10.071505	-8.249999	0.737072	-1.238032	-1.320546	0.000000	-10.000000	0.491667	-24.150000	168.000000	1023.000000	1023.000000	2046.000000
13.380000	-0.017259	-10.199991	-8.298951	0.694985	-1.281409	-1.314617	0.000000	-10.000000	0.491667	-24.166666	160.000000	1023.000000	1023.000000	2046.000000
13.400000	-0.017536	-10.363802	-8.430203	0.756647	-1.323395	-1.366850	0.000000	-10.000000	0.483333	-24.150000	152.000000	1023.000000	1023.000000	2046.000000
13.420000	-0.017999	-10.637462	-8.533706	0.749360	-1.476967	-1.376150	0.000000	-10.000000	0.483333	-24.266666	146.666672	1023.000000	1023.000000	2046.000000
13.440000	-0.019342	-11.431341	-8.798572	0.618065	-1.748058	-1.502777	0.000000	-10.000000	0.450000	-23.733334	138.666672	1023.000000	1023.000000	2046.000000
13.460000	-0.021970	-12.984155	-9.302176	0.316816	-2.176472	-1.822323	0.000000	-10.000000	0.408333	-23.000000	130.666672	1023.000000	1023.000000	2046.000000
13.480000	-0.024599	-14.538002	-9.710942	-0.116953	-2.537039	-2.173069	0.000000	-10.000000	0.366667	-21.733334	120.333336	1023.000000	1023.000000	2046.000000
13.500000	-0.026541	-15.685905	-9.899027	-0.524982	-2.783548	-2.478349	0.000000	-10.000000	0.350000	-20.650000	113.000000	1023.000000	1023.000000	2046.000000
13.520000	-0.028217	-16.676525	-10.148419	-0.853124	-2.966718	-2.708265	0.000000	-10.000000	0.350000	-19.750000	106.166664	1023.000000	1023.000000	2046.000000
13.540000	-0.029303	-17.318235	-10.261649	-1.089076	-3.172947	-2.794563	0.000000	-10.000000	0.316667	-19.100000	99.500000	1023.000000	1023.000000	2046.000000
13.560000	-0.030403	-17.967934	-10.465887	-1.282081	-3.288928	-2.931038	0.000000	-10.000000	0.300000	-18.750000	93.000000	1023.000000	1023.000000	2046.000000
13.580000	-0.031021	-18.333517	-10.556076	-1.336325	-3.431928	-3.009187	0.000000	-10.000000	0.266667	-18.450001	86.666664	1023.000000	1023.000000	2046.000000
13.600000	-0.031425	-18.572298	-10.611415	-1.351804	-3.480169	-3.128911	0.000000	-10.000000	0.258333	-18.116667	80.500000	1023.000000	1023.000000	2046.000000
13.620000	-0.031456	-18.590265	-10.596060	-1.353193	-3.463126	-3.177886	0.000000	-10.000000	0.233333	-17.483334	74.500000	1023.000000	1023.000000	2046.000000
13.640000	-0.031770	-18.776314	-10.690225	-1.314709	-3.473399	-3.297982	0.000000	-10.000000	0.225000	-16.716667	68.666664	1023.000000	1023.000000	2046.000000
13.660000	-0.031973	-18.896259	-10.702401	-1.328085	-3.492356	-3.373417	0.000000	-10.000000	0.216667	-16.049999	63.000000	1023.000000	1023.000000	2046.000000
13.680000	-0.032076	-18.956745	-10.743678	-1.288157	-3.453717	-3.471193	0.000000	-10.000000	0.216667	-15.550000	57.666668	1023.000000	1023.000000	2046.000000
13.700000	-0.031952	-18.883739	-10.712341	-1.354547	-3.419505	-3.397347	0.000000	-10.000000	0.208333	-15.100000	52.500000	1023.000000	1023.000000	2046.000000
13.720000	-0.031905	-18.856005	-10.725136	-1.446347	-3.414697	-3.269825	0.000000	-10.000000	0.208333	-15.000000	47.500000	1023.000000	1023.000000	2046.000000
13.740000	-0.031789	-18.787439	-10.694393	-1.529064	-3.411230	-3.152751	0.000000	-10.000000	0.208333	-15.316668	42.500000	1023.000000	1023.000000	2046.000000
13.760000	-0.031395	-18.554693	-10.714919	-1.479760	-3.322838	-3.037176	0.000000	-10.000000	0.208333	-15.666667	37.500000	1023.000000	1023.000000	2046.000000
13.780000	-0.031145	-18.406963	-10.706351	-1.395511	-3.286760	-3.018341	0.000000	-10.000000	0.208333	-15.783334	32.333332	1023.000000	1023.000000	2046.000000
13.800000	-0.031046	-18.348146	-10.773868	-1.296019	-3.263019	-3.015240	0.000000	-10.000000	0.200000	-15.350000	27.000000	1023.000000	1023.000000	2046.000000
13.820000	-0.031097	-18.378080	-10.822495	-1.249526	-3.278353	-3.027706	0.000000	-10.000000	0.200000	-14.933333	21.833334	1023.000000	1023.000000	2046.000000
13.840000	-0.031270	-18.480568	-10.873481	-1.247125	-3.344106	-3.015857	0.000000	-10.000000	0.200000	-14.533334	16.833334	1023.000000	1023.000000	2046.000000
13.860000	-0.031474	-18.601166	-10.917272	-1.294563	-3.353487	-3.035846	0.000000	-10.000000	0.200000	-14.166667	12.000000	1023.000000	1023.000000	2046.000000
13.880000	-0.031703	-18.736217	-10.970147	-1.318504	-3.406411	-3.041156	0.000000	-10.000000	0.175000	-13.650001	7.166667	1023.000000	1023.000000	2046.000000
13.900000	-0.031974	-18.896887	-10.979092	-1.318294	-3.498838	-3.100662	0.000000	-10.000000	0.141667	-12.966667	2.833333	1023.000000	1023.000000	2046.000000
13.920000	-0.032201	-19.030779	-10.989752	-1.361461	-3.565727	-3.113839	0.000000	-10.000000	0.108333	-12.300000	-1.166667	1023.000000	1023.000000	2046.000000
13.940000	-0.032247	-19.057796	-11.020460	-1.308388	-3.576326	-3.152622	0.000000	-10.000000	0.100000	-11.716667	-5.000000	1023.000000	1023.000000	2046.000000
13.960000	-0.032418	-19.158821	-11.038060	-1.382654	-3.607945	-3.130162	0.000000	-10.000000	0.100000	-11.116667	-8.833333	1023.000000	1023.000000	2046.000000
13.980000	-0.032351	-19.119253	-11.062119	-1.345582	-3.562630	-3.148922	0.000000	-10.000000	0.083333	-10.666667	-12.500000	1023.000000	1023.000000	2046.000000
14.000000	-0.032186	-19.022095	-11.047513	-1.291935	-3.513257	-3.169389	0.000000	-10.000000	0.075000	-10.283334	-16.000000	1023.000000	1023.000000	2046.000000
14.020000	-0.032048	-18.940351	-11.007247	-1.302584	-3.513417	-3.117103	0.000000	-10.000000	0.066667	-9.950000	-19.500000	1023.000000	1023.000000	2046.000000
14.040000	-0.031887	-18.845261	-10.996072	-1.238933	-3.477569	-3.132688	0.000000	-10.000000	0.083333	-9.566667	-22.833334	1023.000000	1023.000000	2046.000000
14.060000	-0.031726	-18.749788	-10.946746	-1.229277	-3.515012	-3.058754	0.000000	-10.000000	0.075000	-9.083334	-26.000000	1023.000000	1023.000000	2046.000000
14.080000	-0.031501	-18.617241	-10.881446	-1.209784	-3.470513	-3.055498	0.000000	-10.000000	0.075000	-8.583334	-29.000000	1023.000000	1023.000000	2046.000000
14.100000	-0.031193	-18.434885	-10.824284	-1.166420	-3.462564	-2.981616	0.000000	-10.000000	0.050000	-7.850000	-31.833334	1023.000000	1023.000000	2046.000000
14.120000	-0.030978	-18.307905	-10.771603	-1.207708	-3.390679	-2.937915	0.000000	-10.000000	0.050000	-6.883334	-34.333332	1023.000000	1023.000000	2046.000000
14.140000	-0.030708	-18.148266	-10.702978	-1.190785	-3.405245	-2.849258	0.000000	-10.000000	0.033333	-5.550000	-36.500000	1023.000000	1023.000000	2046.000000
14.160000	-0.030605	-18.087551	-10.678149	-1.219952	-3.351920	-2.837530	0.000000	-10.000000	0.033333	-3.400000	-38.333332	1023.000000	1023.000000	2046.000000
14.180000	-0.030454	-17.998566	-10.664972	-1.279745	-3.253815	-2.800034	0.000000	-10.000000	0.016667	-0.583333	-39.500000	1023.000000	1023.000000	2046.000000
14.200000	-0.030185	-17.839367	-10.632036	-1.199737	-3.189908	-2.817686	0.000000	-10.000000	-0.008333	2.333333	-40.000000	1023.000000	1023.000000	2046.000000
14.220000	-0.029643	-17.518970	-10.532218	-1.131030	-3.073544	-2.782179	0.000000	-10.000000	-0.041667	5.383334	-40.000000	1023.000000	1023.000000	2046.000000
14.240000	-0.028906	-17.083454	-10.378044	-0.993787	-2.955503	-2.756120	0.000000	-10.000000	-0.075000	8.416667	-40.000000	1023.000000	1023.000000	2046.000000
14.260000	-0.028257	-16.699890	-10.202583	-0.982409	-2.788236	-2.726662	0.000000	-10.000000	-0.133333	12.233334	-40.000000	1023.000000	1023.000000	2046.000000
14.280000	-0.027353	-16.165422	-10.060391	-0.863385	-2.592020	-2.649627	0.000000	-10.000000	-0.208333	15.483334	-40.000000	1023.000000	1023.000000	2046.000000
14.300000	-0.026658	-15.755158	-9.947602	-0.779163	-2.421599	-2.606795	0.000000	-10.000000	-0.275000	17.683332	-40.000000	1023.000000	1023.000000	2046.000000
14.320000	-0.025851	-15.278181	-9.737245	-0.702705	-2.288082	-2.550150	0.000000	-10.000000	-0.308333	19.299999	-18.666666	1023.000000	1023.000000	2046.000000
14.340000	-0.024785	-14.648121	-9.505456	-0.638654	-2.079406	-2.424606	0.000000	-10.000000	-0.333333	20.716667	6.666667	1023.000000	1023.000000	2046.000000
14.360000	-0.024209	-14.307603	-9.341228	-0.657277	-1.963864	-2.345233	0.000000	-10.000000	-0.358333	22.133333	32.000000	1023.000000	1023.000000	2046.000000
14.380000	-0.023692	-14.001840	-9.218419	-0.665225	-1.851301	-2.266894	0.000000	-10.000000	-0.375000	23.033333	38.500000	1023.000000	1023.000000	2046.000000
14.400000	-0.023220	-13.722920	-9.138467	-0.734733	-1.686643	-2.163077	0.000000	-10.000000	-0.366667	23.516666	43.500000	1023.000000	1023.000000	2046.000000
14.420000	-0.022583	-13.346625	-9.019206	-0.700969	-1.553056	-2.073396	0.000000	-10.000000	-0.366667	24.016666	51.166668	1023.000000	1023.000000	2046.000000
14.440000	-0.022074	-13.045785	-9.012801	-0.608803	-1.506992	-1.917189	0.000000	-10.000000	-0.391667	24.266666	59.000000	1023.000000	1023.000000	2046.000000
14.460000	-0.022218	-13.130952	-9.132858	-0.598031	-1.524025	-1.876037	0.000000	-10.000000	-0.425000	24.633333	67.166664	1023.000000	1023.000000	2046.000000
14.480000	-0.023554	-13.920645	-9.461786	-0.718329	-1.782354	-1.958176	0.000000	-10.000000	-0.458333	25.300001	75.500000	1023.000000	1023.000000	2046.000000
14.500000	-0.025567	-15.109895	-9.751281	-0.992065	-2.185031	-2.181519	0.000000	-10.000000	-0.483333	26.166666	84.000000	1023.000000	1023.000000	2046.000000
14.520000	-0.027282	-16.123766	-9.908770	-1.260116	-2.453192	-2.501689	0.000000	-10.000000	-0.491667	27.016666	92.666664	1023.000000	1023.000000	2046.000000
14.540000	-0.028065	-16.586195	-9.908130	-1.487502	-2.568566	-2.621997	0.000000	-10.000000	-0.500000	27.600000	101.500000	1023.000000	1023.000000	2046.000000
14.560000	-0.028217	-16.676308	-9.897782	-1.600022	-2.531576	-2.646927	0.000000	-10.000000	-0.491667	27.950001	110.500000	1023.000000	1023.000000	2046.000000
14.580000	-0.028250	-16.695818	-9.878338	-1.675316	-2.509356	-2.632808	0.000000	-10.000000	-0.500000	28.000000	119.666664	1023.000000	1023.000000	2046.000000
14.600000	-0.028011	-16.554270	-9.869569	-1.681060	-2.415032	-2.588608	0.000000	-10.000000	-0.508333	28.050001	129.000000	1023.000000	1023.000000	2046.000000
14.620000	-0.027934	-16.509163	-9.887252	-1.615622	-2.374389	-2.631901	0.000000	-10.000000	-0.533333	28.300001	138.333328	1023.000000	1023.000000	2046.000000
14.640000	-0.027457	-16.226841	-9.863383	-1.516320	-2.267292	-2.579845	0.000000	-10.000000	-0.558333	28.650002	147.833328	1023.000000	1023.000000	2046.000000
14.660000	-0.026900	-15.898025	-9.758185	-1.430443	-2.199950	-2.509446	0.000000	-10.000000	-0.583333	29.116667	157.333328	1023.000000	1023.000000	2046.000000
14.680000	-0.026050	-15.395397	-9.641073	-1.329056	-2.046981	-2.378288	0.000000	-10.000000	-0.583333	29.333334	167.000000	1023.000000	1023.000000	2046.000000
14.700000	-0.025336	-14.973584	-9.503403	-1.190346	-1.920085	-2.359751	0.000000	-10.000000	-0.591667	29.716667	176.666672	1023.000000	1023.000000	2046.000000
14.720000	-0.024215	-14.311288	-9.301465	-1.026924	-1.726131	-2.256768	0.000000	-10.000000	-0.583333	29.600000	186.500000	1023.000000	1023.000000	2046.000000
14.740000	-0.023229	-13.728561	-9.135201	-0.940045	-1.553991	-2.099325	0.000000	-10.000000	-0.575000	29.600000	196.500000	1023.000000	1023.000000	2046.000000
14.760000	-0.022125	-13.075859	-8.988698	-0.792431	-1.336523	-1.958207	0.000000	-10.000000	-0.533333	28.900000	206.500000	1023.000000	1023.000000	2046.000000
14.780000	-0.021085	-12.461108	-8.863586	-0.638432	-1.158799	-1.800290	0.000000	-10.000000	-0.508333	28.250000	216.333328	1023.000000	1023.000000	2046.000000
14.800000	-0.020085	-11.869944	-8.694085	-0.507694	-0.968561	-1.699604	0.000000	-10.000000	-0.483333	27.666666	225.833328	1023.000000	1023.000000	2046.000000
14.820000	-0.019043	-11.254205	-8.502350	-0.355731	-0.880292	-1.515833	0.000000	-10.000000	-0.475000	27.383333	235.166672	1023.000000	1023.000000	2046.000000
14.840000	-0.018065	-10.676393	-8.359063	-0.154043	-0.765862	-1.397424	0.000000	-10.000000	-0.458333	27.516666	244.333328	1023.000000	1023.000000	2046.000000
14.860000	-0.017298	-10.222945	-8.201885	-0.017507	-0.738291	-1.265263	0.000000	-10.000000	-0.450000	26.933334	253.500000	1023.000000	1023.000000	2046.000000
14.880000	-0.016953	-10.019135	-8.194127	0.058313	-0.690921	-1.192400	0.000000	-10.000000	-0.466667	26.733334	262.500000	1023.000000	1023.000000	2046.000000
14.900000	-0.016395	-9.689507	-8.141030	0.163502	-0.637678	-1.074301	0.000000	-10.000000	-0.466667	26.666668	271.333344	1023.000000	1023.000000	2046.000000
14.920000	-0.015975	-9.441419	-8.051797	0.161079	-0.637460	-0.913242	0.000000	-10.000000	-0.483333	27.183334	280.333344	1023.000000	1023.000000	2046.000000
14.940000	-0.015283	-9.032126	-7.926224	0.289320	-0.565326	-0.829897	0.000000	-10.000000	-0.483333	27.583334	289.333344	1023.000000	1023.000000	2046.000000
14.960000	-0.014513	-8.577130	-7.802308	0.390898	-0.441026	-0.724695	0.000000	-10.000000	-0.500000	27.750000	298.500000	1023.000000	1023.000000	2046.000000
14.980000	-0.013945	-8.241473	-7.734580	0.450080	-0.363570	-0.593403	0.000000	-10.000000	-0.508333	27.866667	307.666656	1023.000000	1023.000000	2046.000000
15.000000	-0.013157	-7.775804	-7.580804	0.546466	-0.241308	-0.500158	0.000000	-10.000000	-0.508333	28.150000	317.000000	1023.000000	1023.000000	2046.000000
15.020000	-0.012283	-7.259096	-7.418113	0.647855	-0.112375	-0.376463	0.000000	-10.000000	-0.508333	28.116667	326.333344	1023.000000	1023.000000	2046.000000
15.040000	-0.011315	-6.687207	-7.224018	0.810566	0.009322	-0.283077	0.000000	-10.000000	-0.483333	27.866667	335.833344	1023.000000	1023.000000	2046.000000
15.060000	-0.010442	-6.170971	-7.047909	0.943528	0.159108	-0.225697	0.000000	-10.000000	-0.466667	27.600000	345.166656	1023.000000	1023.000000	2046.000000
15.080000	-0.009511	-5.621071	-6.864399	1.093958	0.228011	-0.078642	0.000000	-10.000000	-0.458333	27.383333	354.500000	1023.000000	1023.000000	2046.000000
15.100000	-0.008702	-5.142693	-6.724936	1.189302	0.341939	0.051003	0.000000	-10.000000	-0.458333	27.466667	363.500000	1023.000000	1023.000000	2046.000000
15.120000	-0.007889	-4.662529	-6.565607	1.349263	0.483915	0.069900	0.000000	-10.000000	-0.458333	27.233334	372.666656	1023.000000	1023.000000	2046.000000
15.140000	-0.007049	-4.166199	-6.382987	1.445814	0.563613	0.207360	0.000000	-10.000000	-0.458333	27.316668	381.833344	1023.000000	1023.000000	2046.000000
15.160000	-0.006354	-3.754950	-6.319561	1.545766	0.678755	0.340089	0.000000	-10.000000	-0.458333	27.083334	391.000000	1023.000000	1023.000000	2046.000000
15.180000	-0.005487	-3.242769	-6.155262	1.679931	0.794852	0.437710	0.000000	-10.000000	-0.475000	27.083334	400.000000	1023.000000	1023.000000	2046.000000
15.200000	-0.004607	-2.722819	-6.021982	1.778592	0.955302	0.565270	0.000000	-10.000000	-0.483333	27.116667	409.000000	1023.000000	1023.000000	2046.000000
15.220000	-0.003725	-2.201199	-5.861279	1.909600	1.050214	0.700265	0.000000	-10.000000	-0.500000	27.450001	418.000000	1023.000000	1023.000000	2046.000000
15.240000	-0.002839	-1.677844	-5.695213	2.030685	1.199053	0.787631	0.000000	-10.000000	-0.500000	27.733334	427.166656	1023.000000	1023.000000	2046.000000
15.260000	-0.001968	-1.162996	-5.513569	2.078085	1.373500	0.898989	0.000000	-10.000000	-0.491667	27.916668	436.333344	1023.000000	1023.000000	2046.000000
15.280000	-0.000905	-0.535104	-5.219058	2.200850	1.489921	0.993183	0.000000	-10.000000	-0.483333	27.816668	445.666656	1023.000000	1023.000000	2046.000000
15.300000	0.000148	0.087617	-4.957152	2.314139	1.659218	1.071412	0.000000	-10.000000	-0.483333	27.600000	455.000000	1023.000000	1023.000000	2046.000000
15.320000	0.000894	0.528072	-4.824997	2.415019	1.843731	1.094319	0.000000	-10.000000	-0.491667	27.650000	464.333344	1023.000000	1023.000000	2046.000000
15.340000	0.001563	0.923466	-4.679096	2.434254	1.983893	1.184415	0.000000	-10.000000	-0.500000	27.700001	473.500000	1023.000000	1023.000000	2046.000000
15.360000	0.002121	1.253741	-4.484198	2.421815	2.110874	1.205250	0.000000	-10.000000	-0.508333	28.100000	482.666656	1023.000000	1023.000000	2046.000000
15.380000	0.002821	1.667082	-4.254399	2.387863	2.243726	1.289892	0.000000	-10.000000	-0.508333	28.183332	492.000000	1023.000000	1023.000000	2046.000000
15.400000	0.003329	1.967639	-4.059745	2.392640	2.322444	1.312300	0.000000	-10.000000	-0.500000	28.283333	501.500000	1023.000000	1023.000000	2046.000000
15.420000	0.003996	2.361578	-3.844861	2.406872	2.450009	1.349558	0.000000	-10.000000	-0.466667	27.733334	511.000000	1023.000000	1023.000000	2046.000000
15.440000	0.004725	2.792436	-3.695507	2.485581	2.598894	1.403468	0.000000	-10.000000	-0.416667	27.016666	520.333313	1023.000000	1023.000000	2046.000000
15.460000	0.005026	2.970203	-3.724686	2.676205	2.596168	1.422517	0.000000	-10.000000	-0.391667	26.083334	529.333313	1023.000000	1023.000000	2046.000000
15.480000	0.004339	2.564335	-3.930719	2.732160	2.365393	1.397500	0.000000	-10.000000	-0.366667	25.283333	538.166687	1023.000000	1023.000000	2046.000000
15.500000	0.002683	1.585595	-4.189341	2.534711	2.006266	1.233959	0.000000	-10.000000	-0.350000	24.433334	546.666687	1023.000000	1023.000000	2046.000000
15.520000	0.000849	0.501681	-4.430188	2.220189	1.663131	1.048548	0.000000	-10.000000	-0.325000	23.500000	555.000000	1023.000000	1023.000000	2046.000000
15.540000	-0.000627	-0.370736	-4.576292	1.935505	1.457956	0.812096	0.000000	-10.000000	-0.308333	22.966667	563.000000	1023.000000	1023.000000	2046.000000
15.560000	-0.001465	-0.865953	-4.590559	1.725003	1.321042	0.678560	0.000000	-10.000000	-0.316667	22.716667	570.833313	1023.000000	1023.000000	2046.000000
15.580000	-0.001787	-1.055994	-4.558352	1.675377	1.250057	0.576924	0.000000	-10.000000	-0.308333	22.833334	578.500000	1023.000000	1023.000000	2046.000000
15.600000	-0.001849	-1.092627	-4.514094	1.695646	1.235276	0.490545	0.000000	-10.000000	-0.308333	22.850000	586.166687	1023.000000	1023.000000	2046.000000
15.620000	-0.001613	-0.953516	-4.398655	1.669020	1.231889	0.544230	0.000000	-10.000000	-0.283333	22.733334	593.666687	1023.000000	1023.000000	2046.000000
15.640000	-0.001526	-0.902158	-4.322962	1.716266	1.240541	0.463997	0.000000	-10.000000	-0.275000	22.516666	601.333313	1023.000000	1023.000000	2046.000000
15.660000	-0.001271	-0.751015	-4.241645	1.744858	1.318109	0.427663	0.000000	-10.000000	-0.258333	22.083334	608.833313	1023.000000	1023.000000	2046.000000
15.680000	-0.000937	-0.553521	-4.186027	1.835409	1.403744	0.393352	0.000000	-10.000000	-0.250000	21.766666	616.333313	1023.000000	1023.000000	2046.000000
15.700000	-0.000424	-0.250690	-4.063766	1.921185	1.470047	0.421844	0.000000	-10.000000	-0.233333	21.150000	623.666687	1023.000000	1023.000000	2046.000000
15.720000	0.000186	0.109654	-3.975041	2.072016	1.614859	0.397821	0.000000	-10.000000	-0.216667	20.250000	630.833313	1023.000000	1023.000000	2046.000000
15.740000	0.000852	0.503312	-3.880150	2.182275	1.709031	0.492157	0.000000	-10.000000	-0.191667	18.950001	637.833313	1023.000000	1023.000000	2046.000000
15.760000	0.001597	0.943595	-3.654353	2.261297	1.761230	0.575422	0.000000	-10.000000	-0.158333	17.833334	644.333313	1023.000000	1023.000000	2046.000000
15.780000	0.002510	1.483589	-3.515484	2.444867	1.910183	0.644023	0.000000	-10.000000	-0.108333	16.266666	650.500000	1023.000000	1023.000000	2046.000000
15.800000	0.003305	1.953239	-3.348094	2.497200	2.060889	0.743244	0.000000	-10.000000	-0.075000	14.383333	656.166687	1023.000000	1023.000000	2046.000000
15.820000	0.004165	2.461465	-3.229554	2.608888	2.220754	0.861377	0.000000	-10.000000	-0.050000	12.683333	661.333313	1023.000000	1023.000000	2046.000000
15.840000	0.004905	2.898996	-3.182341	2.788132	2.328773	0.964432	0.000000	-10.000000	-0.041667	11.266666	665.833313	1023.000000	1023.000000	2046.000000
15.860000	0.005499	3.250036	-3.161200	2.887405	2.451986	1.071845	0.000000	-10.000000	-0.025000	10.350000	669.833313	1023.000000	1023.000000	2046.000000
15.880000	0.005803	3.429577	-3.157262	2.928472	2.439642	1.218724	0.000000	-10.000000	-0.008333	9.033334	673.500000	1023.000000	1023.000000	2046.000000
15.900000	0.006106	3.608377	-3.163752	3.050420	2.418450	1.303259	0.000000	-10.000000	0.000000	7.800000	676.666687	1023.000000	1023.000000	2046.000000
15.920000	0.006105	3.608266	-3.188339	3.074592	2.323379	1.398634	0.000000	-10.000000	0.016667	5.750000	679.500000	1023.000000	1023.000000	2046.000000
15.940000	0.005842	3.452676	-3.269757	3.084391	2.231838	1.406204	0.000000	-10.000000	0.016667	2.866667	681.666687	1023.000000	1023.000000	2046.000000
15.960000	0.005663	3.347114	-3.295839	3.016891	2.171724	1.454338	0.000000	-10.000000	0.033333	0.783333	683.166687	1023.000000	1023.000000	2046.000000
15.980000	0.005639	3.332691	-3.310054	2.987323	2.168507	1.486915	0.000000	-10.000000	0.025000	-0.283333	683.833313	1023.000000	1023.000000	2046.000000
16.000000	0.005636	3.331140	-3.364990	2.996433	2.227967	1.471730	0.000000	-10.000000	0.041667	0.000000	684.000000	1023.000000	1023.000000	2046.000000
16.020000	0.005719	3.380151	-3.349564	2.962157	2.232634	1.534924	0.000000	-10.000000	0.025000	0.000000	684.000000	1023.000000	1023.000000	2046.000000
16.040001	0.006028	3.562392	-3.301409	3.033749	2.252368	1.577683	0.000000	-10.000000	0.016667	0.000000	684.000000	1023.000000	1023.000000	2046.000000
16.059999	0.006324	3.737374	-3.272364	3.097452	2.304773	1.607513	0.000000	-10.000000	0.008333	0.000000	684.000000	1023.000000	1023.000000	2046.000000
16.080000	0.006654	3.932535	-3.271979	3.175173	2.358802	1.670539	0.000000	-10.000000	0.016667	0.000000	684.000000	1023.000000	1023.000000	2046.000000
16.100000	0.007012	4.144216	-3.252337	3.297288	2.381541	1.717724	0.000000	-10.000000	0.033333	0.000000	684.000000	1023.000000	1023.000000	2046.000000
16.120001	0.007371	4.356500	-3.180296	3.323003	2.407519	1.806274	0.000000	-10.000000	0.025000	0.000000	684.000000	1023.000000	1023.000000	2046.000000
16.139999	0.007808	4.614424	-3.114577	3.416768	2.478533	1.833699	0.000000	-10.000000	0.025000	0.000000	684.000000	1023.000000	1023.000000	2046.000000
16.160000	0.008106	4.790430	-3.061656	3.436501	2.502709	1.912876	0.000000	-10.000000	0.008333	0.000000	684.000000	1023.000000	1023.000000	2046.000000
16.180000	0.008572	5.066233	-2.975921	3.537373	2.568492	1.936289	0.000000	-10.000000	0.008333	0.000000	684.000000	1023.000000	1023.000000	2046.000000
16.200001	0.008982	5.308576	-2.921492	3.612643	2.642471	1.974954	0.000000	-10.000000	0.008333	0.000000	684.000000	1023.000000	1023.000000	2046.000000
16.219999	0.009572	5.656892	-2.759244	3.668787	2.731800	2.015550	0.000000	-10.000000	0.025000	0.000000	684.000000	1023.000000	1023.000000	2046.000000
16.240000	0.010226	6.043372	-2.625048	3.717687	2.925822	2.024911	0.000000	-10.000000	0.025000	0.000000	684.000000	1023.000000	1023.000000	2046.000000
16.260000	0.010698	6.322770	-2.485212	3.684000	3.038254	2.085728	0.000000	-10.000000	0.025000	0.000000	684.000000	1023.000000	1023.000000	2046.000000
16.280001	0.011248	6.647462	-2.402392	3.732786	3.220681	2.096388	0.000000	-10.000000	0.016667	0.000000	684.000000	1023.000000	1023.000000	2046.000000
16.299999	0.011767	6.954323	-2.248687	3.716106	3.345762	2.141142	0.000000	-10.000000	0.016667	0.000000	684.000000	1023.000000	1023.000000	2046.000000
16.320000	0.012059	7.126996	-2.176025	3.705737	3.420687	2.176598	0.000000	-10.000000	0.008333	0.000000	684.000000	1023.000000	1023.000000	2046.000000
16.340000	0.012434	7.348399	-2.088548	3.761188	3.474685	2.201073	0.000000	-10.000000	0.000000	0.000000	684.000000	1023.000000	1023.000000	2046.000000
16.360001	0.012782	7.553997	-2.038235	3.849836	3.507133	2.235263	0.000000	-10.000000	0.000000	0.000000	684.000000	1023.000000	1023.000000	2046.000000
16.379999	0.012901	7.624669	-2.118843	4.012724	3.446975	2.283813	0.000000	-10.000000	0.000000	0.000000	684.000000	1023.000000	1023.000000	2046.000000
16.400000	0.012385	7.319619	-2.305204	4.133427	3.177234	2.314163	0.000000	-10.000000	0.008333	0.000000	684.000000	1023.000000	1023.000000	2046.000000
16.420000	0.011127	6.575909	-2.577093	4.051974	2.820322	2.280705	0.000000	-10.000000	0.016667	0.000000	684.000000	1023.000000	1023.000000	2046.000000
16.440001	0.009356	5.529583	-2.897773	3.840763	2.502703	2.083890	0.000000	-10.000000	0.016667	0.000000	684.000000	1023.000000	1023.000000	2046.000000
16.459999	0.007541	4.456465	-3.080176	3.592111	2.165613	1.778917	0.000000	-10.000000	0.016667	0.000000	684.000000	1023.000000	1023.000000	2046.000000
16.480000	0.006126	3.620178	-3.234320	3.335364	1.999870	1.519264	0.000000	-10.000000	0.016667	0.000000	684.000000	1023.000000	1023.000000	2046.000000
16.500000	0.005349	3.161340	-3.286899	3.170325	1.892976	1.384938	0.000000	-10.000000	0.025000	0.000000	684.000000	1023.000000	1023.000000	2046.000000
16.520000	0.004778	2.823700	-3.297148	3.090277	1.777655	1.252916	0.000000	-10.000000	0.025000	0.000000	684.000000	1023.000000	1023.000000	2046.000000
16.540001	0.004671	2.760357	-3.246440	3.035073	1.756809	1.214915	0.000000	-10.000000	0.025000	0.000000	684.000000	1023.000000	1023.000000	2046.000000
16.559999	0.004432	2.619220	-3.136613	2.999151	1.686675	1.070007	0.000000	-10.000000	0.016667	0.000000	684.000000	1023.000000	1023.000000	2046.000000
16.580000	0.004494	2.655874	-3.087310	2.995335	1.727355	1.020495	0.000000	-10.000000	0.016667	0.000000	684.000000	1023.000000	1023.000000	2046.000000
16.600000	0.004511	2.666214	-3.023407	2.990467	1.746120	0.953034	0.000000	-10.000000	0.016667	0.000000	684.000000	1023.000000	1023.000000	2046.000000
16.620001	0.004666	2.757561	-2.959502	3.009182	1.780257	0.927623	0.000000	-10.000000	0.025000	0.000000	684.000000	1023.000000	1023.000000	2046.000000
16.639999	0.004875	2.881381	-2.851549	2.998236	1.767802	0.966891	0.000000	-10.000000	0.016667	0.000000	684.000000	1023.000000	1023.000000	2046.000000
16.660000	0.005245	3.099563	-2.720507	3.067273	1.800539	0.952258	0.000000	-10.000000	0.025000	0.000000	684.000000	1023.000000	1023.000000	2046.000000
16.680000	0.005572	3.292838	-2.592567	3.079828	1.841102	0.964475	0.000000	-10.000000	0.008333	0.000000	684.000000	1023.000000	1023.000000	2046.000000
16.700001	0.005997	3.544092	-2.474284	3.101500	1.886923	1.029953	0.000000	-10.000000	0.016667	0.000000	684.000000	1023.000000	1023.000000	2046.000000
16.719999	0.006610	3.906626	-2.384124	3.154386	1.972832	1.163531	0.000000	-10.000000	0.000000	0.000000	684.000000	1023.000000	1023.000000	2046.000000
16.740000	0.006967	4.117672	-2.399842	3.210407	2.078401	1.228707	0.000000	-10.000000	0.016667	0.000000	684.000000	1023.000000	1023.000000	2046.000000
16.760000	0.007325	4.329161	-2.491693	3.280417	2.204813	1.335623	0.000000	-10.000000	0.025000	0.000000	684.000000	1023.000000	1023.000000	2046.000000
16.780001	0.007717	4.560732	-2.607017	3.434473	2.315839	1.417438	0.000000	-10.000000	0.033333	0.000000	684.000000	1023.000000	1023.000000	2046.000000
16.799999	0.007880	4.656915	-2.681224	3.513426	2.318151	1.506562	0.000000	-10.000000	0.025000	0.000000	684.000000	1023.000000	1023.000000	2046.000000
16.820000	0.008086	4.779071	-2.739778	3.668760	2.267998	1.582091	0.000000	-10.000000	0.008333	0.000000	684.000000	1023.000000	1023.000000	2046.000000
16.840000	0.008162	4.823892	-2.783074	3.746829	2.176113	1.684024	0.000000	-10.000000	0.008333	0.000000	684.000000	1023.000000	1023.000000	2046.000000
16.860001	0.008150	4.816473	-2.871970	3.810768	2.100106	1.777569	0.000000	-10.000000	0.008333	0.000000	684.000000	1023.000000	1023.000000	2046.000000
16.879999	0.008063	4.765139	-2.974824	3.878370	2.038091	1.823501	0.000000	-10.000000	0.008333	0.000000	684.000000	1023.000000	1023.000000	2046.000000
16.900000	0.008090	4.781076	-3.024839	3.915864	2.009696	1.880357	0.000000	-10.000000	0.000000	0.000000	684.000000	1023.000000	1023.000000	2046.000000
16.920000	0.008101	4.787904	-3.086684	3.979668	1.946327	1.948593	0.000000	-10.000000	0.000000	0.000000	684.000000	1023.000000	1023.000000	2046.000000
16.940001	0.008186	4.837772	-3.105243	3.997804	1.913123	2.032089	0.000000	-10.000000	0.000000	0.000000	684.000000	1023.000000	1023.000000	2046.000000
16.959999	0.008506	5.027259	-3.145394	4.161008	2.011934	1.999712	0.000000	-10.000000	0.008333	0.000000	684.000000	1023.000000	1023.000000	2046.000000
16.980000	0.008748	5.169917	-3.098619	4.226417	1.975255	2.066863	0.000000	-10.000000	0.016667	0.000000	684.000000	1023.000000	1023.000000	2046.000000
17.000000	0.009158	5.412499	-3.109281	4.355794	2.053700	2.112285	0.000000	-10.000000	0.025000	0.000000	684.000000	1023.000000	1023.000000	2046.000000
17.020000	0.009694	5.728991	-3.022796	4.423646	2.117132	2.211009	0.000000	-10.000000	0.016667	0.300000	684.000000	1023.000000	1023.000000	2046.000000
17.040001	0.010432	6.165140	-2.910222	4.499653	2.266467	2.309243	0.000000	-10.000000	0.000000	0.866667	684.000000	1023.000000	1023.000000	2046.000000
17.059999	0.011171	6.602315	-2.854816	4.671879	2.428149	2.357103	0.000000	-10.000000	0.000000	1.466667	684.000000	1023.000000	1023.000000	2046.000000
17.080000	0.011721	6.927377	-2.742363	4.710034	2.524249	2.435457	0.000000	-10.000000	0.008333	2.000000	684.000000	1023.000000	1023.000000	2046.000000
17.100000	0.012383	7.318178	-2.662179	4.837984	2.653696	2.488676	0.000000	-10.000000	0.016667	2.616667	684.166687	1023.000000	1023.000000	2046.000000
17.120001	0.012348	7.297649	-2.691770	4.839876	2.640695	2.508849	0.000000	-10.000000	0.008333	3.333333	684.666687	1023.000000	1023.000000	2046.000000
17.139999	0.012425	7.343211	-2.737053	4.949600	2.592238	2.538426	0.000000	-10.000000	-0.033333	4.166667	685.500000	1023.000000	1023.000000	2046.000000
17.160000	0.012645	7.472932	-2.802058	5.101514	2.595329	2.578147	0.000000	-10.000000	-0.050000	7.083333	686.833313	1023.000000	1023.000000	2046.000000
17.180000	0.012381	7.317190	-2.970778	5.188104	2.497852	2.602013	0.000000	-10.000000	-0.050000	8.200000	688.666687	1023.000000	1023.000000	2046.000000
17.200001	0.011726	6.930192	-3.126736	5.142214	2.369343	2.545372	0.000000	-10.000000	-0.008333	8.450000	691.333313	1023.000000	1023.000000	2046.000000
17.219999	0.010472	6.188869	-3.392622	4.902080	2.205186	2.474226	0.000000	-10.000000	0.025000	3.816667	694.000000	1023.000000	1023.000000	2046.000000
17.240000	0.008547	5.051120	-3.721190	4.503807	1.976703	2.291800	0.000000	-10.000000	0.083333	-0.983333	696.000000	1023.000000	1023.000000	2046.000000
17.260000	0.006261	3.700169	-4.037800	4.081256	1.647695	2.009019	0.000000	-10.000000	0.208333	-9.283333	696.833313	1023.000000	1023.000000	2046.000000
17.280001	0.004468	2.640791	-4.282088	3.727184	1.438226	1.757470	0.000000	-10.000000	0.316667	-16.350000	697.000000	1023.000000	1023.000000	2046.000000
17.299999	0.002924	1.728092	-4.477555	3.426429	1.261281	1.517937	0.000000	-10.000000	0.400000	-21.200001	697.000000	1023.000000	1023.000000	2046.000000
17.320000	0.001713	1.012451	-4.680885	3.194026	1.145579	1.353730	0.000000	-10.000000	0.416667	-22.716667	689.000000	1023.000000	1023.000000	2046.000000
17.340000	0.000859	0.507465	-4.787081	3.045111	1.053973	1.195462	0.000000	-10.000000	0.458333	-23.400000	675.666687	1023.000000	1023.000000	2046.000000
17.360001	-0.000008	-0.004708	-4.920386	2.938974	0.946019	1.030686	0.000000	-10.000000	0.483333	-24.466667	662.333313	1023.000000	1023.000000	2046.000000
17.379999	-0.000584	-0.345061	-4.967402	2.834342	0.856329	0.931670	0.000000	-10.000000	0.508333	-25.016666	654.333313	1023.000000	1023.000000	2046.000000
17.400000	-0.001110	-0.656156	-5.012487	2.783266	0.745537	0.827528	0.000000	-10.000000	0.516667	-25.400000	648.833313	1023.000000	1023.000000	2046.000000
17.420000	-0.001679	-0.992344	-5.095131	2.686860	0.654104	0.761823	0.000000	-10.000000	0.525000	-25.783333	643.333313	1023.000000	1023.000000	2046.000000
17.440001	-0.002145	-1.267984	-5.201196	2.648206	0.637208	0.647797	0.000000	-10.000000	0.575000	-26.750000	634.666687	1023.000000	1023.000000	2046.000000
17.459999	-0.002612	-1.543409	-5.230868	2.570173	0.543683	0.573603	0.000000	-10.000000	0.633333	-27.833334	625.666687	1023.000000	1023.000000	2046.000000
17.480000	-0.002901	-1.714668	-5.317965	2.576375	0.503959	0.522963	0.000000	-10.000000	0.725000	-29.733334	613.333313	1023.000000	1023.000000	2046.000000
17.500000	-0.003068	-1.813485	-5.339560	2.530914	0.468172	0.526988	0.000000	-10.000000	0.783333	-31.200001	603.333313	1023.000000	1023.000000	2046.000000
17.520000	-0.002997	-1.771000	-5.383294	2.514466	0.553939	0.543889	0.000000	-10.000000	0.866667	-33.049999	592.833313	1023.000000	1023.000000	2046.000000
17.540001	-0.003079	-1.819769	-5.487644	2.499894	0.592338	0.575643	0.000000	-10.000000	0.933333	-34.200001	582.000000	1023.000000	1023.000000	2046.000000
17.559999	-0.003171	-1.873940	-5.585014	2.526388	0.602252	0.582434	0.000000	-10.000000	0.983333	-35.299999	570.666687	1023.000000	1023.000000	2046.000000
17.580000	-0.003402	-2.010379	-5.763645	2.519518	0.614753	0.618996	0.000000	-10.000000	1.000000	-35.583336	559.000000	1023.000000	1023.000000	2046.000000
17.600000	-0.003843	-2.271331	-5.941676	2.516190	0.550505	0.603650	0.000000	-10.000000	1.000000	-35.933334	547.000000	1023.000000	1023.000000	2046.000000
17.620001	-0.004330	-2.559198	-6.110956	2.494797	0.466275	0.590686	0.000000	-10.000000	1.008333	-35.983334	535.000000	1023.000000	1023.000000	2046.000000
17.639999	-0.004948	-2.924084	-6.288235	2.444188	0.360549	0.559415	0.000000	-10.000000	0.991667	-35.883335	523.000000	1023.000000	1023.000000	2046.000000
17.660000	-0.005613	-3.317117	-6.465711	2.354474	0.272780	0.521339	0.000000	-10.000000	0.991667	-35.700001	511.000000	1023.000000	1023.000000	2046.000000
17.680000	-0.006228	-3.680913	-6.597649	2.273220	0.140786	0.502729	0.000000	-10.000000	0.983333	-35.533337	499.000000	1023.000000	1023.000000	2046.000000
17.700001	-0.006856	-4.052086	-6.700733	2.199029	0.002905	0.446713	0.000000	-10.000000	1.000000	-35.616669	491.000000	1023.000000	1023.000000	2046.000000
17.719999	-0.007598	-4.490551	-6.817736	2.125573	-0.169372	0.370984	0.000000	-10.000000	0.991667	-35.433334	479.166656	1023.000000	1023.000000	2046.000000
17.740000	-0.007985	-4.719189	-6.881369	2.038671	-0.195068	0.318577	0.000000	-10.000000	0.975000	-35.016670	467.500000	1023.000000	1023.000000	2046.000000
17.760000	-0.008052	-4.758756	-6.888275	2.051725	-0.154877	0.232672	0.000000	-10.000000	0.950000	-34.633335	451.833344	1023.000000	1023.000000	2046.000000
17.780001	-0.007932	-4.687837	-6.866261	2.087830	-0.118860	0.209455	0.000000	-10.000000	0.941667	-34.350002	440.333344	1023.000000	1023.000000	2046.000000
17.799999	-0.007707	-4.554730	-6.860470	2.164751	-0.056139	0.197128	0.000000	-10.000000	0.941667	-34.366669	428.833344	1023.000000	1023.000000	2046.000000
17.820000	-0.007462	-4.409770	-6.776680	2.212812	-0.022581	0.176679	0.000000	-10.000000	0.933333	-34.100002	417.500000	1023.000000	1023.000000	2046.000000
17.840000	-0.007500	-4.432723	-6.798208	2.243790	-0.036878	0.158573	0.000000	-10.000000	0.900000	-33.750000	406.000000	1023.000000	1023.000000	2046.000000
17.860001	-0.007913	-4.676317	-6.895446	2.275297	-0.194597	0.138429	0.000000	-10.000000	0.866667	-33.366669	394.666656	1023.000000	1023.000000	2046.000000
17.879999	-0.008419	-4.975820	-6.965466	2.272337	-0.383605	0.100915	0.000000	-10.000000	0.850000	-33.233334	387.166656	1023.000000	1023.000000	2046.000000
17.900000	-0.008766	-5.180595	-7.082307	2.314188	-0.493692	0.081217	0.000000	-10.000000	0.866667	-33.216667	376.166656	1023.000000	1023.000000	2046.000000
17.920000	-0.009494	-5.611114	-7.261597	2.306818	-0.643430	-0.012904	0.000000	-10.000000	0.883333	-33.183334	368.833344	1023.000000	1023.000000	2046.000000
17.940001	-0.010495	-6.202783	-7.450339	2.190859	-0.799144	-0.144158	0.000000	-10.000000	0.875000	-33.116669	354.000000	1023.000000	1023.000000	2046.000000
17.959999	-0.012008	-7.096858	-7.679293	1.866658	-1.048291	-0.235933	0.000000	-10.000000	0.841667	-33.083332	342.833344	1023.000000	1023.000000	2046.000000
17.980000	-0.013721	-8.108983	-7.947914	1.559064	-1.242493	-0.477640	0.000000	-10.000000	0.800000	-32.849998	328.000000	1023.000000	1023.000000	2046.000000
18.000000	-0.015790	-9.331840	-8.256474	1.161987	-1.529433	-0.707920	0.000000	-10.000000	0.783333	-32.150002	317.166656	1023.000000	1023.000000	2046.000000
18.020000	-0.017531	-10.361044	-8.541416	0.890800	-1.762272	-0.948155	0.000000	-10.000000	0.775000	-31.450001	310.000000	1023.000000	1023.000000	2046.000000
18.040001	-0.018983	-11.218687	-8.774016	0.701703	-1.922398	-1.223975	0.000000	-10.000000	0.775000	-31.050001	303.000000	1023.000000	1023.000000	2046.000000
18.059999	-0.020099	-11.878618	-8.996267	0.514576	-2.019038	-1.377889	0.000000	-10.000000	0.766667	-30.850000	296.000000	1023.000000	1023.000000	2046.000000
18.080000	-0.021131	-12.488500	-9.144740	0.321707	-2.150471	-1.514996	0.000000	-10.000000	0.750000	-30.750000	285.666656	1023.000000	1023.000000	2046.000000
18.100000	-0.021985	-12.993115	-9.252039	0.231551	-2.305097	-1.667531	0.000000	-10.000000	0.716667	-30.416666	275.500000	1023.000000	1023.000000	2046.000000
18.120001	-0.022766	-13.454781	-9.378790	0.126600	-2.432711	-1.769880	0.000000	-10.000000	0.675000	-29.900000	262.166656	1023.000000	1023.000000	2046.000000
18.139999	-0.023441	-13.853824	-9.511546	0.020669	-2.456916	-1.906031	0.000000	-10.000000	0.633333	-28.933334	248.833328	1023.000000	1023.000000	2046.000000
18.160000	-0.023908	-14.129633	-9.589572	-0.011643	-2.518947	-2.009471	0.000000	-10.000000	0.591667	-28.050001	235.833328	1023.000000	1023.000000	2046.000000
18.180000	-0.024219	-14.313371	-9.588250	-0.033244	-2.608955	-2.082921	0.000000	-10.000000	0.566667	-27.650000	229.500000	1023.000000	1023.000000	2046.000000
18.200001	-0.024338	-14.383827	-9.584831	-0.058686	-2.585867	-2.154443	0.000000	-10.000000	0.541667	-27.216667	220.333328	1023.000000	1023.000000	2046.000000
18.219999	-0.024484	-14.469809	-9.572267	-0.079077	-2.664100	-2.154365	0.000000	-10.000000	0.533333	-26.833334	214.166672	1023.000000	1023.000000	2046.000000
18.240000	-0.024425	-14.434994	-9.589242	-0.111766	-2.590606	-2.143380	0.000000	-10.000000	0.533333	-26.516666	202.166672	1023.000000	1023.000000	2046.000000
18.260000	-0.024509	-14.484572	-9.689656	-0.168316	-2.525417	-2.101183	0.000000	-10.000000	0.541667	-26.583334	196.333328	1023.000000	1023.000000	2046.000000
18.280001	-0.024516	-14.489162	-9.723413	-0.176080	-2.490005	-2.099664	0.000000	-10.000000	0.533333	-26.333334	184.666672	1023.000000	1023.000000	2046.000000
18.299999	-0.024552	-14.510244	-9.847544	-0.159682	-2.421649	-2.081370	0.000000	-10.000000	0.516667	-26.016666	178.833328	1023.000000	1023.000000	2046.000000
18.320000	-0.024644	-14.564612	-9.889299	-0.144071	-2.464105	-2.067137	0.000000	-10.000000	0.500000	-25.566668	170.000000	1023.000000	1023.000000	2046.000000
18.340000	-0.024909	-14.721419	-10.037155	-0.085828	-2.495918	-2.102519	0.000000	-10.000000	0.500000	-25.216667	164.333328	1023.000000	1023.000000	2046.000000
18.360001	-0.025113	-14.841541	-10.062498	-0.088895	-2.588008	-2.102140	0.000000	-10.000000	0.483333	-24.800001	156.000000	1023.000000	1023.000000	2046.000000
18.379999	-0.025523	-15.084120	-10.137562	-0.094774	-2.697438	-2.154346	0.000000	-10.000000	0.450000	-24.083334	145.166672	1023.000000	1023.000000	2046.000000
18.400000	-0.025805	-15.250772	-10.214049	-0.137763	-2.756511	-2.142447	0.000000	-10.000000	0.416667	-23.383333	134.500000	1023.000000	1023.000000	2046.000000
18.420000	-0.026282	-15.532717	-10.275878	-0.182396	-2.877588	-2.196854	0.000000	-10.000000	0.400000	-22.750000	126.500000	1023.000000	1023.000000	2046.000000
18.440001	-0.026617	-15.730915	-10.315865	-0.243759	-2.945569	-2.225723	0.000000	-10.000000	0.400000	-22.516668	119.000000	1023.000000	1023.000000	2046.000000
18.459999	-0.026978	-15.944160	-10.361585	-0.314519	-2.992160	-2.275896	0.000000	-10.000000	0.400000	-22.483334	114.000000	1023.000000	1023.000000	2046.000000
18.480000	-0.027123	-16.029428	-10.437515	-0.363818	-2.965796	-2.262300	0.000000	-10.000000	0.391667	-22.266666	106.333336	1023.000000	1023.000000	2046.000000
18.500000	-0.027226	-16.090837	-10.432055	-0.349409	-2.966694	-2.342680	0.000000	-10.000000	0.375000	-21.900000	101.333336	1023.000000	1023.000000	2046.000000
18.520000	-0.026864	-15.876895	-10.292200	-0.336257	-2.908395	-2.340043	0.000000	-10.000000	0.358333	-21.366667	94.000000	1023.000000	1023.000000	2046.000000
18.540001	-0.026388	-15.595067	-10.119952	-0.252814	-2.846250	-2.376051	0.000000	-10.000000	0.350000	-20.883333	86.833336	1023.000000	1023.000000	2046.000000
18.559999	-0.025775	-15.233313	-10.000330	-0.203413	-2.665785	-2.363785	0.000000	-10.000000	0.333333	-20.150000	77.666664	1023.000000	1023.000000	2046.000000
18.580000	-0.025225	-14.908184	-9.846730	-0.154517	-2.553718	-2.353219	0.000000	-10.000000	0.316667	-19.583334	70.833336	1023.000000	1023.000000	2046.000000
18.600000	-0.024741	-14.621660	-9.720078	-0.134829	-2.387021	-2.379733	0.000000	-10.000000	0.316667	-19.033333	64.166664	1023.000000	1023.000000	2046.000000
18.620001	-0.024865	-14.695156	-9.760329	-0.195648	-2.351433	-2.387747	0.000000	-10.000000	0.300000	-18.800001	59.833332	1023.000000	1023.000000	2046.000000
18.639999	-0.024993	-14.771100	-9.841035	-0.191224	-2.368863	-2.369978	0.000000	-10.000000	0.283333	-18.250000	51.500000	1023.000000	1023.000000	2046.000000
18.660000	-0.025065	-14.813135	-9.893370	-0.160876	-2.409823	-2.349067	0.000000	-10.000000	0.250000	-17.683334	43.500000	1023.000000	1023.000000	2046.000000
18.680000	-0.025446	-15.038295	-10.031893	-0.084713	-2.502788	-2.418902	0.000000	-10.000000	0.250000	-17.233334	37.500000	1023.000000	1023.000000	2046.000000
18.700001	-0.026083	-15.415299	-10.214361	-0.051340	-2.695601	-2.453997	0.000000	-10.000000	0.241667	-17.266666	33.500000	1023.000000	1023.000000	2046.000000
18.719999	-0.027303	-16.136307	-10.396121	-0.262888	-2.943901	-2.533397	0.000000	-10.000000	0.225000	-16.933334	29.666666	1023.000000	1023.000000	2046.000000
18.740000	-0.028781	-17.009693	-10.667073	-0.565102	-3.091019	-2.686499	0.000000	-10.000000	0.191667	-15.950001	22.333334	1023.000000	1023.000000	2046.000000
18.760000	-0.030521	-18.037933	-10.868333	-0.894823	-3.369606	-2.905172	0.000000	-10.000000	0.166667	-14.800000	17.000000	1023.000000	1023.000000	2046.000000
18.780001	-0.032077	-18.957708	-11.051007	-1.214240	-3.584720	-3.107741	0.000000	-10.000000	0.133333	-13.383334	12.000000	1023.000000	1023.000000	2046.000000
18.799999	-0.033167	-19.601965	-11.148907	-1.440543	-3.709849	-3.302665	0.000000	-10.000000	0.116667	-11.933333	8.000000	1023.000000	1023.000000	2046.000000
18.820000	-0.034222	-20.225193	-11.320297	-1.673114	-3.774359	-3.457423	0.000000	-10.000000	0.100000	-10.283334	3.166667	1023.000000	1023.000000	2046.000000
18.840000	-0.035094	-20.740620	-11.359763	-1.917419	-3.830561	-3.632876	0.000000	-10.000000	0.100000	-9.400000	-0.166667	1023.000000	1023.000000	2046.000000
18.860001	-0.035564	-21.018091	-11.446824	-2.019855	-3.812877	-3.738535	0.000000	-10.000000	0.091667	-9.116667	-2.000000	1023.000000	1023.000000	2046.000000
18.879999	-0.036105	-21.337914	-11.560847	-2.078516	-3.854629	-3.843921	0.000000	-10.000000	0.075000	-9.016666	-4.000000	1023.000000	1023.000000	2046.000000
18.900000	-0.036486	-21.563429	-11.692355	-2.128274	-3.820890	-3.921910	0.000000	-10.000000	0.058333	-8.433333	-7.000000	1023.000000	1023.000000	2046.000000
18.920000	-0.036594	-21.627197	-11.810836	-2.139719	-3.730438	-3.946204	0.000000	-10.000000	0.033333	-7.016667	-9.833333	1023.000000	1023.000000	2046.000000
18.940001	-0.036653	-21.661892	-11.840916	-2.110919	-3.744439	-3.965619	0.000000	-10.000000	0.016667	-3.100000	-12.166667	1023.000000	1023.000000	2046.000000
18.959999	-0.036622	-21.643358	-11.801636	-2.151275	-3.772690	-3.917758	0.000000	-10.000000	0.000000	0.333333	-13.500000	1023.000000	1023.000000	2046.000000
18.980000	-0.036191	-21.389158	-11.702646	-2.057534	-3.732377	-3.896600	0.000000	-10.000000	-0.008333	3.616667	-14.000000	1023.000000	1023.000000	2046.000000
19.000000	-0.035437	-20.943066	-11.519477	-2.025654	-3.621260	-3.776675	0.000000	-10.000000	-0.033333	5.666667	-14.000000	1023.000000	1023.000000	2046.000000
19.020000	-0.034528	-20.406010	-11.408778	-1.990950	-3.395531	-3.610750	0.000000	-10.000000	-0.058333	8.466667	-14.000000	1023.000000	1023.000000	2046.000000
19.040001	-0.033643	-19.882893	-11.306040	-1.952309	-3.203377	-3.421167	0.000000	-10.000000	-0.108333	11.216667	-14.000000	1023.000000	1023.000000	2046.000000
19.059999	-0.032877	-19.430531	-11.258493	-1.860656	-3.007783	-3.303597	0.000000	-10.000000	-0.166667	13.750000	-14.000000	1023.000000	1023.000000	2046.000000
19.080000	-0.032118	-18.981480	-11.177480	-1.795456	-2.846925	-3.161619	0.000000	-10.000000	-0.225000	16.150002	-14.000000	1023.000000	1023.000000	2046.000000
19.100000	-0.031360	-18.533987	-11.017246	-1.743381	-2.753006	-3.020355	0.000000	-10.000000	-0.283333	19.166668	0.333333	1023.000000	1023.000000	2046.000000
19.120001	-0.030824	-18.217236	-10.942691	-1.669242	-2.667658	-2.937645	0.000000	-10.000000	-0.316667	21.116667	14.666667	1023.000000	1023.000000	2046.000000
19.139999	-0.030251	-17.878443	-10.821029	-1.613469	-2.579381	-2.864564	0.000000	-10.000000	-0.366667	22.850000	31.333334	1023.000000	1023.000000	2046.000000
19.160000	-0.029613	-17.501265	-10.720759	-1.522980	-2.485641	-2.771883	0.000000	-10.000000	-0.433333	24.350000	39.000000	1023.000000	1023.000000	2046.000000
19.180000	-0.029069	-17.180061	-10.611017	-1.512805	-2.410161	-2.646079	0.000000	-10.000000	-0.500000	25.850000	46.666668	1023.000000	1023.000000	2046.000000
19.200001	-0.028473	-16.827534	-10.478287	-1.465491	-2.334262	-2.549493	0.000000	-10.000000	-0.541667	27.483334	55.000000	1023.000000	1023.000000	2046.000000
19.219999	-0.027813	-16.437698	-10.397115	-1.417458	-2.162867	-2.460259	0.000000	-10.000000	-0.550000	28.250000	61.000000	1023.000000	1023.000000	2046.000000
19.240000	-0.027182	-16.064375	-10.312617	-1.310063	-2.015835	-2.425859	0.000000	-10.000000	-0.558333	29.216667	70.166664	1023.000000	1023.000000	2046.000000
19.260000	-0.026256	-15.517170	-10.099092	-1.207392	-1.891165	-2.319520	0.000000	-10.000000	-0.600000	29.816668	79.666664	1023.000000	1023.000000	2046.000000
19.280001	-0.025260	-14.928677	-9.905931	-1.078133	-1.719983	-2.224628	0.000000	-10.000000	-0.608333	30.333334	89.500000	1023.000000	1023.000000	2046.000000
19.299999	-0.024204	-14.304458	-9.698069	-0.954814	-1.624568	-2.027007	0.000000	-10.000000	-0.616667	30.600000	99.500000	1023.000000	1023.000000	2046.000000
19.320000	-0.023231	-13.729596	-9.531643	-0.840196	-1.434549	-1.923209	0.000000	-10.000000	-0.600000	30.700001	109.833336	1023.000000	1023.000000	2046.000000
19.340000	-0.022479	-13.284939	-9.399875	-0.782373	-1.323166	-1.779525	0.000000	-10.000000	-0.608333	30.983334	120.166664	1023.000000	1023.000000	2046.000000
19.360001	-0.021623	-12.779189	-9.332926	-0.688012	-1.149642	-1.608608	0.000000	-10.000000	-0.625000	31.333334	130.500000	1023.000000	1023.000000	2046.000000
19.379999	-0.020759	-12.268538	-9.099866	-0.645810	-1.069722	-1.453140	0.000000	-10.000000	-0.641667	31.700001	140.833328	1023.000000	1023.000000	2046.000000
19.400000	-0.019816	-11.711398	-9.011012	-0.475284	-0.888446	-1.336656	0.000000	-10.000000	-0.650000	31.750000	151.333328	1023.000000	1023.000000	2046.000000
19.420000	-0.018842	-11.135369	-8.824098	-0.332882	-0.791704	-1.186685	0.000000	-10.000000	-0.666667	31.866667	162.000000	1023.000000	1023.000000	2046.000000
19.440001	-0.017790	-10.514036	-8.649502	-0.206728	-0.572583	-1.085223	0.000000	-10.000000	-0.683333	32.216667	172.666672	1023.000000	1023.000000	2046.000000
19.459999	-0.016916	-9.997100	-8.500460	-0.094203	-0.443178	-0.959259	0.000000	-10.000000	-0.708333	32.566666	183.333328	1023.000000	1023.000000	2046.000000
19.480000	-0.015835	-9.358706	-8.319640	0.043971	-0.228473	-0.854564	0.000000	-10.000000	-0.725000	32.966667	194.166672	1023.000000	1023.000000	2046.000000
19.500000	-0.014721	-8.699951	-8.100282	0.185343	-0.024662	-0.760350	0.000000	-10.000000	-0.741667	33.116669	205.000000	1023.000000	1023.000000	2046.000000
19.520000	-0.013316	-7.869511	-7.797928	0.359808	0.239923	-0.671315	0.000000	-10.000000	-0.750000	33.299999	216.000000	1023.000000	1023.000000	2046.000000
19.540001	-0.012255	-7.242425	-7.550590	0.477279	0.433562	-0.602676	0.000000	-10.000000	-0.766667	33.400002	227.000000	1023.000000	1023.000000	2046.000000
19.559999	-0.011289	-6.671630	-7.339322	0.633430	0.605678	-0.571416	0.000000	-10.000000	-0.758333	33.549999	238.166672	1023.000000	1023.000000	2046.000000
19.580000	-0.010547	-6.233121	-7.138415	0.644377	0.717116	-0.456200	0.000000	-10.000000	-0.741667	33.616669	249.333328	1023.000000	1023.000000	2046.000000
19.600000	-0.009957	-5.884352	-6.963649	0.615497	0.801156	-0.337356	0.000000	-10.000000	-0.708333	33.716667	260.666656	1023.000000	1023.000000	2046.000000
19.620001	-0.009329	-5.513617	-6.777717	0.653631	0.888292	-0.277824	0.000000	-10.000000	-0.708333	33.416668	271.833344	1023.000000	1023.000000	2046.000000
19.639999	-0.008498	-5.022152	-6.634181	0.757086	1.056809	-0.201866	0.000000	-10.000000	-0.708333	33.133335	283.166656	1023.000000	1023.000000	2046.000000
19.660000	-0.007590	-4.485558	-6.459610	0.846064	1.163990	-0.036002	0.000000	-10.000000	-0.683333	32.283333	294.166656	1023.000000	1023.000000	2046.000000
19.680000	-0.007123	-4.209876	-6.386871	1.002968	1.119206	0.054821	0.000000	-10.000000	-0.650000	31.650000	305.166656	1023.000000	1023.000000	2046.000000
19.700001	-0.007980	-4.715941	-6.617182	1.002799	0.865317	0.033125	0.000000	-10.000000	-0.600000	30.933334	315.833344	1023.000000	1023.000000	2046.000000
19.719999	-0.009740	-5.756196	-6.893025	0.809026	0.451740	-0.123937	0.000000	-10.000000	-0.583333	30.416666	326.333344	1023.000000	1023.000000	2046.000000
19.740000	-0.011554	-6.828599	-7.087019	0.478643	0.131331	-0.351554	0.000000	-10.000000	-0.583333	30.083334	336.500000	1023.000000	1023.000000	2046.000000
19.760000	-0.012820	-7.576462	-7.179794	0.213331	-0.031297	-0.578702	0.000000	-10.000000	-0.600000	30.166666	346.500000	1023.000000	1023.000000	2046.000000
19.780001	-0.013276	-7.846064	-7.170197	0.051579	-0.049049	-0.678397	0.000000	-10.000000	-0.591667	30.416666	356.500000	1023.000000	1023.000000	2046.000000
19.799999	-0.013597	-8.035667	-7.231281	-0.065204	-0.039264	-0.699918	0.000000	-10.000000	-0.583333	30.600000	366.500000	1023.000000	1023.000000	2046.000000
19.820000	-0.013545	-8.004886	-7.216537	-0.030395	-0.011338	-0.746617	0.000000	-10.000000	-0.583333	30.500000	376.833344	1023.000000	1023.000000	2046.000000
19.840000	-0.013136	-7.763539	-7.057226	0.056731	-0.014054	-0.748990	0.000000	-10.000000	-0.600000	30.700001	387.166656	1023.000000	1023.000000	2046.000000
19.860001	-0.012675	-7.490709	-6.974485	0.200793	0.012226	-0.729244	0.000000	-10.000000	-0.600000	30.933334	397.500000	1023.000000	1023.000000	2046.000000
19.879999	-0.012071	-7.134084	-6.803657	0.362896	0.077480	-0.770802	0.000000	-10.000000	-0.591667	31.150000	407.666656	1023.000000	1023.000000	2046.000000
19.900000	-0.011368	-6.718731	-6.668372	0.463019	0.147916	-0.661295	0.000000	-10.000000	-0.583333	30.966667	418.000000	1023.000000	1023.000000	2046.000000
19.920000	-0.010589	-6.258214	-6.529573	0.614838	0.294693	-0.638173	0.000000	-10.000000	-0.566667	30.700001	428.333344	1023.000000	1023.000000	2046.000000
19.940001	-0.009604	-5.675931	-6.247114	0.761826	0.350944	-0.541587	0.000000	-10.000000	-0.558333	30.350000	438.500000	1023.000000	1023.000000	2046.000000
19.959999	-0.008525	-5.038268	-6.022958	0.917208	0.528209	-0.460727	0.000000	-10.000000	-0.550000	30.133333	448.500000	1023.000000	1023.000000	2046.000000
19.980000	-0.007401	-4.374212	-5.735640	1.052393	0.606688	-0.297653	0.000000	-10.000000	-0.541667	29.916666	458.500000	1023.000000	1023.000000	2046.000000
20.000000	-0.006236	-3.685660	-5.488310	1.199243	0.759066	-0.155659	0.000000	-10.000000	-0.508333	29.083334	468.500000	1023.000000	1023.000000	2046.000000
20.020000	-0.005136	-3.035132	-5.294039	1.285452	0.971171	0.002283	0.000000	-10.000000	-0.458333	28.000000	478.500000	1023.000000	1023.000000	2046.000000
20.040001	-0.004020	-2.375865	-5.177092	1.459522	1.211571	0.130133	0.000000	-10.000000	-0.425000	26.600000	488.166656	1023.000000	1023.000000	2046.000000
20.059999	-0.003079	-1.819663	-5.086982	1.600521	1.376677	0.290121	0.000000	-10.000000	-0.416667	25.799999	497.333344	1023.000000	1023.000000	2046.000000
20.080000	-0.002256	-1.333376	-5.042251	1.788720	1.534470	0.385686	0.000000	-10.000000	-0.416667	25.299999	506.166656	1023.000000	1023.000000	2046.000000
20.100000	-0.001612	-0.952528	-4.965294	1.922068	1.582400	0.508297	0.000000	-10.000000	-0.400000	24.916666	514.666687	1023.000000	1023.000000	2046.000000
20.120001	-0.001084	-0.640569	-4.920163	2.056260	1.649294	0.574041	0.000000	-10.000000	-0.375000	24.583334	523.000000	1023.000000	1023.000000	2046.000000
20.139999	-0.000606	-0.358414	-4.819376	2.115854	1.648747	0.696360	0.000000	-10.000000	-0.375000	24.316668	531.000000	1023.000000	1023.000000	2046.000000
20.160000	-0.000105	-0.061760	-4.725371	2.226183	1.674267	0.763161	0.000000	-10.000000	-0.383333	24.433334	539.333313	1023.000000	1023.000000	2046.000000
20.180000	0.000404	0.238752	-4.627668	2.268420	1.728886	0.869115	0.000000	-10.000000	-0.400000	24.450001	547.666687	1023.000000	1023.000000	2046.000000
20.200001	0.000905	0.534768	-4.538217	2.338022	1.793459	0.941504	0.000000	-10.000000	-0.400000	24.583334	556.000000	1023.000000	1023.000000	2046.000000
20.219999	0.001431	0.845859	-4.477063	2.470769	1.866717	0.985436	0.000000	-10.000000	-0.383333	24.233334	564.000000	1023.000000	1023.000000	2046.000000
20.240000	0.002272	1.342484	-4.404557	2.694259	2.016696	1.036085	0.000000	-10.000000	-0.366667	23.900000	572.000000	1023.000000	1023.000000	2046.000000
20.260000	0.003179	1.878666	-4.213608	2.823193	2.133786	1.135295	0.000000	-10.000000	-0.333333	23.166668	580.000000	1023.000000	1023.000000	2046.000000
20.280001	0.003880	2.293075	-4.066473	2.925608	2.225366	1.208573	0.000000	-10.000000	-0.316667	22.900002	590.333313	1023.000000	1023.000000	2046.000000
20.299999	0.004600	2.718859	-3.933287	3.027973	2.322312	1.301860	0.000000	-10.000000	-0.300000	22.750000	598.000000	1023.000000	1023.000000	2046.000000
20.320000	0.005387	3.183885	-3.770857	3.108447	2.369709	1.476586	0.000000	-10.000000	-0.291667	22.650000	605.666687	1023.000000	1023.000000	2046.000000
20.340000	0.006352	3.753875	-3.592103	3.212785	2.500349	1.632844	0.000000	-10.000000	-0.275000	22.283333	610.833313	1023.000000	1023.000000	2046.000000
20.360001	0.007191	4.249987	-3.385479	3.340196	2.549329	1.745941	0.000000	-10.000000	-0.250000	21.866667	618.500000	1023.000000	1023.000000	2046.000000
20.379999	0.007945	4.695420	-3.283659	3.363831	2.744486	1.870762	0.000000	-10.000000	-0.241667	21.550001	625.833313	1023.000000	1023.000000	2046.000000
20.400000	0.008636	5.104093	-3.154773	3.433530	2.838040	1.987296	0.000000	-10.000000	-0.258333	21.450001	633.000000	1023.000000	1023.000000	2046.000000
20.420000	0.009196	5.435096	-3.047763	3.492309	2.934819	2.055731	0.000000	-10.000000	-0.283333	21.400002	640.166687	1023.000000	1023.000000	2046.000000
20.440001	0.009947	5.878514	-2.913328	3.585622	3.092586	2.113634	0.000000	-10.000000	-0.316667	21.550001	647.333313	1023.000000	1023.000000	2046.000000
20.459999	0.010721	6.335899	-2.767914	3.750611	3.147535	2.205666	0.000000	-10.000000	-0.333333	21.566668	654.666687	1023.000000	1023.000000	2046.000000
20.480000	0.011439	6.760270	-2.628392	3.862926	3.286007	2.239728	0.000000	-10.000000	-0.333333	21.433334	661.833313	1023.000000	1023.000000	2046.000000
20.500000	0.012281	7.258135	-2.479741	3.952010	3.520669	2.265197	0.000000	-10.000000	-0.316667	21.150000	669.000000	1023.000000	1023.000000	2046.000000
20.520000	0.013041	7.706950	-2.355914	4.046822	3.754941	2.261102	0.000000	-10.000000	-0.300000	20.916668	676.000000	1023.000000	1023.000000	2046.000000
20.540001	0.013604	8.040091	-2.216769	4.122958	3.860223	2.273679	0.000000	-10.000000	-0.275000	20.750000	683.000000	1023.000000	1023.000000	2046.000000
20.559999	0.014026	8.289573	-2.045359	4.056522	3.986054	2.292356	0.000000	-10.000000	-0.258333	20.416668	690.000000	1023.000000	1023.000000	2046.000000
20.580000	0.014524	8.583961	-1.925766	4.135150	4.076954	2.297622	0.000000	-10.000000	-0.233333	19.850000	696.833313	1023.000000	1023.000000	2046.000000
20.600000	0.015040	8.888783	-1.760573	4.103086	4.192666	2.353604	0.000000	-10.000000	-0.216667	18.900000	703.666687	1023.000000	1023.000000	2046.000000
20.620001	0.015609	9.225091	-1.588980	4.146380	4.309268	2.358424	0.000000	-10.000000	-0.175000	17.716667	710.166687	1023.000000	1023.000000	2046.000000
20.639999	0.016120	9.527119	-1.464873	4.223430	4.349573	2.418989	0.000000	-10.000000	-0.125000	16.150002	716.333313	1023.000000	1023.000000	2046.000000
20.660000	0.016172	9.557369	-1.556911	4.394541	4.305004	2.414735	0.000000	-10.000000	-0.091667	14.616667	721.833313	1023.000000	1023.000000	2046.000000
20.680000	0.015211	8.989918	-1.794841	4.378460	4.030664	2.375634	0.000000	-10.000000	-0.066667	13.183333	727.000000	1023.000000	1023.000000	2046.000000
20.700001	0.013190	7.795174	-2.134823	4.072228	3.625017	2.232752	0.000000	-10.000000	-0.050000	11.816667	731.666687	1023.000000	1023.000000	2046.000000
20.719999	0.010860	6.418271	-2.435965	3.652696	3.229882	1.971658	0.000000	-10.000000	-0.025000	10.283334	736.000000	1023.000000	1023.000000	2046.000000
20.740000	0.009080	5.366407	-2.669110	3.280567	3.041328	1.713621	0.000000	-10.000000	-0.008333	8.733334	739.666687	1023.000000	1023.000000	2046.000000
20.760000	0.007781	4.598557	-2.823357	2.940115	2.938835	1.542963	0.000000	-10.000000	0.000000	7.133333	742.833313	1023.000000	1023.000000	2046.000000
20.780001	0.006854	4.050642	-2.995445	2.786839	2.887476	1.371772	0.000000	-10.000000	0.008333	5.000000	745.333313	1023.000000	1023.000000	2046.000000
20.799999	0.006136	3.626291	-3.073245	2.680846	2.760843	1.257848	0.000000	-10.000000	0.008333	2.183333	747.333313	1023.000000	1023.000000	2046.000000
20.820000	0.005571	3.292469	-3.178618	2.665667	2.650498	1.154922	0.000000	-10.000000	0.025000	-0.783333	748.500000	1023.000000	1023.000000	2046.000000
20.840000	0.005110	3.020096	-3.225010	2.709668	2.549247	0.986191	0.000000	-10.000000	0.041667	-3.666667	749.000000	1023.000000	1023.000000	2046.000000
20.860001	0.004893	2.891950	-3.191057	2.721589	2.433307	0.928110	0.000000	-10.000000	0.083333	-6.766667	749.000000	1023.000000	1023.000000	2046.000000
20.879999	0.004623	2.732173	-3.219508	2.752843	2.361653	0.837185	0.000000	-10.000000	0.100000	-9.783334	749.000000	1023.000000	1023.000000	2046.000000
20.900000	0.004627	2.734748	-3.186478	2.789951	2.302638	0.828638	0.000000	-10.000000	0.125000	-12.266666	749.000000	1023.000000	1023.000000	2046.000000
20.920000	0.004489	2.653134	-3.220200	2.773777	2.274714	0.824842	0.000000	-10.000000	0.158333	-13.883333	749.000000	1023.000000	1023.000000	2046.000000
20.940001	0.004271	2.524214	-3.294277	2.761261	2.253834	0.803395	0.000000	-10.000000	0.208333	-15.400000	745.166687	1023.000000	1023.000000	2046.000000
20.959999	0.004414	2.608504	-3.276301	2.714325	2.301238	0.869242	0.000000	-10.000000	0.283333	-17.450001	734.000000	1023.000000	1023.000000	2046.000000
20.980000	0.004609	2.723686	-3.332709	2.759211	2.338991	0.958193	0.000000	-10.000000	0.333333	-19.100000	722.833313	1023.000000	1023.000000	2046.000000
21.000000	0.004778	2.823846	-3.357688	2.744267	2.410973	1.026293	0.000000	-10.000000	0.383333	-20.933332	713.333313	1023.000000	1023.000000	2046.000000
21.020000	0.004748	2.805794	-3.490968	2.736830	2.503909	1.056024	0.000000	-10.000000	0.400000	-22.116667	708.833313	1023.000000	1023.000000	2046.000000
21.040001	0.004611	2.725044	-3.699195	2.735479	2.563769	1.124991	0.000000	-10.000000	0.441667	-23.700001	701.666687	1023.000000	1023.000000	2046.000000
21.059999	0.004354	2.573374	-3.889964	2.814229	2.520097	1.129013	0.000000	-10.000000	0.466667	-24.416666	693.833313	1023.000000	1023.000000	2046.000000
21.080000	0.004123	2.436495	-3.977946	2.897733	2.380033	1.136674	0.000000	-10.000000	0.500000	-24.933332	685.500000	1023.000000	1023.000000	2046.000000
21.100000	0.003804	2.248346	-4.075662	2.921349	2.258265	1.144394	0.000000	-10.000000	0.508333	-25.200001	677.166687	1023.000000	1023.000000	2046.000000
21.120001	0.003229	1.908267	-4.272395	2.900820	2.139071	1.140771	0.000000	-10.000000	0.525000	-25.616667	668.666687	1023.000000	1023.000000	2046.000000
21.139999	0.002500	1.477438	-4.498518	2.799945	1.981337	1.194674	0.000000	-10.000000	0.533333	-25.916666	660.166687	1023.000000	1023.000000	2046.000000
21.160000	0.001896	1.120755	-4.710942	2.706382	1.925506	1.199808	0.000000	-10.000000	0.541667	-26.266666	651.500000	1023.000000	1023.000000	2046.000000
21.180000	0.001500	0.886365	-4.801990	2.630598	1.821378	1.236378	0.000000	-10.000000	0.566667	-26.766666	642.833313	1023.000000	1023.000000	2046.000000
21.200001	0.001071	0.633172	-4.955271	2.570228	1.800432	1.217783	0.000000	-10.000000	0.600000	-27.350000	633.833313	1023.000000	1023.000000	2046.000000
21.219999	0.000695	0.410942	-4.993206	2.590686	1.682726	1.130735	0.000000	-10.000000	0.633333	-27.983334	624.666687	1023.000000	1023.000000	2046.000000
21.240000	0.000444	0.262284	-5.156982	2.595573	1.643564	1.180129	0.000000	-10.000000	0.650000	-28.416666	615.166687	1023.000000	1023.000000	2046.000000
21.260000	0.000352	0.208057	-5.167327	2.585530	1.637594	1.152260	0.000000	-10.000000	0.666667	-28.850000	605.833313	1023.000000	1023.000000	2046.000000
21.280001	-0.000132	-0.078222	-5.297938	2.619202	1.519448	1.081067	0.000000	-10.000000	0.683333	-29.266666	596.166687	1023.000000	1023.000000	2046.000000
21.299999	-0.000127	-0.074955	-5.343704	2.611074	1.504138	1.153536	0.000000	-10.000000	0.700000	-29.616667	586.500000	1023.000000	1023.000000	2046.000000
21.320000	-0.000405	-0.239257	-5.356850	2.651009	1.390213	1.076371	0.000000	-10.000000	0.700000	-29.983334	576.500000	1023.000000	1023.000000	2046.000000
21.340000	-0.000596	-0.352106	-5.548951	2.663865	1.402254	1.130726	0.000000	-10.000000	0.700000	-30.033335	566.500000	1023.000000	1023.000000	2046.000000
21.360001	-0.000538	-0.317996	-5.426984	2.580689	1.376024	1.152275	0.000000	-10.000000	0.700000	-30.216667	556.500000	1023.000000	1023.000000	2046.000000
21.379999	-0.001308	-0.773067	-5.714573	2.589518	1.310233	1.041755	0.000000	-10.000000	0.716667	-30.450001	546.500000	1023.000000	1023.000000	2046.000000
21.400000	-0.001275	-0.753463	-5.657454	2.559404	1.292681	1.051906	0.000000	-10.000000	0.708333	-30.366667	536.500000	1023.000000	1023.000000	2046.000000
21.420000	-0.001791	-1.058269	-5.752798	2.511624	1.221358	0.961547	0.000000	-10.000000	0.725000	-30.566668	526.333313	1023.000000	1023.000000	2046.000000
21.440001	-0.001692	-1.000212	-5.722174	2.541588	1.220192	0.960182	0.000000	-10.000000	0.725000	-30.350000	516.000000	1023.000000	1023.000000	2046.000000
21.459999	-0.001365	-0.806924	-5.510305	2.467408	1.311999	0.923974	0.000000	-10.000000	0.725000	-30.483334	505.666656	1023.000000	1023.000000	2046.000000
21.480000	-0.001690	-0.998673	-5.709760	2.484010	1.415318	0.811758	0.000000	-10.000000	0.700000	-30.216667	495.500000	1023.000000	1023.000000	2046.000000
21.500000	-0.001464	-0.865340	-5.561484	2.471691	1.401622	0.822831	0.000000	-10.000000	0.666667	-29.966667	485.500000	1023.000000	1023.000000	2046.000000
21.520000	-0.001676	-0.990244	-5.609626	2.336774	1.545753	0.736854	0.000000	-10.000000	0.666667	-29.633333	475.500000	1023.000000	1023.000000	2046.000000
21.540001	-0.001970	-1.164075	-5.642821	2.358928	1.403728	0.716089	0.000000	-10.000000	0.658333	-29.516666	465.500000	1023.000000	1023.000000	2046.000000
21.559999	-0.001940	-1.146586	-5.550147	2.221240	1.474828	0.707494	0.000000	-10.000000	0.658333	-29.416668	455.500000	1023.000000	1023.000000	2046.000000
21.580000	-0.002596	-1.534494	-5.797227	2.255534	1.418774	0.588425	0.000000	-10.000000	0.650000	-29.583334	445.833344	1023.000000	1023.000000	2046.000000
21.600000	-0.002961	-1.750136	-5.868503	2.347498	1.131759	0.639110	0.000000	-10.000000	0.650000	-29.583334	436.166656	1023.000000	1023.000000	2046.000000
21.620001	-0.004289	-2.535068	-6.257023	2.288931	0.920115	0.512910	0.000000	-10.000000	0.650000	-29.633333	426.500000	1023.000000	1023.000000	2046.000000
21.639999	-0.006251	-3.694263	-6.695434	2.148165	0.469066	0.383939	0.000000	-10.000000	0.658333	-29.750000	416.500000	1023.000000	1023.000000	2046.000000
21.660000	-0.008625	-5.097637	-6.992232	1.708120	0.071231	0.115244	0.000000	-10.000000	0.666667	-29.750000	406.500000	1023.000000	1023.000000	2046.000000
21.680000	-0.011664	-6.893276	-7.561348	1.288766	-0.327292	-0.293402	0.000000	-10.000000	0.666667	-29.750000	396.500000	1023.000000	1023.000000	2046.000000
21.700001	-0.013453	-7.950827	-7.673110	0.978325	-0.717670	-0.538372	0.000000	-10.000000	0.658333	-29.466667	386.500000	1023.000000	1023.000000	2046.000000
21.719999	-0.015310	-9.047995	-7.961174	0.593693	-0.845451	-0.835063	0.000000	-10.000000	0.650000	-28.950001	376.666656	1023.000000	1023.000000	2046.000000
21.740000	-0.016630	-9.828369	-8.215572	0.477303	-1.069693	-1.020408	0.000000	-10.000000	0.641667	-28.550001	367.000000	1023.000000	1023.000000	2046.000000
21.760000	-0.017416	-10.292721	-8.212458	0.265205	-1.161891	-1.183577	0.000000	-10.000000	0.641667	-28.116667	357.500000	1023.000000	1023.000000	2046.000000
21.780001	-0.018378	-10.861489	-8.479483	0.228804	-1.270246	-1.340565	0.000000	-10.000000	0.625000	-28.066668	348.000000	1023.000000	1023.000000	2046.000000
21.799999	-0.018664	-11.030216	-8.420071	0.187124	-1.392647	-1.404623	0.000000	-10.000000	0.616667	-27.816668	338.666656	1023.000000	1023.000000	2046.000000
21.820000	-0.019545	-11.550849	-8.679685	0.055797	-1.355211	-1.571751	0.000000	-10.000000	0.566667	-27.433334	329.333344	1023.000000	1023.000000	2046.000000
21.840000	-0.019981	-11.808590	-8.686456	0.085981	-1.607917	-1.600198	0.000000	-10.000000	0.550000	-26.783333	320.166656	1023.000000	1023.000000	2046.000000
21.860001	-0.020317	-12.007253	-8.767122	-0.017970	-1.544242	-1.677918	0.000000	-10.000000	0.516667	-26.150000	311.166656	1023.000000	1023.000000	2046.000000
21.879999	-0.020670	-12.215882	-8.840147	0.034963	-1.628143	-1.782555	0.000000	-10.000000	0.525000	-25.850000	302.500000	1023.000000	1023.000000	2046.000000
21.900000	-0.020486	-12.107218	-8.690924	0.009901	-1.711095	-1.715100	0.000000	-10.000000	0.508333	-25.416668	294.000000	1023.000000	1023.000000	2046.000000
21.920000	-0.020641	-12.199052	-8.846850	-0.046682	-1.540553	-1.764967	0.000000	-10.000000	0.516667	-25.400002	285.500000	1023.000000	1023.000000	2046.000000
21.940001	-0.020428	-12.072845	-8.766108	-0.018495	-1.627756	-1.660486	0.000000	-10.000000	0.516667	-25.400002	277.000000	1023.000000	1023.000000	2046.000000
21.959999	-0.020571	-12.157693	-8.951683	-0.086354	-1.437387	-1.682269	0.000000	-10.000000	0.533333	-25.950001	268.500000	1023.000000	1023.000000	2046.000000
21.980000	-0.020569	-12.156367	-9.043056	0.003076	-1.451524	-1.664863	0.000000	-10.000000	0.533333	-26.116667	259.833344	1023.000000	1023.000000	2046.000000
22.000000	-0.020575	-12.159651	-9.072166	0.043314	-1.504440	-1.626358	0.000000	-10.000000	0.525000	-26.066668	251.166672	1023.000000	1023.000000	2046.000000
22.020000	-0.020784	-12.283164	-9.311983	0.092971	-1.447184	-1.616968	0.000000	-10.000000	0.508333	-25.633333	242.500000	1023.000000	1023.000000	2046.000000
22.040001	-0.020856	-12.326172	-9.150797	0.089804	-1.722481	-1.542698	0.000000	-10.000000	0.491667	-25.033333	233.833328	1023.000000	1023.000000	2046.000000
22.059999	-0.021350	-12.618085	-9.388696	0.099495	-1.690617	-1.638268	0.000000	-10.000000	0.475000	-24.433332	225.333328	1023.000000	1023.000000	2046.000000
22.080000	-0.021684	-12.815212	-9.380239	0.042516	-1.834268	-1.643221	0.000000	-10.000000	0.458333	-23.950001	217.000000	1023.000000	1023.000000	2046.000000
22.100000	-0.022327	-13.195167	-9.560000	-0.043284	-1.956605	-1.635278	0.000000	-10.000000	0.450000	-23.650000	209.000000	1023.000000	1023.000000	2046.000000
22.120001	-0.022582	-13.345710	-9.597041	-0.031362	-1.963616	-1.753691	0.000000	-10.000000	0.450000	-23.383333	201.333328	1023.000000	1023.000000	2046.000000
22.139999	-0.023204	-13.713833	-9.691681	-0.118429	-2.152348	-1.751375	0.000000	-10.000000	0.450000	-23.216667	193.666672	1023.000000	1023.000000	2046.000000
22.160000	-0.023332	-13.788921	-9.731115	-0.116624	-2.104428	-1.836755	0.000000	-10.000000	0.433333	-23.083334	186.000000	1023.000000	1023.000000	2046.000000
22.180000	-0.023603	-13.949401	-9.754102	-0.129711	-2.262584	-1.803004	0.000000	-10.000000	0.416667	-23.100000	178.166672	1023.000000	1023.000000	2046.000000
22.200001	-0.023457	-13.863246	-9.731151	-0.109202	-2.153440	-1.869455	0.000000	-10.000000	0.408333	-23.116667	170.500000	1023.000000	1023.000000	2046.000000
22.219999	-0.023783	-14.055746	-9.818463	-0.130010	-2.248909	-1.858364	0.000000	-10.000000	0.408333	-23.150000	162.833328	1023.000000	1023.000000	2046.000000
22.240000	-0.023437	-13.851393	-9.780725	-0.012739	-2.151826	-1.906103	0.000000	-10.000000	0.408333	-23.083334	155.000000	1023.000000	1023.000000	2046.000000
22.260000	-0.023703	-14.008245	-9.820971	-0.034465	-2.281147	-1.871662	0.000000	-10.000000	0.400000	-22.883333	147.166672	1023.000000	1023.000000	2046.000000
22.280001	-0.023701	-14.007292	-9.857615	-0.001130	-2.227642	-1.920903	0.000000	-10.000000	0.391667	-22.750000	139.500000	1023.000000	1023.000000	2046.000000
22.299999	-0.023835	-14.086558	-9.814219	-0.032156	-2.287607	-1.952576	0.000000	-10.000000	0.400000	-22.566666	132.000000	1023.000000	1023.000000	2046.000000
22.320000	-0.023782	-14.054998	-9.843440	0.015451	-2.264272	-1.962737	0.000000	-10.000000	0.391667	-22.416666	124.500000	1023.000000	1023.000000	2046.000000
22.340000	-0.023897	-14.123411	-9.746818	-0.035352	-2.312027	-2.029214	0.000000	-10.000000	0.391667	-22.133333	117.000000	1023.000000	1023.000000	2046.000000
22.360001	-0.023983	-14.173667	-9.914382	0.011652	-2.239085	-2.031852	0.000000	-10.000000	0.366667	-21.666668	109.666664	1023.000000	1023.000000	2046.000000
22.379999	-0.023914	-14.132941	-9.689054	-0.054222	-2.333085	-2.056581	0.000000	-10.000000	0.358333	-21.216667	102.500000	1023.000000	1023.000000	2046.000000
22.400000	-0.024210	-14.308205	-9.883233	-0.052718	-2.299248	-2.073005	0.000000	-10.000000	0.350000	-20.833334	95.500000	1023.000000	1023.000000	2046.000000
22.420000	-0.023835	-14.086596	-9.653854	-0.063689	-2.283530	-2.085524	0.000000	-10.000000	0.350000	-20.483334	88.500000	1023.000000	1023.000000	2046.000000
22.440001	-0.024431	-14.438478	-9.859228	-0.091122	-2.363481	-2.124648	0.000000	-10.000000	0.341667	-20.083334	81.500000	1023.000000	1023.000000	2046.000000
22.459999	-0.023690	-14.001054	-9.584688	-0.051220	-2.198718	-2.166428	0.000000	-10.000000	0.341667	-19.650000	74.833336	1023.000000	1023.000000	2046.000000
22.480000	-0.024076	-14.228976	-9.670548	-0.161361	-2.211220	-2.185847	0.000000	-10.000000	0.325000	-19.383333	68.166664	1023.000000	1023.000000	2046.000000
22.500000	-0.023346	-13.797347	-9.537197	-0.023423	-2.015048	-2.221678	0.000000	-10.000000	0.316667	-19.000000	61.833332	1023.000000	1023.000000	2046.000000
22.520000	-0.023906	-14.128340	-9.597351	-0.203118	-2.065709	-2.262161	0.000000	-10.000000	0.283333	-18.600000	55.500000	1023.000000	1023.000000	2046.000000
22.540001	-0.023415	-13.838436	-9.496427	-0.100459	-1.918561	-2.322990	0.000000	-10.000000	0.266667	-17.983334	49.500000	1023.000000	1023.000000	2046.000000
22.559999	-0.024038	-14.206611	-9.543311	-0.265517	-1.983323	-2.414459	0.000000	-10.000000	0.233333	-17.433334	43.500000	1023.000000	1023.000000	2046.000000
22.580000	-0.024410	-14.426076	-9.643231	-0.285941	-2.069235	-2.427669	0.000000	-10.000000	0.233333	-16.933334	37.500000	1023.000000	1023.000000	2046.000000
22.600000	-0.024199	-14.301740	-9.466476	-0.315070	-2.029793	-2.490401	0.000000	-10.000000	0.225000	-16.616667	31.833334	1023.000000	1023.000000	2046.000000
22.620001	-0.024632	-14.557428	-9.633304	-0.336136	-2.124020	-2.463969	0.000000	-10.000000	0.225000	-16.350000	26.166666	1023.000000	1023.000000	2046.000000
22.639999	-0.024128	-14.259805	-9.539084	-0.224023	-2.006423	-2.490274	0.000000	-10.000000	0.208333	-16.100000	20.833334	1023.000000	1023.000000	2046.000000
22.660000	-0.025781	-15.236844	-9.949620	-0.460685	-2.350434	-2.476104	0.000000	-10.000000	0.200000	-15.633334	15.333333	1023.000000	1023.000000	2046.000000
22.680000	-0.026983	-15.946897	-10.153157	-0.596375	-2.552671	-2.644694	0.000000	-10.000000	0.183333	-14.683333	10.166667	1023.000000	1023.000000	2046.000000
22.700001	-0.030160	-17.824440	-10.722392	-1.062986	-3.100784	-2.938279	0.000000	-10.000000	0.141667	-13.050000	5.333333	1023.000000	1023.000000	2046.000000
22.719999	-0.031826	-18.809389	-10.906528	-1.354530	-3.308844	-3.239487	0.000000	-10.000000	0.091667	-10.850000	1.333333	1023.000000	1023.000000	2046.000000
22.740000	-0.033687	-19.908834	-11.089881	-1.753516	-3.575873	-3.489563	0.000000	-10.000000	0.058333	-8.433333	-1.833333	1023.000000	1023.000000	2046.000000
22.760000	-0.034342	-20.295879	-11.201928	-1.879808	-3.593753	-3.620390	0.000000	-10.000000	0.033333	-6.033334	-4.333333	1023.000000	1023.000000	2046.000000
22.780001	-0.035127	-20.760279	-11.283665	-2.074936	-3.603693	-3.797987	0.000000	-10.000000	0.016667	-3.150000	-6.333333	1023.000000	1023.000000	2046.000000
22.799999	-0.035664	-21.077230	-11.416444	-2.204159	-3.712302	-3.744326	0.000000	-10.000000	-0.008333	-0.233333	-7.500000	1023.000000	1023.000000	2046.000000
22.820000	-0.035150	-20.773518	-11.273351	-2.058602	-3.536980	-3.904585	0.000000	-10.000000	-0.025000	2.800000	-8.000000	1023.000000	1023.000000	2046.000000
22.840000	-0.035643	-21.065306	-11.395625	-2.180034	-3.692621	-3.797025	0.000000	-10.000000	-0.058333	5.966667	-8.000000	1023.000000	1023.000000	2046.000000
22.860001	-0.034885	-20.617252	-11.254611	-2.031607	-3.527604	-3.803431	0.000000	-10.000000	-0.108333	9.650001	-8.000000	1023.000000	1023.000000	2046.000000
22.879999	-0.034617	-20.458641	-11.237725	-2.034203	-3.387445	-3.799269	0.000000	-10.000000	-0.166667	13.550000	-8.000000	1023.000000	1023.000000	2046.000000
22.900000	-0.034290	-20.265251	-11.159081	-2.030081	-3.418073	-3.658016	0.000000	-10.000000	-0.216667	16.516666	-8.000000	1023.000000	1023.000000	2046.000000
22.920000	-0.032875	-19.429371	-10.913965	-1.755697	-3.079130	-3.680579	0.000000	-10.000000	-0.258333	18.583334	-2.666667	1023.000000	1023.000000	2046.000000
22.940001	-0.032255	-19.062820	-10.787560	-1.814653	-2.972672	-3.487936	0.000000	-10.000000	-0.291667	20.516668	10.833333	1023.000000	1023.000000	2046.000000
22.959999	-0.031380	-18.545750	-10.680486	-1.808311	-2.814752	-3.242200	0.000000	-10.000000	-0.316667	21.883335	24.333334	1023.000000	1023.000000	2046.000000
22.980000	-0.030071	-17.771812	-10.491907	-1.613604	-2.470459	-3.195842	0.000000	-10.000000	-0.341667	22.833334	35.000000	1023.000000	1023.000000	2046.000000
23.000000	-0.029334	-17.336615	-10.433140	-1.516564	-2.297312	-3.089600	0.000000	-10.000000	-0.350000	23.200001	40.166668	1023.000000	1023.000000	2046.000000
23.020000	-0.028791	-17.015282	-10.384162	-1.510132	-2.262882	-2.858106	0.000000	-10.000000	-0.366667	23.616667	47.666668	1023.000000	1023.000000	2046.000000
23.040001	-0.027781	-16.418844	-10.224608	-1.435577	-2.092974	-2.665683	0.000000	-10.000000	-0.391667	24.300001	55.333332	1023.000000	1023.000000	2046.000000
23.059999	-0.026942	-15.922803	-10.128201	-1.182412	-1.931847	-2.680342	0.000000	-10.000000	-0.416667	24.783335	63.333332	1023.000000	1023.000000	2046.000000
23.080000	-0.026338	-15.565572	-10.063952	-1.142663	-1.822209	-2.536747	0.000000	-10.000000	-0.458333	25.433334	71.666664	1023.000000	1023.000000	2046.000000
23.100000	-0.026135	-15.445715	-9.956983	-1.262657	-1.890389	-2.335687	0.000000	-10.000000	-0.475000	25.900000	80.166664	1023.000000	1023.000000	2046.000000
23.120001	-0.025348	-14.980384	-9.763225	-1.223363	-1.828460	-2.165336	0.000000	-10.000000	-0.483333	26.516666	88.666664	1023.000000	1023.000000	2046.000000
23.139999	-0.024668	-14.578803	-9.643448	-1.021153	-1.735458	-2.178744	0.000000	-10.000000	-0.475000	27.100000	97.500000	1023.000000	1023.000000	2046.000000
23.160000	-0.024139	-14.265869	-9.611343	-0.938364	-1.543539	-2.172623	0.000000	-10.000000	-0.475000	27.483334	106.500000	1023.000000	1023.000000	2046.000000
23.180000	-0.023659	-13.982470	-9.521379	-0.960006	-1.506841	-1.994245	0.000000	-10.000000	-0.500000	27.850000	115.500000	1023.000000	1023.000000	2046.000000
23.200001	-0.023011	-13.599523	-9.338026	-1.002695	-1.440356	-1.818446	0.000000	-10.000000	-0.525000	28.266666	124.666664	1023.000000	1023.000000	2046.000000
23.219999	-0.021900	-12.942743	-9.098098	-0.888544	-1.303493	-1.652608	0.000000	-10.000000	-0.541667	28.600000	134.000000	1023.000000	1023.000000	2046.000000
23.240000	-0.021163	-12.507104	-9.016165	-0.757874	-1.102172	-1.630894	0.000000	-10.000000	-0.550000	28.750000	143.666672	1023.000000	1023.000000	2046.000000
23.260000	-0.020175	-11.923160	-8.935482	-0.502253	-0.866192	-1.619233	0.000000	-10.000000	-0.558333	28.883333	153.166672	1023.000000	1023.000000	2046.000000
23.280001	-0.019282	-11.395621	-8.736319	-0.438968	-0.804199	-1.416136	0.000000	-10.000000	-0.566667	29.250000	162.833328	1023.000000	1023.000000	2046.000000
23.299999	-0.018175	-10.741634	-8.462744	-0.403596	-0.701278	-1.174017	0.000000	-10.000000	-0.575000	29.850000	172.500000	1023.000000	1023.000000	2046.000000
23.320000	-0.017432	-10.302271	-8.344065	-0.281271	-0.595730	-1.081205	0.000000	-10.000000	-0.583333	29.933334	182.500000	1023.000000	1023.000000	2046.000000
23.340000	-0.016367	-9.673117	-8.162551	-0.009921	-0.413159	-1.087486	0.000000	-10.000000	-0.591667	30.083334	192.500000	1023.000000	1023.000000	2046.000000
23.360001	-0.015432	-9.120070	-7.999360	0.116165	-0.281740	-0.955135	0.000000	-10.000000	-0.616667	29.950001	202.500000	1023.000000	1023.000000	2046.000000
23.379999	-0.014400	-8.510462	-7.760661	0.098880	-0.172228	-0.676453	0.000000	-10.000000	-0.625000	30.100000	212.500000	1023.000000	1023.000000	2046.000000
23.400000	-0.013617	-8.047607	-7.648763	0.162286	0.024305	-0.585437	0.000000	-10.000000	-0.633333	30.033333	222.500000	1023.000000	1023.000000	2046.000000
23.420000	-0.012809	-7.570287	-7.476895	0.286917	0.143200	-0.523509	0.000000	-10.000000	-0.616667	29.966667	232.500000	1023.000000	1023.000000	2046.000000
23.440001	-0.011764	-6.952686	-7.313139	0.558779	0.324702	-0.523028	0.000000	-10.000000	-0.608333	29.883333	242.500000	1023.000000	1023.000000	2046.000000
23.459999	-0.010587	-6.256733	-7.059252	0.657290	0.543348	-0.398119	0.000000	-10.000000	-0.608333	30.033335	252.500000	1023.000000	1023.000000	2046.000000
23.480000	-0.009350	-5.525955	-6.751059	0.714156	0.688495	-0.177547	0.000000	-10.000000	-0.608333	29.950001	262.500000	1023.000000	1023.000000	2046.000000
23.500000	-0.008900	-5.259643	-6.670678	0.675311	0.834309	-0.098586	0.000000	-10.000000	-0.616667	30.016668	272.500000	1023.000000	1023.000000	2046.000000
23.520000	-0.008163	-4.824074	-6.510341	0.797733	1.012024	-0.123490	0.000000	-10.000000	-0.616667	30.000000	282.500000	1023.000000	1023.000000	2046.000000
23.540001	-0.007230	-4.272876	-6.328929	0.939906	1.196735	-0.080588	0.000000	-10.000000	-0.608333	30.300001	292.500000	1023.000000	1023.000000	2046.000000
23.559999	-0.006297	-3.721270	-6.022243	0.929781	1.280458	0.090733	0.000000	-10.000000	-0.600000	30.200001	302.500000	1023.000000	1023.000000	2046.000000
23.580000	-0.005687	-3.361190	-5.817166	0.818512	1.399065	0.238398	0.000000	-10.000000	-0.583333	30.000000	312.500000	1023.000000	1023.000000	2046.000000
23.600000	-0.004848	-2.864899	-5.739489	1.056604	1.569486	0.248500	0.000000	-10.000000	-0.566667	29.350000	322.500000	1023.000000	1023.000000	2046.000000
23.620001	-0.004258	-2.516433	-5.647513	1.374135	1.522153	0.234792	0.000000	-10.000000	-0.541667	28.916666	332.500000	1023.000000	1023.000000	2046.000000
23.639999	-0.004391	-2.595052	-5.666232	1.482303	1.316861	0.272016	0.000000	-10.000000	-0.525000	28.450001	342.166656	1023.000000	1023.000000	2046.000000
23.660000	-0.005510	-3.256196	-5.847725	1.309877	0.995580	0.286072	0.000000	-10.000000	-0.508333	28.400000	351.833344	1023.000000	1023.000000	2046.000000
23.680000	-0.007609	-4.497030	-6.178679	0.932679	0.700271	0.048699	0.000000	-10.000000	-0.483333	27.983334	361.166656	1023.000000	1023.000000	2046.000000
23.700001	-0.009511	-5.621294	-6.424870	0.524082	0.483272	-0.203779	0.000000	-10.000000	-0.466667	27.900000	370.666656	1023.000000	1023.000000	2046.000000
23.719999	-0.010475	-6.190771	-6.476296	0.399034	0.320305	-0.433814	0.000000	-10.000000	-0.458333	27.500000	380.000000	1023.000000	1023.000000	2046.000000
23.740000	-0.011001	-6.501783	-6.509790	0.330769	0.240425	-0.563187	0.000000	-10.000000	-0.441667	27.216667	389.333344	1023.000000	1023.000000	2046.000000
23.760000	-0.010728	-6.339983	-6.373019	0.380142	0.265305	-0.612412	0.000000	-10.000000	-0.441667	26.483334	398.500000	1023.000000	1023.000000	2046.000000
23.780001	-0.010620	-6.276317	-6.360572	0.316278	0.310500	-0.542522	0.000000	-10.000000	-0.450000	26.466667	407.333344	1023.000000	1023.000000	2046.000000
23.799999	-0.010510	-6.211603	-6.333560	0.258412	0.348894	-0.485349	0.000000	-10.000000	-0.466667	26.666668	416.166656	1023.000000	1023.000000	2046.000000
23.820000	-0.010183	-6.018070	-6.306361	0.398846	0.448668	-0.559222	0.000000	-10.000000	-0.458333	27.183334	425.000000	1023.000000	1023.000000	2046.000000
23.840000	-0.009864	-5.829730	-6.227476	0.591791	0.457763	-0.651808	0.000000	-10.000000	-0.441667	27.183334	434.000000	1023.000000	1023.000000	2046.000000
23.860001	-0.008851	-5.230798	-5.926803	0.771263	0.473717	-0.548975	0.000000	-10.000000	-0.450000	27.366667	443.166656	1023.000000	1023.000000	2046.000000
23.879999	-0.008031	-4.746213	-5.756057	0.848886	0.632488	-0.471531	0.000000	-10.000000	-0.450000	27.350000	452.333344	1023.000000	1023.000000	2046.000000
23.900000	-0.007150	-4.225941	-5.585732	0.928050	0.789050	-0.357310	0.000000	-10.000000	-0.458333	27.366667	461.500000	1023.000000	1023.000000	2046.000000
23.920000	-0.006202	-3.665403	-5.430501	1.042383	0.988447	-0.265733	0.000000	-10.000000	-0.450000	27.150002	470.500000	1023.000000	1023.000000	2046.000000
23.940001	-0.005040	-2.978843	-5.125919	1.196591	1.123236	-0.172750	0.000000	-10.000000	-0.433333	26.950001	479.500000	1023.000000	1023.000000	2046.000000
23.959999	-0.004086	-2.414828	-4.931356	1.386164	1.233586	-0.103221	0.000000	-10.000000	-0.408333	26.216667	488.500000	1023.000000	1023.000000	2046.000000
23.980000	-0.002894	-1.710100	-4.668124	1.537933	1.382827	0.037265	0.000000	-10.000000	-0.391667	25.616667	497.333344	1023.000000	1023.000000	2046.000000
24.000000	-0.001795	-1.060877	-4.611328	1.704930	1.618176	0.227345	0.000000	-10.000000	-0.383333	24.816668	506.166656	1023.000000	1023.000000	2046.000000
24.020000	-0.000902	-0.533075	-4.523093	1.786985	1.811637	0.391397	0.000000	-10.000000	-0.391667	24.483334	514.666687	1023.000000	1023.000000	2046.000000
24.040001	-0.000306	-0.180629	-4.497356	1.874381	1.905983	0.536364	0.000000	-10.000000	-0.375000	24.050001	523.000000	1023.000000	1023.000000	2046.000000
24.059999	0.000490	0.289457	-4.388338	2.031272	1.999517	0.647006	0.000000	-10.000000	-0.366667	23.816668	531.000000	1023.000000	1023.000000	2046.000000
24.080000	0.000812	0.479741	-4.379439	2.100721	2.016497	0.741962	0.000000	-10.000000	-0.350000	23.633333	539.000000	1023.000000	1023.000000	2046.000000
24.100000	0.001060	0.626692	-4.313496	2.171724	1.981578	0.786886	0.000000	-10.000000	-0.350000	23.533335	547.000000	1023.000000	1023.000000	2046.000000
24.120001	0.001622	0.958405	-4.152116	2.329880	1.952867	0.827775	0.000000	-10.000000	-0.350000	23.550001	555.000000	1023.000000	1023.000000	2046.000000
24.139999	0.002046	1.209473	-4.095257	2.322078	2.011590	0.971063	0.000000	-10.000000	-0.341667	23.400000	562.666687	1023.000000	1023.000000	2046.000000
24.160000	0.002593	1.532702	-4.024406	2.347376	2.138861	1.070871	0.000000	-10.000000	-0.325000	23.216667	570.333313	1023.000000	1023.000000	2046.000000
24.180000	0.003288	1.943219	-3.937827	2.445906	2.282647	1.152493	0.000000	-10.000000	-0.308333	22.900000	578.000000	1023.000000	1023.000000	2046.000000
24.200001	0.004015	2.372955	-3.821439	2.550683	2.392337	1.251374	0.000000	-10.000000	-0.300000	22.533333	585.833313	1023.000000	1023.000000	2046.000000
24.219999	0.004785	2.827727	-3.631571	2.679475	2.467514	1.312309	0.000000	-10.000000	-0.283333	22.316668	593.500000	1023.000000	1023.000000	2046.000000
24.240000	0.005680	3.356785	-3.429379	2.860475	2.559762	1.365927	0.000000	-10.000000	-0.266667	21.900000	601.000000	1023.000000	1023.000000	2046.000000
24.260000	0.006481	3.830259	-3.268226	3.000473	2.605418	1.492594	0.000000	-10.000000	-0.266667	21.616667	608.500000	1023.000000	1023.000000	2046.000000
24.280001	0.007120	4.207650	-3.180296	3.056024	2.763779	1.568143	0.000000	-10.000000	-0.283333	21.033333	615.833313	1023.000000	1023.000000	2046.000000
24.299999	0.007786	4.601460	-3.101089	3.149938	2.867731	1.684880	0.000000	-10.000000	-0.300000	21.116667	622.833313	1023.000000	1023.000000	2046.000000
24.320000	0.008794	5.197490	-2.976268	3.295961	3.080948	1.796849	0.000000	-10.000000	-0.300000	21.016666	629.833313	1023.000000	1023.000000	2046.000000
24.340000	0.009512	5.621341	-2.824962	3.378561	3.160538	1.907204	0.000000	-10.000000	-0.266667	21.083334	636.833313	1023.000000	1023.000000	2046.000000
24.360001	0.010164	6.006701	-2.677107	3.476682	3.248681	1.958445	0.000000	-10.000000	-0.241667	20.483334	644.000000	1023.000000	1023.000000	2046.000000
24.379999	0.011037	6.523029	-2.420591	3.579398	3.374172	1.990050	0.000000	-10.000000	-0.208333	19.850000	650.833313	1023.000000	1023.000000	2046.000000
24.400000	0.011689	6.908360	-2.250211	3.603043	3.505400	2.050128	0.000000	-10.000000	-0.208333	18.966667	657.666687	1023.000000	1023.000000	2046.000000
24.420000	0.012385	7.319257	-2.218944	3.690844	3.759200	2.088157	0.000000	-10.000000	-0.183333	18.100000	664.166687	1023.000000	1023.000000	2046.000000
24.440001	0.013068	7.722977	-2.128163	3.763555	3.931463	2.156122	0.000000	-10.000000	-0.158333	17.116667	670.500000	1023.000000	1023.000000	2046.000000
24.459999	0.013658	8.071716	-2.046120	3.784746	4.106960	2.226130	0.000000	-10.000000	-0.108333	15.883334	676.166687	1023.000000	1023.000000	2046.000000
24.480000	0.014125	8.347646	-1.883693	3.740541	4.212278	2.278519	0.000000	-10.000000	-0.075000	14.316667	681.666687	1023.000000	1023.000000	2046.000000
24.500000	0.014652	8.659050	-1.719122	3.782556	4.316010	2.279606	0.000000	-10.000000	-0.033333	11.966667	686.500000	1023.000000	1023.000000	2046.000000
24.520000	0.014670	8.669834	-1.644316	3.783334	4.254342	2.276474	0.000000	-10.000000	-0.008333	8.766666	691.000000	1023.000000	1023.000000	2046.000000
24.540001	0.014552	8.600161	-1.736501	3.784880	4.240358	2.311424	0.000000	-10.000000	0.033333	3.383333	694.500000	1023.000000	1023.000000	2046.000000
24.559999	0.014215	8.401269	-1.947813	3.898949	4.144202	2.305931	0.000000	-10.000000	0.058333	-1.600000	696.833313	1023.000000	1023.000000	2046.000000
24.580000	0.012930	7.641455	-2.325913	3.852360	3.833651	2.281358	0.000000	-10.000000	0.091667	-6.933333	697.833313	1023.000000	1023.000000	2046.000000
24.600000	0.010903	6.443587	-2.616622	3.607298	3.402897	2.050014	0.000000	-10.000000	0.116667	-10.250000	698.000000	1023.000000	1023.000000	2046.000000
24.620001	0.008078	4.774207	-2.998568	3.139976	2.899457	1.733342	0.000000	-10.000000	0.166667	-13.416667	698.000000	1023.000000	1023.000000	2046.000000
24.639999	0.005478	3.237673	-3.409821	2.688739	2.540963	1.417791	0.000000	-10.000000	0.200000	-14.816667	698.000000	1023.000000	1023.000000	2046.000000
24.660000	0.003834	2.265940	-3.719504	2.453100	2.364699	1.167645	0.000000	-10.000000	0.233333	-15.883333	690.666687	1023.000000	1023.000000	2046.000000
24.680000	0.002489	1.470909	-3.944608	2.232642	2.160630	1.022244	0.000000	-10.000000	0.241667	-16.400002	679.666687	1023.000000	1023.000000	2046.000000
24.700001	0.001922	1.136096	-3.935258	2.116723	2.044895	0.909737	0.000000	-10.000000	0.250000	-16.933334	668.666687	1023.000000	1023.000000	2046.000000
24.719999	0.001122	0.662978	-4.045360	1.927682	2.011086	0.769569	0.000000	-10.000000	0.241667	-17.000000	663.166687	1023.000000	1023.000000	2046.000000
24.740000	0.000236	0.139345	-4.251480	1.889011	1.884066	0.617748	0.000000	-10.000000	0.241667	-17.033333	659.333313	1023.000000	1023.000000	2046.000000
24.760000	-0.000322	-0.190525	-4.358975	1.911683	1.691213	0.565554	0.000000	-10.000000	0.241667	-17.150000	653.500000	1023.000000	1023.000000	2046.000000
24.780001	-0.000599	-0.353847	-4.409729	1.885121	1.647022	0.523739	0.000000	-10.000000	0.266667	-17.450001	647.833313	1023.000000	1023.000000	2046.000000
24.799999	-0.000633	-0.373811	-4.410071	1.883299	1.661382	0.491580	0.000000	-10.000000	0.275000	-17.916668	642.166687	1023.000000	1023.000000	2046.000000
24.820000	-0.001235	-0.730182	-4.511590	1.777051	1.588846	0.415511	0.000000	-10.000000	0.308333	-18.600000	636.333313	1023.000000	1023.000000	2046.000000
24.840000	-0.001463	-0.864754	-4.643761	1.871642	1.581954	0.325412	0.000000	-10.000000	0.333333	-19.483334	630.000000	1023.000000	1023.000000	2046.000000
24.860001	-0.001585	-0.936802	-4.682175	1.868784	1.482814	0.393775	0.000000	-10.000000	0.375000	-20.383333	623.333313	1023.000000	1023.000000	2046.000000
24.879999	-0.001205	-0.712383	-4.519332	1.902757	1.458927	0.445266	0.000000	-10.000000	0.391667	-21.333334	616.500000	1023.000000	1023.000000	2046.000000
24.900000	-0.001035	-0.611865	-4.497485	1.863074	1.564243	0.458303	0.000000	-10.000000	0.425000	-22.666668	609.333313	1023.000000	1023.000000	2046.000000
24.920000	-0.001326	-0.783523	-4.661829	1.748974	1.657015	0.472317	0.000000	-10.000000	0.466667	-24.033335	601.833313	1023.000000	1023.000000	2046.000000
24.940001	-0.001414	-0.835416	-4.929188	1.852070	1.734436	0.507266	0.000000	-10.000000	0.508333	-25.133333	593.833313	1023.000000	1023.000000	2046.000000
24.959999	-0.001732	-1.023546	-5.104221	1.915340	1.611939	0.553397	0.000000	-10.000000	0.541667	-25.716667	585.500000	1023.000000	1023.000000	2046.000000
24.980000	-0.001715	-1.013481	-5.172990	2.001813	1.548418	0.609278	0.000000	-10.000000	0.550000	-26.066668	576.833313	1023.000000	1023.000000	2046.000000
25.000000	-0.001914	-1.131114	-5.225551	1.951759	1.515402	0.627275	0.000000	-10.000000	0.558333	-26.300001	568.166687	1023.000000	1023.000000	2046.000000
25.020000	-0.002652	-1.567297	-5.482665	1.882070	1.474578	0.558721	0.000000	-10.000000	0.550000	-26.516666	559.333313	1023.000000	1023.000000	2046.000000
25.040001	-0.003150	-1.861802	-5.628651	1.859577	1.347157	0.560115	0.000000	-10.000000	0.550000	-26.516666	550.500000	1023.000000	1023.000000	2046.000000
25.059999	-0.003910	-2.310875	-5.808790	1.845167	1.102687	0.550061	0.000000	-10.000000	0.550000	-26.716667	541.666687	1023.000000	1023.000000	2046.000000
25.080000	-0.004199	-2.481432	-5.822992	1.797356	0.958048	0.586155	0.000000	-10.000000	0.558333	-26.716667	532.833313	1023.000000	1023.000000	2046.000000
25.100000	-0.004740	-2.801085	-5.907492	1.692169	0.870103	0.544135	0.000000	-10.000000	0.566667	-26.983334	524.000000	1023.000000	1023.000000	2046.000000
25.120001	-0.005099	-3.013573	-5.987214	1.579784	0.882246	0.511610	0.000000	-10.000000	0.600000	-27.183334	515.000000	1023.000000	1023.000000	2046.000000
25.139999	-0.005294	-3.128516	-6.178521	1.634764	0.972448	0.442793	0.000000	-10.000000	0.616667	-27.516666	505.833344	1023.000000	1023.000000	2046.000000
25.160000	-0.005578	-3.296679	-6.291728	1.700183	0.851375	0.443490	0.000000	-10.000000	0.641667	-27.800001	496.666656	1023.000000	1023.000000	2046.000000
25.180000	-0.005592	-3.304944	-6.236717	1.755568	0.702632	0.473572	0.000000	-10.000000	0.641667	-28.050001	487.333344	1023.000000	1023.000000	2046.000000
25.200001	-0.005736	-3.389883	-6.254461	1.769332	0.613632	0.481615	0.000000	-10.000000	0.650000	-28.250000	478.000000	1023.000000	1023.000000	2046.000000
25.219999	-0.006033	-3.565436	-6.276319	1.690212	0.535032	0.485639	0.000000	-10.000000	0.650000	-28.366667	468.500000	1023.000000	1023.000000	2046.000000
25.240000	-0.006184	-3.654854	-6.360548	1.699539	0.576690	0.429467	0.000000	-10.000000	0.650000	-28.450001	459.000000	1023.000000	1023.000000	2046.000000
25.260000	-0.006350	-3.753091	-6.471591	1.753356	0.594055	0.371088	0.000000	-10.000000	0.650000	-28.466667	449.500000	1023.000000	1023.000000	2046.000000
25.280001	-0.006448	-3.811036	-6.506357	1.740077	0.616808	0.338436	0.000000	-10.000000	0.650000	-28.450001	440.000000	1023.000000	1023.000000	2046.000000
25.299999	-0.006385	-3.773451	-6.525742	1.789024	0.656236	0.307030	0.000000	-10.000000	0.650000	-28.466667	430.500000	1023.000000	1023.000000	2046.000000
25.320000	-0.006003	-3.547680	-6.364748	1.863691	0.642504	0.310872	0.000000	-10.000000	0.650000	-28.533335	421.000000	1023.000000	1023.000000	2046.000000
25.340000	-0.005667	-3.348958	-6.274297	1.936047	0.676297	0.312996	0.000000	-10.000000	0.650000	-28.333334	411.500000	1023.000000	1023.000000	2046.000000
25.360001	-0.005644	-3.335784	-6.202868	1.868180	0.738713	0.260192	0.000000	-10.000000	0.650000	-28.066668	402.000000	1023.000000	1023.000000	2046.000000
25.379999	-0.005850	-3.457505	-6.259402	1.735175	0.821195	0.245527	0.000000	-10.000000	0.650000	-27.783333	392.666656	1023.000000	1023.000000	2046.000000
25.400000	-0.005907	-3.490954	-6.287581	1.713162	0.836004	0.247461	0.000000	-10.000000	0.650000	-27.916666	383.333344	1023.000000	1023.000000	2046.000000
25.420000	-0.006260	-3.699642	-6.362136	1.761227	0.736953	0.164313	0.000000	-10.000000	0.641667	-27.833334	374.000000	1023.000000	1023.000000	2046.000000
25.440001	-0.006325	-3.737922	-6.392683	1.853597	0.600517	0.200648	0.000000	-10.000000	0.641667	-28.016666	364.666656	1023.000000	1023.000000	2046.000000
25.459999	-0.007455	-4.405845	-6.643797	1.866409	0.243720	0.127823	0.000000	-10.000000	0.641667	-28.016666	355.333344	1023.000000	1023.000000	2046.000000
25.480000	-0.008843	-5.226025	-6.951136	1.745982	-0.048562	0.027692	0.000000	-10.000000	0.650000	-28.266666	346.000000	1023.000000	1023.000000	2046.000000
25.500000	-0.010920	-6.453715	-7.369437	1.489190	-0.358696	-0.214771	0.000000	-10.000000	0.650000	-28.299999	336.666656	1023.000000	1023.000000	2046.000000
25.520000	-0.013315	-7.869361	-7.738971	1.131336	-0.698568	-0.563159	0.000000	-10.000000	0.641667	-28.299999	327.166656	1023.000000	1023.000000	2046.000000
25.540001	-0.015497	-9.158724	-7.959857	0.743232	-1.112377	-0.829722	0.000000	-10.000000	0.625000	-28.066668	317.833344	1023.000000	1023.000000	2046.000000
25.559999	-0.017634	-10.421512	-8.268810	0.342339	-1.390661	-1.104379	0.000000	-10.000000	0.591667	-27.400000	308.333344	1023.000000	1023.000000	2046.000000
25.580000	-0.019107	-11.292215	-8.557249	0.089061	-1.546585	-1.277442	0.000000	-10.000000	0.550000	-26.783335	299.166656	1023.000000	1023.000000	2046.000000
25.600000	-0.020137	-11.901165	-8.725635	-0.048675	-1.654817	-1.472038	0.000000	-10.000000	0.533333	-26.283335	290.166656	1023.000000	1023.000000	2046.000000
25.620001	-0.021019	-12.422256	-8.852041	-0.107970	-1.780312	-1.681932	0.000000	-10.000000	0.533333	-26.200001	281.500000	1023.000000	1023.000000	2046.000000
25.639999	-0.021507	-12.710796	-8.831815	-0.141279	-1.939549	-1.798153	0.000000	-10.000000	0.550000	-26.083334	272.833344	1023.000000	1023.000000	2046.000000
25.660000	-0.022509	-13.302925	-9.033958	-0.301613	-2.043935	-1.923418	0.000000	-10.000000	0.533333	-25.950001	264.000000	1023.000000	1023.000000	2046.000000
25.680000	-0.022950	-13.563272	-9.199882	-0.299031	-2.120902	-1.943456	0.000000	-10.000000	0.516667	-25.650000	255.333328	1023.000000	1023.000000	2046.000000
25.700001	-0.023040	-13.616923	-9.143187	-0.264142	-2.095810	-2.113785	0.000000	-10.000000	0.500000	-25.366667	246.666672	1023.000000	1023.000000	2046.000000
25.719999	-0.023847	-14.093514	-9.304030	-0.437846	-2.247634	-2.104003	0.000000	-10.000000	0.500000	-25.100000	238.333328	1023.000000	1023.000000	2046.000000
25.740000	-0.023807	-14.069686	-9.261809	-0.379448	-2.271456	-2.156973	0.000000	-10.000000	0.491667	-24.783333	230.000000	1023.000000	1023.000000	2046.000000
25.760000	-0.023395	-13.826646	-9.144049	-0.308997	-2.212795	-2.160806	0.000000	-10.000000	0.491667	-24.483334	221.833328	1023.000000	1023.000000	2046.000000
25.780001	-0.023800	-14.065909	-9.257618	-0.439818	-2.260319	-2.108154	0.000000	-10.000000	0.491667	-24.266666	213.500000	1023.000000	1023.000000	2046.000000
25.799999	-0.023718	-14.017076	-9.366901	-0.406957	-2.217065	-2.026152	0.000000	-10.000000	0.500000	-24.433334	205.166672	1023.000000	1023.000000	2046.000000
25.820000	-0.023259	-13.745853	-9.349984	-0.311994	-2.053552	-2.030323	0.000000	-10.000000	0.491667	-24.383333	197.000000	1023.000000	1023.000000	2046.000000
25.840000	-0.023163	-13.689414	-9.382906	-0.242805	-2.007588	-2.056115	0.000000	-10.000000	0.483333	-24.233334	189.000000	1023.000000	1023.000000	2046.000000
25.860001	-0.023754	-14.038884	-9.605342	-0.304750	-2.122955	-2.005837	0.000000	-10.000000	0.466667	-23.666668	181.000000	1023.000000	1023.000000	2046.000000
25.879999	-0.023979	-14.171785	-9.709615	-0.304014	-2.226159	-1.931997	0.000000	-10.000000	0.441667	-23.283333	173.000000	1023.000000	1023.000000	2046.000000
25.900000	-0.024237	-14.324050	-9.763607	-0.247950	-2.338649	-1.973845	0.000000	-10.000000	0.416667	-22.816668	165.333328	1023.000000	1023.000000	2046.000000
25.920000	-0.024033	-14.203442	-9.676988	-0.159800	-2.352521	-2.014133	0.000000	-10.000000	0.383333	-22.283333	157.666672	1023.000000	1023.000000	2046.000000
25.940001	-0.024526	-14.494605	-9.712517	-0.235128	-2.466884	-2.080077	0.000000	-10.000000	0.366667	-21.650000	150.333328	1023.000000	1023.000000	2046.000000
25.959999	-0.025117	-14.843861	-9.871757	-0.360515	-2.584824	-2.026765	0.000000	-10.000000	0.350000	-20.983334	143.000000	1023.000000	1023.000000	2046.000000
25.980000	-0.025757	-15.222651	-9.994007	-0.507532	-2.722330	-1.998782	0.000000	-10.000000	0.350000	-20.483334	136.166672	1023.000000	1023.000000	2046.000000
26.000000	-0.025578	-15.116637	-9.938029	-0.406726	-2.686614	-2.085267	0.000000	-10.000000	0.350000	-20.033333	129.333328	1023.000000	1023.000000	2046.000000
26.020000	-0.025637	-15.151208	-9.934334	-0.410032	-2.656445	-2.150398	0.000000	-10.000000	0.333333	-19.516666	122.666664	1023.000000	1023.000000	2046.000000
26.040001	-0.026015	-15.374644	-10.043038	-0.463574	-2.680464	-2.187568	0.000000	-10.000000	0.316667	-19.166668	116.000000	1023.000000	1023.000000	2046.000000
26.059999	-0.026309	-15.548731	-10.071661	-0.518659	-2.848188	-2.110223	0.000000	-10.000000	0.283333	-18.900002	109.666664	1023.000000	1023.000000	2046.000000
26.080000	-0.025820	-15.259503	-9.995420	-0.421770	-2.743875	-2.098438	0.000000	-10.000000	0.266667	-18.633333	103.333336	1023.000000	1023.000000	2046.000000
26.100000	-0.025578	-15.116612	-9.914423	-0.288064	-2.679167	-2.234958	0.000000	-10.000000	0.250000	-18.200001	97.000000	1023.000000	1023.000000	2046.000000
26.120001	-0.025861	-15.284126	-9.972727	-0.363618	-2.722107	-2.225675	0.000000	-10.000000	0.250000	-17.750000	91.000000	1023.000000	1023.000000	2046.000000
26.139999	-0.026104	-15.427630	-10.043433	-0.456185	-2.805227	-2.122786	0.000000	-10.000000	0.250000	-17.400000	85.166664	1023.000000	1023.000000	2046.000000
26.160000	-0.025573	-15.113581	-9.951472	-0.330953	-2.698354	-2.132802	0.000000	-10.000000	0.233333	-17.116667	79.500000	1023.000000	1023.000000	2046.000000
26.180000	-0.025567	-15.110001	-9.934141	-0.276408	-2.675749	-2.223702	0.000000	-10.000000	0.225000	-16.700001	73.500000	1023.000000	1023.000000	2046.000000
26.200001	-0.025638	-15.151781	-9.945846	-0.244445	-2.712952	-2.248538	0.000000	-10.000000	0.208333	-16.483334	67.833336	1023.000000	1023.000000	2046.000000
26.219999	-0.025921	-15.319547	-9.931345	-0.397214	-2.843053	-2.147935	0.000000	-10.000000	0.208333	-16.166668	62.333332	1023.000000	1023.000000	2046.000000
26.240000	-0.025464	-15.049291	-9.823664	-0.305419	-2.751006	-2.169202	0.000000	-10.000000	0.200000	-15.883334	57.000000	1023.000000	1023.000000	2046.000000
26.260000	-0.025449	-15.040545	-9.854526	-0.222517	-2.629291	-2.334211	0.000000	-10.000000	0.200000	-15.616667	51.666668	1023.000000	1023.000000	2046.000000
26.280001	-0.025357	-14.986021	-9.828527	-0.194811	-2.599452	-2.363230	0.000000	-10.000000	0.191667	-15.300000	44.833332	1023.000000	1023.000000	2046.000000
26.299999	-0.025338	-14.975013	-9.743803	-0.334381	-2.650710	-2.246119	0.000000	-10.000000	0.183333	-15.166667	39.833332	1023.000000	1023.000000	2046.000000
26.320000	-0.024766	-14.636414	-9.617711	-0.283372	-2.471055	-2.264275	0.000000	-10.000000	0.183333	-14.850000	34.833332	1023.000000	1023.000000	2046.000000
26.340000	-0.024510	-14.485243	-9.674151	-0.153532	-2.255404	-2.402155	0.000000	-10.000000	0.191667	-14.566667	31.500000	1023.000000	1023.000000	2046.000000
26.360001	-0.024308	-14.365776	-9.539600	-0.132158	-2.243728	-2.450290	0.000000	-10.000000	0.191667	-14.050000	26.666666	1023.000000	1023.000000	2046.000000
26.379999	-0.024493	-14.475354	-9.541106	-0.289080	-2.274258	-2.370911	0.000000	-10.000000	0.166667	-13.416667	21.833334	1023.000000	1023.000000	2046.000000
26.400000	-0.024375	-14.405347	-9.432870	-0.355536	-2.271464	-2.345477	0.000000	-10.000000	0.133333	-12.700000	17.333334	1023.000000	1023.000000	2046.000000
26.420000	-0.024644	-14.564695	-9.495626	-0.359171	-2.215704	-2.494194	0.000000	-10.000000	0.108333	-11.850000	13.000000	1023.000000	1023.000000	2046.000000
26.440001	-0.024685	-14.588725	-9.527158	-0.324059	-2.206271	-2.531237	0.000000	-10.000000	0.100000	-11.266667	10.333333	1023.000000	1023.000000	2046.000000
26.459999	-0.024524	-14.493858	-9.531178	-0.371438	-2.233217	-2.358027	0.000000	-10.000000	0.083333	-10.400001	6.666667	1023.000000	1023.000000	2046.000000
26.480000	-0.024982	-14.764089	-9.646178	-0.432575	-2.364551	-2.320785	0.000000	-10.000000	0.066667	-9.000000	3.500000	1023.000000	1023.000000	2046.000000
26.500000	-0.026352	-15.574025	-9.978168	-0.518336	-2.573323	-2.504198	0.000000	-10.000000	0.041667	-6.000000	-0.333333	1023.000000	1023.000000	2046.000000
26.520000	-0.028482	-16.832834	-10.348290	-0.694707	-2.971673	-2.818164	0.000000	-10.000000	0.008333	-1.566667	-2.000000	1023.000000	1023.000000	2046.000000
26.540001	-0.030452	-17.997005	-10.567822	-1.243284	-3.265747	-2.920152	0.000000	-10.000000	-0.050000	3.300000	-2.833333	1023.000000	1023.000000	2046.000000
26.559999	-0.031686	-18.726488	-10.668995	-1.633058	-3.403970	-3.020465	0.000000	-10.000000	-0.108333	8.383333	-3.000000	1023.000000	1023.000000	2046.000000
26.580000	-0.032597	-19.264717	-10.872568	-1.764735	-3.317608	-3.309806	0.000000	-10.000000	-0.158333	12.250000	-3.000000	1023.000000	1023.000000	2046.000000
26.600000	-0.032986	-19.494749	-10.909489	-1.803822	-3.343713	-3.437726	0.000000	-10.000000	-0.200000	15.433333	-3.000000	1023.000000	1023.000000	2046.000000
26.620001	-0.032973	-19.487001	-10.826746	-2.003410	-3.331539	-3.325308	0.000000	-10.000000	-0.233333	17.200001	-3.000000	1023.000000	1023.000000	2046.000000
26.639999	-0.032802	-19.386209	-10.780632	-2.055524	-3.278962	-3.271092	0.000000	-10.000000	-0.275000	18.883333	6.000000	1023.000000	1023.000000	2046.000000
26.660000	-0.032937	-19.465828	-10.886685	-2.020697	-3.196155	-3.362289	0.000000	-10.000000	-0.316667	20.466667	16.500000	1023.000000	1023.000000	2046.000000
26.680000	-0.032413	-19.156132	-10.804500	-1.833186	-3.111931	-3.406516	0.000000	-10.000000	-0.366667	22.216667	29.500000	1023.000000	1023.000000	2046.000000
26.700001	-0.031530	-18.634005	-10.568207	-1.791109	-3.022279	-3.252410	0.000000	-10.000000	-0.391667	23.666666	35.833332	1023.000000	1023.000000	2046.000000
26.719999	-0.030988	-18.313963	-10.503260	-1.841800	-2.855801	-3.113102	0.000000	-10.000000	-0.408333	24.750000	43.666668	1023.000000	1023.000000	2046.000000
26.740000	-0.030309	-17.912798	-10.400126	-1.659685	-2.673916	-3.179072	0.000000	-10.000000	-0.433333	25.700001	51.666668	1023.000000	1023.000000	2046.000000
26.760000	-0.029286	-17.307905	-10.155978	-1.422122	-2.602962	-3.126843	0.000000	-10.000000	-0.450000	26.350000	60.166668	1023.000000	1023.000000	2046.000000
26.780001	-0.027830	-16.447758	-9.896444	-1.354037	-2.332475	-2.864801	0.000000	-10.000000	-0.450000	27.033333	68.666664	1023.000000	1023.000000	2046.000000
26.799999	-0.026876	-15.883868	-9.760160	-1.417001	-2.096073	-2.610634	0.000000	-10.000000	-0.433333	26.866667	77.500000	1023.000000	1023.000000	2046.000000
26.820000	-0.026062	-15.402815	-9.736185	-1.295931	-1.842344	-2.528355	0.000000	-10.000000	-0.425000	26.833334	86.666664	1023.000000	1023.000000	2046.000000
26.840000	-0.025195	-14.890247	-9.631002	-1.121110	-1.697113	-2.441022	0.000000	-10.000000	-0.433333	26.799999	95.666664	1023.000000	1023.000000	2046.000000
26.860001	-0.024329	-14.378551	-9.479732	-0.950085	-1.621623	-2.327112	0.000000	-10.000000	-0.433333	26.900000	104.666664	1023.000000	1023.000000	2046.000000
26.879999	-0.023095	-13.649418	-9.257859	-0.851263	-1.465283	-2.075012	0.000000	-10.000000	-0.450000	27.000000	113.500000	1023.000000	1023.000000	2046.000000
26.900000	-0.022675	-13.400878	-9.262270	-0.843334	-1.346632	-1.948642	0.000000	-10.000000	-0.458333	27.150002	122.500000	1023.000000	1023.000000	2046.000000
26.920000	-0.022217	-13.130198	-9.212264	-0.812322	-1.285040	-1.820571	0.000000	-10.000000	-0.483333	27.550001	131.500000	1023.000000	1023.000000	2046.000000
26.940001	-0.021875	-12.928214	-9.120475	-0.693249	-1.314920	-1.799570	0.000000	-10.000000	-0.500000	27.800001	140.666672	1023.000000	1023.000000	2046.000000
26.959999	-0.021191	-12.523731	-8.991200	-0.520910	-1.253337	-1.758285	0.000000	-10.000000	-0.516667	28.150000	150.000000	1023.000000	1023.000000	2046.000000
26.980000	-0.020384	-12.046684	-8.851979	-0.454720	-1.118623	-1.621363	0.000000	-10.000000	-0.533333	28.733334	159.333328	1023.000000	1023.000000	2046.000000
27.000000	-0.019813	-11.709573	-8.725471	-0.470567	-1.074027	-1.439509	0.000000	-10.000000	-0.533333	29.033333	168.833328	1023.000000	1023.000000	2046.000000
27.020000	-0.019374	-11.449803	-8.699109	-0.521376	-0.925599	-1.303720	0.000000	-10.000000	-0.541667	29.133333	178.500000	1023.000000	1023.000000	2046.000000
27.040001	-0.018556	-10.966518	-8.662410	-0.391859	-0.687241	-1.225008	0.000000	-10.000000	-0.525000	28.883333	188.166672	1023.000000	1023.000000	2046.000000
27.059999	-0.017924	-10.592997	-8.485801	-0.200777	-0.690648	-1.215770	0.000000	-10.000000	-0.525000	28.816668	197.833328	1023.000000	1023.000000	2046.000000
27.080000	-0.016818	-9.939224	-8.162104	-0.042114	-0.634917	-1.100089	0.000000	-10.000000	-0.525000	28.533333	207.333328	1023.000000	1023.000000	2046.000000
27.100000	-0.015568	-9.200692	-7.914634	0.122501	-0.481131	-0.927429	0.000000	-10.000000	-0.533333	28.250000	217.000000	1023.000000	1023.000000	2046.000000
27.120001	-0.014795	-8.743599	-7.927172	0.180885	-0.270916	-0.726396	0.000000	-10.000000	-0.525000	28.166666	226.500000	1023.000000	1023.000000	2046.000000
27.139999	-0.013992	-8.269174	-7.896944	0.338959	-0.065186	-0.646002	0.000000	-10.000000	-0.516667	28.066668	236.000000	1023.000000	1023.000000	2046.000000
27.160000	-0.013336	-7.881847	-7.732740	0.461571	-0.043789	-0.566889	0.000000	-10.000000	-0.508333	28.233334	245.333328	1023.000000	1023.000000	2046.000000
27.180000	-0.012312	-7.276406	-7.493532	0.684705	0.037911	-0.505490	0.000000	-10.000000	-0.516667	28.350000	254.833328	1023.000000	1023.000000	2046.000000
27.200001	-0.011058	-6.535433	-7.231511	0.881212	0.173060	-0.358195	0.000000	-10.000000	-0.516667	28.483334	264.166656	1023.000000	1023.000000	2046.000000
27.219999	-0.010292	-6.082397	-7.096457	0.905967	0.319701	-0.211608	0.000000	-10.000000	-0.533333	28.666668	273.833344	1023.000000	1023.000000	2046.000000
27.240000	-0.009406	-5.558940	-6.980311	0.940065	0.497755	-0.016449	0.000000	-10.000000	-0.525000	28.650002	283.166656	1023.000000	1023.000000	2046.000000
27.260000	-0.008554	-5.055356	-6.857450	1.041453	0.707886	0.052754	0.000000	-10.000000	-0.525000	28.500000	292.833344	1023.000000	1023.000000	2046.000000
27.280001	-0.007773	-4.594086	-6.712995	1.157426	0.848151	0.113332	0.000000	-10.000000	-0.525000	28.466667	302.166656	1023.000000	1023.000000	2046.000000
27.299999	-0.006764	-3.997349	-6.423348	1.315430	0.941042	0.169527	0.000000	-10.000000	-0.541667	28.466667	311.833344	1023.000000	1023.000000	2046.000000
27.320000	-0.005688	-3.361856	-6.132037	1.448680	1.048071	0.273429	0.000000	-10.000000	-0.541667	28.650002	321.166656	1023.000000	1023.000000	2046.000000
27.340000	-0.004902	-2.897030	-6.059322	1.479476	1.262728	0.420088	0.000000	-10.000000	-0.525000	28.316668	330.833344	1023.000000	1023.000000	2046.000000
27.360001	-0.004210	-2.487839	-5.958363	1.517072	1.474918	0.478534	0.000000	-10.000000	-0.525000	28.216667	340.333344	1023.000000	1023.000000	2046.000000
27.379999	-0.003672	-2.169993	-5.845463	1.553019	1.639678	0.482772	0.000000	-10.000000	-0.525000	28.150000	350.000000	1023.000000	1023.000000	2046.000000
27.400000	-0.003074	-1.817009	-5.556071	1.596854	1.646118	0.496090	0.000000	-10.000000	-0.525000	28.283333	359.333344	1023.000000	1023.000000	2046.000000
27.420000	-0.002250	-1.329831	-5.270227	1.657622	1.695954	0.586821	0.000000	-10.000000	-0.508333	28.166666	368.666656	1023.000000	1023.000000	2046.000000
27.440001	-0.001549	-0.915433	-5.161915	1.719918	1.867291	0.659273	0.000000	-10.000000	-0.500000	28.016666	374.833344	1023.000000	1023.000000	2046.000000
27.459999	-0.000820	-0.484519	-5.082860	1.800833	2.022965	0.774544	0.000000	-10.000000	-0.475000	27.616667	384.166656	1023.000000	1023.000000	2046.000000
27.480000	-0.000554	-0.327237	-5.085250	1.957524	1.962331	0.838159	0.000000	-10.000000	-0.450000	27.150000	393.500000	1023.000000	1023.000000	2046.000000
27.500000	-0.001565	-0.925069	-5.309361	1.938683	1.635126	0.810484	0.000000	-10.000000	-0.416667	26.533335	405.833344	1023.000000	1023.000000	2046.000000
27.520000	-0.003247	-1.919095	-5.480052	1.731575	1.241086	0.588295	0.000000	-10.000000	-0.416667	26.016666	414.833344	1023.000000	1023.000000	2046.000000
27.540001	-0.005044	-2.981203	-5.671316	1.415708	0.978090	0.296315	0.000000	-10.000000	-0.425000	25.700001	423.500000	1023.000000	1023.000000	2046.000000
27.559999	-0.006467	-3.821830	-5.774780	1.163711	0.725520	0.063719	0.000000	-10.000000	-0.441667	25.733334	432.166656	1023.000000	1023.000000	2046.000000
27.580000	-0.007195	-4.252535	-5.804422	0.994627	0.634424	-0.077165	0.000000	-10.000000	-0.450000	25.850000	440.833344	1023.000000	1023.000000	2046.000000
27.600000	-0.007303	-4.316180	-5.818664	0.950418	0.651849	-0.099783	0.000000	-10.000000	-0.458333	26.016666	449.500000	1023.000000	1023.000000	2046.000000
27.620001	-0.007299	-4.313700	-5.754874	0.796341	0.730507	-0.085674	0.000000	-10.000000	-0.441667	26.133333	458.166656	1023.000000	1023.000000	2046.000000
27.639999	-0.007087	-4.188213	-5.670690	0.879184	0.755176	-0.151883	0.000000	-10.000000	-0.441667	26.033335	466.833344	1023.000000	1023.000000	2046.000000
27.660000	-0.006608	-3.905344	-5.463597	1.003000	0.769859	-0.214606	0.000000	-10.000000	-0.433333	25.883333	475.500000	1023.000000	1023.000000	2046.000000
27.680000	-0.006231	-3.682231	-5.342124	1.088374	0.755323	-0.183803	0.000000	-10.000000	-0.433333	25.583334	484.166656	1023.000000	1023.000000	2046.000000
27.700001	-0.005880	-3.474852	-5.325716	1.205100	0.874286	-0.228521	0.000000	-10.000000	-0.416667	25.383333	492.666656	1023.000000	1023.000000	2046.000000
27.719999	-0.005279	-3.119909	-5.255730	1.394705	0.926836	-0.185720	0.000000	-10.000000	-0.391667	25.133333	501.333344	1023.000000	1023.000000	2046.000000
27.740000	-0.004408	-2.605028	-5.097759	1.522470	1.031807	-0.061545	0.000000	-10.000000	-0.391667	24.883333	509.666656	1023.000000	1023.000000	2046.000000
27.760000	-0.003561	-2.104377	-4.872615	1.647593	1.132274	-0.011629	0.000000	-10.000000	-0.375000	24.666668	518.000000	1023.000000	1023.000000	2046.000000
27.780001	-0.002175	-1.285188	-4.512131	1.784418	1.329967	0.112558	0.000000	-10.000000	-0.366667	24.216667	526.333313	1023.000000	1023.000000	2046.000000
27.799999	-0.001152	-0.681031	-4.248936	1.935434	1.401510	0.230961	0.000000	-10.000000	-0.325000	23.516666	534.500000	1023.000000	1023.000000	2046.000000
27.820000	-0.000581	-0.343587	-4.200778	1.935571	1.591365	0.330255	0.000000	-10.000000	-0.291667	22.733334	542.500000	1023.000000	1023.000000	2046.000000
27.840000	0.000437	0.258201	-4.180659	2.195535	1.785811	0.457515	0.000000	-10.000000	-0.258333	21.883333	550.166687	1023.000000	1023.000000	2046.000000
27.860001	0.001266	0.747935	-4.179387	2.356594	1.958580	0.612148	0.000000	-10.000000	-0.250000	21.016666	557.666687	1023.000000	1023.000000	2046.000000
27.879999	0.002171	1.282780	-4.024920	2.500875	2.094998	0.711827	0.000000	-10.000000	-0.233333	20.100000	564.833313	1023.000000	1023.000000	2046.000000
27.900000	0.002891	1.708434	-3.875857	2.550180	2.152671	0.881440	0.000000	-10.000000	-0.208333	19.416666	571.666687	1023.000000	1023.000000	2046.000000
27.920000	0.003028	1.789427	-3.966685	2.624732	2.181576	0.949804	0.000000	-10.000000	-0.191667	18.883333	578.166687	1023.000000	1023.000000	2046.000000
27.940001	0.003277	1.936506	-3.985853	2.776716	2.120338	1.025306	0.000000	-10.000000	-0.191667	18.783333	584.500000	1023.000000	1023.000000	2046.000000
27.959999	0.003699	2.186114	-3.888495	2.847647	2.091589	1.135373	0.000000	-10.000000	-0.200000	18.566668	590.833313	1023.000000	1023.000000	2046.000000
27.980000	0.004289	2.535078	-3.688849	2.838589	2.153560	1.231778	0.000000	-10.000000	-0.191667	18.583334	597.166687	1023.000000	1023.000000	2046.000000
28.000000	0.004547	2.687151	-3.671687	2.836367	2.223245	1.299226	0.000000	-10.000000	-0.183333	18.100000	603.500000	1023.000000	1023.000000	2046.000000
28.020000	0.004767	2.817541	-3.728829	2.961986	2.291201	1.293184	0.000000	-10.000000	-0.175000	17.916668	609.500000	1023.000000	1023.000000	2046.000000
28.040001	0.005283	3.122249	-3.681558	3.036360	2.347476	1.419970	0.000000	-10.000000	-0.183333	17.433334	615.500000	1023.000000	1023.000000	2046.000000
28.059999	0.006154	3.637172	-3.470559	3.184562	2.426360	1.496809	0.000000	-10.000000	-0.175000	17.333334	621.500000	1023.000000	1023.000000	2046.000000
28.080000	0.007098	4.195179	-3.248038	3.326338	2.506360	1.610520	0.000000	-10.000000	-0.166667	17.200001	627.333313	1023.000000	1023.000000	2046.000000
28.100000	0.007754	4.582714	-3.140694	3.372594	2.655661	1.695154	0.000000	-10.000000	-0.150000	17.066668	633.000000	1023.000000	1023.000000	2046.000000
28.120001	0.008202	4.847262	-3.131429	3.460091	2.802357	1.716244	0.000000	-10.000000	-0.141667	16.666668	638.666687	1023.000000	1023.000000	2046.000000
28.139999	0.008890	5.253970	-3.075137	3.589199	2.918696	1.821211	0.000000	-10.000000	-0.125000	16.233334	644.333313	1023.000000	1023.000000	2046.000000
28.160000	0.009306	5.499866	-3.030508	3.708366	2.885455	1.936554	0.000000	-10.000000	-0.116667	15.500000	650.000000	1023.000000	1023.000000	2046.000000
28.180000	0.010100	5.968830	-2.811808	3.844155	2.929247	2.007236	0.000000	-10.000000	-0.108333	14.733334	655.333313	1023.000000	1023.000000	2046.000000
28.200001	0.010922	6.454886	-2.621036	3.894497	3.065928	2.115497	0.000000	-10.000000	-0.091667	13.550000	660.333313	1023.000000	1023.000000	2046.000000
28.219999	0.011330	6.695973	-2.588603	3.948179	3.241587	2.094810	0.000000	-10.000000	-0.058333	12.000000	664.833313	1023.000000	1023.000000	2046.000000
28.240000	0.011909	7.038173	-2.488850	3.974827	3.410054	2.142142	0.000000	-10.000000	-0.025000	10.033334	669.000000	1023.000000	1023.000000	2046.000000
28.260000	0.012359	7.303893	-2.461438	4.054758	3.600754	2.109819	0.000000	-10.000000	-0.008333	7.550000	672.666687	1023.000000	1023.000000	2046.000000
28.280001	0.012852	7.595529	-2.374857	4.074291	3.687919	2.208176	0.000000	-10.000000	0.016667	4.233333	675.833313	1023.000000	1023.000000	2046.000000
28.299999	0.013023	7.696795	-2.308689	4.011224	3.734595	2.259665	0.000000	-10.000000	0.033333	0.650000	677.833313	1023.000000	1023.000000	2046.000000
28.320000	0.013468	7.959755	-2.179018	4.043379	3.790088	2.305306	0.000000	-10.000000	0.066667	-2.916667	678.833313	1023.000000	1023.000000	2046.000000
28.340000	0.013483	7.968556	-2.150693	3.998646	3.812590	2.308014	0.000000	-10.000000	0.091667	-6.400000	679.000000	1023.000000	1023.000000	2046.000000
28.360001	0.013198	7.799920	-2.198895	3.857564	3.895052	2.246199	0.000000	-10.000000	0.125000	-9.700001	679.000000	1023.000000	1023.000000	2046.000000
28.379999	0.013314	7.868534	-2.201561	3.938920	3.931118	2.200057	0.000000	-10.000000	0.150000	-12.783334	679.000000	1023.000000	1023.000000	2046.000000
28.400000	0.012670	7.488068	-2.452972	3.994257	3.750921	2.195863	0.000000	-10.000000	0.191667	-14.783334	679.000000	1023.000000	1023.000000	2046.000000
28.420000	0.011293	6.674218	-2.774780	4.007087	3.314703	2.127208	0.000000	-10.000000	0.216667	-16.183334	671.833313	1023.000000	1023.000000	2046.000000
28.440001	0.009119	5.389184	-3.152088	3.735742	2.852037	1.953493	0.000000	-10.000000	0.233333	-16.900000	664.666687	1023.000000	1023.000000	2046.000000
28.459999	0.006370	3.764423	-3.569194	3.240752	2.337060	1.755804	0.000000	-10.000000	0.233333	-17.716667	653.500000	1023.000000	1023.000000	2046.000000
28.480000	0.003932	2.323703	-3.953424	2.830349	2.050785	1.395992	0.000000	-10.000000	0.250000	-18.166668	647.500000	1023.000000	1023.000000	2046.000000
28.500000	0.002068	1.222137	-4.200096	2.473888	1.834533	1.113813	0.000000	-10.000000	0.258333	-18.800001	639.500000	1023.000000	1023.000000	2046.000000
28.520000	0.000849	0.501746	-4.439577	2.342040	1.755221	0.844062	0.000000	-10.000000	0.258333	-18.783333	633.166687	1023.000000	1023.000000	2046.000000
28.540001	-0.000150	-0.088679	-4.610356	2.153407	1.619065	0.749205	0.000000	-10.000000	0.241667	-18.766666	626.833313	1023.000000	1023.000000	2046.000000
28.559999	-0.000950	-0.561265	-4.746812	2.066996	1.491967	0.626583	0.000000	-10.000000	0.241667	-18.450001	620.500000	1023.000000	1023.000000	2046.000000
28.580000	-0.001418	-0.837981	-4.778201	2.026764	1.352423	0.561032	0.000000	-10.000000	0.258333	-18.183334	614.500000	1023.000000	1023.000000	2046.000000
28.600000	-0.002178	-1.287447	-4.901673	1.892325	1.210820	0.511081	0.000000	-10.000000	0.266667	-18.466667	608.500000	1023.000000	1023.000000	2046.000000
28.620001	-0.002832	-1.673760	-5.015790	1.797810	1.126629	0.417589	0.000000	-10.000000	0.300000	-18.966667	602.166687	1023.000000	1023.000000	2046.000000
28.639999	-0.003113	-1.839658	-5.142218	1.873184	1.132960	0.296416	0.000000	-10.000000	0.316667	-19.750000	595.833313	1023.000000	1023.000000	2046.000000
28.660000	-0.003393	-2.005303	-5.215488	1.848489	1.089957	0.271739	0.000000	-10.000000	0.350000	-20.450001	589.166687	1023.000000	1023.000000	2046.000000
28.680000	-0.003444	-2.035246	-5.226570	1.897675	1.096528	0.197121	0.000000	-10.000000	0.366667	-21.150000	582.500000	1023.000000	1023.000000	2046.000000
28.700001	-0.003291	-1.945135	-5.120153	1.896888	1.068632	0.209499	0.000000	-10.000000	0.383333	-21.916666	575.333313	1023.000000	1023.000000	2046.000000
28.719999	-0.003503	-2.070130	-5.115242	1.840327	0.975549	0.229237	0.000000	-10.000000	0.425000	-22.766666	568.000000	1023.000000	1023.000000	2046.000000
28.740000	-0.003534	-2.088623	-5.233254	1.789141	1.048386	0.307104	0.000000	-10.000000	0.450000	-23.933332	560.333313	1023.000000	1023.000000	2046.000000
28.760000	-0.003475	-2.053512	-5.361800	1.801579	1.147909	0.358800	0.000000	-10.000000	0.483333	-24.900000	552.333313	1023.000000	1023.000000	2046.000000
28.780001	-0.003541	-2.092642	-5.532640	1.830076	1.234408	0.375514	0.000000	-10.000000	0.500000	-25.383333	544.000000	1023.000000	1023.000000	2046.000000
28.799999	-0.003407	-2.013672	-5.578405	1.956006	1.265323	0.343404	0.000000	-10.000000	0.508333	-25.566668	535.500000	1023.000000	1023.000000	2046.000000
28.820000	-0.003770	-2.227983	-5.718626	1.973797	1.139472	0.377374	0.000000	-10.000000	0.525000	-25.616667	527.000000	1023.000000	1023.000000	2046.000000
28.840000	-0.004374	-2.584988	-5.915181	1.841617	1.011418	0.477158	0.000000	-10.000000	0.525000	-25.583334	518.500000	1023.000000	1023.000000	2046.000000
28.860001	-0.004642	-2.743608	-6.058837	1.869417	0.955870	0.489942	0.000000	-10.000000	0.525000	-25.550001	510.000000	1023.000000	1023.000000	2046.000000
28.879999	-0.005071	-2.996775	-6.179626	1.862037	0.878989	0.441825	0.000000	-10.000000	0.508333	-25.550001	501.500000	1023.000000	1023.000000	2046.000000
28.900000	-0.005257	-3.106979	-6.212816	1.854599	0.809845	0.441393	0.000000	-10.000000	0.508333	-25.733334	492.833344	1023.000000	1023.000000	2046.000000
28.920000	-0.006250	-3.693971	-6.371150	1.660000	0.612912	0.404266	0.000000	-10.000000	0.508333	-25.733334	484.333344	1023.000000	1023.000000	2046.000000
28.940001	-0.006814	-4.027348	-6.560842	1.653162	0.549910	0.330422	0.000000	-10.000000	0.516667	-25.816668	475.666656	1023.000000	1023.000000	2046.000000
28.959999	-0.007176	-4.241169	-6.682550	1.629771	0.474971	0.336639	0.000000	-10.000000	0.516667	-25.916668	467.166656	1023.000000	1023.000000	2046.000000
28.980000	-0.006923	-4.091370	-6.610307	1.696483	0.531297	0.291156	0.000000	-10.000000	0.533333	-26.250000	458.500000	1023.000000	1023.000000	2046.000000
29.000000	-0.007103	-4.197826	-6.567579	1.640741	0.423939	0.305073	0.000000	-10.000000	0.541667	-26.533333	449.833344	1023.000000	1023.000000	2046.000000
29.020000	-0.007628	-4.508013	-6.745759	1.603818	0.336473	0.297455	0.000000	-10.000000	0.550000	-26.850000	441.000000	1023.000000	1023.000000	2046.000000
29.040001	-0.007845	-4.636363	-6.880228	1.598009	0.279464	0.366392	0.000000	-10.000000	0.550000	-26.950001	432.000000	1023.000000	1023.000000	2046.000000
29.059999	-0.007835	-4.630513	-6.941871	1.683489	0.298873	0.328996	0.000000	-10.000000	0.541667	-26.800001	423.000000	1023.000000	1023.000000	2046.000000
29.080000	-0.007583	-4.481480	-6.882771	1.778116	0.345580	0.277595	0.000000	-10.000000	0.541667	-26.633333	414.000000	1023.000000	1023.000000	2046.000000
29.100000	-0.007691	-4.545599	-6.847547	1.789961	0.254151	0.257836	0.000000	-10.000000	0.541667	-26.616667	405.000000	1023.000000	1023.000000	2046.000000
29.120001	-0.008071	-4.770010	-6.859811	1.662182	0.180962	0.246657	0.000000	-10.000000	0.550000	-26.616667	396.000000	1023.000000	1023.000000	2046.000000
29.139999	-0.007977	-4.714179	-6.859918	1.671341	0.218649	0.255750	0.000000	-10.000000	0.541667	-26.650000	387.166656	1023.000000	1023.000000	2046.000000
29.160000	-0.007753	-4.581788	-6.878945	1.714573	0.346617	0.235968	0.000000	-10.000000	0.533333	-26.300001	378.333344	1023.000000	1023.000000	2046.000000
29.180000	-0.007207	-4.259374	-6.748088	1.840425	0.473567	0.174722	0.000000	-10.000000	0.516667	-26.150000	369.666656	1023.000000	1023.000000	2046.000000
29.200001	-0.006517	-3.851771	-6.580159	1.931232	0.611630	0.185524	0.000000	-10.000000	0.516667	-25.783335	360.833344	1023.000000	1023.000000	2046.000000
29.219999	-0.006849	-4.048051	-6.612373	1.840018	0.648263	0.076042	0.000000	-10.000000	0.516667	-25.816668	352.333344	1023.000000	1023.000000	2046.000000
29.240000	-0.007253	-4.286332	-6.671095	1.723243	0.544678	0.116842	0.000000	-10.000000	0.533333	-25.700001	343.666656	1023.000000	1023.000000	2046.000000
29.260000	-0.007588	-4.484705	-6.719651	1.677523	0.411948	0.145474	0.000000	-10.000000	0.541667	-25.966667	335.166656	1023.000000	1023.000000	2046.000000
29.280001	-0.007948	-4.697418	-6.848053	1.729735	0.290577	0.130323	0.000000	-10.000000	0.550000	-26.216667	326.333344	1023.000000	1023.000000	2046.000000
29.299999	-0.008299	-4.904895	-7.017602	1.950527	0.111226	0.050954	0.000000	-10.000000	0.550000	-26.650000	317.666656	1023.000000	1023.000000	2046.000000
29.320000	-0.009706	-5.736327	-7.372756	1.859537	-0.102584	-0.120523	0.000000	-10.000000	0.541667	-26.700001	308.833344	1023.000000	1023.000000	2046.000000
29.340000	-0.011949	-7.061729	-7.742995	1.485476	-0.480110	-0.324100	0.000000	-10.000000	0.525000	-26.616667	300.000000	1023.000000	1023.000000	2046.000000
29.360001	-0.014886	-8.797679	-8.223109	0.964501	-0.953937	-0.585133	0.000000	-10.000000	0.508333	-26.316668	291.000000	1023.000000	1023.000000	2046.000000
29.379999	-0.017343	-10.249701	-8.535604	0.540980	-1.387243	-0.867835	0.000000	-10.000000	0.500000	-25.800001	282.166656	1023.000000	1023.000000	2046.000000
29.400000	-0.018770	-11.093005	-8.675361	0.322145	-1.595995	-1.143795	0.000000	-10.000000	0.500000	-25.500000	273.500000	1023.000000	1023.000000	2046.000000
29.420000	-0.019802	-11.703102	-8.786421	0.164385	-1.698520	-1.382546	0.000000	-10.000000	0.500000	-25.250000	265.000000	1023.000000	1023.000000	2046.000000
29.440001	-0.020949	-12.381147	-9.015751	-0.006666	-1.761335	-1.597395	0.000000	-10.000000	0.500000	-25.366667	259.333344	1023.000000	1023.000000	2046.000000
29.459999	-0.022040	-13.025409	-9.180731	-0.165300	-1.923089	-1.756290	0.000000	-10.000000	0.500000	-25.283335	251.000000	1023.000000	1023.000000	2046.000000
29.480000	-0.022837	-13.496528	-9.339972	-0.285414	-2.034378	-1.836763	0.000000	-10.000000	0.500000	-25.116667	242.666672	1023.000000	1023.000000	2046.000000
29.500000	-0.023641	-13.971566	-9.441328	-0.427668	-2.242781	-1.859789	0.000000	-10.000000	0.483333	-24.866667	231.500000	1023.000000	1023.000000	2046.000000
29.520000	-0.023982	-14.173638	-9.433399	-0.451336	-2.385467	-1.903435	0.000000	-10.000000	0.475000	-24.333334	223.166672	1023.000000	1023.000000	2046.000000
29.540001	-0.024096	-14.240583	-9.477318	-0.306718	-2.392701	-2.063847	0.000000	-10.000000	0.458333	-23.866667	215.000000	1023.000000	1023.000000	2046.000000
29.559999	-0.024402	-14.421621	-9.561583	-0.294495	-2.365551	-2.199993	0.000000	-10.000000	0.458333	-23.500000	207.000000	1023.000000	1023.000000	2046.000000
29.580000	-0.024376	-14.406033	-9.582438	-0.269983	-2.315635	-2.237976	0.000000	-10.000000	0.450000	-23.416666	199.000000	1023.000000	1023.000000	2046.000000
29.600000	-0.024623	-14.552028	-9.643588	-0.393859	-2.379024	-2.135557	0.000000	-10.000000	0.450000	-23.383333	191.333328	1023.000000	1023.000000	2046.000000
29.620001	-0.024536	-14.500659	-9.562411	-0.461313	-2.429681	-2.047254	0.000000	-10.000000	0.458333	-23.350000	183.666672	1023.000000	1023.000000	2046.000000
29.639999	-0.024125	-14.257689	-9.524763	-0.424351	-2.336146	-1.972429	0.000000	-10.000000	0.466667	-23.516666	176.000000	1023.000000	1023.000000	2046.000000
29.660000	-0.024236	-14.323383	-9.670843	-0.329619	-2.258988	-2.063932	0.000000	-10.000000	0.475000	-23.600000	168.000000	1023.000000	1023.000000	2046.000000
29.680000	-0.024178	-14.289062	-9.789924	-0.223376	-2.170264	-2.105499	0.000000	-10.000000	0.450000	-23.566668	160.000000	1023.000000	1023.000000	2046.000000
29.700001	-0.024377	-14.406756	-9.947304	-0.189847	-2.225525	-2.044081	0.000000	-10.000000	0.433333	-23.250000	152.000000	1023.000000	1023.000000	2046.000000
29.719999	-0.024515	-14.488528	-9.977756	-0.193028	-2.320138	-1.997607	0.000000	-10.000000	0.408333	-22.850000	144.333328	1023.000000	1023.000000	2046.000000
29.740000	-0.024624	-14.552630	-9.913297	-0.305782	-2.456784	-1.876768	0.000000	-10.000000	0.400000	-22.366667	136.666672	1023.000000	1023.000000	2046.000000
29.760000	-0.025319	-14.963684	-10.079670	-0.338349	-2.552270	-1.993395	0.000000	-10.000000	0.375000	-22.000000	129.333328	1023.000000	1023.000000	2046.000000
29.780001	-0.025578	-15.116339	-10.168516	-0.186370	-2.603638	-2.157814	0.000000	-10.000000	0.366667	-21.650002	121.833336	1023.000000	1023.000000	2046.000000
29.799999	-0.026015	-15.374708	-10.254010	-0.285466	-2.732146	-2.103086	0.000000	-10.000000	0.366667	-21.433334	114.666664	1023.000000	1023.000000	2046.000000
29.820000	-0.026417	-15.612200	-10.207273	-0.496572	-2.889534	-2.018820	0.000000	-10.000000	0.366667	-21.333334	107.500000	1023.000000	1023.000000	2046.000000
29.840000	-0.026886	-15.889896	-10.321747	-0.551052	-2.967193	-2.049905	0.000000	-10.000000	0.358333	-21.300001	100.333336	1023.000000	1023.000000	2046.000000
29.860001	-0.027006	-15.960483	-10.397305	-0.403269	-2.938156	-2.221752	0.000000	-10.000000	0.350000	-21.383333	93.166664	1023.000000	1023.000000	2046.000000
29.879999	-0.027277	-16.120905	-10.423106	-0.465152	-2.997999	-2.234648	0.000000	-10.000000	0.350000	-21.200001	86.000000	1023.000000	1023.000000	2046.000000
29.900000	-0.026950	-15.927176	-10.324059	-0.495837	-3.009134	-2.098147	0.000000	-10.000000	0.350000	-21.100000	79.000000	1023.000000	1023.000000	2046.000000
29.920000	-0.027316	-16.143637	-10.419658	-0.522432	-3.043240	-2.158306	0.000000	-10.000000	0.350000	-20.750000	72.000000	1023.000000	1023.000000	2046.000000
29.940001	-0.027273	-16.118467	-10.468786	-0.354899	-3.024996	-2.269786	0.000000	-10.000000	0.341667	-20.383333	65.166664	1023.000000	1023.000000	2046.000000
29.959999	-0.027172	-16.058388	-10.426109	-0.291069	-3.024004	-2.317206	0.000000	-10.000000	0.333333	-20.016666	58.333332	1023.000000	1023.000000	2046.000000
29.980000	-0.026914	-15.906178	-10.318614	-0.378878	-3.036911	-2.171774	0.000000	-10.000000	0.325000	-19.733334	51.666668	1023.000000	1023.000000	2046.000000
30.000000	-0.027135	-16.036865	-10.375668	-0.466247	-3.050757	-2.144195	0.000000	-10.000000	0.308333	-19.550001	45.000000	1023.000000	1023.000000	2046.000000
30.020000	-0.027380	-16.181305	-10.429958	-0.503799	-3.071864	-2.175685	0.000000	-10.000000	0.275000	-19.183334	38.500000	1023.000000	1023.000000	2046.000000
30.040001	-0.027262	-16.111942	-10.415031	-0.340105	-3.040130	-2.316677	0.000000	-10.000000	0.250000	-18.916668	32.000000	1023.000000	1023.000000	2046.000000
30.059999	-0.027051	-15.986994	-10.343821	-0.290303	-3.024502	-2.328369	0.000000	-10.000000	0.233333	-18.466667	25.666666	1023.000000	1023.000000	2046.000000
30.080000	-0.026541	-15.685764	-10.154338	-0.338031	-2.911180	-2.282215	0.000000	-10.000000	0.233333	-17.983334	19.500000	1023.000000	1023.000000	2046.000000
30.100000	-0.026347	-15.570964	-10.124409	-0.440747	-2.772977	-2.232831	0.000000	-10.000000	0.216667	-17.383333	13.500000	1023.000000	1023.000000	2046.000000
30.120001	-0.026131	-15.443142	-10.112186	-0.328395	-2.675407	-2.327153	0.000000	-10.000000	0.216667	-16.783333	7.666667	1023.000000	1023.000000	2046.000000
30.139999	-0.025851	-15.278099	-10.001177	-0.237353	-2.631685	-2.407883	0.000000	-10.000000	0.208333	-16.283333	2.333333	1023.000000	1023.000000	2046.000000
30.160000	-0.025477	-15.057156	-9.828431	-0.237091	-2.574258	-2.417376	0.000000	-10.000000	0.208333	-15.833334	-2.666667	1023.000000	1023.000000	2046.000000
30.180000	-0.025429	-15.028668	-9.825460	-0.408829	-2.465590	-2.328788	0.000000	-10.000000	0.200000	-15.500000	-7.666667	1023.000000	1023.000000	2046.000000
30.200001	-0.025806	-15.251312	-9.952065	-0.547838	-2.421602	-2.329807	0.000000	-10.000000	0.200000	-15.100000	-12.833333	1023.000000	1023.000000	2046.000000
30.219999	-0.025809	-15.253057	-9.945034	-0.428724	-2.440386	-2.438913	0.000000	-10.000000	0.200000	-14.866667	-18.000000	1023.000000	1023.000000	2046.000000
30.240000	-0.025980	-15.354080	-9.998377	-0.268913	-2.582338	-2.504453	0.000000	-10.000000	0.183333	-14.716667	-22.833334	1023.000000	1023.000000	2046.000000
30.260000	-0.026450	-15.631935	-10.165218	-0.245393	-2.760835	-2.460489	0.000000	-10.000000	0.166667	-14.366667	-27.666666	1023.000000	1023.000000	2046.000000
30.280001	-0.028264	-16.704250	-10.529476	-0.635906	-3.061753	-2.477114	0.000000	-10.000000	0.116667	-13.550000	-32.333332	1023.000000	1023.000000	2046.000000
30.299999	-0.030739	-18.166464	-11.011955	-1.010217	-3.377399	-2.766892	0.000000	-10.000000	0.083333	-12.100000	-36.833332	1023.000000	1023.000000	2046.000000
30.320000	-0.033086	-19.554024	-11.304093	-1.296753	-3.778151	-3.175027	0.000000	-10.000000	0.050000	-10.366667	-41.000000	1023.000000	1023.000000	2046.000000
30.340000	-0.034437	-20.352106	-11.385823	-1.611408	-3.966398	-3.388476	0.000000	-10.000000	0.050000	-8.466667	-44.500000	1023.000000	1023.000000	2046.000000
30.360001	-0.035513	-20.988361	-11.531671	-1.914858	-4.030563	-3.511270	0.000000	-10.000000	0.041667	-6.900000	-47.333332	1023.000000	1023.000000	2046.000000
30.379999	-0.036371	-21.495171	-11.688815	-2.129230	-4.082706	-3.594419	0.000000	-10.000000	0.033333	-5.733334	-49.500000	1023.000000	1023.000000	2046.000000
30.400000	-0.037099	-21.925272	-11.813788	-2.189861	-4.157654	-3.763967	0.000000	-10.000000	0.025000	-4.683333	-51.500000	1023.000000	1023.000000	2046.000000
30.420000	-0.037417	-22.113213	-11.773534	-2.117926	-4.298338	-3.923414	0.000000	-10.000000	0.016667	-2.683333	-53.000000	1023.000000	1023.000000	2046.000000
30.440001	-0.037175	-21.970673	-11.686939	-2.120136	-4.283809	-3.879790	0.000000	-10.000000	0.008333	-0.983333	-53.833332	1023.000000	1023.000000	2046.000000
30.459999	-0.037225	-22.000036	-11.822193	-2.184693	-4.147532	-3.845618	0.000000	-10.000000	-0.033333	2.466667	-54.000000	1023.000000	1023.000000	2046.000000
30.480000	-0.036987	-21.859591	-11.834577	-2.138083	-4.024721	-3.862210	0.000000	-10.000000	-0.058333	6.000000	-54.000000	1023.000000	1023.000000	2046.000000
30.500000	-0.036733	-21.708937	-11.759880	-2.095080	-4.013026	-3.840950	0.000000	-10.000000	-0.116667	10.516667	-54.000000	1023.000000	1023.000000	2046.000000
30.520000	-0.035921	-21.229515	-11.490650	-1.915157	-3.994362	-3.829346	0.000000	-10.000000	-0.150000	13.500000	-54.000000	1023.000000	1023.000000	2046.000000
30.540001	-0.035090	-20.737925	-11.347903	-1.913737	-3.844306	-3.631979	0.000000	-10.000000	-0.200000	15.483334	-54.000000	1023.000000	1023.000000	2046.000000
30.559999	-0.034116	-20.162716	-11.264197	-1.859586	-3.562093	-3.476840	0.000000	-10.000000	-0.208333	16.683334	-41.000000	1023.000000	1023.000000	2046.000000
30.580000	-0.033553	-19.830009	-11.235886	-1.828921	-3.372995	-3.392208	0.000000	-10.000000	-0.216667	17.516666	-14.500000	1023.000000	1023.000000	2046.000000
30.600000	-0.032657	-19.300243	-11.019743	-1.717798	-3.276958	-3.285743	0.000000	-10.000000	-0.241667	18.516666	14.000000	1023.000000	1023.000000	2046.000000
30.620001	-0.031716	-18.744186	-10.951425	-1.627072	-3.044295	-3.121395	0.000000	-10.000000	-0.275000	19.633333	31.500000	1023.000000	1023.000000	2046.000000
30.639999	-0.031016	-18.330555	-10.952172	-1.571073	-2.866182	-2.941128	0.000000	-10.000000	-0.316667	20.683334	37.833332	1023.000000	1023.000000	2046.000000
30.660000	-0.030404	-17.969032	-10.903617	-1.467013	-2.736465	-2.861938	0.000000	-10.000000	-0.341667	21.400000	44.500000	1023.000000	1023.000000	2046.000000
30.680000	-0.029960	-17.706329	-10.739652	-1.412131	-2.764990	-2.789556	0.000000	-10.000000	-0.375000	22.583334	51.500000	1023.000000	1023.000000	2046.000000
30.700001	-0.029238	-17.279371	-10.533546	-1.307603	-2.748135	-2.690087	0.000000	-10.000000	-0.391667	23.633333	58.666668	1023.000000	1023.000000	2046.000000
30.719999	-0.028826	-17.036184	-10.481631	-1.317192	-2.660367	-2.576993	0.000000	-10.000000	-0.416667	24.766666	66.500000	1023.000000	1023.000000	2046.000000
30.740000	-0.028175	-16.651556	-10.411347	-1.283755	-2.499422	-2.457031	0.000000	-10.000000	-0.450000	25.400000	74.666664	1023.000000	1023.000000	2046.000000
30.760000	-0.027825	-16.444784	-10.366512	-1.256726	-2.395349	-2.426198	0.000000	-10.000000	-0.466667	26.150000	83.166664	1023.000000	1023.000000	2046.000000
30.780001	-0.027231	-16.093803	-10.182393	-1.211237	-2.361927	-2.338245	0.000000	-10.000000	-0.466667	26.600000	91.666664	1023.000000	1023.000000	2046.000000
30.799999	-0.026796	-15.836427	-10.077741	-1.184383	-2.290211	-2.284093	0.000000	-10.000000	-0.450000	26.883333	100.500000	1023.000000	1023.000000	2046.000000
30.820000	-0.026005	-15.368670	-10.021634	-1.083276	-2.115218	-2.148542	0.000000	-10.000000	-0.458333	27.083334	109.500000	1023.000000	1023.000000	2046.000000
30.840000	-0.024926	-14.731223	-9.882999	-0.970622	-1.898892	-1.978709	0.000000	-10.000000	-0.466667	27.316668	118.500000	1023.000000	1023.000000	2046.000000
30.860001	-0.024011	-14.190549	-9.700824	-0.904177	-1.752371	-1.833177	0.000000	-10.000000	-0.483333	27.450001	127.500000	1023.000000	1023.000000	2046.000000
30.879999	-0.023113	-13.659550	-9.495488	-0.773771	-1.641944	-1.748346	0.000000	-10.000000	-0.500000	27.600000	136.500000	1023.000000	1023.000000	2046.000000
30.900000	-0.022216	-13.129564	-9.274817	-0.637973	-1.544170	-1.672605	0.000000	-10.000000	-0.508333	27.766666	145.666672	1023.000000	1023.000000	2046.000000
30.920000	-0.021492	-12.701656	-9.198354	-0.543835	-1.412569	-1.546899	0.000000	-10.000000	-0.508333	27.833334	155.000000	1023.000000	1023.000000	2046.000000
30.940001	-0.020635	-12.195160	-9.160091	-0.372409	-1.233676	-1.428985	0.000000	-10.000000	-0.500000	27.833334	164.333328	1023.000000	1023.000000	2046.000000
30.959999	-0.019617	-11.593730	-8.979658	-0.263996	-1.098075	-1.252001	0.000000	-10.000000	-0.500000	27.883333	173.666672	1023.000000	1023.000000	2046.000000
30.980000	-0.018612	-10.999605	-8.716166	-0.173620	-0.957357	-1.152461	0.000000	-10.000000	-0.500000	28.150000	183.000000	1023.000000	1023.000000	2046.000000
31.000000	-0.017557	-10.376402	-8.437269	-0.027063	-0.855043	-1.057027	0.000000	-10.000000	-0.500000	28.183334	192.333328	1023.000000	1023.000000	2046.000000
31.020000	-0.017013	-10.054663	-8.377584	0.019891	-0.718748	-0.978221	0.000000	-10.000000	-0.508333	28.083334	201.666672	1023.000000	1023.000000	2046.000000
31.040001	-0.016099	-9.514510	-8.285233	0.192784	-0.526323	-0.895738	0.000000	-10.000000	-0.516667	28.033335	211.000000	1023.000000	1023.000000	2046.000000
31.059999	-0.014973	-8.848906	-8.113620	0.283010	-0.299742	-0.718553	0.000000	-10.000000	-0.525000	28.233334	220.333328	1023.000000	1023.000000	2046.000000
31.080000	-0.013679	-8.084035	-7.755210	0.382434	-0.072887	-0.638372	0.000000	-10.000000	-0.525000	28.250000	229.833328	1023.000000	1023.000000	2046.000000
31.100000	-0.013007	-7.687232	-7.596738	0.475618	0.056341	-0.622453	0.000000	-10.000000	-0.533333	28.250000	239.166672	1023.000000	1023.000000	2046.000000
31.120001	-0.012345	-7.295905	-7.503349	0.580242	0.187925	-0.560722	0.000000	-10.000000	-0.550000	28.333334	248.666672	1023.000000	1023.000000	2046.000000
31.139999	-0.011408	-6.741864	-7.353590	0.695948	0.358060	-0.442282	0.000000	-10.000000	-0.566667	28.666668	258.000000	1023.000000	1023.000000	2046.000000
31.160000	-0.010585	-6.255832	-7.069313	0.674324	0.468748	-0.329590	0.000000	-10.000000	-0.583333	28.933334	267.666656	1023.000000	1023.000000	2046.000000
31.180000	-0.009691	-5.727146	-6.808631	0.653041	0.647219	-0.218774	0.000000	-10.000000	-0.583333	29.183334	277.166656	1023.000000	1023.000000	2046.000000
31.200001	-0.009082	-5.367707	-6.659942	0.722776	0.775028	-0.205569	0.000000	-10.000000	-0.558333	28.983334	286.833344	1023.000000	1023.000000	2046.000000
31.219999	-0.008292	-4.900608	-6.618170	0.960670	0.882617	-0.125725	0.000000	-10.000000	-0.525000	28.800001	296.500000	1023.000000	1023.000000	2046.000000
31.240000	-0.008133	-4.806353	-6.664132	1.152839	0.787069	-0.082129	0.000000	-10.000000	-0.500000	28.483334	303.166656	1023.000000	1023.000000	2046.000000
31.260000	-0.008546	-5.050463	-6.681554	1.125311	0.527215	-0.021436	0.000000	-10.000000	-0.500000	28.533333	312.833344	1023.000000	1023.000000	2046.000000
31.280001	-0.010558	-6.239815	-6.997337	0.823706	0.194052	-0.260236	0.000000	-10.000000	-0.500000	28.116667	322.166656	1023.000000	1023.000000	2046.000000
31.299999	-0.012558	-7.421873	-7.296973	0.480799	-0.078032	-0.527666	0.000000	-10.000000	-0.500000	27.683334	334.666656	1023.000000	1023.000000	2046.000000
31.320000	-0.013853	-8.187411	-7.450670	0.233062	-0.301590	-0.668214	0.000000	-10.000000	-0.500000	27.416668	343.833344	1023.000000	1023.000000	2046.000000
31.340000	-0.014241	-8.416256	-7.399204	0.118106	-0.360794	-0.774363	0.000000	-10.000000	-0.500000	27.500000	350.000000	1023.000000	1023.000000	2046.000000
31.360001	-0.014365	-8.489885	-7.285513	-0.012758	-0.390499	-0.801115	0.000000	-10.000000	-0.500000	27.650000	359.166656	1023.000000	1023.000000	2046.000000
31.379999	-0.014565	-8.607620	-7.346408	-0.062527	-0.315374	-0.883312	0.000000	-10.000000	-0.500000	27.683334	368.333344	1023.000000	1023.000000	2046.000000
31.400000	-0.014415	-8.519324	-7.340849	-0.003489	-0.276708	-0.898277	0.000000	-10.000000	-0.508333	28.016666	380.666656	1023.000000	1023.000000	2046.000000
31.420000	-0.014180	-8.380363	-7.256951	0.149572	-0.379077	-0.893907	0.000000	-10.000000	-0.508333	28.083334	390.000000	1023.000000	1023.000000	2046.000000
31.440001	-0.013268	-7.841201	-6.986200	0.298976	-0.317953	-0.836024	0.000000	-10.000000	-0.508333	28.166668	396.333344	1023.000000	1023.000000	2046.000000
31.459999	-0.012727	-7.521842	-6.899411	0.348092	-0.127178	-0.843345	0.000000	-10.000000	-0.508333	27.950001	405.833344	1023.000000	1023.000000	2046.000000
31.480000	-0.012172	-7.193456	-6.846248	0.444177	0.017348	-0.808733	0.000000	-10.000000	-0.508333	28.150002	415.166656	1023.000000	1023.000000	2046.000000
31.500000	-0.011457	-6.771124	-6.726656	0.652701	0.051311	-0.748479	0.000000	-10.000000	-0.508333	28.350000	424.500000	1023.000000	1023.000000	2046.000000
31.520000	-0.010363	-6.124578	-6.391002	0.833404	0.059267	-0.626246	0.000000	-10.000000	-0.491667	28.166668	433.833344	1023.000000	1023.000000	2046.000000
31.540001	-0.009161	-5.414181	-6.067880	0.949736	0.200338	-0.496375	0.000000	-10.000000	-0.475000	27.983334	443.333344	1023.000000	1023.000000	2046.000000
31.559999	-0.008095	-4.784272	-5.877295	1.051421	0.450892	-0.409290	0.000000	-10.000000	-0.450000	27.200001	456.000000	1023.000000	1023.000000	2046.000000
31.580000	-0.007043	-4.162609	-5.759696	1.207118	0.699681	-0.309711	0.000000	-10.000000	-0.433333	26.500000	465.333344	1023.000000	1023.000000	2046.000000
31.600000	-0.006162	-3.641485	-5.744381	1.384320	0.845402	-0.126826	0.000000	-10.000000	-0.425000	25.600000	471.500000	1023.000000	1023.000000	2046.000000
31.620001	-0.004946	-2.922898	-5.484056	1.568972	0.917621	0.074564	0.000000	-10.000000	-0.416667	24.866667	480.000000	1023.000000	1023.000000	2046.000000
31.639999	-0.004296	-2.538669	-5.429919	1.624143	1.106146	0.160961	0.000000	-10.000000	-0.383333	24.350000	488.166656	1023.000000	1023.000000	2046.000000
31.660000	-0.003520	-2.080217	-5.446154	1.800926	1.289580	0.275432	0.000000	-10.000000	-0.358333	23.566668	499.000000	1023.000000	1023.000000	2046.000000
31.680000	-0.002946	-1.741256	-5.353275	1.973765	1.227886	0.410368	0.000000	-10.000000	-0.350000	23.583334	507.000000	1023.000000	1023.000000	2046.000000
31.700001	-0.002325	-1.374046	-5.142437	2.053003	1.178418	0.536969	0.000000	-10.000000	-0.375000	23.833334	515.000000	1023.000000	1023.000000	2046.000000
31.719999	-0.002031	-1.200462	-5.090093	2.060029	1.206699	0.622903	0.000000	-10.000000	-0.391667	24.350000	520.333313	1023.000000	1023.000000	2046.000000
31.740000	-0.001476	-0.872326	-5.076257	2.120935	1.397727	0.685268	0.000000	-10.000000	-0.400000	24.616667	528.333313	1023.000000	1023.000000	2046.000000
31.760000	-0.001131	-0.668650	-4.994252	2.195577	1.389363	0.740662	0.000000	-10.000000	-0.383333	24.416666	536.333313	1023.000000	1023.000000	2046.000000
31.780001	-0.000233	-0.137735	-4.765236	2.312177	1.420397	0.894928	0.000000	-10.000000	-0.366667	24.416666	547.000000	1023.000000	1023.000000	2046.000000
31.799999	0.000201	0.118938	-4.680278	2.361533	1.478478	0.959204	0.000000	-10.000000	-0.350000	24.299999	552.333313	1023.000000	1023.000000	2046.000000
31.820000	0.000977	0.577460	-4.584416	2.490768	1.652737	1.018371	0.000000	-10.000000	-0.341667	24.150000	557.833313	1023.000000	1023.000000	2046.000000
31.840000	0.001903	1.124899	-4.448835	2.695701	1.789019	1.089015	0.000000	-10.000000	-0.316667	23.233334	565.833313	1023.000000	1023.000000	2046.000000
31.860001	0.002640	1.560025	-4.188273	2.768383	1.743304	1.236610	0.000000	-10.000000	-0.275000	22.133333	576.500000	1023.000000	1023.000000	2046.000000
31.879999	0.003362	1.986720	-4.198725	2.887239	1.976550	1.321656	0.000000	-10.000000	-0.258333	21.133333	586.666687	1023.000000	1023.000000	2046.000000
31.900000	0.004159	2.458103	-4.097260	3.050247	2.073424	1.431691	0.000000	-10.000000	-0.258333	20.616667	594.000000	1023.000000	1023.000000	2046.000000
31.920000	0.005125	3.028605	-3.849878	3.156150	2.175875	1.546458	0.000000	-10.000000	-0.275000	20.283335	598.666687	1023.000000	1023.000000	2046.000000
31.940001	0.005609	3.314961	-3.751234	3.209419	2.213589	1.643187	0.000000	-10.000000	-0.275000	20.233334	603.166687	1023.000000	1023.000000	2046.000000
31.959999	0.006423	3.795776	-3.639497	3.321377	2.376972	1.736923	0.000000	-10.000000	-0.283333	20.250000	609.833313	1023.000000	1023.000000	2046.000000
31.980000	0.007251	4.285516	-3.524559	3.461787	2.540278	1.808011	0.000000	-10.000000	-0.283333	20.400000	618.833313	1023.000000	1023.000000	2046.000000
32.000000	0.008177	4.832814	-3.288063	3.577435	2.640858	1.902583	0.000000	-10.000000	-0.283333	20.516666	625.666687	1023.000000	1023.000000	2046.000000
32.020000	0.008593	5.078758	-3.170549	3.602624	2.660445	1.986238	0.000000	-10.000000	-0.266667	20.383333	630.166687	1023.000000	1023.000000	2046.000000
32.040001	0.009418	5.566098	-3.102933	3.682572	2.936849	2.049610	0.000000	-10.000000	-0.250000	20.000000	636.833313	1023.000000	1023.000000	2046.000000
32.060001	0.010263	6.065443	-2.985296	3.777330	3.192642	2.080766	0.000000	-10.000000	-0.225000	19.216667	645.666687	1023.000000	1023.000000	2046.000000
32.080002	0.011008	6.505740	-2.781883	3.819174	3.365361	2.103087	0.000000	-10.000000	-0.208333	18.700001	652.333313	1023.000000	1023.000000	2046.000000
32.099998	0.011440	6.761023	-2.645955	3.844658	3.417066	2.145253	0.000000	-10.000000	-0.191667	18.233334	656.500000	1023.000000	1023.000000	2046.000000
32.119999	0.011472	6.780112	-2.596459	3.728695	3.482886	2.164990	0.000000	-10.000000	-0.166667	17.750000	660.666687	1023.000000	1023.000000	2046.000000
32.139999	0.011888	7.025647	-2.548147	3.740275	3.572675	2.260844	0.000000	-10.000000	-0.108333	15.583334	668.500000	1023.000000	1023.000000	2046.000000
32.160000	0.012516	7.397120	-2.364604	3.853230	3.656087	2.252406	0.000000	-10.000000	-0.050000	12.166667	675.666687	1023.000000	1023.000000	2046.000000
32.180000	0.012915	7.632690	-2.220496	3.890671	3.696799	2.265716	0.000000	-10.000000	-0.008333	9.166667	680.666687	1023.000000	1023.000000	2046.000000
32.200001	0.012261	7.245976	-2.481914	3.887037	3.596508	2.244346	0.000000	-10.000000	0.016667	5.333333	683.166687	1023.000000	1023.000000	2046.000000
32.220001	0.011164	6.598052	-2.823593	3.915397	3.275391	2.230857	0.000000	-10.000000	0.041667	0.500000	684.833313	1023.000000	1023.000000	2046.000000
32.240002	0.009458	5.589512	-3.122765	3.757504	2.907477	2.047296	0.000000	-10.000000	0.066667	-4.333333	686.500000	1023.000000	1023.000000	2046.000000
32.259998	0.006729	3.976792	-3.523486	3.352620	2.466950	1.680708	0.000000	-10.000000	0.100000	-9.266666	687.000000	1023.000000	1023.000000	2046.000000
32.279999	0.003783	2.235915	-3.927511	2.810694	1.987907	1.364825	0.000000	-10.000000	0.125000	-11.883333	687.000000	1023.000000	1023.000000	2046.000000
32.299999	0.002104	1.243179	-4.255227	2.516939	1.798632	1.182835	0.000000	-10.000000	0.150000	-14.500000	687.000000	1023.000000	1023.000000	2046.000000
32.320000	0.001233	0.728918	-4.330723	2.349422	1.745914	0.964304	0.000000	-10.000000	0.166667	-14.800000	687.000000	1023.000000	1023.000000	2046.000000
32.340000	0.000472	0.278787	-4.403873	2.244299	1.627634	0.810727	0.000000	-10.000000	0.183333	-15.333334	679.666687	1023.000000	1023.000000	2046.000000
32.360001	-0.000908	-0.536689	-4.608483	1.956105	1.399356	0.716334	0.000000	-10.000000	0.200000	-15.816667	668.833313	1023.000000	1023.000000	2046.000000
32.380001	-0.001629	-0.962532	-4.816302	1.886536	1.285399	0.681835	0.000000	-10.000000	0.200000	-16.000000	658.000000	1023.000000	1023.000000	2046.000000
32.400002	-0.001674	-0.989586	-4.828660	1.977941	1.282940	0.578192	0.000000	-10.000000	0.200000	-15.950000	652.666687	1023.000000	1023.000000	2046.000000
32.419998	-0.001803	-1.065299	-4.825776	2.055726	1.290148	0.414602	0.000000	-10.000000	0.216667	-16.200001	649.000000	1023.000000	1023.000000	2046.000000
32.439999	-0.002477	-1.464023	-4.917962	1.897701	1.132797	0.423441	0.000000	-10.000000	0.233333	-16.549999	643.666687	1023.000000	1023.000000	2046.000000
32.459999	-0.002948	-1.742226	-5.084591	1.889509	1.058045	0.394811	0.000000	-10.000000	0.250000	-17.200001	638.166687	1023.000000	1023.000000	2046.000000
32.480000	-0.003054	-1.805176	-5.081692	1.863839	1.002745	0.409931	0.000000	-10.000000	0.266667	-17.866667	632.500000	1023.000000	1023.000000	2046.000000
32.500000	-0.002644	-1.562685	-4.999511	2.026086	1.119655	0.291085	0.000000	-10.000000	0.300000	-18.883333	626.500000	1023.000000	1023.000000	2046.000000
32.520000	-0.002802	-1.655931	-5.016072	1.963550	1.089012	0.307579	0.000000	-10.000000	0.341667	-19.850000	620.166687	1023.000000	1023.000000	2046.000000
32.540001	-0.002852	-1.685626	-5.075013	1.877941	1.068864	0.442582	0.000000	-10.000000	0.383333	-21.133335	613.500000	1023.000000	1023.000000	2046.000000
32.560001	-0.003031	-1.791110	-5.178867	1.856472	1.053131	0.478155	0.000000	-10.000000	0.433333	-22.516668	606.333313	1023.000000	1023.000000	2046.000000
32.580002	-0.002652	-1.567282	-5.241195	1.960443	1.149168	0.564302	0.000000	-10.000000	0.475000	-23.750000	598.833313	1023.000000	1023.000000	2046.000000
32.599998	-0.002777	-1.641211	-5.438859	2.068051	1.254720	0.474877	0.000000	-10.000000	0.500000	-24.800001	591.000000	1023.000000	1023.000000	2046.000000
32.619999	-0.003257	-1.925009	-5.688652	2.082333	1.192461	0.488848	0.000000	-10.000000	0.508333	-25.150000	582.666687	1023.000000	1023.000000	2046.000000
32.639999	-0.003695	-2.183798	-5.828780	2.008379	1.058765	0.577838	0.000000	-10.000000	0.516667	-25.566668	574.333313	1023.000000	1023.000000	2046.000000
32.660000	-0.004293	-2.537421	-6.004685	1.908560	0.875863	0.682840	0.000000	-10.000000	0.533333	-25.666666	565.666687	1023.000000	1023.000000	2046.000000
32.680000	-0.004620	-2.730269	-6.078857	1.947248	0.770755	0.630584	0.000000	-10.000000	0.541667	-25.966667	557.166687	1023.000000	1023.000000	2046.000000
32.700001	-0.005061	-2.990795	-6.154943	1.967033	0.648532	0.548583	0.000000	-10.000000	0.550000	-26.100000	548.500000	1023.000000	1023.000000	2046.000000
32.720001	-0.005656	-3.342898	-6.376521	1.956321	0.663370	0.413931	0.000000	-10.000000	0.558333	-26.433332	539.833313	1023.000000	1023.000000	2046.000000
32.740002	-0.006266	-3.702999	-6.501976	1.847556	0.512013	0.439409	0.000000	-10.000000	0.558333	-26.716667	531.000000	1023.000000	1023.000000	2046.000000
32.759998	-0.006827	-4.034988	-6.594428	1.708465	0.323632	0.527343	0.000000	-10.000000	0.591667	-27.183334	522.000000	1023.000000	1023.000000	2046.000000
32.779999	-0.006787	-4.011366	-6.599401	1.775323	0.304447	0.508266	0.000000	-10.000000	0.616667	-27.533335	513.000000	1023.000000	1023.000000	2046.000000
32.799999	-0.006866	-4.057806	-6.705663	1.888793	0.361341	0.397723	0.000000	-10.000000	0.658333	-28.083334	503.833344	1023.000000	1023.000000	2046.000000
32.820000	-0.007135	-4.216720	-6.798301	1.924919	0.294737	0.361925	0.000000	-10.000000	0.658333	-28.483334	494.500000	1023.000000	1023.000000	2046.000000
32.840000	-0.007472	-4.415824	-6.849727	1.859809	0.112922	0.461171	0.000000	-10.000000	0.666667	-28.799999	485.000000	1023.000000	1023.000000	2046.000000
32.860001	-0.007449	-4.402515	-6.837799	1.872683	0.096504	0.466096	0.000000	-10.000000	0.658333	-28.850000	475.333344	1023.000000	1023.000000	2046.000000
32.880001	-0.007621	-4.503996	-6.926521	1.969173	0.114170	0.339182	0.000000	-10.000000	0.666667	-28.983334	465.666656	1023.000000	1023.000000	2046.000000
32.900002	-0.007848	-4.637915	-7.008529	1.986634	0.053005	0.330974	0.000000	-10.000000	0.658333	-28.966667	456.000000	1023.000000	1023.000000	2046.000000
32.919998	-0.007979	-4.715499	-7.024510	1.902106	-0.020338	0.427243	0.000000	-10.000000	0.658333	-28.950001	446.333344	1023.000000	1023.000000	2046.000000
32.939999	-0.008173	-4.830431	-7.010970	1.840449	-0.101379	0.441468	0.000000	-10.000000	0.650000	-28.750000	436.666656	1023.000000	1023.000000	2046.000000
32.959999	-0.008400	-4.964485	-7.114272	1.919984	-0.087830	0.317634	0.000000	-10.000000	0.641667	-28.600000	427.000000	1023.000000	1023.000000	2046.000000
32.980000	-0.008262	-4.882768	-7.072479	2.055547	-0.028102	0.162265	0.000000	-10.000000	0.633333	-28.366667	417.500000	1023.000000	1023.000000	2046.000000
33.000000	-0.008219	-4.857146	-6.981008	1.900111	-0.044589	0.268340	0.000000	-10.000000	0.625000	-28.166668	408.000000	1023.000000	1023.000000	2046.000000
33.020000	-0.007844	-4.635848	-6.907083	1.917199	0.039585	0.314451	0.000000	-10.000000	0.625000	-28.016668	398.666656	1023.000000	1023.000000	2046.000000
33.040001	-0.007946	-4.696084	-7.000324	1.939199	0.170809	0.194233	0.000000	-10.000000	0.616667	-27.866667	389.333344	1023.000000	1023.000000	2046.000000
33.060001	-0.007764	-4.588335	-6.930077	2.047165	0.245536	0.049041	0.000000	-10.000000	0.600000	-27.750000	380.000000	1023.000000	1023.000000	2046.000000
33.080002	-0.008014	-4.736331	-6.907606	1.879229	0.149298	0.142748	0.000000	-10.000000	0.591667	-27.483334	370.666656	1023.000000	1023.000000	2046.000000
33.099998	-0.008237	-4.868100	-6.905895	1.762879	0.120289	0.154627	0.000000	-10.000000	0.591667	-27.433334	361.500000	1023.000000	1023.000000	2046.000000
33.119999	-0.008669	-5.123238	-7.028517	1.771946	0.083232	0.050101	0.000000	-10.000000	0.583333	-27.383333	352.333344	1023.000000	1023.000000	2046.000000
33.139999	-0.009286	-5.487794	-7.230212	2.006644	-0.170984	-0.093241	0.000000	-10.000000	0.600000	-27.633333	343.166656	1023.000000	1023.000000	2046.000000
33.160000	-0.010044	-5.935996	-7.448337	1.984615	-0.441191	-0.031083	0.000000	-10.000000	0.616667	-27.950001	333.833344	1023.000000	1023.000000	2046.000000
33.180000	-0.011975	-7.077515	-7.833767	1.588959	-0.758709	-0.073998	0.000000	-10.000000	0.641667	-28.033333	324.666656	1023.000000	1023.000000	2046.000000
33.200001	-0.014863	-8.784038	-8.327903	1.220672	-1.193423	-0.483384	0.000000	-10.000000	0.633333	-28.000000	315.333344	1023.000000	1023.000000	2046.000000
33.220001	-0.017417	-10.293304	-8.727995	0.938418	-1.582310	-0.921417	0.000000	-10.000000	0.616667	-27.733334	306.000000	1023.000000	1023.000000	2046.000000
33.240002	-0.019044	-11.254933	-8.838054	0.578443	-1.870152	-1.125171	0.000000	-10.000000	0.583333	-27.416666	296.666656	1023.000000	1023.000000	2046.000000
33.259998	-0.020954	-12.383743	-9.127977	0.091437	-2.056151	-1.291051	0.000000	-10.000000	0.558333	-26.966667	287.500000	1023.000000	1023.000000	2046.000000
33.279999	-0.022180	-13.108131	-9.360708	0.035641	-2.196254	-1.586810	0.000000	-10.000000	0.525000	-26.350000	278.666656	1023.000000	1023.000000	2046.000000
33.299999	-0.023201	-13.712004	-9.475836	-0.023133	-2.404456	-1.808578	0.000000	-10.000000	0.525000	-26.200001	269.833344	1023.000000	1023.000000	2046.000000
33.320000	-0.023657	-13.981133	-9.459477	-0.166116	-2.543345	-1.812195	0.000000	-10.000000	0.516667	-26.033335	261.000000	1023.000000	1023.000000	2046.000000
33.340000	-0.024519	-14.490475	-9.712246	-0.353665	-2.529055	-1.895509	0.000000	-10.000000	0.525000	-26.066668	252.166672	1023.000000	1023.000000	2046.000000
33.360001	-0.025123	-14.847619	-9.821711	-0.306375	-2.637942	-2.081591	0.000000	-10.000000	0.516667	-25.850000	243.500000	1023.000000	1023.000000	2046.000000
33.380001	-0.025598	-15.128330	-9.905288	-0.248727	-2.768317	-2.205999	0.000000	-10.000000	0.508333	-25.533333	235.000000	1023.000000	1023.000000	2046.000000
33.400002	-0.025523	-15.083899	-9.827968	-0.327350	-2.767191	-2.161391	0.000000	-10.000000	0.491667	-25.166666	226.500000	1023.000000	1023.000000	2046.000000
33.419998	-0.026176	-15.469953	-10.013783	-0.489127	-2.785114	-2.181929	0.000000	-10.000000	0.491667	-24.650000	218.166672	1023.000000	1023.000000	2046.000000
33.439999	-0.026343	-15.568673	-10.048530	-0.347351	-2.811085	-2.361708	0.000000	-10.000000	0.475000	-24.450001	210.000000	1023.000000	1023.000000	2046.000000
33.459999	-0.025932	-15.325985	-9.852191	-0.304235	-2.868380	-2.301180	0.000000	-10.000000	0.475000	-24.166666	202.000000	1023.000000	1023.000000	2046.000000
33.480000	-0.025767	-15.228075	-9.897372	-0.421655	-2.753552	-2.155496	0.000000	-10.000000	0.475000	-24.200001	194.000000	1023.000000	1023.000000	2046.000000
33.500000	-0.025884	-15.297731	-10.039042	-0.548957	-2.595166	-2.114566	0.000000	-10.000000	0.491667	-24.100000	185.833328	1023.000000	1023.000000	2046.000000
33.520000	-0.026071	-15.408137	-10.238179	-0.386490	-2.590462	-2.193006	0.000000	-10.000000	0.483333	-24.233334	177.500000	1023.000000	1023.000000	2046.000000
33.540001	-0.025880	-15.295094	-10.186010	-0.208815	-2.677086	-2.223183	0.000000	-10.000000	0.466667	-24.016668	169.166672	1023.000000	1023.000000	2046.000000
33.560001	-0.025803	-15.249527	-10.231466	-0.235663	-2.649168	-2.133229	0.000000	-10.000000	0.450000	-23.650002	161.000000	1023.000000	1023.000000	2046.000000
33.580002	-0.026191	-15.479020	-10.389840	-0.332101	-2.664811	-2.092268	0.000000	-10.000000	0.433333	-23.100000	153.333328	1023.000000	1023.000000	2046.000000
33.599998	-0.026654	-15.752224	-10.410434	-0.293899	-2.888144	-2.159746	0.000000	-10.000000	0.416667	-22.700001	145.666672	1023.000000	1023.000000	2046.000000
33.619999	-0.026599	-15.719829	-10.318897	-0.208705	-2.998633	-2.193594	0.000000	-10.000000	0.383333	-22.116667	138.333328	1023.000000	1023.000000	2046.000000
33.639999	-0.027077	-16.002743	-10.464912	-0.399819	-3.022417	-2.115595	0.000000	-10.000000	0.366667	-21.633333	130.833328	1023.000000	1023.000000	2046.000000
33.660000	-0.027485	-16.243391	-10.601309	-0.495540	-3.010583	-2.135958	0.000000	-10.000000	0.350000	-21.116667	123.666664	1023.000000	1023.000000	2046.000000
33.680000	-0.028031	-16.566465	-10.671618	-0.467763	-3.138440	-2.288644	0.000000	-10.000000	0.341667	-20.733334	116.500000	1023.000000	1023.000000	2046.000000
33.700001	-0.027949	-16.517565	-10.555655	-0.416157	-3.258250	-2.287503	0.000000	-10.000000	0.333333	-20.350000	109.500000	1023.000000	1023.000000	2046.000000
33.720001	-0.028050	-16.577793	-10.644123	-0.498507	-3.184373	-2.250789	0.000000	-10.000000	0.325000	-20.066668	102.666664	1023.000000	1023.000000	2046.000000
33.740002	-0.028079	-16.594980	-10.728440	-0.508295	-3.105061	-2.253183	0.000000	-10.000000	0.325000	-19.850000	96.000000	1023.000000	1023.000000	2046.000000
33.759998	-0.028209	-16.671423	-10.705542	-0.444736	-3.147508	-2.373638	0.000000	-10.000000	0.333333	-19.650002	89.500000	1023.000000	1023.000000	2046.000000
33.779999	-0.027874	-16.473448	-10.530273	-0.344774	-3.232789	-2.365611	0.000000	-10.000000	0.308333	-19.350000	83.000000	1023.000000	1023.000000	2046.000000
33.799999	-0.027904	-16.491299	-10.648611	-0.405008	-3.125069	-2.312610	0.000000	-10.000000	0.283333	-19.266668	76.500000	1023.000000	1023.000000	2046.000000
33.820000	-0.027868	-16.470057	-10.759465	-0.417240	-3.002090	-2.291262	0.000000	-10.000000	0.266667	-19.166668	70.000000	1023.000000	1023.000000	2046.000000
33.840000	-0.028048	-16.576292	-10.705181	-0.510765	-3.012333	-2.348012	0.000000	-10.000000	0.300000	-19.483334	63.666668	1023.000000	1023.000000	2046.000000
33.860001	-0.027925	-16.503723	-10.564276	-0.441815	-3.072101	-2.425532	0.000000	-10.000000	0.333333	-19.866667	57.166668	1023.000000	1023.000000	2046.000000
33.880001	-0.027787	-16.422081	-10.480898	-0.346301	-3.153162	-2.441720	0.000000	-10.000000	0.350000	-20.366667	50.500000	1023.000000	1023.000000	2046.000000
33.900002	-0.028208	-16.670874	-10.651803	-0.419113	-3.146199	-2.453760	0.000000	-10.000000	0.333333	-20.166666	43.500000	1023.000000	1023.000000	2046.000000
33.919998	-0.028078	-16.593828	-10.661490	-0.471141	-3.053937	-2.407260	0.000000	-10.000000	0.316667	-19.883333	36.833332	1023.000000	1023.000000	2046.000000
33.939999	-0.028121	-16.619238	-10.689735	-0.500777	-2.994263	-2.434463	0.000000	-10.000000	0.283333	-19.283333	30.166666	1023.000000	1023.000000	2046.000000
33.959999	-0.028038	-16.570337	-10.607315	-0.489132	-2.983967	-2.489922	0.000000	-10.000000	0.266667	-18.883333	23.833334	1023.000000	1023.000000	2046.000000
33.980000	-0.028019	-16.559032	-10.460424	-0.514771	-3.024745	-2.559092	0.000000	-10.000000	0.250000	-18.150000	17.500000	1023.000000	1023.000000	2046.000000
34.000000	-0.027805	-16.432886	-10.404883	-0.478965	-2.945600	-2.603438	0.000000	-10.000000	0.241667	-17.550001	11.500000	1023.000000	1023.000000	2046.000000
34.020000	-0.027385	-16.184492	-10.369807	-0.441642	-2.775105	-2.597938	0.000000	-10.000000	0.225000	-17.033333	5.666667	1023.000000	1023.000000	2046.000000
34.040001	-0.027212	-16.082573	-10.343109	-0.501958	-2.657424	-2.580081	0.000000	-10.000000	0.208333	-16.483334	0.333333	1023.000000	1023.000000	2046.000000
34.060001	-0.027112	-16.023472	-10.324584	-0.538987	-2.524972	-2.634929	0.000000	-10.000000	0.200000	-15.900000	-4.833333	1023.000000	1023.000000	2046.000000
34.080002	-0.027075	-16.001354	-10.221375	-0.590790	-2.506329	-2.682859	0.000000	-10.000000	0.191667	-15.300000	-9.833333	1023.000000	1023.000000	2046.000000
34.099998	-0.027391	-16.188271	-10.252011	-0.651599	-2.556317	-2.728343	0.000000	-10.000000	0.175000	-14.783334	-15.000000	1023.000000	1023.000000	2046.000000
34.119999	-0.027728	-16.387516	-10.332175	-0.703518	-2.575973	-2.775850	0.000000	-10.000000	0.175000	-14.333333	-20.000000	1023.000000	1023.000000	2046.000000
34.139999	-0.027545	-16.278999	-10.397070	-0.575777	-2.544372	-2.761781	0.000000	-10.000000	0.175000	-13.966666	-24.833334	1023.000000	1023.000000	2046.000000
34.160000	-0.027882	-16.478170	-10.489327	-0.642722	-2.634859	-2.711262	0.000000	-10.000000	0.183333	-13.783334	-29.500000	1023.000000	1023.000000	2046.000000
34.180000	-0.028758	-16.996130	-10.654210	-0.741731	-2.852866	-2.747323	0.000000	-10.000000	0.158333	-13.250000	-34.166668	1023.000000	1023.000000	2046.000000
34.200001	-0.030807	-18.207073	-11.031084	-1.017977	-3.197004	-2.961008	0.000000	-10.000000	0.133333	-12.433333	-38.666668	1023.000000	1023.000000	2046.000000
34.220001	-0.033452	-19.769978	-11.402764	-1.443272	-3.633959	-3.289983	0.000000	-10.000000	0.091667	-10.816667	-42.833332	1023.000000	1023.000000	2046.000000
34.240002	-0.035509	-20.985575	-11.694339	-1.818919	-3.882434	-3.589882	0.000000	-10.000000	0.066667	-8.916667	-46.333332	1023.000000	1023.000000	2046.000000
34.259998	-0.036728	-21.706308	-11.859774	-2.032474	-4.027296	-3.786764	0.000000	-10.000000	0.041667	-6.850000	-49.166668	1023.000000	1023.000000	2046.000000
34.279999	-0.037686	-22.272139	-12.012050	-2.217772	-4.114071	-3.928247	0.000000	-10.000000	0.033333	-5.133333	-51.500000	1023.000000	1023.000000	2046.000000
34.299999	-0.038014	-22.466503	-11.995160	-2.331251	-4.128220	-4.011870	0.000000	-10.000000	0.016667	-3.683333	-53.166668	1023.000000	1023.000000	2046.000000
34.320000	-0.038399	-22.693701	-11.987430	-2.439037	-4.180637	-4.086597	0.000000	-10.000000	0.008333	-1.983333	-54.333332	1023.000000	1023.000000	2046.000000
34.340000	-0.038816	-22.940226	-12.165336	-2.414016	-4.201612	-4.159263	0.000000	-10.000000	-0.008333	0.000000	-54.833332	1023.000000	1023.000000	2046.000000
34.360001	-0.038746	-22.899084	-12.213584	-2.326350	-4.210521	-4.148628	0.000000	-10.000000	-0.025000	2.183333	-55.000000	1023.000000	1023.000000	2046.000000
34.380001	-0.038376	-22.680065	-12.145623	-2.265813	-4.121199	-4.147430	0.000000	-10.000000	-0.050000	4.716667	-55.000000	1023.000000	1023.000000	2046.000000
34.400002	-0.037887	-22.391027	-11.985061	-2.277834	-4.060661	-4.067472	0.000000	-10.000000	-0.066667	7.466667	-55.000000	1023.000000	1023.000000	2046.000000
34.419998	-0.037675	-22.266069	-11.991158	-2.216915	-3.980241	-4.077755	0.000000	-10.000000	-0.100000	10.283333	-55.000000	1023.000000	1023.000000	2046.000000
34.439999	-0.037131	-21.944340	-11.929102	-2.089268	-3.921495	-4.004474	0.000000	-10.000000	-0.141667	12.700000	-55.000000	1023.000000	1023.000000	2046.000000
34.459999	-0.036068	-21.316322	-11.644440	-2.046017	-3.784841	-3.841025	0.000000	-10.000000	-0.183333	14.333333	-55.000000	1023.000000	1023.000000	2046.000000
34.480000	-0.035345	-20.888643	-11.532482	-2.051604	-3.536672	-3.767885	0.000000	-10.000000	-0.200000	15.450001	-41.833332	1023.000000	1023.000000	2046.000000
34.500000	-0.034582	-20.437838	-11.567045	-1.952794	-3.287289	-3.630709	0.000000	-10.000000	-0.208333	16.216667	-13.333333	1023.000000	1023.000000	2046.000000
34.520000	-0.033844	-20.001772	-11.529021	-1.826802	-3.201099	-3.444849	0.000000	-10.000000	-0.216667	16.783333	15.166667	1023.000000	1023.000000	2046.000000
34.540001	-0.032913	-19.451828	-11.319282	-1.701017	-3.113360	-3.318168	0.000000	-10.000000	-0.216667	17.450001	32.166668	1023.000000	1023.000000	2046.000000
34.560001	-0.032392	-19.143576	-11.310985	-1.701956	-2.882634	-3.248000	0.000000	-10.000000	-0.225000	17.866667	35.833332	1023.000000	1023.000000	2046.000000
34.580002	-0.032015	-18.920614	-11.296876	-1.565886	-2.918432	-3.139422	0.000000	-10.000000	-0.233333	18.550001	41.500000	1023.000000	1023.000000	2046.000000
34.599998	-0.031452	-18.588400	-11.130978	-1.494187	-2.956245	-3.006990	0.000000	-10.000000	-0.266667	19.200001	47.833332	1023.000000	1023.000000	2046.000000
34.619999	-0.030787	-18.194868	-10.953016	-1.480538	-2.884432	-2.876882	0.000000	-10.000000	-0.283333	20.066668	54.166668	1023.000000	1023.000000	2046.000000
34.639999	-0.030463	-18.003656	-10.894547	-1.539046	-2.735934	-2.834128	0.000000	-10.000000	-0.308333	21.016666	60.833332	1023.000000	1023.000000	2046.000000
34.660000	-0.030096	-17.786476	-10.916078	-1.474266	-2.617021	-2.779113	0.000000	-10.000000	-0.341667	21.766666	67.666664	1023.000000	1023.000000	2046.000000
34.680000	-0.029807	-17.616100	-10.869963	-1.410665	-2.640116	-2.695358	0.000000	-10.000000	-0.358333	22.666668	74.833336	1023.000000	1023.000000	2046.000000
34.700001	-0.029248	-17.285671	-10.733387	-1.377985	-2.614275	-2.560024	0.000000	-10.000000	-0.375000	23.150000	82.333336	1023.000000	1023.000000	2046.000000
34.720001	-0.028523	-16.857208	-10.549480	-1.329326	-2.522039	-2.456362	0.000000	-10.000000	-0.366667	23.683334	90.000000	1023.000000	1023.000000	2046.000000
34.740002	-0.027893	-16.484543	-10.450391	-1.303573	-2.325007	-2.405572	0.000000	-10.000000	-0.383333	23.750000	98.000000	1023.000000	1023.000000	2046.000000
34.759998	-0.027040	-15.980798	-10.369145	-1.147648	-2.151992	-2.312012	0.000000	-10.000000	-0.391667	23.866667	106.000000	1023.000000	1023.000000	2046.000000
34.779999	-0.026274	-15.527843	-10.196589	-1.026044	-2.108338	-2.196874	0.000000	-10.000000	-0.391667	24.000000	114.000000	1023.000000	1023.000000	2046.000000
34.799999	-0.025418	-15.022064	-9.976960	-0.964666	-2.009814	-2.070625	0.000000	-10.000000	-0.391667	24.016666	122.000000	1023.000000	1023.000000	2046.000000
34.820000	-0.024624	-14.552664	-9.967412	-0.862461	-1.742138	-1.980652	0.000000	-10.000000	-0.383333	24.016666	130.000000	1023.000000	1023.000000	2046.000000
34.840000	-0.023838	-14.088305	-9.827243	-0.701096	-1.648214	-1.911751	0.000000	-10.000000	-0.391667	24.083334	138.000000	1023.000000	1023.000000	2046.000000
34.860001	-0.022822	-13.487905	-9.518943	-0.600396	-1.621321	-1.747245	0.000000	-10.000000	-0.408333	24.333334	146.000000	1023.000000	1023.000000	2046.000000
34.880001	-0.022120	-13.072842	-9.379052	-0.540803	-1.525305	-1.627681	0.000000	-10.000000	-0.416667	24.833334	154.000000	1023.000000	1023.000000	2046.000000
34.900002	-0.021342	-12.613321	-9.315027	-0.422210	-1.297325	-1.578759	0.000000	-10.000000	-0.425000	25.150000	162.000000	1023.000000	1023.000000	2046.000000
34.919998	-0.020451	-12.086345	-9.171266	-0.327793	-1.130696	-1.456590	0.000000	-10.000000	-0.425000	25.333334	170.333328	1023.000000	1023.000000	2046.000000
34.939999	-0.019561	-11.560502	-8.967980	-0.157557	-1.059085	-1.375880	0.000000	-10.000000	-0.441667	25.299999	178.666672	1023.000000	1023.000000	2046.000000
34.959999	-0.018872	-11.153255	-8.814112	-0.116470	-0.984798	-1.237875	0.000000	-10.000000	-0.441667	25.233334	187.333328	1023.000000	1023.000000	2046.000000
34.980000	-0.018110	-10.703124	-8.748918	-0.034854	-0.754259	-1.165093	0.000000	-10.000000	-0.425000	25.166668	195.666672	1023.000000	1023.000000	2046.000000
35.000000	-0.017196	-10.162889	-8.577526	0.078817	-0.567789	-1.096389	0.000000	-10.000000	-0.416667	25.066668	204.166672	1023.000000	1023.000000	2046.000000
35.020000	-0.016129	-9.531981	-8.356212	0.219398	-0.386400	-1.008768	0.000000	-10.000000	-0.408333	24.900002	212.500000	1023.000000	1023.000000	2046.000000
35.040001	-0.015125	-8.938643	-8.111826	0.319549	-0.256051	-0.890316	0.000000	-10.000000	-0.416667	24.866667	220.833328	1023.000000	1023.000000	2046.000000
35.060001	-0.014799	-8.746043	-7.999480	0.302451	-0.201652	-0.847362	0.000000	-10.000000	-0.416667	24.800001	229.000000	1023.000000	1023.000000	2046.000000
35.080002	-0.014101	-8.333954	-7.851563	0.364547	-0.073640	-0.773298	0.000000	-10.000000	-0.433333	25.050001	237.333328	1023.000000	1023.000000	2046.000000
35.099998	-0.013431	-7.937442	-7.802212	0.444346	0.169070	-0.748645	0.000000	-10.000000	-0.441667	25.216667	245.666672	1023.000000	1023.000000	2046.000000
35.119999	-0.012711	-7.512125	-7.586809	0.442699	0.304134	-0.672150	0.000000	-10.000000	-0.441667	25.483334	254.166672	1023.000000	1023.000000	2046.000000
35.139999	-0.011874	-7.017341	-7.295585	0.514906	0.329460	-0.566122	0.000000	-10.000000	-0.425000	25.266668	262.500000	1023.000000	1023.000000	2046.000000
35.160000	-0.011420	-6.749345	-7.184273	0.586875	0.358588	-0.510535	0.000000	-10.000000	-0.400000	25.000000	271.000000	1023.000000	1023.000000	2046.000000
35.180000	-0.010749	-6.352660	-7.202006	0.807910	0.463997	-0.422561	0.000000	-10.000000	-0.375000	24.250000	279.500000	1023.000000	1023.000000	2046.000000
35.200001	-0.011086	-6.551727	-7.347465	0.875163	0.308882	-0.388308	0.000000	-10.000000	-0.366667	23.800001	287.833344	1023.000000	1023.000000	2046.000000
35.220001	-0.012408	-7.333000	-7.559222	0.753867	-0.015166	-0.512479	0.000000	-10.000000	-0.358333	23.483334	295.833344	1023.000000	1023.000000	2046.000000
35.240002	-0.014415	-8.519196	-7.796840	0.413501	-0.413534	-0.722324	0.000000	-10.000000	-0.358333	23.650002	303.500000	1023.000000	1023.000000	2046.000000
35.259998	-0.016322	-9.646069	-7.976056	0.021056	-0.718598	-0.972472	0.000000	-10.000000	-0.358333	23.700001	311.166656	1023.000000	1023.000000	2046.000000
35.279999	-0.017468	-10.323417	-8.153738	-0.202489	-0.830085	-1.137106	0.000000	-10.000000	-0.358333	23.716667	319.000000	1023.000000	1023.000000	2046.000000
35.299999	-0.017911	-10.585580	-8.200805	-0.304270	-0.891226	-1.189278	0.000000	-10.000000	-0.366667	23.550001	327.000000	1023.000000	1023.000000	2046.000000
35.320000	-0.017956	-10.611707	-8.158529	-0.267988	-0.846591	-1.338598	0.000000	-10.000000	-0.358333	23.316668	335.000000	1023.000000	1023.000000	2046.000000
35.340000	-0.017558	-10.376759	-8.027081	-0.221859	-0.757441	-1.370378	0.000000	-10.000000	-0.358333	23.216667	343.000000	1023.000000	1023.000000	2046.000000
35.360001	-0.017834	-10.540154	-8.064306	-0.328725	-0.824386	-1.322737	0.000000	-10.000000	-0.366667	23.433334	350.833344	1023.000000	1023.000000	2046.000000
35.380001	-0.017629	-10.418925	-8.052127	-0.226230	-0.822730	-1.317839	0.000000	-10.000000	-0.383333	23.783335	358.500000	1023.000000	1023.000000	2046.000000
35.400002	-0.017181	-10.154106	-8.062928	-0.034635	-0.740543	-1.316000	0.000000	-10.000000	-0.400000	24.050001	366.166656	1023.000000	1023.000000	2046.000000
35.419998	-0.016097	-9.513123	-7.778960	0.116342	-0.555236	-1.295270	0.000000	-10.000000	-0.408333	24.050001	374.166656	1023.000000	1023.000000	2046.000000
35.439999	-0.015881	-9.385517	-7.669121	0.116795	-0.569789	-1.263402	0.000000	-10.000000	-0.400000	24.416668	382.166656	1023.000000	1023.000000	2046.000000
35.459999	-0.015289	-9.035600	-7.610106	0.273409	-0.522805	-1.176098	0.000000	-10.000000	-0.400000	24.433334	390.500000	1023.000000	1023.000000	2046.000000
35.480000	-0.013983	-8.264145	-7.330629	0.487840	-0.347044	-1.074312	0.000000	-10.000000	-0.383333	24.516668	398.666656	1023.000000	1023.000000	2046.000000
35.500000	-0.012585	-7.437951	-7.022475	0.651165	-0.110435	-0.956207	0.000000	-10.000000	-0.366667	23.833334	407.000000	1023.000000	1023.000000	2046.000000
35.520000	-0.011650	-6.885364	-6.839068	0.740569	0.054736	-0.841600	0.000000	-10.000000	-0.333333	23.333334	415.000000	1023.000000	1023.000000	2046.000000
35.540001	-0.011117	-6.569969	-6.766831	0.733871	0.135858	-0.672866	0.000000	-10.000000	-0.316667	22.433334	422.833344	1023.000000	1023.000000	2046.000000
35.560001	-0.010364	-6.125318	-6.793454	0.854220	0.280339	-0.466423	0.000000	-10.000000	-0.291667	22.100000	430.500000	1023.000000	1023.000000	2046.000000
35.580002	-0.009344	-5.522062	-6.659436	1.044752	0.438991	-0.346368	0.000000	-10.000000	-0.291667	21.466667	437.833344	1023.000000	1023.000000	2046.000000
35.599998	-0.008275	-4.890443	-6.486787	1.292629	0.613261	-0.309546	0.000000	-10.000000	-0.283333	21.366667	445.166656	1023.000000	1023.000000	2046.000000
35.619999	-0.007737	-4.572371	-6.405388	1.382226	0.671908	-0.221116	0.000000	-10.000000	-0.291667	20.850000	452.333344	1023.000000	1023.000000	2046.000000
35.639999	-0.007583	-4.481345	-6.410418	1.362758	0.627229	-0.060914	0.000000	-10.000000	-0.291667	20.850000	459.500000	1023.000000	1023.000000	2046.000000
35.660000	-0.007403	-4.375208	-6.431599	1.325447	0.585981	0.144963	0.000000	-10.000000	-0.283333	20.666666	466.500000	1023.000000	1023.000000	2046.000000
35.680000	-0.006927	-4.093786	-6.268519	1.437868	0.562905	0.173961	0.000000	-10.000000	-0.291667	20.816666	473.500000	1023.000000	1023.000000	2046.000000
35.700001	-0.006003	-3.547652	-6.125216	1.631456	0.707230	0.238877	0.000000	-10.000000	-0.291667	20.833334	480.333344	1023.000000	1023.000000	2046.000000
35.720001	-0.005580	-3.297878	-6.026854	1.733120	0.790076	0.205779	0.000000	-10.000000	-0.300000	21.000000	487.166656	1023.000000	1023.000000	2046.000000
35.740002	-0.005225	-3.088089	-5.956571	1.723323	0.898956	0.246202	0.000000	-10.000000	-0.300000	21.216667	494.000000	1023.000000	1023.000000	2046.000000
35.759998	-0.004853	-2.868201	-5.924121	1.690940	0.873913	0.491067	0.000000	-10.000000	-0.300000	21.133333	501.166656	1023.000000	1023.000000	2046.000000
35.779999	-0.003753	-2.218085	-5.603518	1.832405	0.965909	0.587119	0.000000	-10.000000	-0.300000	20.916668	508.333344	1023.000000	1023.000000	2046.000000
35.799999	-0.002796	-1.652498	-5.483801	2.053733	1.173407	0.604162	0.000000	-10.000000	-0.291667	20.633333	515.500000	1023.000000	1023.000000	2046.000000
35.820000	-0.002104	-1.243213	-5.427568	2.196765	1.327157	0.660433	0.000000	-10.000000	-0.291667	20.633333	522.333313	1023.000000	1023.000000	2046.000000
35.840000	-0.001489	-0.879817	-5.348292	2.257584	1.411236	0.799656	0.000000	-10.000000	-0.291667	20.616667	529.166687	1023.000000	1023.000000	2046.000000
35.860001	-0.000747	-0.441271	-5.152028	2.276642	1.428394	1.005721	0.000000	-10.000000	-0.283333	20.433334	536.000000	1023.000000	1023.000000	2046.000000
35.880001	0.000239	0.140992	-4.932637	2.462833	1.546745	1.064052	0.000000	-10.000000	-0.266667	20.150000	542.833313	1023.000000	1023.000000	2046.000000
35.900002	0.000995	0.587932	-4.854538	2.659539	1.749593	1.033338	0.000000	-10.000000	-0.241667	19.983334	549.666687	1023.000000	1023.000000	2046.000000
35.919998	0.001727	1.020634	-4.781169	2.836133	1.907456	1.058215	0.000000	-10.000000	-0.233333	19.633333	556.333313	1023.000000	1023.000000	2046.000000
35.939999	0.002161	1.277372	-4.670881	2.777289	1.945360	1.225603	0.000000	-10.000000	-0.216667	19.316668	563.000000	1023.000000	1023.000000	2046.000000
35.959999	0.002781	1.643632	-4.525624	2.732594	1.990936	1.445726	0.000000	-10.000000	-0.200000	18.716667	569.333313	1023.000000	1023.000000	2046.000000
35.980000	0.003581	2.116390	-4.343603	2.867803	2.091626	1.500564	0.000000	-10.000000	-0.175000	17.966667	575.833313	1023.000000	1023.000000	2046.000000
36.000000	0.004206	2.485674	-4.268326	2.994981	2.260164	1.498855	0.000000	-10.000000	-0.150000	17.100000	582.000000	1023.000000	1023.000000	2046.000000
36.020000	0.004815	2.845494	-4.161666	3.107395	2.412954	1.486812	0.000000	-10.000000	-0.116667	16.016666	588.000000	1023.000000	1023.000000	2046.000000
36.040001	0.005521	3.262709	-4.037004	3.193924	2.600596	1.505193	0.000000	-10.000000	-0.108333	15.033334	593.333313	1023.000000	1023.000000	2046.000000
36.060001	0.005753	3.400097	-4.030961	3.149779	2.707845	1.573434	0.000000	-10.000000	-0.100000	13.966667	598.500000	1023.000000	1023.000000	2046.000000
36.080002	0.006050	3.575618	-3.931968	3.090324	2.751818	1.665445	0.000000	-10.000000	-0.100000	12.966667	603.333313	1023.000000	1023.000000	2046.000000
36.099998	0.006587	3.892816	-3.790622	3.059736	2.891345	1.732358	0.000000	-10.000000	-0.066667	11.600000	607.833313	1023.000000	1023.000000	2046.000000
36.119999	0.006427	3.798323	-3.782319	2.950880	2.892627	1.737134	0.000000	-10.000000	-0.033333	9.666667	612.000000	1023.000000	1023.000000	2046.000000
36.139999	0.006623	3.914082	-3.713502	3.009475	2.929398	1.688711	0.000000	-10.000000	0.000000	7.050000	615.500000	1023.000000	1023.000000	2046.000000
36.160000	0.006910	4.083797	-3.669693	3.105459	3.004729	1.643302	0.000000	-10.000000	0.025000	3.300000	618.333313	1023.000000	1023.000000	2046.000000
36.180000	0.007029	4.154414	-3.704788	3.281713	3.005195	1.572294	0.000000	-10.000000	0.041667	-0.616667	620.000000	1023.000000	1023.000000	2046.000000
36.200001	0.006112	3.612186	-3.988822	3.324821	2.755720	1.520466	0.000000	-10.000000	0.058333	-4.583333	620.833313	1023.000000	1023.000000	2046.000000
36.220001	0.004116	2.432689	-4.334620	3.058086	2.235252	1.473970	0.000000	-10.000000	0.075000	-7.500000	621.000000	1023.000000	1023.000000	2046.000000
36.240002	0.001747	1.032762	-4.732948	2.667080	1.842397	1.256232	0.000000	-10.000000	0.100000	-9.966667	621.000000	1023.000000	1023.000000	2046.000000
36.259998	-0.000799	-0.472033	-5.108833	2.157241	1.502905	0.976655	0.000000	-10.000000	0.116667	-11.700000	621.000000	1023.000000	1023.000000	2046.000000
36.279999	-0.002882	-1.703330	-5.361558	1.750048	1.202980	0.705201	0.000000	-10.000000	0.125000	-12.616667	621.000000	1023.000000	1023.000000	2046.000000
36.299999	-0.004364	-2.579359	-5.573312	1.557278	0.988204	0.448471	0.000000	-10.000000	0.133333	-13.350000	617.333313	1023.000000	1023.000000	2046.000000
36.320000	-0.005174	-3.057944	-5.700433	1.489863	0.898278	0.254348	0.000000	-10.000000	0.141667	-13.600000	608.833313	1023.000000	1023.000000	2046.000000
36.340000	-0.005906	-3.490686	-5.823934	1.417851	0.808547	0.106850	0.000000	-10.000000	0.133333	-13.616667	598.833313	1023.000000	1023.000000	2046.000000
36.360001	-0.006464	-3.820143	-5.871361	1.332229	0.697704	0.021286	0.000000	-10.000000	0.125000	-13.333333	591.166687	1023.000000	1023.000000	2046.000000
36.380001	-0.006714	-3.968180	-5.901531	1.307434	0.636870	-0.010953	0.000000	-10.000000	0.108333	-12.966666	586.666687	1023.000000	1023.000000	2046.000000
36.400002	-0.007128	-4.212888	-5.969769	1.183514	0.565632	0.007734	0.000000	-10.000000	0.116667	-12.850000	582.333313	1023.000000	1023.000000	2046.000000
36.419998	-0.007713	-4.558136	-6.141351	1.132155	0.572160	-0.121099	0.000000	-10.000000	0.116667	-12.766666	578.000000	1023.000000	1023.000000	2046.000000
36.439999	-0.007877	-4.655088	-6.189521	1.232331	0.518165	-0.216062	0.000000	-10.000000	0.125000	-13.000000	573.833313	1023.000000	1023.000000	2046.000000
36.459999	-0.008005	-4.731054	-6.188040	1.303282	0.452536	-0.298833	0.000000	-10.000000	0.133333	-13.433333	569.500000	1023.000000	1023.000000	2046.000000
36.480000	-0.007573	-4.475491	-6.046973	1.341080	0.479711	-0.249310	0.000000	-10.000000	0.158333	-14.066667	565.000000	1023.000000	1023.000000	2046.000000
36.500000	-0.007354	-4.346303	-6.003786	1.251428	0.528374	-0.122318	0.000000	-10.000000	0.191667	-14.900001	560.333313	1023.000000	1023.000000	2046.000000
36.520000	-0.007508	-4.437282	-6.089580	1.177886	0.569207	-0.094795	0.000000	-10.000000	0.233333	-16.100000	555.333313	1023.000000	1023.000000	2046.000000
36.540001	-0.007696	-4.548624	-6.228747	1.305585	0.566707	-0.192168	0.000000	-10.000000	0.275000	-17.700001	550.000000	1023.000000	1023.000000	2046.000000
36.560001	-0.007437	-4.395283	-6.247881	1.426287	0.577436	-0.151125	0.000000	-10.000000	0.325000	-19.316668	544.000000	1023.000000	1023.000000	2046.000000
36.580002	-0.007421	-4.385776	-6.354514	1.375625	0.621159	-0.028046	0.000000	-10.000000	0.366667	-20.650000	537.500000	1023.000000	1023.000000	2046.000000
36.599998	-0.007692	-4.546013	-6.581235	1.335675	0.636381	0.063167	0.000000	-10.000000	0.400000	-21.616667	530.500000	1023.000000	1023.000000	2046.000000
36.619999	-0.008034	-4.748283	-6.766825	1.391208	0.578311	0.049023	0.000000	-10.000000	0.425000	-22.550001	523.333313	1023.000000	1023.000000	2046.000000
36.639999	-0.008538	-5.046041	-6.907774	1.475260	0.393915	-0.007443	0.000000	-10.000000	0.466667	-23.483334	515.833313	1023.000000	1023.000000	2046.000000
36.660000	-0.008815	-5.209929	-6.910092	1.507734	0.194531	-0.002102	0.000000	-10.000000	0.491667	-24.400002	508.000000	1023.000000	1023.000000	2046.000000
36.680000	-0.009230	-5.454719	-7.030316	1.426624	0.125750	0.023223	0.000000	-10.000000	0.516667	-25.000000	499.833344	1023.000000	1023.000000	2046.000000
36.700001	-0.010030	-5.927685	-7.316530	1.241125	0.112995	0.034725	0.000000	-10.000000	0.516667	-25.600000	491.500000	1023.000000	1023.000000	2046.000000
36.720001	-0.010455	-6.179146	-7.475590	1.249564	0.052911	-0.006032	0.000000	-10.000000	0.533333	-26.000000	483.000000	1023.000000	1023.000000	2046.000000
36.740002	-0.011157	-6.593702	-7.547198	1.276745	-0.170231	-0.153019	0.000000	-10.000000	0.541667	-26.500000	474.333344	1023.000000	1023.000000	2046.000000
36.759998	-0.011078	-6.547044	-7.495334	1.377990	-0.273334	-0.156366	0.000000	-10.000000	0.550000	-26.633333	465.500000	1023.000000	1023.000000	2046.000000
36.779999	-0.011192	-6.614482	-7.534716	1.297933	-0.272310	-0.105388	0.000000	-10.000000	0.550000	-26.883333	456.500000	1023.000000	1023.000000	2046.000000
36.799999	-0.011262	-6.655951	-7.635038	1.243279	-0.238681	-0.025511	0.000000	-10.000000	0.550000	-27.000000	447.500000	1023.000000	1023.000000	2046.000000
36.820000	-0.011499	-6.796052	-7.708111	1.343128	-0.300742	-0.130326	0.000000	-10.000000	0.550000	-27.033333	438.500000	1023.000000	1023.000000	2046.000000
36.840000	-0.011649	-6.884446	-7.732001	1.405684	-0.381063	-0.177066	0.000000	-10.000000	0.583333	-26.866667	429.500000	1023.000000	1023.000000	2046.000000
36.860001	-0.011620	-6.867703	-7.695671	1.490185	-0.518005	-0.144212	0.000000	-10.000000	0.583333	-26.716667	420.500000	1023.000000	1023.000000	2046.000000
36.880001	-0.011646	-6.882848	-7.766929	1.480925	-0.464298	-0.132547	0.000000	-10.000000	0.583333	-26.783333	411.500000	1023.000000	1023.000000	2046.000000
36.900002	-0.011799	-6.973231	-7.816670	1.417927	-0.462081	-0.112407	0.000000	-10.000000	0.550000	-26.900000	402.500000	1023.000000	1023.000000	2046.000000
36.919998	-0.012073	-7.135215	-7.897004	1.437928	-0.499134	-0.177005	0.000000	-10.000000	0.550000	-26.850000	393.500000	1023.000000	1023.000000	2046.000000
36.939999	-0.012198	-7.209041	-7.841001	1.491732	-0.602569	-0.257203	0.000000	-10.000000	0.533333	-26.800001	384.666656	1023.000000	1023.000000	2046.000000
36.959999	-0.012359	-7.304420	-7.853468	1.502932	-0.660796	-0.293087	0.000000	-10.000000	0.533333	-26.500000	375.833344	1023.000000	1023.000000	2046.000000
36.980000	-0.012588	-7.439409	-7.960575	1.435747	-0.649892	-0.264689	0.000000	-10.000000	0.533333	-26.450001	367.000000	1023.000000	1023.000000	2046.000000
37.000000	-0.012730	-7.523434	-8.053002	1.431583	-0.606248	-0.295767	0.000000	-10.000000	0.550000	-26.233334	358.166656	1023.000000	1023.000000	2046.000000
37.020000	-0.012963	-7.661054	-8.080083	1.351173	-0.634876	-0.297269	0.000000	-10.000000	0.541667	-26.266668	349.333344	1023.000000	1023.000000	2046.000000
37.040001	-0.012944	-7.649961	-7.980246	1.419530	-0.717851	-0.371393	0.000000	-10.000000	0.541667	-26.216667	340.666656	1023.000000	1023.000000	2046.000000
37.060001	-0.012797	-7.562896	-7.874510	1.459815	-0.669312	-0.478890	0.000000	-10.000000	0.533333	-26.283335	331.833344	1023.000000	1023.000000	2046.000000
37.080002	-0.012646	-7.473714	-7.830369	1.494768	-0.656987	-0.481125	0.000000	-10.000000	0.533333	-26.200001	323.000000	1023.000000	1023.000000	2046.000000
37.099998	-0.012754	-7.537668	-7.896531	1.460514	-0.601547	-0.500104	0.000000	-10.000000	0.516667	-26.100000	314.166656	1023.000000	1023.000000	2046.000000
37.119999	-0.012696	-7.503291	-7.927039	1.438503	-0.491686	-0.523069	0.000000	-10.000000	0.508333	-25.800001	305.500000	1023.000000	1023.000000	2046.000000
37.139999	-0.012867	-7.604644	-8.017793	1.430597	-0.430348	-0.587101	0.000000	-10.000000	0.516667	-25.533333	297.000000	1023.000000	1023.000000	2046.000000
37.160000	-0.013218	-7.812103	-8.043550	1.326790	-0.521005	-0.574339	0.000000	-10.000000	0.525000	-25.433334	288.500000	1023.000000	1023.000000	2046.000000
37.180000	-0.013632	-8.056515	-8.045542	1.261125	-0.592303	-0.679795	0.000000	-10.000000	0.533333	-25.533333	280.000000	1023.000000	1023.000000	2046.000000
37.200001	-0.013665	-8.075868	-8.018275	1.291979	-0.600325	-0.749246	0.000000	-10.000000	0.516667	-25.716667	271.500000	1023.000000	1023.000000	2046.000000
37.220001	-0.013897	-8.212902	-8.125266	1.375673	-0.703955	-0.759355	0.000000	-10.000000	0.525000	-25.816668	262.833344	1023.000000	1023.000000	2046.000000
37.240002	-0.015142	-8.949152	-8.478716	1.366178	-0.961737	-0.874877	0.000000	-10.000000	0.525000	-25.900000	254.166672	1023.000000	1023.000000	2046.000000
37.259998	-0.017151	-10.136455	-8.924988	1.108126	-1.390571	-0.929021	0.000000	-10.000000	0.533333	-25.683332	245.500000	1023.000000	1023.000000	2046.000000
37.279999	-0.019643	-11.609159	-9.360478	0.778268	-1.796231	-1.230716	0.000000	-10.000000	0.516667	-25.200001	237.166672	1023.000000	1023.000000	2046.000000
37.299999	-0.022290	-13.173594	-9.786805	0.317863	-2.141688	-1.562964	0.000000	-10.000000	0.500000	-24.450001	228.666672	1023.000000	1023.000000	2046.000000
37.320000	-0.024084	-14.233424	-9.930586	-0.013376	-2.420348	-1.869115	0.000000	-10.000000	0.458333	-23.650000	220.500000	1023.000000	1023.000000	2046.000000
37.340000	-0.025466	-15.050192	-10.024805	-0.302843	-2.584247	-2.138297	0.000000	-10.000000	0.425000	-22.900000	212.500000	1023.000000	1023.000000	2046.000000
37.360001	-0.026796	-15.836298	-10.208245	-0.521296	-2.751778	-2.354979	0.000000	-10.000000	0.400000	-22.433334	205.000000	1023.000000	1023.000000	2046.000000
37.380001	-0.027802	-16.431053	-10.387159	-0.707413	-2.877627	-2.458855	0.000000	-10.000000	0.391667	-22.250000	197.500000	1023.000000	1023.000000	2046.000000
37.400002	-0.028548	-16.871655	-10.567024	-0.728089	-2.962643	-2.613899	0.000000	-10.000000	0.391667	-22.150000	190.000000	1023.000000	1023.000000	2046.000000
37.419998	-0.029038	-17.161274	-10.654119	-0.766964	-3.056393	-2.683798	0.000000	-10.000000	0.375000	-21.900000	182.500000	1023.000000	1023.000000	2046.000000
37.439999	-0.029569	-17.475218	-10.755597	-0.800901	-3.139951	-2.778769	0.000000	-10.000000	0.375000	-21.549999	175.166672	1023.000000	1023.000000	2046.000000
37.459999	-0.029609	-17.498674	-10.741901	-0.752452	-3.162017	-2.842304	0.000000	-10.000000	0.358333	-20.883333	168.000000	1023.000000	1023.000000	2046.000000
37.480000	-0.029714	-17.560843	-10.707443	-0.786307	-3.161312	-2.905780	0.000000	-10.000000	0.358333	-20.283333	161.166672	1023.000000	1023.000000	2046.000000
37.500000	-0.029926	-17.686401	-10.736651	-0.883061	-3.126209	-2.940480	0.000000	-10.000000	0.325000	-19.650000	154.333328	1023.000000	1023.000000	2046.000000
37.520000	-0.030151	-17.819221	-10.770740	-0.914371	-3.155536	-2.978576	0.000000	-10.000000	0.291667	-19.416668	147.833328	1023.000000	1023.000000	2046.000000
37.540001	-0.029956	-17.704124	-10.786219	-0.840705	-3.136634	-2.940567	0.000000	-10.000000	0.275000	-19.133333	141.166672	1023.000000	1023.000000	2046.000000
37.560001	-0.029774	-17.596603	-10.802452	-0.871857	-3.107923	-2.814370	0.000000	-10.000000	0.300000	-19.216667	134.833328	1023.000000	1023.000000	2046.000000
37.580002	-0.029405	-17.378330	-10.786688	-0.793068	-2.993276	-2.805298	0.000000	-10.000000	0.333333	-19.200001	128.333328	1023.000000	1023.000000	2046.000000
37.599998	-0.029149	-17.226839	-10.774409	-0.788171	-2.921513	-2.742745	0.000000	-10.000000	0.333333	-19.299999	122.000000	1023.000000	1023.000000	2046.000000
37.619999	-0.029235	-17.277824	-10.879507	-0.736073	-2.862157	-2.800087	0.000000	-10.000000	0.316667	-19.000000	115.666664	1023.000000	1023.000000	2046.000000
37.639999	-0.029487	-17.427097	-11.029643	-0.741367	-2.883083	-2.773004	0.000000	-10.000000	0.283333	-18.766666	109.333336	1023.000000	1023.000000	2046.000000
37.660000	-0.029531	-17.452698	-11.065486	-0.697990	-2.967709	-2.721512	0.000000	-10.000000	0.266667	-18.316668	103.000000	1023.000000	1023.000000	2046.000000
37.680000	-0.029784	-17.602507	-11.162673	-0.664709	-3.033401	-2.741725	0.000000	-10.000000	0.250000	-17.883335	96.666664	1023.000000	1023.000000	2046.000000
37.700001	-0.030120	-17.800793	-11.202105	-0.694944	-3.162813	-2.740931	0.000000	-10.000000	0.233333	-17.283335	90.666664	1023.000000	1023.000000	2046.000000
37.720001	-0.030196	-17.845583	-11.105400	-0.703889	-3.302632	-2.733662	0.000000	-10.000000	0.216667	-16.683334	85.000000	1023.000000	1023.000000	2046.000000
37.740002	-0.030262	-17.884617	-11.066765	-0.748878	-3.328124	-2.740849	0.000000	-10.000000	0.200000	-16.016666	79.500000	1023.000000	1023.000000	2046.000000
37.759998	-0.030712	-18.150757	-11.121131	-0.875575	-3.365165	-2.788886	0.000000	-10.000000	0.200000	-15.433333	74.166664	1023.000000	1023.000000	2046.000000
37.779999	-0.030826	-18.218449	-11.199876	-0.885064	-3.288731	-2.844777	0.000000	-10.000000	0.200000	-14.950000	69.000000	1023.000000	1023.000000	2046.000000
37.799999	-0.030765	-18.181890	-11.253758	-0.861343	-3.227872	-2.838917	0.000000	-10.000000	0.191667	-14.600000	64.000000	1023.000000	1023.000000	2046.000000
37.820000	-0.030877	-18.248549	-11.329724	-0.789891	-3.280411	-2.848522	0.000000	-10.000000	0.191667	-14.133333	59.166668	1023.000000	1023.000000	2046.000000
37.840000	-0.030676	-18.129242	-11.186998	-0.767954	-3.376452	-2.797838	0.000000	-10.000000	0.191667	-13.700000	54.500000	1023.000000	1023.000000	2046.000000
37.860001	-0.030386	-17.958002	-11.075171	-0.732133	-3.384171	-2.766526	0.000000	-10.000000	0.191667	-13.266666	49.833332	1023.000000	1023.000000	2046.000000
37.880001	-0.030424	-17.980766	-11.064970	-0.781328	-3.320325	-2.814143	0.000000	-10.000000	0.166667	-12.966666	45.333332	1023.000000	1023.000000	2046.000000
37.900002	-0.030286	-17.899176	-11.097616	-0.733698	-3.216299	-2.851562	0.000000	-10.000000	0.133333	-12.666667	41.000000	1023.000000	1023.000000	2046.000000
37.919998	-0.030189	-17.841784	-11.154861	-0.645909	-3.209322	-2.831691	0.000000	-10.000000	0.108333	-12.333333	37.000000	1023.000000	1023.000000	2046.000000
37.939999	-0.030122	-17.801903	-11.088872	-0.621401	-3.262515	-2.829114	0.000000	-10.000000	0.100000	-12.050000	33.000000	1023.000000	1023.000000	2046.000000
37.959999	-0.029720	-17.564732	-10.943968	-0.584169	-3.251006	-2.785589	0.000000	-10.000000	0.091667	-11.750000	29.000000	1023.000000	1023.000000	2046.000000
37.980000	-0.029769	-17.593325	-10.947300	-0.647582	-3.212332	-2.786111	0.000000	-10.000000	0.091667	-11.416667	25.000000	1023.000000	1023.000000	2046.000000
38.000000	-0.029688	-17.545731	-10.955565	-0.655770	-3.160543	-2.773853	0.000000	-10.000000	0.091667	-11.016666	21.000000	1023.000000	1023.000000	2046.000000
38.020000	-0.029391	-17.370003	-10.962903	-0.539335	-3.040901	-2.826863	0.000000	-10.000000	0.100000	-10.583334	17.333334	1023.000000	1023.000000	2046.000000
38.040001	-0.029384	-17.365652	-10.936674	-0.539851	-3.044285	-2.844842	0.000000	-10.000000	0.100000	-10.283334	13.666667	1023.000000	1023.000000	2046.000000
38.060001	-0.029054	-17.170685	-10.821755	-0.486449	-3.029356	-2.833124	0.000000	-10.000000	0.100000	-9.983334	10.333333	1023.000000	1023.000000	2046.000000
38.080002	-0.028569	-16.884073	-10.638946	-0.467548	-2.973340	-2.804241	0.000000	-10.000000	0.100000	-9.716667	6.833333	1023.000000	1023.000000	2046.000000
38.099998	-0.028317	-16.735199	-10.625992	-0.490675	-2.818104	-2.800428	0.000000	-10.000000	0.083333	-9.300000	3.666667	1023.000000	1023.000000	2046.000000
38.119999	-0.028140	-16.630663	-10.565568	-0.553235	-2.717594	-2.794265	0.000000	-10.000000	0.066667	-8.700001	0.833333	1023.000000	1023.000000	2046.000000
38.139999	-0.027638	-16.333790	-10.517834	-0.485828	-2.505777	-2.824351	0.000000	-10.000000	0.041667	-7.633334	-1.666667	1023.000000	1023.000000	2046.000000
38.160000	-0.027519	-16.263987	-10.486773	-0.518968	-2.418438	-2.839808	0.000000	-10.000000	0.033333	-6.116667	-4.000000	1023.000000	1023.000000	2046.000000
38.180000	-0.027413	-16.201014	-10.438011	-0.534499	-2.394345	-2.834158	0.000000	-10.000000	0.016667	-4.216667	-6.000000	1023.000000	1023.000000	2046.000000
38.200001	-0.027127	-16.031868	-10.318517	-0.504619	-2.398067	-2.810666	0.000000	-10.000000	0.008333	-1.883333	-7.333333	1023.000000	1023.000000	2046.000000
38.220001	-0.026654	-15.752585	-10.217735	-0.435867	-2.312532	-2.786450	0.000000	-10.000000	0.000000	0.183333	-7.833333	1023.000000	1023.000000	2046.000000
38.240002	-0.026703	-15.781256	-10.249331	-0.380132	-2.398340	-2.753452	0.000000	-10.000000	-0.008333	1.983333	-8.000000	1023.000000	1023.000000	2046.000000
38.259998	-0.027118	-16.026852	-10.448709	-0.435973	-2.481924	-2.660244	0.000000	-10.000000	-0.025000	3.733333	-8.000000	1023.000000	1023.000000	2046.000000
38.279999	-0.028420	-16.796225	-10.811763	-0.580421	-2.690840	-2.713201	0.000000	-10.000000	-0.041667	5.116667	-8.000000	1023.000000	1023.000000	2046.000000
38.299999	-0.030404	-17.968510	-11.139530	-0.899051	-3.001637	-2.928292	0.000000	-10.000000	-0.075000	8.083333	-8.000000	1023.000000	1023.000000	2046.000000
38.320000	-0.032296	-19.086889	-11.418537	-1.222281	-3.274835	-3.171236	0.000000	-10.000000	-0.116667	10.933333	-8.000000	1023.000000	1023.000000	2046.000000
38.340000	-0.033250	-19.650747	-11.443457	-1.479267	-3.364075	-3.363948	0.000000	-10.000000	-0.166667	14.400001	-8.000000	1023.000000	1023.000000	2046.000000
38.360001	-0.033809	-19.980934	-11.432428	-1.667731	-3.410269	-3.470506	0.000000	-10.000000	-0.191667	16.033333	-8.000000	1023.000000	1023.000000	2046.000000
38.380001	-0.034449	-20.359474	-11.499067	-1.856215	-3.469404	-3.534788	0.000000	-10.000000	-0.208333	17.166668	3.000000	1023.000000	1023.000000	2046.000000
38.400002	-0.034714	-20.515862	-11.553931	-1.979391	-3.465955	-3.516584	0.000000	-10.000000	-0.216667	18.200001	15.500000	1023.000000	1023.000000	2046.000000
38.419998	-0.034733	-20.527437	-11.585907	-1.970646	-3.434247	-3.536638	0.000000	-10.000000	-0.241667	19.200001	30.000000	1023.000000	1023.000000	2046.000000
38.439999	-0.034318	-20.282198	-11.578184	-1.884126	-3.330625	-3.489264	0.000000	-10.000000	-0.275000	20.316668	35.833332	1023.000000	1023.000000	2046.000000
38.459999	-0.034003	-20.095957	-11.568589	-1.803656	-3.236233	-3.487478	0.000000	-10.000000	-0.325000	21.250000	42.333332	1023.000000	1023.000000	2046.000000
38.480000	-0.033413	-19.747313	-11.453064	-1.702734	-3.117054	-3.474462	0.000000	-10.000000	-0.358333	22.483334	49.333332	1023.000000	1023.000000	2046.000000
38.500000	-0.032492	-19.202847	-11.214203	-1.550181	-2.988944	-3.449520	0.000000	-10.000000	-0.383333	23.616667	56.500000	1023.000000	1023.000000	2046.000000
38.520000	-0.031558	-18.650734	-11.042210	-1.391812	-2.835016	-3.381696	0.000000	-10.000000	-0.400000	24.466667	64.166664	1023.000000	1023.000000	2046.000000
38.540001	-0.030857	-18.236721	-10.860703	-1.424229	-2.704880	-3.246910	0.000000	-10.000000	-0.425000	25.116667	72.333336	1023.000000	1023.000000	2046.000000
38.560001	-0.030063	-17.767336	-10.731457	-1.414252	-2.562242	-3.059385	0.000000	-10.000000	-0.441667	25.566668	80.666664	1023.000000	1023.000000	2046.000000
38.580002	-0.029023	-17.152813	-10.591346	-1.320107	-2.398982	-2.842379	0.000000	-10.000000	-0.450000	25.833334	89.333336	1023.000000	1023.000000	2046.000000
38.599998	-0.028093	-16.602676	-10.494384	-1.175954	-2.201996	-2.730344	0.000000	-10.000000	-0.441667	25.850000	97.833336	1023.000000	1023.000000	2046.000000
38.619999	-0.026653	-15.752105	-10.283603	-0.937497	-1.935987	-2.595018	0.000000	-10.000000	-0.433333	25.766666	106.500000	1023.000000	1023.000000	2046.000000
38.639999	-0.025561	-15.106821	-10.153191	-0.749567	-1.683418	-2.520646	0.000000	-10.000000	-0.433333	26.033333	115.000000	1023.000000	1023.000000	2046.000000
38.660000	-0.024936	-14.736901	-9.976060	-0.719128	-1.666656	-2.375057	0.000000	-10.000000	-0.458333	26.266666	123.500000	1023.000000	1023.000000	2046.000000
38.680000	-0.024477	-14.466136	-9.995508	-0.656790	-1.598168	-2.215668	0.000000	-10.000000	-0.491667	26.566668	132.166672	1023.000000	1023.000000	2046.000000
38.700001	-0.024054	-14.215695	-9.919660	-0.663891	-1.594367	-2.037777	0.000000	-10.000000	-0.516667	26.850000	141.000000	1023.000000	1023.000000	2046.000000
38.720001	-0.023743	-14.031859	-9.870435	-0.675116	-1.577271	-1.909037	0.000000	-10.000000	-0.516667	27.300001	150.000000	1023.000000	1023.000000	2046.000000
38.740002	-0.022711	-13.422268	-9.692450	-0.452246	-1.438523	-1.839049	0.000000	-10.000000	-0.508333	27.700001	159.166672	1023.000000	1023.000000	2046.000000
38.759998	-0.022042	-13.027042	-9.510632	-0.346236	-1.328721	-1.841453	0.000000	-10.000000	-0.500000	28.016666	168.333328	1023.000000	1023.000000	2046.000000
38.779999	-0.021699	-12.824232	-9.461640	-0.333127	-1.267874	-1.761592	0.000000	-10.000000	-0.516667	28.366667	177.666672	1023.000000	1023.000000	2046.000000
38.799999	-0.021357	-12.621975	-9.422611	-0.365371	-1.218352	-1.615641	0.000000	-10.000000	-0.525000	28.466667	187.000000	1023.000000	1023.000000	2046.000000
38.820000	-0.020726	-12.249324	-9.327469	-0.361433	-1.159896	-1.400526	0.000000	-10.000000	-0.541667	28.516666	196.500000	1023.000000	1023.000000	2046.000000
38.840000	-0.019427	-11.481265	-9.039560	-0.129392	-0.962889	-1.349424	0.000000	-10.000000	-0.541667	28.500000	206.000000	1023.000000	1023.000000	2046.000000
38.860001	-0.018399	-10.873887	-8.878591	0.057185	-0.738103	-1.314379	0.000000	-10.000000	-0.550000	28.633333	215.500000	1023.000000	1023.000000	2046.000000
38.880001	-0.017684	-10.451494	-8.743040	0.163444	-0.651674	-1.220224	0.000000	-10.000000	-0.550000	28.716667	225.000000	1023.000000	1023.000000	2046.000000
38.900002	-0.016825	-9.943829	-8.599559	0.257041	-0.510238	-1.091073	0.000000	-10.000000	-0.550000	28.833334	234.666672	1023.000000	1023.000000	2046.000000
38.919998	-0.016136	-9.536296	-8.447216	0.291093	-0.510469	-0.869704	0.000000	-10.000000	-0.541667	28.766666	244.166672	1023.000000	1023.000000	2046.000000
38.939999	-0.015014	-8.873014	-8.194906	0.420764	-0.407384	-0.691489	0.000000	-10.000000	-0.533333	28.450001	253.833328	1023.000000	1023.000000	2046.000000
38.959999	-0.013932	-8.233623	-7.996143	0.557635	-0.217467	-0.577649	0.000000	-10.000000	-0.525000	28.400000	263.333344	1023.000000	1023.000000	2046.000000
38.980000	-0.012976	-7.668971	-7.839110	0.732404	-0.030106	-0.532159	0.000000	-10.000000	-0.516667	28.316668	273.000000	1023.000000	1023.000000	2046.000000
39.000000	-0.011917	-7.042965	-7.658149	0.899900	0.225972	-0.510687	0.000000	-10.000000	-0.508333	28.416666	282.500000	1023.000000	1023.000000	2046.000000
39.020000	-0.010743	-6.349339	-7.420341	1.055269	0.430981	-0.415246	0.000000	-10.000000	-0.500000	28.250000	292.000000	1023.000000	1023.000000	2046.000000
39.040001	-0.009895	-5.847837	-7.248141	1.080472	0.596372	-0.276540	0.000000	-10.000000	-0.500000	28.100000	301.333344	1023.000000	1023.000000	2046.000000
39.060001	-0.009078	-5.365389	-7.035826	1.082657	0.711080	-0.123301	0.000000	-10.000000	-0.516667	28.016666	310.666656	1023.000000	1023.000000	2046.000000
39.080002	-0.007799	-4.609314	-6.716750	1.168123	0.924590	0.014722	0.000000	-10.000000	-0.533333	28.133333	320.000000	1023.000000	1023.000000	2046.000000
39.099998	-0.007067	-4.176451	-6.561456	1.222709	1.092672	0.069625	0.000000	-10.000000	-0.541667	28.466667	329.333344	1023.000000	1023.000000	2046.000000
39.119999	-0.006238	-3.686712	-6.388095	1.307608	1.244703	0.149072	0.000000	-10.000000	-0.525000	28.516666	338.833344	1023.000000	1023.000000	2046.000000
39.139999	-0.005343	-3.157877	-6.210088	1.483846	1.412468	0.155897	0.000000	-10.000000	-0.508333	28.333334	348.333344	1023.000000	1023.000000	2046.000000
39.160000	-0.004555	-2.691830	-6.100729	1.747493	1.473710	0.187696	0.000000	-10.000000	-0.483333	27.833334	358.000000	1023.000000	1023.000000	2046.000000
39.180000	-0.004788	-2.829748	-6.220706	1.856507	1.271831	0.262620	0.000000	-10.000000	-0.466667	27.400002	367.333344	1023.000000	1023.000000	2046.000000
39.200001	-0.005769	-3.409591	-6.315068	1.700716	0.890310	0.314452	0.000000	-10.000000	-0.450000	26.900002	376.500000	1023.000000	1023.000000	2046.000000
39.220001	-0.007223	-4.268495	-6.487516	1.415238	0.626627	0.177157	0.000000	-10.000000	-0.441667	26.350000	385.500000	1023.000000	1023.000000	2046.000000
39.240002	-0.009055	-5.351593	-6.736771	1.053787	0.410266	-0.078875	0.000000	-10.000000	-0.433333	26.350000	394.333344	1023.000000	1023.000000	2046.000000
39.259998	-0.010295	-6.084069	-6.838309	0.863412	0.281391	-0.390563	0.000000	-10.000000	-0.425000	25.983334	403.166656	1023.000000	1023.000000	2046.000000
39.279999	-0.010853	-6.414262	-6.893907	0.776375	0.236774	-0.533504	0.000000	-10.000000	-0.416667	25.966667	412.000000	1023.000000	1023.000000	2046.000000
39.299999	-0.011074	-6.544468	-6.852929	0.677593	0.177606	-0.546738	0.000000	-10.000000	-0.416667	25.233334	420.666656	1023.000000	1023.000000	2046.000000
39.320000	-0.010873	-6.425786	-6.756620	0.601466	0.194583	-0.465215	0.000000	-10.000000	-0.425000	25.150000	429.333344	1023.000000	1023.000000	2046.000000
39.340000	-0.011104	-6.562593	-6.802765	0.493037	0.238249	-0.491114	0.000000	-10.000000	-0.441667	25.100000	437.666656	1023.000000	1023.000000	2046.000000
39.360001	-0.010834	-6.402723	-6.722885	0.640214	0.241828	-0.561880	0.000000	-10.000000	-0.450000	25.550001	446.166656	1023.000000	1023.000000	2046.000000
39.380001	-0.010271	-6.070124	-6.606410	0.875517	0.305849	-0.645080	0.000000	-10.000000	-0.450000	25.966667	454.500000	1023.000000	1023.000000	2046.000000
39.400002	-0.009560	-5.649950	-6.457840	1.031316	0.401628	-0.625054	0.000000	-10.000000	-0.433333	26.100000	463.166656	1023.000000	1023.000000	2046.000000
39.419998	-0.008834	-5.220990	-6.289355	1.005340	0.526067	-0.463043	0.000000	-10.000000	-0.425000	26.000000	471.833344	1023.000000	1023.000000	2046.000000
39.439999	-0.008281	-4.893801	-6.171598	1.064131	0.601278	-0.387611	0.000000	-10.000000	-0.408333	25.650002	480.500000	1023.000000	1023.000000	2046.000000
39.459999	-0.007592	-4.486803	-6.089774	1.306172	0.761558	-0.464759	0.000000	-10.000000	-0.408333	25.550001	486.166656	1023.000000	1023.000000	2046.000000
39.480000	-0.006570	-3.882936	-5.738422	1.491621	0.781471	-0.417606	0.000000	-10.000000	-0.383333	25.216667	494.666656	1023.000000	1023.000000	2046.000000
39.500000	-0.005108	-3.018925	-5.380985	1.647215	0.941499	-0.226653	0.000000	-10.000000	-0.333333	24.183334	503.166656	1023.000000	1023.000000	2046.000000
39.520000	-0.003987	-2.356526	-5.223732	1.642055	1.228535	-0.003385	0.000000	-10.000000	-0.283333	22.800001	514.166687	1023.000000	1023.000000	2046.000000
39.540001	-0.003363	-1.987255	-5.234770	1.649458	1.474503	0.123554	0.000000	-10.000000	-0.266667	21.700001	522.000000	1023.000000	1023.000000	2046.000000
39.560001	-0.002528	-1.493962	-5.157526	1.858389	1.627667	0.177507	0.000000	-10.000000	-0.300000	21.616667	529.333313	1023.000000	1023.000000	2046.000000
39.580002	-0.001480	-0.874906	-5.021004	2.204474	1.741301	0.200323	0.000000	-10.000000	-0.316667	21.816668	536.666687	1023.000000	1023.000000	2046.000000
39.599998	-0.000429	-0.253727	-4.817955	2.317836	1.837517	0.408876	0.000000	-10.000000	-0.300000	22.050001	544.000000	1023.000000	1023.000000	2046.000000
39.619999	-0.000014	-0.008165	-4.799668	2.270117	1.929425	0.591962	0.000000	-10.000000	-0.266667	21.516666	551.500000	1023.000000	1023.000000	2046.000000
39.639999	0.000380	0.224475	-4.769212	2.380619	1.975213	0.637856	0.000000	-10.000000	-0.233333	21.100000	558.833313	1023.000000	1023.000000	2046.000000
39.660000	0.000560	0.331229	-4.714927	2.522449	1.910853	0.612856	0.000000	-10.000000	-0.233333	20.416666	565.833313	1023.000000	1023.000000	2046.000000
39.680000	0.000928	0.548701	-4.604952	2.641580	1.901360	0.610714	0.000000	-10.000000	-0.216667	20.250000	572.666687	1023.000000	1023.000000	2046.000000
39.700001	0.001654	0.977419	-4.433488	2.646654	2.017257	0.746996	0.000000	-10.000000	-0.216667	19.583334	579.333313	1023.000000	1023.000000	2046.000000
39.720001	0.002192	1.295565	-4.318446	2.704319	2.070051	0.839640	0.000000	-10.000000	-0.183333	18.933334	586.000000	1023.000000	1023.000000	2046.000000
39.740002	0.002648	1.565003	-4.299888	2.659057	2.250293	0.955539	0.000000	-10.000000	-0.158333	17.900000	592.333313	1023.000000	1023.000000	2046.000000
39.759998	0.003288	1.942943	-4.257867	2.774157	2.433589	0.993065	0.000000	-10.000000	-0.133333	17.350000	598.500000	1023.000000	1023.000000	2046.000000
39.779999	0.003734	2.206746	-4.157451	2.868984	2.460563	1.034649	0.000000	-10.000000	-0.116667	16.816668	604.500000	1023.000000	1023.000000	2046.000000
39.799999	0.004397	2.598574	-3.972939	3.023510	2.499382	1.048620	0.000000	-10.000000	-0.116667	16.216667	610.333313	1023.000000	1023.000000	2046.000000
39.820000	0.005152	3.044953	-3.776315	3.179240	2.552168	1.089861	0.000000	-10.000000	-0.125000	15.650001	615.833313	1023.000000	1023.000000	2046.000000
39.840000	0.005848	3.456116	-3.720239	3.236356	2.702896	1.237104	0.000000	-10.000000	-0.108333	15.133333	621.166687	1023.000000	1023.000000	2046.000000
39.860001	0.006437	3.804419	-3.626513	3.179135	2.867795	1.384002	0.000000	-10.000000	-0.108333	14.766667	626.333313	1023.000000	1023.000000	2046.000000
39.880001	0.007171	4.237783	-3.561429	3.286810	3.106421	1.405980	0.000000	-10.000000	-0.091667	14.150001	631.333313	1023.000000	1023.000000	2046.000000
39.900002	0.007911	4.675585	-3.383516	3.444538	3.192476	1.422086	0.000000	-10.000000	-0.108333	13.766667	636.166687	1023.000000	1023.000000	2046.000000
39.919998	0.008869	5.241772	-3.073246	3.525565	3.389620	1.399833	0.000000	-10.000000	-0.083333	13.300000	640.666687	1023.000000	1023.000000	2046.000000
39.939999	0.009596	5.671048	-2.902277	3.518956	3.537598	1.516771	0.000000	-10.000000	-0.066667	12.683333	645.333313	1023.000000	1023.000000	2046.000000
39.959999	0.010305	6.090491	-2.865574	3.556844	3.788833	1.610388	0.000000	-10.000000	-0.041667	11.683333	649.666687	1023.000000	1023.000000	2046.000000
39.980000	0.010808	6.387796	-2.821568	3.518040	3.981853	1.709472	0.000000	-10.000000	-0.025000	10.383333	653.833313	1023.000000	1023.000000	2046.000000
40.000000	0.011069	6.541617	-2.683962	3.541467	3.972584	1.711529	0.000000	-10.000000	-0.008333	8.200001	657.500000	1023.000000	1023.000000	2046.000000
40.020000	0.011460	6.772970	-2.604229	3.649171	3.997415	1.730612	0.000000	-10.000000	0.025000	4.883333	660.666687	1023.000000	1023.000000	2046.000000
40.040001	0.011298	6.677352	-2.640077	3.700363	3.908449	1.708618	0.000000	-10.000000	0.041667	0.716667	662.833313	1023.000000	1023.000000	2046.000000
40.060001	0.010695	6.320693	-2.917008	3.802797	3.695661	1.739243	0.000000	-10.000000	0.066667	-3.266667	663.833313	1023.000000	1023.000000	2046.000000
40.080002	0.009650	5.703265	-3.132021	3.629222	3.456787	1.749277	0.000000	-10.000000	0.083333	-7.050000	664.000000	1023.000000	1023.000000	2046.000000
40.099998	0.007372	4.356727	-3.565925	3.369220	3.069927	1.483505	0.000000	-10.000000	0.116667	-9.966667	664.000000	1023.000000	1023.000000	2046.000000
40.119999	0.004634	2.738575	-3.989799	2.956380	2.619707	1.152287	0.000000	-10.000000	0.141667	-12.416667	664.000000	1023.000000	1023.000000	2046.000000
40.139999	0.002213	1.308032	-4.251110	2.462604	2.287604	0.808934	0.000000	-10.000000	0.150000	-13.633333	664.000000	1023.000000	1023.000000	2046.000000
40.160000	0.000786	0.464621	-4.510873	2.219571	2.151523	0.604400	0.000000	-10.000000	0.175000	-14.533334	660.333313	1023.000000	1023.000000	2046.000000
40.180000	-0.000479	-0.283049	-4.750073	1.985299	1.983974	0.497751	0.000000	-10.000000	0.191667	-14.866667	651.833313	1023.000000	1023.000000	2046.000000
40.200001	-0.001228	-0.725744	-4.825419	1.841398	1.877229	0.381048	0.000000	-10.000000	0.208333	-15.050000	641.500000	1023.000000	1023.000000	2046.000000
40.220001	-0.001723	-1.018510	-4.808880	1.756773	1.791927	0.241670	0.000000	-10.000000	0.191667	-14.850000	633.166687	1023.000000	1023.000000	2046.000000
40.240002	-0.002597	-1.534832	-4.950125	1.667837	1.634241	0.113215	0.000000	-10.000000	0.191667	-14.600000	628.166687	1023.000000	1023.000000	2046.000000
40.259998	-0.003133	-1.851610	-5.178637	1.714349	1.596799	0.015878	0.000000	-10.000000	0.191667	-14.416667	623.333313	1023.000000	1023.000000	2046.000000
40.279999	-0.003298	-1.949036	-5.183006	1.662395	1.503801	0.067773	0.000000	-10.000000	0.200000	-14.583334	618.666687	1023.000000	1023.000000	2046.000000
40.299999	-0.003298	-1.948828	-5.117934	1.691112	1.466777	0.011216	0.000000	-10.000000	0.216667	-15.083334	613.666687	1023.000000	1023.000000	2046.000000
40.320000	-0.003765	-2.225030	-5.239064	1.619655	1.467052	-0.072673	0.000000	-10.000000	0.233333	-15.866667	608.666687	1023.000000	1023.000000	2046.000000
40.340000	-0.004138	-2.445430	-5.357107	1.658948	1.392812	-0.140083	0.000000	-10.000000	0.266667	-16.833334	603.166687	1023.000000	1023.000000	2046.000000
40.360001	-0.003982	-2.353654	-5.352832	1.718668	1.319242	-0.038731	0.000000	-10.000000	0.291667	-17.933334	597.500000	1023.000000	1023.000000	2046.000000
40.380001	-0.003737	-2.208366	-5.238719	1.721806	1.368968	-0.060420	0.000000	-10.000000	0.325000	-19.133333	591.500000	1023.000000	1023.000000	2046.000000
40.400002	-0.003365	-1.988928	-5.170732	1.702235	1.422917	0.056652	0.000000	-10.000000	0.366667	-20.483334	585.166687	1023.000000	1023.000000	2046.000000
40.419998	-0.003668	-2.167856	-5.335891	1.575437	1.520141	0.072457	0.000000	-10.000000	0.408333	-21.850000	578.333313	1023.000000	1023.000000	2046.000000
40.439999	-0.003881	-2.293714	-5.620006	1.679252	1.599082	0.047958	0.000000	-10.000000	0.441667	-22.983334	571.166687	1023.000000	1023.000000	2046.000000
40.459999	-0.003981	-2.352807	-5.812902	1.798980	1.553711	0.107405	0.000000	-10.000000	0.458333	-23.666668	563.666687	1023.000000	1023.000000	2046.000000
40.480000	-0.004192	-2.477685	-5.960362	1.847257	1.480410	0.155010	0.000000	-10.000000	0.466667	-23.983334	556.000000	1023.000000	1023.000000	2046.000000
40.500000	-0.004228	-2.498567	-5.954544	1.876187	1.414732	0.165058	0.000000	-10.000000	0.491667	-24.350000	548.000000	1023.000000	1023.000000	2046.000000
40.520000	-0.004448	-2.629063	-5.960970	1.796212	1.277850	0.257844	0.000000	-10.000000	0.491667	-24.533333	539.666687	1023.000000	1023.000000	2046.000000
40.540001	-0.005322	-3.145520	-6.198112	1.666378	1.192487	0.193726	0.000000	-10.000000	0.500000	-24.383333	531.333313	1023.000000	1023.000000	2046.000000
40.560001	-0.006011	-3.552660	-6.429320	1.643185	1.087989	0.145486	0.000000	-10.000000	0.491667	-24.283335	523.000000	1023.000000	1023.000000	2046.000000
40.580002	-0.006570	-3.883122	-6.627250	1.585704	0.993802	0.164622	0.000000	-10.000000	0.491667	-24.250000	515.000000	1023.000000	1023.000000	2046.000000
40.599998	-0.006799	-4.018451	-6.600741	1.595791	0.842332	0.144166	0.000000	-10.000000	0.483333	-24.266666	507.000000	1023.000000	1023.000000	2046.000000
40.619999	-0.006883	-4.067646	-6.581916	1.566083	0.801014	0.147172	0.000000	-10.000000	0.483333	-24.283333	499.000000	1023.000000	1023.000000	2046.000000
40.639999	-0.007171	-4.238067	-6.633109	1.443265	0.828188	0.123589	0.000000	-10.000000	0.491667	-24.400000	491.000000	1023.000000	1023.000000	2046.000000
40.660000	-0.007347	-4.342339	-6.787883	1.516429	0.854537	0.074578	0.000000	-10.000000	0.500000	-24.700001	482.666656	1023.000000	1023.000000	2046.000000
40.680000	-0.007538	-4.454861	-6.867629	1.586735	0.724636	0.101398	0.000000	-10.000000	0.500000	-24.833334	474.333344	1023.000000	1023.000000	2046.000000
40.700001	-0.007417	-4.383682	-6.782636	1.644948	0.626713	0.127293	0.000000	-10.000000	0.500000	-24.566668	466.000000	1023.000000	1023.000000	2046.000000
40.720001	-0.007293	-4.310151	-6.769041	1.610267	0.676969	0.171653	0.000000	-10.000000	0.500000	-24.650000	458.000000	1023.000000	1023.000000	2046.000000
40.740002	-0.007400	-4.373689	-6.780183	1.610573	0.717922	0.077999	0.000000	-10.000000	0.491667	-24.266666	449.666656	1023.000000	1023.000000	2046.000000
40.759998	-0.007389	-4.366787	-6.796703	1.590056	0.781593	0.058266	0.000000	-10.000000	0.483333	-24.316668	441.333344	1023.000000	1023.000000	2046.000000
40.779999	-0.007238	-4.277431	-6.790705	1.662216	0.894945	-0.043887	0.000000	-10.000000	0.475000	-23.800001	433.000000	1023.000000	1023.000000	2046.000000
40.799999	-0.006834	-4.038972	-6.715471	1.678673	0.993350	0.004476	0.000000	-10.000000	0.475000	-23.666668	425.166656	1023.000000	1023.000000	2046.000000
40.820000	-0.006656	-3.933439	-6.694768	1.710633	1.061770	-0.011074	0.000000	-10.000000	0.458333	-23.250000	417.500000	1023.000000	1023.000000	2046.000000
40.840000	-0.006248	-3.692594	-6.531365	1.734628	1.111018	-0.006875	0.000000	-10.000000	0.433333	-22.916668	409.833344	1023.000000	1023.000000	2046.000000
40.860001	-0.006032	-3.564635	-6.450458	1.711974	1.162745	0.011104	0.000000	-10.000000	0.408333	-22.733334	402.166656	1023.000000	1023.000000	2046.000000
40.880001	-0.006183	-3.654210	-6.437046	1.636844	1.144808	0.001183	0.000000	-10.000000	0.400000	-22.633333	394.500000	1023.000000	1023.000000	2046.000000
40.900002	-0.006414	-3.790727	-6.479488	1.557605	1.187345	-0.056190	0.000000	-10.000000	0.400000	-22.766666	386.833344	1023.000000	1023.000000	2046.000000
40.919998	-0.006524	-3.855596	-6.587688	1.633576	1.206195	-0.107679	0.000000	-10.000000	0.400000	-22.866667	379.333344	1023.000000	1023.000000	2046.000000
40.939999	-0.007295	-4.311058	-6.882720	1.725466	0.988717	-0.142520	0.000000	-10.000000	0.408333	-23.333334	371.666656	1023.000000	1023.000000	2046.000000
40.959999	-0.008487	-5.015963	-7.155148	1.706812	0.712749	-0.280377	0.000000	-10.000000	0.433333	-23.633333	364.000000	1023.000000	1023.000000	2046.000000
40.980000	-0.010304	-6.089872	-7.438293	1.450987	0.353785	-0.456350	0.000000	-10.000000	0.458333	-23.833334	356.000000	1023.000000	1023.000000	2046.000000
41.000000	-0.012750	-7.535264	-7.775632	1.070151	-0.115635	-0.714148	0.000000	-10.000000	0.466667	-23.716667	348.000000	1023.000000	1023.000000	2046.000000
41.020000	-0.015274	-9.026649	-8.136583	0.634420	-0.505526	-1.018960	0.000000	-10.000000	0.458333	-23.600000	340.000000	1023.000000	1023.000000	2046.000000
41.040001	-0.017297	-10.222602	-8.383589	0.230717	-0.751633	-1.318097	0.000000	-10.000000	0.450000	-23.500000	332.166656	1023.000000	1023.000000	2046.000000
41.060001	-0.018746	-11.078838	-8.590765	-0.026268	-0.918947	-1.542858	0.000000	-10.000000	0.450000	-23.433332	324.500000	1023.000000	1023.000000	2046.000000
41.080002	-0.019817	-11.711939	-8.816333	-0.161614	-0.990271	-1.743720	0.000000	-10.000000	0.458333	-23.433332	316.833344	1023.000000	1023.000000	2046.000000
41.099998	-0.020696	-12.231409	-8.972691	-0.262507	-1.117635	-1.878576	0.000000	-10.000000	0.466667	-23.549999	309.000000	1023.000000	1023.000000	2046.000000
41.119999	-0.021224	-12.543610	-9.015227	-0.281089	-1.214924	-2.032369	0.000000	-10.000000	0.475000	-23.566668	301.000000	1023.000000	1023.000000	2046.000000
41.139999	-0.021856	-12.916922	-9.052958	-0.381397	-1.367791	-2.114776	0.000000	-10.000000	0.466667	-23.383333	293.000000	1023.000000	1023.000000	2046.000000
41.160000	-0.022633	-13.376385	-9.228184	-0.484485	-1.445366	-2.218349	0.000000	-10.000000	0.441667	-22.900002	285.166656	1023.000000	1023.000000	2046.000000
41.180000	-0.023032	-13.611971	-9.353839	-0.492748	-1.513071	-2.252314	0.000000	-10.000000	0.408333	-22.233334	277.500000	1023.000000	1023.000000	2046.000000
41.200001	-0.023214	-13.719434	-9.445397	-0.493399	-1.516262	-2.264375	0.000000	-10.000000	0.375000	-21.833334	270.166656	1023.000000	1023.000000	2046.000000
41.220001	-0.023429	-13.846258	-9.457253	-0.465626	-1.535848	-2.387532	0.000000	-10.000000	0.358333	-21.416668	263.000000	1023.000000	1023.000000	2046.000000
41.240002	-0.023201	-13.711747	-9.342483	-0.403076	-1.521513	-2.444675	0.000000	-10.000000	0.350000	-21.300001	255.833328	1023.000000	1023.000000	2046.000000
41.259998	-0.022981	-13.581723	-9.260756	-0.441320	-1.527420	-2.352228	0.000000	-10.000000	0.350000	-21.316668	248.666672	1023.000000	1023.000000	2046.000000
41.279999	-0.023042	-13.617535	-9.299808	-0.500750	-1.547783	-2.269194	0.000000	-10.000000	0.358333	-21.666668	241.333328	1023.000000	1023.000000	2046.000000
41.299999	-0.023119	-13.663134	-9.413511	-0.551815	-1.466884	-2.230923	0.000000	-10.000000	0.358333	-21.933334	234.166672	1023.000000	1023.000000	2046.000000
41.320000	-0.023209	-13.716579	-9.519436	-0.527309	-1.508164	-2.161672	0.000000	-10.000000	0.366667	-21.900000	226.833328	1023.000000	1023.000000	2046.000000
41.340000	-0.023280	-13.758533	-9.706467	-0.388636	-1.474074	-2.189358	0.000000	-10.000000	0.366667	-21.750000	219.666672	1023.000000	1023.000000	2046.000000
41.360001	-0.023318	-13.781103	-9.793270	-0.308074	-1.526328	-2.153430	0.000000	-10.000000	0.358333	-21.433334	212.333328	1023.000000	1023.000000	2046.000000
41.380001	-0.023449	-13.858208	-9.861680	-0.292251	-1.609497	-2.094780	0.000000	-10.000000	0.341667	-21.133333	205.166672	1023.000000	1023.000000	2046.000000
41.400002	-0.023849	-14.095016	-9.934535	-0.262126	-1.725806	-2.172550	0.000000	-10.000000	0.325000	-20.783335	198.000000	1023.000000	1023.000000	2046.000000
41.419998	-0.024070	-14.225574	-9.975987	-0.278379	-1.809788	-2.161421	0.000000	-10.000000	0.325000	-20.450001	191.166672	1023.000000	1023.000000	2046.000000
41.439999	-0.024281	-14.350286	-10.036036	-0.276355	-1.813423	-2.224471	0.000000	-10.000000	0.333333	-20.050001	184.333328	1023.000000	1023.000000	2046.000000
41.459999	-0.024327	-14.377503	-10.018497	-0.260332	-1.877573	-2.221101	0.000000	-10.000000	0.341667	-19.683334	179.833328	1023.000000	1023.000000	2046.000000
41.480000	-0.024763	-14.634766	-10.091645	-0.296756	-1.952527	-2.293838	0.000000	-10.000000	0.341667	-19.450001	173.166672	1023.000000	1023.000000	2046.000000
41.500000	-0.025254	-14.925236	-10.178241	-0.385093	-2.070586	-2.291316	0.000000	-10.000000	0.308333	-19.300001	166.833328	1023.000000	1023.000000	2046.000000
41.520000	-0.025443	-15.036883	-10.153681	-0.408790	-2.170832	-2.303580	0.000000	-10.000000	0.291667	-19.116667	158.166672	1023.000000	1023.000000	2046.000000
41.540001	-0.025480	-15.058642	-10.203160	-0.444759	-2.182817	-2.227906	0.000000	-10.000000	0.283333	-19.016668	151.833328	1023.000000	1023.000000	2046.000000
41.560001	-0.025554	-15.102682	-10.235291	-0.414707	-2.218157	-2.234527	0.000000	-10.000000	0.283333	-18.900002	145.500000	1023.000000	1023.000000	2046.000000
41.580002	-0.025485	-15.061534	-10.264007	-0.382860	-2.190998	-2.223669	0.000000	-10.000000	0.266667	-18.800001	139.166672	1023.000000	1023.000000	2046.000000
41.599998	-0.025350	-14.982110	-10.201456	-0.311242	-2.204175	-2.265237	0.000000	-10.000000	0.250000	-18.616667	132.833328	1023.000000	1023.000000	2046.000000
41.619999	-0.025015	-14.783634	-10.166037	-0.202720	-2.124390	-2.290488	0.000000	-10.000000	0.241667	-18.600000	126.500000	1023.000000	1023.000000	2046.000000
41.639999	-0.024999	-14.774522	-10.157744	-0.127836	-2.090977	-2.397964	0.000000	-10.000000	0.241667	-18.366667	120.500000	1023.000000	1023.000000	2046.000000
41.660000	-0.025139	-14.857199	-10.185943	-0.175329	-2.088874	-2.407053	0.000000	-10.000000	0.241667	-18.050001	114.500000	1023.000000	1023.000000	2046.000000
41.680000	-0.025263	-14.930298	-10.181947	-0.208624	-2.146688	-2.393039	0.000000	-10.000000	0.241667	-17.450001	108.500000	1023.000000	1023.000000	2046.000000
41.700001	-0.025382	-15.000569	-10.173480	-0.315061	-2.261970	-2.250058	0.000000	-10.000000	0.233333	-17.033335	102.500000	1023.000000	1023.000000	2046.000000
41.720001	-0.025532	-15.089577	-10.176821	-0.321900	-2.298470	-2.292387	0.000000	-10.000000	0.233333	-16.683334	96.833336	1023.000000	1023.000000	2046.000000
41.740002	-0.025266	-14.932105	-10.135580	-0.216519	-2.250408	-2.329598	0.000000	-10.000000	0.225000	-16.566668	91.166664	1023.000000	1023.000000	2046.000000
41.759998	-0.025082	-14.823702	-10.107099	-0.174548	-2.175460	-2.366594	0.000000	-10.000000	0.216667	-16.283333	85.833336	1023.000000	1023.000000	2046.000000
41.779999	-0.025167	-14.873937	-10.144975	-0.144050	-2.134470	-2.450442	0.000000	-10.000000	0.200000	-16.033333	80.333336	1023.000000	1023.000000	2046.000000
41.799999	-0.025059	-14.809805	-10.139965	-0.066226	-2.164307	-2.439307	0.000000	-10.000000	0.200000	-15.600000	75.000000	1023.000000	1023.000000	2046.000000
41.820000	-0.025159	-14.869011	-10.166598	-0.051770	-2.144208	-2.506435	0.000000	-10.000000	0.191667	-15.266666	69.666664	1023.000000	1023.000000	2046.000000
41.840000	-0.025042	-14.800037	-10.145520	-0.079025	-2.094381	-2.481112	0.000000	-10.000000	0.191667	-14.850000	64.500000	1023.000000	1023.000000	2046.000000
41.860001	-0.024876	-14.701831	-10.118277	-0.156540	-2.045196	-2.381818	0.000000	-10.000000	0.183333	-14.416667	59.500000	1023.000000	1023.000000	2046.000000
41.880001	-0.024623	-14.552114	-10.053532	-0.117011	-2.028581	-2.352992	0.000000	-10.000000	0.183333	-13.866667	54.666668	1023.000000	1023.000000	2046.000000
41.900002	-0.024267	-14.341689	-9.958997	-0.107654	-1.910780	-2.364258	0.000000	-10.000000	0.175000	-13.300000	50.166668	1023.000000	1023.000000	2046.000000
41.919998	-0.024686	-14.589455	-9.977539	-0.148466	-1.971610	-2.491840	0.000000	-10.000000	0.175000	-12.933333	45.666668	1023.000000	1023.000000	2046.000000
41.939999	-0.024960	-14.751422	-10.041773	-0.141405	-1.982179	-2.586066	0.000000	-10.000000	0.158333	-12.716667	41.333332	1023.000000	1023.000000	2046.000000
41.959999	-0.025200	-14.893280	-10.039978	-0.163451	-2.016954	-2.672897	0.000000	-10.000000	0.141667	-12.600000	37.000000	1023.000000	1023.000000	2046.000000
41.980000	-0.025193	-14.889103	-10.072636	-0.139176	-1.978747	-2.698544	0.000000	-10.000000	0.125000	-12.550000	33.000000	1023.000000	1023.000000	2046.000000
42.000000	-0.025357	-14.985799	-10.172953	-0.127391	-2.019643	-2.665812	0.000000	-10.000000	0.116667	-12.583334	28.666666	1023.000000	1023.000000	2046.000000
42.020000	-0.026094	-15.421430	-10.417506	-0.225502	-2.165101	-2.613321	0.000000	-10.000000	0.108333	-12.166667	24.333334	1023.000000	1023.000000	2046.000000
42.040001	-0.027784	-16.420530	-10.716877	-0.498109	-2.521066	-2.684479	0.000000	-10.000000	0.083333	-11.333334	20.166666	1023.000000	1023.000000	2046.000000
42.060001	-0.030258	-17.882296	-11.117883	-0.853550	-2.986884	-2.923979	0.000000	-10.000000	0.066667	-9.750000	16.500000	1023.000000	1023.000000	2046.000000
42.080002	-0.032490	-19.201626	-11.355725	-1.267416	-3.381534	-3.196951	0.000000	-10.000000	0.050000	-8.233334	13.333333	1023.000000	1023.000000	2046.000000
42.099998	-0.034196	-20.209879	-11.584583	-1.591097	-3.558218	-3.475981	0.000000	-10.000000	0.050000	-6.716667	10.666667	1023.000000	1023.000000	2046.000000
42.119999	-0.035286	-20.854074	-11.756576	-1.765630	-3.605101	-3.726767	0.000000	-10.000000	0.050000	-5.800000	8.500000	1023.000000	1023.000000	2046.000000
42.139999	-0.035858	-21.191961	-11.866073	-1.811929	-3.621500	-3.892460	0.000000	-10.000000	0.058333	-5.316667	6.500000	1023.000000	1023.000000	2046.000000
42.160000	-0.036577	-21.617201	-11.942844	-1.911467	-3.771081	-3.991808	0.000000	-10.000000	0.058333	-5.200000	4.500000	1023.000000	1023.000000	2046.000000
42.180000	-0.036977	-21.853121	-12.005279	-1.927067	-3.844533	-4.076243	0.000000	-10.000000	0.058333	-4.950000	2.833333	1023.000000	1023.000000	2046.000000
42.200001	-0.037074	-21.910990	-12.038943	-1.952016	-3.845832	-4.074199	0.000000	-10.000000	0.050000	-4.266667	1.333333	1023.000000	1023.000000	2046.000000
42.220001	-0.036994	-21.863314	-12.028749	-1.937893	-3.817074	-4.079597	0.000000	-10.000000	0.033333	-2.800000	0.500000	1023.000000	1023.000000	2046.000000
42.240002	-0.036889	-21.801352	-11.994157	-1.934101	-3.806561	-4.066532	0.000000	-10.000000	0.016667	-1.050000	0.000000	1023.000000	1023.000000	2046.000000
42.259998	-0.036789	-21.742384	-11.982850	-1.939740	-3.805007	-4.014788	0.000000	-10.000000	0.000000	0.666667	0.000000	1023.000000	1023.000000	2046.000000
42.279999	-0.036486	-21.563402	-11.903116	-1.904171	-3.742966	-4.013148	0.000000	-10.000000	0.008333	2.016667	0.000000	1023.000000	1023.000000	2046.000000
42.299999	-0.036080	-21.323294	-11.911491	-1.817828	-3.606213	-3.987763	0.000000	-10.000000	0.008333	3.166667	0.000000	1023.000000	1023.000000	2046.000000
42.320000	-0.035361	-20.898642	-11.786951	-1.736823	-3.478508	-3.896360	0.000000	-10.000000	0.008333	4.066667	0.000000	1023.000000	1023.000000	2046.000000
42.340000	-0.034604	-20.450834	-11.685770	-1.625698	-3.306047	-3.833319	0.000000	-10.000000	-0.016667	4.916667	0.000000	1023.000000	1023.000000	2046.000000
42.360001	-0.033810	-19.981647	-11.577011	-1.529319	-3.182535	-3.692783	0.000000	-10.000000	-0.016667	6.200000	0.000000	1023.000000	1023.000000	2046.000000
42.380001	-0.033021	-19.515362	-11.485171	-1.431736	-3.032741	-3.565714	0.000000	-10.000000	-0.033333	8.033334	0.000000	1023.000000	1023.000000	2046.000000
42.400002	-0.032392	-19.143929	-11.461455	-1.396092	-2.901046	-3.385334	0.000000	-10.000000	-0.041667	10.050000	0.000000	1023.000000	1023.000000	2046.000000
42.419998	-0.031880	-18.841095	-11.364350	-1.326349	-2.864503	-3.285892	0.000000	-10.000000	-0.075000	11.966667	0.000000	1023.000000	1023.000000	2046.000000
42.439999	-0.031627	-18.691637	-11.350613	-1.393510	-2.809819	-3.137696	0.000000	-10.000000	-0.116667	13.750000	3.666667	1023.000000	1023.000000	2046.000000
42.459999	-0.031419	-18.568745	-11.335189	-1.401699	-2.748919	-3.082938	0.000000	-10.000000	-0.150000	15.000000	7.333333	1023.000000	1023.000000	2046.000000
42.480000	-0.031144	-18.406250	-11.256885	-1.346457	-2.773362	-3.029547	0.000000	-10.000000	-0.191667	16.550001	16.833334	1023.000000	1023.000000	2046.000000
42.500000	-0.030841	-18.226881	-11.163377	-1.270764	-2.760885	-3.031855	0.000000	-10.000000	-0.216667	17.800001	24.666666	1023.000000	1023.000000	2046.000000
42.520000	-0.030483	-18.015640	-11.071430	-1.213581	-2.761066	-2.969561	0.000000	-10.000000	-0.241667	19.100000	34.666668	1023.000000	1023.000000	2046.000000
42.540001	-0.029926	-17.686056	-10.957095	-1.149325	-2.667638	-2.911999	0.000000	-10.000000	-0.258333	19.750000	41.000000	1023.000000	1023.000000	2046.000000
42.560001	-0.029340	-17.339895	-10.849726	-1.107758	-2.574320	-2.808091	0.000000	-10.000000	-0.275000	20.333334	47.666668	1023.000000	1023.000000	2046.000000
42.580002	-0.028646	-16.929615	-10.765368	-1.134860	-2.380696	-2.648690	0.000000	-10.000000	-0.283333	21.050001	54.333332	1023.000000	1023.000000	2046.000000
42.599998	-0.028065	-16.586599	-10.663142	-1.079434	-2.263241	-2.580783	0.000000	-10.000000	-0.308333	21.583334	61.166668	1023.000000	1023.000000	2046.000000
42.619999	-0.027268	-16.115160	-10.567492	-1.050854	-2.062886	-2.433928	0.000000	-10.000000	-0.300000	22.050001	68.166664	1023.000000	1023.000000	2046.000000
42.639999	-0.026521	-15.673689	-10.470703	-0.976949	-1.927378	-2.298659	0.000000	-10.000000	-0.325000	22.650000	75.500000	1023.000000	1023.000000	2046.000000
42.660000	-0.025719	-15.199668	-10.341584	-0.848377	-1.787724	-2.221982	0.000000	-10.000000	-0.316667	23.200001	83.166664	1023.000000	1023.000000	2046.000000
42.680000	-0.025032	-14.793835	-10.184551	-0.738674	-1.716853	-2.153756	0.000000	-10.000000	-0.341667	23.683332	91.000000	1023.000000	1023.000000	2046.000000
42.700001	-0.024309	-14.366699	-10.012218	-0.647487	-1.622209	-2.084784	0.000000	-10.000000	-0.341667	23.966667	98.833336	1023.000000	1023.000000	2046.000000
42.720001	-0.023430	-13.847241	-9.828094	-0.534195	-1.539178	-1.945775	0.000000	-10.000000	-0.366667	24.383333	106.833336	1023.000000	1023.000000	2046.000000
42.740002	-0.022494	-13.294078	-9.643362	-0.383175	-1.393320	-1.874220	0.000000	-10.000000	-0.383333	24.766666	114.833336	1023.000000	1023.000000	2046.000000
42.759998	-0.021550	-12.736135	-9.458714	-0.258302	-1.267318	-1.751803	0.000000	-10.000000	-0.391667	25.050001	123.000000	1023.000000	1023.000000	2046.000000
42.779999	-0.020769	-12.274524	-9.314771	-0.210133	-1.138679	-1.610942	0.000000	-10.000000	-0.391667	25.200001	131.166672	1023.000000	1023.000000	2046.000000
42.799999	-0.020128	-11.895658	-9.170161	-0.158633	-1.038874	-1.527990	0.000000	-10.000000	-0.391667	25.633333	139.500000	1023.000000	1023.000000	2046.000000
42.820000	-0.019120	-11.300173	-9.021118	-0.060103	-0.833986	-1.384965	0.000000	-10.000000	-0.400000	25.800001	148.000000	1023.000000	1023.000000	2046.000000
42.840000	-0.018264	-10.794051	-8.843958	-0.009179	-0.638378	-1.302535	0.000000	-10.000000	-0.400000	26.200001	156.500000	1023.000000	1023.000000	2046.000000
42.860001	-0.017119	-10.117561	-8.673755	0.098594	-0.349880	-1.192520	0.000000	-10.000000	-0.400000	26.299999	165.166672	1023.000000	1023.000000	2046.000000
42.880001	-0.016460	-9.727860	-8.596320	0.168044	-0.162449	-1.137136	0.000000	-10.000000	-0.400000	26.533333	174.000000	1023.000000	1023.000000	2046.000000
42.900002	-0.015831	-9.355828	-8.399479	0.206820	-0.108327	-1.054843	0.000000	-10.000000	-0.400000	26.633333	182.833328	1023.000000	1023.000000	2046.000000
42.919998	-0.014981	-8.854045	-8.170600	0.329971	0.066727	-1.080143	0.000000	-10.000000	-0.400000	26.500000	191.666672	1023.000000	1023.000000	2046.000000
42.939999	-0.014346	-8.478381	-7.979544	0.337188	0.151078	-0.987103	0.000000	-10.000000	-0.400000	26.700001	200.500000	1023.000000	1023.000000	2046.000000
42.959999	-0.013785	-8.146756	-7.821301	0.353954	0.208487	-0.887896	0.000000	-10.000000	-0.408333	26.716667	209.500000	1023.000000	1023.000000	2046.000000
42.980000	-0.013055	-7.715306	-7.678924	0.361851	0.360721	-0.758954	0.000000	-10.000000	-0.400000	26.733334	218.500000	1023.000000	1023.000000	2046.000000
43.000000	-0.012190	-7.204092	-7.549575	0.502483	0.527923	-0.684923	0.000000	-10.000000	-0.383333	26.400000	227.333328	1023.000000	1023.000000	2046.000000
43.020000	-0.011616	-6.865046	-7.540594	0.678632	0.585752	-0.588837	0.000000	-10.000000	-0.375000	25.816668	236.166672	1023.000000	1023.000000	2046.000000
43.040001	-0.012408	-7.333127	-7.712077	0.621196	0.323170	-0.565416	0.000000	-10.000000	-0.383333	25.533333	244.833328	1023.000000	1023.000000	2046.000000
43.060001	-0.014107	-8.337474	-7.944914	0.477765	-0.104278	-0.766046	0.000000	-10.000000	-0.391667	25.100000	253.500000	1023.000000	1023.000000	2046.000000
43.080002	-0.016004	-9.458349	-8.168405	0.155530	-0.451670	-0.993805	0.000000	-10.000000	-0.400000	25.250000	261.833344	1023.000000	1023.000000	2046.000000
43.099998	-0.017601	-10.402191	-8.307391	-0.145896	-0.661286	-1.287618	0.000000	-10.000000	-0.375000	25.466667	270.333344	1023.000000	1023.000000	2046.000000
43.119999	-0.018382	-10.863796	-8.378589	-0.385074	-0.738564	-1.361569	0.000000	-10.000000	-0.383333	25.583334	278.833344	1023.000000	1023.000000	2046.000000
43.139999	-0.018842	-11.135878	-8.437922	-0.489294	-0.755341	-1.453321	0.000000	-10.000000	-0.375000	25.516666	287.500000	1023.000000	1023.000000	2046.000000
43.160000	-0.018886	-11.161592	-8.476786	-0.491336	-0.723992	-1.469480	0.000000	-10.000000	-0.400000	25.216667	295.833344	1023.000000	1023.000000	2046.000000
43.180000	-0.018748	-11.079896	-8.462496	-0.479800	-0.674850	-1.462750	0.000000	-10.000000	-0.408333	25.350000	304.333344	1023.000000	1023.000000	2046.000000
43.200001	-0.018307	-10.819459	-8.314984	-0.422156	-0.649609	-1.432710	0.000000	-10.000000	-0.416667	25.550001	312.666656	1023.000000	1023.000000	2046.000000
43.220001	-0.017747	-10.488464	-8.153360	-0.279239	-0.604235	-1.451631	0.000000	-10.000000	-0.433333	25.733334	321.333344	1023.000000	1023.000000	2046.000000
43.240002	-0.017371	-10.266533	-8.088951	-0.206146	-0.564417	-1.407019	0.000000	-10.000000	-0.425000	26.016666	329.833344	1023.000000	1023.000000	2046.000000
43.259998	-0.016949	-10.016694	-7.980468	-0.091433	-0.520942	-1.423851	0.000000	-10.000000	-0.433333	26.016666	338.500000	1023.000000	1023.000000	2046.000000
43.279999	-0.016147	-9.542819	-7.845448	0.035637	-0.409704	-1.323303	0.000000	-10.000000	-0.433333	26.350000	347.166656	1023.000000	1023.000000	2046.000000
43.299999	-0.015183	-8.973073	-7.672451	0.202390	-0.279316	-1.223695	0.000000	-10.000000	-0.425000	26.466667	355.833344	1023.000000	1023.000000	2046.000000
43.320000	-0.014133	-8.352892	-7.441506	0.328547	-0.135694	-1.104239	0.000000	-10.000000	-0.400000	26.483334	364.666656	1023.000000	1023.000000	2046.000000
43.340000	-0.012876	-7.609588	-7.139432	0.492478	0.023705	-0.986339	0.000000	-10.000000	-0.375000	25.933334	373.500000	1023.000000	1023.000000	2046.000000
43.360001	-0.011642	-6.880548	-6.910367	0.624380	0.213022	-0.807583	0.000000	-10.000000	-0.366667	25.366667	382.333344	1023.000000	1023.000000	2046.000000
43.380001	-0.010881	-6.430638	-6.845663	0.700906	0.420464	-0.706346	0.000000	-10.000000	-0.350000	24.683334	390.833344	1023.000000	1023.000000	2046.000000
43.400002	-0.010137	-5.990854	-6.778839	0.797118	0.542485	-0.551617	0.000000	-10.000000	-0.325000	24.116667	399.166656	1023.000000	1023.000000	2046.000000
43.419998	-0.009492	-5.609709	-6.795284	1.018778	0.662625	-0.495828	0.000000	-10.000000	-0.291667	23.216667	407.166656	1023.000000	1023.000000	2046.000000
43.439999	-0.008739	-5.164833	-6.738947	1.184723	0.684628	-0.295236	0.000000	-10.000000	-0.266667	22.466667	415.166656	1023.000000	1023.000000	2046.000000
43.459999	-0.008178	-4.833061	-6.671716	1.299541	0.725614	-0.186500	0.000000	-10.000000	-0.250000	21.950001	420.333344	1023.000000	1023.000000	2046.000000
43.480000	-0.007529	-4.449822	-6.534183	1.402763	0.735393	-0.053795	0.000000	-10.000000	-0.241667	21.716667	427.833344	1023.000000	1023.000000	2046.000000
43.500000	-0.007005	-4.140083	-6.441367	1.465846	0.796876	0.038562	0.000000	-10.000000	-0.233333	21.583334	435.000000	1023.000000	1023.000000	2046.000000
43.520000	-0.006627	-3.916659	-6.331601	1.492825	0.863058	0.059060	0.000000	-10.000000	-0.250000	21.433334	444.666656	1023.000000	1023.000000	2046.000000
43.540001	-0.006294	-3.719580	-6.232031	1.496910	0.848828	0.166713	0.000000	-10.000000	-0.258333	21.583334	451.833344	1023.000000	1023.000000	2046.000000
43.560001	-0.005787	-3.419953	-6.198690	1.602926	0.969621	0.206190	0.000000	-10.000000	-0.250000	21.466667	459.000000	1023.000000	1023.000000	2046.000000
43.580002	-0.005284	-3.123142	-6.107044	1.701163	0.950563	0.332177	0.000000	-10.000000	-0.250000	21.500000	466.166656	1023.000000	1023.000000	2046.000000
43.599998	-0.004583	-2.708266	-5.953301	1.792377	1.015760	0.436897	0.000000	-10.000000	-0.233333	21.066668	473.333344	1023.000000	1023.000000	2046.000000
43.619999	-0.003561	-2.104502	-5.763342	1.923515	1.144582	0.590743	0.000000	-10.000000	-0.241667	20.766666	480.500000	1023.000000	1023.000000	2046.000000
43.639999	-0.002698	-1.594525	-5.609722	2.040898	1.305899	0.668400	0.000000	-10.000000	-0.208333	20.416668	487.500000	1023.000000	1023.000000	2046.000000
43.660000	-0.002070	-1.223555	-5.510749	2.125077	1.438882	0.723234	0.000000	-10.000000	-0.208333	20.333334	494.333344	1023.000000	1023.000000	2046.000000
43.680000	-0.001367	-0.807771	-5.448679	2.256079	1.628722	0.756107	0.000000	-10.000000	-0.200000	20.316668	501.166656	1023.000000	1023.000000	2046.000000
43.700001	-0.000620	-0.366386	-5.351115	2.403244	1.735146	0.846339	0.000000	-10.000000	-0.200000	19.950001	507.833344	1023.000000	1023.000000	2046.000000
43.720001	0.000067	0.039445	-5.243188	2.529506	1.788444	0.964683	0.000000	-10.000000	-0.200000	19.466667	514.666687	1023.000000	1023.000000	2046.000000
43.740002	0.000866	0.511646	-5.032914	2.645014	1.789131	1.110415	0.000000	-10.000000	-0.183333	18.816668	521.166687	1023.000000	1023.000000	2046.000000
43.759998	0.001662	0.982461	-4.851304	2.733252	1.908521	1.191991	0.000000	-10.000000	-0.158333	18.100000	527.500000	1023.000000	1023.000000	2046.000000
43.779999	0.002245	1.327039	-4.743742	2.769784	2.016866	1.284130	0.000000	-10.000000	-0.133333	17.500000	533.500000	1023.000000	1023.000000	2046.000000
43.799999	0.002798	1.653337	-4.666435	2.810278	2.214914	1.294580	0.000000	-10.000000	-0.116667	16.816668	539.500000	1023.000000	1023.000000	2046.000000
43.820000	0.003456	2.042258	-4.615381	2.954125	2.392831	1.310683	0.000000	-10.000000	-0.108333	16.233334	545.500000	1023.000000	1023.000000	2046.000000
43.840000	0.003990	2.357890	-4.520269	3.024508	2.466973	1.386679	0.000000	-10.000000	-0.091667	15.816667	551.166687	1023.000000	1023.000000	2046.000000
43.860001	0.004763	2.815174	-4.315176	3.057718	2.582264	1.490368	0.000000	-10.000000	-0.075000	15.516666	556.500000	1023.000000	1023.000000	2046.000000
43.880001	0.005449	3.220402	-4.195198	3.138752	2.732525	1.544323	0.000000	-10.000000	-0.050000	15.166667	561.666687	1023.000000	1023.000000	2046.000000
43.900002	0.005716	3.377930	-4.132660	3.098709	2.829398	1.582484	0.000000	-10.000000	-0.033333	14.583334	566.833313	1023.000000	1023.000000	2046.000000
43.919998	0.005909	3.492376	-4.041035	3.030287	2.936223	1.566901	0.000000	-10.000000	-0.033333	13.966667	571.833313	1023.000000	1023.000000	2046.000000
43.939999	0.006251	3.694265	-4.016025	3.030610	3.106569	1.573110	0.000000	-10.000000	-0.041667	13.383334	576.500000	1023.000000	1023.000000	2046.000000
43.959999	0.006775	4.003955	-3.873148	3.039447	3.190988	1.646669	0.000000	-10.000000	-0.041667	12.466667	581.166687	1023.000000	1023.000000	2046.000000
43.980000	0.007062	4.173680	-3.789470	3.085072	3.254060	1.624018	0.000000	-10.000000	-0.025000	11.333334	585.666687	1023.000000	1023.000000	2046.000000
44.000000	0.007481	4.421367	-3.688597	3.145227	3.287477	1.677260	0.000000	-10.000000	-0.008333	9.816667	589.666687	1023.000000	1023.000000	2046.000000
44.020000	0.007427	4.389089	-3.795093	3.364486	3.172477	1.647219	0.000000	-10.000000	0.000000	8.066667	593.166687	1023.000000	1023.000000	2046.000000
44.040001	0.006193	3.660194	-4.051948	3.284220	2.794441	1.633480	0.000000	-10.000000	0.025000	6.316667	596.000000	1023.000000	1023.000000	2046.000000
44.060001	0.003883	2.294923	-4.431380	2.938760	2.314623	1.472920	0.000000	-10.000000	0.050000	4.016666	598.500000	1023.000000	1023.000000	2046.000000
44.080002	0.001311	0.774936	-4.803432	2.498644	1.941344	1.138380	0.000000	-10.000000	0.075000	1.983333	600.000000	1023.000000	1023.000000	2046.000000
44.099998	-0.000723	-0.427185	-5.072406	2.080884	1.696360	0.867977	0.000000	-10.000000	0.075000	-0.016667	600.833313	1023.000000	1023.000000	2046.000000
44.119999	-0.001937	-1.144977	-5.151096	1.867206	1.472030	0.666883	0.000000	-10.000000	0.083333	-1.700000	601.000000	1023.000000	1023.000000	2046.000000
44.139999	-0.002870	-1.695880	-5.318106	1.670627	1.411126	0.540473	0.000000	-10.000000	0.091667	-3.583333	601.000000	1023.000000	1023.000000	2046.000000
44.160000	-0.003631	-2.146098	-5.468195	1.593217	1.359557	0.369323	0.000000	-10.000000	0.100000	-5.166667	601.000000	1023.000000	1023.000000	2046.000000
44.180000	-0.004138	-2.445315	-5.499933	1.487376	1.281267	0.285975	0.000000	-10.000000	0.100000	-6.016667	601.000000	1023.000000	1023.000000	2046.000000
44.200001	-0.004456	-2.633477	-5.602424	1.524072	1.242774	0.202100	0.000000	-10.000000	0.108333	-6.366667	601.000000	1023.000000	1023.000000	2046.000000
44.220001	-0.004745	-2.804330	-5.624201	1.535172	1.196273	0.088426	0.000000	-10.000000	0.108333	-6.750000	601.000000	1023.000000	1023.000000	2046.000000
44.240002	-0.004764	-2.815274	-5.617816	1.591632	1.139019	0.071892	0.000000	-10.000000	0.108333	-7.183333	601.000000	1023.000000	1023.000000	2046.000000
44.259998	-0.004689	-2.771069	-5.610186	1.686343	1.169100	-0.016326	0.000000	-10.000000	0.116667	-7.783333	601.000000	1023.000000	1023.000000	2046.000000
44.279999	-0.004669	-2.759255	-5.563335	1.677531	1.117451	0.009099	0.000000	-10.000000	0.125000	-8.483334	601.000000	1023.000000	1023.000000	2046.000000
44.299999	-0.004681	-2.766188	-5.568493	1.710175	1.119988	-0.027858	0.000000	-10.000000	0.141667	-9.333333	594.166687	1023.000000	1023.000000	2046.000000
44.320000	-0.004599	-2.718089	-5.535051	1.680436	1.116724	0.019803	0.000000	-10.000000	0.133333	-10.333333	586.166687	1023.000000	1023.000000	2046.000000
44.340000	-0.004330	-2.558831	-5.439442	1.632861	1.119210	0.128540	0.000000	-10.000000	0.175000	-11.683333	576.833313	1023.000000	1023.000000	2046.000000
44.360001	-0.004289	-2.535027	-5.538149	1.640769	1.170521	0.191832	0.000000	-10.000000	0.208333	-13.316667	572.833313	1023.000000	1023.000000	2046.000000
44.380001	-0.004139	-2.445901	-5.586730	1.627956	1.253967	0.258906	0.000000	-10.000000	0.250000	-14.816667	568.333313	1023.000000	1023.000000	2046.000000
44.400002	-0.004023	-2.377775	-5.706171	1.640922	1.326347	0.361127	0.000000	-10.000000	0.258333	-15.966667	563.500000	1023.000000	1023.000000	2046.000000
44.419998	-0.004067	-2.403840	-5.879639	1.744898	1.359889	0.371012	0.000000	-10.000000	0.266667	-16.650000	558.166687	1023.000000	1023.000000	2046.000000
44.439999	-0.004245	-2.508834	-6.020351	1.806471	1.311378	0.393668	0.000000	-10.000000	0.283333	-17.100000	552.666687	1023.000000	1023.000000	2046.000000
44.459999	-0.004248	-2.510792	-6.072810	1.865762	1.261348	0.434908	0.000000	-10.000000	0.291667	-17.300001	548.833313	1023.000000	1023.000000	2046.000000
44.480000	-0.004318	-2.552158	-6.154371	1.908998	1.233626	0.459589	0.000000	-10.000000	0.300000	-17.616667	543.166687	1023.000000	1023.000000	2046.000000
44.500000	-0.004555	-2.691743	-6.177382	1.923849	1.148583	0.413206	0.000000	-10.000000	0.333333	-18.033333	537.333313	1023.000000	1023.000000	2046.000000
44.520000	-0.005235	-3.093700	-6.380511	1.835882	1.118200	0.332728	0.000000	-10.000000	0.350000	-18.433334	529.166687	1023.000000	1023.000000	2046.000000
44.540001	-0.005701	-3.369092	-6.426169	1.732991	0.967052	0.357034	0.000000	-10.000000	0.383333	-18.833334	522.833313	1023.000000	1023.000000	2046.000000
44.560001	-0.006168	-3.645216	-6.552942	1.671210	0.905494	0.331022	0.000000	-10.000000	0.375000	-19.116667	516.500000	1023.000000	1023.000000	2046.000000
44.580002	-0.006444	-3.808244	-6.637306	1.619226	0.818528	0.391307	0.000000	-10.000000	0.391667	-19.633333	510.166656	1023.000000	1023.000000	2046.000000
44.599998	-0.006637	-3.922553	-6.682671	1.582515	0.730880	0.446723	0.000000	-10.000000	0.391667	-20.016666	503.666656	1023.000000	1023.000000	2046.000000
44.619999	-0.006787	-4.011030	-6.738434	1.575876	0.691914	0.459614	0.000000	-10.000000	0.400000	-20.516666	496.833344	1023.000000	1023.000000	2046.000000
44.639999	-0.006800	-4.019046	-6.802251	1.641695	0.689996	0.451515	0.000000	-10.000000	0.400000	-20.900000	490.000000	1023.000000	1023.000000	2046.000000
44.660000	-0.006699	-3.958915	-6.839151	1.720150	0.703621	0.456466	0.000000	-10.000000	0.416667	-21.366667	483.000000	1023.000000	1023.000000	2046.000000
44.680000	-0.006621	-3.913214	-6.853048	1.790618	0.694887	0.454328	0.000000	-10.000000	0.433333	-21.683332	478.333344	1023.000000	1023.000000	2046.000000
44.700001	-0.006564	-3.879486	-6.833632	1.837487	0.673504	0.443155	0.000000	-10.000000	0.466667	-22.200001	471.000000	1023.000000	1023.000000	2046.000000
44.720001	-0.006535	-3.862158	-6.838957	1.928324	0.630133	0.418342	0.000000	-10.000000	0.483333	-22.683334	463.666656	1023.000000	1023.000000	2046.000000
44.740002	-0.006790	-4.012651	-6.906613	1.867303	0.607763	0.418896	0.000000	-10.000000	0.500000	-23.183334	453.666656	1023.000000	1023.000000	2046.000000
44.759998	-0.007015	-4.145858	-7.009873	1.917790	0.617201	0.329023	0.000000	-10.000000	0.500000	-23.483334	446.000000	1023.000000	1023.000000	2046.000000
44.779999	-0.007225	-4.270205	-7.071031	1.890345	0.580350	0.330131	0.000000	-10.000000	0.516667	-23.683334	438.000000	1023.000000	1023.000000	2046.000000
44.799999	-0.007189	-4.248923	-7.012674	1.905696	0.617354	0.240700	0.000000	-10.000000	0.516667	-23.850000	430.000000	1023.000000	1023.000000	2046.000000
44.820000	-0.007034	-4.157064	-7.016191	1.952836	0.715598	0.190693	0.000000	-10.000000	0.500000	-23.783333	422.000000	1023.000000	1023.000000	2046.000000
44.840000	-0.006740	-3.983057	-6.931261	1.987351	0.782671	0.178182	0.000000	-10.000000	0.466667	-23.683332	414.000000	1023.000000	1023.000000	2046.000000
44.860001	-0.006531	-3.859731	-6.884044	2.005898	0.869028	0.149388	0.000000	-10.000000	0.450000	-23.566668	406.000000	1023.000000	1023.000000	2046.000000
44.880001	-0.006554	-3.873337	-6.847979	1.936812	0.887236	0.150594	0.000000	-10.000000	0.466667	-23.633333	398.333344	1023.000000	1023.000000	2046.000000
44.900002	-0.006568	-3.881525	-6.878662	1.912471	0.931679	0.152987	0.000000	-10.000000	0.466667	-23.600000	390.666656	1023.000000	1023.000000	2046.000000
44.919998	-0.006881	-4.066896	-6.888594	1.771232	0.886730	0.163735	0.000000	-10.000000	0.491667	-23.783335	383.000000	1023.000000	1023.000000	2046.000000
44.939999	-0.006874	-4.062803	-6.838263	1.740630	0.858054	0.176775	0.000000	-10.000000	0.508333	-23.850000	375.000000	1023.000000	1023.000000	2046.000000
44.959999	-0.006934	-4.097751	-6.924960	1.843185	0.788430	0.195594	0.000000	-10.000000	0.541667	-24.150000	367.000000	1023.000000	1023.000000	2046.000000
44.980000	-0.007600	-4.491440	-7.126442	1.950674	0.486242	0.198086	0.000000	-10.000000	0.541667	-24.433334	358.833344	1023.000000	1023.000000	2046.000000
45.000000	-0.009100	-5.378192	-7.447903	1.852565	0.140192	0.076953	0.000000	-10.000000	0.541667	-24.533335	350.500000	1023.000000	1023.000000	2046.000000
45.020000	-0.011180	-6.607317	-7.884312	1.580052	-0.147621	-0.155437	0.000000	-10.000000	0.525000	-24.433334	342.166656	1023.000000	1023.000000	2046.000000
45.040001	-0.013826	-8.171193	-8.283191	1.195796	-0.604683	-0.479116	0.000000	-10.000000	0.516667	-24.166666	336.666656	1023.000000	1023.000000	2046.000000
45.060001	-0.016101	-9.515738	-8.599180	0.807167	-0.848121	-0.875604	0.000000	-10.000000	0.491667	-23.700001	328.666656	1023.000000	1023.000000	2046.000000
45.080002	-0.018016	-10.647324	-8.850053	0.513126	-1.114216	-1.196180	0.000000	-10.000000	0.466667	-22.950001	321.000000	1023.000000	1023.000000	2046.000000
45.099998	-0.019235	-11.367775	-8.985496	0.265120	-1.263773	-1.383627	0.000000	-10.000000	0.441667	-22.300001	310.833344	1023.000000	1023.000000	2046.000000
45.119999	-0.020511	-12.122133	-9.177977	0.067727	-1.439430	-1.572454	0.000000	-10.000000	0.425000	-22.100000	306.000000	1023.000000	1023.000000	2046.000000
45.139999	-0.021343	-12.613864	-9.224851	-0.069970	-1.641556	-1.677487	0.000000	-10.000000	0.433333	-22.216667	298.500000	1023.000000	1023.000000	2046.000000
45.160000	-0.021814	-12.891940	-9.296999	-0.156739	-1.727620	-1.710582	0.000000	-10.000000	0.441667	-22.233334	293.500000	1023.000000	1023.000000	2046.000000
45.180000	-0.022427	-13.254635	-9.360027	-0.309045	-1.870657	-1.714905	0.000000	-10.000000	0.433333	-22.116667	286.000000	1023.000000	1023.000000	2046.000000
45.200001	-0.023099	-13.651301	-9.589795	-0.369449	-1.855203	-1.836855	0.000000	-10.000000	0.416667	-21.966667	278.666656	1023.000000	1023.000000	2046.000000
45.220001	-0.023569	-13.929392	-9.635006	-0.434222	-1.968702	-1.891461	0.000000	-10.000000	0.400000	-21.666668	269.000000	1023.000000	1023.000000	2046.000000
45.240002	-0.023988	-14.176724	-9.755795	-0.409784	-2.018451	-1.992693	0.000000	-10.000000	0.400000	-21.500000	261.833344	1023.000000	1023.000000	2046.000000
45.259998	-0.024016	-14.193393	-9.777220	-0.274152	-2.042497	-2.099524	0.000000	-10.000000	0.400000	-21.200001	257.000000	1023.000000	1023.000000	2046.000000
45.279999	-0.023918	-14.135514	-9.727509	-0.253383	-2.031376	-2.123245	0.000000	-10.000000	0.400000	-21.049999	252.166672	1023.000000	1023.000000	2046.000000
45.299999	-0.023807	-14.069797	-9.668262	-0.279051	-2.009765	-2.112718	0.000000	-10.000000	0.400000	-20.950001	242.833328	1023.000000	1023.000000	2046.000000
45.320000	-0.023606	-13.951317	-9.739319	-0.259488	-1.916543	-2.035967	0.000000	-10.000000	0.408333	-21.216667	233.500000	1023.000000	1023.000000	2046.000000
45.340000	-0.023619	-13.959016	-9.796192	-0.259396	-1.907080	-1.996349	0.000000	-10.000000	0.416667	-21.483334	226.500000	1023.000000	1023.000000	2046.000000
45.360001	-0.023454	-13.861195	-9.876549	-0.183095	-1.848113	-1.953437	0.000000	-10.000000	0.425000	-21.566668	219.333328	1023.000000	1023.000000	2046.000000
45.380001	-0.023330	-13.788061	-9.964545	-0.079919	-1.819703	-1.923894	0.000000	-10.000000	0.416667	-21.350000	212.166672	1023.000000	1023.000000	2046.000000
45.400002	-0.023249	-13.739923	-10.006735	-0.021193	-1.844140	-1.867856	0.000000	-10.000000	0.408333	-21.183334	202.666672	1023.000000	1023.000000	2046.000000
45.419998	-0.023368	-13.810330	-10.025160	-0.040315	-1.927490	-1.817365	0.000000	-10.000000	0.400000	-21.150002	197.833328	1023.000000	1023.000000	2046.000000
45.439999	-0.023761	-14.042807	-10.125920	-0.115128	-2.016817	-1.784941	0.000000	-10.000000	0.391667	-20.916668	193.166672	1023.000000	1023.000000	2046.000000
45.459999	-0.024149	-14.272357	-10.202410	-0.183178	-2.101428	-1.785341	0.000000	-10.000000	0.383333	-20.500000	188.500000	1023.000000	1023.000000	2046.000000
45.480000	-0.024623	-14.552169	-10.314005	-0.246704	-2.177795	-1.813666	0.000000	-10.000000	0.375000	-19.983334	179.500000	1023.000000	1023.000000	2046.000000
45.500000	-0.024896	-14.713373	-10.360723	-0.271958	-2.227288	-1.853403	0.000000	-10.000000	0.366667	-19.550001	170.666672	1023.000000	1023.000000	2046.000000
45.520000	-0.025092	-14.829238	-10.408723	-0.267064	-2.259718	-1.893734	0.000000	-10.000000	0.358333	-19.200001	162.000000	1023.000000	1023.000000	2046.000000
45.540001	-0.025486	-15.062321	-10.509259	-0.302218	-2.294850	-1.955993	0.000000	-10.000000	0.350000	-18.950001	157.666672	1023.000000	1023.000000	2046.000000
45.560001	-0.025665	-15.168179	-10.497883	-0.258851	-2.407324	-2.004119	0.000000	-10.000000	0.358333	-18.966667	153.500000	1023.000000	1023.000000	2046.000000
45.580002	-0.025655	-15.162332	-10.462339	-0.226661	-2.436484	-2.036847	0.000000	-10.000000	0.366667	-19.016666	149.333328	1023.000000	1023.000000	2046.000000
45.599998	-0.025412	-15.018548	-10.349073	-0.087251	-2.506090	-2.076134	0.000000	-10.000000	0.366667	-18.966667	141.000000	1023.000000	1023.000000	2046.000000
45.619999	-0.025210	-14.899113	-10.340299	-0.039720	-2.441328	-2.077766	0.000000	-10.000000	0.358333	-18.750000	132.500000	1023.000000	1023.000000	2046.000000
45.639999	-0.025092	-14.829431	-10.311100	-0.030692	-2.451918	-2.035720	0.000000	-10.000000	0.350000	-18.550001	126.166664	1023.000000	1023.000000	2046.000000
45.660000	-0.025201	-14.893679	-10.393897	-0.042565	-2.397541	-2.059675	0.000000	-10.000000	0.350000	-18.416668	119.833336	1023.000000	1023.000000	2046.000000
45.680000	-0.025107	-14.838080	-10.364637	-0.077426	-2.383400	-2.012617	0.000000	-10.000000	0.333333	-18.166668	113.666664	1023.000000	1023.000000	2046.000000
45.700001	-0.024908	-14.720476	-10.361890	-0.024050	-2.314421	-2.020117	0.000000	-10.000000	0.316667	-17.916668	107.500000	1023.000000	1023.000000	2046.000000
45.720001	-0.024992	-14.769992	-10.416435	-0.020938	-2.293360	-2.039259	0.000000	-10.000000	0.300000	-17.700001	103.500000	1023.000000	1023.000000	2046.000000
45.740002	-0.025049	-14.804212	-10.443518	0.021712	-2.285697	-2.096709	0.000000	-10.000000	0.291667	-17.550001	99.500000	1023.000000	1023.000000	2046.000000
45.759998	-0.025009	-14.780287	-10.338846	0.023712	-2.327063	-2.138089	0.000000	-10.000000	0.275000	-17.183334	91.833336	1023.000000	1023.000000	2046.000000
45.779999	-0.024921	-14.728365	-10.284855	0.101268	-2.334760	-2.210018	0.000000	-10.000000	0.258333	-16.816668	86.166664	1023.000000	1023.000000	2046.000000
45.799999	-0.024944	-14.741981	-10.264738	0.106434	-2.344861	-2.238815	0.000000	-10.000000	0.250000	-16.550001	80.500000	1023.000000	1023.000000	2046.000000
45.820000	-0.024855	-14.689219	-10.245564	-0.016955	-2.265911	-2.160790	0.000000	-10.000000	0.250000	-16.316668	75.000000	1023.000000	1023.000000	2046.000000
45.840000	-0.024367	-14.400826	-10.187503	0.012624	-2.076736	-2.149211	0.000000	-10.000000	0.250000	-16.083334	69.500000	1023.000000	1023.000000	2046.000000
45.860001	-0.024207	-14.306383	-10.114760	0.063335	-2.034988	-2.219971	0.000000	-10.000000	0.241667	-15.866667	64.166664	1023.000000	1023.000000	2046.000000
45.880001	-0.023877	-14.111308	-10.022237	0.176602	-1.978052	-2.287621	0.000000	-10.000000	0.233333	-15.616667	60.666668	1023.000000	1023.000000	2046.000000
45.900002	-0.023756	-14.039693	-9.916777	0.171715	-1.954911	-2.339720	0.000000	-10.000000	0.233333	-15.200001	55.333332	1023.000000	1023.000000	2046.000000
45.919998	-0.024083	-14.232823	-9.994490	0.000647	-1.889267	-2.349714	0.000000	-10.000000	0.233333	-14.733334	50.333332	1023.000000	1023.000000	2046.000000
45.939999	-0.024105	-14.246155	-10.008614	-0.038553	-1.870764	-2.328224	0.000000	-10.000000	0.241667	-14.250000	43.833332	1023.000000	1023.000000	2046.000000
45.959999	-0.024118	-14.253822	-10.051421	-0.071372	-1.824747	-2.306283	0.000000	-10.000000	0.241667	-13.933333	39.166668	1023.000000	1023.000000	2046.000000
45.980000	-0.024014	-14.192311	-10.037424	0.085178	-1.887442	-2.352623	0.000000	-10.000000	0.241667	-13.766666	34.333332	1023.000000	1023.000000	2046.000000
46.000000	-0.024177	-14.288623	-10.129636	0.160431	-1.936560	-2.382858	0.000000	-10.000000	0.233333	-13.833334	31.166666	1023.000000	1023.000000	2046.000000
46.020000	-0.025081	-14.822838	-10.337416	0.108289	-2.173339	-2.420372	0.000000	-10.000000	0.216667	-13.883334	26.500000	1023.000000	1023.000000	2046.000000
46.040001	-0.027149	-16.045189	-10.783442	-0.154409	-2.527892	-2.579446	0.000000	-10.000000	0.191667	-13.416667	21.833334	1023.000000	1023.000000	2046.000000
46.060001	-0.029532	-17.453707	-11.177300	-0.502676	-2.911828	-2.861902	0.000000	-10.000000	0.150000	-12.616667	17.333334	1023.000000	1023.000000	2046.000000
46.080002	-0.031620	-18.687376	-11.441890	-0.945500	-3.199370	-3.100615	0.000000	-10.000000	0.116667	-11.066667	13.166667	1023.000000	1023.000000	2046.000000
46.099998	-0.033080	-19.550346	-11.567676	-1.299209	-3.341343	-3.342118	0.000000	-10.000000	0.100000	-9.700000	9.666667	1023.000000	1023.000000	2046.000000
46.119999	-0.034207	-20.216280	-11.666365	-1.504234	-3.502467	-3.543214	0.000000	-10.000000	0.100000	-8.483334	6.500000	1023.000000	1023.000000	2046.000000
46.139999	-0.035334	-20.882341	-11.851876	-1.696511	-3.613407	-3.720548	0.000000	-10.000000	0.100000	-7.966667	3.500000	1023.000000	1023.000000	2046.000000
46.160000	-0.035948	-21.244976	-11.953062	-1.759625	-3.686397	-3.845892	0.000000	-10.000000	0.100000	-7.733334	1.166667	1023.000000	1023.000000	2046.000000
46.180000	-0.036360	-21.488569	-12.026980	-1.819361	-3.767401	-3.874827	0.000000	-10.000000	0.100000	-7.716667	-1.166667	1023.000000	1023.000000	2046.000000
46.200001	-0.036703	-21.691471	-12.103043	-1.840777	-3.798952	-3.948699	0.000000	-10.000000	0.100000	-7.583333	-3.333333	1023.000000	1023.000000	2046.000000
46.220001	-0.036564	-21.609032	-12.025007	-1.830932	-3.758892	-3.994200	0.000000	-10.000000	0.100000	-7.200000	-6.000000	1023.000000	1023.000000	2046.000000
46.240002	-0.036639	-21.653709	-11.990459	-1.892391	-3.781034	-3.989826	0.000000	-10.000000	0.100000	-6.583333	-8.333333	1023.000000	1023.000000	2046.000000
46.259998	-0.036818	-21.759729	-12.089386	-1.910204	-3.727727	-4.032412	0.000000	-10.000000	0.100000	-6.016667	-10.500000	1023.000000	1023.000000	2046.000000
46.279999	-0.036741	-21.713764	-12.120990	-1.794129	-3.684391	-4.114254	0.000000	-10.000000	0.091667	-5.650000	-12.500000	1023.000000	1023.000000	2046.000000
46.299999	-0.036422	-21.525234	-12.053289	-1.747935	-3.709688	-4.014323	0.000000	-10.000000	0.083333	-5.483334	-14.500000	1023.000000	1023.000000	2046.000000
46.320000	-0.036001	-21.276747	-11.974826	-1.678473	-3.663247	-3.960200	0.000000	-10.000000	0.083333	-5.600000	-16.500000	1023.000000	1023.000000	2046.000000
46.340000	-0.035278	-20.849125	-11.852077	-1.614294	-3.523701	-3.859052	0.000000	-10.000000	0.091667	-6.150000	-18.500000	1023.000000	1023.000000	2046.000000
46.360001	-0.034826	-20.582079	-11.858530	-1.612584	-3.356483	-3.754483	0.000000	-10.000000	0.100000	-6.966667	-20.500000	1023.000000	1023.000000	2046.000000
46.380001	-0.034667	-20.488138	-11.832232	-1.641211	-3.296955	-3.717739	0.000000	-10.000000	0.100000	-7.450000	-22.666666	1023.000000	1023.000000	2046.000000
46.400002	-0.034657	-20.482122	-11.934073	-1.598630	-3.248055	-3.701365	0.000000	-10.000000	0.091667	-7.433333	-25.000000	1023.000000	1023.000000	2046.000000
46.419998	-0.034588	-20.441675	-12.026964	-1.507538	-3.211598	-3.695573	0.000000	-10.000000	0.091667	-7.050000	-27.500000	1023.000000	1023.000000	2046.000000
46.439999	-0.034586	-20.440437	-12.034928	-1.461914	-3.328414	-3.615181	0.000000	-10.000000	0.075000	-6.633333	-30.000000	1023.000000	1023.000000	2046.000000
46.459999	-0.034632	-20.467369	-12.022294	-1.466983	-3.409559	-3.568533	0.000000	-10.000000	0.066667	-5.833333	-32.333332	1023.000000	1023.000000	2046.000000
46.480000	-0.034388	-20.323280	-11.914240	-1.424226	-3.448652	-3.536164	0.000000	-10.000000	0.050000	-4.350000	-34.166668	1023.000000	1023.000000	2046.000000
46.500000	-0.034229	-20.229406	-11.810843	-1.523737	-3.410826	-3.484002	0.000000	-10.000000	0.050000	-2.016667	-35.333332	1023.000000	1023.000000	2046.000000
46.520000	-0.034307	-20.275471	-11.852426	-1.578933	-3.364691	-3.479421	0.000000	-10.000000	0.033333	0.416667	-35.833332	1023.000000	1023.000000	2046.000000
46.540001	-0.034266	-20.251001	-11.940155	-1.521310	-3.279688	-3.509848	0.000000	-10.000000	0.016667	2.850000	-36.000000	1023.000000	1023.000000	2046.000000
46.560001	-0.034174	-20.196939	-11.900632	-1.544855	-3.344963	-3.406490	0.000000	-10.000000	0.000000	5.216667	-36.000000	1023.000000	1023.000000	2046.000000
46.580002	-0.033638	-19.880260	-11.769977	-1.424680	-3.352396	-3.333207	0.000000	-10.000000	-0.008333	7.800000	-36.000000	1023.000000	1023.000000	2046.000000
46.599998	-0.033009	-19.508568	-11.604996	-1.333290	-3.290816	-3.279467	0.000000	-10.000000	-0.025000	10.166667	-36.000000	1023.000000	1023.000000	2046.000000
46.619999	-0.032409	-19.153454	-11.490168	-1.377874	-3.088061	-3.197352	0.000000	-10.000000	-0.058333	12.216667	-36.000000	1023.000000	1023.000000	2046.000000
46.639999	-0.031789	-18.787426	-11.425793	-1.348287	-2.893410	-3.119936	0.000000	-10.000000	-0.091667	13.916667	-36.000000	1023.000000	1023.000000	2046.000000
46.660000	-0.031120	-18.391958	-11.386883	-1.246359	-2.734119	-3.024597	0.000000	-10.000000	-0.125000	15.633333	-26.000000	1023.000000	1023.000000	2046.000000
46.680000	-0.030487	-18.017906	-11.284865	-1.138456	-2.681799	-2.912786	0.000000	-10.000000	-0.200000	18.183334	0.833333	1023.000000	1023.000000	2046.000000
46.700001	-0.029662	-17.530497	-11.033950	-1.026412	-2.654357	-2.815778	0.000000	-10.000000	-0.266667	20.283335	27.666666	1023.000000	1023.000000	2046.000000
46.720001	-0.028823	-17.034184	-10.839829	-0.969659	-2.591693	-2.633002	0.000000	-10.000000	-0.325000	21.800001	44.500000	1023.000000	1023.000000	2046.000000
46.740002	-0.028217	-16.676085	-10.701579	-0.943992	-2.452183	-2.578331	0.000000	-10.000000	-0.325000	21.800001	44.500000	1023.000000	1023.000000	2046.000000
46.759998	-0.027467	-16.232939	-10.637041	-0.829682	-2.227273	-2.538944	0.000000	-10.000000	-0.308333	22.016668	46.833332	1023.000000	1023.000000	2046.000000
46.779999	-0.026726	-15.794778	-10.566919	-0.766353	-2.022822	-2.438683	0.000000	-10.000000	-0.300000	22.450001	51.666668	1023.000000	1023.000000	2046.000000
46.799999	-0.025832	-15.266533	-10.357074	-0.688291	-1.866271	-2.354897	0.000000	-10.000000	-0.300000	22.916668	58.833332	1023.000000	1023.000000	2046.000000
46.820000	-0.024827	-14.672512	-10.106439	-0.575151	-1.719398	-2.271525	0.000000	-10.000000	-0.325000	23.366667	66.333336	1023.000000	1023.000000	2046.000000
46.840000	-0.023861	-14.101955	-9.854746	-0.496859	-1.605304	-2.145047	0.000000	-10.000000	-0.341667	23.733334	74.000000	1023.000000	1023.000000	2046.000000
46.860001	-0.023221	-13.723505	-9.785094	-0.421053	-1.432553	-2.084804	0.000000	-10.000000	-0.366667	24.150002	82.000000	1023.000000	1023.000000	2046.000000
46.880001	-0.022320	-13.191177	-9.624093	-0.405913	-1.168745	-1.992426	0.000000	-10.000000	-0.366667	24.333334	90.000000	1023.000000	1023.000000	2046.000000
46.900002	-0.021340	-12.611951	-9.439976	-0.321608	-0.924544	-1.925824	0.000000	-10.000000	-0.383333	24.650000	98.000000	1023.000000	1023.000000	2046.000000
46.919998	-0.020705	-12.236869	-9.294367	-0.290029	-0.778781	-1.873691	0.000000	-10.000000	-0.383333	24.816668	106.166664	1023.000000	1023.000000	2046.000000
46.939999	-0.019903	-11.762574	-9.072410	-0.226346	-0.675512	-1.788306	0.000000	-10.000000	-0.400000	25.016666	114.500000	1023.000000	1023.000000	2046.000000
46.959999	-0.019090	-11.282069	-8.872759	-0.152213	-0.591916	-1.665182	0.000000	-10.000000	-0.400000	24.833334	122.833336	1023.000000	1023.000000	2046.000000
46.980000	-0.018713	-11.059628	-8.882257	-0.069057	-0.549061	-1.559253	0.000000	-10.000000	-0.383333	24.683334	131.166672	1023.000000	1023.000000	2046.000000
47.000000	-0.018778	-11.097591	-9.006557	0.016895	-0.631599	-1.476330	0.000000	-10.000000	-0.375000	24.350000	139.500000	1023.000000	1023.000000	2046.000000
47.020000	-0.019634	-11.603429	-9.225528	0.015450	-0.871761	-1.521590	0.000000	-10.000000	-0.375000	24.350000	147.833328	1023.000000	1023.000000	2046.000000
47.040001	-0.021493	-12.702599	-9.535364	-0.273059	-1.203159	-1.691017	0.000000	-10.000000	-0.383333	24.400000	156.000000	1023.000000	1023.000000	2046.000000
47.060001	-0.023134	-13.672056	-9.689711	-0.571258	-1.450663	-1.960425	0.000000	-10.000000	-0.408333	24.883333	164.000000	1023.000000	1023.000000	2046.000000
47.080002	-0.024017	-14.194293	-9.708662	-0.847026	-1.516341	-2.122264	0.000000	-10.000000	-0.408333	24.950001	172.166672	1023.000000	1023.000000	2046.000000
47.099998	-0.025016	-14.784190	-9.786829	-1.063776	-1.698699	-2.234886	0.000000	-10.000000	-0.425000	25.016666	180.500000	1023.000000	1023.000000	2046.000000
47.119999	-0.025627	-15.145475	-9.907701	-1.239318	-1.723123	-2.275332	0.000000	-10.000000	-0.408333	24.883333	188.833328	1023.000000	1023.000000	2046.000000
47.139999	-0.025465	-15.049717	-9.873907	-1.203908	-1.732477	-2.239426	0.000000	-10.000000	-0.425000	25.016666	197.166672	1023.000000	1023.000000	2046.000000
47.160000	-0.025401	-15.012230	-9.918662	-1.132537	-1.660154	-2.300877	0.000000	-10.000000	-0.433333	25.233334	205.500000	1023.000000	1023.000000	2046.000000
47.180000	-0.024890	-14.709838	-9.821546	-0.993933	-1.585892	-2.308468	0.000000	-10.000000	-0.441667	25.500000	213.833328	1023.000000	1023.000000	2046.000000
47.200001	-0.024233	-14.321780	-9.682516	-0.870857	-1.477522	-2.290885	0.000000	-10.000000	-0.441667	25.633333	222.333328	1023.000000	1023.000000	2046.000000
47.220001	-0.023811	-14.072054	-9.558469	-0.834314	-1.430344	-2.248926	0.000000	-10.000000	-0.441667	25.816668	230.833328	1023.000000	1023.000000	2046.000000
47.240002	-0.023413	-13.836862	-9.521343	-0.770644	-1.393734	-2.151140	0.000000	-10.000000	-0.450000	25.816668	239.500000	1023.000000	1023.000000	2046.000000
47.259998	-0.022724	-13.429604	-9.362024	-0.685919	-1.323684	-2.057976	0.000000	-10.000000	-0.450000	26.100000	248.166672	1023.000000	1023.000000	2046.000000
47.279999	-0.021882	-12.932438	-9.224857	-0.530327	-1.204096	-1.973158	0.000000	-10.000000	-0.433333	26.166668	256.833344	1023.000000	1023.000000	2046.000000
47.299999	-0.020498	-12.114229	-8.948910	-0.256679	-1.012211	-1.896430	0.000000	-10.000000	-0.433333	26.333334	265.500000	1023.000000	1023.000000	2046.000000
47.320000	-0.019043	-11.254292	-8.622814	-0.073373	-0.792690	-1.765416	0.000000	-10.000000	-0.416667	26.050001	274.166656	1023.000000	1023.000000	2046.000000
47.340000	-0.018273	-10.799141	-8.538156	-0.036444	-0.596386	-1.628155	0.000000	-10.000000	-0.416667	25.550001	283.000000	1023.000000	1023.000000	2046.000000
47.360001	-0.017645	-10.428277	-8.486453	-0.023086	-0.477779	-1.440958	0.000000	-10.000000	-0.391667	24.933334	291.666656	1023.000000	1023.000000	2046.000000
47.380001	-0.016856	-9.962004	-8.472674	0.083503	-0.349878	-1.222954	0.000000	-10.000000	-0.383333	24.333334	300.000000	1023.000000	1023.000000	2046.000000
47.400002	-0.015896	-9.394474	-8.340635	0.354157	-0.281560	-1.126435	0.000000	-10.000000	-0.366667	23.900002	308.000000	1023.000000	1023.000000	2046.000000
47.419998	-0.014847	-8.774538	-8.194355	0.564954	-0.097375	-1.047762	0.000000	-10.000000	-0.358333	23.416668	316.000000	1023.000000	1023.000000	2046.000000
47.439999	-0.014204	-8.394309	-8.041254	0.674271	-0.069178	-0.958149	0.000000	-10.000000	-0.333333	23.033333	324.000000	1023.000000	1023.000000	2046.000000
47.459999	-0.013995	-8.271035	-8.000290	0.687465	-0.071757	-0.886455	0.000000	-10.000000	-0.333333	22.799999	332.000000	1023.000000	1023.000000	2046.000000
47.480000	-0.013727	-8.112617	-7.986992	0.712899	-0.081235	-0.757289	0.000000	-10.000000	-0.341667	23.033333	339.666656	1023.000000	1023.000000	2046.000000
47.500000	-0.013510	-7.984621	-7.900212	0.631500	-0.120814	-0.595095	0.000000	-10.000000	-0.358333	23.383333	347.333344	1023.000000	1023.000000	2046.000000
47.520000	-0.012962	-7.660777	-7.786640	0.717830	-0.083886	-0.508081	0.000000	-10.000000	-0.375000	23.750000	355.000000	1023.000000	1023.000000	2046.000000
47.540001	-0.011889	-7.026289	-7.609232	0.926999	0.107440	-0.451496	0.000000	-10.000000	-0.366667	23.800001	363.000000	1023.000000	1023.000000	2046.000000
47.560001	-0.011365	-6.716889	-7.540802	1.043751	0.256513	-0.476351	0.000000	-10.000000	-0.366667	23.916668	371.000000	1023.000000	1023.000000	2046.000000
47.580002	-0.010650	-6.294105	-7.418487	1.110939	0.339874	-0.326431	0.000000	-10.000000	-0.350000	23.833334	379.000000	1023.000000	1023.000000	2046.000000
47.599998	-0.010110	-5.974797	-7.288388	1.143715	0.321301	-0.151425	0.000000	-10.000000	-0.350000	23.566668	387.000000	1023.000000	1023.000000	2046.000000
47.619999	-0.008944	-5.285793	-7.053018	1.348999	0.433512	-0.015287	0.000000	-10.000000	-0.341667	23.283335	394.833344	1023.000000	1023.000000	2046.000000
47.639999	-0.007991	-4.722821	-6.865472	1.510324	0.568964	0.063362	0.000000	-10.000000	-0.325000	23.016668	402.500000	1023.000000	1023.000000	2046.000000
47.660000	-0.007200	-4.254954	-6.804317	1.678776	0.818665	0.051922	0.000000	-10.000000	-0.325000	22.800001	410.166656	1023.000000	1023.000000	2046.000000
47.680000	-0.006318	-3.734166	-6.650569	1.795293	0.959230	0.161880	0.000000	-10.000000	-0.316667	22.500000	417.833344	1023.000000	1023.000000	2046.000000
47.700001	-0.005894	-3.483520	-6.592059	1.758051	0.977676	0.372812	0.000000	-10.000000	-0.316667	22.300001	425.500000	1023.000000	1023.000000	2046.000000
47.720001	-0.005065	-2.993544	-6.312095	1.831301	0.960993	0.526257	0.000000	-10.000000	-0.291667	22.183334	433.000000	1023.000000	1023.000000	2046.000000
47.740002	-0.004049	-2.393022	-6.146606	1.992119	1.172019	0.589445	0.000000	-10.000000	-0.291667	22.066668	440.500000	1023.000000	1023.000000	2046.000000
47.759998	-0.003347	-1.977788	-6.029450	2.123442	1.370311	0.557909	0.000000	-10.000000	-0.291667	21.833334	447.833344	1023.000000	1023.000000	2046.000000
47.779999	-0.002656	-1.569666	-5.914926	2.218906	1.495492	0.630862	0.000000	-10.000000	-0.283333	21.583334	455.166656	1023.000000	1023.000000	2046.000000
47.799999	-0.001860	-1.099037	-5.799182	2.320696	1.593570	0.785879	0.000000	-10.000000	-0.275000	21.400000	462.333344	1023.000000	1023.000000	2046.000000
47.820000	-0.000937	-0.553971	-5.615246	2.392732	1.742061	0.926481	0.000000	-10.000000	-0.258333	21.083334	469.500000	1023.000000	1023.000000	2046.000000
47.840000	-0.000166	-0.097925	-5.385739	2.392350	1.885210	1.010255	0.000000	-10.000000	-0.266667	20.766666	476.500000	1023.000000	1023.000000	2046.000000
47.860001	0.000255	0.150798	-5.287066	2.407732	2.085093	0.945039	0.000000	-10.000000	-0.266667	20.450001	483.500000	1023.000000	1023.000000	2046.000000
47.880001	0.000794	0.469025	-5.216969	2.513613	2.296353	0.876027	0.000000	-10.000000	-0.266667	20.233334	490.500000	1023.000000	1023.000000	2046.000000
47.900002	0.001355	0.800805	-5.077897	2.550061	2.420105	0.908537	0.000000	-10.000000	-0.250000	19.916666	497.333344	1023.000000	1023.000000	2046.000000
47.919998	0.001873	1.106686	-4.843261	2.402110	2.445354	1.102482	0.000000	-10.000000	-0.225000	19.200001	504.000000	1023.000000	1023.000000	2046.000000
47.939999	0.002544	1.503333	-4.639771	2.366982	2.551124	1.224998	0.000000	-10.000000	-0.208333	18.766666	510.333344	1023.000000	1023.000000	2046.000000
47.959999	0.003039	1.796006	-4.563378	2.456350	2.682621	1.220414	0.000000	-10.000000	-0.191667	18.350000	516.666687	1023.000000	1023.000000	2046.000000
47.980000	0.003269	1.931828	-4.627612	2.746590	2.721879	1.090971	0.000000	-10.000000	-0.175000	18.000000	523.000000	1023.000000	1023.000000	2046.000000
48.000000	0.002684	1.586000	-4.812159	2.846367	2.456851	1.094940	0.000000	-10.000000	-0.158333	17.366667	529.333313	1023.000000	1023.000000	2046.000000
48.020000	0.001169	0.690676	-4.966050	2.666438	2.001047	0.989241	0.000000	-10.000000	-0.133333	16.833334	535.166687	1023.000000	1023.000000	2046.000000
48.040001	-0.000712	-0.421065	-5.215371	2.198538	1.713169	0.882599	0.000000	-10.000000	-0.116667	16.283335	540.833313	1023.000000	1023.000000	2046.000000
48.060001	-0.002857	-1.688371	-5.498286	1.715095	1.475961	0.618859	0.000000	-10.000000	-0.116667	15.666667	546.166687	1023.000000	1023.000000	2046.000000
48.080002	-0.004002	-2.365377	-5.594995	1.546743	1.372678	0.310198	0.000000	-10.000000	-0.125000	15.416667	551.666687	1023.000000	1023.000000	2046.000000
48.099998	-0.004554	-2.691574	-5.697467	1.542502	1.343271	0.120120	0.000000	-10.000000	-0.133333	14.950000	556.833313	1023.000000	1023.000000	2046.000000
48.119999	-0.004844	-2.862719	-5.612546	1.433169	1.259652	0.057007	0.000000	-10.000000	-0.133333	14.716667	562.000000	1023.000000	1023.000000	2046.000000
48.139999	-0.004892	-2.891163	-5.505689	1.309840	1.193193	0.111493	0.000000	-10.000000	-0.125000	14.566667	566.833313	1023.000000	1023.000000	2046.000000
48.160000	-0.005154	-3.046057	-5.597026	1.239461	1.224243	0.087266	0.000000	-10.000000	-0.133333	14.900001	571.666687	1023.000000	1023.000000	2046.000000
48.180000	-0.005079	-3.001896	-5.595775	1.413869	1.249626	-0.069616	0.000000	-10.000000	-0.133333	15.133333	576.500000	1023.000000	1023.000000	2046.000000
48.200001	-0.004887	-2.888450	-5.485525	1.534351	1.185344	-0.122620	0.000000	-10.000000	-0.150000	15.050000	581.500000	1023.000000	1023.000000	2046.000000
48.220001	-0.004166	-2.462135	-5.307319	1.663066	1.257284	-0.075165	0.000000	-10.000000	-0.133333	14.850000	586.500000	1023.000000	1023.000000	2046.000000
48.240002	-0.003642	-2.152489	-5.244902	1.690249	1.394943	0.007220	0.000000	-10.000000	-0.133333	14.650001	591.500000	1023.000000	1023.000000	2046.000000
48.259998	-0.003327	-1.966130	-5.180439	1.717626	1.473834	0.022849	0.000000	-10.000000	-0.116667	14.200000	596.500000	1023.000000	1023.000000	2046.000000
48.279999	-0.002714	-1.604118	-5.031117	1.845749	1.522977	0.058273	0.000000	-10.000000	-0.116667	13.633333	601.333313	1023.000000	1023.000000	2046.000000
48.299999	-0.002054	-1.213898	-4.873853	1.998565	1.575031	0.086359	0.000000	-10.000000	-0.083333	12.800000	606.166687	1023.000000	1023.000000	2046.000000
48.320000	-0.001218	-0.720090	-4.682048	2.132824	1.666649	0.162485	0.000000	-10.000000	-0.050000	11.183333	610.666687	1023.000000	1023.000000	2046.000000
48.340000	-0.000376	-0.222045	-4.537815	2.225302	1.825093	0.265375	0.000000	-10.000000	-0.016667	9.050000	614.833313	1023.000000	1023.000000	2046.000000
48.360001	0.000117	0.069427	-4.554446	2.207620	1.986498	0.429754	0.000000	-10.000000	0.000000	6.483334	618.000000	1023.000000	1023.000000	2046.000000
48.380001	0.000453	0.267432	-4.706718	2.217679	2.175740	0.580731	0.000000	-10.000000	0.016667	3.750000	620.500000	1023.000000	1023.000000	2046.000000
48.400002	0.000603	0.356662	-4.775937	2.288928	2.188920	0.654751	0.000000	-10.000000	0.033333	0.816667	622.000000	1023.000000	1023.000000	2046.000000
48.419998	0.000581	0.343263	-4.879842	2.399902	2.146908	0.676295	0.000000	-10.000000	0.050000	-1.683333	622.833313	1023.000000	1023.000000	2046.000000
48.439999	0.000314	0.185680	-4.941519	2.450380	2.009622	0.667197	0.000000	-10.000000	0.050000	-3.950000	623.000000	1023.000000	1023.000000	2046.000000
48.459999	0.000229	0.135063	-4.965965	2.557356	1.877031	0.666641	0.000000	-10.000000	0.058333	-5.933333	623.000000	1023.000000	1023.000000	2046.000000
48.480000	0.000095	0.056215	-5.014150	2.499736	1.837064	0.733565	0.000000	-10.000000	0.066667	-7.900000	623.000000	1023.000000	1023.000000	2046.000000
48.500000	-0.000207	-0.122423	-5.123679	2.385428	1.815612	0.800215	0.000000	-10.000000	0.083333	-9.316667	623.000000	1023.000000	1023.000000	2046.000000
48.520000	-0.000580	-0.342603	-5.257337	2.296684	1.825103	0.792947	0.000000	-10.000000	0.100000	-10.283334	623.000000	1023.000000	1023.000000	2046.000000
48.540001	-0.000606	-0.357924	-5.301493	2.284877	1.830208	0.828483	0.000000	-10.000000	0.108333	-11.150001	623.000000	1023.000000	1023.000000	2046.000000
48.560001	-0.000716	-0.423269	-5.388397	2.340486	1.820682	0.803960	0.000000	-10.000000	0.125000	-12.266666	614.500000	1023.000000	1023.000000	2046.000000
48.580002	-0.000714	-0.421778	-5.310153	2.424110	1.692983	0.771282	0.000000	-10.000000	0.133333	-13.116667	606.000000	1023.000000	1023.000000	2046.000000
48.599998	-0.000645	-0.381389	-5.329182	2.474521	1.639146	0.834126	0.000000	-10.000000	0.158333	-14.000000	596.000000	1023.000000	1023.000000	2046.000000
48.619999	-0.000532	-0.314367	-5.409312	2.453878	1.726547	0.914520	0.000000	-10.000000	0.175000	-14.500000	592.833313	1023.000000	1023.000000	2046.000000
48.639999	-0.000514	-0.303979	-5.551854	2.473787	1.834131	0.939957	0.000000	-10.000000	0.208333	-15.216667	588.000000	1023.000000	1023.000000	2046.000000
48.660000	-0.000697	-0.411885	-5.577515	2.437387	1.754839	0.973404	0.000000	-10.000000	0.233333	-15.966667	582.833313	1023.000000	1023.000000	2046.000000
48.680000	-0.000553	-0.326663	-5.506221	2.586438	1.654027	0.939093	0.000000	-10.000000	0.250000	-16.600000	577.666687	1023.000000	1023.000000	2046.000000
48.700001	-0.000698	-0.412513	-5.556163	2.567591	1.629585	0.946474	0.000000	-10.000000	0.258333	-17.200001	572.166687	1023.000000	1023.000000	2046.000000
48.720001	-0.000795	-0.469900	-5.632679	2.524485	1.660101	0.978193	0.000000	-10.000000	0.266667	-17.733334	566.500000	1023.000000	1023.000000	2046.000000
48.740002	-0.000461	-0.272341	-5.627736	2.588865	1.796540	0.969989	0.000000	-10.000000	0.283333	-18.300001	560.500000	1023.000000	1023.000000	2046.000000
48.759998	-0.000200	-0.118357	-5.554393	2.532430	1.889540	1.014066	0.000000	-10.000000	0.308333	-19.000000	554.333313	1023.000000	1023.000000	2046.000000
48.779999	0.000038	0.022721	-5.481010	2.569019	1.970747	0.963965	0.000000	-10.000000	0.333333	-19.450001	548.000000	1023.000000	1023.000000	2046.000000
48.799999	0.000232	0.137176	-5.432521	2.565138	2.071815	0.932743	0.000000	-10.000000	0.350000	-19.833334	541.333313	1023.000000	1023.000000	2046.000000
48.820000	0.000086	0.050796	-5.434213	2.494841	2.126770	0.863398	0.000000	-10.000000	0.350000	-20.216667	534.666687	1023.000000	1023.000000	2046.000000
48.840000	-0.000107	-0.063508	-5.514085	2.457599	2.088934	0.904044	0.000000	-10.000000	0.366667	-20.883333	527.833313	1023.000000	1023.000000	2046.000000
48.860001	-0.000190	-0.112053	-5.609614	2.498237	2.093854	0.905470	0.000000	-10.000000	0.391667	-21.716667	521.000000	1023.000000	1023.000000	2046.000000
48.880001	-0.000433	-0.255875	-5.702452	2.523886	1.971149	0.951541	0.000000	-10.000000	0.433333	-22.800001	513.666687	1023.000000	1023.000000	2046.000000
48.900002	-0.001076	-0.635812	-5.813302	2.604797	1.728869	0.843824	0.000000	-10.000000	0.466667	-23.933334	506.000000	1023.000000	1023.000000	2046.000000
48.919998	-0.002360	-1.395016	-6.119352	2.585654	1.393756	0.744925	0.000000	-10.000000	0.508333	-24.950001	498.000000	1023.000000	1023.000000	2046.000000
48.939999	-0.004532	-2.678399	-6.587929	2.254984	1.058121	0.596424	0.000000	-10.000000	0.533333	-25.883333	489.833344	1023.000000	1023.000000	2046.000000
48.959999	-0.007172	-4.238511	-7.114102	1.892366	0.690469	0.292756	0.000000	-10.000000	0.558333	-26.483334	481.333344	1023.000000	1023.000000	2046.000000
48.980000	-0.009760	-5.767999	-7.424485	1.449289	0.229760	-0.022563	0.000000	-10.000000	0.591667	-27.166668	472.500000	1023.000000	1023.000000	2046.000000
49.000000	-0.011591	-6.850378	-7.590919	1.150397	-0.046100	-0.363756	0.000000	-10.000000	0.608333	-27.200001	463.333344	1023.000000	1023.000000	2046.000000
49.020000	-0.013103	-7.744020	-7.768014	0.866550	-0.259955	-0.582600	0.000000	-10.000000	0.633333	-27.300001	454.166656	1023.000000	1023.000000	2046.000000
49.040001	-0.014515	-8.578116	-8.027626	0.648460	-0.416928	-0.782022	0.000000	-10.000000	0.600000	-27.300001	445.000000	1023.000000	1023.000000	2046.000000
49.060001	-0.015652	-9.250219	-8.260023	0.529569	-0.584242	-0.935523	0.000000	-10.000000	0.583333	-27.316668	436.000000	1023.000000	1023.000000	2046.000000
49.080002	-0.016478	-9.738505	-8.436408	0.435032	-0.722976	-1.014153	0.000000	-10.000000	0.583333	-27.450001	426.833344	1023.000000	1023.000000	2046.000000
49.099998	-0.016961	-10.023882	-8.483757	0.426568	-0.847175	-1.119519	0.000000	-10.000000	0.583333	-27.283335	417.666656	1023.000000	1023.000000	2046.000000
49.119999	-0.017252	-10.195757	-8.471581	0.350254	-0.870522	-1.203909	0.000000	-10.000000	0.591667	-27.300001	408.500000	1023.000000	1023.000000	2046.000000
49.139999	-0.018063	-10.675319	-8.655984	0.225407	-0.911902	-1.332839	0.000000	-10.000000	0.558333	-27.083334	399.500000	1023.000000	1023.000000	2046.000000
49.160000	-0.018614	-11.000849	-8.787952	0.256124	-1.028352	-1.440669	0.000000	-10.000000	0.558333	-26.900000	390.500000	1023.000000	1023.000000	2046.000000
49.180000	-0.018891	-11.164752	-8.869737	0.304981	-1.128408	-1.471588	0.000000	-10.000000	0.533333	-26.516666	381.500000	1023.000000	1023.000000	2046.000000
49.200001	-0.018789	-11.104398	-8.792416	0.313889	-1.152012	-1.473860	0.000000	-10.000000	0.525000	-26.316668	372.666656	1023.000000	1023.000000	2046.000000
49.220001	-0.018511	-10.940075	-8.670096	0.295296	-1.129739	-1.435535	0.000000	-10.000000	0.525000	-26.150000	363.833344	1023.000000	1023.000000	2046.000000
49.240002	-0.018515	-10.942614	-8.662003	0.238350	-1.066952	-1.452010	0.000000	-10.000000	0.541667	-26.233334	355.166656	1023.000000	1023.000000	2046.000000
49.259998	-0.018705	-11.054572	-8.810946	0.171049	-0.975266	-1.439409	0.000000	-10.000000	0.550000	-26.266666	346.333344	1023.000000	1023.000000	2046.000000
49.279999	-0.018767	-11.091541	-9.052951	0.295126	-0.931376	-1.402341	0.000000	-10.000000	0.541667	-26.600000	337.666656	1023.000000	1023.000000	2046.000000
49.299999	-0.018932	-11.188638	-9.224388	0.354641	-0.983933	-1.334958	0.000000	-10.000000	0.533333	-26.733334	328.833344	1023.000000	1023.000000	2046.000000
49.320000	-0.018951	-11.199990	-9.231711	0.434596	-1.082554	-1.320321	0.000000	-10.000000	0.533333	-26.549999	320.000000	1023.000000	1023.000000	2046.000000
49.340000	-0.018901	-11.170343	-9.268497	0.482103	-1.084997	-1.298954	0.000000	-10.000000	0.541667	-26.250000	311.000000	1023.000000	1023.000000	2046.000000
49.360001	-0.019200	-11.346914	-9.287263	0.415148	-1.149585	-1.325215	0.000000	-10.000000	0.541667	-25.916666	302.166656	1023.000000	1023.000000	2046.000000
49.380001	-0.019683	-11.632930	-9.470274	0.409278	-1.168046	-1.403888	0.000000	-10.000000	0.533333	-25.516666	293.500000	1023.000000	1023.000000	2046.000000
49.400002	-0.020233	-11.957407	-9.592439	0.392471	-1.340796	-1.416643	0.000000	-10.000000	0.516667	-25.150000	285.166656	1023.000000	1023.000000	2046.000000
49.419998	-0.020642	-12.199234	-9.629384	0.320117	-1.510267	-1.379701	0.000000	-10.000000	0.516667	-24.983334	276.666656	1023.000000	1023.000000	2046.000000
49.439999	-0.020896	-12.349246	-9.631147	0.326720	-1.594835	-1.449984	0.000000	-10.000000	0.516667	-25.116667	268.333344	1023.000000	1023.000000	2046.000000
49.459999	-0.021214	-12.537605	-9.661970	0.224902	-1.591236	-1.509301	0.000000	-10.000000	0.516667	-25.033333	259.833344	1023.000000	1023.000000	2046.000000
49.480000	-0.021499	-12.705635	-9.751397	0.253050	-1.570141	-1.637147	0.000000	-10.000000	0.508333	-24.966667	251.500000	1023.000000	1023.000000	2046.000000
49.500000	-0.021612	-12.772756	-9.840677	0.277251	-1.600509	-1.608822	0.000000	-10.000000	0.491667	-24.683334	243.166672	1023.000000	1023.000000	2046.000000
49.520000	-0.021534	-12.726786	-9.812860	0.365706	-1.683227	-1.596404	0.000000	-10.000000	0.483333	-24.533335	235.000000	1023.000000	1023.000000	2046.000000
49.540001	-0.021496	-12.704387	-9.742731	0.344604	-1.691862	-1.614397	0.000000	-10.000000	0.475000	-24.233334	227.000000	1023.000000	1023.000000	2046.000000
49.560001	-0.021784	-12.874550	-9.866549	0.293308	-1.657712	-1.643596	0.000000	-10.000000	0.475000	-23.933334	219.000000	1023.000000	1023.000000	2046.000000
49.580002	-0.021689	-12.818233	-9.952262	0.412152	-1.588788	-1.689335	0.000000	-10.000000	0.466667	-23.616667	211.000000	1023.000000	1023.000000	2046.000000
49.599998	-0.021882	-12.932392	-9.945951	0.431079	-1.702725	-1.714797	0.000000	-10.000000	0.458333	-23.300001	203.000000	1023.000000	1023.000000	2046.000000
49.619999	-0.021625	-12.780311	-9.829959	0.477421	-1.745461	-1.682312	0.000000	-10.000000	0.450000	-23.250000	195.000000	1023.000000	1023.000000	2046.000000
49.639999	-0.021617	-12.775697	-9.707171	0.475364	-1.787670	-1.756221	0.000000	-10.000000	0.441667	-23.050001	187.166672	1023.000000	1023.000000	2046.000000
49.660000	-0.021298	-12.587059	-9.701344	0.418067	-1.577810	-1.725972	0.000000	-10.000000	0.425000	-22.833334	179.500000	1023.000000	1023.000000	2046.000000
49.680000	-0.020778	-12.279588	-9.638412	0.508309	-1.360483	-1.789003	0.000000	-10.000000	0.391667	-22.233334	172.000000	1023.000000	1023.000000	2046.000000
49.700001	-0.020462	-12.092856	-9.596128	0.565192	-1.247587	-1.814334	0.000000	-10.000000	0.375000	-21.700001	164.500000	1023.000000	1023.000000	2046.000000
49.720001	-0.020116	-11.888312	-9.445832	0.616466	-1.256549	-1.802397	0.000000	-10.000000	0.366667	-21.250000	157.166672	1023.000000	1023.000000	2046.000000
49.740002	-0.020442	-12.081046	-9.487312	0.490587	-1.279383	-1.804938	0.000000	-10.000000	0.375000	-21.016666	150.000000	1023.000000	1023.000000	2046.000000
49.759998	-0.020427	-12.072250	-9.538501	0.477403	-1.168272	-1.842880	0.000000	-10.000000	0.366667	-20.900002	143.000000	1023.000000	1023.000000	2046.000000
49.779999	-0.020489	-12.108765	-9.586271	0.584941	-1.220353	-1.887081	0.000000	-10.000000	0.358333	-20.683334	136.000000	1023.000000	1023.000000	2046.000000
49.799999	-0.020867	-12.332318	-9.663618	0.688641	-1.464318	-1.893023	0.000000	-10.000000	0.350000	-20.700001	129.166672	1023.000000	1023.000000	2046.000000
49.820000	-0.022090	-13.055459	-9.940704	0.580097	-1.742446	-1.952406	0.000000	-10.000000	0.350000	-20.633333	122.333336	1023.000000	1023.000000	2046.000000
49.840000	-0.023862	-14.102475	-10.285336	0.271532	-1.996296	-2.092375	0.000000	-10.000000	0.350000	-20.500000	115.500000	1023.000000	1023.000000	2046.000000
49.860001	-0.025935	-15.327589	-10.668158	-0.020523	-2.277744	-2.361165	0.000000	-10.000000	0.341667	-20.116667	108.500000	1023.000000	1023.000000	2046.000000
49.880001	-0.028071	-16.589771	-10.997699	-0.351929	-2.569845	-2.670298	0.000000	-10.000000	0.308333	-19.233334	101.833336	1023.000000	1023.000000	2046.000000
49.900002	-0.029413	-17.383341	-11.109249	-0.568685	-2.757858	-2.947548	0.000000	-10.000000	0.275000	-18.333334	95.500000	1023.000000	1023.000000	2046.000000
49.919998	-0.030690	-18.137850	-11.241870	-0.852313	-2.924109	-3.119558	0.000000	-10.000000	0.250000	-17.266666	89.500000	1023.000000	1023.000000	2046.000000
49.939999	-0.032019	-18.923155	-11.443809	-1.149839	-3.085648	-3.243859	0.000000	-10.000000	0.233333	-16.500000	83.666664	1023.000000	1023.000000	2046.000000
49.959999	-0.032747	-19.353191	-11.616611	-1.254157	-3.134067	-3.348357	0.000000	-10.000000	0.225000	-15.816667	78.000000	1023.000000	1023.000000	2046.000000
49.980000	-0.033282	-19.669893	-11.725989	-1.313490	-3.183336	-3.447077	0.000000	-10.000000	0.191667	-15.450001	72.666664	1023.000000	1023.000000	2046.000000
50.000000	-0.033441	-19.763897	-11.718475	-1.280332	-3.154914	-3.610175	0.000000	-10.000000	0.191667	-15.216667	67.500000	1023.000000	1023.000000	2046.000000
50.020000	-0.033583	-19.847805	-11.696219	-1.273876	-3.223769	-3.653940	0.000000	-10.000000	0.183333	-14.833334	62.500000	1023.000000	1023.000000	2046.000000
50.040001	-0.034173	-20.196218	-11.767454	-1.377881	-3.327354	-3.723529	0.000000	-10.000000	0.191667	-14.266666	57.666668	1023.000000	1023.000000	2046.000000
50.060001	-0.034488	-20.382608	-11.886351	-1.399435	-3.326235	-3.770588	0.000000	-10.000000	0.175000	-13.666667	52.833332	1023.000000	1023.000000	2046.000000
50.080002	-0.034422	-20.343376	-11.848774	-1.436360	-3.365312	-3.692931	0.000000	-10.000000	0.150000	-13.116667	48.333332	1023.000000	1023.000000	2046.000000
50.099998	-0.034117	-20.163282	-11.835301	-1.304260	-3.242986	-3.780735	0.000000	-10.000000	0.125000	-12.700000	44.000000	1023.000000	1023.000000	2046.000000
50.119999	-0.033387	-19.731892	-11.659139	-1.248830	-3.110182	-3.713741	0.000000	-10.000000	0.116667	-12.533334	39.666668	1023.000000	1023.000000	2046.000000
50.139999	-0.033318	-19.691227	-11.722988	-1.301959	-2.986758	-3.679521	0.000000	-10.000000	0.125000	-12.750000	35.333332	1023.000000	1023.000000	2046.000000
50.160000	-0.033336	-19.701414	-11.756320	-1.411162	-2.963365	-3.570567	0.000000	-10.000000	0.125000	-13.100000	31.000000	1023.000000	1023.000000	2046.000000
50.180000	-0.033157	-19.595657	-11.805216	-1.331841	-2.977912	-3.480688	0.000000	-10.000000	0.125000	-13.133333	26.666666	1023.000000	1023.000000	2046.000000
50.200001	-0.033083	-19.551920	-11.896282	-1.239547	-2.977236	-3.438854	0.000000	-10.000000	0.108333	-12.916667	22.333334	1023.000000	1023.000000	2046.000000
50.220001	-0.032666	-19.305893	-11.883390	-1.112629	-2.906013	-3.403860	0.000000	-10.000000	0.108333	-12.566667	18.000000	1023.000000	1023.000000	2046.000000
50.240002	-0.032397	-19.146528	-11.796034	-1.036744	-2.881685	-3.432065	0.000000	-10.000000	0.108333	-12.350000	14.000000	1023.000000	1023.000000	2046.000000
50.259998	-0.032773	-19.368586	-11.883677	-1.084206	-2.912106	-3.488598	0.000000	-10.000000	0.100000	-11.750000	8.666667	1023.000000	1023.000000	2046.000000
50.279999	-0.033218	-19.631603	-11.955010	-1.168947	-3.040221	-3.467425	0.000000	-10.000000	0.100000	-10.916667	3.666667	1023.000000	1023.000000	2046.000000
50.299999	-0.033693	-19.912617	-12.047226	-1.298955	-3.178651	-3.387785	0.000000	-10.000000	0.091667	-10.200000	0.000000	1023.000000	1023.000000	2046.000000
50.320000	-0.033675	-19.901821	-12.010275	-1.285802	-3.231406	-3.374337	0.000000	-10.000000	0.091667	-9.800000	-2.000000	1023.000000	1023.000000	2046.000000
50.340000	-0.033442	-19.764494	-11.947506	-1.191238	-3.175607	-3.450144	0.000000	-10.000000	0.075000	-9.483334	-4.166667	1023.000000	1023.000000	2046.000000
50.360001	-0.033549	-19.827625	-11.942089	-1.185081	-3.173248	-3.527208	0.000000	-10.000000	0.066667	-9.050000	-7.333333	1023.000000	1023.000000	2046.000000
50.380001	-0.033621	-19.870199	-11.966585	-1.256163	-3.167815	-3.479635	0.000000	-10.000000	0.066667	-8.683333	-10.500000	1023.000000	1023.000000	2046.000000
50.400002	-0.033815	-19.984636	-12.081259	-1.340615	-3.185170	-3.377591	0.000000	-10.000000	0.066667	-8.383334	-13.333333	1023.000000	1023.000000	2046.000000
50.419998	-0.033554	-19.830633	-11.992732	-1.300711	-3.192632	-3.344558	0.000000	-10.000000	0.058333	-8.133333	-16.000000	1023.000000	1023.000000	2046.000000
50.439999	-0.032924	-19.457788	-11.861277	-1.160044	-3.084833	-3.351636	0.000000	-10.000000	0.050000	-7.850000	-18.666666	1023.000000	1023.000000	2046.000000
50.459999	-0.032765	-19.364140	-11.866079	-1.083043	-3.011939	-3.403078	0.000000	-10.000000	0.050000	-7.650000	-21.333334	1023.000000	1023.000000	2046.000000
50.480000	-0.032607	-19.270561	-11.856607	-1.026095	-2.966468	-3.421389	0.000000	-10.000000	0.050000	-7.400000	-24.000000	1023.000000	1023.000000	2046.000000
50.500000	-0.032361	-19.125082	-11.802829	-0.959375	-2.938134	-3.424744	0.000000	-10.000000	0.058333	-7.166667	-26.333334	1023.000000	1023.000000	2046.000000
50.520000	-0.032416	-19.158125	-11.763105	-1.061635	-3.011515	-3.321869	0.000000	-10.000000	0.058333	-6.866667	-28.833334	1023.000000	1023.000000	2046.000000
50.540001	-0.032343	-19.114908	-11.741675	-1.106323	-3.023362	-3.243548	0.000000	-10.000000	0.058333	-6.550000	-31.166666	1023.000000	1023.000000	2046.000000
50.560001	-0.031880	-18.840996	-11.654440	-1.068405	-2.946527	-3.171623	0.000000	-10.000000	0.050000	-6.183333	-33.500000	1023.000000	1023.000000	2046.000000
50.580002	-0.031235	-18.459772	-11.486861	-0.972021	-2.785171	-3.215719	0.000000	-10.000000	0.041667	-5.766667	-35.500000	1023.000000	1023.000000	2046.000000
50.599998	-0.030737	-18.165731	-11.401729	-0.888142	-2.579844	-3.296017	0.000000	-10.000000	0.041667	-5.333333	-37.500000	1023.000000	1023.000000	2046.000000
50.619999	-0.030237	-17.869864	-11.278475	-0.737815	-2.498657	-3.354918	0.000000	-10.000000	0.025000	-4.816667	-39.166668	1023.000000	1023.000000	2046.000000
50.639999	-0.029788	-17.604490	-11.169910	-0.728616	-2.367075	-3.338889	0.000000	-10.000000	0.033333	-4.200000	-40.666668	1023.000000	1023.000000	2046.000000
50.660000	-0.029442	-17.400177	-11.076467	-0.778372	-2.302644	-3.242695	0.000000	-10.000000	0.016667	-3.750000	-42.000000	1023.000000	1023.000000	2046.000000
50.680000	-0.029018	-17.149567	-10.947964	-0.886979	-2.242608	-3.072016	0.000000	-10.000000	0.025000	-3.566667	-43.333332	1023.000000	1023.000000	2046.000000
50.700001	-0.028962	-17.116482	-10.970654	-0.846705	-2.221188	-3.077934	0.000000	-10.000000	0.016667	-3.616667	-44.666668	1023.000000	1023.000000	2046.000000
50.720001	-0.028883	-17.069752	-11.017689	-0.780877	-2.175160	-3.096026	0.000000	-10.000000	0.033333	-3.883333	-45.833332	1023.000000	1023.000000	2046.000000
50.740002	-0.029120	-17.210033	-11.242748	-0.541460	-2.217978	-3.207848	0.000000	-10.000000	0.041667	-4.483334	-47.166668	1023.000000	1023.000000	2046.000000
50.759998	-0.029830	-17.629492	-11.473392	-0.386121	-2.515095	-3.254883	0.000000	-10.000000	0.041667	-4.933333	-48.666668	1023.000000	1023.000000	2046.000000
50.779999	-0.031464	-18.595463	-11.811576	-0.650437	-2.834132	-3.299319	0.000000	-10.000000	0.033333	-4.616667	-50.333332	1023.000000	1023.000000	2046.000000
50.799999	-0.033681	-19.905632	-12.140408	-1.032150	-3.174647	-3.558428	0.000000	-10.000000	0.016667	-2.966667	-51.833332	1023.000000	1023.000000	2046.000000
50.820000	-0.035367	-20.901756	-12.356829	-1.410234	-3.422586	-3.712107	0.000000	-10.000000	0.008333	-0.300000	-52.666668	1023.000000	1023.000000	2046.000000
50.840000	-0.036679	-21.677210	-12.500456	-1.754746	-3.562432	-3.859576	0.000000	-10.000000	0.000000	2.216667	-53.000000	1023.000000	1023.000000	2046.000000
50.860001	-0.037816	-22.349413	-12.694597	-2.042705	-3.605670	-4.006440	0.000000	-10.000000	-0.016667	4.383333	-53.000000	1023.000000	1023.000000	2046.000000
50.880001	-0.038580	-22.800489	-12.817582	-2.176555	-3.687178	-4.119175	0.000000	-10.000000	-0.025000	5.833333	-53.000000	1023.000000	1023.000000	2046.000000
50.900002	-0.038632	-22.831659	-12.783759	-2.108498	-3.706798	-4.232605	0.000000	-10.000000	-0.041667	7.233334	-53.000000	1023.000000	1023.000000	2046.000000
50.919998	-0.038729	-22.888685	-12.829202	-2.027719	-3.695008	-4.336756	0.000000	-10.000000	-0.050000	8.550000	-53.000000	1023.000000	1023.000000	2046.000000
50.939999	-0.038601	-22.813299	-12.771625	-1.962449	-3.724784	-4.354442	0.000000	-10.000000	-0.083333	10.200000	-53.000000	1023.000000	1023.000000	2046.000000
50.959999	-0.038179	-22.563988	-12.695417	-1.952267	-3.658109	-4.258193	0.000000	-10.000000	-0.125000	12.183333	-53.000000	1023.000000	1023.000000	2046.000000
50.980000	-0.037706	-22.284388	-12.582897	-1.951449	-3.606726	-4.143314	0.000000	-10.000000	-0.166667	14.283334	-40.333332	1023.000000	1023.000000	2046.000000
51.000000	-0.037216	-21.994385	-12.557908	-1.912244	-3.428430	-4.095803	0.000000	-10.000000	-0.200000	16.216667	-14.500000	1023.000000	1023.000000	2046.000000
51.020000	-0.036626	-21.645679	-12.445468	-1.864685	-3.329935	-4.005592	0.000000	-10.000000	-0.225000	17.766666	13.166667	1023.000000	1023.000000	2046.000000
51.040001	-0.036079	-21.322792	-12.384176	-1.797968	-3.184433	-3.956216	0.000000	-10.000000	-0.250000	18.933334	30.333334	1023.000000	1023.000000	2046.000000
51.060001	-0.035163	-20.781105	-12.199948	-1.709966	-3.013501	-3.857690	0.000000	-10.000000	-0.266667	19.633333	36.333332	1023.000000	1023.000000	2046.000000
51.080002	-0.034221	-20.224396	-12.099394	-1.569484	-2.834873	-3.720645	0.000000	-10.000000	-0.275000	20.183334	42.833332	1023.000000	1023.000000	2046.000000
51.099998	-0.033250	-19.650749	-11.942859	-1.412870	-2.648170	-3.646850	0.000000	-10.000000	-0.291667	20.483334	49.333332	1023.000000	1023.000000	2046.000000
51.119999	-0.032209	-19.035303	-11.859492	-1.254837	-2.433734	-3.487241	0.000000	-10.000000	-0.300000	20.816668	56.166668	1023.000000	1023.000000	2046.000000
51.139999	-0.031285	-18.489470	-11.679944	-1.238965	-2.317787	-3.252775	0.000000	-10.000000	-0.308333	21.283333	63.000000	1023.000000	1023.000000	2046.000000
51.160000	-0.030674	-18.128479	-11.592451	-1.197151	-2.232074	-3.106803	0.000000	-10.000000	-0.308333	21.600000	70.000000	1023.000000	1023.000000	2046.000000
51.180000	-0.030156	-17.822308	-11.532966	-1.159519	-2.148184	-2.981639	0.000000	-10.000000	-0.333333	22.150000	77.166664	1023.000000	1023.000000	2046.000000
51.200001	-0.029742	-17.577578	-11.491176	-1.181582	-2.059128	-2.845691	0.000000	-10.000000	-0.358333	22.716667	84.500000	1023.000000	1023.000000	2046.000000
51.220001	-0.029174	-17.241796	-11.376490	-1.062046	-1.966409	-2.836851	0.000000	-10.000000	-0.391667	23.816668	92.166664	1023.000000	1023.000000	2046.000000
51.240002	-0.028910	-17.085802	-11.320522	-1.040643	-1.939224	-2.785414	0.000000	-10.000000	-0.416667	24.600000	100.000000	1023.000000	1023.000000	2046.000000
51.259998	-0.028518	-16.854147	-11.205103	-0.994970	-1.968072	-2.686001	0.000000	-10.000000	-0.458333	25.483334	108.000000	1023.000000	1023.000000	2046.000000
51.279999	-0.027941	-16.513412	-11.076709	-0.912249	-1.862853	-2.661602	0.000000	-10.000000	-0.483333	25.950001	116.333336	1023.000000	1023.000000	2046.000000
51.299999	-0.027206	-16.078474	-10.950031	-0.830758	-1.762161	-2.535524	0.000000	-10.000000	-0.491667	26.450001	124.833336	1023.000000	1023.000000	2046.000000
51.320000	-0.026342	-15.568224	-10.748388	-0.712429	-1.661577	-2.445829	0.000000	-10.000000	-0.475000	26.683334	133.666672	1023.000000	1023.000000	2046.000000
51.340000	-0.025618	-15.140189	-10.625666	-0.670067	-1.519108	-2.325349	0.000000	-10.000000	-0.466667	26.966667	142.500000	1023.000000	1023.000000	2046.000000
51.360001	-0.024661	-14.574434	-10.477125	-0.609541	-1.363118	-2.124650	0.000000	-10.000000	-0.458333	27.183334	151.500000	1023.000000	1023.000000	2046.000000
51.380001	-0.023855	-14.098083	-10.373404	-0.546055	-1.151362	-2.027262	0.000000	-10.000000	-0.475000	27.283333	160.500000	1023.000000	1023.000000	2046.000000
51.400002	-0.022813	-13.482331	-10.266441	-0.411176	-0.954381	-1.850333	0.000000	-10.000000	-0.483333	27.750000	169.500000	1023.000000	1023.000000	2046.000000
51.419998	-0.022072	-13.044817	-10.144982	-0.357632	-0.822796	-1.719407	0.000000	-10.000000	-0.491667	27.883333	178.666672	1023.000000	1023.000000	2046.000000
51.439999	-0.021290	-12.582532	-9.997115	-0.188486	-0.716496	-1.680434	0.000000	-10.000000	-0.491667	27.983334	188.000000	1023.000000	1023.000000	2046.000000
51.459999	-0.020253	-11.969752	-9.748219	0.014390	-0.637500	-1.598422	0.000000	-10.000000	-0.491667	27.650000	197.333328	1023.000000	1023.000000	2046.000000
[truncated: 1,130,588 more chars]
